# Supplementary material for: Theoretical study of ArcB and its dimerization, interaction with anaerobic metabolites, and activation of ArcA
Source: PeerJ. 2023 Oct 13;11:e16309. doi: 10.7717/peerj.16309 (PMC10578306; doi:10.7717/peerj.16309)
Supplement: Supplemental Information 2 [file peerj-11-16309-s002.zip]

Archive with 108 entries (75 files):
- Supplementary Files/
- Supplementary Files/AlphaFold database ArcA and ArcB/
- Supplementary Files/AlphaFold database ArcA and ArcB/AF-P0A9Q3-F1-model_v2 ArcA.pdb
- Supplementary Files/AlphaFold database ArcA and ArcB/AF-P0AEC3-F1-model_v2_ArcB.pdb
- Supplementary Files/ArcA and ArcB conformations/
- Supplementary Files/ArcA and ArcB conformations/AlphaFold models/
- Supplementary Files/ArcA and ArcB conformations/AlphaFold models/ArcB and ArcAfulllength/
- Supplementary Files/ArcA and ArcB conformations/AlphaFold models/ArcB and ArcAfulllength/test_d8e17/
- Supplementary Files/ArcA and ArcB conformations/AlphaFold models/ArcB and ArcAfulllength/test_d8e17/test_d8e17_unrelaxed_rank_001_alphafold2_multimer_v3_model_1_seed_000.pdb
- Supplementary Files/ArcA and ArcB conformations/AlphaFold models/dimerArcB280_778withArcA/
- Supplementary Files/ArcA and ArcB conformations/AlphaFold models/dimerArcB280_778withArcA/test_be024/
- Supplementary Files/ArcA and ArcB conformations/AlphaFold models/dimerArcB280_778withArcA/test_be024/cite.bibtex
- Supplementary Files/ArcA and ArcB conformations/AlphaFold models/dimerArcB280_778withArcA/test_be024/config.json
- Supplementary Files/ArcA and ArcB conformations/AlphaFold models/dimerArcB280_778withArcA/test_be024/log.txt
- Supplementary Files/ArcA and ArcB conformations/AlphaFold models/dimerArcB280_778withArcA/test_be024/test_be024.csv
- Supplementary Files/ArcA and ArcB conformations/AlphaFold models/dimerArcB280_778withArcA/test_be024/test_be024.done.txt
- Supplementary Files/ArcA and ArcB conformations/AlphaFold models/dimerArcB280_778withArcA/test_be024/test_be024_coverage.png
- Supplementary Files/ArcA and ArcB conformations/AlphaFold models/dimerArcB280_778withArcA/test_be024/test_be024_pae.png
- Supplementary Files/ArcA and ArcB conformations/AlphaFold models/dimerArcB280_778withArcA/test_be024/test_be024_plddt.png
- Supplementary Files/ArcA and ArcB conformations/AlphaFold models/dimerArcB280_778withArcA/test_be024/test_be024_unrelaxed_rank_001_alphafold2_multimer_v3_model_4_seed_000.pdb
- Supplementary Files/ArcA and ArcB conformations/AlphaFold models/dimerArcB280_778withArcA/test_be024/test_be024_unrelaxed_rank_002_alphafold2_multimer_v3_model_1_seed_000.pdb
- Supplementary Files/ArcA and ArcB conformations/AlphaFold models/dimerArcB280_778withArcA/test_be024/test_be024_unrelaxed_rank_003_alphafold2_multimer_v3_model_2_seed_000.pdb
- Supplementary Files/ArcA and ArcB conformations/AlphaFold models/dimerArcB280_778withArcA/test_be024/test_be024_unrelaxed_rank_004_alphafold2_multimer_v3_model_3_seed_000.pdb
- Supplementary Files/ArcA and ArcB conformations/AlphaFold models/dimerArcB280_778withArcA/test_be024/test_be024_unrelaxed_rank_005_alphafold2_multimer_v3_model_5_seed_000.pdb
- Supplementary Files/ArcA and ArcB conformations/ArcA tetramer/
- Supplementary Files/ArcA and ArcB conformations/ArcA tetramer/ArcAtetramer_5bc6d_unrelaxed_rank_001_alphafold2_multimer_v3_model_3_seed_000.pdb
- Supplementary Files/ArcA and ArcB conformations/ArcBDimerArcA/
- Supplementary Files/ArcA and ArcB conformations/ArcBDimerArcA/ArcBDimerArcA_0a20c/
- Supplementary Files/ArcA and ArcB conformations/ArcBDimerArcA/ArcBDimerArcA_0a20c/ArcBDimerArcA_0a20c_unrelaxed_rank_001_alphafold2_multimer_v3_model_1_seed_000.pdb
- Supplementary Files/ArcB dimer/
- Supplementary Files/ArcB dimer/ArcA dimer/
- Supplementary Files/ArcB dimer/ArcA dimer/test_9a4a7_unrelaxed_rank_001_alphafold2_multimer_v3_model_5_seed_000.pdb
- Supplementary Files/ArcB dimer/ArcA.pdb
- Supplementary Files/ArcB dimer/ArcB dimer AlphaFold multimer/
- Supplementary Files/ArcB dimer/ArcB dimer AlphaFold multimer/coverage monomer.png
- Supplementary Files/ArcB dimer/ArcB dimer AlphaFold multimer/pLDDT.png
- Supplementary Files/ArcB dimer/ArcB dimer AlphaFold multimer/prediction/
- Supplementary Files/ArcB dimer/ArcB dimer AlphaFold multimer/prediction/Measurments cyc180 ArcBChimera.pdb
- Supplementary Files/ArcB dimer/ArcB dimer AlphaFold multimer/prediction/Medicioncyst cyan.tif
- Supplementary Files/ArcB dimer/ArcB dimer AlphaFold multimer/prediction/mediciones de ArcB.py
- Supplementary Files/ArcB dimer/ArcB dimer AlphaFold multimer/prediction/mediciones de ArcB.pyc
- Supplementary Files/ArcB dimer/ArcB dimer AlphaFold multimer/prediction/predicted_aligned_error.json
- Supplementary Files/ArcB dimer/ArcB dimer AlphaFold multimer/prediction/selected_prediction.pdb
- Supplementary Files/ArcB dimer/ArcB dimer ArcA dimer/
- Supplementary Files/ArcB dimer/ArcB dimer ArcA dimer/test_3c9ff_unrelaxed_alphafold2_multimer_v3_model_1_seed_000.pdb
- Supplementary Files/ArcB dimer/ArcB dimer ArcA tetramer/
- Supplementary Files/ArcB dimer/ArcB dimer ArcA tetramer/ArcBdimerArcAtetramer_9835e_unrelaxed_rank_001_alphafold2_multimer_v3_model_5_seed_000.pdb
- Supplementary Files/ArcB dimer/ArcB290_778.pdb
- Supplementary Files/ArcB dimer/ArcB290_778_ca18f.result/
- Supplementary Files/ArcB dimer/ArcB290_778_ca18f.result/ArcB290_778_ca18f_unrelaxed_rank_1_model_5.pdb
- Supplementary Files/ArcB dimer/N181A mutant/
- Supplementary Files/ArcB dimer/N181A mutant/test_7a6fb_unrelaxed_rank_001_alphafold2_ptm_model_3_seed_000.pdb
- Supplementary Files/ArcB transmembrane and hpt PDBs/
- Supplementary Files/ArcB transmembrane and hpt PDBs/2a0b.pdb
- Supplementary Files/ArcB transmembrane and hpt PDBs/2ksd.pdb
- Supplementary Files/PAS domain PDB files/
- Supplementary Files/PAS domain PDB files/PAS domain ArcB/
- Supplementary Files/PAS domain PDB files/PAS domain ArcB/1drm FixL.pdb
- Supplementary Files/PAS domain PDB files/PAS domain ArcB/1ll8 PAS kinase.pdb
- Supplementary Files/PAS domain PDB files/PAS domain ArcB/1p97 HIF2A TF heterodimerization domain.pdb
- Supplementary Files/PAS domain PDB files/PAS domain ArcB/1xj3 FixL.pdb
- Supplementary Files/PAS domain PDB files/PAS domain ArcB/2vlg KinA PAS dimer.pdb
- Supplementary Files/PAS domain PDB files/PAS domain ArcB/2w0n DcuS PAS.pdb
- Supplementary Files/PAS domain PDB files/PAS domain ArcB/3a0s T maritima.pdb
- Supplementary Files/PAS domain PDB files/PAS domain ArcB/3cwf extracytoplasmic PAS like.pdb
- Supplementary Files/PAS domain PDB files/PAS domain ArcB/3cwf monomer.pdb
- Supplementary Files/PAS domain PDB files/PAS domain ArcB/5hwv TodS toluene sensing.pdb
- Supplementary Files/PAS domain PDB files/PAS domain ArcB/PASARCB_70d68.result/
- Supplementary Files/PAS domain PDB files/PAS domain ArcB/PASARCB_70d68.result/PASARCB_70d68/
- Supplementary Files/PAS domain PDB files/PAS domain ArcB/PASARCB_70d68.result/PASARCB_70d68/PASARCB_70d68_unrelaxed_rank_001_alphafold2_ptm_model_3_seed_000.pdb
- Supplementary Files/PAS domain PDB files/PAS domain ArcB/US925195461.pdb
- Supplementary Files/PAS domain PDB files/Reference PAS domains/
- Supplementary Files/PAS domain PDB files/Reference PAS domains/HIF2A.pdb
- Supplementary Files/PAS domain PDB files/Reference PAS domains/HUMAN.pdb
- Supplementary Files/PDB structures for ArcB/
- Supplementary Files/PDB structures for ArcB/1a0b HPt domain mizuno.pdb
- Supplementary Files/PDB structures for ArcB/1bdj hpt and cheY.pdb
- Supplementary Files/PDB structures for ArcB/1fr0 phosphotransfer his domain.pdb
- Supplementary Files/PDB structures for ArcB/1xhe_ArcArecieverdomain.pdb
- Supplementary Files/PDB structures for ArcB/2a0b Hpt domain mizuno.pdb
- Supplementary Files/PDB structures for ArcB/2ksd backbone membrane domain ArcB.pdb
- Supplementary Files/Type 1 and 2 ArcB sensor kinases models/
- Supplementary Files/Type 1 and 2 ArcB sensor kinases models/Type 1/
- Supplementary Files/Type 1 and 2 ArcB sensor kinases models/Type 1/AF-A0A398QB90-F1-model_v4 Shigella boydii.pdb
- Supplementary Files/Type 1 and 2 ArcB sensor kinases models/Type 1/AF-A0A3N4AWL6-F1-model_v4 Yersinia pestis.pdb
- Supplementary Files/Type 1 and 2 ArcB sensor kinases models/Type 1/AF-A0A5B0GY99-F1-model_v4 Vibrio choleare.pdb
- Supplementary Files/Type 1 and 2 ArcB sensor kinases models/Type 1/AF-A0A5Z5Q583-F1-model_v4 Salmonella enterica.pdb
- Supplementary Files/Type 1 and 2 ArcB sensor kinases models/Type 1/AF-A0A6L9JHY7-F1-model_v4 Photorhabdus luminescens.pdb
- Supplementary Files/Type 1 and 2 ArcB sensor kinases models/Type 1/AF-A0A7T5UBE8-F1-model_v4 Erwinia carotovora.pdb
- Supplementary Files/Type 1 and 2 ArcB sensor kinases models/Type 1/Photobacteriumprofundum_3451c.result/
- Supplementary Files/Type 1 and 2 ArcB sensor kinases models/Type 1/Photobacteriumprofundum_3451c.result/Photobacteriumprofundum_3451c/
- Supplementary Files/Type 1 and 2 ArcB sensor kinases models/Type 1/Photobacteriumprofundum_3451c.result/Photobacteriumprofundum_3451c/Photobacteriumprofundum_3451c_coverage.png
- Supplementary Files/Type 1 and 2 ArcB sensor kinases models/Type 1/Photobacteriumprofundum_3451c.result/Photobacteriumprofundum_3451c/Photobacteriumprofundum_3451c_pae.png
- Supplementary Files/Type 1 and 2 ArcB sensor kinases models/Type 1/Photobacteriumprofundum_3451c.result/Photobacteriumprofundum_3451c/Photobacteriumprofundum_3451c_plddt.png
- Supplementary Files/Type 1 and 2 ArcB sensor kinases models/Type 1/Photobacteriumprofundum_3451c.result/Photobacteriumprofundum_3451c/Photobacteriumprofundum_3451c_unrelaxed_rank_001_alphafold2_ptm_model_3_seed_000.pdb
- Supplementary Files/Type 1 and 2 ArcB sensor kinases models/Type 1/US812665897Alingment.pdb
- Supplementary Files/Type 1 and 2 ArcB sensor kinases models/Type 2/
- Supplementary Files/Type 1 and 2 ArcB sensor kinases models/Type 2/AF-A0A2S9SIC6-F1-model_v4_Haemophilus influenzae.pdb
- Supplementary Files/Type 1 and 2 ArcB sensor kinases models/Type 2/AF-A0A7Z9A8P7-F1-model_v4_Pastuerlla_multocida.pdb
- Supplementary Files/Type 1 and 2 ArcB sensor kinases models/Type 2/AF-A6VMN3-F1-model_v4_Actinobacillus_succinogenes.pdb
- Supplementary Files/Type 1 and 2 ArcB sensor kinases models/Type 2/Mannheimia_succiniciproducens_e40f9.result/
- Supplementary Files/Type 1 and 2 ArcB sensor kinases models/Type 2/Mannheimia_succiniciproducens_e40f9.result/Mannheimia_succiniciproducens_e40f9/
- Supplementary Files/Type 1 and 2 ArcB sensor kinases models/Type 2/Mannheimia_succiniciproducens_e40f9.result/Mannheimia_succiniciproducens_e40f9/Mannheimia_succiniciproducens_e40f9_coverage.png
- Supplementary Files/Type 1 and 2 ArcB sensor kinases models/Type 2/Mannheimia_succiniciproducens_e40f9.result/Mannheimia_succiniciproducens_e40f9/Mannheimia_succiniciproducens_e40f9_pae.png
- Supplementary Files/Type 1 and 2 ArcB sensor kinases models/Type 2/Mannheimia_succiniciproducens_e40f9.result/Mannheimia_succiniciproducens_e40f9/Mannheimia_succiniciproducens_e40f9_plddt.png
- Supplementary Files/Type 1 and 2 ArcB sensor kinases models/Type 2/Mannheimia_succiniciproducens_e40f9.result/Mannheimia_succiniciproducens_e40f9/Mannheimia_succiniciproducens_e40f9_unrelaxed_rank_001_alphafold2_ptm_model_3_seed_000.pdb
- Supplementary Files/Type 1 and 2 ArcB sensor kinases models/Type 2/US188999963alingment type2alone.pdb
- Supplementary Files/Type 1 and 2 ArcB sensor kinases models/Type 2/US604181625alingment.pdb
