# Supplementary material for: Theoretical study of ArcB and its dimerization, interaction with anaerobic metabolites, and activation of ArcA
Source: PeerJ. 2023 Oct 13;11:e16309. doi: 10.7717/peerj.16309 (PMC10578306; doi:10.7717/peerj.16309)
Supplement: Supplemental Information 2 [file peerj-11-16309-s002.zip › Supplementary Files/AlphaFold database ArcA and ArcB/AF-P0A9Q3-F1-model_v2 ArcA.pdb]

HEADER                                            09-DEC-21                     
TITLE     ALPHAFOLD MONOMER V2.0 PREDICTION FOR AEROBIC RESPIRATION CONTROL     
TITLE    2 PROTEIN ARCA (P0A9Q3)                                                
COMPND    MOL_ID: 1;                                                            
COMPND   2 MOLECULE: AEROBIC RESPIRATION CONTROL PROTEIN ARCA;                  
COMPND   3 CHAIN: A                                                             
SOURCE    MOL_ID: 1;                                                            
SOURCE   2 ORGANISM_SCIENTIFIC: ESCHERICHIA COLI O157:H7;                       
SOURCE   3 ORGANISM_TAXID: 83334                                                
REMARK   1                                                                      
REMARK   1 REFERENCE 1                                                          
REMARK   1  AUTH   JOHN JUMPER, RICHARD EVANS, ALEXANDER PRITZEL, TIM GREEN,    
REMARK   1  AUTH 2 MICHAEL FIGURNOV, OLAF RONNEBERGER, KATHRYN TUNYASUVUNAKOOL, 
REMARK   1  AUTH 3 RUSS BATES, AUGUSTIN ZIDEK, ANNA POTAPENKO, ALEX BRIDGLAND,  
REMARK   1  AUTH 4 CLEMENS MEYER, SIMON A A KOHL, ANDREW J BALLARD,             
REMARK   1  AUTH 5 ANDREW COWIE, BERNARDINO ROMERA-PAREDES, STANISLAV NIKOLOV,  
REMARK   1  AUTH 6 RISHUB JAIN, JONAS ADLER, TREVOR BACK, STIG PETERSEN,        
REMARK   1  AUTH 7 DAVID REIMAN, ELLEN CLANCY, MICHAL ZIELINSKI,                
REMARK   1  AUTH 8 MARTIN STEINEGGER, MICHALINA PACHOLSKA, TAMAS BERGHAMMER,    
REMARK   1  AUTH 9 DAVID SILVER, ORIOL VINYALS, ANDREW W SENIOR,                
REMARK   1  AUTH10 KORAY KAVUKCUOGLU, PUSHMEET KOHLI, DEMIS HASSABIS            
REMARK   1  TITL   HIGHLY ACCURATE PROTEIN STRUCTURE PREDICTION WITH ALPHAFOLD  
REMARK   1  REF    NATURE                        V. 596   583 2021              
REMARK   1  REFN                   ISSN 0028-0836                               
REMARK   1  PMID   34265844                                                     
REMARK   1  DOI    10.1038/s41586-021-03819-2                                   
REMARK   1                                                                      
REMARK   1 DISCLAIMERS                                                          
REMARK   1 ALPHAFOLD DATA, COPYRIGHT (2021) DEEPMIND TECHNOLOGIES LIMITED. THE  
REMARK   1 INFORMATION PROVIDED IS THEORETICAL MODELLING ONLY AND CAUTION SHOULD
REMARK   1 BE EXERCISED IN ITS USE. IT IS PROVIDED "AS-IS" WITHOUT ANY WARRANTY 
REMARK   1 OF ANY KIND, WHETHER EXPRESSED OR IMPLIED. NO WARRANTY IS GIVEN THAT 
REMARK   1 USE OF THE INFORMATION SHALL NOT INFRINGE THE RIGHTS OF ANY THIRD    
REMARK   1 PARTY. THE INFORMATION IS NOT INTENDED TO BE A SUBSTITUTE FOR        
REMARK   1 PROFESSIONAL MEDICAL ADVICE, DIAGNOSIS, OR TREATMENT, AND DOES NOT   
REMARK   1 CONSTITUTE MEDICAL OR OTHER PROFESSIONAL ADVICE. IT IS AVAILABLE FOR 
REMARK   1 ACADEMIC AND COMMERCIAL PURPOSES, UNDER CC-BY 4.0 LICENCE.           
DBREF  XXXX A    1   238  UNP    P0A9Q3   ARCA_ECO57       1    238             
SEQRES   1 A  238  MET GLN THR PRO HIS ILE LEU ILE VAL GLU ASP GLU LEU          
SEQRES   2 A  238  VAL THR ARG ASN THR LEU LYS SER ILE PHE GLU ALA GLU          
SEQRES   3 A  238  GLY TYR ASP VAL PHE GLU ALA THR ASP GLY ALA GLU MET          
SEQRES   4 A  238  HIS GLN ILE LEU SER GLU TYR ASP ILE ASN LEU VAL ILE          
SEQRES   5 A  238  MET ASP ILE ASN LEU PRO GLY LYS ASN GLY LEU LEU LEU          
SEQRES   6 A  238  ALA ARG GLU LEU ARG GLU GLN ALA ASN VAL ALA LEU MET          
SEQRES   7 A  238  PHE LEU THR GLY ARG ASP ASN GLU VAL ASP LYS ILE LEU          
SEQRES   8 A  238  GLY LEU GLU ILE GLY ALA ASP ASP TYR ILE THR LYS PRO          
SEQRES   9 A  238  PHE ASN PRO ARG GLU LEU THR ILE ARG ALA ARG ASN LEU          
SEQRES  10 A  238  LEU SER ARG THR MET ASN LEU GLY THR VAL SER GLU GLU          
SEQRES  11 A  238  ARG ARG SER VAL GLU SER TYR LYS PHE ASN GLY TRP GLU          
SEQRES  12 A  238  LEU ASP ILE ASN SER ARG SER LEU ILE GLY PRO ASP GLY          
SEQRES  13 A  238  GLU GLN TYR LYS LEU PRO ARG SER GLU PHE ARG ALA MET          
SEQRES  14 A  238  LEU HIS PHE CYS GLU ASN PRO GLY LYS ILE GLN SER ARG          
SEQRES  15 A  238  ALA GLU LEU LEU LYS LYS MET THR GLY ARG GLU LEU LYS          
SEQRES  16 A  238  PRO HIS ASP ARG THR VAL ASP VAL THR ILE ARG ARG ILE          
SEQRES  17 A  238  ARG LYS HIS PHE GLU SER THR PRO ASP THR PRO GLU ILE          
SEQRES  18 A  238  ILE ALA THR ILE HIS GLY GLU GLY TYR ARG PHE CYS GLY          
SEQRES  19 A  238  ASP LEU GLU ASP                                              
CRYST1    1.000    1.000    1.000  90.00  90.00  90.00 P 1           1          
ORIGX1      1.000000  0.000000  0.000000        0.00000                         
ORIGX2      0.000000  1.000000  0.000000        0.00000                         
ORIGX3      0.000000  0.000000  1.000000        0.00000                         
SCALE1      1.000000  0.000000  0.000000        0.00000                         
SCALE2      0.000000  1.000000  0.000000        0.00000                         
SCALE3      0.000000  0.000000  1.000000        0.00000                         
MODEL        1                                                                  
ATOM      1  N   MET A   1     -18.543 -13.388  -2.542  1.00 55.53           N  
ATOM      2  CA  MET A   1     -17.240 -12.840  -2.109  1.00 55.53           C  
ATOM      3  C   MET A   1     -17.301 -12.695  -0.607  1.00 55.53           C  
ATOM      4  CB  MET A   1     -16.934 -11.481  -2.760  1.00 55.53           C  
ATOM      5  O   MET A   1     -18.353 -12.307  -0.118  1.00 55.53           O  
ATOM      6  CG  MET A   1     -16.284 -11.643  -4.137  1.00 55.53           C  
ATOM      7  SD  MET A   1     -16.004 -10.067  -4.984  1.00 55.53           S  
ATOM      8  CE  MET A   1     -15.042 -10.633  -6.412  1.00 55.53           C  
ATOM      9  N   GLN A   2     -16.236 -13.069   0.096  1.00 73.41           N  
ATOM     10  CA  GLN A   2     -16.132 -12.867   1.539  1.00 73.41           C  
ATOM     11  C   GLN A   2     -16.103 -11.359   1.823  1.00 73.41           C  
ATOM     12  CB  GLN A   2     -14.871 -13.603   2.015  1.00 73.41           C  
ATOM     13  O   GLN A   2     -15.478 -10.609   1.064  1.00 73.41           O  
ATOM     14  CG  GLN A   2     -14.840 -13.945   3.512  1.00 73.41           C  
ATOM     15  CD  GLN A   2     -13.674 -14.878   3.846  1.00 73.41           C  
ATOM     16  NE2 GLN A   2     -13.600 -15.399   5.049  1.00 73.41           N  
ATOM     17  OE1 GLN A   2     -12.833 -15.183   3.016  1.00 73.41           O  
ATOM     18  N   THR A   3     -16.836 -10.918   2.842  1.00 88.13           N  
ATOM     19  CA  THR A   3     -16.851  -9.517   3.267  1.00 88.13           C  
ATOM     20  C   THR A   3     -15.443  -9.121   3.713  1.00 88.13           C  
ATOM     21  CB  THR A   3     -17.835  -9.314   4.422  1.00 88.13           C  
ATOM     22  O   THR A   3     -14.848  -9.851   4.503  1.00 88.13           O  
ATOM     23  CG2 THR A   3     -17.924  -7.850   4.831  1.00 88.13           C  
ATOM     24  OG1 THR A   3     -19.124  -9.705   4.003  1.00 88.13           O  
ATOM     25  N   PRO A   4     -14.858  -8.025   3.197  1.00 92.66           N  
ATOM     26  CA  PRO A   4     -13.527  -7.629   3.625  1.00 92.66           C  
ATOM     27  C   PRO A   4     -13.486  -7.232   5.102  1.00 92.66           C  
ATOM     28  CB  PRO A   4     -13.104  -6.478   2.714  1.00 92.66           C  
ATOM     29  O   PRO A   4     -14.340  -6.471   5.558  1.00 92.66           O  
ATOM     30  CG  PRO A   4     -13.966  -6.683   1.470  1.00 92.66           C  
ATOM     31  CD  PRO A   4     -15.265  -7.258   2.032  1.00 92.66           C  
ATOM     32  N   HIS A   5     -12.454  -7.692   5.805  1.00 95.97           N  
ATOM     33  CA  HIS A   5     -12.188  -7.348   7.198  1.00 95.97           C  
ATOM     34  C   HIS A   5     -11.274  -6.119   7.284  1.00 95.97           C  
ATOM     35  CB  HIS A   5     -11.547  -8.543   7.908  1.00 95.97           C  
ATOM     36  O   HIS A   5     -10.190  -6.087   6.682  1.00 95.97           O  
ATOM     37  CG  HIS A   5     -12.393  -9.788   8.042  1.00 95.97           C  
ATOM     38  CD2 HIS A   5     -13.683 -10.016   7.629  1.00 95.97           C  
ATOM     39  ND1 HIS A   5     -11.956 -10.947   8.636  1.00 95.97           N  
ATOM     40  CE1 HIS A   5     -12.954 -11.843   8.600  1.00 95.97           C  
ATOM     41  NE2 HIS A   5     -14.023 -11.327   7.982  1.00 95.97           N  
ATOM     42  N   ILE A   6     -11.697  -5.113   8.046  1.00 97.55           N  
ATOM     43  CA  ILE A   6     -10.942  -3.883   8.302  1.00 97.55           C  
ATOM     44  C   ILE A   6     -10.569  -3.829   9.782  1.00 97.55           C  
ATOM     45  CB  ILE A   6     -11.740  -2.632   7.860  1.00 97.55           C  
ATOM     46  O   ILE A   6     -11.441  -3.929  10.636  1.00 97.55           O  
ATOM     47  CG1 ILE A   6     -12.082  -2.716   6.352  1.00 97.55           C  
ATOM     48  CG2 ILE A   6     -10.943  -1.349   8.176  1.00 97.55           C  
ATOM     49  CD1 ILE A   6     -12.855  -1.511   5.803  1.00 97.55           C  
ATOM     50  N   LEU A   7      -9.290  -3.617  10.087  1.00 98.10           N  
ATOM     51  CA  LEU A   7      -8.816  -3.340  11.444  1.00 98.10           C  
ATOM     52  C   LEU A   7      -8.552  -1.844  11.605  1.00 98.10           C  
ATOM     53  CB  LEU A   7      -7.569  -4.189  11.727  1.00 98.10           C  
ATOM     54  O   LEU A   7      -7.777  -1.266  10.843  1.00 98.10           O  
ATOM     55  CG  LEU A   7      -6.868  -3.920  13.072  1.00 98.10           C  
ATOM     56  CD1 LEU A   7      -7.803  -4.029  14.275  1.00 98.10           C  
ATOM     57  CD2 LEU A   7      -5.738  -4.934  13.239  1.00 98.10           C  
ATOM     58  N   ILE A   8      -9.173  -1.226  12.603  1.00 98.20           N  
ATOM     59  CA  ILE A   8      -8.914   0.154  13.016  1.00 98.20           C  
ATOM     60  C   ILE A   8      -8.022   0.132  14.256  1.00 98.20           C  
ATOM     61  CB  ILE A   8     -10.235   0.898  13.297  1.00 98.20           C  
ATOM     62  O   ILE A   8      -8.410  -0.442  15.270  1.00 98.20           O  
ATOM     63  CG1 ILE A   8     -11.160   0.916  12.058  1.00 98.20           C  
ATOM     64  CG2 ILE A   8      -9.935   2.340  13.755  1.00 98.20           C  
ATOM     65  CD1 ILE A   8     -12.604   1.233  12.452  1.00 98.20           C  
ATOM     66  N   VAL A   9      -6.866   0.791  14.188  1.00 97.05           N  
ATOM     67  CA  VAL A   9      -5.940   0.984  15.310  1.00 97.05           C  
ATOM     68  C   VAL A   9      -5.926   2.467  15.674  1.00 97.05           C  
ATOM     69  CB  VAL A   9      -4.525   0.463  15.000  1.00 97.05           C  
ATOM     70  O   VAL A   9      -5.334   3.282  14.965  1.00 97.05           O  
ATOM     71  CG1 VAL A   9      -3.715   0.348  16.297  1.00 97.05           C  
ATOM     72  CG2 VAL A   9      -4.531  -0.911  14.320  1.00 97.05           C  
ATOM     73  N   GLU A  10      -6.638   2.819  16.738  1.00 95.70           N  
ATOM     74  CA  GLU A  10      -6.920   4.198  17.155  1.00 95.70           C  
ATOM     75  C   GLU A  10      -7.195   4.203  18.660  1.00 95.70           C  
ATOM     76  CB  GLU A  10      -8.158   4.682  16.379  1.00 95.70           C  
ATOM     77  O   GLU A  10      -8.063   3.460  19.111  1.00 95.70           O  
ATOM     78  CG  GLU A  10      -8.733   6.024  16.844  1.00 95.70           C  
ATOM     79  CD  GLU A  10      -7.821   7.206  16.533  1.00 95.70           C  
ATOM     80  OE1 GLU A  10      -7.519   7.988  17.450  1.00 95.70           O  
ATOM     81  OE2 GLU A  10      -7.565   7.437  15.327  1.00 95.70           O  
ATOM     82  N   ASP A  11      -6.522   5.036  19.450  1.00 94.87           N  
ATOM     83  CA  ASP A  11      -6.731   5.091  20.901  1.00 94.87           C  
ATOM     84  C   ASP A  11      -7.965   5.921  21.274  1.00 94.87           C  
ATOM     85  CB  ASP A  11      -5.471   5.627  21.588  1.00 94.87           C  
ATOM     86  O   ASP A  11      -8.723   5.552  22.183  1.00 94.87           O  
ATOM     87  CG  ASP A  11      -5.160   7.080  21.220  1.00 94.87           C  
ATOM     88  OD1 ASP A  11      -4.953   7.323  20.013  1.00 94.87           O  
ATOM     89  OD2 ASP A  11      -5.108   7.916  22.150  1.00 94.87           O  
ATOM     90  N   GLU A  12      -8.242   6.992  20.527  1.00 94.85           N  
ATOM     91  CA  GLU A  12      -9.354   7.884  20.822  1.00 94.85           C  
ATOM     92  C   GLU A  12     -10.707   7.216  20.521  1.00 94.85           C  
ATOM     93  CB  GLU A  12      -9.207   9.208  20.063  1.00 94.85           C  
ATOM     94  O   GLU A  12     -11.097   7.004  19.369  1.00 94.85           O  
ATOM     95  CG  GLU A  12     -10.136  10.275  20.669  1.00 94.85           C  
ATOM     96  CD  GLU A  12     -10.674  11.283  19.646  1.00 94.85           C  
ATOM     97  OE1 GLU A  12     -11.753  11.844  19.933  1.00 94.85           O  
ATOM     98  OE2 GLU A  12     -10.094  11.445  18.550  1.00 94.85           O  
ATOM     99  N   LEU A  13     -11.482   6.940  21.576  1.00 96.01           N  
ATOM    100  CA  LEU A  13     -12.772   6.245  21.486  1.00 96.01           C  
ATOM    101  C   LEU A  13     -13.747   6.896  20.491  1.00 96.01           C  
ATOM    102  CB  LEU A  13     -13.384   6.184  22.900  1.00 96.01           C  
ATOM    103  O   LEU A  13     -14.444   6.188  19.766  1.00 96.01           O  
ATOM    104  CG  LEU A  13     -14.760   5.492  22.981  1.00 96.01           C  
ATOM    105  CD1 LEU A  13     -14.695   4.014  22.600  1.00 96.01           C  
ATOM    106  CD2 LEU A  13     -15.306   5.590  24.406  1.00 96.01           C  
ATOM    107  N   VAL A  14     -13.822   8.230  20.446  1.00 96.15           N  
ATOM    108  CA  VAL A  14     -14.768   8.930  19.560  1.00 96.15           C  
ATOM    109  C   VAL A  14     -14.368   8.762  18.097  1.00 96.15           C  
ATOM    110  CB  VAL A  14     -14.911  10.419  19.924  1.00 96.15           C  
ATOM    111  O   VAL A  14     -15.219   8.412  17.271  1.00 96.15           O  
ATOM    112  CG1 VAL A  14     -15.936  11.122  19.025  1.00 96.15           C  
ATOM    113  CG2 VAL A  14     -15.348  10.584  21.386  1.00 96.15           C  
ATOM    114  N   THR A  15     -13.087   8.949  17.770  1.00 95.40           N  
ATOM    115  CA  THR A  15     -12.578   8.723  16.413  1.00 95.40           C  
ATOM    116  C   THR A  15     -12.740   7.259  16.006  1.00 95.40           C  
ATOM    117  CB  THR A  15     -11.125   9.207  16.268  1.00 95.40           C  
ATOM    118  O   THR A  15     -13.269   6.992  14.924  1.00 95.40           O  
ATOM    119  CG2 THR A  15     -10.558   8.898  14.882  1.00 95.40           C  
ATOM    120  OG1 THR A  15     -11.116  10.613  16.344  1.00 95.40           O  
ATOM    121  N   ARG A  16     -12.403   6.307  16.884  1.00 97.24           N  
ATOM    122  CA  ARG A  16     -12.540   4.869  16.611  1.00 97.24           C  
ATOM    123  C   ARG A  16     -13.991   4.453  16.355  1.00 97.24           C  
ATOM    124  CB  ARG A  16     -11.900   4.085  17.761  1.00 97.24           C  
ATOM    125  O   ARG A  16     -14.274   3.858  15.317  1.00 97.24           O  
ATOM    126  CG  ARG A  16     -11.741   2.602  17.399  1.00 97.24           C  
ATOM    127  CD  ARG A  16     -10.934   1.837  18.449  1.00 97.24           C  
ATOM    128  NE  ARG A  16     -11.554   1.900  19.786  1.00 97.24           N  
ATOM    129  NH1 ARG A  16     -10.217   3.543  20.717  1.00 97.24           N  
ATOM    130  NH2 ARG A  16     -11.735   2.535  21.963  1.00 97.24           N  
ATOM    131  CZ  ARG A  16     -11.169   2.660  20.800  1.00 97.24           C  
ATOM    132  N   ASN A  17     -14.930   4.874  17.207  1.00 97.33           N  
ATOM    133  CA  ASN A  17     -16.364   4.613  17.019  1.00 97.33           C  
ATOM    134  C   ASN A  17     -16.908   5.235  15.724  1.00 97.33           C  
ATOM    135  CB  ASN A  17     -17.146   5.182  18.216  1.00 97.33           C  
ATOM    136  O   ASN A  17     -17.756   4.646  15.049  1.00 97.33           O  
ATOM    137  CG  ASN A  17     -17.035   4.342  19.472  1.00 97.33           C  
ATOM    138  ND2 ASN A  17     -17.399   4.892  20.606  1.00 97.33           N  
ATOM    139  OD1 ASN A  17     -16.684   3.181  19.468  1.00 97.33           O  
ATOM    140  N   THR A  18     -16.419   6.425  15.366  1.00 97.17           N  
ATOM    141  CA  THR A  18     -16.801   7.102  14.120  1.00 97.17           C  
ATOM    142  C   THR A  18     -16.329   6.305  12.907  1.00 97.17           C  
ATOM    143  CB  THR A  18     -16.239   8.531  14.072  1.00 97.17           C  
ATOM    144  O   THR A  18     -17.117   6.047  11.999  1.00 97.17           O  
ATOM    145  CG2 THR A  18     -16.644   9.276  12.800  1.00 97.17           C  
ATOM    146  OG1 THR A  18     -16.731   9.283  15.155  1.00 97.17           O  
ATOM    147  N   LEU A  19     -15.064   5.877  12.895  1.00 97.95           N  
ATOM    148  CA  LEU A  19     -14.494   5.051  11.829  1.00 97.95           C  
ATOM    149  C   LEU A  19     -15.231   3.716  11.699  1.00 97.95           C  
ATOM    150  CB  LEU A  19     -13.010   4.804  12.128  1.00 97.95           C  
ATOM    151  O   LEU A  19     -15.607   3.342  10.588  1.00 97.95           O  
ATOM    152  CG  LEU A  19     -12.111   6.034  11.979  1.00 97.95           C  
ATOM    153  CD1 LEU A  19     -10.768   5.752  12.635  1.00 97.95           C  
ATOM    154  CD2 LEU A  19     -11.875   6.375  10.510  1.00 97.95           C  
ATOM    155  N   LYS A  20     -15.492   3.043  12.827  1.00 98.15           N  
ATOM    156  CA  LYS A  20     -16.260   1.797  12.867  1.00 98.15           C  
ATOM    157  C   LYS A  20     -17.625   1.968  12.215  1.00 98.15           C  
ATOM    158  CB  LYS A  20     -16.385   1.317  14.319  1.00 98.15           C  
ATOM    159  O   LYS A  20     -17.926   1.280  11.246  1.00 98.15           O  
ATOM    160  CG  LYS A  20     -17.120  -0.027  14.390  1.00 98.15           C  
ATOM    161  CD  LYS A  20     -17.491  -0.352  15.831  1.00 98.15           C  
ATOM    162  CE  LYS A  20     -17.943  -1.810  15.911  1.00 98.15           C  
ATOM    163  NZ  LYS A  20     -17.763  -2.348  17.272  1.00 98.15           N  
ATOM    164  N   SER A  21     -18.393   2.957  12.672  1.00 97.63           N  
ATOM    165  CA  SER A  21     -19.735   3.234  12.150  1.00 97.63           C  
ATOM    166  C   SER A  21     -19.722   3.520  10.644  1.00 97.63           C  
ATOM    167  CB  SER A  21     -20.347   4.444  12.862  1.00 97.63           C  
ATOM    168  O   SER A  21     -20.614   3.084   9.921  1.00 97.63           O  
ATOM    169  OG  SER A  21     -20.403   4.268  14.264  1.00 97.63           O  
ATOM    170  N   ILE A  22     -18.707   4.244  10.153  1.00 97.85           N  
ATOM    171  CA  ILE A  22     -18.550   4.543   8.723  1.00 97.85           C  
ATOM    172  C   ILE A  22     -18.316   3.260   7.911  1.00 97.85           C  
ATOM    173  CB  ILE A  22     -17.416   5.577   8.511  1.00 97.85           C  
ATOM    174  O   ILE A  22     -18.930   3.095   6.858  1.00 97.85           O  
ATOM    175  CG1 ILE A  22     -17.852   6.976   9.003  1.00 97.85           C  
ATOM    176  CG2 ILE A  22     -17.003   5.667   7.030  1.00 97.85           C  
ATOM    177  CD1 ILE A  22     -16.679   7.955   9.174  1.00 97.85           C  
ATOM    178  N   PHE A  23     -17.431   2.368   8.364  1.00 97.91           N  
ATOM    179  CA  PHE A  23     -17.093   1.153   7.620  1.00 97.91           C  
ATOM    180  C   PHE A  23     -18.160   0.058   7.730  1.00 97.91           C  
ATOM    181  CB  PHE A  23     -15.713   0.645   8.051  1.00 97.91           C  
ATOM    182  O   PHE A  23     -18.463  -0.578   6.721  1.00 97.91           O  
ATOM    183  CG  PHE A  23     -14.546   1.471   7.547  1.00 97.91           C  
ATOM    184  CD1 PHE A  23     -14.379   1.695   6.168  1.00 97.91           C  
ATOM    185  CD2 PHE A  23     -13.607   1.993   8.453  1.00 97.91           C  
ATOM    186  CE1 PHE A  23     -13.284   2.442   5.704  1.00 97.91           C  
ATOM    187  CE2 PHE A  23     -12.502   2.726   7.989  1.00 97.91           C  
ATOM    188  CZ  PHE A  23     -12.334   2.941   6.611  1.00 97.91           C  
ATOM    189  N   GLU A  24     -18.792  -0.112   8.892  1.00 97.17           N  
ATOM    190  CA  GLU A  24     -19.926  -1.032   9.054  1.00 97.17           C  
ATOM    191  C   GLU A  24     -21.115  -0.607   8.179  1.00 97.17           C  
ATOM    192  CB  GLU A  24     -20.364  -1.085  10.526  1.00 97.17           C  
ATOM    193  O   GLU A  24     -21.753  -1.446   7.544  1.00 97.17           O  
ATOM    194  CG  GLU A  24     -19.361  -1.825  11.423  1.00 97.17           C  
ATOM    195  CD  GLU A  24     -19.814  -1.896  12.890  1.00 97.17           C  
ATOM    196  OE1 GLU A  24     -19.363  -2.821  13.601  1.00 97.17           O  
ATOM    197  OE2 GLU A  24     -20.556  -0.992  13.344  1.00 97.17           O  
ATOM    198  N   ALA A  25     -21.378   0.701   8.053  1.00 96.16           N  
ATOM    199  CA  ALA A  25     -22.425   1.217   7.166  1.00 96.16           C  
ATOM    200  C   ALA A  25     -22.151   0.957   5.670  1.00 96.16           C  
ATOM    201  CB  ALA A  25     -22.601   2.714   7.438  1.00 96.16           C  
ATOM    202  O   ALA A  25     -23.087   0.906   4.873  1.00 96.16           O  
ATOM    203  N   GLU A  26     -20.886   0.777   5.278  1.00 94.82           N  
ATOM    204  CA  GLU A  26     -20.493   0.347   3.927  1.00 94.82           C  
ATOM    205  C   GLU A  26     -20.539  -1.182   3.752  1.00 94.82           C  
ATOM    206  CB  GLU A  26     -19.094   0.888   3.601  1.00 94.82           C  
ATOM    207  O   GLU A  26     -20.301  -1.679   2.649  1.00 94.82           O  
ATOM    208  CG  GLU A  26     -19.034   2.411   3.411  1.00 94.82           C  
ATOM    209  CD  GLU A  26     -19.435   2.932   2.018  1.00 94.82           C  
ATOM    210  OE1 GLU A  26     -19.625   4.166   1.880  1.00 94.82           O  
ATOM    211  OE2 GLU A  26     -19.341   2.182   1.014  1.00 94.82           O  
ATOM    212  N   GLY A  27     -20.865  -1.926   4.813  1.00 94.86           N  
ATOM    213  CA  GLY A  27     -20.997  -3.380   4.805  1.00 94.86           C  
ATOM    214  C   GLY A  27     -19.684  -4.137   4.989  1.00 94.86           C  
ATOM    215  O   GLY A  27     -19.596  -5.270   4.525  1.00 94.86           O  
ATOM    216  N   TYR A  28     -18.667  -3.527   5.607  1.00 96.31           N  
ATOM    217  CA  TYR A  28     -17.432  -4.219   5.995  1.00 96.31           C  
ATOM    218  C   TYR A  28     -17.527  -4.782   7.414  1.00 96.31           C  
ATOM    219  CB  TYR A  28     -16.227  -3.277   5.887  1.00 96.31           C  
ATOM    220  O   TYR A  28     -18.180  -4.185   8.270  1.00 96.31           O  
ATOM    221  CG  TYR A  28     -16.005  -2.700   4.504  1.00 96.31           C  
ATOM    222  CD1 TYR A  28     -15.640  -3.545   3.440  1.00 96.31           C  
ATOM    223  CD2 TYR A  28     -16.176  -1.323   4.282  1.00 96.31           C  
ATOM    224  CE1 TYR A  28     -15.450  -3.013   2.148  1.00 96.31           C  
ATOM    225  CE2 TYR A  28     -15.980  -0.782   2.999  1.00 96.31           C  
ATOM    226  OH  TYR A  28     -15.436  -1.086   0.696  1.00 96.31           O  
ATOM    227  CZ  TYR A  28     -15.620  -1.630   1.930  1.00 96.31           C  
ATOM    228  N   ASP A  29     -16.803  -5.871   7.673  1.00 97.06           N  
ATOM    229  CA  ASP A  29     -16.594  -6.364   9.033  1.00 97.06           C  
ATOM    230  C   ASP A  29     -15.433  -5.590   9.659  1.00 97.06           C  
ATOM    231  CB  ASP A  29     -16.339  -7.876   9.041  1.00 97.06           C  
ATOM    232  O   ASP A  29     -14.346  -5.490   9.076  1.00 97.06           O  
ATOM    233  CG  ASP A  29     -17.551  -8.686   8.563  1.00 97.06           C  
ATOM    234  OD1 ASP A  29     -18.688  -8.333   8.946  1.00 97.06           O  
ATOM    235  OD2 ASP A  29     -17.349  -9.647   7.788  1.00 97.06           O  
ATOM    236  N   VAL A  30     -15.671  -5.002  10.830  1.00 98.34           N  
ATOM    237  CA  VAL A  30     -14.730  -4.076  11.462  1.00 98.34           C  
ATOM    238  C   VAL A  30     -14.231  -4.625  12.790  1.00 98.34           C  
ATOM    239  CB  VAL A  30     -15.331  -2.673  11.628  1.00 98.34           C  
ATOM    240  O   VAL A  30     -15.009  -4.931  13.690  1.00 98.34           O  
ATOM    241  CG1 VAL A  30     -14.266  -1.719  12.179  1.00 98.34           C  
ATOM    242  CG2 VAL A  30     -15.818  -2.094  10.294  1.00 98.34           C  
ATOM    243  N   PHE A  31     -12.911  -4.669  12.915  1.00 98.48           N  
ATOM    244  CA  PHE A  31     -12.184  -4.959  14.139  1.00 98.48           C  
ATOM    245  C   PHE A  31     -11.554  -3.676  14.681  1.00 98.48           C  
ATOM    246  CB  PHE A  31     -11.141  -6.046  13.873  1.00 98.48           C  
ATOM    247  O   PHE A  31     -11.185  -2.771  13.928  1.00 98.48           O  
ATOM    248  CG  PHE A  31     -11.738  -7.355  13.403  1.00 98.48           C  
ATOM    249  CD1 PHE A  31     -12.101  -8.335  14.344  1.00 98.48           C  
ATOM    250  CD2 PHE A  31     -11.986  -7.570  12.034  1.00 98.48           C  
ATOM    251  CE1 PHE A  31     -12.724  -9.518  13.917  1.00 98.48           C  
ATOM    252  CE2 PHE A  31     -12.608  -8.756  11.610  1.00 98.48           C  
ATOM    253  CZ  PHE A  31     -12.974  -9.732  12.551  1.00 98.48           C  
ATOM    254  N   GLU A  32     -11.418  -3.599  15.997  1.00 98.37           N  
ATOM    255  CA  GLU A  32     -10.952  -2.417  16.713  1.00 98.37           C  
ATOM    256  C   GLU A  32      -9.794  -2.792  17.632  1.00 98.37           C  
ATOM    257  CB  GLU A  32     -12.101  -1.854  17.557  1.00 98.37           C  
ATOM    258  O   GLU A  32      -9.899  -3.752  18.387  1.00 98.37           O  
ATOM    259  CG  GLU A  32     -13.208  -1.198  16.729  1.00 98.37           C  
ATOM    260  CD  GLU A  32     -14.318  -0.742  17.676  1.00 98.37           C  
ATOM    261  OE1 GLU A  32     -15.278  -1.525  17.882  1.00 98.37           O  
ATOM    262  OE2 GLU A  32     -14.211   0.386  18.206  1.00 98.37           O  
ATOM    263  N   ALA A  33      -8.729  -1.999  17.597  1.00 96.61           N  
ATOM    264  CA  ALA A  33      -7.617  -2.050  18.531  1.00 96.61           C  
ATOM    265  C   ALA A  33      -7.306  -0.637  19.036  1.00 96.61           C  
ATOM    266  CB  ALA A  33      -6.403  -2.668  17.832  1.00 96.61           C  
ATOM    267  O   ALA A  33      -7.361   0.341  18.286  1.00 96.61           O  
ATOM    268  N   THR A  34      -6.963  -0.536  20.312  1.00 95.10           N  
ATOM    269  CA  THR A  34      -6.548   0.704  20.978  1.00 95.10           C  
ATOM    270  C   THR A  34      -5.034   0.852  21.051  1.00 95.10           C  
ATOM    271  CB  THR A  34      -7.144   0.792  22.387  1.00 95.10           C  
ATOM    272  O   THR A  34      -4.528   1.964  21.190  1.00 95.10           O  
ATOM    273  CG2 THR A  34      -8.667   0.714  22.361  1.00 95.10           C  
ATOM    274  OG1 THR A  34      -6.705  -0.243  23.228  1.00 95.10           O  
ATOM    275  N   ASP A  35      -4.307  -0.255  20.915  1.00 92.68           N  
ATOM    276  CA  ASP A  35      -2.855  -0.294  20.957  1.00 92.68           C  
ATOM    277  C   ASP A  35      -2.277  -1.417  20.077  1.00 92.68           C  
ATOM    278  CB  ASP A  35      -2.402  -0.378  22.430  1.00 92.68           C  
ATOM    279  O   ASP A  35      -2.979  -2.140  19.364  1.00 92.68           O  
ATOM    280  CG  ASP A  35      -2.730  -1.689  23.157  1.00 92.68           C  
ATOM    281  OD1 ASP A  35      -2.782  -2.743  22.482  1.00 92.68           O  
ATOM    282  OD2 ASP A  35      -2.740  -1.656  24.404  1.00 92.68           O  
ATOM    283  N   GLY A  36      -0.950  -1.555  20.113  1.00 91.36           N  
ATOM    284  CA  GLY A  36      -0.249  -2.594  19.369  1.00 91.36           C  
ATOM    285  C   GLY A  36      -0.516  -4.016  19.856  1.00 91.36           C  
ATOM    286  O   GLY A  36      -0.450  -4.936  19.048  1.00 91.36           O  
ATOM    287  N   ALA A  37      -0.789  -4.225  21.145  1.00 92.32           N  
ATOM    288  CA  ALA A  37      -1.027  -5.563  21.677  1.00 92.32           C  
ATOM    289  C   ALA A  37      -2.366  -6.108  21.166  1.00 92.32           C  
ATOM    290  CB  ALA A  37      -0.955  -5.515  23.208  1.00 92.32           C  
ATOM    291  O   ALA A  37      -2.406  -7.218  20.635  1.00 92.32           O  
ATOM    292  N   GLU A  38      -3.424  -5.296  21.228  1.00 95.40           N  
ATOM    293  CA  GLU A  38      -4.734  -5.637  20.662  1.00 95.40           C  
ATOM    294  C   GLU A  38      -4.658  -5.813  19.138  1.00 95.40           C  
ATOM    295  CB  GLU A  38      -5.760  -4.550  21.019  1.00 95.40           C  
ATOM    296  O   GLU A  38      -5.213  -6.769  18.596  1.00 95.40           O  
ATOM    297  CG  GLU A  38      -6.107  -4.533  22.518  1.00 95.40           C  
ATOM    298  CD  GLU A  38      -7.175  -3.485  22.876  1.00 95.40           C  
ATOM    299  OE1 GLU A  38      -7.719  -3.547  23.999  1.00 95.40           O  
ATOM    300  OE2 GLU A  38      -7.454  -2.588  22.043  1.00 95.40           O  
ATOM    301  N   MET A  39      -3.908  -4.947  18.441  1.00 95.15           N  
ATOM    302  CA  MET A  39      -3.689  -5.070  16.996  1.00 95.15           C  
ATOM    303  C   MET A  39      -3.070  -6.428  16.635  1.00 95.15           C  
ATOM    304  CB  MET A  39      -2.787  -3.923  16.510  1.00 95.15           C  
ATOM    305  O   MET A  39      -3.582  -7.125  15.760  1.00 95.15           O  
ATOM    306  CG  MET A  39      -2.532  -3.964  14.997  1.00 95.15           C  
ATOM    307  SD  MET A  39      -1.157  -2.933  14.420  1.00 95.15           S  
ATOM    308  CE  MET A  39       0.252  -3.941  14.953  1.00 95.15           C  
ATOM    309  N   HIS A  40      -1.979  -6.807  17.307  1.00 93.17           N  
ATOM    310  CA  HIS A  40      -1.282  -8.071  17.053  1.00 93.17           C  
ATOM    311  C   HIS A  40      -2.143  -9.285  17.396  1.00 93.17           C  
ATOM    312  CB  HIS A  40       0.036  -8.102  17.837  1.00 93.17           C  
ATOM    313  O   HIS A  40      -2.120 -10.270  16.659  1.00 93.17           O  
ATOM    314  CG  HIS A  40       1.103  -7.233  17.223  1.00 93.17           C  
ATOM    315  CD2 HIS A  40       1.874  -6.308  17.863  1.00 93.17           C  
ATOM    316  ND1 HIS A  40       1.494  -7.290  15.887  1.00 93.17           N  
ATOM    317  CE1 HIS A  40       2.479  -6.398  15.745  1.00 93.17           C  
ATOM    318  NE2 HIS A  40       2.726  -5.784  16.912  1.00 93.17           N  
ATOM    319  N   GLN A  41      -2.937  -9.206  18.467  1.00 95.44           N  
ATOM    320  CA  GLN A  41      -3.888 -10.260  18.806  1.00 95.44           C  
ATOM    321  C   GLN A  41      -4.897 -10.469  17.667  1.00 95.44           C  
ATOM    322  CB  GLN A  41      -4.577  -9.929  20.139  1.00 95.44           C  
ATOM    323  O   GLN A  41      -5.032 -11.583  17.164  1.00 95.44           O  
ATOM    324  CG  GLN A  41      -5.541 -11.060  20.513  1.00 95.44           C  
ATOM    325  CD  GLN A  41      -6.262 -10.871  21.836  1.00 95.44           C  
ATOM    326  NE2 GLN A  41      -7.224 -11.728  22.090  1.00 95.44           N  
ATOM    327  OE1 GLN A  41      -5.983  -9.998  22.645  1.00 95.44           O  
ATOM    328  N   ILE A  42      -5.540  -9.399  17.194  1.00 97.09           N  
ATOM    329  CA  ILE A  42      -6.537  -9.478  16.117  1.00 97.09           C  
ATOM    330  C   ILE A  42      -5.915  -9.997  14.817  1.00 97.09           C  
ATOM    331  CB  ILE A  42      -7.203  -8.101  15.924  1.00 97.09           C  
ATOM    332  O   ILE A  42      -6.504 -10.851  14.159  1.00 97.09           O  
ATOM    333  CG1 ILE A  42      -8.076  -7.776  17.157  1.00 97.09           C  
ATOM    334  CG2 ILE A  42      -8.060  -8.060  14.645  1.00 97.09           C  
ATOM    335  CD1 ILE A  42      -8.457  -6.299  17.263  1.00 97.09           C  
ATOM    336  N   LEU A  43      -4.715  -9.535  14.454  1.00 94.96           N  
ATOM    337  CA  LEU A  43      -4.006 -10.013  13.260  1.00 94.96           C  
ATOM    338  C   LEU A  43      -3.653 -11.506  13.323  1.00 94.96           C  
ATOM    339  CB  LEU A  43      -2.723  -9.189  13.071  1.00 94.96           C  
ATOM    340  O   LEU A  43      -3.496 -12.131  12.278  1.00 94.96           O  
ATOM    341  CG  LEU A  43      -2.968  -7.751  12.593  1.00 94.96           C  
ATOM    342  CD1 LEU A  43      -1.687  -6.942  12.772  1.00 94.96           C  
ATOM    343  CD2 LEU A  43      -3.365  -7.691  11.115  1.00 94.96           C  
ATOM    344  N   SER A  44      -3.522 -12.078  14.524  1.00 94.24           N  
ATOM    345  CA  SER A  44      -3.282 -13.515  14.706  1.00 94.24           C  
ATOM    346  C   SER A  44      -4.556 -14.367  14.642  1.00 94.24           C  
ATOM    347  CB  SER A  44      -2.520 -13.753  16.015  1.00 94.24           C  
ATOM    348  O   SER A  44      -4.478 -15.563  14.366  1.00 94.24           O  
ATOM    349  OG  SER A  44      -3.332 -13.659  17.170  1.00 94.24           O  
ATOM    350  N   GLU A  45      -5.720 -13.758  14.887  1.00 95.71           N  
ATOM    351  CA  GLU A  45      -7.022 -14.434  14.954  1.00 95.71           C  
ATOM    352  C   GLU A  45      -7.838 -14.293  13.657  1.00 95.71           C  
ATOM    353  CB  GLU A  45      -7.819 -13.875  16.149  1.00 95.71           C  
ATOM    354  O   GLU A  45      -8.643 -15.171  13.340  1.00 95.71           O  
ATOM    355  CG  GLU A  45      -7.266 -14.264  17.534  1.00 95.71           C  
ATOM    356  CD  GLU A  45      -8.063 -13.642  18.703  1.00 95.71           C  
ATOM    357  OE1 GLU A  45      -7.521 -13.581  19.837  1.00 95.71           O  
ATOM    358  OE2 GLU A  45      -9.234 -13.242  18.494  1.00 95.71           O  
ATOM    359  N   TYR A  46      -7.638 -13.209  12.899  1.00 95.23           N  
ATOM    360  CA  TYR A  46      -8.462 -12.855  11.743  1.00 95.23           C  
ATOM    361  C   TYR A  46      -7.625 -12.467  10.519  1.00 95.23           C  
ATOM    362  CB  TYR A  46      -9.416 -11.705  12.113  1.00 95.23           C  
ATOM    363  O   TYR A  46      -6.659 -11.711  10.610  1.00 95.23           O  
ATOM    364  CG  TYR A  46     -10.301 -11.972  13.317  1.00 95.23           C  
ATOM    365  CD1 TYR A  46     -11.518 -12.668  13.176  1.00 95.23           C  
ATOM    366  CD2 TYR A  46      -9.881 -11.554  14.593  1.00 95.23           C  
ATOM    367  CE1 TYR A  46     -12.310 -12.940  14.311  1.00 95.23           C  
ATOM    368  CE2 TYR A  46     -10.653 -11.842  15.731  1.00 95.23           C  
ATOM    369  OH  TYR A  46     -12.590 -12.845  16.698  1.00 95.23           O  
ATOM    370  CZ  TYR A  46     -11.867 -12.541  15.591  1.00 95.23           C  
ATOM    371  N   ASP A  47      -8.077 -12.888   9.334  1.00 92.69           N  
ATOM    372  CA  ASP A  47      -7.503 -12.458   8.055  1.00 92.69           C  
ATOM    373  C   ASP A  47      -7.909 -11.012   7.729  1.00 92.69           C  
ATOM    374  CB  ASP A  47      -7.920 -13.414   6.925  1.00 92.69           C  
ATOM    375  O   ASP A  47      -8.915 -10.750   7.065  1.00 92.69           O  
ATOM    376  CG  ASP A  47      -7.143 -14.731   6.906  1.00 92.69           C  
ATOM    377  OD1 ASP A  47      -5.927 -14.697   7.191  1.00 92.69           O  
ATOM    378  OD2 ASP A  47      -7.764 -15.745   6.516  1.00 92.69           O  
ATOM    379  N   ILE A  48      -7.123 -10.047   8.204  1.00 95.43           N  
ATOM    380  CA  ILE A  48      -7.355  -8.621   7.949  1.00 95.43           C  
ATOM    381  C   ILE A  48      -6.949  -8.249   6.517  1.00 95.43           C  
ATOM    382  CB  ILE A  48      -6.649  -7.755   9.012  1.00 95.43           C  
ATOM    383  O   ILE A  48      -5.868  -8.592   6.037  1.00 95.43           O  
ATOM    384  CG1 ILE A  48      -7.105  -8.083  10.455  1.00 95.43           C  
ATOM    385  CG2 ILE A  48      -6.858  -6.256   8.734  1.00 95.43           C  
ATOM    386  CD1 ILE A  48      -8.620  -8.016  10.707  1.00 95.43           C  
ATOM    387  N   ASN A  49      -7.800  -7.492   5.816  1.00 93.77           N  
ATOM    388  CA  ASN A  49      -7.540  -7.058   4.439  1.00 93.77           C  
ATOM    389  C   ASN A  49      -7.050  -5.609   4.336  1.00 93.77           C  
ATOM    390  CB  ASN A  49      -8.806  -7.255   3.598  1.00 93.77           C  
ATOM    391  O   ASN A  49      -6.371  -5.255   3.365  1.00 93.77           O  
ATOM    392  CG  ASN A  49      -9.394  -8.648   3.691  1.00 93.77           C  
ATOM    393  ND2 ASN A  49      -8.636  -9.691   3.458  1.00 93.77           N  
ATOM    394  OD1 ASN A  49     -10.572  -8.802   3.928  1.00 93.77           O  
ATOM    395  N   LEU A  50      -7.402  -4.775   5.315  1.00 95.72           N  
ATOM    396  CA  LEU A  50      -6.972  -3.386   5.425  1.00 95.72           C  
ATOM    397  C   LEU A  50      -6.798  -3.009   6.894  1.00 95.72           C  
ATOM    398  CB  LEU A  50      -8.010  -2.490   4.728  1.00 95.72           C  
ATOM    399  O   LEU A  50      -7.704  -3.204   7.697  1.00 95.72           O  
ATOM    400  CG  LEU A  50      -7.822  -0.970   4.889  1.00 95.72           C  
ATOM    401  CD1 LEU A  50      -6.513  -0.460   4.286  1.00 95.72           C  
ATOM    402  CD2 LEU A  50      -8.959  -0.270   4.144  1.00 95.72           C  
ATOM    403  N   VAL A  51      -5.656  -2.409   7.209  1.00 97.05           N  
ATOM    404  CA  VAL A  51      -5.399  -1.751   8.486  1.00 97.05           C  
ATOM    405  C   VAL A  51      -5.502  -0.241   8.284  1.00 97.05           C  
ATOM    406  CB  VAL A  51      -4.040  -2.175   9.069  1.00 97.05           C  
ATOM    407  O   VAL A  51      -4.837   0.329   7.414  1.00 97.05           O  
ATOM    408  CG1 VAL A  51      -3.785  -1.495  10.417  1.00 97.05           C  
ATOM    409  CG2 VAL A  51      -3.985  -3.691   9.301  1.00 97.05           C  
ATOM    410  N   ILE A  52      -6.342   0.401   9.089  1.00 97.25           N  
ATOM    411  CA  ILE A  52      -6.399   1.851   9.261  1.00 97.25           C  
ATOM    412  C   ILE A  52      -5.721   2.165  10.589  1.00 97.25           C  
ATOM    413  CB  ILE A  52      -7.854   2.361   9.253  1.00 97.25           C  
ATOM    414  O   ILE A  52      -6.203   1.733  11.629  1.00 97.25           O  
ATOM    415  CG1 ILE A  52      -8.656   1.936   8.007  1.00 97.25           C  
ATOM    416  CG2 ILE A  52      -7.873   3.892   9.402  1.00 97.25           C  
ATOM    417  CD1 ILE A  52      -8.071   2.392   6.670  1.00 97.25           C  
ATOM    418  N   MET A  53      -4.612   2.893  10.563  1.00 96.17           N  
ATOM    419  CA  MET A  53      -3.784   3.107  11.752  1.00 96.17           C  
ATOM    420  C   MET A  53      -3.601   4.595  12.015  1.00 96.17           C  
ATOM    421  CB  MET A  53      -2.453   2.379  11.531  1.00 96.17           C  
ATOM    422  O   MET A  53      -3.219   5.323  11.101  1.00 96.17           O  
ATOM    423  CG  MET A  53      -1.520   2.422  12.741  1.00 96.17           C  
ATOM    424  SD  MET A  53       0.000   1.460  12.527  1.00 96.17           S  
ATOM    425  CE  MET A  53      -0.650  -0.223  12.427  1.00 96.17           C  
ATOM    426  N   ASP A  54      -3.840   5.064  13.238  1.00 94.39           N  
ATOM    427  CA  ASP A  54      -3.347   6.382  13.639  1.00 94.39           C  
ATOM    428  C   ASP A  54      -1.826   6.346  13.803  1.00 94.39           C  
ATOM    429  CB  ASP A  54      -4.054   6.933  14.888  1.00 94.39           C  
ATOM    430  O   ASP A  54      -1.251   5.425  14.381  1.00 94.39           O  
ATOM    431  CG  ASP A  54      -3.815   8.446  15.078  1.00 94.39           C  
ATOM    432  OD1 ASP A  54      -2.978   9.056  14.368  1.00 94.39           O  
ATOM    433  OD2 ASP A  54      -4.540   9.094  15.850  1.00 94.39           O  
ATOM    434  N   ILE A  55      -1.162   7.369  13.279  1.00 91.58           N  
ATOM    435  CA  ILE A  55       0.258   7.596  13.521  1.00 91.58           C  
ATOM    436  C   ILE A  55       0.503   7.977  14.991  1.00 91.58           C  
ATOM    437  CB  ILE A  55       0.777   8.661  12.530  1.00 91.58           C  
ATOM    438  O   ILE A  55       1.486   7.536  15.586  1.00 91.58           O  
ATOM    439  CG1 ILE A  55       0.709   8.093  11.092  1.00 91.58           C  
ATOM    440  CG2 ILE A  55       2.205   9.067  12.918  1.00 91.58           C  
ATOM    441  CD1 ILE A  55       1.169   9.057   9.995  1.00 91.58           C  
ATOM    442  N   ASN A  56      -0.397   8.754  15.597  1.00 87.23           N  
ATOM    443  CA  ASN A  56      -0.200   9.375  16.910  1.00 87.23           C  
ATOM    444  C   ASN A  56      -0.747   8.538  18.077  1.00 87.23           C  
ATOM    445  CB  ASN A  56      -0.723  10.821  16.879  1.00 87.23           C  
ATOM    446  O   ASN A  56      -1.322   9.086  19.012  1.00 87.23           O  
ATOM    447  CG  ASN A  56       0.101  11.672  15.940  1.00 87.23           C  
ATOM    448  ND2 ASN A  56      -0.380  11.941  14.752  1.00 87.23           N  
ATOM    449  OD1 ASN A  56       1.216  12.059  16.229  1.00 87.23           O  
ATOM    450  N   LEU A  57      -0.532   7.220  18.043  1.00 87.04           N  
ATOM    451  CA  LEU A  57      -0.928   6.330  19.135  1.00 87.04           C  
ATOM    452  C   LEU A  57      -0.077   6.564  20.406  1.00 87.04           C  
ATOM    453  CB  LEU A  57      -0.843   4.864  18.681  1.00 87.04           C  
ATOM    454  O   LEU A  57       1.147   6.742  20.321  1.00 87.04           O  
ATOM    455  CG  LEU A  57      -1.906   4.479  17.640  1.00 87.04           C  
ATOM    456  CD1 LEU A  57      -1.534   3.144  16.999  1.00 87.04           C  
ATOM    457  CD2 LEU A  57      -3.302   4.353  18.244  1.00 87.04           C  
ATOM    458  N   PRO A  58      -0.685   6.532  21.604  1.00 75.13           N  
ATOM    459  CA  PRO A  58       0.023   6.634  22.872  1.00 75.13           C  
ATOM    460  C   PRO A  58       0.870   5.382  23.158  1.00 75.13           C  
ATOM    461  CB  PRO A  58      -1.060   6.888  23.928  1.00 75.13           C  
ATOM    462  O   PRO A  58       0.495   4.248  22.870  1.00 75.13           O  
ATOM    463  CG  PRO A  58      -2.325   6.290  23.316  1.00 75.13           C  
ATOM    464  CD  PRO A  58      -2.117   6.483  21.819  1.00 75.13           C  
ATOM    465  N   GLY A  59       2.043   5.580  23.768  1.00 68.45           N  
ATOM    466  CA  GLY A  59       2.946   4.504  24.205  1.00 68.45           C  
ATOM    467  C   GLY A  59       3.828   3.919  23.095  1.00 68.45           C  
ATOM    468  O   GLY A  59       5.052   3.921  23.229  1.00 68.45           O  
ATOM    469  N   LYS A  60       3.234   3.463  21.987  1.00 61.34           N  
ATOM    470  CA  LYS A  60       3.957   3.056  20.771  1.00 61.34           C  
ATOM    471  C   LYS A  60       3.551   3.965  19.616  1.00 61.34           C  
ATOM    472  CB  LYS A  60       3.682   1.584  20.412  1.00 61.34           C  
ATOM    473  O   LYS A  60       2.385   4.016  19.258  1.00 61.34           O  
ATOM    474  CG  LYS A  60       4.516   0.561  21.209  1.00 61.34           C  
ATOM    475  CD  LYS A  60       4.355  -0.824  20.555  1.00 61.34           C  
ATOM    476  CE  LYS A  60       5.255  -1.930  21.121  1.00 61.34           C  
ATOM    477  NZ  LYS A  60       5.329  -3.088  20.177  1.00 61.34           N  
ATOM    478  N   ASN A  61       4.531   4.626  19.001  1.00 81.59           N  
ATOM    479  CA  ASN A  61       4.309   5.408  17.786  1.00 81.59           C  
ATOM    480  C   ASN A  61       3.726   4.483  16.697  1.00 81.59           C  
ATOM    481  CB  ASN A  61       5.655   6.066  17.407  1.00 81.59           C  
ATOM    482  O   ASN A  61       4.317   3.434  16.430  1.00 81.59           O  
ATOM    483  CG  ASN A  61       5.559   7.009  16.222  1.00 81.59           C  
ATOM    484  ND2 ASN A  61       6.395   8.018  16.151  1.00 81.59           N  
ATOM    485  OD1 ASN A  61       4.759   6.835  15.327  1.00 81.59           O  
ATOM    486  N   GLY A  62       2.601   4.848  16.072  1.00 89.07           N  
ATOM    487  CA  GLY A  62       1.952   4.041  15.030  1.00 89.07           C  
ATOM    488  C   GLY A  62       2.887   3.712  13.862  1.00 89.07           C  
ATOM    489  O   GLY A  62       2.784   2.657  13.247  1.00 89.07           O  
ATOM    490  N   LEU A  63       3.907   4.541  13.629  1.00 90.06           N  
ATOM    491  CA  LEU A  63       5.002   4.245  12.704  1.00 90.06           C  
ATOM    492  C   LEU A  63       5.753   2.949  13.065  1.00 90.06           C  
ATOM    493  CB  LEU A  63       5.963   5.447  12.710  1.00 90.06           C  
ATOM    494  O   LEU A  63       6.052   2.140  12.188  1.00 90.06           O  
ATOM    495  CG  LEU A  63       5.363   6.764  12.182  1.00 90.06           C  
ATOM    496  CD1 LEU A  63       6.407   7.875  12.282  1.00 90.06           C  
ATOM    497  CD2 LEU A  63       4.879   6.702  10.733  1.00 90.06           C  
ATOM    498  N   LEU A  64       6.038   2.715  14.349  1.00 89.76           N  
ATOM    499  CA  LEU A  64       6.696   1.486  14.805  1.00 89.76           C  
ATOM    500  C   LEU A  64       5.792   0.269  14.604  1.00 89.76           C  
ATOM    501  CB  LEU A  64       7.110   1.602  16.284  1.00 89.76           C  
ATOM    502  O   LEU A  64       6.260  -0.752  14.107  1.00 89.76           O  
ATOM    503  CG  LEU A  64       8.193   2.654  16.571  1.00 89.76           C  
ATOM    504  CD1 LEU A  64       8.393   2.778  18.083  1.00 89.76           C  
ATOM    505  CD2 LEU A  64       9.536   2.283  15.938  1.00 89.76           C  
ATOM    506  N   LEU A  65       4.499   0.390  14.919  1.00 92.63           N  
ATOM    507  CA  LEU A  65       3.529  -0.687  14.695  1.00 92.63           C  
ATOM    508  C   LEU A  65       3.383  -1.025  13.214  1.00 92.63           C  
ATOM    509  CB  LEU A  65       2.161  -0.295  15.271  1.00 92.63           C  
ATOM    510  O   LEU A  65       3.319  -2.195  12.856  1.00 92.63           O  
ATOM    511  CG  LEU A  65       2.128  -0.173  16.798  1.00 92.63           C  
ATOM    512  CD1 LEU A  65       0.720   0.213  17.239  1.00 92.63           C  
ATOM    513  CD2 LEU A  65       2.510  -1.481  17.491  1.00 92.63           C  
ATOM    514  N   ALA A  66       3.391  -0.024  12.338  1.00 92.65           N  
ATOM    515  CA  ALA A  66       3.371  -0.247  10.900  1.00 92.65           C  
ATOM    516  C   ALA A  66       4.623  -0.965  10.392  1.00 92.65           C  
ATOM    517  CB  ALA A  66       3.229   1.103  10.223  1.00 92.65           C  
ATOM    518  O   ALA A  66       4.528  -1.785   9.480  1.00 92.65           O  
ATOM    519  N   ARG A  67       5.791  -0.687  10.981  1.00 90.11           N  
ATOM    520  CA  ARG A  67       7.015  -1.424  10.662  1.00 90.11           C  
ATOM    521  C   ARG A  67       6.902  -2.888  11.091  1.00 90.11           C  
ATOM    522  CB  ARG A  67       8.218  -0.715  11.285  1.00 90.11           C  
ATOM    523  O   ARG A  67       7.137  -3.761  10.263  1.00 90.11           O  
ATOM    524  CG  ARG A  67       9.509  -1.434  10.893  1.00 90.11           C  
ATOM    525  CD  ARG A  67      10.702  -0.753  11.546  1.00 90.11           C  
ATOM    526  NE  ARG A  67      11.903  -1.566  11.331  1.00 90.11           N  
ATOM    527  NH1 ARG A  67      13.424  -0.061  12.156  1.00 90.11           N  
ATOM    528  NH2 ARG A  67      14.111  -2.023  11.311  1.00 90.11           N  
ATOM    529  CZ  ARG A  67      13.140  -1.209  11.598  1.00 90.11           C  
ATOM    530  N   GLU A  68       6.481  -3.145  12.331  1.00 90.56           N  
ATOM    531  CA  GLU A  68       6.220  -4.504  12.838  1.00 90.56           C  
ATOM    532  C   GLU A  68       5.209  -5.239  11.930  1.00 90.56           C  
ATOM    533  CB  GLU A  68       5.688  -4.439  14.294  1.00 90.56           C  
ATOM    534  O   GLU A  68       5.431  -6.379  11.526  1.00 90.56           O  
ATOM    535  CG  GLU A  68       6.694  -3.949  15.364  1.00 90.56           C  
ATOM    536  CD  GLU A  68       6.077  -3.733  16.776  1.00 90.56           C  
ATOM    537  OE1 GLU A  68       6.741  -3.187  17.695  1.00 90.56           O  
ATOM    538  OE2 GLU A  68       4.906  -4.098  17.025  1.00 90.56           O  
ATOM    539  N   LEU A  69       4.132  -4.554  11.528  1.00 91.70           N  
ATOM    540  CA  LEU A  69       3.116  -5.077  10.617  1.00 91.70           C  
ATOM    541  C   LEU A  69       3.703  -5.468   9.257  1.00 91.70           C  
ATOM    542  CB  LEU A  69       2.017  -4.012  10.451  1.00 91.70           C  
ATOM    543  O   LEU A  69       3.369  -6.525   8.730  1.00 91.70           O  
ATOM    544  CG  LEU A  69       0.867  -4.415   9.514  1.00 91.70           C  
ATOM    545  CD1 LEU A  69       0.108  -5.602  10.094  1.00 91.70           C  
ATOM    546  CD2 LEU A  69      -0.081  -3.226   9.354  1.00 91.70           C  
ATOM    547  N   ARG A  70       4.569  -4.629   8.677  1.00 88.41           N  
ATOM    548  CA  ARG A  70       5.193  -4.876   7.367  1.00 88.41           C  
ATOM    549  C   ARG A  70       6.174  -6.043   7.381  1.00 88.41           C  
ATOM    550  CB  ARG A  70       5.881  -3.589   6.878  1.00 88.41           C  
ATOM    551  O   ARG A  70       6.309  -6.715   6.363  1.00 88.41           O  
ATOM    552  CG  ARG A  70       4.879  -2.547   6.361  1.00 88.41           C  
ATOM    553  CD  ARG A  70       4.338  -2.962   4.992  1.00 88.41           C  
ATOM    554  NE  ARG A  70       3.319  -2.025   4.486  1.00 88.41           N  
ATOM    555  NH1 ARG A  70       1.446  -3.192   5.109  1.00 88.41           N  
ATOM    556  NH2 ARG A  70       1.303  -1.497   3.652  1.00 88.41           N  
ATOM    557  CZ  ARG A  70       2.022  -2.238   4.439  1.00 88.41           C  
ATOM    558  N   GLU A  71       6.814  -6.305   8.515  1.00 86.03           N  
ATOM    559  CA  GLU A  71       7.684  -7.471   8.700  1.00 86.03           C  
ATOM    560  C   GLU A  71       6.877  -8.785   8.756  1.00 86.03           C  
ATOM    561  CB  GLU A  71       8.545  -7.259   9.963  1.00 86.03           C  
ATOM    562  O   GLU A  71       7.369  -9.831   8.332  1.00 86.03           O  
ATOM    563  CG  GLU A  71       9.603  -6.145   9.775  1.00 86.03           C  
ATOM    564  CD  GLU A  71      10.355  -5.728  11.059  1.00 86.03           C  
ATOM    565  OE1 GLU A  71      11.130  -4.730  10.992  1.00 86.03           O  
ATOM    566  OE2 GLU A  71      10.169  -6.385  12.107  1.00 86.03           O  
ATOM    567  N   GLN A  72       5.623  -8.738   9.223  1.00 83.14           N  
ATOM    568  CA  GLN A  72       4.780  -9.924   9.430  1.00 83.14           C  
ATOM    569  C   GLN A  72       3.796 -10.198   8.283  1.00 83.14           C  
ATOM    570  CB  GLN A  72       4.014  -9.753  10.747  1.00 83.14           C  
ATOM    571  O   GLN A  72       3.555 -11.355   7.935  1.00 83.14           O  
ATOM    572  CG  GLN A  72       4.943  -9.732  11.972  1.00 83.14           C  
ATOM    573  CD  GLN A  72       4.181  -9.474  13.267  1.00 83.14           C  
ATOM    574  NE2 GLN A  72       4.856  -9.357  14.388  1.00 83.14           N  
ATOM    575  OE1 GLN A  72       2.969  -9.380  13.310  1.00 83.14           O  
ATOM    576  N   ALA A  73       3.218  -9.153   7.684  1.00 80.97           N  
ATOM    577  CA  ALA A  73       2.130  -9.278   6.722  1.00 80.97           C  
ATOM    578  C   ALA A  73       2.140  -8.179   5.646  1.00 80.97           C  
ATOM    579  CB  ALA A  73       0.800  -9.278   7.487  1.00 80.97           C  
ATOM    580  O   ALA A  73       2.381  -6.998   5.899  1.00 80.97           O  
ATOM    581  N   ASN A  74       1.755  -8.554   4.423  1.00 80.95           N  
ATOM    582  CA  ASN A  74       1.550  -7.612   3.316  1.00 80.95           C  
ATOM    583  C   ASN A  74       0.076  -7.171   3.215  1.00 80.95           C  
ATOM    584  CB  ASN A  74       2.139  -8.188   2.017  1.00 80.95           C  
ATOM    585  O   ASN A  74      -0.568  -7.298   2.169  1.00 80.95           O  
ATOM    586  CG  ASN A  74       2.354  -7.115   0.958  1.00 80.95           C  
ATOM    587  ND2 ASN A  74       2.728  -7.512  -0.234  1.00 80.95           N  
ATOM    588  OD1 ASN A  74       2.230  -5.921   1.186  1.00 80.95           O  
ATOM    589  N   VAL A  75      -0.483  -6.711   4.337  1.00 90.08           N  
ATOM    590  CA  VAL A  75      -1.852  -6.179   4.409  1.00 90.08           C  
ATOM    591  C   VAL A  75      -1.897  -4.747   3.876  1.00 90.08           C  
ATOM    592  CB  VAL A  75      -2.413  -6.305   5.837  1.00 90.08           C  
ATOM    593  O   VAL A  75      -0.928  -3.999   4.018  1.00 90.08           O  
ATOM    594  CG1 VAL A  75      -1.704  -5.399   6.844  1.00 90.08           C  
ATOM    595  CG2 VAL A  75      -3.913  -6.008   5.884  1.00 90.08           C  
ATOM    596  N   ALA A  76      -3.012  -4.327   3.271  1.00 92.62           N  
ATOM    597  CA  ALA A  76      -3.153  -2.921   2.903  1.00 92.62           C  
ATOM    598  C   ALA A  76      -3.072  -2.050   4.166  1.00 92.62           C  
ATOM    599  CB  ALA A  76      -4.460  -2.702   2.138  1.00 92.62           C  
ATOM    600  O   ALA A  76      -3.709  -2.371   5.165  1.00 92.62           O  
ATOM    601  N   LEU A  77      -2.305  -0.963   4.119  1.00 94.91           N  
ATOM    602  CA  LEU A  77      -2.137  -0.054   5.254  1.00 94.91           C  
ATOM    603  C   LEU A  77      -2.461   1.371   4.826  1.00 94.91           C  
ATOM    604  CB  LEU A  77      -0.705  -0.162   5.797  1.00 94.91           C  
ATOM    605  O   LEU A  77      -1.861   1.891   3.883  1.00 94.91           O  
ATOM    606  CG  LEU A  77      -0.368   0.776   6.968  1.00 94.91           C  
ATOM    607  CD1 LEU A  77      -1.201   0.498   8.217  1.00 94.91           C  
ATOM    608  CD2 LEU A  77       1.110   0.624   7.318  1.00 94.91           C  
ATOM    609  N   MET A  78      -3.373   2.011   5.549  1.00 95.36           N  
ATOM    610  CA  MET A  78      -3.645   3.435   5.415  1.00 95.36           C  
ATOM    611  C   MET A  78      -3.445   4.129   6.754  1.00 95.36           C  
ATOM    612  CB  MET A  78      -5.055   3.652   4.867  1.00 95.36           C  
ATOM    613  O   MET A  78      -4.021   3.725   7.762  1.00 95.36           O  
ATOM    614  CG  MET A  78      -5.375   5.133   4.612  1.00 95.36           C  
ATOM    615  SD  MET A  78      -7.083   5.496   4.105  1.00 95.36           S  
ATOM    616  CE  MET A  78      -7.247   4.422   2.664  1.00 95.36           C  
ATOM    617  N   PHE A  79      -2.670   5.209   6.748  1.00 95.27           N  
ATOM    618  CA  PHE A  79      -2.496   6.025   7.943  1.00 95.27           C  
ATOM    619  C   PHE A  79      -3.578   7.093   8.091  1.00 95.27           C  
ATOM    620  CB  PHE A  79      -1.102   6.649   7.974  1.00 95.27           C  
ATOM    621  O   PHE A  79      -3.954   7.761   7.125  1.00 95.27           O  
ATOM    622  CG  PHE A  79      -0.024   5.704   8.459  1.00 95.27           C  
ATOM    623  CD1 PHE A  79      -0.114   5.126   9.741  1.00 95.27           C  
ATOM    624  CD2 PHE A  79       1.103   5.445   7.663  1.00 95.27           C  
ATOM    625  CE1 PHE A  79       0.921   4.325  10.239  1.00 95.27           C  
ATOM    626  CE2 PHE A  79       2.129   4.623   8.159  1.00 95.27           C  
ATOM    627  CZ  PHE A  79       2.057   4.103   9.453  1.00 95.27           C  
ATOM    628  N   LEU A  80      -4.008   7.313   9.329  1.00 93.77           N  
ATOM    629  CA  LEU A  80      -4.654   8.538   9.776  1.00 93.77           C  
ATOM    630  C   LEU A  80      -3.567   9.482  10.298  1.00 93.77           C  
ATOM    631  CB  LEU A  80      -5.688   8.245  10.874  1.00 93.77           C  
ATOM    632  O   LEU A  80      -2.665   9.070  11.020  1.00 93.77           O  
ATOM    633  CG  LEU A  80      -6.694   7.126  10.569  1.00 93.77           C  
ATOM    634  CD1 LEU A  80      -7.582   6.909  11.781  1.00 93.77           C  
ATOM    635  CD2 LEU A  80      -7.587   7.468   9.379  1.00 93.77           C  
ATOM    636  N   THR A  81      -3.630  10.756   9.924  1.00 88.43           N  
ATOM    637  CA  THR A  81      -2.604  11.740  10.307  1.00 88.43           C  
ATOM    638  C   THR A  81      -3.193  13.132  10.492  1.00 88.43           C  
ATOM    639  CB  THR A  81      -1.473  11.742   9.270  1.00 88.43           C  
ATOM    640  O   THR A  81      -4.220  13.462   9.899  1.00 88.43           O  
ATOM    641  CG2 THR A  81      -1.931  12.191   7.882  1.00 88.43           C  
ATOM    642  OG1 THR A  81      -0.437  12.609   9.670  1.00 88.43           O  
ATOM    643  N   GLY A  82      -2.565  13.984  11.300  1.00 85.72           N  
ATOM    644  CA  GLY A  82      -2.956  15.389  11.427  1.00 85.72           C  
ATOM    645  C   GLY A  82      -2.695  16.184  10.140  1.00 85.72           C  
ATOM    646  O   GLY A  82      -1.793  15.873   9.359  1.00 85.72           O  
ATOM    647  N   ARG A  83      -3.472  17.249   9.894  1.00 75.97           N  
ATOM    648  CA  ARG A  83      -3.241  18.130   8.728  1.00 75.97           C  
ATOM    649  C   ARG A  83      -1.847  18.745   8.731  1.00 75.97           C  
ATOM    650  CB  ARG A  83      -4.286  19.248   8.658  1.00 75.97           C  
ATOM    651  O   ARG A  83      -1.197  18.709   7.686  1.00 75.97           O  
ATOM    652  CG  ARG A  83      -5.580  18.723   8.040  1.00 75.97           C  
ATOM    653  CD  ARG A  83      -6.642  19.819   8.040  1.00 75.97           C  
ATOM    654  NE  ARG A  83      -7.970  19.248   7.771  1.00 75.97           N  
ATOM    655  NH1 ARG A  83      -9.072  21.223   7.407  1.00 75.97           N  
ATOM    656  NH2 ARG A  83     -10.200  19.283   7.387  1.00 75.97           N  
ATOM    657  CZ  ARG A  83      -9.072  19.922   7.522  1.00 75.97           C  
ATOM    658  N   ASP A  84      -1.395  19.202   9.891  1.00 76.68           N  
ATOM    659  CA  ASP A  84      -0.147  19.955  10.055  1.00 76.68           C  
ATOM    660  C   ASP A  84       1.088  19.056  10.198  1.00 76.68           C  
ATOM    661  CB  ASP A  84      -0.305  20.929  11.232  1.00 76.68           C  
ATOM    662  O   ASP A  84       2.194  19.544  10.409  1.00 76.68           O  
ATOM    663  CG  ASP A  84      -1.551  21.805  11.064  1.00 76.68           C  
ATOM    664  OD1 ASP A  84      -1.805  22.253   9.922  1.00 76.68           O  
ATOM    665  OD2 ASP A  84      -2.316  21.916  12.045  1.00 76.68           O  
ATOM    666  N   ASN A  85       0.917  17.738  10.056  1.00 81.26           N  
ATOM    667  CA  ASN A  85       1.988  16.778  10.267  1.00 81.26           C  
ATOM    668  C   ASN A  85       2.482  16.171   8.947  1.00 81.26           C  
ATOM    669  CB  ASN A  85       1.569  15.793  11.365  1.00 81.26           C  
ATOM    670  O   ASN A  85       2.243  15.011   8.614  1.00 81.26           O  
ATOM    671  CG  ASN A  85       2.800  15.331  12.115  1.00 81.26           C  
ATOM    672  ND2 ASN A  85       2.645  14.942  13.353  1.00 81.26           N  
ATOM    673  OD1 ASN A  85       3.905  15.354  11.588  1.00 81.26           O  
ATOM    674  N   GLU A  86       3.116  17.009   8.125  1.00 80.32           N  
ATOM    675  CA  GLU A  86       3.682  16.585   6.837  1.00 80.32           C  
ATOM    676  C   GLU A  86       4.838  15.591   7.010  1.00 80.32           C  
ATOM    677  CB  GLU A  86       4.103  17.824   6.035  1.00 80.32           C  
ATOM    678  O   GLU A  86       4.972  14.658   6.218  1.00 80.32           O  
ATOM    679  CG  GLU A  86       4.358  17.497   4.555  1.00 80.32           C  
ATOM    680  CD  GLU A  86       4.648  18.741   3.696  1.00 80.32           C  
ATOM    681  OE1 GLU A  86       4.615  18.594   2.453  1.00 80.32           O  
ATOM    682  OE2 GLU A  86       4.875  19.826   4.273  1.00 80.32           O  
ATOM    683  N   VAL A  87       5.613  15.743   8.086  1.00 84.30           N  
ATOM    684  CA  VAL A  87       6.697  14.821   8.443  1.00 84.30           C  
ATOM    685  C   VAL A  87       6.140  13.423   8.692  1.00 84.30           C  
ATOM    686  CB  VAL A  87       7.479  15.345   9.661  1.00 84.30           C  
ATOM    687  O   VAL A  87       6.607  12.474   8.068  1.00 84.30           O  
ATOM    688  CG1 VAL A  87       8.585  14.375  10.084  1.00 84.30           C  
ATOM    689  CG2 VAL A  87       8.135  16.696   9.338  1.00 84.30           C  
ATOM    690  N   ASP A  88       5.086  13.297   9.499  1.00 83.84           N  
ATOM    691  CA  ASP A  88       4.442  12.008   9.763  1.00 83.84           C  
ATOM    692  C   ASP A  88       3.890  11.350   8.498  1.00 83.84           C  
ATOM    693  CB  ASP A  88       3.287  12.205  10.743  1.00 83.84           C  
ATOM    694  O   ASP A  88       4.022  10.140   8.326  1.00 83.84           O  
ATOM    695  CG  ASP A  88       3.719  12.299  12.202  1.00 83.84           C  
ATOM    696  OD1 ASP A  88       4.931  12.418  12.483  1.00 83.84           O  
ATOM    697  OD2 ASP A  88       2.779  12.286  13.027  1.00 83.84           O  
ATOM    698  N   LYS A  89       3.305  12.129   7.576  1.00 85.54           N  
ATOM    699  CA  LYS A  89       2.836  11.599   6.282  1.00 85.54           C  
ATOM    700  C   LYS A  89       3.982  10.963   5.509  1.00 85.54           C  
ATOM    701  CB  LYS A  89       2.222  12.707   5.416  1.00 85.54           C  
ATOM    702  O   LYS A  89       3.840   9.853   5.002  1.00 85.54           O  
ATOM    703  CG  LYS A  89       0.901  13.224   5.979  1.00 85.54           C  
ATOM    704  CD  LYS A  89       0.486  14.535   5.304  1.00 85.54           C  
ATOM    705  CE  LYS A  89      -0.438  15.314   6.241  1.00 85.54           C  
ATOM    706  NZ  LYS A  89      -0.604  16.714   5.787  1.00 85.54           N  
ATOM    707  N   ILE A  90       5.103  11.676   5.403  1.00 88.22           N  
ATOM    708  CA  ILE A  90       6.278  11.200   4.673  1.00 88.22           C  
ATOM    709  C   ILE A  90       6.854   9.966   5.367  1.00 88.22           C  
ATOM    710  CB  ILE A  90       7.313  12.332   4.503  1.00 88.22           C  
ATOM    711  O   ILE A  90       7.055   8.960   4.697  1.00 88.22           O  
ATOM    712  CG1 ILE A  90       6.735  13.425   3.572  1.00 88.22           C  
ATOM    713  CG2 ILE A  90       8.634  11.785   3.926  1.00 88.22           C  
ATOM    714  CD1 ILE A  90       7.569  14.712   3.534  1.00 88.22           C  
ATOM    715  N   LEU A  91       7.038  10.005   6.689  1.00 87.69           N  
ATOM    716  CA  LEU A  91       7.549   8.872   7.463  1.00 87.69           C  
ATOM    717  C   LEU A  91       6.648   7.639   7.341  1.00 87.69           C  
ATOM    718  CB  LEU A  91       7.676   9.276   8.940  1.00 87.69           C  
ATOM    719  O   LEU A  91       7.135   6.534   7.123  1.00 87.69           O  
ATOM    720  CG  LEU A  91       8.823  10.252   9.252  1.00 87.69           C  
ATOM    721  CD1 LEU A  91       8.720  10.685  10.715  1.00 87.69           C  
ATOM    722  CD2 LEU A  91      10.197   9.611   9.046  1.00 87.69           C  
ATOM    723  N   GLY A  92       5.329   7.815   7.421  1.00 87.70           N  
ATOM    724  CA  GLY A  92       4.383   6.717   7.266  1.00 87.70           C  
ATOM    725  C   GLY A  92       4.471   6.064   5.885  1.00 87.70           C  
ATOM    726  O   GLY A  92       4.511   4.838   5.756  1.00 87.70           O  
ATOM    727  N   LEU A  93       4.579   6.879   4.837  1.00 90.43           N  
ATOM    728  CA  LEU A  93       4.811   6.386   3.482  1.00 90.43           C  
ATOM    729  C   LEU A  93       6.183   5.701   3.354  1.00 90.43           C  
ATOM    730  CB  LEU A  93       4.664   7.557   2.502  1.00 90.43           C  
ATOM    731  O   LEU A  93       6.277   4.660   2.712  1.00 90.43           O  
ATOM    732  CG  LEU A  93       3.231   8.100   2.363  1.00 90.43           C  
ATOM    733  CD1 LEU A  93       3.290   9.439   1.621  1.00 90.43           C  
ATOM    734  CD2 LEU A  93       2.335   7.127   1.597  1.00 90.43           C  
ATOM    735  N   GLU A  94       7.232   6.229   3.990  1.00 90.44           N  
ATOM    736  CA  GLU A  94       8.575   5.630   3.990  1.00 90.44           C  
ATOM    737  C   GLU A  94       8.600   4.241   4.646  1.00 90.44           C  
ATOM    738  CB  GLU A  94       9.599   6.556   4.673  1.00 90.44           C  
ATOM    739  O   GLU A  94       9.379   3.386   4.228  1.00 90.44           O  
ATOM    740  CG  GLU A  94      10.043   7.721   3.771  1.00 90.44           C  
ATOM    741  CD  GLU A  94      11.152   8.597   4.383  1.00 90.44           C  
ATOM    742  OE1 GLU A  94      11.784   9.352   3.597  1.00 90.44           O  
ATOM    743  OE2 GLU A  94      11.424   8.493   5.596  1.00 90.44           O  
ATOM    744  N   ILE A  95       7.723   3.985   5.618  1.00 89.32           N  
ATOM    745  CA  ILE A  95       7.637   2.694   6.317  1.00 89.32           C  
ATOM    746  C   ILE A  95       6.947   1.614   5.489  1.00 89.32           C  
ATOM    747  CB  ILE A  95       6.969   2.903   7.693  1.00 89.32           C  
ATOM    748  O   ILE A  95       7.172   0.430   5.729  1.00 89.32           O  
ATOM    749  CG1 ILE A  95       7.997   3.647   8.566  1.00 89.32           C  
ATOM    750  CG2 ILE A  95       6.523   1.600   8.386  1.00 89.32           C  
ATOM    751  CD1 ILE A  95       7.440   4.099   9.904  1.00 89.32           C  
ATOM    752  N   GLY A  96       6.108   1.973   4.516  1.00 86.48           N  
ATOM    753  CA  GLY A  96       5.301   0.953   3.848  1.00 86.48           C  
ATOM    754  C   GLY A  96       3.857   1.312   3.570  1.00 86.48           C  
ATOM    755  O   GLY A  96       3.169   0.478   2.980  1.00 86.48           O  
ATOM    756  N   ALA A  97       3.348   2.447   4.054  1.00 92.19           N  
ATOM    757  CA  ALA A  97       1.926   2.736   3.917  1.00 92.19           C  
ATOM    758  C   ALA A  97       1.519   2.906   2.454  1.00 92.19           C  
ATOM    759  CB  ALA A  97       1.542   3.941   4.758  1.00 92.19           C  
ATOM    760  O   ALA A  97       2.236   3.494   1.644  1.00 92.19           O  
ATOM    761  N   ASP A  98       0.341   2.385   2.126  1.00 92.21           N  
ATOM    762  CA  ASP A  98      -0.193   2.418   0.768  1.00 92.21           C  
ATOM    763  C   ASP A  98      -0.933   3.720   0.475  1.00 92.21           C  
ATOM    764  CB  ASP A  98      -1.122   1.220   0.567  1.00 92.21           C  
ATOM    765  O   ASP A  98      -0.998   4.152  -0.674  1.00 92.21           O  
ATOM    766  CG  ASP A  98      -0.361  -0.087   0.738  1.00 92.21           C  
ATOM    767  OD1 ASP A  98       0.596  -0.288  -0.051  1.00 92.21           O  
ATOM    768  OD2 ASP A  98      -0.773  -0.893   1.608  1.00 92.21           O  
ATOM    769  N   ASP A  99      -1.509   4.339   1.503  1.00 92.94           N  
ATOM    770  CA  ASP A  99      -2.140   5.650   1.416  1.00 92.94           C  
ATOM    771  C   ASP A  99      -2.187   6.317   2.799  1.00 92.94           C  
ATOM    772  CB  ASP A  99      -3.554   5.503   0.806  1.00 92.94           C  
ATOM    773  O   ASP A  99      -1.853   5.721   3.824  1.00 92.94           O  
ATOM    774  CG  ASP A  99      -4.102   6.800   0.193  1.00 92.94           C  
ATOM    775  OD1 ASP A  99      -3.348   7.788   0.013  1.00 92.94           O  
ATOM    776  OD2 ASP A  99      -5.307   6.862  -0.148  1.00 92.94           O  
ATOM    777  N   TYR A 100      -2.647   7.562   2.835  1.00 93.87           N  
ATOM    778  CA  TYR A 100      -2.940   8.272   4.073  1.00 93.87           C  
ATOM    779  C   TYR A 100      -4.196   9.133   3.925  1.00 93.87           C  
ATOM    780  CB  TYR A 100      -1.731   9.121   4.495  1.00 93.87           C  
ATOM    781  O   TYR A 100      -4.587   9.528   2.820  1.00 93.87           O  
ATOM    782  CG  TYR A 100      -1.513  10.338   3.615  1.00 93.87           C  
ATOM    783  CD1 TYR A 100      -0.817  10.211   2.397  1.00 93.87           C  
ATOM    784  CD2 TYR A 100      -2.070  11.579   3.982  1.00 93.87           C  
ATOM    785  CE1 TYR A 100      -0.696  11.314   1.533  1.00 93.87           C  
ATOM    786  CE2 TYR A 100      -1.949  12.686   3.122  1.00 93.87           C  
ATOM    787  OH  TYR A 100      -1.214  13.606   1.040  1.00 93.87           O  
ATOM    788  CZ  TYR A 100      -1.271  12.551   1.893  1.00 93.87           C  
ATOM    789  N   ILE A 101      -4.802   9.484   5.055  1.00 93.16           N  
ATOM    790  CA  ILE A 101      -5.909  10.431   5.129  1.00 93.16           C  
ATOM    791  C   ILE A 101      -5.749  11.358   6.335  1.00 93.16           C  
ATOM    792  CB  ILE A 101      -7.252   9.677   5.095  1.00 93.16           C  
ATOM    793  O   ILE A 101      -5.343  10.954   7.422  1.00 93.16           O  
ATOM    794  CG1 ILE A 101      -8.398  10.648   4.757  1.00 93.16           C  
ATOM    795  CG2 ILE A 101      -7.489   8.909   6.397  1.00 93.16           C  
ATOM    796  CD1 ILE A 101      -9.727   9.937   4.489  1.00 93.16           C  
ATOM    797  N   THR A 102      -6.044  12.641   6.135  1.00 91.47           N  
ATOM    798  CA  THR A 102      -5.842  13.665   7.165  1.00 91.47           C  
ATOM    799  C   THR A 102      -7.070  13.845   8.053  1.00 91.47           C  
ATOM    800  CB  THR A 102      -5.466  15.017   6.556  1.00 91.47           C  
ATOM    801  O   THR A 102      -8.165  14.042   7.523  1.00 91.47           O  
ATOM    802  CG2 THR A 102      -4.095  14.985   5.885  1.00 91.47           C  
ATOM    803  OG1 THR A 102      -6.428  15.385   5.590  1.00 91.47           O  
ATOM    804  N   LYS A 103      -6.886  13.895   9.376  1.00 91.61           N  
ATOM    805  CA  LYS A 103      -7.887  14.316  10.366  1.00 91.61           C  
ATOM    806  C   LYS A 103      -8.040  15.856  10.374  1.00 91.61           C  
ATOM    807  CB  LYS A 103      -7.496  13.817  11.778  1.00 91.61           C  
ATOM    808  O   LYS A 103      -7.029  16.558  10.316  1.00 91.61           O  
ATOM    809  CG  LYS A 103      -7.454  12.283  11.958  1.00 91.61           C  
ATOM    810  CD  LYS A 103      -7.127  11.893  13.420  1.00 91.61           C  
ATOM    811  CE  LYS A 103      -7.065  10.371  13.658  1.00 91.61           C  
ATOM    812  NZ  LYS A 103      -6.854  10.004  15.086  1.00 91.61           N  
ATOM    813  N   PRO A 104      -9.267  16.411  10.457  1.00 91.66           N  
ATOM    814  CA  PRO A 104     -10.543  15.721  10.285  1.00 91.66           C  
ATOM    815  C   PRO A 104     -10.767  15.350   8.812  1.00 91.66           C  
ATOM    816  CB  PRO A 104     -11.608  16.691  10.801  1.00 91.66           C  
ATOM    817  O   PRO A 104     -10.482  16.152   7.910  1.00 91.66           O  
ATOM    818  CG  PRO A 104     -10.996  18.064  10.542  1.00 91.66           C  
ATOM    819  CD  PRO A 104      -9.495  17.825  10.724  1.00 91.66           C  
ATOM    820  N   PHE A 105     -11.287  14.140   8.596  1.00 92.23           N  
ATOM    821  CA  PHE A 105     -11.490  13.525   7.285  1.00 92.23           C  
ATOM    822  C   PHE A 105     -12.951  13.596   6.832  1.00 92.23           C  
ATOM    823  CB  PHE A 105     -10.969  12.077   7.295  1.00 92.23           C  
ATOM    824  O   PHE A 105     -13.879  13.663   7.633  1.00 92.23           O  
ATOM    825  CG  PHE A 105     -11.362  11.250   8.506  1.00 92.23           C  
ATOM    826  CD1 PHE A 105     -10.424  11.038   9.536  1.00 92.23           C  
ATOM    827  CD2 PHE A 105     -12.656  10.705   8.615  1.00 92.23           C  
ATOM    828  CE1 PHE A 105     -10.787  10.307  10.681  1.00 92.23           C  
ATOM    829  CE2 PHE A 105     -13.016   9.974   9.762  1.00 92.23           C  
ATOM    830  CZ  PHE A 105     -12.086   9.786  10.798  1.00 92.23           C  
ATOM    831  N   ASN A 106     -13.160  13.551   5.516  1.00 93.26           N  
ATOM    832  CA  ASN A 106     -14.487  13.376   4.939  1.00 93.26           C  
ATOM    833  C   ASN A 106     -14.833  11.870   4.904  1.00 93.26           C  
ATOM    834  CB  ASN A 106     -14.501  14.037   3.551  1.00 93.26           C  
ATOM    835  O   ASN A 106     -14.069  11.115   4.294  1.00 93.26           O  
ATOM    836  CG  ASN A 106     -15.863  13.948   2.892  1.00 93.26           C  
ATOM    837  ND2 ASN A 106     -16.493  15.059   2.600  1.00 93.26           N  
ATOM    838  OD1 ASN A 106     -16.393  12.880   2.646  1.00 93.26           O  
ATOM    839  N   PRO A 107     -15.970  11.421   5.476  1.00 94.95           N  
ATOM    840  CA  PRO A 107     -16.353  10.006   5.483  1.00 94.95           C  
ATOM    841  C   PRO A 107     -16.399   9.372   4.091  1.00 94.95           C  
ATOM    842  CB  PRO A 107     -17.737   9.965   6.141  1.00 94.95           C  
ATOM    843  O   PRO A 107     -15.907   8.269   3.888  1.00 94.95           O  
ATOM    844  CG  PRO A 107     -17.705  11.162   7.086  1.00 94.95           C  
ATOM    845  CD  PRO A 107     -16.898  12.191   6.297  1.00 94.95           C  
ATOM    846  N   ARG A 108     -16.911  10.099   3.094  1.00 94.50           N  
ATOM    847  CA  ARG A 108     -16.993   9.614   1.713  1.00 94.50           C  
ATOM    848  C   ARG A 108     -15.614   9.486   1.070  1.00 94.50           C  
ATOM    849  CB  ARG A 108     -17.916  10.552   0.925  1.00 94.50           C  
ATOM    850  O   ARG A 108     -15.388   8.571   0.285  1.00 94.50           O  
ATOM    851  CG  ARG A 108     -18.282   9.991  -0.450  1.00 94.50           C  
ATOM    852  CD  ARG A 108     -19.257  10.947  -1.140  1.00 94.50           C  
ATOM    853  NE  ARG A 108     -19.668  10.433  -2.457  1.00 94.50           N  
ATOM    854  NH1 ARG A 108     -21.171  12.095  -2.959  1.00 94.50           N  
ATOM    855  NH2 ARG A 108     -20.865  10.415  -4.394  1.00 94.50           N  
ATOM    856  CZ  ARG A 108     -20.561  10.982  -3.261  1.00 94.50           C  
ATOM    857  N   GLU A 109     -14.687  10.393   1.383  1.00 94.90           N  
ATOM    858  CA  GLU A 109     -13.300  10.266   0.922  1.00 94.90           C  
ATOM    859  C   GLU A 109     -12.638   9.020   1.525  1.00 94.90           C  
ATOM    860  CB  GLU A 109     -12.495  11.546   1.227  1.00 94.90           C  
ATOM    861  O   GLU A 109     -12.003   8.260   0.792  1.00 94.90           O  
ATOM    862  CG  GLU A 109     -11.050  11.413   0.722  1.00 94.90           C  
ATOM    863  CD  GLU A 109     -10.184  12.676   0.819  1.00 94.90           C  
ATOM    864  OE1 GLU A 109      -8.973  12.557   0.510  1.00 94.90           O  
ATOM    865  OE2 GLU A 109     -10.666  13.805   1.045  1.00 94.90           O  
ATOM    866  N   LEU A 110     -12.827   8.789   2.827  1.00 96.40           N  
ATOM    867  CA  LEU A 110     -12.307   7.616   3.528  1.00 96.40           C  
ATOM    868  C   LEU A 110     -12.809   6.314   2.896  1.00 96.40           C  
ATOM    869  CB  LEU A 110     -12.696   7.717   5.015  1.00 96.40           C  
ATOM    870  O   LEU A 110     -11.998   5.464   2.523  1.00 96.40           O  
ATOM    871  CG  LEU A 110     -12.258   6.508   5.861  1.00 96.40           C  
ATOM    872  CD1 LEU A 110     -10.738   6.406   5.976  1.00 96.40           C  
ATOM    873  CD2 LEU A 110     -12.841   6.645   7.260  1.00 96.40           C  
ATOM    874  N   THR A 111     -14.126   6.169   2.713  1.00 95.26           N  
ATOM    875  CA  THR A 111     -14.702   4.920   2.192  1.00 95.26           C  
ATOM    876  C   THR A 111     -14.302   4.663   0.743  1.00 95.26           C  
ATOM    877  CB  THR A 111     -16.230   4.851   2.344  1.00 95.26           C  
ATOM    878  O   THR A 111     -14.010   3.523   0.384  1.00 95.26           O  
ATOM    879  CG2 THR A 111     -16.649   4.973   3.805  1.00 95.26           C  
ATOM    880  OG1 THR A 111     -16.921   5.832   1.606  1.00 95.26           O  
ATOM    881  N   ILE A 112     -14.184   5.704  -0.091  1.00 93.84           N  
ATOM    882  CA  ILE A 112     -13.676   5.571  -1.466  1.00 93.84           C  
ATOM    883  C   ILE A 112     -12.222   5.092  -1.473  1.00 93.84           C  
ATOM    884  CB  ILE A 112     -13.848   6.894  -2.248  1.00 93.84           C  
ATOM    885  O   ILE A 112     -11.888   4.172  -2.222  1.00 93.84           O  
ATOM    886  CG1 ILE A 112     -15.347   7.122  -2.548  1.00 93.84           C  
ATOM    887  CG2 ILE A 112     -13.046   6.886  -3.568  1.00 93.84           C  
ATOM    888  CD1 ILE A 112     -15.669   8.529  -3.072  1.00 93.84           C  
ATOM    889  N   ARG A 113     -11.351   5.686  -0.650  1.00 94.37           N  
ATOM    890  CA  ARG A 113      -9.936   5.290  -0.585  1.00 94.37           C  
ATOM    891  C   ARG A 113      -9.777   3.864  -0.072  1.00 94.37           C  
ATOM    892  CB  ARG A 113      -9.156   6.266   0.296  1.00 94.37           C  
ATOM    893  O   ARG A 113      -9.083   3.072  -0.706  1.00 94.37           O  
ATOM    894  CG  ARG A 113      -8.977   7.636  -0.358  1.00 94.37           C  
ATOM    895  CD  ARG A 113      -8.379   8.567   0.690  1.00 94.37           C  
ATOM    896  NE  ARG A 113      -8.029   9.872   0.113  1.00 94.37           N  
ATOM    897  NH1 ARG A 113      -5.759   9.591   0.139  1.00 94.37           N  
ATOM    898  NH2 ARG A 113      -6.633  11.554  -0.415  1.00 94.37           N  
ATOM    899  CZ  ARG A 113      -6.807  10.321  -0.059  1.00 94.37           C  
ATOM    900  N   ALA A 114     -10.480   3.506   1.001  1.00 94.48           N  
ATOM    901  CA  ALA A 114     -10.485   2.145   1.530  1.00 94.48           C  
ATOM    902  C   ALA A 114     -10.976   1.140   0.479  1.00 94.48           C  
ATOM    903  CB  ALA A 114     -11.362   2.119   2.780  1.00 94.48           C  
ATOM    904  O   ALA A 114     -10.297   0.153   0.199  1.00 94.48           O  
ATOM    905  N   ARG A 115     -12.091   1.436  -0.205  1.00 92.76           N  
ATOM    906  CA  ARG A 115     -12.608   0.605  -1.302  1.00 92.76           C  
ATOM    907  C   ARG A 115     -11.596   0.458  -2.437  1.00 92.76           C  
ATOM    908  CB  ARG A 115     -13.930   1.199  -1.809  1.00 92.76           C  
ATOM    909  O   ARG A 115     -11.477  -0.622  -3.009  1.00 92.76           O  
ATOM    910  CG  ARG A 115     -14.678   0.242  -2.752  1.00 92.76           C  
ATOM    911  CD  ARG A 115     -15.923   0.887  -3.376  1.00 92.76           C  
ATOM    912  NE  ARG A 115     -16.882   1.388  -2.363  1.00 92.76           N  
ATOM    913  NH1 ARG A 115     -16.939   3.597  -2.993  1.00 92.76           N  
ATOM    914  NH2 ARG A 115     -18.155   2.942  -1.261  1.00 92.76           N  
ATOM    915  CZ  ARG A 115     -17.321   2.627  -2.208  1.00 92.76           C  
ATOM    916  N   ASN A 116     -10.843   1.502  -2.777  1.00 90.92           N  
ATOM    917  CA  ASN A 116      -9.807   1.422  -3.809  1.00 90.92           C  
ATOM    918  C   ASN A 116      -8.624   0.539  -3.390  1.00 90.92           C  
ATOM    919  CB  ASN A 116      -9.318   2.829  -4.160  1.00 90.92           C  
ATOM    920  O   ASN A 116      -8.098  -0.210  -4.221  1.00 90.92           O  
ATOM    921  CG  ASN A 116     -10.289   3.629  -4.998  1.00 90.92           C  
ATOM    922  ND2 ASN A 116     -10.059   4.915  -5.095  1.00 90.92           N  
ATOM    923  OD1 ASN A 116     -11.182   3.110  -5.649  1.00 90.92           O  
ATOM    924  N   LEU A 117      -8.227   0.587  -2.117  1.00 90.84           N  
ATOM    925  CA  LEU A 117      -7.225  -0.329  -1.579  1.00 90.84           C  
ATOM    926  C   LEU A 117      -7.751  -1.773  -1.588  1.00 90.84           C  
ATOM    927  CB  LEU A 117      -6.770   0.131  -0.181  1.00 90.84           C  
ATOM    928  O   LEU A 117      -7.068  -2.651  -2.110  1.00 90.84           O  
ATOM    929  CG  LEU A 117      -5.990   1.463  -0.146  1.00 90.84           C  
ATOM    930  CD1 LEU A 117      -5.566   1.746   1.291  1.00 90.84           C  
ATOM    931  CD2 LEU A 117      -4.726   1.442  -1.010  1.00 90.84           C  
ATOM    932  N   LEU A 118      -8.985  -2.010  -1.133  1.00 90.14           N  
ATOM    933  CA  LEU A 118      -9.597  -3.340  -1.006  1.00 90.14           C  
ATOM    934  C   LEU A 118      -9.981  -3.995  -2.344  1.00 90.14           C  
ATOM    935  CB  LEU A 118     -10.845  -3.224  -0.112  1.00 90.14           C  
ATOM    936  O   LEU A 118      -9.602  -5.137  -2.608  1.00 90.14           O  
ATOM    937  CG  LEU A 118     -10.555  -2.955   1.376  1.00 90.14           C  
ATOM    938  CD1 LEU A 118     -11.867  -2.643   2.088  1.00 90.14           C  
ATOM    939  CD2 LEU A 118      -9.899  -4.166   2.039  1.00 90.14           C  
ATOM    940  N   SER A 119     -10.717  -3.292  -3.210  1.00 79.38           N  
ATOM    941  CA  SER A 119     -11.292  -3.837  -4.462  1.00 79.38           C  
ATOM    942  C   SER A 119     -10.234  -4.381  -5.409  1.00 79.38           C  
ATOM    943  CB  SER A 119     -12.082  -2.763  -5.220  1.00 79.38           C  
ATOM    944  O   SER A 119     -10.426  -5.369  -6.112  1.00 79.38           O  
ATOM    945  OG  SER A 119     -11.256  -1.658  -5.541  1.00 79.38           O  
ATOM    946  N   ARG A 120      -9.058  -3.770  -5.389  1.00 63.20           N  
ATOM    947  CA  ARG A 120      -7.945  -4.160  -6.238  1.00 63.20           C  
ATOM    948  C   ARG A 120      -7.119  -5.306  -5.632  1.00 63.20           C  
ATOM    949  CB  ARG A 120      -7.145  -2.899  -6.517  1.00 63.20           C  
ATOM    950  O   ARG A 120      -6.028  -5.581  -6.124  1.00 63.20           O  
ATOM    951  CG  ARG A 120      -7.825  -1.758  -7.260  1.00 63.20           C  
ATOM    952  CD  ARG A 120      -6.817  -0.603  -7.291  1.00 63.20           C  
ATOM    953  NE  ARG A 120      -7.389   0.566  -7.960  1.00 63.20           N  
ATOM    954  NH1 ARG A 120      -5.906   0.730  -9.717  1.00 63.20           N  
ATOM    955  NH2 ARG A 120      -7.588   2.173  -9.540  1.00 63.20           N  
ATOM    956  CZ  ARG A 120      -6.958   1.139  -9.066  1.00 63.20           C  
ATOM    957  N   THR A 121      -7.561  -5.910  -4.521  1.00 50.48           N  
ATOM    958  CA  THR A 121      -7.048  -7.214  -4.035  1.00 50.48           C  
ATOM    959  C   THR A 121      -7.808  -8.325  -4.733  1.00 50.48           C  
ATOM    960  CB  THR A 121      -7.209  -7.441  -2.512  1.00 50.48           C  
ATOM    961  O   THR A 121      -7.232  -9.360  -5.030  1.00 50.48           O  
ATOM    962  CG2 THR A 121      -6.129  -8.369  -1.966  1.00 50.48           C  
ATOM    963  OG1 THR A 121      -7.112  -6.249  -1.775  1.00 50.48           O  
ATOM    964  N   MET A 122      -9.082  -8.060  -5.029  1.00 43.97           N  
ATOM    965  CA  MET A 122     -10.019  -9.008  -5.618  1.00 43.97           C  
ATOM    966  C   MET A 122     -10.046  -8.923  -7.155  1.00 43.97           C  
ATOM    967  CB  MET A 122     -11.405  -8.734  -5.012  1.00 43.97           C  
ATOM    968  O   MET A 122     -10.250  -9.929  -7.822  1.00 43.97           O  
ATOM    969  CG  MET A 122     -11.471  -8.905  -3.482  1.00 43.97           C  
ATOM    970  SD  MET A 122     -12.533 -10.273  -2.947  1.00 43.97           S  
ATOM    971  CE  MET A 122     -13.024  -9.685  -1.301  1.00 43.97           C  
ATOM    972  N   ASN A 123      -9.779  -7.746  -7.738  1.00 42.81           N  
ATOM    973  CA  ASN A 123      -9.934  -7.496  -9.180  1.00 42.81           C  
ATOM    974  C   ASN A 123      -8.659  -7.631 -10.038  1.00 42.81           C  
ATOM    975  CB  ASN A 123     -10.693  -6.172  -9.404  1.00 42.81           C  
ATOM    976  O   ASN A 123      -8.578  -7.027 -11.104  1.00 42.81           O  
ATOM    977  CG  ASN A 123     -12.186  -6.293  -9.162  1.00 42.81           C  
ATOM    978  ND2 ASN A 123     -12.893  -5.189  -9.160  1.00 42.81           N  
ATOM    979  OD1 ASN A 123     -12.752  -7.357  -9.000  1.00 42.81           O  
ATOM    980  N   LEU A 124      -7.706  -8.498  -9.674  1.00 44.46           N  
ATOM    981  CA  LEU A 124      -6.781  -9.046 -10.691  1.00 44.46           C  
ATOM    982  C   LEU A 124      -7.540  -9.834 -11.787  1.00 44.46           C  
ATOM    983  CB  LEU A 124      -5.691  -9.892 -10.000  1.00 44.46           C  
ATOM    984  O   LEU A 124      -6.982 -10.148 -12.831  1.00 44.46           O  
ATOM    985  CG  LEU A 124      -4.494  -9.044  -9.522  1.00 44.46           C  
ATOM    986  CD1 LEU A 124      -3.826  -9.674  -8.301  1.00 44.46           C  
ATOM    987  CD2 LEU A 124      -3.443  -8.887 -10.623  1.00 44.46           C  
ATOM    988  N   GLY A 125      -8.835 -10.109 -11.588  1.00 37.98           N  
ATOM    989  CA  GLY A 125      -9.690 -10.810 -12.541  1.00 37.98           C  
ATOM    990  C   GLY A 125     -10.183 -10.018 -13.761  1.00 37.98           C  
ATOM    991  O   GLY A 125     -10.677 -10.668 -14.676  1.00 37.98           O  
ATOM    992  N   THR A 126     -10.077  -8.682 -13.816  1.00 37.36           N  
ATOM    993  CA  THR A 126     -10.641  -7.871 -14.927  1.00 37.36           C  
ATOM    994  C   THR A 126      -9.612  -7.255 -15.869  1.00 37.36           C  
ATOM    995  CB  THR A 126     -11.603  -6.785 -14.429  1.00 37.36           C  
ATOM    996  O   THR A 126      -9.978  -6.549 -16.810  1.00 37.36           O  
ATOM    997  CG2 THR A 126     -12.896  -7.381 -13.882  1.00 37.36           C  
ATOM    998  OG1 THR A 126     -11.020  -6.023 -13.395  1.00 37.36           O  
ATOM    999  N   VAL A 127      -8.327  -7.546 -15.674  1.00 39.07           N  
ATOM   1000  CA  VAL A 127      -7.347  -7.349 -16.740  1.00 39.07           C  
ATOM   1001  C   VAL A 127      -7.581  -8.483 -17.739  1.00 39.07           C  
ATOM   1002  CB  VAL A 127      -5.914  -7.306 -16.185  1.00 39.07           C  
ATOM   1003  O   VAL A 127      -7.476  -9.646 -17.364  1.00 39.07           O  
ATOM   1004  CG1 VAL A 127      -4.940  -6.939 -17.301  1.00 39.07           C  
ATOM   1005  CG2 VAL A 127      -5.770  -6.247 -15.081  1.00 39.07           C  
ATOM   1006  N   SER A 128      -8.012  -8.114 -18.950  1.00 37.61           N  
ATOM   1007  CA  SER A 128      -8.239  -8.949 -20.143  1.00 37.61           C  
ATOM   1008  C   SER A 128      -7.619 -10.347 -20.059  1.00 37.61           C  
ATOM   1009  CB  SER A 128      -7.628  -8.222 -21.352  1.00 37.61           C  
ATOM   1010  O   SER A 128      -6.413 -10.455 -19.848  1.00 37.61           O  
ATOM   1011  OG  SER A 128      -6.292  -7.845 -21.062  1.00 37.61           O  
ATOM   1012  N   GLU A 129      -8.420 -11.392 -20.287  1.00 38.40           N  
ATOM   1013  CA  GLU A 129      -8.020 -12.811 -20.226  1.00 38.40           C  
ATOM   1014  C   GLU A 129      -6.733 -13.147 -21.007  1.00 38.40           C  
ATOM   1015  CB  GLU A 129      -9.192 -13.686 -20.712  1.00 38.40           C  
ATOM   1016  O   GLU A 129      -6.043 -14.094 -20.649  1.00 38.40           O  
ATOM   1017  CG  GLU A 129     -10.352 -13.689 -19.702  1.00 38.40           C  
ATOM   1018  CD  GLU A 129     -11.546 -14.551 -20.141  1.00 38.40           C  
ATOM   1019  OE1 GLU A 129     -12.143 -15.183 -19.237  1.00 38.40           O  
ATOM   1020  OE2 GLU A 129     -11.880 -14.526 -21.345  1.00 38.40           O  
ATOM   1021  N   GLU A 130      -6.339 -12.327 -21.983  1.00 43.26           N  
ATOM   1022  CA  GLU A 130      -5.068 -12.436 -22.714  1.00 43.26           C  
ATOM   1023  C   GLU A 130      -3.806 -12.142 -21.877  1.00 43.26           C  
ATOM   1024  CB  GLU A 130      -5.117 -11.486 -23.920  1.00 43.26           C  
ATOM   1025  O   GLU A 130      -2.719 -12.547 -22.268  1.00 43.26           O  
ATOM   1026  CG  GLU A 130      -6.149 -11.937 -24.968  1.00 43.26           C  
ATOM   1027  CD  GLU A 130      -6.229 -10.998 -26.182  1.00 43.26           C  
ATOM   1028  OE1 GLU A 130      -6.785 -11.442 -27.211  1.00 43.26           O  
ATOM   1029  OE2 GLU A 130      -5.801  -9.826 -26.057  1.00 43.26           O  
ATOM   1030  N   ARG A 131      -3.906 -11.466 -20.722  1.00 48.51           N  
ATOM   1031  CA  ARG A 131      -2.736 -11.097 -19.893  1.00 48.51           C  
ATOM   1032  C   ARG A 131      -2.450 -12.044 -18.730  1.00 48.51           C  
ATOM   1033  CB  ARG A 131      -2.840  -9.650 -19.401  1.00 48.51           C  
ATOM   1034  O   ARG A 131      -1.475 -11.842 -18.016  1.00 48.51           O  
ATOM   1035  CG  ARG A 131      -2.748  -8.645 -20.552  1.00 48.51           C  
ATOM   1036  CD  ARG A 131      -2.545  -7.246 -19.974  1.00 48.51           C  
ATOM   1037  NE  ARG A 131      -2.798  -6.201 -20.972  1.00 48.51           N  
ATOM   1038  NH1 ARG A 131      -2.504  -4.436 -19.534  1.00 48.51           N  
ATOM   1039  NH2 ARG A 131      -2.915  -4.065 -21.712  1.00 48.51           N  
ATOM   1040  CZ  ARG A 131      -2.746  -4.908 -20.731  1.00 48.51           C  
ATOM   1041  N   ARG A 132      -3.273 -13.077 -18.522  1.00 50.71           N  
ATOM   1042  CA  ARG A 132      -3.111 -14.033 -17.408  1.00 50.71           C  
ATOM   1043  C   ARG A 132      -1.897 -14.965 -17.530  1.00 50.71           C  
ATOM   1044  CB  ARG A 132      -4.407 -14.838 -17.202  1.00 50.71           C  
ATOM   1045  O   ARG A 132      -1.689 -15.753 -16.618  1.00 50.71           O  
ATOM   1046  CG  ARG A 132      -5.399 -14.111 -16.288  1.00 50.71           C  
ATOM   1047  CD  ARG A 132      -6.598 -15.024 -16.020  1.00 50.71           C  
ATOM   1048  NE  ARG A 132      -7.624 -14.347 -15.205  1.00 50.71           N  
ATOM   1049  NH1 ARG A 132      -9.374 -15.733 -15.754  1.00 50.71           N  
ATOM   1050  NH2 ARG A 132      -9.756 -13.906 -14.540  1.00 50.71           N  
ATOM   1051  CZ  ARG A 132      -8.904 -14.673 -15.156  1.00 50.71           C  
ATOM   1052  N   SER A 133      -1.120 -14.906 -18.613  1.00 64.41           N  
ATOM   1053  CA  SER A 133       0.021 -15.807 -18.821  1.00 64.41           C  
ATOM   1054  C   SER A 133       1.360 -15.276 -18.317  1.00 64.41           C  
ATOM   1055  CB  SER A 133       0.144 -16.154 -20.304  1.00 64.41           C  
ATOM   1056  O   SER A 133       2.303 -16.054 -18.234  1.00 64.41           O  
ATOM   1057  OG  SER A 133       0.397 -14.985 -21.060  1.00 64.41           O  
ATOM   1058  N   VAL A 134       1.484 -13.977 -18.025  1.00 82.41           N  
ATOM   1059  CA  VAL A 134       2.751 -13.435 -17.519  1.00 82.41           C  
ATOM   1060  C   VAL A 134       2.816 -13.725 -16.024  1.00 82.41           C  
ATOM   1061  CB  VAL A 134       2.936 -11.942 -17.843  1.00 82.41           C  
ATOM   1062  O   VAL A 134       2.022 -13.183 -15.256  1.00 82.41           O  
ATOM   1063  CG1 VAL A 134       4.338 -11.480 -17.432  1.00 82.41           C  
ATOM   1064  CG2 VAL A 134       2.782 -11.672 -19.347  1.00 82.41           C  
ATOM   1065  N   GLU A 135       3.726 -14.613 -15.630  1.00 90.79           N  
ATOM   1066  CA  GLU A 135       3.966 -14.976 -14.226  1.00 90.79           C  
ATOM   1067  C   GLU A 135       4.993 -14.044 -13.569  1.00 90.79           C  
ATOM   1068  CB  GLU A 135       4.417 -16.443 -14.129  1.00 90.79           C  
ATOM   1069  O   GLU A 135       4.894 -13.750 -12.374  1.00 90.79           O  
ATOM   1070  CG  GLU A 135       3.326 -17.418 -14.609  1.00 90.79           C  
ATOM   1071  CD  GLU A 135       3.667 -18.899 -14.368  1.00 90.79           C  
ATOM   1072  OE1 GLU A 135       2.712 -19.712 -14.396  1.00 90.79           O  
ATOM   1073  OE2 GLU A 135       4.853 -19.222 -14.137  1.00 90.79           O  
ATOM   1074  N   SER A 136       5.931 -13.516 -14.357  1.00 94.70           N  
ATOM   1075  CA  SER A 136       6.924 -12.550 -13.903  1.00 94.70           C  
ATOM   1076  C   SER A 136       7.447 -11.661 -15.033  1.00 94.70           C  
ATOM   1077  CB  SER A 136       8.073 -13.274 -13.191  1.00 94.70           C  
ATOM   1078  O   SER A 136       7.267 -11.958 -16.213  1.00 94.70           O  
ATOM   1079  OG  SER A 136       8.815 -14.131 -14.031  1.00 94.70           O  
ATOM   1080  N   TYR A 137       8.075 -10.544 -14.660  1.00 96.30           N  
ATOM   1081  CA  TYR A 137       8.839  -9.678 -15.563  1.00 96.30           C  
ATOM   1082  C   TYR A 137      10.301  -9.674 -15.136  1.00 96.30           C  
ATOM   1083  CB  TYR A 137       8.305  -8.242 -15.532  1.00 96.30           C  
ATOM   1084  O   TYR A 137      10.589  -9.331 -13.990  1.00 96.30           O  
ATOM   1085  CG  TYR A 137       6.922  -8.067 -16.115  1.00 96.30           C  
ATOM   1086  CD1 TYR A 137       6.772  -7.850 -17.497  1.00 96.30           C  
ATOM   1087  CD2 TYR A 137       5.793  -8.102 -15.277  1.00 96.30           C  
ATOM   1088  CE1 TYR A 137       5.490  -7.667 -18.047  1.00 96.30           C  
ATOM   1089  CE2 TYR A 137       4.510  -7.920 -15.826  1.00 96.30           C  
ATOM   1090  OH  TYR A 137       3.112  -7.581 -17.742  1.00 96.30           O  
ATOM   1091  CZ  TYR A 137       4.356  -7.714 -17.212  1.00 96.30           C  
ATOM   1092  N   LYS A 138      11.216  -9.994 -16.049  1.00 96.13           N  
ATOM   1093  CA  LYS A 138      12.660  -9.966 -15.795  1.00 96.13           C  
ATOM   1094  C   LYS A 138      13.298  -8.750 -16.447  1.00 96.13           C  
ATOM   1095  CB  LYS A 138      13.296 -11.270 -16.271  1.00 96.13           C  
ATOM   1096  O   LYS A 138      12.883  -8.357 -17.534  1.00 96.13           O  
ATOM   1097  CG  LYS A 138      12.844 -12.438 -15.397  1.00 96.13           C  
ATOM   1098  CD  LYS A 138      13.470 -13.734 -15.899  1.00 96.13           C  
ATOM   1099  CE  LYS A 138      12.992 -14.844 -14.968  1.00 96.13           C  
ATOM   1100  NZ  LYS A 138      13.557 -16.143 -15.366  1.00 96.13           N  
ATOM   1101  N   PHE A 139      14.239  -8.111 -15.761  1.00 95.71           N  
ATOM   1102  CA  PHE A 139      14.949  -6.935 -16.261  1.00 95.71           C  
ATOM   1103  C   PHE A 139      16.248  -6.704 -15.499  1.00 95.71           C  
ATOM   1104  CB  PHE A 139      14.068  -5.674 -16.163  1.00 95.71           C  
ATOM   1105  O   PHE A 139      16.249  -6.656 -14.274  1.00 95.71           O  
ATOM   1106  CG  PHE A 139      13.446  -5.420 -14.798  1.00 95.71           C  
ATOM   1107  CD1 PHE A 139      12.233  -6.043 -14.446  1.00 95.71           C  
ATOM   1108  CD2 PHE A 139      14.088  -4.577 -13.870  1.00 95.71           C  
ATOM   1109  CE1 PHE A 139      11.686  -5.859 -13.165  1.00 95.71           C  
ATOM   1110  CE2 PHE A 139      13.540  -4.391 -12.588  1.00 95.71           C  
ATOM   1111  CZ  PHE A 139      12.347  -5.043 -12.233  1.00 95.71           C  
ATOM   1112  N   ASN A 140      17.357  -6.488 -16.205  1.00 93.68           N  
ATOM   1113  CA  ASN A 140      18.655  -6.161 -15.593  1.00 93.68           C  
ATOM   1114  C   ASN A 140      19.055  -7.115 -14.439  1.00 93.68           C  
ATOM   1115  CB  ASN A 140      18.680  -4.671 -15.179  1.00 93.68           C  
ATOM   1116  O   ASN A 140      19.603  -6.668 -13.431  1.00 93.68           O  
ATOM   1117  CG  ASN A 140      18.360  -3.734 -16.323  1.00 93.68           C  
ATOM   1118  ND2 ASN A 140      19.334  -3.376 -17.132  1.00 93.68           N  
ATOM   1119  OD1 ASN A 140      17.226  -3.334 -16.502  1.00 93.68           O  
ATOM   1120  N   GLY A 141      18.750  -8.413 -14.560  1.00 93.12           N  
ATOM   1121  CA  GLY A 141      18.999  -9.419 -13.517  1.00 93.12           C  
ATOM   1122  C   GLY A 141      18.002  -9.422 -12.349  1.00 93.12           C  
ATOM   1123  O   GLY A 141      18.113 -10.265 -11.465  1.00 93.12           O  
ATOM   1124  N   TRP A 142      17.034  -8.509 -12.339  1.00 95.47           N  
ATOM   1125  CA  TRP A 142      15.916  -8.484 -11.404  1.00 95.47           C  
ATOM   1126  C   TRP A 142      14.714  -9.239 -11.962  1.00 95.47           C  
ATOM   1127  CB  TRP A 142      15.523  -7.034 -11.101  1.00 95.47           C  
ATOM   1128  O   TRP A 142      14.505  -9.292 -13.173  1.00 95.47           O  
ATOM   1129  CG  TRP A 142      16.540  -6.261 -10.332  1.00 95.47           C  
ATOM   1130  CD1 TRP A 142      17.617  -5.607 -10.822  1.00 95.47           C  
ATOM   1131  CD2 TRP A 142      16.615  -6.128  -8.892  1.00 95.47           C  
ATOM   1132  CE2 TRP A 142      17.773  -5.374  -8.559  1.00 95.47           C  
ATOM   1133  CE3 TRP A 142      15.833  -6.626  -7.838  1.00 95.47           C  
ATOM   1134  NE1 TRP A 142      18.347  -5.069  -9.775  1.00 95.47           N  
ATOM   1135  CH2 TRP A 142      17.315  -5.622  -6.193  1.00 95.47           C  
ATOM   1136  CZ2 TRP A 142      18.120  -5.115  -7.228  1.00 95.47           C  
ATOM   1137  CZ3 TRP A 142      16.166  -6.369  -6.497  1.00 95.47           C  
ATOM   1138  N   GLU A 143      13.866  -9.749 -11.074  1.00 96.33           N  
ATOM   1139  CA  GLU A 143      12.586 -10.355 -11.437  1.00 96.33           C  
ATOM   1140  C   GLU A 143      11.452  -9.796 -10.569  1.00 96.33           C  
ATOM   1141  CB  GLU A 143      12.714 -11.886 -11.382  1.00 96.33           C  
ATOM   1142  O   GLU A 143      11.503  -9.837  -9.342  1.00 96.33           O  
ATOM   1143  CG  GLU A 143      11.407 -12.616 -11.714  1.00 96.33           C  
ATOM   1144  CD  GLU A 143      11.570 -14.140 -11.855  1.00 96.33           C  
ATOM   1145  OE1 GLU A 143      10.548 -14.789 -12.172  1.00 96.33           O  
ATOM   1146  OE2 GLU A 143      12.703 -14.666 -11.780  1.00 96.33           O  
ATOM   1147  N   LEU A 144      10.405  -9.267 -11.202  1.00 97.01           N  
ATOM   1148  CA  LEU A 144       9.137  -8.954 -10.551  1.00 97.01           C  
ATOM   1149  C   LEU A 144       8.202 -10.158 -10.684  1.00 97.01           C  
ATOM   1150  CB  LEU A 144       8.530  -7.680 -11.165  1.00 97.01           C  
ATOM   1151  O   LEU A 144       7.576 -10.343 -11.728  1.00 97.01           O  
ATOM   1152  CG  LEU A 144       7.192  -7.277 -10.515  1.00 97.01           C  
ATOM   1153  CD1 LEU A 144       7.396  -6.721  -9.102  1.00 97.01           C  
ATOM   1154  CD2 LEU A 144       6.497  -6.214 -11.365  1.00 97.01           C  
ATOM   1155  N   ASP A 145       8.065 -10.934  -9.615  1.00 94.85           N  
ATOM   1156  CA  ASP A 145       7.122 -12.050  -9.537  1.00 94.85           C  
ATOM   1157  C   ASP A 145       5.720 -11.530  -9.184  1.00 94.85           C  
ATOM   1158  CB  ASP A 145       7.666 -13.090  -8.551  1.00 94.85           C  
ATOM   1159  O   ASP A 145       5.490 -10.894  -8.145  1.00 94.85           O  
ATOM   1160  CG  ASP A 145       6.748 -14.287  -8.267  1.00 94.85           C  
ATOM   1161  OD1 ASP A 145       5.528 -14.240  -8.545  1.00 94.85           O  
ATOM   1162  OD2 ASP A 145       7.205 -15.179  -7.525  1.00 94.85           O  
ATOM   1163  N   ILE A 146       4.761 -11.796 -10.072  1.00 93.02           N  
ATOM   1164  CA  ILE A 146       3.385 -11.300  -9.972  1.00 93.02           C  
ATOM   1165  C   ILE A 146       2.589 -12.086  -8.930  1.00 93.02           C  
ATOM   1166  CB  ILE A 146       2.726 -11.355 -11.367  1.00 93.02           C  
ATOM   1167  O   ILE A 146       1.755 -11.504  -8.224  1.00 93.02           O  
ATOM   1168  CG1 ILE A 146       3.458 -10.380 -12.320  1.00 93.02           C  
ATOM   1169  CG2 ILE A 146       1.222 -11.015 -11.319  1.00 93.02           C  
ATOM   1170  CD1 ILE A 146       3.160 -10.656 -13.790  1.00 93.02           C  
ATOM   1171  N   ASN A 147       2.853 -13.387  -8.811  1.00 87.89           N  
ATOM   1172  CA  ASN A 147       2.156 -14.276  -7.891  1.00 87.89           C  
ATOM   1173  C   ASN A 147       2.573 -13.989  -6.449  1.00 87.89           C  
ATOM   1174  CB  ASN A 147       2.443 -15.736  -8.280  1.00 87.89           C  
ATOM   1175  O   ASN A 147       1.717 -13.747  -5.593  1.00 87.89           O  
ATOM   1176  CG  ASN A 147       1.761 -16.145  -9.571  1.00 87.89           C  
ATOM   1177  ND2 ASN A 147       2.419 -16.930 -10.391  1.00 87.89           N  
ATOM   1178  OD1 ASN A 147       0.618 -15.793  -9.825  1.00 87.89           O  
ATOM   1179  N   SER A 148       3.882 -13.958  -6.181  1.00 89.59           N  
ATOM   1180  CA  SER A 148       4.398 -13.657  -4.841  1.00 89.59           C  
ATOM   1181  C   SER A 148       4.410 -12.161  -4.512  1.00 89.59           C  
ATOM   1182  CB  SER A 148       5.774 -14.289  -4.606  1.00 89.59           C  
ATOM   1183  O   SER A 148       4.609 -11.799  -3.350  1.00 89.59           O  
ATOM   1184  OG  SER A 148       6.786 -13.647  -5.344  1.00 89.59           O  
ATOM   1185  N   ARG A 149       4.170 -11.284  -5.501  1.00 92.70           N  
ATOM   1186  CA  ARG A 149       4.246  -9.815  -5.380  1.00 92.70           C  
ATOM   1187  C   ARG A 149       5.572  -9.349  -4.794  1.00 92.70           C  
ATOM   1188  CB  ARG A 149       3.056  -9.244  -4.607  1.00 92.70           C  
ATOM   1189  O   ARG A 149       5.617  -8.484  -3.914  1.00 92.70           O  
ATOM   1190  CG  ARG A 149       1.720  -9.627  -5.230  1.00 92.70           C  
ATOM   1191  CD  ARG A 149       0.631  -8.896  -4.452  1.00 92.70           C  
ATOM   1192  NE  ARG A 149      -0.696  -9.269  -4.956  1.00 92.70           N  
ATOM   1193  NH1 ARG A 149      -1.887  -8.647  -3.099  1.00 92.70           N  
ATOM   1194  NH2 ARG A 149      -2.926  -9.652  -4.814  1.00 92.70           N  
ATOM   1195  CZ  ARG A 149      -1.829  -9.183  -4.290  1.00 92.70           C  
ATOM   1196  N   SER A 150       6.641  -9.972  -5.259  1.00 94.05           N  
ATOM   1197  CA  SER A 150       7.980  -9.746  -4.745  1.00 94.05           C  
ATOM   1198  C   SER A 150       8.913  -9.338  -5.865  1.00 94.05           C  
ATOM   1199  CB  SER A 150       8.502 -10.982  -4.021  1.00 94.05           C  
ATOM   1200  O   SER A 150       8.711  -9.686  -7.027  1.00 94.05           O  
ATOM   1201  OG  SER A 150       7.626 -11.332  -2.962  1.00 94.05           O  
ATOM   1202  N   LEU A 151       9.933  -8.590  -5.481  1.00 95.41           N  
ATOM   1203  CA  LEU A 151      11.066  -8.281  -6.323  1.00 95.41           C  
ATOM   1204  C   LEU A 151      12.210  -9.220  -5.929  1.00 95.41           C  
ATOM   1205  CB  LEU A 151      11.381  -6.797  -6.110  1.00 95.41           C  
ATOM   1206  O   LEU A 151      12.535  -9.310  -4.748  1.00 95.41           O  
ATOM   1207  CG  LEU A 151      12.462  -6.276  -7.052  1.00 95.41           C  
ATOM   1208  CD1 LEU A 151      11.970  -6.177  -8.500  1.00 95.41           C  
ATOM   1209  CD2 LEU A 151      12.922  -4.900  -6.575  1.00 95.41           C  
ATOM   1210  N   ILE A 152      12.783  -9.933  -6.888  1.00 95.83           N  
ATOM   1211  CA  ILE A 152      13.890 -10.869  -6.686  1.00 95.83           C  
ATOM   1212  C   ILE A 152      15.146 -10.235  -7.277  1.00 95.83           C  
ATOM   1213  CB  ILE A 152      13.575 -12.249  -7.301  1.00 95.83           C  
ATOM   1214  O   ILE A 152      15.136  -9.810  -8.435  1.00 95.83           O  
ATOM   1215  CG1 ILE A 152      12.252 -12.836  -6.750  1.00 95.83           C  
ATOM   1216  CG2 ILE A 152      14.746 -13.219  -7.059  1.00 95.83           C  
ATOM   1217  CD1 ILE A 152      11.735 -14.047  -7.539  1.00 95.83           C  
ATOM   1218  N   GLY A 153      16.189 -10.122  -6.459  1.00 94.37           N  
ATOM   1219  CA  GLY A 153      17.473  -9.548  -6.837  1.00 94.37           C  
ATOM   1220  C   GLY A 153      18.341 -10.493  -7.670  1.00 94.37           C  
ATOM   1221  O   GLY A 153      18.090 -11.701  -7.701  1.00 94.37           O  
ATOM   1222  N   PRO A 154      19.410  -9.977  -8.301  1.00 92.78           N  
ATOM   1223  CA  PRO A 154      20.353 -10.793  -9.074  1.00 92.78           C  
ATOM   1224  C   PRO A 154      21.081 -11.876  -8.261  1.00 92.78           C  
ATOM   1225  CB  PRO A 154      21.355  -9.793  -9.659  1.00 92.78           C  
ATOM   1226  O   PRO A 154      21.587 -12.845  -8.823  1.00 92.78           O  
ATOM   1227  CG  PRO A 154      20.569  -8.486  -9.721  1.00 92.78           C  
ATOM   1228  CD  PRO A 154      19.702  -8.560  -8.470  1.00 92.78           C  
ATOM   1229  N   ASP A 155      21.150 -11.718  -6.940  1.00 91.38           N  
ATOM   1230  CA  ASP A 155      21.683 -12.698  -5.989  1.00 91.38           C  
ATOM   1231  C   ASP A 155      20.639 -13.735  -5.527  1.00 91.38           C  
ATOM   1232  CB  ASP A 155      22.291 -11.941  -4.799  1.00 91.38           C  
ATOM   1233  O   ASP A 155      20.965 -14.650  -4.768  1.00 91.38           O  
ATOM   1234  CG  ASP A 155      21.292 -11.072  -4.023  1.00 91.38           C  
ATOM   1235  OD1 ASP A 155      20.112 -10.984  -4.445  1.00 91.38           O  
ATOM   1236  OD2 ASP A 155      21.758 -10.468  -3.036  1.00 91.38           O  
ATOM   1237  N   GLY A 156      19.396 -13.613  -6.000  1.00 93.11           N  
ATOM   1238  CA  GLY A 156      18.258 -14.433  -5.605  1.00 93.11           C  
ATOM   1239  C   GLY A 156      17.567 -13.977  -4.317  1.00 93.11           C  
ATOM   1240  O   GLY A 156      16.632 -14.653  -3.881  1.00 93.11           O  
ATOM   1241  N   GLU A 157      17.981 -12.867  -3.692  1.00 93.67           N  
ATOM   1242  CA  GLU A 157      17.297 -12.340  -2.510  1.00 93.67           C  
ATOM   1243  C   GLU A 157      15.891 -11.845  -2.882  1.00 93.67           C  
ATOM   1244  CB  GLU A 157      18.128 -11.254  -1.795  1.00 93.67           C  
ATOM   1245  O   GLU A 157      15.698 -11.124  -3.860  1.00 93.67           O  
ATOM   1246  CG  GLU A 157      17.502 -10.916  -0.427  1.00 93.67           C  
ATOM   1247  CD  GLU A 157      18.276  -9.904   0.438  1.00 93.67           C  
ATOM   1248  OE1 GLU A 157      17.867  -9.728   1.610  1.00 93.67           O  
ATOM   1249  OE2 GLU A 157      19.213  -9.238  -0.047  1.00 93.67           O  
ATOM   1250  N   GLN A 158      14.885 -12.241  -2.098  1.00 93.45           N  
ATOM   1251  CA  GLN A 158      13.487 -11.902  -2.355  1.00 93.45           C  
ATOM   1252  C   GLN A 158      13.005 -10.794  -1.416  1.00 93.45           C  
ATOM   1253  CB  GLN A 158      12.623 -13.168  -2.260  1.00 93.45           C  
ATOM   1254  O   GLN A 158      12.939 -10.965  -0.198  1.00 93.45           O  
ATOM   1255  CG  GLN A 158      11.165 -12.902  -2.675  1.00 93.45           C  
ATOM   1256  CD  GLN A 158      10.297 -14.158  -2.642  1.00 93.45           C  
ATOM   1257  NE2 GLN A 158       9.212 -14.209  -3.381  1.00 93.45           N  
ATOM   1258  OE1 GLN A 158      10.544 -15.121  -1.936  1.00 93.45           O  
ATOM   1259  N   TYR A 159      12.547  -9.691  -2.001  1.00 92.44           N  
ATOM   1260  CA  TYR A 159      11.951  -8.560  -1.302  1.00 92.44           C  
ATOM   1261  C   TYR A 159      10.440  -8.540  -1.531  1.00 92.44           C  
ATOM   1262  CB  TYR A 159      12.608  -7.255  -1.765  1.00 92.44           C  
ATOM   1263  O   TYR A 159       9.959  -8.244  -2.628  1.00 92.44           O  
ATOM   1264  CG  TYR A 159      14.122  -7.266  -1.700  1.00 92.44           C  
ATOM   1265  CD1 TYR A 159      14.791  -7.088  -0.471  1.00 92.44           C  
ATOM   1266  CD2 TYR A 159      14.862  -7.508  -2.873  1.00 92.44           C  
ATOM   1267  CE1 TYR A 159      16.201  -7.147  -0.422  1.00 92.44           C  
ATOM   1268  CE2 TYR A 159      16.267  -7.532  -2.828  1.00 92.44           C  
ATOM   1269  OH  TYR A 159      18.298  -7.363  -1.601  1.00 92.44           O  
ATOM   1270  CZ  TYR A 159      16.942  -7.354  -1.606  1.00 92.44           C  
ATOM   1271  N   LYS A 160       9.659  -8.822  -0.484  1.00 90.64           N  
ATOM   1272  CA  LYS A 160       8.203  -8.626  -0.532  1.00 90.64           C  
ATOM   1273  C   LYS A 160       7.895  -7.139  -0.650  1.00 90.64           C  
ATOM   1274  CB  LYS A 160       7.514  -9.210   0.704  1.00 90.64           C  
ATOM   1275  O   LYS A 160       8.269  -6.358   0.223  1.00 90.64           O  
ATOM   1276  CG  LYS A 160       7.420 -10.736   0.627  1.00 90.64           C  
ATOM   1277  CD  LYS A 160       6.665 -11.268   1.849  1.00 90.64           C  
ATOM   1278  CE  LYS A 160       6.577 -12.793   1.774  1.00 90.64           C  
ATOM   1279  NZ  LYS A 160       5.953 -13.354   2.998  1.00 90.64           N  
ATOM   1280  N   LEU A 161       7.166  -6.761  -1.694  1.00 91.87           N  
ATOM   1281  CA  LEU A 161       6.839  -5.363  -1.934  1.00 91.87           C  
ATOM   1282  C   LEU A 161       5.540  -4.971  -1.223  1.00 91.87           C  
ATOM   1283  CB  LEU A 161       6.741  -5.097  -3.440  1.00 91.87           C  
ATOM   1284  O   LEU A 161       4.524  -5.668  -1.372  1.00 91.87           O  
ATOM   1285  CG  LEU A 161       8.055  -5.262  -4.224  1.00 91.87           C  
ATOM   1286  CD1 LEU A 161       7.757  -4.935  -5.689  1.00 91.87           C  
ATOM   1287  CD2 LEU A 161       9.163  -4.332  -3.728  1.00 91.87           C  
ATOM   1288  N   PRO A 162       5.505  -3.814  -0.537  1.00 90.59           N  
ATOM   1289  CA  PRO A 162       4.259  -3.146  -0.212  1.00 90.59           C  
ATOM   1290  C   PRO A 162       3.385  -2.992  -1.454  1.00 90.59           C  
ATOM   1291  CB  PRO A 162       4.641  -1.789   0.385  1.00 90.59           C  
ATOM   1292  O   PRO A 162       3.849  -2.874  -2.591  1.00 90.59           O  
ATOM   1293  CG  PRO A 162       6.021  -2.072   0.976  1.00 90.59           C  
ATOM   1294  CD  PRO A 162       6.630  -3.034  -0.045  1.00 90.59           C  
ATOM   1295  N   ARG A 163       2.077  -2.973  -1.244  1.00 89.51           N  
ATOM   1296  CA  ARG A 163       1.106  -3.037  -2.331  1.00 89.51           C  
ATOM   1297  C   ARG A 163       1.223  -1.878  -3.324  1.00 89.51           C  
ATOM   1298  CB  ARG A 163      -0.247  -3.091  -1.647  1.00 89.51           C  
ATOM   1299  O   ARG A 163       1.072  -2.088  -4.529  1.00 89.51           O  
ATOM   1300  CG  ARG A 163      -1.383  -3.092  -2.641  1.00 89.51           C  
ATOM   1301  CD  ARG A 163      -2.646  -2.991  -1.812  1.00 89.51           C  
ATOM   1302  NE  ARG A 163      -3.722  -3.439  -2.664  1.00 89.51           N  
ATOM   1303  NH1 ARG A 163      -4.954  -4.592  -1.103  1.00 89.51           N  
ATOM   1304  NH2 ARG A 163      -5.320  -4.828  -3.266  1.00 89.51           N  
ATOM   1305  CZ  ARG A 163      -4.664  -4.266  -2.322  1.00 89.51           C  
ATOM   1306  N   SER A 164       1.439  -0.665  -2.828  1.00 91.86           N  
ATOM   1307  CA  SER A 164       1.703   0.519  -3.656  1.00 91.86           C  
ATOM   1308  C   SER A 164       2.951   0.347  -4.531  1.00 91.86           C  
ATOM   1309  CB  SER A 164       1.827   1.764  -2.769  1.00 91.86           C  
ATOM   1310  O   SER A 164       2.890   0.628  -5.728  1.00 91.86           O  
ATOM   1311  OG  SER A 164       2.682   1.523  -1.666  1.00 91.86           O  
ATOM   1312  N   GLU A 165       4.035  -0.193  -3.975  1.00 94.47           N  
ATOM   1313  CA  GLU A 165       5.288  -0.449  -4.693  1.00 94.47           C  
ATOM   1314  C   GLU A 165       5.120  -1.513  -5.775  1.00 94.47           C  
ATOM   1315  CB  GLU A 165       6.395  -0.870  -3.720  1.00 94.47           C  
ATOM   1316  O   GLU A 165       5.442  -1.260  -6.935  1.00 94.47           O  
ATOM   1317  CG  GLU A 165       6.775   0.271  -2.773  1.00 94.47           C  
ATOM   1318  CD  GLU A 165       7.832  -0.148  -1.759  1.00 94.47           C  
ATOM   1319  OE1 GLU A 165       7.734   0.350  -0.613  1.00 94.47           O  
ATOM   1320  OE2 GLU A 165       8.708  -0.947  -2.124  1.00 94.47           O  
ATOM   1321  N   PHE A 166       4.515  -2.655  -5.428  1.00 94.13           N  
ATOM   1322  CA  PHE A 166       4.216  -3.722  -6.386  1.00 94.13           C  
ATOM   1323  C   PHE A 166       3.418  -3.197  -7.582  1.00 94.13           C  
ATOM   1324  CB  PHE A 166       3.428  -4.838  -5.685  1.00 94.13           C  
ATOM   1325  O   PHE A 166       3.716  -3.508  -8.731  1.00 94.13           O  
ATOM   1326  CG  PHE A 166       2.931  -5.894  -6.654  1.00 94.13           C  
ATOM   1327  CD1 PHE A 166       1.569  -5.957  -7.010  1.00 94.13           C  
ATOM   1328  CD2 PHE A 166       3.853  -6.765  -7.262  1.00 94.13           C  
ATOM   1329  CE1 PHE A 166       1.133  -6.892  -7.968  1.00 94.13           C  
ATOM   1330  CE2 PHE A 166       3.420  -7.689  -8.225  1.00 94.13           C  
ATOM   1331  CZ  PHE A 166       2.061  -7.757  -8.575  1.00 94.13           C  
ATOM   1332  N   ARG A 167       2.408  -2.358  -7.332  1.00 93.06           N  
ATOM   1333  CA  ARG A 167       1.584  -1.784  -8.403  1.00 93.06           C  
ATOM   1334  C   ARG A 167       2.327  -0.801  -9.280  1.00 93.06           C  
ATOM   1335  CB  ARG A 167       0.393  -1.060  -7.804  1.00 93.06           C  
ATOM   1336  O   ARG A 167       2.062  -0.769 -10.478  1.00 93.06           O  
ATOM   1337  CG  ARG A 167      -0.641  -2.081  -7.379  1.00 93.06           C  
ATOM   1338  CD  ARG A 167      -1.793  -1.306  -6.776  1.00 93.06           C  
ATOM   1339  NE  ARG A 167      -2.868  -2.239  -6.499  1.00 93.06           N  
ATOM   1340  NH1 ARG A 167      -4.159  -0.849  -5.192  1.00 93.06           N  
ATOM   1341  NH2 ARG A 167      -4.564  -3.042  -5.363  1.00 93.06           N  
ATOM   1342  CZ  ARG A 167      -3.864  -2.013  -5.696  1.00 93.06           C  
ATOM   1343  N   ALA A 168       3.182   0.027  -8.689  1.00 95.85           N  
ATOM   1344  CA  ALA A 168       4.021   0.926  -9.462  1.00 95.85           C  
ATOM   1345  C   ALA A 168       4.951   0.116 -10.370  1.00 95.85           C  
ATOM   1346  CB  ALA A 168       4.796   1.829  -8.505  1.00 95.85           C  
ATOM   1347  O   ALA A 168       4.976   0.367 -11.570  1.00 95.85           O  
ATOM   1348  N   MET A 169       5.624  -0.899  -9.817  1.00 96.74           N  
ATOM   1349  CA  MET A 169       6.513  -1.785 -10.568  1.00 96.74           C  
ATOM   1350  C   MET A 169       5.795  -2.536 -11.683  1.00 96.74           C  
ATOM   1351  CB  MET A 169       7.208  -2.768  -9.612  1.00 96.74           C  
ATOM   1352  O   MET A 169       6.223  -2.464 -12.829  1.00 96.74           O  
ATOM   1353  CG  MET A 169       8.392  -2.116  -8.898  1.00 96.74           C  
ATOM   1354  SD  MET A 169       9.619  -1.371 -10.013  1.00 96.74           S  
ATOM   1355  CE  MET A 169      10.067  -2.799 -11.038  1.00 96.74           C  
ATOM   1356  N   LEU A 170       4.657  -3.165 -11.390  1.00 95.08           N  
ATOM   1357  CA  LEU A 170       3.857  -3.848 -12.404  1.00 95.08           C  
ATOM   1358  C   LEU A 170       3.451  -2.890 -13.531  1.00 95.08           C  
ATOM   1359  CB  LEU A 170       2.632  -4.477 -11.718  1.00 95.08           C  
ATOM   1360  O   LEU A 170       3.614  -3.203 -14.704  1.00 95.08           O  
ATOM   1361  CG  LEU A 170       1.683  -5.209 -12.685  1.00 95.08           C  
ATOM   1362  CD1 LEU A 170       2.376  -6.364 -13.400  1.00 95.08           C  
ATOM   1363  CD2 LEU A 170       0.491  -5.763 -11.903  1.00 95.08           C  
ATOM   1364  N   HIS A 171       2.965  -1.694 -13.185  1.00 95.32           N  
ATOM   1365  CA  HIS A 171       2.563  -0.697 -14.180  1.00 95.32           C  
ATOM   1366  C   HIS A 171       3.746  -0.204 -15.026  1.00 95.32           C  
ATOM   1367  CB  HIS A 171       1.849   0.458 -13.466  1.00 95.32           C  
ATOM   1368  O   HIS A 171       3.569   0.071 -16.213  1.00 95.32           O  
ATOM   1369  CG  HIS A 171       1.355   1.521 -14.411  1.00 95.32           C  
ATOM   1370  CD2 HIS A 171       2.007   2.689 -14.668  1.00 95.32           C  
ATOM   1371  ND1 HIS A 171       0.236   1.421 -15.252  1.00 95.32           N  
ATOM   1372  CE1 HIS A 171       0.297   2.505 -16.041  1.00 95.32           C  
ATOM   1373  NE2 HIS A 171       1.309   3.302 -15.677  1.00 95.32           N  
ATOM   1374  N   PHE A 172       4.941  -0.108 -14.442  1.00 97.02           N  
ATOM   1375  CA  PHE A 172       6.174   0.211 -15.156  1.00 97.02           C  
ATOM   1376  C   PHE A 172       6.592  -0.897 -16.127  1.00 97.02           C  
ATOM   1377  CB  PHE A 172       7.288   0.490 -14.139  1.00 97.02           C  
ATOM   1378  O   PHE A 172       6.821  -0.595 -17.298  1.00 97.02           O  
ATOM   1379  CG  PHE A 172       7.316   1.891 -13.558  1.00 97.02           C  
ATOM   1380  CD1 PHE A 172       7.196   3.036 -14.374  1.00 97.02           C  
ATOM   1381  CD2 PHE A 172       7.511   2.046 -12.176  1.00 97.02           C  
ATOM   1382  CE1 PHE A 172       7.253   4.322 -13.807  1.00 97.02           C  
ATOM   1383  CE2 PHE A 172       7.550   3.325 -11.608  1.00 97.02           C  
ATOM   1384  CZ  PHE A 172       7.425   4.465 -12.419  1.00 97.02           C  
ATOM   1385  N   CYS A 173       6.621  -2.155 -15.681  1.00 95.14           N  
ATOM   1386  CA  CYS A 173       6.952  -3.305 -16.525  1.00 95.14           C  
ATOM   1387  C   CYS A 173       5.935  -3.500 -17.663  1.00 95.14           C  
ATOM   1388  CB  CYS A 173       7.034  -4.563 -15.651  1.00 95.14           C  
ATOM   1389  O   CYS A 173       6.311  -3.855 -18.771  1.00 95.14           O  
ATOM   1390  SG  CYS A 173       8.378  -4.431 -14.433  1.00 95.14           S  
ATOM   1391  N   GLU A 174       4.656  -3.184 -17.439  1.00 93.19           N  
ATOM   1392  CA  GLU A 174       3.630  -3.189 -18.493  1.00 93.19           C  
ATOM   1393  C   GLU A 174       3.755  -2.012 -19.486  1.00 93.19           C  
ATOM   1394  CB  GLU A 174       2.234  -3.136 -17.850  1.00 93.19           C  
ATOM   1395  O   GLU A 174       3.099  -2.000 -20.531  1.00 93.19           O  
ATOM   1396  CG  GLU A 174       1.768  -4.444 -17.194  1.00 93.19           C  
ATOM   1397  CD  GLU A 174       0.302  -4.345 -16.727  1.00 93.19           C  
ATOM   1398  OE1 GLU A 174      -0.418  -5.368 -16.798  1.00 93.19           O  
ATOM   1399  OE2 GLU A 174      -0.178  -3.226 -16.408  1.00 93.19           O  
ATOM   1400  N   ASN A 175       4.538  -0.977 -19.161  1.00 94.91           N  
ATOM   1401  CA  ASN A 175       4.674   0.244 -19.960  1.00 94.91           C  
ATOM   1402  C   ASN A 175       6.145   0.696 -20.079  1.00 94.91           C  
ATOM   1403  CB  ASN A 175       3.755   1.340 -19.386  1.00 94.91           C  
ATOM   1404  O   ASN A 175       6.451   1.856 -19.765  1.00 94.91           O  
ATOM   1405  CG  ASN A 175       2.291   0.972 -19.470  1.00 94.91           C  
ATOM   1406  ND2 ASN A 175       1.747   0.428 -18.407  1.00 94.91           N  
ATOM   1407  OD1 ASN A 175       1.634   1.192 -20.484  1.00 94.91           O  
ATOM   1408  N   PRO A 176       7.052  -0.177 -20.556  1.00 94.32           N  
ATOM   1409  CA  PRO A 176       8.483   0.104 -20.597  1.00 94.32           C  
ATOM   1410  C   PRO A 176       8.792   1.303 -21.498  1.00 94.32           C  
ATOM   1411  CB  PRO A 176       9.138  -1.182 -21.107  1.00 94.32           C  
ATOM   1412  O   PRO A 176       8.125   1.536 -22.511  1.00 94.32           O  
ATOM   1413  CG  PRO A 176       8.046  -1.788 -21.990  1.00 94.32           C  
ATOM   1414  CD  PRO A 176       6.778  -1.448 -21.215  1.00 94.32           C  
ATOM   1415  N   GLY A 177       9.774   2.116 -21.100  1.00 95.36           N  
ATOM   1416  CA  GLY A 177      10.222   3.300 -21.840  1.00 95.36           C  
ATOM   1417  C   GLY A 177       9.234   4.476 -21.876  1.00 95.36           C  
ATOM   1418  O   GLY A 177       9.612   5.585 -22.263  1.00 95.36           O  
ATOM   1419  N   LYS A 178       7.980   4.292 -21.442  1.00 97.04           N  
ATOM   1420  CA  LYS A 178       6.967   5.356 -21.423  1.00 97.04           C  
ATOM   1421  C   LYS A 178       7.089   6.211 -20.167  1.00 97.04           C  
ATOM   1422  CB  LYS A 178       5.557   4.770 -21.558  1.00 97.04           C  
ATOM   1423  O   LYS A 178       7.279   5.700 -19.064  1.00 97.04           O  
ATOM   1424  CG  LYS A 178       5.332   4.084 -22.911  1.00 97.04           C  
ATOM   1425  CD  LYS A 178       3.897   3.555 -22.993  1.00 97.04           C  
ATOM   1426  CE  LYS A 178       3.700   2.750 -24.278  1.00 97.04           C  
ATOM   1427  NZ  LYS A 178       2.399   2.042 -24.256  1.00 97.04           N  
ATOM   1428  N   ILE A 179       6.922   7.522 -20.333  1.00 97.93           N  
ATOM   1429  CA  ILE A 179       6.791   8.446 -19.204  1.00 97.93           C  
ATOM   1430  C   ILE A 179       5.438   8.200 -18.537  1.00 97.93           C  
ATOM   1431  CB  ILE A 179       6.927   9.922 -19.637  1.00 97.93           C  
ATOM   1432  O   ILE A 179       4.408   8.203 -19.205  1.00 97.93           O  
ATOM   1433  CG1 ILE A 179       8.237  10.147 -20.424  1.00 97.93           C  
ATOM   1434  CG2 ILE A 179       6.867  10.836 -18.397  1.00 97.93           C  
ATOM   1435  CD1 ILE A 179       8.386  11.584 -20.935  1.00 97.93           C  
ATOM   1436  N   GLN A 180       5.462   8.001 -17.226  1.00 97.94           N  
ATOM   1437  CA  GLN A 180       4.295   7.893 -16.365  1.00 97.94           C  
ATOM   1438  C   GLN A 180       4.218   9.140 -15.493  1.00 97.94           C  
ATOM   1439  CB  GLN A 180       4.386   6.623 -15.503  1.00 97.94           C  
ATOM   1440  O   GLN A 180       5.139   9.429 -14.719  1.00 97.94           O  
ATOM   1441  CG  GLN A 180       4.600   5.338 -16.313  1.00 97.94           C  
ATOM   1442  CD  GLN A 180       3.534   5.156 -17.382  1.00 97.94           C  
ATOM   1443  NE2 GLN A 180       3.901   4.754 -18.573  1.00 97.94           N  
ATOM   1444  OE1 GLN A 180       2.348   5.352 -17.160  1.00 97.94           O  
ATOM   1445  N   SER A 181       3.124   9.888 -15.607  1.00 97.61           N  
ATOM   1446  CA  SER A 181       2.928  11.076 -14.780  1.00 97.61           C  
ATOM   1447  C   SER A 181       2.697  10.704 -13.313  1.00 97.61           C  
ATOM   1448  CB  SER A 181       1.788  11.938 -15.322  1.00 97.61           C  
ATOM   1449  O   SER A 181       2.241   9.606 -12.979  1.00 97.61           O  
ATOM   1450  OG  SER A 181       0.564  11.260 -15.152  1.00 97.61           O  
ATOM   1451  N   ARG A 182       2.953  11.651 -12.399  1.00 97.09           N  
ATOM   1452  CA  ARG A 182       2.653  11.459 -10.966  1.00 97.09           C  
ATOM   1453  C   ARG A 182       1.176  11.132 -10.729  1.00 97.09           C  
ATOM   1454  CB  ARG A 182       3.051  12.699 -10.151  1.00 97.09           C  
ATOM   1455  O   ARG A 182       0.863  10.280  -9.905  1.00 97.09           O  
ATOM   1456  CG  ARG A 182       4.569  12.874 -10.055  1.00 97.09           C  
ATOM   1457  CD  ARG A 182       4.912  14.111  -9.216  1.00 97.09           C  
ATOM   1458  NE  ARG A 182       6.364  14.227  -9.024  1.00 97.09           N  
ATOM   1459  NH1 ARG A 182       6.905  15.243 -11.031  1.00 97.09           N  
ATOM   1460  NH2 ARG A 182       8.503  14.599  -9.593  1.00 97.09           N  
ATOM   1461  CZ  ARG A 182       7.243  14.702  -9.886  1.00 97.09           C  
ATOM   1462  N   ALA A 183       0.273  11.786 -11.459  1.00 96.65           N  
ATOM   1463  CA  ALA A 183      -1.162  11.551 -11.333  1.00 96.65           C  
ATOM   1464  C   ALA A 183      -1.550  10.130 -11.771  1.00 96.65           C  
ATOM   1465  CB  ALA A 183      -1.905  12.627 -12.131  1.00 96.65           C  
ATOM   1466  O   ALA A 183      -2.290   9.450 -11.060  1.00 96.65           O  
ATOM   1467  N   GLU A 184      -1.008   9.649 -12.893  1.00 96.03           N  
ATOM   1468  CA  GLU A 184      -1.259   8.288 -13.376  1.00 96.03           C  
ATOM   1469  C   GLU A 184      -0.704   7.235 -12.423  1.00 96.03           C  
ATOM   1470  CB  GLU A 184      -0.628   8.088 -14.753  1.00 96.03           C  
ATOM   1471  O   GLU A 184      -1.430   6.309 -12.058  1.00 96.03           O  
ATOM   1472  CG  GLU A 184      -1.413   8.832 -15.840  1.00 96.03           C  
ATOM   1473  CD  GLU A 184      -0.593   8.995 -17.121  1.00 96.03           C  
ATOM   1474  OE1 GLU A 184      -1.212   8.961 -18.202  1.00 96.03           O  
ATOM   1475  OE2 GLU A 184       0.631   9.236 -16.978  1.00 96.03           O  
ATOM   1476  N   LEU A 185       0.543   7.397 -11.970  1.00 96.34           N  
ATOM   1477  CA  LEU A 185       1.151   6.481 -11.006  1.00 96.34           C  
ATOM   1478  C   LEU A 185       0.331   6.423  -9.723  1.00 96.34           C  
ATOM   1479  CB  LEU A 185       2.598   6.899 -10.705  1.00 96.34           C  
ATOM   1480  O   LEU A 185      -0.008   5.333  -9.267  1.00 96.34           O  
ATOM   1481  CG  LEU A 185       3.569   6.560 -11.844  1.00 96.34           C  
ATOM   1482  CD1 LEU A 185       4.904   7.243 -11.578  1.00 96.34           C  
ATOM   1483  CD2 LEU A 185       3.807   5.053 -11.979  1.00 96.34           C  
ATOM   1484  N   LEU A 186      -0.063   7.573  -9.168  1.00 95.77           N  
ATOM   1485  CA  LEU A 186      -0.895   7.594  -7.969  1.00 95.77           C  
ATOM   1486  C   LEU A 186      -2.213   6.850  -8.194  1.00 95.77           C  
ATOM   1487  CB  LEU A 186      -1.139   9.040  -7.536  1.00 95.77           C  
ATOM   1488  O   LEU A 186      -2.568   5.961  -7.422  1.00 95.77           O  
ATOM   1489  CG  LEU A 186      -1.896   9.112  -6.202  1.00 95.77           C  
ATOM   1490  CD1 LEU A 186      -1.085   8.560  -5.030  1.00 95.77           C  
ATOM   1491  CD2 LEU A 186      -2.201  10.565  -5.916  1.00 95.77           C  
ATOM   1492  N   LYS A 187      -2.903   7.134  -9.298  1.00 93.60           N  
ATOM   1493  CA  LYS A 187      -4.159   6.467  -9.643  1.00 93.60           C  
ATOM   1494  C   LYS A 187      -3.992   4.960  -9.853  1.00 93.60           C  
ATOM   1495  CB  LYS A 187      -4.715   7.167 -10.881  1.00 93.60           C  
ATOM   1496  O   LYS A 187      -4.912   4.191  -9.561  1.00 93.60           O  
ATOM   1497  CG  LYS A 187      -6.147   6.730 -11.209  1.00 93.60           C  
ATOM   1498  CD  LYS A 187      -6.709   7.703 -12.246  1.00 93.60           C  
ATOM   1499  CE  LYS A 187      -8.197   7.477 -12.504  1.00 93.60           C  
ATOM   1500  NZ  LYS A 187      -8.788   8.721 -13.050  1.00 93.60           N  
ATOM   1501  N   LYS A 188      -2.837   4.503 -10.334  1.00 92.11           N  
ATOM   1502  CA  LYS A 188      -2.524   3.075 -10.491  1.00 92.11           C  
ATOM   1503  C   LYS A 188      -2.239   2.399  -9.155  1.00 92.11           C  
ATOM   1504  CB  LYS A 188      -1.361   2.918 -11.482  1.00 92.11           C  
ATOM   1505  O   LYS A 188      -2.823   1.348  -8.887  1.00 92.11           O  
ATOM   1506  CG  LYS A 188      -1.808   3.208 -12.924  1.00 92.11           C  
ATOM   1507  CD  LYS A 188      -2.608   2.042 -13.516  1.00 92.11           C  
ATOM   1508  CE  LYS A 188      -2.990   2.358 -14.962  1.00 92.11           C  
ATOM   1509  NZ  LYS A 188      -3.236   1.110 -15.721  1.00 92.11           N  
ATOM   1510  N   MET A 189      -1.434   3.027  -8.302  1.00 92.10           N  
ATOM   1511  CA  MET A 189      -1.064   2.512  -6.982  1.00 92.10           C  
ATOM   1512  C   MET A 189      -2.255   2.488  -6.018  1.00 92.10           C  
ATOM   1513  CB  MET A 189       0.055   3.378  -6.395  1.00 92.10           C  
ATOM   1514  O   MET A 189      -2.554   1.451  -5.422  1.00 92.10           O  
ATOM   1515  CG  MET A 189       1.369   3.291  -7.178  1.00 92.10           C  
ATOM   1516  SD  MET A 189       2.703   4.301  -6.481  1.00 92.10           S  
ATOM   1517  CE  MET A 189       1.988   5.954  -6.504  1.00 92.10           C  
ATOM   1518  N   THR A 190      -2.971   3.608  -5.899  1.00 90.41           N  
ATOM   1519  CA  THR A 190      -3.939   3.855  -4.815  1.00 90.41           C  
ATOM   1520  C   THR A 190      -5.367   4.074  -5.309  1.00 90.41           C  
ATOM   1521  CB  THR A 190      -3.503   5.064  -3.975  1.00 90.41           C  
ATOM   1522  O   THR A 190      -6.311   3.975  -4.532  1.00 90.41           O  
ATOM   1523  CG2 THR A 190      -2.054   4.977  -3.508  1.00 90.41           C  
ATOM   1524  OG1 THR A 190      -3.585   6.229  -4.752  1.00 90.41           O  
ATOM   1525  N   GLY A 191      -5.570   4.337  -6.604  1.00 89.90           N  
ATOM   1526  CA  GLY A 191      -6.900   4.543  -7.189  1.00 89.90           C  
ATOM   1527  C   GLY A 191      -7.479   5.947  -7.033  1.00 89.90           C  
ATOM   1528  O   GLY A 191      -8.598   6.175  -7.489  1.00 89.90           O  
ATOM   1529  N   ARG A 192      -6.752   6.883  -6.421  1.00 92.11           N  
ATOM   1530  CA  ARG A 192      -7.209   8.264  -6.211  1.00 92.11           C  
ATOM   1531  C   ARG A 192      -6.422   9.279  -7.034  1.00 92.11           C  
ATOM   1532  CB  ARG A 192      -7.181   8.607  -4.719  1.00 92.11           C  
ATOM   1533  O   ARG A 192      -5.336   8.994  -7.528  1.00 92.11           O  
ATOM   1534  CG  ARG A 192      -5.760   8.489  -4.166  1.00 92.11           C  
ATOM   1535  CD  ARG A 192      -5.696   9.085  -2.784  1.00 92.11           C  
ATOM   1536  NE  ARG A 192      -4.320   9.110  -2.277  1.00 92.11           N  
ATOM   1537  NH1 ARG A 192      -3.802  11.294  -2.788  1.00 92.11           N  
ATOM   1538  NH2 ARG A 192      -2.497  10.106  -1.442  1.00 92.11           N  
ATOM   1539  CZ  ARG A 192      -3.547  10.164  -2.190  1.00 92.11           C  
ATOM   1540  N   GLU A 193      -6.992  10.474  -7.129  1.00 93.29           N  
ATOM   1541  CA  GLU A 193      -6.388  11.620  -7.802  1.00 93.29           C  
ATOM   1542  C   GLU A 193      -5.291  12.279  -6.947  1.00 93.29           C  
ATOM   1543  CB  GLU A 193      -7.483  12.631  -8.191  1.00 93.29           C  
ATOM   1544  O   GLU A 193      -5.298  12.216  -5.707  1.00 93.29           O  
ATOM   1545  CG  GLU A 193      -8.531  12.072  -9.178  1.00 93.29           C  
ATOM   1546  CD  GLU A 193      -7.949  11.638 -10.538  1.00 93.29           C  
ATOM   1547  OE1 GLU A 193      -8.537  10.728 -11.183  1.00 93.29           O  
ATOM   1548  OE2 GLU A 193      -6.892  12.177 -10.919  1.00 93.29           O  
ATOM   1549  N   LEU A 194      -4.345  12.919  -7.638  1.00 93.49           N  
ATOM   1550  CA  LEU A 194      -3.233  13.648  -7.034  1.00 93.49           C  
ATOM   1551  C   LEU A 194      -3.730  14.956  -6.423  1.00 93.49           C  
ATOM   1552  CB  LEU A 194      -2.138  13.854  -8.099  1.00 93.49           C  
ATOM   1553  O   LEU A 194      -4.364  15.768  -7.094  1.00 93.49           O  
ATOM   1554  CG  LEU A 194      -0.816  14.448  -7.575  1.00 93.49           C  
ATOM   1555  CD1 LEU A 194      -0.058  13.453  -6.697  1.00 93.49           C  
ATOM   1556  CD2 LEU A 194       0.093  14.805  -8.750  1.00 93.49           C  
ATOM   1557  N   LYS A 195      -3.427  15.159  -5.139  1.00 91.47           N  
ATOM   1558  CA  LYS A 195      -3.670  16.423  -4.436  1.00 91.47           C  
ATOM   1559  C   LYS A 195      -2.389  17.275  -4.430  1.00 91.47           C  
ATOM   1560  CB  LYS A 195      -4.206  16.147  -3.017  1.00 91.47           C  
ATOM   1561  O   LYS A 195      -1.294  16.717  -4.540  1.00 91.47           O  
ATOM   1562  CG  LYS A 195      -5.642  15.582  -3.030  1.00 91.47           C  
ATOM   1563  CD  LYS A 195      -6.216  15.431  -1.607  1.00 91.47           C  
ATOM   1564  CE  LYS A 195      -7.707  15.044  -1.638  1.00 91.47           C  
ATOM   1565  NZ  LYS A 195      -8.326  15.007  -0.282  1.00 91.47           N  
ATOM   1566  N   PRO A 196      -2.490  18.610  -4.284  1.00 88.14           N  
ATOM   1567  CA  PRO A 196      -1.322  19.454  -4.046  1.00 88.14           C  
ATOM   1568  C   PRO A 196      -0.510  18.952  -2.847  1.00 88.14           C  
ATOM   1569  CB  PRO A 196      -1.869  20.865  -3.802  1.00 88.14           C  
ATOM   1570  O   PRO A 196      -1.093  18.515  -1.855  1.00 88.14           O  
ATOM   1571  CG  PRO A 196      -3.213  20.852  -4.527  1.00 88.14           C  
ATOM   1572  CD  PRO A 196      -3.700  19.419  -4.322  1.00 88.14           C  
ATOM   1573  N   HIS A 197       0.819  19.026  -2.945  1.00 85.78           N  
ATOM   1574  CA  HIS A 197       1.769  18.577  -1.912  1.00 85.78           C  
ATOM   1575  C   HIS A 197       1.725  17.075  -1.577  1.00 85.78           C  
ATOM   1576  CB  HIS A 197       1.662  19.466  -0.660  1.00 85.78           C  
ATOM   1577  O   HIS A 197       2.330  16.640  -0.603  1.00 85.78           O  
ATOM   1578  CG  HIS A 197       1.654  20.935  -0.987  1.00 85.78           C  
ATOM   1579  CD2 HIS A 197       0.563  21.759  -1.022  1.00 85.78           C  
ATOM   1580  ND1 HIS A 197       2.743  21.681  -1.365  1.00 85.78           N  
ATOM   1581  CE1 HIS A 197       2.318  22.928  -1.625  1.00 85.78           C  
ATOM   1582  NE2 HIS A 197       0.990  23.019  -1.450  1.00 85.78           N  
ATOM   1583  N   ASP A 198       1.049  16.247  -2.376  1.00 90.35           N  
ATOM   1584  CA  ASP A 198       1.042  14.807  -2.147  1.00 90.35           C  
ATOM   1585  C   ASP A 198       2.398  14.172  -2.492  1.00 90.35           C  
ATOM   1586  CB  ASP A 198      -0.087  14.167  -2.945  1.00 90.35           C  
ATOM   1587  O   ASP A 198       2.890  14.299  -3.614  1.00 90.35           O  
ATOM   1588  CG  ASP A 198      -0.422  12.788  -2.403  1.00 90.35           C  
ATOM   1589  OD1 ASP A 198       0.458  11.910  -2.293  1.00 90.35           O  
ATOM   1590  OD2 ASP A 198      -1.593  12.607  -2.013  1.00 90.35           O  
ATOM   1591  N   ARG A 199       2.990  13.467  -1.523  1.00 91.55           N  
ATOM   1592  CA  ARG A 199       4.320  12.847  -1.632  1.00 91.55           C  
ATOM   1593  C   ARG A 199       4.285  11.335  -1.853  1.00 91.55           C  
ATOM   1594  CB  ARG A 199       5.154  13.230  -0.395  1.00 91.55           C  
ATOM   1595  O   ARG A 199       5.343  10.720  -1.936  1.00 91.55           O  
ATOM   1596  CG  ARG A 199       5.352  14.746  -0.211  1.00 91.55           C  
ATOM   1597  CD  ARG A 199       6.077  15.424  -1.380  1.00 91.55           C  
ATOM   1598  NE  ARG A 199       7.457  14.920  -1.511  1.00 91.55           N  
ATOM   1599  NH1 ARG A 199       8.140  16.345  -3.166  1.00 91.55           N  
ATOM   1600  NH2 ARG A 199       9.604  14.921  -2.263  1.00 91.55           N  
ATOM   1601  CZ  ARG A 199       8.390  15.395  -2.314  1.00 91.55           C  
ATOM   1602  N   THR A 200       3.103  10.727  -1.986  1.00 93.79           N  
ATOM   1603  CA  THR A 200       2.936   9.262  -2.086  1.00 93.79           C  
ATOM   1604  C   THR A 200       3.753   8.672  -3.230  1.00 93.79           C  
ATOM   1605  CB  THR A 200       1.461   8.886  -2.283  1.00 93.79           C  
ATOM   1606  O   THR A 200       4.441   7.671  -3.045  1.00 93.79           O  
ATOM   1607  CG2 THR A 200       1.202   7.381  -2.221  1.00 93.79           C  
ATOM   1608  OG1 THR A 200       0.657   9.507  -1.312  1.00 93.79           O  
ATOM   1609  N   VAL A 201       3.720   9.308  -4.407  1.00 96.01           N  
ATOM   1610  CA  VAL A 201       4.476   8.847  -5.580  1.00 96.01           C  
ATOM   1611  C   VAL A 201       5.968   8.965  -5.333  1.00 96.01           C  
ATOM   1612  CB  VAL A 201       4.092   9.606  -6.862  1.00 96.01           C  
ATOM   1613  O   VAL A 201       6.672   7.968  -5.437  1.00 96.01           O  
ATOM   1614  CG1 VAL A 201       4.830   9.049  -8.086  1.00 96.01           C  
ATOM   1615  CG2 VAL A 201       2.591   9.529  -7.149  1.00 96.01           C  
ATOM   1616  N   ASP A 202       6.445  10.154  -4.965  1.00 95.14           N  
ATOM   1617  CA  ASP A 202       7.879  10.403  -4.826  1.00 95.14           C  
ATOM   1618  C   ASP A 202       8.501   9.477  -3.757  1.00 95.14           C  
ATOM   1619  CB  ASP A 202       8.136  11.883  -4.484  1.00 95.14           C  
ATOM   1620  O   ASP A 202       9.574   8.912  -3.975  1.00 95.14           O  
ATOM   1621  CG  ASP A 202       7.464  12.937  -5.392  1.00 95.14           C  
ATOM   1622  OD1 ASP A 202       7.507  12.856  -6.644  1.00 95.14           O  
ATOM   1623  OD2 ASP A 202       6.934  13.905  -4.808  1.00 95.14           O  
ATOM   1624  N   VAL A 203       7.806   9.262  -2.630  1.00 95.51           N  
ATOM   1625  CA  VAL A 203       8.248   8.349  -1.562  1.00 95.51           C  
ATOM   1626  C   VAL A 203       8.220   6.890  -2.022  1.00 95.51           C  
ATOM   1627  CB  VAL A 203       7.409   8.535  -0.280  1.00 95.51           C  
ATOM   1628  O   VAL A 203       9.158   6.145  -1.750  1.00 95.51           O  
ATOM   1629  CG1 VAL A 203       7.809   7.523   0.799  1.00 95.51           C  
ATOM   1630  CG2 VAL A 203       7.615   9.934   0.319  1.00 95.51           C  
ATOM   1631  N   THR A 204       7.189   6.471  -2.758  1.00 96.30           N  
ATOM   1632  CA  THR A 204       7.100   5.096  -3.278  1.00 96.30           C  
ATOM   1633  C   THR A 204       8.196   4.812  -4.304  1.00 96.30           C  
ATOM   1634  CB  THR A 204       5.703   4.812  -3.844  1.00 96.30           C  
ATOM   1635  O   THR A 204       8.877   3.800  -4.189  1.00 96.30           O  
ATOM   1636  CG2 THR A 204       5.521   3.363  -4.278  1.00 96.30           C  
ATOM   1637  OG1 THR A 204       4.767   5.029  -2.812  1.00 96.30           O  
ATOM   1638  N   ILE A 205       8.455   5.729  -5.242  1.00 97.14           N  
ATOM   1639  CA  ILE A 205       9.549   5.580  -6.214  1.00 97.14           C  
ATOM   1640  C   ILE A 205      10.908   5.514  -5.517  1.00 97.14           C  
ATOM   1641  CB  ILE A 205       9.525   6.718  -7.258  1.00 97.14           C  
ATOM   1642  O   ILE A 205      11.748   4.701  -5.892  1.00 97.14           O  
ATOM   1643  CG1 ILE A 205       8.238   6.717  -8.111  1.00 97.14           C  
ATOM   1644  CG2 ILE A 205      10.763   6.638  -8.173  1.00 97.14           C  
ATOM   1645  CD1 ILE A 205       7.970   5.433  -8.894  1.00 97.14           C  
ATOM   1646  N   ARG A 206      11.129   6.336  -4.486  1.00 95.92           N  
ATOM   1647  CA  ARG A 206      12.369   6.293  -3.703  1.00 95.92           C  
ATOM   1648  C   ARG A 206      12.578   4.933  -3.032  1.00 95.92           C  
ATOM   1649  CB  ARG A 206      12.350   7.434  -2.681  1.00 95.92           C  
ATOM   1650  O   ARG A 206      13.694   4.428  -3.057  1.00 95.92           O  
ATOM   1651  CG  ARG A 206      13.642   7.494  -1.857  1.00 95.92           C  
ATOM   1652  CD  ARG A 206      13.523   8.619  -0.830  1.00 95.92           C  
ATOM   1653  NE  ARG A 206      14.707   8.688   0.046  1.00 95.92           N  
ATOM   1654  NH1 ARG A 206      13.695   9.862   1.733  1.00 95.92           N  
ATOM   1655  NH2 ARG A 206      15.804   9.196   1.981  1.00 95.92           N  
ATOM   1656  CZ  ARG A 206      14.733   9.248   1.245  1.00 95.92           C  
ATOM   1657  N   ARG A 207      11.532   4.345  -2.441  1.00 94.69           N  
ATOM   1658  CA  ARG A 207      11.610   3.017  -1.806  1.00 94.69           C  
ATOM   1659  C   ARG A 207      11.927   1.922  -2.817  1.00 94.69           C  
ATOM   1660  CB  ARG A 207      10.308   2.693  -1.069  1.00 94.69           C  
ATOM   1661  O   ARG A 207      12.862   1.167  -2.596  1.00 94.69           O  
ATOM   1662  CG  ARG A 207      10.163   3.541   0.199  1.00 94.69           C  
ATOM   1663  CD  ARG A 207       8.885   3.168   0.942  1.00 94.69           C  
ATOM   1664  NE  ARG A 207       7.656   3.539   0.204  1.00 94.69           N  
ATOM   1665  NH1 ARG A 207       6.398   1.886   1.102  1.00 94.69           N  
ATOM   1666  NH2 ARG A 207       5.449   3.170  -0.396  1.00 94.69           N  
ATOM   1667  CZ  ARG A 207       6.508   2.894   0.308  1.00 94.69           C  
ATOM   1668  N   ILE A 208      11.243   1.935  -3.962  1.00 95.85           N  
ATOM   1669  CA  ILE A 208      11.514   1.006  -5.065  1.00 95.85           C  
ATOM   1670  C   ILE A 208      12.974   1.113  -5.517  1.00 95.85           C  
ATOM   1671  CB  ILE A 208      10.545   1.271  -6.230  1.00 95.85           C  
ATOM   1672  O   ILE A 208      13.678   0.111  -5.566  1.00 95.85           O  
ATOM   1673  CG1 ILE A 208       9.099   0.913  -5.837  1.00 95.85           C  
ATOM   1674  CG2 ILE A 208      10.950   0.460  -7.465  1.00 95.85           C  
ATOM   1675  CD1 ILE A 208       8.069   1.485  -6.814  1.00 95.85           C  
ATOM   1676  N   ARG A 209      13.455   2.332  -5.800  1.00 96.32           N  
ATOM   1677  CA  ARG A 209      14.845   2.558  -6.225  1.00 96.32           C  
ATOM   1678  C   ARG A 209      15.861   2.036  -5.221  1.00 96.32           C  
ATOM   1679  CB  ARG A 209      15.114   4.044  -6.454  1.00 96.32           C  
ATOM   1680  O   ARG A 209      16.874   1.499  -5.642  1.00 96.32           O  
ATOM   1681  CG  ARG A 209      14.592   4.532  -7.804  1.00 96.32           C  
ATOM   1682  CD  ARG A 209      14.988   6.001  -7.932  1.00 96.32           C  
ATOM   1683  NE  ARG A 209      14.618   6.554  -9.242  1.00 96.32           N  
ATOM   1684  NH1 ARG A 209      14.337   8.735  -8.593  1.00 96.32           N  
ATOM   1685  NH2 ARG A 209      14.064   8.177 -10.714  1.00 96.32           N  
ATOM   1686  CZ  ARG A 209      14.337   7.810  -9.506  1.00 96.32           C  
ATOM   1687  N   LYS A 210      15.577   2.140  -3.921  1.00 94.02           N  
ATOM   1688  CA  LYS A 210      16.476   1.651  -2.873  1.00 94.02           C  
ATOM   1689  C   LYS A 210      16.764   0.150  -2.995  1.00 94.02           C  
ATOM   1690  CB  LYS A 210      15.890   2.008  -1.503  1.00 94.02           C  
ATOM   1691  O   LYS A 210      17.875  -0.244  -2.665  1.00 94.02           O  
ATOM   1692  CG  LYS A 210      16.905   1.769  -0.381  1.00 94.02           C  
ATOM   1693  CD  LYS A 210      16.289   2.114   0.973  1.00 94.02           C  
ATOM   1694  CE  LYS A 210      17.299   1.754   2.062  1.00 94.02           C  
ATOM   1695  NZ  LYS A 210      16.703   1.894   3.411  1.00 94.02           N  
ATOM   1696  N   HIS A 211      15.813  -0.657  -3.479  1.00 93.26           N  
ATOM   1697  CA  HIS A 211      16.066  -2.074  -3.769  1.00 93.26           C  
ATOM   1698  C   HIS A 211      17.098  -2.240  -4.891  1.00 93.26           C  
ATOM   1699  CB  HIS A 211      14.757  -2.791  -4.135  1.00 93.26           C  
ATOM   1700  O   HIS A 211      18.027  -3.027  -4.769  1.00 93.26           O  
ATOM   1701  CG  HIS A 211      13.784  -2.889  -2.989  1.00 93.26           C  
ATOM   1702  CD2 HIS A 211      12.637  -2.164  -2.805  1.00 93.26           C  
ATOM   1703  ND1 HIS A 211      13.896  -3.748  -1.921  1.00 93.26           N  
ATOM   1704  CE1 HIS A 211      12.846  -3.540  -1.111  1.00 93.26           C  
ATOM   1705  NE2 HIS A 211      12.055  -2.576  -1.602  1.00 93.26           N  
ATOM   1706  N   PHE A 212      16.990  -1.450  -5.959  1.00 93.83           N  
ATOM   1707  CA  PHE A 212      17.927  -1.502  -7.084  1.00 93.83           C  
ATOM   1708  C   PHE A 212      19.312  -0.963  -6.715  1.00 93.83           C  
ATOM   1709  CB  PHE A 212      17.324  -0.724  -8.259  1.00 93.83           C  
ATOM   1710  O   PHE A 212      20.329  -1.573  -7.026  1.00 93.83           O  
ATOM   1711  CG  PHE A 212      15.912  -1.132  -8.642  1.00 93.83           C  
ATOM   1712  CD1 PHE A 212      15.531  -2.487  -8.644  1.00 93.83           C  
ATOM   1713  CD2 PHE A 212      14.990  -0.153  -9.052  1.00 93.83           C  
ATOM   1714  CE1 PHE A 212      14.244  -2.858  -9.054  1.00 93.83           C  
ATOM   1715  CE2 PHE A 212      13.694  -0.526  -9.444  1.00 93.83           C  
ATOM   1716  CZ  PHE A 212      13.318  -1.878  -9.431  1.00 93.83           C  
ATOM   1717  N   GLU A 213      19.349   0.165  -6.007  1.00 89.48           N  
ATOM   1718  CA  GLU A 213      20.576   0.848  -5.590  1.00 89.48           C  
ATOM   1719  C   GLU A 213      21.398   0.040  -4.571  1.00 89.48           C  
ATOM   1720  CB  GLU A 213      20.206   2.220  -4.994  1.00 89.48           C  
ATOM   1721  O   GLU A 213      22.595   0.291  -4.431  1.00 89.48           O  
ATOM   1722  CG  GLU A 213      19.689   3.243  -6.026  1.00 89.48           C  
ATOM   1723  CD  GLU A 213      19.071   4.509  -5.390  1.00 89.48           C  
ATOM   1724  OE1 GLU A 213      18.492   5.328  -6.147  1.00 89.48           O  
ATOM   1725  OE2 GLU A 213      19.128   4.673  -4.147  1.00 89.48           O  
ATOM   1726  N   SER A 214      20.798  -0.924  -3.856  1.00 85.36           N  
ATOM   1727  CA  SER A 214      21.552  -1.824  -2.971  1.00 85.36           C  
ATOM   1728  C   SER A 214      22.393  -2.860  -3.716  1.00 85.36           C  
ATOM   1729  CB  SER A 214      20.658  -2.514  -1.933  1.00 85.36           C  
ATOM   1730  O   SER A 214      23.323  -3.408  -3.124  1.00 85.36           O  
ATOM   1731  OG  SER A 214      19.422  -2.979  -2.424  1.00 85.36           O  
ATOM   1732  N   THR A 215      22.117  -3.105  -4.998  1.00 85.15           N  
ATOM   1733  CA  THR A 215      22.892  -4.040  -5.813  1.00 85.15           C  
ATOM   1734  C   THR A 215      23.970  -3.283  -6.601  1.00 85.15           C  
ATOM   1735  CB  THR A 215      21.976  -4.859  -6.722  1.00 85.15           C  
ATOM   1736  O   THR A 215      23.633  -2.366  -7.360  1.00 85.15           O  
ATOM   1737  CG2 THR A 215      22.750  -5.893  -7.533  1.00 85.15           C  
ATOM   1738  OG1 THR A 215      21.046  -5.561  -5.931  1.00 85.15           O  
ATOM   1739  N   PRO A 216      25.264  -3.636  -6.451  1.00 83.90           N  
ATOM   1740  CA  PRO A 216      26.360  -2.974  -7.157  1.00 83.90           C  
ATOM   1741  C   PRO A 216      26.167  -2.956  -8.674  1.00 83.90           C  
ATOM   1742  CB  PRO A 216      27.631  -3.740  -6.781  1.00 83.90           C  
ATOM   1743  O   PRO A 216      25.630  -3.901  -9.245  1.00 83.90           O  
ATOM   1744  CG  PRO A 216      27.287  -4.347  -5.425  1.00 83.90           C  
ATOM   1745  CD  PRO A 216      25.797  -4.646  -5.547  1.00 83.90           C  
ATOM   1746  N   ASP A 217      26.628  -1.880  -9.314  1.00 84.10           N  
ATOM   1747  CA  ASP A 217      26.631  -1.702 -10.774  1.00 84.10           C  
ATOM   1748  C   ASP A 217      25.245  -1.768 -11.453  1.00 84.10           C  
ATOM   1749  CB  ASP A 217      27.690  -2.621 -11.412  1.00 84.10           C  
ATOM   1750  O   ASP A 217      25.154  -1.837 -12.681  1.00 84.10           O  
ATOM   1751  CG  ASP A 217      29.075  -2.435 -10.780  1.00 84.10           C  
ATOM   1752  OD1 ASP A 217      29.492  -1.261 -10.624  1.00 84.10           O  
ATOM   1753  OD2 ASP A 217      29.721  -3.454 -10.447  1.00 84.10           O  
ATOM   1754  N   THR A 218      24.153  -1.684 -10.681  1.00 83.42           N  
ATOM   1755  CA  THR A 218      22.791  -1.634 -11.231  1.00 83.42           C  
ATOM   1756  C   THR A 218      22.569  -0.307 -11.971  1.00 83.42           C  
ATOM   1757  CB  THR A 218      21.719  -1.830 -10.149  1.00 83.42           C  
ATOM   1758  O   THR A 218      22.775   0.760 -11.381  1.00 83.42           O  
ATOM   1759  CG2 THR A 218      20.315  -2.003 -10.726  1.00 83.42           C  
ATOM   1760  OG1 THR A 218      21.975  -3.019  -9.453  1.00 83.42           O  
ATOM   1761  N   PRO A 219      22.145  -0.324 -13.252  1.00 90.25           N  
ATOM   1762  CA  PRO A 219      21.847   0.899 -13.992  1.00 90.25           C  
ATOM   1763  C   PRO A 219      20.621   1.626 -13.414  1.00 90.25           C  
ATOM   1764  CB  PRO A 219      21.642   0.449 -15.443  1.00 90.25           C  
ATOM   1765  O   PRO A 219      19.885   1.097 -12.582  1.00 90.25           O  
ATOM   1766  CG  PRO A 219      21.129  -0.982 -15.303  1.00 90.25           C  
ATOM   1767  CD  PRO A 219      21.875  -1.498 -14.075  1.00 90.25           C  
ATOM   1768  N   GLU A 220      20.356   2.853 -13.872  1.00 93.02           N  
ATOM   1769  CA  GLU A 220      19.139   3.575 -13.480  1.00 93.02           C  
ATOM   1770  C   GLU A 220      17.888   2.878 -14.056  1.00 93.02           C  
ATOM   1771  CB  GLU A 220      19.225   5.064 -13.884  1.00 93.02           C  
ATOM   1772  O   GLU A 220      17.478   3.146 -15.181  1.00 93.02           O  
ATOM   1773  CG  GLU A 220      18.032   5.857 -13.316  1.00 93.02           C  
ATOM   1774  CD  GLU A 220      18.000   7.342 -13.721  1.00 93.02           C  
ATOM   1775  OE1 GLU A 220      17.845   8.198 -12.815  1.00 93.02           O  
ATOM   1776  OE2 GLU A 220      17.967   7.637 -14.936  1.00 93.02           O  
ATOM   1777  N   ILE A 221      17.254   1.998 -13.271  1.00 96.13           N  
ATOM   1778  CA  ILE A 221      16.056   1.240 -13.687  1.00 96.13           C  
ATOM   1779  C   ILE A 221      14.806   2.132 -13.758  1.00 96.13           C  
ATOM   1780  CB  ILE A 221      15.850   0.025 -12.746  1.00 96.13           C  
ATOM   1781  O   ILE A 221      13.928   1.930 -14.597  1.00 96.13           O  
ATOM   1782  CG1 ILE A 221      17.010  -0.980 -12.940  1.00 96.13           C  
ATOM   1783  CG2 ILE A 221      14.502  -0.677 -12.993  1.00 96.13           C  
ATOM   1784  CD1 ILE A 221      16.960  -2.233 -12.059  1.00 96.13           C  
ATOM   1785  N   ILE A 222      14.705   3.145 -12.893  1.00 97.31           N  
ATOM   1786  CA  ILE A 222      13.613   4.127 -12.920  1.00 97.31           C  
ATOM   1787  C   ILE A 222      14.224   5.517 -12.987  1.00 97.31           C  
ATOM   1788  CB  ILE A 222      12.658   3.977 -11.710  1.00 97.31           C  
ATOM   1789  O   ILE A 222      14.840   5.947 -12.016  1.00 97.31           O  
ATOM   1790  CG1 ILE A 222      12.041   2.563 -11.671  1.00 97.31           C  
ATOM   1791  CG2 ILE A 222      11.545   5.047 -11.777  1.00 97.31           C  
ATOM   1792  CD1 ILE A 222      11.144   2.302 -10.458  1.00 97.31           C  
ATOM   1793  N   ALA A 223      13.983   6.255 -14.068  1.00 96.66           N  
ATOM   1794  CA  ALA A 223      14.478   7.614 -14.277  1.00 96.66           C  
ATOM   1795  C   ALA A 223      13.455   8.681 -13.863  1.00 96.66           C  
ATOM   1796  CB  ALA A 223      14.889   7.774 -15.741  1.00 96.66           C  
ATOM   1797  O   ALA A 223      12.243   8.507 -14.025  1.00 96.66           O  
ATOM   1798  N   THR A 224      13.937   9.815 -13.342  1.00 97.45           N  
ATOM   1799  CA  THR A 224      13.092  10.992 -13.064  1.00 97.45           C  
ATOM   1800  C   THR A 224      13.082  11.917 -14.277  1.00 97.45           C  
ATOM   1801  CB  THR A 224      13.577  11.804 -11.850  1.00 97.45           C  
ATOM   1802  O   THR A 224      14.097  12.537 -14.592  1.00 97.45           O  
ATOM   1803  CG2 THR A 224      12.608  12.937 -11.498  1.00 97.45           C  
ATOM   1804  OG1 THR A 224      13.714  11.027 -10.678  1.00 97.45           O  
ATOM   1805  N   ILE A 225      11.918  12.109 -14.898  1.00 97.35           N  
ATOM   1806  CA  ILE A 225      11.740  13.101 -15.962  1.00 97.35           C  
ATOM   1807  C   ILE A 225      11.179  14.377 -15.333  1.00 97.35           C  
ATOM   1808  CB  ILE A 225      10.873  12.559 -17.115  1.00 97.35           C  
ATOM   1809  O   ILE A 225      10.024  14.433 -14.899  1.00 97.35           O  
ATOM   1810  CG1 ILE A 225      11.275  11.138 -17.577  1.00 97.35           C  
ATOM   1811  CG2 ILE A 225      10.947  13.554 -18.286  1.00 97.35           C  
ATOM   1812  CD1 ILE A 225      12.742  10.952 -17.996  1.00 97.35           C  
ATOM   1813  N   HIS A 226      12.028  15.395 -15.204  1.00 93.77           N  
ATOM   1814  CA  HIS A 226      11.709  16.608 -14.454  1.00 93.77           C  
ATOM   1815  C   HIS A 226      10.490  17.327 -15.044  1.00 93.77           C  
ATOM   1816  CB  HIS A 226      12.935  17.525 -14.391  1.00 93.77           C  
ATOM   1817  O   HIS A 226      10.416  17.563 -16.241  1.00 93.77           O  
ATOM   1818  CG  HIS A 226      13.963  17.058 -13.391  1.00 93.77           C  
ATOM   1819  CD2 HIS A 226      14.383  17.755 -12.290  1.00 93.77           C  
ATOM   1820  ND1 HIS A 226      14.639  15.854 -13.390  1.00 93.77           N  
ATOM   1821  CE1 HIS A 226      15.452  15.838 -12.321  1.00 93.77           C  
ATOM   1822  NE2 HIS A 226      15.312  16.967 -11.609  1.00 93.77           N  
ATOM   1823  N   GLY A 227       9.520  17.660 -14.188  1.00 93.24           N  
ATOM   1824  CA  GLY A 227       8.255  18.283 -14.596  1.00 93.24           C  
ATOM   1825  C   GLY A 227       7.210  17.324 -15.180  1.00 93.24           C  
ATOM   1826  O   GLY A 227       6.031  17.658 -15.155  1.00 93.24           O  
ATOM   1827  N   GLU A 228       7.598  16.121 -15.610  1.00 95.96           N  
ATOM   1828  CA  GLU A 228       6.691  15.191 -16.298  1.00 95.96           C  
ATOM   1829  C   GLU A 228       6.307  13.987 -15.429  1.00 95.96           C  
ATOM   1830  CB  GLU A 228       7.316  14.737 -17.623  1.00 95.96           C  
ATOM   1831  O   GLU A 228       5.127  13.667 -15.289  1.00 95.96           O  
ATOM   1832  CG  GLU A 228       7.599  15.905 -18.582  1.00 95.96           C  
ATOM   1833  CD  GLU A 228       8.080  15.401 -19.948  1.00 95.96           C  
ATOM   1834  OE1 GLU A 228       9.181  15.813 -20.373  1.00 95.96           O  
ATOM   1835  OE2 GLU A 228       7.354  14.575 -20.544  1.00 95.96           O  
ATOM   1836  N   GLY A 229       7.280  13.345 -14.775  1.00 96.95           N  
ATOM   1837  CA  GLY A 229       7.034  12.147 -13.975  1.00 96.95           C  
ATOM   1838  C   GLY A 229       8.228  11.203 -13.930  1.00 96.95           C  
ATOM   1839  O   GLY A 229       9.357  11.632 -13.696  1.00 96.95           O  
ATOM   1840  N   TYR A 230       7.967   9.915 -14.131  1.00 98.32           N  
ATOM   1841  CA  TYR A 230       8.963   8.850 -14.031  1.00 98.32           C  
ATOM   1842  C   TYR A 230       8.914   7.938 -15.246  1.00 98.32           C  
ATOM   1843  CB  TYR A 230       8.736   8.047 -12.750  1.00 98.32           C  
ATOM   1844  O   TYR A 230       7.870   7.794 -15.877  1.00 98.32           O  
ATOM   1845  CG  TYR A 230       8.881   8.883 -11.501  1.00 98.32           C  
ATOM   1846  CD1 TYR A 230      10.162   9.098 -10.966  1.00 98.32           C  
ATOM   1847  CD2 TYR A 230       7.751   9.485 -10.912  1.00 98.32           C  
ATOM   1848  CE1 TYR A 230      10.317   9.892  -9.817  1.00 98.32           C  
ATOM   1849  CE2 TYR A 230       7.903  10.291  -9.770  1.00 98.32           C  
ATOM   1850  OH  TYR A 230       9.342  11.238  -8.110  1.00 98.32           O  
ATOM   1851  CZ  TYR A 230       9.186  10.478  -9.217  1.00 98.32           C  
ATOM   1852  N   ARG A 231      10.034   7.302 -15.571  1.00 97.83           N  
ATOM   1853  CA  ARG A 231      10.133   6.359 -16.685  1.00 97.83           C  
ATOM   1854  C   ARG A 231      10.810   5.085 -16.215  1.00 97.83           C  
ATOM   1855  CB  ARG A 231      10.901   7.030 -17.829  1.00 97.83           C  
ATOM   1856  O   ARG A 231      11.820   5.161 -15.525  1.00 97.83           O  
ATOM   1857  CG  ARG A 231      10.999   6.127 -19.066  1.00 97.83           C  
ATOM   1858  CD  ARG A 231      11.812   6.785 -20.179  1.00 97.83           C  
ATOM   1859  NE  ARG A 231      11.172   8.014 -20.686  1.00 97.83           N  
ATOM   1860  NH1 ARG A 231      12.891   8.634 -22.063  1.00 97.83           N  
ATOM   1861  NH2 ARG A 231      11.094   9.932 -21.918  1.00 97.83           N  
ATOM   1862  CZ  ARG A 231      11.714   8.850 -21.549  1.00 97.83           C  
ATOM   1863  N   PHE A 232      10.266   3.944 -16.620  1.00 97.62           N  
ATOM   1864  CA  PHE A 232      10.958   2.670 -16.489  1.00 97.62           C  
ATOM   1865  C   PHE A 232      11.962   2.519 -17.628  1.00 97.62           C  
ATOM   1866  CB  PHE A 232       9.937   1.540 -16.488  1.00 97.62           C  
ATOM   1867  O   PHE A 232      11.577   2.560 -18.799  1.00 97.62           O  
ATOM   1868  CG  PHE A 232      10.536   0.199 -16.124  1.00 97.62           C  
ATOM   1869  CD1 PHE A 232      10.679  -0.802 -17.102  1.00 97.62           C  
ATOM   1870  CD2 PHE A 232      10.965  -0.046 -14.804  1.00 97.62           C  
ATOM   1871  CE1 PHE A 232      11.238  -2.043 -16.759  1.00 97.62           C  
ATOM   1872  CE2 PHE A 232      11.511  -1.293 -14.463  1.00 97.62           C  
ATOM   1873  CZ  PHE A 232      11.645  -2.290 -15.440  1.00 97.62           C  
ATOM   1874  N   CYS A 233      13.229   2.395 -17.262  1.00 96.01           N  
ATOM   1875  CA  CYS A 233      14.379   2.280 -18.151  1.00 96.01           C  
ATOM   1876  C   CYS A 233      15.047   0.904 -18.044  1.00 96.01           C  
ATOM   1877  CB  CYS A 233      15.373   3.398 -17.811  1.00 96.01           C  
ATOM   1878  O   CYS A 233      16.123   0.727 -18.599  1.00 96.01           O  
ATOM   1879  SG  CYS A 233      14.651   5.054 -18.024  1.00 96.01           S  
ATOM   1880  N   GLY A 234      14.433  -0.039 -17.320  1.00 93.09           N  
ATOM   1881  CA  GLY A 234      14.922  -1.407 -17.259  1.00 93.09           C  
ATOM   1882  C   GLY A 234      14.822  -2.104 -18.616  1.00 93.09           C  
ATOM   1883  O   GLY A 234      13.847  -1.917 -19.352  1.00 93.09           O  
ATOM   1884  N   ASP A 235      15.827  -2.915 -18.917  1.00 93.06           N  
ATOM   1885  CA  ASP A 235      15.902  -3.740 -20.115  1.00 93.06           C  
ATOM   1886  C   ASP A 235      15.100  -5.015 -19.864  1.00 93.06           C  
ATOM   1887  CB  ASP A 235      17.368  -4.048 -20.456  1.00 93.06           C  
ATOM   1888  O   ASP A 235      15.614  -5.962 -19.270  1.00 93.06           O  
ATOM   1889  CG  ASP A 235      18.188  -2.785 -20.714  1.00 93.06           C  
ATOM   1890  OD1 ASP A 235      17.788  -1.992 -21.599  1.00 93.06           O  
ATOM   1891  OD2 ASP A 235      19.218  -2.625 -20.015  1.00 93.06           O  
ATOM   1892  N   LEU A 236      13.819  -5.006 -20.247  1.00 93.35           N  
ATOM   1893  CA  LEU A 236      12.965  -6.186 -20.120  1.00 93.35           C  
ATOM   1894  C   LEU A 236      13.525  -7.343 -20.948  1.00 93.35           C  
ATOM   1895  CB  LEU A 236      11.515  -5.891 -20.535  1.00 93.35           C  
ATOM   1896  O   LEU A 236      13.865  -7.175 -22.119  1.00 93.35           O  
ATOM   1897  CG  LEU A 236      10.708  -5.089 -19.504  1.00 93.35           C  
ATOM   1898  CD1 LEU A 236       9.383  -4.668 -20.131  1.00 93.35           C  
ATOM   1899  CD2 LEU A 236      10.366  -5.882 -18.240  1.00 93.35           C  
ATOM   1900  N   GLU A 237      13.582  -8.506 -20.316  1.00 92.25           N  
ATOM   1901  CA  GLU A 237      13.915  -9.778 -20.944  1.00 92.25           C  
ATOM   1902  C   GLU A 237      12.632 -10.408 -21.513  1.00 92.25           C  
ATOM   1903  CB  GLU A 237      14.624 -10.689 -19.924  1.00 92.25           C  
ATOM   1904  O   GLU A 237      11.553 -10.255 -20.929  1.00 92.25           O  
ATOM   1905  CG  GLU A 237      15.919 -10.079 -19.343  1.00 92.25           C  
ATOM   1906  CD  GLU A 237      16.505 -10.859 -18.150  1.00 92.25           C  
ATOM   1907  OE1 GLU A 237      17.199 -10.211 -17.326  1.00 92.25           O  
ATOM   1908  OE2 GLU A 237      16.276 -12.089 -18.050  1.00 92.25           O  
ATOM   1909  N   ASP A 238      12.760 -11.073 -22.666  1.00 74.45           N  
ATOM   1910  CA  ASP A 238      11.659 -11.763 -23.358  1.00 74.45           C  
ATOM   1911  C   ASP A 238      11.189 -13.037 -22.628  1.00 74.45           C  
ATOM   1912  CB  ASP A 238      12.063 -12.089 -24.817  1.00 74.45           C  
ATOM   1913  O   ASP A 238      12.041 -13.767 -22.062  1.00 74.45           O  
ATOM   1914  CG  ASP A 238      12.140 -10.905 -25.806  1.00 74.45           C  
ATOM   1915  OD1 ASP A 238      11.303  -9.972 -25.742  1.00 74.45           O  
ATOM   1916  OD2 ASP A 238      12.996 -10.986 -26.725  1.00 74.45           O  
ATOM   1917  OXT ASP A 238       9.967 -13.301 -22.714  1.00 74.45           O  
TER    1918      ASP A 238                                                      
ENDMDL                                                                          
END                                                                             
