# Supplementary material for: Theoretical study of ArcB and its dimerization, interaction with anaerobic metabolites, and activation of ArcA
Source: PeerJ. 2023 Oct 13;11:e16309. doi: 10.7717/peerj.16309 (PMC10578306; doi:10.7717/peerj.16309)
Supplement: Supplemental Information 2 [file peerj-11-16309-s002.zip › Supplementary Files/AlphaFold database ArcA and ArcB/AF-P0AEC3-F1-model_v2_ArcB.pdb]

HEADER                                            01-JUL-21                     
TITLE     ALPHAFOLD MONOMER V2.0 PREDICTION FOR AEROBIC RESPIRATION CONTROL     
TITLE    2 SENSOR PROTEIN ARCB (P0AEC3)                                         
COMPND    MOL_ID: 1;                                                            
COMPND   2 MOLECULE: AEROBIC RESPIRATION CONTROL SENSOR PROTEIN ARCB;           
COMPND   3 CHAIN: A                                                             
SOURCE    MOL_ID: 1;                                                            
SOURCE   2 ORGANISM_SCIENTIFIC: ESCHERICHIA COLI (STRAIN K12);                  
SOURCE   3 ORGANISM_TAXID: 83333                                                
REMARK   1                                                                      
REMARK   1 REFERENCE 1                                                          
REMARK   1  AUTH   JOHN JUMPER, RICHARD EVANS, ALEXANDER PRITZEL, TIM GREEN,    
REMARK   1  AUTH 2 MICHAEL FIGURNOV, OLAF RONNEBERGER, KATHRYN TUNYASUVUNAKOOL, 
REMARK   1  AUTH 3 RUSS BATES, AUGUSTIN ZIDEK, ANNA POTAPENKO, ALEX BRIDGLAND,  
REMARK   1  AUTH 4 CLEMENS MEYER, SIMON A A KOHL, ANDREW J BALLARD,             
REMARK   1  AUTH 5 ANDREW COWIE, BERNARDINO ROMERA-PAREDES, STANISLAV NIKOLOV,  
REMARK   1  AUTH 6 RISHUB JAIN, JONAS ADLER, TREVOR BACK, STIG PETERSEN,        
REMARK   1  AUTH 7 DAVID REIMAN, ELLEN CLANCY, MICHAL ZIELINSKI,                
REMARK   1  AUTH 8 MARTIN STEINEGGER, MICHALINA PACHOLSKA, TAMAS BERGHAMMER,    
REMARK   1  AUTH 9 DAVID SILVER, ORIOL VINYALS, ANDREW W SENIOR,                
REMARK   1  AUTH10 KORAY KAVUKCUOGLU, PUSHMEET KOHLI, DEMIS HASSABIS            
REMARK   1  TITL   HIGHLY ACCURATE PROTEIN STRUCTURE PREDICTION WITH ALPHAFOLD  
REMARK   1  REF    NATURE                        V. 596   583 2021              
REMARK   1  REFN                   ISSN 0028-0836                               
REMARK   1  PMID   34265844                                                     
REMARK   1  DOI    10.1038/s41586-021-03819-2                                   
REMARK   1                                                                      
REMARK   1 DISCLAIMERS                                                          
REMARK   1 ALPHAFOLD DATA, COPYRIGHT (2021) DEEPMIND TECHNOLOGIES LIMITED. THE  
REMARK   1 INFORMATION PROVIDED IS THEORETICAL MODELLING ONLY AND CAUTION SHOULD
REMARK   1 BE EXERCISED IN ITS USE. IT IS PROVIDED "AS-IS" WITHOUT ANY WARRANTY 
REMARK   1 OF ANY KIND, WHETHER EXPRESSED OR IMPLIED. NO WARRANTY IS GIVEN THAT 
REMARK   1 USE OF THE INFORMATION SHALL NOT INFRINGE THE RIGHTS OF ANY THIRD    
REMARK   1 PARTY. THE INFORMATION IS NOT INTENDED TO BE A SUBSTITUTE FOR        
REMARK   1 PROFESSIONAL MEDICAL ADVICE, DIAGNOSIS, OR TREATMENT, AND DOES NOT   
REMARK   1 CONSTITUTE MEDICAL OR OTHER PROFESSIONAL ADVICE. IT IS AVAILABLE FOR 
REMARK   1 ACADEMIC AND COMMERCIAL PURPOSES, UNDER CC-BY 4.0 LICENCE.           
DBREF  XXXX A    1   778  UNP    P0AEC3   ARCB_ECOLI       1    778             
SEQRES   1 A  778  MET LYS GLN ILE ARG LEU LEU ALA GLN TYR TYR VAL ASP          
SEQRES   2 A  778  LEU MET MET LYS LEU GLY LEU VAL ARG PHE SER MET LEU          
SEQRES   3 A  778  LEU ALA LEU ALA LEU VAL VAL LEU ALA ILE VAL VAL GLN          
SEQRES   4 A  778  MET ALA VAL THR MET VAL LEU HIS GLY GLN VAL GLU SER          
SEQRES   5 A  778  ILE ASP VAL ILE ARG SER ILE PHE PHE GLY LEU LEU ILE          
SEQRES   6 A  778  THR PRO TRP ALA VAL TYR PHE LEU SER VAL VAL VAL GLU          
SEQRES   7 A  778  GLN LEU GLU GLU SER ARG GLN ARG LEU SER ARG LEU VAL          
SEQRES   8 A  778  GLN LYS LEU GLU GLU MET ARG GLU ARG ASP LEU SER LEU          
SEQRES   9 A  778  ASN VAL GLN LEU LYS ASP ASN ILE ALA GLN LEU ASN GLN          
SEQRES  10 A  778  GLU ILE ALA VAL ARG GLU LYS ALA GLU ALA GLU LEU GLN          
SEQRES  11 A  778  GLU THR PHE GLY GLN LEU LYS ILE GLU ILE LYS GLU ARG          
SEQRES  12 A  778  GLU GLU THR GLN ILE GLN LEU GLU GLN GLN SER SER PHE          
SEQRES  13 A  778  LEU ARG SER PHE LEU ASP ALA SER PRO ASP LEU VAL PHE          
SEQRES  14 A  778  TYR ARG ASN GLU ASP LYS GLU PHE SER GLY CYS ASN ARG          
SEQRES  15 A  778  ALA MET GLU LEU LEU THR GLY LYS SER GLU LYS GLN LEU          
SEQRES  16 A  778  VAL HIS LEU LYS PRO ALA ASP VAL TYR SER PRO GLU ALA          
SEQRES  17 A  778  ALA ALA LYS VAL ILE GLU THR ASP GLU LYS VAL PHE ARG          
SEQRES  18 A  778  HIS ASN VAL SER LEU THR TYR GLU GLN TRP LEU ASP TYR          
SEQRES  19 A  778  PRO ASP GLY ARG LYS ALA CYS PHE GLU ILE ARG LYS VAL          
SEQRES  20 A  778  PRO TYR TYR ASP ARG VAL GLY LYS ARG HIS GLY LEU MET          
SEQRES  21 A  778  GLY PHE GLY ARG ASP ILE THR GLU ARG LYS ARG TYR GLN          
SEQRES  22 A  778  ASP ALA LEU GLU ARG ALA SER ARG ASP LYS THR THR PHE          
SEQRES  23 A  778  ILE SER THR ILE SER HIS GLU LEU ARG THR PRO LEU ASN          
SEQRES  24 A  778  GLY ILE VAL GLY LEU SER ARG ILE LEU LEU ASP THR GLU          
SEQRES  25 A  778  LEU THR ALA GLU GLN GLU LYS TYR LEU LYS THR ILE HIS          
SEQRES  26 A  778  VAL SER ALA VAL THR LEU GLY ASN ILE PHE ASN ASP ILE          
SEQRES  27 A  778  ILE ASP MET ASP LYS MET GLU ARG ARG LYS VAL GLN LEU          
SEQRES  28 A  778  ASP ASN GLN PRO VAL ASP PHE THR SER PHE LEU ALA ASP          
SEQRES  29 A  778  LEU GLU ASN LEU SER ALA LEU GLN ALA GLN GLN LYS GLY          
SEQRES  30 A  778  LEU ARG PHE ASN LEU GLU PRO THR LEU PRO LEU PRO HIS          
SEQRES  31 A  778  GLN VAL ILE THR ASP GLY THR ARG LEU ARG GLN ILE LEU          
SEQRES  32 A  778  TRP ASN LEU ILE SER ASN ALA VAL LYS PHE THR GLN GLN          
SEQRES  33 A  778  GLY GLN VAL THR VAL ARG VAL ARG TYR ASP GLU GLY ASP          
SEQRES  34 A  778  MET LEU HIS PHE GLU VAL GLU ASP SER GLY ILE GLY ILE          
SEQRES  35 A  778  PRO GLN ASP GLU LEU ASP LYS ILE PHE ALA MET TYR TYR          
SEQRES  36 A  778  GLN VAL LYS ASP SER HIS GLY GLY LYS PRO ALA THR GLY          
SEQRES  37 A  778  THR GLY ILE GLY LEU ALA VAL SER ARG ARG LEU ALA LYS          
SEQRES  38 A  778  ASN MET GLY GLY ASP ILE THR VAL THR SER GLU GLN GLY          
SEQRES  39 A  778  LYS GLY SER THR PHE THR LEU THR ILE HIS ALA PRO SER          
SEQRES  40 A  778  VAL ALA GLU GLU VAL ASP ASP ALA PHE ASP GLU ASP ASP          
SEQRES  41 A  778  MET PRO LEU PRO ALA LEU ASN VAL LEU LEU VAL GLU ASP          
SEQRES  42 A  778  ILE GLU LEU ASN VAL ILE VAL ALA ARG SER VAL LEU GLU          
SEQRES  43 A  778  LYS LEU GLY ASN SER VAL ASP VAL ALA MET THR GLY LYS          
SEQRES  44 A  778  ALA ALA LEU GLU MET PHE LYS PRO GLY GLU TYR ASP LEU          
SEQRES  45 A  778  VAL LEU LEU ASP ILE GLN LEU PRO ASP MET THR GLY LEU          
SEQRES  46 A  778  ASP ILE SER ARG GLU LEU THR LYS ARG TYR PRO ARG GLU          
SEQRES  47 A  778  ASP LEU PRO PRO LEU VAL ALA LEU THR ALA ASN VAL LEU          
SEQRES  48 A  778  LYS ASP LYS GLN GLU TYR LEU ASN ALA GLY MET ASP ASP          
SEQRES  49 A  778  VAL LEU SER LYS PRO LEU SER VAL PRO ALA LEU THR ALA          
SEQRES  50 A  778  MET ILE LYS LYS PHE TRP ASP THR GLN ASP ASP GLU GLU          
SEQRES  51 A  778  SER THR VAL THR THR GLU GLU ASN SER LYS SER GLU ALA          
SEQRES  52 A  778  LEU LEU ASP ILE PRO MET LEU GLU GLN TYR LEU GLU LEU          
SEQRES  53 A  778  VAL GLY PRO LYS LEU ILE THR ASP GLY LEU ALA VAL PHE          
SEQRES  54 A  778  GLU LYS MET MET PRO GLY TYR VAL SER VAL LEU GLU SER          
SEQRES  55 A  778  ASN LEU THR ALA GLN ASP LYS LYS GLY ILE VAL GLU GLU          
SEQRES  56 A  778  GLY HIS LYS ILE LYS GLY ALA ALA GLY SER VAL GLY LEU          
SEQRES  57 A  778  ARG HIS LEU GLN GLN LEU GLY GLN GLN ILE GLN SER PRO          
SEQRES  58 A  778  ASP LEU PRO ALA TRP GLU ASP ASN VAL GLY GLU TRP ILE          
SEQRES  59 A  778  GLU GLU MET LYS GLU GLU TRP ARG HIS ASP VAL GLU VAL          
SEQRES  60 A  778  LEU LYS ALA TRP VAL ALA LYS ALA THR LYS LYS                  
CRYST1    1.000    1.000    1.000  90.00  90.00  90.00 P 1           1          
ORIGX1      1.000000  0.000000  0.000000        0.00000                         
ORIGX2      0.000000  1.000000  0.000000        0.00000                         
ORIGX3      0.000000  0.000000  1.000000        0.00000                         
SCALE1      1.000000  0.000000  0.000000        0.00000                         
SCALE2      0.000000  1.000000  0.000000        0.00000                         
SCALE3      0.000000  0.000000  1.000000        0.00000                         
MODEL        1                                                                  
ATOM      1  N   MET A   1     142.196  -2.491 -63.898  1.00 53.53           N  
ATOM      2  CA  MET A   1     141.135  -1.564 -64.371  1.00 53.53           C  
ATOM      3  C   MET A   1     141.344  -0.096 -63.982  1.00 53.53           C  
ATOM      4  CB  MET A   1     139.720  -2.039 -64.013  1.00 53.53           C  
ATOM      5  O   MET A   1     141.205   0.734 -64.869  1.00 53.53           O  
ATOM      6  CG  MET A   1     139.251  -3.113 -65.002  1.00 53.53           C  
ATOM      7  SD  MET A   1     137.453  -3.281 -65.074  1.00 53.53           S  
ATOM      8  CE  MET A   1     137.151  -4.535 -63.800  1.00 53.53           C  
ATOM      9  N   LYS A   2     141.687   0.265 -62.728  1.00 66.64           N  
ATOM     10  CA  LYS A   2     141.884   1.683 -62.330  1.00 66.64           C  
ATOM     11  C   LYS A   2     142.904   2.446 -63.196  1.00 66.64           C  
ATOM     12  CB  LYS A   2     142.250   1.811 -60.833  1.00 66.64           C  
ATOM     13  O   LYS A   2     142.574   3.529 -63.654  1.00 66.64           O  
ATOM     14  CG  LYS A   2     141.029   2.011 -59.913  1.00 66.64           C  
ATOM     15  CD  LYS A   2     141.462   2.237 -58.450  1.00 66.64           C  
ATOM     16  CE  LYS A   2     140.263   2.535 -57.533  1.00 66.64           C  
ATOM     17  NZ  LYS A   2     140.672   2.756 -56.117  1.00 66.64           N  
ATOM     18  N   GLN A   3     144.083   1.876 -63.478  1.00 70.24           N  
ATOM     19  CA  GLN A   3     145.095   2.531 -64.329  1.00 70.24           C  
ATOM     20  C   GLN A   3     144.614   2.753 -65.773  1.00 70.24           C  
ATOM     21  CB  GLN A   3     146.396   1.715 -64.332  1.00 70.24           C  
ATOM     22  O   GLN A   3     144.789   3.840 -66.305  1.00 70.24           O  
ATOM     23  CG  GLN A   3     147.237   1.912 -63.058  1.00 70.24           C  
ATOM     24  CD  GLN A   3     148.522   1.086 -63.090  1.00 70.24           C  
ATOM     25  NE2 GLN A   3     149.508   1.402 -62.281  1.00 70.24           N  
ATOM     26  OE1 GLN A   3     148.637   0.118 -63.818  1.00 70.24           O  
ATOM     27  N   ILE A   4     143.939   1.765 -66.376  1.00 60.96           N  
ATOM     28  CA  ILE A   4     143.354   1.884 -67.726  1.00 60.96           C  
ATOM     29  C   ILE A   4     142.263   2.965 -67.751  1.00 60.96           C  
ATOM     30  CB  ILE A   4     142.810   0.519 -68.218  1.00 60.96           C  
ATOM     31  O   ILE A   4     142.223   3.761 -68.680  1.00 60.96           O  
ATOM     32  CG1 ILE A   4     143.933  -0.546 -68.264  1.00 60.96           C  
ATOM     33  CG2 ILE A   4     142.156   0.654 -69.607  1.00 60.96           C  
ATOM     34  CD1 ILE A   4     143.427  -1.977 -68.486  1.00 60.96           C  
ATOM     35  N   ARG A   5     141.413   3.049 -66.712  1.00 62.22           N  
ATOM     36  CA  ARG A   5     140.423   4.134 -66.572  1.00 62.22           C  
ATOM     37  C   ARG A   5     141.078   5.505 -66.447  1.00 62.22           C  
ATOM     38  CB  ARG A   5     139.496   3.915 -65.365  1.00 62.22           C  
ATOM     39  O   ARG A   5     140.576   6.442 -67.047  1.00 62.22           O  
ATOM     40  CG  ARG A   5     138.249   3.099 -65.720  1.00 62.22           C  
ATOM     41  CD  ARG A   5     137.297   3.070 -64.517  1.00 62.22           C  
ATOM     42  NE  ARG A   5     136.086   2.274 -64.797  1.00 62.22           N  
ATOM     43  NH1 ARG A   5     135.155   2.374 -62.697  1.00 62.22           N  
ATOM     44  NH2 ARG A   5     134.115   1.239 -64.310  1.00 62.22           N  
ATOM     45  CZ  ARG A   5     135.129   1.967 -63.937  1.00 62.22           C  
ATOM     46  N   LEU A   6     142.172   5.615 -65.690  1.00 72.94           N  
ATOM     47  CA  LEU A   6     142.880   6.881 -65.502  1.00 72.94           C  
ATOM     48  C   LEU A   6     143.555   7.333 -66.803  1.00 72.94           C  
ATOM     49  CB  LEU A   6     143.889   6.738 -64.349  1.00 72.94           C  
ATOM     50  O   LEU A   6     143.436   8.494 -67.166  1.00 72.94           O  
ATOM     51  CG  LEU A   6     144.147   8.081 -63.629  1.00 72.94           C  
ATOM     52  CD1 LEU A   6     143.649   8.000 -62.183  1.00 72.94           C  
ATOM     53  CD2 LEU A   6     145.633   8.428 -63.606  1.00 72.94           C  
ATOM     54  N   LEU A   7     144.184   6.406 -67.538  1.00 64.96           N  
ATOM     55  CA  LEU A   7     144.731   6.655 -68.876  1.00 64.96           C  
ATOM     56  C   LEU A   7     143.638   7.045 -69.875  1.00 64.96           C  
ATOM     57  CB  LEU A   7     145.485   5.404 -69.368  1.00 64.96           C  
ATOM     58  O   LEU A   7     143.830   7.992 -70.623  1.00 64.96           O  
ATOM     59  CG  LEU A   7     146.938   5.333 -68.872  1.00 64.96           C  
ATOM     60  CD1 LEU A   7     147.459   3.900 -68.980  1.00 64.96           C  
ATOM     61  CD2 LEU A   7     147.852   6.241 -69.700  1.00 64.96           C  
ATOM     62  N   ALA A   8     142.488   6.365 -69.866  1.00 65.61           N  
ATOM     63  CA  ALA A   8     141.354   6.704 -70.724  1.00 65.61           C  
ATOM     64  C   ALA A   8     140.739   8.067 -70.363  1.00 65.61           C  
ATOM     65  CB  ALA A   8     140.318   5.579 -70.643  1.00 65.61           C  
ATOM     66  O   ALA A   8     140.414   8.838 -71.256  1.00 65.61           O  
ATOM     67  N   GLN A   9     140.627   8.404 -69.074  1.00 67.61           N  
ATOM     68  CA  GLN A   9     140.231   9.748 -68.641  1.00 67.61           C  
ATOM     69  C   GLN A   9     141.240  10.793 -69.097  1.00 67.61           C  
ATOM     70  CB  GLN A   9     140.077   9.818 -67.114  1.00 67.61           C  
ATOM     71  O   GLN A   9     140.837  11.800 -69.658  1.00 67.61           O  
ATOM     72  CG  GLN A   9     138.614   9.637 -66.708  1.00 67.61           C  
ATOM     73  CD  GLN A   9     138.426   9.673 -65.196  1.00 67.61           C  
ATOM     74  NE2 GLN A   9     137.394  10.327 -64.710  1.00 67.61           N  
ATOM     75  OE1 GLN A   9     139.165   9.085 -64.421  1.00 67.61           O  
ATOM     76  N   TYR A  10     142.538  10.531 -68.928  1.00 73.63           N  
ATOM     77  CA  TYR A  10     143.587  11.429 -69.402  1.00 73.63           C  
ATOM     78  C   TYR A  10     143.529  11.598 -70.925  1.00 73.63           C  
ATOM     79  CB  TYR A  10     144.956  10.902 -68.950  1.00 73.63           C  
ATOM     80  O   TYR A  10     143.741  12.694 -71.427  1.00 73.63           O  
ATOM     81  CG  TYR A  10     145.973  11.998 -68.737  1.00 73.63           C  
ATOM     82  CD1 TYR A  10     146.816  12.413 -69.785  1.00 73.63           C  
ATOM     83  CD2 TYR A  10     146.057  12.614 -67.474  1.00 73.63           C  
ATOM     84  CE1 TYR A  10     147.756  13.438 -69.565  1.00 73.63           C  
ATOM     85  CE2 TYR A  10     146.992  13.640 -67.251  1.00 73.63           C  
ATOM     86  OH  TYR A  10     148.748  15.041 -68.074  1.00 73.63           O  
ATOM     87  CZ  TYR A  10     147.845  14.050 -68.295  1.00 73.63           C  
ATOM     88  N   TYR A  11     143.196  10.530 -71.656  1.00 70.48           N  
ATOM     89  CA  TYR A  11     142.996  10.535 -73.104  1.00 70.48           C  
ATOM     90  C   TYR A  11     141.832  11.442 -73.517  1.00 70.48           C  
ATOM     91  CB  TYR A  11     142.761   9.092 -73.580  1.00 70.48           C  
ATOM     92  O   TYR A  11     141.998  12.308 -74.374  1.00 70.48           O  
ATOM     93  CG  TYR A  11     142.931   8.921 -75.065  1.00 70.48           C  
ATOM     94  CD1 TYR A  11     141.839   9.064 -75.945  1.00 70.48           C  
ATOM     95  CD2 TYR A  11     144.220   8.659 -75.556  1.00 70.48           C  
ATOM     96  CE1 TYR A  11     142.057   9.000 -77.336  1.00 70.48           C  
ATOM     97  CE2 TYR A  11     144.440   8.585 -76.936  1.00 70.48           C  
ATOM     98  OH  TYR A  11     143.703   8.956 -79.125  1.00 70.48           O  
ATOM     99  CZ  TYR A  11     143.373   8.797 -77.822  1.00 70.48           C  
ATOM    100  N   VAL A  12     140.672  11.276 -72.875  1.00 67.86           N  
ATOM    101  CA  VAL A  12     139.476  12.095 -73.122  1.00 67.86           C  
ATOM    102  C   VAL A  12     139.717  13.551 -72.712  1.00 67.86           C  
ATOM    103  CB  VAL A  12     138.250  11.489 -72.409  1.00 67.86           C  
ATOM    104  O   VAL A  12     139.398  14.455 -73.479  1.00 67.86           O  
ATOM    105  CG1 VAL A  12     137.003  12.372 -72.537  1.00 67.86           C  
ATOM    106  CG2 VAL A  12     137.892  10.122 -73.012  1.00 67.86           C  
ATOM    107  N   ASP A  13     140.369  13.797 -71.573  1.00 72.84           N  
ATOM    108  CA  ASP A  13     140.742  15.144 -71.122  1.00 72.84           C  
ATOM    109  C   ASP A  13     141.723  15.821 -72.087  1.00 72.84           C  
ATOM    110  CB  ASP A  13     141.388  15.092 -69.723  1.00 72.84           C  
ATOM    111  O   ASP A  13     141.587  17.012 -72.375  1.00 72.84           O  
ATOM    112  CG  ASP A  13     140.412  15.188 -68.546  1.00 72.84           C  
ATOM    113  OD1 ASP A  13     139.190  15.317 -68.770  1.00 72.84           O  
ATOM    114  OD2 ASP A  13     140.929  15.206 -67.405  1.00 72.84           O  
ATOM    115  N   LEU A  14     142.714  15.086 -72.609  1.00 71.33           N  
ATOM    116  CA  LEU A  14     143.654  15.620 -73.595  1.00 71.33           C  
ATOM    117  C   LEU A  14     142.935  15.959 -74.907  1.00 71.33           C  
ATOM    118  CB  LEU A  14     144.813  14.632 -73.846  1.00 71.33           C  
ATOM    119  O   LEU A  14     143.204  17.009 -75.491  1.00 71.33           O  
ATOM    120  CG  LEU A  14     146.093  15.357 -74.302  1.00 71.33           C  
ATOM    121  CD1 LEU A  14     146.922  15.800 -73.096  1.00 71.33           C  
ATOM    122  CD2 LEU A  14     146.987  14.480 -75.178  1.00 71.33           C  
ATOM    123  N   MET A  15     141.999  15.107 -75.341  1.00 69.91           N  
ATOM    124  CA  MET A  15     141.170  15.338 -76.526  1.00 69.91           C  
ATOM    125  C   MET A  15     140.285  16.581 -76.358  1.00 69.91           C  
ATOM    126  CB  MET A  15     140.326  14.084 -76.803  1.00 69.91           C  
ATOM    127  O   MET A  15     140.257  17.436 -77.244  1.00 69.91           O  
ATOM    128  CG  MET A  15     139.592  14.186 -78.143  1.00 69.91           C  
ATOM    129  SD  MET A  15     138.412  12.848 -78.456  1.00 69.91           S  
ATOM    130  CE  MET A  15     137.060  13.377 -77.357  1.00 69.91           C  
ATOM    131  N   MET A  16     139.629  16.724 -75.204  1.00 67.83           N  
ATOM    132  CA  MET A  16     138.814  17.892 -74.851  1.00 67.83           C  
ATOM    133  C   MET A  16     139.649  19.179 -74.787  1.00 67.83           C  
ATOM    134  CB  MET A  16     138.113  17.621 -73.508  1.00 67.83           C  
ATOM    135  O   MET A  16     139.211  20.219 -75.274  1.00 67.83           O  
ATOM    136  CG  MET A  16     136.877  16.728 -73.677  1.00 67.83           C  
ATOM    137  SD  MET A  16     135.361  17.664 -74.019  1.00 67.83           S  
ATOM    138  CE  MET A  16     134.822  17.986 -72.318  1.00 67.83           C  
ATOM    139  N   LYS A  17     140.874  19.125 -74.242  1.00 75.75           N  
ATOM    140  CA  LYS A  17     141.769  20.295 -74.141  1.00 75.75           C  
ATOM    141  C   LYS A  17     142.379  20.729 -75.471  1.00 75.75           C  
ATOM    142  CB  LYS A  17     142.898  20.023 -73.135  1.00 75.75           C  
ATOM    143  O   LYS A  17     142.489  21.926 -75.726  1.00 75.75           O  
ATOM    144  CG  LYS A  17     142.452  20.275 -71.693  1.00 75.75           C  
ATOM    145  CD  LYS A  17     143.617  20.016 -70.732  1.00 75.75           C  
ATOM    146  CE  LYS A  17     143.179  20.334 -69.301  1.00 75.75           C  
ATOM    147  NZ  LYS A  17     144.225  19.964 -68.317  1.00 75.75           N  
ATOM    148  N   LEU A  18     142.847  19.788 -76.290  1.00 71.60           N  
ATOM    149  CA  LEU A  18     143.516  20.103 -77.559  1.00 71.60           C  
ATOM    150  C   LEU A  18     142.515  20.384 -78.686  1.00 71.60           C  
ATOM    151  CB  LEU A  18     144.474  18.956 -77.924  1.00 71.60           C  
ATOM    152  O   LEU A  18     142.856  21.082 -79.643  1.00 71.60           O  
ATOM    153  CG  LEU A  18     145.734  18.892 -77.040  1.00 71.60           C  
ATOM    154  CD1 LEU A  18     146.437  17.559 -77.264  1.00 71.60           C  
ATOM    155  CD2 LEU A  18     146.733  20.002 -77.380  1.00 71.60           C  
ATOM    156  N   GLY A  19     141.293  19.868 -78.566  1.00 70.39           N  
ATOM    157  CA  GLY A  19     140.311  19.838 -79.637  1.00 70.39           C  
ATOM    158  C   GLY A  19     140.574  18.688 -80.610  1.00 70.39           C  
ATOM    159  O   GLY A  19     141.717  18.293 -80.864  1.00 70.39           O  
ATOM    160  N   LEU A  20     139.489  18.174 -81.191  1.00 68.51           N  
ATOM    161  CA  LEU A  20     139.457  16.961 -82.017  1.00 68.51           C  
ATOM    162  C   LEU A  20     140.502  16.987 -83.154  1.00 68.51           C  
ATOM    163  CB  LEU A  20     138.002  16.804 -82.524  1.00 68.51           C  
ATOM    164  O   LEU A  20     141.205  16.004 -83.382  1.00 68.51           O  
ATOM    165  CG  LEU A  20     137.438  15.372 -82.446  1.00 68.51           C  
ATOM    166  CD1 LEU A  20     135.911  15.420 -82.447  1.00 68.51           C  
ATOM    167  CD2 LEU A  20     137.898  14.522 -83.627  1.00 68.51           C  
ATOM    168  N   VAL A  21     140.680  18.142 -83.810  1.00 70.62           N  
ATOM    169  CA  VAL A  21     141.599  18.326 -84.955  1.00 70.62           C  
ATOM    170  C   VAL A  21     143.080  18.346 -84.546  1.00 70.62           C  
ATOM    171  CB  VAL A  21     141.251  19.610 -85.735  1.00 70.62           C  
ATOM    172  O   VAL A  21     143.922  17.745 -85.209  1.00 70.62           O  
ATOM    173  CG1 VAL A  21     142.132  19.777 -86.981  1.00 70.62           C  
ATOM    174  CG2 VAL A  21     139.789  19.614 -86.206  1.00 70.62           C  
ATOM    175  N   ARG A  22     143.445  19.022 -83.448  1.00 74.78           N  
ATOM    176  CA  ARG A  22     144.856  19.067 -83.013  1.00 74.78           C  
ATOM    177  C   ARG A  22     145.285  17.747 -82.396  1.00 74.78           C  
ATOM    178  CB  ARG A  22     145.104  20.187 -82.005  1.00 74.78           C  
ATOM    179  O   ARG A  22     146.412  17.310 -82.602  1.00 74.78           O  
ATOM    180  CG  ARG A  22     144.955  21.585 -82.608  1.00 74.78           C  
ATOM    181  CD  ARG A  22     145.322  22.622 -81.544  1.00 74.78           C  
ATOM    182  NE  ARG A  22     145.286  23.994 -82.084  1.00 74.78           N  
ATOM    183  NH1 ARG A  22     144.972  25.077 -80.084  1.00 74.78           N  
ATOM    184  NH2 ARG A  22     145.151  26.263 -81.967  1.00 74.78           N  
ATOM    185  CZ  ARG A  22     145.138  25.100 -81.378  1.00 74.78           C  
ATOM    186  N   PHE A  23     144.382  17.117 -81.651  1.00 76.32           N  
ATOM    187  CA  PHE A  23     144.628  15.820 -81.046  1.00 76.32           C  
ATOM    188  C   PHE A  23     144.800  14.722 -82.100  1.00 76.32           C  
ATOM    189  CB  PHE A  23     143.471  15.511 -80.107  1.00 76.32           C  
ATOM    190  O   PHE A  23     145.759  13.958 -82.030  1.00 76.32           O  
ATOM    191  CG  PHE A  23     143.676  14.219 -79.369  1.00 76.32           C  
ATOM    192  CD1 PHE A  23     142.909  13.094 -79.704  1.00 76.32           C  
ATOM    193  CD2 PHE A  23     144.631  14.152 -78.341  1.00 76.32           C  
ATOM    194  CE1 PHE A  23     143.029  11.933 -78.935  1.00 76.32           C  
ATOM    195  CE2 PHE A  23     144.768  12.977 -77.594  1.00 76.32           C  
ATOM    196  CZ  PHE A  23     143.942  11.892 -77.868  1.00 76.32           C  
ATOM    197  N   SER A  24     143.936  14.702 -83.120  1.00 73.08           N  
ATOM    198  CA  SER A  24     144.093  13.806 -84.272  1.00 73.08           C  
ATOM    199  C   SER A  24     145.420  14.015 -84.996  1.00 73.08           C  
ATOM    200  CB  SER A  24     142.953  13.959 -85.279  1.00 73.08           C  
ATOM    201  O   SER A  24     146.089  13.031 -85.294  1.00 73.08           O  
ATOM    202  OG  SER A  24     142.615  15.290 -85.533  1.00 73.08           O  
ATOM    203  N   MET A  25     145.849  15.264 -85.219  1.00 75.88           N  
ATOM    204  CA  MET A  25     147.172  15.559 -85.788  1.00 75.88           C  
ATOM    205  C   MET A  25     148.330  15.045 -84.922  1.00 75.88           C  
ATOM    206  CB  MET A  25     147.351  17.071 -86.002  1.00 75.88           C  
ATOM    207  O   MET A  25     149.285  14.485 -85.452  1.00 75.88           O  
ATOM    208  CG  MET A  25     147.018  17.509 -87.426  1.00 75.88           C  
ATOM    209  SD  MET A  25     147.580  19.199 -87.767  1.00 75.88           S  
ATOM    210  CE  MET A  25     147.257  19.278 -89.548  1.00 75.88           C  
ATOM    211  N   LEU A  26     148.263  15.222 -83.600  1.00 78.22           N  
ATOM    212  CA  LEU A  26     149.295  14.756 -82.666  1.00 78.22           C  
ATOM    213  C   LEU A  26     149.387  13.228 -82.632  1.00 78.22           C  
ATOM    214  CB  LEU A  26     148.996  15.318 -81.261  1.00 78.22           C  
ATOM    215  O   LEU A  26     150.483  12.673 -82.696  1.00 78.22           O  
ATOM    216  CG  LEU A  26     150.011  16.385 -80.826  1.00 78.22           C  
ATOM    217  CD1 LEU A  26     149.435  17.215 -79.680  1.00 78.22           C  
ATOM    218  CD2 LEU A  26     151.317  15.740 -80.356  1.00 78.22           C  
ATOM    219  N   LEU A  27     148.237  12.553 -82.572  1.00 77.25           N  
ATOM    220  CA  LEU A  27     148.157  11.097 -82.640  1.00 77.25           C  
ATOM    221  C   LEU A  27     148.680  10.593 -83.987  1.00 77.25           C  
ATOM    222  CB  LEU A  27     146.693  10.671 -82.434  1.00 77.25           C  
ATOM    223  O   LEU A  27     149.423   9.615 -84.038  1.00 77.25           O  
ATOM    224  CG  LEU A  27     146.545   9.157 -82.189  1.00 77.25           C  
ATOM    225  CD1 LEU A  27     146.893   8.806 -80.741  1.00 77.25           C  
ATOM    226  CD2 LEU A  27     145.112   8.707 -82.463  1.00 77.25           C  
ATOM    227  N   ALA A  28     148.330  11.295 -85.064  1.00 77.71           N  
ATOM    228  CA  ALA A  28     148.783  10.978 -86.401  1.00 77.71           C  
ATOM    229  C   ALA A  28     150.305  11.067 -86.534  1.00 77.71           C  
ATOM    230  CB  ALA A  28     148.068  11.900 -87.403  1.00 77.71           C  
ATOM    231  O   ALA A  28     150.948  10.132 -87.008  1.00 77.71           O  
ATOM    232  N   LEU A  29     150.885  12.164 -86.048  1.00 80.32           N  
ATOM    233  CA  LEU A  29     152.328  12.354 -85.988  1.00 80.32           C  
ATOM    234  C   LEU A  29     152.996  11.237 -85.172  1.00 80.32           C  
ATOM    235  CB  LEU A  29     152.597  13.733 -85.365  1.00 80.32           C  
ATOM    236  O   LEU A  29     153.974  10.649 -85.625  1.00 80.32           O  
ATOM    237  CG  LEU A  29     154.073  14.156 -85.456  1.00 80.32           C  
ATOM    238  CD1 LEU A  29     154.357  14.853 -86.788  1.00 80.32           C  
ATOM    239  CD2 LEU A  29     154.415  15.113 -84.317  1.00 80.32           C  
ATOM    240  N   ALA A  30     152.449  10.912 -83.997  1.00 79.19           N  
ATOM    241  CA  ALA A  30     152.981   9.865 -83.131  1.00 79.19           C  
ATOM    242  C   ALA A  30     152.936   8.477 -83.795  1.00 79.19           C  
ATOM    243  CB  ALA A  30     152.210   9.887 -81.806  1.00 79.19           C  
ATOM    244  O   ALA A  30     153.905   7.728 -83.687  1.00 79.19           O  
ATOM    245  N   LEU A  31     151.860   8.149 -84.519  1.00 80.47           N  
ATOM    246  CA  LEU A  31     151.727   6.898 -85.274  1.00 80.47           C  
ATOM    247  C   LEU A  31     152.746   6.801 -86.411  1.00 80.47           C  
ATOM    248  CB  LEU A  31     150.297   6.782 -85.833  1.00 80.47           C  
ATOM    249  O   LEU A  31     153.374   5.757 -86.573  1.00 80.47           O  
ATOM    250  CG  LEU A  31     149.277   6.246 -84.816  1.00 80.47           C  
ATOM    251  CD1 LEU A  31     147.857   6.514 -85.316  1.00 80.47           C  
ATOM    252  CD2 LEU A  31     149.433   4.735 -84.614  1.00 80.47           C  
ATOM    253  N   VAL A  32     152.947   7.883 -87.168  1.00 81.20           N  
ATOM    254  CA  VAL A  32     153.943   7.922 -88.250  1.00 81.20           C  
ATOM    255  C   VAL A  32     155.361   7.785 -87.691  1.00 81.20           C  
ATOM    256  CB  VAL A  32     153.786   9.201 -89.096  1.00 81.20           C  
ATOM    257  O   VAL A  32     156.139   6.980 -88.198  1.00 81.20           O  
ATOM    258  CG1 VAL A  32     154.905   9.350 -90.137  1.00 81.20           C  
ATOM    259  CG2 VAL A  32     152.459   9.189 -89.866  1.00 81.20           C  
ATOM    260  N   VAL A  33     155.695   8.511 -86.619  1.00 81.06           N  
ATOM    261  CA  VAL A  33     157.003   8.404 -85.946  1.00 81.06           C  
ATOM    262  C   VAL A  33     157.226   6.988 -85.417  1.00 81.06           C  
ATOM    263  CB  VAL A  33     157.128   9.447 -84.817  1.00 81.06           C  
ATOM    264  O   VAL A  33     158.294   6.417 -85.629  1.00 81.06           O  
ATOM    265  CG1 VAL A  33     158.374   9.233 -83.945  1.00 81.06           C  
ATOM    266  CG2 VAL A  33     157.231  10.862 -85.402  1.00 81.06           C  
ATOM    267  N   LEU A  34     156.217   6.389 -84.782  1.00 81.04           N  
ATOM    268  CA  LEU A  34     156.292   5.018 -84.287  1.00 81.04           C  
ATOM    269  C   LEU A  34     156.497   4.016 -85.430  1.00 81.04           C  
ATOM    270  CB  LEU A  34     155.014   4.709 -83.490  1.00 81.04           C  
ATOM    271  O   LEU A  34     157.341   3.133 -85.308  1.00 81.04           O  
ATOM    272  CG  LEU A  34     155.018   3.326 -82.816  1.00 81.04           C  
ATOM    273  CD1 LEU A  34     156.023   3.261 -81.664  1.00 81.04           C  
ATOM    274  CD2 LEU A  34     153.625   3.026 -82.262  1.00 81.04           C  
ATOM    275  N   ALA A  35     155.775   4.168 -86.544  1.00 78.40           N  
ATOM    276  CA  ALA A  35     155.926   3.311 -87.717  1.00 78.40           C  
ATOM    277  C   ALA A  35     157.353   3.371 -88.285  1.00 78.40           C  
ATOM    278  CB  ALA A  35     154.877   3.710 -88.765  1.00 78.40           C  
ATOM    279  O   ALA A  35     157.939   2.328 -88.566  1.00 78.40           O  
ATOM    280  N   ILE A  36     157.944   4.569 -88.373  1.00 81.39           N  
ATOM    281  CA  ILE A  36     159.340   4.757 -88.801  1.00 81.39           C  
ATOM    282  C   ILE A  36     160.306   4.061 -87.835  1.00 81.39           C  
ATOM    283  CB  ILE A  36     159.671   6.261 -88.938  1.00 81.39           C  
ATOM    284  O   ILE A  36     161.178   3.320 -88.280  1.00 81.39           O  
ATOM    285  CG1 ILE A  36     158.845   6.915 -90.069  1.00 81.39           C  
ATOM    286  CG2 ILE A  36     161.173   6.481 -89.210  1.00 81.39           C  
ATOM    287  CD1 ILE A  36     158.799   8.445 -89.954  1.00 81.39           C  
ATOM    288  N   VAL A  37     160.148   4.261 -86.522  1.00 81.03           N  
ATOM    289  CA  VAL A  37     161.028   3.663 -85.501  1.00 81.03           C  
ATOM    290  C   VAL A  37     160.949   2.138 -85.519  1.00 81.03           C  
ATOM    291  CB  VAL A  37     160.693   4.210 -84.098  1.00 81.03           C  
ATOM    292  O   VAL A  37     161.983   1.474 -85.495  1.00 81.03           O  
ATOM    293  CG1 VAL A  37     161.424   3.463 -82.972  1.00 81.03           C  
ATOM    294  CG2 VAL A  37     161.094   5.687 -83.984  1.00 81.03           C  
ATOM    295  N   VAL A  38     159.741   1.571 -85.589  1.00 79.72           N  
ATOM    296  CA  VAL A  38     159.537   0.116 -85.649  1.00 79.72           C  
ATOM    297  C   VAL A  38     160.162  -0.452 -86.915  1.00 79.72           C  
ATOM    298  CB  VAL A  38     158.038  -0.237 -85.568  1.00 79.72           C  
ATOM    299  O   VAL A  38     160.872  -1.451 -86.850  1.00 79.72           O  
ATOM    300  CG1 VAL A  38     157.760  -1.720 -85.856  1.00 79.72           C  
ATOM    301  CG2 VAL A  38     157.496   0.057 -84.163  1.00 79.72           C  
ATOM    302  N   GLN A  39     159.949   0.191 -88.061  1.00 79.26           N  
ATOM    303  CA  GLN A  39     160.474  -0.312 -89.320  1.00 79.26           C  
ATOM    304  C   GLN A  39     161.999  -0.190 -89.398  1.00 79.26           C  
ATOM    305  CB  GLN A  39     159.738   0.390 -90.455  1.00 79.26           C  
ATOM    306  O   GLN A  39     162.638  -1.151 -89.817  1.00 79.26           O  
ATOM    307  CG  GLN A  39     159.945  -0.315 -91.807  1.00 79.26           C  
ATOM    308  CD  GLN A  39     158.753  -0.172 -92.759  1.00 79.26           C  
ATOM    309  NE2 GLN A  39     158.959  -0.366 -94.043  1.00 79.26           N  
ATOM    310  OE1 GLN A  39     157.611   0.072 -92.400  1.00 79.26           O  
ATOM    311  N   MET A  40     162.587   0.907 -88.898  1.00 79.41           N  
ATOM    312  CA  MET A  40     164.041   1.042 -88.724  1.00 79.41           C  
ATOM    313  C   MET A  40     164.610  -0.031 -87.792  1.00 79.41           C  
ATOM    314  CB  MET A  40     164.407   2.421 -88.150  1.00 79.41           C  
ATOM    315  O   MET A  40     165.650  -0.609 -88.091  1.00 79.41           O  
ATOM    316  CG  MET A  40     164.411   3.531 -89.204  1.00 79.41           C  
ATOM    317  SD  MET A  40     164.916   5.160 -88.572  1.00 79.41           S  
ATOM    318  CE  MET A  40     166.689   4.892 -88.284  1.00 79.41           C  
ATOM    319  N   ALA A  41     163.942  -0.320 -86.672  1.00 79.82           N  
ATOM    320  CA  ALA A  41     164.383  -1.365 -85.754  1.00 79.82           C  
ATOM    321  C   ALA A  41     164.347  -2.752 -86.421  1.00 79.82           C  
ATOM    322  CB  ALA A  41     163.519  -1.308 -84.488  1.00 79.82           C  
ATOM    323  O   ALA A  41     165.287  -3.530 -86.280  1.00 79.82           O  
ATOM    324  N   VAL A  42     163.296  -3.050 -87.192  1.00 78.77           N  
ATOM    325  CA  VAL A  42     163.142  -4.326 -87.908  1.00 78.77           C  
ATOM    326  C   VAL A  42     164.197  -4.493 -89.006  1.00 78.77           C  
ATOM    327  CB  VAL A  42     161.708  -4.451 -88.463  1.00 78.77           C  
ATOM    328  O   VAL A  42     164.812  -5.556 -89.099  1.00 78.77           O  
ATOM    329  CG1 VAL A  42     161.535  -5.630 -89.427  1.00 78.77           C  
ATOM    330  CG2 VAL A  42     160.704  -4.667 -87.320  1.00 78.77           C  
ATOM    331  N   THR A  43     164.454  -3.466 -89.819  1.00 78.85           N  
ATOM    332  CA  THR A  43     165.462  -3.545 -90.891  1.00 78.85           C  
ATOM    333  C   THR A  43     166.881  -3.606 -90.343  1.00 78.85           C  
ATOM    334  CB  THR A  43     165.332  -2.394 -91.894  1.00 78.85           C  
ATOM    335  O   THR A  43     167.683  -4.404 -90.831  1.00 78.85           O  
ATOM    336  CG2 THR A  43     164.093  -2.597 -92.758  1.00 78.85           C  
ATOM    337  OG1 THR A  43     165.192  -1.151 -91.252  1.00 78.85           O  
ATOM    338  N   MET A  44     167.169  -2.867 -89.268  1.00 78.94           N  
ATOM    339  CA  MET A  44     168.455  -2.931 -88.571  1.00 78.94           C  
ATOM    340  C   MET A  44     168.736  -4.328 -87.997  1.00 78.94           C  
ATOM    341  CB  MET A  44     168.475  -1.847 -87.485  1.00 78.94           C  
ATOM    342  O   MET A  44     169.870  -4.796 -88.074  1.00 78.94           O  
ATOM    343  CG  MET A  44     169.864  -1.631 -86.885  1.00 78.94           C  
ATOM    344  SD  MET A  44     169.939  -0.172 -85.810  1.00 78.94           S  
ATOM    345  CE  MET A  44     171.728  -0.078 -85.556  1.00 78.94           C  
ATOM    346  N   VAL A  45     167.715  -5.020 -87.480  1.00 80.30           N  
ATOM    347  CA  VAL A  45     167.839  -6.400 -86.975  1.00 80.30           C  
ATOM    348  C   VAL A  45     168.005  -7.426 -88.105  1.00 80.30           C  
ATOM    349  CB  VAL A  45     166.638  -6.736 -86.063  1.00 80.30           C  
ATOM    350  O   VAL A  45     168.731  -8.400 -87.927  1.00 80.30           O  
ATOM    351  CG1 VAL A  45     166.540  -8.221 -85.687  1.00 80.30           C  
ATOM    352  CG2 VAL A  45     166.737  -5.958 -84.742  1.00 80.30           C  
ATOM    353  N   LEU A  46     167.357  -7.230 -89.259  1.00 78.72           N  
ATOM    354  CA  LEU A  46     167.347  -8.215 -90.352  1.00 78.72           C  
ATOM    355  C   LEU A  46     168.533  -8.108 -91.321  1.00 78.72           C  
ATOM    356  CB  LEU A  46     166.018  -8.103 -91.123  1.00 78.72           C  
ATOM    357  O   LEU A  46     169.079  -9.135 -91.711  1.00 78.72           O  
ATOM    358  CG  LEU A  46     164.826  -8.764 -90.410  1.00 78.72           C  
ATOM    359  CD1 LEU A  46     163.522  -8.288 -91.049  1.00 78.72           C  
ATOM    360  CD2 LEU A  46     164.870 -10.291 -90.533  1.00 78.72           C  
ATOM    361  N   HIS A  47     168.910  -6.897 -91.742  1.00 72.90           N  
ATOM    362  CA  HIS A  47     169.893  -6.682 -92.818  1.00 72.90           C  
ATOM    363  C   HIS A  47     171.184  -5.998 -92.340  1.00 72.90           C  
ATOM    364  CB  HIS A  47     169.225  -5.920 -93.979  1.00 72.90           C  
ATOM    365  O   HIS A  47     172.125  -5.853 -93.117  1.00 72.90           O  
ATOM    366  CG  HIS A  47     168.226  -6.758 -94.742  1.00 72.90           C  
ATOM    367  CD2 HIS A  47     168.435  -7.408 -95.930  1.00 72.90           C  
ATOM    368  ND1 HIS A  47     166.933  -7.030 -94.361  1.00 72.90           N  
ATOM    369  CE1 HIS A  47     166.383  -7.833 -95.286  1.00 72.90           C  
ATOM    370  NE2 HIS A  47     167.261  -8.096 -96.263  1.00 72.90           N  
ATOM    371  N   GLY A  48     171.250  -5.553 -91.078  1.00 74.56           N  
ATOM    372  CA  GLY A  48     172.405  -4.840 -90.508  1.00 74.56           C  
ATOM    373  C   GLY A  48     172.657  -3.444 -91.097  1.00 74.56           C  
ATOM    374  O   GLY A  48     173.512  -2.713 -90.602  1.00 74.56           O  
ATOM    375  N   GLN A  49     171.909  -3.055 -92.130  1.00 75.05           N  
ATOM    376  CA  GLN A  49     171.961  -1.764 -92.805  1.00 75.05           C  
ATOM    377  C   GLN A  49     170.528  -1.303 -93.075  1.00 75.05           C  
ATOM    378  CB  GLN A  49     172.771  -1.866 -94.112  1.00 75.05           C  
ATOM    379  O   GLN A  49     169.654  -2.119 -93.366  1.00 75.05           O  
ATOM    380  CG  GLN A  49     174.179  -2.443 -93.879  1.00 75.05           C  
ATOM    381  CD  GLN A  49     175.101  -2.360 -95.088  1.00 75.05           C  
ATOM    382  NE2 GLN A  49     176.356  -2.719 -94.927  1.00 75.05           N  
ATOM    383  OE1 GLN A  49     174.751  -1.962 -96.183  1.00 75.05           O  
ATOM    384  N   VAL A  50     170.284   0.000 -92.950  1.00 71.69           N  
ATOM    385  CA  VAL A  50     168.986   0.613 -93.251  1.00 71.69           C  
ATOM    386  C   VAL A  50     169.116   1.312 -94.596  1.00 71.69           C  
ATOM    387  CB  VAL A  50     168.546   1.584 -92.137  1.00 71.69           C  
ATOM    388  O   VAL A  50     169.856   2.290 -94.713  1.00 71.69           O  
ATOM    389  CG1 VAL A  50     167.182   2.216 -92.449  1.00 71.69           C  
ATOM    390  CG2 VAL A  50     168.434   0.868 -90.781  1.00 71.69           C  
ATOM    391  N   GLU A  51     168.414   0.820 -95.611  1.00 74.88           N  
ATOM    392  CA  GLU A  51     168.347   1.501 -96.900  1.00 74.88           C  
ATOM    393  C   GLU A  51     167.342   2.657 -96.835  1.00 74.88           C  
ATOM    394  CB  GLU A  51     167.992   0.525 -98.032  1.00 74.88           C  
ATOM    395  O   GLU A  51     166.279   2.561 -96.216  1.00 74.88           O  
ATOM    396  CG  GLU A  51     169.134  -0.459 -98.346  1.00 74.88           C  
ATOM    397  CD  GLU A  51     168.864  -1.315 -99.598  1.00 74.88           C  
ATOM    398  OE1 GLU A  51     169.800  -2.035-100.011  1.00 74.88           O  
ATOM    399  OE2 GLU A  51     167.755  -1.204-100.174  1.00 74.88           O  
ATOM    400  N   SER A  52     167.628   3.760 -97.534  1.00 73.76           N  
ATOM    401  CA  SER A  52     166.722   4.920 -97.611  1.00 73.76           C  
ATOM    402  C   SER A  52     165.313   4.554 -98.105  1.00 73.76           C  
ATOM    403  CB  SER A  52     167.312   5.979 -98.550  1.00 73.76           C  
ATOM    404  O   SER A  52     164.344   5.252 -97.803  1.00 73.76           O  
ATOM    405  OG  SER A  52     168.611   6.347 -98.126  1.00 73.76           O  
ATOM    406  N   ILE A  53     165.179   3.448 -98.845  1.00 78.70           N  
ATOM    407  CA  ILE A  53     163.905   2.971 -99.389  1.00 78.70           C  
ATOM    408  C   ILE A  53     162.963   2.427 -98.303  1.00 78.70           C  
ATOM    409  CB  ILE A  53     164.201   1.971-100.538  1.00 78.70           C  
ATOM    410  O   ILE A  53     161.740   2.535 -98.442  1.00 78.70           O  
ATOM    411  CG1 ILE A  53     163.326   2.285-101.770  1.00 78.70           C  
ATOM    412  CG2 ILE A  53     164.087   0.493-100.120  1.00 78.70           C  
ATOM    413  CD1 ILE A  53     164.008   1.884-103.084  1.00 78.70           C  
ATOM    414  N   ASP A  54     163.509   1.923 -97.193  1.00 74.35           N  
ATOM    415  CA  ASP A  54     162.726   1.386 -96.077  1.00 74.35           C  
ATOM    416  C   ASP A  54     162.053   2.501 -95.276  1.00 74.35           C  
ATOM    417  CB  ASP A  54     163.624   0.549 -95.161  1.00 74.35           C  
ATOM    418  O   ASP A  54     160.877   2.399 -94.912  1.00 74.35           O  
ATOM    419  CG  ASP A  54     164.118  -0.730 -95.835  1.00 74.35           C  
ATOM    420  OD1 ASP A  54     163.307  -1.323 -96.587  1.00 74.35           O  
ATOM    421  OD2 ASP A  54     165.263  -1.117 -95.523  1.00 74.35           O  
ATOM    422  N   VAL A  55     162.762   3.614 -95.071  1.00 74.73           N  
ATOM    423  CA  VAL A  55     162.214   4.810 -94.415  1.00 74.73           C  
ATOM    424  C   VAL A  55     161.060   5.386 -95.243  1.00 74.73           C  
ATOM    425  CB  VAL A  55     163.317   5.862 -94.177  1.00 74.73           C  
ATOM    426  O   VAL A  55     160.005   5.705 -94.695  1.00 74.73           O  
ATOM    427  CG1 VAL A  55     162.765   7.094 -93.448  1.00 74.73           C  
ATOM    428  CG2 VAL A  55     164.462   5.288 -93.330  1.00 74.73           C  
ATOM    429  N   ILE A  56     161.208   5.440 -96.572  1.00 79.03           N  
ATOM    430  CA  ILE A  56     160.164   5.941 -97.480  1.00 79.03           C  
ATOM    431  C   ILE A  56     158.913   5.049 -97.442  1.00 79.03           C  
ATOM    432  CB  ILE A  56     160.726   6.108 -98.912  1.00 79.03           C  
ATOM    433  O   ILE A  56     157.800   5.573 -97.344  1.00 79.03           O  
ATOM    434  CG1 ILE A  56     161.793   7.229 -98.933  1.00 79.03           C  
ATOM    435  CG2 ILE A  56     159.604   6.434 -99.918  1.00 79.03           C  
ATOM    436  CD1 ILE A  56     162.623   7.274-100.223  1.00 79.03           C  
ATOM    437  N   ARG A  57     159.062   3.713 -97.456  1.00 78.33           N  
ATOM    438  CA  ARG A  57     157.916   2.792 -97.305  1.00 78.33           C  
ATOM    439  C   ARG A  57     157.196   2.988 -95.976  1.00 78.33           C  
ATOM    440  CB  ARG A  57     158.346   1.324 -97.431  1.00 78.33           C  
ATOM    441  O   ARG A  57     155.969   3.011 -95.971  1.00 78.33           O  
ATOM    442  CG  ARG A  57     158.326   0.841 -98.882  1.00 78.33           C  
ATOM    443  CD  ARG A  57     158.624  -0.662 -98.928  1.00 78.33           C  
ATOM    444  NE  ARG A  57     159.263  -1.037-100.200  1.00 78.33           N  
ATOM    445  NH1 ARG A  57     159.645  -3.246 -99.698  1.00 78.33           N  
ATOM    446  NH2 ARG A  57     160.530  -2.362-101.544  1.00 78.33           N  
ATOM    447  CZ  ARG A  57     159.801  -2.211-100.475  1.00 78.33           C  
ATOM    448  N   SER A  58     157.942   3.163 -94.887  1.00 74.97           N  
ATOM    449  CA  SER A  58     157.387   3.390 -93.543  1.00 74.97           C  
ATOM    450  C   SER A  58     156.530   4.652 -93.495  1.00 74.97           C  
ATOM    451  CB  SER A  58     158.497   3.566 -92.502  1.00 74.97           C  
ATOM    452  O   SER A  58     155.410   4.633 -92.986  1.00 74.97           O  
ATOM    453  OG  SER A  58     159.498   2.587 -92.616  1.00 74.97           O  
ATOM    454  N   ILE A  59     157.038   5.746 -94.075  1.00 79.24           N  
ATOM    455  CA  ILE A  59     156.318   7.021 -94.163  1.00 79.24           C  
ATOM    456  C   ILE A  59     155.043   6.853 -94.991  1.00 79.24           C  
ATOM    457  CB  ILE A  59     157.236   8.125 -94.740  1.00 79.24           C  
ATOM    458  O   ILE A  59     153.987   7.313 -94.566  1.00 79.24           O  
ATOM    459  CG1 ILE A  59     158.360   8.460 -93.734  1.00 79.24           C  
ATOM    460  CG2 ILE A  59     156.433   9.403 -95.060  1.00 79.24           C  
ATOM    461  CD1 ILE A  59     159.502   9.291 -94.330  1.00 79.24           C  
ATOM    462  N   PHE A  60     155.114   6.171 -96.138  1.00 81.85           N  
ATOM    463  CA  PHE A  60     153.952   5.956 -97.003  1.00 81.85           C  
ATOM    464  C   PHE A  60     152.871   5.108 -96.319  1.00 81.85           C  
ATOM    465  CB  PHE A  60     154.412   5.320 -98.321  1.00 81.85           C  
ATOM    466  O   PHE A  60     151.697   5.476 -96.328  1.00 81.85           O  
ATOM    467  CG  PHE A  60     153.319   5.278 -99.371  1.00 81.85           C  
ATOM    468  CD1 PHE A  60     152.516   4.132 -99.524  1.00 81.85           C  
ATOM    469  CD2 PHE A  60     153.087   6.407-100.177  1.00 81.85           C  
ATOM    470  CE1 PHE A  60     151.489   4.115-100.486  1.00 81.85           C  
ATOM    471  CE2 PHE A  60     152.061   6.390-101.139  1.00 81.85           C  
ATOM    472  CZ  PHE A  60     151.263   5.243-101.294  1.00 81.85           C  
ATOM    473  N   PHE A  61     153.263   4.005 -95.673  1.00 78.87           N  
ATOM    474  CA  PHE A  61     152.339   3.138 -94.935  1.00 78.87           C  
ATOM    475  C   PHE A  61     151.720   3.867 -93.734  1.00 78.87           C  
ATOM    476  CB  PHE A  61     153.067   1.852 -94.503  1.00 78.87           C  
ATOM    477  O   PHE A  61     150.514   3.777 -93.502  1.00 78.87           O  
ATOM    478  CG  PHE A  61     152.287   0.590 -94.796  1.00 78.87           C  
ATOM    479  CD1 PHE A  61     151.543  -0.042 -93.786  1.00 78.87           C  
ATOM    480  CD2 PHE A  61     152.326   0.032 -96.087  1.00 78.87           C  
ATOM    481  CE1 PHE A  61     150.833  -1.223 -94.070  1.00 78.87           C  
ATOM    482  CE2 PHE A  61     151.610  -1.144 -96.372  1.00 78.87           C  
ATOM    483  CZ  PHE A  61     150.855  -1.767 -95.364  1.00 78.87           C  
ATOM    484  N   GLY A  62     152.531   4.656 -93.022  1.00 77.29           N  
ATOM    485  CA  GLY A  62     152.080   5.545 -91.958  1.00 77.29           C  
ATOM    486  C   GLY A  62     151.047   6.551 -92.463  1.00 77.29           C  
ATOM    487  O   GLY A  62     149.955   6.621 -91.905  1.00 77.29           O  
ATOM    488  N   LEU A  63     151.333   7.281 -93.546  1.00 79.86           N  
ATOM    489  CA  LEU A  63     150.404   8.266 -94.116  1.00 79.86           C  
ATOM    490  C   LEU A  63     149.085   7.638 -94.586  1.00 79.86           C  
ATOM    491  CB  LEU A  63     151.061   9.026 -95.292  1.00 79.86           C  
ATOM    492  O   LEU A  63     148.040   8.275 -94.477  1.00 79.86           O  
ATOM    493  CG  LEU A  63     151.204  10.542 -95.040  1.00 79.86           C  
ATOM    494  CD1 LEU A  63     152.646  10.904 -94.683  1.00 79.86           C  
ATOM    495  CD2 LEU A  63     150.790  11.342 -96.276  1.00 79.86           C  
ATOM    496  N   LEU A  64     149.126   6.400 -95.087  1.00 82.60           N  
ATOM    497  CA  LEU A  64     147.945   5.687 -95.571  1.00 82.60           C  
ATOM    498  C   LEU A  64     147.036   5.215 -94.423  1.00 82.60           C  
ATOM    499  CB  LEU A  64     148.418   4.503 -96.436  1.00 82.60           C  
ATOM    500  O   LEU A  64     145.818   5.363 -94.503  1.00 82.60           O  
ATOM    501  CG  LEU A  64     147.289   3.861 -97.264  1.00 82.60           C  
ATOM    502  CD1 LEU A  64     147.009   4.667 -98.536  1.00 82.60           C  
ATOM    503  CD2 LEU A  64     147.679   2.441 -97.671  1.00 82.60           C  
ATOM    504  N   ILE A  65     147.608   4.649 -93.355  1.00 81.59           N  
ATOM    505  CA  ILE A  65     146.842   4.038 -92.251  1.00 81.59           C  
ATOM    506  C   ILE A  65     146.368   5.073 -91.231  1.00 81.59           C  
ATOM    507  CB  ILE A  65     147.689   2.928 -91.584  1.00 81.59           C  
ATOM    508  O   ILE A  65     145.289   4.944 -90.651  1.00 81.59           O  
ATOM    509  CG1 ILE A  65     147.818   1.759 -92.584  1.00 81.59           C  
ATOM    510  CG2 ILE A  65     147.083   2.443 -90.249  1.00 81.59           C  
ATOM    511  CD1 ILE A  65     148.671   0.598 -92.078  1.00 81.59           C  
ATOM    512  N   THR A  66     147.165   6.109 -90.998  1.00 82.01           N  
ATOM    513  CA  THR A  66     146.950   7.044 -89.894  1.00 82.01           C  
ATOM    514  C   THR A  66     145.576   7.740 -89.893  1.00 82.01           C  
ATOM    515  CB  THR A  66     148.096   8.048 -89.870  1.00 82.01           C  
ATOM    516  O   THR A  66     144.954   7.777 -88.827  1.00 82.01           O  
ATOM    517  CG2 THR A  66     147.910   9.078 -88.797  1.00 82.01           C  
ATOM    518  OG1 THR A  66     149.290   7.392 -89.537  1.00 82.01           O  
ATOM    519  N   PRO A  67     145.037   8.238 -91.027  1.00 81.75           N  
ATOM    520  CA  PRO A  67     143.703   8.844 -91.056  1.00 81.75           C  
ATOM    521  C   PRO A  67     142.597   7.884 -90.599  1.00 81.75           C  
ATOM    522  CB  PRO A  67     143.483   9.289 -92.507  1.00 81.75           C  
ATOM    523  O   PRO A  67     141.694   8.284 -89.864  1.00 81.75           O  
ATOM    524  CG  PRO A  67     144.899   9.466 -93.052  1.00 81.75           C  
ATOM    525  CD  PRO A  67     145.671   8.368 -92.331  1.00 81.75           C  
ATOM    526  N   TRP A  68     142.695   6.606 -90.976  1.00 84.49           N  
ATOM    527  CA  TRP A  68     141.733   5.572 -90.590  1.00 84.49           C  
ATOM    528  C   TRP A  68     141.811   5.249 -89.098  1.00 84.49           C  
ATOM    529  CB  TRP A  68     141.970   4.314 -91.432  1.00 84.49           C  
ATOM    530  O   TRP A  68     140.776   5.136 -88.442  1.00 84.49           O  
ATOM    531  CG  TRP A  68     141.628   4.464 -92.879  1.00 84.49           C  
ATOM    532  CD1 TRP A  68     142.477   4.806 -93.875  1.00 84.49           C  
ATOM    533  CD2 TRP A  68     140.326   4.279 -93.509  1.00 84.49           C  
ATOM    534  CE2 TRP A  68     140.460   4.528 -94.907  1.00 84.49           C  
ATOM    535  CE3 TRP A  68     139.046   3.921 -93.033  1.00 84.49           C  
ATOM    536  NE1 TRP A  68     141.791   4.849 -95.073  1.00 84.49           N  
ATOM    537  CH2 TRP A  68     138.116   4.064 -95.288  1.00 84.49           C  
ATOM    538  CZ2 TRP A  68     139.378   4.424 -95.792  1.00 84.49           C  
ATOM    539  CZ3 TRP A  68     137.952   3.814 -93.913  1.00 84.49           C  
ATOM    540  N   ALA A  69     143.024   5.152 -88.545  1.00 81.35           N  
ATOM    541  CA  ALA A  69     143.234   4.888 -87.122  1.00 81.35           C  
ATOM    542  C   ALA A  69     142.688   6.021 -86.239  1.00 81.35           C  
ATOM    543  CB  ALA A  69     144.734   4.670 -86.888  1.00 81.35           C  
ATOM    544  O   ALA A  69     141.994   5.768 -85.254  1.00 81.35           O  
ATOM    545  N   VAL A  70     142.960   7.270 -86.624  1.00 80.04           N  
ATOM    546  CA  VAL A  70     142.428   8.464 -85.957  1.00 80.04           C  
ATOM    547  C   VAL A  70     140.900   8.477 -86.003  1.00 80.04           C  
ATOM    548  CB  VAL A  70     143.001   9.717 -86.632  1.00 80.04           C  
ATOM    549  O   VAL A  70     140.268   8.637 -84.962  1.00 80.04           O  
ATOM    550  CG1 VAL A  70     142.261  10.993 -86.242  1.00 80.04           C  
ATOM    551  CG2 VAL A  70     144.484   9.923 -86.292  1.00 80.04           C  
ATOM    552  N   TYR A  71     140.307   8.289 -87.188  1.00 83.09           N  
ATOM    553  CA  TYR A  71     138.854   8.306 -87.358  1.00 83.09           C  
ATOM    554  C   TYR A  71     138.171   7.236 -86.502  1.00 83.09           C  
ATOM    555  CB  TYR A  71     138.509   8.114 -88.839  1.00 83.09           C  
ATOM    556  O   TYR A  71     137.254   7.547 -85.742  1.00 83.09           O  
ATOM    557  CG  TYR A  71     137.019   7.972 -89.086  1.00 83.09           C  
ATOM    558  CD1 TYR A  71     136.455   6.698 -89.296  1.00 83.09           C  
ATOM    559  CD2 TYR A  71     136.193   9.111 -89.046  1.00 83.09           C  
ATOM    560  CE1 TYR A  71     135.065   6.565 -89.475  1.00 83.09           C  
ATOM    561  CE2 TYR A  71     134.802   8.981 -89.221  1.00 83.09           C  
ATOM    562  OH  TYR A  71     132.895   7.571 -89.601  1.00 83.09           O  
ATOM    563  CZ  TYR A  71     134.237   7.706 -89.437  1.00 83.09           C  
ATOM    564  N   PHE A  72     138.657   5.992 -86.573  1.00 82.43           N  
ATOM    565  CA  PHE A  72     138.122   4.883 -85.785  1.00 82.43           C  
ATOM    566  C   PHE A  72     138.121   5.208 -84.289  1.00 82.43           C  
ATOM    567  CB  PHE A  72     138.955   3.625 -86.063  1.00 82.43           C  
ATOM    568  O   PHE A  72     137.131   4.988 -83.594  1.00 82.43           O  
ATOM    569  CG  PHE A  72     138.505   2.420 -85.261  1.00 82.43           C  
ATOM    570  CD1 PHE A  72     139.195   2.042 -84.092  1.00 82.43           C  
ATOM    571  CD2 PHE A  72     137.365   1.701 -85.663  1.00 82.43           C  
ATOM    572  CE1 PHE A  72     138.747   0.945 -83.334  1.00 82.43           C  
ATOM    573  CE2 PHE A  72     136.919   0.604 -84.906  1.00 82.43           C  
ATOM    574  CZ  PHE A  72     137.610   0.226 -83.742  1.00 82.43           C  
ATOM    575  N   LEU A  73     139.214   5.783 -83.792  1.00 77.99           N  
ATOM    576  CA  LEU A  73     139.333   6.090 -82.380  1.00 77.99           C  
ATOM    577  C   LEU A  73     138.457   7.278 -81.948  1.00 77.99           C  
ATOM    578  CB  LEU A  73     140.806   6.326 -82.079  1.00 77.99           C  
ATOM    579  O   LEU A  73     137.874   7.232 -80.866  1.00 77.99           O  
ATOM    580  CG  LEU A  73     141.064   6.028 -80.602  1.00 77.99           C  
ATOM    581  CD1 LEU A  73     141.537   4.596 -80.365  1.00 77.99           C  
ATOM    582  CD2 LEU A  73     142.141   6.957 -80.143  1.00 77.99           C  
ATOM    583  N   SER A  74     138.322   8.311 -82.786  1.00 76.08           N  
ATOM    584  CA  SER A  74     137.392   9.421 -82.539  1.00 76.08           C  
ATOM    585  C   SER A  74     135.950   8.929 -82.400  1.00 76.08           C  
ATOM    586  CB  SER A  74     137.484  10.464 -83.656  1.00 76.08           C  
ATOM    587  O   SER A  74     135.282   9.306 -81.440  1.00 76.08           O  
ATOM    588  OG  SER A  74     138.696  11.187 -83.537  1.00 76.08           O  
ATOM    589  N   VAL A  75     135.510   8.017 -83.275  1.00 81.26           N  
ATOM    590  CA  VAL A  75     134.167   7.413 -83.204  1.00 81.26           C  
ATOM    591  C   VAL A  75     133.969   6.628 -81.902  1.00 81.26           C  
ATOM    592  CB  VAL A  75     133.919   6.515 -84.435  1.00 81.26           C  
ATOM    593  O   VAL A  75     132.925   6.738 -81.262  1.00 81.26           O  
ATOM    594  CG1 VAL A  75     132.607   5.723 -84.335  1.00 81.26           C  
ATOM    595  CG2 VAL A  75     133.846   7.351 -85.720  1.00 81.26           C  
ATOM    596  N   VAL A  76     134.970   5.855 -81.467  1.00 79.81           N  
ATOM    597  CA  VAL A  76     134.889   5.084 -80.212  1.00 79.81           C  
ATOM    598  C   VAL A  76     134.772   5.999 -78.987  1.00 79.81           C  
ATOM    599  CB  VAL A  76     136.093   4.128 -80.083  1.00 79.81           C  
ATOM    600  O   VAL A  76     134.005   5.699 -78.070  1.00 79.81           O  
ATOM    601  CG1 VAL A  76     136.177   3.449 -78.706  1.00 79.81           C  
ATOM    602  CG2 VAL A  76     136.009   3.004 -81.124  1.00 79.81           C  
ATOM    603  N   VAL A  77     135.507   7.115 -78.950  1.00 75.39           N  
ATOM    604  CA  VAL A  77     135.439   8.063 -77.825  1.00 75.39           C  
ATOM    605  C   VAL A  77     134.091   8.779 -77.784  1.00 75.39           C  
ATOM    606  CB  VAL A  77     136.602   9.070 -77.855  1.00 75.39           C  
ATOM    607  O   VAL A  77     133.482   8.854 -76.717  1.00 75.39           O  
ATOM    608  CG1 VAL A  77     136.458  10.095 -76.726  1.00 75.39           C  
ATOM    609  CG2 VAL A  77     137.946   8.361 -77.633  1.00 75.39           C  
ATOM    610  N   GLU A  78     133.594   9.235 -78.933  1.00 78.88           N  
ATOM    611  CA  GLU A  78     132.284   9.882 -79.044  1.00 78.88           C  
ATOM    612  C   GLU A  78     131.162   8.952 -78.548  1.00 78.88           C  
ATOM    613  CB  GLU A  78     132.104  10.316 -80.507  1.00 78.88           C  
ATOM    614  O   GLU A  78     130.345   9.342 -77.710  1.00 78.88           O  
ATOM    615  CG  GLU A  78     130.890  11.226 -80.737  1.00 78.88           C  
ATOM    616  CD  GLU A  78     130.882  11.841 -82.150  1.00 78.88           C  
ATOM    617  OE1 GLU A  78     130.186  12.866 -82.329  1.00 78.88           O  
ATOM    618  OE2 GLU A  78     131.585  11.309 -83.042  1.00 78.88           O  
ATOM    619  N   GLN A  79     131.199   7.670 -78.932  1.00 81.31           N  
ATOM    620  CA  GLN A  79     130.253   6.667 -78.429  1.00 81.31           C  
ATOM    621  C   GLN A  79     130.337   6.451 -76.909  1.00 81.31           C  
ATOM    622  CB  GLN A  79     130.488   5.323 -79.131  1.00 81.31           C  
ATOM    623  O   GLN A  79     129.307   6.277 -76.245  1.00 81.31           O  
ATOM    624  CG  GLN A  79     129.921   5.298 -80.555  1.00 81.31           C  
ATOM    625  CD  GLN A  79     129.968   3.907 -81.179  1.00 81.31           C  
ATOM    626  NE2 GLN A  79     129.397   3.741 -82.351  1.00 81.31           N  
ATOM    627  OE1 GLN A  79     130.475   2.938 -80.634  1.00 81.31           O  
ATOM    628  N   LEU A  80     131.543   6.444 -76.332  1.00 79.83           N  
ATOM    629  CA  LEU A  80     131.730   6.291 -74.886  1.00 79.83           C  
ATOM    630  C   LEU A  80     131.182   7.493 -74.111  1.00 79.83           C  
ATOM    631  CB  LEU A  80     133.222   6.080 -74.572  1.00 79.83           C  
ATOM    632  O   LEU A  80     130.566   7.315 -73.056  1.00 79.83           O  
ATOM    633  CG  LEU A  80     133.722   4.651 -74.840  1.00 79.83           C  
ATOM    634  CD1 LEU A  80     135.249   4.621 -74.769  1.00 79.83           C  
ATOM    635  CD2 LEU A  80     133.188   3.662 -73.795  1.00 79.83           C  
ATOM    636  N   GLU A  81     131.369   8.702 -74.630  1.00 78.46           N  
ATOM    637  CA  GLU A  81     130.903   9.931 -73.997  1.00 78.46           C  
ATOM    638  C   GLU A  81     129.375  10.060 -74.062  1.00 78.46           C  
ATOM    639  CB  GLU A  81     131.655  11.112 -74.620  1.00 78.46           C  
ATOM    640  O   GLU A  81     128.732  10.312 -73.036  1.00 78.46           O  
ATOM    641  CG  GLU A  81     131.489  12.388 -73.787  1.00 78.46           C  
ATOM    642  CD  GLU A  81     132.623  13.405 -73.995  1.00 78.46           C  
ATOM    643  OE1 GLU A  81     132.689  14.315 -73.136  1.00 78.46           O  
ATOM    644  OE2 GLU A  81     133.421  13.252 -74.945  1.00 78.46           O  
ATOM    645  N   GLU A  82     128.767   9.744 -75.210  1.00 81.24           N  
ATOM    646  CA  GLU A  82     127.310   9.633 -75.336  1.00 81.24           C  
ATOM    647  C   GLU A  82     126.718   8.588 -74.383  1.00 81.24           C  
ATOM    648  CB  GLU A  82     126.921   9.186 -76.744  1.00 81.24           C  
ATOM    649  O   GLU A  82     125.665   8.808 -73.776  1.00 81.24           O  
ATOM    650  CG  GLU A  82     126.977  10.277 -77.814  1.00 81.24           C  
ATOM    651  CD  GLU A  82     126.283   9.795 -79.098  1.00 81.24           C  
ATOM    652  OE1 GLU A  82     125.962  10.664 -79.931  1.00 81.24           O  
ATOM    653  OE2 GLU A  82     125.952   8.580 -79.170  1.00 81.24           O  
ATOM    654  N   SER A  83     127.371   7.431 -74.251  1.00 78.96           N  
ATOM    655  CA  SER A  83     126.946   6.372 -73.331  1.00 78.96           C  
ATOM    656  C   SER A  83     126.999   6.850 -71.876  1.00 78.96           C  
ATOM    657  CB  SER A  83     127.823   5.136 -73.543  1.00 78.96           C  
ATOM    658  O   SER A  83     126.041   6.679 -71.115  1.00 78.96           O  
ATOM    659  OG  SER A  83     127.361   4.069 -72.740  1.00 78.96           O  
ATOM    660  N   ARG A  84     128.076   7.548 -71.496  1.00 82.36           N  
ATOM    661  CA  ARG A  84     128.265   8.077 -70.139  1.00 82.36           C  
ATOM    662  C   ARG A  84     127.245   9.169 -69.802  1.00 82.36           C  
ATOM    663  CB  ARG A  84     129.735   8.517 -70.002  1.00 82.36           C  
ATOM    664  O   ARG A  84     126.720   9.184 -68.686  1.00 82.36           O  
ATOM    665  CG  ARG A  84     130.214   8.593 -68.545  1.00 82.36           C  
ATOM    666  CD  ARG A  84     130.214  10.023 -68.003  1.00 82.36           C  
ATOM    667  NE  ARG A  84     130.248  10.035 -66.527  1.00 82.36           N  
ATOM    668  NH1 ARG A  84     130.108  12.310 -66.270  1.00 82.36           N  
ATOM    669  NH2 ARG A  84     129.949  10.990 -64.479  1.00 82.36           N  
ATOM    670  CZ  ARG A  84     130.107  11.107 -65.768  1.00 82.36           C  
ATOM    671  N   GLN A  85     126.909  10.038 -70.757  1.00 82.32           N  
ATOM    672  CA  GLN A  85     125.846  11.034 -70.590  1.00 82.32           C  
ATOM    673  C   GLN A  85     124.455  10.394 -70.487  1.00 82.32           C  
ATOM    674  CB  GLN A  85     125.852  12.025 -71.756  1.00 82.32           C  
ATOM    675  O   GLN A  85     123.673  10.777 -69.613  1.00 82.32           O  
ATOM    676  CG  GLN A  85     127.040  13.001 -71.743  1.00 82.32           C  
ATOM    677  CD  GLN A  85     126.907  14.048 -72.846  1.00 82.32           C  
ATOM    678  NE2 GLN A  85     127.919  14.851 -73.084  1.00 82.32           N  
ATOM    679  OE1 GLN A  85     125.861  14.189 -73.468  1.00 82.32           O  
ATOM    680  N   ARG A  86     124.142   9.405 -71.338  1.00 84.62           N  
ATOM    681  CA  ARG A  86     122.872   8.660 -71.273  1.00 84.62           C  
ATOM    682  C   ARG A  86     122.681   7.992 -69.916  1.00 84.62           C  
ATOM    683  CB  ARG A  86     122.800   7.609 -72.395  1.00 84.62           C  
ATOM    684  O   ARG A  86     121.613   8.127 -69.324  1.00 84.62           O  
ATOM    685  CG  ARG A  86     122.311   8.219 -73.715  1.00 84.62           C  
ATOM    686  CD  ARG A  86     122.135   7.149 -74.799  1.00 84.62           C  
ATOM    687  NE  ARG A  86     123.411   6.783 -75.441  1.00 84.62           N  
ATOM    688  NH1 ARG A  86     122.596   5.105 -76.786  1.00 84.62           N  
ATOM    689  NH2 ARG A  86     124.683   5.836 -77.079  1.00 84.62           N  
ATOM    690  CZ  ARG A  86     123.561   5.907 -76.422  1.00 84.62           C  
ATOM    691  N   LEU A  87     123.721   7.338 -69.402  1.00 85.58           N  
ATOM    692  CA  LEU A  87     123.672   6.678 -68.101  1.00 85.58           C  
ATOM    693  C   LEU A  87     123.425   7.676 -66.961  1.00 85.58           C  
ATOM    694  CB  LEU A  87     124.973   5.884 -67.904  1.00 85.58           C  
ATOM    695  O   LEU A  87     122.580   7.425 -66.109  1.00 85.58           O  
ATOM    696  CG  LEU A  87     124.961   4.983 -66.655  1.00 85.58           C  
ATOM    697  CD1 LEU A  87     123.910   3.875 -66.753  1.00 85.58           C  
ATOM    698  CD2 LEU A  87     126.335   4.331 -66.492  1.00 85.58           C  
ATOM    699  N   SER A  88     124.096   8.832 -66.975  1.00 85.62           N  
ATOM    700  CA  SER A  88     123.892   9.872 -65.957  1.00 85.62           C  
ATOM    701  C   SER A  88     122.450  10.388 -65.933  1.00 85.62           C  
ATOM    702  CB  SER A  88     124.848  11.038 -66.208  1.00 85.62           C  
ATOM    703  O   SER A  88     121.874  10.538 -64.859  1.00 85.62           O  
ATOM    704  OG  SER A  88     124.928  11.875 -65.074  1.00 85.62           O  
ATOM    705  N   ARG A  89     121.842  10.617 -67.107  1.00 86.25           N  
ATOM    706  CA  ARG A  89     120.436  11.051 -67.197  1.00 86.25           C  
ATOM    707  C   ARG A  89     119.464   9.974 -66.711  1.00 86.25           C  
ATOM    708  CB  ARG A  89     120.077  11.453 -68.634  1.00 86.25           C  
ATOM    709  O   ARG A  89     118.438  10.307 -66.128  1.00 86.25           O  
ATOM    710  CG  ARG A  89     120.795  12.719 -69.124  1.00 86.25           C  
ATOM    711  CD  ARG A  89     120.317  13.075 -70.542  1.00 86.25           C  
ATOM    712  NE  ARG A  89     121.411  13.605 -71.383  1.00 86.25           N  
ATOM    713  NH1 ARG A  89     120.486  13.137 -73.434  1.00 86.25           N  
ATOM    714  NH2 ARG A  89     122.559  13.945 -73.336  1.00 86.25           N  
ATOM    715  CZ  ARG A  89     121.482  13.564 -72.705  1.00 86.25           C  
ATOM    716  N   LEU A  90     119.761   8.696 -66.961  1.00 89.05           N  
ATOM    717  CA  LEU A  90     118.934   7.584 -66.484  1.00 89.05           C  
ATOM    718  C   LEU A  90     118.965   7.467 -64.959  1.00 89.05           C  
ATOM    719  CB  LEU A  90     119.384   6.266 -67.138  1.00 89.05           C  
ATOM    720  O   LEU A  90     117.909   7.305 -64.357  1.00 89.05           O  
ATOM    721  CG  LEU A  90     118.941   6.105 -68.601  1.00 89.05           C  
ATOM    722  CD1 LEU A  90     119.640   4.890 -69.212  1.00 89.05           C  
ATOM    723  CD2 LEU A  90     117.429   5.899 -68.725  1.00 89.05           C  
ATOM    724  N   VAL A  91     120.143   7.593 -64.341  1.00 88.70           N  
ATOM    725  CA  VAL A  91     120.284   7.553 -62.875  1.00 88.70           C  
ATOM    726  C   VAL A  91     119.504   8.691 -62.217  1.00 88.70           C  
ATOM    727  CB  VAL A  91     121.767   7.572 -62.461  1.00 88.70           C  
ATOM    728  O   VAL A  91     118.725   8.433 -61.308  1.00 88.70           O  
ATOM    729  CG1 VAL A  91     121.954   7.705 -60.945  1.00 88.70           C  
ATOM    730  CG2 VAL A  91     122.458   6.269 -62.892  1.00 88.70           C  
ATOM    731  N   GLN A  92     119.623   9.917 -62.733  1.00 87.34           N  
ATOM    732  CA  GLN A  92     118.865  11.058 -62.209  1.00 87.34           C  
ATOM    733  C   GLN A  92     117.344  10.848 -62.328  1.00 87.34           C  
ATOM    734  CB  GLN A  92     119.324  12.316 -62.954  1.00 87.34           C  
ATOM    735  O   GLN A  92     116.606  11.084 -61.377  1.00 87.34           O  
ATOM    736  CG  GLN A  92     118.687  13.584 -62.372  1.00 87.34           C  
ATOM    737  CD  GLN A  92     119.159  14.859 -63.061  1.00 87.34           C  
ATOM    738  NE2 GLN A  92     118.594  15.985 -62.688  1.00 87.34           N  
ATOM    739  OE1 GLN A  92     120.009  14.869 -63.945  1.00 87.34           O  
ATOM    740  N   LYS A  93     116.863  10.329 -63.468  1.00 88.52           N  
ATOM    741  CA  LYS A  93     115.440   9.984 -63.637  1.00 88.52           C  
ATOM    742  C   LYS A  93     114.968   8.895 -62.670  1.00 88.52           C  
ATOM    743  CB  LYS A  93     115.163   9.532 -65.075  1.00 88.52           C  
ATOM    744  O   LYS A  93     113.821   8.932 -62.239  1.00 88.52           O  
ATOM    745  CG  LYS A  93     114.996  10.719 -66.026  1.00 88.52           C  
ATOM    746  CD  LYS A  93     114.599  10.206 -67.413  1.00 88.52           C  
ATOM    747  CE  LYS A  93     114.319  11.394 -68.334  1.00 88.52           C  
ATOM    748  NZ  LYS A  93     113.766  10.945 -69.635  1.00 88.52           N  
ATOM    749  N   LEU A  94     115.820   7.918 -62.362  1.00 89.71           N  
ATOM    750  CA  LEU A  94     115.523   6.856 -61.397  1.00 89.71           C  
ATOM    751  C   LEU A  94     115.395   7.405 -59.971  1.00 89.71           C  
ATOM    752  CB  LEU A  94     116.621   5.777 -61.485  1.00 89.71           C  
ATOM    753  O   LEU A  94     114.507   6.970 -59.243  1.00 89.71           O  
ATOM    754  CG  LEU A  94     116.286   4.667 -62.494  1.00 89.71           C  
ATOM    755  CD1 LEU A  94     117.555   4.070 -63.104  1.00 89.71           C  
ATOM    756  CD2 LEU A  94     115.521   3.535 -61.805  1.00 89.71           C  
ATOM    757  N   GLU A  95     116.239   8.361 -59.583  1.00 88.65           N  
ATOM    758  CA  GLU A  95     116.143   9.033 -58.280  1.00 88.65           C  
ATOM    759  C   GLU A  95     114.846   9.842 -58.154  1.00 88.65           C  
ATOM    760  CB  GLU A  95     117.388   9.902 -58.035  1.00 88.65           C  
ATOM    761  O   GLU A  95     114.094   9.629 -57.204  1.00 88.65           O  
ATOM    762  CG  GLU A  95     118.602   9.029 -57.670  1.00 88.65           C  
ATOM    763  CD  GLU A  95     119.918   9.808 -57.502  1.00 88.65           C  
ATOM    764  OE1 GLU A  95     120.871   9.189 -56.970  1.00 88.65           O  
ATOM    765  OE2 GLU A  95     120.007  10.969 -57.961  1.00 88.65           O  
ATOM    766  N   GLU A  96     114.510  10.666 -59.153  1.00 89.47           N  
ATOM    767  CA  GLU A  96     113.244  11.420 -59.177  1.00 89.47           C  
ATOM    768  C   GLU A  96     112.011  10.501 -59.131  1.00 89.47           C  
ATOM    769  CB  GLU A  96     113.157  12.261 -60.462  1.00 89.47           C  
ATOM    770  O   GLU A  96     111.023  10.790 -58.450  1.00 89.47           O  
ATOM    771  CG  GLU A  96     114.063  13.501 -60.471  1.00 89.47           C  
ATOM    772  CD  GLU A  96     113.987  14.285 -61.797  1.00 89.47           C  
ATOM    773  OE1 GLU A  96     114.797  15.228 -61.964  1.00 89.47           O  
ATOM    774  OE2 GLU A  96     113.149  13.939 -62.668  1.00 89.47           O  
ATOM    775  N   MET A  97     112.050   9.380 -59.859  1.00 88.16           N  
ATOM    776  CA  MET A  97     110.957   8.405 -59.874  1.00 88.16           C  
ATOM    777  C   MET A  97     110.804   7.729 -58.506  1.00 88.16           C  
ATOM    778  CB  MET A  97     111.194   7.401 -61.012  1.00 88.16           C  
ATOM    779  O   MET A  97     109.687   7.594 -58.014  1.00 88.16           O  
ATOM    780  CG  MET A  97     109.955   6.563 -61.337  1.00 88.16           C  
ATOM    781  SD  MET A  97     110.188   5.391 -62.712  1.00 88.16           S  
ATOM    782  CE  MET A  97     110.035   6.481 -64.149  1.00 88.16           C  
ATOM    783  N   ARG A  98     111.917   7.396 -57.843  1.00 89.89           N  
ATOM    784  CA  ARG A  98     111.913   6.799 -56.502  1.00 89.89           C  
ATOM    785  C   ARG A  98     111.354   7.746 -55.438  1.00 89.89           C  
ATOM    786  CB  ARG A  98     113.340   6.353 -56.169  1.00 89.89           C  
ATOM    787  O   ARG A  98     110.614   7.298 -54.564  1.00 89.89           O  
ATOM    788  CG  ARG A  98     113.389   5.532 -54.878  1.00 89.89           C  
ATOM    789  CD  ARG A  98     114.836   5.154 -54.570  1.00 89.89           C  
ATOM    790  NE  ARG A  98     114.908   4.288 -53.380  1.00 89.89           N  
ATOM    791  NH1 ARG A  98     117.160   3.888 -53.467  1.00 89.89           N  
ATOM    792  NH2 ARG A  98     115.927   2.941 -51.857  1.00 89.89           N  
ATOM    793  CZ  ARG A  98     115.995   3.710 -52.908  1.00 89.89           C  
ATOM    794  N   GLU A  99     111.693   9.033 -55.494  1.00 90.33           N  
ATOM    795  CA  GLU A  99     111.128  10.040 -54.584  1.00 90.33           C  
ATOM    796  C   GLU A  99     109.621  10.216 -54.798  1.00 90.33           C  
ATOM    797  CB  GLU A  99     111.830  11.390 -54.771  1.00 90.33           C  
ATOM    798  O   GLU A  99     108.856  10.266 -53.829  1.00 90.33           O  
ATOM    799  CG  GLU A  99     113.240  11.400 -54.168  1.00 90.33           C  
ATOM    800  CD  GLU A  99     113.908  12.782 -54.238  1.00 90.33           C  
ATOM    801  OE1 GLU A  99     114.993  12.910 -53.627  1.00 90.33           O  
ATOM    802  OE2 GLU A  99     113.330  13.699 -54.866  1.00 90.33           O  
ATOM    803  N   ARG A 100     109.176  10.239 -56.062  1.00 90.29           N  
ATOM    804  CA  ARG A 100     107.746  10.257 -56.394  1.00 90.29           C  
ATOM    805  C   ARG A 100     107.019   9.032 -55.867  1.00 90.29           C  
ATOM    806  CB  ARG A 100     107.532  10.380 -57.905  1.00 90.29           C  
ATOM    807  O   ARG A 100     105.989   9.205 -55.226  1.00 90.29           O  
ATOM    808  CG  ARG A 100     107.468  11.849 -58.316  1.00 90.29           C  
ATOM    809  CD  ARG A 100     107.214  11.935 -59.819  1.00 90.29           C  
ATOM    810  NE  ARG A 100     107.049  13.336 -60.244  1.00 90.29           N  
ATOM    811  NH1 ARG A 100     107.618  13.040 -62.443  1.00 90.29           N  
ATOM    812  NH2 ARG A 100     107.125  15.085 -61.693  1.00 90.29           N  
ATOM    813  CZ  ARG A 100     107.261  13.811 -61.455  1.00 90.29           C  
ATOM    814  N   ASP A 101     107.552   7.834 -56.088  1.00 91.75           N  
ATOM    815  CA  ASP A 101     106.935   6.589 -55.622  1.00 91.75           C  
ATOM    816  C   ASP A 101     106.803   6.562 -54.096  1.00 91.75           C  
ATOM    817  CB  ASP A 101     107.758   5.378 -56.092  1.00 91.75           C  
ATOM    818  O   ASP A 101     105.765   6.157 -53.573  1.00 91.75           O  
ATOM    819  CG  ASP A 101     107.583   5.029 -57.574  1.00 91.75           C  
ATOM    820  OD1 ASP A 101     106.610   5.513 -58.195  1.00 91.75           O  
ATOM    821  OD2 ASP A 101     108.414   4.226 -58.057  1.00 91.75           O  
ATOM    822  N   LEU A 102     107.820   7.036 -53.366  1.00 91.72           N  
ATOM    823  CA  LEU A 102     107.764   7.132 -51.907  1.00 91.72           C  
ATOM    824  C   LEU A 102     106.656   8.092 -51.449  1.00 91.72           C  
ATOM    825  CB  LEU A 102     109.141   7.566 -51.374  1.00 91.72           C  
ATOM    826  O   LEU A 102     105.858   7.732 -50.584  1.00 91.72           O  
ATOM    827  CG  LEU A 102     109.234   7.554 -49.836  1.00 91.72           C  
ATOM    828  CD1 LEU A 102     109.271   6.126 -49.282  1.00 91.72           C  
ATOM    829  CD2 LEU A 102     110.503   8.276 -49.385  1.00 91.72           C  
ATOM    830  N   SER A 103     106.588   9.284 -52.048  1.00 92.04           N  
ATOM    831  CA  SER A 103     105.561  10.289 -51.749  1.00 92.04           C  
ATOM    832  C   SER A 103     104.149   9.766 -52.038  1.00 92.04           C  
ATOM    833  CB  SER A 103     105.849  11.548 -52.570  1.00 92.04           C  
ATOM    834  O   SER A 103     103.265   9.850 -51.184  1.00 92.04           O  
ATOM    835  OG  SER A 103     104.873  12.539 -52.322  1.00 92.04           O  
ATOM    836  N   LEU A 104     103.956   9.136 -53.202  1.00 91.43           N  
ATOM    837  CA  LEU A 104     102.672   8.559 -53.600  1.00 91.43           C  
ATOM    838  C   LEU A 104     102.229   7.453 -52.638  1.00 91.43           C  
ATOM    839  CB  LEU A 104     102.775   7.997 -55.036  1.00 91.43           C  
ATOM    840  O   LEU A 104     101.054   7.357 -52.301  1.00 91.43           O  
ATOM    841  CG  LEU A 104     101.643   8.486 -55.961  1.00 91.43           C  
ATOM    842  CD1 LEU A 104     102.196   9.435 -57.027  1.00 91.43           C  
ATOM    843  CD2 LEU A 104     100.964   7.312 -56.664  1.00 91.43           C  
ATOM    844  N   ASN A 105     103.162   6.620 -52.177  1.00 92.82           N  
ATOM    845  CA  ASN A 105     102.865   5.512 -51.272  1.00 92.82           C  
ATOM    846  C   ASN A 105     102.464   6.007 -49.872  1.00 92.82           C  
ATOM    847  CB  ASN A 105     104.093   4.589 -51.268  1.00 92.82           C  
ATOM    848  O   ASN A 105     101.549   5.453 -49.267  1.00 92.82           O  
ATOM    849  CG  ASN A 105     103.820   3.163 -50.833  1.00 92.82           C  
ATOM    850  ND2 ASN A 105     104.638   2.245 -51.290  1.00 92.82           N  
ATOM    851  OD1 ASN A 105     102.918   2.829 -50.086  1.00 92.82           O  
ATOM    852  N   VAL A 106     103.096   7.077 -49.373  1.00 91.87           N  
ATOM    853  CA  VAL A 106     102.677   7.736 -48.122  1.00 91.87           C  
ATOM    854  C   VAL A 106     101.267   8.313 -48.270  1.00 91.87           C  
ATOM    855  CB  VAL A 106     103.693   8.806 -47.676  1.00 91.87           C  
ATOM    856  O   VAL A 106     100.395   7.971 -47.478  1.00 91.87           O  
ATOM    857  CG1 VAL A 106     103.204   9.606 -46.463  1.00 91.87           C  
ATOM    858  CG2 VAL A 106     105.022   8.148 -47.275  1.00 91.87           C  
ATOM    859  N   GLN A 107     101.005   9.077 -49.336  1.00 92.53           N  
ATOM    860  CA  GLN A 107      99.670   9.633 -49.602  1.00 92.53           C  
ATOM    861  C   GLN A 107      98.592   8.551 -49.738  1.00 92.53           C  
ATOM    862  CB  GLN A 107      99.694  10.465 -50.891  1.00 92.53           C  
ATOM    863  O   GLN A 107      97.493   8.697 -49.210  1.00 92.53           O  
ATOM    864  CG  GLN A 107     100.410  11.805 -50.704  1.00 92.53           C  
ATOM    865  CD  GLN A 107     100.391  12.648 -51.975  1.00 92.53           C  
ATOM    866  NE2 GLN A 107     100.685  13.924 -51.866  1.00 92.53           N  
ATOM    867  OE1 GLN A 107     100.112  12.205 -53.078  1.00 92.53           O  
ATOM    868  N   LEU A 108      98.894   7.448 -50.428  1.00 92.32           N  
ATOM    869  CA  LEU A 108      97.968   6.325 -50.564  1.00 92.32           C  
ATOM    870  C   LEU A 108      97.653   5.684 -49.213  1.00 92.32           C  
ATOM    871  CB  LEU A 108      98.546   5.281 -51.535  1.00 92.32           C  
ATOM    872  O   LEU A 108      96.494   5.373 -48.957  1.00 92.32           O  
ATOM    873  CG  LEU A 108      98.381   5.650 -53.019  1.00 92.32           C  
ATOM    874  CD1 LEU A 108      99.234   4.707 -53.869  1.00 92.32           C  
ATOM    875  CD2 LEU A 108      96.926   5.515 -53.480  1.00 92.32           C  
ATOM    876  N   LYS A 109      98.650   5.501 -48.340  1.00 91.91           N  
ATOM    877  CA  LYS A 109      98.426   4.958 -46.993  1.00 91.91           C  
ATOM    878  C   LYS A 109      97.548   5.870 -46.145  1.00 91.91           C  
ATOM    879  CB  LYS A 109      99.758   4.714 -46.286  1.00 91.91           C  
ATOM    880  O   LYS A 109      96.631   5.364 -45.502  1.00 91.91           O  
ATOM    881  CG  LYS A 109     100.425   3.437 -46.797  1.00 91.91           C  
ATOM    882  CD  LYS A 109     101.755   3.253 -46.072  1.00 91.91           C  
ATOM    883  CE  LYS A 109     102.444   1.999 -46.599  1.00 91.91           C  
ATOM    884  NZ  LYS A 109     103.724   1.784 -45.889  1.00 91.91           N  
ATOM    885  N   ASP A 110      97.792   7.176 -46.183  1.00 92.81           N  
ATOM    886  CA  ASP A 110      96.992   8.153 -45.440  1.00 92.81           C  
ATOM    887  C   ASP A 110      95.545   8.181 -45.955  1.00 92.81           C  
ATOM    888  CB  ASP A 110      97.651   9.540 -45.522  1.00 92.81           C  
ATOM    889  O   ASP A 110      94.603   8.091 -45.167  1.00 92.81           O  
ATOM    890  CG  ASP A 110      98.984   9.639 -44.764  1.00 92.81           C  
ATOM    891  OD1 ASP A 110      99.268   8.753 -43.922  1.00 92.81           O  
ATOM    892  OD2 ASP A 110      99.720  10.615 -45.033  1.00 92.81           O  
ATOM    893  N   ASN A 111      95.357   8.177 -47.279  1.00 93.88           N  
ATOM    894  CA  ASN A 111      94.032   8.101 -47.896  1.00 93.88           C  
ATOM    895  C   ASN A 111      93.296   6.806 -47.528  1.00 93.88           C  
ATOM    896  CB  ASN A 111      94.168   8.214 -49.424  1.00 93.88           C  
ATOM    897  O   ASN A 111      92.107   6.847 -47.228  1.00 93.88           O  
ATOM    898  CG  ASN A 111      94.503   9.612 -49.910  1.00 93.88           C  
ATOM    899  ND2 ASN A 111      94.883   9.744 -51.159  1.00 93.88           N  
ATOM    900  OD1 ASN A 111      94.397  10.608 -49.223  1.00 93.88           O  
ATOM    901  N   ILE A 112      93.982   5.657 -47.528  1.00 93.42           N  
ATOM    902  CA  ILE A 112      93.392   4.371 -47.125  1.00 93.42           C  
ATOM    903  C   ILE A 112      92.979   4.408 -45.649  1.00 93.42           C  
ATOM    904  CB  ILE A 112      94.366   3.205 -47.426  1.00 93.42           C  
ATOM    905  O   ILE A 112      91.895   3.937 -45.309  1.00 93.42           O  
ATOM    906  CG1 ILE A 112      94.453   2.957 -48.950  1.00 93.42           C  
ATOM    907  CG2 ILE A 112      93.933   1.901 -46.725  1.00 93.42           C  
ATOM    908  CD1 ILE A 112      95.656   2.098 -49.368  1.00 93.42           C  
ATOM    909  N   ALA A 113      93.810   4.975 -44.771  1.00 92.96           N  
ATOM    910  CA  ALA A 113      93.486   5.106 -43.354  1.00 92.96           C  
ATOM    911  C   ALA A 113      92.253   5.998 -43.135  1.00 92.96           C  
ATOM    912  CB  ALA A 113      94.720   5.634 -42.613  1.00 92.96           C  
ATOM    913  O   ALA A 113      91.346   5.609 -42.396  1.00 92.96           O  
ATOM    914  N   GLN A 114      92.182   7.140 -43.824  1.00 93.37           N  
ATOM    915  CA  GLN A 114      91.029   8.038 -43.763  1.00 93.37           C  
ATOM    916  C   GLN A 114      89.757   7.374 -44.308  1.00 93.37           C  
ATOM    917  CB  GLN A 114      91.356   9.337 -44.515  1.00 93.37           C  
ATOM    918  O   GLN A 114      88.719   7.420 -43.649  1.00 93.37           O  
ATOM    919  CG  GLN A 114      90.231  10.365 -44.335  1.00 93.37           C  
ATOM    920  CD  GLN A 114      90.478  11.682 -45.056  1.00 93.37           C  
ATOM    921  NE2 GLN A 114      89.456  12.499 -45.172  1.00 93.37           N  
ATOM    922  OE1 GLN A 114      91.559  12.001 -45.528  1.00 93.37           O  
ATOM    923  N   LEU A 115      89.836   6.700 -45.463  1.00 93.52           N  
ATOM    924  CA  LEU A 115      88.695   5.974 -46.031  1.00 93.52           C  
ATOM    925  C   LEU A 115      88.182   4.892 -45.081  1.00 93.52           C  
ATOM    926  CB  LEU A 115      89.059   5.332 -47.386  1.00 93.52           C  
ATOM    927  O   LEU A 115      86.977   4.778 -44.887  1.00 93.52           O  
ATOM    928  CG  LEU A 115      88.455   6.069 -48.599  1.00 93.52           C  
ATOM    929  CD1 LEU A 115      89.523   6.828 -49.386  1.00 93.52           C  
ATOM    930  CD2 LEU A 115      87.781   5.070 -49.544  1.00 93.52           C  
ATOM    931  N   ASN A 116      89.072   4.113 -44.465  1.00 94.03           N  
ATOM    932  CA  ASN A 116      88.670   3.073 -43.518  1.00 94.03           C  
ATOM    933  C   ASN A 116      87.960   3.662 -42.292  1.00 94.03           C  
ATOM    934  CB  ASN A 116      89.909   2.270 -43.098  1.00 94.03           C  
ATOM    935  O   ASN A 116      86.989   3.083 -41.808  1.00 94.03           O  
ATOM    936  CG  ASN A 116      90.409   1.331 -44.179  1.00 94.03           C  
ATOM    937  ND2 ASN A 116      91.652   0.922 -44.096  1.00 94.03           N  
ATOM    938  OD1 ASN A 116      89.708   0.912 -45.083  1.00 94.03           O  
ATOM    939  N   GLN A 117      88.409   4.822 -41.806  1.00 93.11           N  
ATOM    940  CA  GLN A 117      87.745   5.521 -40.710  1.00 93.11           C  
ATOM    941  C   GLN A 117      86.355   6.028 -41.124  1.00 93.11           C  
ATOM    942  CB  GLN A 117      88.656   6.652 -40.217  1.00 93.11           C  
ATOM    943  O   GLN A 117      85.397   5.854 -40.373  1.00 93.11           O  
ATOM    944  CG  GLN A 117      88.107   7.302 -38.939  1.00 93.11           C  
ATOM    945  CD  GLN A 117      89.011   8.400 -38.389  1.00 93.11           C  
ATOM    946  NE2 GLN A 117      88.595   9.073 -37.339  1.00 93.11           N  
ATOM    947  OE1 GLN A 117      90.098   8.682 -38.860  1.00 93.11           O  
ATOM    948  N   GLU A 118      86.217   6.609 -42.320  1.00 93.50           N  
ATOM    949  CA  GLU A 118      84.919   7.042 -42.853  1.00 93.50           C  
ATOM    950  C   GLU A 118      83.953   5.866 -43.062  1.00 93.50           C  
ATOM    951  CB  GLU A 118      85.104   7.806 -44.176  1.00 93.50           C  
ATOM    952  O   GLU A 118      82.774   5.983 -42.726  1.00 93.50           O  
ATOM    953  CG  GLU A 118      85.632   9.235 -43.967  1.00 93.50           C  
ATOM    954  CD  GLU A 118      85.791  10.025 -45.279  1.00 93.50           C  
ATOM    955  OE1 GLU A 118      86.495  11.065 -45.242  1.00 93.50           O  
ATOM    956  OE2 GLU A 118      85.185   9.620 -46.300  1.00 93.50           O  
ATOM    957  N   ILE A 119      84.443   4.726 -43.564  1.00 93.81           N  
ATOM    958  CA  ILE A 119      83.655   3.496 -43.724  1.00 93.81           C  
ATOM    959  C   ILE A 119      83.167   3.002 -42.360  1.00 93.81           C  
ATOM    960  CB  ILE A 119      84.456   2.415 -44.490  1.00 93.81           C  
ATOM    961  O   ILE A 119      81.969   2.796 -42.196  1.00 93.81           O  
ATOM    962  CG1 ILE A 119      84.637   2.833 -45.969  1.00 93.81           C  
ATOM    963  CG2 ILE A 119      83.750   1.045 -44.430  1.00 93.81           C  
ATOM    964  CD1 ILE A 119      85.717   2.033 -46.710  1.00 93.81           C  
ATOM    965  N   ALA A 120      84.047   2.906 -41.359  1.00 93.70           N  
ATOM    966  CA  ALA A 120      83.669   2.449 -40.021  1.00 93.70           C  
ATOM    967  C   ALA A 120      82.621   3.363 -39.354  1.00 93.70           C  
ATOM    968  CB  ALA A 120      84.944   2.357 -39.175  1.00 93.70           C  
ATOM    969  O   ALA A 120      81.697   2.886 -38.694  1.00 93.70           O  
ATOM    970  N   VAL A 121      82.731   4.685 -39.543  1.00 92.82           N  
ATOM    971  CA  VAL A 121      81.724   5.645 -39.058  1.00 92.82           C  
ATOM    972  C   VAL A 121      80.392   5.462 -39.788  1.00 92.82           C  
ATOM    973  CB  VAL A 121      82.238   7.094 -39.179  1.00 92.82           C  
ATOM    974  O   VAL A 121      79.344   5.489 -39.143  1.00 92.82           O  
ATOM    975  CG1 VAL A 121      81.151   8.139 -38.884  1.00 92.82           C  
ATOM    976  CG2 VAL A 121      83.377   7.347 -38.181  1.00 92.82           C  
ATOM    977  N   ARG A 122      80.412   5.249 -41.111  1.00 93.64           N  
ATOM    978  CA  ARG A 122      79.196   4.994 -41.898  1.00 93.64           C  
ATOM    979  C   ARG A 122      78.511   3.691 -41.507  1.00 93.64           C  
ATOM    980  CB  ARG A 122      79.498   4.985 -43.399  1.00 93.64           C  
ATOM    981  O   ARG A 122      77.302   3.709 -41.319  1.00 93.64           O  
ATOM    982  CG  ARG A 122      79.606   6.399 -43.972  1.00 93.64           C  
ATOM    983  CD  ARG A 122      79.754   6.295 -45.490  1.00 93.64           C  
ATOM    984  NE  ARG A 122      79.874   7.624 -46.115  1.00 93.64           N  
ATOM    985  NH1 ARG A 122      79.522   6.947 -48.276  1.00 93.64           N  
ATOM    986  NH2 ARG A 122      79.975   9.094 -47.847  1.00 93.64           N  
ATOM    987  CZ  ARG A 122      79.786   7.882 -47.405  1.00 93.64           C  
ATOM    988  N   GLU A 123      79.258   2.604 -41.340  1.00 93.61           N  
ATOM    989  CA  GLU A 123      78.713   1.310 -40.907  1.00 93.61           C  
ATOM    990  C   GLU A 123      78.045   1.420 -39.534  1.00 93.61           C  
ATOM    991  CB  GLU A 123      79.836   0.265 -40.840  1.00 93.61           C  
ATOM    992  O   GLU A 123      76.934   0.929 -39.338  1.00 93.61           O  
ATOM    993  CG  GLU A 123      80.290  -0.212 -42.228  1.00 93.61           C  
ATOM    994  CD  GLU A 123      81.422  -1.252 -42.166  1.00 93.61           C  
ATOM    995  OE1 GLU A 123      81.704  -1.853 -43.228  1.00 93.61           O  
ATOM    996  OE2 GLU A 123      82.022  -1.433 -41.080  1.00 93.61           O  
ATOM    997  N   LYS A 124      78.681   2.132 -38.594  1.00 93.05           N  
ATOM    998  CA  LYS A 124      78.095   2.391 -37.276  1.00 93.05           C  
ATOM    999  C   LYS A 124      76.798   3.203 -37.378  1.00 93.05           C  
ATOM   1000  CB  LYS A 124      79.143   3.067 -36.384  1.00 93.05           C  
ATOM   1001  O   LYS A 124      75.805   2.833 -36.761  1.00 93.05           O  
ATOM   1002  CG  LYS A 124      78.592   3.233 -34.966  1.00 93.05           C  
ATOM   1003  CD  LYS A 124      79.601   3.895 -34.029  1.00 93.05           C  
ATOM   1004  CE  LYS A 124      78.844   4.124 -32.723  1.00 93.05           C  
ATOM   1005  NZ  LYS A 124      79.614   4.900 -31.734  1.00 93.05           N  
ATOM   1006  N   ALA A 125      76.796   4.277 -38.167  1.00 92.83           N  
ATOM   1007  CA  ALA A 125      75.610   5.108 -38.365  1.00 92.83           C  
ATOM   1008  C   ALA A 125      74.468   4.341 -39.058  1.00 92.83           C  
ATOM   1009  CB  ALA A 125      76.018   6.351 -39.165  1.00 92.83           C  
ATOM   1010  O   ALA A 125      73.304   4.533 -38.717  1.00 92.83           O  
ATOM   1011  N   GLU A 126      74.781   3.457 -40.010  1.00 93.20           N  
ATOM   1012  CA  GLU A 126      73.790   2.610 -40.678  1.00 93.20           C  
ATOM   1013  C   GLU A 126      73.189   1.574 -39.719  1.00 93.20           C  
ATOM   1014  CB  GLU A 126      74.422   1.955 -41.918  1.00 93.20           C  
ATOM   1015  O   GLU A 126      71.974   1.374 -39.728  1.00 93.20           O  
ATOM   1016  CG  GLU A 126      73.360   1.252 -42.780  1.00 93.20           C  
ATOM   1017  CD  GLU A 126      73.898   0.666 -44.096  1.00 93.20           C  
ATOM   1018  OE1 GLU A 126      73.091  -0.029 -44.760  1.00 93.20           O  
ATOM   1019  OE2 GLU A 126      75.066   0.935 -44.457  1.00 93.20           O  
ATOM   1020  N   ALA A 127      74.001   0.973 -38.844  1.00 93.50           N  
ATOM   1021  CA  ALA A 127      73.522   0.055 -37.812  1.00 93.50           C  
ATOM   1022  C   ALA A 127      72.587   0.751 -36.801  1.00 93.50           C  
ATOM   1023  CB  ALA A 127      74.735  -0.588 -37.130  1.00 93.50           C  
ATOM   1024  O   ALA A 127      71.493   0.251 -36.535  1.00 93.50           O  
ATOM   1025  N   GLU A 128      72.965   1.932 -36.298  1.00 93.44           N  
ATOM   1026  CA  GLU A 128      72.126   2.747 -35.398  1.00 93.44           C  
ATOM   1027  C   GLU A 128      70.810   3.171 -36.075  1.00 93.44           C  
ATOM   1028  CB  GLU A 128      72.907   4.004 -34.962  1.00 93.44           C  
ATOM   1029  O   GLU A 128      69.732   3.141 -35.469  1.00 93.44           O  
ATOM   1030  CG  GLU A 128      74.034   3.709 -33.953  1.00 93.44           C  
ATOM   1031  CD  GLU A 128      74.910   4.932 -33.606  1.00 93.44           C  
ATOM   1032  OE1 GLU A 128      75.861   4.763 -32.797  1.00 93.44           O  
ATOM   1033  OE2 GLU A 128      74.687   6.035 -34.154  1.00 93.44           O  
ATOM   1034  N   LEU A 129      70.874   3.526 -37.361  1.00 93.68           N  
ATOM   1035  CA  LEU A 129      69.701   3.877 -38.154  1.00 93.68           C  
ATOM   1036  C   LEU A 129      68.762   2.674 -38.332  1.00 93.68           C  
ATOM   1037  CB  LEU A 129      70.187   4.454 -39.495  1.00 93.68           C  
ATOM   1038  O   LEU A 129      67.550   2.820 -38.175  1.00 93.68           O  
ATOM   1039  CG  LEU A 129      69.065   4.946 -40.414  1.00 93.68           C  
ATOM   1040  CD1 LEU A 129      68.296   6.121 -39.803  1.00 93.68           C  
ATOM   1041  CD2 LEU A 129      69.643   5.382 -41.761  1.00 93.68           C  
ATOM   1042  N   GLN A 130      69.298   1.486 -38.631  1.00 92.99           N  
ATOM   1043  CA  GLN A 130      68.511   0.254 -38.751  1.00 92.99           C  
ATOM   1044  C   GLN A 130      67.833  -0.128 -37.431  1.00 92.99           C  
ATOM   1045  CB  GLN A 130      69.397  -0.902 -39.241  1.00 92.99           C  
ATOM   1046  O   GLN A 130      66.657  -0.501 -37.443  1.00 92.99           O  
ATOM   1047  CG  GLN A 130      69.687  -0.833 -40.749  1.00 92.99           C  
ATOM   1048  CD  GLN A 130      70.585  -1.971 -41.232  1.00 92.99           C  
ATOM   1049  NE2 GLN A 130      70.949  -1.997 -42.495  1.00 92.99           N  
ATOM   1050  OE1 GLN A 130      70.955  -2.880 -40.509  1.00 92.99           O  
ATOM   1051  N   GLU A 131      68.528   0.010 -36.301  1.00 92.85           N  
ATOM   1052  CA  GLU A 131      67.958  -0.226 -34.971  1.00 92.85           C  
ATOM   1053  C   GLU A 131      66.810   0.751 -34.673  1.00 92.85           C  
ATOM   1054  CB  GLU A 131      69.073  -0.133 -33.919  1.00 92.85           C  
ATOM   1055  O   GLU A 131      65.710   0.328 -34.307  1.00 92.85           O  
ATOM   1056  CG  GLU A 131      68.564  -0.535 -32.526  1.00 92.85           C  
ATOM   1057  CD  GLU A 131      69.647  -0.514 -31.437  1.00 92.85           C  
ATOM   1058  OE1 GLU A 131      69.316  -0.980 -30.321  1.00 92.85           O  
ATOM   1059  OE2 GLU A 131      70.776  -0.049 -31.706  1.00 92.85           O  
ATOM   1060  N   THR A 132      67.023   2.045 -34.928  1.00 92.79           N  
ATOM   1061  CA  THR A 132      66.006   3.092 -34.731  1.00 92.79           C  
ATOM   1062  C   THR A 132      64.781   2.858 -35.618  1.00 92.79           C  
ATOM   1063  CB  THR A 132      66.586   4.484 -35.025  1.00 92.79           C  
ATOM   1064  O   THR A 132      63.644   2.957 -35.156  1.00 92.79           O  
ATOM   1065  CG2 THR A 132      65.611   5.603 -34.651  1.00 92.79           C  
ATOM   1066  OG1 THR A 132      67.758   4.715 -34.279  1.00 92.79           O  
ATOM   1067  N   PHE A 133      64.980   2.484 -36.888  1.00 94.16           N  
ATOM   1068  CA  PHE A 133      63.877   2.108 -37.776  1.00 94.16           C  
ATOM   1069  C   PHE A 133      63.129   0.864 -37.287  1.00 94.16           C  
ATOM   1070  CB  PHE A 133      64.392   1.863 -39.202  1.00 94.16           C  
ATOM   1071  O   PHE A 133      61.912   0.780 -37.466  1.00 94.16           O  
ATOM   1072  CG  PHE A 133      64.502   3.103 -40.065  1.00 94.16           C  
ATOM   1073  CD1 PHE A 133      63.361   3.891 -40.313  1.00 94.16           C  
ATOM   1074  CD2 PHE A 133      65.719   3.435 -40.681  1.00 94.16           C  
ATOM   1075  CE1 PHE A 133      63.449   5.024 -41.140  1.00 94.16           C  
ATOM   1076  CE2 PHE A 133      65.801   4.560 -41.520  1.00 94.16           C  
ATOM   1077  CZ  PHE A 133      64.673   5.366 -41.736  1.00 94.16           C  
ATOM   1078  N   GLY A 134      63.833  -0.099 -36.688  1.00 93.29           N  
ATOM   1079  CA  GLY A 134      63.228  -1.267 -36.053  1.00 93.29           C  
ATOM   1080  C   GLY A 134      62.297  -0.878 -34.904  1.00 93.29           C  
ATOM   1081  O   GLY A 134      61.142  -1.301 -34.892  1.00 93.29           O  
ATOM   1082  N   GLN A 135      62.765  -0.024 -33.991  1.00 94.10           N  
ATOM   1083  CA  GLN A 135      61.980   0.460 -32.848  1.00 94.10           C  
ATOM   1084  C   GLN A 135      60.773   1.298 -33.286  1.00 94.10           C  
ATOM   1085  CB  GLN A 135      62.880   1.274 -31.907  1.00 94.10           C  
ATOM   1086  O   GLN A 135      59.655   1.048 -32.837  1.00 94.10           O  
ATOM   1087  CG  GLN A 135      63.939   0.406 -31.207  1.00 94.10           C  
ATOM   1088  CD  GLN A 135      64.834   1.207 -30.264  1.00 94.10           C  
ATOM   1089  NE2 GLN A 135      65.842   0.595 -29.682  1.00 94.10           N  
ATOM   1090  OE1 GLN A 135      64.657   2.390 -30.030  1.00 94.10           O  
ATOM   1091  N   LEU A 136      60.962   2.222 -34.234  1.00 93.46           N  
ATOM   1092  CA  LEU A 136      59.882   3.077 -34.730  1.00 93.46           C  
ATOM   1093  C   LEU A 136      58.756   2.266 -35.391  1.00 93.46           C  
ATOM   1094  CB  LEU A 136      60.485   4.102 -35.706  1.00 93.46           C  
ATOM   1095  O   LEU A 136      57.582   2.596 -35.245  1.00 93.46           O  
ATOM   1096  CG  LEU A 136      59.480   5.165 -36.188  1.00 93.46           C  
ATOM   1097  CD1 LEU A 136      59.024   6.089 -35.058  1.00 93.46           C  
ATOM   1098  CD2 LEU A 136      60.125   6.021 -37.280  1.00 93.46           C  
ATOM   1099  N   LYS A 137      59.087   1.180 -36.103  1.00 93.67           N  
ATOM   1100  CA  LYS A 137      58.074   0.278 -36.677  1.00 93.67           C  
ATOM   1101  C   LYS A 137      57.229  -0.409 -35.605  1.00 93.67           C  
ATOM   1102  CB  LYS A 137      58.740  -0.787 -37.553  1.00 93.67           C  
ATOM   1103  O   LYS A 137      56.036  -0.599 -35.827  1.00 93.67           O  
ATOM   1104  CG  LYS A 137      59.093  -0.251 -38.942  1.00 93.67           C  
ATOM   1105  CD  LYS A 137      59.802  -1.351 -39.734  1.00 93.67           C  
ATOM   1106  CE  LYS A 137      60.188  -0.829 -41.117  1.00 93.67           C  
ATOM   1107  NZ  LYS A 137      60.921  -1.864 -41.885  1.00 93.67           N  
ATOM   1108  N   ILE A 138      57.836  -0.791 -34.481  1.00 93.88           N  
ATOM   1109  CA  ILE A 138      57.122  -1.402 -33.353  1.00 93.88           C  
ATOM   1110  C   ILE A 138      56.181  -0.368 -32.725  1.00 93.88           C  
ATOM   1111  CB  ILE A 138      58.117  -2.011 -32.336  1.00 93.88           C  
ATOM   1112  O   ILE A 138      54.991  -0.641 -32.603  1.00 93.88           O  
ATOM   1113  CG1 ILE A 138      58.899  -3.179 -32.986  1.00 93.88           C  
ATOM   1114  CG2 ILE A 138      57.380  -2.505 -31.077  1.00 93.88           C  
ATOM   1115  CD1 ILE A 138      60.115  -3.644 -32.174  1.00 93.88           C  
ATOM   1116  N   GLU A 139      56.675   0.840 -32.442  1.00 94.10           N  
ATOM   1117  CA  GLU A 139      55.879   1.918 -31.838  1.00 94.10           C  
ATOM   1118  C   GLU A 139      54.692   2.343 -32.723  1.00 94.10           C  
ATOM   1119  CB  GLU A 139      56.809   3.110 -31.558  1.00 94.10           C  
ATOM   1120  O   GLU A 139      53.574   2.511 -32.234  1.00 94.10           O  
ATOM   1121  CG  GLU A 139      56.135   4.191 -30.696  1.00 94.10           C  
ATOM   1122  CD  GLU A 139      57.011   5.434 -30.466  1.00 94.10           C  
ATOM   1123  OE1 GLU A 139      56.490   6.387 -29.838  1.00 94.10           O  
ATOM   1124  OE2 GLU A 139      58.161   5.470 -30.962  1.00 94.10           O  
ATOM   1125  N   ILE A 140      54.896   2.470 -34.044  1.00 93.46           N  
ATOM   1126  CA  ILE A 140      53.809   2.777 -34.990  1.00 93.46           C  
ATOM   1127  C   ILE A 140      52.745   1.678 -34.958  1.00 93.46           C  
ATOM   1128  CB  ILE A 140      54.356   3.006 -36.420  1.00 93.46           C  
ATOM   1129  O   ILE A 140      51.557   1.989 -34.879  1.00 93.46           O  
ATOM   1130  CG1 ILE A 140      55.106   4.357 -36.473  1.00 93.46           C  
ATOM   1131  CG2 ILE A 140      53.228   2.994 -37.475  1.00 93.46           C  
ATOM   1132  CD1 ILE A 140      55.900   4.582 -37.766  1.00 93.46           C  
ATOM   1133  N   LYS A 141      53.157   0.405 -34.976  1.00 94.46           N  
ATOM   1134  CA  LYS A 141      52.229  -0.729 -34.950  1.00 94.46           C  
ATOM   1135  C   LYS A 141      51.415  -0.767 -33.653  1.00 94.46           C  
ATOM   1136  CB  LYS A 141      53.024  -2.021 -35.163  1.00 94.46           C  
ATOM   1137  O   LYS A 141      50.199  -0.925 -33.705  1.00 94.46           O  
ATOM   1138  CG  LYS A 141      52.072  -3.199 -35.373  1.00 94.46           C  
ATOM   1139  CD  LYS A 141      52.828  -4.525 -35.389  1.00 94.46           C  
ATOM   1140  CE  LYS A 141      51.771  -5.612 -35.578  1.00 94.46           C  
ATOM   1141  NZ  LYS A 141      52.098  -6.835 -34.824  1.00 94.46           N  
ATOM   1142  N   GLU A 142      52.058  -0.581 -32.502  1.00 93.50           N  
ATOM   1143  CA  GLU A 142      51.377  -0.527 -31.200  1.00 93.50           C  
ATOM   1144  C   GLU A 142      50.376   0.634 -31.129  1.00 93.50           C  
ATOM   1145  CB  GLU A 142      52.415  -0.372 -30.078  1.00 93.50           C  
ATOM   1146  O   GLU A 142      49.260   0.481 -30.619  1.00 93.50           O  
ATOM   1147  CG  GLU A 142      53.202  -1.666 -29.825  1.00 93.50           C  
ATOM   1148  CD  GLU A 142      54.267  -1.527 -28.723  1.00 93.50           C  
ATOM   1149  OE1 GLU A 142      54.901  -2.564 -28.416  1.00 93.50           O  
ATOM   1150  OE2 GLU A 142      54.449  -0.408 -28.191  1.00 93.50           O  
ATOM   1151  N   ARG A 143      50.738   1.797 -31.683  1.00 94.11           N  
ATOM   1152  CA  ARG A 143      49.850   2.961 -31.748  1.00 94.11           C  
ATOM   1153  C   ARG A 143      48.651   2.723 -32.666  1.00 94.11           C  
ATOM   1154  CB  ARG A 143      50.674   4.184 -32.164  1.00 94.11           C  
ATOM   1155  O   ARG A 143      47.544   3.117 -32.305  1.00 94.11           O  
ATOM   1156  CG  ARG A 143      49.847   5.469 -32.067  1.00 94.11           C  
ATOM   1157  CD  ARG A 143      50.718   6.668 -32.434  1.00 94.11           C  
ATOM   1158  NE  ARG A 143      49.935   7.916 -32.392  1.00 94.11           N  
ATOM   1159  NH1 ARG A 143      51.638   9.321 -32.994  1.00 94.11           N  
ATOM   1160  NH2 ARG A 143      49.596  10.153 -32.595  1.00 94.11           N  
ATOM   1161  CZ  ARG A 143      50.393   9.122 -32.661  1.00 94.11           C  
ATOM   1162  N   GLU A 144      48.850   2.085 -33.818  1.00 93.90           N  
ATOM   1163  CA  GLU A 144      47.767   1.691 -34.729  1.00 93.90           C  
ATOM   1164  C   GLU A 144      46.810   0.688 -34.068  1.00 93.90           C  
ATOM   1165  CB  GLU A 144      48.340   1.098 -36.030  1.00 93.90           C  
ATOM   1166  O   GLU A 144      45.598   0.896 -34.092  1.00 93.90           O  
ATOM   1167  CG  GLU A 144      48.900   2.167 -36.984  1.00 93.90           C  
ATOM   1168  CD  GLU A 144      49.532   1.584 -38.265  1.00 93.90           C  
ATOM   1169  OE1 GLU A 144      49.967   2.404 -39.108  1.00 93.90           O  
ATOM   1170  OE2 GLU A 144      49.575   0.341 -38.421  1.00 93.90           O  
ATOM   1171  N   GLU A 145      47.333  -0.354 -33.413  1.00 94.10           N  
ATOM   1172  CA  GLU A 145      46.524  -1.343 -32.683  1.00 94.10           C  
ATOM   1173  C   GLU A 145      45.717  -0.686 -31.550  1.00 94.10           C  
ATOM   1174  CB  GLU A 145      47.428  -2.471 -32.138  1.00 94.10           C  
ATOM   1175  O   GLU A 145      44.510  -0.913 -31.431  1.00 94.10           O  
ATOM   1176  CG  GLU A 145      47.925  -3.435 -33.238  1.00 94.10           C  
ATOM   1177  CD  GLU A 145      48.890  -4.538 -32.742  1.00 94.10           C  
ATOM   1178  OE1 GLU A 145      49.384  -5.330 -33.592  1.00 94.10           O  
ATOM   1179  OE2 GLU A 145      49.142  -4.629 -31.523  1.00 94.10           O  
ATOM   1180  N   THR A 146      46.348   0.201 -30.772  1.00 93.83           N  
ATOM   1181  CA  THR A 146      45.683   0.955 -29.695  1.00 93.83           C  
ATOM   1182  C   THR A 146      44.585   1.873 -30.239  1.00 93.83           C  
ATOM   1183  CB  THR A 146      46.698   1.794 -28.902  1.00 93.83           C  
ATOM   1184  O   THR A 146      43.507   1.969 -29.648  1.00 93.83           O  
ATOM   1185  CG2 THR A 146      46.072   2.483 -27.688  1.00 93.83           C  
ATOM   1186  OG1 THR A 146      47.732   0.987 -28.391  1.00 93.83           O  
ATOM   1187  N   GLN A 147      44.824   2.532 -31.378  1.00 94.07           N  
ATOM   1188  CA  GLN A 147      43.840   3.396 -32.032  1.00 94.07           C  
ATOM   1189  C   GLN A 147      42.631   2.593 -32.530  1.00 94.07           C  
ATOM   1190  CB  GLN A 147      44.530   4.164 -33.171  1.00 94.07           C  
ATOM   1191  O   GLN A 147      41.493   2.975 -32.258  1.00 94.07           O  
ATOM   1192  CG  GLN A 147      43.595   5.131 -33.914  1.00 94.07           C  
ATOM   1193  CD  GLN A 147      43.034   6.242 -33.031  1.00 94.07           C  
ATOM   1194  NE2 GLN A 147      41.799   6.633 -33.239  1.00 94.07           N  
ATOM   1195  OE1 GLN A 147      43.699   6.797 -32.164  1.00 94.07           O  
ATOM   1196  N   ILE A 148      42.861   1.453 -33.191  1.00 93.63           N  
ATOM   1197  CA  ILE A 148      41.790   0.558 -33.654  1.00 93.63           C  
ATOM   1198  C   ILE A 148      40.975   0.041 -32.465  1.00 93.63           C  
ATOM   1199  CB  ILE A 148      42.384  -0.606 -34.483  1.00 93.63           C  
ATOM   1200  O   ILE A 148      39.745   0.043 -32.511  1.00 93.63           O  
ATOM   1201  CG1 ILE A 148      42.941  -0.077 -35.824  1.00 93.63           C  
ATOM   1202  CG2 ILE A 148      41.327  -1.697 -34.755  1.00 93.63           C  
ATOM   1203  CD1 ILE A 148      43.836  -1.083 -36.560  1.00 93.63           C  
ATOM   1204  N   GLN A 149      41.635  -0.373 -31.381  1.00 93.78           N  
ATOM   1205  CA  GLN A 149      40.952  -0.853 -30.181  1.00 93.78           C  
ATOM   1206  C   GLN A 149      40.094   0.246 -29.538  1.00 93.78           C  
ATOM   1207  CB  GLN A 149      41.998  -1.402 -29.201  1.00 93.78           C  
ATOM   1208  O   GLN A 149      38.957  -0.015 -29.138  1.00 93.78           O  
ATOM   1209  CG  GLN A 149      41.333  -2.070 -27.989  1.00 93.78           C  
ATOM   1210  CD  GLN A 149      42.333  -2.709 -27.032  1.00 93.78           C  
ATOM   1211  NE2 GLN A 149      41.864  -3.349 -25.984  1.00 93.78           N  
ATOM   1212  OE1 GLN A 149      43.538  -2.654 -27.178  1.00 93.78           O  
ATOM   1213  N   LEU A 150      40.602   1.480 -29.476  1.00 93.49           N  
ATOM   1214  CA  LEU A 150      39.861   2.627 -28.954  1.00 93.49           C  
ATOM   1215  C   LEU A 150      38.634   2.956 -29.819  1.00 93.49           C  
ATOM   1216  CB  LEU A 150      40.828   3.819 -28.847  1.00 93.49           C  
ATOM   1217  O   LEU A 150      37.552   3.200 -29.283  1.00 93.49           O  
ATOM   1218  CG  LEU A 150      40.206   5.080 -28.223  1.00 93.49           C  
ATOM   1219  CD1 LEU A 150      39.800   4.859 -26.762  1.00 93.49           C  
ATOM   1220  CD2 LEU A 150      41.214   6.228 -28.271  1.00 93.49           C  
ATOM   1221  N   GLU A 151      38.775   2.923 -31.146  1.00 92.06           N  
ATOM   1222  CA  GLU A 151      37.669   3.130 -32.089  1.00 92.06           C  
ATOM   1223  C   GLU A 151      36.605   2.036 -31.976  1.00 92.06           C  
ATOM   1224  CB  GLU A 151      38.205   3.190 -33.526  1.00 92.06           C  
ATOM   1225  O   GLU A 151      35.413   2.343 -31.898  1.00 92.06           O  
ATOM   1226  CG  GLU A 151      38.873   4.539 -33.810  1.00 92.06           C  
ATOM   1227  CD  GLU A 151      39.529   4.616 -35.195  1.00 92.06           C  
ATOM   1228  OE1 GLU A 151      40.278   5.604 -35.389  1.00 92.06           O  
ATOM   1229  OE2 GLU A 151      39.268   3.734 -36.043  1.00 92.06           O  
ATOM   1230  N   GLN A 152      37.018   0.768 -31.894  1.00 93.25           N  
ATOM   1231  CA  GLN A 152      36.109  -0.363 -31.690  1.00 93.25           C  
ATOM   1232  C   GLN A 152      35.363  -0.253 -30.360  1.00 93.25           C  
ATOM   1233  CB  GLN A 152      36.889  -1.683 -31.732  1.00 93.25           C  
ATOM   1234  O   GLN A 152      34.145  -0.423 -30.324  1.00 93.25           O  
ATOM   1235  CG  GLN A 152      37.298  -2.079 -33.156  1.00 93.25           C  
ATOM   1236  CD  GLN A 152      38.088  -3.384 -33.193  1.00 93.25           C  
ATOM   1237  NE2 GLN A 152      38.504  -3.824 -34.359  1.00 93.25           N  
ATOM   1238  OE1 GLN A 152      38.328  -4.051 -32.201  1.00 93.25           O  
ATOM   1239  N   GLN A 153      36.063   0.078 -29.273  1.00 94.04           N  
ATOM   1240  CA  GLN A 153      35.448   0.254 -27.960  1.00 94.04           C  
ATOM   1241  C   GLN A 153      34.462   1.431 -27.953  1.00 94.04           C  
ATOM   1242  CB  GLN A 153      36.555   0.420 -26.910  1.00 94.04           C  
ATOM   1243  O   GLN A 153      33.358   1.302 -27.423  1.00 94.04           O  
ATOM   1244  CG  GLN A 153      35.979   0.493 -25.488  1.00 94.04           C  
ATOM   1245  CD  GLN A 153      37.051   0.551 -24.405  1.00 94.04           C  
ATOM   1246  NE2 GLN A 153      36.680   0.883 -23.188  1.00 94.04           N  
ATOM   1247  OE1 GLN A 153      38.224   0.294 -24.597  1.00 94.04           O  
ATOM   1248  N   SER A 154      34.822   2.557 -28.572  1.00 90.32           N  
ATOM   1249  CA  SER A 154      33.942   3.722 -28.717  1.00 90.32           C  
ATOM   1250  C   SER A 154      32.684   3.386 -29.530  1.00 90.32           C  
ATOM   1251  CB  SER A 154      34.731   4.861 -29.369  1.00 90.32           C  
ATOM   1252  O   SER A 154      31.563   3.663 -29.098  1.00 90.32           O  
ATOM   1253  OG  SER A 154      33.951   6.037 -29.413  1.00 90.32           O  
ATOM   1254  N   SER A 155      32.846   2.697 -30.665  1.00 91.11           N  
ATOM   1255  CA  SER A 155      31.740   2.245 -31.517  1.00 91.11           C  
ATOM   1256  C   SER A 155      30.818   1.244 -30.807  1.00 91.11           C  
ATOM   1257  CB  SER A 155      32.317   1.620 -32.791  1.00 91.11           C  
ATOM   1258  O   SER A 155      29.590   1.347 -30.906  1.00 91.11           O  
ATOM   1259  OG  SER A 155      31.277   1.236 -33.668  1.00 91.11           O  
ATOM   1260  N   PHE A 156      31.385   0.311 -30.037  1.00 92.43           N  
ATOM   1261  CA  PHE A 156      30.624  -0.656 -29.248  1.00 92.43           C  
ATOM   1262  C   PHE A 156      29.799   0.022 -28.148  1.00 92.43           C  
ATOM   1263  CB  PHE A 156      31.582  -1.698 -28.658  1.00 92.43           C  
ATOM   1264  O   PHE A 156      28.598  -0.229 -28.041  1.00 92.43           O  
ATOM   1265  CG  PHE A 156      30.879  -2.719 -27.786  1.00 92.43           C  
ATOM   1266  CD1 PHE A 156      30.940  -2.618 -26.382  1.00 92.43           C  
ATOM   1267  CD2 PHE A 156      30.122  -3.744 -28.381  1.00 92.43           C  
ATOM   1268  CE1 PHE A 156      30.251  -3.544 -25.579  1.00 92.43           C  
ATOM   1269  CE2 PHE A 156      29.433  -4.669 -27.578  1.00 92.43           C  
ATOM   1270  CZ  PHE A 156      29.498  -4.570 -26.178  1.00 92.43           C  
ATOM   1271  N   LEU A 157      30.410   0.926 -27.371  1.00 90.55           N  
ATOM   1272  CA  LEU A 157      29.707   1.698 -26.340  1.00 90.55           C  
ATOM   1273  C   LEU A 157      28.573   2.529 -26.943  1.00 90.55           C  
ATOM   1274  CB  LEU A 157      30.698   2.616 -25.604  1.00 90.55           C  
ATOM   1275  O   LEU A 157      27.472   2.557 -26.393  1.00 90.55           O  
ATOM   1276  CG  LEU A 157      31.662   1.889 -24.651  1.00 90.55           C  
ATOM   1277  CD1 LEU A 157      32.693   2.887 -24.119  1.00 90.55           C  
ATOM   1278  CD2 LEU A 157      30.938   1.267 -23.454  1.00 90.55           C  
ATOM   1279  N   ARG A 158      28.809   3.155 -28.102  1.00 89.30           N  
ATOM   1280  CA  ARG A 158      27.770   3.894 -28.820  1.00 89.30           C  
ATOM   1281  C   ARG A 158      26.606   2.993 -29.225  1.00 89.30           C  
ATOM   1282  CB  ARG A 158      28.388   4.601 -30.041  1.00 89.30           C  
ATOM   1283  O   ARG A 158      25.457   3.326 -28.951  1.00 89.30           O  
ATOM   1284  CG  ARG A 158      27.357   5.418 -30.835  1.00 89.30           C  
ATOM   1285  CD  ARG A 158      26.833   6.574 -29.988  1.00 89.30           C  
ATOM   1286  NE  ARG A 158      25.624   7.170 -30.553  1.00 89.30           N  
ATOM   1287  NH1 ARG A 158      25.654   8.958 -29.150  1.00 89.30           N  
ATOM   1288  NH2 ARG A 158      23.925   8.664 -30.531  1.00 89.30           N  
ATOM   1289  CZ  ARG A 158      25.078   8.274 -30.094  1.00 89.30           C  
ATOM   1290  N   SER A 159      26.908   1.840 -29.818  1.00 91.98           N  
ATOM   1291  CA  SER A 159      25.898   0.864 -30.246  1.00 91.98           C  
ATOM   1292  C   SER A 159      25.060   0.358 -29.069  1.00 91.98           C  
ATOM   1293  CB  SER A 159      26.564  -0.326 -30.941  1.00 91.98           C  
ATOM   1294  O   SER A 159      23.849   0.206 -29.198  1.00 91.98           O  
ATOM   1295  OG  SER A 159      27.306   0.102 -32.067  1.00 91.98           O  
ATOM   1296  N   PHE A 160      25.681   0.147 -27.905  1.00 92.98           N  
ATOM   1297  CA  PHE A 160      24.978  -0.240 -26.683  1.00 92.98           C  
ATOM   1298  C   PHE A 160      24.004   0.846 -26.203  1.00 92.98           C  
ATOM   1299  CB  PHE A 160      26.015  -0.577 -25.603  1.00 92.98           C  
ATOM   1300  O   PHE A 160      22.856   0.544 -25.881  1.00 92.98           O  
ATOM   1301  CG  PHE A 160      25.394  -1.042 -24.303  1.00 92.98           C  
ATOM   1302  CD1 PHE A 160      25.133  -0.120 -23.271  1.00 92.98           C  
ATOM   1303  CD2 PHE A 160      25.041  -2.394 -24.141  1.00 92.98           C  
ATOM   1304  CE1 PHE A 160      24.521  -0.551 -22.081  1.00 92.98           C  
ATOM   1305  CE2 PHE A 160      24.432  -2.825 -22.950  1.00 92.98           C  
ATOM   1306  CZ  PHE A 160      24.171  -1.903 -21.920  1.00 92.98           C  
ATOM   1307  N   LEU A 161      24.434   2.113 -26.191  1.00 92.02           N  
ATOM   1308  CA  LEU A 161      23.573   3.239 -25.818  1.00 92.02           C  
ATOM   1309  C   LEU A 161      22.400   3.406 -26.793  1.00 92.02           C  
ATOM   1310  CB  LEU A 161      24.414   4.527 -25.749  1.00 92.02           C  
ATOM   1311  O   LEU A 161      21.266   3.603 -26.354  1.00 92.02           O  
ATOM   1312  CG  LEU A 161      25.440   4.568 -24.603  1.00 92.02           C  
ATOM   1313  CD1 LEU A 161      26.311   5.816 -24.753  1.00 92.02           C  
ATOM   1314  CD2 LEU A 161      24.765   4.602 -23.232  1.00 92.02           C  
ATOM   1315  N   ASP A 162      22.653   3.299 -28.098  1.00 94.44           N  
ATOM   1316  CA  ASP A 162      21.638   3.454 -29.148  1.00 94.44           C  
ATOM   1317  C   ASP A 162      20.649   2.281 -29.221  1.00 94.44           C  
ATOM   1318  CB  ASP A 162      22.326   3.676 -30.508  1.00 94.44           C  
ATOM   1319  O   ASP A 162      19.515   2.470 -29.659  1.00 94.44           O  
ATOM   1320  CG  ASP A 162      22.921   5.082 -30.671  1.00 94.44           C  
ATOM   1321  OD1 ASP A 162      22.440   6.028 -30.003  1.00 94.44           O  
ATOM   1322  OD2 ASP A 162      23.823   5.262 -31.520  1.00 94.44           O  
ATOM   1323  N   ALA A 163      21.043   1.089 -28.764  1.00 93.56           N  
ATOM   1324  CA  ALA A 163      20.151  -0.063 -28.641  1.00 93.56           C  
ATOM   1325  C   ALA A 163      19.194   0.033 -27.437  1.00 93.56           C  
ATOM   1326  CB  ALA A 163      21.010  -1.331 -28.572  1.00 93.56           C  
ATOM   1327  O   ALA A 163      18.196  -0.689 -27.390  1.00 93.56           O  
ATOM   1328  N   SER A 164      19.482   0.903 -26.462  1.00 93.30           N  
ATOM   1329  CA  SER A 164      18.614   1.105 -25.300  1.00 93.30           C  
ATOM   1330  C   SER A 164      17.308   1.806 -25.699  1.00 93.30           C  
ATOM   1331  CB  SER A 164      19.328   1.913 -24.217  1.00 93.30           C  
ATOM   1332  O   SER A 164      17.362   2.882 -26.299  1.00 93.30           O  
ATOM   1333  OG  SER A 164      18.447   2.189 -23.143  1.00 93.30           O  
ATOM   1334  N   PRO A 165      16.134   1.267 -25.315  1.00 91.50           N  
ATOM   1335  CA  PRO A 165      14.854   1.945 -25.521  1.00 91.50           C  
ATOM   1336  C   PRO A 165      14.653   3.125 -24.558  1.00 91.50           C  
ATOM   1337  CB  PRO A 165      13.802   0.857 -25.299  1.00 91.50           C  
ATOM   1338  O   PRO A 165      13.882   4.034 -24.858  1.00 91.50           O  
ATOM   1339  CG  PRO A 165      14.455  -0.063 -24.266  1.00 91.50           C  
ATOM   1340  CD  PRO A 165      15.935  -0.013 -24.643  1.00 91.50           C  
ATOM   1341  N   ASP A 166      15.347   3.122 -23.415  1.00 96.63           N  
ATOM   1342  CA  ASP A 166      15.326   4.226 -22.456  1.00 96.63           C  
ATOM   1343  C   ASP A 166      16.092   5.429 -23.039  1.00 96.63           C  
ATOM   1344  CB  ASP A 166      15.887   3.781 -21.081  1.00 96.63           C  
ATOM   1345  O   ASP A 166      17.131   5.272 -23.690  1.00 96.63           O  
ATOM   1346  CG  ASP A 166      15.012   2.771 -20.300  1.00 96.63           C  
ATOM   1347  OD1 ASP A 166      13.820   2.607 -20.629  1.00 96.63           O  
ATOM   1348  OD2 ASP A 166      15.489   2.171 -19.299  1.00 96.63           O  
ATOM   1349  N   LEU A 167      15.599   6.641 -22.778  1.00 97.26           N  
ATOM   1350  CA  LEU A 167      16.294   7.886 -23.096  1.00 97.26           C  
ATOM   1351  C   LEU A 167      17.613   7.921 -22.330  1.00 97.26           C  
ATOM   1352  CB  LEU A 167      15.454   9.110 -22.686  1.00 97.26           C  
ATOM   1353  O   LEU A 167      17.610   7.754 -21.112  1.00 97.26           O  
ATOM   1354  CG  LEU A 167      14.006   9.150 -23.197  1.00 97.26           C  
ATOM   1355  CD1 LEU A 167      13.314  10.359 -22.568  1.00 97.26           C  
ATOM   1356  CD2 LEU A 167      13.940   9.268 -24.716  1.00 97.26           C  
ATOM   1357  N   VAL A 168      18.721   8.201 -23.009  1.00 97.16           N  
ATOM   1358  CA  VAL A 168      20.014   8.441 -22.364  1.00 97.16           C  
ATOM   1359  C   VAL A 168      20.583   9.751 -22.878  1.00 97.16           C  
ATOM   1360  CB  VAL A 168      21.006   7.281 -22.560  1.00 97.16           C  
ATOM   1361  O   VAL A 168      20.690   9.956 -24.087  1.00 97.16           O  
ATOM   1362  CG1 VAL A 168      22.262   7.528 -21.713  1.00 97.16           C  
ATOM   1363  CG2 VAL A 168      20.411   5.933 -22.137  1.00 97.16           C  
ATOM   1364  N   PHE A 169      20.952  10.645 -21.966  1.00 95.52           N  
ATOM   1365  CA  PHE A 169      21.561  11.927 -22.308  1.00 95.52           C  
ATOM   1366  C   PHE A 169      22.617  12.350 -21.292  1.00 95.52           C  
ATOM   1367  CB  PHE A 169      20.480  13.003 -22.480  1.00 95.52           C  
ATOM   1368  O   PHE A 169      22.570  11.989 -20.115  1.00 95.52           O  
ATOM   1369  CG  PHE A 169      19.683  13.331 -21.229  1.00 95.52           C  
ATOM   1370  CD1 PHE A 169      18.482  12.649 -20.960  1.00 95.52           C  
ATOM   1371  CD2 PHE A 169      20.138  14.320 -20.335  1.00 95.52           C  
ATOM   1372  CE1 PHE A 169      17.731  12.966 -19.814  1.00 95.52           C  
ATOM   1373  CE2 PHE A 169      19.391  14.635 -19.185  1.00 95.52           C  
ATOM   1374  CZ  PHE A 169      18.178  13.967 -18.933  1.00 95.52           C  
ATOM   1375  N   TYR A 170      23.547  13.176 -21.756  1.00 94.74           N  
ATOM   1376  CA  TYR A 170      24.652  13.713 -20.973  1.00 94.74           C  
ATOM   1377  C   TYR A 170      24.610  15.232 -21.037  1.00 94.74           C  
ATOM   1378  CB  TYR A 170      25.976  13.168 -21.524  1.00 94.74           C  
ATOM   1379  O   TYR A 170      24.400  15.793 -22.116  1.00 94.74           O  
ATOM   1380  CG  TYR A 170      26.000  11.657 -21.639  1.00 94.74           C  
ATOM   1381  CD1 TYR A 170      26.357  10.876 -20.529  1.00 94.74           C  
ATOM   1382  CD2 TYR A 170      25.620  11.032 -22.841  1.00 94.74           C  
ATOM   1383  CE1 TYR A 170      26.298   9.472 -20.606  1.00 94.74           C  
ATOM   1384  CE2 TYR A 170      25.565   9.630 -22.927  1.00 94.74           C  
ATOM   1385  OH  TYR A 170      25.843   7.496 -21.879  1.00 94.74           O  
ATOM   1386  CZ  TYR A 170      25.899   8.848 -21.805  1.00 94.74           C  
ATOM   1387  N   ARG A 171      24.819  15.900 -19.900  1.00 94.15           N  
ATOM   1388  CA  ARG A 171      24.982  17.358 -19.841  1.00 94.15           C  
ATOM   1389  C   ARG A 171      26.291  17.738 -19.177  1.00 94.15           C  
ATOM   1390  CB  ARG A 171      23.805  18.047 -19.141  1.00 94.15           C  
ATOM   1391  O   ARG A 171      26.662  17.099 -18.193  1.00 94.15           O  
ATOM   1392  CG  ARG A 171      22.519  17.909 -19.952  1.00 94.15           C  
ATOM   1393  CD  ARG A 171      21.359  18.628 -19.268  1.00 94.15           C  
ATOM   1394  NE  ARG A 171      20.123  18.360 -20.020  1.00 94.15           N  
ATOM   1395  NH1 ARG A 171      18.666  18.305 -18.258  1.00 94.15           N  
ATOM   1396  NH2 ARG A 171      17.948  17.805 -20.280  1.00 94.15           N  
ATOM   1397  CZ  ARG A 171      18.929  18.168 -19.511  1.00 94.15           C  
ATOM   1398  N   ASN A 172      26.949  18.769 -19.697  1.00 92.59           N  
ATOM   1399  CA  ASN A 172      28.193  19.313 -19.149  1.00 92.59           C  
ATOM   1400  C   ASN A 172      27.937  20.232 -17.937  1.00 92.59           C  
ATOM   1401  CB  ASN A 172      28.993  20.011 -20.278  1.00 92.59           C  
ATOM   1402  O   ASN A 172      26.798  20.441 -17.511  1.00 92.59           O  
ATOM   1403  CG  ASN A 172      28.287  21.200 -20.915  1.00 92.59           C  
ATOM   1404  ND2 ASN A 172      28.761  21.670 -22.044  1.00 92.59           N  
ATOM   1405  OD1 ASN A 172      27.311  21.714 -20.399  1.00 92.59           O  
ATOM   1406  N   GLU A 173      29.015  20.787 -17.380  1.00 88.26           N  
ATOM   1407  CA  GLU A 173      28.973  21.764 -16.282  1.00 88.26           C  
ATOM   1408  C   GLU A 173      28.168  23.033 -16.637  1.00 88.26           C  
ATOM   1409  CB  GLU A 173      30.411  22.133 -15.852  1.00 88.26           C  
ATOM   1410  O   GLU A 173      27.517  23.602 -15.760  1.00 88.26           O  
ATOM   1411  CG  GLU A 173      31.229  20.938 -15.311  1.00 88.26           C  
ATOM   1412  CD  GLU A 173      32.660  21.294 -14.844  1.00 88.26           C  
ATOM   1413  OE1 GLU A 173      33.501  20.371 -14.715  1.00 88.26           O  
ATOM   1414  OE2 GLU A 173      32.938  22.483 -14.589  1.00 88.26           O  
ATOM   1415  N   ASP A 174      28.123  23.415 -17.919  1.00 90.78           N  
ATOM   1416  CA  ASP A 174      27.371  24.571 -18.440  1.00 90.78           C  
ATOM   1417  C   ASP A 174      25.874  24.285 -18.679  1.00 90.78           C  
ATOM   1418  CB  ASP A 174      28.058  25.105 -19.706  1.00 90.78           C  
ATOM   1419  O   ASP A 174      25.128  25.143 -19.168  1.00 90.78           O  
ATOM   1420  CG  ASP A 174      29.487  25.569 -19.417  1.00 90.78           C  
ATOM   1421  OD1 ASP A 174      29.647  26.374 -18.471  1.00 90.78           O  
ATOM   1422  OD2 ASP A 174      30.405  25.090 -20.118  1.00 90.78           O  
ATOM   1423  N   LYS A 175      25.406  23.093 -18.276  1.00 91.07           N  
ATOM   1424  CA  LYS A 175      24.025  22.598 -18.427  1.00 91.07           C  
ATOM   1425  C   LYS A 175      23.594  22.405 -19.890  1.00 91.07           C  
ATOM   1426  CB  LYS A 175      23.022  23.465 -17.633  1.00 91.07           C  
ATOM   1427  O   LYS A 175      22.397  22.359 -20.183  1.00 91.07           O  
ATOM   1428  CG  LYS A 175      23.424  23.810 -16.186  1.00 91.07           C  
ATOM   1429  CD  LYS A 175      22.374  24.743 -15.558  1.00 91.07           C  
ATOM   1430  CE  LYS A 175      22.751  25.156 -14.128  1.00 91.07           C  
ATOM   1431  NZ  LYS A 175      21.810  26.174 -13.571  1.00 91.07           N  
ATOM   1432  N   GLU A 176      24.547  22.266 -20.802  1.00 94.85           N  
ATOM   1433  CA  GLU A 176      24.319  21.988 -22.219  1.00 94.85           C  
ATOM   1434  C   GLU A 176      24.412  20.491 -22.498  1.00 94.85           C  
ATOM   1435  CB  GLU A 176      25.342  22.714 -23.093  1.00 94.85           C  
ATOM   1436  O   GLU A 176      25.152  19.765 -21.829  1.00 94.85           O  
ATOM   1437  CG  GLU A 176      25.319  24.236 -22.923  1.00 94.85           C  
ATOM   1438  CD  GLU A 176      26.457  24.939 -23.674  1.00 94.85           C  
ATOM   1439  OE1 GLU A 176      26.422  26.193 -23.641  1.00 94.85           O  
ATOM   1440  OE2 GLU A 176      27.343  24.234 -24.226  1.00 94.85           O  
ATOM   1441  N   PHE A 177      23.694  20.008 -23.511  1.00 95.47           N  
ATOM   1442  CA  PHE A 177      23.834  18.622 -23.951  1.00 95.47           C  
ATOM   1443  C   PHE A 177      25.253  18.358 -24.477  1.00 95.47           C  
ATOM   1444  CB  PHE A 177      22.774  18.289 -25.002  1.00 95.47           C  
ATOM   1445  O   PHE A 177      25.790  19.114 -25.281  1.00 95.47           O  
ATOM   1446  CG  PHE A 177      21.368  18.122 -24.459  1.00 95.47           C  
ATOM   1447  CD1 PHE A 177      20.937  16.864 -24.000  1.00 95.47           C  
ATOM   1448  CD2 PHE A 177      20.471  19.206 -24.452  1.00 95.47           C  
ATOM   1449  CE1 PHE A 177      19.612  16.688 -23.558  1.00 95.47           C  
ATOM   1450  CE2 PHE A 177      19.152  19.039 -23.996  1.00 95.47           C  
ATOM   1451  CZ  PHE A 177      18.716  17.773 -23.571  1.00 95.47           C  
ATOM   1452  N   SER A 178      25.858  17.260 -24.030  1.00 93.80           N  
ATOM   1453  CA  SER A 178      27.160  16.763 -24.508  1.00 93.80           C  
ATOM   1454  C   SER A 178      27.033  15.515 -25.377  1.00 93.80           C  
ATOM   1455  CB  SER A 178      28.074  16.445 -23.327  1.00 93.80           C  
ATOM   1456  O   SER A 178      27.950  15.193 -26.121  1.00 93.80           O  
ATOM   1457  OG  SER A 178      28.162  17.568 -22.482  1.00 93.80           O  
ATOM   1458  N   GLY A 179      25.901  14.820 -25.287  1.00 93.34           N  
ATOM   1459  CA  GLY A 179      25.599  13.647 -26.095  1.00 93.34           C  
ATOM   1460  C   GLY A 179      24.272  13.019 -25.691  1.00 93.34           C  
ATOM   1461  O   GLY A 179      23.718  13.334 -24.629  1.00 93.34           O  
ATOM   1462  N   CYS A 180      23.763  12.124 -26.528  1.00 95.37           N  
ATOM   1463  CA  CYS A 180      22.552  11.361 -26.255  1.00 95.37           C  
ATOM   1464  C   CYS A 180      22.426  10.132 -27.157  1.00 95.37           C  
ATOM   1465  CB  CYS A 180      21.322  12.264 -26.404  1.00 95.37           C  
ATOM   1466  O   CYS A 180      23.018  10.077 -28.234  1.00 95.37           O  
ATOM   1467  SG  CYS A 180      21.066  12.758 -28.133  1.00 95.37           S  
ATOM   1468  N   ASN A 181      21.609   9.168 -26.739  1.00 96.19           N  
ATOM   1469  CA  ASN A 181      21.305   7.994 -27.549  1.00 96.19           C  
ATOM   1470  C   ASN A 181      20.178   8.235 -28.564  1.00 96.19           C  
ATOM   1471  CB  ASN A 181      21.008   6.798 -26.637  1.00 96.19           C  
ATOM   1472  O   ASN A 181      19.479   9.252 -28.540  1.00 96.19           O  
ATOM   1473  CG  ASN A 181      19.621   6.775 -26.014  1.00 96.19           C  
ATOM   1474  ND2 ASN A 181      19.174   5.603 -25.644  1.00 96.19           N  
ATOM   1475  OD1 ASN A 181      18.937   7.780 -25.863  1.00 96.19           O  
ATOM   1476  N   ARG A 182      19.958   7.241 -29.426  1.00 96.29           N  
ATOM   1477  CA  ARG A 182      18.915   7.244 -30.455  1.00 96.29           C  
ATOM   1478  C   ARG A 182      17.502   7.521 -29.927  1.00 96.29           C  
ATOM   1479  CB  ARG A 182      18.977   5.894 -31.191  1.00 96.29           C  
ATOM   1480  O   ARG A 182      16.746   8.228 -30.589  1.00 96.29           O  
ATOM   1481  CG  ARG A 182      18.042   5.807 -32.404  1.00 96.29           C  
ATOM   1482  CD  ARG A 182      18.332   6.936 -33.399  1.00 96.29           C  
ATOM   1483  NE  ARG A 182      17.541   6.799 -34.629  1.00 96.29           N  
ATOM   1484  NH1 ARG A 182      18.148   8.831 -35.519  1.00 96.29           N  
ATOM   1485  NH2 ARG A 182      16.721   7.514 -36.618  1.00 96.29           N  
ATOM   1486  CZ  ARG A 182      17.478   7.714 -35.575  1.00 96.29           C  
ATOM   1487  N   ALA A 183      17.131   7.002 -28.756  1.00 96.34           N  
ATOM   1488  CA  ALA A 183      15.805   7.233 -28.178  1.00 96.34           C  
ATOM   1489  C   ALA A 183      15.554   8.728 -27.892  1.00 96.34           C  
ATOM   1490  CB  ALA A 183      15.673   6.372 -26.916  1.00 96.34           C  
ATOM   1491  O   ALA A 183      14.478   9.255 -28.179  1.00 96.34           O  
ATOM   1492  N   MET A 184      16.579   9.434 -27.408  1.00 96.25           N  
ATOM   1493  CA  MET A 184      16.531  10.876 -27.172  1.00 96.25           C  
ATOM   1494  C   MET A 184      16.459  11.692 -28.474  1.00 96.25           C  
ATOM   1495  CB  MET A 184      17.759  11.245 -26.336  1.00 96.25           C  
ATOM   1496  O   MET A 184      15.748  12.700 -28.540  1.00 96.25           O  
ATOM   1497  CG  MET A 184      17.744  12.704 -25.895  1.00 96.25           C  
ATOM   1498  SD  MET A 184      16.315  13.147 -24.878  1.00 96.25           S  
ATOM   1499  CE  MET A 184      16.563  14.929 -24.918  1.00 96.25           C  
ATOM   1500  N   GLU A 185      17.135  11.241 -29.533  1.00 95.76           N  
ATOM   1501  CA  GLU A 185      17.012  11.869 -30.855  1.00 95.76           C  
ATOM   1502  C   GLU A 185      15.579  11.783 -31.393  1.00 95.76           C  
ATOM   1503  CB  GLU A 185      17.930  11.206 -31.888  1.00 95.76           C  
ATOM   1504  O   GLU A 185      15.052  12.751 -31.936  1.00 95.76           O  
ATOM   1505  CG  GLU A 185      19.427  11.250 -31.572  1.00 95.76           C  
ATOM   1506  CD  GLU A 185      20.245  10.712 -32.756  1.00 95.76           C  
ATOM   1507  OE1 GLU A 185      21.383  11.191 -32.943  1.00 95.76           O  
ATOM   1508  OE2 GLU A 185      19.715   9.876 -33.535  1.00 95.76           O  
ATOM   1509  N   LEU A 186      14.925  10.630 -31.217  1.00 94.44           N  
ATOM   1510  CA  LEU A 186      13.541  10.420 -31.649  1.00 94.44           C  
ATOM   1511  C   LEU A 186      12.551  11.275 -30.852  1.00 94.44           C  
ATOM   1512  CB  LEU A 186      13.187   8.929 -31.522  1.00 94.44           C  
ATOM   1513  O   LEU A 186      11.604  11.802 -31.433  1.00 94.44           O  
ATOM   1514  CG  LEU A 186      13.934   8.007 -32.500  1.00 94.44           C  
ATOM   1515  CD1 LEU A 186      13.635   6.549 -32.149  1.00 94.44           C  
ATOM   1516  CD2 LEU A 186      13.519   8.244 -33.954  1.00 94.44           C  
ATOM   1517  N   LEU A 187      12.777  11.433 -29.544  1.00 94.31           N  
ATOM   1518  CA  LEU A 187      11.939  12.275 -28.689  1.00 94.31           C  
ATOM   1519  C   LEU A 187      12.039  13.759 -29.057  1.00 94.31           C  
ATOM   1520  CB  LEU A 187      12.338  12.049 -27.225  1.00 94.31           C  
ATOM   1521  O   LEU A 187      11.038  14.463 -29.067  1.00 94.31           O  
ATOM   1522  CG  LEU A 187      11.517  12.904 -26.242  1.00 94.31           C  
ATOM   1523  CD1 LEU A 187      10.039  12.507 -26.210  1.00 94.31           C  
ATOM   1524  CD2 LEU A 187      12.085  12.722 -24.847  1.00 94.31           C  
ATOM   1525  N   THR A 188      13.242  14.244 -29.348  1.00 93.39           N  
ATOM   1526  CA  THR A 188      13.470  15.670 -29.642  1.00 93.39           C  
ATOM   1527  C   THR A 188      13.326  16.019 -31.120  1.00 93.39           C  
ATOM   1528  CB  THR A 188      14.855  16.105 -29.169  1.00 93.39           C  
ATOM   1529  O   THR A 188      13.221  17.194 -31.467  1.00 93.39           O  
ATOM   1530  CG2 THR A 188      15.026  15.958 -27.663  1.00 93.39           C  
ATOM   1531  OG1 THR A 188      15.835  15.318 -29.798  1.00 93.39           O  
ATOM   1532  N   GLY A 189      13.365  15.021 -32.006  1.00 92.46           N  
ATOM   1533  CA  GLY A 189      13.421  15.215 -33.455  1.00 92.46           C  
ATOM   1534  C   GLY A 189      14.748  15.794 -33.952  1.00 92.46           C  
ATOM   1535  O   GLY A 189      14.836  16.199 -35.111  1.00 92.46           O  
ATOM   1536  N   LYS A 190      15.775  15.856 -33.097  1.00 94.17           N  
ATOM   1537  CA  LYS A 190      17.105  16.390 -33.406  1.00 94.17           C  
ATOM   1538  C   LYS A 190      18.133  15.271 -33.275  1.00 94.17           C  
ATOM   1539  CB  LYS A 190      17.433  17.562 -32.465  1.00 94.17           C  
ATOM   1540  O   LYS A 190      18.109  14.516 -32.311  1.00 94.17           O  
ATOM   1541  CG  LYS A 190      16.527  18.790 -32.656  1.00 94.17           C  
ATOM   1542  CD  LYS A 190      16.950  19.947 -31.733  1.00 94.17           C  
ATOM   1543  CE  LYS A 190      16.007  21.151 -31.888  1.00 94.17           C  
ATOM   1544  NZ  LYS A 190      16.451  22.333 -31.095  1.00 94.17           N  
ATOM   1545  N   SER A 191      19.053  15.174 -34.230  1.00 95.20           N  
ATOM   1546  CA  SER A 191      20.211  14.283 -34.076  1.00 95.20           C  
ATOM   1547  C   SER A 191      21.091  14.740 -32.912  1.00 95.20           C  
ATOM   1548  CB  SER A 191      21.028  14.196 -35.368  1.00 95.20           C  
ATOM   1549  O   SER A 191      21.105  15.925 -32.573  1.00 95.20           O  
ATOM   1550  OG  SER A 191      21.561  15.458 -35.731  1.00 95.20           O  
ATOM   1551  N   GLU A 192      21.886  13.837 -32.343  1.00 94.38           N  
ATOM   1552  CA  GLU A 192      22.834  14.154 -31.275  1.00 94.38           C  
ATOM   1553  C   GLU A 192      23.712  15.350 -31.659  1.00 94.38           C  
ATOM   1554  CB  GLU A 192      23.694  12.918 -31.003  1.00 94.38           C  
ATOM   1555  O   GLU A 192      23.826  16.303 -30.897  1.00 94.38           O  
ATOM   1556  CG  GLU A 192      24.780  13.211 -29.960  1.00 94.38           C  
ATOM   1557  CD  GLU A 192      25.629  11.977 -29.692  1.00 94.38           C  
ATOM   1558  OE1 GLU A 192      25.839  11.657 -28.501  1.00 94.38           O  
ATOM   1559  OE2 GLU A 192      26.020  11.295 -30.661  1.00 94.38           O  
ATOM   1560  N   LYS A 193      24.243  15.365 -32.887  1.00 94.34           N  
ATOM   1561  CA  LYS A 193      25.083  16.463 -33.398  1.00 94.34           C  
ATOM   1562  C   LYS A 193      24.392  17.830 -33.370  1.00 94.34           C  
ATOM   1563  CB  LYS A 193      25.526  16.162 -34.836  1.00 94.34           C  
ATOM   1564  O   LYS A 193      25.075  18.840 -33.276  1.00 94.34           O  
ATOM   1565  CG  LYS A 193      26.442  14.937 -34.927  1.00 94.34           C  
ATOM   1566  CD  LYS A 193      26.941  14.756 -36.364  1.00 94.34           C  
ATOM   1567  CE  LYS A 193      27.842  13.520 -36.435  1.00 94.34           C  
ATOM   1568  NZ  LYS A 193      28.368  13.304 -37.805  1.00 94.34           N  
ATOM   1569  N   GLN A 194      23.066  17.867 -33.493  1.00 95.23           N  
ATOM   1570  CA  GLN A 194      22.272  19.097 -33.412  1.00 95.23           C  
ATOM   1571  C   GLN A 194      21.871  19.447 -31.977  1.00 95.23           C  
ATOM   1572  CB  GLN A 194      20.992  18.932 -34.242  1.00 95.23           C  
ATOM   1573  O   GLN A 194      21.532  20.597 -31.718  1.00 95.23           O  
ATOM   1574  CG  GLN A 194      21.244  18.826 -35.749  1.00 95.23           C  
ATOM   1575  CD  GLN A 194      19.986  18.360 -36.470  1.00 95.23           C  
ATOM   1576  NE2 GLN A 194      19.497  19.090 -37.447  1.00 95.23           N  
ATOM   1577  OE1 GLN A 194      19.431  17.312 -36.172  1.00 95.23           O  
ATOM   1578  N   LEU A 195      21.838  18.463 -31.075  1.00 93.98           N  
ATOM   1579  CA  LEU A 195      21.525  18.662 -29.662  1.00 93.98           C  
ATOM   1580  C   LEU A 195      22.728  19.152 -28.869  1.00 93.98           C  
ATOM   1581  CB  LEU A 195      21.011  17.348 -29.053  1.00 93.98           C  
ATOM   1582  O   LEU A 195      22.551  19.940 -27.945  1.00 93.98           O  
ATOM   1583  CG  LEU A 195      19.573  17.004 -29.457  1.00 93.98           C  
ATOM   1584  CD1 LEU A 195      19.271  15.573 -29.032  1.00 93.98           C  
ATOM   1585  CD2 LEU A 195      18.560  17.937 -28.786  1.00 93.98           C  
ATOM   1586  N   VAL A 196      23.930  18.682 -29.203  1.00 94.66           N  
ATOM   1587  CA  VAL A 196      25.158  19.067 -28.504  1.00 94.66           C  
ATOM   1588  C   VAL A 196      25.306  20.597 -28.491  1.00 94.66           C  
ATOM   1589  CB  VAL A 196      26.377  18.337 -29.104  1.00 94.66           C  
ATOM   1590  O   VAL A 196      25.061  21.253 -29.501  1.00 94.66           O  
ATOM   1591  CG1 VAL A 196      27.701  18.797 -28.494  1.00 94.66           C  
ATOM   1592  CG2 VAL A 196      26.312  16.830 -28.819  1.00 94.66           C  
ATOM   1593  N   HIS A 197      25.681  21.155 -27.335  1.00 93.38           N  
ATOM   1594  CA  HIS A 197      25.749  22.597 -27.024  1.00 93.38           C  
ATOM   1595  C   HIS A 197      24.411  23.339 -26.871  1.00 93.38           C  
ATOM   1596  CB  HIS A 197      26.708  23.337 -27.969  1.00 93.38           C  
ATOM   1597  O   HIS A 197      24.405  24.528 -26.564  1.00 93.38           O  
ATOM   1598  CG  HIS A 197      28.073  22.721 -27.995  1.00 93.38           C  
ATOM   1599  CD2 HIS A 197      28.718  22.173 -29.069  1.00 93.38           C  
ATOM   1600  ND1 HIS A 197      28.890  22.587 -26.901  1.00 93.38           N  
ATOM   1601  CE1 HIS A 197      30.002  21.950 -27.303  1.00 93.38           C  
ATOM   1602  NE2 HIS A 197      29.946  21.672 -28.618  1.00 93.38           N  
ATOM   1603  N   LEU A 198      23.266  22.669 -27.026  1.00 95.74           N  
ATOM   1604  CA  LEU A 198      21.970  23.275 -26.712  1.00 95.74           C  
ATOM   1605  C   LEU A 198      21.629  23.137 -25.228  1.00 95.74           C  
ATOM   1606  CB  LEU A 198      20.859  22.691 -27.595  1.00 95.74           C  
ATOM   1607  O   LEU A 198      22.021  22.169 -24.568  1.00 95.74           O  
ATOM   1608  CG  LEU A 198      21.048  22.908 -29.107  1.00 95.74           C  
ATOM   1609  CD1 LEU A 198      19.785  22.422 -29.826  1.00 95.74           C  
ATOM   1610  CD2 LEU A 198      21.241  24.383 -29.473  1.00 95.74           C  
ATOM   1611  N   LYS A 199      20.830  24.072 -24.709  1.00 94.05           N  
ATOM   1612  CA  LYS A 199      20.268  23.997 -23.355  1.00 94.05           C  
ATOM   1613  C   LYS A 199      18.872  23.372 -23.382  1.00 94.05           C  
ATOM   1614  CB  LYS A 199      20.287  25.393 -22.712  1.00 94.05           C  
ATOM   1615  O   LYS A 199      18.212  23.363 -24.420  1.00 94.05           O  
ATOM   1616  CG  LYS A 199      21.739  25.803 -22.447  1.00 94.05           C  
ATOM   1617  CD  LYS A 199      21.862  27.153 -21.743  1.00 94.05           C  
ATOM   1618  CE  LYS A 199      23.364  27.381 -21.542  1.00 94.05           C  
ATOM   1619  NZ  LYS A 199      23.666  28.682 -20.909  1.00 94.05           N  
ATOM   1620  N   PRO A 200      18.356  22.878 -22.240  1.00 93.21           N  
ATOM   1621  CA  PRO A 200      17.001  22.327 -22.164  1.00 93.21           C  
ATOM   1622  C   PRO A 200      15.907  23.267 -22.696  1.00 93.21           C  
ATOM   1623  CB  PRO A 200      16.791  22.013 -20.680  1.00 93.21           C  
ATOM   1624  O   PRO A 200      14.941  22.791 -23.287  1.00 93.21           O  
ATOM   1625  CG  PRO A 200      18.203  21.699 -20.190  1.00 93.21           C  
ATOM   1626  CD  PRO A 200      19.062  22.679 -20.981  1.00 93.21           C  
ATOM   1627  N   ALA A 201      16.074  24.582 -22.527  1.00 93.23           N  
ATOM   1628  CA  ALA A 201      15.143  25.595 -23.027  1.00 93.23           C  
ATOM   1629  C   ALA A 201      15.084  25.685 -24.566  1.00 93.23           C  
ATOM   1630  CB  ALA A 201      15.538  26.939 -22.403  1.00 93.23           C  
ATOM   1631  O   ALA A 201      14.065  26.104 -25.101  1.00 93.23           O  
ATOM   1632  N   ASP A 202      16.131  25.248 -25.275  1.00 93.25           N  
ATOM   1633  CA  ASP A 202      16.203  25.255 -26.747  1.00 93.25           C  
ATOM   1634  C   ASP A 202      15.663  23.953 -27.376  1.00 93.25           C  
ATOM   1635  CB  ASP A 202      17.661  25.453 -27.190  1.00 93.25           C  
ATOM   1636  O   ASP A 202      15.671  23.768 -28.603  1.00 93.25           O  
ATOM   1637  CG  ASP A 202      18.365  26.624 -26.506  1.00 93.25           C  
ATOM   1638  OD1 ASP A 202      17.798  27.737 -26.518  1.00 93.25           O  
ATOM   1639  OD2 ASP A 202      19.462  26.371 -25.953  1.00 93.25           O  
ATOM   1640  N   VAL A 203      15.272  22.995 -26.530  1.00 92.70           N  
ATOM   1641  CA  VAL A 203      14.918  21.625 -26.924  1.00 92.70           C  
ATOM   1642  C   VAL A 203      13.495  21.271 -26.508  1.00 92.70           C  
ATOM   1643  CB  VAL A 203      15.941  20.618 -26.359  1.00 92.70           C  
ATOM   1644  O   VAL A 203      12.754  20.728 -27.321  1.00 92.70           O  
ATOM   1645  CG1 VAL A 203      15.602  19.179 -26.761  1.00 92.70           C  
ATOM   1646  CG2 VAL A 203      17.360  20.907 -26.875  1.00 92.70           C  
ATOM   1647  N   TYR A 204      13.106  21.568 -25.268  1.00 92.88           N  
ATOM   1648  CA  TYR A 204      11.796  21.202 -24.731  1.00 92.88           C  
ATOM   1649  C   TYR A 204      10.810  22.372 -24.753  1.00 92.88           C  
ATOM   1650  CB  TYR A 204      11.959  20.650 -23.312  1.00 92.88           C  
ATOM   1651  O   TYR A 204      11.197  23.534 -24.858  1.00 92.88           O  
ATOM   1652  CG  TYR A 204      12.928  19.495 -23.186  1.00 92.88           C  
ATOM   1653  CD1 TYR A 204      12.623  18.247 -23.763  1.00 92.88           C  
ATOM   1654  CD2 TYR A 204      14.124  19.668 -22.469  1.00 92.88           C  
ATOM   1655  CE1 TYR A 204      13.493  17.158 -23.578  1.00 92.88           C  
ATOM   1656  CE2 TYR A 204      15.001  18.586 -22.286  1.00 92.88           C  
ATOM   1657  OH  TYR A 204      15.442  16.246 -22.536  1.00 92.88           O  
ATOM   1658  CZ  TYR A 204      14.665  17.321 -22.814  1.00 92.88           C  
ATOM   1659  N   SER A 205       9.520  22.067 -24.587  1.00 90.41           N  
ATOM   1660  CA  SER A 205       8.498  23.089 -24.345  1.00 90.41           C  
ATOM   1661  C   SER A 205       8.809  23.890 -23.066  1.00 90.41           C  
ATOM   1662  CB  SER A 205       7.107  22.442 -24.283  1.00 90.41           C  
ATOM   1663  O   SER A 205       9.450  23.351 -22.159  1.00 90.41           O  
ATOM   1664  OG  SER A 205       7.016  21.497 -23.234  1.00 90.41           O  
ATOM   1665  N   PRO A 206       8.362  25.157 -22.939  1.00 91.25           N  
ATOM   1666  CA  PRO A 206       8.718  26.015 -21.802  1.00 91.25           C  
ATOM   1667  C   PRO A 206       8.416  25.394 -20.430  1.00 91.25           C  
ATOM   1668  CB  PRO A 206       7.927  27.311 -22.015  1.00 91.25           C  
ATOM   1669  O   PRO A 206       9.244  25.456 -19.522  1.00 91.25           O  
ATOM   1670  CG  PRO A 206       7.779  27.385 -23.533  1.00 91.25           C  
ATOM   1671  CD  PRO A 206       7.628  25.922 -23.940  1.00 91.25           C  
ATOM   1672  N   GLU A 207       7.262  24.737 -20.297  1.00 89.93           N  
ATOM   1673  CA  GLU A 207       6.852  24.043 -19.072  1.00 89.93           C  
ATOM   1674  C   GLU A 207       7.767  22.848 -18.765  1.00 89.93           C  
ATOM   1675  CB  GLU A 207       5.395  23.593 -19.249  1.00 89.93           C  
ATOM   1676  O   GLU A 207       8.255  22.688 -17.641  1.00 89.93           O  
ATOM   1677  CG  GLU A 207       4.795  23.012 -17.961  1.00 89.93           C  
ATOM   1678  CD  GLU A 207       3.366  22.476 -18.147  1.00 89.93           C  
ATOM   1679  OE1 GLU A 207       2.837  21.938 -17.149  1.00 89.93           O  
ATOM   1680  OE2 GLU A 207       2.835  22.555 -19.278  1.00 89.93           O  
ATOM   1681  N   ALA A 208       8.065  22.027 -19.777  1.00 92.69           N  
ATOM   1682  CA  ALA A 208       8.934  20.875 -19.602  1.00 92.69           C  
ATOM   1683  C   ALA A 208      10.382  21.292 -19.295  1.00 92.69           C  
ATOM   1684  CB  ALA A 208       8.836  19.976 -20.838  1.00 92.69           C  
ATOM   1685  O   ALA A 208      11.015  20.713 -18.406  1.00 92.69           O  
ATOM   1686  N   ALA A 209      10.887  22.321 -19.980  1.00 94.24           N  
ATOM   1687  CA  ALA A 209      12.215  22.881 -19.775  1.00 94.24           C  
ATOM   1688  C   ALA A 209      12.389  23.428 -18.353  1.00 94.24           C  
ATOM   1689  CB  ALA A 209      12.461  23.978 -20.816  1.00 94.24           C  
ATOM   1690  O   ALA A 209      13.401  23.127 -17.723  1.00 94.24           O  
ATOM   1691  N   ALA A 210      11.403  24.160 -17.820  1.00 94.31           N  
ATOM   1692  CA  ALA A 210      11.459  24.712 -16.466  1.00 94.31           C  
ATOM   1693  C   ALA A 210      11.686  23.616 -15.412  1.00 94.31           C  
ATOM   1694  CB  ALA A 210      10.166  25.493 -16.203  1.00 94.31           C  
ATOM   1695  O   ALA A 210      12.629  23.693 -14.622  1.00 94.31           O  
ATOM   1696  N   LYS A 211      10.899  22.533 -15.469  1.00 93.10           N  
ATOM   1697  CA  LYS A 211      11.058  21.381 -14.567  1.00 93.10           C  
ATOM   1698  C   LYS A 211      12.398  20.669 -14.767  1.00 93.10           C  
ATOM   1699  CB  LYS A 211       9.858  20.447 -14.766  1.00 93.10           C  
ATOM   1700  O   LYS A 211      13.029  20.233 -13.803  1.00 93.10           O  
ATOM   1701  CG  LYS A 211       9.875  19.247 -13.808  1.00 93.10           C  
ATOM   1702  CD  LYS A 211       8.540  18.497 -13.875  1.00 93.10           C  
ATOM   1703  CE  LYS A 211       8.572  17.267 -12.963  1.00 93.10           C  
ATOM   1704  NZ  LYS A 211       7.280  16.537 -12.988  1.00 93.10           N  
ATOM   1705  N   VAL A 212      12.873  20.551 -16.008  1.00 94.58           N  
ATOM   1706  CA  VAL A 212      14.179  19.946 -16.305  1.00 94.58           C  
ATOM   1707  C   VAL A 212      15.328  20.774 -15.721  1.00 94.58           C  
ATOM   1708  CB  VAL A 212      14.347  19.733 -17.820  1.00 94.58           C  
ATOM   1709  O   VAL A 212      16.255  20.186 -15.168  1.00 94.58           O  
ATOM   1710  CG1 VAL A 212      15.766  19.314 -18.199  1.00 94.58           C  
ATOM   1711  CG2 VAL A 212      13.450  18.592 -18.313  1.00 94.58           C  
ATOM   1712  N   ILE A 213      15.260  22.103 -15.815  1.00 94.32           N  
ATOM   1713  CA  ILE A 213      16.266  23.026 -15.272  1.00 94.32           C  
ATOM   1714  C   ILE A 213      16.266  22.975 -13.742  1.00 94.32           C  
ATOM   1715  CB  ILE A 213      16.022  24.457 -15.809  1.00 94.32           C  
ATOM   1716  O   ILE A 213      17.324  22.798 -13.145  1.00 94.32           O  
ATOM   1717  CG1 ILE A 213      16.313  24.512 -17.328  1.00 94.32           C  
ATOM   1718  CG2 ILE A 213      16.900  25.491 -15.077  1.00 94.32           C  
ATOM   1719  CD1 ILE A 213      15.732  25.751 -18.022  1.00 94.32           C  
ATOM   1720  N   GLU A 214      15.093  23.040 -13.107  1.00 94.45           N  
ATOM   1721  CA  GLU A 214      14.964  22.953 -11.646  1.00 94.45           C  
ATOM   1722  C   GLU A 214      15.573  21.648 -11.103  1.00 94.45           C  
ATOM   1723  CB  GLU A 214      13.469  23.008 -11.289  1.00 94.45           C  
ATOM   1724  O   GLU A 214      16.309  21.624 -10.115  1.00 94.45           O  
ATOM   1725  CG  GLU A 214      13.227  23.130  -9.775  1.00 94.45           C  
ATOM   1726  CD  GLU A 214      11.838  22.647  -9.338  1.00 94.45           C  
ATOM   1727  OE1 GLU A 214      11.734  22.273  -8.140  1.00 94.45           O  
ATOM   1728  OE2 GLU A 214      10.936  22.516 -10.189  1.00 94.45           O  
ATOM   1729  N   THR A 215      15.284  20.532 -11.771  1.00 94.03           N  
ATOM   1730  CA  THR A 215      15.777  19.213 -11.359  1.00 94.03           C  
ATOM   1731  C   THR A 215      17.271  19.031 -11.638  1.00 94.03           C  
ATOM   1732  CB  THR A 215      14.949  18.089 -11.988  1.00 94.03           C  
ATOM   1733  O   THR A 215      17.952  18.405 -10.828  1.00 94.03           O  
ATOM   1734  CG2 THR A 215      13.526  18.034 -11.437  1.00 94.03           C  
ATOM   1735  OG1 THR A 215      14.813  18.273 -13.368  1.00 94.03           O  
ATOM   1736  N   ASP A 216      17.807  19.605 -12.721  1.00 93.82           N  
ATOM   1737  CA  ASP A 216      19.258  19.673 -12.954  1.00 93.82           C  
ATOM   1738  C   ASP A 216      19.955  20.458 -11.845  1.00 93.82           C  
ATOM   1739  CB  ASP A 216      19.570  20.370 -14.286  1.00 93.82           C  
ATOM   1740  O   ASP A 216      20.958  20.005 -11.300  1.00 93.82           O  
ATOM   1741  CG  ASP A 216      19.463  19.468 -15.502  1.00 93.82           C  
ATOM   1742  OD1 ASP A 216      18.918  18.345 -15.416  1.00 93.82           O  
ATOM   1743  OD2 ASP A 216      19.935  19.886 -16.577  1.00 93.82           O  
ATOM   1744  N   GLU A 217      19.411  21.615 -11.470  1.00 92.39           N  
ATOM   1745  CA  GLU A 217      19.974  22.444 -10.407  1.00 92.39           C  
ATOM   1746  C   GLU A 217      20.003  21.724  -9.067  1.00 92.39           C  
ATOM   1747  CB  GLU A 217      19.200  23.758 -10.284  1.00 92.39           C  
ATOM   1748  O   GLU A 217      21.001  21.816  -8.354  1.00 92.39           O  
ATOM   1749  CG  GLU A 217      19.594  24.671 -11.442  1.00 92.39           C  
ATOM   1750  CD  GLU A 217      18.992  26.069 -11.361  1.00 92.39           C  
ATOM   1751  OE1 GLU A 217      19.508  26.878 -12.172  1.00 92.39           O  
ATOM   1752  OE2 GLU A 217      18.128  26.321 -10.496  1.00 92.39           O  
ATOM   1753  N   LYS A 218      18.970  20.941  -8.739  1.00 92.27           N  
ATOM   1754  CA  LYS A 218      18.975  20.103  -7.532  1.00 92.27           C  
ATOM   1755  C   LYS A 218      20.120  19.091  -7.548  1.00 92.27           C  
ATOM   1756  CB  LYS A 218      17.618  19.406  -7.352  1.00 92.27           C  
ATOM   1757  O   LYS A 218      20.816  18.976  -6.539  1.00 92.27           O  
ATOM   1758  CG  LYS A 218      16.545  20.399  -6.885  1.00 92.27           C  
ATOM   1759  CD  LYS A 218      15.160  19.747  -6.781  1.00 92.27           C  
ATOM   1760  CE  LYS A 218      14.134  20.848  -6.485  1.00 92.27           C  
ATOM   1761  NZ  LYS A 218      12.728  20.385  -6.558  1.00 92.27           N  
ATOM   1762  N   VAL A 219      20.343  18.413  -8.676  1.00 92.93           N  
ATOM   1763  CA  VAL A 219      21.437  17.439  -8.844  1.00 92.93           C  
ATOM   1764  C   VAL A 219      22.796  18.132  -8.755  1.00 92.93           C  
ATOM   1765  CB  VAL A 219      21.290  16.678 -10.176  1.00 92.93           C  
ATOM   1766  O   VAL A 219      23.662  17.687  -8.006  1.00 92.93           O  
ATOM   1767  CG1 VAL A 219      22.481  15.757 -10.478  1.00 92.93           C  
ATOM   1768  CG2 VAL A 219      20.027  15.811 -10.164  1.00 92.93           C  
ATOM   1769  N   PHE A 220      22.977  19.256  -9.451  1.00 90.74           N  
ATOM   1770  CA  PHE A 220      24.233  20.007  -9.449  1.00 90.74           C  
ATOM   1771  C   PHE A 220      24.552  20.653  -8.097  1.00 90.74           C  
ATOM   1772  CB  PHE A 220      24.191  21.088 -10.539  1.00 90.74           C  
ATOM   1773  O   PHE A 220      25.723  20.734  -7.727  1.00 90.74           O  
ATOM   1774  CG  PHE A 220      24.398  20.582 -11.953  1.00 90.74           C  
ATOM   1775  CD1 PHE A 220      25.583  19.899 -12.280  1.00 90.74           C  
ATOM   1776  CD2 PHE A 220      23.450  20.840 -12.960  1.00 90.74           C  
ATOM   1777  CE1 PHE A 220      25.829  19.489 -13.599  1.00 90.74           C  
ATOM   1778  CE2 PHE A 220      23.685  20.411 -14.278  1.00 90.74           C  
ATOM   1779  CZ  PHE A 220      24.880  19.747 -14.602  1.00 90.74           C  
ATOM   1780  N   ARG A 221      23.544  21.135  -7.365  1.00 88.50           N  
ATOM   1781  CA  ARG A 221      23.736  21.834  -6.088  1.00 88.50           C  
ATOM   1782  C   ARG A 221      24.016  20.875  -4.937  1.00 88.50           C  
ATOM   1783  CB  ARG A 221      22.516  22.725  -5.818  1.00 88.50           C  
ATOM   1784  O   ARG A 221      24.837  21.192  -4.085  1.00 88.50           O  
ATOM   1785  CG  ARG A 221      22.710  23.638  -4.602  1.00 88.50           C  
ATOM   1786  CD  ARG A 221      21.523  24.599  -4.483  1.00 88.50           C  
ATOM   1787  NE  ARG A 221      21.713  25.554  -3.376  1.00 88.50           N  
ATOM   1788  NH1 ARG A 221      19.822  26.808  -3.742  1.00 88.50           N  
ATOM   1789  NH2 ARG A 221      21.188  27.335  -2.058  1.00 88.50           N  
ATOM   1790  CZ  ARG A 221      20.910  26.557  -3.066  1.00 88.50           C  
ATOM   1791  N   HIS A 222      23.346  19.725  -4.912  1.00 89.24           N  
ATOM   1792  CA  HIS A 222      23.443  18.777  -3.798  1.00 89.24           C  
ATOM   1793  C   HIS A 222      24.331  17.567  -4.106  1.00 89.24           C  
ATOM   1794  CB  HIS A 222      22.037  18.348  -3.366  1.00 89.24           C  
ATOM   1795  O   HIS A 222      24.632  16.806  -3.194  1.00 89.24           O  
ATOM   1796  CG  HIS A 222      21.134  19.503  -3.028  1.00 89.24           C  
ATOM   1797  CD2 HIS A 222      21.032  20.161  -1.833  1.00 89.24           C  
ATOM   1798  ND1 HIS A 222      20.270  20.107  -3.906  1.00 89.24           N  
ATOM   1799  CE1 HIS A 222      19.649  21.104  -3.259  1.00 89.24           C  
ATOM   1800  NE2 HIS A 222      20.093  21.189  -1.996  1.00 89.24           N  
ATOM   1801  N   ASN A 223      24.758  17.379  -5.362  1.00 86.70           N  
ATOM   1802  CA  ASN A 223      25.518  16.207  -5.810  1.00 86.70           C  
ATOM   1803  C   ASN A 223      24.819  14.873  -5.473  1.00 86.70           C  
ATOM   1804  CB  ASN A 223      26.969  16.306  -5.309  1.00 86.70           C  
ATOM   1805  O   ASN A 223      25.462  13.889  -5.116  1.00 86.70           O  
ATOM   1806  CG  ASN A 223      27.788  17.383  -5.997  1.00 86.70           C  
ATOM   1807  ND2 ASN A 223      28.753  17.927  -5.294  1.00 86.70           N  
ATOM   1808  OD1 ASN A 223      27.630  17.715  -7.166  1.00 86.70           O  
ATOM   1809  N   VAL A 224      23.491  14.834  -5.606  1.00 90.24           N  
ATOM   1810  CA  VAL A 224      22.671  13.635  -5.369  1.00 90.24           C  
ATOM   1811  C   VAL A 224      21.949  13.210  -6.637  1.00 90.24           C  
ATOM   1812  CB  VAL A 224      21.668  13.810  -4.212  1.00 90.24           C  
ATOM   1813  O   VAL A 224      21.641  14.036  -7.498  1.00 90.24           O  
ATOM   1814  CG1 VAL A 224      22.385  14.097  -2.891  1.00 90.24           C  
ATOM   1815  CG2 VAL A 224      20.620  14.895  -4.490  1.00 90.24           C  
ATOM   1816  N   SER A 225      21.645  11.917  -6.747  1.00 93.41           N  
ATOM   1817  CA  SER A 225      20.750  11.439  -7.796  1.00 93.41           C  
ATOM   1818  C   SER A 225      19.302  11.826  -7.503  1.00 93.41           C  
ATOM   1819  CB  SER A 225      20.863   9.928  -7.992  1.00 93.41           C  
ATOM   1820  O   SER A 225      18.877  11.780  -6.350  1.00 93.41           O  
ATOM   1821  OG  SER A 225      20.464   9.224  -6.830  1.00 93.41           O  
ATOM   1822  N   LEU A 226      18.532  12.122  -8.545  1.00 94.83           N  
ATOM   1823  CA  LEU A 226      17.119  12.480  -8.447  1.00 94.83           C  
ATOM   1824  C   LEU A 226      16.303  11.659  -9.446  1.00 94.83           C  
ATOM   1825  CB  LEU A 226      16.990  13.991  -8.704  1.00 94.83           C  
ATOM   1826  O   LEU A 226      16.688  11.571 -10.610  1.00 94.83           O  
ATOM   1827  CG  LEU A 226      15.555  14.534  -8.596  1.00 94.83           C  
ATOM   1828  CD1 LEU A 226      15.013  14.488  -7.168  1.00 94.83           C  
ATOM   1829  CD2 LEU A 226      15.538  15.985  -9.060  1.00 94.83           C  
ATOM   1830  N   THR A 227      15.169  11.114  -9.007  1.00 97.07           N  
ATOM   1831  CA  THR A 227      14.218  10.389  -9.861  1.00 97.07           C  
ATOM   1832  C   THR A 227      12.857  11.072  -9.803  1.00 97.07           C  
ATOM   1833  CB  THR A 227      14.086   8.914  -9.459  1.00 97.07           C  
ATOM   1834  O   THR A 227      12.399  11.416  -8.715  1.00 97.07           O  
ATOM   1835  CG2 THR A 227      13.256   8.111 -10.460  1.00 97.07           C  
ATOM   1836  OG1 THR A 227      15.349   8.284  -9.413  1.00 97.07           O  
ATOM   1837  N   TYR A 228      12.215  11.294 -10.949  1.00 96.19           N  
ATOM   1838  CA  TYR A 228      10.907  11.947 -11.026  1.00 96.19           C  
ATOM   1839  C   TYR A 228      10.157  11.584 -12.314  1.00 96.19           C  
ATOM   1840  CB  TYR A 228      11.096  13.469 -10.915  1.00 96.19           C  
ATOM   1841  O   TYR A 228      10.770  11.270 -13.329  1.00 96.19           O  
ATOM   1842  CG  TYR A 228      11.857  14.107 -12.065  1.00 96.19           C  
ATOM   1843  CD1 TYR A 228      13.267  14.154 -12.070  1.00 96.19           C  
ATOM   1844  CD2 TYR A 228      11.139  14.633 -13.150  1.00 96.19           C  
ATOM   1845  CE1 TYR A 228      13.956  14.736 -13.154  1.00 96.19           C  
ATOM   1846  CE2 TYR A 228      11.822  15.222 -14.223  1.00 96.19           C  
ATOM   1847  OH  TYR A 228      13.844  15.835 -15.314  1.00 96.19           O  
ATOM   1848  CZ  TYR A 228      13.228  15.276 -14.237  1.00 96.19           C  
ATOM   1849  N   GLU A 229       8.827  11.678 -12.295  1.00 95.00           N  
ATOM   1850  CA  GLU A 229       7.991  11.487 -13.487  1.00 95.00           C  
ATOM   1851  C   GLU A 229       7.770  12.819 -14.221  1.00 95.00           C  
ATOM   1852  CB  GLU A 229       6.647  10.829 -13.129  1.00 95.00           C  
ATOM   1853  O   GLU A 229       7.539  13.867 -13.596  1.00 95.00           O  
ATOM   1854  CG  GLU A 229       6.798   9.438 -12.488  1.00 95.00           C  
ATOM   1855  CD  GLU A 229       5.454   8.724 -12.212  1.00 95.00           C  
ATOM   1856  OE1 GLU A 229       5.499   7.515 -11.897  1.00 95.00           O  
ATOM   1857  OE2 GLU A 229       4.365   9.356 -12.297  1.00 95.00           O  
ATOM   1858  N   GLN A 230       7.820  12.805 -15.553  1.00 94.57           N  
ATOM   1859  CA  GLN A 230       7.540  13.973 -16.384  1.00 94.57           C  
ATOM   1860  C   GLN A 230       6.944  13.581 -17.737  1.00 94.57           C  
ATOM   1861  CB  GLN A 230       8.824  14.802 -16.545  1.00 94.57           C  
ATOM   1862  O   GLN A 230       7.409  12.655 -18.393  1.00 94.57           O  
ATOM   1863  CG  GLN A 230       8.623  16.036 -17.437  1.00 94.57           C  
ATOM   1864  CD  GLN A 230       9.785  17.022 -17.406  1.00 94.57           C  
ATOM   1865  NE2 GLN A 230       9.514  18.264 -17.718  1.00 94.57           N  
ATOM   1866  OE1 GLN A 230      10.922  16.719 -17.080  1.00 94.57           O  
ATOM   1867  N   TRP A 231       5.936  14.336 -18.170  1.00 93.17           N  
ATOM   1868  CA  TRP A 231       5.411  14.256 -19.527  1.00 93.17           C  
ATOM   1869  C   TRP A 231       6.295  15.043 -20.489  1.00 93.17           C  
ATOM   1870  CB  TRP A 231       3.966  14.751 -19.553  1.00 93.17           C  
ATOM   1871  O   TRP A 231       6.645  16.190 -20.207  1.00 93.17           O  
ATOM   1872  CG  TRP A 231       3.010  13.826 -18.872  1.00 93.17           C  
ATOM   1873  CD1 TRP A 231       2.646  13.863 -17.569  1.00 93.17           C  
ATOM   1874  CD2 TRP A 231       2.287  12.703 -19.458  1.00 93.17           C  
ATOM   1875  CE2 TRP A 231       1.484  12.104 -18.442  1.00 93.17           C  
ATOM   1876  CE3 TRP A 231       2.230  12.134 -20.747  1.00 93.17           C  
ATOM   1877  NE1 TRP A 231       1.752  12.842 -17.310  1.00 93.17           N  
ATOM   1878  CH2 TRP A 231       0.615  10.463 -19.991  1.00 93.17           C  
ATOM   1879  CZ2 TRP A 231       0.654  11.004 -18.694  1.00 93.17           C  
ATOM   1880  CZ3 TRP A 231       1.403  11.026 -21.014  1.00 93.17           C  
ATOM   1881  N   LEU A 232       6.642  14.418 -21.609  1.00 94.17           N  
ATOM   1882  CA  LEU A 232       7.404  15.015 -22.700  1.00 94.17           C  
ATOM   1883  C   LEU A 232       6.657  14.807 -24.018  1.00 94.17           C  
ATOM   1884  CB  LEU A 232       8.832  14.434 -22.737  1.00 94.17           C  
ATOM   1885  O   LEU A 232       5.912  13.836 -24.188  1.00 94.17           O  
ATOM   1886  CG  LEU A 232       9.667  14.709 -21.469  1.00 94.17           C  
ATOM   1887  CD1 LEU A 232      11.024  14.012 -21.544  1.00 94.17           C  
ATOM   1888  CD2 LEU A 232       9.950  16.201 -21.267  1.00 94.17           C  
ATOM   1889  N   ASP A 233       6.858  15.747 -24.933  1.00 92.10           N  
ATOM   1890  CA  ASP A 233       6.180  15.794 -26.222  1.00 92.10           C  
ATOM   1891  C   ASP A 233       7.138  15.309 -27.320  1.00 92.10           C  
ATOM   1892  CB  ASP A 233       5.665  17.223 -26.485  1.00 92.10           C  
ATOM   1893  O   ASP A 233       8.253  15.816 -27.446  1.00 92.10           O  
ATOM   1894  CG  ASP A 233       4.826  17.818 -25.338  1.00 92.10           C  
ATOM   1895  OD1 ASP A 233       3.801  17.219 -24.933  1.00 92.10           O  
ATOM   1896  OD2 ASP A 233       5.160  18.921 -24.850  1.00 92.10           O  
ATOM   1897  N   TYR A 234       6.699  14.335 -28.116  1.00 92.90           N  
ATOM   1898  CA  TYR A 234       7.352  13.959 -29.365  1.00 92.90           C  
ATOM   1899  C   TYR A 234       7.086  15.015 -30.450  1.00 92.90           C  
ATOM   1900  CB  TYR A 234       6.860  12.579 -29.830  1.00 92.90           C  
ATOM   1901  O   TYR A 234       6.083  15.734 -30.383  1.00 92.90           O  
ATOM   1902  CG  TYR A 234       7.502  11.410 -29.116  1.00 92.90           C  
ATOM   1903  CD1 TYR A 234       8.679  10.836 -29.638  1.00 92.90           C  
ATOM   1904  CD2 TYR A 234       6.931  10.895 -27.938  1.00 92.90           C  
ATOM   1905  CE1 TYR A 234       9.295   9.756 -28.978  1.00 92.90           C  
ATOM   1906  CE2 TYR A 234       7.538   9.804 -27.287  1.00 92.90           C  
ATOM   1907  OH  TYR A 234       9.306   8.205 -27.145  1.00 92.90           O  
ATOM   1908  CZ  TYR A 234       8.722   9.241 -27.798  1.00 92.90           C  
ATOM   1909  N   PRO A 235       7.907  15.076 -31.516  1.00 89.86           N  
ATOM   1910  CA  PRO A 235       7.759  16.083 -32.569  1.00 89.86           C  
ATOM   1911  C   PRO A 235       6.453  15.956 -33.366  1.00 89.86           C  
ATOM   1912  CB  PRO A 235       8.976  15.895 -33.483  1.00 89.86           C  
ATOM   1913  O   PRO A 235       6.001  16.921 -33.973  1.00 89.86           O  
ATOM   1914  CG  PRO A 235       9.989  15.160 -32.608  1.00 89.86           C  
ATOM   1915  CD  PRO A 235       9.093  14.272 -31.761  1.00 89.86           C  
ATOM   1916  N   ASP A 236       5.838  14.771 -33.367  1.00 89.00           N  
ATOM   1917  CA  ASP A 236       4.539  14.510 -33.995  1.00 89.00           C  
ATOM   1918  C   ASP A 236       3.336  14.882 -33.105  1.00 89.00           C  
ATOM   1919  CB  ASP A 236       4.489  13.046 -34.457  1.00 89.00           C  
ATOM   1920  O   ASP A 236       2.188  14.682 -33.501  1.00 89.00           O  
ATOM   1921  CG  ASP A 236       4.610  12.021 -33.326  1.00 89.00           C  
ATOM   1922  OD1 ASP A 236       4.477  12.358 -32.131  1.00 89.00           O  
ATOM   1923  OD2 ASP A 236       4.862  10.839 -33.646  1.00 89.00           O  
ATOM   1924  N   GLY A 237       3.587  15.421 -31.908  1.00 85.89           N  
ATOM   1925  CA  GLY A 237       2.573  15.824 -30.937  1.00 85.89           C  
ATOM   1926  C   GLY A 237       2.139  14.722 -29.968  1.00 85.89           C  
ATOM   1927  O   GLY A 237       1.339  14.994 -29.067  1.00 85.89           O  
ATOM   1928  N   ARG A 238       2.647  13.485 -30.094  1.00 89.53           N  
ATOM   1929  CA  ARG A 238       2.381  12.436 -29.098  1.00 89.53           C  
ATOM   1930  C   ARG A 238       3.023  12.807 -27.765  1.00 89.53           C  
ATOM   1931  CB  ARG A 238       2.886  11.065 -29.570  1.00 89.53           C  
ATOM   1932  O   ARG A 238       4.191  13.167 -27.711  1.00 89.53           O  
ATOM   1933  CG  ARG A 238       2.040  10.504 -30.721  1.00 89.53           C  
ATOM   1934  CD  ARG A 238       2.504   9.097 -31.115  1.00 89.53           C  
ATOM   1935  NE  ARG A 238       3.804   9.135 -31.796  1.00 89.53           N  
ATOM   1936  NH1 ARG A 238       4.261   6.889 -31.922  1.00 89.53           N  
ATOM   1937  NH2 ARG A 238       5.629   8.378 -32.874  1.00 89.53           N  
ATOM   1938  CZ  ARG A 238       4.558   8.131 -32.186  1.00 89.53           C  
ATOM   1939  N   LYS A 239       2.277  12.651 -26.671  1.00 90.66           N  
ATOM   1940  CA  LYS A 239       2.801  12.819 -25.310  1.00 90.66           C  
ATOM   1941  C   LYS A 239       3.117  11.470 -24.685  1.00 90.66           C  
ATOM   1942  CB  LYS A 239       1.838  13.618 -24.427  1.00 90.66           C  
ATOM   1943  O   LYS A 239       2.274  10.569 -24.723  1.00 90.66           O  
ATOM   1944  CG  LYS A 239       1.470  14.973 -25.043  1.00 90.66           C  
ATOM   1945  CD  LYS A 239       1.018  15.949 -23.951  1.00 90.66           C  
ATOM   1946  CE  LYS A 239       0.778  17.343 -24.543  1.00 90.66           C  
ATOM   1947  NZ  LYS A 239       1.552  18.364 -23.804  1.00 90.66           N  
ATOM   1948  N   ALA A 240       4.283  11.372 -24.062  1.00 93.83           N  
ATOM   1949  CA  ALA A 240       4.698  10.211 -23.288  1.00 93.83           C  
ATOM   1950  C   ALA A 240       5.151  10.629 -21.887  1.00 93.83           C  
ATOM   1951  CB  ALA A 240       5.776   9.453 -24.059  1.00 93.83           C  
ATOM   1952  O   ALA A 240       5.694  11.717 -21.688  1.00 93.83           O  
ATOM   1953  N   CYS A 241       4.885   9.773 -20.907  1.00 95.17           N  
ATOM   1954  CA  CYS A 241       5.292   9.954 -19.525  1.00 95.17           C  
ATOM   1955  C   CYS A 241       6.580   9.172 -19.284  1.00 95.17           C  
ATOM   1956  CB  CYS A 241       4.163   9.490 -18.601  1.00 95.17           C  
ATOM   1957  O   CYS A 241       6.602   7.953 -19.452  1.00 95.17           O  
ATOM   1958  SG  CYS A 241       4.488  10.072 -16.914  1.00 95.17           S  
ATOM   1959  N   PHE A 242       7.631   9.868 -18.866  1.00 96.94           N  
ATOM   1960  CA  PHE A 242       8.924   9.273 -18.568  1.00 96.94           C  
ATOM   1961  C   PHE A 242       9.219   9.317 -17.073  1.00 96.94           C  
ATOM   1962  CB  PHE A 242      10.026   9.956 -19.384  1.00 96.94           C  
ATOM   1963  O   PHE A 242       9.064  10.356 -16.429  1.00 96.94           O  
ATOM   1964  CG  PHE A 242       9.923   9.683 -20.870  1.00 96.94           C  
ATOM   1965  CD1 PHE A 242      10.540   8.544 -21.419  1.00 96.94           C  
ATOM   1966  CD2 PHE A 242       9.195  10.554 -21.703  1.00 96.94           C  
ATOM   1967  CE1 PHE A 242      10.424   8.269 -22.791  1.00 96.94           C  
ATOM   1968  CE2 PHE A 242       9.102  10.293 -23.080  1.00 96.94           C  
ATOM   1969  CZ  PHE A 242       9.704   9.144 -23.622  1.00 96.94           C  
ATOM   1970  N   GLU A 243       9.710   8.203 -16.541  1.00 97.82           N  
ATOM   1971  CA  GLU A 243      10.404   8.147 -15.259  1.00 97.82           C  
ATOM   1972  C   GLU A 243      11.871   8.511 -15.509  1.00 97.82           C  
ATOM   1973  CB  GLU A 243      10.237   6.750 -14.646  1.00 97.82           C  
ATOM   1974  O   GLU A 243      12.632   7.738 -16.094  1.00 97.82           O  
ATOM   1975  CG  GLU A 243      10.791   6.647 -13.219  1.00 97.82           C  
ATOM   1976  CD  GLU A 243      10.660   5.202 -12.711  1.00 97.82           C  
ATOM   1977  OE1 GLU A 243      11.599   4.412 -12.961  1.00 97.82           O  
ATOM   1978  OE2 GLU A 243       9.607   4.859 -12.117  1.00 97.82           O  
ATOM   1979  N   ILE A 244      12.251   9.729 -15.127  1.00 97.69           N  
ATOM   1980  CA  ILE A 244      13.570  10.297 -15.395  1.00 97.69           C  
ATOM   1981  C   ILE A 244      14.428  10.191 -14.143  1.00 97.69           C  
ATOM   1982  CB  ILE A 244      13.482  11.746 -15.916  1.00 97.69           C  
ATOM   1983  O   ILE A 244      14.088  10.751 -13.102  1.00 97.69           O  
ATOM   1984  CG1 ILE A 244      12.626  11.799 -17.201  1.00 97.69           C  
ATOM   1985  CG2 ILE A 244      14.899  12.303 -16.179  1.00 97.69           C  
ATOM   1986  CD1 ILE A 244      12.409  13.212 -17.751  1.00 97.69           C  
ATOM   1987  N   ARG A 245      15.585   9.541 -14.264  1.00 97.53           N  
ATOM   1988  CA  ARG A 245      16.632   9.482 -13.246  1.00 97.53           C  
ATOM   1989  C   ARG A 245      17.855  10.263 -13.699  1.00 97.53           C  
ATOM   1990  CB  ARG A 245      16.960   8.021 -12.934  1.00 97.53           C  
ATOM   1991  O   ARG A 245      18.427   9.975 -14.744  1.00 97.53           O  
ATOM   1992  CG  ARG A 245      17.971   7.923 -11.785  1.00 97.53           C  
ATOM   1993  CD  ARG A 245      18.211   6.459 -11.425  1.00 97.53           C  
ATOM   1994  NE  ARG A 245      19.074   6.343 -10.235  1.00 97.53           N  
ATOM   1995  NH1 ARG A 245      19.537   4.104 -10.426  1.00 97.53           N  
ATOM   1996  NH2 ARG A 245      20.371   5.267  -8.709  1.00 97.53           N  
ATOM   1997  CZ  ARG A 245      19.656   5.242  -9.799  1.00 97.53           C  
ATOM   1998  N   LYS A 246      18.299  11.211 -12.881  1.00 97.17           N  
ATOM   1999  CA  LYS A 246      19.513  12.003 -13.095  1.00 97.17           C  
ATOM   2000  C   LYS A 246      20.567  11.638 -12.065  1.00 97.17           C  
ATOM   2001  CB  LYS A 246      19.184  13.494 -13.047  1.00 97.17           C  
ATOM   2002  O   LYS A 246      20.245  11.487 -10.887  1.00 97.17           O  
ATOM   2003  CG  LYS A 246      18.255  13.907 -14.190  1.00 97.17           C  
ATOM   2004  CD  LYS A 246      17.929  15.395 -14.088  1.00 97.17           C  
ATOM   2005  CE  LYS A 246      16.974  15.757 -15.221  1.00 97.17           C  
ATOM   2006  NZ  LYS A 246      16.561  17.167 -15.121  1.00 97.17           N  
ATOM   2007  N   VAL A 247      21.814  11.501 -12.500  1.00 94.89           N  
ATOM   2008  CA  VAL A 247      22.953  11.107 -11.662  1.00 94.89           C  
ATOM   2009  C   VAL A 247      24.143  12.015 -11.985  1.00 94.89           C  
ATOM   2010  CB  VAL A 247      23.319   9.623 -11.884  1.00 94.89           C  
ATOM   2011  O   VAL A 247      24.427  12.215 -13.166  1.00 94.89           O  
ATOM   2012  CG1 VAL A 247      24.377   9.152 -10.879  1.00 94.89           C  
ATOM   2013  CG2 VAL A 247      22.104   8.692 -11.725  1.00 94.89           C  
ATOM   2014  N   PRO A 248      24.843  12.584 -10.987  1.00 94.52           N  
ATOM   2015  CA  PRO A 248      26.060  13.352 -11.243  1.00 94.52           C  
ATOM   2016  C   PRO A 248      27.163  12.454 -11.827  1.00 94.52           C  
ATOM   2017  CB  PRO A 248      26.446  13.963  -9.894  1.00 94.52           C  
ATOM   2018  O   PRO A 248      27.333  11.309 -11.410  1.00 94.52           O  
ATOM   2019  CG  PRO A 248      25.859  12.986  -8.874  1.00 94.52           C  
ATOM   2020  CD  PRO A 248      24.591  12.482  -9.555  1.00 94.52           C  
ATOM   2021  N   TYR A 249      27.914  12.980 -12.796  1.00 90.82           N  
ATOM   2022  CA  TYR A 249      29.017  12.279 -13.456  1.00 90.82           C  
ATOM   2023  C   TYR A 249      30.369  12.850 -13.031  1.00 90.82           C  
ATOM   2024  CB  TYR A 249      28.856  12.355 -14.976  1.00 90.82           C  
ATOM   2025  O   TYR A 249      30.589  14.061 -13.121  1.00 90.82           O  
ATOM   2026  CG  TYR A 249      30.034  11.790 -15.750  1.00 90.82           C  
ATOM   2027  CD1 TYR A 249      30.719  12.601 -16.674  1.00 90.82           C  
ATOM   2028  CD2 TYR A 249      30.475  10.472 -15.515  1.00 90.82           C  
ATOM   2029  CE1 TYR A 249      31.838  12.099 -17.366  1.00 90.82           C  
ATOM   2030  CE2 TYR A 249      31.583   9.960 -16.217  1.00 90.82           C  
ATOM   2031  OH  TYR A 249      33.339  10.279 -17.817  1.00 90.82           O  
ATOM   2032  CZ  TYR A 249      32.269  10.773 -17.141  1.00 90.82           C  
ATOM   2033  N   TYR A 250      31.276  11.964 -12.621  1.00 88.90           N  
ATOM   2034  CA  TYR A 250      32.622  12.287 -12.155  1.00 88.90           C  
ATOM   2035  C   TYR A 250      33.679  11.623 -13.040  1.00 88.90           C  
ATOM   2036  CB  TYR A 250      32.786  11.865 -10.688  1.00 88.90           C  
ATOM   2037  O   TYR A 250      33.469  10.513 -13.531  1.00 88.90           O  
ATOM   2038  CG  TYR A 250      31.751  12.453  -9.746  1.00 88.90           C  
ATOM   2039  CD1 TYR A 250      31.989  13.690  -9.121  1.00 88.90           C  
ATOM   2040  CD2 TYR A 250      30.553  11.758  -9.489  1.00 88.90           C  
ATOM   2041  CE1 TYR A 250      31.035  14.239  -8.245  1.00 88.90           C  
ATOM   2042  CE2 TYR A 250      29.593  12.307  -8.622  1.00 88.90           C  
ATOM   2043  OH  TYR A 250      28.890  14.095  -7.194  1.00 88.90           O  
ATOM   2044  CZ  TYR A 250      29.827  13.552  -8.008  1.00 88.90           C  
ATOM   2045  N   ASP A 251      34.818  12.288 -13.226  1.00 85.87           N  
ATOM   2046  CA  ASP A 251      36.005  11.665 -13.812  1.00 85.87           C  
ATOM   2047  C   ASP A 251      36.728  10.740 -12.818  1.00 85.87           C  
ATOM   2048  CB  ASP A 251      36.966  12.719 -14.401  1.00 85.87           C  
ATOM   2049  O   ASP A 251      36.319  10.538 -11.673  1.00 85.87           O  
ATOM   2050  CG  ASP A 251      37.668  13.627 -13.378  1.00 85.87           C  
ATOM   2051  OD1 ASP A 251      37.602  13.316 -12.168  1.00 85.87           O  
ATOM   2052  OD2 ASP A 251      38.393  14.548 -13.794  1.00 85.87           O  
ATOM   2053  N   ARG A 252      37.864  10.193 -13.265  1.00 84.40           N  
ATOM   2054  CA  ARG A 252      38.732   9.322 -12.461  1.00 84.40           C  
ATOM   2055  C   ARG A 252      39.385  10.032 -11.268  1.00 84.40           C  
ATOM   2056  CB  ARG A 252      39.820   8.708 -13.353  1.00 84.40           C  
ATOM   2057  O   ARG A 252      39.839   9.348 -10.358  1.00 84.40           O  
ATOM   2058  CG  ARG A 252      39.255   7.833 -14.481  1.00 84.40           C  
ATOM   2059  CD  ARG A 252      40.408   7.177 -15.247  1.00 84.40           C  
ATOM   2060  NE  ARG A 252      39.922   6.376 -16.387  1.00 84.40           N  
ATOM   2061  NH1 ARG A 252      41.956   5.516 -17.024  1.00 84.40           N  
ATOM   2062  NH2 ARG A 252      40.126   4.990 -18.185  1.00 84.40           N  
ATOM   2063  CZ  ARG A 252      40.667   5.633 -17.189  1.00 84.40           C  
ATOM   2064  N   VAL A 253      39.460  11.363 -11.276  1.00 84.78           N  
ATOM   2065  CA  VAL A 253      40.040  12.189 -10.201  1.00 84.78           C  
ATOM   2066  C   VAL A 253      38.949  12.623  -9.203  1.00 84.78           C  
ATOM   2067  CB  VAL A 253      40.828  13.382 -10.802  1.00 84.78           C  
ATOM   2068  O   VAL A 253      39.243  13.235  -8.181  1.00 84.78           O  
ATOM   2069  CG1 VAL A 253      41.699  14.124  -9.775  1.00 84.78           C  
ATOM   2070  CG2 VAL A 253      41.800  12.913 -11.902  1.00 84.78           C  
ATOM   2071  N   GLY A 254      37.681  12.279  -9.461  1.00 82.19           N  
ATOM   2072  CA  GLY A 254      36.534  12.681  -8.650  1.00 82.19           C  
ATOM   2073  C   GLY A 254      36.018  14.087  -8.972  1.00 82.19           C  
ATOM   2074  O   GLY A 254      35.158  14.601  -8.255  1.00 82.19           O  
ATOM   2075  N   LYS A 255      36.498  14.725 -10.047  1.00 87.13           N  
ATOM   2076  CA  LYS A 255      35.970  16.003 -10.529  1.00 87.13           C  
ATOM   2077  C   LYS A 255      34.660  15.760 -11.277  1.00 87.13           C  
ATOM   2078  CB  LYS A 255      37.007  16.704 -11.418  1.00 87.13           C  
ATOM   2079  O   LYS A 255      34.586  14.943 -12.192  1.00 87.13           O  
ATOM   2080  CG  LYS A 255      36.541  18.116 -11.792  1.00 87.13           C  
ATOM   2081  CD  LYS A 255      37.474  18.784 -12.804  1.00 87.13           C  
ATOM   2082  CE  LYS A 255      36.826  20.117 -13.198  1.00 87.13           C  
ATOM   2083  NZ  LYS A 255      37.538  20.785 -14.307  1.00 87.13           N  
ATOM   2084  N   ARG A 256      33.607  16.486 -10.899  1.00 84.18           N  
ATOM   2085  CA  ARG A 256      32.292  16.394 -11.546  1.00 84.18           C  
ATOM   2086  C   ARG A 256      32.296  17.120 -12.891  1.00 84.18           C  
ATOM   2087  CB  ARG A 256      31.220  16.982 -10.624  1.00 84.18           C  
ATOM   2088  O   ARG A 256      32.302  18.342 -12.894  1.00 84.18           O  
ATOM   2089  CG  ARG A 256      29.807  16.742 -11.188  1.00 84.18           C  
ATOM   2090  CD  ARG A 256      28.805  17.729 -10.595  1.00 84.18           C  
ATOM   2091  NE  ARG A 256      29.107  19.116 -11.010  1.00 84.18           N  
ATOM   2092  NH1 ARG A 256      27.916  20.130  -9.351  1.00 84.18           N  
ATOM   2093  NH2 ARG A 256      28.932  21.382 -10.919  1.00 84.18           N  
ATOM   2094  CZ  ARG A 256      28.656  20.208 -10.424  1.00 84.18           C  
ATOM   2095  N   HIS A 257      32.163  16.387 -13.992  1.00 86.03           N  
ATOM   2096  CA  HIS A 257      32.074  16.954 -15.346  1.00 86.03           C  
ATOM   2097  C   HIS A 257      30.655  17.324 -15.784  1.00 86.03           C  
ATOM   2098  CB  HIS A 257      32.664  15.946 -16.336  1.00 86.03           C  
ATOM   2099  O   HIS A 257      30.476  17.974 -16.814  1.00 86.03           O  
ATOM   2100  CG  HIS A 257      34.153  16.054 -16.406  1.00 86.03           C  
ATOM   2101  CD2 HIS A 257      35.055  15.378 -15.641  1.00 86.03           C  
ATOM   2102  ND1 HIS A 257      34.856  16.917 -17.211  1.00 86.03           N  
ATOM   2103  CE1 HIS A 257      36.162  16.733 -16.969  1.00 86.03           C  
ATOM   2104  NE2 HIS A 257      36.331  15.803 -16.024  1.00 86.03           N  
ATOM   2105  N   GLY A 258      29.634  16.866 -15.060  1.00 92.56           N  
ATOM   2106  CA  GLY A 258      28.265  17.027 -15.523  1.00 92.56           C  
ATOM   2107  C   GLY A 258      27.262  16.119 -14.830  1.00 92.56           C  
ATOM   2108  O   GLY A 258      27.462  15.698 -13.686  1.00 92.56           O  
ATOM   2109  N   LEU A 259      26.193  15.794 -15.552  1.00 95.07           N  
ATOM   2110  CA  LEU A 259      25.207  14.794 -15.150  1.00 95.07           C  
ATOM   2111  C   LEU A 259      24.840  13.863 -16.306  1.00 95.07           C  
ATOM   2112  CB  LEU A 259      23.992  15.468 -14.477  1.00 95.07           C  
ATOM   2113  O   LEU A 259      24.925  14.227 -17.481  1.00 95.07           O  
ATOM   2114  CG  LEU A 259      23.112  16.377 -15.362  1.00 95.07           C  
ATOM   2115  CD1 LEU A 259      22.112  15.610 -16.241  1.00 95.07           C  
ATOM   2116  CD2 LEU A 259      22.274  17.288 -14.467  1.00 95.07           C  
ATOM   2117  N   MET A 260      24.400  12.664 -15.942  1.00 95.30           N  
ATOM   2118  CA  MET A 260      23.774  11.690 -16.828  1.00 95.30           C  
ATOM   2119  C   MET A 260      22.290  11.608 -16.504  1.00 95.30           C  
ATOM   2120  CB  MET A 260      24.405  10.302 -16.674  1.00 95.30           C  
ATOM   2121  O   MET A 260      21.909  11.596 -15.332  1.00 95.30           O  
ATOM   2122  CG  MET A 260      25.920  10.333 -16.840  1.00 95.30           C  
ATOM   2123  SD  MET A 260      26.667   8.696 -17.028  1.00 95.30           S  
ATOM   2124  CE  MET A 260      28.340   9.140 -17.568  1.00 95.30           C  
ATOM   2125  N   GLY A 261      21.460  11.533 -17.534  1.00 96.15           N  
ATOM   2126  CA  GLY A 261      20.029  11.322 -17.410  1.00 96.15           C  
ATOM   2127  C   GLY A 261      19.589  10.053 -18.121  1.00 96.15           C  
ATOM   2128  O   GLY A 261      20.017   9.787 -19.242  1.00 96.15           O  
ATOM   2129  N   PHE A 262      18.709   9.309 -17.461  1.00 97.09           N  
ATOM   2130  CA  PHE A 262      18.039   8.119 -17.967  1.00 97.09           C  
ATOM   2131  C   PHE A 262      16.535   8.370 -17.922  1.00 97.09           C  
ATOM   2132  CB  PHE A 262      18.417   6.896 -17.124  1.00 97.09           C  
ATOM   2133  O   PHE A 262      16.054   8.857 -16.903  1.00 97.09           O  
ATOM   2134  CG  PHE A 262      19.911   6.693 -16.995  1.00 97.09           C  
ATOM   2135  CD1 PHE A 262      20.608   5.943 -17.958  1.00 97.09           C  
ATOM   2136  CD2 PHE A 262      20.612   7.303 -15.936  1.00 97.09           C  
ATOM   2137  CE1 PHE A 262      22.003   5.802 -17.863  1.00 97.09           C  
ATOM   2138  CE2 PHE A 262      22.008   7.166 -15.843  1.00 97.09           C  
ATOM   2139  CZ  PHE A 262      22.703   6.415 -16.808  1.00 97.09           C  
ATOM   2140  N   GLY A 263      15.791   8.068 -18.980  1.00 96.83           N  
ATOM   2141  CA  GLY A 263      14.341   8.258 -19.024  1.00 96.83           C  
ATOM   2142  C   GLY A 263      13.635   7.012 -19.524  1.00 96.83           C  
ATOM   2143  O   GLY A 263      13.744   6.684 -20.701  1.00 96.83           O  
ATOM   2144  N   ARG A 264      12.893   6.334 -18.651  1.00 97.19           N  
ATOM   2145  CA  ARG A 264      12.102   5.157 -19.019  1.00 97.19           C  
ATOM   2146  C   ARG A 264      10.680   5.553 -19.367  1.00 97.19           C  
ATOM   2147  CB  ARG A 264      12.143   4.146 -17.876  1.00 97.19           C  
ATOM   2148  O   ARG A 264      10.035   6.227 -18.569  1.00 97.19           O  
ATOM   2149  CG  ARG A 264      11.290   2.909 -18.205  1.00 97.19           C  
ATOM   2150  CD  ARG A 264      11.628   1.756 -17.268  1.00 97.19           C  
ATOM   2151  NE  ARG A 264      13.004   1.304 -17.519  1.00 97.19           N  
ATOM   2152  NH1 ARG A 264      13.303   0.046 -15.627  1.00 97.19           N  
ATOM   2153  NH2 ARG A 264      14.985   0.365 -17.102  1.00 97.19           N  
ATOM   2154  CZ  ARG A 264      13.754   0.565 -16.740  1.00 97.19           C  
ATOM   2155  N   ASP A 265      10.182   5.113 -20.516  1.00 95.50           N  
ATOM   2156  CA  ASP A 265       8.781   5.322 -20.883  1.00 95.50           C  
ATOM   2157  C   ASP A 265       7.867   4.473 -19.981  1.00 95.50           C  
ATOM   2158  CB  ASP A 265       8.569   5.032 -22.378  1.00 95.50           C  
ATOM   2159  O   ASP A 265       7.947   3.244 -19.958  1.00 95.50           O  
ATOM   2160  CG  ASP A 265       7.203   5.513 -22.891  1.00 95.50           C  
ATOM   2161  OD1 ASP A 265       6.274   5.717 -22.068  1.00 95.50           O  
ATOM   2162  OD2 ASP A 265       7.063   5.693 -24.115  1.00 95.50           O  
ATOM   2163  N   ILE A 266       7.013   5.142 -19.207  1.00 96.00           N  
ATOM   2164  CA  ILE A 266       6.018   4.538 -18.311  1.00 96.00           C  
ATOM   2165  C   ILE A 266       4.587   4.915 -18.718  1.00 96.00           C  
ATOM   2166  CB  ILE A 266       6.314   4.864 -16.828  1.00 96.00           C  
ATOM   2167  O   ILE A 266       3.658   4.772 -17.920  1.00 96.00           O  
ATOM   2168  CG1 ILE A 266       6.282   6.385 -16.561  1.00 96.00           C  
ATOM   2169  CG2 ILE A 266       7.653   4.242 -16.391  1.00 96.00           C  
ATOM   2170  CD1 ILE A 266       6.093   6.736 -15.083  1.00 96.00           C  
ATOM   2171  N   THR A 267       4.383   5.402 -19.945  1.00 93.56           N  
ATOM   2172  CA  THR A 267       3.100   5.952 -20.415  1.00 93.56           C  
ATOM   2173  C   THR A 267       1.954   4.962 -20.264  1.00 93.56           C  
ATOM   2174  CB  THR A 267       3.186   6.364 -21.891  1.00 93.56           C  
ATOM   2175  O   THR A 267       0.893   5.312 -19.748  1.00 93.56           O  
ATOM   2176  CG2 THR A 267       1.927   7.088 -22.373  1.00 93.56           C  
ATOM   2177  OG1 THR A 267       4.230   7.275 -22.064  1.00 93.56           O  
ATOM   2178  N   GLU A 268       2.154   3.718 -20.696  1.00 91.34           N  
ATOM   2179  CA  GLU A 268       1.123   2.684 -20.614  1.00 91.34           C  
ATOM   2180  C   GLU A 268       0.790   2.346 -19.152  1.00 91.34           C  
ATOM   2181  CB  GLU A 268       1.585   1.463 -21.419  1.00 91.34           C  
ATOM   2182  O   GLU A 268      -0.381   2.364 -18.764  1.00 91.34           O  
ATOM   2183  CG  GLU A 268       0.449   0.445 -21.515  1.00 91.34           C  
ATOM   2184  CD  GLU A 268       0.783  -0.811 -22.330  1.00 91.34           C  
ATOM   2185  OE1 GLU A 268      -0.171  -1.592 -22.561  1.00 91.34           O  
ATOM   2186  OE2 GLU A 268       1.967  -0.982 -22.692  1.00 91.34           O  
ATOM   2187  N   ARG A 269       1.820   2.161 -18.311  1.00 91.03           N  
ATOM   2188  CA  ARG A 269       1.667   1.935 -16.863  1.00 91.03           C  
ATOM   2189  C   ARG A 269       0.865   3.061 -16.211  1.00 91.03           C  
ATOM   2190  CB  ARG A 269       3.052   1.777 -16.201  1.00 91.03           C  
ATOM   2191  O   ARG A 269      -0.067   2.787 -15.458  1.00 91.03           O  
ATOM   2192  CG  ARG A 269       2.948   1.365 -14.719  1.00 91.03           C  
ATOM   2193  CD  ARG A 269       4.318   1.171 -14.039  1.00 91.03           C  
ATOM   2194  NE  ARG A 269       4.900   2.427 -13.504  1.00 91.03           N  
ATOM   2195  NH1 ARG A 269       6.971   1.604 -12.926  1.00 91.03           N  
ATOM   2196  NH2 ARG A 269       6.531   3.744 -12.543  1.00 91.03           N  
ATOM   2197  CZ  ARG A 269       6.118   2.588 -12.994  1.00 91.03           C  
ATOM   2198  N   LYS A 270       1.196   4.317 -16.529  1.00 88.79           N  
ATOM   2199  CA  LYS A 270       0.520   5.493 -15.974  1.00 88.79           C  
ATOM   2200  C   LYS A 270      -0.940   5.575 -16.414  1.00 88.79           C  
ATOM   2201  CB  LYS A 270       1.303   6.767 -16.342  1.00 88.79           C  
ATOM   2202  O   LYS A 270      -1.809   5.811 -15.585  1.00 88.79           O  
ATOM   2203  CG  LYS A 270       0.842   8.001 -15.548  1.00 88.79           C  
ATOM   2204  CD  LYS A 270       1.198   7.865 -14.062  1.00 88.79           C  
ATOM   2205  CE  LYS A 270       0.802   9.099 -13.260  1.00 88.79           C  
ATOM   2206  NZ  LYS A 270       1.538   9.094 -11.971  1.00 88.79           N  
ATOM   2207  N   ARG A 271      -1.239   5.298 -17.689  1.00 84.72           N  
ATOM   2208  CA  ARG A 271      -2.621   5.282 -18.202  1.00 84.72           C  
ATOM   2209  C   ARG A 271      -3.488   4.234 -17.510  1.00 84.72           C  
ATOM   2210  CB  ARG A 271      -2.630   5.046 -19.715  1.00 84.72           C  
ATOM   2211  O   ARG A 271      -4.627   4.549 -17.172  1.00 84.72           O  
ATOM   2212  CG  ARG A 271      -2.213   6.297 -20.493  1.00 84.72           C  
ATOM   2213  CD  ARG A 271      -2.201   5.970 -21.988  1.00 84.72           C  
ATOM   2214  NE  ARG A 271      -1.757   7.123 -22.791  1.00 84.72           N  
ATOM   2215  NH1 ARG A 271      -2.061   6.161 -24.851  1.00 84.72           N  
ATOM   2216  NH2 ARG A 271      -1.184   8.212 -24.706  1.00 84.72           N  
ATOM   2217  CZ  ARG A 271      -1.674   7.162 -24.108  1.00 84.72           C  
ATOM   2218  N   TYR A 272      -2.969   3.023 -17.288  1.00 84.90           N  
ATOM   2219  CA  TYR A 272      -3.705   1.992 -16.551  1.00 84.90           C  
ATOM   2220  C   TYR A 272      -3.918   2.376 -15.089  1.00 84.90           C  
ATOM   2221  CB  TYR A 272      -2.985   0.641 -16.623  1.00 84.90           C  
ATOM   2222  O   TYR A 272      -5.022   2.207 -14.579  1.00 84.90           O  
ATOM   2223  CG  TYR A 272      -3.065  -0.050 -17.967  1.00 84.90           C  
ATOM   2224  CD1 TYR A 272      -4.315  -0.306 -18.569  1.00 84.90           C  
ATOM   2225  CD2 TYR A 272      -1.886  -0.497 -18.587  1.00 84.90           C  
ATOM   2226  CE1 TYR A 272      -4.376  -0.947 -19.824  1.00 84.90           C  
ATOM   2227  CE2 TYR A 272      -1.954  -1.177 -19.813  1.00 84.90           C  
ATOM   2228  OH  TYR A 272      -3.211  -1.930 -21.693  1.00 84.90           O  
ATOM   2229  CZ  TYR A 272      -3.188  -1.363 -20.459  1.00 84.90           C  
ATOM   2230  N   GLN A 273      -2.896   2.931 -14.435  1.00 85.37           N  
ATOM   2231  CA  GLN A 273      -3.004   3.400 -13.057  1.00 85.37           C  
ATOM   2232  C   GLN A 273      -4.065   4.500 -12.919  1.00 85.37           C  
ATOM   2233  CB  GLN A 273      -1.623   3.867 -12.586  1.00 85.37           C  
ATOM   2234  O   GLN A 273      -4.970   4.370 -12.098  1.00 85.37           O  
ATOM   2235  CG  GLN A 273      -1.640   4.297 -11.114  1.00 85.37           C  
ATOM   2236  CD  GLN A 273      -0.266   4.709 -10.601  1.00 85.37           C  
ATOM   2237  NE2 GLN A 273      -0.172   5.099  -9.350  1.00 85.37           N  
ATOM   2238  OE1 GLN A 273       0.743   4.691 -11.292  1.00 85.37           O  
ATOM   2239  N   ASP A 274      -4.011   5.532 -13.763  1.00 81.58           N  
ATOM   2240  CA  ASP A 274      -4.967   6.641 -13.730  1.00 81.58           C  
ATOM   2241  C   ASP A 274      -6.391   6.175 -14.082  1.00 81.58           C  
ATOM   2242  CB  ASP A 274      -4.547   7.732 -14.729  1.00 81.58           C  
ATOM   2243  O   ASP A 274      -7.369   6.698 -13.549  1.00 81.58           O  
ATOM   2244  CG  ASP A 274      -3.233   8.470 -14.435  1.00 81.58           C  
ATOM   2245  OD1 ASP A 274      -2.668   8.343 -13.328  1.00 81.58           O  
ATOM   2246  OD2 ASP A 274      -2.813   9.204 -15.359  1.00 81.58           O  
ATOM   2247  N   ALA A 275      -6.535   5.203 -14.992  1.00 75.79           N  
ATOM   2248  CA  ALA A 275      -7.831   4.620 -15.339  1.00 75.79           C  
ATOM   2249  C   ALA A 275      -8.415   3.792 -14.187  1.00 75.79           C  
ATOM   2250  CB  ALA A 275      -7.685   3.780 -16.613  1.00 75.79           C  
ATOM   2251  O   ALA A 275      -9.607   3.906 -13.907  1.00 75.79           O  
ATOM   2252  N   LEU A 276      -7.586   3.001 -13.502  1.00 77.97           N  
ATOM   2253  CA  LEU A 276      -7.990   2.222 -12.334  1.00 77.97           C  
ATOM   2254  C   LEU A 276      -8.379   3.135 -11.168  1.00 77.97           C  
ATOM   2255  CB  LEU A 276      -6.834   1.281 -11.950  1.00 77.97           C  
ATOM   2256  O   LEU A 276      -9.399   2.908 -10.520  1.00 77.97           O  
ATOM   2257  CG  LEU A 276      -7.161   0.332 -10.782  1.00 77.97           C  
ATOM   2258  CD1 LEU A 276      -8.239  -0.686 -11.163  1.00 77.97           C  
ATOM   2259  CD2 LEU A 276      -5.902  -0.429 -10.372  1.00 77.97           C  
ATOM   2260  N   GLU A 277      -7.600   4.189 -10.923  1.00 76.73           N  
ATOM   2261  CA  GLU A 277      -7.903   5.172  -9.885  1.00 76.73           C  
ATOM   2262  C   GLU A 277      -9.206   5.920 -10.186  1.00 76.73           C  
ATOM   2263  CB  GLU A 277      -6.719   6.134  -9.716  1.00 76.73           C  
ATOM   2264  O   GLU A 277     -10.049   6.054  -9.299  1.00 76.73           O  
ATOM   2265  CG  GLU A 277      -6.950   7.037  -8.497  1.00 76.73           C  
ATOM   2266  CD  GLU A 277      -5.786   7.977  -8.177  1.00 76.73           C  
ATOM   2267  OE1 GLU A 277      -5.926   8.674  -7.142  1.00 76.73           O  
ATOM   2268  OE2 GLU A 277      -4.814   8.051  -8.953  1.00 76.73           O  
ATOM   2269  N   ARG A 278      -9.422   6.342 -11.441  1.00 68.65           N  
ATOM   2270  CA  ARG A 278     -10.697   6.933 -11.876  1.00 68.65           C  
ATOM   2271  C   ARG A 278     -11.864   5.969 -11.689  1.00 68.65           C  
ATOM   2272  CB  ARG A 278     -10.606   7.430 -13.326  1.00 68.65           C  
ATOM   2273  O   ARG A 278     -12.817   6.329 -11.013  1.00 68.65           O  
ATOM   2274  CG  ARG A 278      -9.975   8.828 -13.373  1.00 68.65           C  
ATOM   2275  CD  ARG A 278      -9.897   9.392 -14.798  1.00 68.65           C  
ATOM   2276  NE  ARG A 278      -8.582   9.135 -15.421  1.00 68.65           N  
ATOM   2277  NH1 ARG A 278      -9.230   7.718 -17.108  1.00 68.65           N  
ATOM   2278  NH2 ARG A 278      -7.089   8.328 -16.929  1.00 68.65           N  
ATOM   2279  CZ  ARG A 278      -8.311   8.398 -16.480  1.00 68.65           C  
ATOM   2280  N   ALA A 279     -11.758   4.730 -12.167  1.00 67.85           N  
ATOM   2281  CA  ALA A 279     -12.807   3.725 -11.992  1.00 67.85           C  
ATOM   2282  C   ALA A 279     -13.124   3.457 -10.509  1.00 67.85           C  
ATOM   2283  CB  ALA A 279     -12.367   2.441 -12.704  1.00 67.85           C  
ATOM   2284  O   ALA A 279     -14.286   3.295 -10.140  1.00 67.85           O  
ATOM   2285  N   SER A 280     -12.105   3.453  -9.646  1.00 74.40           N  
ATOM   2286  CA  SER A 280     -12.269   3.301  -8.197  1.00 74.40           C  
ATOM   2287  C   SER A 280     -12.998   4.496  -7.565  1.00 74.40           C  
ATOM   2288  CB  SER A 280     -10.893   3.098  -7.559  1.00 74.40           C  
ATOM   2289  O   SER A 280     -13.938   4.312  -6.785  1.00 74.40           O  
ATOM   2290  OG  SER A 280     -11.036   2.821  -6.182  1.00 74.40           O  
ATOM   2291  N   ARG A 281     -12.625   5.729  -7.943  1.00 66.94           N  
ATOM   2292  CA  ARG A 281     -13.299   6.965  -7.506  1.00 66.94           C  
ATOM   2293  C   ARG A 281     -14.736   7.060  -8.031  1.00 66.94           C  
ATOM   2294  CB  ARG A 281     -12.491   8.192  -7.950  1.00 66.94           C  
ATOM   2295  O   ARG A 281     -15.621   7.477  -7.291  1.00 66.94           O  
ATOM   2296  CG  ARG A 281     -11.178   8.376  -7.169  1.00 66.94           C  
ATOM   2297  CD  ARG A 281     -10.431   9.589  -7.737  1.00 66.94           C  
ATOM   2298  NE  ARG A 281      -9.107   9.800  -7.113  1.00 66.94           N  
ATOM   2299  NH1 ARG A 281      -8.769  11.937  -7.873  1.00 66.94           N  
ATOM   2300  NH2 ARG A 281      -7.191  10.951  -6.665  1.00 66.94           N  
ATOM   2301  CZ  ARG A 281      -8.365  10.889  -7.213  1.00 66.94           C  
ATOM   2302  N   ASP A 282     -14.989   6.620  -9.257  1.00 65.21           N  
ATOM   2303  CA  ASP A 282     -16.321   6.633  -9.866  1.00 65.21           C  
ATOM   2304  C   ASP A 282     -17.241   5.599  -9.211  1.00 65.21           C  
ATOM   2305  CB  ASP A 282     -16.215   6.387 -11.379  1.00 65.21           C  
ATOM   2306  O   ASP A 282     -18.351   5.944  -8.803  1.00 65.21           O  
ATOM   2307  CG  ASP A 282     -15.530   7.523 -12.151  1.00 65.21           C  
ATOM   2308  OD1 ASP A 282     -15.428   8.644 -11.602  1.00 65.21           O  
ATOM   2309  OD2 ASP A 282     -15.114   7.255 -13.302  1.00 65.21           O  
ATOM   2310  N   LYS A 283     -16.753   4.361  -9.003  1.00 69.14           N  
ATOM   2311  CA  LYS A 283     -17.439   3.334  -8.190  1.00 69.14           C  
ATOM   2312  C   LYS A 283     -17.791   3.911  -6.821  1.00 69.14           C  
ATOM   2313  CB  LYS A 283     -16.538   2.084  -8.049  1.00 69.14           C  
ATOM   2314  O   LYS A 283     -18.895   3.722  -6.319  1.00 69.14           O  
ATOM   2315  CG  LYS A 283     -17.209   0.917  -7.289  1.00 69.14           C  
ATOM   2316  CD  LYS A 283     -16.231  -0.231  -6.963  1.00 69.14           C  
ATOM   2317  CE  LYS A 283     -16.932  -1.351  -6.163  1.00 69.14           C  
ATOM   2318  NZ  LYS A 283     -15.991  -2.306  -5.497  1.00 69.14           N  
ATOM   2319  N   THR A 284     -16.857   4.666  -6.253  1.00 62.72           N  
ATOM   2320  CA  THR A 284     -16.989   5.250  -4.930  1.00 62.72           C  
ATOM   2321  C   THR A 284     -18.117   6.284  -4.844  1.00 62.72           C  
ATOM   2322  CB  THR A 284     -15.629   5.836  -4.504  1.00 62.72           C  
ATOM   2323  O   THR A 284     -19.003   6.204  -3.982  1.00 62.72           O  
ATOM   2324  CG2 THR A 284     -15.609   7.011  -3.525  1.00 62.72           C  
ATOM   2325  OG1 THR A 284     -14.784   4.817  -4.040  1.00 62.72           O  
ATOM   2326  N   THR A 285     -18.081   7.267  -5.739  1.00 59.78           N  
ATOM   2327  CA  THR A 285     -19.095   8.320  -5.817  1.00 59.78           C  
ATOM   2328  C   THR A 285     -20.461   7.712  -6.115  1.00 59.78           C  
ATOM   2329  CB  THR A 285     -18.699   9.343  -6.886  1.00 59.78           C  
ATOM   2330  O   THR A 285     -21.434   8.045  -5.448  1.00 59.78           O  
ATOM   2331  CG2 THR A 285     -19.669  10.518  -6.966  1.00 59.78           C  
ATOM   2332  OG1 THR A 285     -17.435   9.877  -6.566  1.00 59.78           O  
ATOM   2333  N   PHE A 286     -20.522   6.741  -7.028  1.00 63.97           N  
ATOM   2334  CA  PHE A 286     -21.750   6.044  -7.399  1.00 63.97           C  
ATOM   2335  C   PHE A 286     -22.433   5.355  -6.209  1.00 63.97           C  
ATOM   2336  CB  PHE A 286     -21.404   5.043  -8.503  1.00 63.97           C  
ATOM   2337  O   PHE A 286     -23.622   5.582  -5.983  1.00 63.97           O  
ATOM   2338  CG  PHE A 286     -22.571   4.217  -8.990  1.00 63.97           C  
ATOM   2339  CD1 PHE A 286     -22.702   2.874  -8.588  1.00 63.97           C  
ATOM   2340  CD2 PHE A 286     -23.500   4.781  -9.881  1.00 63.97           C  
ATOM   2341  CE1 PHE A 286     -23.732   2.081  -9.122  1.00 63.97           C  
ATOM   2342  CE2 PHE A 286     -24.531   3.989 -10.412  1.00 63.97           C  
ATOM   2343  CZ  PHE A 286     -24.631   2.633 -10.051  1.00 63.97           C  
ATOM   2344  N   ILE A 287     -21.696   4.570  -5.412  1.00 69.78           N  
ATOM   2345  CA  ILE A 287     -22.261   3.899  -4.227  1.00 69.78           C  
ATOM   2346  C   ILE A 287     -22.757   4.920  -3.194  1.00 69.78           C  
ATOM   2347  CB  ILE A 287     -21.241   2.905  -3.617  1.00 69.78           C  
ATOM   2348  O   ILE A 287     -23.850   4.760  -2.649  1.00 69.78           O  
ATOM   2349  CG1 ILE A 287     -20.931   1.722  -4.565  1.00 69.78           C  
ATOM   2350  CG2 ILE A 287     -21.712   2.364  -2.253  1.00 69.78           C  
ATOM   2351  CD1 ILE A 287     -22.110   0.799  -4.903  1.00 69.78           C  
ATOM   2352  N   SER A 288     -22.003   6.001  -2.963  1.00 65.42           N  
ATOM   2353  CA  SER A 288     -22.408   7.053  -2.023  1.00 65.42           C  
ATOM   2354  C   SER A 288     -23.662   7.800  -2.485  1.00 65.42           C  
ATOM   2355  CB  SER A 288     -21.269   8.054  -1.827  1.00 65.42           C  
ATOM   2356  O   SER A 288     -24.540   8.081  -1.671  1.00 65.42           O  
ATOM   2357  OG  SER A 288     -21.563   8.917  -0.746  1.00 65.42           O  
ATOM   2358  N   THR A 289     -23.764   8.119  -3.777  1.00 58.38           N  
ATOM   2359  CA  THR A 289     -24.939   8.788  -4.346  1.00 58.38           C  
ATOM   2360  C   THR A 289     -26.160   7.878  -4.271  1.00 58.38           C  
ATOM   2361  CB  THR A 289     -24.670   9.234  -5.790  1.00 58.38           C  
ATOM   2362  O   THR A 289     -27.183   8.289  -3.735  1.00 58.38           O  
ATOM   2363  CG2 THR A 289     -25.854   9.968  -6.416  1.00 58.38           C  
ATOM   2364  OG1 THR A 289     -23.591  10.139  -5.820  1.00 58.38           O  
ATOM   2365  N   ILE A 290     -26.050   6.618  -4.708  1.00 73.80           N  
ATOM   2366  CA  ILE A 290     -27.165   5.659  -4.655  1.00 73.80           C  
ATOM   2367  C   ILE A 290     -27.658   5.445  -3.228  1.00 73.80           C  
ATOM   2368  CB  ILE A 290     -26.756   4.328  -5.321  1.00 73.80           C  
ATOM   2369  O   ILE A 290     -28.864   5.407  -2.998  1.00 73.80           O  
ATOM   2370  CG1 ILE A 290     -26.762   4.567  -6.843  1.00 73.80           C  
ATOM   2371  CG2 ILE A 290     -27.701   3.168  -4.957  1.00 73.80           C  
ATOM   2372  CD1 ILE A 290     -26.542   3.309  -7.674  1.00 73.80           C  
ATOM   2373  N   SER A 291     -26.744   5.336  -2.265  1.00 69.13           N  
ATOM   2374  CA  SER A 291     -27.094   5.243  -0.849  1.00 69.13           C  
ATOM   2375  C   SER A 291     -28.009   6.390  -0.412  1.00 69.13           C  
ATOM   2376  CB  SER A 291     -25.807   5.258  -0.029  1.00 69.13           C  
ATOM   2377  O   SER A 291     -29.075   6.145   0.156  1.00 69.13           O  
ATOM   2378  OG  SER A 291     -26.094   5.556   1.319  1.00 69.13           O  
ATOM   2379  N   HIS A 292     -27.625   7.636  -0.700  1.00 70.30           N  
ATOM   2380  CA  HIS A 292     -28.404   8.807  -0.305  1.00 70.30           C  
ATOM   2381  C   HIS A 292     -29.763   8.865  -1.022  1.00 70.30           C  
ATOM   2382  CB  HIS A 292     -27.574  10.068  -0.570  1.00 70.30           C  
ATOM   2383  O   HIS A 292     -30.801   9.083  -0.385  1.00 70.30           O  
ATOM   2384  CG  HIS A 292     -28.212  11.280   0.047  1.00 70.30           C  
ATOM   2385  CD2 HIS A 292     -27.994  11.739   1.316  1.00 70.30           C  
ATOM   2386  ND1 HIS A 292     -29.203  12.059  -0.508  1.00 70.30           N  
ATOM   2387  CE1 HIS A 292     -29.586  12.954   0.418  1.00 70.30           C  
ATOM   2388  NE2 HIS A 292     -28.888  12.783   1.558  1.00 70.30           N  
ATOM   2389  N   GLU A 293     -29.753   8.614  -2.332  1.00 74.10           N  
ATOM   2390  CA  GLU A 293     -30.936   8.644  -3.197  1.00 74.10           C  
ATOM   2391  C   GLU A 293     -31.939   7.526  -2.881  1.00 74.10           C  
ATOM   2392  CB  GLU A 293     -30.495   8.552  -4.669  1.00 74.10           C  
ATOM   2393  O   GLU A 293     -33.134   7.709  -3.085  1.00 74.10           O  
ATOM   2394  CG  GLU A 293     -29.731   9.789  -5.175  1.00 74.10           C  
ATOM   2395  CD  GLU A 293     -30.532  11.089  -5.049  1.00 74.10           C  
ATOM   2396  OE1 GLU A 293     -29.916  12.104  -4.653  1.00 74.10           O  
ATOM   2397  OE2 GLU A 293     -31.754  11.050  -5.309  1.00 74.10           O  
ATOM   2398  N   LEU A 294     -31.495   6.383  -2.343  1.00 79.02           N  
ATOM   2399  CA  LEU A 294     -32.383   5.273  -1.972  1.00 79.02           C  
ATOM   2400  C   LEU A 294     -32.799   5.292  -0.502  1.00 79.02           C  
ATOM   2401  CB  LEU A 294     -31.749   3.935  -2.381  1.00 79.02           C  
ATOM   2402  O   LEU A 294     -33.929   4.921  -0.187  1.00 79.02           O  
ATOM   2403  CG  LEU A 294     -31.643   3.792  -3.912  1.00 79.02           C  
ATOM   2404  CD1 LEU A 294     -31.014   2.464  -4.283  1.00 79.02           C  
ATOM   2405  CD2 LEU A 294     -33.009   3.797  -4.605  1.00 79.02           C  
ATOM   2406  N   ARG A 295     -31.952   5.790   0.403  1.00 73.13           N  
ATOM   2407  CA  ARG A 295     -32.303   5.951   1.823  1.00 73.13           C  
ATOM   2408  C   ARG A 295     -33.485   6.900   2.014  1.00 73.13           C  
ATOM   2409  CB  ARG A 295     -31.061   6.440   2.574  1.00 73.13           C  
ATOM   2410  O   ARG A 295     -34.382   6.619   2.803  1.00 73.13           O  
ATOM   2411  CG  ARG A 295     -31.303   6.612   4.081  1.00 73.13           C  
ATOM   2412  CD  ARG A 295     -30.033   7.086   4.793  1.00 73.13           C  
ATOM   2413  NE  ARG A 295     -29.641   8.445   4.357  1.00 73.13           N  
ATOM   2414  NH1 ARG A 295     -28.701   9.170   6.322  1.00 73.13           N  
ATOM   2415  NH2 ARG A 295     -28.818  10.557   4.573  1.00 73.13           N  
ATOM   2416  CZ  ARG A 295     -29.054   9.379   5.083  1.00 73.13           C  
ATOM   2417  N   THR A 296     -33.496   8.014   1.290  1.00 68.21           N  
ATOM   2418  CA  THR A 296     -34.529   9.053   1.417  1.00 68.21           C  
ATOM   2419  C   THR A 296     -35.949   8.531   1.128  1.00 68.21           C  
ATOM   2420  CB  THR A 296     -34.174  10.279   0.563  1.00 68.21           C  
ATOM   2421  O   THR A 296     -36.803   8.640   2.012  1.00 68.21           O  
ATOM   2422  CG2 THR A 296     -35.109  11.454   0.845  1.00 68.21           C  
ATOM   2423  OG1 THR A 296     -32.864  10.695   0.888  1.00 68.21           O  
ATOM   2424  N   PRO A 297     -36.238   7.904  -0.033  1.00 74.82           N  
ATOM   2425  CA  PRO A 297     -37.560   7.340  -0.300  1.00 74.82           C  
ATOM   2426  C   PRO A 297     -37.882   6.173   0.632  1.00 74.82           C  
ATOM   2427  CB  PRO A 297     -37.538   6.899  -1.768  1.00 74.82           C  
ATOM   2428  O   PRO A 297     -39.034   6.010   1.029  1.00 74.82           O  
ATOM   2429  CG  PRO A 297     -36.062   6.643  -2.050  1.00 74.82           C  
ATOM   2430  CD  PRO A 297     -35.380   7.705  -1.192  1.00 74.82           C  
ATOM   2431  N   LEU A 298     -36.881   5.385   1.027  1.00 81.86           N  
ATOM   2432  CA  LEU A 298     -37.091   4.260   1.923  1.00 81.86           C  
ATOM   2433  C   LEU A 298     -37.559   4.698   3.312  1.00 81.86           C  
ATOM   2434  CB  LEU A 298     -35.789   3.477   2.019  1.00 81.86           C  
ATOM   2435  O   LEU A 298     -38.523   4.138   3.828  1.00 81.86           O  
ATOM   2436  CG  LEU A 298     -36.027   2.128   2.686  1.00 81.86           C  
ATOM   2437  CD1 LEU A 298     -36.784   1.208   1.727  1.00 81.86           C  
ATOM   2438  CD2 LEU A 298     -34.680   1.542   3.029  1.00 81.86           C  
ATOM   2439  N   ASN A 299     -36.935   5.730   3.881  1.00 77.15           N  
ATOM   2440  CA  ASN A 299     -37.375   6.330   5.139  1.00 77.15           C  
ATOM   2441  C   ASN A 299     -38.810   6.863   5.025  1.00 77.15           C  
ATOM   2442  CB  ASN A 299     -36.397   7.448   5.533  1.00 77.15           C  
ATOM   2443  O   ASN A 299     -39.591   6.717   5.962  1.00 77.15           O  
ATOM   2444  CG  ASN A 299     -35.067   6.933   6.052  1.00 77.15           C  
ATOM   2445  ND2 ASN A 299     -34.146   7.823   6.338  1.00 77.15           N  
ATOM   2446  OD1 ASN A 299     -34.835   5.755   6.252  1.00 77.15           O  
ATOM   2447  N   GLY A 300     -39.183   7.400   3.858  1.00 76.48           N  
ATOM   2448  CA  GLY A 300     -40.566   7.758   3.546  1.00 76.48           C  
ATOM   2449  C   GLY A 300     -41.515   6.556   3.581  1.00 76.48           C  
ATOM   2450  O   GLY A 300     -42.549   6.617   4.239  1.00 76.48           O  
ATOM   2451  N   ILE A 301     -41.159   5.438   2.938  1.00 81.47           N  
ATOM   2452  CA  ILE A 301     -41.970   4.205   2.936  1.00 81.47           C  
ATOM   2453  C   ILE A 301     -42.090   3.623   4.351  1.00 81.47           C  
ATOM   2454  CB  ILE A 301     -41.394   3.162   1.946  1.00 81.47           C  
ATOM   2455  O   ILE A 301     -43.186   3.251   4.772  1.00 81.47           O  
ATOM   2456  CG1 ILE A 301     -41.460   3.680   0.490  1.00 81.47           C  
ATOM   2457  CG2 ILE A 301     -42.168   1.829   2.039  1.00 81.47           C  
ATOM   2458  CD1 ILE A 301     -40.605   2.869  -0.493  1.00 81.47           C  
ATOM   2459  N   VAL A 302     -40.991   3.560   5.109  1.00 75.39           N  
ATOM   2460  CA  VAL A 302     -40.979   3.079   6.501  1.00 75.39           C  
ATOM   2461  C   VAL A 302     -41.842   3.979   7.389  1.00 75.39           C  
ATOM   2462  CB  VAL A 302     -39.536   2.979   7.041  1.00 75.39           C  
ATOM   2463  O   VAL A 302     -42.673   3.466   8.136  1.00 75.39           O  
ATOM   2464  CG1 VAL A 302     -39.484   2.619   8.530  1.00 75.39           C  
ATOM   2465  CG2 VAL A 302     -38.752   1.883   6.308  1.00 75.39           C  
ATOM   2466  N   GLY A 303     -41.702   5.302   7.267  1.00 70.61           N  
ATOM   2467  CA  GLY A 303     -42.484   6.277   8.027  1.00 70.61           C  
ATOM   2468  C   GLY A 303     -43.978   6.210   7.709  1.00 70.61           C  
ATOM   2469  O   GLY A 303     -44.789   6.034   8.613  1.00 70.61           O  
ATOM   2470  N   LEU A 304     -44.350   6.272   6.427  1.00 82.51           N  
ATOM   2471  CA  LEU A 304     -45.750   6.213   5.992  1.00 82.51           C  
ATOM   2472  C   LEU A 304     -46.403   4.867   6.317  1.00 82.51           C  
ATOM   2473  CB  LEU A 304     -45.839   6.481   4.479  1.00 82.51           C  
ATOM   2474  O   LEU A 304     -47.546   4.838   6.763  1.00 82.51           O  
ATOM   2475  CG  LEU A 304     -45.526   7.929   4.063  1.00 82.51           C  
ATOM   2476  CD1 LEU A 304     -45.428   8.003   2.538  1.00 82.51           C  
ATOM   2477  CD2 LEU A 304     -46.611   8.906   4.522  1.00 82.51           C  
ATOM   2478  N   SER A 305     -45.689   3.752   6.128  1.00 82.12           N  
ATOM   2479  CA  SER A 305     -46.218   2.429   6.486  1.00 82.12           C  
ATOM   2480  C   SER A 305     -46.466   2.307   7.985  1.00 82.12           C  
ATOM   2481  CB  SER A 305     -45.320   1.282   6.012  1.00 82.12           C  
ATOM   2482  O   SER A 305     -47.489   1.752   8.372  1.00 82.12           O  
ATOM   2483  OG  SER A 305     -44.015   1.370   6.551  1.00 82.12           O  
ATOM   2484  N   ARG A 306     -45.581   2.864   8.821  1.00 73.62           N  
ATOM   2485  CA  ARG A 306     -45.765   2.881  10.274  1.00 73.62           C  
ATOM   2486  C   ARG A 306     -46.950   3.748  10.693  1.00 73.62           C  
ATOM   2487  CB  ARG A 306     -44.452   3.277  10.954  1.00 73.62           C  
ATOM   2488  O   ARG A 306     -47.788   3.261  11.433  1.00 73.62           O  
ATOM   2489  CG  ARG A 306     -44.564   3.139  12.478  1.00 73.62           C  
ATOM   2490  CD  ARG A 306     -43.187   2.851  13.078  1.00 73.62           C  
ATOM   2491  NE  ARG A 306     -43.270   2.717  14.540  1.00 73.62           N  
ATOM   2492  NH1 ARG A 306     -41.314   1.551  14.870  1.00 73.62           N  
ATOM   2493  NH2 ARG A 306     -42.553   2.167  16.623  1.00 73.62           N  
ATOM   2494  CZ  ARG A 306     -42.381   2.146  15.332  1.00 73.62           C  
ATOM   2495  N   ILE A 307     -47.078   4.957  10.140  1.00 77.92           N  
ATOM   2496  CA  ILE A 307     -48.233   5.834  10.401  1.00 77.92           C  
ATOM   2497  C   ILE A 307     -49.545   5.138  10.021  1.00 77.92           C  
ATOM   2498  CB  ILE A 307     -48.077   7.179   9.651  1.00 77.92           C  
ATOM   2499  O   ILE A 307     -50.509   5.199  10.773  1.00 77.92           O  
ATOM   2500  CG1 ILE A 307     -46.907   7.997  10.245  1.00 77.92           C  
ATOM   2501  CG2 ILE A 307     -49.371   8.017   9.710  1.00 77.92           C  
ATOM   2502  CD1 ILE A 307     -46.448   9.154   9.348  1.00 77.92           C  
ATOM   2503  N   LEU A 308     -49.594   4.456   8.870  1.00 83.52           N  
ATOM   2504  CA  LEU A 308     -50.796   3.737   8.446  1.00 83.52           C  
ATOM   2505  C   LEU A 308     -51.109   2.533   9.344  1.00 83.52           C  
ATOM   2506  CB  LEU A 308     -50.655   3.302   6.980  1.00 83.52           C  
ATOM   2507  O   LEU A 308     -52.284   2.274   9.585  1.00 83.52           O  
ATOM   2508  CG  LEU A 308     -50.770   4.438   5.951  1.00 83.52           C  
ATOM   2509  CD1 LEU A 308     -50.396   3.912   4.564  1.00 83.52           C  
ATOM   2510  CD2 LEU A 308     -52.193   4.996   5.870  1.00 83.52           C  
ATOM   2511  N   LEU A 309     -50.097   1.819   9.852  1.00 81.98           N  
ATOM   2512  CA  LEU A 309     -50.288   0.708  10.797  1.00 81.98           C  
ATOM   2513  C   LEU A 309     -50.933   1.141  12.120  1.00 81.98           C  
ATOM   2514  CB  LEU A 309     -48.947  -0.001  11.066  1.00 81.98           C  
ATOM   2515  O   LEU A 309     -51.575   0.310  12.755  1.00 81.98           O  
ATOM   2516  CG  LEU A 309     -48.508  -0.940   9.935  1.00 81.98           C  
ATOM   2517  CD1 LEU A 309     -47.049  -1.369  10.121  1.00 81.98           C  
ATOM   2518  CD2 LEU A 309     -49.367  -2.206   9.877  1.00 81.98           C  
ATOM   2519  N   ASP A 310     -50.813   2.416  12.489  1.00 84.06           N  
ATOM   2520  CA  ASP A 310     -51.428   2.990  13.690  1.00 84.06           C  
ATOM   2521  C   ASP A 310     -52.886   3.467  13.456  1.00 84.06           C  
ATOM   2522  CB  ASP A 310     -50.520   4.111  14.242  1.00 84.06           C  
ATOM   2523  O   ASP A 310     -53.504   4.044  14.351  1.00 84.06           O  
ATOM   2524  CG  ASP A 310     -49.119   3.648  14.691  1.00 84.06           C  
ATOM   2525  OD1 ASP A 310     -48.959   2.468  15.080  1.00 84.06           O  
ATOM   2526  OD2 ASP A 310     -48.192   4.494  14.676  1.00 84.06           O  
ATOM   2527  N   THR A 311     -53.459   3.244  12.263  1.00 87.73           N  
ATOM   2528  CA  THR A 311     -54.849   3.618  11.913  1.00 87.73           C  
ATOM   2529  C   THR A 311     -55.819   2.430  11.960  1.00 87.73           C  
ATOM   2530  CB  THR A 311     -54.943   4.339  10.555  1.00 87.73           C  
ATOM   2531  O   THR A 311     -55.412   1.278  12.099  1.00 87.73           O  
ATOM   2532  CG2 THR A 311     -54.021   5.552  10.453  1.00 87.73           C  
ATOM   2533  OG1 THR A 311     -54.658   3.501   9.460  1.00 87.73           O  
ATOM   2534  N   GLU A 312     -57.128   2.685  11.830  1.00 87.30           N  
ATOM   2535  CA  GLU A 312     -58.120   1.612  11.688  1.00 87.30           C  
ATOM   2536  C   GLU A 312     -57.970   0.902  10.333  1.00 87.30           C  
ATOM   2537  CB  GLU A 312     -59.555   2.135  11.858  1.00 87.30           C  
ATOM   2538  O   GLU A 312     -58.258   1.463   9.273  1.00 87.30           O  
ATOM   2539  CG  GLU A 312     -59.888   2.520  13.309  1.00 87.30           C  
ATOM   2540  CD  GLU A 312     -61.375   2.865  13.518  1.00 87.30           C  
ATOM   2541  OE1 GLU A 312     -61.745   3.121  14.686  1.00 87.30           O  
ATOM   2542  OE2 GLU A 312     -62.144   2.869  12.528  1.00 87.30           O  
ATOM   2543  N   LEU A 313     -57.536  -0.359  10.373  1.00 90.64           N  
ATOM   2544  CA  LEU A 313     -57.274  -1.186   9.198  1.00 90.64           C  
ATOM   2545  C   LEU A 313     -58.085  -2.482   9.242  1.00 90.64           C  
ATOM   2546  CB  LEU A 313     -55.772  -1.506   9.128  1.00 90.64           C  
ATOM   2547  O   LEU A 313     -58.312  -3.076  10.294  1.00 90.64           O  
ATOM   2548  CG  LEU A 313     -54.837  -0.296   8.952  1.00 90.64           C  
ATOM   2549  CD1 LEU A 313     -53.410  -0.809   9.120  1.00 90.64           C  
ATOM   2550  CD2 LEU A 313     -54.972   0.362   7.577  1.00 90.64           C  
ATOM   2551  N   THR A 314     -58.466  -2.984   8.070  1.00 92.89           N  
ATOM   2552  CA  THR A 314     -58.898  -4.382   7.938  1.00 92.89           C  
ATOM   2553  C   THR A 314     -57.706  -5.326   8.126  1.00 92.89           C  
ATOM   2554  CB  THR A 314     -59.573  -4.657   6.587  1.00 92.89           C  
ATOM   2555  O   THR A 314     -56.566  -4.970   7.821  1.00 92.89           O  
ATOM   2556  CG2 THR A 314     -60.789  -3.767   6.332  1.00 92.89           C  
ATOM   2557  OG1 THR A 314     -58.665  -4.439   5.539  1.00 92.89           O  
ATOM   2558  N   ALA A 315     -57.959  -6.572   8.543  1.00 88.09           N  
ATOM   2559  CA  ALA A 315     -56.906  -7.579   8.728  1.00 88.09           C  
ATOM   2560  C   ALA A 315     -56.045  -7.801   7.463  1.00 88.09           C  
ATOM   2561  CB  ALA A 315     -57.580  -8.889   9.156  1.00 88.09           C  
ATOM   2562  O   ALA A 315     -54.852  -8.096   7.549  1.00 88.09           O  
ATOM   2563  N   GLU A 316     -56.636  -7.644   6.274  1.00 88.43           N  
ATOM   2564  CA  GLU A 316     -55.912  -7.759   5.007  1.00 88.43           C  
ATOM   2565  C   GLU A 316     -54.988  -6.553   4.763  1.00 88.43           C  
ATOM   2566  CB  GLU A 316     -56.917  -7.961   3.861  1.00 88.43           C  
ATOM   2567  O   GLU A 316     -53.822  -6.731   4.406  1.00 88.43           O  
ATOM   2568  CG  GLU A 316     -56.278  -8.760   2.720  1.00 88.43           C  
ATOM   2569  CD  GLU A 316     -57.171  -8.881   1.476  1.00 88.43           C  
ATOM   2570  OE1 GLU A 316     -56.594  -9.155   0.395  1.00 88.43           O  
ATOM   2571  OE2 GLU A 316     -58.402  -8.721   1.604  1.00 88.43           O  
ATOM   2572  N   GLN A 317     -55.463  -5.330   5.029  1.00 90.60           N  
ATOM   2573  CA  GLN A 317     -54.659  -4.106   4.917  1.00 90.60           C  
ATOM   2574  C   GLN A 317     -53.498  -4.086   5.912  1.00 90.60           C  
ATOM   2575  CB  GLN A 317     -55.535  -2.876   5.166  1.00 90.60           C  
ATOM   2576  O   GLN A 317     -52.376  -3.762   5.526  1.00 90.60           O  
ATOM   2577  CG  GLN A 317     -56.500  -2.569   4.015  1.00 90.60           C  
ATOM   2578  CD  GLN A 317     -57.562  -1.565   4.448  1.00 90.60           C  
ATOM   2579  NE2 GLN A 317     -57.913  -0.601   3.631  1.00 90.60           N  
ATOM   2580  OE1 GLN A 317     -58.128  -1.662   5.523  1.00 90.60           O  
ATOM   2581  N   GLU A 318     -53.742  -4.478   7.163  1.00 85.05           N  
ATOM   2582  CA  GLU A 318     -52.700  -4.589   8.185  1.00 85.05           C  
ATOM   2583  C   GLU A 318     -51.606  -5.571   7.744  1.00 85.05           C  
ATOM   2584  CB  GLU A 318     -53.347  -5.042   9.499  1.00 85.05           C  
ATOM   2585  O   GLU A 318     -50.414  -5.265   7.820  1.00 85.05           O  
ATOM   2586  CG  GLU A 318     -52.374  -4.930  10.681  1.00 85.05           C  
ATOM   2587  CD  GLU A 318     -52.851  -5.706  11.914  1.00 85.05           C  
ATOM   2588  OE1 GLU A 318     -51.953  -6.091  12.702  1.00 85.05           O  
ATOM   2589  OE2 GLU A 318     -54.045  -6.047  12.003  1.00 85.05           O  
ATOM   2590  N   LYS A 319     -51.994  -6.727   7.189  1.00 77.51           N  
ATOM   2591  CA  LYS A 319     -51.053  -7.711   6.641  1.00 77.51           C  
ATOM   2592  C   LYS A 319     -50.224  -7.139   5.486  1.00 77.51           C  
ATOM   2593  CB  LYS A 319     -51.840  -8.958   6.222  1.00 77.51           C  
ATOM   2594  O   LYS A 319     -49.007  -7.356   5.446  1.00 77.51           O  
ATOM   2595  CG  LYS A 319     -50.921 -10.085   5.736  1.00 77.51           C  
ATOM   2596  CD  LYS A 319     -51.766 -11.282   5.303  1.00 77.51           C  
ATOM   2597  CE  LYS A 319     -50.858 -12.406   4.802  1.00 77.51           C  
ATOM   2598  NZ  LYS A 319     -51.670 -13.554   4.334  1.00 77.51           N  
ATOM   2599  N   TYR A 320     -50.845  -6.415   4.554  1.00 84.35           N  
ATOM   2600  CA  TYR A 320     -50.124  -5.770   3.453  1.00 84.35           C  
ATOM   2601  C   TYR A 320     -49.159  -4.696   3.958  1.00 84.35           C  
ATOM   2602  CB  TYR A 320     -51.104  -5.188   2.420  1.00 84.35           C  
ATOM   2603  O   TYR A 320     -47.995  -4.694   3.558  1.00 84.35           O  
ATOM   2604  CG  TYR A 320     -51.906  -6.210   1.631  1.00 84.35           C  
ATOM   2605  CD1 TYR A 320     -51.280  -7.364   1.114  1.00 84.35           C  
ATOM   2606  CD2 TYR A 320     -53.276  -5.990   1.380  1.00 84.35           C  
ATOM   2607  CE1 TYR A 320     -52.030  -8.314   0.399  1.00 84.35           C  
ATOM   2608  CE2 TYR A 320     -54.027  -6.939   0.658  1.00 84.35           C  
ATOM   2609  OH  TYR A 320     -54.116  -9.090  -0.443  1.00 84.35           O  
ATOM   2610  CZ  TYR A 320     -53.408  -8.117   0.188  1.00 84.35           C  
ATOM   2611  N   LEU A 321     -49.590  -3.842   4.886  1.00 82.41           N  
ATOM   2612  CA  LEU A 321     -48.752  -2.788   5.457  1.00 82.41           C  
ATOM   2613  C   LEU A 321     -47.581  -3.340   6.265  1.00 82.41           C  
ATOM   2614  CB  LEU A 321     -49.617  -1.859   6.314  1.00 82.41           C  
ATOM   2615  O   LEU A 321     -46.455  -2.884   6.071  1.00 82.41           O  
ATOM   2616  CG  LEU A 321     -50.333  -0.791   5.480  1.00 82.41           C  
ATOM   2617  CD1 LEU A 321     -51.445  -0.165   6.307  1.00 82.41           C  
ATOM   2618  CD2 LEU A 321     -49.360   0.310   5.051  1.00 82.41           C  
ATOM   2619  N   LYS A 322     -47.800  -4.377   7.084  1.00 78.69           N  
ATOM   2620  CA  LYS A 322     -46.718  -5.100   7.772  1.00 78.69           C  
ATOM   2621  C   LYS A 322     -45.700  -5.644   6.773  1.00 78.69           C  
ATOM   2622  CB  LYS A 322     -47.301  -6.233   8.638  1.00 78.69           C  
ATOM   2623  O   LYS A 322     -44.498  -5.514   6.984  1.00 78.69           O  
ATOM   2624  CG  LYS A 322     -47.870  -5.698   9.960  1.00 78.69           C  
ATOM   2625  CD  LYS A 322     -48.494  -6.794  10.835  1.00 78.69           C  
ATOM   2626  CE  LYS A 322     -48.800  -6.195  12.215  1.00 78.69           C  
ATOM   2627  NZ  LYS A 322     -49.582  -7.101  13.088  1.00 78.69           N  
ATOM   2628  N   THR A 323     -46.165  -6.192   5.651  1.00 72.37           N  
ATOM   2629  CA  THR A 323     -45.278  -6.709   4.597  1.00 72.37           C  
ATOM   2630  C   THR A 323     -44.475  -5.592   3.922  1.00 72.37           C  
ATOM   2631  CB  THR A 323     -46.071  -7.504   3.550  1.00 72.37           C  
ATOM   2632  O   THR A 323     -43.270  -5.754   3.718  1.00 72.37           O  
ATOM   2633  CG2 THR A 323     -45.157  -8.189   2.534  1.00 72.37           C  
ATOM   2634  OG1 THR A 323     -46.821  -8.527   4.172  1.00 72.37           O  
ATOM   2635  N   ILE A 324     -45.103  -4.452   3.606  1.00 81.35           N  
ATOM   2636  CA  ILE A 324     -44.426  -3.270   3.043  1.00 81.35           C  
ATOM   2637  C   ILE A 324     -43.370  -2.752   4.019  1.00 81.35           C  
ATOM   2638  CB  ILE A 324     -45.448  -2.162   2.687  1.00 81.35           C  
ATOM   2639  O   ILE A 324     -42.224  -2.549   3.623  1.00 81.35           O  
ATOM   2640  CG1 ILE A 324     -46.310  -2.602   1.483  1.00 81.35           C  
ATOM   2641  CG2 ILE A 324     -44.747  -0.824   2.367  1.00 81.35           C  
ATOM   2642  CD1 ILE A 324     -47.554  -1.731   1.260  1.00 81.35           C  
ATOM   2643  N   HIS A 325     -43.737  -2.594   5.292  1.00 78.43           N  
ATOM   2644  CA  HIS A 325     -42.848  -2.106   6.339  1.00 78.43           C  
ATOM   2645  C   HIS A 325     -41.618  -3.007   6.490  1.00 78.43           C  
ATOM   2646  CB  HIS A 325     -43.629  -2.011   7.654  1.00 78.43           C  
ATOM   2647  O   HIS A 325     -40.488  -2.534   6.392  1.00 78.43           O  
ATOM   2648  CG  HIS A 325     -42.805  -1.395   8.747  1.00 78.43           C  
ATOM   2649  CD2 HIS A 325     -42.133  -2.047   9.747  1.00 78.43           C  
ATOM   2650  ND1 HIS A 325     -42.561  -0.051   8.894  1.00 78.43           N  
ATOM   2651  CE1 HIS A 325     -41.767   0.105   9.965  1.00 78.43           C  
ATOM   2652  NE2 HIS A 325     -41.476  -1.083  10.518  1.00 78.43           N  
ATOM   2653  N   VAL A 326     -41.825  -4.322   6.631  1.00 73.09           N  
ATOM   2654  CA  VAL A 326     -40.731  -5.301   6.734  1.00 73.09           C  
ATOM   2655  C   VAL A 326     -39.852  -5.283   5.484  1.00 73.09           C  
ATOM   2656  CB  VAL A 326     -41.290  -6.714   7.001  1.00 73.09           C  
ATOM   2657  O   VAL A 326     -38.628  -5.317   5.600  1.00 73.09           O  
ATOM   2658  CG1 VAL A 326     -40.224  -7.814   6.889  1.00 73.09           C  
ATOM   2659  CG2 VAL A 326     -41.875  -6.798   8.417  1.00 73.09           C  
ATOM   2660  N   SER A 327     -40.442  -5.188   4.290  1.00 74.11           N  
ATOM   2661  CA  SER A 327     -39.682  -5.137   3.032  1.00 74.11           C  
ATOM   2662  C   SER A 327     -38.826  -3.875   2.937  1.00 74.11           C  
ATOM   2663  CB  SER A 327     -40.616  -5.199   1.820  1.00 74.11           C  
ATOM   2664  O   SER A 327     -37.669  -3.947   2.526  1.00 74.11           O  
ATOM   2665  OG  SER A 327     -41.391  -6.381   1.854  1.00 74.11           O  
ATOM   2666  N   ALA A 328     -39.369  -2.732   3.360  1.00 79.12           N  
ATOM   2667  CA  ALA A 328     -38.661  -1.462   3.367  1.00 79.12           C  
ATOM   2668  C   ALA A 328     -37.516  -1.461   4.392  1.00 79.12           C  
ATOM   2669  CB  ALA A 328     -39.678  -0.343   3.611  1.00 79.12           C  
ATOM   2670  O   ALA A 328     -36.381  -1.156   4.041  1.00 79.12           O  
ATOM   2671  N   VAL A 329     -37.768  -1.899   5.628  1.00 72.72           N  
ATOM   2672  CA  VAL A 329     -36.716  -2.044   6.651  1.00 72.72           C  
ATOM   2673  C   VAL A 329     -35.622  -3.002   6.174  1.00 72.72           C  
ATOM   2674  CB  VAL A 329     -37.320  -2.517   7.987  1.00 72.72           C  
ATOM   2675  O   VAL A 329     -34.439  -2.685   6.273  1.00 72.72           O  
ATOM   2676  CG1 VAL A 329     -36.241  -2.849   9.027  1.00 72.72           C  
ATOM   2677  CG2 VAL A 329     -38.223  -1.432   8.589  1.00 72.72           C  
ATOM   2678  N   THR A 330     -36.006  -4.136   5.577  1.00 65.73           N  
ATOM   2679  CA  THR A 330     -35.047  -5.097   5.016  1.00 65.73           C  
ATOM   2680  C   THR A 330     -34.176  -4.429   3.962  1.00 65.73           C  
ATOM   2681  CB  THR A 330     -35.735  -6.330   4.412  1.00 65.73           C  
ATOM   2682  O   THR A 330     -32.959  -4.493   4.077  1.00 65.73           O  
ATOM   2683  CG2 THR A 330     -34.735  -7.373   3.913  1.00 65.73           C  
ATOM   2684  OG1 THR A 330     -36.515  -6.978   5.387  1.00 65.73           O  
ATOM   2685  N   LEU A 331     -34.773  -3.741   2.981  1.00 76.14           N  
ATOM   2686  CA  LEU A 331     -34.043  -3.034   1.926  1.00 76.14           C  
ATOM   2687  C   LEU A 331     -33.075  -1.980   2.494  1.00 76.14           C  
ATOM   2688  CB  LEU A 331     -35.081  -2.431   0.962  1.00 76.14           C  
ATOM   2689  O   LEU A 331     -31.972  -1.823   1.976  1.00 76.14           O  
ATOM   2690  CG  LEU A 331     -34.486  -1.713  -0.260  1.00 76.14           C  
ATOM   2691  CD1 LEU A 331     -33.650  -2.665  -1.121  1.00 76.14           C  
ATOM   2692  CD2 LEU A 331     -35.601  -1.152  -1.144  1.00 76.14           C  
ATOM   2693  N   GLY A 332     -33.444  -1.312   3.587  1.00 73.20           N  
ATOM   2694  CA  GLY A 332     -32.584  -0.344   4.276  1.00 73.20           C  
ATOM   2695  C   GLY A 332     -31.353  -0.987   4.883  1.00 73.20           C  
ATOM   2696  O   GLY A 332     -30.247  -0.479   4.711  1.00 73.20           O  
ATOM   2697  N   ASN A 333     -31.535  -2.150   5.503  1.00 68.40           N  
ATOM   2698  CA  ASN A 333     -30.426  -2.942   6.020  1.00 68.40           C  
ATOM   2699  C   ASN A 333     -29.502  -3.410   4.884  1.00 68.40           C  
ATOM   2700  CB  ASN A 333     -30.977  -4.101   6.865  1.00 68.40           C  
ATOM   2701  O   ASN A 333     -28.292  -3.273   5.014  1.00 68.40           O  
ATOM   2702  CG  ASN A 333     -31.714  -3.632   8.111  1.00 68.40           C  
ATOM   2703  ND2 ASN A 333     -32.494  -4.491   8.722  1.00 68.40           N  
ATOM   2704  OD1 ASN A 333     -31.596  -2.508   8.568  1.00 68.40           O  
ATOM   2705  N   ILE A 334     -30.045  -3.845   3.732  1.00 65.75           N  
ATOM   2706  CA  ILE A 334     -29.227  -4.194   2.549  1.00 65.75           C  
ATOM   2707  C   ILE A 334     -28.358  -3.010   2.112  1.00 65.75           C  
ATOM   2708  CB  ILE A 334     -30.084  -4.666   1.342  1.00 65.75           C  
ATOM   2709  O   ILE A 334     -27.176  -3.181   1.821  1.00 65.75           O  
ATOM   2710  CG1 ILE A 334     -31.060  -5.794   1.737  1.00 65.75           C  
ATOM   2711  CG2 ILE A 334     -29.183  -5.044   0.147  1.00 65.75           C  
ATOM   2712  CD1 ILE A 334     -31.746  -6.579   0.613  1.00 65.75           C  
ATOM   2713  N   PHE A 335     -28.930  -1.806   2.053  1.00 72.60           N  
ATOM   2714  CA  PHE A 335     -28.169  -0.623   1.658  1.00 72.60           C  
ATOM   2715  C   PHE A 335     -27.088  -0.262   2.666  1.00 72.60           C  
ATOM   2716  CB  PHE A 335     -29.101   0.566   1.392  1.00 72.60           C  
ATOM   2717  O   PHE A 335     -25.963   0.014   2.253  1.00 72.60           O  
ATOM   2718  CG  PHE A 335     -29.710   0.489   0.013  1.00 72.60           C  
ATOM   2719  CD1 PHE A 335     -28.858   0.500  -1.106  1.00 72.60           C  
ATOM   2720  CD2 PHE A 335     -31.095   0.334  -0.158  1.00 72.60           C  
ATOM   2721  CE1 PHE A 335     -29.372   0.218  -2.378  1.00 72.60           C  
ATOM   2722  CE2 PHE A 335     -31.614   0.101  -1.441  1.00 72.60           C  
ATOM   2723  CZ  PHE A 335     -30.744  -0.034  -2.532  1.00 72.60           C  
ATOM   2724  N   ASN A 336     -27.400  -0.303   3.960  1.00 69.88           N  
ATOM   2725  CA  ASN A 336     -26.413  -0.075   5.011  1.00 69.88           C  
ATOM   2726  C   ASN A 336     -25.263  -1.089   4.932  1.00 69.88           C  
ATOM   2727  CB  ASN A 336     -27.117  -0.058   6.373  1.00 69.88           C  
ATOM   2728  O   ASN A 336     -24.108  -0.673   4.962  1.00 69.88           O  
ATOM   2729  CG  ASN A 336     -27.930   1.208   6.605  1.00 69.88           C  
ATOM   2730  ND2 ASN A 336     -28.870   1.158   7.518  1.00 69.88           N  
ATOM   2731  OD1 ASN A 336     -27.727   2.258   6.008  1.00 69.88           O  
ATOM   2732  N   ASP A 337     -25.556  -2.371   4.697  1.00 68.46           N  
ATOM   2733  CA  ASP A 337     -24.542  -3.416   4.509  1.00 68.46           C  
ATOM   2734  C   ASP A 337     -23.637  -3.140   3.293  1.00 68.46           C  
ATOM   2735  CB  ASP A 337     -25.216  -4.788   4.317  1.00 68.46           C  
ATOM   2736  O   ASP A 337     -22.418  -3.300   3.375  1.00 68.46           O  
ATOM   2737  CG  ASP A 337     -25.875  -5.409   5.553  1.00 68.46           C  
ATOM   2738  OD1 ASP A 337     -25.672  -4.895   6.675  1.00 68.46           O  
ATOM   2739  OD2 ASP A 337     -26.529  -6.464   5.346  1.00 68.46           O  
ATOM   2740  N   ILE A 338     -24.204  -2.704   2.158  1.00 71.93           N  
ATOM   2741  CA  ILE A 338     -23.432  -2.359   0.947  1.00 71.93           C  
ATOM   2742  C   ILE A 338     -22.524  -1.148   1.198  1.00 71.93           C  
ATOM   2743  CB  ILE A 338     -24.376  -2.120  -0.260  1.00 71.93           C  
ATOM   2744  O   ILE A 338     -21.385  -1.123   0.727  1.00 71.93           O  
ATOM   2745  CG1 ILE A 338     -25.021  -3.453  -0.705  1.00 71.93           C  
ATOM   2746  CG2 ILE A 338     -23.632  -1.483  -1.456  1.00 71.93           C  
ATOM   2747  CD1 ILE A 338     -26.165  -3.286  -1.715  1.00 71.93           C  
ATOM   2748  N   ILE A 339     -23.008  -0.146   1.936  1.00 73.03           N  
ATOM   2749  CA  ILE A 339     -22.226   1.045   2.294  1.00 73.03           C  
ATOM   2750  C   ILE A 339     -21.099   0.673   3.248  1.00 73.03           C  
ATOM   2751  CB  ILE A 339     -23.123   2.107   2.954  1.00 73.03           C  
ATOM   2752  O   ILE A 339     -19.966   1.109   3.047  1.00 73.03           O  
ATOM   2753  CG1 ILE A 339     -24.186   2.631   1.972  1.00 73.03           C  
ATOM   2754  CG2 ILE A 339     -22.305   3.297   3.498  1.00 73.03           C  
ATOM   2755  CD1 ILE A 339     -25.404   3.146   2.742  1.00 73.03           C  
ATOM   2756  N   ASP A 340     -21.396  -0.114   4.281  1.00 67.66           N  
ATOM   2757  CA  ASP A 340     -20.390  -0.585   5.224  1.00 67.66           C  
ATOM   2758  C   ASP A 340     -19.328  -1.398   4.472  1.00 67.66           C  
ATOM   2759  CB  ASP A 340     -21.050  -1.359   6.384  1.00 67.66           C  
ATOM   2760  O   ASP A 340     -18.143  -1.098   4.597  1.00 67.66           O  
ATOM   2761  CG  ASP A 340     -21.624  -0.459   7.498  1.00 67.66           C  
ATOM   2762  OD1 ASP A 340     -21.433   0.785   7.442  1.00 67.66           O  
ATOM   2763  OD2 ASP A 340     -22.144  -1.027   8.489  1.00 67.66           O  
ATOM   2764  N   MET A 341     -19.722  -2.314   3.579  1.00 65.73           N  
ATOM   2765  CA  MET A 341     -18.800  -3.059   2.712  1.00 65.73           C  
ATOM   2766  C   MET A 341     -17.889  -2.135   1.889  1.00 65.73           C  
ATOM   2767  CB  MET A 341     -19.611  -3.974   1.779  1.00 65.73           C  
ATOM   2768  O   MET A 341     -16.670  -2.322   1.866  1.00 65.73           O  
ATOM   2769  CG  MET A 341     -18.733  -4.822   0.846  1.00 65.73           C  
ATOM   2770  SD  MET A 341     -19.597  -5.493  -0.603  1.00 65.73           S  
ATOM   2771  CE  MET A 341     -19.741  -3.982  -1.599  1.00 65.73           C  
ATOM   2772  N   ASP A 342     -18.457  -1.136   1.219  1.00 70.55           N  
ATOM   2773  CA  ASP A 342     -17.703  -0.188   0.400  1.00 70.55           C  
ATOM   2774  C   ASP A 342     -16.755   0.686   1.250  1.00 70.55           C  
ATOM   2775  CB  ASP A 342     -18.716   0.601  -0.433  1.00 70.55           C  
ATOM   2776  O   ASP A 342     -15.589   0.871   0.886  1.00 70.55           O  
ATOM   2777  CG  ASP A 342     -18.109   1.856  -1.026  1.00 70.55           C  
ATOM   2778  OD1 ASP A 342     -17.536   1.849  -2.140  1.00 70.55           O  
ATOM   2779  OD2 ASP A 342     -18.221   2.893  -0.349  1.00 70.55           O  
ATOM   2780  N   LYS A 343     -17.174   1.124   2.445  1.00 67.98           N  
ATOM   2781  CA  LYS A 343     -16.287   1.800   3.408  1.00 67.98           C  
ATOM   2782  C   LYS A 343     -15.119   0.903   3.826  1.00 67.98           C  
ATOM   2783  CB  LYS A 343     -17.079   2.251   4.642  1.00 67.98           C  
ATOM   2784  O   LYS A 343     -13.982   1.379   3.869  1.00 67.98           O  
ATOM   2785  CG  LYS A 343     -17.962   3.479   4.379  1.00 67.98           C  
ATOM   2786  CD  LYS A 343     -18.760   3.794   5.649  1.00 67.98           C  
ATOM   2787  CE  LYS A 343     -19.668   5.010   5.459  1.00 67.98           C  
ATOM   2788  NZ  LYS A 343     -20.512   5.210   6.664  1.00 67.98           N  
ATOM   2789  N   MET A 344     -15.379  -0.382   4.083  1.00 64.56           N  
ATOM   2790  CA  MET A 344     -14.353  -1.367   4.446  1.00 64.56           C  
ATOM   2791  C   MET A 344     -13.365  -1.658   3.306  1.00 64.56           C  
ATOM   2792  CB  MET A 344     -14.998  -2.702   4.859  1.00 64.56           C  
ATOM   2793  O   MET A 344     -12.214  -2.002   3.572  1.00 64.56           O  
ATOM   2794  CG  MET A 344     -15.840  -2.668   6.132  1.00 64.56           C  
ATOM   2795  SD  MET A 344     -16.440  -4.287   6.664  1.00 64.56           S  
ATOM   2796  CE  MET A 344     -15.019  -4.802   7.646  1.00 64.56           C  
ATOM   2797  N   GLU A 345     -13.782  -1.591   2.036  1.00 65.28           N  
ATOM   2798  CA  GLU A 345     -12.865  -1.731   0.890  1.00 65.28           C  
ATOM   2799  C   GLU A 345     -11.906  -0.538   0.774  1.00 65.28           C  
ATOM   2800  CB  GLU A 345     -13.629  -1.910  -0.439  1.00 65.28           C  
ATOM   2801  O   GLU A 345     -10.735  -0.720   0.442  1.00 65.28           O  
ATOM   2802  CG  GLU A 345     -14.217  -3.318  -0.625  1.00 65.28           C  
ATOM   2803  CD  GLU A 345     -14.699  -3.618  -2.067  1.00 65.28           C  
ATOM   2804  OE1 GLU A 345     -14.852  -4.820  -2.367  1.00 65.28           O  
ATOM   2805  OE2 GLU A 345     -14.906  -2.694  -2.901  1.00 65.28           O  
ATOM   2806  N   ARG A 346     -12.379   0.680   1.065  1.00 63.73           N  
ATOM   2807  CA  ARG A 346     -11.612   1.919   0.848  1.00 63.73           C  
ATOM   2808  C   ARG A 346     -10.576   2.206   1.925  1.00 63.73           C  
ATOM   2809  CB  ARG A 346     -12.581   3.097   0.786  1.00 63.73           C  
ATOM   2810  O   ARG A 346      -9.546   2.818   1.641  1.00 63.73           O  
ATOM   2811  CG  ARG A 346     -13.499   3.053  -0.438  1.00 63.73           C  
ATOM   2812  CD  ARG A 346     -14.522   4.163  -0.239  1.00 63.73           C  
ATOM   2813  NE  ARG A 346     -15.627   4.078  -1.186  1.00 63.73           N  
ATOM   2814  NH1 ARG A 346     -16.488   6.167  -0.770  1.00 63.73           N  
ATOM   2815  NH2 ARG A 346     -17.567   4.750  -2.088  1.00 63.73           N  
ATOM   2816  CZ  ARG A 346     -16.543   5.002  -1.352  1.00 63.73           C  
ATOM   2817  N   ARG A 347     -10.877   1.861   3.175  1.00 54.55           N  
ATOM   2818  CA  ARG A 347     -10.051   2.172   4.346  1.00 54.55           C  
ATOM   2819  C   ARG A 347     -10.054   0.945   5.246  1.00 54.55           C  
ATOM   2820  CB  ARG A 347     -10.600   3.430   5.061  1.00 54.55           C  
ATOM   2821  O   ARG A 347     -11.111   0.359   5.463  1.00 54.55           O  
ATOM   2822  CG  ARG A 347     -10.515   4.693   4.178  1.00 54.55           C  
ATOM   2823  CD  ARG A 347     -11.024   5.955   4.887  1.00 54.55           C  
ATOM   2824  NE  ARG A 347     -10.933   7.140   4.003  1.00 54.55           N  
ATOM   2825  NH1 ARG A 347     -11.804   8.687   5.465  1.00 54.55           N  
ATOM   2826  NH2 ARG A 347     -11.149   9.340   3.436  1.00 54.55           N  
ATOM   2827  CZ  ARG A 347     -11.296   8.377   4.304  1.00 54.55           C  
ATOM   2828  N   LYS A 348      -8.895   0.561   5.801  1.00 57.83           N  
ATOM   2829  CA  LYS A 348      -8.900  -0.274   7.014  1.00 57.83           C  
ATOM   2830  C   LYS A 348      -9.860   0.428   7.974  1.00 57.83           C  
ATOM   2831  CB  LYS A 348      -7.502  -0.365   7.652  1.00 57.83           C  
ATOM   2832  O   LYS A 348      -9.635   1.603   8.254  1.00 57.83           O  
ATOM   2833  CG  LYS A 348      -6.522  -1.272   6.894  1.00 57.83           C  
ATOM   2834  CD  LYS A 348      -5.210  -1.381   7.686  1.00 57.83           C  
ATOM   2835  CE  LYS A 348      -4.207  -2.321   7.007  1.00 57.83           C  
ATOM   2836  NZ  LYS A 348      -2.988  -2.493   7.841  1.00 57.83           N  
ATOM   2837  N   VAL A 349     -10.966  -0.223   8.336  1.00 62.22           N  
ATOM   2838  CA  VAL A 349     -11.974   0.354   9.233  1.00 62.22           C  
ATOM   2839  C   VAL A 349     -11.229   0.896  10.439  1.00 62.22           C  
ATOM   2840  CB  VAL A 349     -12.987  -0.711   9.683  1.00 62.22           C  
ATOM   2841  O   VAL A 349     -10.558   0.128  11.124  1.00 62.22           O  
ATOM   2842  CG1 VAL A 349     -14.048  -0.170  10.645  1.00 62.22           C  
ATOM   2843  CG2 VAL A 349     -13.721  -1.267   8.473  1.00 62.22           C  
ATOM   2844  N   GLN A 350     -11.264   2.214  10.632  1.00 67.99           N  
ATOM   2845  CA  GLN A 350     -10.790   2.798  11.876  1.00 67.99           C  
ATOM   2846  C   GLN A 350     -11.815   2.399  12.924  1.00 67.99           C  
ATOM   2847  CB  GLN A 350     -10.626   4.320  11.744  1.00 67.99           C  
ATOM   2848  O   GLN A 350     -12.973   2.800  12.829  1.00 67.99           O  
ATOM   2849  CG  GLN A 350      -9.233   4.664  11.195  1.00 67.99           C  
ATOM   2850  CD  GLN A 350      -9.043   6.144  10.877  1.00 67.99           C  
ATOM   2851  NE2 GLN A 350      -7.825   6.580  10.651  1.00 67.99           N  
ATOM   2852  OE1 GLN A 350      -9.962   6.932  10.751  1.00 67.99           O  
ATOM   2853  N   LEU A 351     -11.397   1.515  13.823  1.00 79.21           N  
ATOM   2854  CA  LEU A 351     -12.167   1.159  14.999  1.00 79.21           C  
ATOM   2855  C   LEU A 351     -12.098   2.324  15.973  1.00 79.21           C  
ATOM   2856  CB  LEU A 351     -11.590  -0.111  15.634  1.00 79.21           C  
ATOM   2857  O   LEU A 351     -11.010   2.849  16.225  1.00 79.21           O  
ATOM   2858  CG  LEU A 351     -11.736  -1.364  14.764  1.00 79.21           C  
ATOM   2859  CD1 LEU A 351     -10.997  -2.500  15.447  1.00 79.21           C  
ATOM   2860  CD2 LEU A 351     -13.195  -1.787  14.570  1.00 79.21           C  
ATOM   2861  N   ASP A 352     -13.253   2.713  16.488  1.00 80.60           N  
ATOM   2862  CA  ASP A 352     -13.355   3.713  17.540  1.00 80.60           C  
ATOM   2863  C   ASP A 352     -13.306   2.998  18.891  1.00 80.60           C  
ATOM   2864  CB  ASP A 352     -14.617   4.548  17.308  1.00 80.60           C  
ATOM   2865  O   ASP A 352     -14.329   2.706  19.504  1.00 80.60           O  
ATOM   2866  CG  ASP A 352     -14.689   5.775  18.217  1.00 80.60           C  
ATOM   2867  OD1 ASP A 352     -13.666   6.135  18.844  1.00 80.60           O  
ATOM   2868  OD2 ASP A 352     -15.757   6.422  18.197  1.00 80.60           O  
ATOM   2869  N   ASN A 353     -12.099   2.590  19.288  1.00 86.10           N  
ATOM   2870  CA  ASN A 353     -11.891   1.874  20.539  1.00 86.10           C  
ATOM   2871  C   ASN A 353     -11.992   2.851  21.711  1.00 86.10           C  
ATOM   2872  CB  ASN A 353     -10.538   1.153  20.512  1.00 86.10           C  
ATOM   2873  O   ASN A 353     -11.081   3.650  21.930  1.00 86.10           O  
ATOM   2874  CG  ASN A 353     -10.490  -0.035  19.574  1.00 86.10           C  
ATOM   2875  ND2 ASN A 353      -9.328  -0.346  19.053  1.00 86.10           N  
ATOM   2876  OD1 ASN A 353     -11.452  -0.734  19.311  1.00 86.10           O  
ATOM   2877  N   GLN A 354     -13.085   2.754  22.459  1.00 83.51           N  
ATOM   2878  CA  GLN A 354     -13.361   3.574  23.635  1.00 83.51           C  
ATOM   2879  C   GLN A 354     -13.624   2.673  24.847  1.00 83.51           C  
ATOM   2880  CB  GLN A 354     -14.548   4.510  23.353  1.00 83.51           C  
ATOM   2881  O   GLN A 354     -13.945   1.495  24.661  1.00 83.51           O  
ATOM   2882  CG  GLN A 354     -14.230   5.493  22.217  1.00 83.51           C  
ATOM   2883  CD  GLN A 354     -15.334   6.513  21.962  1.00 83.51           C  
ATOM   2884  NE2 GLN A 354     -15.169   7.351  20.969  1.00 83.51           N  
ATOM   2885  OE1 GLN A 354     -16.364   6.570  22.616  1.00 83.51           O  
ATOM   2886  N   PRO A 355     -13.483   3.181  26.082  1.00 86.02           N  
ATOM   2887  CA  PRO A 355     -13.973   2.480  27.261  1.00 86.02           C  
ATOM   2888  C   PRO A 355     -15.480   2.229  27.132  1.00 86.02           C  
ATOM   2889  CB  PRO A 355     -13.625   3.372  28.460  1.00 86.02           C  
ATOM   2890  O   PRO A 355     -16.271   3.154  26.948  1.00 86.02           O  
ATOM   2891  CG  PRO A 355     -12.485   4.246  27.938  1.00 86.02           C  
ATOM   2892  CD  PRO A 355     -12.849   4.433  26.467  1.00 86.02           C  
ATOM   2893  N   VAL A 356     -15.876   0.963  27.187  1.00 82.11           N  
ATOM   2894  CA  VAL A 356     -17.267   0.514  27.168  1.00 82.11           C  
ATOM   2895  C   VAL A 356     -17.565  -0.108  28.522  1.00 82.11           C  
ATOM   2896  CB  VAL A 356     -17.509  -0.498  26.026  1.00 82.11           C  
ATOM   2897  O   VAL A 356     -16.910  -1.081  28.893  1.00 82.11           O  
ATOM   2898  CG1 VAL A 356     -18.950  -1.031  26.023  1.00 82.11           C  
ATOM   2899  CG2 VAL A 356     -17.259   0.126  24.646  1.00 82.11           C  
ATOM   2900  N   ASP A 357     -18.576   0.412  29.225  1.00 81.28           N  
ATOM   2901  CA  ASP A 357     -19.177  -0.266  30.379  1.00 81.28           C  
ATOM   2902  C   ASP A 357     -19.769  -1.596  29.907  1.00 81.28           C  
ATOM   2903  CB  ASP A 357     -20.226   0.626  31.057  1.00 81.28           C  
ATOM   2904  O   ASP A 357     -20.822  -1.665  29.261  1.00 81.28           O  
ATOM   2905  CG  ASP A 357     -20.953  -0.051  32.235  1.00 81.28           C  
ATOM   2906  OD1 ASP A 357     -20.760  -1.268  32.481  1.00 81.28           O  
ATOM   2907  OD2 ASP A 357     -21.802   0.637  32.835  1.00 81.28           O  
ATOM   2908  N   PHE A 358     -19.030  -2.662  30.188  1.00 87.08           N  
ATOM   2909  CA  PHE A 358     -19.338  -3.994  29.713  1.00 87.08           C  
ATOM   2910  C   PHE A 358     -20.541  -4.584  30.451  1.00 87.08           C  
ATOM   2911  CB  PHE A 358     -18.088  -4.862  29.859  1.00 87.08           C  
ATOM   2912  O   PHE A 358     -21.306  -5.354  29.868  1.00 87.08           O  
ATOM   2913  CG  PHE A 358     -18.191  -6.162  29.097  1.00 87.08           C  
ATOM   2914  CD1 PHE A 358     -18.148  -7.398  29.766  1.00 87.08           C  
ATOM   2915  CD2 PHE A 358     -18.359  -6.124  27.702  1.00 87.08           C  
ATOM   2916  CE1 PHE A 358     -18.282  -8.592  29.037  1.00 87.08           C  
ATOM   2917  CE2 PHE A 358     -18.513  -7.313  26.979  1.00 87.08           C  
ATOM   2918  CZ  PHE A 358     -18.486  -8.550  27.647  1.00 87.08           C  
ATOM   2919  N   THR A 359     -20.757  -4.169  31.699  1.00 80.72           N  
ATOM   2920  CA  THR A 359     -21.899  -4.594  32.515  1.00 80.72           C  
ATOM   2921  C   THR A 359     -23.197  -4.070  31.908  1.00 80.72           C  
ATOM   2922  CB  THR A 359     -21.765  -4.091  33.962  1.00 80.72           C  
ATOM   2923  O   THR A 359     -24.121  -4.842  31.644  1.00 80.72           O  
ATOM   2924  CG2 THR A 359     -22.721  -4.829  34.896  1.00 80.72           C  
ATOM   2925  OG1 THR A 359     -20.459  -4.305  34.444  1.00 80.72           O  
ATOM   2926  N   SER A 360     -23.237  -2.770  31.603  1.00 76.62           N  
ATOM   2927  CA  SER A 360     -24.368  -2.138  30.914  1.00 76.62           C  
ATOM   2928  C   SER A 360     -24.565  -2.706  29.503  1.00 76.62           C  
ATOM   2929  CB  SER A 360     -24.128  -0.628  30.880  1.00 76.62           C  
ATOM   2930  O   SER A 360     -25.680  -3.049  29.104  1.00 76.62           O  
ATOM   2931  OG  SER A 360     -25.196   0.032  30.238  1.00 76.62           O  
ATOM   2932  N   PHE A 361     -23.469  -2.922  28.765  1.00 84.79           N  
ATOM   2933  CA  PHE A 361     -23.514  -3.520  27.431  1.00 84.79           C  
ATOM   2934  C   PHE A 361     -24.165  -4.914  27.413  1.00 84.79           C  
ATOM   2935  CB  PHE A 361     -22.089  -3.584  26.868  1.00 84.79           C  
ATOM   2936  O   PHE A 361     -24.955  -5.210  26.512  1.00 84.79           O  
ATOM   2937  CG  PHE A 361     -22.021  -4.170  25.476  1.00 84.79           C  
ATOM   2938  CD1 PHE A 361     -21.869  -5.557  25.293  1.00 84.79           C  
ATOM   2939  CD2 PHE A 361     -22.148  -3.324  24.363  1.00 84.79           C  
ATOM   2940  CE1 PHE A 361     -21.886  -6.100  23.997  1.00 84.79           C  
ATOM   2941  CE2 PHE A 361     -22.150  -3.863  23.068  1.00 84.79           C  
ATOM   2942  CZ  PHE A 361     -22.044  -5.251  22.886  1.00 84.79           C  
ATOM   2943  N   LEU A 362     -23.844  -5.775  28.385  1.00 84.72           N  
ATOM   2944  CA  LEU A 362     -24.437  -7.111  28.490  1.00 84.72           C  
ATOM   2945  C   LEU A 362     -25.920  -7.063  28.869  1.00 84.72           C  
ATOM   2946  CB  LEU A 362     -23.647  -7.964  29.496  1.00 84.72           C  
ATOM   2947  O   LEU A 362     -26.705  -7.806  28.280  1.00 84.72           O  
ATOM   2948  CG  LEU A 362     -22.283  -8.462  28.990  1.00 84.72           C  
ATOM   2949  CD1 LEU A 362     -21.635  -9.315  30.080  1.00 84.72           C  
ATOM   2950  CD2 LEU A 362     -22.403  -9.324  27.728  1.00 84.72           C  
ATOM   2951  N   ALA A 363     -26.313  -6.164  29.773  1.00 78.20           N  
ATOM   2952  CA  ALA A 363     -27.715  -5.976  30.142  1.00 78.20           C  
ATOM   2953  C   ALA A 363     -28.565  -5.505  28.945  1.00 78.20           C  
ATOM   2954  CB  ALA A 363     -27.771  -4.981  31.307  1.00 78.20           C  
ATOM   2955  O   ALA A 363     -29.647  -6.038  28.685  1.00 78.20           O  
ATOM   2956  N   ASP A 364     -28.060  -4.551  28.156  1.00 77.58           N  
ATOM   2957  CA  ASP A 364     -28.696  -4.123  26.904  1.00 77.58           C  
ATOM   2958  C   ASP A 364     -28.858  -5.287  25.920  1.00 77.58           C  
ATOM   2959  CB  ASP A 364     -27.816  -3.094  26.187  1.00 77.58           C  
ATOM   2960  O   ASP A 364     -29.905  -5.448  25.282  1.00 77.58           O  
ATOM   2961  CG  ASP A 364     -27.900  -1.658  26.670  1.00 77.58           C  
ATOM   2962  OD1 ASP A 364     -28.829  -1.328  27.436  1.00 77.58           O  
ATOM   2963  OD2 ASP A 364     -27.090  -0.897  26.075  1.00 77.58           O  
ATOM   2964  N   LEU A 365     -27.793  -6.080  25.760  1.00 84.18           N  
ATOM   2965  CA  LEU A 365     -27.769  -7.215  24.849  1.00 84.18           C  
ATOM   2966  C   LEU A 365     -28.820  -8.252  25.250  1.00 84.18           C  
ATOM   2967  CB  LEU A 365     -26.354  -7.817  24.830  1.00 84.18           C  
ATOM   2968  O   LEU A 365     -29.560  -8.716  24.381  1.00 84.18           O  
ATOM   2969  CG  LEU A 365     -26.179  -8.963  23.820  1.00 84.18           C  
ATOM   2970  CD1 LEU A 365     -26.212  -8.444  22.379  1.00 84.18           C  
ATOM   2971  CD2 LEU A 365     -24.838  -9.652  24.068  1.00 84.18           C  
ATOM   2972  N   GLU A 366     -28.913  -8.587  26.537  1.00 84.10           N  
ATOM   2973  CA  GLU A 366     -29.905  -9.519  27.074  1.00 84.10           C  
ATOM   2974  C   GLU A 366     -31.329  -9.037  26.805  1.00 84.10           C  
ATOM   2975  CB  GLU A 366     -29.672  -9.711  28.577  1.00 84.10           C  
ATOM   2976  O   GLU A 366     -32.107  -9.750  26.171  1.00 84.10           O  
ATOM   2977  CG  GLU A 366     -30.643 -10.735  29.182  1.00 84.10           C  
ATOM   2978  CD  GLU A 366     -30.223 -11.200  30.581  1.00 84.10           C  
ATOM   2979  OE1 GLU A 366     -30.620 -12.335  30.927  1.00 84.10           O  
ATOM   2980  OE2 GLU A 366     -29.492 -10.451  31.263  1.00 84.10           O  
ATOM   2981  N   ASN A 367     -31.645  -7.800  27.196  1.00 75.70           N  
ATOM   2982  CA  ASN A 367     -32.982  -7.226  27.055  1.00 75.70           C  
ATOM   2983  C   ASN A 367     -33.462  -7.224  25.597  1.00 75.70           C  
ATOM   2984  CB  ASN A 367     -32.948  -5.798  27.627  1.00 75.70           C  
ATOM   2985  O   ASN A 367     -34.582  -7.647  25.288  1.00 75.70           O  
ATOM   2986  CG  ASN A 367     -32.947  -5.785  29.144  1.00 75.70           C  
ATOM   2987  ND2 ASN A 367     -32.252  -4.865  29.764  1.00 75.70           N  
ATOM   2988  OD1 ASN A 367     -33.618  -6.570  29.785  1.00 75.70           O  
ATOM   2989  N   LEU A 368     -32.606  -6.775  24.675  1.00 76.50           N  
ATOM   2990  CA  LEU A 368     -32.946  -6.719  23.253  1.00 76.50           C  
ATOM   2991  C   LEU A 368     -33.102  -8.119  22.649  1.00 76.50           C  
ATOM   2992  CB  LEU A 368     -31.870  -5.914  22.506  1.00 76.50           C  
ATOM   2993  O   LEU A 368     -34.020  -8.354  21.858  1.00 76.50           O  
ATOM   2994  CG  LEU A 368     -31.861  -4.410  22.838  1.00 76.50           C  
ATOM   2995  CD1 LEU A 368     -30.658  -3.751  22.160  1.00 76.50           C  
ATOM   2996  CD2 LEU A 368     -33.130  -3.706  22.344  1.00 76.50           C  
ATOM   2997  N   SER A 369     -32.234  -9.051  23.031  1.00 84.09           N  
ATOM   2998  CA  SER A 369     -32.234 -10.415  22.496  1.00 84.09           C  
ATOM   2999  C   SER A 369     -33.403 -11.242  23.028  1.00 84.09           C  
ATOM   3000  CB  SER A 369     -30.921 -11.104  22.839  1.00 84.09           C  
ATOM   3001  O   SER A 369     -34.058 -11.949  22.256  1.00 84.09           O  
ATOM   3002  OG  SER A 369     -29.838 -10.341  22.352  1.00 84.09           O  
ATOM   3003  N   ALA A 370     -33.730 -11.096  24.314  1.00 78.78           N  
ATOM   3004  CA  ALA A 370     -34.896 -11.707  24.939  1.00 78.78           C  
ATOM   3005  C   ALA A 370     -36.188 -11.257  24.246  1.00 78.78           C  
ATOM   3006  CB  ALA A 370     -34.895 -11.349  26.429  1.00 78.78           C  
ATOM   3007  O   ALA A 370     -37.019 -12.092  23.879  1.00 78.78           O  
ATOM   3008  N   LEU A 371     -36.318  -9.958  23.956  1.00 73.34           N  
ATOM   3009  CA  LEU A 371     -37.470  -9.414  23.237  1.00 73.34           C  
ATOM   3010  C   LEU A 371     -37.588  -9.988  21.813  1.00 73.34           C  
ATOM   3011  CB  LEU A 371     -37.371  -7.880  23.291  1.00 73.34           C  
ATOM   3012  O   LEU A 371     -38.690 -10.324  21.371  1.00 73.34           O  
ATOM   3013  CG  LEU A 371     -38.603  -7.148  22.725  1.00 73.34           C  
ATOM   3014  CD1 LEU A 371     -38.885  -5.875  23.523  1.00 73.34           C  
ATOM   3015  CD2 LEU A 371     -38.393  -6.731  21.267  1.00 73.34           C  
ATOM   3016  N   GLN A 372     -36.473 -10.163  21.095  1.00 79.47           N  
ATOM   3017  CA  GLN A 372     -36.469 -10.791  19.765  1.00 79.47           C  
ATOM   3018  C   GLN A 372     -36.878 -12.269  19.806  1.00 79.47           C  
ATOM   3019  CB  GLN A 372     -35.080 -10.670  19.120  1.00 79.47           C  
ATOM   3020  O   GLN A 372     -37.669 -12.718  18.972  1.00 79.47           O  
ATOM   3021  CG  GLN A 372     -34.764  -9.244  18.661  1.00 79.47           C  
ATOM   3022  CD  GLN A 372     -33.400  -9.170  17.984  1.00 79.47           C  
ATOM   3023  NE2 GLN A 372     -33.337  -8.807  16.721  1.00 79.47           N  
ATOM   3024  OE1 GLN A 372     -32.360  -9.440  18.548  1.00 79.47           O  
ATOM   3025  N   ALA A 373     -36.358 -13.030  20.769  1.00 83.11           N  
ATOM   3026  CA  ALA A 373     -36.707 -14.435  20.950  1.00 83.11           C  
ATOM   3027  C   ALA A 373     -38.186 -14.601  21.339  1.00 83.11           C  
ATOM   3028  CB  ALA A 373     -35.765 -15.014  22.005  1.00 83.11           C  
ATOM   3029  O   ALA A 373     -38.896 -15.416  20.742  1.00 83.11           O  
ATOM   3030  N   GLN A 374     -38.682 -13.764  22.257  1.00 79.47           N  
ATOM   3031  CA  GLN A 374     -40.071 -13.773  22.718  1.00 79.47           C  
ATOM   3032  C   GLN A 374     -41.062 -13.502  21.580  1.00 79.47           C  
ATOM   3033  CB  GLN A 374     -40.233 -12.736  23.838  1.00 79.47           C  
ATOM   3034  O   GLN A 374     -42.097 -14.165  21.505  1.00 79.47           O  
ATOM   3035  CG  GLN A 374     -41.634 -12.778  24.473  1.00 79.47           C  
ATOM   3036  CD  GLN A 374     -41.836 -11.703  25.535  1.00 79.47           C  
ATOM   3037  NE2 GLN A 374     -43.019 -11.585  26.095  1.00 79.47           N  
ATOM   3038  OE1 GLN A 374     -40.963 -10.928  25.866  1.00 79.47           O  
ATOM   3039  N   GLN A 375     -40.742 -12.600  20.643  1.00 75.75           N  
ATOM   3040  CA  GLN A 375     -41.577 -12.344  19.457  1.00 75.75           C  
ATOM   3041  C   GLN A 375     -41.794 -13.588  18.584  1.00 75.75           C  
ATOM   3042  CB  GLN A 375     -40.939 -11.245  18.599  1.00 75.75           C  
ATOM   3043  O   GLN A 375     -42.794 -13.676  17.869  1.00 75.75           O  
ATOM   3044  CG  GLN A 375     -41.146  -9.848  19.191  1.00 75.75           C  
ATOM   3045  CD  GLN A 375     -40.429  -8.766  18.392  1.00 75.75           C  
ATOM   3046  NE2 GLN A 375     -40.433  -7.545  18.874  1.00 75.75           N  
ATOM   3047  OE1 GLN A 375     -39.891  -8.967  17.313  1.00 75.75           O  
ATOM   3048  N   LYS A 376     -40.877 -14.559  18.645  1.00 78.91           N  
ATOM   3049  CA  LYS A 376     -40.996 -15.862  17.983  1.00 78.91           C  
ATOM   3050  C   LYS A 376     -41.427 -17.001  18.913  1.00 78.91           C  
ATOM   3051  CB  LYS A 376     -39.673 -16.191  17.291  1.00 78.91           C  
ATOM   3052  O   LYS A 376     -41.544 -18.133  18.450  1.00 78.91           O  
ATOM   3053  CG  LYS A 376     -39.495 -15.417  15.978  1.00 78.91           C  
ATOM   3054  CD  LYS A 376     -38.493 -16.216  15.155  1.00 78.91           C  
ATOM   3055  CE  LYS A 376     -38.235 -15.668  13.760  1.00 78.91           C  
ATOM   3056  NZ  LYS A 376     -37.471 -16.707  13.036  1.00 78.91           N  
ATOM   3057  N   GLY A 377     -41.668 -16.727  20.194  1.00 84.93           N  
ATOM   3058  CA  GLY A 377     -41.982 -17.746  21.198  1.00 84.93           C  
ATOM   3059  C   GLY A 377     -40.802 -18.664  21.542  1.00 84.93           C  
ATOM   3060  O   GLY A 377     -41.020 -19.805  21.944  1.00 84.93           O  
ATOM   3061  N   LEU A 378     -39.567 -18.193  21.356  1.00 89.55           N  
ATOM   3062  CA  LEU A 378     -38.341 -18.904  21.723  1.00 89.55           C  
ATOM   3063  C   LEU A 378     -37.901 -18.519  23.138  1.00 89.55           C  
ATOM   3064  CB  LEU A 378     -37.230 -18.587  20.707  1.00 89.55           C  
ATOM   3065  O   LEU A 378     -38.181 -17.413  23.601  1.00 89.55           O  
ATOM   3066  CG  LEU A 378     -37.549 -18.957  19.251  1.00 89.55           C  
ATOM   3067  CD1 LEU A 378     -36.396 -18.497  18.360  1.00 89.55           C  
ATOM   3068  CD2 LEU A 378     -37.755 -20.460  19.072  1.00 89.55           C  
ATOM   3069  N   ARG A 379     -37.172 -19.415  23.809  1.00 89.40           N  
ATOM   3070  CA  ARG A 379     -36.471 -19.081  25.059  1.00 89.40           C  
ATOM   3071  C   ARG A 379     -35.120 -18.435  24.749  1.00 89.40           C  
ATOM   3072  CB  ARG A 379     -36.314 -20.319  25.947  1.00 89.40           C  
ATOM   3073  O   ARG A 379     -34.461 -18.835  23.792  1.00 89.40           O  
ATOM   3074  CG  ARG A 379     -37.665 -20.841  26.446  1.00 89.40           C  
ATOM   3075  CD  ARG A 379     -37.446 -22.066  27.336  1.00 89.40           C  
ATOM   3076  NE  ARG A 379     -38.731 -22.631  27.790  1.00 89.40           N  
ATOM   3077  NH1 ARG A 379     -37.858 -24.499  28.787  1.00 89.40           N  
ATOM   3078  NH2 ARG A 379     -40.066 -24.143  28.843  1.00 89.40           N  
ATOM   3079  CZ  ARG A 379     -38.879 -23.753  28.467  1.00 89.40           C  
ATOM   3080  N   PHE A 380     -34.719 -17.459  25.554  1.00 91.27           N  
ATOM   3081  CA  PHE A 380     -33.419 -16.803  25.456  1.00 91.27           C  
ATOM   3082  C   PHE A 380     -32.705 -16.889  26.800  1.00 91.27           C  
ATOM   3083  CB  PHE A 380     -33.591 -15.347  25.022  1.00 91.27           C  
ATOM   3084  O   PHE A 380     -33.317 -16.554  27.810  1.00 91.27           O  
ATOM   3085  CG  PHE A 380     -32.272 -14.616  24.906  1.00 91.27           C  
ATOM   3086  CD1 PHE A 380     -31.781 -13.862  25.988  1.00 91.27           C  
ATOM   3087  CD2 PHE A 380     -31.492 -14.764  23.744  1.00 91.27           C  
ATOM   3088  CE1 PHE A 380     -30.507 -13.278  25.912  1.00 91.27           C  
ATOM   3089  CE2 PHE A 380     -30.220 -14.173  23.670  1.00 91.27           C  
ATOM   3090  CZ  PHE A 380     -29.723 -13.434  24.758  1.00 91.27           C  
ATOM   3091  N   ASN A 381     -31.439 -17.307  26.790  1.00 90.63           N  
ATOM   3092  CA  ASN A 381     -30.605 -17.388  27.988  1.00 90.63           C  
ATOM   3093  C   ASN A 381     -29.277 -16.659  27.747  1.00 90.63           C  
ATOM   3094  CB  ASN A 381     -30.341 -18.864  28.341  1.00 90.63           C  
ATOM   3095  O   ASN A 381     -28.615 -16.918  26.737  1.00 90.63           O  
ATOM   3096  CG  ASN A 381     -31.562 -19.717  28.650  1.00 90.63           C  
ATOM   3097  ND2 ASN A 381     -31.367 -21.012  28.699  1.00 90.63           N  
ATOM   3098  OD1 ASN A 381     -32.687 -19.290  28.840  1.00 90.63           O  
ATOM   3099  N   LEU A 382     -28.860 -15.807  28.684  1.00 89.21           N  
ATOM   3100  CA  LEU A 382     -27.507 -15.254  28.745  1.00 89.21           C  
ATOM   3101  C   LEU A 382     -26.736 -15.952  29.877  1.00 89.21           C  
ATOM   3102  CB  LEU A 382     -27.587 -13.725  28.920  1.00 89.21           C  
ATOM   3103  O   LEU A 382     -27.153 -15.923  31.030  1.00 89.21           O  
ATOM   3104  CG  LEU A 382     -26.215 -13.022  28.903  1.00 89.21           C  
ATOM   3105  CD1 LEU A 382     -25.545 -13.077  27.526  1.00 89.21           C  
ATOM   3106  CD2 LEU A 382     -26.332 -11.545  29.261  1.00 89.21           C  
ATOM   3107  N   GLU A 383     -25.615 -16.591  29.550  1.00 92.11           N  
ATOM   3108  CA  GLU A 383     -24.791 -17.372  30.483  1.00 92.11           C  
ATOM   3109  C   GLU A 383     -23.375 -16.760  30.577  1.00 92.11           C  
ATOM   3110  CB  GLU A 383     -24.757 -18.850  30.040  1.00 92.11           C  
ATOM   3111  O   GLU A 383     -22.458 -17.181  29.859  1.00 92.11           O  
ATOM   3112  CG  GLU A 383     -26.100 -19.595  30.176  1.00 92.11           C  
ATOM   3113  CD  GLU A 383     -26.095 -21.024  29.582  1.00 92.11           C  
ATOM   3114  OE1 GLU A 383     -27.204 -21.597  29.443  1.00 92.11           O  
ATOM   3115  OE2 GLU A 383     -25.022 -21.553  29.190  1.00 92.11           O  
ATOM   3116  N   PRO A 384     -23.163 -15.733  31.421  1.00 88.70           N  
ATOM   3117  CA  PRO A 384     -21.839 -15.164  31.645  1.00 88.70           C  
ATOM   3118  C   PRO A 384     -20.976 -16.081  32.529  1.00 88.70           C  
ATOM   3119  CB  PRO A 384     -22.095 -13.800  32.290  1.00 88.70           C  
ATOM   3120  O   PRO A 384     -21.404 -16.548  33.582  1.00 88.70           O  
ATOM   3121  CG  PRO A 384     -23.405 -13.999  33.050  1.00 88.70           C  
ATOM   3122  CD  PRO A 384     -24.167 -15.016  32.201  1.00 88.70           C  
ATOM   3123  N   THR A 385     -19.726 -16.307  32.127  1.00 88.11           N  
ATOM   3124  CA  THR A 385     -18.698 -16.977  32.934  1.00 88.11           C  
ATOM   3125  C   THR A 385     -17.871 -15.921  33.654  1.00 88.11           C  
ATOM   3126  CB  THR A 385     -17.788 -17.856  32.069  1.00 88.11           C  
ATOM   3127  O   THR A 385     -17.136 -15.167  33.019  1.00 88.11           O  
ATOM   3128  CG2 THR A 385     -16.803 -18.675  32.903  1.00 88.11           C  
ATOM   3129  OG1 THR A 385     -18.568 -18.772  31.335  1.00 88.11           O  
ATOM   3130  N   LEU A 386     -18.002 -15.862  34.978  1.00 83.80           N  
ATOM   3131  CA  LEU A 386     -17.273 -14.920  35.827  1.00 83.80           C  
ATOM   3132  C   LEU A 386     -15.827 -15.394  36.095  1.00 83.80           C  
ATOM   3133  CB  LEU A 386     -18.057 -14.718  37.139  1.00 83.80           C  
ATOM   3134  O   LEU A 386     -15.598 -16.604  36.170  1.00 83.80           O  
ATOM   3135  CG  LEU A 386     -19.457 -14.094  36.966  1.00 83.80           C  
ATOM   3136  CD1 LEU A 386     -20.165 -14.063  38.320  1.00 83.80           C  
ATOM   3137  CD2 LEU A 386     -19.392 -12.665  36.421  1.00 83.80           C  
ATOM   3138  N   PRO A 387     -14.867 -14.472  36.318  1.00 82.93           N  
ATOM   3139  CA  PRO A 387     -15.034 -13.015  36.359  1.00 82.93           C  
ATOM   3140  C   PRO A 387     -15.098 -12.378  34.961  1.00 82.93           C  
ATOM   3141  CB  PRO A 387     -13.828 -12.511  37.158  1.00 82.93           C  
ATOM   3142  O   PRO A 387     -14.386 -12.788  34.050  1.00 82.93           O  
ATOM   3143  CG  PRO A 387     -12.730 -13.513  36.801  1.00 82.93           C  
ATOM   3144  CD  PRO A 387     -13.490 -14.829  36.632  1.00 82.93           C  
ATOM   3145  N   LEU A 388     -15.930 -11.342  34.811  1.00 85.82           N  
ATOM   3146  CA  LEU A 388     -15.963 -10.480  33.626  1.00 85.82           C  
ATOM   3147  C   LEU A 388     -15.477  -9.067  33.994  1.00 85.82           C  
ATOM   3148  CB  LEU A 388     -17.377 -10.441  33.014  1.00 85.82           C  
ATOM   3149  O   LEU A 388     -15.749  -8.605  35.108  1.00 85.82           O  
ATOM   3150  CG  LEU A 388     -17.854 -11.770  32.401  1.00 85.82           C  
ATOM   3151  CD1 LEU A 388     -19.292 -11.615  31.910  1.00 85.82           C  
ATOM   3152  CD2 LEU A 388     -17.002 -12.214  31.210  1.00 85.82           C  
ATOM   3153  N   PRO A 389     -14.765  -8.377  33.088  1.00 83.47           N  
ATOM   3154  CA  PRO A 389     -14.341  -6.998  33.308  1.00 83.47           C  
ATOM   3155  C   PRO A 389     -15.553  -6.063  33.367  1.00 83.47           C  
ATOM   3156  CB  PRO A 389     -13.413  -6.677  32.135  1.00 83.47           C  
ATOM   3157  O   PRO A 389     -16.535  -6.270  32.656  1.00 83.47           O  
ATOM   3158  CG  PRO A 389     -13.937  -7.571  31.014  1.00 83.47           C  
ATOM   3159  CD  PRO A 389     -14.375  -8.825  31.758  1.00 83.47           C  
ATOM   3160  N   HIS A 390     -15.483  -5.026  34.205  1.00 79.64           N  
ATOM   3161  CA  HIS A 390     -16.553  -4.023  34.299  1.00 79.64           C  
ATOM   3162  C   HIS A 390     -16.497  -3.049  33.119  1.00 79.64           C  
ATOM   3163  CB  HIS A 390     -16.458  -3.267  35.633  1.00 79.64           C  
ATOM   3164  O   HIS A 390     -17.534  -2.644  32.601  1.00 79.64           O  
ATOM   3165  CG  HIS A 390     -16.811  -4.109  36.835  1.00 79.64           C  
ATOM   3166  CD2 HIS A 390     -17.644  -3.754  37.863  1.00 79.64           C  
ATOM   3167  ND1 HIS A 390     -16.371  -5.387  37.098  1.00 79.64           N  
ATOM   3168  CE1 HIS A 390     -16.921  -5.787  38.253  1.00 79.64           C  
ATOM   3169  NE2 HIS A 390     -17.708  -4.829  38.760  1.00 79.64           N  
ATOM   3170  N   GLN A 391     -15.286  -2.722  32.658  1.00 82.80           N  
ATOM   3171  CA  GLN A 391     -15.044  -1.879  31.494  1.00 82.80           C  
ATOM   3172  C   GLN A 391     -14.029  -2.522  30.554  1.00 82.80           C  
ATOM   3173  CB  GLN A 391     -14.541  -0.495  31.915  1.00 82.80           C  
ATOM   3174  O   GLN A 391     -13.017  -3.068  30.998  1.00 82.80           O  
ATOM   3175  CG  GLN A 391     -15.581   0.325  32.691  1.00 82.80           C  
ATOM   3176  CD  GLN A 391     -15.124   1.771  32.859  1.00 82.80           C  
ATOM   3177  NE2 GLN A 391     -15.204   2.340  34.041  1.00 82.80           N  
ATOM   3178  OE1 GLN A 391     -14.679   2.405  31.915  1.00 82.80           O  
ATOM   3179  N   VAL A 392     -14.275  -2.412  29.249  1.00 90.33           N  
ATOM   3180  CA  VAL A 392     -13.363  -2.893  28.203  1.00 90.33           C  
ATOM   3181  C   VAL A 392     -13.131  -1.831  27.143  1.00 90.33           C  
ATOM   3182  CB  VAL A 392     -13.847  -4.198  27.550  1.00 90.33           C  
ATOM   3183  O   VAL A 392     -14.044  -1.097  26.778  1.00 90.33           O  
ATOM   3184  CG1 VAL A 392     -13.887  -5.334  28.571  1.00 90.33           C  
ATOM   3185  CG2 VAL A 392     -15.223  -4.076  26.874  1.00 90.33           C  
ATOM   3186  N   ILE A 393     -11.920  -1.767  26.602  1.00 91.26           N  
ATOM   3187  CA  ILE A 393     -11.574  -0.858  25.511  1.00 91.26           C  
ATOM   3188  C   ILE A 393     -11.886  -1.542  24.183  1.00 91.26           C  
ATOM   3189  CB  ILE A 393     -10.110  -0.391  25.619  1.00 91.26           C  
ATOM   3190  O   ILE A 393     -11.166  -2.441  23.742  1.00 91.26           O  
ATOM   3191  CG1 ILE A 393      -9.888   0.358  26.952  1.00 91.26           C  
ATOM   3192  CG2 ILE A 393      -9.764   0.505  24.414  1.00 91.26           C  
ATOM   3193  CD1 ILE A 393      -8.441   0.807  27.186  1.00 91.26           C  
ATOM   3194  N   THR A 394     -12.961  -1.119  23.521  1.00 93.06           N  
ATOM   3195  CA  THR A 394     -13.353  -1.654  22.212  1.00 93.06           C  
ATOM   3196  C   THR A 394     -14.321  -0.721  21.483  1.00 93.06           C  
ATOM   3197  CB  THR A 394     -13.946  -3.066  22.378  1.00 93.06           C  
ATOM   3198  O   THR A 394     -14.814   0.253  22.044  1.00 93.06           O  
ATOM   3199  CG2 THR A 394     -15.383  -3.101  22.897  1.00 93.06           C  
ATOM   3200  OG1 THR A 394     -13.881  -3.754  21.147  1.00 93.06           O  
ATOM   3201  N   ASP A 395     -14.618  -1.011  20.218  1.00 89.47           N  
ATOM   3202  CA  ASP A 395     -15.681  -0.328  19.478  1.00 89.47           C  
ATOM   3203  C   ASP A 395     -17.033  -0.972  19.816  1.00 89.47           C  
ATOM   3204  CB  ASP A 395     -15.354  -0.316  17.980  1.00 89.47           C  
ATOM   3205  O   ASP A 395     -17.479  -1.937  19.180  1.00 89.47           O  
ATOM   3206  CG  ASP A 395     -16.323   0.531  17.141  1.00 89.47           C  
ATOM   3207  OD1 ASP A 395     -17.534   0.606  17.478  1.00 89.47           O  
ATOM   3208  OD2 ASP A 395     -15.880   0.982  16.054  1.00 89.47           O  
ATOM   3209  N   GLY A 396     -17.690  -0.440  20.850  1.00 86.69           N  
ATOM   3210  CA  GLY A 396     -18.970  -0.953  21.344  1.00 86.69           C  
ATOM   3211  C   GLY A 396     -20.078  -0.948  20.287  1.00 86.69           C  
ATOM   3212  O   GLY A 396     -20.951  -1.819  20.298  1.00 86.69           O  
ATOM   3213  N   THR A 397     -20.029  -0.027  19.319  1.00 82.08           N  
ATOM   3214  CA  THR A 397     -21.007   0.030  18.222  1.00 82.08           C  
ATOM   3215  C   THR A 397     -20.820  -1.145  17.268  1.00 82.08           C  
ATOM   3216  CB  THR A 397     -20.914   1.358  17.456  1.00 82.08           C  
ATOM   3217  O   THR A 397     -21.794  -1.813  16.905  1.00 82.08           O  
ATOM   3218  CG2 THR A 397     -21.976   1.471  16.359  1.00 82.08           C  
ATOM   3219  OG1 THR A 397     -21.156   2.428  18.334  1.00 82.08           O  
ATOM   3220  N   ARG A 398     -19.575  -1.443  16.876  1.00 87.96           N  
ATOM   3221  CA  ARG A 398     -19.275  -2.583  15.993  1.00 87.96           C  
ATOM   3222  C   ARG A 398     -19.472  -3.918  16.686  1.00 87.96           C  
ATOM   3223  CB  ARG A 398     -17.851  -2.472  15.430  1.00 87.96           C  
ATOM   3224  O   ARG A 398     -20.031  -4.821  16.063  1.00 87.96           O  
ATOM   3225  CG  ARG A 398     -17.649  -1.215  14.579  1.00 87.96           C  
ATOM   3226  CD  ARG A 398     -18.575  -1.142  13.367  1.00 87.96           C  
ATOM   3227  NE  ARG A 398     -18.502   0.196  12.771  1.00 87.96           N  
ATOM   3228  NH1 ARG A 398     -20.358   0.011  11.417  1.00 87.96           N  
ATOM   3229  NH2 ARG A 398     -19.208   1.922  11.490  1.00 87.96           N  
ATOM   3230  CZ  ARG A 398     -19.354   0.694  11.897  1.00 87.96           C  
ATOM   3231  N   LEU A 399     -19.110  -4.027  17.963  1.00 92.63           N  
ATOM   3232  CA  LEU A 399     -19.402  -5.217  18.761  1.00 92.63           C  
ATOM   3233  C   LEU A 399     -20.907  -5.506  18.782  1.00 92.63           C  
ATOM   3234  CB  LEU A 399     -18.861  -5.029  20.189  1.00 92.63           C  
ATOM   3235  O   LEU A 399     -21.334  -6.617  18.462  1.00 92.63           O  
ATOM   3236  CG  LEU A 399     -19.038  -6.273  21.081  1.00 92.63           C  
ATOM   3237  CD1 LEU A 399     -18.534  -7.558  20.416  1.00 92.63           C  
ATOM   3238  CD2 LEU A 399     -18.331  -6.036  22.412  1.00 92.63           C  
ATOM   3239  N   ARG A 400     -21.722  -4.481  19.062  1.00 87.97           N  
ATOM   3240  CA  ARG A 400     -23.186  -4.592  19.053  1.00 87.97           C  
ATOM   3241  C   ARG A 400     -23.716  -5.019  17.689  1.00 87.97           C  
ATOM   3242  CB  ARG A 400     -23.794  -3.255  19.496  1.00 87.97           C  
ATOM   3243  O   ARG A 400     -24.561  -5.903  17.622  1.00 87.97           O  
ATOM   3244  CG  ARG A 400     -25.216  -3.409  20.052  1.00 87.97           C  
ATOM   3245  CD  ARG A 400     -25.771  -2.064  20.549  1.00 87.97           C  
ATOM   3246  NE  ARG A 400     -24.904  -1.424  21.565  1.00 87.97           N  
ATOM   3247  NH1 ARG A 400     -26.068  -1.943  23.508  1.00 87.97           N  
ATOM   3248  NH2 ARG A 400     -24.319  -0.621  23.623  1.00 87.97           N  
ATOM   3249  CZ  ARG A 400     -25.098  -1.347  22.878  1.00 87.97           C  
ATOM   3250  N   GLN A 401     -23.192  -4.448  16.602  1.00 85.70           N  
ATOM   3251  CA  GLN A 401     -23.575  -4.809  15.231  1.00 85.70           C  
ATOM   3252  C   GLN A 401     -23.300  -6.290  14.928  1.00 85.70           C  
ATOM   3253  CB  GLN A 401     -22.829  -3.892  14.244  1.00 85.70           C  
ATOM   3254  O   GLN A 401     -24.142  -6.964  14.332  1.00 85.70           O  
ATOM   3255  CG  GLN A 401     -23.211  -4.116  12.767  1.00 85.70           C  
ATOM   3256  CD  GLN A 401     -22.484  -3.171  11.802  1.00 85.70           C  
ATOM   3257  NE2 GLN A 401     -22.833  -3.180  10.530  1.00 85.70           N  
ATOM   3258  OE1 GLN A 401     -21.592  -2.412  12.164  1.00 85.70           O  
ATOM   3259  N   ILE A 402     -22.137  -6.806  15.338  1.00 91.88           N  
ATOM   3260  CA  ILE A 402     -21.785  -8.217  15.153  1.00 91.88           C  
ATOM   3261  C   ILE A 402     -22.744  -9.110  15.942  1.00 91.88           C  
ATOM   3262  CB  ILE A 402     -20.318  -8.481  15.553  1.00 91.88           C  
ATOM   3263  O   ILE A 402     -23.373  -9.990  15.352  1.00 91.88           O  
ATOM   3264  CG1 ILE A 402     -19.321  -7.738  14.635  1.00 91.88           C  
ATOM   3265  CG2 ILE A 402     -20.039  -9.992  15.493  1.00 91.88           C  
ATOM   3266  CD1 ILE A 402     -17.911  -7.670  15.238  1.00 91.88           C  
ATOM   3267  N   LEU A 403     -22.876  -8.875  17.250  1.00 93.26           N  
ATOM   3268  CA  LEU A 403     -23.691  -9.711  18.133  1.00 93.26           C  
ATOM   3269  C   LEU A 403     -25.161  -9.691  17.725  1.00 93.26           C  
ATOM   3270  CB  LEU A 403     -23.527  -9.239  19.586  1.00 93.26           C  
ATOM   3271  O   LEU A 403     -25.785 -10.745  17.629  1.00 93.26           O  
ATOM   3272  CG  LEU A 403     -22.132  -9.516  20.166  1.00 93.26           C  
ATOM   3273  CD1 LEU A 403     -22.015  -8.878  21.543  1.00 93.26           C  
ATOM   3274  CD2 LEU A 403     -21.865 -11.014  20.310  1.00 93.26           C  
ATOM   3275  N   TRP A 404     -25.687  -8.517  17.378  1.00 85.86           N  
ATOM   3276  CA  TRP A 404     -27.059  -8.384  16.905  1.00 85.86           C  
ATOM   3277  C   TRP A 404     -27.302  -9.181  15.621  1.00 85.86           C  
ATOM   3278  CB  TRP A 404     -27.387  -6.903  16.713  1.00 85.86           C  
ATOM   3279  O   TRP A 404     -28.331  -9.842  15.491  1.00 85.86           O  
ATOM   3280  CG  TRP A 404     -28.840  -6.642  16.511  1.00 85.86           C  
ATOM   3281  CD1 TRP A 404     -29.773  -6.736  17.484  1.00 85.86           C  
ATOM   3282  CD2 TRP A 404     -29.561  -6.294  15.291  1.00 85.86           C  
ATOM   3283  CE2 TRP A 404     -30.946  -6.168  15.616  1.00 85.86           C  
ATOM   3284  CE3 TRP A 404     -29.190  -6.078  13.945  1.00 85.86           C  
ATOM   3285  NE1 TRP A 404     -31.017  -6.457  16.962  1.00 85.86           N  
ATOM   3286  CH2 TRP A 404     -31.509  -5.607  13.330  1.00 85.86           C  
ATOM   3287  CZ2 TRP A 404     -31.913  -5.830  14.658  1.00 85.86           C  
ATOM   3288  CZ3 TRP A 404     -30.153  -5.736  12.975  1.00 85.86           C  
ATOM   3289  N   ASN A 405     -26.345  -9.194  14.686  1.00 84.56           N  
ATOM   3290  CA  ASN A 405     -26.453 -10.009  13.478  1.00 84.56           C  
ATOM   3291  C   ASN A 405     -26.415 -11.518  13.791  1.00 84.56           C  
ATOM   3292  CB  ASN A 405     -25.358  -9.584  12.489  1.00 84.56           C  
ATOM   3293  O   ASN A 405     -27.199 -12.279  13.223  1.00 84.56           O  
ATOM   3294  CG  ASN A 405     -25.464 -10.320  11.165  1.00 84.56           C  
ATOM   3295  ND2 ASN A 405     -24.357 -10.733  10.604  1.00 84.56           N  
ATOM   3296  OD1 ASN A 405     -26.523 -10.563  10.610  1.00 84.56           O  
ATOM   3297  N   LEU A 406     -25.551 -11.968  14.705  1.00 92.87           N  
ATOM   3298  CA  LEU A 406     -25.475 -13.383  15.098  1.00 92.87           C  
ATOM   3299  C   LEU A 406     -26.756 -13.852  15.802  1.00 92.87           C  
ATOM   3300  CB  LEU A 406     -24.240 -13.624  15.985  1.00 92.87           C  
ATOM   3301  O   LEU A 406     -27.341 -14.857  15.400  1.00 92.87           O  
ATOM   3302  CG  LEU A 406     -22.880 -13.417  15.295  1.00 92.87           C  
ATOM   3303  CD1 LEU A 406     -21.757 -13.713  16.289  1.00 92.87           C  
ATOM   3304  CD2 LEU A 406     -22.696 -14.308  14.064  1.00 92.87           C  
ATOM   3305  N   ILE A 407     -27.239 -13.090  16.784  1.00 91.47           N  
ATOM   3306  CA  ILE A 407     -28.452 -13.409  17.549  1.00 91.47           C  
ATOM   3307  C   ILE A 407     -29.688 -13.354  16.651  1.00 91.47           C  
ATOM   3308  CB  ILE A 407     -28.574 -12.456  18.757  1.00 91.47           C  
ATOM   3309  O   ILE A 407     -30.522 -14.258  16.680  1.00 91.47           O  
ATOM   3310  CG1 ILE A 407     -27.395 -12.705  19.728  1.00 91.47           C  
ATOM   3311  CG2 ILE A 407     -29.920 -12.647  19.476  1.00 91.47           C  
ATOM   3312  CD1 ILE A 407     -27.291 -11.677  20.854  1.00 91.47           C  
ATOM   3313  N   SER A 408     -29.785 -12.347  15.780  1.00 85.27           N  
ATOM   3314  CA  SER A 408     -30.868 -12.257  14.797  1.00 85.27           C  
ATOM   3315  C   SER A 408     -30.883 -13.471  13.863  1.00 85.27           C  
ATOM   3316  CB  SER A 408     -30.725 -10.959  14.005  1.00 85.27           C  
ATOM   3317  O   SER A 408     -31.953 -14.009  13.579  1.00 85.27           O  
ATOM   3318  OG  SER A 408     -31.786 -10.787  13.085  1.00 85.27           O  
ATOM   3319  N   ASN A 409     -29.716 -13.973  13.438  1.00 87.71           N  
ATOM   3320  CA  ASN A 409     -29.632 -15.210  12.659  1.00 87.71           C  
ATOM   3321  C   ASN A 409     -30.062 -16.436  13.481  1.00 87.71           C  
ATOM   3322  CB  ASN A 409     -28.227 -15.361  12.050  1.00 87.71           C  
ATOM   3323  O   ASN A 409     -30.888 -17.211  12.998  1.00 87.71           O  
ATOM   3324  CG  ASN A 409     -27.994 -14.400  10.896  1.00 87.71           C  
ATOM   3325  ND2 ASN A 409     -26.820 -13.829  10.798  1.00 87.71           N  
ATOM   3326  OD1 ASN A 409     -28.855 -14.165  10.056  1.00 87.71           O  
ATOM   3327  N   ALA A 410     -29.601 -16.577  14.725  1.00 91.24           N  
ATOM   3328  CA  ALA A 410     -30.010 -17.662  15.622  1.00 91.24           C  
ATOM   3329  C   ALA A 410     -31.539 -17.706  15.814  1.00 91.24           C  
ATOM   3330  CB  ALA A 410     -29.275 -17.471  16.953  1.00 91.24           C  
ATOM   3331  O   ALA A 410     -32.185 -18.732  15.580  1.00 91.24           O  
ATOM   3332  N   VAL A 411     -32.151 -16.558  16.122  1.00 87.49           N  
ATOM   3333  CA  VAL A 411     -33.611 -16.398  16.231  1.00 87.49           C  
ATOM   3334  C   VAL A 411     -34.292 -16.659  14.885  1.00 87.49           C  
ATOM   3335  CB  VAL A 411     -33.949 -14.984  16.755  1.00 87.49           C  
ATOM   3336  O   VAL A 411     -35.376 -17.242  14.817  1.00 87.49           O  
ATOM   3337  CG1 VAL A 411     -35.451 -14.671  16.725  1.00 87.49           C  
ATOM   3338  CG2 VAL A 411     -33.484 -14.810  18.206  1.00 87.49           C  
ATOM   3339  N   LYS A 412     -33.687 -16.244  13.768  1.00 84.22           N  
ATOM   3340  CA  LYS A 412     -34.244 -16.445  12.427  1.00 84.22           C  
ATOM   3341  C   LYS A 412     -34.351 -17.927  12.058  1.00 84.22           C  
ATOM   3342  CB  LYS A 412     -33.443 -15.648  11.400  1.00 84.22           C  
ATOM   3343  O   LYS A 412     -35.399 -18.307  11.530  1.00 84.22           O  
ATOM   3344  CG  LYS A 412     -34.009 -15.799   9.986  1.00 84.22           C  
ATOM   3345  CD  LYS A 412     -33.158 -14.966   9.034  1.00 84.22           C  
ATOM   3346  CE  LYS A 412     -33.439 -15.388   7.596  1.00 84.22           C  
ATOM   3347  NZ  LYS A 412     -32.362 -14.878   6.725  1.00 84.22           N  
ATOM   3348  N   PHE A 413     -33.313 -18.718  12.326  1.00 86.49           N  
ATOM   3349  CA  PHE A 413     -33.199 -20.126  11.921  1.00 86.49           C  
ATOM   3350  C   PHE A 413     -33.720 -21.129  12.961  1.00 86.49           C  
ATOM   3351  CB  PHE A 413     -31.748 -20.410  11.510  1.00 86.49           C  
ATOM   3352  O   PHE A 413     -33.889 -22.307  12.637  1.00 86.49           O  
ATOM   3353  CG  PHE A 413     -31.318 -19.647  10.269  1.00 86.49           C  
ATOM   3354  CD1 PHE A 413     -31.899 -19.949   9.025  1.00 86.49           C  
ATOM   3355  CD2 PHE A 413     -30.327 -18.651  10.344  1.00 86.49           C  
ATOM   3356  CE1 PHE A 413     -31.499 -19.255   7.870  1.00 86.49           C  
ATOM   3357  CE2 PHE A 413     -29.954 -17.926   9.198  1.00 86.49           C  
ATOM   3358  CZ  PHE A 413     -30.536 -18.234   7.956  1.00 86.49           C  
ATOM   3359  N   THR A 414     -34.064 -20.660  14.161  1.00 88.19           N  
ATOM   3360  CA  THR A 414     -34.764 -21.455  15.178  1.00 88.19           C  
ATOM   3361  C   THR A 414     -36.279 -21.283  15.039  1.00 88.19           C  
ATOM   3362  CB  THR A 414     -34.278 -21.097  16.588  1.00 88.19           C  
ATOM   3363  O   THR A 414     -36.800 -20.167  15.072  1.00 88.19           O  
ATOM   3364  CG2 THR A 414     -34.784 -22.087  17.636  1.00 88.19           C  
ATOM   3365  OG1 THR A 414     -32.881 -21.183  16.640  1.00 88.19           O  
ATOM   3366  N   GLN A 415     -37.004 -22.391  14.849  1.00 84.65           N  
ATOM   3367  CA  GLN A 415     -38.476 -22.386  14.782  1.00 84.65           C  
ATOM   3368  C   GLN A 415     -39.123 -22.630  16.149  1.00 84.65           C  
ATOM   3369  CB  GLN A 415     -38.984 -23.445  13.792  1.00 84.65           C  
ATOM   3370  O   GLN A 415     -40.100 -21.973  16.491  1.00 84.65           O  
ATOM   3371  CG  GLN A 415     -38.633 -23.135  12.330  1.00 84.65           C  
ATOM   3372  CD  GLN A 415     -39.289 -24.109  11.350  1.00 84.65           C  
ATOM   3373  NE2 GLN A 415     -38.887 -24.098  10.099  1.00 84.65           N  
ATOM   3374  OE1 GLN A 415     -40.178 -24.880  11.665  1.00 84.65           O  
ATOM   3375  N   GLN A 416     -38.585 -23.584  16.909  1.00 85.91           N  
ATOM   3376  CA  GLN A 416     -38.964 -23.912  18.281  1.00 85.91           C  
ATOM   3377  C   GLN A 416     -37.691 -24.278  19.037  1.00 85.91           C  
ATOM   3378  CB  GLN A 416     -39.927 -25.111  18.323  1.00 85.91           C  
ATOM   3379  O   GLN A 416     -36.806 -24.897  18.453  1.00 85.91           O  
ATOM   3380  CG  GLN A 416     -41.292 -24.813  17.691  1.00 85.91           C  
ATOM   3381  CD  GLN A 416     -42.266 -25.984  17.784  1.00 85.91           C  
ATOM   3382  NE2 GLN A 416     -43.473 -25.818  17.290  1.00 85.91           N  
ATOM   3383  OE1 GLN A 416     -41.991 -27.060  18.286  1.00 85.91           O  
ATOM   3384  N   GLY A 417     -37.612 -23.913  20.314  1.00 90.77           N  
ATOM   3385  CA  GLY A 417     -36.443 -24.175  21.147  1.00 90.77           C  
ATOM   3386  C   GLY A 417     -35.947 -22.909  21.829  1.00 90.77           C  
ATOM   3387  O   GLY A 417     -36.742 -22.089  22.301  1.00 90.77           O  
ATOM   3388  N   GLN A 418     -34.629 -22.775  21.890  1.00 93.15           N  
ATOM   3389  CA  GLN A 418     -33.949 -21.689  22.576  1.00 93.15           C  
ATOM   3390  C   GLN A 418     -32.736 -21.166  21.807  1.00 93.15           C  
ATOM   3391  CB  GLN A 418     -33.591 -22.133  24.004  1.00 93.15           C  
ATOM   3392  O   GLN A 418     -32.185 -21.858  20.944  1.00 93.15           O  
ATOM   3393  CG  GLN A 418     -32.431 -23.138  24.091  1.00 93.15           C  
ATOM   3394  CD  GLN A 418     -32.236 -23.682  25.504  1.00 93.15           C  
ATOM   3395  NE2 GLN A 418     -31.110 -24.301  25.775  1.00 93.15           N  
ATOM   3396  OE1 GLN A 418     -33.099 -23.607  26.370  1.00 93.15           O  
ATOM   3397  N   VAL A 419     -32.344 -19.946  22.158  1.00 94.50           N  
ATOM   3398  CA  VAL A 419     -31.079 -19.317  21.784  1.00 94.50           C  
ATOM   3399  C   VAL A 419     -30.328 -19.004  23.073  1.00 94.50           C  
ATOM   3400  CB  VAL A 419     -31.314 -18.050  20.941  1.00 94.50           C  
ATOM   3401  O   VAL A 419     -30.878 -18.349  23.958  1.00 94.50           O  
ATOM   3402  CG1 VAL A 419     -30.001 -17.334  20.599  1.00 94.50           C  
ATOM   3403  CG2 VAL A 419     -32.032 -18.393  19.626  1.00 94.50           C  
ATOM   3404  N   THR A 420     -29.089 -19.466  23.180  1.00 95.24           N  
ATOM   3405  CA  THR A 420     -28.235 -19.237  24.348  1.00 95.24           C  
ATOM   3406  C   THR A 420     -27.027 -18.416  23.927  1.00 95.24           C  
ATOM   3407  CB  THR A 420     -27.809 -20.555  25.006  1.00 95.24           C  
ATOM   3408  O   THR A 420     -26.367 -18.746  22.945  1.00 95.24           O  
ATOM   3409  CG2 THR A 420     -26.933 -20.336  26.240  1.00 95.24           C  
ATOM   3410  OG1 THR A 420     -28.935 -21.271  25.466  1.00 95.24           O  
ATOM   3411  N   VAL A 421     -26.721 -17.355  24.668  1.00 95.22           N  
ATOM   3412  CA  VAL A 421     -25.499 -16.569  24.491  1.00 95.22           C  
ATOM   3413  C   VAL A 421     -24.594 -16.817  25.687  1.00 95.22           C  
ATOM   3414  CB  VAL A 421     -25.796 -15.074  24.286  1.00 95.22           C  
ATOM   3415  O   VAL A 421     -24.971 -16.497  26.809  1.00 95.22           O  
ATOM   3416  CG1 VAL A 421     -24.498 -14.277  24.080  1.00 95.22           C  
ATOM   3417  CG2 VAL A 421     -26.678 -14.859  23.049  1.00 95.22           C  
ATOM   3418  N   ARG A 422     -23.402 -17.374  25.470  1.00 95.52           N  
ATOM   3419  CA  ARG A 422     -22.378 -17.504  26.517  1.00 95.52           C  
ATOM   3420  C   ARG A 422     -21.324 -16.435  26.349  1.00 95.52           C  
ATOM   3421  CB  ARG A 422     -21.737 -18.895  26.569  1.00 95.52           C  
ATOM   3422  O   ARG A 422     -20.906 -16.157  25.226  1.00 95.52           O  
ATOM   3423  CG  ARG A 422     -22.790 -19.998  26.567  1.00 95.52           C  
ATOM   3424  CD  ARG A 422     -22.200 -21.336  27.001  1.00 95.52           C  
ATOM   3425  NE  ARG A 422     -23.279 -22.326  27.063  1.00 95.52           N  
ATOM   3426  NH1 ARG A 422     -23.183 -22.979  24.856  1.00 95.52           N  
ATOM   3427  NH2 ARG A 422     -24.848 -23.669  26.128  1.00 95.52           N  
ATOM   3428  CZ  ARG A 422     -23.750 -22.991  26.028  1.00 95.52           C  
ATOM   3429  N   VAL A 423     -20.885 -15.859  27.460  1.00 94.16           N  
ATOM   3430  CA  VAL A 423     -19.865 -14.806  27.465  1.00 94.16           C  
ATOM   3431  C   VAL A 423     -18.764 -15.200  28.429  1.00 94.16           C  
ATOM   3432  CB  VAL A 423     -20.455 -13.431  27.825  1.00 94.16           C  
ATOM   3433  O   VAL A 423     -19.054 -15.551  29.568  1.00 94.16           O  
ATOM   3434  CG1 VAL A 423     -19.416 -12.326  27.598  1.00 94.16           C  
ATOM   3435  CG2 VAL A 423     -21.692 -13.125  26.972  1.00 94.16           C  
ATOM   3436  N   ARG A 424     -17.507 -15.147  27.998  1.00 93.28           N  
ATOM   3437  CA  ARG A 424     -16.348 -15.371  28.873  1.00 93.28           C  
ATOM   3438  C   ARG A 424     -15.203 -14.435  28.502  1.00 93.28           C  
ATOM   3439  CB  ARG A 424     -15.949 -16.861  28.889  1.00 93.28           C  
ATOM   3440  O   ARG A 424     -15.089 -14.025  27.345  1.00 93.28           O  
ATOM   3441  CG  ARG A 424     -15.389 -17.382  27.562  1.00 93.28           C  
ATOM   3442  CD  ARG A 424     -15.159 -18.897  27.598  1.00 93.28           C  
ATOM   3443  NE  ARG A 424     -14.470 -19.353  26.372  1.00 93.28           N  
ATOM   3444  NH1 ARG A 424     -12.468 -19.946  27.330  1.00 93.28           N  
ATOM   3445  NH2 ARG A 424     -12.546 -19.552  25.169  1.00 93.28           N  
ATOM   3446  CZ  ARG A 424     -13.185 -19.648  26.293  1.00 93.28           C  
ATOM   3447  N   TYR A 425     -14.374 -14.113  29.485  1.00 91.02           N  
ATOM   3448  CA  TYR A 425     -13.167 -13.313  29.314  1.00 91.02           C  
ATOM   3449  C   TYR A 425     -11.957 -14.180  29.657  1.00 91.02           C  
ATOM   3450  CB  TYR A 425     -13.269 -12.062  30.191  1.00 91.02           C  
ATOM   3451  O   TYR A 425     -11.864 -14.696  30.770  1.00 91.02           O  
ATOM   3452  CG  TYR A 425     -12.166 -11.054  29.952  1.00 91.02           C  
ATOM   3453  CD1 TYR A 425     -11.173 -10.829  30.923  1.00 91.02           C  
ATOM   3454  CD2 TYR A 425     -12.151 -10.315  28.756  1.00 91.02           C  
ATOM   3455  CE1 TYR A 425     -10.187  -9.843  30.709  1.00 91.02           C  
ATOM   3456  CE2 TYR A 425     -11.196  -9.306  28.555  1.00 91.02           C  
ATOM   3457  OH  TYR A 425      -9.310  -8.069  29.324  1.00 91.02           O  
ATOM   3458  CZ  TYR A 425     -10.214  -9.061  29.534  1.00 91.02           C  
ATOM   3459  N   ASP A 426     -11.080 -14.388  28.678  1.00 86.94           N  
ATOM   3460  CA  ASP A 426      -9.903 -15.251  28.810  1.00 86.94           C  
ATOM   3461  C   ASP A 426      -8.635 -14.422  29.082  1.00 86.94           C  
ATOM   3462  CB  ASP A 426      -9.744 -16.132  27.550  1.00 86.94           C  
ATOM   3463  O   ASP A 426      -8.594 -13.206  28.883  1.00 86.94           O  
ATOM   3464  CG  ASP A 426     -10.667 -17.360  27.484  1.00 86.94           C  
ATOM   3465  OD1 ASP A 426     -11.447 -17.635  28.421  1.00 86.94           O  
ATOM   3466  OD2 ASP A 426     -10.585 -18.134  26.494  1.00 86.94           O  
ATOM   3467  N   GLU A 427      -7.563 -15.099  29.502  1.00 77.51           N  
ATOM   3468  CA  GLU A 427      -6.231 -14.497  29.594  1.00 77.51           C  
ATOM   3469  C   GLU A 427      -5.780 -13.936  28.231  1.00 77.51           C  
ATOM   3470  CB  GLU A 427      -5.202 -15.522  30.106  1.00 77.51           C  
ATOM   3471  O   GLU A 427      -5.929 -14.584  27.192  1.00 77.51           O  
ATOM   3472  CG  GLU A 427      -5.451 -15.980  31.556  1.00 77.51           C  
ATOM   3473  CD  GLU A 427      -4.399 -16.984  32.072  1.00 77.51           C  
ATOM   3474  OE1 GLU A 427      -4.521 -17.394  33.249  1.00 77.51           O  
ATOM   3475  OE2 GLU A 427      -3.481 -17.358  31.304  1.00 77.51           O  
ATOM   3476  N   GLY A 428      -5.187 -12.737  28.237  1.00 78.87           N  
ATOM   3477  CA  GLY A 428      -4.720 -12.056  27.023  1.00 78.87           C  
ATOM   3478  C   GLY A 428      -5.713 -11.062  26.420  1.00 78.87           C  
ATOM   3479  O   GLY A 428      -5.639 -10.798  25.223  1.00 78.87           O  
ATOM   3480  N   ASP A 429      -6.617 -10.516  27.234  1.00 88.03           N  
ATOM   3481  CA  ASP A 429      -7.523  -9.432  26.849  1.00 88.03           C  
ATOM   3482  C   ASP A 429      -8.528  -9.800  25.750  1.00 88.03           C  
ATOM   3483  CB  ASP A 429      -6.723  -8.143  26.594  1.00 88.03           C  
ATOM   3484  O   ASP A 429      -8.910  -8.978  24.913  1.00 88.03           O  
ATOM   3485  CG  ASP A 429      -6.022  -7.611  27.851  1.00 88.03           C  
ATOM   3486  OD1 ASP A 429      -6.512  -7.893  28.975  1.00 88.03           O  
ATOM   3487  OD2 ASP A 429      -5.000  -6.914  27.673  1.00 88.03           O  
ATOM   3488  N   MET A 430      -8.967 -11.061  25.745  1.00 93.13           N  
ATOM   3489  CA  MET A 430      -9.873 -11.599  24.734  1.00 93.13           C  
ATOM   3490  C   MET A 430     -11.276 -11.819  25.300  1.00 93.13           C  
ATOM   3491  CB  MET A 430      -9.302 -12.885  24.124  1.00 93.13           C  
ATOM   3492  O   MET A 430     -11.488 -12.616  26.216  1.00 93.13           O  
ATOM   3493  CG  MET A 430      -8.015 -12.647  23.320  1.00 93.13           C  
ATOM   3494  SD  MET A 430      -8.135 -11.583  21.846  1.00 93.13           S  
ATOM   3495  CE  MET A 430      -9.206 -12.575  20.779  1.00 93.13           C  
ATOM   3496  N   LEU A 431     -12.259 -11.160  24.684  1.00 94.32           N  
ATOM   3497  CA  LEU A 431     -13.675 -11.422  24.918  1.00 94.32           C  
ATOM   3498  C   LEU A 431     -14.183 -12.483  23.947  1.00 94.32           C  
ATOM   3499  CB  LEU A 431     -14.502 -10.133  24.792  1.00 94.32           C  
ATOM   3500  O   LEU A 431     -14.006 -12.383  22.728  1.00 94.32           O  
ATOM   3501  CG  LEU A 431     -14.574  -9.263  26.053  1.00 94.32           C  
ATOM   3502  CD1 LEU A 431     -15.313  -7.972  25.702  1.00 94.32           C  
ATOM   3503  CD2 LEU A 431     -15.381  -9.947  27.163  1.00 94.32           C  
ATOM   3504  N   HIS A 432     -14.874 -13.472  24.503  1.00 96.38           N  
ATOM   3505  CA  HIS A 432     -15.478 -14.572  23.772  1.00 96.38           C  
ATOM   3506  C   HIS A 432     -16.995 -14.539  23.936  1.00 96.38           C  
ATOM   3507  CB  HIS A 432     -14.904 -15.892  24.288  1.00 96.38           C  
ATOM   3508  O   HIS A 432     -17.506 -14.523  25.056  1.00 96.38           O  
ATOM   3509  CG  HIS A 432     -13.447 -16.089  23.976  1.00 96.38           C  
ATOM   3510  CD2 HIS A 432     -12.379 -15.553  24.646  1.00 96.38           C  
ATOM   3511  ND1 HIS A 432     -12.947 -16.836  22.937  1.00 96.38           N  
ATOM   3512  CE1 HIS A 432     -11.609 -16.725  22.956  1.00 96.38           C  
ATOM   3513  NE2 HIS A 432     -11.221 -15.949  23.969  1.00 96.38           N  
ATOM   3514  N   PHE A 433     -17.702 -14.590  22.810  1.00 97.21           N  
ATOM   3515  CA  PHE A 433     -19.150 -14.738  22.752  1.00 97.21           C  
ATOM   3516  C   PHE A 433     -19.500 -15.988  21.957  1.00 97.21           C  
ATOM   3517  CB  PHE A 433     -19.793 -13.508  22.111  1.00 97.21           C  
ATOM   3518  O   PHE A 433     -19.072 -16.136  20.814  1.00 97.21           O  
ATOM   3519  CG  PHE A 433     -19.675 -12.239  22.919  1.00 97.21           C  
ATOM   3520  CD1 PHE A 433     -20.751 -11.835  23.727  1.00 97.21           C  
ATOM   3521  CD2 PHE A 433     -18.519 -11.440  22.828  1.00 97.21           C  
ATOM   3522  CE1 PHE A 433     -20.672 -10.638  24.453  1.00 97.21           C  
ATOM   3523  CE2 PHE A 433     -18.442 -10.238  23.551  1.00 97.21           C  
ATOM   3524  CZ  PHE A 433     -19.521  -9.840  24.358  1.00 97.21           C  
ATOM   3525  N   GLU A 434     -20.312 -16.865  22.528  1.00 97.50           N  
ATOM   3526  CA  GLU A 434     -20.861 -18.027  21.834  1.00 97.50           C  
ATOM   3527  C   GLU A 434     -22.366 -17.857  21.703  1.00 97.50           C  
ATOM   3528  CB  GLU A 434     -20.521 -19.325  22.567  1.00 97.50           C  
ATOM   3529  O   GLU A 434     -23.072 -17.827  22.704  1.00 97.50           O  
ATOM   3530  CG  GLU A 434     -19.011 -19.585  22.602  1.00 97.50           C  
ATOM   3531  CD  GLU A 434     -18.641 -20.885  23.325  1.00 97.50           C  
ATOM   3532  OE1 GLU A 434     -17.425 -21.188  23.310  1.00 97.50           O  
ATOM   3533  OE2 GLU A 434     -19.549 -21.567  23.858  1.00 97.50           O  
ATOM   3534  N   VAL A 435     -22.859 -17.739  20.474  1.00 96.85           N  
ATOM   3535  CA  VAL A 435     -24.293 -17.695  20.179  1.00 96.85           C  
ATOM   3536  C   VAL A 435     -24.706 -19.075  19.690  1.00 96.85           C  
ATOM   3537  CB  VAL A 435     -24.629 -16.587  19.164  1.00 96.85           C  
ATOM   3538  O   VAL A 435     -24.406 -19.448  18.555  1.00 96.85           O  
ATOM   3539  CG1 VAL A 435     -26.145 -16.493  18.949  1.00 96.85           C  
ATOM   3540  CG2 VAL A 435     -24.126 -15.212  19.631  1.00 96.85           C  
ATOM   3541  N   GLU A 436     -25.361 -19.832  20.562  1.00 96.77           N  
ATOM   3542  CA  GLU A 436     -25.904 -21.160  20.293  1.00 96.77           C  
ATOM   3543  C   GLU A 436     -27.392 -21.067  19.947  1.00 96.77           C  
ATOM   3544  CB  GLU A 436     -25.641 -22.083  21.492  1.00 96.77           C  
ATOM   3545  O   GLU A 436     -28.191 -20.473  20.672  1.00 96.77           O  
ATOM   3546  CG  GLU A 436     -26.155 -23.518  21.266  1.00 96.77           C  
ATOM   3547  CD  GLU A 436     -25.863 -24.464  22.443  1.00 96.77           C  
ATOM   3548  OE1 GLU A 436     -26.311 -25.629  22.398  1.00 96.77           O  
ATOM   3549  OE2 GLU A 436     -25.199 -24.042  23.420  1.00 96.77           O  
ATOM   3550  N   ASP A 437     -27.772 -21.684  18.835  1.00 94.31           N  
ATOM   3551  CA  ASP A 437     -29.146 -21.843  18.380  1.00 94.31           C  
ATOM   3552  C   ASP A 437     -29.511 -23.329  18.329  1.00 94.31           C  
ATOM   3553  CB  ASP A 437     -29.329 -21.111  17.037  1.00 94.31           C  
ATOM   3554  O   ASP A 437     -28.671 -24.165  18.013  1.00 94.31           O  
ATOM   3555  CG  ASP A 437     -28.936 -21.905  15.781  1.00 94.31           C  
ATOM   3556  OD1 ASP A 437     -27.864 -21.647  15.194  1.00 94.31           O  
ATOM   3557  OD2 ASP A 437     -29.763 -22.721  15.313  1.00 94.31           O  
ATOM   3558  N   SER A 438     -30.775 -23.656  18.606  1.00 92.36           N  
ATOM   3559  CA  SER A 438     -31.327 -25.024  18.512  1.00 92.36           C  
ATOM   3560  C   SER A 438     -32.110 -25.249  17.211  1.00 92.36           C  
ATOM   3561  CB  SER A 438     -32.142 -25.360  19.764  1.00 92.36           C  
ATOM   3562  O   SER A 438     -33.062 -26.029  17.153  1.00 92.36           O  
ATOM   3563  OG  SER A 438     -33.076 -24.334  20.051  1.00 92.36           O  
ATOM   3564  N   GLY A 439     -31.763 -24.497  16.166  1.00 88.50           N  
ATOM   3565  CA  GLY A 439     -32.467 -24.465  14.897  1.00 88.50           C  
ATOM   3566  C   GLY A 439     -32.101 -25.604  13.948  1.00 88.50           C  
ATOM   3567  O   GLY A 439     -31.707 -26.704  14.329  1.00 88.50           O  
ATOM   3568  N   ILE A 440     -32.258 -25.337  12.652  1.00 88.40           N  
ATOM   3569  CA  ILE A 440     -32.081 -26.341  11.588  1.00 88.40           C  
ATOM   3570  C   ILE A 440     -30.638 -26.841  11.428  1.00 88.40           C  
ATOM   3571  CB  ILE A 440     -32.611 -25.798  10.244  1.00 88.40           C  
ATOM   3572  O   ILE A 440     -30.426 -27.879  10.800  1.00 88.40           O  
ATOM   3573  CG1 ILE A 440     -31.894 -24.492   9.823  1.00 88.40           C  
ATOM   3574  CG2 ILE A 440     -34.136 -25.601  10.329  1.00 88.40           C  
ATOM   3575  CD1 ILE A 440     -32.216 -24.042   8.395  1.00 88.40           C  
ATOM   3576  N   GLY A 441     -29.656 -26.119  11.971  1.00 88.99           N  
ATOM   3577  CA  GLY A 441     -28.237 -26.373  11.743  1.00 88.99           C  
ATOM   3578  C   GLY A 441     -27.803 -26.203  10.280  1.00 88.99           C  
ATOM   3579  O   GLY A 441     -28.599 -25.944   9.374  1.00 88.99           O  
ATOM   3580  N   ILE A 442     -26.503 -26.349  10.049  1.00 88.73           N  
ATOM   3581  CA  ILE A 442     -25.826 -26.094   8.778  1.00 88.73           C  
ATOM   3582  C   ILE A 442     -25.109 -27.383   8.338  1.00 88.73           C  
ATOM   3583  CB  ILE A 442     -24.854 -24.895   8.907  1.00 88.73           C  
ATOM   3584  O   ILE A 442     -24.415 -28.001   9.149  1.00 88.73           O  
ATOM   3585  CG1 ILE A 442     -25.579 -23.636   9.444  1.00 88.73           C  
ATOM   3586  CG2 ILE A 442     -24.199 -24.596   7.544  1.00 88.73           C  
ATOM   3587  CD1 ILE A 442     -24.649 -22.462   9.767  1.00 88.73           C  
ATOM   3588  N   PRO A 443     -25.250 -27.816   7.070  1.00 88.18           N  
ATOM   3589  CA  PRO A 443     -24.489 -28.944   6.533  1.00 88.18           C  
ATOM   3590  C   PRO A 443     -22.972 -28.727   6.642  1.00 88.18           C  
ATOM   3591  CB  PRO A 443     -24.909 -29.070   5.066  1.00 88.18           C  
ATOM   3592  O   PRO A 443     -22.482 -27.619   6.425  1.00 88.18           O  
ATOM   3593  CG  PRO A 443     -26.258 -28.364   4.994  1.00 88.18           C  
ATOM   3594  CD  PRO A 443     -26.154 -27.282   6.062  1.00 88.18           C  
ATOM   3595  N   GLN A 444     -22.204 -29.783   6.927  1.00 88.14           N  
ATOM   3596  CA  GLN A 444     -20.751 -29.650   7.110  1.00 88.14           C  
ATOM   3597  C   GLN A 444     -20.019 -29.135   5.863  1.00 88.14           C  
ATOM   3598  CB  GLN A 444     -20.122 -30.977   7.554  1.00 88.14           C  
ATOM   3599  O   GLN A 444     -19.057 -28.383   5.986  1.00 88.14           O  
ATOM   3600  CG  GLN A 444     -20.422 -31.303   9.025  1.00 88.14           C  
ATOM   3601  CD  GLN A 444     -19.364 -32.205   9.659  1.00 88.14           C  
ATOM   3602  NE2 GLN A 444     -19.346 -32.301  10.970  1.00 88.14           N  
ATOM   3603  OE1 GLN A 444     -18.540 -32.831   9.013  1.00 88.14           O  
ATOM   3604  N   ASP A 445     -20.490 -29.481   4.665  1.00 85.92           N  
ATOM   3605  CA  ASP A 445     -19.935 -29.025   3.385  1.00 85.92           C  
ATOM   3606  C   ASP A 445     -20.235 -27.547   3.068  1.00 85.92           C  
ATOM   3607  CB  ASP A 445     -20.438 -29.958   2.272  1.00 85.92           C  
ATOM   3608  O   ASP A 445     -19.736 -26.994   2.081  1.00 85.92           O  
ATOM   3609  CG  ASP A 445     -21.962 -29.938   2.091  1.00 85.92           C  
ATOM   3610  OD1 ASP A 445     -22.669 -30.204   3.091  1.00 85.92           O  
ATOM   3611  OD2 ASP A 445     -22.389 -29.712   0.937  1.00 85.92           O  
ATOM   3612  N   GLU A 446     -21.040 -26.897   3.908  1.00 85.57           N  
ATOM   3613  CA  GLU A 446     -21.488 -25.517   3.754  1.00 85.57           C  
ATOM   3614  C   GLU A 446     -20.836 -24.562   4.770  1.00 85.57           C  
ATOM   3615  CB  GLU A 446     -23.022 -25.499   3.846  1.00 85.57           C  
ATOM   3616  O   GLU A 446     -20.808 -23.356   4.518  1.00 85.57           O  
ATOM   3617  CG  GLU A 446     -23.701 -26.291   2.710  1.00 85.57           C  
ATOM   3618  CD  GLU A 446     -23.621 -25.520   1.397  1.00 85.57           C  
ATOM   3619  OE1 GLU A 446     -22.974 -25.949   0.410  1.00 85.57           O  
ATOM   3620  OE2 GLU A 446     -24.164 -24.397   1.385  1.00 85.57           O  
ATOM   3621  N   LEU A 447     -20.254 -25.072   5.867  1.00 87.60           N  
ATOM   3622  CA  LEU A 447     -19.700 -24.271   6.975  1.00 87.60           C  
ATOM   3623  C   LEU A 447     -18.632 -23.260   6.544  1.00 87.60           C  
ATOM   3624  CB  LEU A 447     -19.095 -25.201   8.045  1.00 87.60           C  
ATOM   3625  O   LEU A 447     -18.623 -22.132   7.028  1.00 87.60           O  
ATOM   3626  CG  LEU A 447     -20.104 -26.062   8.819  1.00 87.60           C  
ATOM   3627  CD1 LEU A 447     -19.364 -26.989   9.785  1.00 87.60           C  
ATOM   3628  CD2 LEU A 447     -21.082 -25.227   9.641  1.00 87.60           C  
ATOM   3629  N   ASP A 448     -17.758 -23.615   5.603  1.00 81.72           N  
ATOM   3630  CA  ASP A 448     -16.747 -22.671   5.106  1.00 81.72           C  
ATOM   3631  C   ASP A 448     -17.357 -21.602   4.188  1.00 81.72           C  
ATOM   3632  CB  ASP A 448     -15.645 -23.437   4.363  1.00 81.72           C  
ATOM   3633  O   ASP A 448     -16.867 -20.472   4.103  1.00 81.72           O  
ATOM   3634  CG  ASP A 448     -14.736 -24.240   5.296  1.00 81.72           C  
ATOM   3635  OD1 ASP A 448     -14.528 -23.790   6.444  1.00 81.72           O  
ATOM   3636  OD2 ASP A 448     -14.211 -25.267   4.813  1.00 81.72           O  
ATOM   3637  N   LYS A 449     -18.449 -21.944   3.496  1.00 79.65           N  
ATOM   3638  CA  LYS A 449     -19.066 -21.099   2.470  1.00 79.65           C  
ATOM   3639  C   LYS A 449     -19.978 -20.028   3.055  1.00 79.65           C  
ATOM   3640  CB  LYS A 449     -19.859 -21.950   1.476  1.00 79.65           C  
ATOM   3641  O   LYS A 449     -20.131 -18.987   2.425  1.00 79.65           O  
ATOM   3642  CG  LYS A 449     -19.052 -23.038   0.752  1.00 79.65           C  
ATOM   3643  CD  LYS A 449     -20.028 -23.782  -0.164  1.00 79.65           C  
ATOM   3644  CE  LYS A 449     -19.462 -25.056  -0.794  1.00 79.65           C  
ATOM   3645  NZ  LYS A 449     -20.400 -26.185  -0.554  1.00 79.65           N  
ATOM   3646  N   ILE A 450     -20.556 -20.224   4.245  1.00 82.49           N  
ATOM   3647  CA  ILE A 450     -21.493 -19.247   4.838  1.00 82.49           C  
ATOM   3648  C   ILE A 450     -20.867 -17.865   5.082  1.00 82.49           C  
ATOM   3649  CB  ILE A 450     -22.152 -19.776   6.129  1.00 82.49           C  
ATOM   3650  O   ILE A 450     -21.581 -16.867   5.125  1.00 82.49           O  
ATOM   3651  CG1 ILE A 450     -21.142 -19.859   7.291  1.00 82.49           C  
ATOM   3652  CG2 ILE A 450     -22.879 -21.109   5.885  1.00 82.49           C  
ATOM   3653  CD1 ILE A 450     -21.744 -20.348   8.606  1.00 82.49           C  
ATOM   3654  N   PHE A 451     -19.539 -17.791   5.214  1.00 83.63           N  
ATOM   3655  CA  PHE A 451     -18.810 -16.529   5.357  1.00 83.63           C  
ATOM   3656  C   PHE A 451     -18.477 -15.858   4.018  1.00 83.63           C  
ATOM   3657  CB  PHE A 451     -17.536 -16.776   6.167  1.00 83.63           C  
ATOM   3658  O   PHE A 451     -17.955 -14.742   4.011  1.00 83.63           O  
ATOM   3659  CG  PHE A 451     -17.800 -17.242   7.580  1.00 83.63           C  
ATOM   3660  CD1 PHE A 451     -18.308 -16.337   8.530  1.00 83.63           C  
ATOM   3661  CD2 PHE A 451     -17.531 -18.571   7.950  1.00 83.63           C  
ATOM   3662  CE1 PHE A 451     -18.515 -16.751   9.859  1.00 83.63           C  
ATOM   3663  CE2 PHE A 451     -17.720 -18.976   9.280  1.00 83.63           C  
ATOM   3664  CZ  PHE A 451     -18.211 -18.070  10.236  1.00 83.63           C  
ATOM   3665  N   ALA A 452     -18.739 -16.519   2.888  1.00 73.13           N  
ATOM   3666  CA  ALA A 452     -18.559 -15.928   1.572  1.00 73.13           C  
ATOM   3667  C   ALA A 452     -19.683 -14.926   1.276  1.00 73.13           C  
ATOM   3668  CB  ALA A 452     -18.453 -17.027   0.508  1.00 73.13           C  
ATOM   3669  O   ALA A 452     -20.854 -15.153   1.576  1.00 73.13           O  
ATOM   3670  N   MET A 453     -19.321 -13.808   0.648  1.00 67.89           N  
ATOM   3671  CA  MET A 453     -20.291 -12.777   0.283  1.00 67.89           C  
ATOM   3672  C   MET A 453     -21.322 -13.322  -0.710  1.00 67.89           C  
ATOM   3673  CB  MET A 453     -19.587 -11.551  -0.307  1.00 67.89           C  
ATOM   3674  O   MET A 453     -20.966 -14.024  -1.658  1.00 67.89           O  
ATOM   3675  CG  MET A 453     -18.705 -10.842   0.726  1.00 67.89           C  
ATOM   3676  SD  MET A 453     -17.967  -9.291   0.140  1.00 67.89           S  
ATOM   3677  CE  MET A 453     -16.800  -9.902  -1.106  1.00 67.89           C  
ATOM   3678  N   TYR A 454     -22.587 -12.947  -0.507  1.00 63.13           N  
ATOM   3679  CA  TYR A 454     -23.749 -13.360  -1.309  1.00 63.13           C  
ATOM   3680  C   TYR A 454     -24.080 -14.855  -1.233  1.00 63.13           C  
ATOM   3681  CB  TYR A 454     -23.617 -12.876  -2.762  1.00 63.13           C  
ATOM   3682  O   TYR A 454     -24.925 -15.341  -1.988  1.00 63.13           O  
ATOM   3683  CG  TYR A 454     -23.207 -11.427  -2.890  1.00 63.13           C  
ATOM   3684  CD1 TYR A 454     -24.150 -10.420  -2.620  1.00 63.13           C  
ATOM   3685  CD2 TYR A 454     -21.886 -11.088  -3.242  1.00 63.13           C  
ATOM   3686  CE1 TYR A 454     -23.778  -9.068  -2.722  1.00 63.13           C  
ATOM   3687  CE2 TYR A 454     -21.503  -9.735  -3.318  1.00 63.13           C  
ATOM   3688  OH  TYR A 454     -22.100  -7.414  -3.124  1.00 63.13           O  
ATOM   3689  CZ  TYR A 454     -22.454  -8.724  -3.060  1.00 63.13           C  
ATOM   3690  N   TYR A 455     -23.437 -15.591  -0.326  1.00 66.34           N  
ATOM   3691  CA  TYR A 455     -23.694 -17.007  -0.156  1.00 66.34           C  
ATOM   3692  C   TYR A 455     -24.875 -17.255   0.781  1.00 66.34           C  
ATOM   3693  CB  TYR A 455     -22.434 -17.719   0.324  1.00 66.34           C  
ATOM   3694  O   TYR A 455     -24.992 -16.644   1.843  1.00 66.34           O  
ATOM   3695  CG  TYR A 455     -22.579 -19.209   0.164  1.00 66.34           C  
ATOM   3696  CD1 TYR A 455     -22.982 -20.019   1.244  1.00 66.34           C  
ATOM   3697  CD2 TYR A 455     -22.402 -19.756  -1.117  1.00 66.34           C  
ATOM   3698  CE1 TYR A 455     -23.200 -21.396   1.041  1.00 66.34           C  
ATOM   3699  CE2 TYR A 455     -22.622 -21.121  -1.322  1.00 66.34           C  
ATOM   3700  OH  TYR A 455     -23.213 -23.232  -0.564  1.00 66.34           O  
ATOM   3701  CZ  TYR A 455     -23.021 -21.935  -0.254  1.00 66.34           C  
ATOM   3702  N   GLN A 456     -25.752 -18.176   0.385  1.00 65.45           N  
ATOM   3703  CA  GLN A 456     -26.849 -18.674   1.207  1.00 65.45           C  
ATOM   3704  C   GLN A 456     -27.013 -20.168   0.974  1.00 65.45           C  
ATOM   3705  CB  GLN A 456     -28.164 -17.957   0.877  1.00 65.45           C  
ATOM   3706  O   GLN A 456     -27.073 -20.616  -0.174  1.00 65.45           O  
ATOM   3707  CG  GLN A 456     -28.090 -16.468   1.209  1.00 65.45           C  
ATOM   3708  CD  GLN A 456     -29.446 -15.797   1.134  1.00 65.45           C  
ATOM   3709  NE2 GLN A 456     -29.656 -14.829   1.986  1.00 65.45           N  
ATOM   3710  OE1 GLN A 456     -30.317 -16.110   0.337  1.00 65.45           O  
ATOM   3711  N   VAL A 457     -27.128 -20.921   2.066  1.00 68.22           N  
ATOM   3712  CA  VAL A 457     -27.404 -22.357   2.013  1.00 68.22           C  
ATOM   3713  C   VAL A 457     -28.773 -22.555   1.367  1.00 68.22           C  
ATOM   3714  CB  VAL A 457     -27.340 -22.995   3.414  1.00 68.22           C  
ATOM   3715  O   VAL A 457     -29.773 -21.976   1.802  1.00 68.22           O  
ATOM   3716  CG1 VAL A 457     -27.518 -24.515   3.335  1.00 68.22           C  
ATOM   3717  CG2 VAL A 457     -25.992 -22.703   4.086  1.00 68.22           C  
ATOM   3718  N   LYS A 458     -28.819 -23.339   0.288  1.00 61.91           N  
ATOM   3719  CA  LYS A 458     -30.081 -23.691  -0.367  1.00 61.91           C  
ATOM   3720  C   LYS A 458     -30.797 -24.729   0.482  1.00 61.91           C  
ATOM   3721  CB  LYS A 458     -29.852 -24.212  -1.789  1.00 61.91           C  
ATOM   3722  O   LYS A 458     -30.213 -25.742   0.847  1.00 61.91           O  
ATOM   3723  CG  LYS A 458     -29.325 -23.113  -2.717  1.00 61.91           C  
ATOM   3724  CD  LYS A 458     -29.205 -23.648  -4.145  1.00 61.91           C  
ATOM   3725  CE  LYS A 458     -28.641 -22.552  -5.050  1.00 61.91           C  
ATOM   3726  NZ  LYS A 458     -28.464 -23.046  -6.436  1.00 61.91           N  
ATOM   3727  N   ASP A 459     -32.068 -24.484   0.755  1.00 53.29           N  
ATOM   3728  CA  ASP A 459     -32.897 -25.410   1.512  1.00 53.29           C  
ATOM   3729  C   ASP A 459     -33.074 -26.721   0.720  1.00 53.29           C  
ATOM   3730  CB  ASP A 459     -34.242 -24.712   1.801  1.00 53.29           C  
ATOM   3731  O   ASP A 459     -33.513 -26.690  -0.436  1.00 53.29           O  
ATOM   3732  CG  ASP A 459     -34.767 -24.912   3.220  1.00 53.29           C  
ATOM   3733  OD1 ASP A 459     -34.238 -25.802   3.919  1.00 53.29           O  
ATOM   3734  OD2 ASP A 459     -35.748 -24.210   3.549  1.00 53.29           O  
ATOM   3735  N   SER A 460     -32.778 -27.880   1.321  1.00 48.92           N  
ATOM   3736  CA  SER A 460     -32.950 -29.195   0.669  1.00 48.92           C  
ATOM   3737  C   SER A 460     -34.403 -29.469   0.257  1.00 48.92           C  
ATOM   3738  CB  SER A 460     -32.475 -30.328   1.588  1.00 48.92           C  
ATOM   3739  O   SER A 460     -34.661 -30.309  -0.602  1.00 48.92           O  
ATOM   3740  OG  SER A 460     -31.113 -30.152   1.917  1.00 48.92           O  
ATOM   3741  N   HIS A 461     -35.360 -28.737   0.835  1.00 45.11           N  
ATOM   3742  CA  HIS A 461     -36.790 -28.857   0.551  1.00 45.11           C  
ATOM   3743  C   HIS A 461     -37.312 -27.858  -0.493  1.00 45.11           C  
ATOM   3744  CB  HIS A 461     -37.562 -28.807   1.877  1.00 45.11           C  
ATOM   3745  O   HIS A 461     -38.524 -27.706  -0.639  1.00 45.11           O  
ATOM   3746  CG  HIS A 461     -37.350 -30.061   2.679  1.00 45.11           C  
ATOM   3747  CD2 HIS A 461     -38.053 -31.228   2.549  1.00 45.11           C  
ATOM   3748  ND1 HIS A 461     -36.373 -30.276   3.624  1.00 45.11           N  
ATOM   3749  CE1 HIS A 461     -36.490 -31.544   4.055  1.00 45.11           C  
ATOM   3750  NE2 HIS A 461     -37.501 -32.164   3.427  1.00 45.11           N  
ATOM   3751  N   GLY A 462     -36.436 -27.147  -1.217  1.00 40.22           N  
ATOM   3752  CA  GLY A 462     -36.882 -26.115  -2.163  1.00 40.22           C  
ATOM   3753  C   GLY A 462     -37.615 -24.954  -1.476  1.00 40.22           C  
ATOM   3754  O   GLY A 462     -38.376 -24.229  -2.120  1.00 40.22           O  
ATOM   3755  N   GLY A 463     -37.396 -24.793  -0.166  1.00 36.69           N  
ATOM   3756  CA  GLY A 463     -37.850 -23.650   0.610  1.00 36.69           C  
ATOM   3757  C   GLY A 463     -37.302 -22.354   0.021  1.00 36.69           C  
ATOM   3758  O   GLY A 463     -36.225 -22.320  -0.581  1.00 36.69           O  
ATOM   3759  N   LYS A 464     -38.080 -21.273   0.149  1.00 40.23           N  
ATOM   3760  CA  LYS A 464     -37.651 -19.934  -0.271  1.00 40.23           C  
ATOM   3761  C   LYS A 464     -36.277 -19.641   0.351  1.00 40.23           C  
ATOM   3762  CB  LYS A 464     -38.658 -18.870   0.186  1.00 40.23           C  
ATOM   3763  O   LYS A 464     -36.134 -19.884   1.549  1.00 40.23           O  
ATOM   3764  CG  LYS A 464     -39.950 -18.898  -0.638  1.00 40.23           C  
ATOM   3765  CD  LYS A 464     -40.934 -17.849  -0.110  1.00 40.23           C  
ATOM   3766  CE  LYS A 464     -42.205 -17.842  -0.964  1.00 40.23           C  
ATOM   3767  NZ  LYS A 464     -43.194 -16.864  -0.447  1.00 40.23           N  
ATOM   3768  N   PRO A 465     -35.310 -19.092  -0.411  1.00 43.19           N  
ATOM   3769  CA  PRO A 465     -34.048 -18.630   0.152  1.00 43.19           C  
ATOM   3770  C   PRO A 465     -34.330 -17.810   1.407  1.00 43.19           C  
ATOM   3771  CB  PRO A 465     -33.378 -17.782  -0.934  1.00 43.19           C  
ATOM   3772  O   PRO A 465     -35.191 -16.923   1.387  1.00 43.19           O  
ATOM   3773  CG  PRO A 465     -33.999 -18.305  -2.227  1.00 43.19           C  
ATOM   3774  CD  PRO A 465     -35.403 -18.738  -1.815  1.00 43.19           C  
ATOM   3775  N   ALA A 466     -33.670 -18.153   2.511  1.00 49.27           N  
ATOM   3776  CA  ALA A 466     -33.877 -17.476   3.776  1.00 49.27           C  
ATOM   3777  C   ALA A 466     -33.641 -15.972   3.579  1.00 49.27           C  
ATOM   3778  CB  ALA A 466     -32.936 -18.093   4.814  1.00 49.27           C  
ATOM   3779  O   ALA A 466     -32.548 -15.557   3.215  1.00 49.27           O  
ATOM   3780  N   THR A 467     -34.659 -15.154   3.842  1.00 49.10           N  
ATOM   3781  CA  THR A 467     -34.682 -13.693   3.645  1.00 49.10           C  
ATOM   3782  C   THR A 467     -33.415 -13.007   4.167  1.00 49.10           C  
ATOM   3783  CB  THR A 467     -35.911 -13.105   4.363  1.00 49.10           C  
ATOM   3784  O   THR A 467     -33.254 -12.791   5.364  1.00 49.10           O  
ATOM   3785  CG2 THR A 467     -37.203 -13.415   3.608  1.00 49.10           C  
ATOM   3786  OG1 THR A 467     -36.057 -13.671   5.651  1.00 49.10           O  
ATOM   3787  N   GLY A 468     -32.459 -12.707   3.296  1.00 55.87           N  
ATOM   3788  CA  GLY A 468     -31.169 -12.142   3.686  1.00 55.87           C  
ATOM   3789  C   GLY A 468     -30.310 -11.851   2.465  1.00 55.87           C  
ATOM   3790  O   GLY A 468     -30.610 -12.322   1.373  1.00 55.87           O  
ATOM   3791  N   THR A 469     -29.247 -11.078   2.646  1.00 58.71           N  
ATOM   3792  CA  THR A 469     -28.346 -10.654   1.560  1.00 58.71           C  
ATOM   3793  C   THR A 469     -27.182 -11.610   1.327  1.00 58.71           C  
ATOM   3794  CB  THR A 469     -27.763  -9.279   1.901  1.00 58.71           C  
ATOM   3795  O   THR A 469     -26.559 -11.572   0.272  1.00 58.71           O  
ATOM   3796  CG2 THR A 469     -28.847  -8.226   1.902  1.00 58.71           C  
ATOM   3797  OG1 THR A 469     -27.206  -9.309   3.200  1.00 58.71           O  
ATOM   3798  N   GLY A 470     -26.843 -12.428   2.331  1.00 63.58           N  
ATOM   3799  CA  GLY A 470     -25.563 -13.142   2.365  1.00 63.58           C  
ATOM   3800  C   GLY A 470     -24.365 -12.205   2.584  1.00 63.58           C  
ATOM   3801  O   GLY A 470     -23.233 -12.595   2.319  1.00 63.58           O  
ATOM   3802  N   ILE A 471     -24.596 -10.958   3.020  1.00 64.33           N  
ATOM   3803  CA  ILE A 471     -23.534  -9.975   3.294  1.00 64.33           C  
ATOM   3804  C   ILE A 471     -23.249  -9.900   4.797  1.00 64.33           C  
ATOM   3805  CB  ILE A 471     -23.888  -8.592   2.696  1.00 64.33           C  
ATOM   3806  O   ILE A 471     -22.086  -9.893   5.191  1.00 64.33           O  
ATOM   3807  CG1 ILE A 471     -24.121  -8.673   1.169  1.00 64.33           C  
ATOM   3808  CG2 ILE A 471     -22.768  -7.586   3.003  1.00 64.33           C  
ATOM   3809  CD1 ILE A 471     -24.701  -7.378   0.580  1.00 64.33           C  
ATOM   3810  N   GLY A 472     -24.294  -9.917   5.634  1.00 73.91           N  
ATOM   3811  CA  GLY A 472     -24.181  -9.672   7.075  1.00 73.91           C  
ATOM   3812  C   GLY A 472     -23.106 -10.509   7.773  1.00 73.91           C  
ATOM   3813  O   GLY A 472     -22.238  -9.952   8.432  1.00 73.91           O  
ATOM   3814  N   LEU A 473     -23.101 -11.838   7.600  1.00 83.23           N  
ATOM   3815  CA  LEU A 473     -22.121 -12.706   8.274  1.00 83.23           C  
ATOM   3816  C   LEU A 473     -20.679 -12.474   7.778  1.00 83.23           C  
ATOM   3817  CB  LEU A 473     -22.556 -14.176   8.115  1.00 83.23           C  
ATOM   3818  O   LEU A 473     -19.739 -12.496   8.574  1.00 83.23           O  
ATOM   3819  CG  LEU A 473     -21.739 -15.158   8.978  1.00 83.23           C  
ATOM   3820  CD1 LEU A 473     -21.942 -14.938  10.478  1.00 83.23           C  
ATOM   3821  CD2 LEU A 473     -22.132 -16.595   8.658  1.00 83.23           C  
ATOM   3822  N   ALA A 474     -20.504 -12.190   6.484  1.00 78.27           N  
ATOM   3823  CA  ALA A 474     -19.206 -11.839   5.910  1.00 78.27           C  
ATOM   3824  C   ALA A 474     -18.684 -10.504   6.477  1.00 78.27           C  
ATOM   3825  CB  ALA A 474     -19.344 -11.795   4.382  1.00 78.27           C  
ATOM   3826  O   ALA A 474     -17.505 -10.396   6.826  1.00 78.27           O  
ATOM   3827  N   VAL A 475     -19.568  -9.508   6.625  1.00 80.88           N  
ATOM   3828  CA  VAL A 475     -19.255  -8.214   7.255  1.00 80.88           C  
ATOM   3829  C   VAL A 475     -18.921  -8.404   8.730  1.00 80.88           C  
ATOM   3830  CB  VAL A 475     -20.400  -7.198   7.060  1.00 80.88           C  
ATOM   3831  O   VAL A 475     -17.863  -7.952   9.164  1.00 80.88           O  
ATOM   3832  CG1 VAL A 475     -20.195  -5.911   7.870  1.00 80.88           C  
ATOM   3833  CG2 VAL A 475     -20.485  -6.795   5.585  1.00 80.88           C  
ATOM   3834  N   SER A 476     -19.746  -9.136   9.482  1.00 87.88           N  
ATOM   3835  CA  SER A 476     -19.509  -9.434  10.897  1.00 87.88           C  
ATOM   3836  C   SER A 476     -18.153 -10.099  11.125  1.00 87.88           C  
ATOM   3837  CB  SER A 476     -20.614 -10.344  11.439  1.00 87.88           C  
ATOM   3838  O   SER A 476     -17.390  -9.648  11.976  1.00 87.88           O  
ATOM   3839  OG  SER A 476     -21.848  -9.658  11.489  1.00 87.88           O  
ATOM   3840  N   ARG A 477     -17.798 -11.114  10.325  1.00 89.96           N  
ATOM   3841  CA  ARG A 477     -16.498 -11.789  10.446  1.00 89.96           C  
ATOM   3842  C   ARG A 477     -15.335 -10.855  10.124  1.00 89.96           C  
ATOM   3843  CB  ARG A 477     -16.494 -13.046   9.566  1.00 89.96           C  
ATOM   3844  O   ARG A 477     -14.300 -10.893  10.784  1.00 89.96           O  
ATOM   3845  CG  ARG A 477     -15.219 -13.858   9.815  1.00 89.96           C  
ATOM   3846  CD  ARG A 477     -15.266 -15.221   9.133  1.00 89.96           C  
ATOM   3847  NE  ARG A 477     -14.055 -15.986   9.437  1.00 89.96           N  
ATOM   3848  NH1 ARG A 477     -14.499 -17.832   8.145  1.00 89.96           N  
ATOM   3849  NH2 ARG A 477     -12.715 -17.789   9.512  1.00 89.96           N  
ATOM   3850  CZ  ARG A 477     -13.770 -17.202   9.027  1.00 89.96           C  
ATOM   3851  N   ARG A 478     -15.487  -9.992   9.117  1.00 84.18           N  
ATOM   3852  CA  ARG A 478     -14.454  -9.015   8.754  1.00 84.18           C  
ATOM   3853  C   ARG A 478     -14.292  -7.926   9.821  1.00 84.18           C  
ATOM   3854  CB  ARG A 478     -14.773  -8.464   7.360  1.00 84.18           C  
ATOM   3855  O   ARG A 478     -13.164  -7.504  10.063  1.00 84.18           O  
ATOM   3856  CG  ARG A 478     -13.579  -7.720   6.749  1.00 84.18           C  
ATOM   3857  CD  ARG A 478     -13.958  -7.169   5.369  1.00 84.18           C  
ATOM   3858  NE  ARG A 478     -12.868  -6.354   4.800  1.00 84.18           N  
ATOM   3859  NH1 ARG A 478     -14.007  -5.552   2.965  1.00 84.18           N  
ATOM   3860  NH2 ARG A 478     -11.928  -4.854   3.385  1.00 84.18           N  
ATOM   3861  CZ  ARG A 478     -12.940  -5.602   3.715  1.00 84.18           C  
ATOM   3862  N   LEU A 479     -15.379  -7.498  10.467  1.00 88.06           N  
ATOM   3863  CA  LEU A 479     -15.332  -6.595  11.619  1.00 88.06           C  
ATOM   3864  C   LEU A 479     -14.622  -7.258  12.805  1.00 88.06           C  
ATOM   3865  CB  LEU A 479     -16.747  -6.123  12.004  1.00 88.06           C  
ATOM   3866  O   LEU A 479     -13.682  -6.666  13.322  1.00 88.06           O  
ATOM   3867  CG  LEU A 479     -17.402  -5.123  11.036  1.00 88.06           C  
ATOM   3868  CD1 LEU A 479     -18.850  -4.880  11.462  1.00 88.06           C  
ATOM   3869  CD2 LEU A 479     -16.668  -3.777  11.027  1.00 88.06           C  
ATOM   3870  N   ALA A 480     -14.962  -8.505  13.145  1.00 92.11           N  
ATOM   3871  CA  ALA A 480     -14.284  -9.263  14.202  1.00 92.11           C  
ATOM   3872  C   ALA A 480     -12.766  -9.372  13.965  1.00 92.11           C  
ATOM   3873  CB  ALA A 480     -14.927 -10.648  14.295  1.00 92.11           C  
ATOM   3874  O   ALA A 480     -11.974  -9.105  14.866  1.00 92.11           O  
ATOM   3875  N   LYS A 481     -12.347  -9.647  12.719  1.00 91.67           N  
ATOM   3876  CA  LYS A 481     -10.924  -9.653  12.329  1.00 91.67           C  
ATOM   3877  C   LYS A 481     -10.234  -8.310  12.500  1.00 91.67           C  
ATOM   3878  CB  LYS A 481     -10.752 -10.160  10.895  1.00 91.67           C  
ATOM   3879  O   LYS A 481      -9.080  -8.264  12.917  1.00 91.67           O  
ATOM   3880  CG  LYS A 481     -10.947 -11.675  10.843  1.00 91.67           C  
ATOM   3881  CD  LYS A 481     -10.640 -12.226   9.451  1.00 91.67           C  
ATOM   3882  CE  LYS A 481     -10.849 -13.737   9.535  1.00 91.67           C  
ATOM   3883  NZ  LYS A 481     -10.412 -14.447   8.315  1.00 91.67           N  
ATOM   3884  N   ASN A 482     -10.919  -7.215  12.180  1.00 87.85           N  
ATOM   3885  CA  ASN A 482     -10.370  -5.884  12.422  1.00 87.85           C  
ATOM   3886  C   ASN A 482     -10.263  -5.591  13.925  1.00 87.85           C  
ATOM   3887  CB  ASN A 482     -11.215  -4.833  11.691  1.00 87.85           C  
ATOM   3888  O   ASN A 482      -9.325  -4.909  14.323  1.00 87.85           O  
ATOM   3889  CG  ASN A 482     -11.079  -4.865  10.178  1.00 87.85           C  
ATOM   3890  ND2 ASN A 482     -11.951  -4.159   9.497  1.00 87.85           N  
ATOM   3891  OD1 ASN A 482     -10.201  -5.456   9.567  1.00 87.85           O  
ATOM   3892  N   MET A 483     -11.174  -6.134  14.740  1.00 92.20           N  
ATOM   3893  CA  MET A 483     -11.184  -6.045  16.209  1.00 92.20           C  
ATOM   3894  C   MET A 483     -10.233  -7.048  16.889  1.00 92.20           C  
ATOM   3895  CB  MET A 483     -12.625  -6.201  16.729  1.00 92.20           C  
ATOM   3896  O   MET A 483     -10.326  -7.271  18.091  1.00 92.20           O  
ATOM   3897  CG  MET A 483     -13.566  -5.095  16.237  1.00 92.20           C  
ATOM   3898  SD  MET A 483     -15.300  -5.336  16.701  1.00 92.20           S  
ATOM   3899  CE  MET A 483     -15.188  -4.835  18.440  1.00 92.20           C  
ATOM   3900  N   GLY A 484      -9.319  -7.673  16.139  1.00 89.96           N  
ATOM   3901  CA  GLY A 484      -8.290  -8.556  16.694  1.00 89.96           C  
ATOM   3902  C   GLY A 484      -8.729  -9.994  16.983  1.00 89.96           C  
ATOM   3903  O   GLY A 484      -7.959 -10.729  17.591  1.00 89.96           O  
ATOM   3904  N   GLY A 485      -9.913 -10.425  16.536  1.00 93.10           N  
ATOM   3905  CA  GLY A 485     -10.362 -11.814  16.682  1.00 93.10           C  
ATOM   3906  C   GLY A 485     -10.924 -12.423  15.396  1.00 93.10           C  
ATOM   3907  O   GLY A 485     -10.418 -12.166  14.304  1.00 93.10           O  
ATOM   3908  N   ASP A 486     -11.928 -13.292  15.495  1.00 95.29           N  
ATOM   3909  CA  ASP A 486     -12.593 -13.916  14.342  1.00 95.29           C  
ATOM   3910  C   ASP A 486     -14.014 -14.372  14.713  1.00 95.29           C  
ATOM   3911  CB  ASP A 486     -11.749 -15.101  13.786  1.00 95.29           C  
ATOM   3912  O   ASP A 486     -14.412 -14.350  15.876  1.00 95.29           O  
ATOM   3913  CG  ASP A 486     -12.063 -15.475  12.318  1.00 95.29           C  
ATOM   3914  OD1 ASP A 486     -12.830 -14.759  11.636  1.00 95.29           O  
ATOM   3915  OD2 ASP A 486     -11.521 -16.455  11.750  1.00 95.29           O  
ATOM   3916  N   ILE A 487     -14.778 -14.806  13.710  1.00 96.23           N  
ATOM   3917  CA  ILE A 487     -16.010 -15.572  13.910  1.00 96.23           C  
ATOM   3918  C   ILE A 487     -15.808 -16.968  13.335  1.00 96.23           C  
ATOM   3919  CB  ILE A 487     -17.253 -14.877  13.320  1.00 96.23           C  
ATOM   3920  O   ILE A 487     -15.509 -17.120  12.146  1.00 96.23           O  
ATOM   3921  CG1 ILE A 487     -17.402 -13.473  13.934  1.00 96.23           C  
ATOM   3922  CG2 ILE A 487     -18.520 -15.714  13.594  1.00 96.23           C  
ATOM   3923  CD1 ILE A 487     -18.586 -12.671  13.392  1.00 96.23           C  
ATOM   3924  N   THR A 488     -16.010 -17.980  14.169  1.00 94.83           N  
ATOM   3925  CA  THR A 488     -16.032 -19.392  13.782  1.00 94.83           C  
ATOM   3926  C   THR A 488     -17.415 -19.984  14.031  1.00 94.83           C  
ATOM   3927  CB  THR A 488     -14.931 -20.194  14.490  1.00 94.83           C  
ATOM   3928  O   THR A 488     -18.269 -19.373  14.672  1.00 94.83           O  
ATOM   3929  CG2 THR A 488     -13.536 -19.638  14.200  1.00 94.83           C  
ATOM   3930  OG1 THR A 488     -15.121 -20.164  15.876  1.00 94.83           O  
ATOM   3931  N   VAL A 489     -17.671 -21.154  13.450  1.00 94.99           N  
ATOM   3932  CA  VAL A 489     -18.961 -21.834  13.555  1.00 94.99           C  
ATOM   3933  C   VAL A 489     -18.746 -23.329  13.731  1.00 94.99           C  
ATOM   3934  CB  VAL A 489     -19.863 -21.511  12.346  1.00 94.99           C  
ATOM   3935  O   VAL A 489     -17.908 -23.933  13.058  1.00 94.99           O  
ATOM   3936  CG1 VAL A 489     -19.259 -22.005  11.023  1.00 94.99           C  
ATOM   3937  CG2 VAL A 489     -21.276 -22.083  12.506  1.00 94.99           C  
ATOM   3938  N   THR A 490     -19.535 -23.930  14.608  1.00 94.01           N  
ATOM   3939  CA  THR A 490     -19.746 -25.374  14.682  1.00 94.01           C  
ATOM   3940  C   THR A 490     -21.241 -25.631  14.545  1.00 94.01           C  
ATOM   3941  CB  THR A 490     -19.177 -25.971  15.977  1.00 94.01           C  
ATOM   3942  O   THR A 490     -22.064 -24.856  15.022  1.00 94.01           O  
ATOM   3943  CG2 THR A 490     -17.661 -25.798  16.068  1.00 94.01           C  
ATOM   3944  OG1 THR A 490     -19.739 -25.346  17.098  1.00 94.01           O  
ATOM   3945  N   SER A 491     -21.636 -26.666  13.811  1.00 95.23           N  
ATOM   3946  CA  SER A 491     -23.055 -26.949  13.599  1.00 95.23           C  
ATOM   3947  C   SER A 491     -23.279 -28.412  13.259  1.00 95.23           C  
ATOM   3948  CB  SER A 491     -23.606 -26.063  12.482  1.00 95.23           C  
ATOM   3949  O   SER A 491     -22.429 -29.056  12.638  1.00 95.23           O  
ATOM   3950  OG  SER A 491     -25.004 -26.183  12.394  1.00 95.23           O  
ATOM   3951  N   GLU A 492     -24.441 -28.923  13.658  1.00 90.75           N  
ATOM   3952  CA  GLU A 492     -24.936 -30.234  13.266  1.00 90.75           C  
ATOM   3953  C   GLU A 492     -26.359 -30.086  12.719  1.00 90.75           C  
ATOM   3954  CB  GLU A 492     -24.836 -31.220  14.443  1.00 90.75           C  
ATOM   3955  O   GLU A 492     -27.244 -29.505  13.354  1.00 90.75           O  
ATOM   3956  CG  GLU A 492     -25.129 -32.662  13.998  1.00 90.75           C  
ATOM   3957  CD  GLU A 492     -25.088 -33.691  15.139  1.00 90.75           C  
ATOM   3958  OE1 GLU A 492     -25.674 -34.787  14.988  1.00 90.75           O  
ATOM   3959  OE2 GLU A 492     -24.556 -33.434  16.242  1.00 90.75           O  
ATOM   3960  N   GLN A 493     -26.586 -30.613  11.516  1.00 87.72           N  
ATOM   3961  CA  GLN A 493     -27.875 -30.503  10.844  1.00 87.72           C  
ATOM   3962  C   GLN A 493     -28.991 -31.141  11.691  1.00 87.72           C  
ATOM   3963  CB  GLN A 493     -27.765 -31.116   9.443  1.00 87.72           C  
ATOM   3964  O   GLN A 493     -28.909 -32.300  12.091  1.00 87.72           O  
ATOM   3965  CG  GLN A 493     -29.000 -30.797   8.592  1.00 87.72           C  
ATOM   3966  CD  GLN A 493     -28.838 -31.286   7.158  1.00 87.72           C  
ATOM   3967  NE2 GLN A 493     -28.988 -30.422   6.180  1.00 87.72           N  
ATOM   3968  OE1 GLN A 493     -28.584 -32.444   6.878  1.00 87.72           O  
ATOM   3969  N   GLY A 494     -30.041 -30.367  11.955  1.00 85.33           N  
ATOM   3970  CA  GLY A 494     -31.186 -30.734  12.787  1.00 85.33           C  
ATOM   3971  C   GLY A 494     -30.994 -30.541  14.294  1.00 85.33           C  
ATOM   3972  O   GLY A 494     -31.956 -30.750  15.030  1.00 85.33           O  
ATOM   3973  N   LYS A 495     -29.796 -30.158  14.758  1.00 89.83           N  
ATOM   3974  CA  LYS A 495     -29.532 -29.854  16.176  1.00 89.83           C  
ATOM   3975  C   LYS A 495     -29.235 -28.381  16.450  1.00 89.83           C  
ATOM   3976  CB  LYS A 495     -28.389 -30.718  16.712  1.00 89.83           C  
ATOM   3977  O   LYS A 495     -29.347 -27.971  17.599  1.00 89.83           O  
ATOM   3978  CG  LYS A 495     -28.677 -32.222  16.636  1.00 89.83           C  
ATOM   3979  CD  LYS A 495     -27.616 -32.947  17.461  1.00 89.83           C  
ATOM   3980  CE  LYS A 495     -27.667 -34.459  17.245  1.00 89.83           C  
ATOM   3981  NZ  LYS A 495     -26.363 -35.053  17.612  1.00 89.83           N  
ATOM   3982  N   GLY A 496     -28.872 -27.618  15.418  1.00 91.56           N  
ATOM   3983  CA  GLY A 496     -28.598 -26.188  15.517  1.00 91.56           C  
ATOM   3984  C   GLY A 496     -27.136 -25.832  15.265  1.00 91.56           C  
ATOM   3985  O   GLY A 496     -26.382 -26.616  14.673  1.00 91.56           O  
ATOM   3986  N   SER A 497     -26.740 -24.622  15.646  1.00 95.10           N  
ATOM   3987  CA  SER A 497     -25.412 -24.070  15.356  1.00 95.10           C  
ATOM   3988  C   SER A 497     -24.894 -23.237  16.520  1.00 95.10           C  
ATOM   3989  CB  SER A 497     -25.396 -23.194  14.090  1.00 95.10           C  
ATOM   3990  O   SER A 497     -25.658 -22.570  17.207  1.00 95.10           O  
ATOM   3991  OG  SER A 497     -26.459 -23.487  13.205  1.00 95.10           O  
ATOM   3992  N   THR A 498     -23.578 -23.217  16.684  1.00 96.91           N  
ATOM   3993  CA  THR A 498     -22.881 -22.357  17.636  1.00 96.91           C  
ATOM   3994  C   THR A 498     -21.906 -21.476  16.874  1.00 96.91           C  
ATOM   3995  CB  THR A 498     -22.165 -23.172  18.718  1.00 96.91           C  
ATOM   3996  O   THR A 498     -20.969 -21.965  16.239  1.00 96.91           O  
ATOM   3997  CG2 THR A 498     -21.586 -22.278  19.813  1.00 96.91           C  
ATOM   3998  OG1 THR A 498     -23.080 -24.045  19.336  1.00 96.91           O  
ATOM   3999  N   PHE A 499     -22.131 -20.167  16.926  1.00 96.99           N  
ATOM   4000  CA  PHE A 499     -21.217 -19.166  16.389  1.00 96.99           C  
ATOM   4001  C   PHE A 499     -20.356 -18.607  17.511  1.00 96.99           C  
ATOM   4002  CB  PHE A 499     -21.996 -18.051  15.686  1.00 96.99           C  
ATOM   4003  O   PHE A 499     -20.880 -18.017  18.453  1.00 96.99           O  
ATOM   4004  CG  PHE A 499     -22.588 -18.480  14.362  1.00 96.99           C  
ATOM   4005  CD1 PHE A 499     -21.872 -18.257  13.172  1.00 96.99           C  
ATOM   4006  CD2 PHE A 499     -23.838 -19.125  14.321  1.00 96.99           C  
ATOM   4007  CE1 PHE A 499     -22.412 -18.666  11.941  1.00 96.99           C  
ATOM   4008  CE2 PHE A 499     -24.375 -19.538  13.089  1.00 96.99           C  
ATOM   4009  CZ  PHE A 499     -23.664 -19.304  11.899  1.00 96.99           C  
ATOM   4010  N   THR A 500     -19.041 -18.746  17.386  1.00 97.30           N  
ATOM   4011  CA  THR A 500     -18.079 -18.225  18.358  1.00 97.30           C  
ATOM   4012  C   THR A 500     -17.434 -16.969  17.793  1.00 97.30           C  
ATOM   4013  CB  THR A 500     -17.025 -19.275  18.724  1.00 97.30           C  
ATOM   4014  O   THR A 500     -16.686 -17.031  16.818  1.00 97.30           O  
ATOM   4015  CG2 THR A 500     -16.110 -18.807  19.855  1.00 97.30           C  
ATOM   4016  OG1 THR A 500     -17.635 -20.476  19.139  1.00 97.30           O  
ATOM   4017  N   LEU A 501     -17.731 -15.825  18.399  1.00 97.43           N  
ATOM   4018  CA  LEU A 501     -17.058 -14.554  18.170  1.00 97.43           C  
ATOM   4019  C   LEU A 501     -15.938 -14.391  19.195  1.00 97.43           C  
ATOM   4020  CB  LEU A 501     -18.089 -13.416  18.265  1.00 97.43           C  
ATOM   4021  O   LEU A 501     -16.155 -14.546  20.395  1.00 97.43           O  
ATOM   4022  CG  LEU A 501     -17.488 -11.997  18.348  1.00 97.43           C  
ATOM   4023  CD1 LEU A 501     -16.823 -11.605  17.031  1.00 97.43           C  
ATOM   4024  CD2 LEU A 501     -18.583 -10.988  18.679  1.00 97.43           C  
ATOM   4025  N   THR A 502     -14.764 -14.003  18.718  1.00 96.85           N  
ATOM   4026  CA  THR A 502     -13.666 -13.529  19.555  1.00 96.85           C  
ATOM   4027  C   THR A 502     -13.298 -12.110  19.151  1.00 96.85           C  
ATOM   4028  CB  THR A 502     -12.459 -14.475  19.503  1.00 96.85           C  
ATOM   4029  O   THR A 502     -13.323 -11.778  17.963  1.00 96.85           O  
ATOM   4030  CG2 THR A 502     -12.868 -15.917  19.800  1.00 96.85           C  
ATOM   4031  OG1 THR A 502     -11.852 -14.505  18.231  1.00 96.85           O  
ATOM   4032  N   ILE A 503     -12.970 -11.268  20.127  1.00 95.38           N  
ATOM   4033  CA  ILE A 503     -12.416  -9.928  19.906  1.00 95.38           C  
ATOM   4034  C   ILE A 503     -11.350  -9.631  20.959  1.00 95.38           C  
ATOM   4035  CB  ILE A 503     -13.500  -8.823  19.902  1.00 95.38           C  
ATOM   4036  O   ILE A 503     -11.430 -10.129  22.080  1.00 95.38           O  
ATOM   4037  CG1 ILE A 503     -14.265  -8.744  21.239  1.00 95.38           C  
ATOM   4038  CG2 ILE A 503     -14.475  -9.000  18.724  1.00 95.38           C  
ATOM   4039  CD1 ILE A 503     -14.995  -7.418  21.444  1.00 95.38           C  
ATOM   4040  N   HIS A 504     -10.384  -8.794  20.599  1.00 94.04           N  
ATOM   4041  CA  HIS A 504      -9.432  -8.235  21.548  1.00 94.04           C  
ATOM   4042  C   HIS A 504     -10.041  -6.974  22.169  1.00 94.04           C  
ATOM   4043  CB  HIS A 504      -8.121  -7.965  20.813  1.00 94.04           C  
ATOM   4044  O   HIS A 504     -10.343  -6.008  21.462  1.00 94.04           O  
ATOM   4045  CG  HIS A 504      -7.052  -7.398  21.701  1.00 94.04           C  
ATOM   4046  CD2 HIS A 504      -6.151  -8.100  22.457  1.00 94.04           C  
ATOM   4047  ND1 HIS A 504      -6.790  -6.060  21.882  1.00 94.04           N  
ATOM   4048  CE1 HIS A 504      -5.733  -5.958  22.703  1.00 94.04           C  
ATOM   4049  NE2 HIS A 504      -5.290  -7.172  23.047  1.00 94.04           N  
ATOM   4050  N   ALA A 505     -10.252  -7.001  23.478  1.00 92.77           N  
ATOM   4051  CA  ALA A 505     -10.912  -5.956  24.244  1.00 92.77           C  
ATOM   4052  C   ALA A 505     -10.270  -5.867  25.639  1.00 92.77           C  
ATOM   4053  CB  ALA A 505     -12.404  -6.290  24.295  1.00 92.77           C  
ATOM   4054  O   ALA A 505     -10.770  -6.490  26.576  1.00 92.77           O  
ATOM   4055  N   PRO A 506      -9.163  -5.116  25.775  1.00 90.72           N  
ATOM   4056  CA  PRO A 506      -8.467  -4.947  27.043  1.00 90.72           C  
ATOM   4057  C   PRO A 506      -9.395  -4.430  28.123  1.00 90.72           C  
ATOM   4058  CB  PRO A 506      -7.309  -3.983  26.774  1.00 90.72           C  
ATOM   4059  O   PRO A 506     -10.081  -3.426  27.921  1.00 90.72           O  
ATOM   4060  CG  PRO A 506      -7.051  -4.178  25.285  1.00 90.72           C  
ATOM   4061  CD  PRO A 506      -8.449  -4.416  24.722  1.00 90.72           C  
ATOM   4062  N   SER A 507      -9.393  -5.103  29.269  1.00 84.96           N  
ATOM   4063  CA  SER A 507      -9.999  -4.562  30.475  1.00 84.96           C  
ATOM   4064  C   SER A 507      -9.294  -3.258  30.811  1.00 84.96           C  
ATOM   4065  CB  SER A 507      -9.880  -5.540  31.645  1.00 84.96           C  
ATOM   4066  O   SER A 507      -8.063  -3.199  30.833  1.00 84.96           O  
ATOM   4067  OG  SER A 507     -10.611  -5.080  32.770  1.00 84.96           O  
ATOM   4068  N   VAL A 508     -10.064  -2.220  31.121  1.00 75.05           N  
ATOM   4069  CA  VAL A 508      -9.496  -1.092  31.855  1.00 75.05           C  
ATOM   4070  C   VAL A 508      -9.225  -1.650  33.244  1.00 75.05           C  
ATOM   4071  CB  VAL A 508     -10.427   0.134  31.868  1.00 75.05           C  
ATOM   4072  O   VAL A 508     -10.158  -1.964  33.981  1.00 75.05           O  
ATOM   4073  CG1 VAL A 508      -9.735   1.331  32.529  1.00 75.05           C  
ATOM   4074  CG2 VAL A 508     -10.813   0.550  30.442  1.00 75.05           C  
ATOM   4075  N   ALA A 509      -7.957  -1.918  33.554  1.00 59.98           N  
ATOM   4076  CA  ALA A 509      -7.560  -2.035  34.941  1.00 59.98           C  
ATOM   4077  C   ALA A 509      -7.835  -0.650  35.506  1.00 59.98           C  
ATOM   4078  CB  ALA A 509      -6.084  -2.449  35.041  1.00 59.98           C  
ATOM   4079  O   ALA A 509      -7.114   0.294  35.187  1.00 59.98           O  
ATOM   4080  N   GLU A 510      -8.929  -0.493  36.245  1.00 48.67           N  
ATOM   4081  CA  GLU A 510      -8.950   0.596  37.194  1.00 48.67           C  
ATOM   4082  C   GLU A 510      -7.711   0.334  38.067  1.00 48.67           C  
ATOM   4083  CB  GLU A 510     -10.283   0.654  37.970  1.00 48.67           C  
ATOM   4084  O   GLU A 510      -7.703  -0.541  38.933  1.00 48.67           O  
ATOM   4085  CG  GLU A 510     -11.480   1.170  37.153  1.00 48.67           C  
ATOM   4086  CD  GLU A 510     -12.795   1.273  37.959  1.00 48.67           C  
ATOM   4087  OE1 GLU A 510     -13.721   1.959  37.461  1.00 48.67           O  
ATOM   4088  OE2 GLU A 510     -12.934   0.581  38.994  1.00 48.67           O  
ATOM   4089  N   GLU A 511      -6.653   1.113  37.836  1.00 37.93           N  
ATOM   4090  CA  GLU A 511      -6.106   1.902  38.928  1.00 37.93           C  
ATOM   4091  C   GLU A 511      -7.318   2.644  39.509  1.00 37.93           C  
ATOM   4092  CB  GLU A 511      -4.992   2.856  38.428  1.00 37.93           C  
ATOM   4093  O   GLU A 511      -7.545   3.826  39.266  1.00 37.93           O  
ATOM   4094  CG  GLU A 511      -3.706   2.122  37.992  1.00 37.93           C  
ATOM   4095  CD  GLU A 511      -2.598   3.027  37.402  1.00 37.93           C  
ATOM   4096  OE1 GLU A 511      -1.548   2.461  37.001  1.00 37.93           O  
ATOM   4097  OE2 GLU A 511      -2.786   4.257  37.279  1.00 37.93           O  
ATOM   4098  N   VAL A 512      -8.162   1.906  40.247  1.00 40.00           N  
ATOM   4099  CA  VAL A 512      -8.730   2.450  41.454  1.00 40.00           C  
ATOM   4100  C   VAL A 512      -7.448   2.727  42.192  1.00 40.00           C  
ATOM   4101  CB  VAL A 512      -9.624   1.469  42.237  1.00 40.00           C  
ATOM   4102  O   VAL A 512      -6.812   1.813  42.719  1.00 40.00           O  
ATOM   4103  CG1 VAL A 512     -10.235   2.173  43.457  1.00 40.00           C  
ATOM   4104  CG2 VAL A 512     -10.762   0.882  41.402  1.00 40.00           C  
ATOM   4105  N   ASP A 513      -6.981   3.961  42.010  1.00 34.95           N  
ATOM   4106  CA  ASP A 513      -5.984   4.564  42.846  1.00 34.95           C  
ATOM   4107  C   ASP A 513      -6.316   4.045  44.234  1.00 34.95           C  
ATOM   4108  CB  ASP A 513      -6.109   6.103  42.761  1.00 34.95           C  
ATOM   4109  O   ASP A 513      -7.480   4.081  44.661  1.00 34.95           O  
ATOM   4110  CG  ASP A 513      -4.832   6.818  42.308  1.00 34.95           C  
ATOM   4111  OD1 ASP A 513      -3.727   6.286  42.564  1.00 34.95           O  
ATOM   4112  OD2 ASP A 513      -4.965   7.927  41.740  1.00 34.95           O  
ATOM   4113  N   ASP A 514      -5.306   3.541  44.919  1.00 30.03           N  
ATOM   4114  CA  ASP A 514      -5.363   3.213  46.332  1.00 30.03           C  
ATOM   4115  C   ASP A 514      -5.691   4.475  47.180  1.00 30.03           C  
ATOM   4116  CB  ASP A 514      -4.049   2.513  46.737  1.00 30.03           C  
ATOM   4117  O   ASP A 514      -5.347   4.556  48.345  1.00 30.03           O  
ATOM   4118  CG  ASP A 514      -3.888   1.071  46.220  1.00 30.03           C  
ATOM   4119  OD1 ASP A 514      -4.838   0.267  46.371  1.00 30.03           O  
ATOM   4120  OD2 ASP A 514      -2.770   0.737  45.751  1.00 30.03           O  
ATOM   4121  N   ALA A 515      -6.449   5.445  46.655  1.00 31.70           N  
ATOM   4122  CA  ALA A 515      -7.242   6.456  47.339  1.00 31.70           C  
ATOM   4123  C   ALA A 515      -8.396   5.855  48.175  1.00 31.70           C  
ATOM   4124  CB  ALA A 515      -7.747   7.446  46.280  1.00 31.70           C  
ATOM   4125  O   ALA A 515      -9.339   6.557  48.541  1.00 31.70           O  
ATOM   4126  N   PHE A 516      -8.315   4.567  48.526  1.00 33.62           N  
ATOM   4127  CA  PHE A 516      -8.809   4.116  49.826  1.00 33.62           C  
ATOM   4128  C   PHE A 516      -7.892   4.566  50.981  1.00 33.62           C  
ATOM   4129  CB  PHE A 516      -9.047   2.602  49.813  1.00 33.62           C  
ATOM   4130  O   PHE A 516      -8.253   4.393  52.142  1.00 33.62           O  
ATOM   4131  CG  PHE A 516     -10.257   2.188  48.997  1.00 33.62           C  
ATOM   4132  CD1 PHE A 516     -11.553   2.437  49.491  1.00 33.62           C  
ATOM   4133  CD2 PHE A 516     -10.097   1.558  47.749  1.00 33.62           C  
ATOM   4134  CE1 PHE A 516     -12.683   2.062  48.741  1.00 33.62           C  
ATOM   4135  CE2 PHE A 516     -11.228   1.165  47.010  1.00 33.62           C  
ATOM   4136  CZ  PHE A 516     -12.520   1.424  47.499  1.00 33.62           C  
ATOM   4137  N   ASP A 517      -6.763   5.217  50.698  1.00 31.79           N  
ATOM   4138  CA  ASP A 517      -5.978   5.959  51.679  1.00 31.79           C  
ATOM   4139  C   ASP A 517      -6.669   7.298  52.006  1.00 31.79           C  
ATOM   4140  CB  ASP A 517      -4.532   6.141  51.172  1.00 31.79           C  
ATOM   4141  O   ASP A 517      -6.371   8.331  51.415  1.00 31.79           O  
ATOM   4142  CG  ASP A 517      -3.656   4.877  51.249  1.00 31.79           C  
ATOM   4143  OD1 ASP A 517      -3.952   3.981  52.075  1.00 31.79           O  
ATOM   4144  OD2 ASP A 517      -2.590   4.869  50.585  1.00 31.79           O  
ATOM   4145  N   GLU A 518      -7.647   7.263  52.919  1.00 34.14           N  
ATOM   4146  CA  GLU A 518      -7.593   8.017  54.194  1.00 34.14           C  
ATOM   4147  C   GLU A 518      -8.892   7.968  55.023  1.00 34.14           C  
ATOM   4148  CB  GLU A 518      -7.049   9.469  54.090  1.00 34.14           C  
ATOM   4149  O   GLU A 518      -8.839   8.296  56.204  1.00 34.14           O  
ATOM   4150  CG  GLU A 518      -5.524   9.465  54.358  1.00 34.14           C  
ATOM   4151  CD  GLU A 518      -4.825  10.839  54.361  1.00 34.14           C  
ATOM   4152  OE1 GLU A 518      -3.601  10.855  54.656  1.00 34.14           O  
ATOM   4153  OE2 GLU A 518      -5.479  11.884  54.146  1.00 34.14           O  
ATOM   4154  N   ASP A 519     -10.006   7.430  54.514  1.00 38.08           N  
ATOM   4155  CA  ASP A 519     -11.213   7.190  55.331  1.00 38.08           C  
ATOM   4156  C   ASP A 519     -11.551   5.699  55.418  1.00 38.08           C  
ATOM   4157  CB  ASP A 519     -12.392   8.062  54.882  1.00 38.08           C  
ATOM   4158  O   ASP A 519     -12.609   5.232  54.986  1.00 38.08           O  
ATOM   4159  CG  ASP A 519     -12.290   9.524  55.329  1.00 38.08           C  
ATOM   4160  OD1 ASP A 519     -11.767   9.785  56.435  1.00 38.08           O  
ATOM   4161  OD2 ASP A 519     -12.854  10.354  54.581  1.00 38.08           O  
ATOM   4162  N   ASP A 520     -10.636   4.942  56.019  1.00 36.50           N  
ATOM   4163  CA  ASP A 520     -10.802   3.537  56.401  1.00 36.50           C  
ATOM   4164  C   ASP A 520     -11.738   3.405  57.624  1.00 36.50           C  
ATOM   4165  CB  ASP A 520      -9.404   2.911  56.594  1.00 36.50           C  
ATOM   4166  O   ASP A 520     -11.438   2.738  58.619  1.00 36.50           O  
ATOM   4167  CG  ASP A 520      -9.312   1.409  56.294  1.00 36.50           C  
ATOM   4168  OD1 ASP A 520     -10.207   0.870  55.601  1.00 36.50           O  
ATOM   4169  OD2 ASP A 520      -8.323   0.795  56.763  1.00 36.50           O  
ATOM   4170  N   MET A 521     -12.894   4.081  57.588  1.00 39.78           N  
ATOM   4171  CA  MET A 521     -14.011   3.656  58.416  1.00 39.78           C  
ATOM   4172  C   MET A 521     -14.681   2.509  57.655  1.00 39.78           C  
ATOM   4173  CB  MET A 521     -14.961   4.804  58.788  1.00 39.78           C  
ATOM   4174  O   MET A 521     -15.260   2.755  56.592  1.00 39.78           O  
ATOM   4175  CG  MET A 521     -15.895   4.325  59.914  1.00 39.78           C  
ATOM   4176  SD  MET A 521     -16.961   5.578  60.681  1.00 39.78           S  
ATOM   4177  CE  MET A 521     -15.799   6.411  61.794  1.00 39.78           C  
ATOM   4178  N   PRO A 522     -14.594   1.255  58.140  1.00 50.53           N  
ATOM   4179  CA  PRO A 522     -15.285   0.148  57.501  1.00 50.53           C  
ATOM   4180  C   PRO A 522     -16.755   0.537  57.375  1.00 50.53           C  
ATOM   4181  CB  PRO A 522     -15.062  -1.071  58.406  1.00 50.53           C  
ATOM   4182  O   PRO A 522     -17.383   0.890  58.377  1.00 50.53           O  
ATOM   4183  CG  PRO A 522     -14.705  -0.467  59.763  1.00 50.53           C  
ATOM   4184  CD  PRO A 522     -13.999   0.831  59.395  1.00 50.53           C  
ATOM   4185  N   LEU A 523     -17.283   0.514  56.145  1.00 56.28           N  
ATOM   4186  CA  LEU A 523     -18.718   0.671  55.928  1.00 56.28           C  
ATOM   4187  C   LEU A 523     -19.431  -0.272  56.910  1.00 56.28           C  
ATOM   4188  CB  LEU A 523     -19.094   0.332  54.476  1.00 56.28           C  
ATOM   4189  O   LEU A 523     -18.989  -1.417  57.071  1.00 56.28           O  
ATOM   4190  CG  LEU A 523     -18.679   1.410  53.461  1.00 56.28           C  
ATOM   4191  CD1 LEU A 523     -18.634   0.798  52.062  1.00 56.28           C  
ATOM   4192  CD2 LEU A 523     -19.661   2.585  53.442  1.00 56.28           C  
ATOM   4193  N   PRO A 524     -20.467   0.201  57.621  1.00 63.30           N  
ATOM   4194  CA  PRO A 524     -21.155  -0.632  58.592  1.00 63.30           C  
ATOM   4195  C   PRO A 524     -21.621  -1.920  57.907  1.00 63.30           C  
ATOM   4196  CB  PRO A 524     -22.304   0.225  59.136  1.00 63.30           C  
ATOM   4197  O   PRO A 524     -22.113  -1.885  56.784  1.00 63.30           O  
ATOM   4198  CG  PRO A 524     -22.513   1.297  58.065  1.00 63.30           C  
ATOM   4199  CD  PRO A 524     -21.120   1.491  57.478  1.00 63.30           C  
ATOM   4200  N   ALA A 525     -21.437  -3.062  58.570  1.00 74.29           N  
ATOM   4201  CA  ALA A 525     -21.956  -4.333  58.083  1.00 74.29           C  
ATOM   4202  C   ALA A 525     -23.482  -4.327  58.248  1.00 74.29           C  
ATOM   4203  CB  ALA A 525     -21.268  -5.476  58.842  1.00 74.29           C  
ATOM   4204  O   ALA A 525     -23.983  -4.602  59.340  1.00 74.29           O  
ATOM   4205  N   LEU A 526     -24.201  -3.955  57.188  1.00 83.49           N  
ATOM   4206  CA  LEU A 526     -25.658  -3.839  57.188  1.00 83.49           C  
ATOM   4207  C   LEU A 526     -26.313  -5.182  56.856  1.00 83.49           C  
ATOM   4208  CB  LEU A 526     -26.102  -2.752  56.184  1.00 83.49           C  
ATOM   4209  O   LEU A 526     -25.789  -5.968  56.060  1.00 83.49           O  
ATOM   4210  CG  LEU A 526     -25.534  -1.341  56.434  1.00 83.49           C  
ATOM   4211  CD1 LEU A 526     -25.876  -0.427  55.258  1.00 83.49           C  
ATOM   4212  CD2 LEU A 526     -26.070  -0.692  57.709  1.00 83.49           C  
ATOM   4213  N   ASN A 527     -27.502  -5.414  57.406  1.00 87.77           N  
ATOM   4214  CA  ASN A 527     -28.411  -6.459  56.947  1.00 87.77           C  
ATOM   4215  C   ASN A 527     -29.343  -5.889  55.874  1.00 87.77           C  
ATOM   4216  CB  ASN A 527     -29.184  -7.026  58.144  1.00 87.77           C  
ATOM   4217  O   ASN A 527     -30.219  -5.071  56.162  1.00 87.77           O  
ATOM   4218  CG  ASN A 527     -28.321  -7.749  59.161  1.00 87.77           C  
ATOM   4219  ND2 ASN A 527     -28.839  -7.896  60.356  1.00 87.77           N  
ATOM   4220  OD1 ASN A 527     -27.220  -8.228  58.915  1.00 87.77           O  
ATOM   4221  N   VAL A 528     -29.157  -6.314  54.627  1.00 90.87           N  
ATOM   4222  CA  VAL A 528     -29.845  -5.767  53.454  1.00 90.87           C  
ATOM   4223  C   VAL A 528     -30.902  -6.743  52.949  1.00 90.87           C  
ATOM   4224  CB  VAL A 528     -28.846  -5.393  52.340  1.00 90.87           C  
ATOM   4225  O   VAL A 528     -30.603  -7.900  52.662  1.00 90.87           O  
ATOM   4226  CG1 VAL A 528     -29.554  -4.670  51.184  1.00 90.87           C  
ATOM   4227  CG2 VAL A 528     -27.732  -4.484  52.880  1.00 90.87           C  
ATOM   4228  N   LEU A 529     -32.134  -6.267  52.769  1.00 93.77           N  
ATOM   4229  CA  LEU A 529     -33.169  -6.999  52.039  1.00 93.77           C  
ATOM   4230  C   LEU A 529     -33.173  -6.546  50.576  1.00 93.77           C  
ATOM   4231  CB  LEU A 529     -34.525  -6.800  52.734  1.00 93.77           C  
ATOM   4232  O   LEU A 529     -33.561  -5.419  50.271  1.00 93.77           O  
ATOM   4233  CG  LEU A 529     -35.702  -7.523  52.054  1.00 93.77           C  
ATOM   4234  CD1 LEU A 529     -35.550  -9.045  52.080  1.00 93.77           C  
ATOM   4235  CD2 LEU A 529     -37.008  -7.163  52.767  1.00 93.77           C  
ATOM   4236  N   LEU A 530     -32.755  -7.425  49.668  1.00 90.65           N  
ATOM   4237  CA  LEU A 530     -32.782  -7.206  48.224  1.00 90.65           C  
ATOM   4238  C   LEU A 530     -34.050  -7.815  47.617  1.00 90.65           C  
ATOM   4239  CB  LEU A 530     -31.504  -7.800  47.608  1.00 90.65           C  
ATOM   4240  O   LEU A 530     -34.284  -9.019  47.725  1.00 90.65           O  
ATOM   4241  CG  LEU A 530     -31.454  -7.713  46.072  1.00 90.65           C  
ATOM   4242  CD1 LEU A 530     -31.370  -6.271  45.570  1.00 90.65           C  
ATOM   4243  CD2 LEU A 530     -30.238  -8.475  45.558  1.00 90.65           C  
ATOM   4244  N   VAL A 531     -34.845  -6.997  46.932  1.00 92.59           N  
ATOM   4245  CA  VAL A 531     -36.065  -7.429  46.244  1.00 92.59           C  
ATOM   4246  C   VAL A 531     -35.887  -7.289  44.738  1.00 92.59           C  
ATOM   4247  CB  VAL A 531     -37.308  -6.672  46.739  1.00 92.59           C  
ATOM   4248  O   VAL A 531     -35.841  -6.174  44.227  1.00 92.59           O  
ATOM   4249  CG1 VAL A 531     -38.572  -7.365  46.220  1.00 92.59           C  
ATOM   4250  CG2 VAL A 531     -37.382  -6.620  48.272  1.00 92.59           C  
ATOM   4251  N   GLU A 532     -35.782  -8.418  44.041  1.00 83.13           N  
ATOM   4252  CA  GLU A 532     -35.430  -8.494  42.618  1.00 83.13           C  
ATOM   4253  C   GLU A 532     -35.944  -9.811  42.020  1.00 83.13           C  
ATOM   4254  CB  GLU A 532     -33.902  -8.432  42.516  1.00 83.13           C  
ATOM   4255  O   GLU A 532     -35.712 -10.876  42.594  1.00 83.13           O  
ATOM   4256  CG  GLU A 532     -33.364  -8.542  41.088  1.00 83.13           C  
ATOM   4257  CD  GLU A 532     -33.608  -7.273  40.277  1.00 83.13           C  
ATOM   4258  OE1 GLU A 532     -33.943  -7.358  39.077  1.00 83.13           O  
ATOM   4259  OE2 GLU A 532     -33.298  -6.179  40.794  1.00 83.13           O  
ATOM   4260  N   ASP A 533     -36.627  -9.764  40.875  1.00 79.21           N  
ATOM   4261  CA  ASP A 533     -37.222 -10.953  40.250  1.00 79.21           C  
ATOM   4262  C   ASP A 533     -36.254 -11.711  39.325  1.00 79.21           C  
ATOM   4263  CB  ASP A 533     -38.524 -10.561  39.532  1.00 79.21           C  
ATOM   4264  O   ASP A 533     -36.382 -12.929  39.157  1.00 79.21           O  
ATOM   4265  CG  ASP A 533     -38.332  -9.747  38.247  1.00 79.21           C  
ATOM   4266  OD1 ASP A 533     -37.327  -9.015  38.173  1.00 79.21           O  
ATOM   4267  OD2 ASP A 533     -39.200  -9.891  37.353  1.00 79.21           O  
ATOM   4268  N   ILE A 534     -35.262 -11.017  38.762  1.00 69.32           N  
ATOM   4269  CA  ILE A 534     -34.255 -11.595  37.869  1.00 69.32           C  
ATOM   4270  C   ILE A 534     -33.077 -12.162  38.674  1.00 69.32           C  
ATOM   4271  CB  ILE A 534     -33.819 -10.571  36.796  1.00 69.32           C  
ATOM   4272  O   ILE A 534     -32.315 -11.444  39.321  1.00 69.32           O  
ATOM   4273  CG1 ILE A 534     -35.008 -10.183  35.886  1.00 69.32           C  
ATOM   4274  CG2 ILE A 534     -32.685 -11.148  35.923  1.00 69.32           C  
ATOM   4275  CD1 ILE A 534     -34.737  -8.995  34.955  1.00 69.32           C  
ATOM   4276  N   GLU A 535     -32.863 -13.474  38.558  1.00 66.01           N  
ATOM   4277  CA  GLU A 535     -31.828 -14.222  39.288  1.00 66.01           C  
ATOM   4278  C   GLU A 535     -30.395 -13.714  39.019  1.00 66.01           C  
ATOM   4279  CB  GLU A 535     -31.994 -15.711  38.930  1.00 66.01           C  
ATOM   4280  O   GLU A 535     -29.571 -13.685  39.931  1.00 66.01           O  
ATOM   4281  CG  GLU A 535     -31.202 -16.672  39.832  1.00 66.01           C  
ATOM   4282  CD  GLU A 535     -31.584 -18.153  39.620  1.00 66.01           C  
ATOM   4283  OE1 GLU A 535     -31.235 -18.973  40.502  1.00 66.01           O  
ATOM   4284  OE2 GLU A 535     -32.219 -18.477  38.589  1.00 66.01           O  
ATOM   4285  N   LEU A 536     -30.089 -13.235  37.806  1.00 53.01           N  
ATOM   4286  CA  LEU A 536     -28.784 -12.630  37.505  1.00 53.01           C  
ATOM   4287  C   LEU A 536     -28.575 -11.309  38.257  1.00 53.01           C  
ATOM   4288  CB  LEU A 536     -28.631 -12.429  35.985  1.00 53.01           C  
ATOM   4289  O   LEU A 536     -27.515 -11.109  38.850  1.00 53.01           O  
ATOM   4290  CG  LEU A 536     -27.273 -11.820  35.571  1.00 53.01           C  
ATOM   4291  CD1 LEU A 536     -26.094 -12.739  35.914  1.00 53.01           C  
ATOM   4292  CD2 LEU A 536     -27.251 -11.564  34.067  1.00 53.01           C  
ATOM   4293  N   ASN A 537     -29.583 -10.433  38.273  1.00 63.48           N  
ATOM   4294  CA  ASN A 537     -29.525  -9.173  39.014  1.00 63.48           C  
ATOM   4295  C   ASN A 537     -29.334  -9.444  40.508  1.00 63.48           C  
ATOM   4296  CB  ASN A 537     -30.802  -8.357  38.767  1.00 63.48           C  
ATOM   4297  O   ASN A 537     -28.521  -8.774  41.140  1.00 63.48           O  
ATOM   4298  CG  ASN A 537     -30.917  -7.758  37.383  1.00 63.48           C  
ATOM   4299  ND2 ASN A 537     -32.080  -7.261  37.042  1.00 63.48           N  
ATOM   4300  OD1 ASN A 537     -29.979  -7.715  36.605  1.00 63.48           O  
ATOM   4301  N   VAL A 538     -29.995 -10.480  41.043  1.00 70.34           N  
ATOM   4302  CA  VAL A 538     -29.768 -10.974  42.408  1.00 70.34           C  
ATOM   4303  C   VAL A 538     -28.313 -11.384  42.609  1.00 70.34           C  
ATOM   4304  CB  VAL A 538     -30.699 -12.154  42.748  1.00 70.34           C  
ATOM   4305  O   VAL A 538     -27.692 -10.925  43.561  1.00 70.34           O  
ATOM   4306  CG1 VAL A 538     -30.312 -12.837  44.064  1.00 70.34           C  
ATOM   4307  CG2 VAL A 538     -32.154 -11.700  42.860  1.00 70.34           C  
ATOM   4308  N   ILE A 539     -27.755 -12.235  41.743  1.00 63.43           N  
ATOM   4309  CA  ILE A 539     -26.378 -12.735  41.881  1.00 63.43           C  
ATOM   4310  C   ILE A 539     -25.373 -11.579  41.851  1.00 63.43           C  
ATOM   4311  CB  ILE A 539     -26.075 -13.787  40.787  1.00 63.43           C  
ATOM   4312  O   ILE A 539     -24.482 -11.521  42.701  1.00 63.43           O  
ATOM   4313  CG1 ILE A 539     -26.861 -15.088  41.066  1.00 63.43           C  
ATOM   4314  CG2 ILE A 539     -24.567 -14.108  40.706  1.00 63.43           C  
ATOM   4315  CD1 ILE A 539     -26.946 -16.022  39.852  1.00 63.43           C  
ATOM   4316  N   VAL A 540     -25.525 -10.650  40.903  1.00 60.19           N  
ATOM   4317  CA  VAL A 540     -24.643  -9.484  40.763  1.00 60.19           C  
ATOM   4318  C   VAL A 540     -24.773  -8.573  41.980  1.00 60.19           C  
ATOM   4319  CB  VAL A 540     -24.930  -8.725  39.451  1.00 60.19           C  
ATOM   4320  O   VAL A 540     -23.776  -8.293  42.641  1.00 60.19           O  
ATOM   4321  CG1 VAL A 540     -24.125  -7.421  39.349  1.00 60.19           C  
ATOM   4322  CG2 VAL A 540     -24.561  -9.586  38.235  1.00 60.19           C  
ATOM   4323  N   ALA A 541     -25.993  -8.159  42.324  1.00 69.05           N  
ATOM   4324  CA  ALA A 541     -26.244  -7.265  43.449  1.00 69.05           C  
ATOM   4325  C   ALA A 541     -25.776  -7.874  44.775  1.00 69.05           C  
ATOM   4326  CB  ALA A 541     -27.741  -6.957  43.489  1.00 69.05           C  
ATOM   4327  O   ALA A 541     -25.070  -7.216  45.538  1.00 69.05           O  
ATOM   4328  N   ARG A 542     -26.097  -9.149  45.023  1.00 71.20           N  
ATOM   4329  CA  ARG A 542     -25.649  -9.896  46.202  1.00 71.20           C  
ATOM   4330  C   ARG A 542     -24.130  -9.970  46.264  1.00 71.20           C  
ATOM   4331  CB  ARG A 542     -26.283 -11.292  46.194  1.00 71.20           C  
ATOM   4332  O   ARG A 542     -23.564  -9.668  47.306  1.00 71.20           O  
ATOM   4333  CG  ARG A 542     -25.877 -12.086  47.432  1.00 71.20           C  
ATOM   4334  CD  ARG A 542     -26.601 -13.427  47.483  1.00 71.20           C  
ATOM   4335  NE  ARG A 542     -26.206 -14.104  48.717  1.00 71.20           N  
ATOM   4336  NH1 ARG A 542     -26.573 -16.297  48.172  1.00 71.20           N  
ATOM   4337  NH2 ARG A 542     -25.639 -15.712  50.138  1.00 71.20           N  
ATOM   4338  CZ  ARG A 542     -26.155 -15.378  48.997  1.00 71.20           C  
ATOM   4339  N   SER A 543     -23.463 -10.302  45.157  1.00 61.77           N  
ATOM   4340  CA  SER A 543     -22.000 -10.342  45.120  1.00 61.77           C  
ATOM   4341  C   SER A 543     -21.371  -8.979  45.415  1.00 61.77           C  
ATOM   4342  CB  SER A 543     -21.501 -10.830  43.758  1.00 61.77           C  
ATOM   4343  O   SER A 543     -20.311  -8.944  46.037  1.00 61.77           O  
ATOM   4344  OG  SER A 543     -20.081 -10.850  43.773  1.00 61.77           O  
ATOM   4345  N   VAL A 544     -21.972  -7.880  44.950  1.00 66.05           N  
ATOM   4346  CA  VAL A 544     -21.490  -6.512  45.202  1.00 66.05           C  
ATOM   4347  C   VAL A 544     -21.684  -6.135  46.675  1.00 66.05           C  
ATOM   4348  CB  VAL A 544     -22.193  -5.519  44.249  1.00 66.05           C  
ATOM   4349  O   VAL A 544     -20.749  -5.668  47.321  1.00 66.05           O  
ATOM   4350  CG1 VAL A 544     -21.918  -4.056  44.605  1.00 66.05           C  
ATOM   4351  CG2 VAL A 544     -21.730  -5.723  42.798  1.00 66.05           C  
ATOM   4352  N   LEU A 545     -22.869  -6.395  47.229  1.00 74.40           N  
ATOM   4353  CA  LEU A 545     -23.225  -6.089  48.618  1.00 74.40           C  
ATOM   4354  C   LEU A 545     -22.433  -6.923  49.637  1.00 74.40           C  
ATOM   4355  CB  LEU A 545     -24.730  -6.339  48.781  1.00 74.40           C  
ATOM   4356  O   LEU A 545     -21.914  -6.359  50.601  1.00 74.40           O  
ATOM   4357  CG  LEU A 545     -25.623  -5.245  48.181  1.00 74.40           C  
ATOM   4358  CD1 LEU A 545     -27.023  -5.793  47.904  1.00 74.40           C  
ATOM   4359  CD2 LEU A 545     -25.772  -4.081  49.160  1.00 74.40           C  
ATOM   4360  N   GLU A 546     -22.294  -8.234  49.412  1.00 76.25           N  
ATOM   4361  CA  GLU A 546     -21.516  -9.135  50.277  1.00 76.25           C  
ATOM   4362  C   GLU A 546     -20.019  -8.798  50.240  1.00 76.25           C  
ATOM   4363  CB  GLU A 546     -21.733 -10.612  49.882  1.00 76.25           C  
ATOM   4364  O   GLU A 546     -19.345  -8.867  51.268  1.00 76.25           O  
ATOM   4365  CG  GLU A 546     -23.119 -11.167  50.268  1.00 76.25           C  
ATOM   4366  CD  GLU A 546     -23.319 -12.653  49.900  1.00 76.25           C  
ATOM   4367  OE1 GLU A 546     -24.252 -13.294  50.455  1.00 76.25           O  
ATOM   4368  OE2 GLU A 546     -22.602 -13.183  49.023  1.00 76.25           O  
ATOM   4369  N   LYS A 547     -19.490  -8.361  49.086  1.00 64.62           N  
ATOM   4370  CA  LYS A 547     -18.110  -7.851  48.989  1.00 64.62           C  
ATOM   4371  C   LYS A 547     -17.876  -6.602  49.836  1.00 64.62           C  
ATOM   4372  CB  LYS A 547     -17.741  -7.536  47.535  1.00 64.62           C  
ATOM   4373  O   LYS A 547     -16.768  -6.421  50.325  1.00 64.62           O  
ATOM   4374  CG  LYS A 547     -17.132  -8.742  46.813  1.00 64.62           C  
ATOM   4375  CD  LYS A 547     -16.707  -8.297  45.411  1.00 64.62           C  
ATOM   4376  CE  LYS A 547     -15.974  -9.416  44.673  1.00 64.62           C  
ATOM   4377  NZ  LYS A 547     -15.455  -8.915  43.376  1.00 64.62           N  
ATOM   4378  N   LEU A 548     -18.900  -5.771  50.021  1.00 68.53           N  
ATOM   4379  CA  LEU A 548     -18.856  -4.595  50.894  1.00 68.53           C  
ATOM   4380  C   LEU A 548     -19.067  -4.935  52.382  1.00 68.53           C  
ATOM   4381  CB  LEU A 548     -19.863  -3.552  50.378  1.00 68.53           C  
ATOM   4382  O   LEU A 548     -19.165  -4.026  53.197  1.00 68.53           O  
ATOM   4383  CG  LEU A 548     -19.457  -2.878  49.058  1.00 68.53           C  
ATOM   4384  CD1 LEU A 548     -20.638  -2.054  48.556  1.00 68.53           C  
ATOM   4385  CD2 LEU A 548     -18.255  -1.955  49.248  1.00 68.53           C  
ATOM   4386  N   GLY A 549     -19.133  -6.222  52.746  1.00 72.71           N  
ATOM   4387  CA  GLY A 549     -19.267  -6.676  54.134  1.00 72.71           C  
ATOM   4388  C   GLY A 549     -20.706  -6.755  54.652  1.00 72.71           C  
ATOM   4389  O   GLY A 549     -20.906  -7.001  55.839  1.00 72.71           O  
ATOM   4390  N   ASN A 550     -21.703  -6.577  53.783  1.00 80.97           N  
ATOM   4391  CA  ASN A 550     -23.117  -6.619  54.155  1.00 80.97           C  
ATOM   4392  C   ASN A 550     -23.675  -8.046  54.075  1.00 80.97           C  
ATOM   4393  CB  ASN A 550     -23.911  -5.647  53.273  1.00 80.97           C  
ATOM   4394  O   ASN A 550     -23.249  -8.843  53.236  1.00 80.97           O  
ATOM   4395  CG  ASN A 550     -23.341  -4.247  53.341  1.00 80.97           C  
ATOM   4396  ND2 ASN A 550     -22.610  -3.834  52.335  1.00 80.97           N  
ATOM   4397  OD1 ASN A 550     -23.501  -3.535  54.311  1.00 80.97           O  
ATOM   4398  N   SER A 551     -24.663  -8.365  54.908  1.00 83.15           N  
ATOM   4399  CA  SER A 551     -25.459  -9.585  54.747  1.00 83.15           C  
ATOM   4400  C   SER A 551     -26.662  -9.291  53.845  1.00 83.15           C  
ATOM   4401  CB  SER A 551     -25.840 -10.175  56.109  1.00 83.15           C  
ATOM   4402  O   SER A 551     -27.225  -8.199  53.908  1.00 83.15           O  
ATOM   4403  OG  SER A 551     -26.984  -9.562  56.645  1.00 83.15           O  
ATOM   4404  N   VAL A 552     -27.033 -10.222  52.960  1.00 85.89           N  
ATOM   4405  CA  VAL A 552     -28.097  -9.993  51.968  1.00 85.89           C  
ATOM   4406  C   VAL A 552     -29.110 -11.127  51.989  1.00 85.89           C  
ATOM   4407  CB  VAL A 552     -27.548  -9.805  50.543  1.00 85.89           C  
ATOM   4408  O   VAL A 552     -28.795 -12.253  51.599  1.00 85.89           O  
ATOM   4409  CG1 VAL A 552     -28.653  -9.368  49.566  1.00 85.89           C  
ATOM   4410  CG2 VAL A 552     -26.442  -8.752  50.475  1.00 85.89           C  
ATOM   4411  N   ASP A 553     -30.342 -10.799  52.364  1.00 91.01           N  
ATOM   4412  CA  ASP A 553     -31.508 -11.650  52.146  1.00 91.01           C  
ATOM   4413  C   ASP A 553     -32.198 -11.258  50.841  1.00 91.01           C  
ATOM   4414  CB  ASP A 553     -32.488 -11.550  53.318  1.00 91.01           C  
ATOM   4415  O   ASP A 553     -32.284 -10.080  50.495  1.00 91.01           O  
ATOM   4416  CG  ASP A 553     -32.114 -12.400  54.534  1.00 91.01           C  
ATOM   4417  OD1 ASP A 553     -31.273 -13.319  54.404  1.00 91.01           O  
ATOM   4418  OD2 ASP A 553     -32.786 -12.188  55.570  1.00 91.01           O  
ATOM   4419  N   VAL A 554     -32.709 -12.247  50.107  1.00 89.61           N  
ATOM   4420  CA  VAL A 554     -33.291 -12.038  48.777  1.00 89.61           C  
ATOM   4421  C   VAL A 554     -34.765 -12.418  48.766  1.00 89.61           C  
ATOM   4422  CB  VAL A 554     -32.524 -12.807  47.690  1.00 89.61           C  
ATOM   4423  O   VAL A 554     -35.123 -13.545  49.108  1.00 89.61           O  
ATOM   4424  CG1 VAL A 554     -33.118 -12.517  46.304  1.00 89.61           C  
ATOM   4425  CG2 VAL A 554     -31.033 -12.437  47.674  1.00 89.61           C  
ATOM   4426  N   ALA A 555     -35.606 -11.512  48.274  1.00 89.41           N  
ATOM   4427  CA  ALA A 555     -37.002 -11.777  47.962  1.00 89.41           C  
ATOM   4428  C   ALA A 555     -37.265 -11.611  46.458  1.00 89.41           C  
ATOM   4429  CB  ALA A 555     -37.877 -10.852  48.806  1.00 89.41           C  
ATOM   4430  O   ALA A 555     -37.134 -10.524  45.909  1.00 89.41           O  
ATOM   4431  N   MET A 556     -37.705 -12.680  45.789  1.00 83.66           N  
ATOM   4432  CA  MET A 556     -37.944 -12.653  44.333  1.00 83.66           C  
ATOM   4433  C   MET A 556     -39.345 -12.177  43.918  1.00 83.66           C  
ATOM   4434  CB  MET A 556     -37.622 -14.016  43.711  1.00 83.66           C  
ATOM   4435  O   MET A 556     -39.671 -12.120  42.736  1.00 83.66           O  
ATOM   4436  CG  MET A 556     -36.162 -14.430  43.918  1.00 83.66           C  
ATOM   4437  SD  MET A 556     -35.710 -15.931  43.009  1.00 83.66           S  
ATOM   4438  CE  MET A 556     -35.540 -15.228  41.341  1.00 83.66           C  
ATOM   4439  N   THR A 557     -40.217 -11.884  44.884  1.00 84.02           N  
ATOM   4440  CA  THR A 557     -41.573 -11.362  44.647  1.00 84.02           C  
ATOM   4441  C   THR A 557     -41.918 -10.352  45.730  1.00 84.02           C  
ATOM   4442  CB  THR A 557     -42.648 -12.466  44.623  1.00 84.02           C  
ATOM   4443  O   THR A 557     -41.426 -10.461  46.857  1.00 84.02           O  
ATOM   4444  CG2 THR A 557     -42.424 -13.520  43.539  1.00 84.02           C  
ATOM   4445  OG1 THR A 557     -42.697 -13.157  45.852  1.00 84.02           O  
ATOM   4446  N   GLY A 558     -42.799  -9.400  45.431  1.00 85.47           N  
ATOM   4447  CA  GLY A 558     -43.227  -8.401  46.405  1.00 85.47           C  
ATOM   4448  C   GLY A 558     -43.974  -9.001  47.596  1.00 85.47           C  
ATOM   4449  O   GLY A 558     -43.789  -8.556  48.726  1.00 85.47           O  
ATOM   4450  N   LYS A 559     -44.748 -10.077  47.397  1.00 88.18           N  
ATOM   4451  CA  LYS A 559     -45.348 -10.842  48.505  1.00 88.18           C  
ATOM   4452  C   LYS A 559     -44.295 -11.454  49.421  1.00 88.18           C  
ATOM   4453  CB  LYS A 559     -46.256 -11.950  47.974  1.00 88.18           C  
ATOM   4454  O   LYS A 559     -44.410 -11.295  50.632  1.00 88.18           O  
ATOM   4455  CG  LYS A 559     -47.581 -11.384  47.467  1.00 88.18           C  
ATOM   4456  CD  LYS A 559     -48.414 -12.520  46.886  1.00 88.18           C  
ATOM   4457  CE  LYS A 559     -49.648 -11.926  46.216  1.00 88.18           C  
ATOM   4458  NZ  LYS A 559     -50.428 -12.990  45.551  1.00 88.18           N  
ATOM   4459  N   ALA A 560     -43.276 -12.109  48.859  1.00 88.34           N  
ATOM   4460  CA  ALA A 560     -42.183 -12.663  49.654  1.00 88.34           C  
ATOM   4461  C   ALA A 560     -41.441 -11.554  50.413  1.00 88.34           C  
ATOM   4462  CB  ALA A 560     -41.237 -13.458  48.747  1.00 88.34           C  
ATOM   4463  O   ALA A 560     -41.157 -11.720  51.593  1.00 88.34           O  
ATOM   4464  N   ALA A 561     -41.221 -10.395  49.784  1.00 89.77           N  
ATOM   4465  CA  ALA A 561     -40.592  -9.249  50.436  1.00 89.77           C  
ATOM   4466  C   ALA A 561     -41.401  -8.758  51.647  1.00 89.77           C  
ATOM   4467  CB  ALA A 561     -40.406  -8.135  49.403  1.00 89.77           C  
ATOM   4468  O   ALA A 561     -40.845  -8.558  52.722  1.00 89.77           O  
ATOM   4469  N   LEU A 562     -42.724  -8.625  51.505  1.00 90.10           N  
ATOM   4470  CA  LEU A 562     -43.619  -8.209  52.592  1.00 90.10           C  
ATOM   4471  C   LEU A 562     -43.784  -9.263  53.701  1.00 90.10           C  
ATOM   4472  CB  LEU A 562     -44.997  -7.867  51.999  1.00 90.10           C  
ATOM   4473  O   LEU A 562     -44.162  -8.899  54.813  1.00 90.10           O  
ATOM   4474  CG  LEU A 562     -45.047  -6.591  51.139  1.00 90.10           C  
ATOM   4475  CD1 LEU A 562     -46.424  -6.507  50.478  1.00 90.10           C  
ATOM   4476  CD2 LEU A 562     -44.837  -5.327  51.973  1.00 90.10           C  
ATOM   4477  N   GLU A 563     -43.578 -10.549  53.402  1.00 88.31           N  
ATOM   4478  CA  GLU A 563     -43.589 -11.643  54.387  1.00 88.31           C  
ATOM   4479  C   GLU A 563     -42.251 -11.775  55.127  1.00 88.31           C  
ATOM   4480  CB  GLU A 563     -43.935 -12.978  53.700  1.00 88.31           C  
ATOM   4481  O   GLU A 563     -42.238 -12.099  56.316  1.00 88.31           O  
ATOM   4482  CG  GLU A 563     -45.429 -13.103  53.352  1.00 88.31           C  
ATOM   4483  CD  GLU A 563     -45.804 -14.422  52.645  1.00 88.31           C  
ATOM   4484  OE1 GLU A 563     -47.005 -14.562  52.303  1.00 88.31           O  
ATOM   4485  OE2 GLU A 563     -44.931 -15.300  52.463  1.00 88.31           O  
ATOM   4486  N   MET A 564     -41.136 -11.524  54.434  1.00 87.16           N  
ATOM   4487  CA  MET A 564     -39.788 -11.559  55.003  1.00 87.16           C  
ATOM   4488  C   MET A 564     -39.496 -10.326  55.853  1.00 87.16           C  
ATOM   4489  CB  MET A 564     -38.745 -11.686  53.883  1.00 87.16           C  
ATOM   4490  O   MET A 564     -38.859 -10.451  56.896  1.00 87.16           O  
ATOM   4491  CG  MET A 564     -38.756 -13.092  53.271  1.00 87.16           C  
ATOM   4492  SD  MET A 564     -37.627 -13.332  51.873  1.00 87.16           S  
ATOM   4493  CE  MET A 564     -36.023 -13.163  52.710  1.00 87.16           C  
ATOM   4494  N   PHE A 565     -39.985  -9.151  55.447  1.00 89.61           N  
ATOM   4495  CA  PHE A 565     -39.728  -7.909  56.161  1.00 89.61           C  
ATOM   4496  C   PHE A 565     -40.294  -7.936  57.588  1.00 89.61           C  
ATOM   4497  CB  PHE A 565     -40.276  -6.719  55.366  1.00 89.61           C  
ATOM   4498  O   PHE A 565     -41.510  -8.024  57.794  1.00 89.61           O  
ATOM   4499  CG  PHE A 565     -39.931  -5.399  56.022  1.00 89.61           C  
ATOM   4500  CD1 PHE A 565     -40.797  -4.835  56.979  1.00 89.61           C  
ATOM   4501  CD2 PHE A 565     -38.699  -4.783  55.741  1.00 89.61           C  
ATOM   4502  CE1 PHE A 565     -40.432  -3.658  57.654  1.00 89.61           C  
ATOM   4503  CE2 PHE A 565     -38.331  -3.612  56.422  1.00 89.61           C  
ATOM   4504  CZ  PHE A 565     -39.192  -3.058  57.384  1.00 89.61           C  
ATOM   4505  N   LYS A 566     -39.412  -7.773  58.580  1.00 84.90           N  
ATOM   4506  CA  LYS A 566     -39.783  -7.482  59.968  1.00 84.90           C  
ATOM   4507  C   LYS A 566     -39.047  -6.228  60.454  1.00 84.90           C  
ATOM   4508  CB  LYS A 566     -39.495  -8.667  60.898  1.00 84.90           C  
ATOM   4509  O   LYS A 566     -37.855  -6.091  60.176  1.00 84.90           O  
ATOM   4510  CG  LYS A 566     -40.129  -9.976  60.411  1.00 84.90           C  
ATOM   4511  CD  LYS A 566     -40.089 -11.057  61.500  1.00 84.90           C  
ATOM   4512  CE  LYS A 566     -39.934 -12.438  60.864  1.00 84.90           C  
ATOM   4513  NZ  LYS A 566     -38.497 -12.691  60.615  1.00 84.90           N  
ATOM   4514  N   PRO A 567     -39.719  -5.330  61.199  1.00 81.08           N  
ATOM   4515  CA  PRO A 567     -39.073  -4.155  61.779  1.00 81.08           C  
ATOM   4516  C   PRO A 567     -37.848  -4.525  62.621  1.00 81.08           C  
ATOM   4517  CB  PRO A 567     -40.138  -3.474  62.638  1.00 81.08           C  
ATOM   4518  O   PRO A 567     -37.926  -5.427  63.458  1.00 81.08           O  
ATOM   4519  CG  PRO A 567     -41.441  -3.909  61.985  1.00 81.08           C  
ATOM   4520  CD  PRO A 567     -41.142  -5.323  61.502  1.00 81.08           C  
ATOM   4521  N   GLY A 568     -36.736  -3.825  62.395  1.00 79.67           N  
ATOM   4522  CA  GLY A 568     -35.466  -4.016  63.105  1.00 79.67           C  
ATOM   4523  C   GLY A 568     -34.616  -5.219  62.668  1.00 79.67           C  
ATOM   4524  O   GLY A 568     -33.554  -5.423  63.247  1.00 79.67           O  
ATOM   4525  N   GLU A 569     -35.057  -6.026  61.693  1.00 84.98           N  
ATOM   4526  CA  GLU A 569     -34.271  -7.156  61.150  1.00 84.98           C  
ATOM   4527  C   GLU A 569     -33.326  -6.712  60.019  1.00 84.98           C  
ATOM   4528  CB  GLU A 569     -35.245  -8.276  60.716  1.00 84.98           C  
ATOM   4529  O   GLU A 569     -32.229  -7.255  59.879  1.00 84.98           O  
ATOM   4530  CG  GLU A 569     -34.587  -9.637  60.393  1.00 84.98           C  
ATOM   4531  CD  GLU A 569     -35.587 -10.820  60.346  1.00 84.98           C  
ATOM   4532  OE1 GLU A 569     -35.175 -12.001  60.411  1.00 84.98           O  
ATOM   4533  OE2 GLU A 569     -36.827 -10.618  60.382  1.00 84.98           O  
ATOM   4534  N   TYR A 570     -33.733  -5.691  59.260  1.00 89.69           N  
ATOM   4535  CA  TYR A 570     -32.993  -5.142  58.127  1.00 89.69           C  
ATOM   4536  C   TYR A 570     -32.636  -3.682  58.375  1.00 89.69           C  
ATOM   4537  CB  TYR A 570     -33.818  -5.291  56.840  1.00 89.69           C  
ATOM   4538  O   TYR A 570     -33.482  -2.908  58.824  1.00 89.69           O  
ATOM   4539  CG  TYR A 570     -34.181  -6.728  56.534  1.00 89.69           C  
ATOM   4540  CD1 TYR A 570     -33.158  -7.626  56.181  1.00 89.69           C  
ATOM   4541  CD2 TYR A 570     -35.510  -7.185  56.662  1.00 89.69           C  
ATOM   4542  CE1 TYR A 570     -33.454  -8.981  55.959  1.00 89.69           C  
ATOM   4543  CE2 TYR A 570     -35.808  -8.543  56.421  1.00 89.69           C  
ATOM   4544  OH  TYR A 570     -35.064 -10.757  55.855  1.00 89.69           O  
ATOM   4545  CZ  TYR A 570     -34.780  -9.444  56.069  1.00 89.69           C  
ATOM   4546  N   ASP A 571     -31.408  -3.315  58.023  1.00 86.19           N  
ATOM   4547  CA  ASP A 571     -30.911  -1.945  58.093  1.00 86.19           C  
ATOM   4548  C   ASP A 571     -31.156  -1.198  56.782  1.00 86.19           C  
ATOM   4549  CB  ASP A 571     -29.416  -1.943  58.416  1.00 86.19           C  
ATOM   4550  O   ASP A 571     -31.286   0.014  56.801  1.00 86.19           O  
ATOM   4551  CG  ASP A 571     -29.070  -2.725  59.679  1.00 86.19           C  
ATOM   4552  OD1 ASP A 571     -29.552  -2.333  60.764  1.00 86.19           O  
ATOM   4553  OD2 ASP A 571     -28.326  -3.723  59.535  1.00 86.19           O  
ATOM   4554  N   LEU A 572     -31.265  -1.896  55.646  1.00 89.46           N  
ATOM   4555  CA  LEU A 572     -31.491  -1.308  54.322  1.00 89.46           C  
ATOM   4556  C   LEU A 572     -32.388  -2.220  53.478  1.00 89.46           C  
ATOM   4557  CB  LEU A 572     -30.116  -1.093  53.662  1.00 89.46           C  
ATOM   4558  O   LEU A 572     -32.230  -3.441  53.494  1.00 89.46           O  
ATOM   4559  CG  LEU A 572     -30.135  -0.607  52.202  1.00 89.46           C  
ATOM   4560  CD1 LEU A 572     -30.623   0.834  52.076  1.00 89.46           C  
ATOM   4561  CD2 LEU A 572     -28.729  -0.696  51.614  1.00 89.46           C  
ATOM   4562  N   VAL A 573     -33.293  -1.639  52.687  1.00 92.42           N  
ATOM   4563  CA  VAL A 573     -34.110  -2.396  51.726  1.00 92.42           C  
ATOM   4564  C   VAL A 573     -33.902  -1.843  50.322  1.00 92.42           C  
ATOM   4565  CB  VAL A 573     -35.598  -2.397  52.106  1.00 92.42           C  
ATOM   4566  O   VAL A 573     -34.183  -0.675  50.055  1.00 92.42           O  
ATOM   4567  CG1 VAL A 573     -36.411  -3.325  51.197  1.00 92.42           C  
ATOM   4568  CG2 VAL A 573     -35.847  -2.863  53.546  1.00 92.42           C  
ATOM   4569  N   LEU A 574     -33.443  -2.701  49.413  1.00 91.06           N  
ATOM   4570  CA  LEU A 574     -33.288  -2.396  47.995  1.00 91.06           C  
ATOM   4571  C   LEU A 574     -34.463  -2.996  47.220  1.00 91.06           C  
ATOM   4572  CB  LEU A 574     -31.946  -2.933  47.482  1.00 91.06           C  
ATOM   4573  O   LEU A 574     -34.664  -4.208  47.230  1.00 91.06           O  
ATOM   4574  CG  LEU A 574     -30.692  -2.360  48.163  1.00 91.06           C  
ATOM   4575  CD1 LEU A 574     -29.459  -2.957  47.496  1.00 91.06           C  
ATOM   4576  CD2 LEU A 574     -30.609  -0.841  48.061  1.00 91.06           C  
ATOM   4577  N   LEU A 575     -35.244  -2.147  46.558  1.00 91.31           N  
ATOM   4578  CA  LEU A 575     -36.508  -2.515  45.928  1.00 91.31           C  
ATOM   4579  C   LEU A 575     -36.437  -2.343  44.417  1.00 91.31           C  
ATOM   4580  CB  LEU A 575     -37.638  -1.634  46.502  1.00 91.31           C  
ATOM   4581  O   LEU A 575     -36.405  -1.209  43.936  1.00 91.31           O  
ATOM   4582  CG  LEU A 575     -37.912  -1.814  48.003  1.00 91.31           C  
ATOM   4583  CD1 LEU A 575     -38.926  -0.777  48.486  1.00 91.31           C  
ATOM   4584  CD2 LEU A 575     -38.474  -3.203  48.299  1.00 91.31           C  
ATOM   4585  N   ASP A 576     -36.513  -3.431  43.656  1.00 86.97           N  
ATOM   4586  CA  ASP A 576     -36.830  -3.311  42.239  1.00 86.97           C  
ATOM   4587  C   ASP A 576     -38.221  -2.700  42.045  1.00 86.97           C  
ATOM   4588  CB  ASP A 576     -36.716  -4.646  41.505  1.00 86.97           C  
ATOM   4589  O   ASP A 576     -39.205  -3.061  42.698  1.00 86.97           O  
ATOM   4590  CG  ASP A 576     -36.740  -4.463  39.986  1.00 86.97           C  
ATOM   4591  OD1 ASP A 576     -36.763  -3.311  39.483  1.00 86.97           O  
ATOM   4592  OD2 ASP A 576     -36.508  -5.449  39.280  1.00 86.97           O  
ATOM   4593  N   ILE A 577     -38.307  -1.747  41.125  1.00 82.63           N  
ATOM   4594  CA  ILE A 577     -39.560  -1.098  40.762  1.00 82.63           C  
ATOM   4595  C   ILE A 577     -40.468  -2.054  39.991  1.00 82.63           C  
ATOM   4596  CB  ILE A 577     -39.260   0.192  39.975  1.00 82.63           C  
ATOM   4597  O   ILE A 577     -41.687  -1.997  40.178  1.00 82.63           O  
ATOM   4598  CG1 ILE A 577     -38.443   1.187  40.829  1.00 82.63           C  
ATOM   4599  CG2 ILE A 577     -40.549   0.861  39.458  1.00 82.63           C  
ATOM   4600  CD1 ILE A 577     -39.120   1.607  42.143  1.00 82.63           C  
ATOM   4601  N   GLN A 578     -39.901  -2.916  39.144  1.00 79.09           N  
ATOM   4602  CA  GLN A 578     -40.661  -3.867  38.335  1.00 79.09           C  
ATOM   4603  C   GLN A 578     -40.543  -5.274  38.914  1.00 79.09           C  
ATOM   4604  CB  GLN A 578     -40.197  -3.817  36.869  1.00 79.09           C  
ATOM   4605  O   GLN A 578     -39.569  -5.961  38.669  1.00 79.09           O  
ATOM   4606  CG  GLN A 578     -40.547  -2.476  36.210  1.00 79.09           C  
ATOM   4607  CD  GLN A 578     -40.328  -2.458  34.699  1.00 79.09           C  
ATOM   4608  NE2 GLN A 578     -40.722  -1.395  34.032  1.00 79.09           N  
ATOM   4609  OE1 GLN A 578     -39.830  -3.361  34.057  1.00 79.09           O  
ATOM   4610  N   LEU A 579     -41.564  -5.716  39.648  1.00 81.83           N  
ATOM   4611  CA  LEU A 579     -41.677  -7.101  40.110  1.00 81.83           C  
ATOM   4612  C   LEU A 579     -42.926  -7.748  39.480  1.00 81.83           C  
ATOM   4613  CB  LEU A 579     -41.669  -7.144  41.652  1.00 81.83           C  
ATOM   4614  O   LEU A 579     -43.859  -7.043  39.075  1.00 81.83           O  
ATOM   4615  CG  LEU A 579     -40.405  -6.560  42.302  1.00 81.83           C  
ATOM   4616  CD1 LEU A 579     -40.720  -6.197  43.749  1.00 81.83           C  
ATOM   4617  CD2 LEU A 579     -39.261  -7.570  42.262  1.00 81.83           C  
ATOM   4618  N   PRO A 580     -42.984  -9.087  39.372  1.00 75.25           N  
ATOM   4619  CA  PRO A 580     -44.045  -9.780  38.640  1.00 75.25           C  
ATOM   4620  C   PRO A 580     -45.431  -9.689  39.298  1.00 75.25           C  
ATOM   4621  CB  PRO A 580     -43.563 -11.234  38.531  1.00 75.25           C  
ATOM   4622  O   PRO A 580     -46.443  -9.844  38.614  1.00 75.25           O  
ATOM   4623  CG  PRO A 580     -42.584 -11.396  39.693  1.00 75.25           C  
ATOM   4624  CD  PRO A 580     -41.940 -10.021  39.757  1.00 75.25           C  
ATOM   4625  N   ASP A 581     -45.505  -9.481  40.615  1.00 80.31           N  
ATOM   4626  CA  ASP A 581     -46.751  -9.498  41.392  1.00 80.31           C  
ATOM   4627  C   ASP A 581     -47.232  -8.118  41.870  1.00 80.31           C  
ATOM   4628  CB  ASP A 581     -46.599 -10.484  42.562  1.00 80.31           C  
ATOM   4629  O   ASP A 581     -48.436  -7.939  42.072  1.00 80.31           O  
ATOM   4630  CG  ASP A 581     -45.531 -10.099  43.591  1.00 80.31           C  
ATOM   4631  OD1 ASP A 581     -44.456  -9.596  43.201  1.00 80.31           O  
ATOM   4632  OD2 ASP A 581     -45.774 -10.374  44.787  1.00 80.31           O  
ATOM   4633  N   MET A 582     -46.328  -7.154  42.046  1.00 83.82           N  
ATOM   4634  CA  MET A 582     -46.613  -5.760  42.416  1.00 83.82           C  
ATOM   4635  C   MET A 582     -45.427  -4.859  42.046  1.00 83.82           C  
ATOM   4636  CB  MET A 582     -46.945  -5.667  43.915  1.00 83.82           C  
ATOM   4637  O   MET A 582     -44.393  -5.362  41.634  1.00 83.82           O  
ATOM   4638  CG  MET A 582     -45.801  -6.087  44.844  1.00 83.82           C  
ATOM   4639  SD  MET A 582     -46.275  -6.172  46.596  1.00 83.82           S  
ATOM   4640  CE  MET A 582     -47.265  -7.685  46.578  1.00 83.82           C  
ATOM   4641  N   THR A 583     -45.533  -3.537  42.176  1.00 82.91           N  
ATOM   4642  CA  THR A 583     -44.371  -2.654  41.952  1.00 82.91           C  
ATOM   4643  C   THR A 583     -43.585  -2.423  43.242  1.00 82.91           C  
ATOM   4644  CB  THR A 583     -44.774  -1.320  41.311  1.00 82.91           C  
ATOM   4645  O   THR A 583     -44.150  -2.481  44.336  1.00 82.91           O  
ATOM   4646  CG2 THR A 583     -45.586  -1.502  40.028  1.00 82.91           C  
ATOM   4647  OG1 THR A 583     -45.535  -0.531  42.195  1.00 82.91           O  
ATOM   4648  N   GLY A 584     -42.301  -2.067  43.145  1.00 82.99           N  
ATOM   4649  CA  GLY A 584     -41.513  -1.644  44.314  1.00 82.99           C  
ATOM   4650  C   GLY A 584     -42.138  -0.459  45.066  1.00 82.99           C  
ATOM   4651  O   GLY A 584     -42.050  -0.369  46.291  1.00 82.99           O  
ATOM   4652  N   LEU A 585     -42.858   0.416  44.350  1.00 84.81           N  
ATOM   4653  CA  LEU A 585     -43.641   1.514  44.933  1.00 84.81           C  
ATOM   4654  C   LEU A 585     -44.800   0.997  45.799  1.00 84.81           C  
ATOM   4655  CB  LEU A 585     -44.207   2.406  43.811  1.00 84.81           C  
ATOM   4656  O   LEU A 585     -45.110   1.594  46.828  1.00 84.81           O  
ATOM   4657  CG  LEU A 585     -43.168   3.051  42.878  1.00 84.81           C  
ATOM   4658  CD1 LEU A 585     -43.875   3.694  41.685  1.00 84.81           C  
ATOM   4659  CD2 LEU A 585     -42.358   4.144  43.569  1.00 84.81           C  
ATOM   4660  N   ASP A 586     -45.443  -0.104  45.402  1.00 87.93           N  
ATOM   4661  CA  ASP A 586     -46.523  -0.721  46.177  1.00 87.93           C  
ATOM   4662  C   ASP A 586     -45.989  -1.348  47.469  1.00 87.93           C  
ATOM   4663  CB  ASP A 586     -47.278  -1.769  45.344  1.00 87.93           C  
ATOM   4664  O   ASP A 586     -46.618  -1.203  48.517  1.00 87.93           O  
ATOM   4665  CG  ASP A 586     -47.914  -1.187  44.081  1.00 87.93           C  
ATOM   4666  OD1 ASP A 586     -48.546  -0.106  44.172  1.00 87.93           O  
ATOM   4667  OD2 ASP A 586     -47.742  -1.822  43.011  1.00 87.93           O  
ATOM   4668  N   ILE A 587     -44.802  -1.965  47.420  1.00 89.10           N  
ATOM   4669  CA  ILE A 587     -44.110  -2.490  48.609  1.00 89.10           C  
ATOM   4670  C   ILE A 587     -43.790  -1.346  49.573  1.00 89.10           C  
ATOM   4671  CB  ILE A 587     -42.830  -3.266  48.224  1.00 89.10           C  
ATOM   4672  O   ILE A 587     -44.150  -1.418  50.746  1.00 89.10           O  
ATOM   4673  CG1 ILE A 587     -43.179  -4.454  47.305  1.00 89.10           C  
ATOM   4674  CG2 ILE A 587     -42.094  -3.768  49.483  1.00 89.10           C  
ATOM   4675  CD1 ILE A 587     -41.950  -5.146  46.719  1.00 89.10           C  
ATOM   4676  N   SER A 588     -43.185  -0.263  49.077  1.00 89.55           N  
ATOM   4677  CA  SER A 588     -42.872   0.929  49.877  1.00 89.55           C  
ATOM   4678  C   SER A 588     -44.120   1.522  50.549  1.00 89.55           C  
ATOM   4679  CB  SER A 588     -42.182   1.958  48.976  1.00 89.55           C  
ATOM   4680  O   SER A 588     -44.114   1.779  51.757  1.00 89.55           O  
ATOM   4681  OG  SER A 588     -42.120   3.228  49.583  1.00 89.55           O  
ATOM   4682  N   ARG A 589     -45.233   1.655  49.816  1.00 87.38           N  
ATOM   4683  CA  ARG A 589     -46.514   2.138  50.362  1.00 87.38           C  
ATOM   4684  C   ARG A 589     -47.106   1.205  51.413  1.00 87.38           C  
ATOM   4685  CB  ARG A 589     -47.520   2.315  49.227  1.00 87.38           C  
ATOM   4686  O   ARG A 589     -47.682   1.669  52.394  1.00 87.38           O  
ATOM   4687  CG  ARG A 589     -47.216   3.561  48.392  1.00 87.38           C  
ATOM   4688  CD  ARG A 589     -48.139   3.545  47.176  1.00 87.38           C  
ATOM   4689  NE  ARG A 589     -47.915   4.720  46.320  1.00 87.38           N  
ATOM   4690  NH1 ARG A 589     -48.753   3.802  44.387  1.00 87.38           N  
ATOM   4691  NH2 ARG A 589     -47.886   5.866  44.361  1.00 87.38           N  
ATOM   4692  CZ  ARG A 589     -48.192   4.790  45.033  1.00 87.38           C  
ATOM   4693  N   GLU A 590     -47.007  -0.103  51.211  1.00 87.25           N  
ATOM   4694  CA  GLU A 590     -47.537  -1.081  52.159  1.00 87.25           C  
ATOM   4695  C   GLU A 590     -46.694  -1.121  53.443  1.00 87.25           C  
ATOM   4696  CB  GLU A 590     -47.652  -2.444  51.463  1.00 87.25           C  
ATOM   4697  O   GLU A 590     -47.258  -1.148  54.537  1.00 87.25           O  
ATOM   4698  CG  GLU A 590     -48.328  -3.525  52.318  1.00 87.25           C  
ATOM   4699  CD  GLU A 590     -49.803  -3.272  52.688  1.00 87.25           C  
ATOM   4700  OE1 GLU A 590     -50.287  -4.039  53.561  1.00 87.25           O  
ATOM   4701  OE2 GLU A 590     -50.478  -2.386  52.117  1.00 87.25           O  
ATOM   4702  N   LEU A 591     -45.364  -1.034  53.336  1.00 88.09           N  
ATOM   4703  CA  LEU A 591     -44.463  -0.955  54.490  1.00 88.09           C  
ATOM   4704  C   LEU A 591     -44.676   0.332  55.296  1.00 88.09           C  
ATOM   4705  CB  LEU A 591     -43.002  -1.088  54.019  1.00 88.09           C  
ATOM   4706  O   LEU A 591     -44.902   0.258  56.504  1.00 88.09           O  
ATOM   4707  CG  LEU A 591     -42.598  -2.493  53.532  1.00 88.09           C  
ATOM   4708  CD1 LEU A 591     -41.125  -2.491  53.127  1.00 88.09           C  
ATOM   4709  CD2 LEU A 591     -42.808  -3.553  54.615  1.00 88.09           C  
ATOM   4710  N   THR A 592     -44.719   1.491  54.630  1.00 85.11           N  
ATOM   4711  CA  THR A 592     -44.990   2.800  55.265  1.00 85.11           C  
ATOM   4712  C   THR A 592     -46.387   2.915  55.872  1.00 85.11           C  
ATOM   4713  CB  THR A 592     -44.770   3.966  54.292  1.00 85.11           C  
ATOM   4714  O   THR A 592     -46.617   3.748  56.748  1.00 85.11           O  
ATOM   4715  CG2 THR A 592     -43.297   4.147  53.928  1.00 85.11           C  
ATOM   4716  OG1 THR A 592     -45.493   3.772  53.102  1.00 85.11           O  
ATOM   4717  N   LYS A 593     -47.336   2.074  55.444  1.00 87.50           N  
ATOM   4718  CA  LYS A 593     -48.673   1.977  56.042  1.00 87.50           C  
ATOM   4719  C   LYS A 593     -48.734   1.013  57.231  1.00 87.50           C  
ATOM   4720  CB  LYS A 593     -49.648   1.586  54.932  1.00 87.50           C  
ATOM   4721  O   LYS A 593     -49.525   1.247  58.145  1.00 87.50           O  
ATOM   4722  CG  LYS A 593     -51.108   1.593  55.392  1.00 87.50           C  
ATOM   4723  CD  LYS A 593     -51.975   1.159  54.216  1.00 87.50           C  
ATOM   4724  CE  LYS A 593     -53.436   1.064  54.638  1.00 87.50           C  
ATOM   4725  NZ  LYS A 593     -54.202   0.426  53.545  1.00 87.50           N  
ATOM   4726  N   ARG A 594     -47.970  -0.087  57.205  1.00 87.06           N  
ATOM   4727  CA  ARG A 594     -47.950  -1.104  58.275  1.00 87.06           C  
ATOM   4728  C   ARG A 594     -47.135  -0.674  59.487  1.00 87.06           C  
ATOM   4729  CB  ARG A 594     -47.384  -2.427  57.746  1.00 87.06           C  
ATOM   4730  O   ARG A 594     -47.494  -1.057  60.599  1.00 87.06           O  
ATOM   4731  CG  ARG A 594     -48.393  -3.193  56.890  1.00 87.06           C  
ATOM   4732  CD  ARG A 594     -47.770  -4.516  56.444  1.00 87.06           C  
ATOM   4733  NE  ARG A 594     -48.620  -5.176  55.447  1.00 87.06           N  
ATOM   4734  NH1 ARG A 594     -47.432  -7.133  55.203  1.00 87.06           N  
ATOM   4735  NH2 ARG A 594     -49.169  -6.638  53.854  1.00 87.06           N  
ATOM   4736  CZ  ARG A 594     -48.397  -6.325  54.851  1.00 87.06           C  
ATOM   4737  N   TYR A 595     -46.072   0.095  59.270  1.00 87.53           N  
ATOM   4738  CA  TYR A 595     -45.099   0.434  60.302  1.00 87.53           C  
ATOM   4739  C   TYR A 595     -44.878   1.950  60.395  1.00 87.53           C  
ATOM   4740  CB  TYR A 595     -43.794  -0.321  60.030  1.00 87.53           C  
ATOM   4741  O   TYR A 595     -44.947   2.643  59.377  1.00 87.53           O  
ATOM   4742  CG  TYR A 595     -43.993  -1.823  59.916  1.00 87.53           C  
ATOM   4743  CD1 TYR A 595     -44.295  -2.578  61.065  1.00 87.53           C  
ATOM   4744  CD2 TYR A 595     -43.932  -2.454  58.658  1.00 87.53           C  
ATOM   4745  CE1 TYR A 595     -44.514  -3.965  60.965  1.00 87.53           C  
ATOM   4746  CE2 TYR A 595     -44.153  -3.841  58.552  1.00 87.53           C  
ATOM   4747  OH  TYR A 595     -44.644  -5.936  59.599  1.00 87.53           O  
ATOM   4748  CZ  TYR A 595     -44.436  -4.598  59.706  1.00 87.53           C  
ATOM   4749  N   PRO A 596     -44.629   2.491  61.602  1.00 82.70           N  
ATOM   4750  CA  PRO A 596     -44.172   3.865  61.772  1.00 82.70           C  
ATOM   4751  C   PRO A 596     -42.868   4.109  61.011  1.00 82.70           C  
ATOM   4752  CB  PRO A 596     -43.954   4.064  63.278  1.00 82.70           C  
ATOM   4753  O   PRO A 596     -42.039   3.214  60.881  1.00 82.70           O  
ATOM   4754  CG  PRO A 596     -44.746   2.934  63.925  1.00 82.70           C  
ATOM   4755  CD  PRO A 596     -44.677   1.819  62.890  1.00 82.70           C  
ATOM   4756  N   ARG A 597     -42.650   5.348  60.562  1.00 79.34           N  
ATOM   4757  CA  ARG A 597     -41.450   5.715  59.793  1.00 79.34           C  
ATOM   4758  C   ARG A 597     -40.144   5.542  60.582  1.00 79.34           C  
ATOM   4759  CB  ARG A 597     -41.617   7.147  59.263  1.00 79.34           C  
ATOM   4760  O   ARG A 597     -39.105   5.347  59.979  1.00 79.34           O  
ATOM   4761  CG  ARG A 597     -40.921   7.319  57.910  1.00 79.34           C  
ATOM   4762  CD  ARG A 597     -41.076   8.751  57.389  1.00 79.34           C  
ATOM   4763  NE  ARG A 597     -40.425   8.893  56.076  1.00 79.34           N  
ATOM   4764  NH1 ARG A 597     -41.335  10.902  55.449  1.00 79.34           N  
ATOM   4765  NH2 ARG A 597     -39.913   9.825  54.079  1.00 79.34           N  
ATOM   4766  CZ  ARG A 597     -40.564   9.873  55.207  1.00 79.34           C  
ATOM   4767  N   GLU A 598     -40.222   5.602  61.909  1.00 78.20           N  
ATOM   4768  CA  GLU A 598     -39.102   5.393  62.840  1.00 78.20           C  
ATOM   4769  C   GLU A 598     -38.647   3.924  62.908  1.00 78.20           C  
ATOM   4770  CB  GLU A 598     -39.550   5.862  64.238  1.00 78.20           C  
ATOM   4771  O   GLU A 598     -37.492   3.660  63.222  1.00 78.20           O  
ATOM   4772  CG  GLU A 598     -39.812   7.380  64.312  1.00 78.20           C  
ATOM   4773  CD  GLU A 598     -40.636   7.820  65.538  1.00 78.20           C  
ATOM   4774  OE1 GLU A 598     -41.169   8.955  65.484  1.00 78.20           O  
ATOM   4775  OE2 GLU A 598     -40.789   7.038  66.502  1.00 78.20           O  
ATOM   4776  N   ASP A 599     -39.540   2.982  62.586  1.00 81.82           N  
ATOM   4777  CA  ASP A 599     -39.277   1.537  62.616  1.00 81.82           C  
ATOM   4778  C   ASP A 599     -38.867   0.983  61.235  1.00 81.82           C  
ATOM   4779  CB  ASP A 599     -40.537   0.806  63.118  1.00 81.82           C  
ATOM   4780  O   ASP A 599     -38.635  -0.222  61.086  1.00 81.82           O  
ATOM   4781  CG  ASP A 599     -40.896   1.024  64.592  1.00 81.82           C  
ATOM   4782  OD1 ASP A 599     -39.989   1.254  65.419  1.00 81.82           O  
ATOM   4783  OD2 ASP A 599     -42.106   0.882  64.898  1.00 81.82           O  
ATOM   4784  N   LEU A 600     -38.838   1.839  60.206  1.00 85.97           N  
ATOM   4785  CA  LEU A 600     -38.516   1.459  58.835  1.00 85.97           C  
ATOM   4786  C   LEU A 600     -37.060   1.811  58.505  1.00 85.97           C  
ATOM   4787  CB  LEU A 600     -39.485   2.125  57.844  1.00 85.97           C  
ATOM   4788  O   LEU A 600     -36.661   2.961  58.695  1.00 85.97           O  
ATOM   4789  CG  LEU A 600     -40.894   1.515  57.874  1.00 85.97           C  
ATOM   4790  CD1 LEU A 600     -41.850   2.352  57.034  1.00 85.97           C  
ATOM   4791  CD2 LEU A 600     -40.932   0.090  57.313  1.00 85.97           C  
ATOM   4792  N   PRO A 601     -36.281   0.860  57.966  1.00 87.68           N  
ATOM   4793  CA  PRO A 601     -34.988   1.176  57.380  1.00 87.68           C  
ATOM   4794  C   PRO A 601     -35.156   2.024  56.109  1.00 87.68           C  
ATOM   4795  CB  PRO A 601     -34.364  -0.175  57.048  1.00 87.68           C  
ATOM   4796  O   PRO A 601     -36.236   2.003  55.505  1.00 87.68           O  
ATOM   4797  CG  PRO A 601     -35.569  -1.055  56.756  1.00 87.68           C  
ATOM   4798  CD  PRO A 601     -36.629  -0.530  57.710  1.00 87.68           C  
ATOM   4799  N   PRO A 602     -34.089   2.705  55.651  1.00 88.51           N  
ATOM   4800  CA  PRO A 602     -34.069   3.364  54.356  1.00 88.51           C  
ATOM   4801  C   PRO A 602     -34.551   2.439  53.233  1.00 88.51           C  
ATOM   4802  CB  PRO A 602     -32.626   3.835  54.146  1.00 88.51           C  
ATOM   4803  O   PRO A 602     -34.040   1.329  53.041  1.00 88.51           O  
ATOM   4804  CG  PRO A 602     -32.130   4.049  55.574  1.00 88.51           C  
ATOM   4805  CD  PRO A 602     -32.827   2.926  56.337  1.00 88.51           C  
ATOM   4806  N   LEU A 603     -35.548   2.908  52.485  1.00 90.81           N  
ATOM   4807  CA  LEU A 603     -36.114   2.206  51.337  1.00 90.81           C  
ATOM   4808  C   LEU A 603     -35.542   2.812  50.053  1.00 90.81           C  
ATOM   4809  CB  LEU A 603     -37.651   2.306  51.374  1.00 90.81           C  
ATOM   4810  O   LEU A 603     -35.840   3.960  49.721  1.00 90.81           O  
ATOM   4811  CG  LEU A 603     -38.353   1.728  52.617  1.00 90.81           C  
ATOM   4812  CD1 LEU A 603     -39.866   1.894  52.453  1.00 90.81           C  
ATOM   4813  CD2 LEU A 603     -38.065   0.243  52.825  1.00 90.81           C  
ATOM   4814  N   VAL A 604     -34.747   2.050  49.303  1.00 90.59           N  
ATOM   4815  CA  VAL A 604     -34.060   2.543  48.100  1.00 90.59           C  
ATOM   4816  C   VAL A 604     -34.559   1.815  46.859  1.00 90.59           C  
ATOM   4817  CB  VAL A 604     -32.535   2.445  48.253  1.00 90.59           C  
ATOM   4818  O   VAL A 604     -34.553   0.588  46.789  1.00 90.59           O  
ATOM   4819  CG1 VAL A 604     -31.789   2.925  47.002  1.00 90.59           C  
ATOM   4820  CG2 VAL A 604     -32.046   3.276  49.447  1.00 90.59           C  
ATOM   4821  N   ALA A 605     -34.975   2.577  45.852  1.00 87.83           N  
ATOM   4822  CA  ALA A 605     -35.409   2.036  44.570  1.00 87.83           C  
ATOM   4823  C   ALA A 605     -34.226   1.581  43.707  1.00 87.83           C  
ATOM   4824  CB  ALA A 605     -36.207   3.113  43.837  1.00 87.83           C  
ATOM   4825  O   ALA A 605     -33.272   2.333  43.530  1.00 87.83           O  
ATOM   4826  N   LEU A 606     -34.337   0.414  43.076  1.00 82.86           N  
ATOM   4827  CA  LEU A 606     -33.477  -0.032  41.985  1.00 82.86           C  
ATOM   4828  C   LEU A 606     -34.230   0.138  40.664  1.00 82.86           C  
ATOM   4829  CB  LEU A 606     -33.055  -1.496  42.192  1.00 82.86           C  
ATOM   4830  O   LEU A 606     -35.283  -0.461  40.455  1.00 82.86           O  
ATOM   4831  CG  LEU A 606     -32.334  -1.829  43.505  1.00 82.86           C  
ATOM   4832  CD1 LEU A 606     -31.983  -3.316  43.502  1.00 82.86           C
[truncated: 109,755 more chars]
