# Supplementary material for: Theoretical study of ArcB and its dimerization, interaction with anaerobic metabolites, and activation of ArcA
Source: PeerJ. 2023 Oct 13;11:e16309. doi: 10.7717/peerj.16309 (PMC10578306; doi:10.7717/peerj.16309)
Supplement: Supplemental Information 2 [file peerj-11-16309-s002.zip › Supplementary Files/ArcA and ArcB conformations/AlphaFold models/ArcB and ArcAfulllength/test_d8e17/test_d8e17_unrelaxed_rank_001_alphafold2_multimer_v3_model_1_seed_000.pdb]

MODEL     1                                                                     
ATOM      1  N   MET A   1     -43.844 161.250  35.344  1.00 51.16           N  
ATOM      2  CA  MET A   1     -42.844 160.500  34.562  1.00 51.16           C  
ATOM      3  C   MET A   1     -43.125 160.625  33.062  1.00 51.16           C  
ATOM      4  CB  MET A   1     -42.812 159.000  34.906  1.00 51.16           C  
ATOM      5  O   MET A   1     -42.188 160.625  32.250  1.00 51.16           O  
ATOM      6  CG  MET A   1     -41.844 158.625  36.031  1.00 51.16           C  
ATOM      7  SD  MET A   1     -41.469 156.875  36.125  1.00 51.16           S  
ATOM      8  CE  MET A   1     -42.188 156.500  37.750  1.00 51.16           C  
ATOM      9  N   LYS A   2     -44.469 160.625  32.938  1.00 58.34           N  
ATOM     10  CA  LYS A   2     -44.969 160.875  31.578  1.00 58.34           C  
ATOM     11  C   LYS A   2     -44.625 162.250  31.078  1.00 58.34           C  
ATOM     12  CB  LYS A   2     -46.500 160.625  31.531  1.00 58.34           C  
ATOM     13  O   LYS A   2     -44.281 162.375  29.922  1.00 58.34           O  
ATOM     14  CG  LYS A   2     -46.906 159.250  31.047  1.00 58.34           C  
ATOM     15  CD  LYS A   2     -48.406 159.125  30.922  1.00 58.34           C  
ATOM     16  CE  LYS A   2     -48.812 157.750  30.406  1.00 58.34           C  
ATOM     17  NZ  LYS A   2     -50.312 157.625  30.359  1.00 58.34           N  
ATOM     18  N   GLN A   3     -44.875 163.125  32.000  1.00 58.75           N  
ATOM     19  CA  GLN A   3     -44.688 164.625  31.688  1.00 58.75           C  
ATOM     20  C   GLN A   3     -43.219 164.875  31.344  1.00 58.75           C  
ATOM     21  CB  GLN A   3     -45.125 165.500  32.844  1.00 58.75           C  
ATOM     22  O   GLN A   3     -42.906 165.625  30.453  1.00 58.75           O  
ATOM     23  CG  GLN A   3     -46.625 165.750  32.812  1.00 58.75           C  
ATOM     24  CD  GLN A   3     -47.031 166.750  33.906  1.00 58.75           C  
ATOM     25  NE2 GLN A   3     -48.219 167.375  33.781  1.00 58.75           N  
ATOM     26  OE1 GLN A   3     -46.281 167.000  34.844  1.00 58.75           O  
ATOM     27  N   ILE A   4     -42.344 164.125  32.031  1.00 59.44           N  
ATOM     28  CA  ILE A   4     -40.906 164.250  31.812  1.00 59.44           C  
ATOM     29  C   ILE A   4     -40.562 163.750  30.422  1.00 59.44           C  
ATOM     30  CB  ILE A   4     -40.125 163.500  32.906  1.00 59.44           C  
ATOM     31  O   ILE A   4     -39.719 164.250  29.719  1.00 59.44           O  
ATOM     32  CG1 ILE A   4     -40.344 164.125  34.281  1.00 59.44           C  
ATOM     33  CG2 ILE A   4     -38.625 163.375  32.562  1.00 59.44           C  
ATOM     34  CD1 ILE A   4     -39.812 163.250  35.438  1.00 59.44           C  
ATOM     35  N   ARG A   5     -41.344 162.625  30.219  1.00 61.41           N  
ATOM     36  CA  ARG A   5     -41.156 162.000  28.922  1.00 61.41           C  
ATOM     37  C   ARG A   5     -41.562 163.000  27.781  1.00 61.41           C  
ATOM     38  CB  ARG A   5     -41.938 160.750  28.828  1.00 61.41           C  
ATOM     39  O   ARG A   5     -40.875 163.000  26.750  1.00 61.41           O  
ATOM     40  CG  ARG A   5     -41.062 159.500  28.766  1.00 61.41           C  
ATOM     41  CD  ARG A   5     -41.906 158.250  28.625  1.00 61.41           C  
ATOM     42  NE  ARG A   5     -41.062 157.000  28.609  1.00 61.41           N  
ATOM     43  NH1 ARG A   5     -42.844 155.500  28.438  1.00 61.41           N  
ATOM     44  NH2 ARG A   5     -40.688 154.750  28.516  1.00 61.41           N  
ATOM     45  CZ  ARG A   5     -41.531 155.750  28.516  1.00 61.41           C  
ATOM     46  N   LEU A   6     -42.594 163.500  28.062  1.00 63.81           N  
ATOM     47  CA  LEU A   6     -43.125 164.500  27.062  1.00 63.81           C  
ATOM     48  C   LEU A   6     -42.219 165.625  26.906  1.00 63.81           C  
ATOM     49  CB  LEU A   6     -44.531 164.875  27.453  1.00 63.81           C  
ATOM     50  O   LEU A   6     -42.000 166.125  25.797  1.00 63.81           O  
ATOM     51  CG  LEU A   6     -45.688 164.500  26.531  1.00 63.81           C  
ATOM     52  CD1 LEU A   6     -46.719 163.625  27.312  1.00 63.81           C  
ATOM     53  CD2 LEU A   6     -46.312 165.625  25.859  1.00 63.81           C  
ATOM     54  N   LEU A   7     -41.719 166.250  27.984  1.00 63.75           N  
ATOM     55  CA  LEU A   7     -40.812 167.375  28.016  1.00 63.75           C  
ATOM     56  C   LEU A   7     -39.469 167.000  27.328  1.00 63.75           C  
ATOM     57  CB  LEU A   7     -40.531 167.750  29.453  1.00 63.75           C  
ATOM     58  O   LEU A   7     -38.906 167.750  26.594  1.00 63.75           O  
ATOM     59  CG  LEU A   7     -41.312 169.000  29.938  1.00 63.75           C  
ATOM     60  CD1 LEU A   7     -41.812 168.750  31.359  1.00 63.75           C  
ATOM     61  CD2 LEU A   7     -40.438 170.250  29.875  1.00 63.75           C  
ATOM     62  N   ALA A   8     -39.094 165.625  27.625  1.00 65.50           N  
ATOM     63  CA  ALA A   8     -37.906 165.125  26.984  1.00 65.50           C  
ATOM     64  C   ALA A   8     -38.094 165.000  25.484  1.00 65.50           C  
ATOM     65  CB  ALA A   8     -37.562 163.750  27.609  1.00 65.50           C  
ATOM     66  O   ALA A   8     -37.188 165.250  24.703  1.00 65.50           O  
ATOM     67  N   GLN A   9     -39.312 164.500  25.188  1.00 66.50           N  
ATOM     68  CA  GLN A   9     -39.625 164.500  23.766  1.00 66.50           C  
ATOM     69  C   GLN A   9     -39.688 165.875  23.141  1.00 66.50           C  
ATOM     70  CB  GLN A   9     -40.969 163.750  23.578  1.00 66.50           C  
ATOM     71  O   GLN A   9     -39.219 166.000  22.016  1.00 66.50           O  
ATOM     72  CG  GLN A   9     -40.906 162.625  22.594  1.00 66.50           C  
ATOM     73  CD  GLN A   9     -42.031 161.625  22.781  1.00 66.50           C  
ATOM     74  NE2 GLN A   9     -42.125 160.625  21.891  1.00 66.50           N  
ATOM     75  OE1 GLN A   9     -42.812 161.750  23.719  1.00 66.50           O  
ATOM     76  N   TYR A  10     -40.281 166.750  23.844  1.00 68.88           N  
ATOM     77  CA  TYR A  10     -40.375 168.125  23.391  1.00 68.88           C  
ATOM     78  C   TYR A  10     -38.969 168.750  23.266  1.00 68.88           C  
ATOM     79  CB  TYR A  10     -41.250 169.000  24.344  1.00 68.88           C  
ATOM     80  O   TYR A  10     -38.719 169.500  22.328  1.00 68.88           O  
ATOM     81  CG  TYR A  10     -42.031 170.125  23.641  1.00 68.88           C  
ATOM     82  CD1 TYR A  10     -41.562 171.375  23.516  1.00 68.88           C  
ATOM     83  CD2 TYR A  10     -43.312 169.750  23.125  1.00 68.88           C  
ATOM     84  CE1 TYR A  10     -42.281 172.375  22.875  1.00 68.88           C  
ATOM     85  CE2 TYR A  10     -44.062 170.750  22.484  1.00 68.88           C  
ATOM     86  OH  TYR A  10     -44.281 173.000  21.734  1.00 68.88           O  
ATOM     87  CZ  TYR A  10     -43.531 172.125  22.359  1.00 68.88           C  
ATOM     88  N   TYR A  11     -38.094 168.500  24.219  1.00 65.50           N  
ATOM     89  CA  TYR A  11     -36.688 168.875  24.234  1.00 65.50           C  
ATOM     90  C   TYR A  11     -35.969 168.375  23.016  1.00 65.50           C  
ATOM     91  CB  TYR A  11     -36.031 168.375  25.516  1.00 65.50           C  
ATOM     92  O   TYR A  11     -35.219 169.000  22.328  1.00 65.50           O  
ATOM     93  CG  TYR A  11     -34.594 168.875  25.656  1.00 65.50           C  
ATOM     94  CD1 TYR A  11     -33.531 168.000  25.219  1.00 65.50           C  
ATOM     95  CD2 TYR A  11     -34.250 170.000  26.219  1.00 65.50           C  
ATOM     96  CE1 TYR A  11     -32.219 168.375  25.344  1.00 65.50           C  
ATOM     97  CE2 TYR A  11     -32.938 170.500  26.344  1.00 65.50           C  
ATOM     98  OH  TYR A  11     -30.609 170.000  26.047  1.00 65.50           O  
ATOM     99  CZ  TYR A  11     -31.922 169.625  25.922  1.00 65.50           C  
ATOM    100  N   VAL A  12     -36.219 167.125  22.750  1.00 70.81           N  
ATOM    101  CA  VAL A  12     -35.594 166.375  21.609  1.00 70.81           C  
ATOM    102  C   VAL A  12     -36.188 166.875  20.312  1.00 70.81           C  
ATOM    103  CB  VAL A  12     -35.781 164.875  21.688  1.00 70.81           C  
ATOM    104  O   VAL A  12     -35.438 167.125  19.344  1.00 70.81           O  
ATOM    105  CG1 VAL A  12     -35.250 164.250  20.422  1.00 70.81           C  
ATOM    106  CG2 VAL A  12     -35.062 164.250  22.922  1.00 70.81           C  
ATOM    107  N   ASP A  13     -37.438 167.250  20.328  1.00 71.06           N  
ATOM    108  CA  ASP A  13     -38.094 167.750  19.156  1.00 71.06           C  
ATOM    109  C   ASP A  13     -37.656 169.250  18.906  1.00 71.06           C  
ATOM    110  CB  ASP A  13     -39.625 167.750  19.312  1.00 71.06           C  
ATOM    111  O   ASP A  13     -37.406 169.625  17.766  1.00 71.06           O  
ATOM    112  CG  ASP A  13     -40.250 166.500  18.703  1.00 71.06           C  
ATOM    113  OD1 ASP A  13     -39.562 165.750  17.984  1.00 71.06           O  
ATOM    114  OD2 ASP A  13     -41.469 166.250  18.938  1.00 71.06           O  
ATOM    115  N   LEU A  14     -37.531 170.125  19.906  1.00 70.88           N  
ATOM    116  CA  LEU A  14     -37.062 171.500  19.812  1.00 70.88           C  
ATOM    117  C   LEU A  14     -35.594 171.500  19.406  1.00 70.88           C  
ATOM    118  CB  LEU A  14     -37.219 172.125  21.156  1.00 70.88           C  
ATOM    119  O   LEU A  14     -35.188 172.375  18.609  1.00 70.88           O  
ATOM    120  CG  LEU A  14     -37.469 173.625  21.094  1.00 70.88           C  
ATOM    121  CD1 LEU A  14     -38.969 174.000  21.047  1.00 70.88           C  
ATOM    122  CD2 LEU A  14     -36.812 174.375  22.266  1.00 70.88           C  
ATOM    123  N   MET A  15     -34.781 170.500  20.000  1.00 68.62           N  
ATOM    124  CA  MET A  15     -33.375 170.375  19.609  1.00 68.62           C  
ATOM    125  C   MET A  15     -33.281 169.875  18.156  1.00 68.62           C  
ATOM    126  CB  MET A  15     -32.719 169.250  20.500  1.00 68.62           C  
ATOM    127  O   MET A  15     -32.406 170.375  17.438  1.00 68.62           O  
ATOM    128  CG  MET A  15     -31.219 169.125  20.297  1.00 68.62           C  
ATOM    129  SD  MET A  15     -30.500 167.750  21.234  1.00 68.62           S  
ATOM    130  CE  MET A  15     -31.531 166.375  20.625  1.00 68.62           C  
ATOM    131  N   MET A  16     -34.188 169.250  17.703  1.00 69.69           N  
ATOM    132  CA  MET A  16     -34.188 168.750  16.312  1.00 69.69           C  
ATOM    133  C   MET A  16     -34.656 169.875  15.398  1.00 69.69           C  
ATOM    134  CB  MET A  16     -35.062 167.500  16.125  1.00 69.69           C  
ATOM    135  O   MET A  16     -34.125 170.000  14.297  1.00 69.69           O  
ATOM    136  CG  MET A  16     -34.344 166.250  16.359  1.00 69.69           C  
ATOM    137  SD  MET A  16     -34.719 165.000  15.070  1.00 69.69           S  
ATOM    138  CE  MET A  16     -36.281 164.250  15.711  1.00 69.69           C  
ATOM    139  N   LYS A  17     -35.562 170.750  15.703  1.00 72.00           N  
ATOM    140  CA  LYS A  17     -36.094 171.750  14.875  1.00 72.00           C  
ATOM    141  C   LYS A  17     -35.156 173.000  14.852  1.00 72.00           C  
ATOM    142  CB  LYS A  17     -37.469 172.250  15.383  1.00 72.00           C  
ATOM    143  O   LYS A  17     -35.000 173.625  13.812  1.00 72.00           O  
ATOM    144  CG  LYS A  17     -38.625 171.875  14.492  1.00 72.00           C  
ATOM    145  CD  LYS A  17     -39.969 172.375  15.023  1.00 72.00           C  
ATOM    146  CE  LYS A  17     -41.125 171.875  14.164  1.00 72.00           C  
ATOM    147  NZ  LYS A  17     -42.438 172.250  14.734  1.00 72.00           N  
ATOM    148  N   LEU A  18     -34.500 173.375  15.953  1.00 72.69           N  
ATOM    149  CA  LEU A  18     -33.688 174.625  16.016  1.00 72.69           C  
ATOM    150  C   LEU A  18     -32.219 174.375  15.727  1.00 72.69           C  
ATOM    151  CB  LEU A  18     -33.812 175.250  17.391  1.00 72.69           C  
ATOM    152  O   LEU A  18     -31.438 175.250  15.391  1.00 72.69           O  
ATOM    153  CG  LEU A  18     -34.906 176.375  17.547  1.00 72.69           C  
ATOM    154  CD1 LEU A  18     -35.656 176.125  18.875  1.00 72.69           C  
ATOM    155  CD2 LEU A  18     -34.344 177.750  17.422  1.00 72.69           C  
ATOM    156  N   GLY A  19     -31.797 173.000  15.273  1.00 72.06           N  
ATOM    157  CA  GLY A  19     -30.453 172.625  15.039  1.00 72.06           C  
ATOM    158  C   GLY A  19     -29.578 172.625  16.281  1.00 72.06           C  
ATOM    159  O   GLY A  19     -29.875 173.375  17.234  1.00 72.06           O  
ATOM    160  N   LEU A  20     -28.672 171.750  16.531  1.00 68.75           N  
ATOM    161  CA  LEU A  20     -27.828 171.500  17.703  1.00 68.75           C  
ATOM    162  C   LEU A  20     -27.141 172.750  18.141  1.00 68.75           C  
ATOM    163  CB  LEU A  20     -26.766 170.375  17.391  1.00 68.75           C  
ATOM    164  O   LEU A  20     -27.094 173.125  19.344  1.00 68.75           O  
ATOM    165  CG  LEU A  20     -26.375 169.500  18.547  1.00 68.75           C  
ATOM    166  CD1 LEU A  20     -26.875 168.125  18.281  1.00 68.75           C  
ATOM    167  CD2 LEU A  20     -24.875 169.500  18.750  1.00 68.75           C  
ATOM    168  N   VAL A  21     -26.578 173.500  17.188  1.00 74.19           N  
ATOM    169  CA  VAL A  21     -25.766 174.625  17.516  1.00 74.19           C  
ATOM    170  C   VAL A  21     -26.656 175.750  18.062  1.00 74.19           C  
ATOM    171  CB  VAL A  21     -24.969 175.125  16.297  1.00 74.19           C  
ATOM    172  O   VAL A  21     -26.344 176.375  19.094  1.00 74.19           O  
ATOM    173  CG1 VAL A  21     -24.188 176.375  16.641  1.00 74.19           C  
ATOM    174  CG2 VAL A  21     -24.031 174.000  15.781  1.00 74.19           C  
ATOM    175  N   ARG A  22     -27.797 176.000  17.438  1.00 75.75           N  
ATOM    176  CA  ARG A  22     -28.672 177.125  17.812  1.00 75.75           C  
ATOM    177  C   ARG A  22     -29.359 176.750  19.141  1.00 75.75           C  
ATOM    178  CB  ARG A  22     -29.703 177.375  16.719  1.00 75.75           C  
ATOM    179  O   ARG A  22     -29.531 177.750  19.953  1.00 75.75           O  
ATOM    180  CG  ARG A  22     -29.141 178.125  15.523  1.00 75.75           C  
ATOM    181  CD  ARG A  22     -30.219 178.375  14.492  1.00 75.75           C  
ATOM    182  NE  ARG A  22     -29.688 179.125  13.352  1.00 75.75           N  
ATOM    183  NH1 ARG A  22     -31.672 179.125  12.164  1.00 75.75           N  
ATOM    184  NH2 ARG A  22     -29.812 180.125  11.289  1.00 75.75           N  
ATOM    185  CZ  ARG A  22     -30.391 179.500  12.266  1.00 75.75           C  
ATOM    186  N   PHE A  23     -29.719 175.625  19.297  1.00 73.50           N  
ATOM    187  CA  PHE A  23     -30.359 175.125  20.531  1.00 73.50           C  
ATOM    188  C   PHE A  23     -29.391 175.250  21.703  1.00 73.50           C  
ATOM    189  CB  PHE A  23     -30.922 173.750  20.422  1.00 73.50           C  
ATOM    190  O   PHE A  23     -29.734 175.750  22.781  1.00 73.50           O  
ATOM    191  CG  PHE A  23     -31.656 173.250  21.641  1.00 73.50           C  
ATOM    192  CD1 PHE A  23     -31.031 172.500  22.578  1.00 73.50           C  
ATOM    193  CD2 PHE A  23     -32.969 173.625  21.859  1.00 73.50           C  
ATOM    194  CE1 PHE A  23     -31.703 172.000  23.719  1.00 73.50           C  
ATOM    195  CE2 PHE A  23     -33.656 173.250  23.000  1.00 73.50           C  
ATOM    196  CZ  PHE A  23     -33.031 172.375  23.922  1.00 73.50           C  
ATOM    197  N   SER A  24     -28.125 174.750  21.500  1.00 72.50           N  
ATOM    198  CA  SER A  24     -27.094 174.875  22.531  1.00 72.50           C  
ATOM    199  C   SER A  24     -26.828 176.375  22.859  1.00 72.50           C  
ATOM    200  CB  SER A  24     -25.797 174.250  22.078  1.00 72.50           C  
ATOM    201  O   SER A  24     -26.609 176.750  24.031  1.00 72.50           O  
ATOM    202  OG  SER A  24     -25.906 173.750  20.734  1.00 72.50           O  
ATOM    203  N   MET A  25     -26.781 177.125  21.812  1.00 75.56           N  
ATOM    204  CA  MET A  25     -26.562 178.625  22.031  1.00 75.56           C  
ATOM    205  C   MET A  25     -27.719 179.250  22.812  1.00 75.56           C  
ATOM    206  CB  MET A  25     -26.375 179.375  20.703  1.00 75.56           C  
ATOM    207  O   MET A  25     -27.500 180.000  23.703  1.00 75.56           O  
ATOM    208  CG  MET A  25     -24.922 179.500  20.281  1.00 75.56           C  
ATOM    209  SD  MET A  25     -24.594 181.125  19.438  1.00 75.56           S  
ATOM    210  CE  MET A  25     -23.453 180.500  18.141  1.00 75.56           C  
ATOM    211  N   LEU A  26     -28.969 178.875  22.516  1.00 77.81           N  
ATOM    212  CA  LEU A  26     -30.141 179.375  23.203  1.00 77.81           C  
ATOM    213  C   LEU A  26     -30.188 178.875  24.641  1.00 77.81           C  
ATOM    214  CB  LEU A  26     -31.422 179.000  22.469  1.00 77.81           C  
ATOM    215  O   LEU A  26     -30.531 179.625  25.562  1.00 77.81           O  
ATOM    216  CG  LEU A  26     -32.125 180.000  21.672  1.00 77.81           C  
ATOM    217  CD1 LEU A  26     -32.781 179.500  20.422  1.00 77.81           C  
ATOM    218  CD2 LEU A  26     -33.156 180.750  22.531  1.00 77.81           C  
ATOM    219  N   LEU A  27     -29.875 177.625  24.781  1.00 75.06           N  
ATOM    220  CA  LEU A  27     -29.844 177.125  26.109  1.00 75.06           C  
ATOM    221  C   LEU A  27     -28.734 177.750  26.938  1.00 75.06           C  
ATOM    222  CB  LEU A  27     -29.641 175.500  26.047  1.00 75.06           C  
ATOM    223  O   LEU A  27     -28.922 178.000  28.125  1.00 75.06           O  
ATOM    224  CG  LEU A  27     -29.984 174.750  27.312  1.00 75.06           C  
ATOM    225  CD1 LEU A  27     -31.469 174.375  27.297  1.00 75.06           C  
ATOM    226  CD2 LEU A  27     -29.109 173.500  27.438  1.00 75.06           C  
ATOM    227  N   ALA A  28     -27.453 177.875  26.250  1.00 75.38           N  
ATOM    228  CA  ALA A  28     -26.375 178.625  26.906  1.00 75.38           C  
ATOM    229  C   ALA A  28     -26.828 180.000  27.312  1.00 75.38           C  
ATOM    230  CB  ALA A  28     -25.156 178.750  26.016  1.00 75.38           C  
ATOM    231  O   ALA A  28     -26.562 180.500  28.438  1.00 75.38           O  
ATOM    232  N   LEU A  29     -27.453 180.625  26.375  1.00 78.19           N  
ATOM    233  CA  LEU A  29     -27.922 182.000  26.656  1.00 78.19           C  
ATOM    234  C   LEU A  29     -28.953 182.000  27.781  1.00 78.19           C  
ATOM    235  CB  LEU A  29     -28.531 182.625  25.391  1.00 78.19           C  
ATOM    236  O   LEU A  29     -28.906 182.875  28.672  1.00 78.19           O  
ATOM    237  CG  LEU A  29     -28.500 184.125  25.312  1.00 78.19           C  
ATOM    238  CD1 LEU A  29     -27.250 184.625  24.547  1.00 78.19           C  
ATOM    239  CD2 LEU A  29     -29.766 184.750  24.641  1.00 78.19           C  
ATOM    240  N   ALA A  30     -29.859 181.000  27.812  1.00 77.69           N  
ATOM    241  CA  ALA A  30     -30.891 181.000  28.859  1.00 77.69           C  
ATOM    242  C   ALA A  30     -30.266 180.625  30.219  1.00 77.69           C  
ATOM    243  CB  ALA A  30     -31.922 179.875  28.484  1.00 77.69           C  
ATOM    244  O   ALA A  30     -30.672 181.250  31.234  1.00 77.69           O  
ATOM    245  N   LEU A  31     -29.234 179.875  30.234  1.00 75.00           N  
ATOM    246  CA  LEU A  31     -28.562 179.500  31.500  1.00 75.00           C  
ATOM    247  C   LEU A  31     -27.766 180.750  32.031  1.00 75.00           C  
ATOM    248  CB  LEU A  31     -27.656 178.375  31.312  1.00 75.00           C  
ATOM    249  O   LEU A  31     -27.719 181.000  33.219  1.00 75.00           O  
ATOM    250  CG  LEU A  31     -28.312 177.000  31.484  1.00 75.00           C  
ATOM    251  CD1 LEU A  31     -27.484 175.875  30.797  1.00 75.00           C  
ATOM    252  CD2 LEU A  31     -28.500 176.625  32.969  1.00 75.00           C  
ATOM    253  N   VAL A  32     -27.047 181.500  31.000  1.00 76.06           N  
ATOM    254  CA  VAL A  32     -26.328 182.625  31.422  1.00 76.06           C  
ATOM    255  C   VAL A  32     -27.328 183.625  32.000  1.00 76.06           C  
ATOM    256  CB  VAL A  32     -25.547 183.250  30.250  1.00 76.06           C  
ATOM    257  O   VAL A  32     -27.078 184.250  33.062  1.00 76.06           O  
ATOM    258  CG1 VAL A  32     -25.000 184.625  30.641  1.00 76.06           C  
ATOM    259  CG2 VAL A  32     -24.406 182.375  29.828  1.00 76.06           C  
ATOM    260  N   VAL A  33     -28.453 183.875  31.359  1.00 78.81           N  
ATOM    261  CA  VAL A  33     -29.438 184.875  31.828  1.00 78.81           C  
ATOM    262  C   VAL A  33     -30.000 184.500  33.188  1.00 78.81           C  
ATOM    263  CB  VAL A  33     -30.562 185.125  30.812  1.00 78.81           C  
ATOM    264  O   VAL A  33     -30.141 185.250  34.094  1.00 78.81           O  
ATOM    265  CG1 VAL A  33     -31.688 186.000  31.406  1.00 78.81           C  
ATOM    266  CG2 VAL A  33     -30.031 185.750  29.531  1.00 78.81           C  
ATOM    267  N   LEU A  34     -30.250 183.125  33.312  1.00 76.88           N  
ATOM    268  CA  LEU A  34     -30.797 182.625  34.562  1.00 76.88           C  
ATOM    269  C   LEU A  34     -29.781 182.750  35.688  1.00 76.88           C  
ATOM    270  CB  LEU A  34     -31.203 181.125  34.375  1.00 76.88           C  
ATOM    271  O   LEU A  34     -30.125 183.125  36.812  1.00 76.88           O  
ATOM    272  CG  LEU A  34     -32.031 180.500  35.531  1.00 76.88           C  
ATOM    273  CD1 LEU A  34     -33.500 181.000  35.375  1.00 76.88           C  
ATOM    274  CD2 LEU A  34     -31.875 179.000  35.531  1.00 76.88           C  
ATOM    275  N   ALA A  35     -28.469 182.500  35.406  1.00 73.69           N  
ATOM    276  CA  ALA A  35     -27.422 182.625  36.406  1.00 73.69           C  
ATOM    277  C   ALA A  35     -27.312 184.125  36.844  1.00 73.69           C  
ATOM    278  CB  ALA A  35     -26.094 182.125  35.875  1.00 73.69           C  
ATOM    279  O   ALA A  35     -27.156 184.500  38.000  1.00 73.69           O  
ATOM    280  N   ILE A  36     -27.266 185.125  35.812  1.00 76.25           N  
ATOM    281  CA  ILE A  36     -27.188 186.500  36.125  1.00 76.25           C  
ATOM    282  C   ILE A  36     -28.375 186.875  37.000  1.00 76.25           C  
ATOM    283  CB  ILE A  36     -27.141 187.375  34.875  1.00 76.25           C  
ATOM    284  O   ILE A  36     -28.203 187.625  38.031  1.00 76.25           O  
ATOM    285  CG1 ILE A  36     -25.844 187.125  34.094  1.00 76.25           C  
ATOM    286  CG2 ILE A  36     -27.312 188.875  35.219  1.00 76.25           C  
ATOM    287  CD1 ILE A  36     -25.812 187.750  32.719  1.00 76.25           C  
ATOM    288  N   VAL A  37     -29.656 186.500  36.719  1.00 77.88           N  
ATOM    289  CA  VAL A  37     -30.859 186.875  37.438  1.00 77.88           C  
ATOM    290  C   VAL A  37     -30.797 186.250  38.875  1.00 77.88           C  
ATOM    291  CB  VAL A  37     -32.125 186.375  36.719  1.00 77.88           C  
ATOM    292  O   VAL A  37     -31.109 187.000  39.844  1.00 77.88           O  
ATOM    293  CG1 VAL A  37     -33.375 186.625  37.625  1.00 77.88           C  
ATOM    294  CG2 VAL A  37     -32.312 187.125  35.406  1.00 77.88           C  
ATOM    295  N   VAL A  38     -30.344 185.000  39.000  1.00 76.19           N  
ATOM    296  CA  VAL A  38     -30.312 184.500  40.344  1.00 76.19           C  
ATOM    297  C   VAL A  38     -29.250 185.125  41.188  1.00 76.19           C  
ATOM    298  CB  VAL A  38     -30.047 182.875  40.250  1.00 76.19           C  
ATOM    299  O   VAL A  38     -29.469 185.375  42.344  1.00 76.19           O  
ATOM    300  CG1 VAL A  38     -29.750 182.375  41.625  1.00 76.19           C  
ATOM    301  CG2 VAL A  38     -31.250 182.250  39.625  1.00 76.19           C  
ATOM    302  N   GLN A  39     -28.125 185.375  40.562  1.00 73.69           N  
ATOM    303  CA  GLN A  39     -27.078 186.000  41.344  1.00 73.69           C  
ATOM    304  C   GLN A  39     -27.484 187.500  41.688  1.00 73.69           C  
ATOM    305  CB  GLN A  39     -25.750 186.000  40.594  1.00 73.69           C  
ATOM    306  O   GLN A  39     -27.234 187.875  42.781  1.00 73.69           O  
ATOM    307  CG  GLN A  39     -24.531 185.875  41.500  1.00 73.69           C  
ATOM    308  CD  GLN A  39     -23.266 185.500  40.719  1.00 73.69           C  
ATOM    309  NE2 GLN A  39     -22.141 185.500  41.406  1.00 73.69           N  
ATOM    310  OE1 GLN A  39     -23.312 185.250  39.500  1.00 73.69           O  
ATOM    311  N   MET A  40     -28.047 188.250  40.719  1.00 76.25           N  
ATOM    312  CA  MET A  40     -28.516 189.625  41.062  1.00 76.25           C  
ATOM    313  C   MET A  40     -29.562 189.500  42.156  1.00 76.25           C  
ATOM    314  CB  MET A  40     -29.109 190.250  39.812  1.00 76.25           C  
ATOM    315  O   MET A  40     -29.562 190.375  43.062  1.00 76.25           O  
ATOM    316  CG  MET A  40     -28.109 191.125  39.062  1.00 76.25           C  
ATOM    317  SD  MET A  40     -28.906 192.250  37.875  1.00 76.25           S  
ATOM    318  CE  MET A  40     -28.828 193.750  38.844  1.00 76.25           C  
ATOM    319  N   ALA A  41     -30.469 188.500  42.125  1.00 75.50           N  
ATOM    320  CA  ALA A  41     -31.500 188.375  43.156  1.00 75.50           C  
ATOM    321  C   ALA A  41     -30.875 188.000  44.531  1.00 75.50           C  
ATOM    322  CB  ALA A  41     -32.531 187.375  42.781  1.00 75.50           C  
ATOM    323  O   ALA A  41     -31.250 188.625  45.531  1.00 75.50           O  
ATOM    324  N   VAL A  42     -29.938 187.125  44.531  1.00 75.06           N  
ATOM    325  CA  VAL A  42     -29.344 186.750  45.812  1.00 75.06           C  
ATOM    326  C   VAL A  42     -28.516 188.000  46.344  1.00 75.06           C  
ATOM    327  CB  VAL A  42     -28.453 185.500  45.688  1.00 75.06           C  
ATOM    328  O   VAL A  42     -28.562 188.250  47.531  1.00 75.06           O  
ATOM    329  CG1 VAL A  42     -27.656 185.250  46.938  1.00 75.06           C  
ATOM    330  CG2 VAL A  42     -29.328 184.375  45.344  1.00 75.06           C  
ATOM    331  N   THR A  43     -27.703 188.625  45.469  1.00 74.75           N  
ATOM    332  CA  THR A  43     -26.938 189.750  45.969  1.00 74.75           C  
ATOM    333  C   THR A  43     -27.891 190.875  46.438  1.00 74.75           C  
ATOM    334  CB  THR A  43     -25.984 190.250  44.906  1.00 74.75           C  
ATOM    335  O   THR A  43     -27.625 191.500  47.438  1.00 74.75           O  
ATOM    336  CG2 THR A  43     -24.672 190.750  45.531  1.00 74.75           C  
ATOM    337  OG1 THR A  43     -25.703 189.250  43.969  1.00 74.75           O  
ATOM    338  N   MET A  44     -28.922 191.125  45.781  1.00 75.88           N  
ATOM    339  CA  MET A  44     -29.875 192.125  46.219  1.00 75.88           C  
ATOM    340  C   MET A  44     -30.469 191.750  47.562  1.00 75.88           C  
ATOM    341  CB  MET A  44     -31.000 192.250  45.188  1.00 75.88           C  
ATOM    342  O   MET A  44     -30.641 192.500  48.438  1.00 75.88           O  
ATOM    343  CG  MET A  44     -31.625 193.625  45.188  1.00 75.88           C  
ATOM    344  SD  MET A  44     -32.906 193.875  43.875  1.00 75.88           S  
ATOM    345  CE  MET A  44     -33.344 195.500  44.094  1.00 75.88           C  
ATOM    346  N   VAL A  45     -30.844 190.500  47.781  1.00 74.00           N  
ATOM    347  CA  VAL A  45     -31.469 190.000  49.031  1.00 74.00           C  
ATOM    348  C   VAL A  45     -30.438 190.000  50.156  1.00 74.00           C  
ATOM    349  CB  VAL A  45     -32.125 188.625  48.906  1.00 74.00           C  
ATOM    350  O   VAL A  45     -30.734 190.500  51.281  1.00 74.00           O  
ATOM    351  CG1 VAL A  45     -32.531 188.125  50.281  1.00 74.00           C  
ATOM    352  CG2 VAL A  45     -33.312 188.750  47.969  1.00 74.00           C  
ATOM    353  N   LEU A  46     -29.250 189.625  49.969  1.00 71.94           N  
ATOM    354  CA  LEU A  46     -28.312 189.625  51.094  1.00 71.94           C  
ATOM    355  C   LEU A  46     -27.562 190.875  51.281  1.00 71.94           C  
ATOM    356  CB  LEU A  46     -27.312 188.375  50.844  1.00 71.94           C  
ATOM    357  O   LEU A  46     -27.312 191.250  52.438  1.00 71.94           O  
ATOM    358  CG  LEU A  46     -27.781 187.000  51.250  1.00 71.94           C  
ATOM    359  CD1 LEU A  46     -27.078 186.000  50.406  1.00 71.94           C  
ATOM    360  CD2 LEU A  46     -27.516 186.750  52.750  1.00 71.94           C  
ATOM    361  N   HIS A  47     -27.000 191.500  50.312  1.00 72.38           N  
ATOM    362  CA  HIS A  47     -26.203 192.750  50.594  1.00 72.38           C  
ATOM    363  C   HIS A  47     -26.906 194.000  50.125  1.00 72.38           C  
ATOM    364  CB  HIS A  47     -24.812 192.625  49.969  1.00 72.38           C  
ATOM    365  O   HIS A  47     -26.469 195.125  50.438  1.00 72.38           O  
ATOM    366  CG  HIS A  47     -23.906 191.625  50.656  1.00 72.38           C  
ATOM    367  CD2 HIS A  47     -22.812 191.875  51.406  1.00 72.38           C  
ATOM    368  ND1 HIS A  47     -24.062 190.250  50.562  1.00 72.38           N  
ATOM    369  CE1 HIS A  47     -23.109 189.750  51.281  1.00 72.38           C  
ATOM    370  NE2 HIS A  47     -22.344 190.625  51.812  1.00 72.38           N  
ATOM    371  N   GLY A  48     -28.266 194.000  49.781  1.00 68.81           N  
ATOM    372  CA  GLY A  48     -29.172 195.125  49.500  1.00 68.81           C  
ATOM    373  C   GLY A  48     -28.828 195.875  48.250  1.00 68.81           C  
ATOM    374  O   GLY A  48     -29.703 196.375  47.594  1.00 68.81           O  
ATOM    375  N   GLN A  49     -27.516 196.500  48.000  1.00 65.00           N  
ATOM    376  CA  GLN A  49     -27.219 197.250  46.844  1.00 65.00           C  
ATOM    377  C   GLN A  49     -26.391 196.500  45.812  1.00 65.00           C  
ATOM    378  CB  GLN A  49     -26.484 198.500  47.281  1.00 65.00           C  
ATOM    379  O   GLN A  49     -25.516 195.750  46.188  1.00 65.00           O  
ATOM    380  CG  GLN A  49     -27.391 199.625  47.906  1.00 65.00           C  
ATOM    381  CD  GLN A  49     -26.672 200.875  48.188  1.00 65.00           C  
ATOM    382  NE2 GLN A  49     -27.422 202.000  48.531  1.00 65.00           N  
ATOM    383  OE1 GLN A  49     -25.438 201.000  48.094  1.00 65.00           O  
ATOM    384  N   VAL A  50     -26.750 196.375  44.594  1.00 62.41           N  
ATOM    385  CA  VAL A  50     -26.188 195.500  43.531  1.00 62.41           C  
ATOM    386  C   VAL A  50     -25.016 196.250  42.844  1.00 62.41           C  
ATOM    387  CB  VAL A  50     -27.250 195.125  42.469  1.00 62.41           C  
ATOM    388  O   VAL A  50     -25.203 197.375  42.312  1.00 62.41           O  
ATOM    389  CG1 VAL A  50     -26.656 194.250  41.406  1.00 62.41           C  
ATOM    390  CG2 VAL A  50     -28.453 194.500  43.125  1.00 62.41           C  
ATOM    391  N   GLU A  51     -23.875 196.250  43.312  1.00 65.25           N  
ATOM    392  CA  GLU A  51     -22.750 197.000  42.688  1.00 65.25           C  
ATOM    393  C   GLU A  51     -22.375 196.375  41.344  1.00 65.25           C  
ATOM    394  CB  GLU A  51     -21.547 197.000  43.625  1.00 65.25           C  
ATOM    395  O   GLU A  51     -22.656 195.125  41.125  1.00 65.25           O  
ATOM    396  CG  GLU A  51     -21.656 198.000  44.750  1.00 65.25           C  
ATOM    397  CD  GLU A  51     -20.406 198.125  45.625  1.00 65.25           C  
ATOM    398  OE1 GLU A  51     -20.328 199.000  46.500  1.00 65.25           O  
ATOM    399  OE2 GLU A  51     -19.500 197.250  45.406  1.00 65.25           O  
ATOM    400  N   SER A  52     -22.141 197.125  40.250  1.00 68.19           N  
ATOM    401  CA  SER A  52     -21.922 196.750  38.812  1.00 68.19           C  
ATOM    402  C   SER A  52     -20.953 195.625  38.625  1.00 68.19           C  
ATOM    403  CB  SER A  52     -21.375 198.000  38.125  1.00 68.19           C  
ATOM    404  O   SER A  52     -21.094 194.875  37.656  1.00 68.19           O  
ATOM    405  OG  SER A  52     -21.188 199.125  39.031  1.00 68.19           O  
ATOM    406  N   ILE A  53     -19.984 195.500  39.531  1.00 71.00           N  
ATOM    407  CA  ILE A  53     -18.938 194.500  39.344  1.00 71.00           C  
ATOM    408  C   ILE A  53     -19.500 193.125  39.500  1.00 71.00           C  
ATOM    409  CB  ILE A  53     -17.766 194.750  40.312  1.00 71.00           C  
ATOM    410  O   ILE A  53     -19.031 192.250  38.875  1.00 71.00           O  
ATOM    411  CG1 ILE A  53     -16.578 195.500  39.625  1.00 71.00           C  
ATOM    412  CG2 ILE A  53     -17.344 193.500  40.969  1.00 71.00           C  
ATOM    413  CD1 ILE A  53     -15.734 196.375  40.531  1.00 71.00           C  
ATOM    414  N   ASP A  54     -20.531 193.125  40.281  1.00 65.62           N  
ATOM    415  CA  ASP A  54     -21.109 191.750  40.562  1.00 65.62           C  
ATOM    416  C   ASP A  54     -21.844 191.250  39.344  1.00 65.62           C  
ATOM    417  CB  ASP A  54     -22.062 191.875  41.750  1.00 65.62           C  
ATOM    418  O   ASP A  54     -21.859 190.000  39.125  1.00 65.62           O  
ATOM    419  CG  ASP A  54     -21.328 192.125  43.062  1.00 65.62           C  
ATOM    420  OD1 ASP A  54     -20.141 191.750  43.188  1.00 65.62           O  
ATOM    421  OD2 ASP A  54     -21.953 192.625  44.000  1.00 65.62           O  
ATOM    422  N   VAL A  55     -22.375 192.125  38.594  1.00 69.94           N  
ATOM    423  CA  VAL A  55     -23.047 191.750  37.375  1.00 69.94           C  
ATOM    424  C   VAL A  55     -22.047 191.125  36.406  1.00 69.94           C  
ATOM    425  CB  VAL A  55     -23.766 193.000  36.688  1.00 69.94           C  
ATOM    426  O   VAL A  55     -22.344 190.125  35.781  1.00 69.94           O  
ATOM    427  CG1 VAL A  55     -24.453 192.500  35.406  1.00 69.94           C  
ATOM    428  CG2 VAL A  55     -24.766 193.625  37.656  1.00 69.94           C  
ATOM    429  N   ILE A  56     -20.797 191.750  36.281  1.00 72.56           N  
ATOM    430  CA  ILE A  56     -19.766 191.250  35.375  1.00 72.56           C  
ATOM    431  C   ILE A  56     -19.312 189.875  35.781  1.00 72.56           C  
ATOM    432  CB  ILE A  56     -18.562 192.250  35.312  1.00 72.56           C  
ATOM    433  O   ILE A  56     -19.141 189.000  34.938  1.00 72.56           O  
ATOM    434  CG1 ILE A  56     -19.000 193.625  34.750  1.00 72.56           C  
ATOM    435  CG2 ILE A  56     -17.438 191.625  34.469  1.00 72.56           C  
ATOM    436  CD1 ILE A  56     -17.969 194.625  34.906  1.00 72.56           C  
ATOM    437  N   ARG A  57     -19.219 189.625  37.062  1.00 73.12           N  
ATOM    438  CA  ARG A  57     -18.750 188.375  37.562  1.00 73.12           C  
ATOM    439  C   ARG A  57     -19.750 187.250  37.250  1.00 73.12           C  
ATOM    440  CB  ARG A  57     -18.500 188.375  39.062  1.00 73.12           C  
ATOM    441  O   ARG A  57     -19.375 186.125  36.844  1.00 73.12           O  
ATOM    442  CG  ARG A  57     -17.031 188.625  39.438  1.00 73.12           C  
ATOM    443  CD  ARG A  57     -16.844 188.625  40.938  1.00 73.12           C  
ATOM    444  NE  ARG A  57     -15.461 189.000  41.312  1.00 73.12           N  
ATOM    445  NH1 ARG A  57     -15.836 189.000  43.594  1.00 73.12           N  
ATOM    446  NH2 ARG A  57     -13.750 189.500  42.750  1.00 73.12           N  
ATOM    447  CZ  ARG A  57     -15.023 189.125  42.531  1.00 73.12           C  
ATOM    448  N   SER A  58     -20.891 187.625  37.406  1.00 69.00           N  
ATOM    449  CA  SER A  58     -21.922 186.625  37.156  1.00 69.00           C  
ATOM    450  C   SER A  58     -21.984 186.250  35.688  1.00 69.00           C  
ATOM    451  CB  SER A  58     -23.281 187.250  37.594  1.00 69.00           C  
ATOM    452  O   SER A  58     -22.172 185.125  35.375  1.00 69.00           O  
ATOM    453  OG  SER A  58     -23.234 187.625  38.969  1.00 69.00           O  
ATOM    454  N   ILE A  59     -21.844 187.375  34.781  1.00 71.06           N  
ATOM    455  CA  ILE A  59     -21.812 187.125  33.375  1.00 71.06           C  
ATOM    456  C   ILE A  59     -20.656 186.250  33.031  1.00 71.06           C  
ATOM    457  CB  ILE A  59     -21.703 188.375  32.531  1.00 71.06           C  
ATOM    458  O   ILE A  59     -20.812 185.250  32.250  1.00 71.06           O  
ATOM    459  CG1 ILE A  59     -22.969 189.250  32.688  1.00 71.06           C  
ATOM    460  CG2 ILE A  59     -21.453 188.125  31.062  1.00 71.06           C  
ATOM    461  CD1 ILE A  59     -22.875 190.625  32.094  1.00 71.06           C  
ATOM    462  N   PHE A  60     -19.484 186.500  33.750  1.00 73.75           N  
ATOM    463  CA  PHE A  60     -18.281 185.625  33.500  1.00 73.75           C  
ATOM    464  C   PHE A  60     -18.484 184.250  33.938  1.00 73.75           C  
ATOM    465  CB  PHE A  60     -17.078 186.250  34.219  1.00 73.75           C  
ATOM    466  O   PHE A  60     -18.109 183.250  33.219  1.00 73.75           O  
ATOM    467  CG  PHE A  60     -15.758 185.875  33.594  1.00 73.75           C  
ATOM    468  CD1 PHE A  60     -15.016 184.875  34.062  1.00 73.75           C  
ATOM    469  CD2 PHE A  60     -15.258 186.625  32.531  1.00 73.75           C  
ATOM    470  CE1 PHE A  60     -13.789 184.500  33.469  1.00 73.75           C  
ATOM    471  CE2 PHE A  60     -14.039 186.375  31.953  1.00 73.75           C  
ATOM    472  CZ  PHE A  60     -13.305 185.250  32.438  1.00 73.75           C  
ATOM    473  N   PHE A  61     -19.062 184.000  35.094  1.00 71.56           N  
ATOM    474  CA  PHE A  61     -19.234 182.625  35.594  1.00 71.56           C  
ATOM    475  C   PHE A  61     -20.234 181.875  34.750  1.00 71.56           C  
ATOM    476  CB  PHE A  61     -19.688 182.750  37.062  1.00 71.56           C  
ATOM    477  O   PHE A  61     -20.047 180.750  34.469  1.00 71.56           O  
ATOM    478  CG  PHE A  61     -18.734 182.000  38.000  1.00 71.56           C  
ATOM    479  CD1 PHE A  61     -18.781 180.625  38.219  1.00 71.56           C  
ATOM    480  CD2 PHE A  61     -17.781 182.750  38.688  1.00 71.56           C  
ATOM    481  CE1 PHE A  61     -17.891 180.000  39.094  1.00 71.56           C  
ATOM    482  CE2 PHE A  61     -16.891 182.125  39.562  1.00 71.56           C  
ATOM    483  CZ  PHE A  61     -16.938 180.750  39.781  1.00 71.56           C  
ATOM    484  N   GLY A  62     -21.250 182.625  34.344  1.00 69.75           N  
ATOM    485  CA  GLY A  62     -22.203 182.000  33.469  1.00 69.75           C  
ATOM    486  C   GLY A  62     -21.594 181.500  32.156  1.00 69.75           C  
ATOM    487  O   GLY A  62     -21.875 180.375  31.688  1.00 69.75           O  
ATOM    488  N   LEU A  63     -20.703 182.375  31.562  1.00 72.06           N  
ATOM    489  CA  LEU A  63     -20.047 182.125  30.297  1.00 72.06           C  
ATOM    490  C   LEU A  63     -19.109 180.875  30.438  1.00 72.06           C  
ATOM    491  CB  LEU A  63     -19.266 183.375  29.781  1.00 72.06           C  
ATOM    492  O   LEU A  63     -18.922 180.125  29.469  1.00 72.06           O  
ATOM    493  CG  LEU A  63     -19.828 184.000  28.547  1.00 72.06           C  
ATOM    494  CD1 LEU A  63     -19.938 185.500  28.781  1.00 72.06           C  
ATOM    495  CD2 LEU A  63     -18.953 183.750  27.328  1.00 72.06           C  
ATOM    496  N   LEU A  64     -18.562 180.750  31.672  1.00 73.12           N  
ATOM    497  CA  LEU A  64     -17.609 179.625  31.875  1.00 73.12           C  
ATOM    498  C   LEU A  64     -18.328 178.250  32.031  1.00 73.12           C  
ATOM    499  CB  LEU A  64     -16.734 179.875  33.094  1.00 73.12           C  
ATOM    500  O   LEU A  64     -17.859 177.250  31.500  1.00 73.12           O  
ATOM    501  CG  LEU A  64     -15.242 179.625  32.938  1.00 73.12           C  
ATOM    502  CD1 LEU A  64     -14.430 180.875  33.156  1.00 73.12           C  
ATOM    503  CD2 LEU A  64     -14.812 178.500  33.906  1.00 73.12           C  
ATOM    504  N   ILE A  65     -19.391 178.250  32.719  1.00 72.31           N  
ATOM    505  CA  ILE A  65     -19.969 177.000  33.094  1.00 72.31           C  
ATOM    506  C   ILE A  65     -20.844 176.500  31.953  1.00 72.31           C  
ATOM    507  CB  ILE A  65     -20.812 177.125  34.375  1.00 72.31           C  
ATOM    508  O   ILE A  65     -20.953 175.250  31.750  1.00 72.31           O  
ATOM    509  CG1 ILE A  65     -19.891 177.375  35.594  1.00 72.31           C  
ATOM    510  CG2 ILE A  65     -21.688 175.875  34.594  1.00 72.31           C  
ATOM    511  CD1 ILE A  65     -20.641 177.750  36.875  1.00 72.31           C  
ATOM    512  N   THR A  66     -21.344 177.500  31.109  1.00 73.06           N  
ATOM    513  CA  THR A  66     -22.344 177.125  30.125  1.00 73.06           C  
ATOM    514  C   THR A  66     -21.734 176.125  29.078  1.00 73.06           C  
ATOM    515  CB  THR A  66     -22.938 178.375  29.422  1.00 73.06           C  
ATOM    516  O   THR A  66     -22.344 175.125  28.703  1.00 73.06           O  
ATOM    517  CG2 THR A  66     -24.453 178.375  29.609  1.00 73.06           C  
ATOM    518  OG1 THR A  66     -22.359 179.500  29.984  1.00 73.06           O  
ATOM    519  N   PRO A  67     -20.469 176.500  28.547  1.00 73.94           N  
ATOM    520  CA  PRO A  67     -19.953 175.625  27.516  1.00 73.94           C  
ATOM    521  C   PRO A  67     -19.781 174.125  28.016  1.00 73.94           C  
ATOM    522  CB  PRO A  67     -18.609 176.125  27.125  1.00 73.94           C  
ATOM    523  O   PRO A  67     -20.031 173.125  27.281  1.00 73.94           O  
ATOM    524  CG  PRO A  67     -18.578 177.500  27.828  1.00 73.94           C  
ATOM    525  CD  PRO A  67     -19.656 177.500  28.875  1.00 73.94           C  
ATOM    526  N   TRP A  68     -19.453 174.000  29.312  1.00 74.38           N  
ATOM    527  CA  TRP A  68     -19.203 172.625  29.859  1.00 74.38           C  
ATOM    528  C   TRP A  68     -20.500 171.875  30.000  1.00 74.38           C  
ATOM    529  CB  TRP A  68     -18.500 172.750  31.219  1.00 74.38           C  
ATOM    530  O   TRP A  68     -20.547 170.625  29.719  1.00 74.38           O  
ATOM    531  CG  TRP A  68     -17.031 172.500  31.172  1.00 74.38           C  
ATOM    532  CD1 TRP A  68     -16.047 173.375  30.750  1.00 74.38           C  
ATOM    533  CD2 TRP A  68     -16.391 171.250  31.562  1.00 74.38           C  
ATOM    534  CE2 TRP A  68     -15.008 171.375  31.344  1.00 74.38           C  
ATOM    535  CE3 TRP A  68     -16.859 170.000  32.062  1.00 74.38           C  
ATOM    536  NE1 TRP A  68     -14.820 172.750  30.844  1.00 74.38           N  
ATOM    537  CH2 TRP A  68     -14.555 169.250  32.125  1.00 74.38           C  
ATOM    538  CZ2 TRP A  68     -14.078 170.375  31.625  1.00 74.38           C  
ATOM    539  CZ3 TRP A  68     -15.930 169.000  32.344  1.00 74.38           C  
ATOM    540  N   ALA A  69     -21.531 172.625  30.406  1.00 73.00           N  
ATOM    541  CA  ALA A  69     -22.828 171.875  30.578  1.00 73.00           C  
ATOM    542  C   ALA A  69     -23.375 171.500  29.250  1.00 73.00           C  
ATOM    543  CB  ALA A  69     -23.812 172.875  31.250  1.00 73.00           C  
ATOM    544  O   ALA A  69     -23.906 170.375  29.141  1.00 73.00           O  
ATOM    545  N   VAL A  70     -23.172 172.375  28.188  1.00 73.75           N  
ATOM    546  CA  VAL A  70     -23.672 172.000  26.859  1.00 73.75           C  
ATOM    547  C   VAL A  70     -22.875 170.875  26.328  1.00 73.75           C  
ATOM    548  CB  VAL A  70     -23.578 173.250  25.875  1.00 73.75           C  
ATOM    549  O   VAL A  70     -23.453 169.875  25.734  1.00 73.75           O  
ATOM    550  CG1 VAL A  70     -23.922 172.750  24.453  1.00 73.75           C  
ATOM    551  CG2 VAL A  70     -24.500 174.375  26.328  1.00 73.75           C  
ATOM    552  N   TYR A  71     -21.516 170.875  26.547  1.00 73.69           N  
ATOM    553  CA  TYR A  71     -20.688 169.750  26.078  1.00 73.69           C  
ATOM    554  C   TYR A  71     -21.109 168.375  26.719  1.00 73.69           C  
ATOM    555  CB  TYR A  71     -19.203 170.000  26.391  1.00 73.69           C  
ATOM    556  O   TYR A  71     -21.250 167.375  26.031  1.00 73.69           O  
ATOM    557  CG  TYR A  71     -18.281 168.875  25.969  1.00 73.69           C  
ATOM    558  CD1 TYR A  71     -17.781 168.000  26.906  1.00 73.69           C  
ATOM    559  CD2 TYR A  71     -17.906 168.750  24.641  1.00 73.69           C  
ATOM    560  CE1 TYR A  71     -16.922 167.000  26.516  1.00 73.69           C  
ATOM    561  CE2 TYR A  71     -17.047 167.750  24.250  1.00 73.69           C  
ATOM    562  OH  TYR A  71     -15.711 165.875  24.812  1.00 73.69           O  
ATOM    563  CZ  TYR A  71     -16.562 166.875  25.188  1.00 73.69           C  
ATOM    564  N   PHE A  72     -21.312 168.500  28.016  1.00 73.19           N  
ATOM    565  CA  PHE A  72     -21.656 167.250  28.734  1.00 73.19           C  
ATOM    566  C   PHE A  72     -22.984 166.625  28.250  1.00 73.19           C  
ATOM    567  CB  PHE A  72     -21.719 167.500  30.250  1.00 73.19           C  
ATOM    568  O   PHE A  72     -23.094 165.500  28.031  1.00 73.19           O  
ATOM    569  CG  PHE A  72     -21.734 166.250  31.078  1.00 73.19           C  
ATOM    570  CD1 PHE A  72     -22.938 165.750  31.547  1.00 73.19           C  
ATOM    571  CD2 PHE A  72     -20.562 165.625  31.391  1.00 73.19           C  
ATOM    572  CE1 PHE A  72     -22.969 164.625  32.312  1.00 73.19           C  
ATOM    573  CE2 PHE A  72     -20.578 164.375  32.156  1.00 73.19           C  
ATOM    574  CZ  PHE A  72     -21.781 163.875  32.625  1.00 73.19           C  
ATOM    575  N   LEU A  73     -23.891 167.625  28.031  1.00 73.62           N  
ATOM    576  CA  LEU A  73     -25.203 167.125  27.609  1.00 73.62           C  
ATOM    577  C   LEU A  73     -25.156 166.500  26.203  1.00 73.62           C  
ATOM    578  CB  LEU A  73     -26.234 168.250  27.656  1.00 73.62           C  
ATOM    579  O   LEU A  73     -25.812 165.500  25.906  1.00 73.62           O  
ATOM    580  CG  LEU A  73     -27.641 167.875  28.094  1.00 73.62           C  
ATOM    581  CD1 LEU A  73     -27.797 168.000  29.609  1.00 73.62           C  
ATOM    582  CD2 LEU A  73     -28.672 168.750  27.375  1.00 73.62           C  
ATOM    583  N   SER A  74     -24.281 167.125  25.344  1.00 72.12           N  
ATOM    584  CA  SER A  74     -24.141 166.625  23.984  1.00 72.12           C  
ATOM    585  C   SER A  74     -23.531 165.250  23.953  1.00 72.12           C  
ATOM    586  CB  SER A  74     -23.266 167.625  23.156  1.00 72.12           C  
ATOM    587  O   SER A  74     -23.969 164.375  23.188  1.00 72.12           O  
ATOM    588  OG  SER A  74     -23.203 167.125  21.797  1.00 72.12           O  
ATOM    589  N   VAL A  75     -22.562 165.000  24.766  1.00 74.31           N  
ATOM    590  CA  VAL A  75     -21.875 163.750  24.781  1.00 74.31           C  
ATOM    591  C   VAL A  75     -22.844 162.625  25.234  1.00 74.31           C  
ATOM    592  CB  VAL A  75     -20.641 163.750  25.703  1.00 74.31           C  
ATOM    593  O   VAL A  75     -22.859 161.500  24.688  1.00 74.31           O  
ATOM    594  CG1 VAL A  75     -20.078 162.250  25.906  1.00 74.31           C  
ATOM    595  CG2 VAL A  75     -19.562 164.625  25.125  1.00 74.31           C  
ATOM    596  N   VAL A  76     -23.703 163.000  26.141  1.00 73.50           N  
ATOM    597  CA  VAL A  76     -24.609 162.000  26.688  1.00 73.50           C  
ATOM    598  C   VAL A  76     -25.641 161.500  25.641  1.00 73.50           C  
ATOM    599  CB  VAL A  76     -25.344 162.500  27.953  1.00 73.50           C  
ATOM    600  O   VAL A  76     -25.953 160.375  25.500  1.00 73.50           O  
ATOM    601  CG1 VAL A  76     -26.469 161.500  28.375  1.00 73.50           C  
ATOM    602  CG2 VAL A  76     -24.344 162.625  29.094  1.00 73.50           C  
ATOM    603  N   VAL A  77     -26.047 162.500  24.828  1.00 72.94           N  
ATOM    604  CA  VAL A  77     -27.047 162.250  23.812  1.00 72.94           C  
ATOM    605  C   VAL A  77     -26.453 161.250  22.719  1.00 72.94           C  
ATOM    606  CB  VAL A  77     -27.625 163.500  23.203  1.00 72.94           C  
ATOM    607  O   VAL A  77     -27.109 160.375  22.266  1.00 72.94           O  
ATOM    608  CG1 VAL A  77     -28.484 163.125  21.984  1.00 72.94           C  
ATOM    609  CG2 VAL A  77     -28.422 164.250  24.234  1.00 72.94           C  
ATOM    610  N   GLU A  78     -25.219 161.625  22.359  1.00 71.06           N  
ATOM    611  CA  GLU A  78     -24.547 160.875  21.328  1.00 71.06           C  
ATOM    612  C   GLU A  78     -24.391 159.375  21.766  1.00 71.06           C  
ATOM    613  CB  GLU A  78     -23.188 161.375  21.000  1.00 71.06           C  
ATOM    614  O   GLU A  78     -24.625 158.500  20.969  1.00 71.06           O  
ATOM    615  CG  GLU A  78     -22.656 161.000  19.609  1.00 71.06           C  
ATOM    616  CD  GLU A  78     -21.375 161.750  19.250  1.00 71.06           C  
ATOM    617  OE1 GLU A  78     -20.891 161.625  18.094  1.00 71.06           O  
ATOM    618  OE2 GLU A  78     -20.828 162.500  20.109  1.00 71.06           O  
ATOM    619  N   GLN A  79     -24.062 159.125  22.969  1.00 71.19           N  
ATOM    620  CA  GLN A  79     -23.844 157.750  23.438  1.00 71.19           C  
ATOM    621  C   GLN A  79     -25.141 157.000  23.438  1.00 71.19           C  
ATOM    622  CB  GLN A  79     -23.234 157.750  24.844  1.00 71.19           C  
ATOM    623  O   GLN A  79     -25.141 155.750  23.141  1.00 71.19           O  
ATOM    624  CG  GLN A  79     -21.703 157.750  24.844  1.00 71.19           C  
ATOM    625  CD  GLN A  79     -21.125 157.625  26.234  1.00 71.19           C  
ATOM    626  NE2 GLN A  79     -19.812 157.375  26.312  1.00 71.19           N  
ATOM    627  OE1 GLN A  79     -21.844 157.750  27.234  1.00 71.19           O  
ATOM    628  N   LEU A  80     -26.203 157.625  23.719  1.00 68.62           N  
ATOM    629  CA  LEU A  80     -27.469 156.875  23.781  1.00 68.62           C  
ATOM    630  C   LEU A  80     -27.922 156.375  22.391  1.00 68.62           C  
ATOM    631  CB  LEU A  80     -28.547 157.750  24.406  1.00 68.62           C  
ATOM    632  O   LEU A  80     -28.469 155.375  22.219  1.00 68.62           O  
ATOM    633  CG  LEU A  80     -29.219 157.250  25.672  1.00 68.62           C  
ATOM    634  CD1 LEU A  80     -28.875 158.125  26.875  1.00 68.62           C  
ATOM    635  CD2 LEU A  80     -30.719 157.125  25.484  1.00 68.62           C  
ATOM    636  N   GLU A  81     -27.562 157.250  21.359  1.00 69.75           N  
ATOM    637  CA  GLU A  81     -27.938 156.875  19.984  1.00 69.75           C  
ATOM    638  C   GLU A  81     -27.141 155.750  19.469  1.00 69.75           C  
ATOM    639  CB  GLU A  81     -27.750 158.125  19.047  1.00 69.75           C  
ATOM    640  O   GLU A  81     -27.688 154.750  18.828  1.00 69.75           O  
ATOM    641  CG  GLU A  81     -28.656 158.125  17.828  1.00 69.75           C  
ATOM    642  CD  GLU A  81     -29.812 159.125  17.922  1.00 69.75           C  
ATOM    643  OE1 GLU A  81     -30.672 159.125  17.031  1.00 69.75           O  
ATOM    644  OE2 GLU A  81     -29.844 159.875  18.906  1.00 69.75           O  
ATOM    645  N   GLU A  82     -25.859 155.750  19.766  1.00 72.56           N  
ATOM    646  CA  GLU A  82     -25.031 154.625  19.328  1.00 72.56           C  
ATOM    647  C   GLU A  82     -25.516 153.250  19.906  1.00 72.56           C  
ATOM    648  CB  GLU A  82     -23.562 154.875  19.703  1.00 72.56           C  
ATOM    649  O   GLU A  82     -25.547 152.250  19.219  1.00 72.56           O  
ATOM    650  CG  GLU A  82     -22.594 154.625  18.562  1.00 72.56           C  
ATOM    651  CD  GLU A  82     -21.141 154.750  18.969  1.00 72.56           C  
ATOM    652  OE1 GLU A  82     -20.234 154.625  18.125  1.00 72.56           O  
ATOM    653  OE2 GLU A  82     -20.891 155.125  20.141  1.00 72.56           O  
ATOM    654  N   SER A  83     -25.922 153.250  21.109  1.00 70.50           N  
ATOM    655  CA  SER A  83     -26.375 152.000  21.750  1.00 70.50           C  
ATOM    656  C   SER A  83     -27.641 151.500  21.094  1.00 70.50           C  
ATOM    657  CB  SER A  83     -26.641 152.250  23.250  1.00 70.50           C  
ATOM    658  O   SER A  83     -27.781 150.250  20.906  1.00 70.50           O  
ATOM    659  OG  SER A  83     -27.172 151.125  23.859  1.00 70.50           O  
ATOM    660  N   ARG A  84     -28.516 152.375  20.656  1.00 65.88           N  
ATOM    661  CA  ARG A  84     -29.750 151.875  20.000  1.00 65.88           C  
ATOM    662  C   ARG A  84     -29.453 151.250  18.656  1.00 65.88           C  
ATOM    663  CB  ARG A  84     -30.703 153.125  19.812  1.00 65.88           C  
ATOM    664  O   ARG A  84     -30.047 150.250  18.328  1.00 65.88           O  
ATOM    665  CG  ARG A  84     -32.156 152.750  19.750  1.00 65.88           C  
ATOM    666  CD  ARG A  84     -33.062 153.875  19.422  1.00 65.88           C  
ATOM    667  NE  ARG A  84     -34.375 153.500  18.969  1.00 65.88           N  
ATOM    668  NH1 ARG A  84     -35.312 155.625  19.000  1.00 65.88           N  
ATOM    669  NH2 ARG A  84     -36.562 153.750  18.359  1.00 65.88           N  
ATOM    670  CZ  ARG A  84     -35.406 154.250  18.781  1.00 65.88           C  
ATOM    671  N   GLN A  85     -28.516 151.875  17.938  1.00 70.50           N  
ATOM    672  CA  GLN A  85     -28.188 151.250  16.641  1.00 70.50           C  
ATOM    673  C   GLN A  85     -27.562 149.875  16.781  1.00 70.50           C  
ATOM    674  CB  GLN A  85     -27.250 152.250  15.852  1.00 70.50           C  
ATOM    675  O   GLN A  85     -27.891 149.000  16.031  1.00 70.50           O  
ATOM    676  CG  GLN A  85     -27.953 153.375  15.164  1.00 70.50           C  
ATOM    677  CD  GLN A  85     -27.016 154.250  14.352  1.00 70.50           C  
ATOM    678  NE2 GLN A  85     -27.562 155.250  13.672  1.00 70.50           N  
ATOM    679  OE1 GLN A  85     -25.797 154.000  14.328  1.00 70.50           O  
ATOM    680  N   ARG A  86     -26.688 149.750  17.719  1.00 67.12           N  
ATOM    681  CA  ARG A  86     -26.047 148.500  17.938  1.00 67.12           C  
ATOM    682  C   ARG A  86     -27.062 147.375  18.266  1.00 67.12           C  
ATOM    683  CB  ARG A  86     -25.000 148.500  19.047  1.00 67.12           C  
ATOM    684  O   ARG A  86     -26.969 146.250  17.781  1.00 67.12           O  
ATOM    685  CG  ARG A  86     -23.562 148.375  18.562  1.00 67.12           C  
ATOM    686  CD  ARG A  86     -22.562 148.500  19.703  1.00 67.12           C  
ATOM    687  NE  ARG A  86     -21.219 148.750  19.234  1.00 67.12           N  
ATOM    688  NH1 ARG A  86     -20.234 148.750  21.312  1.00 67.12           N  
ATOM    689  NH2 ARG A  86     -18.953 149.125  19.453  1.00 67.12           N  
ATOM    690  CZ  ARG A  86     -20.141 148.875  20.000  1.00 67.12           C  
ATOM    691  N   LEU A  87     -28.031 147.750  19.094  1.00 68.56           N  
ATOM    692  CA  LEU A  87     -29.031 146.750  19.484  1.00 68.56           C  
ATOM    693  C   LEU A  87     -29.844 146.250  18.266  1.00 68.56           C  
ATOM    694  CB  LEU A  87     -29.969 147.250  20.547  1.00 68.56           C  
ATOM    695  O   LEU A  87     -30.141 145.125  18.109  1.00 68.56           O  
ATOM    696  CG  LEU A  87     -30.328 146.375  21.703  1.00 68.56           C  
ATOM    697  CD1 LEU A  87     -29.469 146.625  22.938  1.00 68.56           C  
ATOM    698  CD2 LEU A  87     -31.812 146.500  22.047  1.00 68.56           C  
ATOM    699  N   SER A  88     -30.156 147.250  17.359  1.00 73.00           N  
ATOM    700  CA  SER A  88     -30.953 146.875  16.188  1.00 73.00           C  
ATOM    701  C   SER A  88     -30.188 145.875  15.266  1.00 73.00           C  
ATOM    702  CB  SER A  88     -31.359 148.125  15.406  1.00 73.00           C  
ATOM    703  O   SER A  88     -30.750 145.000  14.719  1.00 73.00           O  
ATOM    704  OG  SER A  88     -32.625 148.000  14.797  1.00 73.00           O  
ATOM    705  N   ARG A  89     -28.906 146.125  15.125  1.00 71.12           N  
ATOM    706  CA  ARG A  89     -28.109 145.250  14.266  1.00 71.12           C  
ATOM    707  C   ARG A  89     -27.984 143.875  14.867  1.00 71.12           C  
ATOM    708  CB  ARG A  89     -26.703 145.875  14.055  1.00 71.12           C  
ATOM    709  O   ARG A  89     -28.016 142.875  14.133  1.00 71.12           O  
ATOM    710  CG  ARG A  89     -26.594 146.750  12.797  1.00 71.12           C  
ATOM    711  CD  ARG A  89     -25.156 147.250  12.586  1.00 71.12           C  
ATOM    712  NE  ARG A  89     -25.109 148.375  11.680  1.00 71.12           N  
ATOM    713  NH1 ARG A  89     -22.859 148.750  11.953  1.00 71.12           N  
ATOM    714  NH2 ARG A  89     -24.094 150.125  10.570  1.00 71.12           N  
ATOM    715  CZ  ARG A  89     -24.016 149.125  11.406  1.00 71.12           C  
ATOM    716  N   LEU A  90     -27.859 143.750  16.125  1.00 69.62           N  
ATOM    717  CA  LEU A  90     -27.766 142.375  16.766  1.00 69.62           C  
ATOM    718  C   LEU A  90     -29.031 141.625  16.531  1.00 69.62           C  
ATOM    719  CB  LEU A  90     -27.516 142.625  18.266  1.00 69.62           C  
ATOM    720  O   LEU A  90     -28.969 140.375  16.250  1.00 69.62           O  
ATOM    721  CG  LEU A  90     -26.062 142.375  18.734  1.00 69.62           C  
ATOM    722  CD1 LEU A  90     -25.797 143.250  19.938  1.00 69.62           C  
ATOM    723  CD2 LEU A  90     -25.781 141.000  19.078  1.00 69.62           C  
ATOM    724  N   VAL A  91     -30.203 142.250  16.547  1.00 75.81           N  
ATOM    725  CA  VAL A  91     -31.453 141.500  16.312  1.00 75.81           C  
ATOM    726  C   VAL A  91     -31.484 141.000  14.891  1.00 75.81           C  
ATOM    727  CB  VAL A  91     -32.688 142.500  16.578  1.00 75.81           C  
ATOM    728  O   VAL A  91     -31.906 139.875  14.656  1.00 75.81           O  
ATOM    729  CG1 VAL A  91     -33.969 141.750  16.109  1.00 75.81           C  
ATOM    730  CG2 VAL A  91     -32.750 142.875  18.062  1.00 75.81           C  
ATOM    731  N   GLN A  92     -30.938 141.750  13.953  1.00 74.62           N  
ATOM    732  CA  GLN A  92     -30.938 141.375  12.570  1.00 74.62           C  
ATOM    733  C   GLN A  92     -30.000 140.125  12.383  1.00 74.62           C  
ATOM    734  CB  GLN A  92     -30.516 142.500  11.633  1.00 74.62           C  
ATOM    735  O   GLN A  92     -30.344 139.125  11.680  1.00 74.62           O  
ATOM    736  CG  GLN A  92     -31.453 142.625  10.453  1.00 74.62           C  
ATOM    737  CD  GLN A  92     -31.094 143.875   9.617  1.00 74.62           C  
ATOM    738  NE2 GLN A  92     -31.844 144.125   8.555  1.00 74.62           N  
ATOM    739  OE1 GLN A  92     -30.141 144.625   9.930  1.00 74.62           O  
ATOM    740  N   LYS A  93     -28.859 140.125  13.008  1.00 74.00           N  
ATOM    741  CA  LYS A  93     -27.906 139.125  12.875  1.00 74.00           C  
ATOM    742  C   LYS A  93     -28.438 137.750  13.508  1.00 74.00           C  
ATOM    743  CB  LYS A  93     -26.562 139.500  13.508  1.00 74.00           C  
ATOM    744  O   LYS A  93     -28.219 136.750  12.992  1.00 74.00           O  
ATOM    745  CG  LYS A  93     -25.359 139.250  12.609  1.00 74.00           C  
ATOM    746  CD  LYS A  93     -24.094 139.875  13.180  1.00 74.00           C  
ATOM    747  CE  LYS A  93     -22.891 139.625  12.281  1.00 74.00           C  
ATOM    748  NZ  LYS A  93     -21.656 140.250  12.828  1.00 74.00           N  
ATOM    749  N   LEU A  94     -29.156 137.875  14.578  1.00 73.56           N  
ATOM    750  CA  LEU A  94     -29.719 136.625  15.211  1.00 73.56           C  
ATOM    751  C   LEU A  94     -30.781 136.000  14.312  1.00 73.56           C  
ATOM    752  CB  LEU A  94     -30.344 137.000  16.562  1.00 73.56           C  
ATOM    753  O   LEU A  94     -30.891 134.875  14.250  1.00 73.56           O  
ATOM    754  CG  LEU A  94     -29.531 136.625  17.797  1.00 73.56           C  
ATOM    755  CD1 LEU A  94     -29.672 137.750  18.891  1.00 73.56           C  
ATOM    756  CD2 LEU A  94     -29.984 135.250  18.328  1.00 73.56           C  
ATOM    757  N   GLU A  95     -31.500 136.875  13.570  1.00 77.12           N  
ATOM    758  CA  GLU A  95     -32.500 136.375  12.633  1.00 77.12           C  
ATOM    759  C   GLU A  95     -31.844 135.625  11.492  1.00 77.12           C  
ATOM    760  CB  GLU A  95     -33.344 137.500  12.070  1.00 77.12           C  
ATOM    761  O   GLU A  95     -32.312 134.500  11.102  1.00 77.12           O  
ATOM    762  CG  GLU A  95     -34.750 137.625  12.609  1.00 77.12           C  
ATOM    763  CD  GLU A  95     -35.562 138.750  12.125  1.00 77.12           C  
ATOM    764  OE1 GLU A  95     -36.750 138.875  12.469  1.00 77.12           O  
ATOM    765  OE2 GLU A  95     -34.969 139.625  11.383  1.00 77.12           O  
ATOM    766  N   GLU A  96     -30.781 136.125  11.031  1.00 75.69           N  
ATOM    767  CA  GLU A  96     -30.031 135.375   9.984  1.00 75.69           C  
ATOM    768  C   GLU A  96     -29.469 134.125  10.492  1.00 75.69           C  
ATOM    769  CB  GLU A  96     -28.906 136.375   9.445  1.00 75.69           C  
ATOM    770  O   GLU A  96     -29.484 133.125   9.781  1.00 75.69           O  
ATOM    771  CG  GLU A  96     -28.969 136.625   7.945  1.00 75.69           C  
ATOM    772  CD  GLU A  96     -27.844 137.500   7.426  1.00 75.69           C  
ATOM    773  OE1 GLU A  96     -27.797 137.750   6.199  1.00 75.69           O  
ATOM    774  OE2 GLU A  96     -27.016 137.875   8.250  1.00 75.69           O  
ATOM    775  N   MET A  97     -28.953 134.125  11.656  1.00 72.00           N  
ATOM    776  CA  MET A  97     -28.375 132.875  12.211  1.00 72.00           C  
ATOM    777  C   MET A  97     -29.453 131.750  12.430  1.00 72.00           C  
ATOM    778  CB  MET A  97     -27.656 133.125  13.523  1.00 72.00           C  
ATOM    779  O   MET A  97     -29.219 130.625  12.195  1.00 72.00           O  
ATOM    780  CG  MET A  97     -26.172 133.375  13.359  1.00 72.00           C  
ATOM    781  SD  MET A  97     -25.250 133.250  14.945  1.00 72.00           S  
ATOM    782  CE  MET A  97     -25.344 135.000  15.516  1.00 72.00           C  
ATOM    783  N   ARG A  98     -30.641 132.250  12.797  1.00 73.56           N  
ATOM    784  CA  ARG A  98     -31.750 131.250  13.000  1.00 73.56           C  
ATOM    785  C   ARG A  98     -32.156 130.625  11.688  1.00 73.56           C  
ATOM    786  CB  ARG A  98     -32.938 132.000  13.625  1.00 73.56           C  
ATOM    787  O   ARG A  98     -32.406 129.375  11.641  1.00 73.56           O  
ATOM    788  CG  ARG A  98     -33.906 131.000  14.367  1.00 73.56           C  
ATOM    789  CD  ARG A  98     -35.094 131.750  14.922  1.00 73.56           C  
ATOM    790  NE  ARG A  98     -36.094 130.875  15.445  1.00 73.56           N  
ATOM    791  NH1 ARG A  98     -37.406 132.500  16.438  1.00 73.56           N  
ATOM    792  NH2 ARG A  98     -38.031 130.250  16.578  1.00 73.56           N  
ATOM    793  CZ  ARG A  98     -37.188 131.250  16.156  1.00 73.56           C  
ATOM    794  N   GLU A  99     -32.125 131.375  10.641  1.00 76.56           N  
ATOM    795  CA  GLU A  99     -32.469 130.875   9.336  1.00 76.56           C  
ATOM    796  C   GLU A  99     -31.422 129.875   8.867  1.00 76.56           C  
ATOM    797  CB  GLU A  99     -32.656 132.000   8.305  1.00 76.56           C  
ATOM    798  O   GLU A  99     -31.766 128.750   8.312  1.00 76.56           O  
ATOM    799  CG  GLU A  99     -34.094 132.375   8.094  1.00 76.56           C  
ATOM    800  CD  GLU A  99     -34.281 133.375   6.953  1.00 76.56           C  
ATOM    801  OE1 GLU A  99     -35.438 133.750   6.656  1.00 76.56           O  
ATOM    802  OE2 GLU A  99     -33.250 133.750   6.352  1.00 76.56           O  
ATOM    803  N   ARG A 100     -30.219 130.125   9.070  1.00 74.94           N  
ATOM    804  CA  ARG A 100     -29.141 129.250   8.695  1.00 74.94           C  
ATOM    805  C   ARG A 100     -29.188 127.938   9.516  1.00 74.94           C  
ATOM    806  CB  ARG A 100     -27.781 129.875   8.867  1.00 74.94           C  
ATOM    807  O   ARG A 100     -28.969 126.875   8.992  1.00 74.94           O  
ATOM    808  CG  ARG A 100     -27.109 130.250   7.555  1.00 74.94           C  
ATOM    809  CD  ARG A 100     -25.734 130.875   7.781  1.00 74.94           C  
ATOM    810  NE  ARG A 100     -25.188 131.500   6.551  1.00 74.94           N  
ATOM    811  NH1 ARG A 100     -23.312 132.375   7.555  1.00 74.94           N  
ATOM    812  NH2 ARG A 100     -23.641 132.625   5.297  1.00 74.94           N  
ATOM    813  CZ  ARG A 100     -24.047 132.125   6.469  1.00 74.94           C  
ATOM    814  N   ASP A 101     -29.500 128.000  10.797  1.00 70.06           N  
ATOM    815  CA  ASP A 101     -29.609 126.875  11.656  1.00 70.06           C  
ATOM    816  C   ASP A 101     -30.734 125.938  11.195  1.00 70.06           C  
ATOM    817  CB  ASP A 101     -29.828 127.312  13.109  1.00 70.06           C  
ATOM    818  O   ASP A 101     -30.594 124.750  11.195  1.00 70.06           O  
ATOM    819  CG  ASP A 101     -28.531 127.312  13.914  1.00 70.06           C  
ATOM    820  OD1 ASP A 101     -27.484 126.875  13.406  1.00 70.06           O  
ATOM    821  OD2 ASP A 101     -28.562 127.812  15.062  1.00 70.06           O  
ATOM    822  N   LEU A 102     -31.812 126.500  10.719  1.00 77.44           N  
ATOM    823  CA  LEU A 102     -32.938 125.750  10.219  1.00 77.44           C  
ATOM    824  C   LEU A 102     -32.531 125.000   8.945  1.00 77.44           C  
ATOM    825  CB  LEU A 102     -34.156 126.625   9.953  1.00 77.44           C  
ATOM    826  O   LEU A 102     -32.875 123.812   8.773  1.00 77.44           O  
ATOM    827  CG  LEU A 102     -35.281 126.500  10.984  1.00 77.44           C  
ATOM    828  CD1 LEU A 102     -35.812 127.938  11.320  1.00 77.44           C  
ATOM    829  CD2 LEU A 102     -36.406 125.625  10.477  1.00 77.44           C  
ATOM    830  N   SER A 103     -31.828 125.688   8.109  1.00 76.94           N  
ATOM    831  CA  SER A 103     -31.391 125.062   6.875  1.00 76.94           C  
ATOM    832  C   SER A 103     -30.375 123.938   7.152  1.00 76.94           C  
ATOM    833  CB  SER A 103     -30.766 126.125   5.930  1.00 76.94           C  
ATOM    834  O   SER A 103     -30.438 122.875   6.543  1.00 76.94           O  
ATOM    835  OG  SER A 103     -29.500 126.500   6.391  1.00 76.94           O  
ATOM    836  N   LEU A 104     -29.453 124.188   8.000  1.00 74.31           N  
ATOM    837  CA  LEU A 104     -28.469 123.188   8.352  1.00 74.31           C  
ATOM    838  C   LEU A 104     -29.125 121.938   9.023  1.00 74.31           C  
ATOM    839  CB  LEU A 104     -27.391 123.750   9.266  1.00 74.31           C  
ATOM    840  O   LEU A 104     -28.734 120.812   8.773  1.00 74.31           O  
ATOM    841  CG  LEU A 104     -25.938 123.500   8.867  1.00 74.31           C  
ATOM    842  CD1 LEU A 104     -25.328 124.750   8.234  1.00 74.31           C  
ATOM    843  CD2 LEU A 104     -25.125 123.062  10.078  1.00 74.31           C  
ATOM    844  N   ASN A 105     -30.156 122.188   9.828  1.00 73.88           N  
ATOM    845  CA  ASN A 105     -30.875 121.062  10.469  1.00 73.88           C  
ATOM    846  C   ASN A 105     -31.594 120.188   9.438  1.00 73.88           C  
ATOM    847  CB  ASN A 105     -31.875 121.625  11.492  1.00 73.88           C  
ATOM    848  O   ASN A 105     -31.609 119.000   9.562  1.00 73.88           O  
ATOM    849  CG  ASN A 105     -31.641 121.062  12.883  1.00 73.88           C  
ATOM    850  ND2 ASN A 105     -32.281 121.688  13.883  1.00 73.88           N  
ATOM    851  OD1 ASN A 105     -30.906 120.062  13.062  1.00 73.88           O  
ATOM    852  N   VAL A 106     -32.156 120.812   8.375  1.00 79.31           N  
ATOM    853  CA  VAL A 106     -32.781 120.062   7.316  1.00 79.31           C  
ATOM    854  C   VAL A 106     -31.734 119.250   6.547  1.00 79.31           C  
ATOM    855  CB  VAL A 106     -33.562 120.938   6.355  1.00 79.31           C  
ATOM    856  O   VAL A 106     -31.922 118.062   6.238  1.00 79.31           O  
ATOM    857  CG1 VAL A 106     -34.031 120.188   5.117  1.00 79.31           C  
ATOM    858  CG2 VAL A 106     -34.781 121.562   7.070  1.00 79.31           C  
ATOM    859  N   GLN A 107     -30.625 119.938   6.250  1.00 72.62           N  
ATOM    860  CA  GLN A 107     -29.547 119.250   5.559  1.00 72.62           C  
ATOM    861  C   GLN A 107     -28.984 118.125   6.410  1.00 72.62           C  
ATOM    862  CB  GLN A 107     -28.422 120.188   5.191  1.00 72.62           C  
ATOM    863  O   GLN A 107     -28.688 117.000   5.895  1.00 72.62           O  
ATOM    864  CG  GLN A 107     -28.406 120.562   3.717  1.00 72.62           C  
ATOM    865  CD  GLN A 107     -27.312 121.562   3.391  1.00 72.62           C  
ATOM    866  NE2 GLN A 107     -27.156 121.875   2.107  1.00 72.62           N  
ATOM    867  OE1 GLN A 107     -26.609 122.062   4.281  1.00 72.62           O  
ATOM    868  N   LEU A 108     -28.797 118.250   7.656  1.00 71.06           N  
ATOM    869  CA  LEU A 108     -28.312 117.250   8.547  1.00 71.06           C  
ATOM    870  C   LEU A 108     -29.312 116.062   8.633  1.00 71.06           C  
ATOM    871  CB  LEU A 108     -28.047 117.812   9.945  1.00 71.06           C  
ATOM    872  O   LEU A 108     -28.922 114.875   8.633  1.00 71.06           O  
ATOM    873  CG  LEU A 108     -26.594 118.000  10.328  1.00 71.06           C  
ATOM    874  CD1 LEU A 108     -26.438 119.312  11.141  1.00 71.06           C  
ATOM    875  CD2 LEU A 108     -26.062 116.812  11.102  1.00 71.06           C  
ATOM    876  N   LYS A 109     -30.562 116.438   8.609  1.00 76.12           N  
ATOM    877  CA  LYS A 109     -31.578 115.375   8.633  1.00 76.12           C  
ATOM    878  C   LYS A 109     -31.547 114.562   7.348  1.00 76.12           C  
ATOM    879  CB  LYS A 109     -32.969 116.000   8.828  1.00 76.12           C  
ATOM    880  O   LYS A 109     -31.672 113.375   7.387  1.00 76.12           O  
ATOM    881  CG  LYS A 109     -33.562 115.688  10.195  1.00 76.12           C  
ATOM    882  CD  LYS A 109     -34.969 116.312  10.312  1.00 76.12           C  
ATOM    883  CE  LYS A 109     -35.562 116.062  11.695  1.00 76.12           C  
ATOM    884  NZ  LYS A 109     -36.938 116.625  11.828  1.00 76.12           N  
ATOM    885  N   ASP A 110     -31.391 115.250   6.277  1.00 75.56           N  
ATOM    886  CA  ASP A 110     -31.297 114.562   5.000  1.00 75.56           C  
ATOM    887  C   ASP A 110     -30.016 113.750   4.934  1.00 75.56           C  
ATOM    888  CB  ASP A 110     -31.328 115.562   3.836  1.00 75.56           C  
ATOM    889  O   ASP A 110     -30.047 112.562   4.465  1.00 75.56           O  
ATOM    890  CG  ASP A 110     -32.719 115.812   3.311  1.00 75.56           C  
ATOM    891  OD1 ASP A 110     -33.688 115.125   3.723  1.00 75.56           O  
ATOM    892  OD2 ASP A 110     -32.906 116.750   2.473  1.00 75.56           O  
ATOM    893  N   ASN A 111     -28.922 114.312   5.359  1.00 74.12           N  
ATOM    894  CA  ASN A 111     -27.672 113.500   5.395  1.00 74.12           C  
ATOM    895  C   ASN A 111     -27.781 112.312   6.355  1.00 74.12           C  
ATOM    896  CB  ASN A 111     -26.500 114.438   5.785  1.00 74.12           C  
ATOM    897  O   ASN A 111     -27.281 111.250   6.055  1.00 74.12           O  
ATOM    898  CG  ASN A 111     -25.953 115.188   4.609  1.00 74.12           C  
ATOM    899  ND2 ASN A 111     -25.078 116.188   4.891  1.00 74.12           N  
ATOM    900  OD1 ASN A 111     -26.312 114.938   3.455  1.00 74.12           O  
ATOM    901  N   ILE A 112     -28.469 112.562   7.492  1.00 73.56           N  
ATOM    902  CA  ILE A 112     -28.656 111.500   8.445  1.00 73.56           C  
ATOM    903  C   ILE A 112     -29.547 110.438   7.832  1.00 73.56           C  
ATOM    904  CB  ILE A 112     -29.266 112.000   9.773  1.00 73.56           C  
ATOM    905  O   ILE A 112     -29.281 109.250   7.977  1.00 73.56           O  
ATOM    906  CG1 ILE A 112     -28.250 112.875  10.539  1.00 73.56           C  
ATOM    907  CG2 ILE A 112     -29.750 110.812  10.633  1.00 73.56           C  
ATOM    908  CD1 ILE A 112     -28.828 113.625  11.734  1.00 73.56           C  
ATOM    909  N   ALA A 113     -30.516 110.938   7.062  1.00 77.50           N  
ATOM    910  CA  ALA A 113     -31.375 109.938   6.383  1.00 77.50           C  
ATOM    911  C   ALA A 113     -30.594 109.188   5.332  1.00 77.50           C  
ATOM    912  CB  ALA A 113     -32.562 110.688   5.734  1.00 77.50           C  
ATOM    913  O   ALA A 113     -30.766 107.938   5.211  1.00 77.50           O  
ATOM    914  N   GLN A 114     -29.812 109.875   4.562  1.00 75.69           N  
ATOM    915  CA  GLN A 114     -28.969 109.188   3.576  1.00 75.69           C  
ATOM    916  C   GLN A 114     -27.938 108.312   4.254  1.00 75.69           C  
ATOM    917  CB  GLN A 114     -28.266 110.250   2.695  1.00 75.69           C  
ATOM    918  O   GLN A 114     -27.703 107.188   3.805  1.00 75.69           O  
ATOM    919  CG  GLN A 114     -28.547 110.062   1.208  1.00 75.69           C  
ATOM    920  CD  GLN A 114     -27.875 111.125   0.360  1.00 75.69           C  
ATOM    921  NE2 GLN A 114     -28.000 111.000  -0.957  1.00 75.69           N  
ATOM    922  OE1 GLN A 114     -27.234 112.062   0.883  1.00 75.69           O  
ATOM    923  N   LEU A 115     -27.312 108.812   5.266  1.00 71.88           N  
ATOM    924  CA  LEU A 115     -26.359 108.000   6.023  1.00 71.88           C  
ATOM    925  C   LEU A 115     -27.047 106.812   6.648  1.00 71.88           C  
ATOM    926  CB  LEU A 115     -25.688 108.875   7.117  1.00 71.88           C  
ATOM    927  O   LEU A 115     -26.500 105.688   6.648  1.00 71.88           O  
ATOM    928  CG  LEU A 115     -24.188 109.062   6.988  1.00 71.88           C  
ATOM    929  CD1 LEU A 115     -23.844 110.562   6.988  1.00 71.88           C  
ATOM    930  CD2 LEU A 115     -23.438 108.312   8.117  1.00 71.88           C  
ATOM    931  N   ASN A 116     -28.281 107.000   7.098  1.00 75.62           N  
ATOM    932  CA  ASN A 116     -29.047 105.875   7.648  1.00 75.62           C  
ATOM    933  C   ASN A 116     -29.375 104.875   6.578  1.00 75.62           C  
ATOM    934  CB  ASN A 116     -30.328 106.375   8.320  1.00 75.62           C  
ATOM    935  O   ASN A 116     -29.328 103.688   6.828  1.00 75.62           O  
ATOM    936  CG  ASN A 116     -30.078 106.938   9.727  1.00 75.62           C  
ATOM    937  ND2 ASN A 116     -31.016 107.688  10.234  1.00 75.62           N  
ATOM    938  OD1 ASN A 116     -29.047 106.625  10.344  1.00 75.62           O  
ATOM    939  N   GLN A 117     -29.688 105.375   5.438  1.00 76.56           N  
ATOM    940  CA  GLN A 117     -29.922 104.500   4.324  1.00 76.56           C  
ATOM    941  C   GLN A 117     -28.641 103.750   3.926  1.00 76.56           C  
ATOM    942  CB  GLN A 117     -30.500 105.250   3.123  1.00 76.56           C  
ATOM    943  O   GLN A 117     -28.656 102.562   3.654  1.00 76.56           O  
ATOM    944  CG  GLN A 117     -31.625 104.500   2.416  1.00 76.56           C  
ATOM    945  CD  GLN A 117     -32.312 105.375   1.365  1.00 76.56           C  
ATOM    946  NE2 GLN A 117     -33.312 104.812   0.687  1.00 76.56           N  
ATOM    947  OE1 GLN A 117     -31.969 106.500   1.165  1.00 76.56           O  
ATOM    948  N   GLU A 118     -27.609 104.562   3.834  1.00 72.50           N  
ATOM    949  CA  GLU A 118     -26.312 103.938   3.527  1.00 72.50           C  
ATOM    950  C   GLU A 118     -25.891 103.000   4.629  1.00 72.50           C  
ATOM    951  CB  GLU A 118     -25.250 105.000   3.328  1.00 72.50           C  
ATOM    952  O   GLU A 118     -25.344 101.875   4.344  1.00 72.50           O  
ATOM    953  CG  GLU A 118     -24.984 105.375   1.868  1.00 72.50           C  
ATOM    954  CD  GLU A 118     -23.984 106.500   1.688  1.00 72.50           C  
ATOM    955  OE1 GLU A 118     -23.750 106.875   0.532  1.00 72.50           O  
ATOM    956  OE2 GLU A 118     -23.438 106.938   2.709  1.00 72.50           O  
ATOM    957  N   ILE A 119     -26.141 103.375   5.879  1.00 73.62           N  
ATOM    958  CA  ILE A 119     -25.844 102.500   6.996  1.00 73.62           C  
ATOM    959  C   ILE A 119     -26.734 101.250   6.914  1.00 73.62           C  
ATOM    960  CB  ILE A 119     -26.047 103.188   8.352  1.00 73.62           C  
ATOM    961  O   ILE A 119     -26.266 100.125   7.129  1.00 73.62           O  
ATOM    962  CG1 ILE A 119     -24.969 104.250   8.555  1.00 73.62           C  
ATOM    963  CG2 ILE A 119     -26.047 102.188   9.500  1.00 73.62           C  
ATOM    964  CD1 ILE A 119     -25.219 105.188   9.766  1.00 73.62           C  
ATOM    965  N   ALA A 120     -27.969 101.562   6.473  1.00 76.06           N  
ATOM    966  CA  ALA A 120     -28.859 100.375   6.328  1.00 76.06           C  
ATOM    967  C   ALA A 120     -28.391  99.438   5.219  1.00 76.06           C  
ATOM    968  CB  ALA A 120     -30.281 100.875   6.043  1.00 76.06           C  
ATOM    969  O   ALA A 120     -28.438  98.250   5.375  1.00 76.06           O  
ATOM    970  N   VAL A 121     -28.047 100.062   4.105  1.00 76.19           N  
ATOM    971  CA  VAL A 121     -27.516  99.250   3.014  1.00 76.19           C  
ATOM    972  C   VAL A 121     -26.203  98.562   3.439  1.00 76.19           C  
ATOM    973  CB  VAL A 121     -27.312 100.062   1.733  1.00 76.19           C  
ATOM    974  O   VAL A 121     -25.969  97.438   3.154  1.00 76.19           O  
ATOM    975  CG1 VAL A 121     -26.594  99.250   0.663  1.00 76.19           C  
ATOM    976  CG2 VAL A 121     -28.656 100.562   1.208  1.00 76.19           C  
ATOM    977  N   ARG A 122     -25.344  99.375   4.039  1.00 73.38           N  
ATOM    978  CA  ARG A 122     -24.078  98.875   4.527  1.00 73.38           C  
ATOM    979  C   ARG A 122     -24.328  97.812   5.602  1.00 73.38           C  
ATOM    980  CB  ARG A 122     -23.203  99.938   5.082  1.00 73.38           C  
ATOM    981  O   ARG A 122     -23.656  96.750   5.609  1.00 73.38           O  
ATOM    982  CG  ARG A 122     -21.703  99.688   4.941  1.00 73.38           C  
ATOM    983  CD  ARG A 122     -20.875 100.875   5.480  1.00 73.38           C  
ATOM    984  NE  ARG A 122     -19.453 100.688   5.195  1.00 73.38           N  
ATOM    985  NH1 ARG A 122     -18.781 102.625   6.199  1.00 73.38           N  
ATOM    986  NH2 ARG A 122     -17.234 101.250   5.230  1.00 73.38           N  
ATOM    987  CZ  ARG A 122     -18.500 101.500   5.543  1.00 73.38           C  
ATOM    988  N   GLU A 123     -25.297  98.125   6.465  1.00 73.94           N  
ATOM    989  CA  GLU A 123     -25.641  97.125   7.477  1.00 73.94           C  
ATOM    990  C   GLU A 123     -26.188  95.875   6.832  1.00 73.94           C  
ATOM    991  CB  GLU A 123     -26.672  97.688   8.461  1.00 73.94           C  
ATOM    992  O   GLU A 123     -25.859  94.750   7.266  1.00 73.94           O  
ATOM    993  CG  GLU A 123     -26.047  98.312   9.695  1.00 73.94           C  
ATOM    994  CD  GLU A 123     -27.078  98.938  10.656  1.00 73.94           C  
ATOM    995  OE1 GLU A 123     -26.688  99.375  11.766  1.00 73.94           O  
ATOM    996  OE2 GLU A 123     -28.281  98.938  10.305  1.00 73.94           O  
ATOM    997  N   LYS A 124     -26.969  96.062   5.828  1.00 78.12           N  
ATOM    998  CA  LYS A 124     -27.469  94.875   5.109  1.00 78.12           C  
ATOM    999  C   LYS A 124     -26.359  94.188   4.371  1.00 78.12           C  
ATOM   1000  CB  LYS A 124     -28.578  95.312   4.129  1.00 78.12           C  
ATOM   1001  O   LYS A 124     -26.297  92.938   4.379  1.00 78.12           O  
ATOM   1002  CG  LYS A 124     -29.734  94.312   4.051  1.00 78.12           C  
ATOM   1003  CD  LYS A 124     -30.812  94.812   3.080  1.00 78.12           C  
ATOM   1004  CE  LYS A 124     -31.938  93.812   2.957  1.00 78.12           C  
ATOM   1005  NZ  LYS A 124     -32.969  94.250   1.980  1.00 78.12           N  
ATOM   1006  N   ALA A 125     -25.609  95.000   3.645  1.00 75.56           N  
ATOM   1007  CA  ALA A 125     -24.469  94.375   2.959  1.00 75.56           C  
ATOM   1008  C   ALA A 125     -23.500  93.750   3.955  1.00 75.56           C  
ATOM   1009  CB  ALA A 125     -23.734  95.438   2.121  1.00 75.56           C  
ATOM   1010  O   ALA A 125     -22.984  92.625   3.707  1.00 75.56           O  
ATOM   1011  N   GLU A 126     -23.250  94.438   5.016  1.00 75.25           N  
ATOM   1012  CA  GLU A 126     -22.422  93.875   6.070  1.00 75.25           C  
ATOM   1013  C   GLU A 126     -23.062  92.625   6.695  1.00 75.25           C  
ATOM   1014  CB  GLU A 126     -22.125  94.938   7.145  1.00 75.25           C  
ATOM   1015  O   GLU A 126     -22.391  91.625   6.988  1.00 75.25           O  
ATOM   1016  CG  GLU A 126     -20.797  95.625   6.973  1.00 75.25           C  
ATOM   1017  CD  GLU A 126     -20.531  96.688   8.031  1.00 75.25           C  
ATOM   1018  OE1 GLU A 126     -19.469  97.312   7.988  1.00 75.25           O  
ATOM   1019  OE2 GLU A 126     -21.406  96.875   8.898  1.00 75.25           O  
ATOM   1020  N   ALA A 127     -24.344  92.750   6.828  1.00 77.19           N  
ATOM   1021  CA  ALA A 127     -25.047  91.625   7.324  1.00 77.19           C  
ATOM   1022  C   ALA A 127     -24.969  90.438   6.332  1.00 77.19           C  
ATOM   1023  CB  ALA A 127     -26.516  91.938   7.605  1.00 77.19           C  
ATOM   1024  O   ALA A 127     -24.766  89.312   6.727  1.00 77.19           O  
ATOM   1025  N   GLU A 128     -25.188  90.750   5.078  1.00 75.44           N  
ATOM   1026  CA  GLU A 128     -25.031  89.750   4.039  1.00 75.44           C  
ATOM   1027  C   GLU A 128     -23.594  89.250   3.963  1.00 75.44           C  
ATOM   1028  CB  GLU A 128     -25.469  90.312   2.680  1.00 75.44           C  
ATOM   1029  O   GLU A 128     -23.359  88.062   3.787  1.00 75.44           O  
ATOM   1030  CG  GLU A 128     -26.328  89.312   1.870  1.00 75.44           C  
ATOM   1031  CD  GLU A 128     -26.844  89.938   0.575  1.00 75.44           C  
ATOM   1032  OE1 GLU A 128     -27.609  89.250  -0.149  1.00 75.44           O  
ATOM   1033  OE2 GLU A 128     -26.500  91.125   0.281  1.00 75.44           O  
ATOM   1034  N   LEU A 129     -22.688  90.188   4.004  1.00 75.38           N  
ATOM   1035  CA  LEU A 129     -21.281  89.812   4.043  1.00 75.38           C  
ATOM   1036  C   LEU A 129     -20.984  89.000   5.285  1.00 75.38           C  
ATOM   1037  CB  LEU A 129     -20.391  91.062   4.016  1.00 75.38           C  
ATOM   1038  O   LEU A 129     -20.250  88.000   5.211  1.00 75.38           O  
ATOM   1039  CG  LEU A 129     -18.953  90.875   3.541  1.00 75.38           C  
ATOM   1040  CD1 LEU A 129     -18.859  91.125   2.033  1.00 75.38           C  
ATOM   1041  CD2 LEU A 129     -18.016  91.812   4.285  1.00 75.38           C  
ATOM   1042  N   GLN A 130     -21.531  89.438   6.371  1.00 74.75           N  
ATOM   1043  CA  GLN A 130     -21.328  88.688   7.602  1.00 74.75           C  
ATOM   1044  C   GLN A 130     -21.984  87.312   7.512  1.00 74.75           C  
ATOM   1045  CB  GLN A 130     -21.891  89.438   8.805  1.00 74.75           C  
ATOM   1046  O   GLN A 130     -21.422  86.312   7.988  1.00 74.75           O  
ATOM   1047  CG  GLN A 130     -20.812  90.000   9.734  1.00 74.75           C  
ATOM   1048  CD  GLN A 130     -21.391  90.688  10.953  1.00 74.75           C  
ATOM   1049  NE2 GLN A 130     -20.531  91.125  11.867  1.00 74.75           N  
ATOM   1050  OE1 GLN A 130     -22.609  90.875  11.062  1.00 74.75           O  
ATOM   1051  N   GLU A 131     -23.141  87.312   6.906  1.00 76.31           N  
ATOM   1052  CA  GLU A 131     -23.797  86.000   6.695  1.00 76.31           C  
ATOM   1053  C   GLU A 131     -22.984  85.125   5.738  1.00 76.31           C  
ATOM   1054  CB  GLU A 131     -25.219  86.250   6.156  1.00 76.31           C  
ATOM   1055  O   GLU A 131     -22.812  83.938   5.984  1.00 76.31           O  
ATOM   1056  CG  GLU A 131     -26.188  85.125   6.582  1.00 76.31           C  
ATOM   1057  CD  GLU A 131     -27.609  85.375   6.070  1.00 76.31           C  
ATOM   1058  OE1 GLU A 131     -28.484  84.500   6.281  1.00 76.31           O  
ATOM   1059  OE2 GLU A 131     -27.844  86.438   5.457  1.00 76.31           O  
ATOM   1060  N   THR A 132     -22.625  85.812   4.645  1.00 76.06           N  
ATOM   1061  CA  THR A 132     -21.797  85.062   3.705  1.00 76.06           C  
ATOM   1062  C   THR A 132     -20.469  84.625   4.344  1.00 76.06           C  
ATOM   1063  CB  THR A 132     -21.531  85.875   2.422  1.00 76.06           C  
ATOM   1064  O   THR A 132     -19.984  83.562   4.133  1.00 76.06           O  
ATOM   1065  CG2 THR A 132     -22.453  85.375   1.288  1.00 76.06           C  
ATOM   1066  OG1 THR A 132     -21.766  87.250   2.686  1.00 76.06           O  
ATOM   1067  N   PHE A 133     -19.891  85.625   5.062  1.00 74.12           N  
ATOM   1068  CA  PHE A 133     -18.656  85.312   5.777  1.00 74.12           C  
ATOM   1069  C   PHE A 133     -18.906  84.250   6.840  1.00 74.12           C  
ATOM   1070  CB  PHE A 133     -18.078  86.562   6.426  1.00 74.12           C  
ATOM   1071  O   PHE A 133     -18.062  83.375   7.055  1.00 74.12           O  
ATOM   1072  CG  PHE A 133     -16.938  87.188   5.660  1.00 74.12           C  
ATOM   1073  CD1 PHE A 133     -15.688  86.562   5.652  1.00 74.12           C  
ATOM   1074  CD2 PHE A 133     -17.109  88.312   4.949  1.00 74.12           C  
ATOM   1075  CE1 PHE A 133     -14.625  87.125   4.945  1.00 74.12           C  
ATOM   1076  CE2 PHE A 133     -16.047  88.875   4.238  1.00 74.12           C  
ATOM   1077  CZ  PHE A 133     -14.812  88.312   4.238  1.00 74.12           C  
ATOM   1078  N   GLY A 134     -20.016  84.438   7.461  1.00 74.12           N  
ATOM   1079  CA  GLY A 134     -20.391  83.375   8.391  1.00 74.12           C  
ATOM   1080  C   GLY A 134     -20.531  82.000   7.730  1.00 74.12           C  
ATOM   1081  O   GLY A 134     -20.047  81.000   8.266  1.00 74.12           O  
ATOM   1082  N   GLN A 135     -21.188  82.062   6.621  1.00 76.44           N  
ATOM   1083  CA  GLN A 135     -21.328  80.812   5.879  1.00 76.44           C  
ATOM   1084  C   GLN A 135     -19.969  80.312   5.379  1.00 76.44           C  
ATOM   1085  CB  GLN A 135     -22.281  80.938   4.707  1.00 76.44           C  
ATOM   1086  O   GLN A 135     -19.672  79.125   5.438  1.00 76.44           O  
ATOM   1087  CG  GLN A 135     -23.750  80.750   5.070  1.00 76.44           C  
ATOM   1088  CD  GLN A 135     -24.688  80.938   3.898  1.00 76.44           C  
ATOM   1089  NE2 GLN A 135     -25.969  80.688   4.105  1.00 76.44           N  
ATOM   1090  OE1 GLN A 135     -24.266  81.375   2.816  1.00 76.44           O  
ATOM   1091  N   LEU A 136     -19.266  81.250   4.824  1.00 74.81           N  
ATOM   1092  CA  LEU A 136     -17.922  80.875   4.371  1.00 74.81           C  
ATOM   1093  C   LEU A 136     -17.062  80.375   5.535  1.00 74.81           C  
ATOM   1094  CB  LEU A 136     -17.250  82.062   3.705  1.00 74.81           C  
ATOM   1095  O   LEU A 136     -16.312  79.438   5.383  1.00 74.81           O  
ATOM   1096  CG  LEU A 136     -16.422  81.812   2.449  1.00 74.81           C  
ATOM   1097  CD1 LEU A 136     -17.250  82.062   1.198  1.00 74.81           C  
ATOM   1098  CD2 LEU A 136     -15.141  82.625   2.441  1.00 74.81           C  
ATOM   1099  N   LYS A 137     -17.266  81.062   6.602  1.00 74.25           N  
ATOM   1100  CA  LYS A 137     -16.547  80.625   7.801  1.00 74.25           C  
ATOM   1101  C   LYS A 137     -16.984  79.250   8.203  1.00 74.25           C  
ATOM   1102  CB  LYS A 137     -16.781  81.625   8.953  1.00 74.25           C  
ATOM   1103  O   LYS A 137     -16.141  78.438   8.602  1.00 74.25           O  
ATOM   1104  CG  LYS A 137     -15.555  81.875   9.820  1.00 74.25           C  
ATOM   1105  CD  LYS A 137     -15.828  82.875  10.906  1.00 74.25           C  
ATOM   1106  CE  LYS A 137     -14.609  83.125  11.789  1.00 74.25           C  
ATOM   1107  NZ  LYS A 137     -14.867  84.125  12.844  1.00 74.25           N  
ATOM   1108  N   ILE A 138     -18.203  79.062   8.117  1.00 77.06           N  
ATOM   1109  CA  ILE A 138     -18.719  77.750   8.438  1.00 77.06           C  
ATOM   1110  C   ILE A 138     -18.203  76.750   7.410  1.00 77.06           C  
ATOM   1111  CB  ILE A 138     -20.250  77.688   8.484  1.00 77.06           C  
ATOM   1112  O   ILE A 138     -17.750  75.625   7.766  1.00 77.06           O  
ATOM   1113  CG1 ILE A 138     -20.766  78.562   9.648  1.00 77.06           C  
ATOM   1114  CG2 ILE A 138     -20.766  76.250   8.594  1.00 77.06           C  
ATOM   1115  CD1 ILE A 138     -22.281  78.750   9.641  1.00 77.06           C  
ATOM   1116  N   GLU A 139     -18.250  77.188   6.172  1.00 75.19           N  
ATOM   1117  CA  GLU A 139     -17.781  76.312   5.113  1.00 75.19           C  
ATOM   1118  C   GLU A 139     -16.266  76.062   5.234  1.00 75.19           C  
ATOM   1119  CB  GLU A 139     -18.094  76.875   3.734  1.00 75.19           C  
ATOM   1120  O   GLU A 139     -15.797  74.938   5.031  1.00 75.19           O  
ATOM   1121  CG  GLU A 139     -18.203  75.812   2.633  1.00 75.19           C  
ATOM   1122  CD  GLU A 139     -18.812  76.375   1.347  1.00 75.19           C  
ATOM   1123  OE1 GLU A 139     -18.875  75.625   0.347  1.00 75.19           O  
ATOM   1124  OE2 GLU A 139     -19.203  77.562   1.337  1.00 75.19           O  
ATOM   1125  N   ILE A 140     -15.570  77.125   5.457  1.00 75.31           N  
ATOM   1126  CA  ILE A 140     -14.133  77.000   5.648  1.00 75.31           C  
ATOM   1127  C   ILE A 140     -13.867  76.125   6.867  1.00 75.31           C  
ATOM   1128  CB  ILE A 140     -13.445  78.375   5.816  1.00 75.31           C  
ATOM   1129  O   ILE A 140     -12.992  75.250   6.832  1.00 75.31           O  
ATOM   1130  CG1 ILE A 140     -13.438  79.125   4.484  1.00 75.31           C  
ATOM   1131  CG2 ILE A 140     -12.023  78.188   6.359  1.00 75.31           C  
ATOM   1132  CD1 ILE A 140     -12.938  80.562   4.594  1.00 75.31           C  
ATOM   1133  N   LYS A 141     -14.664  76.375   7.836  1.00 74.88           N  
ATOM   1134  CA  LYS A 141     -14.500  75.562   9.031  1.00 74.88           C  
ATOM   1135  C   LYS A 141     -14.844  74.062   8.742  1.00 74.88           C  
ATOM   1136  CB  LYS A 141     -15.367  76.062  10.172  1.00 74.88           C  
ATOM   1137  O   LYS A 141     -14.148  73.188   9.195  1.00 74.88           O  
ATOM   1138  CG  LYS A 141     -14.875  75.688  11.555  1.00 74.88           C  
ATOM   1139  CD  LYS A 141     -15.766  76.250  12.648  1.00 74.88           C  
ATOM   1140  CE  LYS A 141     -15.344  75.750  14.031  1.00 74.88           C  
ATOM   1141  NZ  LYS A 141     -16.219  76.312  15.102  1.00 74.88           N  
ATOM   1142  N   GLU A 142     -15.875  74.000   8.023  1.00 76.00           N  
ATOM   1143  CA  GLU A 142     -16.266  72.625   7.664  1.00 76.00           C  
ATOM   1144  C   GLU A 142     -15.227  71.938   6.754  1.00 76.00           C  
ATOM   1145  CB  GLU A 142     -17.641  72.625   6.977  1.00 76.00           C  
ATOM   1146  O   GLU A 142     -14.906  70.812   6.914  1.00 76.00           O  
ATOM   1147  CG  GLU A 142     -18.797  72.375   7.922  1.00 76.00           C  
ATOM   1148  CD  GLU A 142     -20.156  72.312   7.223  1.00 76.00           C  
ATOM   1149  OE1 GLU A 142     -21.172  72.062   7.891  1.00 76.00           O  
ATOM   1150  OE2 GLU A 142     -20.188  72.562   6.000  1.00 76.00           O  
ATOM   1151  N   ARG A 143     -14.836  72.750   5.801  1.00 76.88           N  
ATOM   1152  CA  ARG A 143     -13.797  72.250   4.922  1.00 76.88           C  
ATOM   1153  C   ARG A 143     -12.508  71.938   5.691  1.00 76.88           C  
ATOM   1154  CB  ARG A 143     -13.531  73.188   3.775  1.00 76.88           C  
ATOM   1155  O   ARG A 143     -11.828  70.938   5.457  1.00 76.88           O  
ATOM   1156  CG  ARG A 143     -14.203  72.812   2.469  1.00 76.88           C  
ATOM   1157  CD  ARG A 143     -13.766  73.688   1.322  1.00 76.88           C  
ATOM   1158  NE  ARG A 143     -14.453  73.375   0.081  1.00 76.88           N  
ATOM   1159  NH1 ARG A 143     -13.406  75.000  -1.181  1.00 76.88           N  
ATOM   1160  NH2 ARG A 143     -14.953  73.625  -2.148  1.00 76.88           N  
ATOM   1161  CZ  ARG A 143     -14.273  74.000  -1.080  1.00 76.88           C  
ATOM   1162  N   GLU A 144     -12.242  72.938   6.508  1.00 76.19           N  
ATOM   1163  CA  GLU A 144     -11.070  72.750   7.352  1.00 76.19           C  
ATOM   1164  C   GLU A 144     -11.234  71.500   8.242  1.00 76.19           C  
ATOM   1165  CB  GLU A 144     -10.805  74.000   8.211  1.00 76.19           C  
ATOM   1166  O   GLU A 144     -10.297  70.688   8.406  1.00 76.19           O  
ATOM   1167  CG  GLU A 144      -9.352  74.438   8.195  1.00 76.19           C  
ATOM   1168  CD  GLU A 144      -9.117  75.688   9.016  1.00 76.19           C  
ATOM   1169  OE1 GLU A 144      -7.953  76.125   9.102  1.00 76.19           O  
ATOM   1170  OE2 GLU A 144     -10.094  76.188   9.586  1.00 76.19           O  
ATOM   1171  N   GLU A 145     -12.375  71.500   8.797  1.00 75.31           N  
ATOM   1172  CA  GLU A 145     -12.641  70.312   9.633  1.00 75.31           C  
ATOM   1173  C   GLU A 145     -12.602  69.000   8.820  1.00 75.31           C  
ATOM   1174  CB  GLU A 145     -14.000  70.438  10.328  1.00 75.31           C  
ATOM   1175  O   GLU A 145     -12.062  68.000   9.273  1.00 75.31           O  
ATOM   1176  CG  GLU A 145     -13.930  71.188  11.672  1.00 75.31           C  
ATOM   1177  CD  GLU A 145     -15.289  71.312  12.336  1.00 75.31           C  
ATOM   1178  OE1 GLU A 145     -15.352  71.875  13.469  1.00 75.31           O  
ATOM   1179  OE2 GLU A 145     -16.297  70.875  11.727  1.00 75.31           O  
ATOM   1180  N   THR A 146     -13.180  69.125   7.695  1.00 78.00           N  
ATOM   1181  CA  THR A 146     -13.156  67.938   6.836  1.00 78.00           C  
ATOM   1182  C   THR A 146     -11.727  67.625   6.402  1.00 78.00           C  
ATOM   1183  CB  THR A 146     -14.047  68.125   5.594  1.00 78.00           C  
ATOM   1184  O   THR A 146     -11.336  66.500   6.336  1.00 78.00           O  
ATOM   1185  CG2 THR A 146     -14.742  66.875   5.211  1.00 78.00           C  
ATOM   1186  OG1 THR A 146     -15.031  69.125   5.871  1.00 78.00           O  
ATOM   1187  N   GLN A 147     -11.062  68.688   6.027  1.00 77.62           N  
ATOM   1188  CA  GLN A 147      -9.672  68.500   5.641  1.00 77.62           C  
ATOM   1189  C   GLN A 147      -8.852  67.938   6.801  1.00 77.62           C  
ATOM   1190  CB  GLN A 147      -9.062  69.812   5.145  1.00 77.62           C  
ATOM   1191  O   GLN A 147      -8.023  67.062   6.613  1.00 77.62           O  
ATOM   1192  CG  GLN A 147      -7.816  69.625   4.285  1.00 77.62           C  
ATOM   1193  CD  GLN A 147      -7.641  70.750   3.262  1.00 77.62           C  
ATOM   1194  NE2 GLN A 147      -6.613  70.625   2.428  1.00 77.62           N  
ATOM   1195  OE1 GLN A 147      -8.422  71.688   3.219  1.00 77.62           O  
ATOM   1196  N   ILE A 148      -9.031  68.562   7.918  1.00 75.12           N  
ATOM   1197  CA  ILE A 148      -8.352  68.062   9.102  1.00 75.12           C  
ATOM   1198  C   ILE A 148      -8.758  66.625   9.359  1.00 75.12           C  
ATOM   1199  CB  ILE A 148      -8.656  68.938  10.344  1.00 75.12           C  
ATOM   1200  O   ILE A 148      -7.914  65.750   9.688  1.00 75.12           O  
ATOM   1201  CG1 ILE A 148      -8.039  70.312  10.180  1.00 75.12           C  
ATOM   1202  CG2 ILE A 148      -8.141  68.250  11.617  1.00 75.12           C  
ATOM   1203  CD1 ILE A 148      -8.461  71.312  11.258  1.00 75.12           C  
ATOM   1204  N   GLN A 149     -10.016  66.312   9.195  1.00 75.88           N  
ATOM   1205  CA  GLN A 149     -10.492  65.000   9.406  1.00 75.88           C  
ATOM   1206  C   GLN A 149      -9.875  64.000   8.391  1.00 75.88           C  
ATOM   1207  CB  GLN A 149     -12.016  64.938   9.320  1.00 75.88           C  
ATOM   1208  O   GLN A 149      -9.500  62.906   8.742  1.00 75.88           O  
ATOM   1209  CG  GLN A 149     -12.648  63.844  10.180  1.00 75.88           C  
ATOM   1210  CD  GLN A 149     -14.164  63.875  10.172  1.00 75.88           C  
ATOM   1211  NE2 GLN A 149     -14.789  62.969  10.922  1.00 75.88           N  
ATOM   1212  OE1 GLN A 149     -14.766  64.688   9.500  1.00 75.88           O  
ATOM   1213  N   LEU A 150      -9.867  64.438   7.195  1.00 78.00           N  
ATOM   1214  CA  LEU A 150      -9.266  63.594   6.164  1.00 78.00           C  
ATOM   1215  C   LEU A 150      -7.773  63.375   6.426  1.00 78.00           C  
ATOM   1216  CB  LEU A 150      -9.469  64.188   4.777  1.00 78.00           C  
ATOM   1217  O   LEU A 150      -7.250  62.281   6.230  1.00 78.00           O  
ATOM   1218  CG  LEU A 150     -10.680  63.719   3.986  1.00 78.00           C  
ATOM   1219  CD1 LEU A 150     -11.195  64.812   3.064  1.00 78.00           C  
ATOM   1220  CD2 LEU A 150     -10.320  62.469   3.189  1.00 78.00           C  
ATOM   1221  N   GLU A 151      -7.215  64.500   6.750  1.00 76.00           N  
ATOM   1222  CA  GLU A 151      -5.793  64.375   7.078  1.00 76.00           C  
ATOM   1223  C   GLU A 151      -5.562  63.500   8.289  1.00 76.00           C  
ATOM   1224  CB  GLU A 151      -5.219  65.812   7.344  1.00 76.00           C  
ATOM   1225  O   GLU A 151      -4.609  62.719   8.312  1.00 76.00           O  
ATOM   1226  CG  GLU A 151      -4.629  66.438   6.109  1.00 76.00           C  
ATOM   1227  CD  GLU A 151      -4.094  67.875   6.383  1.00 76.00           C  
ATOM   1228  OE1 GLU A 151      -3.648  68.562   5.426  1.00 76.00           O  
ATOM   1229  OE2 GLU A 151      -4.121  68.312   7.559  1.00 76.00           O  
ATOM   1230  N   GLN A 152      -6.402  63.688   9.258  1.00 73.88           N  
ATOM   1231  CA  GLN A 152      -6.301  62.812  10.438  1.00 73.88           C  
ATOM   1232  C   GLN A 152      -6.555  61.375  10.070  1.00 73.88           C  
ATOM   1233  CB  GLN A 152      -7.285  63.281  11.516  1.00 73.88           C  
ATOM   1234  O   GLN A 152      -5.855  60.469  10.555  1.00 73.88           O  
ATOM   1235  CG  GLN A 152      -6.789  64.438  12.344  1.00 73.88           C  
ATOM   1236  CD  GLN A 152      -7.781  64.875  13.414  1.00 73.88           C  
ATOM   1237  NE2 GLN A 152      -7.336  65.750  14.336  1.00 73.88           N  
ATOM   1238  OE1 GLN A 152      -8.938  64.438  13.414  1.00 73.88           O  
ATOM   1239  N   GLN A 153      -7.523  61.156   9.320  1.00 76.56           N  
ATOM   1240  CA  GLN A 153      -7.805  59.781   8.891  1.00 76.56           C  
ATOM   1241  C   GLN A 153      -6.637  59.219   8.094  1.00 76.56           C  
ATOM   1242  CB  GLN A 153      -9.086  59.750   8.047  1.00 76.56           C  
ATOM   1243  O   GLN A 153      -6.273  58.062   8.281  1.00 76.56           O  
ATOM   1244  CG  GLN A 153     -10.328  59.375   8.836  1.00 76.56           C  
ATOM   1245  CD  GLN A 153     -11.586  59.375   7.988  1.00 76.56           C  
ATOM   1246  NE2 GLN A 153     -12.680  58.875   8.562  1.00 76.56           N  
ATOM   1247  OE1 GLN A 153     -11.570  59.781   6.832  1.00 76.56           O  
ATOM   1248  N   SER A 154      -6.207  60.031   7.199  1.00 79.62           N  
ATOM   1249  CA  SER A 154      -5.059  59.594   6.410  1.00 79.62           C  
ATOM   1250  C   SER A 154      -3.857  59.281   7.301  1.00 79.62           C  
ATOM   1251  CB  SER A 154      -4.684  60.625   5.371  1.00 79.62           C  
ATOM   1252  O   SER A 154      -3.170  58.281   7.105  1.00 79.62           O  
ATOM   1253  OG  SER A 154      -3.684  60.156   4.496  1.00 79.62           O  
ATOM   1254  N   SER A 155      -3.674  60.250   8.195  1.00 77.25           N  
ATOM   1255  CA  SER A 155      -2.580  60.031   9.141  1.00 77.25           C  
ATOM   1256  C   SER A 155      -2.818  58.812  10.000  1.00 77.25           C  
ATOM   1257  CB  SER A 155      -2.406  61.250  10.039  1.00 77.25           C  
ATOM   1258  O   SER A 155      -1.885  58.031  10.281  1.00 77.25           O  
ATOM   1259  OG  SER A 155      -1.368  61.062  10.984  1.00 77.25           O  
ATOM   1260  N   PHE A 156      -3.996  58.594  10.328  1.00 74.38           N  
ATOM   1261  CA  PHE A 156      -4.363  57.438  11.102  1.00 74.38           C  
ATOM   1262  C   PHE A 156      -4.105  56.156  10.305  1.00 74.38           C  
ATOM   1263  CB  PHE A 156      -5.836  57.500  11.523  1.00 74.38           C  
ATOM   1264  O   PHE A 156      -3.494  55.219  10.812  1.00 74.38           O  
ATOM   1265  CG  PHE A 156      -6.301  56.281  12.297  1.00 74.38           C  
ATOM   1266  CD1 PHE A 156      -7.105  55.344  11.695  1.00 74.38           C  
ATOM   1267  CD2 PHE A 156      -5.934  56.125  13.625  1.00 74.38           C  
ATOM   1268  CE1 PHE A 156      -7.535  54.219  12.414  1.00 74.38           C  
ATOM   1269  CE2 PHE A 156      -6.363  55.000  14.344  1.00 74.38           C  
ATOM   1270  CZ  PHE A 156      -7.164  54.062  13.734  1.00 74.38           C  
ATOM   1271  N   LEU A 157      -4.543  56.156   9.094  1.00 80.19           N  
ATOM   1272  CA  LEU A 157      -4.348  54.969   8.250  1.00 80.19           C  
ATOM   1273  C   LEU A 157      -2.861  54.688   8.055  1.00 80.19           C  
ATOM   1274  CB  LEU A 157      -5.027  55.156   6.895  1.00 80.19           C  
ATOM   1275  O   LEU A 157      -2.436  53.531   8.102  1.00 80.19           O  
ATOM   1276  CG  LEU A 157      -6.488  54.719   6.797  1.00 80.19           C  
ATOM   1277  CD1 LEU A 157      -7.180  55.438   5.637  1.00 80.19           C  
ATOM   1278  CD2 LEU A 157      -6.582  53.219   6.645  1.00 80.19           C  
ATOM   1279  N   ARG A 158      -2.238  55.781   7.887  1.00 80.94           N  
ATOM   1280  CA  ARG A 158      -0.797  55.625   7.711  1.00 80.94           C  
ATOM   1281  C   ARG A 158      -0.146  55.094   8.977  1.00 80.94           C  
ATOM   1282  CB  ARG A 158      -0.161  56.969   7.328  1.00 80.94           C  
ATOM   1283  O   ARG A 158       0.711  54.188   8.914  1.00 80.94           O  
ATOM   1284  CG  ARG A 158       1.135  56.812   6.543  1.00 80.94           C  
ATOM   1285  CD  ARG A 158       1.514  58.125   5.852  1.00 80.94           C  
ATOM   1286  NE  ARG A 158       2.732  57.969   5.059  1.00 80.94           N  
ATOM   1287  NH1 ARG A 158       2.582  60.062   4.062  1.00 80.94           N  
ATOM   1288  NH2 ARG A 158       4.332  58.656   3.559  1.00 80.94           N  
ATOM   1289  CZ  ARG A 158       3.213  58.906   4.230  1.00 80.94           C  
ATOM   1290  N   SER A 159      -0.525  55.594  10.102  1.00 81.12           N  
ATOM   1291  CA  SER A 159       0.008  55.094  11.367  1.00 81.12           C  
ATOM   1292  C   SER A 159      -0.354  53.656  11.594  1.00 81.12           C  
ATOM   1293  CB  SER A 159      -0.513  55.969  12.531  1.00 81.12           C  
ATOM   1294  O   SER A 159       0.455  52.875  12.109  1.00 81.12           O  
ATOM   1295  OG  SER A 159      -0.020  57.281  12.445  1.00 81.12           O  
ATOM   1296  N   PHE A 160      -1.500  53.312  11.172  1.00 78.69           N  
ATOM   1297  CA  PHE A 160      -1.957  51.938  11.305  1.00 78.69           C  
ATOM   1298  C   PHE A 160      -1.123  51.000  10.438  1.00 78.69           C  
ATOM   1299  CB  PHE A 160      -3.438  51.812  10.930  1.00 78.69           C  
ATOM   1300  O   PHE A 160      -0.709  49.938  10.883  1.00 78.69           O  
ATOM   1301  CG  PHE A 160      -4.027  50.469  11.203  1.00 78.69           C  
ATOM   1302  CD1 PHE A 160      -4.133  49.531  10.188  1.00 78.69           C  
ATOM   1303  CD2 PHE A 160      -4.480  50.125  12.469  1.00 78.69           C  
ATOM   1304  CE1 PHE A 160      -4.676  48.281  10.438  1.00 78.69           C  
ATOM   1305  CE2 PHE A 160      -5.027  48.875  12.727  1.00 78.69           C  
ATOM   1306  CZ  PHE A 160      -5.125  47.938  11.711  1.00 78.69           C  
ATOM   1307  N   LEU A 161      -0.888  51.469   9.211  1.00 84.69           N  
ATOM   1308  CA  LEU A 161      -0.102  50.656   8.289  1.00 84.69           C  
ATOM   1309  C   LEU A 161       1.341  50.531   8.766  1.00 84.69           C  
ATOM   1310  CB  LEU A 161      -0.137  51.250   6.883  1.00 84.69           C  
ATOM   1311  O   LEU A 161       1.938  49.438   8.688  1.00 84.69           O  
ATOM   1312  CG  LEU A 161      -1.444  51.094   6.105  1.00 84.69           C  
ATOM   1313  CD1 LEU A 161      -1.440  51.969   4.863  1.00 84.69           C  
ATOM   1314  CD2 LEU A 161      -1.660  49.625   5.727  1.00 84.69           C  
ATOM   1315  N   ASP A 162       1.797  51.531   9.328  1.00 86.12           N  
ATOM   1316  CA  ASP A 162       3.184  51.562   9.781  1.00 86.12           C  
ATOM   1317  C   ASP A 162       3.363  50.750  11.055  1.00 86.12           C  
ATOM   1318  CB  ASP A 162       3.643  53.000  10.016  1.00 86.12           C  
ATOM   1319  O   ASP A 162       4.453  50.250  11.320  1.00 86.12           O  
ATOM   1320  CG  ASP A 162       4.055  53.719   8.734  1.00 86.12           C  
ATOM   1321  OD1 ASP A 162       4.266  53.031   7.703  1.00 86.12           O  
ATOM   1322  OD2 ASP A 162       4.168  54.969   8.750  1.00 86.12           O  
ATOM   1323  N   ALA A 163       2.350  50.625  11.812  1.00 81.06           N  
ATOM   1324  CA  ALA A 163       2.420  49.875  13.055  1.00 81.06           C  
ATOM   1325  C   ALA A 163       2.285  48.375  12.781  1.00 81.06           C  
ATOM   1326  CB  ALA A 163       1.339  50.344  14.023  1.00 81.06           C  
ATOM   1327  O   ALA A 163       2.646  47.562  13.617  1.00 81.06           O  
ATOM   1328  N   SER A 164       1.847  48.156  11.609  1.00 82.31           N  
ATOM   1329  CA  SER A 164       1.656  46.750  11.281  1.00 82.31           C  
ATOM   1330  C   SER A 164       2.994  46.062  11.070  1.00 82.31           C  
ATOM   1331  CB  SER A 164       0.793  46.625  10.023  1.00 82.31           C  
ATOM   1332  O   SER A 164       3.867  46.562  10.367  1.00 82.31           O  
ATOM   1333  OG  SER A 164       0.660  45.250   9.656  1.00 82.31           O  
ATOM   1334  N   PRO A 165       3.137  44.938  11.734  1.00 82.19           N  
ATOM   1335  CA  PRO A 165       4.363  44.188  11.508  1.00 82.19           C  
ATOM   1336  C   PRO A 165       4.398  43.531  10.133  1.00 82.19           C  
ATOM   1337  CB  PRO A 165       4.336  43.125  12.625  1.00 82.19           C  
ATOM   1338  O   PRO A 165       5.465  43.125   9.672  1.00 82.19           O  
ATOM   1339  CG  PRO A 165       2.898  43.031  13.016  1.00 82.19           C  
ATOM   1340  CD  PRO A 165       2.209  44.312  12.641  1.00 82.19           C  
ATOM   1341  N   ASP A 166       3.342  43.500   9.438  1.00 89.38           N  
ATOM   1342  CA  ASP A 166       3.254  42.906   8.117  1.00 89.38           C  
ATOM   1343  C   ASP A 166       3.723  43.875   7.031  1.00 89.38           C  
ATOM   1344  CB  ASP A 166       1.823  42.438   7.828  1.00 89.38           C  
ATOM   1345  O   ASP A 166       3.617  45.094   7.188  1.00 89.38           O  
ATOM   1346  CG  ASP A 166       1.384  41.281   8.711  1.00 89.38           C  
ATOM   1347  OD1 ASP A 166       2.252  40.562   9.250  1.00 89.38           O  
ATOM   1348  OD2 ASP A 166       0.158  41.094   8.859  1.00 89.38           O  
ATOM   1349  N   LEU A 167       4.285  43.312   6.059  1.00 92.81           N  
ATOM   1350  CA  LEU A 167       4.707  44.125   4.922  1.00 92.81           C  
ATOM   1351  C   LEU A 167       3.502  44.688   4.168  1.00 92.81           C  
ATOM   1352  CB  LEU A 167       5.590  43.312   3.977  1.00 92.81           C  
ATOM   1353  O   LEU A 167       2.541  43.938   3.910  1.00 92.81           O  
ATOM   1354  CG  LEU A 167       6.820  42.656   4.598  1.00 92.81           C  
ATOM   1355  CD1 LEU A 167       7.469  41.688   3.600  1.00 92.81           C  
ATOM   1356  CD2 LEU A 167       7.816  43.719   5.059  1.00 92.81           C  
ATOM   1357  N   VAL A 168       3.449  45.938   3.939  1.00 92.81           N  
ATOM   1358  CA  VAL A 168       2.445  46.562   3.076  1.00 92.81           C  
ATOM   1359  C   VAL A 168       3.131  47.406   2.016  1.00 92.81           C  
ATOM   1360  CB  VAL A 168       1.445  47.406   3.889  1.00 92.81           C  
ATOM   1361  O   VAL A 168       3.947  48.281   2.342  1.00 92.81           O  
ATOM   1362  CG1 VAL A 168       0.379  48.000   2.973  1.00 92.81           C  
ATOM   1363  CG2 VAL A 168       0.798  46.562   4.988  1.00 92.81           C  
ATOM   1364  N   PHE A 169       2.852  47.156   0.778  1.00 92.31           N  
ATOM   1365  CA  PHE A 169       3.439  47.938  -0.291  1.00 92.31           C  
ATOM   1366  C   PHE A 169       2.445  48.156  -1.428  1.00 92.31           C  
ATOM   1367  CB  PHE A 169       4.715  47.281  -0.819  1.00 92.31           C  
ATOM   1368  O   PHE A 169       1.491  47.375  -1.567  1.00 92.31           O  
ATOM   1369  CG  PHE A 169       4.492  45.906  -1.384  1.00 92.31           C  
ATOM   1370  CD1 PHE A 169       4.559  44.781  -0.564  1.00 92.31           C  
ATOM   1371  CD2 PHE A 169       4.223  45.719  -2.734  1.00 92.31           C  
ATOM   1372  CE1 PHE A 169       4.352  43.500  -1.084  1.00 92.31           C  
ATOM   1373  CE2 PHE A 169       4.016  44.469  -3.262  1.00 92.31           C  
ATOM   1374  CZ  PHE A 169       4.082  43.344  -2.436  1.00 92.31           C  
ATOM   1375  N   TYR A 170       2.668  49.250  -2.162  1.00 92.00           N  
ATOM   1376  CA  TYR A 170       1.891  49.625  -3.340  1.00 92.00           C  
ATOM   1377  C   TYR A 170       2.795  49.812  -4.555  1.00 92.00           C  
ATOM   1378  CB  TYR A 170       1.104  50.906  -3.080  1.00 92.00           C  
ATOM   1379  O   TYR A 170       3.863  50.406  -4.457  1.00 92.00           O  
ATOM   1380  CG  TYR A 170       0.335  50.906  -1.781  1.00 92.00           C  
ATOM   1381  CD1 TYR A 170      -0.929  50.312  -1.701  1.00 92.00           C  
ATOM   1382  CD2 TYR A 170       0.870  51.469  -0.632  1.00 92.00           C  
ATOM   1383  CE1 TYR A 170      -1.642  50.312  -0.507  1.00 92.00           C  
ATOM   1384  CE2 TYR A 170       0.166  51.469   0.567  1.00 92.00           C  
ATOM   1385  OH  TYR A 170      -1.788  50.875   1.806  1.00 92.00           O  
ATOM   1386  CZ  TYR A 170      -1.087  50.906   0.620  1.00 92.00           C  
ATOM   1387  N   ARG A 171       2.387  49.125  -5.629  1.00 91.81           N  
ATOM   1388  CA  ARG A 171       3.131  49.344  -6.867  1.00 91.81           C  
ATOM   1389  C   ARG A 171       2.207  49.781  -7.992  1.00 91.81           C  
ATOM   1390  CB  ARG A 171       3.854  48.062  -7.277  1.00 91.81           C  
ATOM   1391  O   ARG A 171       1.064  49.344  -8.086  1.00 91.81           O  
ATOM   1392  CG  ARG A 171       5.141  47.812  -6.504  1.00 91.81           C  
ATOM   1393  CD  ARG A 171       5.891  46.594  -7.047  1.00 91.81           C  
ATOM   1394  NE  ARG A 171       6.355  45.719  -5.969  1.00 91.81           N  
ATOM   1395  NH1 ARG A 171       7.312  44.156  -7.371  1.00 91.81           N  
ATOM   1396  NH2 ARG A 171       7.395  43.875  -5.102  1.00 91.81           N  
ATOM   1397  CZ  ARG A 171       7.020  44.594  -6.148  1.00 91.81           C  
ATOM   1398  N   ASN A 172       2.678  50.625  -8.797  1.00 89.31           N  
ATOM   1399  CA  ASN A 172       1.878  51.156  -9.898  1.00 89.31           C  
ATOM   1400  C   ASN A 172       1.917  50.250 -11.109  1.00 89.31           C  
ATOM   1401  CB  ASN A 172       2.354  52.562 -10.289  1.00 89.31           C  
ATOM   1402  O   ASN A 172       2.529  49.156 -11.062  1.00 89.31           O  
ATOM   1403  CG  ASN A 172       3.820  52.594 -10.664  1.00 89.31           C  
ATOM   1404  ND2 ASN A 172       4.371  53.812 -10.789  1.00 89.31           N  
ATOM   1405  OD1 ASN A 172       4.453  51.562 -10.836  1.00 89.31           O  
ATOM   1406  N   GLU A 173       1.262  50.656 -12.203  1.00 86.38           N  
ATOM   1407  CA  GLU A 173       1.152  49.844 -13.414  1.00 86.38           C  
ATOM   1408  C   GLU A 173       2.512  49.656 -14.086  1.00 86.38           C  
ATOM   1409  CB  GLU A 173       0.160  50.469 -14.391  1.00 86.38           C  
ATOM   1410  O   GLU A 173       2.734  48.688 -14.797  1.00 86.38           O  
ATOM   1411  CG  GLU A 173      -1.297  50.188 -14.070  1.00 86.38           C  
ATOM   1412  CD  GLU A 173      -2.248  50.562 -15.195  1.00 86.38           C  
ATOM   1413  OE1 GLU A 173      -3.455  50.250 -15.102  1.00 86.38           O  
ATOM   1414  OE2 GLU A 173      -1.784  51.188 -16.172  1.00 86.38           O  
ATOM   1415  N   ASP A 174       3.418  50.594 -13.766  1.00 85.25           N  
ATOM   1416  CA  ASP A 174       4.766  50.500 -14.320  1.00 85.25           C  
ATOM   1417  C   ASP A 174       5.668  49.656 -13.422  1.00 85.25           C  
ATOM   1418  CB  ASP A 174       5.367  51.875 -14.516  1.00 85.25           C  
ATOM   1419  O   ASP A 174       6.883  49.594 -13.625  1.00 85.25           O  
ATOM   1420  CG  ASP A 174       4.695  52.656 -15.633  1.00 85.25           C  
ATOM   1421  OD1 ASP A 174       4.355  52.062 -16.672  1.00 85.25           O  
ATOM   1422  OD2 ASP A 174       4.512  53.906 -15.461  1.00 85.25           O  
ATOM   1423  N   LYS A 175       5.086  49.000 -12.461  1.00 87.19           N  
ATOM   1424  CA  LYS A 175       5.750  48.094 -11.539  1.00 87.19           C  
ATOM   1425  C   LYS A 175       6.715  48.844 -10.625  1.00 87.19           C  
ATOM   1426  CB  LYS A 175       6.496  47.000 -12.297  1.00 87.19           C  
ATOM   1427  O   LYS A 175       7.719  48.281 -10.172  1.00 87.19           O  
ATOM   1428  CG  LYS A 175       5.605  46.156 -13.195  1.00 87.19           C  
ATOM   1429  CD  LYS A 175       6.395  45.062 -13.883  1.00 87.19           C  
ATOM   1430  CE  LYS A 175       5.512  44.219 -14.820  1.00 87.19           C  
ATOM   1431  NZ  LYS A 175       6.289  43.156 -15.523  1.00 87.19           N  
ATOM   1432  N   GLU A 176       6.402  50.125 -10.406  1.00 91.31           N  
ATOM   1433  CA  GLU A 176       7.219  50.938  -9.500  1.00 91.31           C  
ATOM   1434  C   GLU A 176       6.559  51.062  -8.133  1.00 91.31           C  
ATOM   1435  CB  GLU A 176       7.469  52.312 -10.094  1.00 91.31           C  
ATOM   1436  O   GLU A 176       5.328  51.094  -8.023  1.00 91.31           O  
ATOM   1437  CG  GLU A 176       8.250  52.281 -11.406  1.00 91.31           C  
ATOM   1438  CD  GLU A 176       8.414  53.656 -12.023  1.00 91.31           C  
ATOM   1439  OE1 GLU A 176       9.328  53.844 -12.867  1.00 91.31           O  
ATOM   1440  OE2 GLU A 176       7.629  54.562 -11.672  1.00 91.31           O  
ATOM   1441  N   PHE A 177       7.438  51.094  -7.152  1.00 92.88           N  
ATOM   1442  CA  PHE A 177       6.918  51.281  -5.801  1.00 92.88           C  
ATOM   1443  C   PHE A 177       6.242  52.625  -5.652  1.00 92.88           C  
ATOM   1444  CB  PHE A 177       8.039  51.125  -4.766  1.00 92.88           C  
ATOM   1445  O   PHE A 177       6.797  53.656  -6.062  1.00 92.88           O  
ATOM   1446  CG  PHE A 177       8.422  49.719  -4.473  1.00 92.88           C  
ATOM   1447  CD1 PHE A 177       7.773  49.000  -3.469  1.00 92.88           C  
ATOM   1448  CD2 PHE A 177       9.422  49.094  -5.203  1.00 92.88           C  
ATOM   1449  CE1 PHE A 177       8.125  47.688  -3.193  1.00 92.88           C  
ATOM   1450  CE2 PHE A 177       9.773  47.750  -4.934  1.00 92.88           C  
ATOM   1451  CZ  PHE A 177       9.125  47.062  -3.928  1.00 92.88           C  
ATOM   1452  N   SER A 178       5.051  52.719  -5.203  1.00 89.50           N  
ATOM   1453  CA  SER A 178       4.316  53.938  -4.957  1.00 89.50           C  
ATOM   1454  C   SER A 178       4.230  54.250  -3.467  1.00 89.50           C  
ATOM   1455  CB  SER A 178       2.912  53.875  -5.551  1.00 89.50           C  
ATOM   1456  O   SER A 178       3.975  55.375  -3.074  1.00 89.50           O  
ATOM   1457  OG  SER A 178       2.969  53.688  -6.961  1.00 89.50           O  
ATOM   1458  N   GLY A 179       4.344  53.250  -2.613  1.00 89.44           N  
ATOM   1459  CA  GLY A 179       4.309  53.406  -1.168  1.00 89.44           C  
ATOM   1460  C   GLY A 179       4.539  52.125  -0.416  1.00 89.44           C  
ATOM   1461  O   GLY A 179       4.453  51.031  -0.996  1.00 89.44           O  
ATOM   1462  N   CYS A 180       4.961  52.375   0.767  1.00 92.19           N  
ATOM   1463  CA  CYS A 180       5.160  51.219   1.623  1.00 92.19           C  
ATOM   1464  C   CYS A 180       5.094  51.594   3.096  1.00 92.19           C  
ATOM   1465  CB  CYS A 180       6.504  50.562   1.320  1.00 92.19           C  
ATOM   1466  O   CYS A 180       5.023  52.781   3.428  1.00 92.19           O  
ATOM   1467  SG  CYS A 180       7.930  51.594   1.656  1.00 92.19           S  
ATOM   1468  N   ASN A 181       4.977  50.562   3.871  1.00 90.81           N  
ATOM   1469  CA  ASN A 181       4.969  50.844   5.305  1.00 90.81           C  
ATOM   1470  C   ASN A 181       6.359  50.688   5.914  1.00 90.81           C  
ATOM   1471  CB  ASN A 181       3.969  49.938   6.020  1.00 90.81           C  
ATOM   1472  O   ASN A 181       7.320  50.375   5.207  1.00 90.81           O  
ATOM   1473  CG  ASN A 181       4.422  48.469   6.059  1.00 90.81           C  
ATOM   1474  ND2 ASN A 181       3.801  47.688   6.926  1.00 90.81           N  
ATOM   1475  OD1 ASN A 181       5.320  48.062   5.316  1.00 90.81           O  
ATOM   1476  N   ARG A 182       6.453  50.875   7.207  1.00 91.69           N  
ATOM   1477  CA  ARG A 182       7.727  50.875   7.918  1.00 91.69           C  
ATOM   1478  C   ARG A 182       8.375  49.469   7.848  1.00 91.69           C  
ATOM   1479  CB  ARG A 182       7.539  51.281   9.375  1.00 91.69           C  
ATOM   1480  O   ARG A 182       9.594  49.375   7.730  1.00 91.69           O  
ATOM   1481  CG  ARG A 182       8.828  51.656  10.078  1.00 91.69           C  
ATOM   1482  CD  ARG A 182       8.789  53.094  10.594  1.00 91.69           C  
ATOM   1483  NE  ARG A 182       9.938  53.375  11.453  1.00 91.69           N  
ATOM   1484  NH1 ARG A 182       9.648  55.688  11.398  1.00 91.69           N  
ATOM   1485  NH2 ARG A 182      11.375  54.781  12.594  1.00 91.69           N  
ATOM   1486  CZ  ARG A 182      10.312  54.625  11.812  1.00 91.69           C  
ATOM   1487  N   ALA A 183       7.574  48.469   7.871  1.00 91.75           N  
ATOM   1488  CA  ALA A 183       8.102  47.125   7.809  1.00 91.75           C  
ATOM   1489  C   ALA A 183       8.859  46.875   6.508  1.00 91.75           C  
ATOM   1490  CB  ALA A 183       6.973  46.094   7.957  1.00 91.75           C  
ATOM   1491  O   ALA A 183       9.898  46.219   6.496  1.00 91.75           O  
ATOM   1492  N   MET A 184       8.359  47.469   5.469  1.00 92.81           N  
ATOM   1493  CA  MET A 184       9.008  47.344   4.168  1.00 92.81           C  
ATOM   1494  C   MET A 184      10.320  48.094   4.141  1.00 92.81           C  
ATOM   1495  CB  MET A 184       8.086  47.844   3.053  1.00 92.81           C  
ATOM   1496  O   MET A 184      11.297  47.656   3.520  1.00 92.81           O  
ATOM   1497  CG  MET A 184       8.398  47.250   1.688  1.00 92.81           C  
ATOM   1498  SD  MET A 184       8.141  45.406   1.635  1.00 92.81           S  
ATOM   1499  CE  MET A 184       8.688  45.062  -0.056  1.00 92.81           C  
ATOM   1500  N   GLU A 185      10.367  49.156   4.820  1.00 92.94           N  
ATOM   1501  CA  GLU A 185      11.594  49.938   4.914  1.00 92.94           C  
ATOM   1502  C   GLU A 185      12.695  49.156   5.633  1.00 92.94           C  
ATOM   1503  CB  GLU A 185      11.336  51.281   5.637  1.00 92.94           C  
ATOM   1504  O   GLU A 185      13.852  49.188   5.215  1.00 92.94           O  
ATOM   1505  CG  GLU A 185      10.422  52.219   4.875  1.00 92.94           C  
ATOM   1506  CD  GLU A 185      10.305  53.594   5.516  1.00 92.94           C  
ATOM   1507  OE1 GLU A 185      10.070  54.594   4.793  1.00 92.94           O  
ATOM   1508  OE2 GLU A 185      10.461  53.688   6.754  1.00 92.94           O  
ATOM   1509  N   LEU A 186      12.266  48.469   6.633  1.00 89.94           N  
ATOM   1510  CA  LEU A 186      13.219  47.688   7.402  1.00 89.94           C  
ATOM   1511  C   LEU A 186      13.734  46.500   6.586  1.00 89.94           C  
ATOM   1512  CB  LEU A 186      12.570  47.188   8.695  1.00 89.94           C  
ATOM   1513  O   LEU A 186      14.922  46.156   6.660  1.00 89.94           O  
ATOM   1514  CG  LEU A 186      12.422  48.188   9.828  1.00 89.94           C  
ATOM   1515  CD1 LEU A 186      11.430  47.688  10.867  1.00 89.94           C  
ATOM   1516  CD2 LEU A 186      13.781  48.500  10.469  1.00 89.94           C  
ATOM   1517  N   LEU A 187      12.812  45.938   5.832  1.00 91.69           N  
ATOM   1518  CA  LEU A 187      13.180  44.781   5.035  1.00 91.69           C  
ATOM   1519  C   LEU A 187      14.156  45.156   3.928  1.00 91.69           C  
ATOM   1520  CB  LEU A 187      11.930  44.125   4.426  1.00 91.69           C  
ATOM   1521  O   LEU A 187      15.117  44.438   3.668  1.00 91.69           O  
ATOM   1522  CG  LEU A 187      12.164  42.906   3.512  1.00 91.69           C  
ATOM   1523  CD1 LEU A 187      12.617  41.719   4.328  1.00 91.69           C  
ATOM   1524  CD2 LEU A 187      10.906  42.594   2.717  1.00 91.69           C  
ATOM   1525  N   THR A 188      13.945  46.250   3.281  1.00 91.31           N  
ATOM   1526  CA  THR A 188      14.742  46.656   2.123  1.00 91.31           C  
ATOM   1527  C   THR A 188      15.945  47.500   2.551  1.00 91.31           C  
ATOM   1528  CB  THR A 188      13.898  47.438   1.100  1.00 91.31           C  
ATOM   1529  O   THR A 188      16.922  47.625   1.812  1.00 91.31           O  
ATOM   1530  CG2 THR A 188      12.742  46.594   0.578  1.00 91.31           C  
ATOM   1531  OG1 THR A 188      13.375  48.625   1.723  1.00 91.31           O  
ATOM   1532  N   GLY A 189      15.844  48.094   3.756  1.00 89.56           N  
ATOM   1533  CA  GLY A 189      16.891  48.969   4.234  1.00 89.56           C  
ATOM   1534  C   GLY A 189      16.812  50.375   3.646  1.00 89.56           C  
ATOM   1535  O   GLY A 189      17.719  51.188   3.818  1.00 89.56           O  
ATOM   1536  N   LYS A 190      15.781  50.656   2.869  1.00 91.69           N  
ATOM   1537  CA  LYS A 190      15.570  51.938   2.236  1.00 91.69           C  
ATOM   1538  C   LYS A 190      14.312  52.625   2.775  1.00 91.69           C  
ATOM   1539  CB  LYS A 190      15.477  51.812   0.718  1.00 91.69           C  
ATOM   1540  O   LYS A 190      13.352  51.938   3.145  1.00 91.69           O  
ATOM   1541  CG  LYS A 190      16.719  51.219   0.074  1.00 91.69           C  
ATOM   1542  CD  LYS A 190      16.594  51.156  -1.441  1.00 91.69           C  
ATOM   1543  CE  LYS A 190      17.844  50.594  -2.090  1.00 91.69           C  
ATOM   1544  NZ  LYS A 190      17.828  50.750  -3.574  1.00 91.69           N  
ATOM   1545  N   SER A 191      14.367  53.906   2.900  1.00 91.38           N  
ATOM   1546  CA  SER A 191      13.195  54.625   3.334  1.00 91.38           C  
ATOM   1547  C   SER A 191      12.125  54.656   2.248  1.00 91.38           C  
ATOM   1548  CB  SER A 191      13.578  56.062   3.721  1.00 91.38           C  
ATOM   1549  O   SER A 191      12.422  54.438   1.074  1.00 91.38           O  
ATOM   1550  OG  SER A 191      13.992  56.812   2.580  1.00 91.38           O  
ATOM   1551  N   GLU A 192      10.844  54.875   2.691  1.00 90.69           N  
ATOM   1552  CA  GLU A 192       9.734  54.938   1.740  1.00 90.69           C  
ATOM   1553  C   GLU A 192      10.047  55.906   0.604  1.00 90.69           C  
ATOM   1554  CB  GLU A 192       8.445  55.375   2.447  1.00 90.69           C  
ATOM   1555  O   GLU A 192       9.797  55.625  -0.564  1.00 90.69           O  
ATOM   1556  CG  GLU A 192       7.227  55.406   1.532  1.00 90.69           C  
ATOM   1557  CD  GLU A 192       5.977  55.938   2.215  1.00 90.69           C  
ATOM   1558  OE1 GLU A 192       4.871  55.812   1.640  1.00 90.69           O  
ATOM   1559  OE2 GLU A 192       6.105  56.469   3.334  1.00 90.69           O  
ATOM   1560  N   LYS A 193      10.648  57.094   0.910  1.00 90.25           N  
ATOM   1561  CA  LYS A 193      10.961  58.125  -0.089  1.00 90.25           C  
ATOM   1562  C   LYS A 193      11.977  57.594  -1.104  1.00 90.25           C  
ATOM   1563  CB  LYS A 193      11.484  59.375   0.583  1.00 90.25           C  
ATOM   1564  O   LYS A 193      11.930  57.969  -2.279  1.00 90.25           O  
ATOM   1565  CG  LYS A 193      10.414  60.188   1.315  1.00 90.25           C  
ATOM   1566  CD  LYS A 193      10.977  61.469   1.882  1.00 90.25           C  
ATOM   1567  CE  LYS A 193       9.922  62.250   2.643  1.00 90.25           C  
ATOM   1568  NZ  LYS A 193      10.477  63.500   3.236  1.00 90.25           N  
ATOM   1569  N   GLN A 194      12.883  56.719  -0.634  1.00 91.31           N  
ATOM   1570  CA  GLN A 194      13.906  56.156  -1.513  1.00 91.31           C  
ATOM   1571  C   GLN A 194      13.336  55.000  -2.367  1.00 91.31           C  
ATOM   1572  CB  GLN A 194      15.102  55.625  -0.698  1.00 91.31           C  
ATOM   1573  O   GLN A 194      13.812  54.781  -3.480  1.00 91.31           O  
ATOM   1574  CG  GLN A 194      15.914  56.750  -0.050  1.00 91.31           C  
ATOM   1575  CD  GLN A 194      17.031  56.219   0.839  1.00 91.31           C  
ATOM   1576  NE2 GLN A 194      18.031  57.062   1.094  1.00 91.31           N  
ATOM   1577  OE1 GLN A 194      16.984  55.062   1.294  1.00 91.31           O  
ATOM   1578  N   LEU A 195      12.352  54.375  -1.812  1.00 91.69           N  
ATOM   1579  CA  LEU A 195      11.789  53.219  -2.484  1.00 91.69           C  
ATOM   1580  C   LEU A 195      10.828  53.625  -3.592  1.00 91.69           C  
ATOM   1581  CB  LEU A 195      11.070  52.312  -1.479  1.00 91.69           C  
ATOM   1582  O   LEU A 195      10.703  52.938  -4.602  1.00 91.69           O  
ATOM   1583  CG  LEU A 195      11.898  51.188  -0.855  1.00 91.69           C  
ATOM   1584  CD1 LEU A 195      11.320  50.781   0.499  1.00 91.69           C  
ATOM   1585  CD2 LEU A 195      11.961  50.000  -1.790  1.00 91.69           C  
ATOM   1586  N   VAL A 196      10.227  54.750  -3.416  1.00 90.00           N  
ATOM   1587  CA  VAL A 196       9.234  55.219  -4.383  1.00 90.00           C  
ATOM   1588  C   VAL A 196       9.898  55.438  -5.742  1.00 90.00           C  
ATOM   1589  CB  VAL A 196       8.555  56.531  -3.914  1.00 90.00           C  
ATOM   1590  O   VAL A 196      10.969  56.062  -5.832  1.00 90.00           O  
ATOM   1591  CG1 VAL A 196       7.637  57.094  -5.000  1.00 90.00           C  
ATOM   1592  CG2 VAL A 196       7.781  56.281  -2.621  1.00 90.00           C  
ATOM   1593  N   HIS A 197       9.391  54.875  -6.801  1.00 89.50           N  
ATOM   1594  CA  HIS A 197       9.781  54.969  -8.203  1.00 89.50           C  
ATOM   1595  C   HIS A 197      10.875  53.938  -8.531  1.00 89.50           C  
ATOM   1596  CB  HIS A 197      10.242  56.375  -8.555  1.00 89.50           C  
ATOM   1597  O   HIS A 197      11.445  53.969  -9.617  1.00 89.50           O  
ATOM   1598  CG  HIS A 197       9.195  57.406  -8.352  1.00 89.50           C  
ATOM   1599  CD2 HIS A 197       9.188  58.531  -7.582  1.00 89.50           C  
ATOM   1600  ND1 HIS A 197       7.969  57.375  -8.977  1.00 89.50           N  
ATOM   1601  CE1 HIS A 197       7.250  58.438  -8.609  1.00 89.50           C  
ATOM   1602  NE2 HIS A 197       7.969  59.156  -7.762  1.00 89.50           N  
ATOM   1603  N   LEU A 198      11.266  53.094  -7.555  1.00 91.88           N  
ATOM   1604  CA  LEU A 198      12.203  52.000  -7.836  1.00 91.88           C  
ATOM   1605  C   LEU A 198      11.461  50.750  -8.273  1.00 91.88           C  
ATOM   1606  CB  LEU A 198      13.062  51.688  -6.605  1.00 91.88           C  
ATOM   1607  O   LEU A 198      10.281  50.562  -7.957  1.00 91.88           O  
ATOM   1608  CG  LEU A 198      14.047  52.781  -6.180  1.00 91.88           C  
ATOM   1609  CD1 LEU A 198      14.711  52.406  -4.859  1.00 91.88           C  
ATOM   1610  CD2 LEU A 198      15.086  53.031  -7.266  1.00 91.88           C  
ATOM   1611  N   LYS A 199      12.117  49.938  -9.055  1.00 92.62           N  
ATOM   1612  CA  LYS A 199      11.570  48.656  -9.516  1.00 92.62           C  
ATOM   1613  C   LYS A 199      12.086  47.500  -8.656  1.00 92.62           C  
ATOM   1614  CB  LYS A 199      11.922  48.438 -10.984  1.00 92.62           C  
ATOM   1615  O   LYS A 199      13.133  47.625  -8.008  1.00 92.62           O  
ATOM   1616  CG  LYS A 199      11.266  49.406 -11.938  1.00 92.62           C  
ATOM   1617  CD  LYS A 199      11.562  49.062 -13.391  1.00 92.62           C  
ATOM   1618  CE  LYS A 199      10.875  50.031 -14.352  1.00 92.62           C  
ATOM   1619  NZ  LYS A 199      11.086  49.625 -15.781  1.00 92.62           N  
ATOM   1620  N   PRO A 200      11.359  46.406  -8.648  1.00 92.00           N  
ATOM   1621  CA  PRO A 200      11.773  45.281  -7.824  1.00 92.00           C  
ATOM   1622  C   PRO A 200      13.195  44.812  -8.125  1.00 92.00           C  
ATOM   1623  CB  PRO A 200      10.758  44.188  -8.188  1.00 92.00           C  
ATOM   1624  O   PRO A 200      13.914  44.375  -7.223  1.00 92.00           O  
ATOM   1625  CG  PRO A 200       9.578  44.938  -8.727  1.00 92.00           C  
ATOM   1626  CD  PRO A 200      10.055  46.219  -9.305  1.00 92.00           C  
ATOM   1627  N   ALA A 201      13.594  44.969  -9.305  1.00 90.50           N  
ATOM   1628  CA  ALA A 201      14.938  44.562  -9.703  1.00 90.50           C  
ATOM   1629  C   ALA A 201      16.000  45.406  -9.000  1.00 90.50           C  
ATOM   1630  CB  ALA A 201      15.102  44.656 -11.211  1.00 90.50           C  
ATOM   1631  O   ALA A 201      17.125  44.938  -8.797  1.00 90.50           O  
ATOM   1632  N   ASP A 202      15.578  46.594  -8.578  1.00 90.69           N  
ATOM   1633  CA  ASP A 202      16.516  47.531  -7.949  1.00 90.69           C  
ATOM   1634  C   ASP A 202      16.516  47.344  -6.430  1.00 90.69           C  
ATOM   1635  CB  ASP A 202      16.156  48.969  -8.312  1.00 90.69           C  
ATOM   1636  O   ASP A 202      17.375  47.906  -5.742  1.00 90.69           O  
ATOM   1637  CG  ASP A 202      16.156  49.219  -9.805  1.00 90.69           C  
ATOM   1638  OD1 ASP A 202      17.016  48.625 -10.516  1.00 90.69           O  
ATOM   1639  OD2 ASP A 202      15.312  50.000 -10.273  1.00 90.69           O  
ATOM   1640  N   VAL A 203      15.594  46.625  -5.914  1.00 90.69           N  
ATOM   1641  CA  VAL A 203      15.398  46.594  -4.469  1.00 90.69           C  
ATOM   1642  C   VAL A 203      15.766  45.188  -3.941  1.00 90.69           C  
ATOM   1643  CB  VAL A 203      13.938  46.938  -4.082  1.00 90.69           C  
ATOM   1644  O   VAL A 203      16.406  45.062  -2.896  1.00 90.69           O  
ATOM   1645  CG1 VAL A 203      13.750  46.844  -2.566  1.00 90.69           C  
ATOM   1646  CG2 VAL A 203      13.562  48.312  -4.609  1.00 90.69           C  
ATOM   1647  N   TYR A 204      15.391  44.219  -4.734  1.00 90.56           N  
ATOM   1648  CA  TYR A 204      15.547  42.844  -4.250  1.00 90.56           C  
ATOM   1649  C   TYR A 204      16.719  42.156  -4.934  1.00 90.56           C  
ATOM   1650  CB  TYR A 204      14.266  42.031  -4.484  1.00 90.56           C  
ATOM   1651  O   TYR A 204      17.250  42.656  -5.926  1.00 90.56           O  
ATOM   1652  CG  TYR A 204      13.047  42.656  -3.832  1.00 90.56           C  
ATOM   1653  CD1 TYR A 204      12.930  42.688  -2.445  1.00 90.56           C  
ATOM   1654  CD2 TYR A 204      12.000  43.156  -4.602  1.00 90.56           C  
ATOM   1655  CE1 TYR A 204      11.805  43.250  -1.840  1.00 90.56           C  
ATOM   1656  CE2 TYR A 204      10.875  43.688  -4.008  1.00 90.56           C  
ATOM   1657  OH  TYR A 204       9.672  44.312  -2.035  1.00 90.56           O  
ATOM   1658  CZ  TYR A 204      10.781  43.750  -2.627  1.00 90.56           C  
ATOM   1659  N   SER A 205      17.141  40.969  -4.375  1.00 85.69           N  
ATOM   1660  CA  SER A 205      18.094  40.094  -5.051  1.00 85.69           C  
ATOM   1661  C   SER A 205      17.547  39.594  -6.379  1.00 85.69           C  
ATOM   1662  CB  SER A 205      18.453  38.906  -4.156  1.00 85.69           C  
ATOM   1663  O   SER A 205      16.328  39.562  -6.582  1.00 85.69           O  
ATOM   1664  OG  SER A 205      17.344  38.062  -3.967  1.00 85.69           O  
ATOM   1665  N   PRO A 206      18.391  39.250  -7.293  1.00 88.12           N  
ATOM   1666  CA  PRO A 206      17.922  38.844  -8.617  1.00 88.12           C  
ATOM   1667  C   PRO A 206      16.922  37.719  -8.570  1.00 88.12           C  
ATOM   1668  CB  PRO A 206      19.203  38.438  -9.328  1.00 88.12           C  
ATOM   1669  O   PRO A 206      15.938  37.688  -9.320  1.00 88.12           O  
ATOM   1670  CG  PRO A 206      20.312  38.938  -8.469  1.00 88.12           C  
ATOM   1671  CD  PRO A 206      19.750  39.281  -7.117  1.00 88.12           C  
ATOM   1672  N   GLU A 207      17.203  36.812  -7.734  1.00 84.44           N  
ATOM   1673  CA  GLU A 207      16.281  35.688  -7.641  1.00 84.44           C  
ATOM   1674  C   GLU A 207      14.930  36.094  -7.082  1.00 84.44           C  
ATOM   1675  CB  GLU A 207      16.891  34.562  -6.770  1.00 84.44           C  
ATOM   1676  O   GLU A 207      13.891  35.719  -7.621  1.00 84.44           O  
ATOM   1677  CG  GLU A 207      17.844  33.656  -7.520  1.00 84.44           C  
ATOM   1678  CD  GLU A 207      18.719  32.812  -6.598  1.00 84.44           C  
ATOM   1679  OE1 GLU A 207      19.562  32.031  -7.102  1.00 84.44           O  
ATOM   1680  OE2 GLU A 207      18.547  32.938  -5.363  1.00 84.44           O  
ATOM   1681  N   ALA A 208      14.969  36.781  -6.047  1.00 89.19           N  
ATOM   1682  CA  ALA A 208      13.742  37.281  -5.422  1.00 89.19           C  
ATOM   1683  C   ALA A 208      12.984  38.219  -6.355  1.00 89.19           C  
ATOM   1684  CB  ALA A 208      14.047  37.969  -4.102  1.00 89.19           C  
ATOM   1685  O   ALA A 208      11.758  38.156  -6.445  1.00 89.19           O  
ATOM   1686  N   ALA A 209      13.703  39.094  -7.090  1.00 93.00           N  
ATOM   1687  CA  ALA A 209      13.102  40.062  -8.016  1.00 93.00           C  
ATOM   1688  C   ALA A 209      12.375  39.344  -9.148  1.00 93.00           C  
ATOM   1689  CB  ALA A 209      14.164  41.000  -8.570  1.00 93.00           C  
ATOM   1690  O   ALA A 209      11.289  39.750  -9.562  1.00 93.00           O  
ATOM   1691  N   ALA A 210      13.039  38.344  -9.586  1.00 89.81           N  
ATOM   1692  CA  ALA A 210      12.422  37.594 -10.680  1.00 89.81           C  
ATOM   1693  C   ALA A 210      11.062  37.031 -10.266  1.00 89.81           C  
ATOM   1694  CB  ALA A 210      13.336  36.438 -11.133  1.00 89.81           C  
ATOM   1695  O   ALA A 210      10.094  37.094 -11.031  1.00 89.81           O  
ATOM   1696  N   LYS A 211      11.016  36.500  -9.117  1.00 90.81           N  
ATOM   1697  CA  LYS A 211       9.766  35.938  -8.625  1.00 90.81           C  
ATOM   1698  C   LYS A 211       8.711  37.031  -8.414  1.00 90.81           C  
ATOM   1699  CB  LYS A 211      10.000  35.156  -7.320  1.00 90.81           C  
ATOM   1700  O   LYS A 211       7.535  36.812  -8.719  1.00 90.81           O  
ATOM   1701  CG  LYS A 211       8.961  34.094  -7.035  1.00 90.81           C  
ATOM   1702  CD  LYS A 211       9.469  33.062  -6.023  1.00 90.81           C  
ATOM   1703  CE  LYS A 211       8.414  32.031  -5.703  1.00 90.81           C  
ATOM   1704  NZ  LYS A 211       8.945  30.969  -4.785  1.00 90.81           N  
ATOM   1705  N   VAL A 212       9.109  38.125  -7.906  1.00 91.88           N  
ATOM   1706  CA  VAL A 212       8.203  39.250  -7.652  1.00 91.88           C  
ATOM   1707  C   VAL A 212       7.629  39.750  -8.969  1.00 91.88           C  
ATOM   1708  CB  VAL A 212       8.914  40.406  -6.898  1.00 91.88           C  
ATOM   1709  O   VAL A 212       6.426  40.000  -9.078  1.00 91.88           O  
ATOM   1710  CG1 VAL A 212       8.039  41.656  -6.875  1.00 91.88           C  
ATOM   1711  CG2 VAL A 212       9.273  39.969  -5.480  1.00 91.88           C  
ATOM   1712  N   ILE A 213       8.477  39.875  -9.945  1.00 91.06           N  
ATOM   1713  CA  ILE A 213       8.055  40.406 -11.242  1.00 91.06           C  
ATOM   1714  C   ILE A 213       7.070  39.438 -11.891  1.00 91.06           C  
ATOM   1715  CB  ILE A 213       9.258  40.656 -12.180  1.00 91.06           C  
ATOM   1716  O   ILE A 213       6.055  39.844 -12.453  1.00 91.06           O  
ATOM   1717  CG1 ILE A 213      10.125  41.781 -11.648  1.00 91.06           C  
ATOM   1718  CG2 ILE A 213       8.781  40.938 -13.609  1.00 91.06           C  
ATOM   1719  CD1 ILE A 213      11.461  41.938 -12.352  1.00 91.06           C  
ATOM   1720  N   GLU A 214       7.426  38.250 -11.750  1.00 90.06           N  
ATOM   1721  CA  GLU A 214       6.551  37.219 -12.312  1.00 90.06           C  
ATOM   1722  C   GLU A 214       5.160  37.281 -11.688  1.00 90.06           C  
ATOM   1723  CB  GLU A 214       7.160  35.844 -12.125  1.00 90.06           C  
ATOM   1724  O   GLU A 214       4.152  37.219 -12.391  1.00 90.06           O  
ATOM   1725  CG  GLU A 214       6.363  34.719 -12.789  1.00 90.06           C  
ATOM   1726  CD  GLU A 214       6.812  33.344 -12.367  1.00 90.06           C  
ATOM   1727  OE1 GLU A 214       6.129  32.344 -12.711  1.00 90.06           O  
ATOM   1728  OE2 GLU A 214       7.859  33.219 -11.688  1.00 90.06           O  
ATOM   1729  N   THR A 215       5.156  37.312 -10.430  1.00 91.75           N  
ATOM   1730  CA  THR A 215       3.875  37.344  -9.727  1.00 91.75           C  
ATOM   1731  C   THR A 215       3.121  38.625  -9.992  1.00 91.75           C  
ATOM   1732  CB  THR A 215       4.070  37.156  -8.211  1.00 91.75           C  
ATOM   1733  O   THR A 215       1.890  38.656 -10.055  1.00 91.75           O  
ATOM   1734  CG2 THR A 215       4.617  35.781  -7.887  1.00 91.75           C  
ATOM   1735  OG1 THR A 215       4.992  38.156  -7.730  1.00 91.75           O  
ATOM   1736  N   ASP A 216       3.771  39.750 -10.156  1.00 91.12           N  
ATOM   1737  CA  ASP A 216       3.129  41.000 -10.508  1.00 91.12           C  
ATOM   1738  C   ASP A 216       2.420  40.906 -11.859  1.00 91.12           C  
ATOM   1739  CB  ASP A 216       4.156  42.156 -10.539  1.00 91.12           C  
ATOM   1740  O   ASP A 216       1.282  41.375 -12.000  1.00 91.12           O  
ATOM   1741  CG  ASP A 216       4.559  42.625  -9.156  1.00 91.12           C  
ATOM   1742  OD1 ASP A 216       4.055  42.062  -8.148  1.00 91.12           O  
ATOM   1743  OD2 ASP A 216       5.383  43.562  -9.062  1.00 91.12           O  
ATOM   1744  N   GLU A 217       3.168  40.344 -12.727  1.00 89.12           N  
ATOM   1745  CA  GLU A 217       2.600  40.188 -14.062  1.00 89.12           C  
ATOM   1746  C   GLU A 217       1.334  39.312 -14.031  1.00 89.12           C  
ATOM   1747  CB  GLU A 217       3.625  39.562 -15.016  1.00 89.12           C  
ATOM   1748  O   GLU A 217       0.361  39.625 -14.727  1.00 89.12           O  
ATOM   1749  CG  GLU A 217       4.531  40.594 -15.688  1.00 89.12           C  
ATOM   1750  CD  GLU A 217       5.516  39.969 -16.656  1.00 89.12           C  
ATOM   1751  OE1 GLU A 217       6.297  40.688 -17.297  1.00 89.12           O  
ATOM   1752  OE2 GLU A 217       5.508  38.719 -16.797  1.00 89.12           O  
ATOM   1753  N   LYS A 218       1.363  38.406 -13.273  1.00 89.06           N  
ATOM   1754  CA  LYS A 218       0.197  37.531 -13.164  1.00 89.06           C  
ATOM   1755  C   LYS A 218      -1.000  38.281 -12.594  1.00 89.06           C  
ATOM   1756  CB  LYS A 218       0.517  36.312 -12.289  1.00 89.06           C  
ATOM   1757  O   LYS A 218      -2.129  38.125 -13.055  1.00 89.06           O  
ATOM   1758  CG  LYS A 218       1.262  35.219 -13.023  1.00 89.06           C  
ATOM   1759  CD  LYS A 218       1.485  34.000 -12.125  1.00 89.06           C  
ATOM   1760  CE  LYS A 218       2.281  32.906 -12.836  1.00 89.06           C  
ATOM   1761  NZ  LYS A 218       2.619  31.781 -11.922  1.00 89.06           N  
ATOM   1762  N   VAL A 219      -0.734  39.031 -11.641  1.00 89.62           N  
ATOM   1763  CA  VAL A 219      -1.804  39.812 -11.023  1.00 89.62           C  
ATOM   1764  C   VAL A 219      -2.336  40.844 -12.008  1.00 89.62           C  
ATOM   1765  CB  VAL A 219      -1.324  40.500  -9.727  1.00 89.62           C  
ATOM   1766  O   VAL A 219      -3.549  41.062 -12.117  1.00 89.62           O  
ATOM   1767  CG1 VAL A 219      -2.395  41.469  -9.203  1.00 89.62           C  
ATOM   1768  CG2 VAL A 219      -0.957  39.469  -8.664  1.00 89.62           C  
ATOM   1769  N   PHE A 220      -1.490  41.500 -12.781  1.00 87.19           N  
ATOM   1770  CA  PHE A 220      -1.899  42.500 -13.742  1.00 87.19           C  
ATOM   1771  C   PHE A 220      -2.609  41.875 -14.930  1.00 87.19           C  
ATOM   1772  CB  PHE A 220      -0.688  43.312 -14.219  1.00 87.19           C  
ATOM   1773  O   PHE A 220      -3.590  42.438 -15.438  1.00 87.19           O  
ATOM   1774  CG  PHE A 220      -0.189  44.312 -13.211  1.00 87.19           C  
ATOM   1775  CD1 PHE A 220      -1.062  45.219 -12.609  1.00 87.19           C  
ATOM   1776  CD2 PHE A 220       1.155  44.375 -12.867  1.00 87.19           C  
ATOM   1777  CE1 PHE A 220      -0.603  46.156 -11.680  1.00 87.19           C  
ATOM   1778  CE2 PHE A 220       1.622  45.281 -11.930  1.00 87.19           C  
ATOM   1779  CZ  PHE A 220       0.742  46.188 -11.344  1.00 87.19           C  
ATOM   1780  N   ARG A 221      -2.082  40.781 -15.328  1.00 84.12           N  
ATOM   1781  CA  ARG A 221      -2.645  40.125 -16.500  1.00 84.12           C  
ATOM   1782  C   ARG A 221      -4.012  39.531 -16.203  1.00 84.12           C  
ATOM   1783  CB  ARG A 221      -1.697  39.031 -17.031  1.00 84.12           C  
ATOM   1784  O   ARG A 221      -4.945  39.656 -16.984  1.00 84.12           O  
ATOM   1785  CG  ARG A 221      -0.818  39.500 -18.188  1.00 84.12           C  
ATOM   1786  CD  ARG A 221       0.012  38.344 -18.750  1.00 84.12           C  
ATOM   1787  NE  ARG A 221       1.037  38.844 -19.672  1.00 84.12           N  
ATOM   1788  NH1 ARG A 221       1.995  36.750 -20.000  1.00 84.12           N  
ATOM   1789  NH2 ARG A 221       2.842  38.594 -21.062  1.00 84.12           N  
ATOM   1790  CZ  ARG A 221       1.955  38.062 -20.250  1.00 84.12           C  
ATOM   1791  N   HIS A 222      -4.133  38.938 -15.070  1.00 84.31           N  
ATOM   1792  CA  HIS A 222      -5.352  38.188 -14.781  1.00 84.31           C  
ATOM   1793  C   HIS A 222      -6.266  38.969 -13.836  1.00 84.31           C  
ATOM   1794  CB  HIS A 222      -5.020  36.844 -14.188  1.00 84.31           C  
ATOM   1795  O   HIS A 222      -7.434  38.625 -13.672  1.00 84.31           O  
ATOM   1796  CG  HIS A 222      -4.215  35.969 -15.094  1.00 84.31           C  
ATOM   1797  CD2 HIS A 222      -4.594  35.031 -16.000  1.00 84.31           C  
ATOM   1798  ND1 HIS A 222      -2.836  36.000 -15.133  1.00 84.31           N  
ATOM   1799  CE1 HIS A 222      -2.404  35.125 -16.031  1.00 84.31           C  
ATOM   1800  NE2 HIS A 222      -3.451  34.531 -16.562  1.00 84.31           N  
ATOM   1801  N   ASN A 223      -5.895  39.969 -13.258  1.00 82.75           N  
ATOM   1802  CA  ASN A 223      -6.641  40.812 -12.344  1.00 82.75           C  
ATOM   1803  C   ASN A 223      -7.227  40.031 -11.180  1.00 82.75           C  
ATOM   1804  CB  ASN A 223      -7.750  41.562 -13.086  1.00 82.75           C  
ATOM   1805  O   ASN A 223      -8.383  40.219 -10.812  1.00 82.75           O  
ATOM   1806  CG  ASN A 223      -7.809  43.031 -12.734  1.00 82.75           C  
ATOM   1807  ND2 ASN A 223      -8.891  43.719 -13.125  1.00 82.75           N  
ATOM   1808  OD1 ASN A 223      -6.891  43.562 -12.109  1.00 82.75           O  
ATOM   1809  N   VAL A 224      -6.465  39.125 -10.758  1.00 83.81           N  
ATOM   1810  CA  VAL A 224      -6.887  38.281  -9.633  1.00 83.81           C  
ATOM   1811  C   VAL A 224      -5.844  38.375  -8.516  1.00 83.81           C  
ATOM   1812  CB  VAL A 224      -7.113  36.812 -10.055  1.00 83.81           C  
ATOM   1813  O   VAL A 224      -4.680  38.688  -8.773  1.00 83.81           O  
ATOM   1814  CG1 VAL A 224      -8.172  36.156  -9.180  1.00 83.81           C  
ATOM   1815  CG2 VAL A 224      -7.520  36.750 -11.531  1.00 83.81           C  
ATOM   1816  N   SER A 225      -6.328  38.094  -7.316  1.00 88.00           N  
ATOM   1817  CA  SER A 225      -5.422  38.094  -6.172  1.00 88.00           C  
ATOM   1818  C   SER A 225      -4.562  36.812  -6.168  1.00 88.00           C  
ATOM   1819  CB  SER A 225      -6.211  38.188  -4.863  1.00 88.00           C  
ATOM   1820  O   SER A 225      -4.996  35.781  -6.637  1.00 88.00           O  
ATOM   1821  OG  SER A 225      -7.035  37.031  -4.688  1.00 88.00           O  
ATOM   1822  N   LEU A 226      -3.357  37.031  -5.773  1.00 87.69           N  
ATOM   1823  CA  LEU A 226      -2.400  35.938  -5.734  1.00 87.69           C  
ATOM   1824  C   LEU A 226      -1.706  35.875  -4.379  1.00 87.69           C  
ATOM   1825  CB  LEU A 226      -1.361  36.094  -6.848  1.00 87.69           C  
ATOM   1826  O   LEU A 226      -1.301  36.906  -3.832  1.00 87.69           O  
ATOM   1827  CG  LEU A 226      -0.474  34.875  -7.117  1.00 87.69           C  
ATOM   1828  CD1 LEU A 226      -0.868  34.219  -8.430  1.00 87.69           C  
ATOM   1829  CD2 LEU A 226       0.997  35.281  -7.133  1.00 87.69           C  
ATOM   1830  N   THR A 227      -1.716  34.656  -3.842  1.00 91.38           N  
ATOM   1831  CA  THR A 227      -0.987  34.406  -2.602  1.00 91.38           C  
ATOM   1832  C   THR A 227       0.152  33.438  -2.820  1.00 91.38           C  
ATOM   1833  CB  THR A 227      -1.922  33.875  -1.495  1.00 91.38           C  
ATOM   1834  O   THR A 227      -0.042  32.375  -3.438  1.00 91.38           O  
ATOM   1835  CG2 THR A 227      -1.213  33.844  -0.145  1.00 91.38           C  
ATOM   1836  OG1 THR A 227      -3.066  34.750  -1.400  1.00 91.38           O  
ATOM   1837  N   TYR A 228       1.303  33.875  -2.352  1.00 88.81           N  
ATOM   1838  CA  TYR A 228       2.451  33.000  -2.504  1.00 88.81           C  
ATOM   1839  C   TYR A 228       3.457  33.219  -1.380  1.00 88.81           C  
ATOM   1840  CB  TYR A 228       3.129  33.219  -3.859  1.00 88.81           C  
ATOM   1841  O   TYR A 228       3.416  34.219  -0.685  1.00 88.81           O  
ATOM   1842  CG  TYR A 228       3.709  34.594  -4.027  1.00 88.81           C  
ATOM   1843  CD1 TYR A 228       2.896  35.688  -4.352  1.00 88.81           C  
ATOM   1844  CD2 TYR A 228       5.070  34.844  -3.859  1.00 88.81           C  
ATOM   1845  CE1 TYR A 228       3.428  36.969  -4.508  1.00 88.81           C  
ATOM   1846  CE2 TYR A 228       5.613  36.094  -4.012  1.00 88.81           C  
ATOM   1847  OH  TYR A 228       5.316  38.438  -4.492  1.00 88.81           O  
ATOM   1848  CZ  TYR A 228       4.785  37.156  -4.336  1.00 88.81           C  
ATOM   1849  N   GLU A 229       4.348  32.219  -1.204  1.00 90.06           N  
ATOM   1850  CA  GLU A 229       5.418  32.312  -0.215  1.00 90.06           C  
ATOM   1851  C   GLU A 229       6.758  32.594  -0.875  1.00 90.06           C  
ATOM   1852  CB  GLU A 229       5.516  31.000   0.586  1.00 90.06           C  
ATOM   1853  O   GLU A 229       7.043  32.125  -1.971  1.00 90.06           O  
ATOM   1854  CG  GLU A 229       4.262  30.672   1.383  1.00 90.06           C  
ATOM   1855  CD  GLU A 229       4.355  29.359   2.137  1.00 90.06           C  
ATOM   1856  OE1 GLU A 229       3.355  28.938   2.770  1.00 90.06           O  
ATOM   1857  OE2 GLU A 229       5.438  28.734   2.098  1.00 90.06           O  
ATOM   1858  N   GLN A 230       7.500  33.500  -0.135  1.00 89.69           N  
ATOM   1859  CA  GLN A 230       8.789  33.875  -0.713  1.00 89.69           C  
ATOM   1860  C   GLN A 230       9.797  34.219   0.374  1.00 89.69           C  
ATOM   1861  CB  GLN A 230       8.625  35.031  -1.688  1.00 89.69           C  
ATOM   1862  O   GLN A 230       9.453  34.906   1.345  1.00 89.69           O  
ATOM   1863  CG  GLN A 230       9.914  35.406  -2.400  1.00 89.69           C  
ATOM   1864  CD  GLN A 230       9.680  36.344  -3.566  1.00 89.69           C  
ATOM   1865  NE2 GLN A 230      10.742  36.656  -4.301  1.00 89.69           N  
ATOM   1866  OE1 GLN A 230       8.555  36.812  -3.805  1.00 89.69           O  
ATOM   1867  N   TRP A 231      11.055  33.688   0.112  1.00 87.50           N  
ATOM   1868  CA  TRP A 231      12.156  34.062   0.996  1.00 87.50           C  
ATOM   1869  C   TRP A 231      12.766  35.375   0.576  1.00 87.50           C  
ATOM   1870  CB  TRP A 231      13.227  32.969   1.002  1.00 87.50           C  
ATOM   1871  O   TRP A 231      13.070  35.594  -0.602  1.00 87.50           O  
ATOM   1872  CG  TRP A 231      12.820  31.703   1.712  1.00 87.50           C  
ATOM   1873  CD1 TRP A 231      12.164  30.625   1.174  1.00 87.50           C  
ATOM   1874  CD2 TRP A 231      13.031  31.391   3.094  1.00 87.50           C  
ATOM   1875  CE2 TRP A 231      12.477  30.109   3.324  1.00 87.50           C  
ATOM   1876  CE3 TRP A 231      13.633  32.094   4.160  1.00 87.50           C  
ATOM   1877  NE1 TRP A 231      11.953  29.672   2.139  1.00 87.50           N  
ATOM   1878  CH2 TRP A 231      13.102  30.188   5.605  1.00 87.50           C  
ATOM   1879  CZ2 TRP A 231      12.508  29.500   4.578  1.00 87.50           C  
ATOM   1880  CZ3 TRP A 231      13.664  31.469   5.406  1.00 87.50           C  
ATOM   1881  N   LEU A 232      12.898  36.375   1.465  1.00 90.88           N  
ATOM   1882  CA  LEU A 232      13.500  37.656   1.218  1.00 90.88           C  
ATOM   1883  C   LEU A 232      14.656  37.938   2.184  1.00 90.88           C  
ATOM   1884  CB  LEU A 232      12.453  38.781   1.347  1.00 90.88           C  
ATOM   1885  O   LEU A 232      14.672  37.375   3.291  1.00 90.88           O  
ATOM   1886  CG  LEU A 232      11.297  38.750   0.351  1.00 90.88           C  
ATOM   1887  CD1 LEU A 232      10.203  39.719   0.762  1.00 90.88           C  
ATOM   1888  CD2 LEU A 232      11.789  39.031  -1.060  1.00 90.88           C  
ATOM   1889  N   ASP A 233      15.500  38.719   1.726  1.00 87.62           N  
ATOM   1890  CA  ASP A 233      16.703  38.969   2.510  1.00 87.62           C  
ATOM   1891  C   ASP A 233      16.672  40.375   3.121  1.00 87.62           C  
ATOM   1892  CB  ASP A 233      17.953  38.812   1.646  1.00 87.62           C  
ATOM   1893  O   ASP A 233      16.344  41.344   2.434  1.00 87.62           O  
ATOM   1894  CG  ASP A 233      18.078  37.438   1.037  1.00 87.62           C  
ATOM   1895  OD1 ASP A 233      17.891  36.438   1.759  1.00 87.62           O  
ATOM   1896  OD2 ASP A 233      18.375  37.344  -0.175  1.00 87.62           O  
ATOM   1897  N   TYR A 234      16.984  40.438   4.438  1.00 86.88           N  
ATOM   1898  CA  TYR A 234      17.203  41.719   5.082  1.00 86.88           C  
ATOM   1899  C   TYR A 234      18.594  42.250   4.750  1.00 86.88           C  
ATOM   1900  CB  TYR A 234      17.031  41.594   6.598  1.00 86.88           C  
ATOM   1901  O   TYR A 234      19.500  41.500   4.398  1.00 86.88           O  
ATOM   1902  CG  TYR A 234      15.594  41.562   7.051  1.00 86.88           C  
ATOM   1903  CD1 TYR A 234      14.906  42.719   7.355  1.00 86.88           C  
ATOM   1904  CD2 TYR A 234      14.930  40.344   7.168  1.00 86.88           C  
ATOM   1905  CE1 TYR A 234      13.578  42.688   7.773  1.00 86.88           C  
ATOM   1906  CE2 TYR A 234      13.602  40.281   7.586  1.00 86.88           C  
ATOM   1907  OH  TYR A 234      11.625  41.438   8.297  1.00 86.88           O  
ATOM   1908  CZ  TYR A 234      12.938  41.469   7.887  1.00 86.88           C  
ATOM   1909  N   PRO A 235      18.703  43.562   4.863  1.00 85.94           N  
ATOM   1910  CA  PRO A 235      20.031  44.156   4.574  1.00 85.94           C  
ATOM   1911  C   PRO A 235      21.109  43.625   5.504  1.00 85.94           C  
ATOM   1912  CB  PRO A 235      19.812  45.656   4.777  1.00 85.94           C  
ATOM   1913  O   PRO A 235      22.297  43.594   5.141  1.00 85.94           O  
ATOM   1914  CG  PRO A 235      18.359  45.781   5.059  1.00 85.94           C  
ATOM   1915  CD  PRO A 235      17.766  44.438   5.234  1.00 85.94           C  
ATOM   1916  N   ASP A 236      20.734  43.094   6.707  1.00 76.94           N  
ATOM   1917  CA  ASP A 236      21.719  42.594   7.660  1.00 76.94           C  
ATOM   1918  C   ASP A 236      22.047  41.125   7.371  1.00 76.94           C  
ATOM   1919  CB  ASP A 236      21.203  42.750   9.094  1.00 76.94           C  
ATOM   1920  O   ASP A 236      22.875  40.531   8.062  1.00 76.94           O  
ATOM   1921  CG  ASP A 236      19.844  42.062   9.305  1.00 76.94           C  
ATOM   1922  OD1 ASP A 236      19.281  41.531   8.336  1.00 76.94           O  
ATOM   1923  OD2 ASP A 236      19.344  42.125  10.445  1.00 76.94           O  
ATOM   1924  N   GLY A 237      21.453  40.500   6.332  1.00 76.56           N  
ATOM   1925  CA  GLY A 237      21.766  39.156   5.941  1.00 76.56           C  
ATOM   1926  C   GLY A 237      20.750  38.156   6.430  1.00 76.56           C  
ATOM   1927  O   GLY A 237      20.797  36.969   6.070  1.00 76.56           O  
ATOM   1928  N   ARG A 238      19.922  38.594   7.289  1.00 80.38           N  
ATOM   1929  CA  ARG A 238      18.891  37.688   7.793  1.00 80.38           C  
ATOM   1930  C   ARG A 238      17.875  37.375   6.703  1.00 80.38           C  
ATOM   1931  CB  ARG A 238      18.188  38.312   9.000  1.00 80.38           C  
ATOM   1932  O   ARG A 238      17.500  38.250   5.918  1.00 80.38           O  
ATOM   1933  CG  ARG A 238      18.984  38.219  10.297  1.00 80.38           C  
ATOM   1934  CD  ARG A 238      18.234  38.844  11.461  1.00 80.38           C  
ATOM   1935  NE  ARG A 238      19.109  39.688  12.289  1.00 80.38           N  
ATOM   1936  NH1 ARG A 238      17.469  40.281  13.805  1.00 80.38           N  
ATOM   1937  NH2 ARG A 238      19.625  41.062  14.055  1.00 80.38           N  
ATOM   1938  CZ  ARG A 238      18.734  40.344  13.383  1.00 80.38           C  
ATOM   1939  N   LYS A 239      17.578  36.094   6.543  1.00 83.25           N  
ATOM   1940  CA  LYS A 239      16.547  35.656   5.605  1.00 83.25           C  
ATOM   1941  C   LYS A 239      15.219  35.406   6.324  1.00 83.25           C  
ATOM   1942  CB  LYS A 239      16.984  34.406   4.844  1.00 83.25           C  
ATOM   1943  O   LYS A 239      15.219  34.875   7.445  1.00 83.25           O  
ATOM   1944  CG  LYS A 239      18.188  34.656   3.932  1.00 83.25           C  
ATOM   1945  CD  LYS A 239      18.453  33.438   3.053  1.00 83.25           C  
ATOM   1946  CE  LYS A 239      19.609  33.688   2.084  1.00 83.25           C  
ATOM   1947  NZ  LYS A 239      19.734  32.594   1.084  1.00 83.25           N  
ATOM   1948  N   ALA A 240      14.211  35.875   5.773  1.00 85.50           N  
ATOM   1949  CA  ALA A 240      12.883  35.656   6.328  1.00 85.50           C  
ATOM   1950  C   ALA A 240      11.914  35.156   5.250  1.00 85.50           C  
ATOM   1951  CB  ALA A 240      12.359  36.906   6.996  1.00 85.50           C  
ATOM   1952  O   ALA A 240      12.023  35.562   4.090  1.00 85.50           O  
ATOM   1953  N   CYS A 241      11.078  34.312   5.633  1.00 88.81           N  
ATOM   1954  CA  CYS A 241      10.047  33.812   4.738  1.00 88.81           C  
ATOM   1955  C   CYS A 241       8.742  34.594   4.918  1.00 88.81           C  
ATOM   1956  CB  CYS A 241       9.812  32.312   4.980  1.00 88.81           C  
ATOM   1957  O   CYS A 241       8.219  34.688   6.031  1.00 88.81           O  
ATOM   1958  SG  CYS A 241       8.805  31.531   3.709  1.00 88.81           S  
ATOM   1959  N   PHE A 242       8.203  35.094   3.738  1.00 92.06           N  
ATOM   1960  CA  PHE A 242       6.969  35.844   3.812  1.00 92.06           C  
ATOM   1961  C   PHE A 242       5.871  35.188   2.990  1.00 92.06           C  
ATOM   1962  CB  PHE A 242       7.199  37.281   3.328  1.00 92.06           C  
ATOM   1963  O   PHE A 242       6.129  34.656   1.906  1.00 92.06           O  
ATOM   1964  CG  PHE A 242       8.055  38.125   4.254  1.00 92.06           C  
ATOM   1965  CD1 PHE A 242       7.477  38.844   5.293  1.00 92.06           C  
ATOM   1966  CD2 PHE A 242       9.430  38.156   4.082  1.00 92.06           C  
ATOM   1967  CE1 PHE A 242       8.266  39.594   6.148  1.00 92.06           C  
ATOM   1968  CE2 PHE A 242      10.227  38.938   4.934  1.00 92.06           C  
ATOM   1969  CZ  PHE A 242       9.641  39.656   5.965  1.00 92.06           C  
ATOM   1970  N   GLU A 243       4.738  35.188   3.607  1.00 92.62           N  
ATOM   1971  CA  GLU A 243       3.529  34.906   2.834  1.00 92.62           C  
ATOM   1972  C   GLU A 243       2.973  36.219   2.234  1.00 92.62           C  
ATOM   1973  CB  GLU A 243       2.469  34.250   3.703  1.00 92.62           C  
ATOM   1974  O   GLU A 243       2.490  37.094   2.963  1.00 92.62           O  
ATOM   1975  CG  GLU A 243       1.217  33.844   2.941  1.00 92.62           C  
ATOM   1976  CD  GLU A 243       0.145  33.219   3.830  1.00 92.62           C  
ATOM   1977  OE1 GLU A 243      -0.057  31.984   3.779  1.00 92.62           O  
ATOM   1978  OE2 GLU A 243      -0.500  34.000   4.582  1.00 92.62           O  
ATOM   1979  N   ILE A 244       3.010  36.406   0.918  1.00 93.50           N  
ATOM   1980  CA  ILE A 244       2.660  37.656   0.270  1.00 93.50           C  
ATOM   1981  C   ILE A 244       1.350  37.500  -0.497  1.00 93.50           C  
ATOM   1982  CB  ILE A 244       3.781  38.156  -0.679  1.00 93.50           C  
ATOM   1983  O   ILE A 244       1.198  36.562  -1.292  1.00 93.50           O  
ATOM   1984  CG1 ILE A 244       5.090  38.344   0.095  1.00 93.50           C  
ATOM   1985  CG2 ILE A 244       3.371  39.438  -1.391  1.00 93.50           C  
ATOM   1986  CD1 ILE A 244       6.281  38.688  -0.783  1.00 93.50           C  
ATOM   1987  N   ARG A 245       0.486  38.344  -0.160  1.00 92.19           N  
ATOM   1988  CA  ARG A 245      -0.766  38.438  -0.903  1.00 92.19           C  
ATOM   1989  C   ARG A 245      -0.821  39.750  -1.723  1.00 92.19           C  
ATOM   1990  CB  ARG A 245      -1.963  38.375   0.048  1.00 92.19           C  
ATOM   1991  O   ARG A 245      -0.656  40.844  -1.181  1.00 92.19           O  
ATOM   1992  CG  ARG A 245      -3.307  38.312  -0.658  1.00 92.19           C  
ATOM   1993  CD  ARG A 245      -4.449  38.125   0.325  1.00 92.19           C  
ATOM   1994  NE  ARG A 245      -5.719  37.875  -0.364  1.00 92.19           N  
ATOM   1995  NH1 ARG A 245      -7.008  37.938   1.553  1.00 92.19           N  
ATOM   1996  NH2 ARG A 245      -7.992  37.594  -0.487  1.00 92.19           N  
ATOM   1997  CZ  ARG A 245      -6.902  37.812   0.236  1.00 92.19           C  
ATOM   1998  N   LYS A 246      -1.038  39.625  -2.986  1.00 93.06           N  
ATOM   1999  CA  LYS A 246      -1.150  40.781  -3.881  1.00 93.06           C  
ATOM   2000  C   LYS A 246      -2.576  40.906  -4.406  1.00 93.06           C  
ATOM   2001  CB  LYS A 246      -0.173  40.625  -5.051  1.00 93.06           C  
ATOM   2002  O   LYS A 246      -3.195  39.938  -4.824  1.00 93.06           O  
ATOM   2003  CG  LYS A 246       1.292  40.656  -4.637  1.00 93.06           C  
ATOM   2004  CD  LYS A 246       2.215  40.562  -5.844  1.00 93.06           C  
ATOM   2005  CE  LYS A 246       3.680  40.562  -5.434  1.00 93.06           C  
ATOM   2006  NZ  LYS A 246       4.586  40.438  -6.613  1.00 93.06           N  
ATOM   2007  N   VAL A 247      -3.053  42.125  -4.367  1.00 90.25           N  
ATOM   2008  CA  VAL A 247      -4.406  42.438  -4.828  1.00 90.25           C  
ATOM   2009  C   VAL A 247      -4.375  43.625  -5.766  1.00 90.25           C  
ATOM   2010  CB  VAL A 247      -5.363  42.688  -3.646  1.00 90.25           C  
ATOM   2011  O   VAL A 247      -3.646  44.594  -5.520  1.00 90.25           O  
ATOM   2012  CG1 VAL A 247      -6.520  41.688  -3.654  1.00 90.25           C  
ATOM   2013  CG2 VAL A 247      -4.605  42.625  -2.322  1.00 90.25           C  
ATOM   2014  N   PRO A 248      -5.129  43.500  -6.828  1.00 89.44           N  
ATOM   2015  CA  PRO A 248      -5.215  44.688  -7.676  1.00 89.44           C  
ATOM   2016  C   PRO A 248      -5.949  45.844  -7.000  1.00 89.44           C  
ATOM   2017  CB  PRO A 248      -5.988  44.188  -8.898  1.00 89.44           C  
ATOM   2018  O   PRO A 248      -6.914  45.625  -6.266  1.00 89.44           O  
ATOM   2019  CG  PRO A 248      -6.613  42.906  -8.461  1.00 89.44           C  
ATOM   2020  CD  PRO A 248      -5.926  42.438  -7.215  1.00 89.44           C  
ATOM   2021  N   TYR A 249      -5.406  46.969  -7.191  1.00 85.94           N  
ATOM   2022  CA  TYR A 249      -5.957  48.188  -6.609  1.00 85.94           C  
ATOM   2023  C   TYR A 249      -6.645  49.031  -7.672  1.00 85.94           C  
ATOM   2024  CB  TYR A 249      -4.859  49.000  -5.918  1.00 85.94           C  
ATOM   2025  O   TYR A 249      -6.043  49.344  -8.703  1.00 85.94           O  
ATOM   2026  CG  TYR A 249      -5.309  50.344  -5.461  1.00 85.94           C  
ATOM   2027  CD1 TYR A 249      -4.879  51.500  -6.113  1.00 85.94           C  
ATOM   2028  CD2 TYR A 249      -6.168  50.500  -4.375  1.00 85.94           C  
ATOM   2029  CE1 TYR A 249      -5.289  52.781  -5.695  1.00 85.94           C  
ATOM   2030  CE2 TYR A 249      -6.586  51.750  -3.947  1.00 85.94           C  
ATOM   2031  OH  TYR A 249      -6.551  54.125  -4.195  1.00 85.94           O  
ATOM   2032  CZ  TYR A 249      -6.141  52.875  -4.613  1.00 85.94           C  
ATOM   2033  N   TYR A 250      -7.930  49.344  -7.355  1.00 81.44           N  
ATOM   2034  CA  TYR A 250      -8.711  50.156  -8.281  1.00 81.44           C  
ATOM   2035  C   TYR A 250      -9.031  51.500  -7.676  1.00 81.44           C  
ATOM   2036  CB  TYR A 250     -10.008  49.438  -8.656  1.00 81.44           C  
ATOM   2037  O   TYR A 250      -9.188  51.625  -6.457  1.00 81.44           O  
ATOM   2038  CG  TYR A 250      -9.797  48.125  -9.359  1.00 81.44           C  
ATOM   2039  CD1 TYR A 250      -9.656  48.062 -10.742  1.00 81.44           C  
ATOM   2040  CD2 TYR A 250      -9.727  46.938  -8.641  1.00 81.44           C  
ATOM   2041  CE1 TYR A 250      -9.461  46.844 -11.391  1.00 81.44           C  
ATOM   2042  CE2 TYR A 250      -9.523  45.719  -9.281  1.00 81.44           C  
ATOM   2043  OH  TYR A 250      -9.195  44.469 -11.289  1.00 81.44           O  
ATOM   2044  CZ  TYR A 250      -9.398  45.688 -10.656  1.00 81.44           C  
ATOM   2045  N   ASP A 251      -8.953  52.500  -8.461  1.00 72.44           N  
ATOM   2046  CA  ASP A 251      -9.359  53.812  -8.008  1.00 72.44           C  
ATOM   2047  C   ASP A 251     -10.883  53.938  -7.969  1.00 72.44           C  
ATOM   2048  CB  ASP A 251      -8.766  54.906  -8.914  1.00 72.44           C  
ATOM   2049  O   ASP A 251     -11.594  53.000  -8.336  1.00 72.44           O  
ATOM   2050  CG  ASP A 251      -8.836  56.281  -8.297  1.00 72.44           C  
ATOM   2051  OD1 ASP A 251      -9.367  56.438  -7.176  1.00 72.44           O  
ATOM   2052  OD2 ASP A 251      -8.352  57.250  -8.945  1.00 72.44           O  
ATOM   2053  N   ARG A 252     -11.375  55.062  -7.391  1.00 67.62           N  
ATOM   2054  CA  ARG A 252     -12.797  55.375  -7.242  1.00 67.62           C  
ATOM   2055  C   ARG A 252     -13.523  55.250  -8.578  1.00 67.62           C  
ATOM   2056  CB  ARG A 252     -13.000  56.781  -6.668  1.00 67.62           C  
ATOM   2057  O   ARG A 252     -14.711  54.906  -8.609  1.00 67.62           O  
ATOM   2058  CG  ARG A 252     -12.844  56.844  -5.160  1.00 67.62           C  
ATOM   2059  CD  ARG A 252     -13.148  58.250  -4.629  1.00 67.62           C  
ATOM   2060  NE  ARG A 252     -13.062  58.312  -3.174  1.00 67.62           N  
ATOM   2061  NH1 ARG A 252     -13.609  60.531  -3.020  1.00 67.62           N  
ATOM   2062  NH2 ARG A 252     -13.172  59.344  -1.123  1.00 67.62           N  
ATOM   2063  CZ  ARG A 252     -13.281  59.375  -2.443  1.00 67.62           C  
ATOM   2064  N   VAL A 253     -12.891  55.531  -9.680  1.00 69.19           N  
ATOM   2065  CA  VAL A 253     -13.539  55.531 -10.984  1.00 69.19           C  
ATOM   2066  C   VAL A 253     -13.414  54.156 -11.625  1.00 69.19           C  
ATOM   2067  CB  VAL A 253     -12.938  56.594 -11.922  1.00 69.19           C  
ATOM   2068  O   VAL A 253     -14.016  53.875 -12.672  1.00 69.19           O  
ATOM   2069  CG1 VAL A 253     -13.922  56.969 -13.039  1.00 69.19           C  
ATOM   2070  CG2 VAL A 253     -12.555  57.844 -11.125  1.00 69.19           C  
ATOM   2071  N   GLY A 254     -12.914  53.094 -10.984  1.00 71.06           N  
ATOM   2072  CA  GLY A 254     -12.828  51.719 -11.469  1.00 71.06           C  
ATOM   2073  C   GLY A 254     -11.578  51.469 -12.273  1.00 71.06           C  
ATOM   2074  O   GLY A 254     -11.453  50.406 -12.914  1.00 71.06           O  
ATOM   2075  N   LYS A 255     -10.742  52.469 -12.398  1.00 75.50           N  
ATOM   2076  CA  LYS A 255      -9.508  52.250 -13.148  1.00 75.50           C  
ATOM   2077  C   LYS A 255      -8.414  51.656 -12.258  1.00 75.50           C  
ATOM   2078  CB  LYS A 255      -9.031  53.562 -13.766  1.00 75.50           C  
ATOM   2079  O   LYS A 255      -8.266  52.062 -11.102  1.00 75.50           O  
ATOM   2080  CG  LYS A 255      -8.188  53.406 -15.023  1.00 75.50           C  
ATOM   2081  CD  LYS A 255      -7.781  54.750 -15.617  1.00 75.50           C  
ATOM   2082  CE  LYS A 255      -6.844  54.562 -16.797  1.00 75.50           C  
ATOM   2083  NZ  LYS A 255      -6.398  55.875 -17.344  1.00 75.50           N  
ATOM   2084  N   ARG A 256      -7.727  50.688 -12.836  1.00 78.62           N  
ATOM   2085  CA  ARG A 256      -6.656  50.031 -12.086  1.00 78.62           C  
ATOM   2086  C   ARG A 256      -5.449  50.969 -11.953  1.00 78.62           C  
ATOM   2087  CB  ARG A 256      -6.242  48.719 -12.766  1.00 78.62           C  
ATOM   2088  O   ARG A 256      -4.938  51.469 -12.945  1.00 78.62           O  
ATOM   2089  CG  ARG A 256      -5.367  47.844 -11.898  1.00 78.62           C  
ATOM   2090  CD  ARG A 256      -4.934  46.562 -12.641  1.00 78.62           C  
ATOM   2091  NE  ARG A 256      -3.951  46.875 -13.672  1.00 78.62           N  
ATOM   2092  NH1 ARG A 256      -3.807  44.688 -14.445  1.00 78.62           N  
ATOM   2093  NH2 ARG A 256      -2.547  46.344 -15.414  1.00 78.62           N  
ATOM   2094  CZ  ARG A 256      -3.438  45.969 -14.508  1.00 78.62           C  
ATOM   2095  N   HIS A 257      -5.020  51.312 -10.742  1.00 79.94           N  
ATOM   2096  CA  HIS A 257      -3.879  52.188 -10.500  1.00 79.94           C  
ATOM   2097  C   HIS A 257      -2.641  51.406 -10.109  1.00 79.94           C  
ATOM   2098  CB  HIS A 257      -4.211  53.219  -9.398  1.00 79.94           C  
ATOM   2099  O   HIS A 257      -1.524  51.906 -10.141  1.00 79.94           O  
ATOM   2100  CG  HIS A 257      -4.598  54.562  -9.930  1.00 79.94           C  
ATOM   2101  CD2 HIS A 257      -5.555  55.438  -9.523  1.00 79.94           C  
ATOM   2102  ND1 HIS A 257      -3.963  55.156 -11.000  1.00 79.94           N  
ATOM   2103  CE1 HIS A 257      -4.516  56.312 -11.234  1.00 79.94           C  
ATOM   2104  NE2 HIS A 257      -5.480  56.531 -10.359  1.00 79.94           N  
ATOM   2105  N   GLY A 258      -2.867  50.094  -9.820  1.00 89.12           N  
ATOM   2106  CA  GLY A 258      -1.718  49.312  -9.430  1.00 89.12           C  
ATOM   2107  C   GLY A 258      -2.096  48.094  -8.625  1.00 89.12           C  
ATOM   2108  O   GLY A 258      -3.172  47.500  -8.812  1.00 89.12           O  
ATOM   2109  N   LEU A 259      -1.144  47.625  -7.891  1.00 90.69           N  
ATOM   2110  CA  LEU A 259      -1.413  46.469  -7.020  1.00 90.69           C  
ATOM   2111  C   LEU A 259      -0.952  46.750  -5.594  1.00 90.69           C  
ATOM   2112  CB  LEU A 259      -0.720  45.219  -7.551  1.00 90.69           C  
ATOM   2113  O   LEU A 259      -0.087  47.625  -5.375  1.00 90.69           O  
ATOM   2114  CG  LEU A 259       0.810  45.250  -7.539  1.00 90.69           C  
ATOM   2115  CD1 LEU A 259       1.334  44.688  -6.223  1.00 90.69           C  
ATOM   2116  CD2 LEU A 259       1.361  44.438  -8.719  1.00 90.69           C  
ATOM   2117  N   MET A 260      -1.679  46.219  -4.672  1.00 90.50           N  
ATOM   2118  CA  MET A 260      -1.348  46.281  -3.252  1.00 90.50           C  
ATOM   2119  C   MET A 260      -0.871  44.906  -2.742  1.00 90.50           C  
ATOM   2120  CB  MET A 260      -2.555  46.750  -2.439  1.00 90.50           C  
ATOM   2121  O   MET A 260      -1.416  43.875  -3.123  1.00 90.50           O  
ATOM   2122  CG  MET A 260      -2.201  47.219  -1.043  1.00 90.50           C  
ATOM   2123  SD  MET A 260      -3.658  47.875  -0.138  1.00 90.50           S  
ATOM   2124  CE  MET A 260      -2.826  48.938   1.091  1.00 90.50           C  
ATOM   2125  N   GLY A 261       0.225  44.938  -2.043  1.00 92.62           N  
ATOM   2126  CA  GLY A 261       0.766  43.719  -1.486  1.00 92.62           C  
ATOM   2127  C   GLY A 261       0.791  43.688   0.031  1.00 92.62           C  
ATOM   2128  O   GLY A 261       1.002  44.750   0.658  1.00 92.62           O  
ATOM   2129  N   PHE A 262       0.463  42.531   0.556  1.00 91.88           N  
ATOM   2130  CA  PHE A 262       0.542  42.250   1.986  1.00 91.88           C  
ATOM   2131  C   PHE A 262       1.454  41.062   2.260  1.00 91.88           C  
ATOM   2132  CB  PHE A 262      -0.853  42.000   2.562  1.00 91.88           C  
ATOM   2133  O   PHE A 262       1.323  40.031   1.624  1.00 91.88           O  
ATOM   2134  CG  PHE A 262      -1.825  43.125   2.340  1.00 91.88           C  
ATOM   2135  CD1 PHE A 262      -1.929  44.156   3.256  1.00 91.88           C  
ATOM   2136  CD2 PHE A 262      -2.637  43.156   1.212  1.00 91.88           C  
ATOM   2137  CE1 PHE A 262      -2.828  45.219   3.053  1.00 91.88           C  
ATOM   2138  CE2 PHE A 262      -3.537  44.188   1.001  1.00 91.88           C  
ATOM   2139  CZ  PHE A 262      -3.633  45.219   1.924  1.00 91.88           C  
ATOM   2140  N   GLY A 263       2.424  41.281   3.057  1.00 92.56           N  
ATOM   2141  CA  GLY A 263       3.330  40.188   3.400  1.00 92.56           C  
ATOM   2142  C   GLY A 263       3.402  39.906   4.891  1.00 92.56           C  
ATOM   2143  O   GLY A 263       3.643  40.844   5.684  1.00 92.56           O  
ATOM   2144  N   ARG A 264       3.170  38.656   5.277  1.00 89.88           N  
ATOM   2145  CA  ARG A 264       3.268  38.219   6.668  1.00 89.88           C  
ATOM   2146  C   ARG A 264       4.512  37.375   6.895  1.00 89.88           C  
ATOM   2147  CB  ARG A 264       2.016  37.438   7.082  1.00 89.88           C  
ATOM   2148  O   ARG A 264       4.773  36.438   6.137  1.00 89.88           O  
ATOM   2149  CG  ARG A 264       1.964  37.094   8.562  1.00 89.88           C  
ATOM   2150  CD  ARG A 264       0.621  36.500   8.953  1.00 89.88           C  
ATOM   2151  NE  ARG A 264       0.474  36.406  10.406  1.00 89.88           N  
ATOM   2152  NH1 ARG A 264      -1.795  35.969  10.352  1.00 89.88           N  
ATOM   2153  NH2 ARG A 264      -0.691  36.094  12.359  1.00 89.88           N  
ATOM   2154  CZ  ARG A 264      -0.670  36.156  11.039  1.00 89.88           C  
ATOM   2155  N   ASP A 265       5.281  37.781   7.984  1.00 87.06           N  
ATOM   2156  CA  ASP A 265       6.473  37.000   8.328  1.00 87.06           C  
ATOM   2157  C   ASP A 265       6.098  35.656   8.961  1.00 87.06           C  
ATOM   2158  CB  ASP A 265       7.367  37.812   9.281  1.00 87.06           C  
ATOM   2159  O   ASP A 265       5.535  35.625  10.062  1.00 87.06           O  
ATOM   2160  CG  ASP A 265       8.734  37.188   9.477  1.00 87.06           C  
ATOM   2161  OD1 ASP A 265       8.898  35.969   9.211  1.00 87.06           O  
ATOM   2162  OD2 ASP A 265       9.664  37.906   9.898  1.00 87.06           O  
ATOM   2163  N   ILE A 266       6.383  34.719   8.203  1.00 82.19           N  
ATOM   2164  CA  ILE A 266       6.055  33.375   8.703  1.00 82.19           C  
ATOM   2165  C   ILE A 266       7.340  32.594   8.969  1.00 82.19           C  
ATOM   2166  CB  ILE A 266       5.152  32.625   7.715  1.00 82.19           C  
ATOM   2167  O   ILE A 266       7.336  31.359   8.945  1.00 82.19           O  
ATOM   2168  CG1 ILE A 266       5.832  32.500   6.344  1.00 82.19           C  
ATOM   2169  CG2 ILE A 266       3.781  33.281   7.602  1.00 82.19           C  
ATOM   2170  CD1 ILE A 266       5.180  31.500   5.402  1.00 82.19           C  
ATOM   2171  N   THR A 267       8.359  33.250   9.164  1.00 81.50           N  
ATOM   2172  CA  THR A 267       9.656  32.594   9.344  1.00 81.50           C  
ATOM   2173  C   THR A 267       9.625  31.641  10.531  1.00 81.50           C  
ATOM   2174  CB  THR A 267      10.766  33.656   9.562  1.00 81.50           C  
ATOM   2175  O   THR A 267      10.078  30.500  10.414  1.00 81.50           O  
ATOM   2176  CG2 THR A 267      12.148  33.000   9.523  1.00 81.50           C  
ATOM   2177  OG1 THR A 267      10.688  34.656   8.531  1.00 81.50           O  
ATOM   2178  N   GLU A 268       9.219  32.188  11.664  1.00 75.19           N  
ATOM   2179  CA  GLU A 268       9.172  31.344  12.852  1.00 75.19           C  
ATOM   2180  C   GLU A 268       8.234  30.156  12.656  1.00 75.19           C  
ATOM   2181  CB  GLU A 268       8.727  32.156  14.070  1.00 75.19           C  
ATOM   2182  O   GLU A 268       8.555  29.031  13.047  1.00 75.19           O  
ATOM   2183  CG  GLU A 268       9.859  32.938  14.742  1.00 75.19           C  
ATOM   2184  CD  GLU A 268       9.617  33.188  16.219  1.00 75.19           C  
ATOM   2185  OE1 GLU A 268      10.578  33.531  16.938  1.00 75.19           O  
ATOM   2186  OE2 GLU A 268       8.453  33.062  16.656  1.00 75.19           O  
ATOM   2187  N   ARG A 269       7.141  30.594  12.109  1.00 75.19           N  
ATOM   2188  CA  ARG A 269       6.203  29.500  11.836  1.00 75.19           C  
ATOM   2189  C   ARG A 269       6.852  28.438  10.961  1.00 75.19           C  
ATOM   2190  CB  ARG A 269       4.941  30.047  11.156  1.00 75.19           C  
ATOM   2191  O   ARG A 269       6.688  27.234  11.211  1.00 75.19           O  
ATOM   2192  CG  ARG A 269       3.816  29.016  11.055  1.00 75.19           C  
ATOM   2193  CD  ARG A 269       2.594  29.609  10.359  1.00 75.19           C  
ATOM   2194  NE  ARG A 269       1.615  28.562  10.039  1.00 75.19           N  
ATOM   2195  NH1 ARG A 269       0.048  30.031   9.172  1.00 75.19           N  
ATOM   2196  NH2 ARG A 269      -0.385  27.781   9.234  1.00 75.19           N  
ATOM   2197  CZ  ARG A 269       0.428  28.797   9.477  1.00 75.19           C  
ATOM   2198  N   LYS A 270       7.465  29.000   9.906  1.00 76.88           N  
ATOM   2199  CA  LYS A 270       8.141  28.062   9.016  1.00 76.88           C  
ATOM   2200  C   LYS A 270       9.242  27.297   9.750  1.00 76.88           C  
ATOM   2201  CB  LYS A 270       8.734  28.812   7.816  1.00 76.88           C  
ATOM   2202  O   LYS A 270       9.398  26.094   9.555  1.00 76.88           O  
ATOM   2203  CG  LYS A 270       8.625  28.047   6.500  1.00 76.88           C  
ATOM   2204  CD  LYS A 270       7.406  28.484   5.699  1.00 76.88           C  
ATOM   2205  CE  LYS A 270       7.332  27.781   4.355  1.00 76.88           C  
ATOM   2206  NZ  LYS A 270       6.098  28.141   3.602  1.00 76.88           N  
ATOM   2207  N   ARG A 271      10.023  28.016  10.516  1.00 69.56           N  
ATOM   2208  CA  ARG A 271      11.062  27.359  11.312  1.00 69.56           C  
ATOM   2209  C   ARG A 271      10.461  26.328  12.250  1.00 69.56           C  
ATOM   2210  CB  ARG A 271      11.852  28.391  12.117  1.00 69.56           C  
ATOM   2211  O   ARG A 271      10.984  25.219  12.375  1.00 69.56           O  
ATOM   2212  CG  ARG A 271      13.008  29.016  11.352  1.00 69.56           C  
ATOM   2213  CD  ARG A 271      13.805  29.984  12.219  1.00 69.56           C  
ATOM   2214  NE  ARG A 271      14.914  30.578  11.477  1.00 69.56           N  
ATOM   2215  NH1 ARG A 271      15.453  32.125  13.125  1.00 69.56           N  
ATOM   2216  NH2 ARG A 271      16.656  32.031  11.172  1.00 69.56           N  
ATOM   2217  CZ  ARG A 271      15.672  31.578  11.930  1.00 69.56           C  
ATOM   2218  N   TYR A 272       9.492  26.844  12.922  1.00 64.31           N  
ATOM   2219  CA  TYR A 272       8.820  25.922  13.828  1.00 64.31           C  
ATOM   2220  C   TYR A 272       8.242  24.734  13.062  1.00 64.31           C  
ATOM   2221  CB  TYR A 272       7.715  26.641  14.609  1.00 64.31           C  
ATOM   2222  O   TYR A 272       8.320  23.594  13.516  1.00 64.31           O  
ATOM   2223  CG  TYR A 272       8.195  27.312  15.867  1.00 64.31           C  
ATOM   2224  CD1 TYR A 272       8.703  26.562  16.938  1.00 64.31           C  
ATOM   2225  CD2 TYR A 272       8.148  28.703  15.992  1.00 64.31           C  
ATOM   2226  CE1 TYR A 272       9.148  27.188  18.094  1.00 64.31           C  
ATOM   2227  CE2 TYR A 272       8.594  29.328  17.156  1.00 64.31           C  
ATOM   2228  OH  TYR A 272       9.531  29.188  19.344  1.00 64.31           O  
ATOM   2229  CZ  TYR A 272       9.086  28.562  18.188  1.00 64.31           C  
ATOM   2230  N   GLN A 273       7.668  25.188  12.000  1.00 67.31           N  
ATOM   2231  CA  GLN A 273       7.133  24.125  11.172  1.00 67.31           C  
ATOM   2232  C   GLN A 273       8.234  23.172  10.719  1.00 67.31           C  
ATOM   2233  CB  GLN A 273       6.402  24.703   9.961  1.00 67.31           C  
ATOM   2234  O   GLN A 273       8.078  21.953  10.781  1.00 67.31           O  
ATOM   2235  CG  GLN A 273       5.461  23.719   9.281  1.00 67.31           C  
ATOM   2236  CD  GLN A 273       4.629  24.359   8.188  1.00 67.31           C  
ATOM   2237  NE2 GLN A 273       3.781  23.562   7.543  1.00 67.31           N  
ATOM   2238  OE1 GLN A 273       4.746  25.547   7.918  1.00 67.31           O  
ATOM   2239  N   ASP A 274       9.195  23.891  10.219  1.00 62.94           N  
ATOM   2240  CA  ASP A 274      10.344  23.094   9.812  1.00 62.94           C  
ATOM   2241  C   ASP A 274      10.914  22.312  10.992  1.00 62.94           C  
ATOM   2242  CB  ASP A 274      11.430  23.969   9.188  1.00 62.94           C  
ATOM   2243  O   ASP A 274      11.273  21.141  10.859  1.00 62.94           O  
ATOM   2244  CG  ASP A 274      11.133  24.344   7.750  1.00 62.94           C  
ATOM   2245  OD1 ASP A 274      10.195  23.781   7.148  1.00 62.94           O  
ATOM   2246  OD2 ASP A 274      11.844  25.219   7.207  1.00 62.94           O  
ATOM   2247  N   ALA A 275      11.133  23.031  11.992  1.00 62.84           N  
ATOM   2248  CA  ALA A 275      11.633  22.375  13.195  1.00 62.84           C  
ATOM   2249  C   ALA A 275      10.680  21.281  13.656  1.00 62.84           C  
ATOM   2250  CB  ALA A 275      11.828  23.406  14.312  1.00 62.84           C  
ATOM   2251  O   ALA A 275      11.117  20.188  14.047  1.00 62.84           O  
ATOM   2252  N   LEU A 276       9.484  21.703  13.625  1.00 57.81           N  
ATOM   2253  CA  LEU A 276       8.492  20.703  13.984  1.00 57.81           C  
ATOM   2254  C   LEU A 276       8.508  19.531  13.000  1.00 57.81           C  
ATOM   2255  CB  LEU A 276       7.094  21.328  14.039  1.00 57.81           C  
ATOM   2256  O   LEU A 276       8.398  18.375  13.398  1.00 57.81           O  
ATOM   2257  CG  LEU A 276       6.320  21.156  15.344  1.00 57.81           C  
ATOM   2258  CD1 LEU A 276       6.000  22.516  15.945  1.00 57.81           C  
ATOM   2259  CD2 LEU A 276       5.047  20.359  15.117  1.00 57.81           C  
ATOM   2260  N   GLU A 277       8.492  20.125  11.820  1.00 56.78           N  
ATOM   2261  CA  GLU A 277       8.570  19.094  10.789  1.00 56.78           C  
ATOM   2262  C   GLU A 277       9.844  18.266  10.945  1.00 56.78           C  
ATOM   2263  CB  GLU A 277       8.516  19.734   9.398  1.00 56.78           C  
ATOM   2264  O   GLU A 277       9.805  17.047  10.805  1.00 56.78           O  
ATOM   2265  CG  GLU A 277       7.145  19.656   8.742  1.00 56.78           C  
ATOM   2266  CD  GLU A 277       7.086  20.359   7.391  1.00 56.78           C  
ATOM   2267  OE1 GLU A 277       5.984  20.469   6.812  1.00 56.78           O  
ATOM   2268  OE2 GLU A 277       8.156  20.781   6.910  1.00 56.78           O  
ATOM   2269  N   ARG A 278      10.914  19.047  11.086  1.00 57.00           N  
ATOM   2270  CA  ARG A 278      12.164  18.328  11.344  1.00 57.00           C  
ATOM   2271  C   ARG A 278      12.062  17.500  12.625  1.00 57.00           C  
ATOM   2272  CB  ARG A 278      13.336  19.312  11.438  1.00 57.00           C  
ATOM   2273  O   ARG A 278      12.492  16.344  12.656  1.00 57.00           O  
ATOM   2274  CG  ARG A 278      14.070  19.516  10.125  1.00 57.00           C  
ATOM   2275  CD  ARG A 278      15.258  20.453  10.281  1.00 57.00           C  
ATOM   2276  NE  ARG A 278      15.750  20.922   8.992  1.00 57.00           N  
ATOM   2277  NH1 ARG A 278      17.016  22.641   9.867  1.00 57.00           N  
ATOM   2278  NH2 ARG A 278      16.969  22.297   7.602  1.00 57.00           N  
ATOM   2279  CZ  ARG A 278      16.578  21.953   8.820  1.00 57.00           C  
ATOM   2280  N   ALA A 279      11.703  18.234  13.578  1.00 57.44           N  
ATOM   2281  CA  ALA A 279      11.523  17.516  14.828  1.00 57.44           C  
ATOM   2282  C   ALA A 279      10.570  16.328  14.648  1.00 57.44           C  
ATOM   2283  CB  ALA A 279      11.000  18.453  15.922  1.00 57.44           C  
ATOM   2284  O   ALA A 279      10.805  15.250  15.188  1.00 57.44           O  
ATOM   2285  N   SER A 280       9.570  16.750  14.023  1.00 55.34           N  
ATOM   2286  CA  SER A 280       8.617  15.695  13.711  1.00 55.34           C  
ATOM   2287  C   SER A 280       9.266  14.609  12.852  1.00 55.34           C  
ATOM   2288  CB  SER A 280       7.398  16.266  12.992  1.00 55.34           C  
ATOM   2289  O   SER A 280       9.070  13.414  13.094  1.00 55.34           O  
ATOM   2290  OG  SER A 280       6.469  15.242  12.680  1.00 55.34           O  
ATOM   2291  N   ARG A 281       9.891  15.258  11.875  1.00 52.91           N  
ATOM   2292  CA  ARG A 281      10.633  14.305  11.055  1.00 52.91           C  
ATOM   2293  C   ARG A 281      11.664  13.562  11.891  1.00 52.91           C  
ATOM   2294  CB  ARG A 281      11.312  15.016   9.883  1.00 52.91           C  
ATOM   2295  O   ARG A 281      11.828  12.344  11.750  1.00 52.91           O  
ATOM   2296  CG  ARG A 281      10.492  15.016   8.602  1.00 52.91           C  
ATOM   2297  CD  ARG A 281      11.250  15.672   7.453  1.00 52.91           C  
ATOM   2298  NE  ARG A 281      10.422  15.766   6.254  1.00 52.91           N  
ATOM   2299  NH1 ARG A 281      12.016  16.875   4.996  1.00 52.91           N  
ATOM   2300  NH2 ARG A 281       9.977  16.375   4.082  1.00 52.91           N  
ATOM   2301  CZ  ARG A 281      10.805  16.344   5.113  1.00 52.91           C  
ATOM   2302  N   ASP A 282      12.445  14.398  12.516  1.00 54.59           N  
ATOM   2303  CA  ASP A 282      13.422  13.797  13.414  1.00 54.59           C  
ATOM   2304  C   ASP A 282      12.750  12.836  14.391  1.00 54.59           C  
ATOM   2305  CB  ASP A 282      14.195  14.875  14.180  1.00 54.59           C  
ATOM   2306  O   ASP A 282      13.266  11.750  14.664  1.00 54.59           O  
ATOM   2307  CG  ASP A 282      15.180  15.633  13.305  1.00 54.59           C  
ATOM   2308  OD1 ASP A 282      15.445  15.195  12.164  1.00 54.59           O  
ATOM   2309  OD2 ASP A 282      15.703  16.672  13.766  1.00 54.59           O  
ATOM   2310  N   LYS A 283      11.758  13.367  14.992  1.00 54.12           N  
ATOM   2311  CA  LYS A 283      10.977  12.508  15.875  1.00 54.12           C  
ATOM   2312  C   LYS A 283      10.492  11.258  15.133  1.00 54.12           C  
ATOM   2313  CB  LYS A 283       9.781  13.266  16.453  1.00 54.12           C  
ATOM   2314  O   LYS A 283      10.555  10.148  15.672  1.00 54.12           O  
ATOM   2315  CG  LYS A 283       9.133  12.594  17.641  1.00 54.12           C  
ATOM   2316  CD  LYS A 283       7.926  13.375  18.156  1.00 54.12           C  
ATOM   2317  CE  LYS A 283       7.172  12.617  19.234  1.00 54.12           C  
ATOM   2318  NZ  LYS A 283       5.973  13.367  19.703  1.00 54.12           N  
ATOM   2319  N   THR A 284      10.086  11.602  13.969  1.00 53.84           N  
ATOM   2320  CA  THR A 284       9.609  10.492  13.141  1.00 53.84           C  
ATOM   2321  C   THR A 284      10.758   9.539  12.820  1.00 53.84           C  
ATOM   2322  CB  THR A 284       8.977  11.008  11.836  1.00 53.84           C  
ATOM   2323  O   THR A 284      10.594   8.320  12.898  1.00 53.84           O  
ATOM   2324  CG2 THR A 284       8.289   9.875  11.078  1.00 53.84           C  
ATOM   2325  OG1 THR A 284       8.016  12.016  12.141  1.00 53.84           O  
ATOM   2326  N   THR A 285      11.719  10.289  12.375  1.00 49.91           N  
ATOM   2327  CA  THR A 285      12.898   9.477  12.094  1.00 49.91           C  
ATOM   2328  C   THR A 285      13.367   8.750  13.359  1.00 49.91           C  
ATOM   2329  CB  THR A 285      14.047  10.336  11.539  1.00 49.91           C  
ATOM   2330  O   THR A 285      13.734   7.578  13.297  1.00 49.91           O  
ATOM   2331  CG2 THR A 285      15.102   9.469  10.859  1.00 49.91           C  
ATOM   2332  OG1 THR A 285      13.523  11.273  10.586  1.00 49.91           O  
ATOM   2333  N   PHE A 286      13.344   9.531  14.391  1.00 50.94           N  
ATOM   2334  CA  PHE A 286      13.742   8.938  15.664  1.00 50.94           C  
ATOM   2335  C   PHE A 286      12.812   7.781  16.031  1.00 50.94           C  
ATOM   2336  CB  PHE A 286      13.742   9.984  16.781  1.00 50.94           C  
ATOM   2337  O   PHE A 286      13.281   6.688  16.359  1.00 50.94           O  
ATOM   2338  CG  PHE A 286      14.125   9.445  18.125  1.00 50.94           C  
ATOM   2339  CD1 PHE A 286      13.164   9.203  19.094  1.00 50.94           C  
ATOM   2340  CD2 PHE A 286      15.461   9.188  18.422  1.00 50.94           C  
ATOM   2341  CE1 PHE A 286      13.523   8.703  20.344  1.00 50.94           C  
ATOM   2342  CE2 PHE A 286      15.820   8.688  19.672  1.00 50.94           C  
ATOM   2343  CZ  PHE A 286      14.852   8.445  20.625  1.00 50.94           C  
ATOM   2344  N   ILE A 287      11.523   8.008  15.906  1.00 56.47           N  
ATOM   2345  CA  ILE A 287      10.547   6.988  16.281  1.00 56.47           C  
ATOM   2346  C   ILE A 287      10.633   5.812  15.312  1.00 56.47           C  
ATOM   2347  CB  ILE A 287       9.117   7.562  16.297  1.00 56.47           C  
ATOM   2348  O   ILE A 287      10.586   4.652  15.727  1.00 56.47           O  
ATOM   2349  CG1 ILE A 287       8.953   8.562  17.453  1.00 56.47           C  
ATOM   2350  CG2 ILE A 287       8.086   6.438  16.406  1.00 56.47           C  
ATOM   2351  CD1 ILE A 287       7.609   9.273  17.469  1.00 56.47           C  
ATOM   2352  N   SER A 288      10.797   6.238  14.094  1.00 52.75           N  
ATOM   2353  CA  SER A 288      10.938   5.172  13.109  1.00 52.75           C  
ATOM   2354  C   SER A 288      12.195   4.344  13.367  1.00 52.75           C  
ATOM   2355  CB  SER A 288      10.984   5.750  11.695  1.00 52.75           C  
ATOM   2356  O   SER A 288      12.156   3.113  13.297  1.00 52.75           O  
ATOM   2357  OG  SER A 288      11.391   4.766  10.758  1.00 52.75           O  
ATOM   2358  N   THR A 289      13.258   5.051  13.633  1.00 51.69           N  
ATOM   2359  CA  THR A 289      14.516   4.375  13.938  1.00 51.69           C  
ATOM   2360  C   THR A 289      14.391   3.557  15.219  1.00 51.69           C  
ATOM   2361  CB  THR A 289      15.672   5.383  14.070  1.00 51.69           C  
ATOM   2362  O   THR A 289      14.836   2.406  15.266  1.00 51.69           O  
ATOM   2363  CG2 THR A 289      17.016   4.672  14.109  1.00 51.69           C  
ATOM   2364  OG1 THR A 289      15.648   6.281  12.953  1.00 51.69           O  
ATOM   2365  N   ILE A 290      13.852   4.152  16.266  1.00 55.66           N  
ATOM   2366  CA  ILE A 290      13.688   3.451  17.531  1.00 55.66           C  
ATOM   2367  C   ILE A 290      12.773   2.244  17.344  1.00 55.66           C  
ATOM   2368  CB  ILE A 290      13.125   4.383  18.625  1.00 55.66           C  
ATOM   2369  O   ILE A 290      13.039   1.165  17.875  1.00 55.66           O  
ATOM   2370  CG1 ILE A 290      14.188   5.398  19.062  1.00 55.66           C  
ATOM   2371  CG2 ILE A 290      12.617   3.572  19.828  1.00 55.66           C  
ATOM   2372  CD1 ILE A 290      13.766   6.262  20.250  1.00 55.66           C  
ATOM   2373  N   SER A 291      11.773   2.459  16.547  1.00 56.47           N  
ATOM   2374  CA  SER A 291      10.812   1.389  16.281  1.00 56.47           C  
ATOM   2375  C   SER A 291      11.477   0.206  15.594  1.00 56.47           C  
ATOM   2376  CB  SER A 291       9.648   1.901  15.445  1.00 56.47           C  
ATOM   2377  O   SER A 291      11.250  -0.947  15.961  1.00 56.47           O  
ATOM   2378  OG  SER A 291       8.508   1.078  15.609  1.00 56.47           O  
ATOM   2379  N   HIS A 292      12.219   0.642  14.641  1.00 52.75           N  
ATOM   2380  CA  HIS A 292      12.961  -0.394  13.938  1.00 52.75           C  
ATOM   2381  C   HIS A 292      13.977  -1.066  14.859  1.00 52.75           C  
ATOM   2382  CB  HIS A 292      13.672   0.194  12.719  1.00 52.75           C  
ATOM   2383  O   HIS A 292      14.070  -2.295  14.891  1.00 52.75           O  
ATOM   2384  CG  HIS A 292      13.836  -0.779  11.594  1.00 52.75           C  
ATOM   2385  CD2 HIS A 292      13.133  -0.939  10.445  1.00 52.75           C  
ATOM   2386  ND1 HIS A 292      14.820  -1.740  11.578  1.00 52.75           N  
ATOM   2387  CE1 HIS A 292      14.719  -2.451  10.469  1.00 52.75           C  
ATOM   2388  NE2 HIS A 292      13.703  -1.985   9.758  1.00 52.75           N  
ATOM   2389  N   GLU A 293      14.664  -0.318  15.602  1.00 55.00           N  
ATOM   2390  CA  GLU A 293      15.688  -0.836  16.500  1.00 55.00           C  
ATOM   2391  C   GLU A 293      15.062  -1.660  17.625  1.00 55.00           C  
ATOM   2392  CB  GLU A 293      16.516   0.308  17.094  1.00 55.00           C  
ATOM   2393  O   GLU A 293      15.672  -2.617  18.109  1.00 55.00           O  
ATOM   2394  CG  GLU A 293      17.500   0.930  16.094  1.00 55.00           C  
ATOM   2395  CD  GLU A 293      18.828   0.218  16.047  1.00 55.00           C  
ATOM   2396  OE1 GLU A 293      19.609   0.438  15.086  1.00 55.00           O  
ATOM   2397  OE2 GLU A 293      19.125  -0.567  16.984  1.00 55.00           O  
ATOM   2398  N   LEU A 294      13.875  -1.257  17.953  1.00 60.38           N  
ATOM   2399  CA  LEU A 294      13.234  -1.993  19.031  1.00 60.38           C  
ATOM   2400  C   LEU A 294      12.484  -3.207  18.500  1.00 60.38           C  
ATOM   2401  CB  LEU A 294      12.273  -1.084  19.797  1.00 60.38           C  
ATOM   2402  O   LEU A 294      12.344  -4.215  19.188  1.00 60.38           O  
ATOM   2403  CG  LEU A 294      12.906  -0.117  20.797  1.00 60.38           C  
ATOM   2404  CD1 LEU A 294      11.859   0.848  21.344  1.00 60.38           C  
ATOM   2405  CD2 LEU A 294      13.578  -0.885  21.938  1.00 60.38           C  
ATOM   2406  N   ARG A 295      12.117  -3.037  17.281  1.00 59.41           N  
ATOM   2407  CA  ARG A 295      11.375  -4.133  16.656  1.00 59.41           C  
ATOM   2408  C   ARG A 295      12.250  -5.379  16.531  1.00 59.41           C  
ATOM   2409  CB  ARG A 295      10.844  -3.721  15.289  1.00 59.41           C  
ATOM   2410  O   ARG A 295      11.797  -6.492  16.797  1.00 59.41           O  
ATOM   2411  CG  ARG A 295       9.883  -4.723  14.680  1.00 59.41           C  
ATOM   2412  CD  ARG A 295       9.375  -4.262  13.320  1.00 59.41           C  
ATOM   2413  NE  ARG A 295       8.508  -3.092  13.438  1.00 59.41           N  
ATOM   2414  NH1 ARG A 295       8.648  -2.500  11.211  1.00 59.41           N  
ATOM   2415  NH2 ARG A 295       7.383  -1.249  12.656  1.00 59.41           N  
ATOM   2416  CZ  ARG A 295       8.180  -2.283  12.430  1.00 59.41           C  
ATOM   2417  N   THR A 296      13.422  -5.188  16.156  1.00 57.22           N  
ATOM   2418  CA  THR A 296      14.336  -6.301  15.930  1.00 57.22           C  
ATOM   2419  C   THR A 296      14.570  -7.090  17.219  1.00 57.22           C  
ATOM   2420  CB  THR A 296      15.688  -5.809  15.367  1.00 57.22           C  
ATOM   2421  O   THR A 296      14.375  -8.305  17.250  1.00 57.22           O  
ATOM   2422  CG2 THR A 296      16.469  -6.957  14.750  1.00 57.22           C  
ATOM   2423  OG1 THR A 296      15.445  -4.809  14.375  1.00 57.22           O  
ATOM   2424  N   PRO A 297      14.953  -6.371  18.281  1.00 58.88           N  
ATOM   2425  CA  PRO A 297      15.117  -7.160  19.500  1.00 58.88           C  
ATOM   2426  C   PRO A 297      13.797  -7.746  20.000  1.00 58.88           C  
ATOM   2427  CB  PRO A 297      15.672  -6.148  20.500  1.00 58.88           C  
ATOM   2428  O   PRO A 297      13.773  -8.859  20.547  1.00 58.88           O  
ATOM   2429  CG  PRO A 297      15.461  -4.816  19.859  1.00 58.88           C  
ATOM   2430  CD  PRO A 297      15.211  -5.027  18.391  1.00 58.88           C  
ATOM   2431  N   LEU A 298      12.742  -7.070  19.672  1.00 64.00           N  
ATOM   2432  CA  LEU A 298      11.445  -7.562  20.125  1.00 64.00           C  
ATOM   2433  C   LEU A 298      11.016  -8.789  19.328  1.00 64.00           C  
ATOM   2434  CB  LEU A 298      10.391  -6.465  20.016  1.00 64.00           C  
ATOM   2435  O   LEU A 298      10.477  -9.742  19.891  1.00 64.00           O  
ATOM   2436  CG  LEU A 298       9.609  -6.145  21.297  1.00 64.00           C  
ATOM   2437  CD1 LEU A 298       9.742  -4.664  21.641  1.00 64.00           C  
ATOM   2438  CD2 LEU A 298       8.141  -6.531  21.141  1.00 64.00           C  
ATOM   2439  N   ASN A 299      11.328  -8.742  18.125  1.00 60.69           N  
ATOM   2440  CA  ASN A 299      11.039  -9.898  17.297  1.00 60.69           C  
ATOM   2441  C   ASN A 299      11.891 -11.102  17.688  1.00 60.69           C  
ATOM   2442  CB  ASN A 299      11.242  -9.570  15.812  1.00 60.69           C  
ATOM   2443  O   ASN A 299      11.422 -12.242  17.656  1.00 60.69           O  
ATOM   2444  CG  ASN A 299      10.109  -8.734  15.242  1.00 60.69           C  
ATOM   2445  ND2 ASN A 299      10.328  -8.180  14.055  1.00 60.69           N  
ATOM   2446  OD1 ASN A 299       9.055  -8.586  15.867  1.00 60.69           O  
ATOM   2447  N   GLY A 300      13.031 -10.828  18.062  1.00 60.88           N  
ATOM   2448  CA  GLY A 300      13.875 -11.875  18.609  1.00 60.88           C  
ATOM   2449  C   GLY A 300      13.312 -12.492  19.891  1.00 60.88           C  
ATOM   2450  O   GLY A 300      13.297 -13.711  20.031  1.00 60.88           O  
ATOM   2451  N   ILE A 301      12.922 -11.547  20.688  1.00 65.06           N  
ATOM   2452  CA  ILE A 301      12.375 -12.023  21.969  1.00 65.06           C  
ATOM   2453  C   ILE A 301      11.102 -12.820  21.703  1.00 65.06           C  
ATOM   2454  CB  ILE A 301      12.094 -10.852  22.938  1.00 65.06           C  
ATOM   2455  O   ILE A 301      10.906 -13.898  22.281  1.00 65.06           O  
ATOM   2456  CG1 ILE A 301      13.406 -10.180  23.344  1.00 65.06           C  
ATOM   2457  CG2 ILE A 301      11.312 -11.344  24.156  1.00 65.06           C  
ATOM   2458  CD1 ILE A 301      13.211  -8.891  24.141  1.00 65.06           C  
ATOM   2459  N   VAL A 302      10.289 -12.320  20.797  1.00 65.56           N  
ATOM   2460  CA  VAL A 302       9.039 -13.000  20.469  1.00 65.56           C  
ATOM   2461  C   VAL A 302       9.344 -14.344  19.812  1.00 65.56           C  
ATOM   2462  CB  VAL A 302       8.148 -12.141  19.547  1.00 65.56           C  
ATOM   2463  O   VAL A 302       8.742 -15.367  20.156  1.00 65.56           O  
ATOM   2464  CG1 VAL A 302       6.973 -12.961  19.016  1.00 65.56           C  
ATOM   2465  CG2 VAL A 302       7.652 -10.906  20.297  1.00 65.56           C  
ATOM   2466  N   GLY A 303      10.266 -14.438  19.000  1.00 62.47           N  
ATOM   2467  CA  GLY A 303      10.656 -15.672  18.328  1.00 62.47           C  
ATOM   2468  C   GLY A 303      11.234 -16.703  19.266  1.00 62.47           C  
ATOM   2469  O   GLY A 303      10.836 -17.875  19.234  1.00 62.47           O  
ATOM   2470  N   LEU A 304      12.148 -16.250  20.078  1.00 64.06           N  
ATOM   2471  CA  LEU A 304      12.789 -17.141  21.031  1.00 64.06           C  
ATOM   2472  C   LEU A 304      11.789 -17.641  22.062  1.00 64.06           C  
ATOM   2473  CB  LEU A 304      13.953 -16.438  21.719  1.00 64.06           C  
ATOM   2474  O   LEU A 304      11.828 -18.812  22.453  1.00 64.06           O  
ATOM   2475  CG  LEU A 304      15.297 -16.453  21.000  1.00 64.06           C  
ATOM   2476  CD1 LEU A 304      16.156 -15.273  21.438  1.00 64.06           C  
ATOM   2477  CD2 LEU A 304      16.031 -17.781  21.250  1.00 64.06           C  
ATOM   2478  N   SER A 305      10.953 -16.750  22.500  1.00 65.88           N  
ATOM   2479  CA  SER A 305       9.938 -17.156  23.469  1.00 65.88           C  
ATOM   2480  C   SER A 305       9.000 -18.203  22.875  1.00 65.88           C  
ATOM   2481  CB  SER A 305       9.133 -15.961  23.953  1.00 65.88           C  
ATOM   2482  O   SER A 305       8.617 -19.156  23.547  1.00 65.88           O  
ATOM   2483  OG  SER A 305       8.570 -15.250  22.859  1.00 65.88           O  
ATOM   2484  N   ARG A 306       8.789 -18.047  21.656  1.00 60.41           N  
ATOM   2485  CA  ARG A 306       7.926 -19.016  20.969  1.00 60.41           C  
ATOM   2486  C   ARG A 306       8.617 -20.359  20.812  1.00 60.41           C  
ATOM   2487  CB  ARG A 306       7.504 -18.469  19.594  1.00 60.41           C  
ATOM   2488  O   ARG A 306       8.008 -21.406  21.031  1.00 60.41           O  
ATOM   2489  CG  ARG A 306       6.188 -19.047  19.094  1.00 60.41           C  
ATOM   2490  CD  ARG A 306       5.352 -17.984  18.391  1.00 60.41           C  
ATOM   2491  NE  ARG A 306       4.105 -18.547  17.859  1.00 60.41           N  
ATOM   2492  NH1 ARG A 306       3.289 -16.531  17.078  1.00 60.41           N  
ATOM   2493  NH2 ARG A 306       2.062 -18.453  16.812  1.00 60.41           N  
ATOM   2494  CZ  ARG A 306       3.156 -17.844  17.250  1.00 60.41           C  
ATOM   2495  N   ILE A 307       9.820 -20.391  20.453  1.00 59.38           N  
ATOM   2496  CA  ILE A 307      10.609 -21.609  20.312  1.00 59.38           C  
ATOM   2497  C   ILE A 307      10.719 -22.312  21.656  1.00 59.38           C  
ATOM   2498  CB  ILE A 307      12.023 -21.297  19.750  1.00 59.38           C  
ATOM   2499  O   ILE A 307      10.562 -23.531  21.734  1.00 59.38           O  
ATOM   2500  CG1 ILE A 307      11.922 -20.797  18.312  1.00 59.38           C  
ATOM   2501  CG2 ILE A 307      12.914 -22.547  19.844  1.00 59.38           C  
ATOM   2502  CD1 ILE A 307      13.242 -20.266  17.750  1.00 59.38           C  
ATOM   2503  N   LEU A 308      10.930 -21.469  22.656  1.00 65.69           N  
ATOM   2504  CA  LEU A 308      11.094 -22.047  23.984  1.00 65.69           C  
ATOM   2505  C   LEU A 308       9.766 -22.609  24.484  1.00 65.69           C  
ATOM   2506  CB  LEU A 308      11.617 -21.000  24.969  1.00 65.69           C  
ATOM   2507  O   LEU A 308       9.750 -23.609  25.219  1.00 65.69           O  
ATOM   2508  CG  LEU A 308      13.141 -20.891  25.078  1.00 65.69           C  
ATOM   2509  CD1 LEU A 308      13.531 -19.531  25.656  1.00 65.69           C  
ATOM   2510  CD2 LEU A 308      13.688 -22.016  25.953  1.00 65.69           C  
ATOM   2511  N   LEU A 309       8.773 -21.953  24.016  1.00 65.81           N  
ATOM   2512  CA  LEU A 309       7.457 -22.422  24.438  1.00 65.81           C  
ATOM   2513  C   LEU A 309       7.121 -23.766  23.797  1.00 65.81           C  
ATOM   2514  CB  LEU A 309       6.387 -21.391  24.094  1.00 65.81           C  
ATOM   2515  O   LEU A 309       6.332 -24.547  24.344  1.00 65.81           O  
ATOM   2516  CG  LEU A 309       5.957 -20.453  25.219  1.00 65.81           C  
ATOM   2517  CD1 LEU A 309       5.484 -19.125  24.656  1.00 65.81           C  
ATOM   2518  CD2 LEU A 309       4.863 -21.094  26.062  1.00 65.81           C  
ATOM   2519  N   ASP A 310       7.879 -24.031  22.812  1.00 55.47           N  
ATOM   2520  CA  ASP A 310       7.672 -25.281  22.094  1.00 55.47           C  
ATOM   2521  C   ASP A 310       8.539 -26.406  22.656  1.00 55.47           C  
ATOM   2522  CB  ASP A 310       7.965 -25.109  20.594  1.00 55.47           C  
ATOM   2523  O   ASP A 310       8.477 -27.547  22.203  1.00 55.47           O  
ATOM   2524  CG  ASP A 310       6.832 -24.422  19.844  1.00 55.47           C  
ATOM   2525  OD1 ASP A 310       5.695 -24.391  20.359  1.00 55.47           O  
ATOM   2526  OD2 ASP A 310       7.078 -23.922  18.734  1.00 55.47           O  
ATOM   2527  N   THR A 311       9.336 -26.109  23.656  1.00 64.00           N  
ATOM   2528  CA  THR A 311      10.164 -27.094  24.344  1.00 64.00           C  
ATOM   2529  C   THR A 311       9.469 -27.578  25.609  1.00 64.00           C  
ATOM   2530  CB  THR A 311      11.547 -26.516  24.688  1.00 64.00           C  
ATOM   2531  O   THR A 311       8.430 -27.062  26.000  1.00 64.00           O  
ATOM   2532  CG2 THR A 311      12.391 -26.312  23.438  1.00 64.00           C  
ATOM   2533  OG1 THR A 311      11.383 -25.266  25.344  1.00 64.00           O  
ATOM   2534  N   GLU A 312       9.914 -28.766  26.172  1.00 68.56           N  
ATOM   2535  CA  GLU A 312       9.391 -29.281  27.438  1.00 68.56           C  
ATOM   2536  C   GLU A 312       9.727 -28.344  28.594  1.00 68.56           C  
ATOM   2537  CB  GLU A 312       9.938 -30.672  27.719  1.00 68.56           C  
ATOM   2538  O   GLU A 312      10.891 -28.172  28.953  1.00 68.56           O  
ATOM   2539  CG  GLU A 312       9.250 -31.781  26.922  1.00 68.56           C  
ATOM   2540  CD  GLU A 312       9.695 -33.188  27.328  1.00 68.56           C  
ATOM   2541  OE1 GLU A 312       9.125 -34.156  26.812  1.00 68.56           O  
ATOM   2542  OE2 GLU A 312      10.625 -33.281  28.156  1.00 68.56           O  
ATOM   2543  N   LEU A 313       8.812 -27.469  28.938  1.00 66.88           N  
ATOM   2544  CA  LEU A 313       9.039 -26.484  29.984  1.00 66.88           C  
ATOM   2545  C   LEU A 313       8.242 -26.844  31.234  1.00 66.88           C  
ATOM   2546  CB  LEU A 313       8.656 -25.078  29.500  1.00 66.88           C  
ATOM   2547  O   LEU A 313       7.234 -27.547  31.156  1.00 66.88           O  
ATOM   2548  CG  LEU A 313       9.477 -24.516  28.344  1.00 66.88           C  
ATOM   2549  CD1 LEU A 313       8.664 -23.469  27.594  1.00 66.88           C  
ATOM   2550  CD2 LEU A 313      10.781 -23.922  28.859  1.00 66.88           C  
ATOM   2551  N   THR A 314       8.914 -26.578  32.375  1.00 73.44           N  
ATOM   2552  CA  THR A 314       8.148 -26.656  33.625  1.00 73.44           C  
ATOM   2553  C   THR A 314       6.996 -25.656  33.625  1.00 73.44           C  
ATOM   2554  CB  THR A 314       9.039 -26.422  34.844  1.00 73.44           C  
ATOM   2555  O   THR A 314       6.988 -24.719  32.812  1.00 73.44           O  
ATOM   2556  CG2 THR A 314      10.180 -27.422  34.906  1.00 73.44           C  
ATOM   2557  OG1 THR A 314       9.586 -25.094  34.781  1.00 73.44           O  
ATOM   2558  N   ALA A 315       6.000 -25.922  34.375  1.00 70.38           N  
ATOM   2559  CA  ALA A 315       4.828 -25.062  34.469  1.00 70.38           C  
ATOM   2560  C   ALA A 315       5.227 -23.609  34.750  1.00 70.38           C  
ATOM   2561  CB  ALA A 315       3.865 -25.562  35.531  1.00 70.38           C  
ATOM   2562  O   ALA A 315       4.633 -22.688  34.219  1.00 70.38           O  
ATOM   2563  N   GLU A 316       6.254 -23.531  35.562  1.00 69.94           N  
ATOM   2564  CA  GLU A 316       6.723 -22.188  35.906  1.00 69.94           C  
ATOM   2565  C   GLU A 316       7.441 -21.531  34.750  1.00 69.94           C  
ATOM   2566  CB  GLU A 316       7.648 -22.266  37.125  1.00 69.94           C  
ATOM   2567  O   GLU A 316       7.242 -20.344  34.469  1.00 69.94           O  
ATOM   2568  CG  GLU A 316       7.344 -21.219  38.188  1.00 69.94           C  
ATOM   2569  CD  GLU A 316       8.250 -21.312  39.406  1.00 69.94           C  
ATOM   2570  OE1 GLU A 316       8.109 -20.484  40.344  1.00 69.94           O  
ATOM   2571  OE2 GLU A 316       9.102 -22.219  39.438  1.00 69.94           O  
ATOM   2572  N   GLN A 317       8.234 -22.297  34.062  1.00 74.00           N  
ATOM   2573  CA  GLN A 317       8.977 -21.766  32.906  1.00 74.00           C  
ATOM   2574  C   GLN A 317       8.039 -21.375  31.781  1.00 74.00           C  
ATOM   2575  CB  GLN A 317      10.000 -22.797  32.406  1.00 74.00           C  
ATOM   2576  O   GLN A 317       8.258 -20.375  31.109  1.00 74.00           O  
ATOM   2577  CG  GLN A 317      11.195 -22.969  33.344  1.00 74.00           C  
ATOM   2578  CD  GLN A 317      12.078 -24.141  32.969  1.00 74.00           C  
ATOM   2579  NE2 GLN A 317      13.352 -24.062  33.312  1.00 74.00           N  
ATOM   2580  OE1 GLN A 317      11.609 -25.109  32.344  1.00 74.00           O  
ATOM   2581  N   GLU A 318       7.027 -22.109  31.641  1.00 73.75           N  
ATOM   2582  CA  GLU A 318       6.039 -21.812  30.594  1.00 73.75           C  
ATOM   2583  C   GLU A 318       5.316 -20.500  30.875  1.00 73.75           C  
ATOM   2584  CB  GLU A 318       5.027 -22.969  30.484  1.00 73.75           C  
ATOM   2585  O   GLU A 318       5.086 -19.719  29.953  1.00 73.75           O  
ATOM   2586  CG  GLU A 318       4.242 -22.969  29.188  1.00 73.75           C  
ATOM   2587  CD  GLU A 318       3.199 -24.062  29.125  1.00 73.75           C  
ATOM   2588  OE1 GLU A 318       2.381 -24.078  28.172  1.00 73.75           O  
ATOM   2589  OE2 GLU A 318       3.199 -24.938  30.016  1.00 73.75           O  
ATOM   2590  N   LYS A 319       5.039 -20.281  32.094  1.00 69.00           N  
ATOM   2591  CA  LYS A 319       4.383 -19.047  32.500  1.00 69.00           C  
ATOM   2592  C   LYS A 319       5.270 -17.844  32.219  1.00 69.00           C  
ATOM   2593  CB  LYS A 319       4.023 -19.109  34.000  1.00 69.00           C  
ATOM   2594  O   LYS A 319       4.785 -16.812  31.750  1.00 69.00           O  
ATOM   2595  CG  LYS A 319       2.939 -18.125  34.406  1.00 69.00           C  
ATOM   2596  CD  LYS A 319       2.609 -18.250  35.875  1.00 69.00           C  
ATOM   2597  CE  LYS A 319       1.572 -17.234  36.312  1.00 69.00           C  
ATOM   2598  NZ  LYS A 319       1.234 -17.359  37.781  1.00 69.00           N  
ATOM   2599  N   TYR A 320       6.582 -18.109  32.594  1.00 67.69           N  
ATOM   2600  CA  TYR A 320       7.504 -17.016  32.375  1.00 67.69           C  
ATOM   2601  C   TYR A 320       7.660 -16.719  30.875  1.00 67.69           C  
ATOM   2602  CB  TYR A 320       8.875 -17.312  32.969  1.00 67.69           C  
ATOM   2603  O   TYR A 320       7.660 -15.555  30.469  1.00 67.69           O  
ATOM   2604  CG  TYR A 320       8.891 -17.250  34.500  1.00 67.69           C  
ATOM   2605  CD1 TYR A 320       8.227 -16.234  35.188  1.00 67.69           C  
ATOM   2606  CD2 TYR A 320       9.562 -18.219  35.250  1.00 67.69           C  
ATOM   2607  CE1 TYR A 320       8.234 -16.172  36.562  1.00 67.69           C  
ATOM   2608  CE2 TYR A 320       9.578 -18.172  36.625  1.00 67.69           C  
ATOM   2609  OH  TYR A 320       8.930 -17.094  38.656  1.00 67.69           O  
ATOM   2610  CZ  TYR A 320       8.914 -17.141  37.281  1.00 67.69           C  
ATOM   2611  N   LEU A 321       7.691 -17.703  30.109  1.00 69.62           N  
ATOM   2612  CA  LEU A 321       7.906 -17.547  28.672  1.00 69.62           C  
ATOM   2613  C   LEU A 321       6.676 -16.922  28.000  1.00 69.62           C  
ATOM   2614  CB  LEU A 321       8.234 -18.891  28.016  1.00 69.62           C  
ATOM   2615  O   LEU A 321       6.801 -16.094  27.094  1.00 69.62           O  
ATOM   2616  CG  LEU A 321       9.648 -19.031  27.453  1.00 69.62           C  
ATOM   2617  CD1 LEU A 321      10.266 -20.344  27.922  1.00 69.62           C  
ATOM   2618  CD2 LEU A 321       9.633 -18.953  25.938  1.00 69.62           C  
ATOM   2619  N   LYS A 322       5.605 -17.297  28.469  1.00 67.62           N  
ATOM   2620  CA  LYS A 322       4.371 -16.719  27.969  1.00 67.62           C  
ATOM   2621  C   LYS A 322       4.293 -15.227  28.312  1.00 67.62           C  
ATOM   2622  CB  LYS A 322       3.152 -17.438  28.531  1.00 67.62           C  
ATOM   2623  O   LYS A 322       3.865 -14.414  27.484  1.00 67.62           O  
ATOM   2624  CG  LYS A 322       2.682 -18.609  27.688  1.00 67.62           C  
ATOM   2625  CD  LYS A 322       1.439 -19.266  28.281  1.00 67.62           C  
ATOM   2626  CE  LYS A 322       1.000 -20.484  27.469  1.00 67.62           C  
ATOM   2627  NZ  LYS A 322      -0.114 -21.219  28.141  1.00 67.62           N  
ATOM   2628  N   THR A 323       4.730 -14.938  29.484  1.00 63.88           N  
ATOM   2629  CA  THR A 323       4.746 -13.539  29.906  1.00 63.88           C  
ATOM   2630  C   THR A 323       5.715 -12.727  29.047  1.00 63.88           C  
ATOM   2631  CB  THR A 323       5.137 -13.406  31.391  1.00 63.88           C  
ATOM   2632  O   THR A 323       5.395 -11.617  28.641  1.00 63.88           O  
ATOM   2633  CG2 THR A 323       4.953 -11.977  31.891  1.00 63.88           C  
ATOM   2634  OG1 THR A 323       4.312 -14.281  32.188  1.00 63.88           O  
ATOM   2635  N   ILE A 324       6.828 -13.367  28.812  1.00 65.50           N  
ATOM   2636  CA  ILE A 324       7.828 -12.688  28.000  1.00 65.50           C  
ATOM   2637  C   ILE A 324       7.297 -12.492  26.594  1.00 65.50           C  
ATOM   2638  CB  ILE A 324       9.156 -13.477  27.969  1.00 65.50           C  
ATOM   2639  O   ILE A 324       7.445 -11.414  26.000  1.00 65.50           O  
ATOM   2640  CG1 ILE A 324       9.852 -13.414  29.328  1.00 65.50           C  
ATOM   2641  CG2 ILE A 324      10.078 -12.945  26.859  1.00 65.50           C  
ATOM   2642  CD1 ILE A 324      11.039 -14.352  29.469  1.00 65.50           C  
ATOM   2643  N   HIS A 325       6.648 -13.461  26.125  1.00 67.25           N  
ATOM   2644  CA  HIS A 325       6.109 -13.414  24.781  1.00 67.25           C  
ATOM   2645  C   HIS A 325       5.035 -12.344  24.641  1.00 67.25           C  
ATOM   2646  CB  HIS A 325       5.543 -14.773  24.375  1.00 67.25           C  
ATOM   2647  O   HIS A 325       5.074 -11.523  23.719  1.00 67.25           O  
ATOM   2648  CG  HIS A 325       5.008 -14.820  22.984  1.00 67.25           C  
ATOM   2649  CD2 HIS A 325       3.738 -14.906  22.516  1.00 67.25           C  
ATOM   2650  ND1 HIS A 325       5.820 -14.781  21.875  1.00 67.25           N  
ATOM   2651  CE1 HIS A 325       5.074 -14.836  20.781  1.00 67.25           C  
ATOM   2652  NE2 HIS A 325       3.805 -14.914  21.141  1.00 67.25           N  
ATOM   2653  N   VAL A 326       4.145 -12.344  25.531  1.00 60.00           N  
ATOM   2654  CA  VAL A 326       3.057 -11.375  25.516  1.00 60.00           C  
ATOM   2655  C   VAL A 326       3.623  -9.961  25.672  1.00 60.00           C  
ATOM   2656  CB  VAL A 326       2.031 -11.656  26.641  1.00 60.00           C  
ATOM   2657  O   VAL A 326       3.174  -9.031  25.000  1.00 60.00           O  
ATOM   2658  CG1 VAL A 326       1.047 -10.500  26.781  1.00 60.00           C  
ATOM   2659  CG2 VAL A 326       1.287 -12.961  26.359  1.00 60.00           C  
ATOM   2660  N   SER A 327       4.605  -9.883  26.484  1.00 62.81           N  
ATOM   2661  CA  SER A 327       5.219  -8.578  26.703  1.00 62.81           C  
ATOM   2662  C   SER A 327       5.922  -8.078  25.453  1.00 62.81           C  
ATOM   2663  CB  SER A 327       6.219  -8.648  27.859  1.00 62.81           C  
ATOM   2664  O   SER A 327       5.840  -6.891  25.109  1.00 62.81           O  
ATOM   2665  OG  SER A 327       5.559  -8.977  29.078  1.00 62.81           O  
ATOM   2666  N   ALA A 328       6.516  -8.969  24.812  1.00 64.88           N  
ATOM   2667  CA  ALA A 328       7.242  -8.594  23.594  1.00 64.88           C  
ATOM   2668  C   ALA A 328       6.281  -8.180  22.484  1.00 64.88           C  
ATOM   2669  CB  ALA A 328       8.125  -9.750  23.125  1.00 64.88           C  
ATOM   2670  O   ALA A 328       6.520  -7.195  21.781  1.00 64.88           O  
ATOM   2671  N   VAL A 329       5.277  -8.859  22.375  1.00 61.59           N  
ATOM   2672  CA  VAL A 329       4.262  -8.547  21.359  1.00 61.59           C  
ATOM   2673  C   VAL A 329       3.607  -7.211  21.688  1.00 61.59           C  
ATOM   2674  CB  VAL A 329       3.191  -9.664  21.281  1.00 61.59           C  
ATOM   2675  O   VAL A 329       3.402  -6.379  20.812  1.00 61.59           O  
ATOM   2676  CG1 VAL A 329       2.021  -9.211  20.406  1.00 61.59           C  
ATOM   2677  CG2 VAL A 329       3.805 -10.953  20.734  1.00 61.59           C  
ATOM   2678  N   THR A 330       3.326  -7.004  22.969  1.00 57.88           N  
ATOM   2679  CA  THR A 330       2.732  -5.754  23.438  1.00 57.88           C  
ATOM   2680  C   THR A 330       3.656  -4.578  23.141  1.00 57.88           C  
ATOM   2681  CB  THR A 330       2.422  -5.805  24.938  1.00 57.88           C  
ATOM   2682  O   THR A 330       3.207  -3.529  22.672  1.00 57.88           O  
ATOM   2683  CG2 THR A 330       1.587  -4.605  25.375  1.00 57.88           C  
ATOM   2684  OG1 THR A 330       1.695  -7.008  25.234  1.00 57.88           O  
ATOM   2685  N   LEU A 331       4.883  -4.848  23.453  1.00 63.53           N  
ATOM   2686  CA  LEU A 331       5.871  -3.797  23.219  1.00 63.53           C  
ATOM   2687  C   LEU A 331       5.973  -3.471  21.719  1.00 63.53           C  
ATOM   2688  CB  LEU A 331       7.242  -4.219  23.750  1.00 63.53           C  
ATOM   2689  O   LEU A 331       6.066  -2.301  21.344  1.00 63.53           O  
ATOM   2690  CG  LEU A 331       8.344  -3.158  23.703  1.00 63.53           C  
ATOM   2691  CD1 LEU A 331       7.977  -1.981  24.609  1.00 63.53           C  
ATOM   2692  CD2 LEU A 331       9.680  -3.760  24.125  1.00 63.53           C  
ATOM   2693  N   GLY A 332       5.887  -4.477  20.953  1.00 65.56           N  
ATOM   2694  CA  GLY A 332       5.883  -4.273  19.516  1.00 65.56           C  
ATOM   2695  C   GLY A 332       4.699  -3.457  19.031  1.00 65.56           C  
ATOM   2696  O   GLY A 332       4.855  -2.559  18.203  1.00 65.56           O  
ATOM   2697  N   ASN A 333       3.609  -3.693  19.562  1.00 60.59           N  
ATOM   2698  CA  ASN A 333       2.393  -2.975  19.203  1.00 60.59           C  
ATOM   2699  C   ASN A 333       2.469  -1.506  19.609  1.00 60.59           C  
ATOM   2700  CB  ASN A 333       1.170  -3.639  19.844  1.00 60.59           C  
ATOM   2701  O   ASN A 333       2.051  -0.624  18.859  1.00 60.59           O  
ATOM   2702  CG  ASN A 333       0.797  -4.945  19.156  1.00 60.59           C  
ATOM   2703  ND2 ASN A 333      -0.020  -5.746  19.828  1.00 60.59           N  
ATOM   2704  OD1 ASN A 333       1.240  -5.227  18.047  1.00 60.59           O  
ATOM   2705  N   ILE A 334       2.908  -1.346  20.766  1.00 60.09           N  
ATOM   2706  CA  ILE A 334       3.043   0.018  21.281  1.00 60.09           C  
ATOM   2707  C   ILE A 334       3.920   0.833  20.328  1.00 60.09           C  
ATOM   2708  CB  ILE A 334       3.635   0.038  22.703  1.00 60.09           C  
ATOM   2709  O   ILE A 334       3.600   1.979  20.000  1.00 60.09           O  
ATOM   2710  CG1 ILE A 334       2.641  -0.564  23.703  1.00 60.09           C  
ATOM   2711  CG2 ILE A 334       4.020   1.464  23.109  1.00 60.09           C  
ATOM   2712  CD1 ILE A 334       3.219  -0.783  25.094  1.00 60.09           C  
ATOM   2713  N   PHE A 335       4.855   0.173  19.938  1.00 64.06           N  
ATOM   2714  CA  PHE A 335       5.770   0.886  19.047  1.00 64.06           C  
ATOM   2715  C   PHE A 335       5.105   1.185  17.719  1.00 64.06           C  
ATOM   2716  CB  PHE A 335       7.051   0.074  18.828  1.00 64.06           C  
ATOM   2717  O   PHE A 335       5.293   2.264  17.141  1.00 64.06           O  
ATOM   2718  CG  PHE A 335       8.281   0.708  19.422  1.00 64.06           C  
ATOM   2719  CD1 PHE A 335       8.914   1.768  18.781  1.00 64.06           C  
ATOM   2720  CD2 PHE A 335       8.805   0.245  20.625  1.00 64.06           C  
ATOM   2721  CE1 PHE A 335      10.047   2.355  19.328  1.00 64.06           C  
ATOM   2722  CE2 PHE A 335       9.938   0.828  21.188  1.00 64.06           C  
ATOM   2723  CZ  PHE A 335      10.562   1.883  20.531  1.00 64.06           C  
ATOM   2724  N   ASN A 336       4.441   0.296  17.234  1.00 62.66           N  
ATOM   2725  CA  ASN A 336       3.703   0.527  16.000  1.00 62.66           C  
ATOM   2726  C   ASN A 336       2.699   1.668  16.156  1.00 62.66           C  
ATOM   2727  CB  ASN A 336       2.990  -0.751  15.555  1.00 62.66           C  
ATOM   2728  O   ASN A 336       2.547   2.490  15.242  1.00 62.66           O  
ATOM   2729  CG  ASN A 336       3.891  -1.675  14.758  1.00 62.66           C  
ATOM   2730  ND2 ASN A 336       3.479  -2.930  14.617  1.00 62.66           N  
ATOM   2731  OD1 ASN A 336       4.949  -1.265  14.273  1.00 62.66           O  
ATOM   2732  N   ASP A 337       2.123   1.742  17.234  1.00 60.97           N  
ATOM   2733  CA  ASP A 337       1.181   2.814  17.547  1.00 60.97           C  
ATOM   2734  C   ASP A 337       1.870   4.176  17.516  1.00 60.97           C  
ATOM   2735  CB  ASP A 337       0.528   2.586  18.906  1.00 60.97           C  
ATOM   2736  O   ASP A 337       1.307   5.152  17.016  1.00 60.97           O  
ATOM   2737  CG  ASP A 337      -0.430   1.407  18.922  1.00 60.97           C  
ATOM   2738  OD1 ASP A 337      -0.790   0.905  17.828  1.00 60.97           O  
ATOM   2739  OD2 ASP A 337      -0.833   0.979  20.016  1.00 60.97           O  
ATOM   2740  N   ILE A 338       2.990   4.137  18.109  1.00 62.03           N  
ATOM   2741  CA  ILE A 338       3.730   5.391  18.203  1.00 62.03           C  
ATOM   2742  C   ILE A 338       4.102   5.879  16.812  1.00 62.03           C  
ATOM   2743  CB  ILE A 338       5.000   5.234  19.078  1.00 62.03           C  
ATOM   2744  O   ILE A 338       4.012   7.074  16.516  1.00 62.03           O  
ATOM   2745  CG1 ILE A 338       4.621   5.078  20.547  1.00 62.03           C  
ATOM   2746  CG2 ILE A 338       5.941   6.426  18.875  1.00 62.03           C  
ATOM   2747  CD1 ILE A 338       5.793   4.715  21.453  1.00 62.03           C  
ATOM   2748  N   ILE A 339       4.414   4.945  16.031  1.00 63.50           N  
ATOM   2749  CA  ILE A 339       4.773   5.289  14.656  1.00 63.50           C  
ATOM   2750  C   ILE A 339       3.545   5.820  13.922  1.00 63.50           C  
ATOM   2751  CB  ILE A 339       5.367   4.078  13.906  1.00 63.50           C  
ATOM   2752  O   ILE A 339       3.625   6.820  13.211  1.00 63.50           O  
ATOM   2753  CG1 ILE A 339       6.707   3.670  14.531  1.00 63.50           C  
ATOM   2754  CG2 ILE A 339       5.527   4.391  12.422  1.00 63.50           C  
ATOM   2755  CD1 ILE A 339       7.250   2.346  14.016  1.00 63.50           C  
ATOM   2756  N   ASP A 340       2.502   5.172  14.039  1.00 61.28           N  
ATOM   2757  CA  ASP A 340       1.262   5.570  13.383  1.00 61.28           C  
ATOM   2758  C   ASP A 340       0.811   6.953  13.859  1.00 61.28           C  
ATOM   2759  CB  ASP A 340       0.161   4.543  13.648  1.00 61.28           C  
ATOM   2760  O   ASP A 340       0.312   7.754  13.062  1.00 61.28           O  
ATOM   2761  CG  ASP A 340       0.306   3.291  12.797  1.00 61.28           C  
ATOM   2762  OD1 ASP A 340       1.026   3.328  11.773  1.00 61.28           O  
ATOM   2763  OD2 ASP A 340      -0.309   2.262  13.148  1.00 61.28           O  
ATOM   2764  N   MET A 341       1.002   7.172  15.094  1.00 60.34           N  
ATOM   2765  CA  MET A 341       0.670   8.477  15.664  1.00 60.34           C  
ATOM   2766  C   MET A 341       1.476   9.586  15.000  1.00 60.34           C  
ATOM   2767  CB  MET A 341       0.924   8.477  17.172  1.00 60.34           C  
ATOM   2768  O   MET A 341       0.933  10.641  14.680  1.00 60.34           O  
ATOM   2769  CG  MET A 341       0.275   9.641  17.906  1.00 60.34           C  
ATOM   2770  SD  MET A 341       0.107   9.336  19.703  1.00 60.34           S  
ATOM   2771  CE  MET A 341       1.208  10.625  20.359  1.00 60.34           C  
ATOM   2772  N   ASP A 342       2.596   9.250  14.945  1.00 60.31           N  
ATOM   2773  CA  ASP A 342       3.457  10.258  14.336  1.00 60.31           C  
ATOM   2774  C   ASP A 342       3.053  10.523  12.891  1.00 60.31           C  
ATOM   2775  CB  ASP A 342       4.922   9.828  14.398  1.00 60.31           C  
ATOM   2776  O   ASP A 342       3.008  11.680  12.453  1.00 60.31           O  
ATOM   2777  CG  ASP A 342       5.891  10.945  14.070  1.00 60.31           C  
ATOM   2778  OD1 ASP A 342       5.812  12.023  14.695  1.00 60.31           O  
ATOM   2779  OD2 ASP A 342       6.734  10.758  13.172  1.00 60.31           O  
ATOM   2780  N   LYS A 343       2.789   9.414  12.234  1.00 60.81           N  
ATOM   2781  CA  LYS A 343       2.348   9.539  10.852  1.00 60.81           C  
ATOM   2782  C   LYS A 343       1.047  10.336  10.758  1.00 60.81           C  
ATOM   2783  CB  LYS A 343       2.166   8.164  10.211  1.00 60.81           C  
ATOM   2784  O   LYS A 343       0.861  11.133   9.836  1.00 60.81           O  
ATOM   2785  CG  LYS A 343       3.469   7.508   9.773  1.00 60.81           C  
ATOM   2786  CD  LYS A 343       3.217   6.176   9.078  1.00 60.81           C  
ATOM   2787  CE  LYS A 343       4.520   5.523   8.633  1.00 60.81           C  
ATOM   2788  NZ  LYS A 343       4.285   4.176   8.031  1.00 60.81           N  
ATOM   2789  N   MET A 344       0.129  10.148  11.617  1.00 57.56           N  
ATOM   2790  CA  MET A 344      -1.182  10.789  11.656  1.00 57.56           C  
ATOM   2791  C   MET A 344      -1.051  12.281  11.961  1.00 57.56           C  
ATOM   2792  CB  MET A 344      -2.078  10.125  12.703  1.00 57.56           C  
ATOM   2793  O   MET A 344      -1.812  13.094  11.430  1.00 57.56           O  
ATOM   2794  CG  MET A 344      -2.734   8.844  12.219  1.00 57.56           C  
ATOM   2795  SD  MET A 344      -4.016   8.227  13.383  1.00 57.56           S  
ATOM   2796  CE  MET A 344      -5.348   7.844  12.211  1.00 57.56           C  
ATOM   2797  N   GLU A 345      -0.304  12.523  12.859  1.00 56.16           N  
ATOM   2798  CA  GLU A 345      -0.112  13.930  13.164  1.00 56.16           C  
ATOM   2799  C   GLU A 345       0.315  14.719  11.930  1.00 56.16           C  
ATOM   2800  CB  GLU A 345       0.925  14.102  14.281  1.00 56.16           C  
ATOM   2801  O   GLU A 345      -0.044  15.883  11.773  1.00 56.16           O  
ATOM   2802  CG  GLU A 345       0.337  14.047  15.680  1.00 56.16           C  
ATOM   2803  CD  GLU A 345       1.362  14.305  16.781  1.00 56.16           C  
ATOM   2804  OE1 GLU A 345       0.982  14.344  17.969  1.00 56.16           O  
ATOM   2805  OE2 GLU A 345       2.555  14.477  16.438  1.00 56.16           O  
ATOM   2806  N   ARG A 346       0.886  14.039  11.094  1.00 51.12           N  
ATOM   2807  CA  ARG A 346       1.331  14.719   9.875  1.00 51.12           C  
ATOM   2808  C   ARG A 346       0.239  14.711   8.812  1.00 51.12           C  
ATOM   2809  CB  ARG A 346       2.602  14.062   9.328  1.00 51.12           C  
ATOM   2810  O   ARG A 346       0.482  15.086   7.664  1.00 51.12           O  
ATOM   2811  CG  ARG A 346       3.846  14.344  10.156  1.00 51.12           C  
ATOM   2812  CD  ARG A 346       5.098  13.789   9.500  1.00 51.12           C  
ATOM   2813  NE  ARG A 346       5.934  13.062  10.453  1.00 51.12           N  
ATOM   2814  NH1 ARG A 346       7.758  12.898   9.047  1.00 51.12           N  
ATOM   2815  NH2 ARG A 346       7.848  12.008  11.156  1.00 51.12           N  
ATOM   2816  CZ  ARG A 346       7.176  12.656  10.219  1.00 51.12           C  
ATOM   2817  N   ARG A 347      -0.859  14.539   9.258  1.00 53.53           N  
ATOM   2818  CA  ARG A 347      -1.997  14.508   8.344  1.00 53.53           C  
ATOM   2819  C   ARG A 347      -1.735  13.562   7.172  1.00 53.53           C  
ATOM   2820  CB  ARG A 347      -2.305  15.914   7.820  1.00 53.53           C  
ATOM   2821  O   ARG A 347      -2.418  13.633   6.148  1.00 53.53           O  
ATOM   2822  CG  ARG A 347      -3.115  16.766   8.789  1.00 53.53           C  
ATOM   2823  CD  ARG A 347      -3.535  18.078   8.156  1.00 53.53           C  
ATOM   2824  NE  ARG A 347      -4.277  18.922   9.102  1.00 53.53           N  
ATOM   2825  NH1 ARG A 347      -4.836  20.531   7.551  1.00 53.53           N  
ATOM   2826  NH2 ARG A 347      -5.527  20.734   9.727  1.00 53.53           N  
ATOM   2827  CZ  ARG A 347      -4.879  20.062   8.789  1.00 53.53           C  
ATOM   2828  N   LYS A 348      -0.693  12.805   7.301  1.00 54.41           N  
ATOM   2829  CA  LYS A 348      -0.250  12.016   6.156  1.00 54.41           C  
ATOM   2830  C   LYS A 348      -0.813  10.602   6.211  1.00 54.41           C  
ATOM   2831  CB  LYS A 348       1.277  11.969   6.094  1.00 54.41           C  
ATOM   2832  O   LYS A 348      -0.343   9.711   5.500  1.00 54.41           O  
ATOM   2833  CG  LYS A 348       1.906  13.188   5.438  1.00 54.41           C  
ATOM   2834  CD  LYS A 348       3.410  13.023   5.266  1.00 54.41           C  
ATOM   2835  CE  LYS A 348       4.043  14.250   4.625  1.00 54.41           C  
ATOM   2836  NZ  LYS A 348       5.527  14.117   4.516  1.00 54.41           N  
ATOM   2837  N   VAL A 349      -1.796  10.398   7.016  1.00 54.72           N  
ATOM   2838  CA  VAL A 349      -2.268   9.016   7.000  1.00 54.72           C  
ATOM   2839  C   VAL A 349      -3.123   8.773   5.758  1.00 54.72           C  
ATOM   2840  CB  VAL A 349      -3.074   8.680   8.273  1.00 54.72           C  
ATOM   2841  O   VAL A 349      -4.168   9.406   5.586  1.00 54.72           O  
ATOM   2842  CG1 VAL A 349      -3.602   7.250   8.219  1.00 54.72           C  
ATOM   2843  CG2 VAL A 349      -2.211   8.891   9.523  1.00 54.72           C  
ATOM   2844  N   GLN A 350      -2.494   8.375   4.688  1.00 62.50           N  
ATOM   2845  CA  GLN A 350      -3.264   7.949   3.523  1.00 62.50           C  
ATOM   2846  C   GLN A 350      -3.914   6.590   3.756  1.00 62.50           C  
ATOM   2847  CB  GLN A 350      -2.371   7.898   2.281  1.00 62.50           C  
ATOM   2848  O   GLN A 350      -3.240   5.633   4.141  1.00 62.50           O  
ATOM   2849  CG  GLN A 350      -2.285   9.227   1.532  1.00 62.50           C  
ATOM   2850  CD  GLN A 350      -1.362   9.156   0.329  1.00 62.50           C  
ATOM   2851  NE2 GLN A 350      -1.308  10.242  -0.435  1.00 62.50           N  
ATOM   2852  OE1 GLN A 350      -0.705   8.141   0.090  1.00 62.50           O  
ATOM   2853  N   LEU A 351      -5.316   6.699   3.875  1.00 71.75           N  
ATOM   2854  CA  LEU A 351      -6.078   5.461   4.035  1.00 71.75           C  
ATOM   2855  C   LEU A 351      -6.039   4.633   2.756  1.00 71.75           C  
ATOM   2856  CB  LEU A 351      -7.531   5.770   4.410  1.00 71.75           C  
ATOM   2857  O   LEU A 351      -6.105   5.180   1.652  1.00 71.75           O  
ATOM   2858  CG  LEU A 351      -7.754   6.391   5.789  1.00 71.75           C  
ATOM   2859  CD1 LEU A 351      -9.156   6.984   5.883  1.00 71.75           C  
ATOM   2860  CD2 LEU A 351      -7.535   5.355   6.887  1.00 71.75           C  
ATOM   2861  N   ASP A 352      -5.648   3.434   2.867  1.00 71.12           N  
ATOM   2862  CA  ASP A 352      -5.695   2.488   1.755  1.00 71.12           C  
ATOM   2863  C   ASP A 352      -7.055   1.797   1.681  1.00 71.12           C  
ATOM   2864  CB  ASP A 352      -4.582   1.448   1.885  1.00 71.12           C  
ATOM   2865  O   ASP A 352      -7.219   0.684   2.188  1.00 71.12           O  
ATOM   2866  CG  ASP A 352      -4.391   0.625   0.624  1.00 71.12           C  
ATOM   2867  OD1 ASP A 352      -4.863   1.042  -0.455  1.00 71.12           O  
ATOM   2868  OD2 ASP A 352      -3.760  -0.452   0.710  1.00 71.12           O  
ATOM   2869  N   ASN A 353      -8.000   2.480   1.045  1.00 79.75           N  
ATOM   2870  CA  ASN A 353      -9.352   1.941   0.930  1.00 79.75           C  
ATOM   2871  C   ASN A 353      -9.453   0.898  -0.179  1.00 79.75           C  
ATOM   2872  CB  ASN A 353     -10.359   3.066   0.689  1.00 79.75           C  
ATOM   2873  O   ASN A 353      -9.414   1.239  -1.363  1.00 79.75           O  
ATOM   2874  CG  ASN A 353     -10.555   3.951   1.906  1.00 79.75           C  
ATOM   2875  ND2 ASN A 353     -11.070   5.152   1.689  1.00 79.75           N  
ATOM   2876  OD1 ASN A 353     -10.234   3.555   3.031  1.00 79.75           O  
ATOM   2877  N   GLN A 354      -9.461  -0.273   0.221  1.00 78.00           N  
ATOM   2878  CA  GLN A 354      -9.594  -1.407  -0.687  1.00 78.00           C  
ATOM   2879  C   GLN A 354     -10.773  -2.295  -0.284  1.00 78.00           C  
ATOM   2880  CB  GLN A 354      -8.305  -2.227  -0.721  1.00 78.00           C  
ATOM   2881  O   GLN A 354     -11.234  -2.238   0.856  1.00 78.00           O  
ATOM   2882  CG  GLN A 354      -7.078  -1.426  -1.137  1.00 78.00           C  
ATOM   2883  CD  GLN A 354      -6.867  -1.414  -2.639  1.00 78.00           C  
ATOM   2884  NE2 GLN A 354      -5.988  -0.537  -3.107  1.00 78.00           N  
ATOM   2885  OE1 GLN A 354      -7.492  -2.189  -3.373  1.00 78.00           O  
ATOM   2886  N   PRO A 355     -11.281  -3.002  -1.279  1.00 81.06           N  
ATOM   2887  CA  PRO A 355     -12.328  -3.957  -0.911  1.00 81.06           C  
ATOM   2888  C   PRO A 355     -11.836  -5.023   0.068  1.00 81.06           C  
ATOM   2889  CB  PRO A 355     -12.719  -4.586  -2.250  1.00 81.06           C  
ATOM   2890  O   PRO A 355     -10.797  -5.645  -0.163  1.00 81.06           O  
ATOM   2891  CG  PRO A 355     -11.984  -3.783  -3.277  1.00 81.06           C  
ATOM   2892  CD  PRO A 355     -10.984  -2.910  -2.576  1.00 81.06           C  
ATOM   2893  N   VAL A 356     -12.492  -4.996   1.122  1.00 79.50           N  
ATOM   2894  CA  VAL A 356     -12.148  -5.949   2.172  1.00 79.50           C  
ATOM   2895  C   VAL A 356     -13.289  -6.949   2.352  1.00 79.50           C  
ATOM   2896  CB  VAL A 356     -11.852  -5.238   3.512  1.00 79.50           C  
ATOM   2897  O   VAL A 356     -14.461  -6.562   2.408  1.00 79.50           O  
ATOM   2898  CG1 VAL A 356     -11.539  -6.254   4.605  1.00 79.50           C  
ATOM   2899  CG2 VAL A 356     -10.695  -4.254   3.346  1.00 79.50           C  
ATOM   2900  N   ASP A 357     -12.930  -8.266   2.285  1.00 77.88           N  
ATOM   2901  CA  ASP A 357     -13.906  -9.289   2.662  1.00 77.88           C  
ATOM   2902  C   ASP A 357     -14.297  -9.156   4.133  1.00 77.88           C  
ATOM   2903  CB  ASP A 357     -13.352 -10.688   2.389  1.00 77.88           C  
ATOM   2904  O   ASP A 357     -13.555  -9.578   5.020  1.00 77.88           O  
ATOM   2905  CG  ASP A 357     -14.375 -11.781   2.609  1.00 77.88           C  
ATOM   2906  OD1 ASP A 357     -15.438 -11.516   3.205  1.00 77.88           O  
ATOM   2907  OD2 ASP A 357     -14.109 -12.930   2.188  1.00 77.88           O  
ATOM   2908  N   PHE A 358     -15.453  -8.547   4.348  1.00 84.12           N  
ATOM   2909  CA  PHE A 358     -15.852  -8.172   5.699  1.00 84.12           C  
ATOM   2910  C   PHE A 358     -16.219  -9.406   6.520  1.00 84.12           C  
ATOM   2911  CB  PHE A 358     -17.047  -7.207   5.656  1.00 84.12           C  
ATOM   2912  O   PHE A 358     -16.016  -9.430   7.734  1.00 84.12           O  
ATOM   2913  CG  PHE A 358     -17.297  -6.504   6.965  1.00 84.12           C  
ATOM   2914  CD1 PHE A 358     -18.516  -6.641   7.613  1.00 84.12           C  
ATOM   2915  CD2 PHE A 358     -16.328  -5.703   7.539  1.00 84.12           C  
ATOM   2916  CE1 PHE A 358     -18.766  -5.992   8.820  1.00 84.12           C  
ATOM   2917  CE2 PHE A 358     -16.562  -5.055   8.750  1.00 84.12           C  
ATOM   2918  CZ  PHE A 358     -17.781  -5.199   9.391  1.00 84.12           C  
ATOM   2919  N   THR A 359     -16.609 -10.367   5.883  1.00 73.50           N  
ATOM   2920  CA  THR A 359     -16.938 -11.609   6.578  1.00 73.50           C  
ATOM   2921  C   THR A 359     -15.672 -12.266   7.129  1.00 73.50           C  
ATOM   2922  CB  THR A 359     -17.672 -12.602   5.652  1.00 73.50           C  
ATOM   2923  O   THR A 359     -15.641 -12.688   8.289  1.00 73.50           O  
ATOM   2924  CG2 THR A 359     -18.688 -13.438   6.426  1.00 73.50           C  
ATOM   2925  OG1 THR A 359     -18.359 -11.867   4.629  1.00 73.50           O  
ATOM   2926  N   SER A 360     -14.703 -12.312   6.266  1.00 69.19           N  
ATOM   2927  CA  SER A 360     -13.422 -12.852   6.711  1.00 69.19           C  
ATOM   2928  C   SER A 360     -12.797 -11.977   7.785  1.00 69.19           C  
ATOM   2929  CB  SER A 360     -12.469 -12.992   5.527  1.00 69.19           C  
ATOM   2930  O   SER A 360     -12.180 -12.484   8.727  1.00 69.19           O  
ATOM   2931  OG  SER A 360     -11.203 -13.461   5.961  1.00 69.19           O  
ATOM   2932  N   PHE A 361     -12.984 -10.812   7.695  1.00 80.56           N  
ATOM   2933  CA  PHE A 361     -12.469  -9.844   8.656  1.00 80.56           C  
ATOM   2934  C   PHE A 361     -13.055 -10.094  10.039  1.00 80.56           C  
ATOM   2935  CB  PHE A 361     -12.773  -8.414   8.195  1.00 80.56           C  
ATOM   2936  O   PHE A 361     -12.320 -10.117  11.031  1.00 80.56           O  
ATOM   2937  CG  PHE A 361     -12.336  -7.363   9.180  1.00 80.56           C  
ATOM   2938  CD1 PHE A 361     -13.195  -6.922  10.180  1.00 80.56           C  
ATOM   2939  CD2 PHE A 361     -11.062  -6.809   9.102  1.00 80.56           C  
ATOM   2940  CE1 PHE A 361     -12.789  -5.945  11.086  1.00 80.56           C  
ATOM   2941  CE2 PHE A 361     -10.656  -5.832  10.000  1.00 80.56           C  
ATOM   2942  CZ  PHE A 361     -11.523  -5.402  10.992  1.00 80.56           C  
ATOM   2943  N   LEU A 362     -14.336 -10.242  10.047  1.00 81.38           N  
ATOM   2944  CA  LEU A 362     -15.016 -10.430  11.328  1.00 81.38           C  
ATOM   2945  C   LEU A 362     -14.625 -11.758  11.961  1.00 81.38           C  
ATOM   2946  CB  LEU A 362     -16.531 -10.367  11.133  1.00 81.38           C  
ATOM   2947  O   LEU A 362     -14.484 -11.852  13.188  1.00 81.38           O  
ATOM   2948  CG  LEU A 362     -17.141  -8.977  10.977  1.00 81.38           C  
ATOM   2949  CD1 LEU A 362     -18.641  -9.086  10.664  1.00 81.38           C  
ATOM   2950  CD2 LEU A 362     -16.922  -8.148  12.234  1.00 81.38           C  
ATOM   2951  N   ALA A 363     -14.406 -12.664  11.094  1.00 71.06           N  
ATOM   2952  CA  ALA A 363     -13.984 -13.969  11.602  1.00 71.06           C  
ATOM   2953  C   ALA A 363     -12.602 -13.883  12.242  1.00 71.06           C  
ATOM   2954  CB  ALA A 363     -13.984 -15.000  10.477  1.00 71.06           C  
ATOM   2955  O   ALA A 363     -12.375 -14.461  13.312  1.00 71.06           O  
ATOM   2956  N   ASP A 364     -11.750 -13.203  11.625  1.00 67.69           N  
ATOM   2957  CA  ASP A 364     -10.406 -13.000  12.164  1.00 67.69           C  
ATOM   2958  C   ASP A 364     -10.453 -12.258  13.492  1.00 67.69           C  
ATOM   2959  CB  ASP A 364      -9.539 -12.234  11.156  1.00 67.69           C  
ATOM   2960  O   ASP A 364      -9.719 -12.602  14.430  1.00 67.69           O  
ATOM   2961  CG  ASP A 364      -9.047 -13.109  10.016  1.00 67.69           C  
ATOM   2962  OD1 ASP A 364      -9.164 -14.344  10.102  1.00 67.69           O  
ATOM   2963  OD2 ASP A 364      -8.523 -12.547   9.031  1.00 67.69           O  
ATOM   2964  N   LEU A 365     -11.266 -11.352  13.508  1.00 77.94           N  
ATOM   2965  CA  LEU A 365     -11.406 -10.539  14.711  1.00 77.94           C  
ATOM   2966  C   LEU A 365     -11.914 -11.375  15.883  1.00 77.94           C  
ATOM   2967  CB  LEU A 365     -12.359  -9.367  14.461  1.00 77.94           C  
ATOM   2968  O   LEU A 365     -11.422 -11.242  17.000  1.00 77.94           O  
ATOM   2969  CG  LEU A 365     -12.188  -8.148  15.375  1.00 77.94           C  
ATOM   2970  CD1 LEU A 365     -11.617  -6.973  14.586  1.00 77.94           C  
ATOM   2971  CD2 LEU A 365     -13.523  -7.770  16.016  1.00 77.94           C  
ATOM   2972  N   GLU A 366     -12.836 -12.141  15.625  1.00 75.00           N  
ATOM   2973  CA  GLU A 366     -13.422 -12.977  16.672  1.00 75.00           C  
ATOM   2974  C   GLU A 366     -12.406 -13.977  17.203  1.00 75.00           C  
ATOM   2975  CB  GLU A 366     -14.656 -13.711  16.125  1.00 75.00           C  
ATOM   2976  O   GLU A 366     -12.281 -14.141  18.422  1.00 75.00           O  
ATOM   2977  CG  GLU A 366     -15.445 -14.445  17.203  1.00 75.00           C  
ATOM   2978  CD  GLU A 366     -16.719 -15.094  16.672  1.00 75.00           C  
ATOM   2979  OE1 GLU A 366     -17.562 -15.523  17.500  1.00 75.00           O  
ATOM   2980  OE2 GLU A 366     -16.875 -15.164  15.438  1.00 75.00           O  
ATOM   2981  N   ASN A 367     -11.703 -14.555  16.359  1.00 64.88           N  
ATOM   2982  CA  ASN A 367     -10.727 -15.570  16.734  1.00 64.88           C  
ATOM   2983  C   ASN A 367      -9.633 -14.977  17.625  1.00 64.88           C  
ATOM   2984  CB  ASN A 367     -10.117 -16.234  15.508  1.00 64.88           C  
ATOM   2985  O   ASN A 367      -9.320 -15.523  18.688  1.00 64.88           O  
ATOM   2986  CG  ASN A 367     -10.984 -17.344  14.945  1.00 64.88           C  
ATOM   2987  ND2 ASN A 367     -10.773 -17.672  13.680  1.00 64.88           N  
ATOM   2988  OD1 ASN A 367     -11.836 -17.891  15.648  1.00 64.88           O  
ATOM   2989  N   LEU A 368      -9.156 -14.008  17.172  1.00 63.06           N  
ATOM   2990  CA  LEU A 368      -8.055 -13.398  17.891  1.00 63.06           C  
ATOM   2991  C   LEU A 368      -8.531 -12.820  19.219  1.00 63.06           C  
ATOM   2992  CB  LEU A 368      -7.395 -12.305  17.047  1.00 63.06           C  
ATOM   2993  O   LEU A 368      -7.852 -12.953  20.250  1.00 63.06           O  
ATOM   2994  CG  LEU A 368      -6.328 -12.766  16.062  1.00 63.06           C  
ATOM   2995  CD1 LEU A 368      -6.141 -11.719  14.961  1.00 63.06           C  
ATOM   2996  CD2 LEU A 368      -5.012 -13.047  16.766  1.00 63.06           C  
ATOM   2997  N   SER A 369      -9.656 -12.273  19.219  1.00 77.88           N  
ATOM   2998  CA  SER A 369     -10.195 -11.656  20.422  1.00 77.88           C  
ATOM   2999  C   SER A 369     -10.609 -12.711  21.438  1.00 77.88           C  
ATOM   3000  CB  SER A 369     -11.391 -10.773  20.078  1.00 77.88           C  
ATOM   3001  O   SER A 369     -10.422 -12.531  22.641  1.00 77.88           O  
ATOM   3002  OG  SER A 369     -11.039  -9.805  19.109  1.00 77.88           O  
ATOM   3003  N   ALA A 370     -11.117 -13.758  20.891  1.00 73.06           N  
ATOM   3004  CA  ALA A 370     -11.508 -14.852  21.781  1.00 73.06           C  
ATOM   3005  C   ALA A 370     -10.305 -15.438  22.500  1.00 73.06           C  
ATOM   3006  CB  ALA A 370     -12.242 -15.938  21.000  1.00 73.06           C  
ATOM   3007  O   ALA A 370     -10.367 -15.734  23.703  1.00 73.06           O  
ATOM   3008  N   LEU A 371      -9.289 -15.555  21.812  1.00 65.38           N  
ATOM   3009  CA  LEU A 371      -8.062 -16.078  22.391  1.00 65.38           C  
ATOM   3010  C   LEU A 371      -7.555 -15.180  23.500  1.00 65.38           C  
ATOM   3011  CB  LEU A 371      -6.984 -16.234  21.312  1.00 65.38           C  
ATOM   3012  O   LEU A 371      -7.145 -15.664  24.562  1.00 65.38           O  
ATOM   3013  CG  LEU A 371      -6.273 -17.594  21.250  1.00 65.38           C  
ATOM   3014  CD1 LEU A 371      -6.371 -18.172  19.844  1.00 65.38           C  
ATOM   3015  CD2 LEU A 371      -4.816 -17.453  21.672  1.00 65.38           C  
ATOM   3016  N   GLN A 372      -7.641 -14.008  23.312  1.00 72.94           N  
ATOM   3017  CA  GLN A 372      -7.191 -13.039  24.312  1.00 72.94           C  
ATOM   3018  C   GLN A 372      -8.086 -13.070  25.547  1.00 72.94           C  
ATOM   3019  CB  GLN A 372      -7.156 -11.633  23.719  1.00 72.94           C  
ATOM   3020  O   GLN A 372      -7.598 -12.984  26.672  1.00 72.94           O  
ATOM   3021  CG  GLN A 372      -5.766 -11.016  23.672  1.00 72.94           C  
ATOM   3022  CD  GLN A 372      -5.777  -9.570  23.219  1.00 72.94           C  
ATOM   3023  NE2 GLN A 372      -4.605  -8.938  23.219  1.00 72.94           N  
ATOM   3024  OE1 GLN A 372      -6.828  -9.016  22.891  1.00 72.94           O  
ATOM   3025  N   ALA A 373      -9.328 -13.164  25.328  1.00 81.38           N  
ATOM   3026  CA  ALA A 373     -10.289 -13.180  26.438  1.00 81.38           C  
ATOM   3027  C   ALA A 373     -10.172 -14.477  27.234  1.00 81.38           C  
ATOM   3028  CB  ALA A 373     -11.711 -13.016  25.906  1.00 81.38           C  
ATOM   3029  O   ALA A 373     -10.266 -14.453  28.469  1.00 81.38           O  
ATOM   3030  N   GLN A 374      -9.859 -15.484  26.562  1.00 74.94           N  
ATOM   3031  CA  GLN A 374      -9.742 -16.781  27.219  1.00 74.94           C  
ATOM   3032  C   GLN A 374      -8.539 -16.812  28.156  1.00 74.94           C  
ATOM   3033  CB  GLN A 374      -9.641 -17.906  26.188  1.00 74.94           C  
ATOM   3034  O   GLN A 374      -8.594 -17.422  29.234  1.00 74.94           O  
ATOM   3035  CG  GLN A 374     -10.156 -19.250  26.672  1.00 74.94           C  
ATOM   3036  CD  GLN A 374     -10.109 -20.312  25.609  1.00 74.94           C  
ATOM   3037  NE2 GLN A 374     -10.531 -21.531  25.969  1.00 74.94           N  
ATOM   3038  OE1 GLN A 374      -9.711 -20.062  24.469  1.00 74.94           O  
ATOM   3039  N   GLN A 375      -7.594 -16.156  27.766  1.00 70.62           N  
ATOM   3040  CA  GLN A 375      -6.383 -16.125  28.578  1.00 70.62           C  
ATOM   3041  C   GLN A 375      -6.652 -15.477  29.938  1.00 70.62           C  
ATOM   3042  CB  GLN A 375      -5.266 -15.367  27.859  1.00 70.62           C  
ATOM   3043  O   GLN A 375      -6.031 -15.836  30.938  1.00 70.62           O  
ATOM   3044  CG  GLN A 375      -4.559 -16.203  26.797  1.00 70.62           C  
ATOM   3045  CD  GLN A 375      -3.408 -15.453  26.141  1.00 70.62           C  
ATOM   3046  NE2 GLN A 375      -2.658 -16.156  25.297  1.00 70.62           N  
ATOM   3047  OE1 GLN A 375      -3.199 -14.266  26.391  1.00 70.62           O  
ATOM   3048  N   LYS A 376      -7.602 -14.648  29.984  1.00 80.62           N  
ATOM   3049  CA  LYS A 376      -7.945 -13.969  31.234  1.00 80.62           C  
ATOM   3050  C   LYS A 376      -9.203 -14.570  31.859  1.00 80.62           C  
ATOM   3051  CB  LYS A 376      -8.148 -12.469  31.000  1.00 80.62           C  
ATOM   3052  O   LYS A 376      -9.727 -14.039  32.844  1.00 80.62           O  
ATOM   3053  CG  LYS A 376      -7.008 -11.602  31.500  1.00 80.62           C  
ATOM   3054  CD  LYS A 376      -7.449 -10.156  31.703  1.00 80.62           C  
ATOM   3055  CE  LYS A 376      -6.324  -9.297  32.250  1.00 80.62           C  
ATOM   3056  NZ  LYS A 376      -6.746  -7.879  32.438  1.00 80.62           N  
ATOM   3057  N   GLY A 377      -9.641 -15.688  31.172  1.00 80.56           N  
ATOM   3058  CA  GLY A 377     -10.836 -16.344  31.688  1.00 80.56           C  
ATOM   3059  C   GLY A 377     -12.109 -15.578  31.406  1.00 80.56           C  
ATOM   3060  O   GLY A 377     -13.086 -15.688  32.156  1.00 80.56           O  
ATOM   3061  N   LEU A 378     -12.062 -14.711  30.531  1.00 87.06           N  
ATOM   3062  CA  LEU A 378     -13.234 -13.906  30.156  1.00 87.06           C  
ATOM   3063  C   LEU A 378     -14.000 -14.555  29.016  1.00 87.06           C  
ATOM   3064  CB  LEU A 378     -12.805 -12.492  29.766  1.00 87.06           C  
ATOM   3065  O   LEU A 378     -13.430 -15.344  28.250  1.00 87.06           O  
ATOM   3066  CG  LEU A 378     -12.148 -11.656  30.875  1.00 87.06           C  
ATOM   3067  CD1 LEU A 378     -11.461 -10.430  30.266  1.00 87.06           C  
ATOM   3068  CD2 LEU A 378     -13.172 -11.234  31.922  1.00 87.06           C  
ATOM   3069  N   ARG A 379     -15.297 -14.266  28.984  1.00 87.62           N  
ATOM   3070  CA  ARG A 379     -16.125 -14.719  27.875  1.00 87.62           C  
ATOM   3071  C   ARG A 379     -16.172 -13.672  26.766  1.00 87.62           C  
ATOM   3072  CB  ARG A 379     -17.547 -15.055  28.344  1.00 87.62           C  
ATOM   3073  O   ARG A 379     -16.375 -12.484  27.047  1.00 87.62           O  
ATOM   3074  CG  ARG A 379     -17.719 -16.500  28.766  1.00 87.62           C  
ATOM   3075  CD  ARG A 379     -19.172 -16.797  29.141  1.00 87.62           C  
ATOM   3076  NE  ARG A 379     -19.312 -18.125  29.734  1.00 87.62           N  
ATOM   3077  NH1 ARG A 379     -21.594 -17.969  30.047  1.00 87.62           N  
ATOM   3078  NH2 ARG A 379     -20.469 -19.875  30.672  1.00 87.62           N  
ATOM   3079  CZ  ARG A 379     -20.469 -18.656  30.141  1.00 87.62           C  
ATOM   3080  N   PHE A 380     -15.875 -14.070  25.578  1.00 87.38           N  
ATOM   3081  CA  PHE A 380     -15.945 -13.172  24.422  1.00 87.38           C  
ATOM   3082  C   PHE A 380     -17.125 -13.547  23.516  1.00 87.38           C  
ATOM   3083  CB  PHE A 380     -14.641 -13.211  23.625  1.00 87.38           C  
ATOM   3084  O   PHE A 380     -17.297 -14.711  23.172  1.00 87.38           O  
ATOM   3085  CG  PHE A 380     -14.633 -12.305  22.422  1.00 87.38           C  
ATOM   3086  CD1 PHE A 380     -14.906 -12.805  21.156  1.00 87.38           C  
ATOM   3087  CD2 PHE A 380     -14.367 -10.945  22.562  1.00 87.38           C  
ATOM   3088  CE1 PHE A 380     -14.906 -11.969  20.047  1.00 87.38           C  
ATOM   3089  CE2 PHE A 380     -14.359 -10.109  21.453  1.00 87.38           C  
ATOM   3090  CZ  PHE A 380     -14.625 -10.625  20.188  1.00 87.38           C  
ATOM   3091  N   ASN A 381     -17.984 -12.461  23.172  1.00 88.44           N  
ATOM   3092  CA  ASN A 381     -19.141 -12.672  22.312  1.00 88.44           C  
ATOM   3093  C   ASN A 381     -19.188 -11.664  21.172  1.00 88.44           C  
ATOM   3094  CB  ASN A 381     -20.438 -12.602  23.125  1.00 88.44           C  
ATOM   3095  O   ASN A 381     -19.062 -10.461  21.391  1.00 88.44           O  
ATOM   3096  CG  ASN A 381     -20.734 -13.883  23.875  1.00 88.44           C  
ATOM   3097  ND2 ASN A 381     -21.750 -13.859  24.734  1.00 88.44           N  
ATOM   3098  OD1 ASN A 381     -20.047 -14.898  23.688  1.00 88.44           O  
ATOM   3099  N   LEU A 382     -19.203 -12.164  19.953  1.00 86.69           N  
ATOM   3100  CA  LEU A 382     -19.406 -11.320  18.781  1.00 86.69           C  
ATOM   3101  C   LEU A 382     -20.844 -11.445  18.266  1.00 86.69           C  
ATOM   3102  CB  LEU A 382     -18.422 -11.688  17.672  1.00 86.69           C  
ATOM   3103  O   LEU A 382     -21.297 -12.539  17.922  1.00 86.69           O  
ATOM   3104  CG  LEU A 382     -18.375 -10.734  16.469  1.00 86.69           C  
ATOM   3105  CD1 LEU A 382     -17.375  -9.617  16.734  1.00 86.69           C  
ATOM   3106  CD2 LEU A 382     -18.016 -11.500  15.195  1.00 86.69           C  
ATOM   3107  N   GLU A 383     -21.625 -10.336  18.281  1.00 87.12           N  
ATOM   3108  CA  GLU A 383     -23.031 -10.320  17.891  1.00 87.12           C  
ATOM   3109  C   GLU A 383     -23.266  -9.445  16.672  1.00 87.12           C  
ATOM   3110  CB  GLU A 383     -23.906  -9.836  19.062  1.00 87.12           C  
ATOM   3111  O   GLU A 383     -23.484  -8.234  16.797  1.00 87.12           O  
ATOM   3112  CG  GLU A 383     -23.891 -10.766  20.266  1.00 87.12           C  
ATOM   3113  CD  GLU A 383     -24.766 -10.273  21.406  1.00 87.12           C  
ATOM   3114  OE1 GLU A 383     -24.812 -10.945  22.469  1.00 87.12           O  
ATOM   3115  OE2 GLU A 383     -25.391  -9.203  21.250  1.00 87.12           O  
ATOM   3116  N   PRO A 384     -23.203 -10.047  15.516  1.00 84.06           N  
ATOM   3117  CA  PRO A 384     -23.500  -9.258  14.312  1.00 84.06           C  
ATOM   3118  C   PRO A 384     -25.000  -9.086  14.086  1.00 84.06           C  
ATOM   3119  CB  PRO A 384     -22.875 -10.078  13.188  1.00 84.06           C  
ATOM   3120  O   PRO A 384     -25.781 -10.016  14.297  1.00 84.06           O  
ATOM   3121  CG  PRO A 384     -22.797 -11.469  13.727  1.00 84.06           C  
ATOM   3122  CD  PRO A 384     -22.828 -11.406  15.227  1.00 84.06           C  
ATOM   3123  N   THR A 385     -25.375  -7.863  13.852  1.00 82.00           N  
ATOM   3124  CA  THR A 385     -26.750  -7.609  13.438  1.00 82.00           C  
ATOM   3125  C   THR A 385     -26.891  -7.715  11.922  1.00 82.00           C  
ATOM   3126  CB  THR A 385     -27.219  -6.223  13.906  1.00 82.00           C  
ATOM   3127  O   THR A 385     -26.344  -6.895  11.188  1.00 82.00           O  
ATOM   3128  CG2 THR A 385     -28.734  -6.082  13.766  1.00 82.00           C  
ATOM   3129  OG1 THR A 385     -26.859  -6.039  15.281  1.00 82.00           O  
ATOM   3130  N   LEU A 386     -27.547  -8.734  11.461  1.00 78.12           N  
ATOM   3131  CA  LEU A 386     -27.703  -8.961  10.023  1.00 78.12           C  
ATOM   3132  C   LEU A 386     -28.781  -8.039   9.453  1.00 78.12           C  
ATOM   3133  CB  LEU A 386     -28.078 -10.422   9.750  1.00 78.12           C  
ATOM   3134  O   LEU A 386     -29.719  -7.668  10.156  1.00 78.12           O  
ATOM   3135  CG  LEU A 386     -27.000 -11.461  10.086  1.00 78.12           C  
ATOM   3136  CD1 LEU A 386     -27.641 -12.828  10.289  1.00 78.12           C  
ATOM   3137  CD2 LEU A 386     -25.953 -11.516   8.992  1.00 78.12           C  
ATOM   3138  N   PRO A 387     -28.656  -7.504   8.164  1.00 77.56           N  
ATOM   3139  CA  PRO A 387     -27.719  -7.973   7.145  1.00 77.56           C  
ATOM   3140  C   PRO A 387     -26.406  -7.211   7.168  1.00 77.56           C  
ATOM   3141  CB  PRO A 387     -28.469  -7.730   5.836  1.00 77.56           C  
ATOM   3142  O   PRO A 387     -26.391  -6.004   7.422  1.00 77.56           O  
ATOM   3143  CG  PRO A 387     -29.469  -6.668   6.160  1.00 77.56           C  
ATOM   3144  CD  PRO A 387     -29.719  -6.676   7.645  1.00 77.56           C  
ATOM   3145  N   LEU A 388     -25.297  -7.984   7.008  1.00 81.62           N  
ATOM   3146  CA  LEU A 388     -23.969  -7.387   6.863  1.00 81.62           C  
ATOM   3147  C   LEU A 388     -23.438  -7.570   5.445  1.00 81.62           C  
ATOM   3148  CB  LEU A 388     -23.000  -8.008   7.867  1.00 81.62           C  
ATOM   3149  O   LEU A 388     -23.672  -8.602   4.820  1.00 81.62           O  
ATOM   3150  CG  LEU A 388     -23.203  -7.629   9.336  1.00 81.62           C  
ATOM   3151  CD1 LEU A 388     -22.484  -8.625  10.242  1.00 81.62           C  
ATOM   3152  CD2 LEU A 388     -22.703  -6.211   9.594  1.00 81.62           C  
ATOM   3153  N   PRO A 389     -22.875  -6.504   4.949  1.00 80.56           N  
ATOM   3154  CA  PRO A 389     -22.297  -6.660   3.613  1.00 80.56           C  
ATOM   3155  C   PRO A 389     -21.141  -7.656   3.582  1.00 80.56           C  
ATOM   3156  CB  PRO A 389     -21.812  -5.246   3.273  1.00 80.56           C  
ATOM   3157  O   PRO A 389     -20.406  -7.785   4.566  1.00 80.56           O  
ATOM   3158  CG  PRO A 389     -21.703  -4.551   4.594  1.00 80.56           C  
ATOM   3159  CD  PRO A 389     -22.578  -5.273   5.582  1.00 80.56           C  
ATOM   3160  N   HIS A 390     -21.000  -8.297   2.475  1.00 75.50           N  
ATOM   3161  CA  HIS A 390     -19.922  -9.258   2.314  1.00 75.50           C  
ATOM   3162  C   HIS A 390     -18.594  -8.547   2.059  1.00 75.50           C  
ATOM   3163  CB  HIS A 390     -20.219 -10.227   1.171  1.00 75.50           C  
ATOM   3164  O   HIS A 390     -17.547  -8.977   2.562  1.00 75.50           O  
ATOM   3165  CG  HIS A 390     -20.906 -11.477   1.615  1.00 75.50           C  
ATOM   3166  CD2 HIS A 390     -22.031 -12.094   1.161  1.00 75.50           C  
ATOM   3167  ND1 HIS A 390     -20.438 -12.258   2.654  1.00 75.50           N  
ATOM   3168  CE1 HIS A 390     -21.250 -13.289   2.820  1.00 75.50           C  
ATOM   3169  NE2 HIS A 390     -22.219 -13.219   1.927  1.00 75.50           N  
ATOM   3170  N   GLN A 391     -18.719  -7.543   1.233  1.00 80.50           N  
ATOM   3171  CA  GLN A 391     -17.531  -6.758   0.913  1.00 80.50           C  
ATOM   3172  C   GLN A 391     -17.766  -5.273   1.180  1.00 80.50           C  
ATOM   3173  CB  GLN A 391     -17.125  -6.973  -0.545  1.00 80.50           C  
ATOM   3174  O   GLN A 391     -18.844  -4.746   0.883  1.00 80.50           O  
ATOM   3175  CG  GLN A 391     -16.328  -8.250  -0.780  1.00 80.50           C  
ATOM   3176  CD  GLN A 391     -15.781  -8.344  -2.191  1.00 80.50           C  
ATOM   3177  NE2 GLN A 391     -14.984  -9.375  -2.449  1.00 80.50           N  
ATOM   3178  OE1 GLN A 391     -16.078  -7.504  -3.045  1.00 80.50           O  
ATOM   3179  N   VAL A 392     -16.703  -4.680   1.854  1.00 86.56           N  
ATOM   3180  CA  VAL A 392     -16.781  -3.246   2.113  1.00 86.56           C  
ATOM   3181  C   VAL A 392     -15.492  -2.572   1.662  1.00 86.56           C  
ATOM   3182  CB  VAL A 392     -17.047  -2.951   3.607  1.00 86.56           C  
ATOM   3183  O   VAL A 392     -14.430  -3.201   1.643  1.00 86.56           O  
ATOM   3184  CG1 VAL A 392     -18.438  -3.408   4.012  1.00 86.56           C  
ATOM   3185  CG2 VAL A 392     -15.984  -3.627   4.477  1.00 86.56           C  
ATOM   3186  N   ILE A 393     -15.609  -1.381   1.229  1.00 88.06           N  
ATOM   3187  CA  ILE A 393     -14.430  -0.614   0.840  1.00 88.06           C  
ATOM   3188  C   ILE A 393     -13.906   0.165   2.043  1.00 88.06           C  
ATOM   3189  CB  ILE A 393     -14.742   0.349  -0.327  1.00 88.06           C  
ATOM   3190  O   ILE A 393     -14.547   1.109   2.510  1.00 88.06           O  
ATOM   3191  CG1 ILE A 393     -15.273  -0.431  -1.536  1.00 88.06           C  
ATOM   3192  CG2 ILE A 393     -13.500   1.164  -0.702  1.00 88.06           C  
ATOM   3193  CD1 ILE A 393     -15.680   0.448  -2.713  1.00 88.06           C  
ATOM   3194  N   THR A 394     -12.773  -0.259   2.615  1.00 87.62           N  
ATOM   3195  CA  THR A 394     -12.141   0.409   3.748  1.00 87.62           C  
ATOM   3196  C   THR A 394     -10.688  -0.033   3.895  1.00 87.62           C  
ATOM   3197  CB  THR A 394     -12.906   0.127   5.059  1.00 87.62           C  
ATOM   3198  O   THR A 394     -10.227  -0.902   3.154  1.00 87.62           O  
ATOM   3199  CG2 THR A 394     -12.758  -1.334   5.473  1.00 87.62           C  
ATOM   3200  OG1 THR A 394     -12.375   0.960   6.098  1.00 87.62           O  
ATOM   3201  N   ASP A 395     -10.023   0.630   4.738  1.00 83.62           N  
ATOM   3202  CA  ASP A 395      -8.688   0.201   5.117  1.00 83.62           C  
ATOM   3203  C   ASP A 395      -8.734  -0.880   6.195  1.00 83.62           C  
ATOM   3204  CB  ASP A 395      -7.859   1.393   5.609  1.00 83.62           C  
ATOM   3205  O   ASP A 395      -8.930  -0.580   7.375  1.00 83.62           O  
ATOM   3206  CG  ASP A 395      -6.391   1.060   5.801  1.00 83.62           C  
ATOM   3207  OD1 ASP A 395      -6.066  -0.093   6.160  1.00 83.62           O  
ATOM   3208  OD2 ASP A 395      -5.547   1.958   5.590  1.00 83.62           O  
ATOM   3209  N   GLY A 396      -8.570  -2.084   5.734  1.00 81.81           N  
ATOM   3210  CA  GLY A 396      -8.703  -3.227   6.625  1.00 81.81           C  
ATOM   3211  C   GLY A 396      -7.660  -3.246   7.730  1.00 81.81           C  
ATOM   3212  O   GLY A 396      -7.949  -3.656   8.859  1.00 81.81           O  
ATOM   3213  N   THR A 397      -6.566  -2.818   7.426  1.00 75.81           N  
ATOM   3214  CA  THR A 397      -5.477  -2.834   8.398  1.00 75.81           C  
ATOM   3215  C   THR A 397      -5.742  -1.844   9.523  1.00 75.81           C  
ATOM   3216  CB  THR A 397      -4.129  -2.504   7.727  1.00 75.81           C  
ATOM   3217  O   THR A 397      -5.574  -2.176  10.703  1.00 75.81           O  
ATOM   3218  CG2 THR A 397      -2.963  -2.771   8.672  1.00 75.81           C  
ATOM   3219  OG1 THR A 397      -3.973  -3.312   6.555  1.00 75.81           O  
ATOM   3220  N   ARG A 398      -6.160  -0.730   9.133  1.00 81.56           N  
ATOM   3221  CA  ARG A 398      -6.422   0.294  10.141  1.00 81.56           C  
ATOM   3222  C   ARG A 398      -7.652  -0.056  10.969  1.00 81.56           C  
ATOM   3223  CB  ARG A 398      -6.609   1.662   9.484  1.00 81.56           C  
ATOM   3224  O   ARG A 398      -7.684   0.184  12.180  1.00 81.56           O  
ATOM   3225  CG  ARG A 398      -5.391   2.143   8.711  1.00 81.56           C  
ATOM   3226  CD  ARG A 398      -4.180   2.311   9.609  1.00 81.56           C  
ATOM   3227  NE  ARG A 398      -3.023   2.818   8.875  1.00 81.56           N  
ATOM   3228  NH1 ARG A 398      -1.482   2.270  10.508  1.00 81.56           N  
ATOM   3229  NH2 ARG A 398      -0.794   3.277   8.570  1.00 81.56           N  
ATOM   3230  CZ  ARG A 398      -1.770   2.787   9.320  1.00 81.56           C  
ATOM   3231  N   LEU A 399      -8.609  -0.544  10.250  1.00 88.12           N  
ATOM   3232  CA  LEU A 399      -9.812  -0.966  10.969  1.00 88.12           C  
ATOM   3233  C   LEU A 399      -9.477  -2.029  12.008  1.00 88.12           C  
ATOM   3234  CB  LEU A 399     -10.859  -1.505   9.992  1.00 88.12           C  
ATOM   3235  O   LEU A 399      -9.961  -1.970  13.141  1.00 88.12           O  
ATOM   3236  CG  LEU A 399     -12.195  -1.931  10.602  1.00 88.12           C  
ATOM   3237  CD1 LEU A 399     -12.852  -0.753  11.312  1.00 88.12           C  
ATOM   3238  CD2 LEU A 399     -13.117  -2.492   9.523  1.00 88.12           C  
ATOM   3239  N   ARG A 400      -8.641  -2.891  11.641  1.00 81.94           N  
ATOM   3240  CA  ARG A 400      -8.188  -3.924  12.570  1.00 81.94           C  
ATOM   3241  C   ARG A 400      -7.465  -3.312  13.766  1.00 81.94           C  
ATOM   3242  CB  ARG A 400      -7.277  -4.926  11.859  1.00 81.94           C  
ATOM   3243  O   ARG A 400      -7.637  -3.764  14.898  1.00 81.94           O  
ATOM   3244  CG  ARG A 400      -7.289  -6.316  12.477  1.00 81.94           C  
ATOM   3245  CD  ARG A 400      -6.352  -7.266  11.742  1.00 81.94           C  
ATOM   3246  NE  ARG A 400      -6.770  -7.473  10.359  1.00 81.94           N  
ATOM   3247  NH1 ARG A 400      -6.539  -9.766  10.414  1.00 81.94           N  
ATOM   3248  NH2 ARG A 400      -7.242  -8.727   8.500  1.00 81.94           N  
ATOM   3249  CZ  ARG A 400      -6.852  -8.656   9.758  1.00 81.94           C  
ATOM   3250  N   GLN A 401      -6.703  -2.432  13.492  1.00 79.06           N  
ATOM   3251  CA  GLN A 401      -5.938  -1.761  14.539  1.00 79.06           C  
ATOM   3252  C   GLN A 401      -6.859  -1.098  15.562  1.00 79.06           C  
ATOM   3253  CB  GLN A 401      -4.992  -0.721  13.930  1.00 79.06           C  
ATOM   3254  O   GLN A 401      -6.637  -1.208  16.766  1.00 79.06           O  
ATOM   3255  CG  GLN A 401      -4.062  -0.069  14.945  1.00 79.06           C  
ATOM   3256  CD  GLN A 401      -3.148   0.969  14.320  1.00 79.06           C  
ATOM   3257  NE2 GLN A 401      -2.303   1.585  15.133  1.00 79.06           N  
ATOM   3258  OE1 GLN A 401      -3.205   1.216  13.109  1.00 79.06           O  
ATOM   3259  N   ILE A 402      -7.836  -0.450  15.086  1.00 88.31           N  
ATOM   3260  CA  ILE A 402      -8.773   0.237  15.969  1.00 88.31           C  
ATOM   3261  C   ILE A 402      -9.516  -0.784  16.828  1.00 88.31           C  
ATOM   3262  CB  ILE A 402      -9.773   1.096  15.164  1.00 88.31           C  
ATOM   3263  O   ILE A 402      -9.570  -0.650  18.047  1.00 88.31           O  
ATOM   3264  CG1 ILE A 402      -9.047   2.225  14.430  1.00 88.31           C  
ATOM   3265  CG2 ILE A 402     -10.867   1.655  16.094  1.00 88.31           C  
ATOM   3266  CD1 ILE A 402      -9.914   2.973  13.430  1.00 88.31           C  
ATOM   3267  N   LEU A 403      -9.984  -1.759  16.172  1.00 89.69           N  
ATOM   3268  CA  LEU A 403     -10.797  -2.748  16.875  1.00 89.69           C  
ATOM   3269  C   LEU A 403      -9.953  -3.541  17.859  1.00 89.69           C  
ATOM   3270  CB  LEU A 403     -11.461  -3.701  15.875  1.00 89.69           C  
ATOM   3271  O   LEU A 403     -10.414  -3.852  18.969  1.00 89.69           O  
ATOM   3272  CG  LEU A 403     -12.633  -3.133  15.070  1.00 89.69           C  
ATOM   3273  CD1 LEU A 403     -13.047  -4.113  13.977  1.00 89.69           C  
ATOM   3274  CD2 LEU A 403     -13.805  -2.811  15.984  1.00 89.69           C  
ATOM   3275  N   TRP A 404      -8.766  -3.746  17.484  1.00 81.25           N  
ATOM   3276  CA  TRP A 404      -7.859  -4.441  18.391  1.00 81.25           C  
ATOM   3277  C   TRP A 404      -7.605  -3.615  19.641  1.00 81.25           C  
ATOM   3278  CB  TRP A 404      -6.531  -4.754  17.688  1.00 81.25           C  
ATOM   3279  O   TRP A 404      -7.551  -4.156  20.750  1.00 81.25           O  
ATOM   3280  CG  TRP A 404      -5.805  -5.934  18.266  1.00 81.25           C  
ATOM   3281  CD1 TRP A 404      -4.711  -5.914  19.078  1.00 81.25           C  
ATOM   3282  CD2 TRP A 404      -6.125  -7.316  18.047  1.00 81.25           C  
ATOM   3283  CE2 TRP A 404      -5.176  -8.078  18.766  1.00 81.25           C  
ATOM   3284  CE3 TRP A 404      -7.117  -7.980  17.312  1.00 81.25           C  
ATOM   3285  NE1 TRP A 404      -4.328  -7.199  19.391  1.00 81.25           N  
ATOM   3286  CH2 TRP A 404      -6.180 -10.102  18.062  1.00 81.25           C  
ATOM   3287  CZ2 TRP A 404      -5.195  -9.469  18.781  1.00 81.25           C  
ATOM   3288  CZ3 TRP A 404      -7.133  -9.375  17.328  1.00 81.25           C  
ATOM   3289  N   ASN A 405      -7.488  -2.484  19.406  1.00 84.56           N  
ATOM   3290  CA  ASN A 405      -7.246  -1.609  20.562  1.00 84.56           C  
ATOM   3291  C   ASN A 405      -8.453  -1.562  21.484  1.00 84.56           C  
ATOM   3292  CB  ASN A 405      -6.883  -0.199  20.094  1.00 84.56           C  
ATOM   3293  O   ASN A 405      -8.305  -1.629  22.703  1.00 84.56           O  
ATOM   3294  CG  ASN A 405      -6.133   0.591  21.141  1.00 84.56           C  
ATOM   3295  ND2 ASN A 405      -5.809   1.840  20.828  1.00 84.56           N  
ATOM   3296  OD1 ASN A 405      -5.844   0.083  22.234  1.00 84.56           O  
ATOM   3297  N   LEU A 406      -9.555  -1.453  20.906  1.00 91.12           N  
ATOM   3298  CA  LEU A 406     -10.773  -1.363  21.703  1.00 91.12           C  
ATOM   3299  C   LEU A 406     -11.031  -2.668  22.453  1.00 91.12           C  
ATOM   3300  CB  LEU A 406     -11.977  -1.021  20.812  1.00 91.12           C  
ATOM   3301  O   LEU A 406     -11.344  -2.656  23.641  1.00 91.12           O  
ATOM   3302  CG  LEU A 406     -11.992   0.385  20.219  1.00 91.12           C  
ATOM   3303  CD1 LEU A 406     -13.195   0.552  19.297  1.00 91.12           C  
ATOM   3304  CD2 LEU A 406     -12.008   1.438  21.312  1.00 91.12           C  
ATOM   3305  N   ILE A 407     -10.797  -3.738  21.781  1.00 89.56           N  
ATOM   3306  CA  ILE A 407     -11.055  -5.043  22.375  1.00 89.56           C  
ATOM   3307  C   ILE A 407      -9.992  -5.348  23.438  1.00 89.56           C  
ATOM   3308  CB  ILE A 407     -11.086  -6.160  21.312  1.00 89.56           C  
ATOM   3309  O   ILE A 407     -10.305  -5.848  24.516  1.00 89.56           O  
ATOM   3310  CG1 ILE A 407     -12.289  -5.969  20.375  1.00 89.56           C  
ATOM   3311  CG2 ILE A 407     -11.125  -7.539  21.969  1.00 89.56           C  
ATOM   3312  CD1 ILE A 407     -12.266  -6.867  19.141  1.00 89.56           C  
ATOM   3313  N   SER A 408      -8.742  -5.051  23.078  1.00 83.69           N  
ATOM   3314  CA  SER A 408      -7.668  -5.285  24.031  1.00 83.69           C  
ATOM   3315  C   SER A 408      -7.879  -4.480  25.312  1.00 83.69           C  
ATOM   3316  CB  SER A 408      -6.316  -4.938  23.422  1.00 83.69           C  
ATOM   3317  O   SER A 408      -7.609  -4.969  26.406  1.00 83.69           O  
ATOM   3318  OG  SER A 408      -5.426  -4.441  24.406  1.00 83.69           O  
ATOM   3319  N   ASN A 409      -8.352  -3.352  25.125  1.00 85.81           N  
ATOM   3320  CA  ASN A 409      -8.656  -2.533  26.281  1.00 85.81           C  
ATOM   3321  C   ASN A 409      -9.828  -3.107  27.078  1.00 85.81           C  
ATOM   3322  CB  ASN A 409      -8.953  -1.092  25.875  1.00 85.81           C  
ATOM   3323  O   ASN A 409      -9.789  -3.131  28.312  1.00 85.81           O  
ATOM   3324  CG  ASN A 409      -7.695  -0.295  25.594  1.00 85.81           C  
ATOM   3325  ND2 ASN A 409      -7.844   0.807  24.859  1.00 85.81           N  
ATOM   3326  OD1 ASN A 409      -6.602  -0.667  26.016  1.00 85.81           O  
ATOM   3327  N   ALA A 410     -10.836  -3.541  26.375  1.00 90.69           N  
ATOM   3328  CA  ALA A 410     -11.992  -4.145  27.031  1.00 90.69           C  
ATOM   3329  C   ALA A 410     -11.586  -5.363  27.859  1.00 90.69           C  
ATOM   3330  CB  ALA A 410     -13.047  -4.527  26.000  1.00 90.69           C  
ATOM   3331  O   ALA A 410     -12.039  -5.531  28.984  1.00 90.69           O  
ATOM   3332  N   VAL A 411     -10.672  -6.078  27.328  1.00 87.56           N  
ATOM   3333  CA  VAL A 411     -10.203  -7.277  28.016  1.00 87.56           C  
ATOM   3334  C   VAL A 411      -9.305  -6.887  29.188  1.00 87.56           C  
ATOM   3335  CB  VAL A 411      -9.445  -8.219  27.047  1.00 87.56           C  
ATOM   3336  O   VAL A 411      -9.398  -7.477  30.266  1.00 87.56           O  
ATOM   3337  CG1 VAL A 411      -8.789  -9.367  27.828  1.00 87.56           C  
ATOM   3338  CG2 VAL A 411     -10.383  -8.758  25.984  1.00 87.56           C  
ATOM   3339  N   LYS A 412      -8.531  -5.945  28.938  1.00 84.19           N  
ATOM   3340  CA  LYS A 412      -7.562  -5.488  29.938  1.00 84.19           C  
ATOM   3341  C   LYS A 412      -8.266  -4.965  31.172  1.00 84.19           C  
ATOM   3342  CB  LYS A 412      -6.656  -4.406  29.344  1.00 84.19           C  
ATOM   3343  O   LYS A 412      -7.840  -5.250  32.312  1.00 84.19           O  
ATOM   3344  CG  LYS A 412      -5.598  -3.895  30.297  1.00 84.19           C  
ATOM   3345  CD  LYS A 412      -4.773  -2.771  29.688  1.00 84.19           C  
ATOM   3346  CE  LYS A 412      -3.781  -2.188  30.688  1.00 84.19           C  
ATOM   3347  NZ  LYS A 412      -2.984  -1.075  30.078  1.00 84.19           N  
ATOM   3348  N   PHE A 413      -9.344  -4.324  31.109  1.00 86.88           N  
ATOM   3349  CA  PHE A 413      -9.961  -3.627  32.219  1.00 86.88           C  
ATOM   3350  C   PHE A 413     -11.156  -4.410  32.750  1.00 86.88           C  
ATOM   3351  CB  PHE A 413     -10.391  -2.217  31.828  1.00 86.88           C  
ATOM   3352  O   PHE A 413     -11.914  -3.906  33.594  1.00 86.88           O  
ATOM   3353  CG  PHE A 413      -9.242  -1.276  31.578  1.00 86.88           C  
ATOM   3354  CD1 PHE A 413      -8.422  -0.871  32.625  1.00 86.88           C  
ATOM   3355  CD2 PHE A 413      -8.984  -0.796  30.297  1.00 86.88           C  
ATOM   3356  CE1 PHE A 413      -7.359  -0.000  32.406  1.00 86.88           C  
ATOM   3357  CE2 PHE A 413      -7.926   0.074  30.062  1.00 86.88           C  
ATOM   3358  CZ  PHE A 413      -7.113   0.471  31.109  1.00 86.88           C  
ATOM   3359  N   THR A 414     -11.281  -5.625  32.188  1.00 88.81           N  
ATOM   3360  CA  THR A 414     -12.320  -6.512  32.719  1.00 88.81           C  
ATOM   3361  C   THR A 414     -11.703  -7.664  33.500  1.00 88.81           C  
ATOM   3362  CB  THR A 414     -13.188  -7.070  31.562  1.00 88.81           C  
ATOM   3363  O   THR A 414     -10.961  -8.477  32.938  1.00 88.81           O  
ATOM   3364  CG2 THR A 414     -14.414  -7.797  32.125  1.00 88.81           C  
ATOM   3365  OG1 THR A 414     -13.617  -5.992  30.719  1.00 88.81           O  
ATOM   3366  N   GLN A 415     -11.844  -7.668  34.781  1.00 83.25           N  
ATOM   3367  CA  GLN A 415     -11.289  -8.727  35.594  1.00 83.25           C  
ATOM   3368  C   GLN A 415     -12.148  -9.984  35.562  1.00 83.25           C  
ATOM   3369  CB  GLN A 415     -11.141  -8.258  37.062  1.00 83.25           C  
ATOM   3370  O   GLN A 415     -11.633 -11.102  35.438  1.00 83.25           O  
ATOM   3371  CG  GLN A 415     -10.008  -7.258  37.250  1.00 83.25           C  
ATOM   3372  CD  GLN A 415      -9.555  -7.184  38.719  1.00 83.25           C  
ATOM   3373  NE2 GLN A 415      -8.531  -6.379  38.969  1.00 83.25           N  
ATOM   3374  OE1 GLN A 415     -10.125  -7.840  39.594  1.00 83.25           O  
ATOM   3375  N   GLN A 416     -13.438  -9.812  35.719  1.00 85.38           N  
ATOM   3376  CA  GLN A 416     -14.391 -10.906  35.625  1.00 85.38           C  
ATOM   3377  C   GLN A 416     -15.625 -10.500  34.812  1.00 85.38           C  
ATOM   3378  CB  GLN A 416     -14.812 -11.367  37.031  1.00 85.38           C  
ATOM   3379  O   GLN A 416     -16.062  -9.352  34.875  1.00 85.38           O  
ATOM   3380  CG  GLN A 416     -13.695 -12.062  37.812  1.00 85.38           C  
ATOM   3381  CD  GLN A 416     -14.172 -12.617  39.125  1.00 85.38           C  
ATOM   3382  NE2 GLN A 416     -13.281 -13.312  39.844  1.00 85.38           N  
ATOM   3383  OE1 GLN A 416     -15.320 -12.414  39.531  1.00 85.38           O  
ATOM   3384  N   GLY A 417     -16.016 -11.367  33.969  1.00 89.38           N  
ATOM   3385  CA  GLY A 417     -17.203 -11.078  33.188  1.00 89.38           C  
ATOM   3386  C   GLY A 417     -17.062 -11.422  31.703  1.00 89.38           C  
ATOM   3387  O   GLY A 417     -16.578 -12.508  31.359  1.00 89.38           O  
ATOM   3388  N   GLN A 418     -17.625 -10.445  30.953  1.00 91.25           N  
ATOM   3389  CA  GLN A 418     -17.641 -10.758  29.531  1.00 91.25           C  
ATOM   3390  C   GLN A 418     -17.391  -9.508  28.688  1.00 91.25           C  
ATOM   3391  CB  GLN A 418     -18.969 -11.391  29.125  1.00 91.25           C  
ATOM   3392  O   GLN A 418     -17.578  -8.391  29.156  1.00 91.25           O  
ATOM   3393  CG  GLN A 418     -20.172 -10.461  29.281  1.00 91.25           C  
ATOM   3394  CD  GLN A 418     -21.484 -11.117  28.891  1.00 91.25           C  
ATOM   3395  NE2 GLN A 418     -22.453 -10.297  28.516  1.00 91.25           N  
ATOM   3396  OE1 GLN A 418     -21.609 -12.344  28.906  1.00 91.25           O  
ATOM   3397  N   VAL A 419     -16.859  -9.711  27.578  1.00 92.50           N  
ATOM   3398  CA  VAL A 419     -16.672  -8.688  26.547  1.00 92.50           C  
ATOM   3399  C   VAL A 419     -17.516  -9.023  25.328  1.00 92.50           C  
ATOM   3400  CB  VAL A 419     -15.188  -8.539  26.156  1.00 92.50           C  
ATOM   3401  O   VAL A 419     -17.453 -10.141  24.797  1.00 92.50           O  
ATOM   3402  CG1 VAL A 419     -15.031  -7.496  25.047  1.00 92.50           C  
ATOM   3403  CG2 VAL A 419     -14.344  -8.172  27.359  1.00 92.50           C  
ATOM   3404  N   THR A 420     -18.375  -8.055  24.922  1.00 93.50           N  
ATOM   3405  CA  THR A 420     -19.266  -8.281  23.797  1.00 93.50           C  
ATOM   3406  C   THR A 420     -19.031  -7.250  22.703  1.00 93.50           C  
ATOM   3407  CB  THR A 420     -20.750  -8.211  24.250  1.00 93.50           C  
ATOM   3408  O   THR A 420     -18.906  -6.055  22.969  1.00 93.50           O  
ATOM   3409  CG2 THR A 420     -21.688  -8.617  23.109  1.00 93.50           C  
ATOM   3410  OG1 THR A 420     -20.938  -9.102  25.359  1.00 93.50           O  
ATOM   3411  N   VAL A 421     -18.859  -7.770  21.484  1.00 93.00           N  
ATOM   3412  CA  VAL A 421     -18.734  -6.887  20.328  1.00 93.00           C  
ATOM   3413  C   VAL A 421     -19.969  -7.016  19.438  1.00 93.00           C  
ATOM   3414  CB  VAL A 421     -17.453  -7.203  19.516  1.00 93.00           C  
ATOM   3415  O   VAL A 421     -20.312  -8.109  18.984  1.00 93.00           O  
ATOM   3416  CG1 VAL A 421     -17.375  -6.328  18.266  1.00 93.00           C  
ATOM   3417  CG2 VAL A 421     -16.219  -7.016  20.391  1.00 93.00           C  
ATOM   3418  N   ARG A 422     -20.625  -5.902  19.219  1.00 93.56           N  
ATOM   3419  CA  ARG A 422     -21.797  -5.852  18.328  1.00 93.56           C  
ATOM   3420  C   ARG A 422     -21.484  -5.098  17.047  1.00 93.56           C  
ATOM   3421  CB  ARG A 422     -22.984  -5.191  19.047  1.00 93.56           C  
ATOM   3422  O   ARG A 422     -20.812  -4.059  17.078  1.00 93.56           O  
ATOM   3423  CG  ARG A 422     -23.422  -5.930  20.297  1.00 93.56           C  
ATOM   3424  CD  ARG A 422     -24.625  -5.258  20.938  1.00 93.56           C  
ATOM   3425  NE  ARG A 422     -24.812  -5.695  22.328  1.00 93.56           N  
ATOM   3426  NH1 ARG A 422     -24.922  -3.559  23.203  1.00 93.56           N  
ATOM   3427  NH2 ARG A 422     -25.109  -5.383  24.578  1.00 93.56           N  
ATOM   3428  CZ  ARG A 422     -24.953  -4.879  23.375  1.00 93.56           C  
ATOM   3429  N   VAL A 423     -21.844  -5.684  15.945  1.00 92.44           N  
ATOM   3430  CA  VAL A 423     -21.578  -5.082  14.648  1.00 92.44           C  
ATOM   3431  C   VAL A 423     -22.891  -4.895  13.883  1.00 92.44           C  
ATOM   3432  CB  VAL A 423     -20.594  -5.938  13.820  1.00 92.44           C  
ATOM   3433  O   VAL A 423     -23.734  -5.789  13.875  1.00 92.44           O  
ATOM   3434  CG1 VAL A 423     -20.234  -5.234  12.508  1.00 92.44           C  
ATOM   3435  CG2 VAL A 423     -19.328  -6.234  14.625  1.00 92.44           C  
ATOM   3436  N   ARG A 424     -23.047  -3.748  13.336  1.00 90.88           N  
ATOM   3437  CA  ARG A 424     -24.219  -3.482  12.508  1.00 90.88           C  
ATOM   3438  C   ARG A 424     -23.875  -2.564  11.344  1.00 90.88           C  
ATOM   3439  CB  ARG A 424     -25.344  -2.865  13.344  1.00 90.88           C  
ATOM   3440  O   ARG A 424     -22.891  -1.821  11.406  1.00 90.88           O  
ATOM   3441  CG  ARG A 424     -25.016  -1.483  13.891  1.00 90.88           C  
ATOM   3442  CD  ARG A 424     -26.156  -0.926  14.734  1.00 90.88           C  
ATOM   3443  NE  ARG A 424     -25.969   0.495  15.016  1.00 90.88           N  
ATOM   3444  NH1 ARG A 424     -28.203   0.919  15.406  1.00 90.88           N  
ATOM   3445  NH2 ARG A 424     -26.672   2.611  15.562  1.00 90.88           N  
ATOM   3446  CZ  ARG A 424     -26.953   1.339  15.328  1.00 90.88           C  
ATOM   3447  N   TYR A 425     -24.562  -2.727  10.227  1.00 89.56           N  
ATOM   3448  CA  TYR A 425     -24.422  -1.881   9.047  1.00 89.56           C  
ATOM   3449  C   TYR A 425     -25.672  -1.015   8.859  1.00 89.56           C  
ATOM   3450  CB  TYR A 425     -24.188  -2.734   7.797  1.00 89.56           C  
ATOM   3451  O   TYR A 425     -26.766  -1.532   8.672  1.00 89.56           O  
ATOM   3452  CG  TYR A 425     -23.719  -1.942   6.602  1.00 89.56           C  
ATOM   3453  CD1 TYR A 425     -24.594  -1.644   5.555  1.00 89.56           C  
ATOM   3454  CD2 TYR A 425     -22.406  -1.492   6.512  1.00 89.56           C  
ATOM   3455  CE1 TYR A 425     -24.172  -0.916   4.449  1.00 89.56           C  
ATOM   3456  CE2 TYR A 425     -21.969  -0.763   5.414  1.00 89.56           C  
ATOM   3457  OH  TYR A 425     -22.422   0.241   3.295  1.00 89.56           O  
ATOM   3458  CZ  TYR A 425     -22.859  -0.480   4.387  1.00 89.56           C  
ATOM   3459  N   ASP A 426     -25.422   0.219   9.070  1.00 84.50           N  
ATOM   3460  CA  ASP A 426     -26.547   1.147   9.047  1.00 84.50           C  
ATOM   3461  C   ASP A 426     -26.750   1.733   7.648  1.00 84.50           C  
ATOM   3462  CB  ASP A 426     -26.344   2.271  10.062  1.00 84.50           C  
ATOM   3463  O   ASP A 426     -25.922   1.523   6.758  1.00 84.50           O  
ATOM   3464  CG  ASP A 426     -26.562   1.823  11.492  1.00 84.50           C  
ATOM   3465  OD1 ASP A 426     -27.312   0.838  11.711  1.00 84.50           O  
ATOM   3466  OD2 ASP A 426     -26.016   2.465  12.414  1.00 84.50           O  
ATOM   3467  N   GLU A 427     -27.953   2.447   7.520  1.00 79.38           N  
ATOM   3468  CA  GLU A 427     -28.250   3.156   6.281  1.00 79.38           C  
ATOM   3469  C   GLU A 427     -27.250   4.270   6.020  1.00 79.38           C  
ATOM   3470  CB  GLU A 427     -29.672   3.729   6.324  1.00 79.38           C  
ATOM   3471  O   GLU A 427     -26.781   4.922   6.957  1.00 79.38           O  
ATOM   3472  CG  GLU A 427     -30.766   2.703   6.031  1.00 79.38           C  
ATOM   3473  CD  GLU A 427     -32.156   3.314   5.918  1.00 79.38           C  
ATOM   3474  OE1 GLU A 427     -33.094   2.582   5.594  1.00 79.38           O  
ATOM   3475  OE2 GLU A 427     -32.281   4.535   6.156  1.00 79.38           O  
ATOM   3476  N   GLY A 428     -26.594   4.426   4.820  1.00 79.25           N  
ATOM   3477  CA  GLY A 428     -25.625   5.453   4.453  1.00 79.25           C  
ATOM   3478  C   GLY A 428     -24.203   4.934   4.371  1.00 79.25           C  
ATOM   3479  O   GLY A 428     -23.250   5.707   4.477  1.00 79.25           O  
ATOM   3480  N   ASP A 429     -24.016   3.729   4.312  1.00 85.44           N  
ATOM   3481  CA  ASP A 429     -22.719   3.064   4.156  1.00 85.44           C  
ATOM   3482  C   ASP A 429     -21.859   3.227   5.410  1.00 85.44           C  
ATOM   3483  CB  ASP A 429     -21.984   3.617   2.938  1.00 85.44           C  
ATOM   3484  O   ASP A 429     -20.656   3.432   5.316  1.00 85.44           O  
ATOM   3485  CG  ASP A 429     -22.688   3.312   1.626  1.00 85.44           C  
ATOM   3486  OD1 ASP A 429     -23.469   2.344   1.566  1.00 85.44           O  
ATOM   3487  OD2 ASP A 429     -22.438   4.047   0.642  1.00 85.44           O  
ATOM   3488  N   MET A 430     -22.578   3.236   6.590  1.00 90.31           N  
ATOM   3489  CA  MET A 430     -21.859   3.404   7.844  1.00 90.31           C  
ATOM   3490  C   MET A 430     -21.750   2.080   8.594  1.00 90.31           C  
ATOM   3491  CB  MET A 430     -22.531   4.457   8.727  1.00 90.31           C  
ATOM   3492  O   MET A 430     -22.766   1.423   8.844  1.00 90.31           O  
ATOM   3493  CG  MET A 430     -22.234   5.887   8.305  1.00 90.31           C  
ATOM   3494  SD  MET A 430     -20.516   6.395   8.688  1.00 90.31           S  
ATOM   3495  CE  MET A 430     -20.656   6.652  10.484  1.00 90.31           C  
ATOM   3496  N   LEU A 431     -20.562   1.720   8.938  1.00 91.69           N  
ATOM   3497  CA  LEU A 431     -20.297   0.542   9.750  1.00 91.69           C  
ATOM   3498  C   LEU A 431     -20.203   0.913  11.227  1.00 91.69           C  
ATOM   3499  CB  LEU A 431     -19.000  -0.133   9.305  1.00 91.69           C  
ATOM   3500  O   LEU A 431     -19.484   1.846  11.594  1.00 91.69           O  
ATOM   3501  CG  LEU A 431     -19.109  -1.600   8.883  1.00 91.69           C  
ATOM   3502  CD1 LEU A 431     -18.516  -1.795   7.488  1.00 91.69           C  
ATOM   3503  CD2 LEU A 431     -18.406  -2.498   9.891  1.00 91.69           C  
ATOM   3504  N   HIS A 432     -20.984   0.202  12.031  1.00 92.88           N  
ATOM   3505  CA  HIS A 432     -21.047   0.464  13.461  1.00 92.88           C  
ATOM   3506  C   HIS A 432     -20.516  -0.722  14.266  1.00 92.88           C  
ATOM   3507  CB  HIS A 432     -22.484   0.786  13.891  1.00 92.88           C  
ATOM   3508  O   HIS A 432     -20.953  -1.857  14.062  1.00 92.88           O  
ATOM   3509  CG  HIS A 432     -22.781   2.250  13.945  1.00 92.88           C  
ATOM   3510  CD2 HIS A 432     -23.156   3.115  12.977  1.00 92.88           C  
ATOM   3511  ND1 HIS A 432     -22.672   2.988  15.109  1.00 92.88           N  
ATOM   3512  CE1 HIS A 432     -23.000   4.246  14.852  1.00 92.88           C  
ATOM   3513  NE2 HIS A 432     -23.297   4.348  13.562  1.00 92.88           N  
ATOM   3514  N   PHE A 433     -19.516  -0.431  15.125  1.00 94.31           N  
ATOM   3515  CA  PHE A 433     -19.000  -1.423  16.062  1.00 94.31           C  
ATOM   3516  C   PHE A 433     -19.219  -0.971  17.500  1.00 94.31           C  
ATOM   3517  CB  PHE A 433     -17.516  -1.678  15.812  1.00 94.31           C  
ATOM   3518  O   PHE A 433     -18.906   0.170  17.844  1.00 94.31           O  
ATOM   3519  CG  PHE A 433     -17.219  -2.305  14.477  1.00 94.31           C  
ATOM   3520  CD1 PHE A 433     -17.109  -3.684  14.344  1.00 94.31           C  
ATOM   3521  CD2 PHE A 433     -17.062  -1.513  13.344  1.00 94.31           C  
ATOM   3522  CE1 PHE A 433     -16.844  -4.266  13.109  1.00 94.31           C  
ATOM   3523  CE2 PHE A 433     -16.781  -2.088  12.102  1.00 94.31           C  
ATOM   3524  CZ  PHE A 433     -16.672  -3.465  11.992  1.00 94.31           C  
ATOM   3525  N   GLU A 434     -19.812  -1.830  18.266  1.00 94.88           N  
ATOM   3526  CA  GLU A 434     -19.969  -1.562  19.703  1.00 94.88           C  
ATOM   3527  C   GLU A 434     -19.203  -2.582  20.547  1.00 94.88           C  
ATOM   3528  CB  GLU A 434     -21.453  -1.560  20.094  1.00 94.88           C  
ATOM   3529  O   GLU A 434     -19.500  -3.779  20.484  1.00 94.88           O  
ATOM   3530  CG  GLU A 434     -22.172  -0.272  19.734  1.00 94.88           C  
ATOM   3531  CD  GLU A 434     -23.641  -0.281  20.125  1.00 94.88           C  
ATOM   3532  OE1 GLU A 434     -24.359   0.695  19.812  1.00 94.88           O  
ATOM   3533  OE2 GLU A 434     -24.078  -1.272  20.750  1.00 94.88           O  
ATOM   3534  N   VAL A 435     -18.234  -2.100  21.250  1.00 94.81           N  
ATOM   3535  CA  VAL A 435     -17.469  -2.953  22.156  1.00 94.81           C  
ATOM   3536  C   VAL A 435     -17.906  -2.697  23.609  1.00 94.81           C  
ATOM   3537  CB  VAL A 435     -15.953  -2.719  22.016  1.00 94.81           C  
ATOM   3538  O   VAL A 435     -17.625  -1.638  24.172  1.00 94.81           O  
ATOM   3539  CG1 VAL A 435     -15.164  -3.676  22.906  1.00 94.81           C  
ATOM   3540  CG2 VAL A 435     -15.523  -2.885  20.547  1.00 94.81           C  
ATOM   3541  N   GLU A 436     -18.562  -3.676  24.172  1.00 94.25           N  
ATOM   3542  CA  GLU A 436     -19.062  -3.566  25.531  1.00 94.25           C  
ATOM   3543  C   GLU A 436     -18.297  -4.465  26.484  1.00 94.25           C  
ATOM   3544  CB  GLU A 436     -20.562  -3.914  25.578  1.00 94.25           C  
ATOM   3545  O   GLU A 436     -18.125  -5.656  26.219  1.00 94.25           O  
ATOM   3546  CG  GLU A 436     -21.203  -3.711  26.938  1.00 94.25           C  
ATOM   3547  CD  GLU A 436     -22.672  -4.078  26.969  1.00 94.25           C  
ATOM   3548  OE1 GLU A 436     -23.297  -3.986  28.047  1.00 94.25           O  
ATOM   3549  OE2 GLU A 436     -23.203  -4.469  25.906  1.00 94.25           O  
ATOM   3550  N   ASP A 437     -17.797  -3.855  27.547  1.00 91.94           N  
ATOM   3551  CA  ASP A 437     -17.094  -4.629  28.562  1.00 91.94           C  
ATOM   3552  C   ASP A 437     -17.812  -4.531  29.906  1.00 91.94           C  
ATOM   3553  CB  ASP A 437     -15.648  -4.148  28.703  1.00 91.94           C  
ATOM   3554  O   ASP A 437     -18.562  -3.590  30.156  1.00 91.94           O  
ATOM   3555  CG  ASP A 437     -15.539  -2.762  29.312  1.00 91.94           C  
ATOM   3556  OD1 ASP A 437     -15.648  -2.627  30.547  1.00 91.94           O  
ATOM   3557  OD2 ASP A 437     -15.344  -1.793  28.547  1.00 91.94           O  
ATOM   3558  N   SER A 438     -17.672  -5.516  30.781  1.00 91.06           N  
ATOM   3559  CA  SER A 438     -18.234  -5.516  32.125  1.00 91.06           C  
ATOM   3560  C   SER A 438     -17.172  -5.184  33.188  1.00 91.06           C  
ATOM   3561  CB  SER A 438     -18.859  -6.875  32.438  1.00 91.06           C  
ATOM   3562  O   SER A 438     -17.172  -5.750  34.281  1.00 91.06           O  
ATOM   3563  OG  SER A 438     -17.922  -7.918  32.281  1.00 91.06           O  
ATOM   3564  N   GLY A 439     -16.266  -4.324  32.812  1.00 89.00           N  
ATOM   3565  CA  GLY A 439     -15.141  -4.059  33.656  1.00 89.00           C  
ATOM   3566  C   GLY A 439     -15.398  -2.947  34.656  1.00 89.00           C  
ATOM   3567  O   GLY A 439     -16.531  -2.793  35.156  1.00 89.00           O  
ATOM   3568  N   ILE A 440     -14.320  -2.256  35.094  1.00 86.19           N  
ATOM   3569  CA  ILE A 440     -14.312  -1.301  36.219  1.00 86.19           C  
ATOM   3570  C   ILE A 440     -15.047  -0.029  35.781  1.00 86.19           C  
ATOM   3571  CB  ILE A 440     -12.875  -0.965  36.656  1.00 86.19           C  
ATOM   3572  O   ILE A 440     -15.469   0.760  36.656  1.00 86.19           O  
ATOM   3573  CG1 ILE A 440     -12.039  -0.477  35.469  1.00 86.19           C  
ATOM   3574  CG2 ILE A 440     -12.219  -2.180  37.312  1.00 86.19           C  
ATOM   3575  CD1 ILE A 440     -10.664   0.054  35.844  1.00 86.19           C  
ATOM   3576  N   GLY A 441     -15.195   0.115  34.531  1.00 88.44           N  
ATOM   3577  CA  GLY A 441     -15.844   1.320  34.062  1.00 88.44           C  
ATOM   3578  C   GLY A 441     -14.977   2.561  34.188  1.00 88.44           C  
ATOM   3579  O   GLY A 441     -13.891   2.504  34.750  1.00 88.44           O  
ATOM   3580  N   ILE A 442     -15.500   3.697  33.656  1.00 87.75           N  
ATOM   3581  CA  ILE A 442     -14.773   4.961  33.656  1.00 87.75           C  
ATOM   3582  C   ILE A 442     -15.625   6.059  34.281  1.00 87.75           C  
ATOM   3583  CB  ILE A 442     -14.352   5.359  32.219  1.00 87.75           C  
ATOM   3584  O   ILE A 442     -16.812   6.203  33.938  1.00 87.75           O  
ATOM   3585  CG1 ILE A 442     -13.594   4.211  31.547  1.00 87.75           C  
ATOM   3586  CG2 ILE A 442     -13.508   6.637  32.250  1.00 87.75           C  
ATOM   3587  CD1 ILE A 442     -13.445   4.367  30.047  1.00 87.75           C  
ATOM   3588  N   PRO A 443     -14.977   6.738  35.219  1.00 86.94           N  
ATOM   3589  CA  PRO A 443     -15.727   7.852  35.812  1.00 86.94           C  
ATOM   3590  C   PRO A 443     -16.125   8.906  34.781  1.00 86.94           C  
ATOM   3591  CB  PRO A 443     -14.758   8.430  36.844  1.00 86.94           C  
ATOM   3592  O   PRO A 443     -15.375   9.148  33.812  1.00 86.94           O  
ATOM   3593  CG  PRO A 443     -13.609   7.469  36.875  1.00 86.94           C  
ATOM   3594  CD  PRO A 443     -13.758   6.516  35.719  1.00 86.94           C  
ATOM   3595  N   GLN A 444     -17.250   9.562  34.938  1.00 85.81           N  
ATOM   3596  CA  GLN A 444     -17.828  10.500  34.000  1.00 85.81           C  
ATOM   3597  C   GLN A 444     -16.891  11.664  33.719  1.00 85.81           C  
ATOM   3598  CB  GLN A 444     -19.172  11.023  34.500  1.00 85.81           C  
ATOM   3599  O   GLN A 444     -16.828  12.180  32.594  1.00 85.81           O  
ATOM   3600  CG  GLN A 444     -20.312  10.891  33.500  1.00 85.81           C  
ATOM   3601  CD  GLN A 444     -21.656  10.633  34.125  1.00 85.81           C  
ATOM   3602  NE2 GLN A 444     -22.688  10.453  33.312  1.00 85.81           N  
ATOM   3603  OE1 GLN A 444     -21.766  10.602  35.375  1.00 85.81           O  
ATOM   3604  N   ASP A 445     -16.078  12.047  34.688  1.00 81.50           N  
ATOM   3605  CA  ASP A 445     -15.188  13.195  34.562  1.00 81.50           C  
ATOM   3606  C   ASP A 445     -13.953  12.844  33.750  1.00 81.50           C  
ATOM   3607  CB  ASP A 445     -14.766  13.711  35.938  1.00 81.50           C  
ATOM   3608  O   ASP A 445     -13.242  13.727  33.281  1.00 81.50           O  
ATOM   3609  CG  ASP A 445     -14.211  12.617  36.844  1.00 81.50           C  
ATOM   3610  OD1 ASP A 445     -14.695  11.469  36.781  1.00 81.50           O  
ATOM   3611  OD2 ASP A 445     -13.273  12.906  37.625  1.00 81.50           O  
ATOM   3612  N   GLU A 446     -13.812  11.602  33.531  1.00 84.81           N  
ATOM   3613  CA  GLU A 446     -12.602  11.172  32.844  1.00 84.81           C  
ATOM   3614  C   GLU A 446     -12.906  10.758  31.391  1.00 84.81           C  
ATOM   3615  CB  GLU A 446     -11.930  10.023  33.594  1.00 84.81           C  
ATOM   3616  O   GLU A 446     -11.992  10.469  30.625  1.00 84.81           O  
ATOM   3617  CG  GLU A 446     -11.414  10.406  34.969  1.00 84.81           C  
ATOM   3618  CD  GLU A 446      -9.945  10.062  35.156  1.00 84.81           C  
ATOM   3619  OE1 GLU A 446      -9.352  10.531  36.156  1.00 84.81           O  
ATOM   3620  OE2 GLU A 446      -9.391   9.312  34.344  1.00 84.81           O  
ATOM   3621  N   LEU A 447     -14.125  10.750  30.953  1.00 86.00           N  
ATOM   3622  CA  LEU A 447     -14.539  10.195  29.672  1.00 86.00           C  
ATOM   3623  C   LEU A 447     -13.953  11.000  28.516  1.00 86.00           C  
ATOM   3624  CB  LEU A 447     -16.062  10.172  29.562  1.00 86.00           C  
ATOM   3625  O   LEU A 447     -13.516  10.430  27.516  1.00 86.00           O  
ATOM   3626  CG  LEU A 447     -16.781   9.008  30.250  1.00 86.00           C  
ATOM   3627  CD1 LEU A 447     -18.266   9.297  30.375  1.00 86.00           C  
ATOM   3628  CD2 LEU A 447     -16.547   7.707  29.484  1.00 86.00           C  
ATOM   3629  N   ASP A 448     -13.867  12.273  28.672  1.00 80.56           N  
ATOM   3630  CA  ASP A 448     -13.352  13.109  27.594  1.00 80.56           C  
ATOM   3631  C   ASP A 448     -11.828  13.055  27.531  1.00 80.56           C  
ATOM   3632  CB  ASP A 448     -13.820  14.555  27.766  1.00 80.56           C  
ATOM   3633  O   ASP A 448     -11.234  13.172  26.469  1.00 80.56           O  
ATOM   3634  CG  ASP A 448     -15.273  14.758  27.391  1.00 80.56           C  
ATOM   3635  OD1 ASP A 448     -15.797  13.992  26.547  1.00 80.56           O  
ATOM   3636  OD2 ASP A 448     -15.898  15.695  27.922  1.00 80.56           O  
ATOM   3637  N   LYS A 449     -11.172  12.711  28.656  1.00 81.31           N  
ATOM   3638  CA  LYS A 449      -9.719  12.789  28.781  1.00 81.31           C  
ATOM   3639  C   LYS A 449      -9.062  11.516  28.250  1.00 81.31           C  
ATOM   3640  CB  LYS A 449      -9.320  13.023  30.234  1.00 81.31           C  
ATOM   3641  O   LYS A 449      -7.883  11.531  27.891  1.00 81.31           O  
ATOM   3642  CG  LYS A 449      -9.781  14.359  30.797  1.00 81.31           C  
ATOM   3643  CD  LYS A 449      -9.344  14.547  32.250  1.00 81.31           C  
ATOM   3644  CE  LYS A 449      -9.922  15.812  32.844  1.00 81.31           C  
ATOM   3645  NZ  LYS A 449      -9.641  15.914  34.312  1.00 81.31           N  
ATOM   3646  N   ILE A 450      -9.844  10.492  28.203  1.00 83.69           N  
ATOM   3647  CA  ILE A 450      -9.227   9.203  27.875  1.00 83.69           C  
ATOM   3648  C   ILE A 450      -8.773   9.211  26.422  1.00 83.69           C  
ATOM   3649  CB  ILE A 450     -10.203   8.031  28.125  1.00 83.69           C  
ATOM   3650  O   ILE A 450      -7.926   8.398  26.031  1.00 83.69           O  
ATOM   3651  CG1 ILE A 450     -11.492   8.234  27.312  1.00 83.69           C  
ATOM   3652  CG2 ILE A 450     -10.508   7.895  29.625  1.00 83.69           C  
ATOM   3653  CD1 ILE A 450     -12.414   7.016  27.312  1.00 83.69           C  
ATOM   3654  N   PHE A 451      -9.312  10.141  25.578  1.00 85.06           N  
ATOM   3655  CA  PHE A 451      -8.930  10.211  24.188  1.00 85.06           C  
ATOM   3656  C   PHE A 451      -7.727  11.125  23.984  1.00 85.06           C  
ATOM   3657  CB  PHE A 451     -10.102  10.688  23.328  1.00 85.06           C  
ATOM   3658  O   PHE A 451      -7.246  11.305  22.875  1.00 85.06           O  
ATOM   3659  CG  PHE A 451     -11.227   9.695  23.219  1.00 85.06           C  
ATOM   3660  CD1 PHE A 451     -11.109   8.578  22.391  1.00 85.06           C  
ATOM   3661  CD2 PHE A 451     -12.398   9.883  23.938  1.00 85.06           C  
ATOM   3662  CE1 PHE A 451     -12.148   7.656  22.297  1.00 85.06           C  
ATOM   3663  CE2 PHE A 451     -13.445   8.961  23.844  1.00 85.06           C  
ATOM   3664  CZ  PHE A 451     -13.320   7.852  23.016  1.00 85.06           C  
ATOM   3665  N   ALA A 452      -7.250  11.664  25.078  1.00 76.12           N  
ATOM   3666  CA  ALA A 452      -6.059  12.508  25.016  1.00 76.12           C  
ATOM   3667  C   ALA A 452      -4.789  11.656  25.000  1.00 76.12           C  
ATOM   3668  CB  ALA A 452      -6.027  13.484  26.172  1.00 76.12           C  
ATOM   3669  O   ALA A 452      -4.754  10.570  25.594  1.00 76.12           O  
ATOM   3670  N   MET A 453      -3.861  12.148  24.328  1.00 72.06           N  
ATOM   3671  CA  MET A 453      -2.582  11.445  24.234  1.00 72.06           C  
ATOM   3672  C   MET A 453      -1.922  11.328  25.609  1.00 72.06           C  
ATOM   3673  CB  MET A 453      -1.646  12.172  23.266  1.00 72.06           C  
ATOM   3674  O   MET A 453      -1.900  12.289  26.375  1.00 72.06           O  
ATOM   3675  CG  MET A 453      -1.761  11.688  21.828  1.00 72.06           C  
ATOM   3676  SD  MET A 453      -0.240  12.016  20.844  1.00 72.06           S  
ATOM   3677  CE  MET A 453      -0.740  13.516  19.969  1.00 72.06           C  
ATOM   3678  N   TYR A 454      -1.432  10.086  25.984  1.00 65.50           N  
ATOM   3679  CA  TYR A 454      -0.652   9.789  27.172  1.00 65.50           C  
ATOM   3680  C   TYR A 454      -1.523   9.859  28.422  1.00 65.50           C  
ATOM   3681  CB  TYR A 454       0.522  10.766  27.312  1.00 65.50           C  
ATOM   3682  O   TYR A 454      -1.013   9.984  29.547  1.00 65.50           O  
ATOM   3683  CG  TYR A 454       1.460  10.742  26.125  1.00 65.50           C  
ATOM   3684  CD1 TYR A 454       2.248   9.633  25.859  1.00 65.50           C  
ATOM   3685  CD2 TYR A 454       1.560  11.844  25.281  1.00 65.50           C  
ATOM   3686  CE1 TYR A 454       3.115   9.609  24.766  1.00 65.50           C  
ATOM   3687  CE2 TYR A 454       2.424  11.836  24.188  1.00 65.50           C  
ATOM   3688  OH  TYR A 454       4.051  10.695  22.859  1.00 65.50           O  
ATOM   3689  CZ  TYR A 454       3.195  10.711  23.938  1.00 65.50           C  
ATOM   3690  N   TYR A 455      -2.799   9.883  28.188  1.00 70.88           N  
ATOM   3691  CA  TYR A 455      -3.688   9.961  29.344  1.00 70.88           C  
ATOM   3692  C   TYR A 455      -4.090   8.570  29.812  1.00 70.88           C  
ATOM   3693  CB  TYR A 455      -4.938  10.781  29.016  1.00 70.88           C  
ATOM   3694  O   TYR A 455      -4.414   7.703  29.000  1.00 70.88           O  
ATOM   3695  CG  TYR A 455      -5.766  11.148  30.219  1.00 70.88           C  
ATOM   3696  CD1 TYR A 455      -6.871  10.391  30.578  1.00 70.88           C  
ATOM   3697  CD2 TYR A 455      -5.445  12.258  30.984  1.00 70.88           C  
ATOM   3698  CE1 TYR A 455      -7.641  10.727  31.688  1.00 70.88           C  
ATOM   3699  CE2 TYR A 455      -6.207  12.609  32.094  1.00 70.88           C  
ATOM   3700  OH  TYR A 455      -8.055  12.172  33.531  1.00 70.88           O  
ATOM   3701  CZ  TYR A 455      -7.301  11.836  32.438  1.00 70.88           C  
ATOM   3702  N   GLN A 456      -3.826   8.352  31.031  1.00 71.56           N  
ATOM   3703  CA  GLN A 456      -4.281   7.113  31.672  1.00 71.56           C  
ATOM   3704  C   GLN A 456      -5.121   7.410  32.906  1.00 71.56           C  
ATOM   3705  CB  GLN A 456      -3.092   6.230  32.031  1.00 71.56           C  
ATOM   3706  O   GLN A 456      -4.797   8.312  33.688  1.00 71.56           O  
ATOM   3707  CG  GLN A 456      -2.438   5.547  30.844  1.00 71.56           C  
ATOM   3708  CD  GLN A 456      -1.295   4.633  31.250  1.00 71.56           C  
ATOM   3709  NE2 GLN A 456      -0.717   3.943  30.266  1.00 71.56           N  
ATOM   3710  OE1 GLN A 456      -0.934   4.547  32.438  1.00 71.56           O  
ATOM   3711  N   VAL A 457      -6.320   6.734  32.906  1.00 70.31           N  
ATOM   3712  CA  VAL A 457      -7.188   6.945  34.062  1.00 70.31           C  
ATOM   3713  C   VAL A 457      -6.461   6.535  35.344  1.00 70.31           C  
ATOM   3714  CB  VAL A 457      -8.508   6.156  33.938  1.00 70.31           C  
ATOM   3715  O   VAL A 457      -5.824   5.480  35.406  1.00 70.31           O  
ATOM   3716  CG1 VAL A 457      -9.391   6.363  35.156  1.00 70.31           C  
ATOM   3717  CG2 VAL A 457      -9.258   6.574  32.688  1.00 70.31           C  
ATOM   3718  N   LYS A 458      -6.125   7.488  36.188  1.00 56.72           N  
ATOM   3719  CA  LYS A 458      -5.457   7.234  37.469  1.00 56.72           C  
ATOM   3720  C   LYS A 458      -6.309   6.340  38.344  1.00 56.72           C  
ATOM   3721  CB  LYS A 458      -5.145   8.555  38.156  1.00 56.72           C  
ATOM   3722  O   LYS A 458      -7.520   6.535  38.469  1.00 56.72           O  
ATOM   3723  CG  LYS A 458      -3.990   9.328  37.562  1.00 56.72           C  
ATOM   3724  CD  LYS A 458      -3.662  10.578  38.375  1.00 56.72           C  
ATOM   3725  CE  LYS A 458      -2.531  11.375  37.750  1.00 56.72           C  
ATOM   3726  NZ  LYS A 458      -2.213  12.602  38.531  1.00 56.72           N  
ATOM   3727  N   ASP A 459      -5.969   5.109  38.438  1.00 52.62           N  
ATOM   3728  CA  ASP A 459      -6.699   4.289  39.375  1.00 52.62           C  
ATOM   3729  C   ASP A 459      -6.816   5.000  40.719  1.00 52.62           C  
ATOM   3730  CB  ASP A 459      -6.012   2.934  39.562  1.00 52.62           C  
ATOM   3731  O   ASP A 459      -5.883   5.676  41.156  1.00 52.62           O  
ATOM   3732  CG  ASP A 459      -6.801   1.784  38.969  1.00 52.62           C  
ATOM   3733  OD1 ASP A 459      -7.996   1.967  38.656  1.00 52.62           O  
ATOM   3734  OD2 ASP A 459      -6.227   0.686  38.812  1.00 52.62           O  
ATOM   3735  N   SER A 460      -7.887   5.449  41.188  1.00 45.12           N  
ATOM   3736  CA  SER A 460      -8.039   5.961  42.531  1.00 45.12           C  
ATOM   3737  C   SER A 460      -7.203   5.160  43.531  1.00 45.12           C  
ATOM   3738  CB  SER A 460      -9.508   5.930  42.969  1.00 45.12           C  
ATOM   3739  O   SER A 460      -6.918   5.633  44.625  1.00 45.12           O  
ATOM   3740  OG  SER A 460     -10.328   5.488  41.906  1.00 45.12           O  
ATOM   3741  N   HIS A 461      -7.422   3.879  43.781  1.00 42.38           N  
ATOM   3742  CA  HIS A 461      -6.898   3.160  44.938  1.00 42.38           C  
ATOM   3743  C   HIS A 461      -5.406   2.885  44.781  1.00 42.38           C  
ATOM   3744  CB  HIS A 461      -7.656   1.847  45.125  1.00 42.38           C  
ATOM   3745  O   HIS A 461      -4.852   2.031  45.469  1.00 42.38           O  
ATOM   3746  CG  HIS A 461      -9.039   2.029  45.656  1.00 42.38           C  
ATOM   3747  CD2 HIS A 461     -10.203   1.413  45.344  1.00 42.38           C  
ATOM   3748  ND1 HIS A 461      -9.344   2.947  46.656  1.00 42.38           N  
ATOM   3749  CE1 HIS A 461     -10.641   2.885  46.906  1.00 42.38           C  
ATOM   3750  NE2 HIS A 461     -11.188   1.963  46.125  1.00 42.38           N  
ATOM   3751  N   GLY A 462      -4.426   3.777  44.438  1.00 41.28           N  
ATOM   3752  CA  GLY A 462      -2.982   3.670  44.562  1.00 41.28           C  
ATOM   3753  C   GLY A 462      -2.357   2.742  43.531  1.00 41.28           C  
ATOM   3754  O   GLY A 462      -1.196   2.350  43.688  1.00 41.28           O  
ATOM   3755  N   GLY A 463      -3.082   1.766  42.938  1.00 40.66           N  
ATOM   3756  CA  GLY A 463      -2.412   0.655  42.281  1.00 40.66           C  
ATOM   3757  C   GLY A 463      -1.701   1.062  41.000  1.00 40.66           C  
ATOM   3758  O   GLY A 463      -1.804   2.211  40.562  1.00 40.66           O  
ATOM   3759  N   LYS A 464      -0.730   0.217  40.500  1.00 44.22           N  
ATOM   3760  CA  LYS A 464       0.225   0.316  39.406  1.00 44.22           C  
ATOM   3761  C   LYS A 464      -0.437   0.879  38.125  1.00 44.22           C  
ATOM   3762  CB  LYS A 464       0.841  -1.051  39.094  1.00 44.22           C  
ATOM   3763  O   LYS A 464      -1.580   0.537  37.812  1.00 44.22           O  
ATOM   3764  CG  LYS A 464       1.960  -1.449  40.031  1.00 44.22           C  
ATOM   3765  CD  LYS A 464       2.602  -2.768  39.625  1.00 44.22           C  
ATOM   3766  CE  LYS A 464       3.730  -3.160  40.562  1.00 44.22           C  
ATOM   3767  NZ  LYS A 464       4.305  -4.496  40.219  1.00 44.22           N  
ATOM   3768  N   PRO A 465      -0.029   2.053  37.656  1.00 44.97           N  
ATOM   3769  CA  PRO A 465      -0.455   2.629  36.375  1.00 44.97           C  
ATOM   3770  C   PRO A 465      -0.829   1.565  35.344  1.00 44.97           C  
ATOM   3771  CB  PRO A 465       0.771   3.424  35.938  1.00 44.97           C  
ATOM   3772  O   PRO A 465      -0.263   0.469  35.375  1.00 44.97           O  
ATOM   3773  CG  PRO A 465       1.856   3.029  36.875  1.00 44.97           C  
ATOM   3774  CD  PRO A 465       1.270   2.125  37.938  1.00 44.97           C  
ATOM   3775  N   ALA A 466      -2.094   1.469  35.000  1.00 48.03           N  
ATOM   3776  CA  ALA A 466      -2.514   0.526  33.969  1.00 48.03           C  
ATOM   3777  C   ALA A 466      -1.484   0.451  32.844  1.00 48.03           C  
ATOM   3778  CB  ALA A 466      -3.879   0.920  33.406  1.00 48.03           C  
ATOM   3779  O   ALA A 466      -0.885   1.463  32.469  1.00 48.03           O  
ATOM   3780  N   THR A 467      -0.694  -0.560  32.781  1.00 51.34           N  
ATOM   3781  CA  THR A 467       0.419  -0.900  31.906  1.00 51.34           C  
ATOM   3782  C   THR A 467       0.099  -0.532  30.453  1.00 51.34           C  
ATOM   3783  CB  THR A 467       0.760  -2.400  31.984  1.00 51.34           C  
ATOM   3784  O   THR A 467       0.847  -0.882  29.547  1.00 51.34           O  
ATOM   3785  CG2 THR A 467       2.018  -2.631  32.812  1.00 51.34           C  
ATOM   3786  OG1 THR A 467      -0.334  -3.098  32.594  1.00 51.34           O  
ATOM   3787  N   GLY A 468      -0.723   0.667  30.266  1.00 56.00           N  
ATOM   3788  CA  GLY A 468      -0.937   1.015  28.875  1.00 56.00           C  
ATOM   3789  C   GLY A 468      -0.224   2.287  28.469  1.00 56.00           C  
ATOM   3790  O   GLY A 468       0.204   3.070  29.312  1.00 56.00           O  
ATOM   3791  N   THR A 469       0.207   2.484  27.344  1.00 59.62           N  
ATOM   3792  CA  THR A 469       0.921   3.645  26.828  1.00 59.62           C  
ATOM   3793  C   THR A 469      -0.009   4.852  26.719  1.00 59.62           C  
ATOM   3794  CB  THR A 469       1.540   3.350  25.453  1.00 59.62           C  
ATOM   3795  O   THR A 469       0.451   5.992  26.672  1.00 59.62           O  
ATOM   3796  CG2 THR A 469       2.580   2.238  25.547  1.00 59.62           C  
ATOM   3797  OG1 THR A 469       0.505   2.947  24.547  1.00 59.62           O  
ATOM   3798  N   GLY A 470      -1.310   4.723  26.875  1.00 65.56           N  
ATOM   3799  CA  GLY A 470      -2.311   5.766  26.719  1.00 65.56           C  
ATOM   3800  C   GLY A 470      -2.328   6.371  25.328  1.00 65.56           C  
ATOM   3801  O   GLY A 470      -2.863   7.461  25.125  1.00 65.56           O  
ATOM   3802  N   ILE A 471      -1.731   5.816  24.438  1.00 71.69           N  
ATOM   3803  CA  ILE A 471      -1.653   6.359  23.078  1.00 71.69           C  
ATOM   3804  C   ILE A 471      -2.656   5.645  22.188  1.00 71.69           C  
ATOM   3805  CB  ILE A 471      -0.226   6.230  22.500  1.00 71.69           C  
ATOM   3806  O   ILE A 471      -3.174   6.230  21.234  1.00 71.69           O  
ATOM   3807  CG1 ILE A 471       0.779   6.973  23.391  1.00 71.69           C  
ATOM   3808  CG2 ILE A 471      -0.176   6.758  21.062  1.00 71.69           C  
ATOM   3809  CD1 ILE A 471       2.234   6.750  23.000  1.00 71.69           C  
ATOM   3810  N   GLY A 472      -3.020   4.504  22.531  1.00 77.31           N  
ATOM   3811  CA  GLY A 472      -3.809   3.641  21.656  1.00 77.31           C  
ATOM   3812  C   GLY A 472      -5.172   4.219  21.328  1.00 77.31           C  
ATOM   3813  O   GLY A 472      -5.555   4.270  20.156  1.00 77.31           O  
ATOM   3814  N   LEU A 473      -5.828   4.727  22.312  1.00 85.19           N  
ATOM   3815  CA  LEU A 473      -7.188   5.219  22.109  1.00 85.19           C  
ATOM   3816  C   LEU A 473      -7.180   6.531  21.328  1.00 85.19           C  
ATOM   3817  CB  LEU A 473      -7.891   5.418  23.453  1.00 85.19           C  
ATOM   3818  O   LEU A 473      -8.062   6.770  20.500  1.00 85.19           O  
ATOM   3819  CG  LEU A 473      -9.359   4.984  23.531  1.00 85.19           C  
ATOM   3820  CD1 LEU A 473      -9.461   3.531  23.969  1.00 85.19           C  
ATOM   3821  CD2 LEU A 473     -10.141   5.898  24.469  1.00 85.19           C  
ATOM   3822  N   ALA A 474      -6.207   7.375  21.656  1.00 81.56           N  
ATOM   3823  CA  ALA A 474      -6.098   8.641  20.938  1.00 81.56           C  
ATOM   3824  C   ALA A 474      -5.852   8.414  19.453  1.00 81.56           C  
ATOM   3825  CB  ALA A 474      -4.977   9.492  21.531  1.00 81.56           C  
ATOM   3826  O   ALA A 474      -6.465   9.070  18.609  1.00 81.56           O  
ATOM   3827  N   VAL A 475      -5.027   7.492  19.156  1.00 78.25           N  
ATOM   3828  CA  VAL A 475      -4.703   7.160  17.781  1.00 78.25           C  
ATOM   3829  C   VAL A 475      -5.922   6.543  17.094  1.00 78.25           C  
ATOM   3830  CB  VAL A 475      -3.498   6.195  17.688  1.00 78.25           C  
ATOM   3831  O   VAL A 475      -6.230   6.871  15.945  1.00 78.25           O  
ATOM   3832  CG1 VAL A 475      -3.311   5.691  16.266  1.00 78.25           C  
ATOM   3833  CG2 VAL A 475      -2.227   6.887  18.188  1.00 78.25           C  
ATOM   3834  N   SER A 476      -6.559   5.672  17.797  1.00 87.81           N  
ATOM   3835  CA  SER A 476      -7.738   5.012  17.250  1.00 87.81           C  
ATOM   3836  C   SER A 476      -8.812   6.027  16.875  1.00 87.81           C  
ATOM   3837  CB  SER A 476      -8.305   4.004  18.250  1.00 87.81           C  
ATOM   3838  O   SER A 476      -9.445   5.918  15.820  1.00 87.81           O  
ATOM   3839  OG  SER A 476      -7.383   2.945  18.469  1.00 87.81           O  
ATOM   3840  N   ARG A 477      -9.055   6.953  17.703  1.00 88.69           N  
ATOM   3841  CA  ARG A 477     -10.070   7.961  17.422  1.00 88.69           C  
ATOM   3842  C   ARG A 477      -9.688   8.797  16.203  1.00 88.69           C  
ATOM   3843  CB  ARG A 477     -10.281   8.875  18.625  1.00 88.69           C  
ATOM   3844  O   ARG A 477     -10.539   9.117  15.367  1.00 88.69           O  
ATOM   3845  CG  ARG A 477     -11.500   9.781  18.516  1.00 88.69           C  
ATOM   3846  CD  ARG A 477     -11.703  10.609  19.766  1.00 88.69           C  
ATOM   3847  NE  ARG A 477     -12.844  11.516  19.641  1.00 88.69           N  
ATOM   3848  NH1 ARG A 477     -12.672  12.367  21.781  1.00 88.69           N  
ATOM   3849  NH2 ARG A 477     -14.320  13.117  20.359  1.00 88.69           N  
ATOM   3850  CZ  ARG A 477     -13.273  12.336  20.594  1.00 88.69           C  
ATOM   3851  N   ARG A 478      -8.516   9.141  16.141  1.00 83.00           N  
ATOM   3852  CA  ARG A 478      -8.047   9.906  14.984  1.00 83.00           C  
ATOM   3853  C   ARG A 478      -8.219   9.117  13.695  1.00 83.00           C  
ATOM   3854  CB  ARG A 478      -6.582  10.305  15.164  1.00 83.00           C  
ATOM   3855  O   ARG A 478      -8.617   9.664  12.664  1.00 83.00           O  
ATOM   3856  CG  ARG A 478      -6.277  11.734  14.750  1.00 83.00           C  
ATOM   3857  CD  ARG A 478      -4.855  12.141  15.109  1.00 83.00           C  
ATOM   3858  NE  ARG A 478      -4.574  13.523  14.734  1.00 83.00           N  
ATOM   3859  NH1 ARG A 478      -2.424  13.531  15.578  1.00 83.00           N  
ATOM   3860  NH2 ARG A 478      -3.275  15.406  14.578  1.00 83.00           N  
ATOM   3861  CZ  ARG A 478      -3.424  14.148  14.961  1.00 83.00           C  
ATOM   3862  N   LEU A 479      -7.848   7.875  13.766  1.00 83.81           N  
ATOM   3863  CA  LEU A 479      -8.016   7.008  12.602  1.00 83.81           C  
ATOM   3864  C   LEU A 479      -9.484   6.895  12.211  1.00 83.81           C  
ATOM   3865  CB  LEU A 479      -7.441   5.613  12.891  1.00 83.81           C  
ATOM   3866  O   LEU A 479      -9.820   6.961  11.023  1.00 83.81           O  
ATOM   3867  CG  LEU A 479      -5.922   5.480  12.836  1.00 83.81           C  
ATOM   3868  CD1 LEU A 479      -5.488   4.113  13.359  1.00 83.81           C  
ATOM   3869  CD2 LEU A 479      -5.410   5.699  11.414  1.00 83.81           C  
ATOM   3870  N   ALA A 480     -10.289   6.727  13.172  1.00 90.75           N  
ATOM   3871  CA  ALA A 480     -11.719   6.629  12.914  1.00 90.75           C  
ATOM   3872  C   ALA A 480     -12.242   7.891  12.234  1.00 90.75           C  
ATOM   3873  CB  ALA A 480     -12.477   6.383  14.219  1.00 90.75           C  
ATOM   3874  O   ALA A 480     -13.031   7.812  11.289  1.00 90.75           O  
ATOM   3875  N   LYS A 481     -11.758   8.953  12.672  1.00 88.00           N  
ATOM   3876  CA  LYS A 481     -12.188  10.219  12.086  1.00 88.00           C  
ATOM   3877  C   LYS A 481     -11.727  10.328  10.633  1.00 88.00           C  
ATOM   3878  CB  LYS A 481     -11.664  11.398  12.898  1.00 88.00           C  
ATOM   3879  O   LYS A 481     -12.461  10.828   9.781  1.00 88.00           O  
ATOM   3880  CG  LYS A 481     -12.469  11.695  14.156  1.00 88.00           C  
ATOM   3881  CD  LYS A 481     -12.008  12.984  14.820  1.00 88.00           C  
ATOM   3882  CE  LYS A 481     -12.836  13.297  16.062  1.00 88.00           C  
ATOM   3883  NZ  LYS A 481     -12.367  14.539  16.750  1.00 88.00           N  
ATOM   3884  N   ASN A 482     -10.570   9.852  10.398  1.00 84.00           N  
ATOM   3885  CA  ASN A 482     -10.047   9.859   9.039  1.00 84.00           C  
ATOM   3886  C   ASN A 482     -10.828   8.914   8.133  1.00 84.00           C  
ATOM   3887  CB  ASN A 482      -8.562   9.484   9.039  1.00 84.00           C  
ATOM   3888  O   ASN A 482     -10.875   9.117   6.914  1.00 84.00           O  
ATOM   3889  CG  ASN A 482      -7.672  10.633   9.461  1.00 84.00           C  
ATOM   3890  ND2 ASN A 482      -6.414  10.328   9.758  1.00 84.00           N  
ATOM   3891  OD1 ASN A 482      -8.109  11.789   9.523  1.00 84.00           O  
ATOM   3892  N   MET A 483     -11.430   7.965   8.734  1.00 88.88           N  
ATOM   3893  CA  MET A 483     -12.203   6.988   7.973  1.00 88.88           C  
ATOM   3894  C   MET A 483     -13.664   7.430   7.848  1.00 88.88           C  
ATOM   3895  CB  MET A 483     -12.133   5.609   8.625  1.00 88.88           C  
ATOM   3896  O   MET A 483     -14.508   6.660   7.398  1.00 88.88           O  
ATOM   3897  CG  MET A 483     -10.734   5.008   8.633  1.00 88.88           C  
ATOM   3898  SD  MET A 483     -10.672   3.389   9.492  1.00 88.88           S  
ATOM   3899  CE  MET A 483     -11.406   2.322   8.227  1.00 88.88           C  
ATOM   3900  N   GLY A 484     -13.883   8.586   8.266  1.00 87.94           N  
ATOM   3901  CA  GLY A 484     -15.203   9.188   8.102  1.00 87.94           C  
ATOM   3902  C   GLY A 484     -16.125   8.906   9.266  1.00 87.94           C  
ATOM   3903  O   GLY A 484     -17.344   9.055   9.148  1.00 87.94           O  
ATOM   3904  N   GLY A 485     -15.578   8.445  10.336  1.00 92.00           N  
ATOM   3905  CA  GLY A 485     -16.375   8.156  11.516  1.00 92.00           C  
ATOM   3906  C   GLY A 485     -15.789   8.734  12.789  1.00 92.00           C  
ATOM   3907  O   GLY A 485     -15.141   9.781  12.758  1.00 92.00           O  
ATOM   3908  N   ASP A 486     -16.188   8.109  13.906  1.00 92.88           N  
ATOM   3909  CA  ASP A 486     -15.719   8.539  15.219  1.00 92.88           C  
ATOM   3910  C   ASP A 486     -15.859   7.426  16.250  1.00 92.88           C  
ATOM   3911  CB  ASP A 486     -16.484   9.781  15.680  1.00 92.88           C  
ATOM   3912  O   ASP A 486     -16.469   6.387  15.969  1.00 92.88           O  
ATOM   3913  CG  ASP A 486     -15.680  10.664  16.609  1.00 92.88           C  
ATOM   3914  OD1 ASP A 486     -14.570  10.266  17.031  1.00 92.88           O  
ATOM   3915  OD2 ASP A 486     -16.156  11.773  16.953  1.00 92.88           O  
ATOM   3916  N   ILE A 487     -15.195   7.703  17.375  1.00 93.94           N  
ATOM   3917  CA  ILE A 487     -15.328   6.793  18.500  1.00 93.94           C  
ATOM   3918  C   ILE A 487     -16.000   7.512  19.672  1.00 93.94           C  
ATOM   3919  CB  ILE A 487     -13.961   6.230  18.938  1.00 93.94           C  
ATOM   3920  O   ILE A 487     -15.578   8.602  20.062  1.00 93.94           O  
ATOM   3921  CG1 ILE A 487     -13.305   5.461  17.781  1.00 93.94           C  
ATOM   3922  CG2 ILE A 487     -14.109   5.336  20.172  1.00 93.94           C  
ATOM   3923  CD1 ILE A 487     -11.906   4.945  18.109  1.00 93.94           C  
ATOM   3924  N   THR A 488     -17.094   6.945  20.109  1.00 93.50           N  
ATOM   3925  CA  THR A 488     -17.781   7.477  21.281  1.00 93.50           C  
ATOM   3926  C   THR A 488     -17.797   6.445  22.406  1.00 93.50           C  
ATOM   3927  CB  THR A 488     -19.219   7.895  20.938  1.00 93.50           C  
ATOM   3928  O   THR A 488     -17.625   5.250  22.172  1.00 93.50           O  
ATOM   3929  CG2 THR A 488     -19.234   9.047  19.938  1.00 93.50           C  
ATOM   3930  OG1 THR A 488     -19.922   6.777  20.375  1.00 93.50           O  
ATOM   3931  N   VAL A 489     -17.922   6.973  23.641  1.00 93.38           N  
ATOM   3932  CA  VAL A 489     -17.875   6.062  24.781  1.00 93.38           C  
ATOM   3933  C   VAL A 489     -18.984   6.410  25.766  1.00 93.38           C  
ATOM   3934  CB  VAL A 489     -16.500   6.105  25.484  1.00 93.38           C  
ATOM   3935  O   VAL A 489     -19.297   7.586  25.969  1.00 93.38           O  
ATOM   3936  CG1 VAL A 489     -16.250   7.480  26.109  1.00 93.38           C  
ATOM   3937  CG2 VAL A 489     -16.406   5.016  26.547  1.00 93.38           C  
ATOM   3938  N   THR A 490     -19.719   5.395  26.234  1.00 93.00           N  
ATOM   3939  CA  THR A 490     -20.641   5.465  27.359  1.00 93.00           C  
ATOM   3940  C   THR A 490     -20.203   4.504  28.469  1.00 93.00           C  
ATOM   3941  CB  THR A 490     -22.078   5.148  26.922  1.00 93.00           C  
ATOM   3942  O   THR A 490     -19.891   3.346  28.203  1.00 93.00           O  
ATOM   3943  CG2 THR A 490     -22.672   6.301  26.125  1.00 93.00           C  
ATOM   3944  OG1 THR A 490     -22.078   3.965  26.125  1.00 93.00           O  
ATOM   3945  N   SER A 491     -19.984   5.082  29.656  1.00 92.12           N  
ATOM   3946  CA  SER A 491     -19.484   4.227  30.719  1.00 92.12           C  
ATOM   3947  C   SER A 491     -20.078   4.609  32.062  1.00 92.12           C  
ATOM   3948  CB  SER A 491     -17.953   4.309  30.797  1.00 92.12           C  
ATOM   3949  O   SER A 491     -20.516   5.750  32.250  1.00 92.12           O  
ATOM   3950  OG  SER A 491     -17.453   3.471  31.828  1.00 92.12           O  
ATOM   3951  N   GLU A 492     -20.266   3.570  32.906  1.00 88.25           N  
ATOM   3952  CA  GLU A 492     -20.625   3.734  34.312  1.00 88.25           C  
ATOM   3953  C   GLU A 492     -19.641   3.014  35.219  1.00 88.25           C  
ATOM   3954  CB  GLU A 492     -22.047   3.221  34.562  1.00 88.25           C  
ATOM   3955  O   GLU A 492     -19.297   1.853  34.969  1.00 88.25           O  
ATOM   3956  CG  GLU A 492     -22.703   3.824  35.781  1.00 88.25           C  
ATOM   3957  CD  GLU A 492     -24.125   3.312  36.000  1.00 88.25           C  
ATOM   3958  OE1 GLU A 492     -24.719   3.635  37.062  1.00 88.25           O  
ATOM   3959  OE2 GLU A 492     -24.641   2.586  35.125  1.00 88.25           O  
ATOM   3960  N   GLN A 493     -19.188   3.762  36.250  1.00 87.12           N  
ATOM   3961  CA  GLN A 493     -18.203   3.197  37.156  1.00 87.12           C  
ATOM   3962  C   GLN A 493     -18.703   1.914  37.812  1.00 87.12           C  
ATOM   3963  CB  GLN A 493     -17.812   4.215  38.250  1.00 87.12           C  
ATOM   3964  O   GLN A 493     -19.812   1.889  38.375  1.00 87.12           O  
ATOM   3965  CG  GLN A 493     -16.422   4.008  38.812  1.00 87.12           C  
ATOM   3966  CD  GLN A 493     -15.977   5.152  39.688  1.00 87.12           C  
ATOM   3967  NE2 GLN A 493     -14.711   5.125  40.125  1.00 87.12           N  
ATOM   3968  OE1 GLN A 493     -16.766   6.055  40.000  1.00 87.12           O  
ATOM   3969  N   GLY A 494     -17.984   0.830  37.656  1.00 86.31           N  
ATOM   3970  CA  GLY A 494     -18.297  -0.447  38.281  1.00 86.31           C  
ATOM   3971  C   GLY A 494     -19.172  -1.331  37.406  1.00 86.31           C  
ATOM   3972  O   GLY A 494     -19.453  -2.479  37.750  1.00 86.31           O  
ATOM   3973  N   LYS A 495     -19.750  -0.829  36.344  1.00 88.06           N  
ATOM   3974  CA  LYS A 495     -20.656  -1.609  35.500  1.00 88.06           C  
ATOM   3975  C   LYS A 495     -20.016  -1.890  34.125  1.00 88.06           C  
ATOM   3976  CB  LYS A 495     -21.984  -0.881  35.312  1.00 88.06           C  
ATOM   3977  O   LYS A 495     -20.547  -2.693  33.344  1.00 88.06           O  
ATOM   3978  CG  LYS A 495     -22.875  -0.918  36.531  1.00 88.06           C  
ATOM   3979  CD  LYS A 495     -24.266  -0.381  36.250  1.00 88.06           C  
ATOM   3980  CE  LYS A 495     -25.156  -0.370  37.469  1.00 88.06           C  
ATOM   3981  NZ  LYS A 495     -26.484   0.265  37.219  1.00 88.06           N  
ATOM   3982  N   GLY A 496     -18.984  -1.229  33.906  1.00 91.56           N  
ATOM   3983  CA  GLY A 496     -18.328  -1.461  32.625  1.00 91.56           C  
ATOM   3984  C   GLY A 496     -18.422  -0.278  31.688  1.00 91.56           C  
ATOM   3985  O   GLY A 496     -18.859   0.806  32.094  1.00 91.56           O  
ATOM   3986  N   SER A 497     -17.922  -0.462  30.484  1.00 93.25           N  
ATOM   3987  CA  SER A 497     -17.891   0.608  29.484  1.00 93.25           C  
ATOM   3988  C   SER A 497     -18.297   0.098  28.109  1.00 93.25           C  
ATOM   3989  CB  SER A 497     -16.500   1.229  29.422  1.00 93.25           C  
ATOM   3990  O   SER A 497     -18.125  -1.084  27.797  1.00 93.25           O  
ATOM   3991  OG  SER A 497     -16.016   1.527  30.719  1.00 93.25           O  
ATOM   3992  N   THR A 498     -18.938   0.986  27.312  1.00 94.69           N  
ATOM   3993  CA  THR A 498     -19.297   0.687  25.938  1.00 94.69           C  
ATOM   3994  C   THR A 498     -18.656   1.693  24.984  1.00 94.69           C  
ATOM   3995  CB  THR A 498     -20.828   0.687  25.734  1.00 94.69           C  
ATOM   3996  O   THR A 498     -18.953   2.887  25.031  1.00 94.69           O  
ATOM   3997  CG2 THR A 498     -21.188   0.242  24.328  1.00 94.69           C  
ATOM   3998  OG1 THR A 498     -21.422  -0.208  26.672  1.00 94.69           O  
ATOM   3999  N   PHE A 499     -17.750   1.198  24.203  1.00 94.75           N  
ATOM   4000  CA  PHE A 499     -17.125   2.016  23.172  1.00 94.75           C  
ATOM   4001  C   PHE A 499     -17.812   1.787  21.812  1.00 94.75           C  
ATOM   4002  CB  PHE A 499     -15.633   1.709  23.047  1.00 94.75           C  
ATOM   4003  O   PHE A 499     -18.000   0.643  21.406  1.00 94.75           O  
ATOM   4004  CG  PHE A 499     -14.812   2.291  24.172  1.00 94.75           C  
ATOM   4005  CD1 PHE A 499     -14.109   3.479  24.000  1.00 94.75           C  
ATOM   4006  CD2 PHE A 499     -14.734   1.649  25.406  1.00 94.75           C  
ATOM   4007  CE1 PHE A 499     -13.352   4.020  25.031  1.00 94.75           C  
ATOM   4008  CE2 PHE A 499     -13.977   2.184  26.438  1.00 94.75           C  
ATOM   4009  CZ  PHE A 499     -13.281   3.367  26.250  1.00 94.75           C  
ATOM   4010  N   THR A 500     -18.203   2.838  21.125  1.00 95.25           N  
ATOM   4011  CA  THR A 500     -18.875   2.754  19.828  1.00 95.25           C  
ATOM   4012  C   THR A 500     -18.016   3.348  18.734  1.00 95.25           C  
ATOM   4013  CB  THR A 500     -20.234   3.475  19.859  1.00 95.25           C  
ATOM   4014  O   THR A 500     -17.609   4.516  18.797  1.00 95.25           O  
ATOM   4015  CG2 THR A 500     -21.047   3.182  18.594  1.00 95.25           C  
ATOM   4016  OG1 THR A 500     -20.984   3.035  21.000  1.00 95.25           O  
ATOM   4017  N   LEU A 501     -17.672   2.520  17.797  1.00 95.31           N  
ATOM   4018  CA  LEU A 501     -16.906   2.939  16.625  1.00 95.31           C  
ATOM   4019  C   LEU A 501     -17.812   3.043  15.398  1.00 95.31           C  
ATOM   4020  CB  LEU A 501     -15.758   1.962  16.344  1.00 95.31           C  
ATOM   4021  O   LEU A 501     -18.578   2.119  15.102  1.00 95.31           O  
ATOM   4022  CG  LEU A 501     -15.023   2.133  15.016  1.00 95.31           C  
ATOM   4023  CD1 LEU A 501     -14.211   3.424  15.023  1.00 95.31           C  
ATOM   4024  CD2 LEU A 501     -14.125   0.931  14.742  1.00 95.31           C  
ATOM   4025  N   THR A 502     -17.781   4.164  14.695  1.00 94.50           N  
ATOM   4026  CA  THR A 502     -18.469   4.340  13.422  1.00 94.50           C  
ATOM   4027  C   THR A 502     -17.484   4.691  12.312  1.00 94.50           C  
ATOM   4028  CB  THR A 502     -19.547   5.438  13.516  1.00 94.50           C  
ATOM   4029  O   THR A 502     -16.578   5.512  12.508  1.00 94.50           O  
ATOM   4030  CG2 THR A 502     -20.797   4.926  14.227  1.00 94.50           C  
ATOM   4031  OG1 THR A 502     -19.016   6.559  14.234  1.00 94.50           O  
ATOM   4032  N   ILE A 503     -17.625   4.004  11.227  1.00 92.44           N  
ATOM   4033  CA  ILE A 503     -16.781   4.320  10.078  1.00 92.44           C  
ATOM   4034  C   ILE A 503     -17.609   4.305   8.797  1.00 92.44           C  
ATOM   4035  CB  ILE A 503     -15.594   3.334   9.961  1.00 92.44           C  
ATOM   4036  O   ILE A 503     -18.609   3.590   8.719  1.00 92.44           O  
ATOM   4037  CG1 ILE A 503     -16.109   1.890   9.922  1.00 92.44           C  
ATOM   4038  CG2 ILE A 503     -14.602   3.537  11.109  1.00 92.44           C  
ATOM   4039  CD1 ILE A 503     -15.062   0.875   9.484  1.00 92.44           C  
ATOM   4040  N   HIS A 504     -17.125   5.059   7.855  1.00 92.31           N  
ATOM   4041  CA  HIS A 504     -17.750   5.059   6.535  1.00 92.31           C  
ATOM   4042  C   HIS A 504     -17.141   3.992   5.637  1.00 92.31           C  
ATOM   4043  CB  HIS A 504     -17.625   6.434   5.883  1.00 92.31           C  
ATOM   4044  O   HIS A 504     -15.953   4.066   5.293  1.00 92.31           O  
ATOM   4045  CG  HIS A 504     -18.438   6.594   4.645  1.00 92.31           C  
ATOM   4046  CD2 HIS A 504     -19.750   6.930   4.480  1.00 92.31           C  
ATOM   4047  ND1 HIS A 504     -17.938   6.398   3.379  1.00 92.31           N  
ATOM   4048  CE1 HIS A 504     -18.891   6.605   2.490  1.00 92.31           C  
ATOM   4049  NE2 HIS A 504     -20.000   6.930   3.133  1.00 92.31           N  
ATOM   4050  N   ALA A 505     -17.859   3.020   5.359  1.00 89.81           N  
ATOM   4051  CA  ALA A 505     -17.406   1.916   4.520  1.00 89.81           C  
ATOM   4052  C   ALA A 505     -18.469   1.497   3.521  1.00 89.81           C  
ATOM   4053  CB  ALA A 505     -16.984   0.727   5.387  1.00 89.81           C  
ATOM   4054  O   ALA A 505     -19.312   0.646   3.826  1.00 89.81           O  
ATOM   4055  N   PRO A 506     -18.484   2.057   2.318  1.00 87.38           N  
ATOM   4056  CA  PRO A 506     -19.500   1.698   1.326  1.00 87.38           C  
ATOM   4057  C   PRO A 506     -19.438   0.228   0.918  1.00 87.38           C  
ATOM   4058  CB  PRO A 506     -19.172   2.609   0.140  1.00 87.38           C  
ATOM   4059  O   PRO A 506     -18.344  -0.342   0.823  1.00 87.38           O  
ATOM   4060  CG  PRO A 506     -17.828   3.170   0.451  1.00 87.38           C  
ATOM   4061  CD  PRO A 506     -17.516   2.881   1.891  1.00 87.38           C  
ATOM   4062  N   SER A 507     -20.625  -0.272   0.919  1.00 79.31           N  
ATOM   4063  CA  SER A 507     -20.719  -1.665   0.492  1.00 79.31           C  
ATOM   4064  C   SER A 507     -20.500  -1.798  -1.012  1.00 79.31           C  
ATOM   4065  CB  SER A 507     -22.078  -2.250   0.873  1.00 79.31           C  
ATOM   4066  O   SER A 507     -20.922  -0.933  -1.783  1.00 79.31           O  
ATOM   4067  OG  SER A 507     -22.844  -2.561  -0.285  1.00 79.31           O  
ATOM   4068  N   VAL A 508     -19.562  -2.428  -1.375  1.00 62.50           N  
ATOM   4069  CA  VAL A 508     -19.422  -2.719  -2.799  1.00 62.50           C  
ATOM   4070  C   VAL A 508     -20.625  -3.533  -3.279  1.00 62.50           C  
ATOM   4071  CB  VAL A 508     -18.109  -3.477  -3.098  1.00 62.50           C  
ATOM   4072  O   VAL A 508     -21.000  -4.516  -2.643  1.00 62.50           O  
ATOM   4073  CG1 VAL A 508     -17.906  -3.625  -4.605  1.00 62.50           C  
ATOM   4074  CG2 VAL A 508     -16.922  -2.758  -2.463  1.00 62.50           C  
ATOM   4075  N   ALA A 509     -21.609  -2.705  -3.805  1.00 48.72           N  
ATOM   4076  CA  ALA A 509     -22.719  -3.439  -4.406  1.00 48.72           C  
ATOM   4077  C   ALA A 509     -22.250  -4.781  -4.957  1.00 48.72           C  
ATOM   4078  CB  ALA A 509     -23.375  -2.609  -5.512  1.00 48.72           C  
ATOM   4079  O   ALA A 509     -21.156  -4.883  -5.520  1.00 48.72           O  
ATOM   4080  N   GLU A 510     -22.703  -5.621  -4.312  1.00 38.31           N  
ATOM   4081  CA  GLU A 510     -22.516  -6.961  -4.859  1.00 38.31           C  
ATOM   4082  C   GLU A 510     -22.734  -6.980  -6.371  1.00 38.31           C  
ATOM   4083  CB  GLU A 510     -23.453  -7.957  -4.180  1.00 38.31           C  
ATOM   4084  O   GLU A 510     -23.875  -6.945  -6.836  1.00 38.31           O  
ATOM   4085  CG  GLU A 510     -22.938  -8.484  -2.850  1.00 38.31           C  
ATOM   4086  CD  GLU A 510     -23.906  -9.445  -2.168  1.00 38.31           C  
ATOM   4087  OE1 GLU A 510     -23.531 -10.031  -1.125  1.00 38.31           O  
ATOM   4088  OE2 GLU A 510     -25.031  -9.609  -2.682  1.00 38.31           O  
ATOM   4089  N   GLU A 511     -22.641  -5.805  -7.098  1.00 29.55           N  
ATOM   4090  CA  GLU A 511     -22.812  -6.441  -8.406  1.00 29.55           C  
ATOM   4091  C   GLU A 511     -22.125  -7.809  -8.438  1.00 29.55           C  
ATOM   4092  CB  GLU A 511     -22.250  -5.547  -9.516  1.00 29.55           C  
ATOM   4093  O   GLU A 511     -20.969  -7.941  -8.055  1.00 29.55           O  
ATOM   4094  CG  GLU A 511     -23.188  -4.441  -9.953  1.00 29.55           C  
ATOM   4095  CD  GLU A 511     -22.625  -3.584 -11.078  1.00 29.55           C  
ATOM   4096  OE1 GLU A 511     -23.359  -2.701 -11.586  1.00 29.55           O  
ATOM   4097  OE2 GLU A 511     -21.453  -3.793 -11.445  1.00 29.55           O  
ATOM   4098  N   VAL A 512     -22.984  -8.703  -7.992  1.00 27.69           N  
ATOM   4099  CA  VAL A 512     -22.719 -10.094  -8.352  1.00 27.69           C  
ATOM   4100  C   VAL A 512     -21.812 -10.156  -9.578  1.00 27.69           C  
ATOM   4101  CB  VAL A 512     -24.031 -10.867  -8.617  1.00 27.69           C  
ATOM   4102  O   VAL A 512     -22.281 -10.047 -10.711  1.00 27.69           O  
ATOM   4103  CG1 VAL A 512     -23.781 -12.375  -8.594  1.00 27.69           C  
ATOM   4104  CG2 VAL A 512     -25.094 -10.477  -7.598  1.00 27.69           C  
ATOM   4105  N   ASP A 513     -21.219  -9.023  -9.805  1.00 26.86           N  
ATOM   4106  CA  ASP A 513     -20.500  -9.164 -11.070  1.00 26.86           C  
ATOM   4107  C   ASP A 513     -19.922 -10.562 -11.219  1.00 26.86           C  
ATOM   4108  CB  ASP A 513     -19.391  -8.109 -11.172  1.00 26.86           C  
ATOM   4109  O   ASP A 513     -19.172 -11.031 -10.352  1.00 26.86           O  
ATOM   4110  CG  ASP A 513     -19.750  -6.965 -12.102  1.00 26.86           C  
ATOM   4111  OD1 ASP A 513     -20.672  -7.113 -12.930  1.00 26.86           O  
ATOM   4112  OD2 ASP A 513     -19.094  -5.898 -12.000  1.00 26.86           O  
ATOM   4113  N   ASP A 514     -20.656 -11.289 -11.797  1.00 25.34           N  
ATOM   4114  CA  ASP A 514     -20.594 -12.523 -12.570  1.00 25.34           C  
ATOM   4115  C   ASP A 514     -19.203 -12.711 -13.188  1.00 25.34           C  
ATOM   4116  CB  ASP A 514     -21.656 -12.531 -13.656  1.00 25.34           C  
ATOM   4117  O   ASP A 514     -19.047 -13.469 -14.148  1.00 25.34           O  
ATOM   4118  CG  ASP A 514     -22.984 -13.117 -13.188  1.00 25.34           C  
ATOM   4119  OD1 ASP A 514     -23.000 -13.867 -12.188  1.00 25.34           O  
ATOM   4120  OD2 ASP A 514     -24.016 -12.828 -13.828  1.00 25.34           O  
ATOM   4121  N   ALA A 515     -18.484 -11.562 -13.172  1.00 27.16           N  
ATOM   4122  CA  ALA A 515     -17.234 -11.625 -13.906  1.00 27.16           C  
ATOM   4123  C   ALA A 515     -16.219 -12.516 -13.188  1.00 27.16           C  
ATOM   4124  CB  ALA A 515     -16.656 -10.227 -14.094  1.00 27.16           C  
ATOM   4125  O   ALA A 515     -15.172 -12.047 -12.750  1.00 27.16           O  
ATOM   4126  N   PHE A 516     -16.516 -12.906 -11.938  1.00 26.48           N  
ATOM   4127  CA  PHE A 516     -15.656 -14.023 -11.547  1.00 26.48           C  
ATOM   4128  C   PHE A 516     -15.359 -14.922 -12.742  1.00 26.48           C  
ATOM   4129  CB  PHE A 516     -16.312 -14.836 -10.430  1.00 26.48           C  
ATOM   4130  O   PHE A 516     -16.203 -15.711 -13.156  1.00 26.48           O  
ATOM   4131  CG  PHE A 516     -16.188 -14.219  -9.062  1.00 26.48           C  
ATOM   4132  CD1 PHE A 516     -15.062 -14.430  -8.289  1.00 26.48           C  
ATOM   4133  CD2 PHE A 516     -17.203 -13.414  -8.555  1.00 26.48           C  
ATOM   4134  CE1 PHE A 516     -14.938 -13.852  -7.027  1.00 26.48           C  
ATOM   4135  CE2 PHE A 516     -17.094 -12.836  -7.297  1.00 26.48           C  
ATOM   4136  CZ  PHE A 516     -15.961 -13.055  -6.531  1.00 26.48           C  
ATOM   4137  N   ASP A 517     -14.844 -14.250 -13.633  1.00 27.05           N  
ATOM   4138  CA  ASP A 517     -14.539 -14.969 -14.867  1.00 27.05           C  
ATOM   4139  C   ASP A 517     -14.234 -16.438 -14.594  1.00 27.05           C  
ATOM   4140  CB  ASP A 517     -13.367 -14.312 -15.602  1.00 27.05           C  
ATOM   4141  O   ASP A 517     -13.531 -16.750 -13.633  1.00 27.05           O  
ATOM   4142  CG  ASP A 517     -13.805 -13.398 -16.734  1.00 27.05           C  
ATOM   4143  OD1 ASP A 517     -14.953 -13.539 -17.219  1.00 27.05           O  
ATOM   4144  OD2 ASP A 517     -13.008 -12.531 -17.141  1.00 27.05           O  
ATOM   4145  N   GLU A 518     -15.000 -17.297 -14.969  1.00 27.25           N  
ATOM   4146  CA  GLU A 518     -15.352 -18.688 -15.180  1.00 27.25           C  
ATOM   4147  C   GLU A 518     -14.109 -19.562 -15.281  1.00 27.25           C  
ATOM   4148  CB  GLU A 518     -16.203 -18.844 -16.438  1.00 27.25           C  
ATOM   4149  O   GLU A 518     -14.211 -20.797 -15.359  1.00 27.25           O  
ATOM   4150  CG  GLU A 518     -17.672 -18.500 -16.234  1.00 27.25           C  
ATOM   4151  CD  GLU A 518     -18.516 -18.703 -17.484  1.00 27.25           C  
ATOM   4152  OE1 GLU A 518     -19.766 -18.547 -17.422  1.00 27.25           O  
ATOM   4153  OE2 GLU A 518     -17.938 -19.016 -18.547  1.00 27.25           O  
ATOM   4154  N   ASP A 519     -13.055 -18.922 -15.805  1.00 27.53           N  
ATOM   4155  CA  ASP A 519     -12.023 -19.766 -16.422  1.00 27.53           C  
ATOM   4156  C   ASP A 519     -11.086 -20.328 -15.359  1.00 27.53           C  
ATOM   4157  CB  ASP A 519     -11.227 -18.953 -17.453  1.00 27.53           C  
ATOM   4158  O   ASP A 519     -10.016 -20.859 -15.688  1.00 27.53           O  
ATOM   4159  CG  ASP A 519     -11.648 -19.234 -18.875  1.00 27.53           C  
ATOM   4160  OD1 ASP A 519     -12.328 -20.266 -19.125  1.00 27.53           O  
ATOM   4161  OD2 ASP A 519     -11.305 -18.438 -19.766  1.00 27.53           O  
ATOM   4162  N   ASP A 520     -11.117 -19.750 -14.141  1.00 31.12           N  
ATOM   4163  CA  ASP A 520     -10.180 -20.312 -13.172  1.00 31.12           C  
ATOM   4164  C   ASP A 520     -10.625 -21.703 -12.727  1.00 31.12           C  
ATOM   4165  CB  ASP A 520     -10.055 -19.375 -11.953  1.00 31.12           C  
ATOM   4166  O   ASP A 520     -11.820 -21.984 -12.633  1.00 31.12           O  
ATOM   4167  CG  ASP A 520      -8.859 -18.453 -12.047  1.00 31.12           C  
ATOM   4168  OD1 ASP A 520      -7.941 -18.703 -12.859  1.00 31.12           O  
ATOM   4169  OD2 ASP A 520      -8.828 -17.438 -11.305  1.00 31.12           O  
ATOM   4170  N   MET A 521      -9.914 -22.734 -12.742  1.00 29.52           N  
ATOM   4171  CA  MET A 521     -10.203 -24.125 -12.461  1.00 29.52           C  
ATOM   4172  C   MET A 521     -11.000 -24.281 -11.164  1.00 29.52           C  
ATOM   4173  CB  MET A 521      -8.914 -24.938 -12.375  1.00 29.52           C  
ATOM   4174  O   MET A 521     -10.547 -23.828 -10.102  1.00 29.52           O  
ATOM   4175  CG  MET A 521      -8.844 -26.094 -13.359  1.00 29.52           C  
ATOM   4176  SD  MET A 521      -7.504 -27.281 -12.961  1.00 29.52           S  
ATOM   4177  CE  MET A 521      -6.062 -26.344 -13.539  1.00 29.52           C  
ATOM   4178  N   PRO A 522     -12.359 -24.266 -11.117  1.00 33.72           N  
ATOM   4179  CA  PRO A 522     -13.266 -24.234  -9.977  1.00 33.72           C  
ATOM   4180  C   PRO A 522     -12.852 -25.203  -8.867  1.00 33.72           C  
ATOM   4181  CB  PRO A 522     -14.609 -24.641 -10.578  1.00 33.72           C  
ATOM   4182  O   PRO A 522     -12.430 -26.328  -9.141  1.00 33.72           O  
ATOM   4183  CG  PRO A 522     -14.273 -25.203 -11.922  1.00 33.72           C  
ATOM   4184  CD  PRO A 522     -12.828 -24.891 -12.211  1.00 33.72           C  
ATOM   4185  N   LEU A 523     -12.391 -25.047  -7.625  1.00 41.47           N  
ATOM   4186  CA  LEU A 523     -12.148 -25.875  -6.445  1.00 41.47           C  
ATOM   4187  C   LEU A 523     -13.242 -26.922  -6.285  1.00 41.47           C  
ATOM   4188  CB  LEU A 523     -12.070 -25.000  -5.191  1.00 41.47           C  
ATOM   4189  O   LEU A 523     -14.391 -26.688  -6.688  1.00 41.47           O  
ATOM   4190  CG  LEU A 523     -10.789 -24.172  -5.016  1.00 41.47           C  
ATOM   4191  CD1 LEU A 523     -11.078 -22.938  -4.176  1.00 41.47           C  
ATOM   4192  CD2 LEU A 523      -9.695 -25.016  -4.375  1.00 41.47           C  
ATOM   4193  N   PRO A 524     -12.938 -28.328  -6.195  1.00 39.94           N  
ATOM   4194  CA  PRO A 524     -13.984 -29.344  -6.016  1.00 39.94           C  
ATOM   4195  C   PRO A 524     -15.047 -28.922  -5.012  1.00 39.94           C  
ATOM   4196  CB  PRO A 524     -13.203 -30.562  -5.508  1.00 39.94           C  
ATOM   4197  O   PRO A 524     -14.758 -28.188  -4.062  1.00 39.94           O  
ATOM   4198  CG  PRO A 524     -11.891 -30.016  -5.043  1.00 39.94           C  
ATOM   4199  CD  PRO A 524     -11.727 -28.625  -5.613  1.00 39.94           C  
ATOM   4200  N   ALA A 525     -16.297 -29.000  -5.398  1.00 50.84           N  
ATOM   4201  CA  ALA A 525     -17.391 -28.734  -4.465  1.00 50.84           C  
ATOM   4202  C   ALA A 525     -17.422 -29.766  -3.350  1.00 50.84           C  
ATOM   4203  CB  ALA A 525     -18.719 -28.688  -5.203  1.00 50.84           C  
ATOM   4204  O   ALA A 525     -17.625 -30.953  -3.609  1.00 50.84           O  
ATOM   4205  N   LEU A 526     -17.000 -29.547  -2.172  1.00 64.31           N  
ATOM   4206  CA  LEU A 526     -16.922 -30.422  -0.998  1.00 64.31           C  
ATOM   4207  C   LEU A 526     -18.156 -30.250  -0.122  1.00 64.31           C  
ATOM   4208  CB  LEU A 526     -15.664 -30.109  -0.186  1.00 64.31           C  
ATOM   4209  O   LEU A 526     -18.797 -29.188  -0.133  1.00 64.31           O  
ATOM   4210  CG  LEU A 526     -14.328 -30.266  -0.921  1.00 64.31           C  
ATOM   4211  CD1 LEU A 526     -13.211 -29.578  -0.142  1.00 64.31           C  
ATOM   4212  CD2 LEU A 526     -14.008 -31.750  -1.145  1.00 64.31           C  
ATOM   4213  N   ASN A 527     -18.688 -31.469   0.377  1.00 70.88           N  
ATOM   4214  CA  ASN A 527     -19.625 -31.391   1.482  1.00 70.88           C  
ATOM   4215  C   ASN A 527     -18.922 -31.188   2.816  1.00 70.88           C  
ATOM   4216  CB  ASN A 527     -20.516 -32.625   1.533  1.00 70.88           C  
ATOM   4217  O   ASN A 527     -18.203 -32.062   3.287  1.00 70.88           O  
ATOM   4218  CG  ASN A 527     -21.891 -32.406   0.938  1.00 70.88           C  
ATOM   4219  ND2 ASN A 527     -22.656 -33.469   0.802  1.00 70.88           N  
ATOM   4220  OD1 ASN A 527     -22.250 -31.281   0.603  1.00 70.88           O  
ATOM   4221  N   VAL A 528     -19.062 -30.047   3.293  1.00 81.00           N  
ATOM   4222  CA  VAL A 528     -18.266 -29.641   4.449  1.00 81.00           C  
ATOM   4223  C   VAL A 528     -19.156 -29.578   5.691  1.00 81.00           C  
ATOM   4224  CB  VAL A 528     -17.578 -28.281   4.219  1.00 81.00           C  
ATOM   4225  O   VAL A 528     -20.250 -29.031   5.648  1.00 81.00           O  
ATOM   4226  CG1 VAL A 528     -16.734 -27.891   5.438  1.00 81.00           C  
ATOM   4227  CG2 VAL A 528     -16.703 -28.344   2.967  1.00 81.00           C  
ATOM   4228  N   LEU A 529     -18.703 -30.281   6.727  1.00 85.56           N  
ATOM   4229  CA  LEU A 529     -19.297 -30.078   8.039  1.00 85.56           C  
ATOM   4230  C   LEU A 529     -18.547 -29.000   8.812  1.00 85.56           C  
ATOM   4231  CB  LEU A 529     -19.312 -31.375   8.844  1.00 85.56           C  
ATOM   4232  O   LEU A 529     -17.375 -29.172   9.156  1.00 85.56           O  
ATOM   4233  CG  LEU A 529     -19.969 -31.328  10.219  1.00 85.56           C  
ATOM   4234  CD1 LEU A 529     -21.453 -31.047  10.086  1.00 85.56           C  
ATOM   4235  CD2 LEU A 529     -19.734 -32.625  10.977  1.00 85.56           C  
ATOM   4236  N   LEU A 530     -19.203 -27.953   9.031  1.00 88.50           N  
ATOM   4237  CA  LEU A 530     -18.625 -26.844   9.773  1.00 88.50           C  
ATOM   4238  C   LEU A 530     -19.141 -26.828  11.211  1.00 88.50           C  
ATOM   4239  CB  LEU A 530     -18.969 -25.516   9.094  1.00 88.50           C  
ATOM   4240  O   LEU A 530     -20.344 -26.750  11.453  1.00 88.50           O  
ATOM   4241  CG  LEU A 530     -18.453 -24.250   9.781  1.00 88.50           C  
ATOM   4242  CD1 LEU A 530     -16.938 -24.188   9.719  1.00 88.50           C  
ATOM   4243  CD2 LEU A 530     -19.078 -23.000   9.148  1.00 88.50           C  
ATOM   4244  N   VAL A 531     -18.172 -26.938  12.133  1.00 89.31           N  
ATOM   4245  CA  VAL A 531     -18.516 -26.891  13.555  1.00 89.31           C  
ATOM   4246  C   VAL A 531     -18.016 -25.594  14.156  1.00 89.31           C  
ATOM   4247  CB  VAL A 531     -17.922 -28.094  14.320  1.00 89.31           C  
ATOM   4248  O   VAL A 531     -16.812 -25.391  14.312  1.00 89.31           O  
ATOM   4249  CG1 VAL A 531     -18.422 -28.125  15.758  1.00 89.31           C  
ATOM   4250  CG2 VAL A 531     -18.250 -29.406  13.602  1.00 89.31           C  
ATOM   4251  N   GLU A 532     -18.875 -24.797  14.398  1.00 81.88           N  
ATOM   4252  CA  GLU A 532     -18.594 -23.438  14.859  1.00 81.88           C  
ATOM   4253  C   GLU A 532     -19.750 -22.891  15.695  1.00 81.88           C  
ATOM   4254  CB  GLU A 532     -18.328 -22.500  13.672  1.00 81.88           C  
ATOM   4255  O   GLU A 532     -20.922 -23.078  15.336  1.00 81.88           O  
ATOM   4256  CG  GLU A 532     -18.078 -21.062  14.070  1.00 81.88           C  
ATOM   4257  CD  GLU A 532     -16.766 -20.844  14.805  1.00 81.88           C  
ATOM   4258  OE1 GLU A 532     -16.797 -20.375  15.969  1.00 81.88           O  
ATOM   4259  OE2 GLU A 532     -15.711 -21.141  14.211  1.00 81.88           O  
ATOM   4260  N   ASP A 533     -19.391 -22.281  16.812  1.00 77.12           N  
ATOM   4261  CA  ASP A 533     -20.453 -21.828  17.719  1.00 77.12           C  
ATOM   4262  C   ASP A 533     -20.797 -20.359  17.484  1.00 77.12           C  
ATOM   4263  CB  ASP A 533     -20.031 -22.047  19.172  1.00 77.12           C  
ATOM   4264  O   ASP A 533     -21.844 -19.891  17.922  1.00 77.12           O  
ATOM   4265  CG  ASP A 533     -18.828 -21.188  19.578  1.00 77.12           C  
ATOM   4266  OD1 ASP A 533     -17.953 -20.938  18.734  1.00 77.12           O  
ATOM   4267  OD2 ASP A 533     -18.766 -20.781  20.766  1.00 77.12           O  
ATOM   4268  N   ILE A 534     -19.906 -19.734  16.938  1.00 73.38           N  
ATOM   4269  CA  ILE A 534     -20.141 -18.312  16.719  1.00 73.38           C  
ATOM   4270  C   ILE A 534     -20.844 -18.094  15.391  1.00 73.38           C  
ATOM   4271  CB  ILE A 534     -18.812 -17.516  16.766  1.00 73.38           C  
ATOM   4272  O   ILE A 534     -20.312 -18.438  14.336  1.00 73.38           O  
ATOM   4273  CG1 ILE A 534     -18.125 -17.703  18.125  1.00 73.38           C  
ATOM   4274  CG2 ILE A 534     -19.047 -16.047  16.469  1.00 73.38           C  
ATOM   4275  CD1 ILE A 534     -16.734 -17.109  18.203  1.00 73.38           C  
ATOM   4276  N   GLU A 535     -22.000 -17.562  15.398  1.00 70.19           N  
ATOM   4277  CA  GLU A 535     -22.859 -17.391  14.242  1.00 70.19           C  
ATOM   4278  C   GLU A 535     -22.172 -16.609  13.141  1.00 70.19           C  
ATOM   4279  CB  GLU A 535     -24.156 -16.688  14.648  1.00 70.19           C  
ATOM   4280  O   GLU A 535     -22.312 -16.938  11.953  1.00 70.19           O  
ATOM   4281  CG  GLU A 535     -25.312 -17.641  14.977  1.00 70.19           C  
ATOM   4282  CD  GLU A 535     -26.609 -16.922  15.305  1.00 70.19           C  
ATOM   4283  OE1 GLU A 535     -27.609 -17.594  15.609  1.00 70.19           O  
ATOM   4284  OE2 GLU A 535     -26.609 -15.664  15.273  1.00 70.19           O  
ATOM   4285  N   LEU A 536     -21.516 -15.672  13.500  1.00 63.97           N  
ATOM   4286  CA  LEU A 536     -20.828 -14.852  12.508  1.00 63.97           C  
ATOM   4287  C   LEU A 536     -19.797 -15.680  11.742  1.00 63.97           C  
ATOM   4288  CB  LEU A 536     -20.141 -13.664  13.180  1.00 63.97           C  
ATOM   4289  O   LEU A 536     -19.672 -15.539  10.523  1.00 63.97           O  
ATOM   4290  CG  LEU A 536     -19.875 -12.445  12.297  1.00 63.97           C  
ATOM   4291  CD1 LEU A 536     -21.031 -11.453  12.398  1.00 63.97           C  
ATOM   4292  CD2 LEU A 536     -18.562 -11.781  12.680  1.00 63.97           C  
ATOM   4293  N   ASN A 537     -19.047 -16.438  12.445  1.00 70.12           N  
ATOM   4294  CA  ASN A 537     -18.047 -17.297  11.805  1.00 70.12           C  
ATOM   4295  C   ASN A 537     -18.688 -18.281  10.844  1.00 70.12           C  
ATOM   4296  CB  ASN A 537     -17.219 -18.031  12.859  1.00 70.12           C  
ATOM   4297  O   ASN A 537     -18.125 -18.578   9.781  1.00 70.12           O  
ATOM   4298  CG  ASN A 537     -16.281 -17.109  13.625  1.00 70.12           C  
ATOM   4299  ND2 ASN A 537     -15.805 -17.578  14.773  1.00 70.12           N  
ATOM   4300  OD1 ASN A 537     -16.000 -15.992  13.195  1.00 70.12           O  
ATOM   4301  N   VAL A 538     -19.844 -18.719  11.281  1.00 75.69           N  
ATOM   4302  CA  VAL A 538     -20.562 -19.672  10.445  1.00 75.69           C  
ATOM   4303  C   VAL A 538     -20.984 -19.000   9.141  1.00 75.69           C  
ATOM   4304  CB  VAL A 538     -21.797 -20.234  11.180  1.00 75.69           C  
ATOM   4305  O   VAL A 538     -20.828 -19.578   8.062  1.00 75.69           O  
ATOM   4306  CG1 VAL A 538     -22.688 -21.031  10.211  1.00 75.69           C  
ATOM   4307  CG2 VAL A 538     -21.359 -21.109  12.352  1.00 75.69           C  
ATOM   4308  N   ILE A 539     -21.469 -17.828   9.227  1.00 69.00           N  
ATOM   4309  CA  ILE A 539     -21.953 -17.125   8.055  1.00 69.00           C  
ATOM   4310  C   ILE A 539     -20.797 -16.859   7.090  1.00 69.00           C  
ATOM   4311  CB  ILE A 539     -22.656 -15.789   8.438  1.00 69.00           C  
ATOM   4312  O   ILE A 539     -20.922 -17.062   5.883  1.00 69.00           O  
ATOM   4313  CG1 ILE A 539     -23.938 -16.062   9.211  1.00 69.00           C  
ATOM   4314  CG2 ILE A 539     -22.922 -14.945   7.191  1.00 69.00           C  
ATOM   4315  CD1 ILE A 539     -24.578 -14.828   9.812  1.00 69.00           C  
ATOM   4316  N   VAL A 540     -19.734 -16.500   7.660  1.00 66.62           N  
ATOM   4317  CA  VAL A 540     -18.562 -16.156   6.852  1.00 66.62           C  
ATOM   4318  C   VAL A 540     -18.016 -17.422   6.199  1.00 66.62           C  
ATOM   4319  CB  VAL A 540     -17.469 -15.461   7.691  1.00 66.62           C  
ATOM   4320  O   VAL A 540     -17.766 -17.453   4.988  1.00 66.62           O  
ATOM   4321  CG1 VAL A 540     -16.203 -15.273   6.871  1.00 66.62           C  
ATOM   4322  CG2 VAL A 540     -17.984 -14.125   8.219  1.00 66.62           C  
ATOM   4323  N   ALA A 541     -17.797 -18.359   7.066  1.00 74.25           N  
ATOM   4324  CA  ALA A 541     -17.234 -19.609   6.559  1.00 74.25           C  
ATOM   4325  C   ALA A 541     -18.141 -20.234   5.504  1.00 74.25           C  
ATOM   4326  CB  ALA A 541     -17.000 -20.594   7.703  1.00 74.25           C  
ATOM   4327  O   ALA A 541     -17.672 -20.703   4.465  1.00 74.25           O  
ATOM   4328  N   ARG A 542     -19.391 -20.188   5.871  1.00 72.94           N  
ATOM   4329  CA  ARG A 542     -20.359 -20.750   4.934  1.00 72.94           C  
ATOM   4330  C   ARG A 542     -20.344 -19.984   3.613  1.00 72.94           C  
ATOM   4331  CB  ARG A 542     -21.766 -20.734   5.539  1.00 72.94           C  
ATOM   4332  O   ARG A 542     -20.391 -20.594   2.541  1.00 72.94           O  
ATOM   4333  CG  ARG A 542     -22.781 -21.531   4.738  1.00 72.94           C  
ATOM   4334  CD  ARG A 542     -24.172 -21.469   5.379  1.00 72.94           C  
ATOM   4335  NE  ARG A 542     -24.281 -22.422   6.484  1.00 72.94           N  
ATOM   4336  NH1 ARG A 542     -26.469 -21.875   6.988  1.00 72.94           N  
ATOM   4337  NH2 ARG A 542     -25.375 -23.484   8.211  1.00 72.94           N  
ATOM   4338  CZ  ARG A 542     -25.375 -22.594   7.227  1.00 72.94           C  
ATOM   4339  N   SER A 543     -20.344 -18.766   3.688  1.00 68.69           N  
ATOM   4340  CA  SER A 543     -20.328 -17.938   2.484  1.00 68.69           C  
ATOM   4341  C   SER A 543     -19.109 -18.234   1.626  1.00 68.69           C  
ATOM   4342  CB  SER A 543     -20.359 -16.453   2.854  1.00 68.69           C  
ATOM   4343  O   SER A 543     -19.203 -18.359   0.403  1.00 68.69           O  
ATOM   4344  OG  SER A 543     -21.016 -15.703   1.846  1.00 68.69           O  
ATOM   4345  N   VAL A 544     -17.984 -18.312   2.295  1.00 68.88           N  
ATOM   4346  CA  VAL A 544     -16.734 -18.562   1.600  1.00 68.88           C  
ATOM   4347  C   VAL A 544     -16.766 -19.953   0.979  1.00 68.88           C  
ATOM   4348  CB  VAL A 544     -15.516 -18.422   2.549  1.00 68.88           C  
ATOM   4349  O   VAL A 544     -16.391 -20.141  -0.187  1.00 68.88           O  
ATOM   4350  CG1 VAL A 544     -14.242 -18.906   1.864  1.00 68.88           C  
ATOM   4351  CG2 VAL A 544     -15.367 -16.984   3.014  1.00 68.88           C  
ATOM   4352  N   LEU A 545     -17.203 -20.844   1.744  1.00 73.94           N  
ATOM   4353  CA  LEU A 545     -17.234 -22.234   1.299  1.00 73.94           C  
ATOM   4354  C   LEU A 545     -18.266 -22.438   0.193  1.00 73.94           C  
ATOM   4355  CB  LEU A 545     -17.531 -23.172   2.473  1.00 73.94           C  
ATOM   4356  O   LEU A 545     -18.000 -23.141  -0.787  1.00 73.94           O  
ATOM   4357  CG  LEU A 545     -16.391 -23.406   3.463  1.00 73.94           C  
ATOM   4358  CD1 LEU A 545     -16.938 -24.031   4.746  1.00 73.94           C  
ATOM   4359  CD2 LEU A 545     -15.320 -24.297   2.838  1.00 73.94           C  
ATOM   4360  N   GLU A 546     -19.375 -21.828   0.371  1.00 67.06           N  
ATOM   4361  CA  GLU A 546     -20.422 -21.969  -0.635  1.00 67.06           C  
ATOM   4362  C   GLU A 546     -20.047 -21.234  -1.925  1.00 67.06           C  
ATOM   4363  CB  GLU A 546     -21.750 -21.422  -0.101  1.00 67.06           C  
ATOM   4364  O   GLU A 546     -20.344 -21.719  -3.021  1.00 67.06           O  
ATOM   4365  CG  GLU A 546     -22.422 -22.344   0.917  1.00 67.06           C  
ATOM   4366  CD  GLU A 546     -23.719 -21.781   1.463  1.00 67.06           C  
ATOM   4367  OE1 GLU A 546     -24.438 -22.500   2.191  1.00 67.06           O  
ATOM   4368  OE2 GLU A 546     -24.031 -20.609   1.160  1.00 67.06           O  
ATOM   4369  N   LYS A 547     -19.375 -20.219  -1.715  1.00 63.34           N  
ATOM   4370  CA  LYS A 547     -18.891 -19.484  -2.879  1.00 63.34           C  
ATOM   4371  C   LYS A 547     -17.891 -20.312  -3.680  1.00 63.34           C  
ATOM   4372  CB  LYS A 547     -18.250 -18.156  -2.451  1.00 63.34           C  
ATOM   4373  O   LYS A 547     -17.797 -20.172  -4.902  1.00 63.34           O  
ATOM   4374  CG  LYS A 547     -18.922 -16.922  -3.062  1.00 63.34           C  
ATOM   4375  CD  LYS A 547     -18.219 -15.648  -2.635  1.00 63.34           C  
ATOM   4376  CE  LYS A 547     -18.875 -14.414  -3.250  1.00 63.34           C  
ATOM   4377  NZ  LYS A 547     -18.156 -13.156  -2.861  1.00 63.34           N  
ATOM   4378  N   LEU A 548     -17.188 -21.062  -2.922  1.00 60.47           N  
ATOM   4379  CA  LEU A 548     -16.219 -21.953  -3.553  1.00 60.47           C  
ATOM   4380  C   LEU A 548     -16.906 -23.172  -4.137  1.00 60.47           C  
ATOM   4381  CB  LEU A 548     -15.148 -22.375  -2.545  1.00 60.47           C  
ATOM   4382  O   LEU A 548     -16.250 -24.078  -4.672  1.00 60.47           O  
ATOM   4383  CG  LEU A 548     -14.086 -21.344  -2.201  1.00 60.47           C  
ATOM   4384  CD1 LEU A 548     -13.383 -21.703  -0.897  1.00 60.47           C  
ATOM   4385  CD2 LEU A 548     -13.070 -21.219  -3.338  1.00 60.47           C  
ATOM   4386  N   GLY A 549     -18.141 -23.188  -3.996  1.00 60.41           N  
ATOM   4387  CA  GLY A 549     -18.922 -24.250  -4.594  1.00 60.41           C  
ATOM   4388  C   GLY A 549     -19.156 -25.422  -3.656  1.00 60.41           C  
ATOM   4389  O   GLY A 549     -19.609 -26.484  -4.078  1.00 60.41           O  
ATOM   4390  N   ASN A 550     -18.922 -25.219  -2.369  1.00 65.12           N  
ATOM   4391  CA  ASN A 550     -19.078 -26.297  -1.399  1.00 65.12           C  
ATOM   4392  C   ASN A 550     -20.438 -26.250  -0.723  1.00 65.12           C  
ATOM   4393  CB  ASN A 550     -17.969 -26.234  -0.352  1.00 65.12           C  
ATOM   4394  O   ASN A 550     -21.094 -25.219  -0.701  1.00 65.12           O  
ATOM   4395  CG  ASN A 550     -16.578 -26.328  -0.964  1.00 65.12           C  
ATOM   4396  ND2 ASN A 550     -15.648 -25.531  -0.451  1.00 65.12           N  
ATOM   4397  OD1 ASN A 550     -16.344 -27.109  -1.891  1.00 65.12           O  
ATOM   4398  N   SER A 551     -20.906 -27.500  -0.427  1.00 73.69           N  
ATOM   4399  CA  SER A 551     -22.078 -27.578   0.442  1.00 73.69           C  
ATOM   4400  C   SER A 551     -21.672 -27.656   1.910  1.00 73.69           C  
ATOM   4401  CB  SER A 551     -22.938 -28.797   0.079  1.00 73.69           C  
ATOM   4402  O   SER A 551     -20.750 -28.391   2.268  1.00 73.69           O  
ATOM   4403  OG  SER A 551     -22.266 -30.000   0.445  1.00 73.69           O  
ATOM   4404  N   VAL A 552     -22.359 -26.812   2.699  1.00 80.69           N  
ATOM   4405  CA  VAL A 552     -21.891 -26.688   4.078  1.00 80.69           C  
ATOM   4406  C   VAL A 552     -23.047 -27.000   5.035  1.00 80.69           C  
ATOM   4407  CB  VAL A 552     -21.328 -25.281   4.371  1.00 80.69           C  
ATOM   4408  O   VAL A 552     -24.125 -26.406   4.941  1.00 80.69           O  
ATOM   4409  CG1 VAL A 552     -20.797 -25.203   5.801  1.00 80.69           C  
ATOM   4410  CG2 VAL A 552     -20.234 -24.938   3.367  1.00 80.69           C  
ATOM   4411  N   ASP A 553     -22.828 -28.031   5.863  1.00 83.75           N  
ATOM   4412  CA  ASP A 553     -23.672 -28.250   7.023  1.00 83.75           C  
ATOM   4413  C   ASP A 553     -23.031 -27.703   8.297  1.00 83.75           C  
ATOM   4414  CB  ASP A 553     -23.969 -29.750   7.188  1.00 83.75           C  
ATOM   4415  O   ASP A 553     -21.812 -27.812   8.484  1.00 83.75           O  
ATOM   4416  CG  ASP A 553     -24.922 -30.281   6.137  1.00 83.75           C  
ATOM   4417  OD1 ASP A 553     -25.734 -29.500   5.594  1.00 83.75           O  
ATOM   4418  OD2 ASP A 553     -24.875 -31.500   5.855  1.00 83.75           O  
ATOM   4419  N   VAL A 554     -23.875 -27.109   9.109  1.00 87.88           N  
ATOM   4420  CA  VAL A 554     -23.328 -26.391  10.258  1.00 87.88           C  
ATOM   4421  C   VAL A 554     -23.812 -27.062  11.547  1.00 87.88           C  
ATOM   4422  CB  VAL A 554     -23.734 -24.906  10.250  1.00 87.88           C  
ATOM   4423  O   VAL A 554     -25.000 -27.359  11.695  1.00 87.88           O  
ATOM   4424  CG1 VAL A 554     -23.141 -24.172  11.453  1.00 87.88           C  
ATOM   4425  CG2 VAL A 554     -23.266 -24.234   8.945  1.00 87.88           C  
ATOM   4426  N   ALA A 555     -22.859 -27.312  12.430  1.00 89.12           N  
ATOM   4427  CA  ALA A 555     -23.141 -27.703  13.812  1.00 89.12           C  
ATOM   4428  C   ALA A 555     -22.641 -26.625  14.789  1.00 89.12           C  
ATOM   4429  CB  ALA A 555     -22.500 -29.047  14.133  1.00 89.12           C  
ATOM   4430  O   ALA A 555     -21.469 -26.250  14.766  1.00 89.12           O  
ATOM   4431  N   MET A 556     -23.453 -26.188  15.648  1.00 86.44           N  
ATOM   4432  CA  MET A 556     -23.109 -25.078  16.547  1.00 86.44           C  
ATOM   4433  C   MET A 556     -22.547 -25.594  17.859  1.00 86.44           C  
ATOM   4434  CB  MET A 556     -24.328 -24.188  16.797  1.00 86.44           C  
ATOM   4435  O   MET A 556     -22.141 -24.812  18.734  1.00 86.44           O  
ATOM   4436  CG  MET A 556     -24.844 -23.484  15.555  1.00 86.44           C  
ATOM   4437  SD  MET A 556     -24.359 -21.719  15.492  1.00 86.44           S  
ATOM   4438  CE  MET A 556     -25.812 -20.969  16.281  1.00 86.44           C  
ATOM   4439  N   THR A 557     -22.703 -26.797  18.156  1.00 87.75           N  
ATOM   4440  CA  THR A 557     -22.156 -27.422  19.359  1.00 87.75           C  
ATOM   4441  C   THR A 557     -21.438 -28.719  19.031  1.00 87.75           C  
ATOM   4442  CB  THR A 557     -23.266 -27.703  20.391  1.00 87.75           C  
ATOM   4443  O   THR A 557     -21.672 -29.312  17.969  1.00 87.75           O  
ATOM   4444  CG2 THR A 557     -24.016 -26.422  20.781  1.00 87.75           C  
ATOM   4445  OG1 THR A 557     -24.203 -28.641  19.844  1.00 87.75           O  
ATOM   4446  N   GLY A 558     -20.547 -29.094  19.953  1.00 88.19           N  
ATOM   4447  CA  GLY A 558     -19.828 -30.344  19.750  1.00 88.19           C  
ATOM   4448  C   GLY A 558     -20.734 -31.547  19.719  1.00 88.19           C  
ATOM   4449  O   GLY A 558     -20.547 -32.438  18.891  1.00 88.19           O  
ATOM   4450  N   LYS A 559     -21.703 -31.547  20.625  1.00 89.19           N  
ATOM   4451  CA  LYS A 559     -22.641 -32.656  20.672  1.00 89.19           C  
ATOM   4452  C   LYS A 559     -23.422 -32.781  19.359  1.00 89.19           C  
ATOM   4453  CB  LYS A 559     -23.609 -32.500  21.844  1.00 89.19           C  
ATOM   4454  O   LYS A 559     -23.641 -33.875  18.844  1.00 89.19           O  
ATOM   4455  CG  LYS A 559     -23.297 -33.375  23.031  1.00 89.19           C  
ATOM   4456  CD  LYS A 559     -24.328 -33.219  24.141  1.00 89.19           C  
ATOM   4457  CE  LYS A 559     -23.969 -34.062  25.359  1.00 89.19           C  
ATOM   4458  NZ  LYS A 559     -24.969 -33.875  26.469  1.00 89.19           N  
ATOM   4459  N   ALA A 560     -23.812 -31.656  18.844  1.00 89.31           N  
ATOM   4460  CA  ALA A 560     -24.547 -31.641  17.562  1.00 89.31           C  
ATOM   4461  C   ALA A 560     -23.672 -32.156  16.438  1.00 89.31           C  
ATOM   4462  CB  ALA A 560     -25.031 -30.219  17.266  1.00 89.31           C  
ATOM   4463  O   ALA A 560     -24.141 -32.875  15.547  1.00 89.31           O  
ATOM   4464  N   ALA A 561     -22.453 -31.828  16.531  1.00 90.19           N  
ATOM   4465  CA  ALA A 561     -21.500 -32.250  15.516  1.00 90.19           C  
ATOM   4466  C   ALA A 561     -21.359 -33.781  15.500  1.00 90.19           C  
ATOM   4467  CB  ALA A 561     -20.141 -31.594  15.742  1.00 90.19           C  
ATOM   4468  O   ALA A 561     -21.344 -34.406  14.438  1.00 90.19           O  
ATOM   4469  N   LEU A 562     -21.312 -34.344  16.672  1.00 89.50           N  
ATOM   4470  CA  LEU A 562     -21.125 -35.812  16.781  1.00 89.50           C  
ATOM   4471  C   LEU A 562     -22.375 -36.531  16.344  1.00 89.50           C  
ATOM   4472  CB  LEU A 562     -20.781 -36.188  18.234  1.00 89.50           C  
ATOM   4473  O   LEU A 562     -22.297 -37.656  15.812  1.00 89.50           O  
ATOM   4474  CG  LEU A 562     -19.359 -35.844  18.688  1.00 89.50           C  
ATOM   4475  CD1 LEU A 562     -19.250 -36.000  20.203  1.00 89.50           C  
ATOM   4476  CD2 LEU A 562     -18.344 -36.750  18.000  1.00 89.50           C  
ATOM   4477  N   GLU A 563     -23.500 -35.906  16.562  1.00 88.00           N  
ATOM   4478  CA  GLU A 563     -24.766 -36.531  16.156  1.00 88.00           C  
ATOM   4479  C   GLU A 563     -24.984 -36.406  14.656  1.00 88.00           C  
ATOM   4480  CB  GLU A 563     -25.938 -35.875  16.906  1.00 88.00           C  
ATOM   4481  O   GLU A 563     -25.516 -37.344  14.031  1.00 88.00           O  
ATOM   4482  CG  GLU A 563     -26.109 -36.406  18.328  1.00 88.00           C  
ATOM   4483  CD  GLU A 563     -27.266 -35.750  19.062  1.00 88.00           C  
ATOM   4484  OE1 GLU A 563     -27.500 -36.062  20.250  1.00 88.00           O  
ATOM   4485  OE2 GLU A 563     -27.953 -34.906  18.453  1.00 88.00           O  
ATOM   4486  N   MET A 564     -24.500 -35.375  14.102  1.00 85.50           N  
ATOM   4487  CA  MET A 564     -24.719 -35.094  12.680  1.00 85.50           C  
ATOM   4488  C   MET A 564     -23.734 -35.875  11.820  1.00 85.50           C  
ATOM   4489  CB  MET A 564     -24.609 -33.594  12.406  1.00 85.50           C  
ATOM   4490  O   MET A 564     -24.047 -36.250  10.688  1.00 85.50           O  
ATOM   4491  CG  MET A 564     -25.906 -32.844  12.602  1.00 85.50           C  
ATOM   4492  SD  MET A 564     -25.734 -31.047  12.203  1.00 85.50           S  
ATOM   4493  CE  MET A 564     -24.922 -31.156  10.586  1.00 85.50           C  
ATOM   4494  N   PHE A 565     -22.672 -36.125  12.430  1.00 85.12           N  
ATOM   4495  CA  PHE A 565     -21.594 -36.688  11.625  1.00 85.12           C  
ATOM   4496  C   PHE A 565     -21.891 -38.156  11.297  1.00 85.12           C  
ATOM   4497  CB  PHE A 565     -20.250 -36.594  12.359  1.00 85.12           C  
ATOM   4498  O   PHE A 565     -22.141 -38.969  12.203  1.00 85.12           O  
ATOM   4499  CG  PHE A 565     -19.078 -37.062  11.555  1.00 85.12           C  
ATOM   4500  CD1 PHE A 565     -18.609 -38.375  11.719  1.00 85.12           C  
ATOM   4501  CD2 PHE A 565     -18.438 -36.250  10.641  1.00 85.12           C  
ATOM   4502  CE1 PHE A 565     -17.531 -38.844  10.977  1.00 85.12           C  
ATOM   4503  CE2 PHE A 565     -17.359 -36.719   9.898  1.00 85.12           C  
ATOM   4504  CZ  PHE A 565     -16.906 -38.000  10.070  1.00 85.12           C  
ATOM   4505  N   LYS A 566     -21.953 -38.438  10.086  1.00 77.12           N  
ATOM   4506  CA  LYS A 566     -22.016 -39.781   9.555  1.00 77.12           C  
ATOM   4507  C   LYS A 566     -20.875 -40.062   8.578  1.00 77.12           C  
ATOM   4508  CB  LYS A 566     -23.359 -40.031   8.867  1.00 77.12           C  
ATOM   4509  O   LYS A 566     -20.609 -39.250   7.691  1.00 77.12           O  
ATOM   4510  CG  LYS A 566     -24.547 -40.094   9.828  1.00 77.12           C  
ATOM   4511  CD  LYS A 566     -25.844 -40.375   9.086  1.00 77.12           C  
ATOM   4512  CE  LYS A 566     -27.031 -40.375  10.031  1.00 77.12           C  
ATOM   4513  NZ  LYS A 566     -28.328 -40.562   9.305  1.00 77.12           N  
ATOM   4514  N   PRO A 567     -20.219 -41.156   8.875  1.00 70.50           N  
ATOM   4515  CA  PRO A 567     -19.109 -41.469   7.965  1.00 70.50           C  
ATOM   4516  C   PRO A 567     -19.531 -41.500   6.500  1.00 70.50           C  
ATOM   4517  CB  PRO A 567     -18.625 -42.844   8.438  1.00 70.50           C  
ATOM   4518  O   PRO A 567     -20.578 -42.094   6.180  1.00 70.50           O  
ATOM   4519  CG  PRO A 567     -19.516 -43.188   9.578  1.00 70.50           C  
ATOM   4520  CD  PRO A 567     -20.547 -42.094   9.727  1.00 70.50           C  
ATOM   4521  N   GLY A 568     -18.828 -40.812   5.582  1.00 64.81           N  
ATOM   4522  CA  GLY A 568     -19.125 -40.844   4.156  1.00 64.81           C  
ATOM   4523  C   GLY A 568     -20.000 -39.688   3.711  1.00 64.81           C  
ATOM   4524  O   GLY A 568     -20.172 -39.438   2.512  1.00 64.81           O  
ATOM   4525  N   GLU A 569     -20.531 -39.000   4.582  1.00 67.88           N  
ATOM   4526  CA  GLU A 569     -21.438 -37.906   4.219  1.00 67.88           C  
ATOM   4527  C   GLU A 569     -20.656 -36.594   3.998  1.00 67.88           C  
ATOM   4528  CB  GLU A 569     -22.500 -37.688   5.297  1.00 67.88           C  
ATOM   4529  O   GLU A 569     -21.047 -35.781   3.168  1.00 67.88           O  
ATOM   4530  CG  GLU A 569     -23.891 -37.438   4.746  1.00 67.88           C  
ATOM   4531  CD  GLU A 569     -24.953 -37.281   5.824  1.00 67.88           C  
ATOM   4532  OE1 GLU A 569     -26.125 -37.031   5.492  1.00 67.88           O  
ATOM   4533  OE2 GLU A 569     -24.594 -37.438   7.016  1.00 67.88           O  
ATOM   4534  N   TYR A 570     -19.625 -36.500   4.762  1.00 78.69           N  
ATOM   4535  CA  TYR A 570     -18.859 -35.250   4.684  1.00 78.69           C  
ATOM   4536  C   TYR A 570     -17.453 -35.500   4.129  1.00 78.69           C  
ATOM   4537  CB  TYR A 570     -18.750 -34.594   6.062  1.00 78.69           C  
ATOM   4538  O   TYR A 570     -16.844 -36.531   4.422  1.00 78.69           O  
ATOM   4539  CG  TYR A 570     -20.094 -34.250   6.660  1.00 78.69           C  
ATOM   4540  CD1 TYR A 570     -20.844 -33.156   6.164  1.00 78.69           C  
ATOM   4541  CD2 TYR A 570     -20.609 -34.969   7.723  1.00 78.69           C  
ATOM   4542  CE1 TYR A 570     -22.062 -32.844   6.715  1.00 78.69           C  
ATOM   4543  CE2 TYR A 570     -21.844 -34.656   8.281  1.00 78.69           C  
ATOM   4544  OH  TYR A 570     -23.781 -33.250   8.320  1.00 78.69           O  
ATOM   4545  CZ  TYR A 570     -22.562 -33.562   7.770  1.00 78.69           C  
ATOM   4546  N   ASP A 571     -17.000 -34.500   3.369  1.00 71.56           N  
ATOM   4547  CA  ASP A 571     -15.672 -34.594   2.768  1.00 71.56           C  
ATOM   4548  C   ASP A 571     -14.641 -33.844   3.617  1.00 71.56           C  
ATOM   4549  CB  ASP A 571     -15.688 -34.031   1.349  1.00 71.56           C  
ATOM   4550  O   ASP A 571     -13.438 -34.094   3.482  1.00 71.56           O  
ATOM   4551  CG  ASP A 571     -16.672 -34.719   0.431  1.00 71.56           C  
ATOM   4552  OD1 ASP A 571     -16.625 -35.969   0.340  1.00 71.56           O  
ATOM   4553  OD2 ASP A 571     -17.484 -34.031  -0.209  1.00 71.56           O  
ATOM   4554  N   LEU A 572     -15.148 -33.031   4.258  1.00 79.62           N  
ATOM   4555  CA  LEU A 572     -14.297 -32.156   5.082  1.00 79.62           C  
ATOM   4556  C   LEU A 572     -15.023 -31.734   6.352  1.00 79.62           C  
ATOM   4557  CB  LEU A 572     -13.852 -30.938   4.289  1.00 79.62           C  
ATOM   4558  O   LEU A 572     -16.219 -31.438   6.320  1.00 79.62           O  
ATOM   4559  CG  LEU A 572     -12.984 -29.922   5.039  1.00 79.62           C  
ATOM   4560  CD1 LEU A 572     -11.609 -30.516   5.328  1.00 79.62           C  
ATOM   4561  CD2 LEU A 572     -12.859 -28.625   4.242  1.00 79.62           C  
ATOM   4562  N   VAL A 573     -14.234 -31.844   7.402  1.00 85.94           N  
ATOM   4563  CA  VAL A 573     -14.781 -31.359   8.656  1.00 85.94           C  
ATOM   4564  C   VAL A 573     -13.906 -30.234   9.211  1.00 85.94           C  
ATOM   4565  CB  VAL A 573     -14.914 -32.500   9.703  1.00 85.94           C  
ATOM   4566  O   VAL A 573     -12.695 -30.422   9.398  1.00 85.94           O  
ATOM   4567  CG1 VAL A 573     -15.406 -31.938  11.039  1.00 85.94           C  
ATOM   4568  CG2 VAL A 573     -15.852 -33.594   9.188  1.00 85.94           C  
ATOM   4569  N   LEU A 574     -14.492 -29.156   9.320  1.00 87.12           N  
ATOM   4570  CA  LEU A 574     -13.836 -28.016   9.945  1.00 87.12           C  
ATOM   4571  C   LEU A 574     -14.297 -27.844  11.391  1.00 87.12           C  
ATOM   4572  CB  LEU A 574     -14.117 -26.734   9.156  1.00 87.12           C  
ATOM   4573  O   LEU A 574     -15.484 -27.625  11.648  1.00 87.12           O  
ATOM   4574  CG  LEU A 574     -13.578 -26.688   7.723  1.00 87.12           C  
ATOM   4575  CD1 LEU A 574     -14.141 -25.469   6.984  1.00 87.12           C  
ATOM   4576  CD2 LEU A 574     -12.055 -26.656   7.730  1.00 87.12           C  
ATOM   4577  N   LEU A 575     -13.336 -27.969  12.273  1.00 86.88           N  
ATOM   4578  CA  LEU A 575     -13.648 -27.984  13.695  1.00 86.88           C  
ATOM   4579  C   LEU A 575     -13.055 -26.766  14.391  1.00 86.88           C  
ATOM   4580  CB  LEU A 575     -13.117 -29.266  14.344  1.00 86.88           C  
ATOM   4581  O   LEU A 575     -11.828 -26.578  14.398  1.00 86.88           O  
ATOM   4582  CG  LEU A 575     -13.805 -30.562  13.938  1.00 86.88           C  
ATOM   4583  CD1 LEU A 575     -12.867 -31.750  14.141  1.00 86.88           C  
ATOM   4584  CD2 LEU A 575     -15.094 -30.766  14.734  1.00 86.88           C  
ATOM   4585  N   ASP A 576     -13.820 -25.938  14.875  1.00 82.38           N  
ATOM   4586  CA  ASP A 576     -13.336 -24.922  15.812  1.00 82.38           C  
ATOM   4587  C   ASP A 576     -12.797 -25.578  17.094  1.00 82.38           C  
ATOM   4588  CB  ASP A 576     -14.445 -23.938  16.156  1.00 82.38           C  
ATOM   4589  O   ASP A 576     -13.414 -26.500  17.625  1.00 82.38           O  
ATOM   4590  CG  ASP A 576     -13.922 -22.656  16.797  1.00 82.38           C  
ATOM   4591  OD1 ASP A 576     -12.688 -22.531  16.984  1.00 82.38           O  
ATOM   4592  OD2 ASP A 576     -14.750 -21.781  17.125  1.00 82.38           O  
ATOM   4593  N   ILE A 577     -11.750 -25.156  17.594  1.00 78.06           N  
ATOM   4594  CA  ILE A 577     -11.117 -25.750  18.766  1.00 78.06           C  
ATOM   4595  C   ILE A 577     -11.852 -25.328  20.031  1.00 78.06           C  
ATOM   4596  CB  ILE A 577      -9.625 -25.359  18.859  1.00 78.06           C  
ATOM   4597  O   ILE A 577     -11.906 -26.094  21.000  1.00 78.06           O  
ATOM   4598  CG1 ILE A 577      -8.836 -25.984  17.703  1.00 78.06           C  
ATOM   4599  CG2 ILE A 577      -9.039 -25.781  20.203  1.00 78.06           C  
ATOM   4600  CD1 ILE A 577      -7.879 -27.094  18.125  1.00 78.06           C  
ATOM   4601  N   GLN A 578     -12.414 -24.188  19.938  1.00 77.69           N  
ATOM   4602  CA  GLN A 578     -13.102 -23.672  21.125  1.00 77.69           C  
ATOM   4603  C   GLN A 578     -14.609 -23.703  20.938  1.00 77.69           C  
ATOM   4604  CB  GLN A 578     -12.633 -22.250  21.438  1.00 77.69           C  
ATOM   4605  O   GLN A 578     -15.180 -22.828  20.281  1.00 77.69           O  
ATOM   4606  CG  GLN A 578     -11.258 -22.188  22.078  1.00 77.69           C  
ATOM   4607  CD  GLN A 578     -10.867 -20.766  22.484  1.00 77.69           C  
ATOM   4608  NE2 GLN A 578      -9.766 -20.641  23.219  1.00 77.69           N  
ATOM   4609  OE1 GLN A 578     -11.539 -19.797  22.125  1.00 77.69           O  
ATOM   4610  N   LEU A 579     -15.258 -24.703  21.469  1.00 81.88           N  
ATOM   4611  CA  LEU A 579     -16.703 -24.828  21.469  1.00 81.88           C  
ATOM   4612  C   LEU A 579     -17.266 -24.781  22.875  1.00 81.88           C  
ATOM   4613  CB  LEU A 579     -17.125 -26.141  20.781  1.00 81.88           C  
ATOM   4614  O   LEU A 579     -16.547 -25.016  23.844  1.00 81.88           O  
ATOM   4615  CG  LEU A 579     -16.812 -26.266  19.297  1.00 81.88           C  
ATOM   4616  CD1 LEU A 579     -16.859 -27.734  18.859  1.00 81.88           C  
ATOM   4617  CD2 LEU A 579     -17.781 -25.438  18.469  1.00 81.88           C  
ATOM   4618  N   PRO A 580     -18.406 -24.312  23.125  1.00 77.75           N  
ATOM   4619  CA  PRO A 580     -18.984 -24.141  24.453  1.00 77.75           C  
ATOM   4620  C   PRO A 580     -19.094 -25.453  25.234  1.00 77.75           C  
ATOM   4621  CB  PRO A 580     -20.375 -23.562  24.172  1.00 77.75           C  
ATOM   4622  O   PRO A 580     -18.969 -25.453  26.453  1.00 77.75           O  
ATOM   4623  CG  PRO A 580     -20.547 -23.703  22.688  1.00 77.75           C  
ATOM   4624  CD  PRO A 580     -19.219 -24.062  22.078  1.00 77.75           C  
ATOM   4625  N   ASP A 581     -19.406 -26.578  24.656  1.00 79.62           N  
ATOM   4626  CA  ASP A 581     -19.672 -27.812  25.375  1.00 79.62           C  
ATOM   4627  C   ASP A 581     -18.438 -28.703  25.406  1.00 79.62           C  
ATOM   4628  CB  ASP A 581     -20.844 -28.562  24.734  1.00 79.62           C  
ATOM   4629  O   ASP A 581     -18.156 -29.344  26.422  1.00 79.62           O  
ATOM   4630  CG  ASP A 581     -20.688 -28.734  23.234  1.00 79.62           C  
ATOM   4631  OD1 ASP A 581     -19.891 -27.984  22.609  1.00 79.62           O  
ATOM   4632  OD2 ASP A 581     -21.359 -29.625  22.656  1.00 79.62           O  
ATOM   4633  N   MET A 582     -17.688 -28.812  24.344  1.00 82.06           N  
ATOM   4634  CA  MET A 582     -16.453 -29.594  24.250  1.00 82.06           C  
ATOM   4635  C   MET A 582     -15.453 -28.938  23.312  1.00 82.06           C  
ATOM   4636  CB  MET A 582     -16.766 -31.016  23.766  1.00 82.06           C  
ATOM   4637  O   MET A 582     -15.781 -27.969  22.625  1.00 82.06           O  
ATOM   4638  CG  MET A 582     -17.375 -31.062  22.375  1.00 82.06           C  
ATOM   4639  SD  MET A 582     -17.875 -32.781  21.891  1.00 82.06           S  
ATOM   4640  CE  MET A 582     -19.234 -33.031  23.047  1.00 82.06           C  
ATOM   4641  N   THR A 583     -14.258 -29.406  23.422  1.00 84.38           N  
ATOM   4642  CA  THR A 583     -13.242 -28.812  22.562  1.00 84.38           C  
ATOM   4643  C   THR A 583     -13.203 -29.516  21.203  1.00 84.38           C  
ATOM   4644  CB  THR A 583     -11.844 -28.891  23.219  1.00 84.38           C  
ATOM   4645  O   THR A 583     -13.594 -30.688  21.094  1.00 84.38           O  
ATOM   4646  CG2 THR A 583     -11.852 -28.234  24.594  1.00 84.38           C  
ATOM   4647  OG1 THR A 583     -11.445 -30.250  23.344  1.00 84.38           O  
ATOM   4648  N   GLY A 584     -12.797 -28.750  20.188  1.00 85.50           N  
ATOM   4649  CA  GLY A 584     -12.633 -29.359  18.875  1.00 85.50           C  
ATOM   4650  C   GLY A 584     -11.711 -30.562  18.906  1.00 85.50           C  
ATOM   4651  O   GLY A 584     -11.875 -31.500  18.109  1.00 85.50           O  
ATOM   4652  N   LEU A 585     -10.844 -30.547  19.812  1.00 85.12           N  
ATOM   4653  CA  LEU A 585      -9.922 -31.672  19.953  1.00 85.12           C  
ATOM   4654  C   LEU A 585     -10.656 -32.906  20.484  1.00 85.12           C  
ATOM   4655  CB  LEU A 585      -8.766 -31.312  20.875  1.00 85.12           C  
ATOM   4656  O   LEU A 585     -10.367 -34.031  20.047  1.00 85.12           O  
ATOM   4657  CG  LEU A 585      -7.766 -30.281  20.344  1.00 85.12           C  
ATOM   4658  CD1 LEU A 585      -7.062 -29.594  21.516  1.00 85.12           C  
ATOM   4659  CD2 LEU A 585      -6.750 -30.953  19.422  1.00 85.12           C  
ATOM   4660  N   ASP A 586     -11.523 -32.625  21.375  1.00 88.00           N  
ATOM   4661  CA  ASP A 586     -12.312 -33.719  21.938  1.00 88.00           C  
ATOM   4662  C   ASP A 586     -13.188 -34.375  20.875  1.00 88.00           C  
ATOM   4663  CB  ASP A 586     -13.172 -33.219  23.094  1.00 88.00           C  
ATOM   4664  O   ASP A 586     -13.328 -35.594  20.844  1.00 88.00           O  
ATOM   4665  CG  ASP A 586     -12.359 -32.781  24.297  1.00 88.00           C  
ATOM   4666  OD1 ASP A 586     -11.227 -33.281  24.484  1.00 88.00           O  
ATOM   4667  OD2 ASP A 586     -12.844 -31.906  25.062  1.00 88.00           O  
ATOM   4668  N   ILE A 587     -13.664 -33.531  20.047  1.00 89.00           N  
ATOM   4669  CA  ILE A 587     -14.508 -34.031  18.969  1.00 89.00           C  
ATOM   4670  C   ILE A 587     -13.680 -34.938  18.047  1.00 89.00           C  
ATOM   4671  CB  ILE A 587     -15.148 -32.875  18.172  1.00 89.00           C  
ATOM   4672  O   ILE A 587     -14.109 -36.031  17.688  1.00 89.00           O  
ATOM   4673  CG1 ILE A 587     -16.062 -32.062  19.062  1.00 89.00           C  
ATOM   4674  CG2 ILE A 587     -15.914 -33.438  16.953  1.00 89.00           C  
ATOM   4675  CD1 ILE A 587     -16.578 -30.781  18.422  1.00 89.00           C  
ATOM   4676  N   SER A 588     -12.586 -34.469  17.766  1.00 88.12           N  
ATOM   4677  CA  SER A 588     -11.695 -35.219  16.891  1.00 88.12           C  
ATOM   4678  C   SER A 588     -11.328 -36.562  17.531  1.00 88.12           C  
ATOM   4679  CB  SER A 588     -10.422 -34.438  16.594  1.00 88.12           C  
ATOM   4680  O   SER A 588     -11.336 -37.594  16.859  1.00 88.12           O  
ATOM   4681  OG  SER A 588      -9.422 -35.281  16.062  1.00 88.12           O  
ATOM   4682  N   ARG A 589     -11.117 -36.500  18.750  1.00 86.88           N  
ATOM   4683  CA  ARG A 589     -10.773 -37.719  19.469  1.00 86.88           C  
ATOM   4684  C   ARG A 589     -11.945 -38.688  19.484  1.00 86.88           C  
ATOM   4685  CB  ARG A 589     -10.344 -37.406  20.891  1.00 86.88           C  
ATOM   4686  O   ARG A 589     -11.766 -39.906  19.312  1.00 86.88           O  
ATOM   4687  CG  ARG A 589      -8.914 -36.906  21.016  1.00 86.88           C  
ATOM   4688  CD  ARG A 589      -8.531 -36.625  22.453  1.00 86.88           C  
ATOM   4689  NE  ARG A 589      -7.254 -35.906  22.547  1.00 86.88           N  
ATOM   4690  NH1 ARG A 589      -7.590 -35.156  24.703  1.00 86.88           N  
ATOM   4691  NH2 ARG A 589      -5.660 -34.625  23.578  1.00 86.88           N  
ATOM   4692  CZ  ARG A 589      -6.840 -35.219  23.609  1.00 86.88           C  
ATOM   4693  N   GLU A 590     -13.039 -38.156  19.734  1.00 88.44           N  
ATOM   4694  CA  GLU A 590     -14.234 -38.969  19.781  1.00 88.44           C  
ATOM   4695  C   GLU A 590     -14.539 -39.594  18.422  1.00 88.44           C  
ATOM   4696  CB  GLU A 590     -15.438 -38.188  20.281  1.00 88.44           C  
ATOM   4697  O   GLU A 590     -14.898 -40.750  18.312  1.00 88.44           O  
ATOM   4698  CG  GLU A 590     -16.500 -39.000  20.984  1.00 88.44           C  
ATOM   4699  CD  GLU A 590     -16.031 -39.594  22.312  1.00 88.44           C  
ATOM   4700  OE1 GLU A 590     -16.781 -40.375  22.922  1.00 88.44           O  
ATOM   4701  OE2 GLU A 590     -14.906 -39.250  22.734  1.00 88.44           O  
ATOM   4702  N   LEU A 591     -14.320 -38.844  17.406  1.00 86.19           N  
ATOM   4703  CA  LEU A 591     -14.562 -39.312  16.062  1.00 86.19           C  
ATOM   4704  C   LEU A 591     -13.547 -40.375  15.672  1.00 86.19           C  
ATOM   4705  CB  LEU A 591     -14.516 -38.156  15.055  1.00 86.19           C  
ATOM   4706  O   LEU A 591     -13.906 -41.406  15.047  1.00 86.19           O  
ATOM   4707  CG  LEU A 591     -15.742 -37.250  15.000  1.00 86.19           C  
ATOM   4708  CD1 LEU A 591     -15.453 -36.000  14.172  1.00 86.19           C  
ATOM   4709  CD2 LEU A 591     -16.938 -38.000  14.438  1.00 86.19           C  
ATOM   4710  N   THR A 592     -12.359 -40.156  16.016  1.00 84.56           N  
ATOM   4711  CA  THR A 592     -11.297 -41.125  15.695  1.00 84.56           C  
ATOM   4712  C   THR A 592     -11.461 -42.406  16.484  1.00 84.56           C  
ATOM   4713  CB  THR A 592      -9.906 -40.500  15.977  1.00 84.56           C  
ATOM   4714  O   THR A 592     -11.016 -43.469  16.047  1.00 84.56           O  
ATOM   4715  CG2 THR A 592      -8.953 -40.750  14.812  1.00 84.56           C  
ATOM   4716  OG1 THR A 592     -10.039 -39.094  16.188  1.00 84.56           O  
ATOM   4717  N   LYS A 593     -12.055 -42.250  17.562  1.00 84.44           N  
ATOM   4718  CA  LYS A 593     -12.336 -43.438  18.375  1.00 84.44           C  
ATOM   4719  C   LYS A 593     -13.523 -44.219  17.828  1.00 84.44           C  
ATOM   4720  CB  LYS A 593     -12.602 -43.031  19.828  1.00 84.44           C  
ATOM   4721  O   LYS A 593     -13.531 -45.438  17.859  1.00 84.44           O  
ATOM   4722  CG  LYS A 593     -11.438 -43.281  20.766  1.00 84.44           C  
ATOM   4723  CD  LYS A 593     -11.781 -42.906  22.203  1.00 84.44           C  
ATOM   4724  CE  LYS A 593     -10.594 -43.125  23.141  1.00 84.44           C  
ATOM   4725  NZ  LYS A 593     -10.914 -42.719  24.547  1.00 84.44           N  
ATOM   4726  N   ARG A 594     -14.492 -43.531  17.328  1.00 85.25           N  
ATOM   4727  CA  ARG A 594     -15.742 -44.125  16.875  1.00 85.25           C  
ATOM   4728  C   ARG A 594     -15.586 -44.719  15.484  1.00 85.25           C  
ATOM   4729  CB  ARG A 594     -16.875 -43.094  16.875  1.00 85.25           C  
ATOM   4730  O   ARG A 594     -16.219 -45.750  15.172  1.00 85.25           O  
ATOM   4731  CG  ARG A 594     -17.797 -43.188  18.078  1.00 85.25           C  
ATOM   4732  CD  ARG A 594     -18.938 -42.188  17.984  1.00 85.25           C  
ATOM   4733  NE  ARG A 594     -19.641 -42.031  19.266  1.00 85.25           N  
ATOM   4734  NH1 ARG A 594     -21.016 -40.312  18.562  1.00 85.25           N  
ATOM   4735  NH2 ARG A 594     -21.172 -41.125  20.703  1.00 85.25           N  
ATOM   4736  CZ  ARG A 594     -20.609 -41.156  19.500  1.00 85.25           C  
ATOM   4737  N   TYR A 595     -14.797 -44.125  14.750  1.00 82.00           N  
ATOM   4738  CA  TYR A 595     -14.672 -44.531  13.359  1.00 82.00           C  
ATOM   4739  C   TYR A 595     -13.219 -44.781  12.984  1.00 82.00           C  
ATOM   4740  CB  TYR A 595     -15.281 -43.500  12.422  1.00 82.00           C  
ATOM   4741  O   TYR A 595     -12.312 -44.156  13.539  1.00 82.00           O  
ATOM   4742  CG  TYR A 595     -16.734 -43.188  12.703  1.00 82.00           C  
ATOM   4743  CD1 TYR A 595     -17.734 -44.094  12.344  1.00 82.00           C  
ATOM   4744  CD2 TYR A 595     -17.125 -42.000  13.320  1.00 82.00           C  
ATOM   4745  CE1 TYR A 595     -19.062 -43.844  12.594  1.00 82.00           C  
ATOM   4746  CE2 TYR A 595     -18.453 -41.750  13.578  1.00 82.00           C  
ATOM   4747  OH  TYR A 595     -20.750 -42.375  13.461  1.00 82.00           O  
ATOM   4748  CZ  TYR A 595     -19.422 -42.656  13.211  1.00 82.00           C  
ATOM   4749  N   PRO A 596     -13.039 -45.875  12.125  1.00 76.25           N  
ATOM   4750  CA  PRO A 596     -11.672 -46.062  11.625  1.00 76.25           C  
ATOM   4751  C   PRO A 596     -11.180 -44.844  10.820  1.00 76.25           C  
ATOM   4752  CB  PRO A 596     -11.781 -47.312  10.750  1.00 76.25           C  
ATOM   4753  O   PRO A 596     -11.977 -44.125  10.211  1.00 76.25           O  
ATOM   4754  CG  PRO A 596     -13.242 -47.594  10.672  1.00 76.25           C  
ATOM   4755  CD  PRO A 596     -13.969 -46.656  11.586  1.00 76.25           C  
ATOM   4756  N   ARG A 597      -9.906 -44.500  10.891  1.00 72.00           N  
ATOM   4757  CA  ARG A 597      -9.281 -43.344  10.297  1.00 72.00           C  
ATOM   4758  C   ARG A 597      -9.539 -43.281   8.789  1.00 72.00           C  
ATOM   4759  CB  ARG A 597      -7.773 -43.312  10.570  1.00 72.00           C  
ATOM   4760  O   ARG A 597      -9.664 -42.188   8.219  1.00 72.00           O  
ATOM   4761  CG  ARG A 597      -7.199 -41.938  10.789  1.00 72.00           C  
ATOM   4762  CD  ARG A 597      -5.902 -41.969  11.586  1.00 72.00           C  
ATOM   4763  NE  ARG A 597      -5.273 -40.656  11.664  1.00 72.00           N  
ATOM   4764  NH1 ARG A 597      -3.773 -41.250  13.320  1.00 72.00           N  
ATOM   4765  NH2 ARG A 597      -3.779 -39.125  12.484  1.00 72.00           N  
ATOM   4766  CZ  ARG A 597      -4.277 -40.344  12.492  1.00 72.00           C  
ATOM   4767  N   GLU A 598      -9.703 -44.406   8.211  1.00 65.12           N  
ATOM   4768  CA  GLU A 598      -9.914 -44.500   6.766  1.00 65.12           C  
ATOM   4769  C   GLU A 598     -11.297 -44.000   6.375  1.00 65.12           C  
ATOM   4770  CB  GLU A 598      -9.734 -45.938   6.289  1.00 65.12           C  
ATOM   4771  O   GLU A 598     -11.500 -43.531   5.246  1.00 65.12           O  
ATOM   4772  CG  GLU A 598      -8.320 -46.469   6.453  1.00 65.12           C  
ATOM   4773  CD  GLU A 598      -8.172 -47.938   6.039  1.00 65.12           C  
ATOM   4774  OE1 GLU A 598      -7.051 -48.500   6.152  1.00 65.12           O  
ATOM   4775  OE2 GLU A 598      -9.180 -48.531   5.602  1.00 65.12           O  
ATOM   4776  N   ASP A 599     -12.195 -44.031   7.273  1.00 67.38           N  
ATOM   4777  CA  ASP A 599     -13.570 -43.594   7.016  1.00 67.38           C  
ATOM   4778  C   ASP A 599     -13.781 -42.156   7.418  1.00 67.38           C  
ATOM   4779  CB  ASP A 599     -14.555 -44.500   7.766  1.00 67.38           C  
ATOM   4780  O   ASP A 599     -14.867 -41.594   7.219  1.00 67.38           O  
ATOM   4781  CG  ASP A 599     -14.711 -45.875   7.125  1.00 67.38           C  
ATOM   4782  OD1 ASP A 599     -14.383 -46.031   5.930  1.00 67.38           O  
ATOM   4783  OD2 ASP A 599     -15.180 -46.781   7.820  1.00 67.38           O  
ATOM   4784  N   LEU A 600     -12.773 -41.469   8.008  1.00 76.75           N  
ATOM   4785  CA  LEU A 600     -12.906 -40.094   8.477  1.00 76.75           C  
ATOM   4786  C   LEU A 600     -12.367 -39.094   7.441  1.00 76.75           C  
ATOM   4787  CB  LEU A 600     -12.180 -39.906   9.805  1.00 76.75           C  
ATOM   4788  O   LEU A 600     -11.305 -39.312   6.859  1.00 76.75           O  
ATOM   4789  CG  LEU A 600     -12.883 -40.438  11.055  1.00 76.75           C  
ATOM   4790  CD1 LEU A 600     -11.875 -40.688  12.172  1.00 76.75           C  
ATOM   4791  CD2 LEU A 600     -13.977 -39.469  11.500  1.00 76.75           C  
ATOM   4792  N   PRO A 601     -13.156 -38.156   7.113  1.00 76.50           N  
ATOM   4793  CA  PRO A 601     -12.617 -37.062   6.281  1.00 76.50           C  
ATOM   4794  C   PRO A 601     -11.531 -36.250   6.996  1.00 76.50           C  
ATOM   4795  CB  PRO A 601     -13.844 -36.188   5.996  1.00 76.50           C  
ATOM   4796  O   PRO A 601     -11.359 -36.375   8.211  1.00 76.50           O  
ATOM   4797  CG  PRO A 601     -14.734 -36.406   7.176  1.00 76.50           C  
ATOM   4798  CD  PRO A 601     -14.484 -37.750   7.742  1.00 76.50           C  
ATOM   4799  N   PRO A 602     -10.852 -35.531   6.246  1.00 78.56           N  
ATOM   4800  CA  PRO A 602      -9.891 -34.625   6.910  1.00 78.56           C  
ATOM   4801  C   PRO A 602     -10.539 -33.750   7.969  1.00 78.56           C  
ATOM   4802  CB  PRO A 602      -9.328 -33.812   5.762  1.00 78.56           C  
ATOM   4803  O   PRO A 602     -11.555 -33.125   7.703  1.00 78.56           O  
ATOM   4804  CG  PRO A 602      -9.844 -34.469   4.523  1.00 78.56           C  
ATOM   4805  CD  PRO A 602     -10.930 -35.406   4.910  1.00 78.56           C  
ATOM   4806  N   LEU A 603      -9.977 -33.906   9.109  1.00 85.00           N  
ATOM   4807  CA  LEU A 603     -10.383 -33.062  10.227  1.00 85.00           C  
ATOM   4808  C   LEU A 603      -9.453 -31.875  10.375  1.00 85.00           C  
ATOM   4809  CB  LEU A 603     -10.406 -33.875  11.531  1.00 85.00           C  
ATOM   4810  O   LEU A 603      -8.266 -32.031  10.680  1.00 85.00           O  
ATOM   4811  CG  LEU A 603     -11.344 -35.094  11.562  1.00 85.00           C  
ATOM   4812  CD1 LEU A 603     -11.008 -36.000  12.742  1.00 85.00           C  
ATOM   4813  CD2 LEU A 603     -12.797 -34.625  11.625  1.00 85.00           C  
ATOM   4814  N   VAL A 604      -9.984 -30.781  10.117  1.00 84.62           N  
ATOM   4815  CA  VAL A 604      -9.156 -29.578  10.133  1.00 84.62           C  
ATOM   4816  C   VAL A 604      -9.586 -28.672  11.289  1.00 84.62           C  
ATOM   4817  CB  VAL A 604      -9.242 -28.797   8.797  1.00 84.62           C  
ATOM   4818  O   VAL A 604     -10.773 -28.406  11.461  1.00 84.62           O  
ATOM   4819  CG1 VAL A 604      -8.414 -27.516   8.852  1.00 84.62           C  
ATOM   4820  CG2 VAL A 604      -8.781 -29.688   7.641  1.00 84.62           C  
ATOM   4821  N   ALA A 605      -8.625 -28.250  12.000  1.00 83.75           N  
ATOM   4822  CA  ALA A 605      -8.883 -27.359  13.133  1.00 83.75           C  
ATOM   4823  C   ALA A 605      -8.969 -25.906  12.688  1.00 83.75           C  
ATOM   4824  CB  ALA A 605      -7.801 -27.531  14.203  1.00 83.75           C  
ATOM   4825  O   ALA A 605      -8.172 -25.453  11.859  1.00 83.75           O  
ATOM   4826  N   LEU A 606      -9.969 -25.344  13.062  1.00 79.81           N  
ATOM   4827  CA  LEU A 606     -10.086 -23.891  12.945  1.00 79.81           C  
ATOM   4828  C   LEU A 606      -9.711 -23.203  14.250  1.00 79.81           C  
ATOM   4829  CB  LEU A 606     -11.500 -23.500  12.531  1.00 79.81           C  
ATOM   4830  O   LEU A 606     -10.336 -23.453  15.289  1.00 79.81           O  
ATOM   4831  CG  LEU A 606     -11.922 -23.875  11.109  1.00 79.81           C  
ATOM   4832  CD1 LEU A 606     -13.430 -23.672  10.938  1.00 79.81           C  
ATOM   4833  CD2 LEU A 606     -11.148 -23.031  10.094  1.00 79.81           C  
ATOM   4834  N   THR A 607      -8.617 -22.484  14.234  1.00 70.25           N  
ATOM   4835  CA  THR A 607      -8.188 -21.891  15.492  1.00 70.25           C  
ATOM   4836  C   THR A 607      -7.777 -20.438  15.297  1.00 70.25           C  
ATOM   4837  CB  THR A 607      -7.020 -22.672  16.109  1.00 70.25           C  
ATOM   4838  O   THR A 607      -7.367 -20.047  14.195  1.00 70.25           O  
ATOM   4839  CG2 THR A 607      -5.816 -22.703  15.172  1.00 70.25           C  
ATOM   4840  OG1 THR A 607      -6.633 -22.062  17.344  1.00 70.25           O  
ATOM   4841  N   ALA A 608      -8.055 -19.672  16.125  1.00 61.59           N  
ATOM   4842  CA  ALA A 608      -7.605 -18.281  16.125  1.00 61.59           C  
ATOM   4843  C   ALA A 608      -6.090 -18.188  16.297  1.00 61.59           C  
ATOM   4844  CB  ALA A 608      -8.305 -17.484  17.219  1.00 61.59           C  
ATOM   4845  O   ALA A 608      -5.465 -17.234  15.852  1.00 61.59           O  
ATOM   4846  N   ASN A 609      -5.488 -19.000  17.031  1.00 47.66           N  
ATOM   4847  CA  ASN A 609      -4.070 -19.078  17.375  1.00 47.66           C  
ATOM   4848  C   ASN A 609      -3.439 -20.375  16.875  1.00 47.66           C  
ATOM   4849  CB  ASN A 609      -3.873 -18.938  18.875  1.00 47.66           C  
ATOM   4850  O   ASN A 609      -3.852 -21.469  17.266  1.00 47.66           O  
ATOM   4851  CG  ASN A 609      -2.816 -17.906  19.250  1.00 47.66           C  
ATOM   4852  ND2 ASN A 609      -2.629 -17.688  20.531  1.00 47.66           N  
ATOM   4853  OD1 ASN A 609      -2.176 -17.328  18.359  1.00 47.66           O  
ATOM   4854  N   VAL A 610      -2.893 -20.375  15.656  1.00 43.47           N  
ATOM   4855  CA  VAL A 610      -2.213 -21.625  15.289  1.00 43.47           C  
ATOM   4856  C   VAL A 610      -1.175 -21.969  16.359  1.00 43.47           C  
ATOM   4857  CB  VAL A 610      -1.540 -21.500  13.906  1.00 43.47           C  
ATOM   4858  O   VAL A 610      -0.257 -21.188  16.625  1.00 43.47           O  
ATOM   4859  CG1 VAL A 610      -0.854 -22.812  13.531  1.00 43.47           C  
ATOM   4860  CG2 VAL A 610      -2.566 -21.109  12.844  1.00 43.47           C  
ATOM   4861  N   LEU A 611      -1.531 -22.641  17.344  1.00 41.50           N  
ATOM   4862  CA  LEU A 611      -0.556 -23.078  18.328  1.00 41.50           C  
ATOM   4863  C   LEU A 611       0.751 -23.484  17.672  1.00 41.50           C  
ATOM   4864  CB  LEU A 611      -1.112 -24.234  19.156  1.00 41.50           C  
ATOM   4865  O   LEU A 611       0.751 -23.938  16.516  1.00 41.50           O  
ATOM   4866  CG  LEU A 611      -2.105 -23.875  20.266  1.00 41.50           C  
ATOM   4867  CD1 LEU A 611      -3.096 -25.016  20.484  1.00 41.50           C  
ATOM   4868  CD2 LEU A 611      -1.371 -23.547  21.547  1.00 41.50           C  
ATOM   4869  N   LYS A 612       1.815 -23.156  18.281  1.00 45.75           N  
ATOM   4870  CA  LYS A 612       3.205 -23.438  17.922  1.00 45.75           C  
ATOM   4871  C   LYS A 612       3.389 -24.906  17.547  1.00 45.75           C  
ATOM   4872  CB  LYS A 612       4.133 -23.078  19.078  1.00 45.75           C  
ATOM   4873  O   LYS A 612       4.188 -25.234  16.656  1.00 45.75           O  
ATOM   4874  CG  LYS A 612       4.555 -21.625  19.109  1.00 45.75           C  
ATOM   4875  CD  LYS A 612       5.562 -21.344  20.219  1.00 45.75           C  
ATOM   4876  CE  LYS A 612       5.957 -19.875  20.266  1.00 45.75           C  
ATOM   4877  NZ  LYS A 612       6.922 -19.594  21.375  1.00 45.75           N  
ATOM   4878  N   ASP A 613       2.625 -25.750  18.156  1.00 50.41           N  
ATOM   4879  CA  ASP A 613       2.918 -27.172  17.922  1.00 50.41           C  
ATOM   4880  C   ASP A 613       1.822 -27.828  17.078  1.00 50.41           C  
ATOM   4881  CB  ASP A 613       3.080 -27.906  19.250  1.00 50.41           C  
ATOM   4882  O   ASP A 613       0.737 -28.109  17.594  1.00 50.41           O  
ATOM   4883  CG  ASP A 613       4.340 -28.766  19.297  1.00 50.41           C  
ATOM   4884  OD1 ASP A 613       4.934 -29.031  18.234  1.00 50.41           O  
ATOM   4885  OD2 ASP A 613       4.734 -29.156  20.422  1.00 50.41           O  
ATOM   4886  N   LYS A 614       1.868 -27.719  15.930  1.00 59.59           N  
ATOM   4887  CA  LYS A 614       1.003 -28.438  15.000  1.00 59.59           C  
ATOM   4888  C   LYS A 614       0.838 -29.906  15.414  1.00 59.59           C  
ATOM   4889  CB  LYS A 614       1.562 -28.359  13.578  1.00 59.59           C  
ATOM   4890  O   LYS A 614      -0.136 -30.562  15.031  1.00 59.59           O  
ATOM   4891  CG  LYS A 614       0.974 -27.234  12.742  1.00 59.59           C  
ATOM   4892  CD  LYS A 614       1.464 -27.281  11.305  1.00 59.59           C  
ATOM   4893  CE  LYS A 614       0.869 -26.156  10.461  1.00 59.59           C  
ATOM   4894  NZ  LYS A 614       1.286 -26.250   9.031  1.00 59.59           N  
ATOM   4895  N   GLN A 615       1.690 -30.297  16.266  1.00 67.12           N  
ATOM   4896  CA  GLN A 615       1.693 -31.703  16.672  1.00 67.12           C  
ATOM   4897  C   GLN A 615       0.526 -32.031  17.594  1.00 67.12           C  
ATOM   4898  CB  GLN A 615       3.016 -32.062  17.344  1.00 67.12           C  
ATOM   4899  O   GLN A 615      -0.004 -33.125  17.578  1.00 67.12           O  
ATOM   4900  CG  GLN A 615       3.807 -33.156  16.609  1.00 67.12           C  
ATOM   4901  CD  GLN A 615       5.305 -33.000  16.812  1.00 67.12           C  
ATOM   4902  NE2 GLN A 615       6.066 -33.938  16.219  1.00 67.12           N  
ATOM   4903  OE1 GLN A 615       5.773 -32.094  17.484  1.00 67.12           O  
ATOM   4904  N   GLU A 616       0.145 -31.078  18.453  1.00 73.00           N  
ATOM   4905  CA  GLU A 616      -0.980 -31.312  19.344  1.00 73.00           C  
ATOM   4906  C   GLU A 616      -2.262 -31.594  18.562  1.00 73.00           C  
ATOM   4907  CB  GLU A 616      -1.181 -30.125  20.281  1.00 73.00           C  
ATOM   4908  O   GLU A 616      -3.062 -32.438  18.953  1.00 73.00           O  
ATOM   4909  CG  GLU A 616      -1.570 -30.516  21.703  1.00 73.00           C  
ATOM   4910  CD  GLU A 616      -1.733 -29.328  22.641  1.00 73.00           C  
ATOM   4911  OE1 GLU A 616      -2.115 -29.531  23.812  1.00 73.00           O  
ATOM   4912  OE2 GLU A 616      -1.478 -28.188  22.188  1.00 73.00           O  
ATOM   4913  N   TYR A 617      -2.318 -30.953  17.516  1.00 78.81           N  
ATOM   4914  CA  TYR A 617      -3.496 -31.141  16.672  1.00 78.81           C  
ATOM   4915  C   TYR A 617      -3.443 -32.469  15.945  1.00 78.81           C  
ATOM   4916  CB  TYR A 617      -3.619 -30.000  15.656  1.00 78.81           C  
ATOM   4917  O   TYR A 617      -4.445 -33.188  15.883  1.00 78.81           O  
ATOM   4918  CG  TYR A 617      -3.850 -28.656  16.297  1.00 78.81           C  
ATOM   4919  CD1 TYR A 617      -5.074 -28.328  16.875  1.00 78.81           C  
ATOM   4920  CD2 TYR A 617      -2.846 -27.688  16.312  1.00 78.81           C  
ATOM   4921  CE1 TYR A 617      -5.293 -27.094  17.453  1.00 78.81           C  
ATOM   4922  CE2 TYR A 617      -3.053 -26.438  16.891  1.00 78.81           C  
ATOM   4923  OH  TYR A 617      -4.488 -24.922  18.031  1.00 78.81           O  
ATOM   4924  CZ  TYR A 617      -4.277 -26.156  17.453  1.00 78.81           C  
ATOM   4925  N   LEU A 618      -2.291 -32.750  15.570  1.00 75.56           N  
ATOM   4926  CA  LEU A 618      -2.109 -34.031  14.875  1.00 75.56           C  
ATOM   4927  C   LEU A 618      -2.311 -35.219  15.828  1.00 75.56           C  
ATOM   4928  CB  LEU A 618      -0.714 -34.094  14.250  1.00 75.56           C  
ATOM   4929  O   LEU A 618      -2.904 -36.219  15.445  1.00 75.56           O  
ATOM   4930  CG  LEU A 618      -0.493 -33.250  12.992  1.00 75.56           C  
ATOM   4931  CD1 LEU A 618       0.998 -33.031  12.766  1.00 75.56           C  
ATOM   4932  CD2 LEU A 618      -1.128 -33.938  11.781  1.00 75.56           C  
ATOM   4933  N   ASN A 619      -1.889 -34.938  17.016  1.00 77.19           N  
ATOM   4934  CA  ASN A 619      -2.035 -35.969  18.047  1.00 77.19           C  
ATOM   4935  C   ASN A 619      -3.498 -36.188  18.422  1.00 77.19           C  
ATOM   4936  CB  ASN A 619      -1.210 -35.625  19.281  1.00 77.19           C  
ATOM   4937  O   ASN A 619      -3.879 -37.281  18.859  1.00 77.19           O
[truncated: 256,447 more chars]
