# Supplementary material for: Theoretical study of ArcB and its dimerization, interaction with anaerobic metabolites, and activation of ArcA
Source: PeerJ. 2023 Oct 13;11:e16309. doi: 10.7717/peerj.16309 (PMC10578306; doi:10.7717/peerj.16309)
Supplement: Supplemental Information 2 [file peerj-11-16309-s002.zip › Supplementary Files/ArcA and ArcB conformations/AlphaFold models/dimerArcB280_778withArcA/test_be024/log.txt]

2023-02-23 19:55:30	537 Running on GPU
2023-02-23 19:55:30	661 Found 4 citations for tools or databases
2023-02-23 19:55:30	662 Query 1/1: test_be024 (length 727)
2023-02-23 19:55:31	567 Sleeping for 6s. Reason: PENDING
2023-02-23 19:55:38	453 Sleeping for 9s. Reason: RUNNING
2023-02-23 19:55:48	346 Sleeping for 7s. Reason: RUNNING
2023-02-23 19:55:56	238 Sleeping for 6s. Reason: RUNNING
2023-02-23 19:56:03	137 Sleeping for 6s. Reason: RUNNING
2023-02-23 19:56:10	024 Sleeping for 5s. Reason: RUNNING
2023-02-23 19:56:15	912 Sleeping for 7s. Reason: RUNNING
2023-02-23 19:56:23	807 Sleeping for 8s. Reason: RUNNING
2023-02-23 19:56:32	723 Sleeping for 5s. Reason: RUNNING
2023-02-23 19:56:38	610 Sleeping for 5s. Reason: RUNNING
2023-02-23 19:56:44	508 Sleeping for 8s. Reason: RUNNING
2023-02-23 19:56:53	395 Sleeping for 7s. Reason: RUNNING
2023-02-23 19:57:01	304 Sleeping for 6s. Reason: RUNNING
2023-02-23 19:57:08	204 Sleeping for 8s. Reason: RUNNING
2023-02-23 19:57:17	098 Sleeping for 9s. Reason: RUNNING
2023-02-23 19:57:27	018 Sleeping for 7s. Reason: RUNNING
2023-02-23 19:57:34	917 Sleeping for 10s. Reason: RUNNING
2023-02-23 19:57:45	817 Sleeping for 9s. Reason: RUNNING
2023-02-23 19:57:55	713 Sleeping for 6s. Reason: RUNNING
2023-02-23 19:58:02	625 Sleeping for 6s. Reason: RUNNING
2023-02-23 19:58:09	532 Sleeping for 8s. Reason: RUNNING
2023-02-23 19:58:18	425 Sleeping for 7s. Reason: RUNNING
2023-02-23 19:58:26	316 Sleeping for 5s. Reason: RUNNING
2023-02-23 19:58:32	213 Sleeping for 8s. Reason: RUNNING
2023-02-23 19:58:41	102 Sleeping for 9s. Reason: RUNNING
2023-02-23 19:58:50	994 Sleeping for 7s. Reason: RUNNING
2023-02-23 19:58:58	893 Sleeping for 8s. Reason: RUNNING
2023-02-23 19:59:07	789 Sleeping for 9s. Reason: RUNNING
2023-02-23 19:59:17	677 Sleeping for 9s. Reason: RUNNING
2023-02-23 19:59:27	590 Sleeping for 6s. Reason: RUNNING
2023-02-23 19:59:34	489 Sleeping for 8s. Reason: RUNNING
2023-02-23 19:59:43	388 Sleeping for 8s. Reason: RUNNING
2023-02-23 19:59:52	288 Sleeping for 7s. Reason: RUNNING
2023-02-23 20:00:00	183 Sleeping for 8s. Reason: RUNNING
2023-02-23 20:00:09	087 Sleeping for 7s. Reason: RUNNING
2023-02-23 20:00:16	986 Sleeping for 6s. Reason: RUNNING
2023-02-23 20:00:23	876 Sleeping for 5s. Reason: RUNNING
2023-02-23 20:00:29	765 Sleeping for 5s. Reason: RUNNING
2023-02-23 20:00:35	651 Sleeping for 8s. Reason: RUNNING
2023-02-23 20:00:44	553 Sleeping for 8s. Reason: RUNNING
2023-02-23 20:00:53	449 Sleeping for 10s. Reason: RUNNING
2023-02-23 20:01:04	347 Sleeping for 6s. Reason: RUNNING
2023-02-23 20:01:11	241 Sleeping for 6s. Reason: RUNNING
2023-02-23 20:01:18	143 Sleeping for 6s. Reason: RUNNING
2023-02-23 20:01:25	049 Sleeping for 7s. Reason: RUNNING
2023-02-23 20:01:32	952 Sleeping for 7s. Reason: RUNNING
2023-02-23 20:01:40	858 Sleeping for 6s. Reason: RUNNING
2023-02-23 20:01:47	744 Sleeping for 10s. Reason: RUNNING
2023-02-23 20:01:58	628 Sleeping for 10s. Reason: RUNNING
2023-02-23 20:02:09	525 Sleeping for 6s. Reason: RUNNING
2023-02-23 20:02:16	431 Sleeping for 7s. Reason: RUNNING
2023-02-23 20:02:24	337 Sleeping for 6s. Reason: RUNNING
2023-02-23 20:02:31	239 Sleeping for 5s. Reason: RUNNING
2023-02-23 20:02:37	133 Sleeping for 6s. Reason: RUNNING
2023-02-23 20:02:48	804 Sleeping for 8s. Reason: PENDING
2023-02-23 20:02:57	711 Sleeping for 5s. Reason: RUNNING
2023-02-23 20:03:03	604 Sleeping for 9s. Reason: RUNNING
2023-02-23 20:03:13	493 Sleeping for 6s. Reason: RUNNING
2023-02-23 20:03:20	410 Sleeping for 9s. Reason: RUNNING
2023-02-23 20:03:30	300 Sleeping for 10s. Reason: RUNNING
2023-02-23 20:03:41	203 Sleeping for 8s. Reason: RUNNING
2023-02-23 20:03:50	109 Sleeping for 7s. Reason: RUNNING
2023-02-23 20:03:58	008 Sleeping for 9s. Reason: RUNNING
2023-02-23 20:04:07	907 Sleeping for 10s. Reason: RUNNING
2023-02-23 20:04:18	800 Sleeping for 5s. Reason: RUNNING
2023-02-23 20:04:24	709 Sleeping for 10s. Reason: RUNNING
2023-02-23 20:04:35	605 Sleeping for 9s. Reason: RUNNING
2023-02-23 20:04:45	493 Sleeping for 5s. Reason: RUNNING
2023-02-23 20:04:51	383 Sleeping for 6s. Reason: RUNNING
2023-02-23 20:04:58	270 Sleeping for 9s. Reason: RUNNING
2023-02-23 20:05:08	173 Sleeping for 8s. Reason: RUNNING
2023-02-23 20:05:17	083 Sleeping for 6s. Reason: RUNNING
2023-02-23 20:05:23	983 Sleeping for 8s. Reason: RUNNING
2023-02-23 20:05:43	802 Setting max_seq=508	max_extra_seq=2048
2023-02-23 20:08:59	771 alphafold2_multimer_v3_model_1_seed_000 recycle=0 pLDDT=72.1 pTM=0.362 ipTM=0.418
2023-02-23 20:11:26	386 alphafold2_multimer_v3_model_1_seed_000 recycle=1 pLDDT=70.9 pTM=0.371 ipTM=0.447 tol=5.15
2023-02-23 20:13:53	446 alphafold2_multimer_v3_model_1_seed_000 recycle=2 pLDDT=71.6 pTM=0.377 ipTM=0.467 tol=3.59
2023-02-23 20:16:20	007 alphafold2_multimer_v3_model_1_seed_000 recycle=3 pLDDT=72.6 pTM=0.385 ipTM=0.485 tol=2.08
2023-02-23 20:18:46	985 alphafold2_multimer_v3_model_1_seed_000 recycle=4 pLDDT=72.3 pTM=0.389 ipTM=0.49 tol=0.976
2023-02-23 20:21:13	658 alphafold2_multimer_v3_model_1_seed_000 recycle=5 pLDDT=72.5 pTM=0.394 ipTM=0.497 tol=0.472
2023-02-23 20:21:13	660 alphafold2_multimer_v3_model_1_seed_000 took 924.7s (5 recycles)
2023-02-23 20:23:41	724 alphafold2_multimer_v3_model_2_seed_000 recycle=0 pLDDT=74.5 pTM=0.369 ipTM=0.426
2023-02-23 20:26:08	517 alphafold2_multimer_v3_model_2_seed_000 recycle=1 pLDDT=74.3 pTM=0.367 ipTM=0.427 tol=2.9
2023-02-23 20:28:35	434 alphafold2_multimer_v3_model_2_seed_000 recycle=2 pLDDT=76.9 pTM=0.396 ipTM=0.433 tol=4.5
2023-02-23 20:31:01	936 alphafold2_multimer_v3_model_2_seed_000 recycle=3 pLDDT=77.1 pTM=0.386 ipTM=0.418 tol=3.31
2023-02-23 20:33:28	944 alphafold2_multimer_v3_model_2_seed_000 recycle=4 pLDDT=76.6 pTM=0.384 ipTM=0.439 tol=0.977
2023-02-23 20:35:55	602 alphafold2_multimer_v3_model_2_seed_000 recycle=5 pLDDT=76.6 pTM=0.379 ipTM=0.45 tol=0.574
2023-02-23 20:38:22	462 alphafold2_multimer_v3_model_2_seed_000 recycle=6 pLDDT=76.8 pTM=0.383 ipTM=0.452 tol=0.461
2023-02-23 20:38:22	464 alphafold2_multimer_v3_model_2_seed_000 took 1027.6s (6 recycles)
2023-02-23 20:40:50	697 alphafold2_multimer_v3_model_3_seed_000 recycle=0 pLDDT=75.4 pTM=0.374 ipTM=0.387
2023-02-23 20:43:17	626 alphafold2_multimer_v3_model_3_seed_000 recycle=1 pLDDT=74.8 pTM=0.362 ipTM=0.402 tol=4.35
2023-02-23 20:45:44	685 alphafold2_multimer_v3_model_3_seed_000 recycle=2 pLDDT=75.9 pTM=0.39 ipTM=0.405 tol=5.61
2023-02-23 20:48:11	496 alphafold2_multimer_v3_model_3_seed_000 recycle=3 pLDDT=75.8 pTM=0.379 ipTM=0.396 tol=2.39
2023-02-23 20:50:38	777 alphafold2_multimer_v3_model_3_seed_000 recycle=4 pLDDT=75.6 pTM=0.375 ipTM=0.406 tol=1.06
2023-02-23 20:53:05	296 alphafold2_multimer_v3_model_3_seed_000 recycle=5 pLDDT=75.5 pTM=0.372 ipTM=0.415 tol=0.709
2023-02-23 20:55:32	307 alphafold2_multimer_v3_model_3_seed_000 recycle=6 pLDDT=75.8 pTM=0.376 ipTM=0.416 tol=0.432
2023-02-23 20:55:32	308 alphafold2_multimer_v3_model_3_seed_000 took 1028.8s (6 recycles)
2023-02-23 20:58:00	180 alphafold2_multimer_v3_model_4_seed_000 recycle=0 pLDDT=72.7 pTM=0.359 ipTM=0.4
2023-02-23 21:00:26	879 alphafold2_multimer_v3_model_4_seed_000 recycle=1 pLDDT=72.8 pTM=0.375 ipTM=0.453 tol=5.8
2023-02-23 21:02:53	848 alphafold2_multimer_v3_model_4_seed_000 recycle=2 pLDDT=73.2 pTM=0.386 ipTM=0.473 tol=1.78
2023-02-23 21:05:20	556 alphafold2_multimer_v3_model_4_seed_000 recycle=3 pLDDT=73.6 pTM=0.392 ipTM=0.486 tol=1.35
2023-02-23 21:07:47	489 alphafold2_multimer_v3_model_4_seed_000 recycle=4 pLDDT=73.4 pTM=0.396 ipTM=0.49 tol=1.59
2023-02-23 21:10:14	148 alphafold2_multimer_v3_model_4_seed_000 recycle=5 pLDDT=75.4 pTM=0.397 ipTM=0.503 tol=3.34
2023-02-23 21:12:41	191 alphafold2_multimer_v3_model_4_seed_000 recycle=6 pLDDT=74.9 pTM=0.398 ipTM=0.505 tol=1.01
2023-02-23 21:15:07	896 alphafold2_multimer_v3_model_4_seed_000 recycle=7 pLDDT=73.8 pTM=0.398 ipTM=0.51 tol=1.44
2023-02-23 21:17:35	072 alphafold2_multimer_v3_model_4_seed_000 recycle=8 pLDDT=73.7 pTM=0.4 ipTM=0.508 tol=1.79
2023-02-23 21:20:01	712 alphafold2_multimer_v3_model_4_seed_000 recycle=9 pLDDT=73.6 pTM=0.399 ipTM=0.505 tol=0.663
2023-02-23 21:22:28	979 alphafold2_multimer_v3_model_4_seed_000 recycle=10 pLDDT=75.1 pTM=0.398 ipTM=0.504 tol=1.93
2023-02-23 21:24:55	750 alphafold2_multimer_v3_model_4_seed_000 recycle=11 pLDDT=74.8 pTM=0.397 ipTM=0.505 tol=1.17
2023-02-23 21:27:22	701 alphafold2_multimer_v3_model_4_seed_000 recycle=12 pLDDT=74.5 pTM=0.402 ipTM=0.514 tol=0.887
2023-02-23 21:29:49	379 alphafold2_multimer_v3_model_4_seed_000 recycle=13 pLDDT=75.6 pTM=0.398 ipTM=0.504 tol=1.1
2023-02-23 21:32:16	416 alphafold2_multimer_v3_model_4_seed_000 recycle=14 pLDDT=74.7 pTM=0.398 ipTM=0.501 tol=0.776
2023-02-23 21:34:42	978 alphafold2_multimer_v3_model_4_seed_000 recycle=15 pLDDT=73.8 pTM=0.397 ipTM=0.505 tol=1.16
2023-02-23 21:37:09	990 alphafold2_multimer_v3_model_4_seed_000 recycle=16 pLDDT=73.6 pTM=0.4 ipTM=0.505 tol=1.61
2023-02-23 21:39:36	693 alphafold2_multimer_v3_model_4_seed_000 recycle=17 pLDDT=73.4 pTM=0.398 ipTM=0.502 tol=0.489
2023-02-23 21:39:36	694 alphafold2_multimer_v3_model_4_seed_000 took 2643.4s (17 recycles)
2023-02-23 21:42:04	587 alphafold2_multimer_v3_model_5_seed_000 recycle=0 pLDDT=73.1 pTM=0.356 ipTM=0.366
2023-02-23 21:44:31	289 alphafold2_multimer_v3_model_5_seed_000 recycle=1 pLDDT=73.1 pTM=0.361 ipTM=0.399 tol=4.53
2023-02-23 21:46:58	513 alphafold2_multimer_v3_model_5_seed_000 recycle=2 pLDDT=73.1 pTM=0.371 ipTM=0.42 tol=2.14
2023-02-23 21:49:25	051 alphafold2_multimer_v3_model_5_seed_000 recycle=3 pLDDT=73.6 pTM=0.377 ipTM=0.44 tol=1.43
2023-02-23 21:51:52	000 alphafold2_multimer_v3_model_5_seed_000 recycle=4 pLDDT=73.1 pTM=0.382 ipTM=0.451 tol=1.68
2023-02-23 21:54:18	630 alphafold2_multimer_v3_model_5_seed_000 recycle=5 pLDDT=73.3 pTM=0.377 ipTM=0.446 tol=4.5
2023-02-23 21:56:45	765 alphafold2_multimer_v3_model_5_seed_000 recycle=6 pLDDT=74.6 pTM=0.364 ipTM=0.419 tol=5.19
2023-02-23 21:59:12	563 alphafold2_multimer_v3_model_5_seed_000 recycle=7 pLDDT=74.7 pTM=0.366 ipTM=0.424 tol=1.67
2023-02-23 22:01:39	648 alphafold2_multimer_v3_model_5_seed_000 recycle=8 pLDDT=74.2 pTM=0.365 ipTM=0.424 tol=0.784
2023-02-23 22:04:06	288 alphafold2_multimer_v3_model_5_seed_000 recycle=9 pLDDT=74.6 pTM=0.365 ipTM=0.422 tol=0.615
2023-02-23 22:06:33	346 alphafold2_multimer_v3_model_5_seed_000 recycle=10 pLDDT=74.5 pTM=0.368 ipTM=0.417 tol=0.542
2023-02-23 22:09:00	015 alphafold2_multimer_v3_model_5_seed_000 recycle=11 pLDDT=74.3 pTM=0.366 ipTM=0.417 tol=0.561
2023-02-23 22:11:27	301 alphafold2_multimer_v3_model_5_seed_000 recycle=12 pLDDT=74.5 pTM=0.368 ipTM=0.414 tol=0.368
2023-02-23 22:11:27	302 alphafold2_multimer_v3_model_5_seed_000 took 1909.6s (12 recycles)
2023-02-23 22:11:28	286 reranking models by 'multimer' metric
2023-02-23 22:11:28	286 rank_001_alphafold2_multimer_v3_model_4_seed_000 pLDDT=73.4 pTM=0.398 ipTM=0.502
2023-02-23 22:11:28	287 rank_002_alphafold2_multimer_v3_model_1_seed_000 pLDDT=72.5 pTM=0.394 ipTM=0.497
2023-02-23 22:11:28	288 rank_003_alphafold2_multimer_v3_model_2_seed_000 pLDDT=76.8 pTM=0.383 ipTM=0.452
2023-02-23 22:11:28	288 rank_004_alphafold2_multimer_v3_model_3_seed_000 pLDDT=75.8 pTM=0.376 ipTM=0.416
2023-02-23 22:11:28	289 rank_005_alphafold2_multimer_v3_model_5_seed_000 pLDDT=74.5 pTM=0.368 ipTM=0.414
2023-02-23 22:11:30	766 Done
