# Supplementary material for: Theoretical study of ArcB and its dimerization, interaction with anaerobic metabolites, and activation of ArcA
Source: PeerJ. 2023 Oct 13;11:e16309. doi: 10.7717/peerj.16309 (PMC10578306; doi:10.7717/peerj.16309)
Supplement: Supplemental Information 2 [file peerj-11-16309-s002.zip › Supplementary Files/ArcA and ArcB conformations/AlphaFold models/dimerArcB280_778withArcA/test_be024/test_be024_unrelaxed_rank_001_alphafold2_multimer_v3_model_4_seed_000.pdb]

MODEL     1                                                                     
ATOM      1  N   ILE A   1     -28.047  18.766  -2.822  1.00 43.75           N  
ATOM      2  CA  ILE A   1     -26.984  19.734  -2.578  1.00 43.75           C  
ATOM      3  C   ILE A   1     -25.672  19.000  -2.312  1.00 43.75           C  
ATOM      4  CB  ILE A   1     -27.312  20.672  -1.394  1.00 43.75           C  
ATOM      5  O   ILE A   1     -24.609  19.406  -2.807  1.00 43.75           O  
ATOM      6  CG1 ILE A   1     -28.594  21.469  -1.697  1.00 43.75           C  
ATOM      7  CG2 ILE A   1     -26.141  21.594  -1.077  1.00 43.75           C  
ATOM      8  CD1 ILE A   1     -29.125  22.266  -0.507  1.00 43.75           C  
ATOM      9  N   SER A   2     -25.891  17.766  -1.744  1.00 49.81           N  
ATOM     10  CA  SER A   2     -24.734  16.984  -1.296  1.00 49.81           C  
ATOM     11  C   SER A   2     -23.953  16.438  -2.479  1.00 49.81           C  
ATOM     12  CB  SER A   2     -25.188  15.836  -0.389  1.00 49.81           C  
ATOM     13  O   SER A   2     -22.719  16.531  -2.514  1.00 49.81           O  
ATOM     14  OG  SER A   2     -25.625  16.328   0.863  1.00 49.81           O  
ATOM     15  N   HIS A   3     -24.641  15.859  -3.428  1.00 48.91           N  
ATOM     16  CA  HIS A   3     -23.984  15.258  -4.578  1.00 48.91           C  
ATOM     17  C   HIS A   3     -23.391  16.328  -5.492  1.00 48.91           C  
ATOM     18  CB  HIS A   3     -24.953  14.375  -5.359  1.00 48.91           C  
ATOM     19  O   HIS A   3     -22.312  16.141  -6.047  1.00 48.91           O  
ATOM     20  CG  HIS A   3     -24.562  12.938  -5.398  1.00 48.91           C  
ATOM     21  CD2 HIS A   3     -25.031  11.867  -4.703  1.00 48.91           C  
ATOM     22  ND1 HIS A   3     -23.578  12.453  -6.230  1.00 48.91           N  
ATOM     23  CE1 HIS A   3     -23.453  11.148  -6.047  1.00 48.91           C  
ATOM     24  NE2 HIS A   3     -24.312  10.773  -5.125  1.00 48.91           N  
ATOM     25  N   GLU A   4     -24.016  17.547  -5.645  1.00 50.56           N  
ATOM     26  CA  GLU A   4     -23.594  18.625  -6.539  1.00 50.56           C  
ATOM     27  C   GLU A   4     -22.297  19.266  -6.066  1.00 50.56           C  
ATOM     28  CB  GLU A   4     -24.703  19.672  -6.652  1.00 50.56           C  
ATOM     29  O   GLU A   4     -21.516  19.750  -6.879  1.00 50.56           O  
ATOM     30  CG  GLU A   4     -25.844  19.281  -7.559  1.00 50.56           C  
ATOM     31  CD  GLU A   4     -26.922  20.344  -7.668  1.00 50.56           C  
ATOM     32  OE1 GLU A   4     -27.906  20.141  -8.414  1.00 50.56           O  
ATOM     33  OE2 GLU A   4     -26.781  21.391  -7.004  1.00 50.56           O  
ATOM     34  N   LEU A   5     -22.047  19.375  -4.719  1.00 52.84           N  
ATOM     35  CA  LEU A   5     -20.828  19.984  -4.188  1.00 52.84           C  
ATOM     36  C   LEU A   5     -19.734  18.938  -4.023  1.00 52.84           C  
ATOM     37  CB  LEU A   5     -21.109  20.656  -2.840  1.00 52.84           C  
ATOM     38  O   LEU A   5     -18.547  19.250  -4.113  1.00 52.84           O  
ATOM     39  CG  LEU A   5     -21.516  22.125  -2.893  1.00 52.84           C  
ATOM     40  CD1 LEU A   5     -22.344  22.484  -1.664  1.00 52.84           C  
ATOM     41  CD2 LEU A   5     -20.297  23.016  -2.998  1.00 52.84           C  
ATOM     42  N   ARG A   6     -20.234  17.703  -3.910  1.00 53.38           N  
ATOM     43  CA  ARG A   6     -19.266  16.625  -3.693  1.00 53.38           C  
ATOM     44  C   ARG A   6     -18.422  16.375  -4.945  1.00 53.38           C  
ATOM     45  CB  ARG A   6     -19.969  15.336  -3.279  1.00 53.38           C  
ATOM     46  O   ARG A   6     -17.219  16.156  -4.855  1.00 53.38           O  
ATOM     47  CG  ARG A   6     -19.141  14.438  -2.379  1.00 53.38           C  
ATOM     48  CD  ARG A   6     -19.922  13.203  -1.939  1.00 53.38           C  
ATOM     49  NE  ARG A   6     -20.906  13.523  -0.904  1.00 53.38           N  
ATOM     50  NH1 ARG A   6     -22.188  11.641  -1.244  1.00 53.38           N  
ATOM     51  NH2 ARG A   6     -22.781  13.164   0.364  1.00 53.38           N  
ATOM     52  CZ  ARG A   6     -21.953  12.773  -0.597  1.00 53.38           C  
ATOM     53  N   THR A   7     -19.062  16.406  -6.023  1.00 53.59           N  
ATOM     54  CA  THR A   7     -18.391  16.094  -7.285  1.00 53.59           C  
ATOM     55  C   THR A   7     -17.266  17.109  -7.559  1.00 53.59           C  
ATOM     56  CB  THR A   7     -19.375  16.094  -8.461  1.00 53.59           C  
ATOM     57  O   THR A   7     -16.125  16.719  -7.793  1.00 53.59           O  
ATOM     58  CG2 THR A   7     -18.734  15.578  -9.734  1.00 53.59           C  
ATOM     59  OG1 THR A   7     -20.500  15.266  -8.133  1.00 53.59           O  
ATOM     60  N   PRO A   8     -17.578  18.484  -7.426  1.00 57.38           N  
ATOM     61  CA  PRO A   8     -16.484  19.422  -7.672  1.00 57.38           C  
ATOM     62  C   PRO A   8     -15.406  19.359  -6.598  1.00 57.38           C  
ATOM     63  CB  PRO A   8     -17.188  20.781  -7.660  1.00 57.38           C  
ATOM     64  O   PRO A   8     -14.219  19.516  -6.906  1.00 57.38           O  
ATOM     65  CG  PRO A   8     -18.562  20.500  -7.152  1.00 57.38           C  
ATOM     66  CD  PRO A   8     -18.781  19.016  -7.156  1.00 57.38           C  
ATOM     67  N   LEU A   9     -15.812  19.031  -5.395  1.00 59.47           N  
ATOM     68  CA  LEU A   9     -14.844  18.922  -4.312  1.00 59.47           C  
ATOM     69  C   LEU A   9     -13.945  17.703  -4.504  1.00 59.47           C  
ATOM     70  CB  LEU A   9     -15.555  18.844  -2.959  1.00 59.47           C  
ATOM     71  O   LEU A   9     -12.734  17.781  -4.270  1.00 59.47           O  
ATOM     72  CG  LEU A   9     -14.953  19.672  -1.826  1.00 59.47           C  
ATOM     73  CD1 LEU A   9     -15.781  20.938  -1.601  1.00 59.47           C  
ATOM     74  CD2 LEU A   9     -14.867  18.859  -0.545  1.00 59.47           C  
ATOM     75  N   ASN A  10     -14.570  16.641  -4.895  1.00 57.75           N  
ATOM     76  CA  ASN A  10     -13.773  15.453  -5.188  1.00 57.75           C  
ATOM     77  C   ASN A  10     -12.797  15.703  -6.336  1.00 57.75           C  
ATOM     78  CB  ASN A  10     -14.680  14.266  -5.512  1.00 57.75           C  
ATOM     79  O   ASN A  10     -11.672  15.203  -6.320  1.00 57.75           O  
ATOM     80  CG  ASN A  10     -15.273  13.625  -4.270  1.00 57.75           C  
ATOM     81  ND2 ASN A  10     -16.266  12.773  -4.457  1.00 57.75           N  
ATOM     82  OD1 ASN A  10     -14.836  13.898  -3.148  1.00 57.75           O  
ATOM     83  N   GLY A  11     -13.211  16.500  -7.180  1.00 57.19           N  
ATOM     84  CA  GLY A  11     -12.320  16.922  -8.258  1.00 57.19           C  
ATOM     85  C   GLY A  11     -11.117  17.703  -7.773  1.00 57.19           C  
ATOM     86  O   GLY A  11      -9.984  17.422  -8.188  1.00 57.19           O  
ATOM     87  N   ILE A  12     -11.430  18.578  -6.871  1.00 60.72           N  
ATOM     88  CA  ILE A  12     -10.359  19.438  -6.352  1.00 60.72           C  
ATOM     89  C   ILE A  12      -9.391  18.594  -5.520  1.00 60.72           C  
ATOM     90  CB  ILE A  12     -10.930  20.594  -5.508  1.00 60.72           C  
ATOM     91  O   ILE A  12      -8.172  18.719  -5.676  1.00 60.72           O  
ATOM     92  CG1 ILE A  12     -11.773  21.531  -6.383  1.00 60.72           C  
ATOM     93  CG2 ILE A  12      -9.797  21.359  -4.816  1.00 60.72           C  
ATOM     94  CD1 ILE A  12     -12.500  22.625  -5.605  1.00 60.72           C  
ATOM     95  N   VAL A  13      -9.984  17.781  -4.703  1.00 59.91           N  
ATOM     96  CA  VAL A  13      -9.148  16.938  -3.854  1.00 59.91           C  
ATOM     97  C   VAL A  13      -8.320  15.992  -4.719  1.00 59.91           C  
ATOM     98  CB  VAL A  13     -10.008  16.125  -2.855  1.00 59.91           C  
ATOM     99  O   VAL A  13      -7.109  15.852  -4.508  1.00 59.91           O  
ATOM    100  CG1 VAL A  13      -9.148  15.094  -2.125  1.00 59.91           C  
ATOM    101  CG2 VAL A  13     -10.695  17.062  -1.859  1.00 59.91           C  
ATOM    102  N   GLY A  14      -8.992  15.414  -5.668  1.00 57.00           N  
ATOM    103  CA  GLY A  14      -8.305  14.500  -6.562  1.00 57.00           C  
ATOM    104  C   GLY A  14      -7.203  15.164  -7.363  1.00 57.00           C  
ATOM    105  O   GLY A  14      -6.082  14.656  -7.426  1.00 57.00           O  
ATOM    106  N   LEU A  15      -7.543  16.297  -7.840  1.00 55.66           N  
ATOM    107  CA  LEU A  15      -6.590  16.984  -8.695  1.00 55.66           C  
ATOM    108  C   LEU A  15      -5.434  17.547  -7.875  1.00 55.66           C  
ATOM    109  CB  LEU A  15      -7.281  18.109  -9.469  1.00 55.66           C  
ATOM    110  O   LEU A  15      -4.281  17.516  -8.312  1.00 55.66           O  
ATOM    111  CG  LEU A  15      -8.086  17.703 -10.695  1.00 55.66           C  
ATOM    112  CD1 LEU A  15      -9.039  18.812 -11.109  1.00 55.66           C  
ATOM    113  CD2 LEU A  15      -7.160  17.328 -11.852  1.00 55.66           C  
ATOM    114  N   SER A  16      -5.785  18.031  -6.770  1.00 61.09           N  
ATOM    115  CA  SER A  16      -4.723  18.562  -5.922  1.00 61.09           C  
ATOM    116  C   SER A  16      -3.756  17.469  -5.496  1.00 61.09           C  
ATOM    117  CB  SER A  16      -5.312  19.250  -4.688  1.00 61.09           C  
ATOM    118  O   SER A  16      -2.545  17.688  -5.438  1.00 61.09           O  
ATOM    119  OG  SER A  16      -6.156  18.359  -3.977  1.00 61.09           O  
ATOM    120  N   ARG A  17      -4.289  16.359  -5.297  1.00 56.06           N  
ATOM    121  CA  ARG A  17      -3.436  15.227  -4.926  1.00 56.06           C  
ATOM    122  C   ARG A  17      -2.521  14.828  -6.082  1.00 56.06           C  
ATOM    123  CB  ARG A  17      -4.281  14.031  -4.488  1.00 56.06           C  
ATOM    124  O   ARG A  17      -1.328  14.594  -5.883  1.00 56.06           O  
ATOM    125  CG  ARG A  17      -3.512  12.992  -3.686  1.00 56.06           C  
ATOM    126  CD  ARG A  17      -4.258  12.594  -2.422  1.00 56.06           C  
ATOM    127  NE  ARG A  17      -3.586  11.508  -1.720  1.00 56.06           N  
ATOM    128  NH1 ARG A  17      -5.098  11.414   0.024  1.00 56.06           N  
ATOM    129  NH2 ARG A  17      -3.311   9.984  -0.022  1.00 56.06           N  
ATOM    130  CZ  ARG A  17      -4.000  10.969  -0.574  1.00 56.06           C  
ATOM    131  N   ILE A  18      -3.113  14.719  -7.203  1.00 53.19           N  
ATOM    132  CA  ILE A  18      -2.350  14.375  -8.398  1.00 53.19           C  
ATOM    133  C   ILE A  18      -1.249  15.414  -8.617  1.00 53.19           C  
ATOM    134  CB  ILE A  18      -3.258  14.281  -9.641  1.00 53.19           C  
ATOM    135  O   ILE A  18      -0.109  15.062  -8.930  1.00 53.19           O  
ATOM    136  CG1 ILE A  18      -4.277  13.148  -9.477  1.00 53.19           C  
ATOM    137  CG2 ILE A  18      -2.420  14.086 -10.906  1.00 53.19           C  
ATOM    138  CD1 ILE A  18      -5.340  13.102 -10.562  1.00 53.19           C  
ATOM    139  N   LEU A  19      -1.702  16.656  -8.352  1.00 58.28           N  
ATOM    140  CA  LEU A  19      -0.751  17.734  -8.602  1.00 58.28           C  
ATOM    141  C   LEU A  19       0.383  17.703  -7.578  1.00 58.28           C  
ATOM    142  CB  LEU A  19      -1.456  19.094  -8.547  1.00 58.28           C  
ATOM    143  O   LEU A  19       1.514  18.094  -7.891  1.00 58.28           O  
ATOM    144  CG  LEU A  19      -1.880  19.688  -9.898  1.00 58.28           C  
ATOM    145  CD1 LEU A  19      -3.121  20.562  -9.727  1.00 58.28           C  
ATOM    146  CD2 LEU A  19      -0.738  20.500 -10.508  1.00 58.28           C  
ATOM    147  N   LEU A  20       0.048  17.219  -6.461  1.00 59.19           N  
ATOM    148  CA  LEU A  20       1.058  17.156  -5.410  1.00 59.19           C  
ATOM    149  C   LEU A  20       2.117  16.094  -5.734  1.00 59.19           C  
ATOM    150  CB  LEU A  20       0.407  16.828  -4.062  1.00 59.19           C  
ATOM    151  O   LEU A  20       3.238  16.172  -5.227  1.00 59.19           O  
ATOM    152  CG  LEU A  20       0.044  18.031  -3.186  1.00 59.19           C  
ATOM    153  CD1 LEU A  20      -1.084  17.672  -2.227  1.00 59.19           C  
ATOM    154  CD2 LEU A  20       1.266  18.531  -2.418  1.00 59.19           C  
ATOM    155  N   ASP A  21       1.730  15.211  -6.598  1.00 51.06           N  
ATOM    156  CA  ASP A  21       2.652  14.148  -6.992  1.00 51.06           C  
ATOM    157  C   ASP A  21       3.523  14.594  -8.164  1.00 51.06           C  
ATOM    158  CB  ASP A  21       1.881  12.883  -7.359  1.00 51.06           C  
ATOM    159  O   ASP A  21       4.348  13.820  -8.656  1.00 51.06           O  
ATOM    160  CG  ASP A  21       1.316  12.164  -6.145  1.00 51.06           C  
ATOM    161  OD1 ASP A  21       1.827  12.367  -5.023  1.00 51.06           O  
ATOM    162  OD2 ASP A  21       0.354  11.383  -6.316  1.00 51.06           O  
ATOM    163  N   THR A  22       3.309  15.859  -8.711  1.00 55.09           N  
ATOM    164  CA  THR A  22       4.109  16.406  -9.805  1.00 55.09           C  
ATOM    165  C   THR A  22       5.242  17.266  -9.266  1.00 55.09           C  
ATOM    166  CB  THR A  22       3.244  17.219 -10.781  1.00 55.09           C  
ATOM    167  O   THR A  22       5.309  17.531  -8.062  1.00 55.09           O  
ATOM    168  CG2 THR A  22       2.205  16.344 -11.469  1.00 55.09           C  
ATOM    169  OG1 THR A  22       2.574  18.266 -10.055  1.00 55.09           O  
ATOM    170  N   GLU A  23       6.293  17.562 -10.094  1.00 59.19           N  
ATOM    171  CA  GLU A  23       7.371  18.469  -9.695  1.00 59.19           C  
ATOM    172  C   GLU A  23       6.844  19.875  -9.445  1.00 59.19           C  
ATOM    173  CB  GLU A  23       8.469  18.500 -10.766  1.00 59.19           C  
ATOM    174  O   GLU A  23       6.324  20.516 -10.359  1.00 59.19           O  
ATOM    175  CG  GLU A  23       9.469  17.359 -10.648  1.00 59.19           C  
ATOM    176  CD  GLU A  23      10.625  17.484 -11.625  1.00 59.19           C  
ATOM    177  OE1 GLU A  23      11.555  16.641 -11.570  1.00 59.19           O  
ATOM    178  OE2 GLU A  23      10.602  18.422 -12.453  1.00 59.19           O  
ATOM    179  N   LEU A  24       6.641  20.234  -8.258  1.00 59.78           N  
ATOM    180  CA  LEU A  24       6.121  21.531  -7.867  1.00 59.78           C  
ATOM    181  C   LEU A  24       7.215  22.375  -7.223  1.00 59.78           C  
ATOM    182  CB  LEU A  24       4.945  21.375  -6.902  1.00 59.78           C  
ATOM    183  O   LEU A  24       8.172  21.844  -6.656  1.00 59.78           O  
ATOM    184  CG  LEU A  24       3.707  20.672  -7.449  1.00 59.78           C  
ATOM    185  CD1 LEU A  24       2.896  20.062  -6.312  1.00 59.78           C  
ATOM    186  CD2 LEU A  24       2.854  21.641  -8.258  1.00 59.78           C  
ATOM    187  N   THR A  25       7.273  23.703  -7.613  1.00 64.19           N  
ATOM    188  CA  THR A  25       8.102  24.594  -6.809  1.00 64.19           C  
ATOM    189  C   THR A  25       7.656  24.578  -5.352  1.00 64.19           C  
ATOM    190  CB  THR A  25       8.062  26.047  -7.348  1.00 64.19           C  
ATOM    191  O   THR A  25       6.551  24.141  -5.039  1.00 64.19           O  
ATOM    192  CG2 THR A  25       8.508  26.094  -8.805  1.00 64.19           C  
ATOM    193  OG1 THR A  25       6.723  26.547  -7.246  1.00 64.19           O  
ATOM    194  N   ALA A  26       8.602  24.938  -4.508  1.00 61.94           N  
ATOM    195  CA  ALA A  26       8.273  24.984  -3.084  1.00 61.94           C  
ATOM    196  C   ALA A  26       7.000  25.797  -2.846  1.00 61.94           C  
ATOM    197  CB  ALA A  26       9.438  25.594  -2.295  1.00 61.94           C  
ATOM    198  O   ALA A  26       6.176  25.422  -2.000  1.00 61.94           O  
ATOM    199  N   GLU A  27       6.941  26.844  -3.664  1.00 63.66           N  
ATOM    200  CA  GLU A  27       5.766  27.688  -3.531  1.00 63.66           C  
ATOM    201  C   GLU A  27       4.516  27.000  -4.066  1.00 63.66           C  
ATOM    202  CB  GLU A  27       5.984  29.016  -4.258  1.00 63.66           C  
ATOM    203  O   GLU A  27       3.457  27.047  -3.441  1.00 63.66           O  
ATOM    204  CG  GLU A  27       5.512  30.234  -3.473  1.00 63.66           C  
ATOM    205  CD  GLU A  27       5.785  31.562  -4.184  1.00 63.66           C  
ATOM    206  OE1 GLU A  27       5.445  32.625  -3.627  1.00 63.66           O  
ATOM    207  OE2 GLU A  27       6.344  31.516  -5.301  1.00 63.66           O  
ATOM    208  N   GLN A  28       4.668  26.328  -5.195  1.00 64.19           N  
ATOM    209  CA  GLN A  28       3.543  25.609  -5.785  1.00 64.19           C  
ATOM    210  C   GLN A  28       3.105  24.453  -4.895  1.00 64.19           C  
ATOM    211  CB  GLN A  28       3.908  25.094  -7.176  1.00 64.19           C  
ATOM    212  O   GLN A  28       1.908  24.203  -4.727  1.00 64.19           O  
ATOM    213  CG  GLN A  28       3.971  26.172  -8.242  1.00 64.19           C  
ATOM    214  CD  GLN A  28       4.551  25.688  -9.555  1.00 64.19           C  
ATOM    215  NE2 GLN A  28       4.141  26.312 -10.648  1.00 64.19           N  
ATOM    216  OE1 GLN A  28       5.359  24.750  -9.578  1.00 64.19           O  
ATOM    217  N   GLU A  29       4.070  23.750  -4.352  1.00 62.44           N  
ATOM    218  CA  GLU A  29       3.758  22.656  -3.438  1.00 62.44           C  
ATOM    219  C   GLU A  29       2.969  23.141  -2.229  1.00 62.44           C  
ATOM    220  CB  GLU A  29       5.043  21.953  -2.977  1.00 62.44           C  
ATOM    221  O   GLU A  29       1.998  22.516  -1.812  1.00 62.44           O  
ATOM    222  CG  GLU A  29       4.805  20.609  -2.316  1.00 62.44           C  
ATOM    223  CD  GLU A  29       6.082  19.938  -1.824  1.00 62.44           C  
ATOM    224  OE1 GLU A  29       6.000  18.922  -1.104  1.00 62.44           O  
ATOM    225  OE2 GLU A  29       7.176  20.453  -2.162  1.00 62.44           O  
ATOM    226  N   LYS A  30       3.457  24.219  -1.739  1.00 64.81           N  
ATOM    227  CA  LYS A  30       2.766  24.844  -0.612  1.00 64.81           C  
ATOM    228  C   LYS A  30       1.324  25.188  -0.973  1.00 64.81           C  
ATOM    229  CB  LYS A  30       3.506  26.094  -0.154  1.00 64.81           C  
ATOM    230  O   LYS A  30       0.405  24.922  -0.192  1.00 64.81           O  
ATOM    231  CG  LYS A  30       3.123  26.562   1.242  1.00 64.81           C  
ATOM    232  CD  LYS A  30       3.922  27.797   1.657  1.00 64.81           C  
ATOM    233  CE  LYS A  30       3.488  28.312   3.023  1.00 64.81           C  
ATOM    234  NZ  LYS A  30       4.270  29.516   3.434  1.00 64.81           N  
ATOM    235  N   TYR A  31       1.218  25.719  -2.264  1.00 65.94           N  
ATOM    236  CA  TYR A  31      -0.124  26.094  -2.695  1.00 65.94           C  
ATOM    237  C   TYR A  31      -0.994  24.859  -2.904  1.00 65.94           C  
ATOM    238  CB  TYR A  31      -0.064  26.906  -3.988  1.00 65.94           C  
ATOM    239  O   TYR A  31      -2.148  24.812  -2.473  1.00 65.94           O  
ATOM    240  CG  TYR A  31       0.537  28.281  -3.809  1.00 65.94           C  
ATOM    241  CD1 TYR A  31       0.294  29.016  -2.654  1.00 65.94           C  
ATOM    242  CD2 TYR A  31       1.348  28.844  -4.789  1.00 65.94           C  
ATOM    243  CE1 TYR A  31       0.845  30.281  -2.484  1.00 65.94           C  
ATOM    244  CE2 TYR A  31       1.903  30.109  -4.633  1.00 65.94           C  
ATOM    245  OH  TYR A  31       2.193  32.062  -3.314  1.00 65.94           O  
ATOM    246  CZ  TYR A  31       1.646  30.812  -3.477  1.00 65.94           C  
ATOM    247  N   LEU A  32      -0.381  23.875  -3.496  1.00 63.22           N  
ATOM    248  CA  LEU A  32      -1.147  22.672  -3.797  1.00 63.22           C  
ATOM    249  C   LEU A  32      -1.525  21.938  -2.518  1.00 63.22           C  
ATOM    250  CB  LEU A  32      -0.351  21.750  -4.719  1.00 63.22           C  
ATOM    251  O   LEU A  32      -2.633  21.406  -2.404  1.00 63.22           O  
ATOM    252  CG  LEU A  32      -1.000  21.406  -6.059  1.00 63.22           C  
ATOM    253  CD1 LEU A  32      -0.107  21.859  -7.211  1.00 63.22           C  
ATOM    254  CD2 LEU A  32      -1.283  19.906  -6.148  1.00 63.22           C  
ATOM    255  N   LYS A  33      -0.628  21.891  -1.646  1.00 63.97           N  
ATOM    256  CA  LYS A  33      -0.940  21.312  -0.344  1.00 63.97           C  
ATOM    257  C   LYS A  33      -2.076  22.078   0.337  1.00 63.97           C  
ATOM    258  CB  LYS A  33       0.298  21.312   0.554  1.00 63.97           C  
ATOM    259  O   LYS A  33      -2.977  21.469   0.919  1.00 63.97           O  
ATOM    260  CG  LYS A  33       1.127  20.047   0.460  1.00 63.97           C  
ATOM    261  CD  LYS A  33       2.328  20.094   1.396  1.00 63.97           C  
ATOM    262  CE  LYS A  33       3.193  18.844   1.257  1.00 63.97           C  
ATOM    263  NZ  LYS A  33       4.434  18.938   2.086  1.00 63.97           N  
ATOM    264  N   THR A  34      -1.989  23.359   0.150  1.00 63.84           N  
ATOM    265  CA  THR A  34      -3.027  24.203   0.736  1.00 63.84           C  
ATOM    266  C   THR A  34      -4.371  23.953   0.058  1.00 63.84           C  
ATOM    267  CB  THR A  34      -2.666  25.688   0.629  1.00 63.84           C  
ATOM    268  O   THR A  34      -5.402  23.844   0.728  1.00 63.84           O  
ATOM    269  CG2 THR A  34      -3.646  26.547   1.417  1.00 63.84           C  
ATOM    270  OG1 THR A  34      -1.345  25.891   1.147  1.00 63.84           O  
ATOM    271  N   ILE A  35      -4.281  23.812  -1.295  1.00 64.56           N  
ATOM    272  CA  ILE A  35      -5.504  23.562  -2.047  1.00 64.56           C  
ATOM    273  C   ILE A  35      -6.078  22.203  -1.651  1.00 64.56           C  
ATOM    274  CB  ILE A  35      -5.250  23.609  -3.570  1.00 64.56           C  
ATOM    275  O   ILE A  35      -7.281  22.062  -1.416  1.00 64.56           O  
ATOM    276  CG1 ILE A  35      -4.984  25.047  -4.020  1.00 64.56           C  
ATOM    277  CG2 ILE A  35      -6.434  23.000  -4.336  1.00 64.56           C  
ATOM    278  CD1 ILE A  35      -4.512  25.172  -5.461  1.00 64.56           C  
ATOM    279  N   HIS A  36      -5.184  21.344  -1.567  1.00 61.56           N  
ATOM    280  CA  HIS A  36      -5.625  19.984  -1.223  1.00 61.56           C  
ATOM    281  C   HIS A  36      -6.262  19.953   0.161  1.00 61.56           C  
ATOM    282  CB  HIS A  36      -4.449  19.016  -1.281  1.00 61.56           C  
ATOM    283  O   HIS A  36      -7.375  19.453   0.323  1.00 61.56           O  
ATOM    284  CG  HIS A  36      -4.824  17.594  -0.967  1.00 61.56           C  
ATOM    285  CD2 HIS A  36      -4.590  16.844   0.128  1.00 61.56           C  
ATOM    286  ND1 HIS A  36      -5.531  16.812  -1.845  1.00 61.56           N  
ATOM    287  CE1 HIS A  36      -5.719  15.617  -1.301  1.00 61.56           C  
ATOM    288  NE2 HIS A  36      -5.156  15.609  -0.104  1.00 61.56           N  
ATOM    289  N   VAL A  37      -5.566  20.500   1.079  1.00 59.94           N  
ATOM    290  CA  VAL A  37      -6.074  20.531   2.447  1.00 59.94           C  
ATOM    291  C   VAL A  37      -7.391  21.297   2.494  1.00 59.94           C  
ATOM    292  CB  VAL A  37      -5.051  21.156   3.420  1.00 59.94           C  
ATOM    293  O   VAL A  37      -8.328  20.891   3.178  1.00 59.94           O  
ATOM    294  CG1 VAL A  37      -5.684  21.391   4.789  1.00 59.94           C  
ATOM    295  CG2 VAL A  37      -3.816  20.266   3.543  1.00 59.94           C  
ATOM    296  N   SER A  38      -7.406  22.375   1.687  1.00 63.00           N  
ATOM    297  CA  SER A  38      -8.617  23.188   1.661  1.00 63.00           C  
ATOM    298  C   SER A  38      -9.789  22.438   1.050  1.00 63.00           C  
ATOM    299  CB  SER A  38      -8.375  24.484   0.878  1.00 63.00           C  
ATOM    300  O   SER A  38     -10.914  22.516   1.542  1.00 63.00           O  
ATOM    301  OG  SER A  38      -7.398  25.281   1.519  1.00 63.00           O  
ATOM    302  N   ALA A  39      -9.391  21.750  -0.008  1.00 63.31           N  
ATOM    303  CA  ALA A  39     -10.445  21.000  -0.682  1.00 63.31           C  
ATOM    304  C   ALA A  39     -10.984  19.891   0.213  1.00 63.31           C  
ATOM    305  CB  ALA A  39      -9.930  20.422  -1.995  1.00 63.31           C  
ATOM    306  O   ALA A  39     -12.195  19.672   0.287  1.00 63.31           O  
ATOM    307  N   VAL A  40     -10.141  19.281   0.836  1.00 59.94           N  
ATOM    308  CA  VAL A  40     -10.547  18.250   1.773  1.00 59.94           C  
ATOM    309  C   VAL A  40     -11.398  18.844   2.889  1.00 59.94           C  
ATOM    310  CB  VAL A  40      -9.328  17.516   2.371  1.00 59.94           C  
ATOM    311  O   VAL A  40     -12.438  18.312   3.254  1.00 59.94           O  
ATOM    312  CG1 VAL A  40      -9.750  16.578   3.510  1.00 59.94           C  
ATOM    313  CG2 VAL A  40      -8.594  16.719   1.286  1.00 59.94           C  
ATOM    314  N   THR A  41     -10.930  20.031   3.334  1.00 59.66           N  
ATOM    315  CA  THR A  41     -11.648  20.734   4.395  1.00 59.66           C  
ATOM    316  C   THR A  41     -13.047  21.125   3.932  1.00 59.66           C  
ATOM    317  CB  THR A  41     -10.883  21.984   4.852  1.00 59.66           C  
ATOM    318  O   THR A  41     -14.023  20.938   4.664  1.00 59.66           O  
ATOM    319  CG2 THR A  41     -11.516  22.578   6.105  1.00 59.66           C  
ATOM    320  OG1 THR A  41      -9.523  21.641   5.137  1.00 59.66           O  
ATOM    321  N   LEU A  42     -13.055  21.734   2.699  1.00 63.59           N  
ATOM    322  CA  LEU A  42     -14.344  22.141   2.152  1.00 63.59           C  
ATOM    323  C   LEU A  42     -15.273  20.938   2.000  1.00 63.59           C  
ATOM    324  CB  LEU A  42     -14.164  22.828   0.800  1.00 63.59           C  
ATOM    325  O   LEU A  42     -16.469  21.031   2.293  1.00 63.59           O  
ATOM    326  CG  LEU A  42     -15.336  23.688   0.311  1.00 63.59           C  
ATOM    327  CD1 LEU A  42     -15.289  25.062   0.960  1.00 63.59           C  
ATOM    328  CD2 LEU A  42     -15.312  23.812  -1.209  1.00 63.59           C  
ATOM    329  N   GLY A  43     -14.734  19.906   1.496  1.00 63.19           N  
ATOM    330  CA  GLY A  43     -15.531  18.703   1.404  1.00 63.19           C  
ATOM    331  C   GLY A  43     -16.094  18.250   2.738  1.00 63.19           C  
ATOM    332  O   GLY A  43     -17.266  17.875   2.828  1.00 63.19           O  
ATOM    333  N   ASN A  44     -15.336  18.391   3.701  1.00 59.62           N  
ATOM    334  CA  ASN A  44     -15.773  18.016   5.043  1.00 59.62           C  
ATOM    335  C   ASN A  44     -16.891  18.938   5.539  1.00 59.62           C  
ATOM    336  CB  ASN A  44     -14.594  18.047   6.020  1.00 59.62           C  
ATOM    337  O   ASN A  44     -17.875  18.469   6.113  1.00 59.62           O  
ATOM    338  CG  ASN A  44     -13.633  16.891   5.801  1.00 59.62           C  
ATOM    339  ND2 ASN A  44     -12.422  17.031   6.328  1.00 59.62           N  
ATOM    340  OD1 ASN A  44     -13.977  15.898   5.164  1.00 59.62           O  
ATOM    341  N   ILE A  45     -16.656  20.281   5.375  1.00 61.69           N  
ATOM    342  CA  ILE A  45     -17.656  21.234   5.816  1.00 61.69           C  
ATOM    343  C   ILE A  45     -18.984  20.938   5.129  1.00 61.69           C  
ATOM    344  CB  ILE A  45     -17.219  22.688   5.523  1.00 61.69           C  
ATOM    345  O   ILE A  45     -20.047  20.969   5.770  1.00 61.69           O  
ATOM    346  CG1 ILE A  45     -15.977  23.047   6.363  1.00 61.69           C  
ATOM    347  CG2 ILE A  45     -18.359  23.672   5.793  1.00 61.69           C  
ATOM    348  CD1 ILE A  45     -15.367  24.406   6.020  1.00 61.69           C  
ATOM    349  N   PHE A  46     -18.797  20.672   3.885  1.00 64.12           N  
ATOM    350  CA  PHE A  46     -20.016  20.391   3.137  1.00 64.12           C  
ATOM    351  C   PHE A  46     -20.672  19.109   3.643  1.00 64.12           C  
ATOM    352  CB  PHE A  46     -19.719  20.266   1.640  1.00 64.12           C  
ATOM    353  O   PHE A  46     -21.906  19.047   3.783  1.00 64.12           O  
ATOM    354  CG  PHE A  46     -20.844  20.703   0.753  1.00 64.12           C  
ATOM    355  CD1 PHE A  46     -21.797  19.781   0.308  1.00 64.12           C  
ATOM    356  CD2 PHE A  46     -20.969  22.031   0.366  1.00 64.12           C  
ATOM    357  CE1 PHE A  46     -22.844  20.188  -0.513  1.00 64.12           C  
ATOM    358  CE2 PHE A  46     -22.031  22.438  -0.453  1.00 64.12           C  
ATOM    359  CZ  PHE A  46     -22.953  21.516  -0.893  1.00 64.12           C  
ATOM    360  N   ASN A  47     -19.859  18.109   3.885  1.00 61.12           N  
ATOM    361  CA  ASN A  47     -20.422  16.891   4.457  1.00 61.12           C  
ATOM    362  C   ASN A  47     -21.094  17.172   5.809  1.00 61.12           C  
ATOM    363  CB  ASN A  47     -19.344  15.828   4.602  1.00 61.12           C  
ATOM    364  O   ASN A  47     -22.141  16.609   6.109  1.00 61.12           O  
ATOM    365  CG  ASN A  47     -19.156  15.008   3.334  1.00 61.12           C  
ATOM    366  ND2 ASN A  47     -18.031  14.328   3.225  1.00 61.12           N  
ATOM    367  OD1 ASN A  47     -20.031  14.992   2.463  1.00 61.12           O  
ATOM    368  N   ASP A  48     -20.484  18.109   6.508  1.00 62.47           N  
ATOM    369  CA  ASP A  48     -21.062  18.484   7.801  1.00 62.47           C  
ATOM    370  C   ASP A  48     -22.453  19.094   7.633  1.00 62.47           C  
ATOM    371  CB  ASP A  48     -20.141  19.453   8.531  1.00 62.47           C  
ATOM    372  O   ASP A  48     -23.359  18.797   8.406  1.00 62.47           O  
ATOM    373  CG  ASP A  48     -18.859  18.797   9.039  1.00 62.47           C  
ATOM    374  OD1 ASP A  48     -18.766  17.562   9.000  1.00 62.47           O  
ATOM    375  OD2 ASP A  48     -17.953  19.531   9.477  1.00 62.47           O  
ATOM    376  N   ILE A  49     -22.500  20.031   6.641  1.00 63.56           N  
ATOM    377  CA  ILE A  49     -23.766  20.719   6.418  1.00 63.56           C  
ATOM    378  C   ILE A  49     -24.828  19.719   6.000  1.00 63.56           C  
ATOM    379  CB  ILE A  49     -23.625  21.828   5.348  1.00 63.56           C  
ATOM    380  O   ILE A  49     -25.969  19.781   6.473  1.00 63.56           O  
ATOM    381  CG1 ILE A  49     -22.781  22.984   5.887  1.00 63.56           C  
ATOM    382  CG2 ILE A  49     -25.000  22.312   4.895  1.00 63.56           C  
ATOM    383  CD1 ILE A  49     -22.453  24.047   4.844  1.00 63.56           C  
ATOM    384  N   ILE A  50     -24.422  18.797   5.102  1.00 64.19           N  
ATOM    385  CA  ILE A  50     -25.375  17.797   4.645  1.00 64.19           C  
ATOM    386  C   ILE A  50     -25.750  16.875   5.805  1.00 64.19           C  
ATOM    387  CB  ILE A  50     -24.812  16.969   3.467  1.00 64.19           C  
ATOM    388  O   ILE A  50     -26.922  16.516   5.969  1.00 64.19           O  
ATOM    389  CG1 ILE A  50     -24.641  17.859   2.232  1.00 64.19           C  
ATOM    390  CG2 ILE A  50     -25.719  15.781   3.154  1.00 64.19           C  
ATOM    391  CD1 ILE A  50     -25.016  17.188   0.922  1.00 64.19           C  
ATOM    392  N   ASP A  51     -24.750  16.469   6.559  1.00 62.19           N  
ATOM    393  CA  ASP A  51     -25.016  15.602   7.695  1.00 62.19           C  
ATOM    394  C   ASP A  51     -25.906  16.297   8.727  1.00 62.19           C  
ATOM    395  CB  ASP A  51     -23.703  15.156   8.344  1.00 62.19           C  
ATOM    396  O   ASP A  51     -26.750  15.656   9.344  1.00 62.19           O  
ATOM    397  CG  ASP A  51     -23.031  14.016   7.602  1.00 62.19           C  
ATOM    398  OD1 ASP A  51     -23.688  13.352   6.770  1.00 62.19           O  
ATOM    399  OD2 ASP A  51     -21.828  13.773   7.852  1.00 62.19           O  
ATOM    400  N   MET A  52     -25.703  17.609   8.852  1.00 62.03           N  
ATOM    401  CA  MET A  52     -26.562  18.375   9.742  1.00 62.03           C  
ATOM    402  C   MET A  52     -28.016  18.281   9.289  1.00 62.03           C  
ATOM    403  CB  MET A  52     -26.125  19.844   9.789  1.00 62.03           C  
ATOM    404  O   MET A  52     -28.922  18.109  10.117  1.00 62.03           O  
ATOM    405  CG  MET A  52     -26.391  20.516  11.125  1.00 62.03           C  
ATOM    406  SD  MET A  52     -25.312  21.984  11.391  1.00 62.03           S  
ATOM    407  CE  MET A  52     -26.531  23.141  12.070  1.00 62.03           C  
ATOM    408  N   ASP A  53     -28.078  18.484   7.980  1.00 61.12           N  
ATOM    409  CA  ASP A  53     -29.438  18.391   7.461  1.00 61.12           C  
ATOM    410  C   ASP A  53     -30.016  17.000   7.711  1.00 61.12           C  
ATOM    411  CB  ASP A  53     -29.469  18.703   5.965  1.00 61.12           C  
ATOM    412  O   ASP A  53     -31.172  16.859   8.141  1.00 61.12           O  
ATOM    413  CG  ASP A  53     -30.781  19.312   5.516  1.00 61.12           C  
ATOM    414  OD1 ASP A  53     -31.562  19.781   6.371  1.00 61.12           O  
ATOM    415  OD2 ASP A  53     -31.047  19.328   4.293  1.00 61.12           O  
ATOM    416  N   LYS A  54     -29.156  15.977   7.488  1.00 63.00           N  
ATOM    417  CA  LYS A  54     -29.625  14.609   7.711  1.00 63.00           C  
ATOM    418  C   LYS A  54     -29.844  14.336   9.195  1.00 63.00           C  
ATOM    419  CB  LYS A  54     -28.641  13.602   7.129  1.00 63.00           C  
ATOM    420  O   LYS A  54     -30.750  13.602   9.578  1.00 63.00           O  
ATOM    421  CG  LYS A  54     -28.719  13.461   5.613  1.00 63.00           C  
ATOM    422  CD  LYS A  54     -27.766  12.391   5.102  1.00 63.00           C  
ATOM    423  CE  LYS A  54     -27.828  12.258   3.588  1.00 63.00           C  
ATOM    424  NZ  LYS A  54     -26.812  11.289   3.068  1.00 63.00           N  
ATOM    425  N   MET A  55     -29.016  14.781  10.055  1.00 58.94           N  
ATOM    426  CA  MET A  55     -29.109  14.594  11.500  1.00 58.94           C  
ATOM    427  C   MET A  55     -30.375  15.242  12.047  1.00 58.94           C  
ATOM    428  CB  MET A  55     -27.891  15.164  12.203  1.00 58.94           C  
ATOM    429  O   MET A  55     -31.047  14.680  12.922  1.00 58.94           O  
ATOM    430  CG  MET A  55     -26.719  14.203  12.273  1.00 58.94           C  
ATOM    431  SD  MET A  55     -25.359  14.828  13.344  1.00 58.94           S  
ATOM    432  CE  MET A  55     -24.672  13.258  13.945  1.00 58.94           C  
ATOM    433  N   GLU A  56     -30.656  16.453  11.594  1.00 60.03           N  
ATOM    434  CA  GLU A  56     -31.906  17.078  12.031  1.00 60.03           C  
ATOM    435  C   GLU A  56     -33.094  16.219  11.648  1.00 60.03           C  
ATOM    436  CB  GLU A  56     -32.062  18.469  11.430  1.00 60.03           C  
ATOM    437  O   GLU A  56     -34.094  16.141  12.398  1.00 60.03           O  
ATOM    438  CG  GLU A  56     -31.375  19.562  12.242  1.00 60.03           C  
ATOM    439  CD  GLU A  56     -31.594  20.953  11.672  1.00 60.03           C  
ATOM    440  OE1 GLU A  56     -31.188  21.953  12.328  1.00 60.03           O  
ATOM    441  OE2 GLU A  56     -32.156  21.062  10.570  1.00 60.03           O  
ATOM    442  N   ARG A  57     -32.938  15.539  10.547  1.00 58.69           N  
ATOM    443  CA  ARG A  57     -34.062  14.672  10.148  1.00 58.69           C  
ATOM    444  C   ARG A  57     -33.906  13.281  10.758  1.00 58.69           C  
ATOM    445  CB  ARG A  57     -34.156  14.570   8.625  1.00 58.69           C  
ATOM    446  O   ARG A  57     -34.656  12.367  10.430  1.00 58.69           O  
ATOM    447  CG  ARG A  57     -34.625  15.844   7.949  1.00 58.69           C  
ATOM    448  CD  ARG A  57     -34.781  15.656   6.449  1.00 58.69           C  
ATOM    449  NE  ARG A  57     -34.750  16.922   5.738  1.00 58.69           N  
ATOM    450  NH1 ARG A  57     -35.812  16.141   3.840  1.00 58.69           N  
ATOM    451  NH2 ARG A  57     -35.125  18.328   3.959  1.00 58.69           N  
ATOM    452  CZ  ARG A  57     -35.219  17.125   4.516  1.00 58.69           C  
ATOM    453  N   ARG A  58     -33.031  13.062  11.805  1.00 56.22           N  
ATOM    454  CA  ARG A  58     -32.781  11.820  12.531  1.00 56.22           C  
ATOM    455  C   ARG A  58     -32.406  10.695  11.570  1.00 56.22           C  
ATOM    456  CB  ARG A  58     -34.000  11.422  13.352  1.00 56.22           C  
ATOM    457  O   ARG A  58     -32.719   9.531  11.812  1.00 56.22           O  
ATOM    458  CG  ARG A  58     -34.094  12.109  14.703  1.00 56.22           C  
ATOM    459  CD  ARG A  58     -35.250  11.586  15.531  1.00 56.22           C  
ATOM    460  NE  ARG A  58     -35.312  12.250  16.828  1.00 56.22           N  
ATOM    461  NH1 ARG A  58     -37.000  10.906  17.641  1.00 56.22           N  
ATOM    462  NH2 ARG A  58     -36.156  12.594  18.938  1.00 56.22           N  
ATOM    463  CZ  ARG A  58     -36.156  11.914  17.797  1.00 56.22           C  
ATOM    464  N   LYS A  59     -31.766  11.062  10.391  1.00 57.84           N  
ATOM    465  CA  LYS A  59     -31.547  10.023   9.375  1.00 57.84           C  
ATOM    466  C   LYS A  59     -30.062   9.734   9.195  1.00 57.84           C  
ATOM    467  CB  LYS A  59     -32.156  10.445   8.047  1.00 57.84           C  
ATOM    468  O   LYS A  59     -29.641   9.211   8.164  1.00 57.84           O  
ATOM    469  CG  LYS A  59     -33.656  10.117   7.922  1.00 57.84           C  
ATOM    470  CD  LYS A  59     -34.188  10.414   6.523  1.00 57.84           C  
ATOM    471  CE  LYS A  59     -35.656  10.109   6.402  1.00 57.84           C  
ATOM    472  NZ  LYS A  59     -36.219  10.508   5.074  1.00 57.84           N  
ATOM    473  N   VAL A  60     -29.219  10.094  10.078  1.00 57.81           N  
ATOM    474  CA  VAL A  60     -27.812   9.812   9.812  1.00 57.81           C  
ATOM    475  C   VAL A  60     -27.531   8.336  10.055  1.00 57.81           C  
ATOM    476  CB  VAL A  60     -26.891  10.688  10.695  1.00 57.81           C  
ATOM    477  O   VAL A  60     -27.750   7.824  11.156  1.00 57.81           O  
ATOM    478  CG1 VAL A  60     -25.422  10.320  10.461  1.00 57.81           C  
ATOM    479  CG2 VAL A  60     -27.125  12.172  10.406  1.00 57.81           C  
ATOM    480  N   GLN A  61     -27.281   7.625   9.008  1.00 69.62           N  
ATOM    481  CA  GLN A  61     -26.922   6.211   9.102  1.00 69.62           C  
ATOM    482  C   GLN A  61     -25.406   6.027   9.094  1.00 69.62           C  
ATOM    483  CB  GLN A  61     -27.562   5.418   7.957  1.00 69.62           C  
ATOM    484  O   GLN A  61     -24.719   6.547   8.211  1.00 69.62           O  
ATOM    485  CG  GLN A  61     -28.953   4.887   8.273  1.00 69.62           C  
ATOM    486  CD  GLN A  61     -29.547   4.102   7.121  1.00 69.62           C  
ATOM    487  NE2 GLN A  61     -30.734   3.531   7.348  1.00 69.62           N  
ATOM    488  OE1 GLN A  61     -28.969   4.012   6.039  1.00 69.62           O  
ATOM    489  N   LEU A  62     -24.859   5.578  10.234  1.00 74.25           N  
ATOM    490  CA  LEU A  62     -23.438   5.281  10.359  1.00 74.25           C  
ATOM    491  C   LEU A  62     -23.078   4.035   9.562  1.00 74.25           C  
ATOM    492  CB  LEU A  62     -23.062   5.094  11.836  1.00 74.25           C  
ATOM    493  O   LEU A  62     -23.859   3.088   9.484  1.00 74.25           O  
ATOM    494  CG  LEU A  62     -23.125   6.340  12.719  1.00 74.25           C  
ATOM    495  CD1 LEU A  62     -23.219   5.945  14.188  1.00 74.25           C  
ATOM    496  CD2 LEU A  62     -21.922   7.238  12.469  1.00 74.25           C  
ATOM    497  N   ASP A  63     -22.031   4.129   8.828  1.00 75.25           N  
ATOM    498  CA  ASP A  63     -21.484   2.988   8.102  1.00 75.25           C  
ATOM    499  C   ASP A  63     -20.312   2.357   8.875  1.00 75.25           C  
ATOM    500  CB  ASP A  63     -21.016   3.408   6.707  1.00 75.25           C  
ATOM    501  O   ASP A  63     -19.156   2.607   8.562  1.00 75.25           O  
ATOM    502  CG  ASP A  63     -20.672   2.229   5.812  1.00 75.25           C  
ATOM    503  OD1 ASP A  63     -21.109   1.095   6.109  1.00 75.25           O  
ATOM    504  OD2 ASP A  63     -19.969   2.434   4.805  1.00 75.25           O  
ATOM    505  N   ASN A  64     -20.625   1.559   9.844  1.00 80.50           N  
ATOM    506  CA  ASN A  64     -19.625   0.912  10.688  1.00 80.50           C  
ATOM    507  C   ASN A  64     -18.953  -0.258   9.977  1.00 80.50           C  
ATOM    508  CB  ASN A  64     -20.250   0.440  12.000  1.00 80.50           C  
ATOM    509  O   ASN A  64     -19.609  -1.249   9.648  1.00 80.50           O  
ATOM    510  CG  ASN A  64     -20.641   1.590  12.914  1.00 80.50           C  
ATOM    511  ND2 ASN A  64     -21.562   1.337  13.828  1.00 80.50           N  
ATOM    512  OD1 ASN A  64     -20.109   2.695  12.789  1.00 80.50           O  
ATOM    513  N   GLN A  65     -17.750   0.000   9.688  1.00 79.88           N  
ATOM    514  CA  GLN A  65     -16.938  -1.028   9.039  1.00 79.88           C  
ATOM    515  C   GLN A  65     -15.594  -1.194   9.742  1.00 79.88           C  
ATOM    516  CB  GLN A  65     -16.719  -0.693   7.566  1.00 79.88           C  
ATOM    517  O   GLN A  65     -15.172  -0.315  10.500  1.00 79.88           O  
ATOM    518  CG  GLN A  65     -18.016  -0.515   6.781  1.00 79.88           C  
ATOM    519  CD  GLN A  65     -18.703  -1.833   6.465  1.00 79.88           C  
ATOM    520  NE2 GLN A  65     -19.984  -1.771   6.125  1.00 79.88           N  
ATOM    521  OE1 GLN A  65     -18.078  -2.898   6.527  1.00 79.88           O  
ATOM    522  N   PRO A  66     -15.000  -2.355   9.508  1.00 80.50           N  
ATOM    523  CA  PRO A  66     -13.648  -2.488  10.055  1.00 80.50           C  
ATOM    524  C   PRO A  66     -12.672  -1.468   9.477  1.00 80.50           C  
ATOM    525  CB  PRO A  66     -13.242  -3.912   9.656  1.00 80.50           C  
ATOM    526  O   PRO A  66     -12.625  -1.274   8.258  1.00 80.50           O  
ATOM    527  CG  PRO A  66     -14.531  -4.598   9.336  1.00 80.50           C  
ATOM    528  CD  PRO A  66     -15.539  -3.555   8.938  1.00 80.50           C  
ATOM    529  N   VAL A  67     -12.047  -0.743  10.375  1.00 79.00           N  
ATOM    530  CA  VAL A  67     -11.078   0.287  10.000  1.00 79.00           C  
ATOM    531  C   VAL A  67      -9.703  -0.070  10.555  1.00 79.00           C  
ATOM    532  CB  VAL A  67     -11.516   1.681  10.508  1.00 79.00           C  
ATOM    533  O   VAL A  67      -9.570  -0.438  11.719  1.00 79.00           O  
ATOM    534  CG1 VAL A  67     -10.445   2.725  10.195  1.00 79.00           C  
ATOM    535  CG2 VAL A  67     -12.852   2.082   9.883  1.00 79.00           C  
ATOM    536  N   ASP A  68      -8.656  -0.141   9.617  1.00 70.50           N  
ATOM    537  CA  ASP A  68      -7.281  -0.248  10.094  1.00 70.50           C  
ATOM    538  C   ASP A  68      -6.891   0.976  10.914  1.00 70.50           C  
ATOM    539  CB  ASP A  68      -6.316  -0.421   8.914  1.00 70.50           C  
ATOM    540  O   ASP A  68      -6.582   2.033  10.359  1.00 70.50           O  
ATOM    541  CG  ASP A  68      -4.887  -0.685   9.359  1.00 70.50           C  
ATOM    542  OD1 ASP A  68      -4.543  -0.394  10.523  1.00 70.50           O  
ATOM    543  OD2 ASP A  68      -4.094  -1.186   8.531  1.00 70.50           O  
ATOM    544  N   PHE A  69      -7.004   0.811  12.180  1.00 81.06           N  
ATOM    545  CA  PHE A  69      -6.863   1.938  13.094  1.00 81.06           C  
ATOM    546  C   PHE A  69      -5.430   2.457  13.094  1.00 81.06           C  
ATOM    547  CB  PHE A  69      -7.273   1.535  14.516  1.00 81.06           C  
ATOM    548  O   PHE A  69      -5.195   3.650  13.297  1.00 81.06           O  
ATOM    549  CG  PHE A  69      -7.461   2.703  15.445  1.00 81.06           C  
ATOM    550  CD1 PHE A  69      -6.762   2.773  16.641  1.00 81.06           C  
ATOM    551  CD2 PHE A  69      -8.336   3.729  15.117  1.00 81.06           C  
ATOM    552  CE1 PHE A  69      -6.934   3.852  17.500  1.00 81.06           C  
ATOM    553  CE2 PHE A  69      -8.516   4.812  15.977  1.00 81.06           C  
ATOM    554  CZ  PHE A  69      -7.812   4.871  17.172  1.00 81.06           C  
ATOM    555  N   THR A  70      -4.582   1.640  12.812  1.00 67.69           N  
ATOM    556  CA  THR A  70      -3.189   2.062  12.742  1.00 67.69           C  
ATOM    557  C   THR A  70      -2.963   2.990  11.555  1.00 67.69           C  
ATOM    558  CB  THR A  70      -2.242   0.853  12.641  1.00 67.69           C  
ATOM    559  O   THR A  70      -2.354   4.051  11.695  1.00 67.69           O  
ATOM    560  CG2 THR A  70      -0.795   1.265  12.891  1.00 67.69           C  
ATOM    561  OG1 THR A  70      -2.623  -0.126  13.617  1.00 67.69           O  
ATOM    562  N   SER A  71      -3.406   2.531  10.375  1.00 64.88           N  
ATOM    563  CA  SER A  71      -3.316   3.383   9.195  1.00 64.88           C  
ATOM    564  C   SER A  71      -4.102   4.676   9.383  1.00 64.88           C  
ATOM    565  CB  SER A  71      -3.830   2.641   7.957  1.00 64.88           C  
ATOM    566  O   SER A  71      -3.674   5.738   8.930  1.00 64.88           O  
ATOM    567  OG  SER A  71      -2.957   1.581   7.605  1.00 64.88           O  
ATOM    568  N   PHE A  72      -5.160   4.574  10.070  1.00 77.25           N  
ATOM    569  CA  PHE A  72      -5.996   5.738  10.344  1.00 77.25           C  
ATOM    570  C   PHE A  72      -5.234   6.777  11.156  1.00 77.25           C  
ATOM    571  CB  PHE A  72      -7.273   5.324  11.086  1.00 77.25           C  
ATOM    572  O   PHE A  72      -5.246   7.965  10.828  1.00 77.25           O  
ATOM    573  CG  PHE A  72      -8.180   6.480  11.430  1.00 77.25           C  
ATOM    574  CD1 PHE A  72      -8.023   7.164  12.633  1.00 77.25           C  
ATOM    575  CD2 PHE A  72      -9.180   6.879  10.555  1.00 77.25           C  
ATOM    576  CE1 PHE A  72      -8.859   8.234  12.953  1.00 77.25           C  
ATOM    577  CE2 PHE A  72     -10.016   7.945  10.867  1.00 77.25           C  
ATOM    578  CZ  PHE A  72      -9.852   8.617  12.070  1.00 77.25           C  
ATOM    579  N   LEU A  73      -4.555   6.320  12.133  1.00 79.44           N  
ATOM    580  CA  LEU A  73      -3.811   7.230  12.992  1.00 79.44           C  
ATOM    581  C   LEU A  73      -2.625   7.840  12.250  1.00 79.44           C  
ATOM    582  CB  LEU A  73      -3.322   6.500  14.250  1.00 79.44           C  
ATOM    583  O   LEU A  73      -2.318   9.023  12.430  1.00 79.44           O  
ATOM    584  CG  LEU A  73      -4.375   6.223  15.328  1.00 79.44           C  
ATOM    585  CD1 LEU A  73      -3.746   5.480  16.500  1.00 79.44           C  
ATOM    586  CD2 LEU A  73      -5.020   7.523  15.789  1.00 79.44           C  
ATOM    587  N   ALA A  74      -2.066   7.020  11.469  1.00 67.69           N  
ATOM    588  CA  ALA A  74      -0.940   7.520  10.688  1.00 67.69           C  
ATOM    589  C   ALA A  74      -1.377   8.648   9.750  1.00 67.69           C  
ATOM    590  CB  ALA A  74      -0.305   6.387   9.883  1.00 67.69           C  
ATOM    591  O   ALA A  74      -0.702   9.672   9.648  1.00 67.69           O  
ATOM    592  N   ASP A  75      -2.418   8.414   9.070  1.00 68.31           N  
ATOM    593  CA  ASP A  75      -2.965   9.438   8.180  1.00 68.31           C  
ATOM    594  C   ASP A  75      -3.312  10.711   8.961  1.00 68.31           C  
ATOM    595  CB  ASP A  75      -4.203   8.914   7.453  1.00 68.31           C  
ATOM    596  O   ASP A  75      -3.074  11.820   8.484  1.00 68.31           O  
ATOM    597  CG  ASP A  75      -3.865   7.953   6.328  1.00 68.31           C  
ATOM    598  OD1 ASP A  75      -2.678   7.852   5.949  1.00 68.31           O  
ATOM    599  OD2 ASP A  75      -4.797   7.297   5.812  1.00 68.31           O  
ATOM    600  N   LEU A  76      -3.830  10.484  10.094  1.00 76.25           N  
ATOM    601  CA  LEU A  76      -4.211  11.617  10.930  1.00 76.25           C  
ATOM    602  C   LEU A  76      -2.984  12.438  11.320  1.00 76.25           C  
ATOM    603  CB  LEU A  76      -4.938  11.133  12.195  1.00 76.25           C  
ATOM    604  O   LEU A  76      -3.016  13.672  11.273  1.00 76.25           O  
ATOM    605  CG  LEU A  76      -5.590  12.219  13.055  1.00 76.25           C  
ATOM    606  CD1 LEU A  76      -6.816  12.789  12.352  1.00 76.25           C  
ATOM    607  CD2 LEU A  76      -5.965  11.656  14.422  1.00 76.25           C  
ATOM    608  N   GLU A  77      -2.035  11.789  11.711  1.00 72.31           N  
ATOM    609  CA  GLU A  77      -0.815  12.469  12.141  1.00 72.31           C  
ATOM    610  C   GLU A  77      -0.187  13.250  10.992  1.00 72.31           C  
ATOM    611  CB  GLU A  77       0.190  11.453  12.695  1.00 72.31           C  
ATOM    612  O   GLU A  77       0.173  14.422  11.156  1.00 72.31           O  
ATOM    613  CG  GLU A  77       1.417  12.094  13.328  1.00 72.31           C  
ATOM    614  CD  GLU A  77       2.355  11.086  13.969  1.00 72.31           C  
ATOM    615  OE1 GLU A  77       3.270  11.500  14.719  1.00 72.31           O  
ATOM    616  OE2 GLU A  77       2.174   9.867  13.727  1.00 72.31           O  
ATOM    617  N   ASN A  78      -0.090  12.641   9.859  1.00 63.28           N  
ATOM    618  CA  ASN A  78       0.538  13.273   8.711  1.00 63.28           C  
ATOM    619  C   ASN A  78      -0.206  14.539   8.289  1.00 63.28           C  
ATOM    620  CB  ASN A  78       0.619  12.297   7.535  1.00 63.28           C  
ATOM    621  O   ASN A  78       0.409  15.586   8.086  1.00 63.28           O  
ATOM    622  CG  ASN A  78       1.788  11.336   7.656  1.00 63.28           C  
ATOM    623  ND2 ASN A  78       1.710  10.211   6.949  1.00 63.28           N  
ATOM    624  OD1 ASN A  78       2.752  11.602   8.375  1.00 63.28           O  
ATOM    625  N   LEU A  79      -1.386  14.406   8.195  1.00 64.56           N  
ATOM    626  CA  LEU A  79      -2.174  15.539   7.734  1.00 64.56           C  
ATOM    627  C   LEU A  79      -2.207  16.641   8.789  1.00 64.56           C  
ATOM    628  CB  LEU A  79      -3.600  15.102   7.391  1.00 64.56           C  
ATOM    629  O   LEU A  79      -2.121  17.828   8.461  1.00 64.56           O  
ATOM    630  CG  LEU A  79      -3.807  14.500   6.004  1.00 64.56           C  
ATOM    631  CD1 LEU A  79      -5.012  13.562   6.008  1.00 64.56           C  
ATOM    632  CD2 LEU A  79      -3.980  15.594   4.961  1.00 64.56           C  
ATOM    633  N   SER A  80      -2.289  16.266  10.039  1.00 75.81           N  
ATOM    634  CA  SER A  80      -2.330  17.234  11.125  1.00 75.81           C  
ATOM    635  C   SER A  80      -0.987  17.938  11.281  1.00 75.81           C  
ATOM    636  CB  SER A  80      -2.725  16.562  12.438  1.00 75.81           C  
ATOM    637  O   SER A  80      -0.938  19.156  11.531  1.00 75.81           O  
ATOM    638  OG  SER A  80      -3.955  15.875  12.305  1.00 75.81           O  
ATOM    639  N   ALA A  81       0.007  17.141  11.109  1.00 70.62           N  
ATOM    640  CA  ALA A  81       1.343  17.719  11.203  1.00 70.62           C  
ATOM    641  C   ALA A  81       1.562  18.781  10.125  1.00 70.62           C  
ATOM    642  CB  ALA A  81       2.408  16.641  11.109  1.00 70.62           C  
ATOM    643  O   ALA A  81       2.137  19.844  10.391  1.00 70.62           O  
ATOM    644  N   LEU A  82       1.097  18.484   8.961  1.00 66.50           N  
ATOM    645  CA  LEU A  82       1.224  19.438   7.855  1.00 66.50           C  
ATOM    646  C   LEU A  82       0.484  20.734   8.164  1.00 66.50           C  
ATOM    647  CB  LEU A  82       0.686  18.812   6.559  1.00 66.50           C  
ATOM    648  O   LEU A  82       0.999  21.812   7.906  1.00 66.50           O  
ATOM    649  CG  LEU A  82       1.249  19.391   5.258  1.00 66.50           C  
ATOM    650  CD1 LEU A  82       2.418  18.547   4.770  1.00 66.50           C  
ATOM    651  CD2 LEU A  82       0.159  19.469   4.191  1.00 66.50           C  
ATOM    652  N   GLN A  83      -0.606  20.609   8.734  1.00 72.12           N  
ATOM    653  CA  GLN A  83      -1.393  21.797   9.078  1.00 72.12           C  
ATOM    654  C   GLN A  83      -0.709  22.609  10.180  1.00 72.12           C  
ATOM    655  CB  GLN A  83      -2.799  21.391   9.523  1.00 72.12           C  
ATOM    656  O   GLN A  83      -0.684  23.844  10.117  1.00 72.12           O  
ATOM    657  CG  GLN A  83      -3.869  21.625   8.469  1.00 72.12           C  
ATOM    658  CD  GLN A  83      -5.273  21.422   9.000  1.00 72.12           C  
ATOM    659  NE2 GLN A  83      -6.273  21.750   8.180  1.00 72.12           N  
ATOM    660  OE1 GLN A  83      -5.465  20.953  10.133  1.00 72.12           O  
ATOM    661  N   ALA A  84      -0.192  21.969  11.180  1.00 80.12           N  
ATOM    662  CA  ALA A  84       0.475  22.641  12.297  1.00 80.12           C  
ATOM    663  C   ALA A  84       1.766  23.312  11.836  1.00 80.12           C  
ATOM    664  CB  ALA A  84       0.767  21.641  13.422  1.00 80.12           C  
ATOM    665  O   ALA A  84       2.078  24.422  12.266  1.00 80.12           O  
ATOM    666  N   GLN A  85       2.420  22.641  10.953  1.00 73.19           N  
ATOM    667  CA  GLN A  85       3.682  23.172  10.445  1.00 73.19           C  
ATOM    668  C   GLN A  85       3.467  24.484   9.695  1.00 73.19           C  
ATOM    669  CB  GLN A  85       4.371  22.156   9.539  1.00 73.19           C  
ATOM    670  O   GLN A  85       4.285  25.406   9.789  1.00 73.19           O  
ATOM    671  CG  GLN A  85       5.879  22.359   9.422  1.00 73.19           C  
ATOM    672  CD  GLN A  85       6.543  21.312   8.555  1.00 73.19           C  
ATOM    673  NE2 GLN A  85       7.855  21.422   8.383  1.00 73.19           N  
ATOM    674  OE1 GLN A  85       5.883  20.406   8.031  1.00 73.19           O  
ATOM    675  N   GLN A  86       2.416  24.547   9.016  1.00 68.94           N  
ATOM    676  CA  GLN A  86       2.115  25.750   8.258  1.00 68.94           C  
ATOM    677  C   GLN A  86       1.967  26.953   9.188  1.00 68.94           C  
ATOM    678  CB  GLN A  86       0.841  25.578   7.434  1.00 68.94           C  
ATOM    679  O   GLN A  86       2.281  28.094   8.805  1.00 68.94           O  
ATOM    680  CG  GLN A  86       1.047  24.766   6.160  1.00 68.94           C  
ATOM    681  CD  GLN A  86      -0.217  24.641   5.328  1.00 68.94           C  
ATOM    682  NE2 GLN A  86      -0.100  24.031   4.152  1.00 68.94           N  
ATOM    683  OE1 GLN A  86      -1.290  25.094   5.738  1.00 68.94           O  
ATOM    684  N   LYS A  87       1.595  26.781  10.383  1.00 79.06           N  
ATOM    685  CA  LYS A  87       1.419  27.844  11.359  1.00 79.06           C  
ATOM    686  C   LYS A  87       2.602  27.906  12.320  1.00 79.06           C  
ATOM    687  CB  LYS A  87       0.117  27.656  12.133  1.00 79.06           C  
ATOM    688  O   LYS A  87       2.562  28.641  13.305  1.00 79.06           O  
ATOM    689  CG  LYS A  87      -1.031  28.516  11.648  1.00 79.06           C  
ATOM    690  CD  LYS A  87      -2.043  28.797  12.750  1.00 79.06           C  
ATOM    691  CE  LYS A  87      -3.129  29.750  12.297  1.00 79.06           C  
ATOM    692  NZ  LYS A  87      -4.141  30.000  13.367  1.00 79.06           N  
ATOM    693  N   GLY A  88       3.617  27.000  12.023  1.00 81.00           N  
ATOM    694  CA  GLY A  88       4.781  26.969  12.891  1.00 81.00           C  
ATOM    695  C   GLY A  88       4.516  26.297  14.227  1.00 81.00           C  
ATOM    696  O   GLY A  88       5.148  26.641  15.227  1.00 81.00           O  
ATOM    697  N   LEU A  89       3.529  25.594  14.352  1.00 85.69           N  
ATOM    698  CA  LEU A  89       3.186  24.891  15.586  1.00 85.69           C  
ATOM    699  C   LEU A  89       3.775  23.484  15.602  1.00 85.69           C  
ATOM    700  CB  LEU A  89       1.665  24.812  15.758  1.00 85.69           C  
ATOM    701  O   LEU A  89       4.051  22.906  14.539  1.00 85.69           O  
ATOM    702  CG  LEU A  89       0.934  26.156  15.875  1.00 85.69           C  
ATOM    703  CD1 LEU A  89      -0.568  25.953  15.703  1.00 85.69           C  
ATOM    704  CD2 LEU A  89       1.238  26.812  17.219  1.00 85.69           C  
ATOM    705  N   ARG A  90       4.078  23.000  16.812  1.00 84.94           N  
ATOM    706  CA  ARG A  90       4.484  21.609  16.984  1.00 84.94           C  
ATOM    707  C   ARG A  90       3.271  20.703  17.141  1.00 84.94           C  
ATOM    708  CB  ARG A  90       5.414  21.469  18.188  1.00 84.94           C  
ATOM    709  O   ARG A  90       2.326  21.031  17.859  1.00 84.94           O  
ATOM    710  CG  ARG A  90       6.664  20.641  17.906  1.00 84.94           C  
ATOM    711  CD  ARG A  90       7.535  20.500  19.156  1.00 84.94           C  
ATOM    712  NE  ARG A  90       8.742  19.734  18.875  1.00 84.94           N  
ATOM    713  NH1 ARG A  90       9.555  19.844  21.031  1.00 84.94           N  
ATOM    714  NH2 ARG A  90      10.727  18.719  19.422  1.00 84.94           N  
ATOM    715  CZ  ARG A  90       9.672  19.422  19.781  1.00 84.94           C  
ATOM    716  N   PHE A  91       3.244  19.625  16.375  1.00 86.00           N  
ATOM    717  CA  PHE A  91       2.182  18.641  16.484  1.00 86.00           C  
ATOM    718  C   PHE A  91       2.729  17.328  17.031  1.00 86.00           C  
ATOM    719  CB  PHE A  91       1.507  18.422  15.133  1.00 86.00           C  
ATOM    720  O   PHE A  91       3.723  16.797  16.516  1.00 86.00           O  
ATOM    721  CG  PHE A  91       0.385  17.422  15.172  1.00 86.00           C  
ATOM    722  CD1 PHE A  91       0.596  16.094  14.773  1.00 86.00           C  
ATOM    723  CD2 PHE A  91      -0.881  17.781  15.602  1.00 86.00           C  
ATOM    724  CE1 PHE A  91      -0.440  15.172  14.812  1.00 86.00           C  
ATOM    725  CE2 PHE A  91      -1.922  16.859  15.641  1.00 86.00           C  
ATOM    726  CZ  PHE A  91      -1.699  15.555  15.242  1.00 86.00           C  
ATOM    727  N   ASN A  92       2.012  16.828  18.109  1.00 85.25           N  
ATOM    728  CA  ASN A  92       2.408  15.562  18.734  1.00 85.25           C  
ATOM    729  C   ASN A  92       1.232  14.594  18.828  1.00 85.25           C  
ATOM    730  CB  ASN A  92       3.014  15.805  20.109  1.00 85.25           C  
ATOM    731  O   ASN A  92       0.156  14.961  19.297  1.00 85.25           O  
ATOM    732  CG  ASN A  92       4.391  16.438  20.047  1.00 85.25           C  
ATOM    733  ND2 ASN A  92       4.855  16.969  21.172  1.00 85.25           N  
ATOM    734  OD1 ASN A  92       5.027  16.453  18.984  1.00 85.25           O  
ATOM    735  N   LEU A  93       1.334  13.375  18.281  1.00 83.19           N  
ATOM    736  CA  LEU A  93       0.377  12.297  18.484  1.00 83.19           C  
ATOM    737  C   LEU A  93       0.908  11.281  19.500  1.00 83.19           C  
ATOM    738  CB  LEU A  93       0.068  11.594  17.172  1.00 83.19           C  
ATOM    739  O   LEU A  93       1.950  10.664  19.281  1.00 83.19           O  
ATOM    740  CG  LEU A  93      -1.039  10.539  17.203  1.00 83.19           C  
ATOM    741  CD1 LEU A  93      -2.396  11.195  17.422  1.00 83.19           C  
ATOM    742  CD2 LEU A  93      -1.036   9.719  15.914  1.00 83.19           C  
ATOM    743  N   GLU A  94       0.190  11.172  20.688  1.00 83.12           N  
ATOM    744  CA  GLU A  94       0.620  10.320  21.781  1.00 83.12           C  
ATOM    745  C   GLU A  94      -0.375   9.195  22.031  1.00 83.12           C  
ATOM    746  CB  GLU A  94       0.802  11.148  23.062  1.00 83.12           C  
ATOM    747  O   GLU A  94      -1.345   9.367  22.781  1.00 83.12           O  
ATOM    748  CG  GLU A  94       1.907  12.195  22.969  1.00 83.12           C  
ATOM    749  CD  GLU A  94       2.064  13.023  24.234  1.00 83.12           C  
ATOM    750  OE1 GLU A  94       2.945  13.914  24.266  1.00 83.12           O  
ATOM    751  OE2 GLU A  94       1.304  12.773  25.188  1.00 83.12           O  
ATOM    752  N   PRO A  95      -0.166   8.102  21.406  1.00 78.19           N  
ATOM    753  CA  PRO A  95      -1.047   6.965  21.688  1.00 78.19           C  
ATOM    754  C   PRO A  95      -0.706   6.258  23.000  1.00 78.19           C  
ATOM    755  CB  PRO A  95      -0.813   6.043  20.484  1.00 78.19           C  
ATOM    756  O   PRO A  95       0.469   6.148  23.359  1.00 78.19           O  
ATOM    757  CG  PRO A  95       0.548   6.402  19.984  1.00 78.19           C  
ATOM    758  CD  PRO A  95       0.852   7.812  20.406  1.00 78.19           C  
ATOM    759  N   THR A  96      -1.714   5.969  23.812  1.00 78.12           N  
ATOM    760  CA  THR A  96      -1.542   5.105  24.984  1.00 78.12           C  
ATOM    761  C   THR A  96      -1.810   3.648  24.609  1.00 78.12           C  
ATOM    762  CB  THR A  96      -2.471   5.531  26.125  1.00 78.12           C  
ATOM    763  O   THR A  96      -2.941   3.281  24.297  1.00 78.12           O  
ATOM    764  CG2 THR A  96      -2.094   4.828  27.422  1.00 78.12           C  
ATOM    765  OG1 THR A  96      -2.371   6.949  26.312  1.00 78.12           O  
ATOM    766  N   LEU A  97      -0.818   2.863  24.562  1.00 67.44           N  
ATOM    767  CA  LEU A  97      -0.932   1.452  24.219  1.00 67.44           C  
ATOM    768  C   LEU A  97      -1.506   0.643  25.375  1.00 67.44           C  
ATOM    769  CB  LEU A  97       0.433   0.890  23.812  1.00 67.44           C  
ATOM    770  O   LEU A  97      -1.357   1.024  26.531  1.00 67.44           O  
ATOM    771  CG  LEU A  97       1.069   1.489  22.547  1.00 67.44           C  
ATOM    772  CD1 LEU A  97       2.559   1.163  22.500  1.00 67.44           C  
ATOM    773  CD2 LEU A  97       0.365   0.980  21.297  1.00 67.44           C  
ATOM    774  N   PRO A  98      -2.273  -0.527  25.078  1.00 69.69           N  
ATOM    775  CA  PRO A  98      -2.424  -1.111  23.734  1.00 69.69           C  
ATOM    776  C   PRO A  98      -3.562  -0.479  22.938  1.00 69.69           C  
ATOM    777  CB  PRO A  98      -2.715  -2.586  24.031  1.00 69.69           C  
ATOM    778  O   PRO A  98      -4.547  -0.021  23.531  1.00 69.69           O  
ATOM    779  CG  PRO A  98      -3.332  -2.592  25.391  1.00 69.69           C  
ATOM    780  CD  PRO A  98      -2.844  -1.386  26.141  1.00 69.69           C  
ATOM    781  N   LEU A  99      -3.328  -0.288  21.594  1.00 74.44           N  
ATOM    782  CA  LEU A  99      -4.367   0.129  20.656  1.00 74.44           C  
ATOM    783  C   LEU A  99      -4.730  -1.007  19.703  1.00 74.44           C  
ATOM    784  CB  LEU A  99      -3.908   1.353  19.859  1.00 74.44           C  
ATOM    785  O   LEU A  99      -3.865  -1.796  19.312  1.00 74.44           O  
ATOM    786  CG  LEU A  99      -3.826   2.672  20.625  1.00 74.44           C  
ATOM    787  CD1 LEU A  99      -3.031   3.701  19.828  1.00 74.44           C  
ATOM    788  CD2 LEU A  99      -5.223   3.197  20.938  1.00 74.44           C  
ATOM    789  N   PRO A 100      -6.051  -1.126  19.500  1.00 75.06           N  
ATOM    790  CA  PRO A 100      -6.430  -2.156  18.531  1.00 75.06           C  
ATOM    791  C   PRO A 100      -5.934  -1.848  17.109  1.00 75.06           C  
ATOM    792  CB  PRO A 100      -7.957  -2.150  18.578  1.00 75.06           C  
ATOM    793  O   PRO A 100      -5.816  -0.678  16.734  1.00 75.06           O  
ATOM    794  CG  PRO A 100      -8.312  -0.825  19.172  1.00 75.06           C  
ATOM    795  CD  PRO A 100      -7.125  -0.304  19.922  1.00 75.06           C  
ATOM    796  N   HIS A 101      -5.602  -2.910  16.422  1.00 69.81           N  
ATOM    797  CA  HIS A 101      -5.176  -2.746  15.039  1.00 69.81           C  
ATOM    798  C   HIS A 101      -6.352  -2.393  14.133  1.00 69.81           C  
ATOM    799  CB  HIS A 101      -4.488  -4.016  14.531  1.00 69.81           C  
ATOM    800  O   HIS A 101      -6.223  -1.563  13.234  1.00 69.81           O  
ATOM    801  CG  HIS A 101      -3.605  -3.793  13.352  1.00 69.81           C  
ATOM    802  CD2 HIS A 101      -2.271  -3.961  13.188  1.00 69.81           C  
ATOM    803  ND1 HIS A 101      -4.082  -3.334  12.141  1.00 69.81           N  
ATOM    804  CE1 HIS A 101      -3.078  -3.232  11.289  1.00 69.81           C  
ATOM    805  NE2 HIS A 101      -1.969  -3.605  11.898  1.00 69.81           N  
ATOM    806  N   GLN A 102      -7.430  -3.123  14.414  1.00 77.56           N  
ATOM    807  CA  GLN A 102      -8.656  -2.885  13.664  1.00 77.56           C  
ATOM    808  C   GLN A 102      -9.828  -2.596  14.602  1.00 77.56           C  
ATOM    809  CB  GLN A 102      -8.984  -4.086  12.773  1.00 77.56           C  
ATOM    810  O   GLN A 102      -9.961  -3.232  15.648  1.00 77.56           O  
ATOM    811  CG  GLN A 102      -8.180  -4.129  11.484  1.00 77.56           C  
ATOM    812  CD  GLN A 102      -8.641  -5.223  10.539  1.00 77.56           C  
ATOM    813  NE2 GLN A 102      -8.141  -5.191   9.305  1.00 77.56           N  
ATOM    814  OE1 GLN A 102      -9.438  -6.086  10.914  1.00 77.56           O  
ATOM    815  N   VAL A 103     -10.578  -1.568  14.180  1.00 86.38           N  
ATOM    816  CA  VAL A 103     -11.781  -1.236  14.938  1.00 86.38           C  
ATOM    817  C   VAL A 103     -12.977  -1.116  13.992  1.00 86.38           C  
ATOM    818  CB  VAL A 103     -11.602   0.073  15.742  1.00 86.38           C  
ATOM    819  O   VAL A 103     -12.805  -0.862  12.797  1.00 86.38           O  
ATOM    820  CG1 VAL A 103     -10.539  -0.099  16.828  1.00 86.38           C  
ATOM    821  CG2 VAL A 103     -11.234   1.224  14.805  1.00 86.38           C  
ATOM    822  N   ILE A 104     -14.094  -1.529  14.578  1.00 89.44           N  
ATOM    823  CA  ILE A 104     -15.320  -1.370  13.805  1.00 89.44           C  
ATOM    824  C   ILE A 104     -15.930   0.007  14.070  1.00 89.44           C  
ATOM    825  CB  ILE A 104     -16.344  -2.479  14.133  1.00 89.44           C  
ATOM    826  O   ILE A 104     -16.406   0.274  15.172  1.00 89.44           O  
ATOM    827  CG1 ILE A 104     -15.750  -3.861  13.852  1.00 89.44           C  
ATOM    828  CG2 ILE A 104     -17.641  -2.268  13.344  1.00 89.44           C  
ATOM    829  CD1 ILE A 104     -16.688  -5.020  14.172  1.00 89.44           C  
ATOM    830  N   THR A 105     -15.820   0.939  13.062  1.00 87.56           N  
ATOM    831  CA  THR A 105     -16.391   2.281  13.172  1.00 87.56           C  
ATOM    832  C   THR A 105     -16.531   2.918  11.797  1.00 87.56           C  
ATOM    833  CB  THR A 105     -15.516   3.182  14.070  1.00 87.56           C  
ATOM    834  O   THR A 105     -16.141   2.324  10.789  1.00 87.56           O  
ATOM    835  CG2 THR A 105     -14.203   3.541  13.383  1.00 87.56           C  
ATOM    836  OG1 THR A 105     -16.234   4.387  14.367  1.00 87.56           O  
ATOM    837  N   ASP A 106     -17.281   4.000  11.812  1.00 84.75           N  
ATOM    838  CA  ASP A 106     -17.328   4.812  10.602  1.00 84.75           C  
ATOM    839  C   ASP A 106     -16.094   5.703  10.492  1.00 84.75           C  
ATOM    840  CB  ASP A 106     -18.594   5.672  10.578  1.00 84.75           C  
ATOM    841  O   ASP A 106     -16.047   6.785  11.086  1.00 84.75           O  
ATOM    842  CG  ASP A 106     -18.844   6.316   9.227  1.00 84.75           C  
ATOM    843  OD1 ASP A 106     -17.875   6.602   8.500  1.00 84.75           O  
ATOM    844  OD2 ASP A 106     -20.031   6.547   8.891  1.00 84.75           O  
ATOM    845  N   GLY A 107     -15.141   5.105   9.719  1.00 82.44           N  
ATOM    846  CA  GLY A 107     -13.859   5.781   9.586  1.00 82.44           C  
ATOM    847  C   GLY A 107     -13.977   7.180   9.016  1.00 82.44           C  
ATOM    848  O   GLY A 107     -13.234   8.086   9.406  1.00 82.44           O  
ATOM    849  N   THR A 108     -14.852   7.336   8.172  1.00 76.50           N  
ATOM    850  CA  THR A 108     -15.039   8.633   7.535  1.00 76.50           C  
ATOM    851  C   THR A 108     -15.539   9.664   8.539  1.00 76.50           C  
ATOM    852  CB  THR A 108     -16.031   8.539   6.355  1.00 76.50           C  
ATOM    853  O   THR A 108     -15.023  10.781   8.602  1.00 76.50           O  
ATOM    854  CG2 THR A 108     -16.156   9.875   5.629  1.00 76.50           C  
ATOM    855  OG1 THR A 108     -15.570   7.543   5.434  1.00 76.50           O  
ATOM    856  N   ARG A 109     -16.469   9.258   9.305  1.00 81.94           N  
ATOM    857  CA  ARG A 109     -17.031  10.180  10.281  1.00 81.94           C  
ATOM    858  C   ARG A 109     -16.047  10.469  11.406  1.00 81.94           C  
ATOM    859  CB  ARG A 109     -18.344   9.617  10.867  1.00 81.94           C  
ATOM    860  O   ARG A 109     -15.938  11.602  11.875  1.00 81.94           O  
ATOM    861  CG  ARG A 109     -19.438   9.406   9.836  1.00 81.94           C  
ATOM    862  CD  ARG A 109     -19.859  10.719   9.195  1.00 81.94           C  
ATOM    863  NE  ARG A 109     -20.953  10.523   8.250  1.00 81.94           N  
ATOM    864  NH1 ARG A 109     -20.734  12.586   7.238  1.00 81.94           N  
ATOM    865  NH2 ARG A 109     -22.359  11.133   6.539  1.00 81.94           N  
ATOM    866  CZ  ARG A 109     -21.344  11.414   7.344  1.00 81.94           C  
ATOM    867  N   LEU A 110     -15.414   9.391  11.758  1.00 87.69           N  
ATOM    868  CA  LEU A 110     -14.398   9.586  12.789  1.00 87.69           C  
ATOM    869  C   LEU A 110     -13.336  10.586  12.336  1.00 87.69           C  
ATOM    870  CB  LEU A 110     -13.742   8.250  13.148  1.00 87.69           C  
ATOM    871  O   LEU A 110     -12.969  11.492  13.086  1.00 87.69           O  
ATOM    872  CG  LEU A 110     -12.664   8.297  14.234  1.00 87.69           C  
ATOM    873  CD1 LEU A 110     -13.227   8.891  15.523  1.00 87.69           C  
ATOM    874  CD2 LEU A 110     -12.094   6.906  14.484  1.00 87.69           C  
ATOM    875  N   ARG A 111     -12.922  10.406  11.164  1.00 82.88           N  
ATOM    876  CA  ARG A 111     -11.945  11.336  10.602  1.00 82.88           C  
ATOM    877  C   ARG A 111     -12.492  12.758  10.578  1.00 82.88           C  
ATOM    878  CB  ARG A 111     -11.547  10.906   9.188  1.00 82.88           C  
ATOM    879  O   ARG A 111     -11.773  13.711  10.867  1.00 82.88           O  
ATOM    880  CG  ARG A 111     -10.211  11.461   8.727  1.00 82.88           C  
ATOM    881  CD  ARG A 111      -9.859  11.000   7.320  1.00 82.88           C  
ATOM    882  NE  ARG A 111      -9.758   9.539   7.242  1.00 82.88           N  
ATOM    883  NH1 ARG A 111      -7.449   9.508   7.109  1.00 82.88           N  
ATOM    884  NH2 ARG A 111      -8.633   7.543   7.078  1.00 82.88           N  
ATOM    885  CZ  ARG A 111      -8.617   8.867   7.145  1.00 82.88           C  
ATOM    886  N   GLN A 112     -13.664  12.891  10.250  1.00 78.94           N  
ATOM    887  CA  GLN A 112     -14.312  14.195  10.195  1.00 78.94           C  
ATOM    888  C   GLN A 112     -14.297  14.875  11.562  1.00 78.94           C  
ATOM    889  CB  GLN A 112     -15.750  14.062   9.695  1.00 78.94           C  
ATOM    890  O   GLN A 112     -13.961  16.062  11.672  1.00 78.94           O  
ATOM    891  CG  GLN A 112     -16.469  15.398   9.523  1.00 78.94           C  
ATOM    892  CD  GLN A 112     -17.891  15.242   9.016  1.00 78.94           C  
ATOM    893  NE2 GLN A 112     -18.609  16.344   8.938  1.00 78.94           N  
ATOM    894  OE1 GLN A 112     -18.328  14.133   8.695  1.00 78.94           O  
ATOM    895  N   ILE A 113     -14.648  14.164  12.555  1.00 88.31           N  
ATOM    896  CA  ILE A 113     -14.688  14.711  13.906  1.00 88.31           C  
ATOM    897  C   ILE A 113     -13.281  15.141  14.320  1.00 88.31           C  
ATOM    898  CB  ILE A 113     -15.250  13.688  14.914  1.00 88.31           C  
ATOM    899  O   ILE A 113     -13.078  16.281  14.758  1.00 88.31           O  
ATOM    900  CG1 ILE A 113     -16.703  13.344  14.570  1.00 88.31           C  
ATOM    901  CG2 ILE A 113     -15.141  14.227  16.344  1.00 88.31           C  
ATOM    902  CD1 ILE A 113     -17.281  12.188  15.375  1.00 88.31           C  
ATOM    903  N   LEU A 114     -12.383  14.266  14.102  1.00 89.94           N  
ATOM    904  CA  LEU A 114     -11.023  14.523  14.562  1.00 89.94           C  
ATOM    905  C   LEU A 114     -10.406  15.680  13.781  1.00 89.94           C  
ATOM    906  CB  LEU A 114     -10.156  13.273  14.414  1.00 89.94           C  
ATOM    907  O   LEU A 114      -9.703  16.516  14.352  1.00 89.94           O  
ATOM    908  CG  LEU A 114     -10.398  12.156  15.430  1.00 89.94           C  
ATOM    909  CD1 LEU A 114      -9.648  10.891  15.023  1.00 89.94           C  
ATOM    910  CD2 LEU A 114      -9.984  12.602  16.828  1.00 89.94           C  
ATOM    911  N   TRP A 115     -10.719  15.758  12.562  1.00 81.88           N  
ATOM    912  CA  TRP A 115     -10.234  16.875  11.750  1.00 81.88           C  
ATOM    913  C   TRP A 115     -10.766  18.203  12.266  1.00 81.88           C  
ATOM    914  CB  TRP A 115     -10.625  16.672  10.281  1.00 81.88           C  
ATOM    915  O   TRP A 115     -10.047  19.203  12.297  1.00 81.88           O  
ATOM    916  CG  TRP A 115      -9.875  17.562   9.328  1.00 81.88           C  
ATOM    917  CD1 TRP A 115     -10.344  18.688   8.703  1.00 81.88           C  
ATOM    918  CD2 TRP A 115      -8.531  17.391   8.883  1.00 81.88           C  
ATOM    919  CE2 TRP A 115      -8.242  18.438   7.992  1.00 81.88           C  
ATOM    920  CE3 TRP A 115      -7.531  16.438   9.156  1.00 81.88           C  
ATOM    921  NE1 TRP A 115      -9.367  19.219   7.902  1.00 81.88           N  
ATOM    922  CH2 TRP A 115      -6.043  17.641   7.656  1.00 81.88           C  
ATOM    923  CZ2 TRP A 115      -7.000  18.578   7.371  1.00 81.88           C  
ATOM    924  CZ3 TRP A 115      -6.297  16.578   8.539  1.00 81.88           C  
ATOM    925  N   ASN A 116     -11.898  18.109  12.633  1.00 85.19           N  
ATOM    926  CA  ASN A 116     -12.500  19.328  13.164  1.00 85.19           C  
ATOM    927  C   ASN A 116     -11.836  19.766  14.461  1.00 85.19           C  
ATOM    928  CB  ASN A 116     -14.000  19.156  13.367  1.00 85.19           C  
ATOM    929  O   ASN A 116     -11.516  20.938  14.641  1.00 85.19           O  
ATOM    930  CG  ASN A 116     -14.742  20.469  13.469  1.00 85.19           C  
ATOM    931  ND2 ASN A 116     -16.062  20.422  13.406  1.00 85.19           N  
ATOM    932  OD1 ASN A 116     -14.125  21.531  13.609  1.00 85.19           O  
ATOM    933  N   LEU A 117     -11.664  18.844  15.281  1.00 91.25           N  
ATOM    934  CA  LEU A 117     -11.062  19.172  16.578  1.00 91.25           C  
ATOM    935  C   LEU A 117      -9.625  19.641  16.406  1.00 91.25           C  
ATOM    936  CB  LEU A 117     -11.102  17.938  17.500  1.00 91.25           C  
ATOM    937  O   LEU A 117      -9.234  20.656  16.984  1.00 91.25           O  
ATOM    938  CG  LEU A 117     -12.492  17.469  17.938  1.00 91.25           C  
ATOM    939  CD1 LEU A 117     -12.375  16.234  18.812  1.00 91.25           C  
ATOM    940  CD2 LEU A 117     -13.234  18.578  18.656  1.00 91.25           C  
ATOM    941  N   ILE A 118      -8.922  19.016  15.547  1.00 89.44           N  
ATOM    942  CA  ILE A 118      -7.512  19.344  15.352  1.00 89.44           C  
ATOM    943  C   ILE A 118      -7.391  20.672  14.617  1.00 89.44           C  
ATOM    944  CB  ILE A 118      -6.777  18.234  14.570  1.00 89.44           C  
ATOM    945  O   ILE A 118      -6.559  21.516  14.969  1.00 89.44           O  
ATOM    946  CG1 ILE A 118      -6.738  16.938  15.391  1.00 89.44           C  
ATOM    947  CG2 ILE A 118      -5.363  18.688  14.195  1.00 89.44           C  
ATOM    948  CD1 ILE A 118      -6.266  15.719  14.609  1.00 89.44           C  
ATOM    949  N   SER A 119      -8.211  20.891  13.617  1.00 83.75           N  
ATOM    950  CA  SER A 119      -8.188  22.141  12.875  1.00 83.75           C  
ATOM    951  C   SER A 119      -8.500  23.328  13.789  1.00 83.75           C  
ATOM    952  CB  SER A 119      -9.188  22.109  11.727  1.00 83.75           C  
ATOM    953  O   SER A 119      -7.895  24.391  13.664  1.00 83.75           O  
ATOM    954  OG  SER A 119      -9.156  23.312  10.984  1.00 83.75           O  
ATOM    955  N   ASN A 120      -9.398  23.047  14.672  1.00 87.00           N  
ATOM    956  CA  ASN A 120      -9.695  24.094  15.641  1.00 87.00           C  
ATOM    957  C   ASN A 120      -8.516  24.344  16.578  1.00 87.00           C  
ATOM    958  CB  ASN A 120     -10.945  23.750  16.453  1.00 87.00           C  
ATOM    959  O   ASN A 120      -8.180  25.500  16.859  1.00 87.00           O  
ATOM    960  CG  ASN A 120     -12.227  24.031  15.688  1.00 87.00           C  
ATOM    961  ND2 ASN A 120     -13.336  23.469  16.172  1.00 87.00           N  
ATOM    962  OD1 ASN A 120     -12.227  24.734  14.672  1.00 87.00           O  
ATOM    963  N   ALA A 121      -7.949  23.281  17.047  1.00 90.44           N  
ATOM    964  CA  ALA A 121      -6.789  23.406  17.922  1.00 90.44           C  
ATOM    965  C   ALA A 121      -5.672  24.203  17.250  1.00 90.44           C  
ATOM    966  CB  ALA A 121      -6.277  22.016  18.328  1.00 90.44           C  
ATOM    967  O   ALA A 121      -5.094  25.109  17.844  1.00 90.44           O  
ATOM    968  N   VAL A 122      -5.477  23.953  16.016  1.00 87.31           N  
ATOM    969  CA  VAL A 122      -4.426  24.641  15.266  1.00 87.31           C  
ATOM    970  C   VAL A 122      -4.824  26.094  15.016  1.00 87.31           C  
ATOM    971  CB  VAL A 122      -4.137  23.922  13.922  1.00 87.31           C  
ATOM    972  O   VAL A 122      -4.004  27.000  15.156  1.00 87.31           O  
ATOM    973  CG1 VAL A 122      -3.199  24.766  13.055  1.00 87.31           C  
ATOM    974  CG2 VAL A 122      -3.541  22.547  14.172  1.00 87.31           C  
ATOM    975  N   LYS A 123      -6.008  26.297  14.703  1.00 84.62           N  
ATOM    976  CA  LYS A 123      -6.523  27.625  14.391  1.00 84.62           C  
ATOM    977  C   LYS A 123      -6.391  28.562  15.586  1.00 84.62           C  
ATOM    978  CB  LYS A 123      -7.984  27.547  13.945  1.00 84.62           C  
ATOM    979  O   LYS A 123      -6.012  29.719  15.430  1.00 84.62           O  
ATOM    980  CG  LYS A 123      -8.602  28.891  13.594  1.00 84.62           C  
ATOM    981  CD  LYS A 123     -10.070  28.750  13.219  1.00 84.62           C  
ATOM    982  CE  LYS A 123     -10.727  30.109  13.000  1.00 84.62           C  
ATOM    983  NZ  LYS A 123     -12.180  29.969  12.695  1.00 84.62           N  
ATOM    984  N   PHE A 124      -6.621  28.094  16.766  1.00 88.00           N  
ATOM    985  CA  PHE A 124      -6.727  28.953  17.938  1.00 88.00           C  
ATOM    986  C   PHE A 124      -5.441  28.922  18.750  1.00 88.00           C  
ATOM    987  CB  PHE A 124      -7.918  28.547  18.797  1.00 88.00           C  
ATOM    988  O   PHE A 124      -5.391  29.453  19.859  1.00 88.00           O  
ATOM    989  CG  PHE A 124      -9.258  28.828  18.172  1.00 88.00           C  
ATOM    990  CD1 PHE A 124      -9.672  30.141  17.938  1.00 88.00           C  
ATOM    991  CD2 PHE A 124     -10.094  27.781  17.797  1.00 88.00           C  
ATOM    992  CE1 PHE A 124     -10.906  30.391  17.359  1.00 88.00           C  
ATOM    993  CE2 PHE A 124     -11.336  28.047  17.219  1.00 88.00           C  
ATOM    994  CZ  PHE A 124     -11.742  29.344  17.000  1.00 88.00           C  
ATOM    995  N   THR A 125      -4.473  28.250  18.172  1.00 88.94           N  
ATOM    996  CA  THR A 125      -3.156  28.250  18.797  1.00 88.94           C  
ATOM    997  C   THR A 125      -2.186  29.125  18.000  1.00 88.94           C  
ATOM    998  CB  THR A 125      -2.584  26.828  18.906  1.00 88.94           C  
ATOM    999  O   THR A 125      -1.916  28.859  16.828  1.00 88.94           O  
ATOM   1000  CG2 THR A 125      -1.290  26.812  19.719  1.00 88.94           C  
ATOM   1001  OG1 THR A 125      -3.545  25.984  19.562  1.00 88.94           O  
ATOM   1002  N   GLN A 126      -1.714  30.203  18.562  1.00 84.81           N  
ATOM   1003  CA  GLN A 126      -0.779  31.094  17.875  1.00 84.81           C  
ATOM   1004  C   GLN A 126       0.654  30.578  18.000  1.00 84.81           C  
ATOM   1005  CB  GLN A 126      -0.885  32.500  18.438  1.00 84.81           C  
ATOM   1006  O   GLN A 126       1.403  30.578  17.031  1.00 84.81           O  
ATOM   1007  CG  GLN A 126      -2.178  33.219  18.062  1.00 84.81           C  
ATOM   1008  CD  GLN A 126      -2.006  34.719  17.953  1.00 84.81           C  
ATOM   1009  NE2 GLN A 126      -3.078  35.406  17.578  1.00 84.81           N  
ATOM   1010  OE1 GLN A 126      -0.921  35.250  18.203  1.00 84.81           O  
ATOM   1011  N   GLN A 127       1.050  30.266  19.188  1.00 86.38           N  
ATOM   1012  CA  GLN A 127       2.371  29.719  19.453  1.00 86.38           C  
ATOM   1013  C   GLN A 127       2.283  28.531  20.406  1.00 86.38           C  
ATOM   1014  CB  GLN A 127       3.299  30.781  20.031  1.00 86.38           C  
ATOM   1015  O   GLN A 127       1.457  28.516  21.328  1.00 86.38           O  
ATOM   1016  CG  GLN A 127       3.713  31.844  19.031  1.00 86.38           C  
ATOM   1017  CD  GLN A 127       4.629  32.906  19.625  1.00 86.38           C  
ATOM   1018  NE2 GLN A 127       5.078  33.844  18.797  1.00 86.38           N  
ATOM   1019  OE1 GLN A 127       4.930  32.875  20.812  1.00 86.38           O  
ATOM   1020  N   GLY A 128       2.998  27.531  20.094  1.00 88.06           N  
ATOM   1021  CA  GLY A 128       3.018  26.375  20.984  1.00 88.06           C  
ATOM   1022  C   GLY A 128       2.867  25.062  20.250  1.00 88.06           C  
ATOM   1023  O   GLY A 128       3.578  24.797  19.266  1.00 88.06           O  
ATOM   1024  N   GLN A 129       1.976  24.250  20.906  1.00 89.81           N  
ATOM   1025  CA  GLN A 129       1.872  22.922  20.344  1.00 89.81           C  
ATOM   1026  C   GLN A 129       0.447  22.375  20.453  1.00 89.81           C  
ATOM   1027  CB  GLN A 129       2.844  21.953  21.031  1.00 89.81           C  
ATOM   1028  O   GLN A 129      -0.351  22.875  21.250  1.00 89.81           O  
ATOM   1029  CG  GLN A 129       2.514  21.703  22.500  1.00 89.81           C  
ATOM   1030  CD  GLN A 129       3.482  20.734  23.156  1.00 89.81           C  
ATOM   1031  NE2 GLN A 129       2.998  20.000  24.156  1.00 89.81           N  
ATOM   1032  OE1 GLN A 129       4.656  20.656  22.781  1.00 89.81           O  
ATOM   1033  N   VAL A 130       0.174  21.484  19.578  1.00 92.00           N  
ATOM   1034  CA  VAL A 130      -1.062  20.703  19.609  1.00 92.00           C  
ATOM   1035  C   VAL A 130      -0.741  19.234  19.812  1.00 92.00           C  
ATOM   1036  CB  VAL A 130      -1.882  20.891  18.312  1.00 92.00           C  
ATOM   1037  O   VAL A 130       0.082  18.656  19.094  1.00 92.00           O  
ATOM   1038  CG1 VAL A 130      -3.133  20.016  18.328  1.00 92.00           C  
ATOM   1039  CG2 VAL A 130      -2.260  22.359  18.125  1.00 92.00           C  
ATOM   1040  N   THR A 131      -1.364  18.688  20.891  1.00 92.88           N  
ATOM   1041  CA  THR A 131      -1.110  17.281  21.250  1.00 92.88           C  
ATOM   1042  C   THR A 131      -2.395  16.469  21.156  1.00 92.88           C  
ATOM   1043  CB  THR A 131      -0.515  17.156  22.656  1.00 92.88           C  
ATOM   1044  O   THR A 131      -3.443  16.891  21.641  1.00 92.88           O  
ATOM   1045  CG2 THR A 131      -0.145  15.719  22.969  1.00 92.88           C  
ATOM   1046  OG1 THR A 131       0.662  17.969  22.750  1.00 92.88           O  
ATOM   1047  N   VAL A 132      -2.312  15.336  20.391  1.00 92.69           N  
ATOM   1048  CA  VAL A 132      -3.432  14.398  20.328  1.00 92.69           C  
ATOM   1049  C   VAL A 132      -3.062  13.102  21.047  1.00 92.69           C  
ATOM   1050  CB  VAL A 132      -3.840  14.109  18.875  1.00 92.69           C  
ATOM   1051  O   VAL A 132      -2.090  12.438  20.688  1.00 92.69           O  
ATOM   1052  CG1 VAL A 132      -4.965  13.070  18.828  1.00 92.69           C  
ATOM   1053  CG2 VAL A 132      -4.262  15.391  18.172  1.00 92.69           C  
ATOM   1054  N   ARG A 133      -3.842  12.828  22.109  1.00 93.12           N  
ATOM   1055  CA  ARG A 133      -3.664  11.586  22.844  1.00 93.12           C  
ATOM   1056  C   ARG A 133      -4.770  10.586  22.516  1.00 93.12           C  
ATOM   1057  CB  ARG A 133      -3.637  11.852  24.359  1.00 93.12           C  
ATOM   1058  O   ARG A 133      -5.934  10.969  22.375  1.00 93.12           O  
ATOM   1059  CG  ARG A 133      -2.494  12.742  24.797  1.00 93.12           C  
ATOM   1060  CD  ARG A 133      -2.529  13.000  26.297  1.00 93.12           C  
ATOM   1061  NE  ARG A 133      -1.845  14.242  26.656  1.00 93.12           N  
ATOM   1062  NH1 ARG A 133      -3.084  14.625  28.562  1.00 93.12           N  
ATOM   1063  NH2 ARG A 133      -1.437  16.094  27.938  1.00 93.12           N  
ATOM   1064  CZ  ARG A 133      -2.123  14.984  27.719  1.00 93.12           C  
ATOM   1065  N   VAL A 134      -4.355   9.391  22.266  1.00 91.06           N  
ATOM   1066  CA  VAL A 134      -5.312   8.352  21.891  1.00 91.06           C  
ATOM   1067  C   VAL A 134      -5.176   7.164  22.844  1.00 91.06           C  
ATOM   1068  CB  VAL A 134      -5.113   7.895  20.422  1.00 91.06           C  
ATOM   1069  O   VAL A 134      -4.062   6.750  23.172  1.00 91.06           O  
ATOM   1070  CG1 VAL A 134      -6.211   6.918  20.016  1.00 91.06           C  
ATOM   1071  CG2 VAL A 134      -5.082   9.102  19.484  1.00 91.06           C  
ATOM   1072  N   ARG A 135      -6.312   6.723  23.344  1.00 90.56           N  
ATOM   1073  CA  ARG A 135      -6.324   5.520  24.172  1.00 90.56           C  
ATOM   1074  C   ARG A 135      -7.566   4.680  23.906  1.00 90.56           C  
ATOM   1075  CB  ARG A 135      -6.246   5.891  25.656  1.00 90.56           C  
ATOM   1076  O   ARG A 135      -8.570   5.188  23.391  1.00 90.56           O  
ATOM   1077  CG  ARG A 135      -7.488   6.594  26.172  1.00 90.56           C  
ATOM   1078  CD  ARG A 135      -7.379   6.898  27.656  1.00 90.56           C  
ATOM   1079  NE  ARG A 135      -8.547   7.625  28.156  1.00 90.56           N  
ATOM   1080  NH1 ARG A 135      -8.859   6.281  30.000  1.00 90.56           N  
ATOM   1081  NH2 ARG A 135     -10.273   8.039  29.609  1.00 90.56           N  
ATOM   1082  CZ  ARG A 135      -9.227   7.312  29.250  1.00 90.56           C  
ATOM   1083  N   TYR A 136      -7.414   3.414  24.062  1.00 87.81           N  
ATOM   1084  CA  TYR A 136      -8.508   2.451  23.969  1.00 87.81           C  
ATOM   1085  C   TYR A 136      -8.852   1.878  25.344  1.00 87.81           C  
ATOM   1086  CB  TYR A 136      -8.141   1.317  23.000  1.00 87.81           C  
ATOM   1087  O   TYR A 136      -8.016   1.241  25.984  1.00 87.81           O  
ATOM   1088  CG  TYR A 136      -9.312   0.473  22.578  1.00 87.81           C  
ATOM   1089  CD1 TYR A 136      -9.508  -0.801  23.109  1.00 87.81           C  
ATOM   1090  CD2 TYR A 136     -10.234   0.946  21.656  1.00 87.81           C  
ATOM   1091  CE1 TYR A 136     -10.594  -1.583  22.734  1.00 87.81           C  
ATOM   1092  CE2 TYR A 136     -11.320   0.172  21.266  1.00 87.81           C  
ATOM   1093  OH  TYR A 136     -12.570  -1.859  21.422  1.00 87.81           O  
ATOM   1094  CZ  TYR A 136     -11.492  -1.089  21.797  1.00 87.81           C  
ATOM   1095  N   ASP A 137     -10.023   2.271  25.812  1.00 84.94           N  
ATOM   1096  CA  ASP A 137     -10.430   1.884  27.156  1.00 84.94           C  
ATOM   1097  C   ASP A 137     -11.258   0.600  27.125  1.00 84.94           C  
ATOM   1098  CB  ASP A 137     -11.227   3.010  27.812  1.00 84.94           C  
ATOM   1099  O   ASP A 137     -11.641   0.121  26.062  1.00 84.94           O  
ATOM   1100  CG  ASP A 137     -10.375   4.219  28.156  1.00 84.94           C  
ATOM   1101  OD1 ASP A 137      -9.156   4.066  28.359  1.00 84.94           O  
ATOM   1102  OD2 ASP A 137     -10.938   5.336  28.219  1.00 84.94           O  
ATOM   1103  N   GLU A 138     -11.375   0.083  28.391  1.00 78.88           N  
ATOM   1104  CA  GLU A 138     -12.242  -1.078  28.547  1.00 78.88           C  
ATOM   1105  C   GLU A 138     -13.664  -0.765  28.094  1.00 78.88           C  
ATOM   1106  CB  GLU A 138     -12.242  -1.560  30.000  1.00 78.88           C  
ATOM   1107  O   GLU A 138     -14.141   0.363  28.250  1.00 78.88           O  
ATOM   1108  CG  GLU A 138     -11.000  -2.342  30.391  1.00 78.88           C  
ATOM   1109  CD  GLU A 138     -11.055  -2.902  31.797  1.00 78.88           C  
ATOM   1110  OE1 GLU A 138     -10.133  -3.643  32.188  1.00 78.88           O  
ATOM   1111  OE2 GLU A 138     -12.039  -2.596  32.500  1.00 78.88           O  
ATOM   1112  N   GLY A 139     -14.375  -1.650  27.359  1.00 79.31           N  
ATOM   1113  CA  GLY A 139     -15.742  -1.467  26.875  1.00 79.31           C  
ATOM   1114  C   GLY A 139     -15.805  -1.069  25.406  1.00 79.31           C  
ATOM   1115  O   GLY A 139     -16.781  -0.465  24.969  1.00 79.31           O  
ATOM   1116  N   ASP A 140     -14.734  -1.234  24.719  1.00 87.44           N  
ATOM   1117  CA  ASP A 140     -14.641  -0.976  23.281  1.00 87.44           C  
ATOM   1118  C   ASP A 140     -14.789   0.513  22.984  1.00 87.44           C  
ATOM   1119  CB  ASP A 140     -15.695  -1.777  22.516  1.00 87.44           C  
ATOM   1120  O   ASP A 140     -15.438   0.891  22.000  1.00 87.44           O  
ATOM   1121  CG  ASP A 140     -15.477  -3.277  22.609  1.00 87.44           C  
ATOM   1122  OD1 ASP A 140     -14.328  -3.715  22.844  1.00 87.44           O  
ATOM   1123  OD2 ASP A 140     -16.453  -4.031  22.422  1.00 87.44           O  
ATOM   1124  N   MET A 141     -14.297   1.333  24.000  1.00 91.12           N  
ATOM   1125  CA  MET A 141     -14.406   2.777  23.828  1.00 91.12           C  
ATOM   1126  C   MET A 141     -13.078   3.375  23.375  1.00 91.12           C  
ATOM   1127  CB  MET A 141     -14.875   3.449  25.109  1.00 91.12           C  
ATOM   1128  O   MET A 141     -12.047   3.146  24.000  1.00 91.12           O  
ATOM   1129  CG  MET A 141     -16.344   3.232  25.422  1.00 91.12           C  
ATOM   1130  SD  MET A 141     -17.453   4.051  24.203  1.00 91.12           S  
ATOM   1131  CE  MET A 141     -17.297   5.773  24.750  1.00 91.12           C  
ATOM   1132  N   LEU A 142     -13.117   4.090  22.281  1.00 92.56           N  
ATOM   1133  CA  LEU A 142     -11.977   4.852  21.797  1.00 92.56           C  
ATOM   1134  C   LEU A 142     -12.008   6.281  22.328  1.00 92.56           C  
ATOM   1135  CB  LEU A 142     -11.953   4.867  20.266  1.00 92.56           C  
ATOM   1136  O   LEU A 142     -13.039   6.949  22.266  1.00 92.56           O  
ATOM   1137  CG  LEU A 142     -11.070   3.818  19.594  1.00 92.56           C  
ATOM   1138  CD1 LEU A 142     -11.680   3.383  18.266  1.00 92.56           C  
ATOM   1139  CD2 LEU A 142      -9.656   4.363  19.391  1.00 92.56           C  
ATOM   1140  N   HIS A 143     -10.852   6.598  22.922  1.00 93.69           N  
ATOM   1141  CA  HIS A 143     -10.734   7.930  23.500  1.00 93.69           C  
ATOM   1142  C   HIS A 143      -9.672   8.750  22.781  1.00 93.69           C  
ATOM   1143  CB  HIS A 143     -10.398   7.832  25.000  1.00 93.69           C  
ATOM   1144  O   HIS A 143      -8.539   8.312  22.625  1.00 93.69           O  
ATOM   1145  CG  HIS A 143     -11.484   8.336  25.891  1.00 93.69           C  
ATOM   1146  CD2 HIS A 143     -12.758   7.910  26.062  1.00 93.69           C  
ATOM   1147  ND1 HIS A 143     -11.312   9.414  26.734  1.00 93.69           N  
ATOM   1148  CE1 HIS A 143     -12.438   9.625  27.391  1.00 93.69           C  
ATOM   1149  NE2 HIS A 143     -13.328   8.727  27.016  1.00 93.69           N  
ATOM   1150  N   PHE A 144     -10.109   9.984  22.328  1.00 94.88           N  
ATOM   1151  CA  PHE A 144      -9.188  10.945  21.734  1.00 94.88           C  
ATOM   1152  C   PHE A 144      -9.172  12.242  22.547  1.00 94.88           C  
ATOM   1153  CB  PHE A 144      -9.562  11.242  20.281  1.00 94.88           C  
ATOM   1154  O   PHE A 144     -10.227  12.781  22.891  1.00 94.88           O  
ATOM   1155  CG  PHE A 144      -9.422  10.055  19.375  1.00 94.88           C  
ATOM   1156  CD1 PHE A 144      -8.258   9.867  18.625  1.00 94.88           C  
ATOM   1157  CD2 PHE A 144     -10.453   9.141  19.250  1.00 94.88           C  
ATOM   1158  CE1 PHE A 144      -8.133   8.766  17.781  1.00 94.88           C  
ATOM   1159  CE2 PHE A 144     -10.328   8.039  18.391  1.00 94.88           C  
ATOM   1160  CZ  PHE A 144      -9.172   7.855  17.672  1.00 94.88           C  
ATOM   1161  N   GLU A 145      -7.980  12.656  22.906  1.00 95.19           N  
ATOM   1162  CA  GLU A 145      -7.824  13.953  23.562  1.00 95.19           C  
ATOM   1163  C   GLU A 145      -7.004  14.906  22.703  1.00 95.19           C  
ATOM   1164  CB  GLU A 145      -7.168  13.789  24.938  1.00 95.19           C  
ATOM   1165  O   GLU A 145      -5.832  14.648  22.422  1.00 95.19           O  
ATOM   1166  CG  GLU A 145      -8.094  13.195  25.984  1.00 95.19           C  
ATOM   1167  CD  GLU A 145      -7.414  12.984  27.328  1.00 95.19           C  
ATOM   1168  OE1 GLU A 145      -8.047  12.422  28.250  1.00 95.19           O  
ATOM   1169  OE2 GLU A 145      -6.234  13.383  27.469  1.00 95.19           O  
ATOM   1170  N   VAL A 146      -7.641  15.984  22.297  1.00 95.44           N  
ATOM   1171  CA  VAL A 146      -6.957  17.016  21.531  1.00 95.44           C  
ATOM   1172  C   VAL A 146      -6.660  18.219  22.422  1.00 95.44           C  
ATOM   1173  CB  VAL A 146      -7.793  17.469  20.297  1.00 95.44           C  
ATOM   1174  O   VAL A 146      -7.570  18.969  22.797  1.00 95.44           O  
ATOM   1175  CG1 VAL A 146      -7.023  18.484  19.469  1.00 95.44           C  
ATOM   1176  CG2 VAL A 146      -8.180  16.250  19.453  1.00 95.44           C  
ATOM   1177  N   GLU A 147      -5.391  18.391  22.719  1.00 94.19           N  
ATOM   1178  CA  GLU A 147      -4.953  19.453  23.609  1.00 94.19           C  
ATOM   1179  C   GLU A 147      -4.195  20.531  22.844  1.00 94.19           C  
ATOM   1180  CB  GLU A 147      -4.078  18.906  24.734  1.00 94.19           C  
ATOM   1181  O   GLU A 147      -3.256  20.234  22.094  1.00 94.19           O  
ATOM   1182  CG  GLU A 147      -3.656  19.953  25.750  1.00 94.19           C  
ATOM   1183  CD  GLU A 147      -2.750  19.406  26.844  1.00 94.19           C  
ATOM   1184  OE1 GLU A 147      -2.393  20.156  27.781  1.00 94.19           O  
ATOM   1185  OE2 GLU A 147      -2.395  18.203  26.766  1.00 94.19           O  
ATOM   1186  N   ASP A 148      -4.652  21.781  23.047  1.00 92.25           N  
ATOM   1187  CA  ASP A 148      -3.961  22.906  22.422  1.00 92.25           C  
ATOM   1188  C   ASP A 148      -3.488  23.922  23.453  1.00 92.25           C  
ATOM   1189  CB  ASP A 148      -4.875  23.594  21.391  1.00 92.25           C  
ATOM   1190  O   ASP A 148      -3.951  23.906  24.594  1.00 92.25           O  
ATOM   1191  CG  ASP A 148      -6.043  24.312  22.031  1.00 92.25           C  
ATOM   1192  OD1 ASP A 148      -5.852  25.422  22.578  1.00 92.25           O  
ATOM   1193  OD2 ASP A 148      -7.168  23.766  22.000  1.00 92.25           O  
ATOM   1194  N   SER A 149      -2.475  24.766  23.141  1.00 90.38           N  
ATOM   1195  CA  SER A 149      -1.968  25.828  24.016  1.00 90.38           C  
ATOM   1196  C   SER A 149      -2.457  27.188  23.562  1.00 90.38           C  
ATOM   1197  CB  SER A 149      -0.439  25.797  24.047  1.00 90.38           C  
ATOM   1198  O   SER A 149      -1.718  28.172  23.625  1.00 90.38           O  
ATOM   1199  OG  SER A 149       0.094  25.891  22.734  1.00 90.38           O  
ATOM   1200  N   GLY A 150      -3.592  27.234  23.000  1.00 89.06           N  
ATOM   1201  CA  GLY A 150      -4.082  28.469  22.406  1.00 89.06           C  
ATOM   1202  C   GLY A 150      -4.723  29.406  23.422  1.00 89.06           C  
ATOM   1203  O   GLY A 150      -4.266  29.500  24.562  1.00 89.06           O  
ATOM   1204  N   ILE A 151      -5.703  30.141  22.891  1.00 86.38           N  
ATOM   1205  CA  ILE A 151      -6.266  31.266  23.641  1.00 86.38           C  
ATOM   1206  C   ILE A 151      -7.191  30.750  24.734  1.00 86.38           C  
ATOM   1207  CB  ILE A 151      -7.035  32.219  22.703  1.00 86.38           C  
ATOM   1208  O   ILE A 151      -7.496  31.469  25.688  1.00 86.38           O  
ATOM   1209  CG1 ILE A 151      -8.094  31.453  21.891  1.00 86.38           C  
ATOM   1210  CG2 ILE A 151      -6.066  32.969  21.766  1.00 86.38           C  
ATOM   1211  CD1 ILE A 151      -9.008  32.344  21.078  1.00 86.38           C  
ATOM   1212  N   GLY A 152      -7.566  29.484  24.625  1.00 89.19           N  
ATOM   1213  CA  GLY A 152      -8.484  28.938  25.609  1.00 89.19           C  
ATOM   1214  C   GLY A 152      -9.898  29.469  25.484  1.00 89.19           C  
ATOM   1215  O   GLY A 152     -10.156  30.344  24.656  1.00 89.19           O  
ATOM   1216  N   ILE A 153     -10.781  28.906  26.281  1.00 87.69           N  
ATOM   1217  CA  ILE A 153     -12.195  29.266  26.266  1.00 87.69           C  
ATOM   1218  C   ILE A 153     -12.664  29.594  27.672  1.00 87.69           C  
ATOM   1219  CB  ILE A 153     -13.062  28.141  25.672  1.00 87.69           C  
ATOM   1220  O   ILE A 153     -12.414  28.844  28.625  1.00 87.69           O  
ATOM   1221  CG1 ILE A 153     -12.539  27.734  24.281  1.00 87.69           C  
ATOM   1222  CG2 ILE A 153     -14.531  28.562  25.594  1.00 87.69           C  
ATOM   1223  CD1 ILE A 153     -13.086  26.406  23.781  1.00 87.69           C  
ATOM   1224  N   PRO A 154     -13.250  30.797  27.750  1.00 86.81           N  
ATOM   1225  CA  PRO A 154     -13.805  31.125  29.062  1.00 86.81           C  
ATOM   1226  C   PRO A 154     -14.812  30.094  29.547  1.00 86.81           C  
ATOM   1227  CB  PRO A 154     -14.477  32.469  28.828  1.00 86.81           C  
ATOM   1228  O   PRO A 154     -15.555  29.516  28.750  1.00 86.81           O  
ATOM   1229  CG  PRO A 154     -13.930  32.969  27.531  1.00 86.81           C  
ATOM   1230  CD  PRO A 154     -13.406  31.781  26.766  1.00 86.81           C  
ATOM   1231  N   GLN A 155     -14.859  29.891  30.875  1.00 86.06           N  
ATOM   1232  CA  GLN A 155     -15.688  28.859  31.500  1.00 86.06           C  
ATOM   1233  C   GLN A 155     -17.156  29.047  31.141  1.00 86.06           C  
ATOM   1234  CB  GLN A 155     -15.500  28.859  33.000  1.00 86.06           C  
ATOM   1235  O   GLN A 155     -17.891  28.078  30.953  1.00 86.06           O  
ATOM   1236  CG  GLN A 155     -15.312  27.484  33.625  1.00 86.06           C  
ATOM   1237  CD  GLN A 155     -14.070  27.375  34.469  1.00 86.06           C  
ATOM   1238  NE2 GLN A 155     -13.719  26.156  34.875  1.00 86.06           N  
ATOM   1239  OE1 GLN A 155     -13.422  28.375  34.781  1.00 86.06           O  
ATOM   1240  N   ASP A 156     -17.547  30.312  30.984  1.00 81.94           N  
ATOM   1241  CA  ASP A 156     -18.953  30.609  30.750  1.00 81.94           C  
ATOM   1242  C   ASP A 156     -19.328  30.344  29.281  1.00 81.94           C  
ATOM   1243  CB  ASP A 156     -19.266  32.062  31.109  1.00 81.94           C  
ATOM   1244  O   ASP A 156     -20.516  30.344  28.938  1.00 81.94           O  
ATOM   1245  CG  ASP A 156     -18.375  33.062  30.391  1.00 81.94           C  
ATOM   1246  OD1 ASP A 156     -17.172  32.781  30.203  1.00 81.94           O  
ATOM   1247  OD2 ASP A 156     -18.875  34.156  30.016  1.00 81.94           O  
ATOM   1248  N   GLU A 157     -18.375  30.000  28.469  1.00 85.00           N  
ATOM   1249  CA  GLU A 157     -18.641  29.812  27.047  1.00 85.00           C  
ATOM   1250  C   GLU A 157     -18.500  28.344  26.656  1.00 85.00           C  
ATOM   1251  CB  GLU A 157     -17.703  30.672  26.188  1.00 85.00           C  
ATOM   1252  O   GLU A 157     -18.812  27.953  25.531  1.00 85.00           O  
ATOM   1253  CG  GLU A 157     -17.953  32.156  26.328  1.00 85.00           C  
ATOM   1254  CD  GLU A 157     -18.297  32.844  25.016  1.00 85.00           C  
ATOM   1255  OE1 GLU A 157     -18.828  33.969  25.031  1.00 85.00           O  
ATOM   1256  OE2 GLU A 157     -18.031  32.219  23.953  1.00 85.00           O  
ATOM   1257  N   LEU A 158     -18.125  27.469  27.531  1.00 85.88           N  
ATOM   1258  CA  LEU A 158     -17.781  26.094  27.234  1.00 85.88           C  
ATOM   1259  C   LEU A 158     -18.984  25.312  26.734  1.00 85.88           C  
ATOM   1260  CB  LEU A 158     -17.203  25.406  28.484  1.00 85.88           C  
ATOM   1261  O   LEU A 158     -18.875  24.547  25.766  1.00 85.88           O  
ATOM   1262  CG  LEU A 158     -15.734  25.688  28.797  1.00 85.88           C  
ATOM   1263  CD1 LEU A 158     -15.398  25.219  30.219  1.00 85.88           C  
ATOM   1264  CD2 LEU A 158     -14.828  25.031  27.781  1.00 85.88           C  
ATOM   1265  N   ASP A 159     -20.078  25.594  27.312  1.00 82.12           N  
ATOM   1266  CA  ASP A 159     -21.266  24.859  26.891  1.00 82.12           C  
ATOM   1267  C   ASP A 159     -21.828  25.422  25.578  1.00 82.12           C  
ATOM   1268  CB  ASP A 159     -22.344  24.922  27.984  1.00 82.12           C  
ATOM   1269  O   ASP A 159     -22.422  24.703  24.797  1.00 82.12           O  
ATOM   1270  CG  ASP A 159     -22.031  24.016  29.172  1.00 82.12           C  
ATOM   1271  OD1 ASP A 159     -21.328  23.000  28.984  1.00 82.12           O  
ATOM   1272  OD2 ASP A 159     -22.500  24.328  30.281  1.00 82.12           O  
ATOM   1273  N   LYS A 160     -21.500  26.703  25.297  1.00 83.00           N  
ATOM   1274  CA  LYS A 160     -22.109  27.391  24.172  1.00 83.00           C  
ATOM   1275  C   LYS A 160     -21.391  27.062  22.859  1.00 83.00           C  
ATOM   1276  CB  LYS A 160     -22.094  28.906  24.406  1.00 83.00           C  
ATOM   1277  O   LYS A 160     -21.969  27.172  21.781  1.00 83.00           O  
ATOM   1278  CG  LYS A 160     -22.953  29.359  25.578  1.00 83.00           C  
ATOM   1279  CD  LYS A 160     -22.906  30.875  25.750  1.00 83.00           C  
ATOM   1280  CE  LYS A 160     -23.641  31.312  27.016  1.00 83.00           C  
ATOM   1281  NZ  LYS A 160     -23.469  32.781  27.281  1.00 83.00           N  
ATOM   1282  N   ILE A 161     -20.219  26.578  23.000  1.00 83.81           N  
ATOM   1283  CA  ILE A 161     -19.406  26.406  21.812  1.00 83.81           C  
ATOM   1284  C   ILE A 161     -19.938  25.234  20.984  1.00 83.81           C  
ATOM   1285  CB  ILE A 161     -17.922  26.188  22.172  1.00 83.81           C  
ATOM   1286  O   ILE A 161     -19.609  25.109  19.797  1.00 83.81           O  
ATOM   1287  CG1 ILE A 161     -17.766  24.953  23.062  1.00 83.81           C  
ATOM   1288  CG2 ILE A 161     -17.344  27.422  22.844  1.00 83.81           C  
ATOM   1289  CD1 ILE A 161     -16.328  24.500  23.250  1.00 83.81           C  
ATOM   1290  N   PHE A 162     -20.797  24.406  21.594  1.00 85.12           N  
ATOM   1291  CA  PHE A 162     -21.344  23.250  20.875  1.00 85.12           C  
ATOM   1292  C   PHE A 162     -22.688  23.594  20.250  1.00 85.12           C  
ATOM   1293  CB  PHE A 162     -21.500  22.062  21.828  1.00 85.12           C  
ATOM   1294  O   PHE A 162     -23.297  22.750  19.609  1.00 85.12           O  
ATOM   1295  CG  PHE A 162     -20.188  21.484  22.297  1.00 85.12           C  
ATOM   1296  CD1 PHE A 162     -19.422  20.688  21.453  1.00 85.12           C  
ATOM   1297  CD2 PHE A 162     -19.719  21.734  23.578  1.00 85.12           C  
ATOM   1298  CE1 PHE A 162     -18.219  20.141  21.875  1.00 85.12           C  
ATOM   1299  CE2 PHE A 162     -18.500  21.203  24.016  1.00 85.12           C  
ATOM   1300  CZ  PHE A 162     -17.750  20.406  23.156  1.00 85.12           C  
ATOM   1301  N   ALA A 163     -23.062  24.844  20.500  1.00 78.12           N  
ATOM   1302  CA  ALA A 163     -24.312  25.281  19.859  1.00 78.12           C  
ATOM   1303  C   ALA A 163     -24.078  25.672  18.406  1.00 78.12           C  
ATOM   1304  CB  ALA A 163     -24.906  26.453  20.641  1.00 78.12           C  
ATOM   1305  O   ALA A 163     -22.984  26.141  18.047  1.00 78.12           O  
ATOM   1306  N   MET A 164     -24.984  25.406  17.609  1.00 74.62           N  
ATOM   1307  CA  MET A 164     -24.906  25.734  16.188  1.00 74.62           C  
ATOM   1308  C   MET A 164     -24.719  27.234  15.984  1.00 74.62           C  
ATOM   1309  CB  MET A 164     -26.172  25.266  15.453  1.00 74.62           C  
ATOM   1310  O   MET A 164     -25.359  28.047  16.656  1.00 74.62           O  
ATOM   1311  CG  MET A 164     -26.109  23.812  15.016  1.00 74.62           C  
ATOM   1312  SD  MET A 164     -27.188  23.469  13.562  1.00 74.62           S  
ATOM   1313  CE  MET A 164     -28.688  22.906  14.391  1.00 74.62           C  
ATOM   1314  N   TYR A 165     -23.688  27.656  15.078  1.00 67.25           N  
ATOM   1315  CA  TYR A 165     -23.422  29.031  14.648  1.00 67.25           C  
ATOM   1316  C   TYR A 165     -22.844  29.859  15.781  1.00 67.25           C  
ATOM   1317  CB  TYR A 165     -24.719  29.672  14.133  1.00 67.25           C  
ATOM   1318  O   TYR A 165     -22.812  31.094  15.711  1.00 67.25           O  
ATOM   1319  CG  TYR A 165     -25.328  28.969  12.953  1.00 67.25           C  
ATOM   1320  CD1 TYR A 165     -24.750  29.047  11.688  1.00 67.25           C  
ATOM   1321  CD2 TYR A 165     -26.484  28.203  13.102  1.00 67.25           C  
ATOM   1322  CE1 TYR A 165     -25.312  28.391  10.594  1.00 67.25           C  
ATOM   1323  CE2 TYR A 165     -27.047  27.531  12.023  1.00 67.25           C  
ATOM   1324  OH  TYR A 165     -27.031  26.984   9.703  1.00 67.25           O  
ATOM   1325  CZ  TYR A 165     -26.469  27.641  10.773  1.00 67.25           C  
ATOM   1326  N   TYR A 166     -22.438  29.156  16.891  1.00 70.00           N  
ATOM   1327  CA  TYR A 166     -21.875  29.906  18.016  1.00 70.00           C  
ATOM   1328  C   TYR A 166     -20.359  30.062  17.859  1.00 70.00           C  
ATOM   1329  CB  TYR A 166     -22.188  29.203  19.344  1.00 70.00           C  
ATOM   1330  O   TYR A 166     -19.672  29.094  17.500  1.00 70.00           O  
ATOM   1331  CG  TYR A 166     -21.953  30.078  20.547  1.00 70.00           C  
ATOM   1332  CD1 TYR A 166     -20.766  30.031  21.266  1.00 70.00           C  
ATOM   1333  CD2 TYR A 166     -22.938  30.969  20.984  1.00 70.00           C  
ATOM   1334  CE1 TYR A 166     -20.547  30.828  22.375  1.00 70.00           C  
ATOM   1335  CE2 TYR A 166     -22.734  31.766  22.109  1.00 70.00           C  
ATOM   1336  OH  TYR A 166     -21.328  32.500  23.891  1.00 70.00           O  
ATOM   1337  CZ  TYR A 166     -21.547  31.688  22.781  1.00 70.00           C  
ATOM   1338  N   GLN A 167     -19.859  31.250  17.859  1.00 70.75           N  
ATOM   1339  CA  GLN A 167     -18.438  31.547  17.828  1.00 70.75           C  
ATOM   1340  C   GLN A 167     -18.031  32.438  19.000  1.00 70.75           C  
ATOM   1341  CB  GLN A 167     -18.031  32.188  16.500  1.00 70.75           C  
ATOM   1342  O   GLN A 167     -18.750  33.375  19.328  1.00 70.75           O  
ATOM   1343  CG  GLN A 167     -18.016  31.219  15.328  1.00 70.75           C  
ATOM   1344  CD  GLN A 167     -17.594  31.891  14.031  1.00 70.75           C  
ATOM   1345  NE2 GLN A 167     -17.484  31.094  12.969  1.00 70.75           N  
ATOM   1346  OE1 GLN A 167     -17.359  33.094  13.984  1.00 70.75           O  
ATOM   1347  N   VAL A 168     -16.984  32.000  19.719  1.00 68.00           N  
ATOM   1348  CA  VAL A 168     -16.547  32.781  20.859  1.00 68.00           C  
ATOM   1349  C   VAL A 168     -16.125  34.188  20.406  1.00 68.00           C  
ATOM   1350  CB  VAL A 168     -15.375  32.094  21.609  1.00 68.00           C  
ATOM   1351  O   VAL A 168     -15.461  34.344  19.375  1.00 68.00           O  
ATOM   1352  CG1 VAL A 168     -14.945  32.938  22.812  1.00 68.00           C  
ATOM   1353  CG2 VAL A 168     -15.781  30.703  22.047  1.00 68.00           C  
ATOM   1354  N   LYS A 169     -16.750  35.219  20.812  1.00 58.22           N  
ATOM   1355  CA  LYS A 169     -16.453  36.625  20.484  1.00 58.22           C  
ATOM   1356  C   LYS A 169     -15.086  37.031  21.016  1.00 58.22           C  
ATOM   1357  CB  LYS A 169     -17.531  37.531  21.031  1.00 58.22           C  
ATOM   1358  O   LYS A 169     -14.719  36.688  22.141  1.00 58.22           O  
ATOM   1359  CG  LYS A 169     -18.844  37.500  20.250  1.00 58.22           C  
ATOM   1360  CD  LYS A 169     -19.859  38.500  20.797  1.00 58.22           C  
ATOM   1361  CE  LYS A 169     -21.188  38.406  20.062  1.00 58.22           C  
ATOM   1362  NZ  LYS A 169     -22.203  39.344  20.641  1.00 58.22           N  
ATOM   1363  N   ASP A 170     -14.031  37.000  20.156  1.00 52.69           N  
ATOM   1364  CA  ASP A 170     -12.758  37.531  20.641  1.00 52.69           C  
ATOM   1365  C   ASP A 170     -12.953  38.844  21.375  1.00 52.69           C  
ATOM   1366  CB  ASP A 170     -11.781  37.719  19.484  1.00 52.69           C  
ATOM   1367  O   ASP A 170     -13.805  39.656  21.000  1.00 52.69           O  
ATOM   1368  CG  ASP A 170     -10.922  36.469  19.219  1.00 52.69           C  
ATOM   1369  OD1 ASP A 170     -10.797  35.625  20.125  1.00 52.69           O  
ATOM   1370  OD2 ASP A 170     -10.352  36.375  18.109  1.00 52.69           O  
ATOM   1371  N   SER A 171     -12.852  38.906  22.734  1.00 46.56           N  
ATOM   1372  CA  SER A 171     -12.859  40.219  23.359  1.00 46.56           C  
ATOM   1373  C   SER A 171     -12.055  41.250  22.547  1.00 46.56           C  
ATOM   1374  CB  SER A 171     -12.297  40.156  24.781  1.00 46.56           C  
ATOM   1375  O   SER A 171     -12.164  42.438  22.750  1.00 46.56           O  
ATOM   1376  OG  SER A 171     -12.445  38.844  25.297  1.00 46.56           O  
ATOM   1377  N   HIS A 172     -10.719  40.906  22.234  1.00 44.25           N  
ATOM   1378  CA  HIS A 172      -9.844  41.938  21.672  1.00 44.25           C  
ATOM   1379  C   HIS A 172     -10.164  42.188  20.203  1.00 44.25           C  
ATOM   1380  CB  HIS A 172      -8.375  41.531  21.828  1.00 44.25           C  
ATOM   1381  O   HIS A 172      -9.320  42.719  19.469  1.00 44.25           O  
ATOM   1382  CG  HIS A 172      -7.852  41.656  23.219  1.00 44.25           C  
ATOM   1383  CD2 HIS A 172      -7.023  40.875  23.953  1.00 44.25           C  
ATOM   1384  ND1 HIS A 172      -8.188  42.719  24.031  1.00 44.25           N  
ATOM   1385  CE1 HIS A 172      -7.582  42.594  25.203  1.00 44.25           C  
ATOM   1386  NE2 HIS A 172      -6.871  41.469  25.172  1.00 44.25           N  
ATOM   1387  N   GLY A 173     -11.422  42.531  19.641  1.00 40.56           N  
ATOM   1388  CA  GLY A 173     -11.867  43.062  18.344  1.00 40.56           C  
ATOM   1389  C   GLY A 173     -11.508  42.156  17.188  1.00 40.56           C  
ATOM   1390  O   GLY A 173     -11.562  42.562  16.031  1.00 40.56           O  
ATOM   1391  N   GLY A 174     -10.469  41.188  17.312  1.00 42.31           N  
ATOM   1392  CA  GLY A 174      -9.938  40.625  16.094  1.00 42.31           C  
ATOM   1393  C   GLY A 174     -10.961  39.781  15.320  1.00 42.31           C  
ATOM   1394  O   GLY A 174     -12.055  39.531  15.820  1.00 42.31           O  
ATOM   1395  N   LYS A 175     -10.891  39.625  13.891  1.00 41.72           N  
ATOM   1396  CA  LYS A 175     -11.695  38.969  12.875  1.00 41.72           C  
ATOM   1397  C   LYS A 175     -12.250  37.625  13.383  1.00 41.72           C  
ATOM   1398  CB  LYS A 175     -10.875  38.750  11.602  1.00 41.72           C  
ATOM   1399  O   LYS A 175     -11.555  36.906  14.094  1.00 41.72           O  
ATOM   1400  CG  LYS A 175     -10.945  39.875  10.602  1.00 41.72           C  
ATOM   1401  CD  LYS A 175     -10.203  39.562   9.312  1.00 41.72           C  
ATOM   1402  CE  LYS A 175     -10.242  40.719   8.336  1.00 41.72           C  
ATOM   1403  NZ  LYS A 175      -9.406  40.438   7.125  1.00 41.72           N  
ATOM   1404  N   PRO A 176     -13.625  37.469  13.602  1.00 42.47           N  
ATOM   1405  CA  PRO A 176     -14.258  36.188  13.898  1.00 42.47           C  
ATOM   1406  C   PRO A 176     -13.492  35.000  13.312  1.00 42.47           C  
ATOM   1407  CB  PRO A 176     -15.641  36.312  13.258  1.00 42.47           C  
ATOM   1408  O   PRO A 176     -12.797  35.125  12.305  1.00 42.47           O  
ATOM   1409  CG  PRO A 176     -15.602  37.625  12.539  1.00 42.47           C  
ATOM   1410  CD  PRO A 176     -14.273  38.250  12.789  1.00 42.47           C  
ATOM   1411  N   ALA A 177     -12.922  34.125  14.172  1.00 46.81           N  
ATOM   1412  CA  ALA A 177     -12.297  32.906  13.664  1.00 46.81           C  
ATOM   1413  C   ALA A 177     -13.086  32.312  12.492  1.00 46.81           C  
ATOM   1414  CB  ALA A 177     -12.188  31.859  14.781  1.00 46.81           C  
ATOM   1415  O   ALA A 177     -14.320  32.375  12.469  1.00 46.81           O  
ATOM   1416  N   THR A 178     -12.688  32.500  11.211  1.00 48.16           N  
ATOM   1417  CA  THR A 178     -13.172  32.125   9.891  1.00 48.16           C  
ATOM   1418  C   THR A 178     -13.766  30.719   9.914  1.00 48.16           C  
ATOM   1419  CB  THR A 178     -12.055  32.188   8.836  1.00 48.16           C  
ATOM   1420  O   THR A 178     -13.664  29.984   8.930  1.00 48.16           O  
ATOM   1421  CG2 THR A 178     -12.016  33.562   8.164  1.00 48.16           C  
ATOM   1422  OG1 THR A 178     -10.789  31.953   9.477  1.00 48.16           O  
ATOM   1423  N   GLY A 179     -14.492  30.344  11.172  1.00 56.03           N  
ATOM   1424  CA  GLY A 179     -15.148  29.062  11.086  1.00 56.03           C  
ATOM   1425  C   GLY A 179     -16.656  29.156  10.938  1.00 56.03           C  
ATOM   1426  O   GLY A 179     -17.234  30.234  11.141  1.00 56.03           O  
ATOM   1427  N   THR A 180     -17.422  28.219  10.234  1.00 61.31           N  
ATOM   1428  CA  THR A 180     -18.859  28.203  10.023  1.00 61.31           C  
ATOM   1429  C   THR A 180     -19.609  28.094  11.352  1.00 61.31           C  
ATOM   1430  CB  THR A 180     -19.281  27.031   9.102  1.00 61.31           C  
ATOM   1431  O   THR A 180     -20.797  28.438  11.430  1.00 61.31           O  
ATOM   1432  CG2 THR A 180     -18.719  27.234   7.691  1.00 61.31           C  
ATOM   1433  OG1 THR A 180     -18.766  25.812   9.641  1.00 61.31           O  
ATOM   1434  N   GLY A 181     -18.906  27.875  12.445  1.00 68.44           N  
ATOM   1435  CA  GLY A 181     -19.547  27.656  13.734  1.00 68.44           C  
ATOM   1436  C   GLY A 181     -20.406  26.406  13.766  1.00 68.44           C  
ATOM   1437  O   GLY A 181     -21.188  26.203  14.703  1.00 68.44           O  
ATOM   1438  N   ILE A 182     -20.422  25.641  12.789  1.00 74.69           N  
ATOM   1439  CA  ILE A 182     -21.266  24.453  12.727  1.00 74.69           C  
ATOM   1440  C   ILE A 182     -20.438  23.219  13.023  1.00 74.69           C  
ATOM   1441  CB  ILE A 182     -21.969  24.328  11.352  1.00 74.69           C  
ATOM   1442  O   ILE A 182     -20.969  22.203  13.492  1.00 74.69           O  
ATOM   1443  CG1 ILE A 182     -22.797  25.578  11.062  1.00 74.69           C  
ATOM   1444  CG2 ILE A 182     -22.828  23.062  11.305  1.00 74.69           C  
ATOM   1445  CD1 ILE A 182     -23.344  25.641   9.641  1.00 74.69           C  
ATOM   1446  N   GLY A 183     -19.125  23.328  12.961  1.00 79.31           N  
ATOM   1447  CA  GLY A 183     -18.250  22.172  12.984  1.00 79.31           C  
ATOM   1448  C   GLY A 183     -18.328  21.391  14.289  1.00 79.31           C  
ATOM   1449  O   GLY A 183     -18.516  20.172  14.281  1.00 79.31           O  
ATOM   1450  N   LEU A 184     -18.297  22.156  15.383  1.00 85.12           N  
ATOM   1451  CA  LEU A 184     -18.266  21.484  16.688  1.00 85.12           C  
ATOM   1452  C   LEU A 184     -19.625  20.875  17.016  1.00 85.12           C  
ATOM   1453  CB  LEU A 184     -17.844  22.484  17.781  1.00 85.12           C  
ATOM   1454  O   LEU A 184     -19.688  19.797  17.594  1.00 85.12           O  
ATOM   1455  CG  LEU A 184     -16.484  22.250  18.422  1.00 85.12           C  
ATOM   1456  CD1 LEU A 184     -15.562  23.438  18.156  1.00 85.12           C  
ATOM   1457  CD2 LEU A 184     -16.625  22.000  19.922  1.00 85.12           C  
ATOM   1458  N   ALA A 185     -20.656  21.578  16.688  1.00 83.88           N  
ATOM   1459  CA  ALA A 185     -22.000  21.062  16.938  1.00 83.88           C  
ATOM   1460  C   ALA A 185     -22.234  19.750  16.203  1.00 83.88           C  
ATOM   1461  CB  ALA A 185     -23.047  22.094  16.531  1.00 83.88           C  
ATOM   1462  O   ALA A 185     -22.766  18.797  16.766  1.00 83.88           O  
ATOM   1463  N   VAL A 186     -21.859  19.703  14.961  1.00 82.94           N  
ATOM   1464  CA  VAL A 186     -22.031  18.516  14.148  1.00 82.94           C  
ATOM   1465  C   VAL A 186     -21.156  17.391  14.688  1.00 82.94           C  
ATOM   1466  CB  VAL A 186     -21.688  18.781  12.664  1.00 82.94           C  
ATOM   1467  O   VAL A 186     -21.594  16.234  14.789  1.00 82.94           O  
ATOM   1468  CG1 VAL A 186     -21.672  17.484  11.867  1.00 82.94           C  
ATOM   1469  CG2 VAL A 186     -22.688  19.781  12.062  1.00 82.94           C  
ATOM   1470  N   SER A 187     -19.938  17.734  15.023  1.00 87.62           N  
ATOM   1471  CA  SER A 187     -19.000  16.750  15.547  1.00 87.62           C  
ATOM   1472  C   SER A 187     -19.562  16.078  16.797  1.00 87.62           C  
ATOM   1473  CB  SER A 187     -17.656  17.391  15.867  1.00 87.62           C  
ATOM   1474  O   SER A 187     -19.500  14.852  16.938  1.00 87.62           O  
ATOM   1475  OG  SER A 187     -17.000  17.797  14.680  1.00 87.62           O  
ATOM   1476  N   ARG A 188     -20.078  16.906  17.719  1.00 88.69           N  
ATOM   1477  CA  ARG A 188     -20.625  16.328  18.938  1.00 88.69           C  
ATOM   1478  C   ARG A 188     -21.812  15.422  18.641  1.00 88.69           C  
ATOM   1479  CB  ARG A 188     -21.047  17.438  19.906  1.00 88.69           C  
ATOM   1480  O   ARG A 188     -21.969  14.367  19.266  1.00 88.69           O  
ATOM   1481  CG  ARG A 188     -21.359  16.953  21.312  1.00 88.69           C  
ATOM   1482  CD  ARG A 188     -21.641  18.109  22.266  1.00 88.69           C  
ATOM   1483  NE  ARG A 188     -21.766  17.641  23.641  1.00 88.69           N  
ATOM   1484  NH1 ARG A 188     -22.125  19.750  24.531  1.00 88.69           N  
ATOM   1485  NH2 ARG A 188     -22.094  17.906  25.906  1.00 88.69           N  
ATOM   1486  CZ  ARG A 188     -22.000  18.438  24.688  1.00 88.69           C  
ATOM   1487  N   ARG A 189     -22.625  15.805  17.812  1.00 85.62           N  
ATOM   1488  CA  ARG A 189     -23.766  14.977  17.438  1.00 85.62           C  
ATOM   1489  C   ARG A 189     -23.312  13.648  16.844  1.00 85.62           C  
ATOM   1490  CB  ARG A 189     -24.672  15.719  16.453  1.00 85.62           C  
ATOM   1491  O   ARG A 189     -23.891  12.602  17.141  1.00 85.62           O  
ATOM   1492  CG  ARG A 189     -26.125  15.266  16.500  1.00 85.62           C  
ATOM   1493  CD  ARG A 189     -27.031  16.219  15.727  1.00 85.62           C  
ATOM   1494  NE  ARG A 189     -28.422  15.750  15.727  1.00 85.62           N  
ATOM   1495  NH1 ARG A 189     -29.234  17.531  14.484  1.00 85.62           N  
ATOM   1496  NH2 ARG A 189     -30.656  15.883  15.203  1.00 85.62           N  
ATOM   1497  CZ  ARG A 189     -29.438  16.391  15.141  1.00 85.62           C  
ATOM   1498  N   LEU A 190     -22.391  13.734  15.922  1.00 86.44           N  
ATOM   1499  CA  LEU A 190     -21.844  12.516  15.328  1.00 86.44           C  
ATOM   1500  C   LEU A 190     -21.266  11.602  16.406  1.00 86.44           C  
ATOM   1501  CB  LEU A 190     -20.766  12.859  14.297  1.00 86.44           C  
ATOM   1502  O   LEU A 190     -21.531  10.391  16.391  1.00 86.44           O  
ATOM   1503  CG  LEU A 190     -21.266  13.336  12.930  1.00 86.44           C  
ATOM   1504  CD1 LEU A 190     -20.109  13.867  12.094  1.00 86.44           C  
ATOM   1505  CD2 LEU A 190     -21.984  12.203  12.195  1.00 86.44           C  
ATOM   1506  N   ALA A 191     -20.516  12.203  17.281  1.00 91.56           N  
ATOM   1507  CA  ALA A 191     -19.922  11.422  18.359  1.00 91.56           C  
ATOM   1508  C   ALA A 191     -21.000  10.711  19.172  1.00 91.56           C  
ATOM   1509  CB  ALA A 191     -19.094  12.320  19.266  1.00 91.56           C  
ATOM   1510  O   ALA A 191     -20.859   9.531  19.516  1.00 91.56           O  
ATOM   1511  N   LYS A 192     -22.031  11.414  19.453  1.00 89.94           N  
ATOM   1512  CA  LYS A 192     -23.125  10.805  20.219  1.00 89.94           C  
ATOM   1513  C   LYS A 192     -23.750   9.648  19.438  1.00 89.94           C  
ATOM   1514  CB  LYS A 192     -24.203  11.852  20.547  1.00 89.94           C  
ATOM   1515  O   LYS A 192     -24.109   8.625  20.031  1.00 89.94           O  
ATOM   1516  CG  LYS A 192     -23.812  12.805  21.672  1.00 89.94           C  
ATOM   1517  CD  LYS A 192     -24.969  13.719  22.047  1.00 89.94           C  
ATOM   1518  CE  LYS A 192     -24.594  14.617  23.219  1.00 89.94           C  
ATOM   1519  NZ  LYS A 192     -25.734  15.516  23.609  1.00 89.94           N  
ATOM   1520  N   ASN A 193     -23.875   9.812  18.125  1.00 87.25           N  
ATOM   1521  CA  ASN A 193     -24.406   8.742  17.297  1.00 87.25           C  
ATOM   1522  C   ASN A 193     -23.469   7.543  17.250  1.00 87.25           C  
ATOM   1523  CB  ASN A 193     -24.688   9.258  15.875  1.00 87.25           C  
ATOM   1524  O   ASN A 193     -23.906   6.422  16.969  1.00 87.25           O  
ATOM   1525  CG  ASN A 193     -25.953  10.094  15.805  1.00 87.25           C  
ATOM   1526  ND2 ASN A 193     -26.094  10.852  14.719  1.00 87.25           N  
ATOM   1527  OD1 ASN A 193     -26.781  10.070  16.703  1.00 87.25           O  
ATOM   1528  N   MET A 194     -22.250   7.785  17.469  1.00 89.81           N  
ATOM   1529  CA  MET A 194     -21.266   6.715  17.422  1.00 89.81           C  
ATOM   1530  C   MET A 194     -21.078   6.102  18.812  1.00 89.81           C  
ATOM   1531  CB  MET A 194     -19.922   7.234  16.906  1.00 89.81           C  
ATOM   1532  O   MET A 194     -20.141   5.328  19.031  1.00 89.81           O  
ATOM   1533  CG  MET A 194     -19.984   7.730  15.461  1.00 89.81           C  
ATOM   1534  SD  MET A 194     -18.391   8.438  14.898  1.00 89.81           S  
ATOM   1535  CE  MET A 194     -17.438   6.918  14.648  1.00 89.81           C  
ATOM   1536  N   GLY A 195     -21.938   6.480  19.750  1.00 90.00           N  
ATOM   1537  CA  GLY A 195     -21.953   5.883  21.078  1.00 90.00           C  
ATOM   1538  C   GLY A 195     -21.062   6.602  22.062  1.00 90.00           C  
ATOM   1539  O   GLY A 195     -20.719   6.051  23.109  1.00 90.00           O  
ATOM   1540  N   GLY A 196     -20.562   7.758  21.672  1.00 92.94           N  
ATOM   1541  CA  GLY A 196     -19.719   8.547  22.562  1.00 92.94           C  
ATOM   1542  C   GLY A 196     -20.156   9.992  22.672  1.00 92.94           C  
ATOM   1543  O   GLY A 196     -21.359  10.297  22.625  1.00 92.94           O  
ATOM   1544  N   ASP A 197     -19.188  10.828  23.000  1.00 94.00           N  
ATOM   1545  CA  ASP A 197     -19.438  12.258  23.156  1.00 94.00           C  
ATOM   1546  C   ASP A 197     -18.141  13.062  23.031  1.00 94.00           C  
ATOM   1547  CB  ASP A 197     -20.109  12.547  24.500  1.00 94.00           C  
ATOM   1548  O   ASP A 197     -17.062  12.484  22.953  1.00 94.00           O  
ATOM   1549  CG  ASP A 197     -21.000  13.773  24.469  1.00 94.00           C  
ATOM   1550  OD1 ASP A 197     -20.922  14.570  23.500  1.00 94.00           O  
ATOM   1551  OD2 ASP A 197     -21.797  13.961  25.406  1.00 94.00           O  
ATOM   1552  N   ILE A 198     -18.391  14.398  22.938  1.00 94.75           N  
ATOM   1553  CA  ILE A 198     -17.266  15.312  22.984  1.00 94.75           C  
ATOM   1554  C   ILE A 198     -17.375  16.219  24.203  1.00 94.75           C  
ATOM   1555  CB  ILE A 198     -17.172  16.156  21.688  1.00 94.75           C  
ATOM   1556  O   ILE A 198     -18.422  16.844  24.422  1.00 94.75           O  
ATOM   1557  CG1 ILE A 198     -17.031  15.250  20.469  1.00 94.75           C  
ATOM   1558  CG2 ILE A 198     -16.000  17.156  21.781  1.00 94.75           C  
ATOM   1559  CD1 ILE A 198     -17.016  16.000  19.141  1.00 94.75           C  
ATOM   1560  N   THR A 199     -16.359  16.219  25.031  1.00 94.06           N  
ATOM   1561  CA  THR A 199     -16.297  17.109  26.172  1.00 94.06           C  
ATOM   1562  C   THR A 199     -15.078  18.031  26.078  1.00 94.06           C  
ATOM   1563  CB  THR A 199     -16.234  16.312  27.500  1.00 94.06           C  
ATOM   1564  O   THR A 199     -14.172  17.781  25.281  1.00 94.06           O  
ATOM   1565  CG2 THR A 199     -17.469  15.453  27.672  1.00 94.06           C  
ATOM   1566  OG1 THR A 199     -15.078  15.461  27.484  1.00 94.06           O  
ATOM   1567  N   VAL A 200     -15.172  19.172  26.844  1.00 93.56           N  
ATOM   1568  CA  VAL A 200     -14.078  20.141  26.734  1.00 93.56           C  
ATOM   1569  C   VAL A 200     -13.727  20.672  28.125  1.00 93.56           C  
ATOM   1570  CB  VAL A 200     -14.445  21.297  25.781  1.00 93.56           C  
ATOM   1571  O   VAL A 200     -14.617  20.891  28.953  1.00 93.56           O  
ATOM   1572  CG1 VAL A 200     -15.656  22.062  26.312  1.00 93.56           C  
ATOM   1573  CG2 VAL A 200     -13.250  22.250  25.625  1.00 93.56           C  
ATOM   1574  N   THR A 201     -12.453  20.703  28.406  1.00 93.06           N  
ATOM   1575  CA  THR A 201     -11.891  21.438  29.531  1.00 93.06           C  
ATOM   1576  C   THR A 201     -10.945  22.531  29.047  1.00 93.06           C  
ATOM   1577  CB  THR A 201     -11.133  20.500  30.500  1.00 93.06           C  
ATOM   1578  O   THR A 201     -10.133  22.312  28.141  1.00 93.06           O  
ATOM   1579  CG2 THR A 201     -12.094  19.547  31.188  1.00 93.06           C  
ATOM   1580  OG1 THR A 201     -10.172  19.750  29.750  1.00 93.06           O  
ATOM   1581  N   SER A 202     -11.203  23.797  29.516  1.00 91.81           N  
ATOM   1582  CA  SER A 202     -10.398  24.906  29.000  1.00 91.81           C  
ATOM   1583  C   SER A 202     -10.250  26.000  30.047  1.00 91.81           C  
ATOM   1584  CB  SER A 202     -11.023  25.469  27.734  1.00 91.81           C  
ATOM   1585  O   SER A 202     -11.094  26.141  30.938  1.00 91.81           O  
ATOM   1586  OG  SER A 202     -10.211  26.500  27.203  1.00 91.81           O  
ATOM   1587  N   GLU A 203      -9.078  26.594  30.000  1.00 87.06           N  
ATOM   1588  CA  GLU A 203      -8.812  27.812  30.766  1.00 87.06           C  
ATOM   1589  C   GLU A 203      -8.320  28.938  29.859  1.00 87.06           C  
ATOM   1590  CB  GLU A 203      -7.789  27.531  31.859  1.00 87.06           C  
ATOM   1591  O   GLU A 203      -7.453  28.719  29.000  1.00 87.06           O  
ATOM   1592  CG  GLU A 203      -7.730  28.609  32.938  1.00 87.06           C  
ATOM   1593  CD  GLU A 203      -6.715  28.328  34.031  1.00 87.06           C  
ATOM   1594  OE1 GLU A 203      -6.336  29.250  34.781  1.00 87.06           O  
ATOM   1595  OE2 GLU A 203      -6.293  27.156  34.156  1.00 87.06           O  
ATOM   1596  N   GLN A 204      -8.875  30.094  30.094  1.00 86.69           N  
ATOM   1597  CA  GLN A 204      -8.531  31.234  29.250  1.00 86.69           C  
ATOM   1598  C   GLN A 204      -7.035  31.531  29.297  1.00 86.69           C  
ATOM   1599  CB  GLN A 204      -9.328  32.469  29.656  1.00 86.69           C  
ATOM   1600  O   GLN A 204      -6.461  31.641  30.391  1.00 86.69           O  
ATOM   1601  CG  GLN A 204      -9.414  33.531  28.578  1.00 86.69           C  
ATOM   1602  CD  GLN A 204     -10.406  34.625  28.906  1.00 86.69           C  
ATOM   1603  NE2 GLN A 204     -10.664  35.500  27.953  1.00 86.69           N  
ATOM   1604  OE1 GLN A 204     -10.930  34.688  30.031  1.00 86.69           O  
ATOM   1605  N   GLY A 205      -6.398  31.594  28.172  1.00 86.06           N  
ATOM   1606  CA  GLY A 205      -4.988  31.922  28.062  1.00 86.06           C  
ATOM   1607  C   GLY A 205      -4.078  30.719  28.188  1.00 86.06           C  
ATOM   1608  O   GLY A 205      -2.861  30.828  28.016  1.00 86.06           O  
ATOM   1609  N   LYS A 206      -4.586  29.531  28.594  1.00 87.81           N  
ATOM   1610  CA  LYS A 206      -3.748  28.359  28.844  1.00 87.81           C  
ATOM   1611  C   LYS A 206      -4.016  27.281  27.797  1.00 87.81           C  
ATOM   1612  CB  LYS A 206      -3.982  27.812  30.250  1.00 87.81           C  
ATOM   1613  O   LYS A 206      -3.297  26.281  27.734  1.00 87.81           O  
ATOM   1614  CG  LYS A 206      -3.469  28.719  31.359  1.00 87.81           C  
ATOM   1615  CD  LYS A 206      -3.447  27.984  32.688  1.00 87.81           C  
ATOM   1616  CE  LYS A 206      -2.947  28.891  33.812  1.00 87.81           C  
ATOM   1617  NZ  LYS A 206      -3.021  28.219  35.156  1.00 87.81           N  
ATOM   1618  N   GLY A 207      -5.035  27.500  27.078  1.00 91.50           N  
ATOM   1619  CA  GLY A 207      -5.359  26.500  26.062  1.00 91.50           C  
ATOM   1620  C   GLY A 207      -6.602  25.703  26.391  1.00 91.50           C  
ATOM   1621  O   GLY A 207      -7.324  26.016  27.328  1.00 91.50           O  
ATOM   1622  N   SER A 208      -6.949  24.719  25.516  1.00 93.56           N  
ATOM   1623  CA  SER A 208      -8.141  23.891  25.656  1.00 93.56           C  
ATOM   1624  C   SER A 208      -7.836  22.422  25.375  1.00 93.56           C  
ATOM   1625  CB  SER A 208      -9.242  24.375  24.703  1.00 93.56           C  
ATOM   1626  O   SER A 208      -6.906  22.109  24.625  1.00 93.56           O  
ATOM   1627  OG  SER A 208      -9.477  25.766  24.875  1.00 93.56           O  
ATOM   1628  N   THR A 209      -8.609  21.562  26.094  1.00 95.12           N  
ATOM   1629  CA  THR A 209      -8.539  20.125  25.844  1.00 95.12           C  
ATOM   1630  C   THR A 209      -9.914  19.578  25.469  1.00 95.12           C  
ATOM   1631  CB  THR A 209      -7.992  19.375  27.062  1.00 95.12           C  
ATOM   1632  O   THR A 209     -10.844  19.609  26.281  1.00 95.12           O  
ATOM   1633  CG2 THR A 209      -7.836  17.891  26.766  1.00 95.12           C  
ATOM   1634  OG1 THR A 209      -6.719  19.922  27.422  1.00 95.12           O  
ATOM   1635  N   PHE A 210     -10.023  19.125  24.203  1.00 95.31           N  
ATOM   1636  CA  PHE A 210     -11.250  18.484  23.750  1.00 95.31           C  
ATOM   1637  C   PHE A 210     -11.117  16.969  23.812  1.00 95.31           C  
ATOM   1638  CB  PHE A 210     -11.586  18.922  22.312  1.00 95.31           C  
ATOM   1639  O   PHE A 210     -10.148  16.391  23.297  1.00 95.31           O  
ATOM   1640  CG  PHE A 210     -12.180  20.297  22.219  1.00 95.31           C  
ATOM   1641  CD1 PHE A 210     -13.547  20.469  22.094  1.00 95.31           C  
ATOM   1642  CD2 PHE A 210     -11.359  21.422  22.281  1.00 95.31           C  
ATOM   1643  CE1 PHE A 210     -14.102  21.750  22.016  1.00 95.31           C  
ATOM   1644  CE2 PHE A 210     -11.906  22.703  22.203  1.00 95.31           C  
ATOM   1645  CZ  PHE A 210     -13.273  22.859  22.062  1.00 95.31           C  
ATOM   1646  N   THR A 211     -12.094  16.328  24.438  1.00 95.81           N  
ATOM   1647  CA  THR A 211     -12.086  14.883  24.594  1.00 95.81           C  
ATOM   1648  C   THR A 211     -13.203  14.242  23.781  1.00 95.81           C  
ATOM   1649  CB  THR A 211     -12.219  14.469  26.062  1.00 95.81           C  
ATOM   1650  O   THR A 211     -14.375  14.586  23.953  1.00 95.81           O  
ATOM   1651  CG2 THR A 211     -12.094  12.961  26.234  1.00 95.81           C  
ATOM   1652  OG1 THR A 211     -11.188  15.109  26.828  1.00 95.81           O  
ATOM   1653  N   LEU A 212     -12.789  13.391  22.828  1.00 95.56           N  
ATOM   1654  CA  LEU A 212     -13.734  12.625  22.016  1.00 95.56           C  
ATOM   1655  C   LEU A 212     -13.758  11.164  22.453  1.00 95.56           C  
ATOM   1656  CB  LEU A 212     -13.375  12.719  20.531  1.00 95.56           C  
ATOM   1657  O   LEU A 212     -12.711  10.531  22.594  1.00 95.56           O  
ATOM   1658  CG  LEU A 212     -14.094  11.750  19.594  1.00 95.56           C  
ATOM   1659  CD1 LEU A 212     -15.578  12.102  19.500  1.00 95.56           C  
ATOM   1660  CD2 LEU A 212     -13.453  11.758  18.203  1.00 95.56           C  
ATOM   1661  N   THR A 213     -14.977  10.672  22.750  1.00 95.12           N  
ATOM   1662  CA  THR A 213     -15.172   9.242  23.016  1.00 95.12           C  
ATOM   1663  C   THR A 213     -16.125   8.641  21.984  1.00 95.12           C  
ATOM   1664  CB  THR A 213     -15.711   9.000  24.438  1.00 95.12           C  
ATOM   1665  O   THR A 213     -17.125   9.258  21.609  1.00 95.12           O  
ATOM   1666  CG2 THR A 213     -14.680   9.398  25.484  1.00 95.12           C  
ATOM   1667  OG1 THR A 213     -16.906   9.781  24.625  1.00 95.12           O  
ATOM   1668  N   ILE A 214     -15.711   7.473  21.469  1.00 93.06           N  
ATOM   1669  CA  ILE A 214     -16.594   6.754  20.562  1.00 93.06           C  
ATOM   1670  C   ILE A 214     -16.562   5.262  20.875  1.00 93.06           C  
ATOM   1671  CB  ILE A 214     -16.219   6.996  19.078  1.00 93.06           C  
ATOM   1672  O   ILE A 214     -15.562   4.754  21.391  1.00 93.06           O  
ATOM   1673  CG1 ILE A 214     -14.773   6.535  18.828  1.00 93.06           C  
ATOM   1674  CG2 ILE A 214     -16.391   8.469  18.719  1.00 93.06           C  
ATOM   1675  CD1 ILE A 214     -14.414   6.438  17.344  1.00 93.06           C  
ATOM   1676  N   HIS A 215     -17.750   4.676  20.609  1.00 93.06           N  
ATOM   1677  CA  HIS A 215     -17.828   3.225  20.734  1.00 93.06           C  
ATOM   1678  C   HIS A 215     -17.312   2.547  19.469  1.00 93.06           C  
ATOM   1679  CB  HIS A 215     -19.250   2.773  21.016  1.00 93.06           C  
ATOM   1680  O   HIS A 215     -17.891   2.697  18.391  1.00 93.06           O  
ATOM   1681  CG  HIS A 215     -19.375   1.323  21.375  1.00 93.06           C  
ATOM   1682  CD2 HIS A 215     -19.188   0.676  22.547  1.00 93.06           C  
ATOM   1683  ND1 HIS A 215     -19.703   0.358  20.438  1.00 93.06           N  
ATOM   1684  CE1 HIS A 215     -19.719  -0.824  21.031  1.00 93.06           C  
ATOM   1685  NE2 HIS A 215     -19.422  -0.659  22.312  1.00 93.06           N  
ATOM   1686  N   ALA A 216     -16.188   1.901  19.531  1.00 91.38           N  
ATOM   1687  CA  ALA A 216     -15.555   1.236  18.406  1.00 91.38           C  
ATOM   1688  C   ALA A 216     -15.000  -0.126  18.812  1.00 91.38           C  
ATOM   1689  CB  ALA A 216     -14.445   2.111  17.828  1.00 91.38           C  
ATOM   1690  O   ALA A 216     -13.836  -0.235  19.203  1.00 91.38           O  
ATOM   1691  N   PRO A 217     -15.875  -1.175  18.719  1.00 88.44           N  
ATOM   1692  CA  PRO A 217     -15.398  -2.504  19.125  1.00 88.44           C  
ATOM   1693  C   PRO A 217     -14.172  -2.951  18.312  1.00 88.44           C  
ATOM   1694  CB  PRO A 217     -16.594  -3.408  18.828  1.00 88.44           C  
ATOM   1695  O   PRO A 217     -14.078  -2.678  17.125  1.00 88.44           O  
ATOM   1696  CG  PRO A 217     -17.688  -2.475  18.406  1.00 88.44           C  
ATOM   1697  CD  PRO A 217     -17.094  -1.105  18.219  1.00 88.44           C  
ATOM   1698  N   SER A 218     -13.219  -3.400  19.062  1.00 79.62           N  
ATOM   1699  CA  SER A 218     -12.023  -3.939  18.422  1.00 79.62           C  
ATOM   1700  C   SER A 218     -12.328  -5.238  17.688  1.00 79.62           C  
ATOM   1701  CB  SER A 218     -10.922  -4.176  19.453  1.00 79.62           C  
ATOM   1702  O   SER A 218     -13.156  -6.035  18.141  1.00 79.62           O  
ATOM   1703  OG  SER A 218     -11.148  -5.383  20.156  1.00 79.62           O  
ATOM   1704  N   VAL A 219     -12.156  -5.137  16.422  1.00 62.59           N  
ATOM   1705  CA  VAL A 219     -12.266  -6.406  15.719  1.00 62.59           C  
ATOM   1706  C   VAL A 219     -11.156  -7.352  16.172  1.00 62.59           C  
ATOM   1707  CB  VAL A 219     -12.188  -6.207  14.188  1.00 62.59           C  
ATOM   1708  O   VAL A 219      -9.984  -6.977  16.219  1.00 62.59           O  
ATOM   1709  CG1 VAL A 219     -12.352  -7.543  13.461  1.00 62.59           C  
ATOM   1710  CG2 VAL A 219     -13.258  -5.211  13.727  1.00 62.59           C  
ATOM   1711  N   ALA A 220     -11.555  -7.980  17.172  1.00 45.12           N  
ATOM   1712  CA  ALA A 220     -10.570  -8.961  17.609  1.00 45.12           C  
ATOM   1713  C   ALA A 220      -9.719  -9.453  16.438  1.00 45.12           C  
ATOM   1714  CB  ALA A 220     -11.258 -10.141  18.297  1.00 45.12           C  
ATOM   1715  O   ALA A 220     -10.242  -9.688  15.344  1.00 45.12           O  
ATOM   1716  N   GLU A 221      -8.633  -8.680  16.281  1.00 36.47           N  
ATOM   1717  CA  GLU A 221      -7.781  -9.305  15.281  1.00 36.47           C  
ATOM   1718  C   GLU A 221      -7.977 -10.820  15.258  1.00 36.47           C  
ATOM   1719  CB  GLU A 221      -6.309  -8.969  15.539  1.00 36.47           C  
ATOM   1720  O   GLU A 221      -7.645 -11.508  16.234  1.00 36.47           O  
ATOM   1721  CG  GLU A 221      -5.832  -7.715  14.820  1.00 36.47           C  
ATOM   1722  CD  GLU A 221      -4.371  -7.395  15.078  1.00 36.47           C  
ATOM   1723  OE1 GLU A 221      -3.854  -6.410  14.508  1.00 36.47           O  
ATOM   1724  OE2 GLU A 221      -3.736  -8.133  15.867  1.00 36.47           O  
ATOM   1725  N   GLU A 222      -9.102 -11.289  15.148  1.00 28.02           N  
ATOM   1726  CA  GLU A 222      -8.750 -12.656  14.750  1.00 28.02           C  
ATOM   1727  C   GLU A 222      -7.547 -12.656  13.812  1.00 28.02           C  
ATOM   1728  CB  GLU A 222      -9.945 -13.344  14.086  1.00 28.02           C  
ATOM   1729  O   GLU A 222      -7.469 -11.844  12.891  1.00 28.02           O  
ATOM   1730  CG  GLU A 222     -10.875 -14.047  15.062  1.00 28.02           C  
ATOM   1731  CD  GLU A 222     -12.016 -14.781  14.383  1.00 28.02           C  
ATOM   1732  OE1 GLU A 222     -12.781 -15.484  15.078  1.00 28.02           O  
ATOM   1733  OE2 GLU A 222     -12.141 -14.656  13.141  1.00 28.02           O  
ATOM   1734  N   VAL A 223      -6.297 -12.617  14.430  1.00 27.06           N  
ATOM   1735  CA  VAL A 223      -5.090 -12.859  13.648  1.00 27.06           C  
ATOM   1736  C   VAL A 223      -5.457 -13.516  12.320  1.00 27.06           C  
ATOM   1737  CB  VAL A 223      -4.086 -13.750  14.422  1.00 27.06           C  
ATOM   1738  O   VAL A 223      -5.793 -14.703  12.281  1.00 27.06           O  
ATOM   1739  CG1 VAL A 223      -2.715 -13.727  13.742  1.00 27.06           C  
ATOM   1740  CG2 VAL A 223      -3.975 -13.289  15.875  1.00 27.06           C  
ATOM   1741  N   ASP A 224      -6.516 -13.023  11.820  1.00 24.97           N  
ATOM   1742  CA  ASP A 224      -6.750 -13.711  10.562  1.00 24.97           C  
ATOM   1743  C   ASP A 224      -5.449 -13.883   9.781  1.00 24.97           C  
ATOM   1744  CB  ASP A 224      -7.773 -12.945   9.719  1.00 24.97           C  
ATOM   1745  O   ASP A 224      -4.699 -12.930   9.594  1.00 24.97           O  
ATOM   1746  CG  ASP A 224      -9.164 -13.562   9.766  1.00 24.97           C  
ATOM   1747  OD1 ASP A 224      -9.289 -14.758  10.117  1.00 24.97           O  
ATOM   1748  OD2 ASP A 224     -10.141 -12.852   9.445  1.00 24.97           O  
ATOM   1749  N   ASP A 225      -4.742 -14.961   9.906  1.00 25.44           N  
ATOM   1750  CA  ASP A 225      -3.715 -15.703   9.180  1.00 25.44           C  
ATOM   1751  C   ASP A 225      -3.771 -15.398   7.684  1.00 25.44           C  
ATOM   1752  CB  ASP A 225      -3.865 -17.203   9.422  1.00 25.44           C  
ATOM   1753  O   ASP A 225      -3.254 -16.172   6.871  1.00 25.44           O  
ATOM   1754  CG  ASP A 225      -3.139 -17.688  10.664  1.00 25.44           C  
ATOM   1755  OD1 ASP A 225      -2.166 -17.016  11.094  1.00 25.44           O  
ATOM   1756  OD2 ASP A 225      -3.539 -18.734  11.219  1.00 25.44           O  
ATOM   1757  N   ALA A 226      -4.719 -14.531   7.203  1.00 25.38           N  
ATOM   1758  CA  ALA A 226      -4.926 -14.531   5.758  1.00 25.38           C  
ATOM   1759  C   ALA A 226      -3.789 -13.812   5.043  1.00 25.38           C  
ATOM   1760  CB  ALA A 226      -6.266 -13.875   5.418  1.00 25.38           C  
ATOM   1761  O   ALA A 226      -3.961 -12.688   4.559  1.00 25.38           O  
ATOM   1762  N   PHE A 227      -2.592 -13.375   5.727  1.00 26.39           N  
ATOM   1763  CA  PHE A 227      -1.528 -12.961   4.820  1.00 26.39           C  
ATOM   1764  C   PHE A 227      -1.485 -13.867   3.592  1.00 26.39           C  
ATOM   1765  CB  PHE A 227      -0.173 -12.977   5.531  1.00 26.39           C  
ATOM   1766  O   PHE A 227      -1.490 -15.094   3.715  1.00 26.39           O  
ATOM   1767  CG  PHE A 227       0.095 -11.750   6.359  1.00 26.39           C  
ATOM   1768  CD1 PHE A 227       0.599 -10.602   5.773  1.00 26.39           C  
ATOM   1769  CD2 PHE A 227      -0.159 -11.750   7.727  1.00 26.39           C  
ATOM   1770  CE1 PHE A 227       0.848  -9.461   6.539  1.00 26.39           C  
ATOM   1771  CE2 PHE A 227       0.087 -10.617   8.500  1.00 26.39           C  
ATOM   1772  CZ  PHE A 227       0.591  -9.477   7.898  1.00 26.39           C  
ATOM   1773  N   ASP A 228      -2.094 -13.555   2.562  1.00 26.92           N  
ATOM   1774  CA  ASP A 228      -2.025 -14.297   1.310  1.00 26.92           C  
ATOM   1775  C   ASP A 228      -0.630 -14.883   1.095  1.00 26.92           C  
ATOM   1776  CB  ASP A 228      -2.408 -13.406   0.130  1.00 26.92           C  
ATOM   1777  O   ASP A 228       0.374 -14.219   1.358  1.00 26.92           O  
ATOM   1778  CG  ASP A 228      -3.869 -13.531  -0.260  1.00 26.92           C  
ATOM   1779  OD1 ASP A 228      -4.496 -14.570   0.044  1.00 26.92           O  
ATOM   1780  OD2 ASP A 228      -4.402 -12.586  -0.880  1.00 26.92           O  
ATOM   1781  N   GLU A 229      -0.325 -16.172   1.129  1.00 26.72           N  
ATOM   1782  CA  GLU A 229       0.657 -17.250   1.136  1.00 26.72           C  
ATOM   1783  C   GLU A 229       1.801 -16.969   0.167  1.00 26.72           C  
ATOM   1784  CB  GLU A 229      -0.008 -18.594   0.783  1.00 26.72           C  
ATOM   1785  O   GLU A 229       2.920 -17.453   0.358  1.00 26.72           O  
ATOM   1786  CG  GLU A 229      -0.643 -19.297   1.974  1.00 26.72           C  
ATOM   1787  CD  GLU A 229      -1.210 -20.656   1.629  1.00 26.72           C  
ATOM   1788  OE1 GLU A 229      -1.664 -21.375   2.549  1.00 26.72           O  
ATOM   1789  OE2 GLU A 229      -1.200 -21.016   0.430  1.00 26.72           O  
ATOM   1790  N   ASP A 230       1.626 -16.453  -1.224  1.00 27.44           N  
ATOM   1791  CA  ASP A 230       2.529 -16.688  -2.348  1.00 27.44           C  
ATOM   1792  C   ASP A 230       3.674 -15.672  -2.344  1.00 27.44           C  
ATOM   1793  CB  ASP A 230       1.768 -16.609  -3.672  1.00 27.44           C  
ATOM   1794  O   ASP A 230       4.488 -15.648  -3.270  1.00 27.44           O  
ATOM   1795  CG  ASP A 230       1.378 -17.984  -4.207  1.00 27.44           C  
ATOM   1796  OD1 ASP A 230       1.991 -18.984  -3.801  1.00 27.44           O  
ATOM   1797  OD2 ASP A 230       0.452 -18.047  -5.043  1.00 27.44           O  
ATOM   1798  N   ASP A 231       3.631 -14.336  -1.822  1.00 30.91           N  
ATOM   1799  CA  ASP A 231       4.789 -13.469  -1.999  1.00 30.91           C  
ATOM   1800  C   ASP A 231       5.977 -13.953  -1.172  1.00 30.91           C  
ATOM   1801  CB  ASP A 231       4.441 -12.023  -1.618  1.00 30.91           C  
ATOM   1802  O   ASP A 231       5.797 -14.523  -0.092  1.00 30.91           O  
ATOM   1803  CG  ASP A 231       3.951 -11.203  -2.797  1.00 30.91           C  
ATOM   1804  OD1 ASP A 231       4.242 -11.562  -3.957  1.00 30.91           O  
ATOM   1805  OD2 ASP A 231       3.268 -10.180  -2.561  1.00 30.91           O  
ATOM   1806  N   MET A 232       7.180 -14.297  -1.721  1.00 30.16           N  
ATOM   1807  CA  MET A 232       8.438 -14.617  -1.045  1.00 30.16           C  
ATOM   1808  C   MET A 232       8.586 -13.797   0.233  1.00 30.16           C  
ATOM   1809  CB  MET A 232       9.625 -14.367  -1.973  1.00 30.16           C  
ATOM   1810  O   MET A 232       8.438 -12.578   0.214  1.00 30.16           O  
ATOM   1811  CG  MET A 232      10.328 -15.633  -2.428  1.00 30.16           C  
ATOM   1812  SD  MET A 232      11.977 -15.305  -3.154  1.00 30.16           S  
ATOM   1813  CE  MET A 232      11.500 -14.875  -4.852  1.00 30.16           C  
ATOM   1814  N   PRO A 233       8.242 -14.273   1.370  1.00 33.88           N  
ATOM   1815  CA  PRO A 233       8.312 -13.531   2.633  1.00 33.88           C  
ATOM   1816  C   PRO A 233       9.539 -12.617   2.717  1.00 33.88           C  
ATOM   1817  CB  PRO A 233       8.391 -14.641   3.686  1.00 33.88           C  
ATOM   1818  O   PRO A 233      10.609 -12.969   2.221  1.00 33.88           O  
ATOM   1819  CG  PRO A 233       8.648 -15.891   2.906  1.00 33.88           C  
ATOM   1820  CD  PRO A 233       8.500 -15.578   1.444  1.00 33.88           C  
ATOM   1821  N   LEU A 234       9.680 -11.336   2.609  1.00 44.62           N  
ATOM   1822  CA  LEU A 234      10.766 -10.398   2.904  1.00 44.62           C  
ATOM   1823  C   LEU A 234      11.625 -10.906   4.055  1.00 44.62           C  
ATOM   1824  CB  LEU A 234      10.203  -9.016   3.248  1.00 44.62           C  
ATOM   1825  O   LEU A 234      11.141 -11.633   4.926  1.00 44.62           O  
ATOM   1826  CG  LEU A 234       9.602  -8.219   2.088  1.00 44.62           C  
ATOM   1827  CD1 LEU A 234       8.617  -7.180   2.609  1.00 44.62           C  
ATOM   1828  CD2 LEU A 234      10.703  -7.555   1.270  1.00 44.62           C  
ATOM   1829  N   PRO A 235      13.148 -11.062   3.873  1.00 44.44           N  
ATOM   1830  CA  PRO A 235      13.992 -11.461   5.000  1.00 44.44           C  
ATOM   1831  C   PRO A 235      13.594 -10.781   6.309  1.00 44.44           C  
ATOM   1832  CB  PRO A 235      15.391 -11.008   4.562  1.00 44.44           C  
ATOM   1833  O   PRO A 235      13.086  -9.656   6.297  1.00 44.44           O  
ATOM   1834  CG  PRO A 235      15.156 -10.094   3.406  1.00 44.44           C  
ATOM   1835  CD  PRO A 235      13.742 -10.273   2.939  1.00 44.44           C  
ATOM   1836  N   ALA A 236      13.516 -11.719   7.336  1.00 52.06           N  
ATOM   1837  CA  ALA A 236      13.312 -11.164   8.672  1.00 52.06           C  
ATOM   1838  C   ALA A 236      14.547 -10.398   9.141  1.00 52.06           C  
ATOM   1839  CB  ALA A 236      12.969 -12.273   9.664  1.00 52.06           C  
ATOM   1840  O   ALA A 236      15.617 -10.977   9.305  1.00 52.06           O  
ATOM   1841  N   LEU A 237      14.492  -9.133   9.141  1.00 62.94           N  
ATOM   1842  CA  LEU A 237      15.586  -8.242   9.516  1.00 62.94           C  
ATOM   1843  C   LEU A 237      15.469  -7.820  10.977  1.00 62.94           C  
ATOM   1844  CB  LEU A 237      15.617  -7.012   8.609  1.00 62.94           C  
ATOM   1845  O   LEU A 237      14.359  -7.770  11.516  1.00 62.94           O  
ATOM   1846  CG  LEU A 237      15.695  -7.273   7.105  1.00 62.94           C  
ATOM   1847  CD1 LEU A 237      15.398  -5.996   6.328  1.00 62.94           C  
ATOM   1848  CD2 LEU A 237      17.078  -7.820   6.730  1.00 62.94           C  
ATOM   1849  N   ASN A 238      16.703  -7.871  11.695  1.00 66.62           N  
ATOM   1850  CA  ASN A 238      16.766  -7.133  12.953  1.00 66.62           C  
ATOM   1851  C   ASN A 238      16.938  -5.637  12.711  1.00 66.62           C  
ATOM   1852  CB  ASN A 238      17.891  -7.664  13.836  1.00 66.62           C  
ATOM   1853  O   ASN A 238      17.984  -5.195  12.250  1.00 66.62           O  
ATOM   1854  CG  ASN A 238      17.562  -7.590  15.312  1.00 66.62           C  
ATOM   1855  ND2 ASN A 238      18.547  -7.902  16.156  1.00 66.62           N  
ATOM   1856  OD1 ASN A 238      16.438  -7.258  15.695  1.00 66.62           O  
ATOM   1857  N   VAL A 239      15.828  -4.969  12.969  1.00 81.69           N  
ATOM   1858  CA  VAL A 239      15.781  -3.566  12.562  1.00 81.69           C  
ATOM   1859  C   VAL A 239      15.914  -2.668  13.789  1.00 81.69           C  
ATOM   1860  CB  VAL A 239      14.477  -3.238  11.805  1.00 81.69           C  
ATOM   1861  O   VAL A 239      15.273  -2.912  14.820  1.00 81.69           O  
ATOM   1862  CG1 VAL A 239      14.438  -1.764  11.406  1.00 81.69           C  
ATOM   1863  CG2 VAL A 239      14.344  -4.129  10.570  1.00 81.69           C  
ATOM   1864  N   LEU A 240      16.891  -1.754  13.719  1.00 87.06           N  
ATOM   1865  CA  LEU A 240      16.906  -0.653  14.672  1.00 87.06           C  
ATOM   1866  C   LEU A 240      16.094   0.530  14.156  1.00 87.06           C  
ATOM   1867  CB  LEU A 240      18.344  -0.213  14.961  1.00 87.06           C  
ATOM   1868  O   LEU A 240      16.469   1.149  13.156  1.00 87.06           O  
ATOM   1869  CG  LEU A 240      18.516   0.918  15.977  1.00 87.06           C  
ATOM   1870  CD1 LEU A 240      18.000   0.488  17.344  1.00 87.06           C  
ATOM   1871  CD2 LEU A 240      19.984   1.341  16.062  1.00 87.06           C  
ATOM   1872  N   LEU A 241      15.016   0.731  14.781  1.00 89.56           N  
ATOM   1873  CA  LEU A 241      14.148   1.851  14.438  1.00 89.56           C  
ATOM   1874  C   LEU A 241      14.391   3.037  15.367  1.00 89.56           C  
ATOM   1875  CB  LEU A 241      12.672   1.430  14.508  1.00 89.56           C  
ATOM   1876  O   LEU A 241      14.242   2.920  16.578  1.00 89.56           O  
ATOM   1877  CG  LEU A 241      11.641   2.521  14.219  1.00 89.56           C  
ATOM   1878  CD1 LEU A 241      11.750   2.979  12.766  1.00 89.56           C  
ATOM   1879  CD2 LEU A 241      10.234   2.021  14.531  1.00 89.56           C  
ATOM   1880  N   VAL A 242      14.828   4.164  14.734  1.00 91.94           N  
ATOM   1881  CA  VAL A 242      15.039   5.395  15.492  1.00 91.94           C  
ATOM   1882  C   VAL A 242      13.930   6.391  15.180  1.00 91.94           C  
ATOM   1883  CB  VAL A 242      16.422   6.020  15.172  1.00 91.94           C  
ATOM   1884  O   VAL A 242      13.875   6.949  14.078  1.00 91.94           O  
ATOM   1885  CG1 VAL A 242      16.703   7.195  16.109  1.00 91.94           C  
ATOM   1886  CG2 VAL A 242      17.516   4.969  15.289  1.00 91.94           C  
ATOM   1887  N   GLU A 243      13.133   6.492  16.141  1.00 85.62           N  
ATOM   1888  CA  GLU A 243      11.930   7.301  16.016  1.00 85.62           C  
ATOM   1889  C   GLU A 243      11.461   7.801  17.375  1.00 85.62           C  
ATOM   1890  CB  GLU A 243      10.812   6.504  15.336  1.00 85.62           C  
ATOM   1891  O   GLU A 243      11.383   7.027  18.328  1.00 85.62           O  
ATOM   1892  CG  GLU A 243       9.484   7.250  15.250  1.00 85.62           C  
ATOM   1893  CD  GLU A 243       9.523   8.430  14.289  1.00 85.62           C  
ATOM   1894  OE1 GLU A 243       9.383   9.586  14.742  1.00 85.62           O  
ATOM   1895  OE2 GLU A 243       9.695   8.195  13.070  1.00 85.62           O  
ATOM   1896  N   ASP A 244      11.258   9.148  17.406  1.00 77.38           N  
ATOM   1897  CA  ASP A 244      10.938   9.719  18.703  1.00 77.38           C  
ATOM   1898  C   ASP A 244       9.422   9.781  18.922  1.00 77.38           C  
ATOM   1899  CB  ASP A 244      11.539  11.125  18.844  1.00 77.38           C  
ATOM   1900  O   ASP A 244       8.961   9.992  20.047  1.00 77.38           O  
ATOM   1901  CG  ASP A 244      10.977  12.109  17.828  1.00 77.38           C  
ATOM   1902  OD1 ASP A 244      10.711  11.719  16.672  1.00 77.38           O  
ATOM   1903  OD2 ASP A 244      10.805  13.289  18.188  1.00 77.38           O  
ATOM   1904  N   ILE A 245       8.688   9.734  17.875  1.00 70.81           N  
ATOM   1905  CA  ILE A 245       7.238   9.820  18.016  1.00 70.81           C  
ATOM   1906  C   ILE A 245       6.660   8.422  18.234  1.00 70.81           C  
ATOM   1907  CB  ILE A 245       6.594  10.469  16.766  1.00 70.81           C  
ATOM   1908  O   ILE A 245       6.766   7.555  17.359  1.00 70.81           O  
ATOM   1909  CG1 ILE A 245       7.125  11.898  16.578  1.00 70.81           C  
ATOM   1910  CG2 ILE A 245       5.066  10.469  16.891  1.00 70.81           C  
ATOM   1911  CD1 ILE A 245       6.668  12.562  15.297  1.00 70.81           C  
ATOM   1912  N   GLU A 246       6.102   8.203  19.391  1.00 64.75           N  
ATOM   1913  CA  GLU A 246       5.609   6.898  19.828  1.00 64.75           C  
ATOM   1914  C   GLU A 246       4.660   6.289  18.812  1.00 64.75           C  
ATOM   1915  CB  GLU A 246       4.906   7.023  21.188  1.00 64.75           C  
ATOM   1916  O   GLU A 246       4.727   5.090  18.531  1.00 64.75           O  
ATOM   1917  CG  GLU A 246       5.789   6.664  22.375  1.00 64.75           C  
ATOM   1918  CD  GLU A 246       5.074   6.781  23.719  1.00 64.75           C  
ATOM   1919  OE1 GLU A 246       5.695   6.492  24.766  1.00 64.75           O  
ATOM   1920  OE2 GLU A 246       3.885   7.172  23.719  1.00 64.75           O  
ATOM   1921  N   LEU A 247       3.805   7.082  18.297  1.00 59.06           N  
ATOM   1922  CA  LEU A 247       2.859   6.578  17.312  1.00 59.06           C  
ATOM   1923  C   LEU A 247       3.588   6.039  16.078  1.00 59.06           C  
ATOM   1924  CB  LEU A 247       1.880   7.680  16.891  1.00 59.06           C  
ATOM   1925  O   LEU A 247       3.221   4.992  15.547  1.00 59.06           O  
ATOM   1926  CG  LEU A 247       0.734   7.258  15.977  1.00 59.06           C  
ATOM   1927  CD1 LEU A 247      -0.219   6.320  16.703  1.00 59.06           C  
ATOM   1928  CD2 LEU A 247      -0.009   8.484  15.445  1.00 59.06           C  
ATOM   1929  N   ASN A 248       4.578   6.777  15.562  1.00 68.56           N  
ATOM   1930  CA  ASN A 248       5.352   6.324  14.414  1.00 68.56           C  
ATOM   1931  C   ASN A 248       6.059   5.000  14.695  1.00 68.56           C  
ATOM   1932  CB  ASN A 248       6.371   7.387  14.000  1.00 68.56           C  
ATOM   1933  O   ASN A 248       6.156   4.141  13.820  1.00 68.56           O  
ATOM   1934  CG  ASN A 248       5.719   8.609  13.383  1.00 68.56           C  
ATOM   1935  ND2 ASN A 248       6.496   9.672  13.211  1.00 68.56           N  
ATOM   1936  OD1 ASN A 248       4.527   8.602  13.062  1.00 68.56           O  
ATOM   1937  N   VAL A 249       6.512   4.867  15.961  1.00 72.31           N  
ATOM   1938  CA  VAL A 249       7.176   3.637  16.375  1.00 72.31           C  
ATOM   1939  C   VAL A 249       6.191   2.471  16.312  1.00 72.31           C  
ATOM   1940  CB  VAL A 249       7.770   3.758  17.797  1.00 72.31           C  
ATOM   1941  O   VAL A 249       6.516   1.403  15.781  1.00 72.31           O  
ATOM   1942  CG1 VAL A 249       8.227   2.393  18.297  1.00 72.31           C  
ATOM   1943  CG2 VAL A 249       8.930   4.754  17.797  1.00 72.31           C  
ATOM   1944  N   ILE A 250       5.027   2.693  16.844  1.00 62.56           N  
ATOM   1945  CA  ILE A 250       4.016   1.647  16.875  1.00 62.56           C  
ATOM   1946  C   ILE A 250       3.674   1.209  15.461  1.00 62.56           C  
ATOM   1947  CB  ILE A 250       2.740   2.121  17.609  1.00 62.56           C  
ATOM   1948  O   ILE A 250       3.617   0.012  15.164  1.00 62.56           O  
ATOM   1949  CG1 ILE A 250       3.027   2.326  19.109  1.00 62.56           C  
ATOM   1950  CG2 ILE A 250       1.597   1.122  17.406  1.00 62.56           C  
ATOM   1951  CD1 ILE A 250       1.889   2.988  19.875  1.00 62.56           C  
ATOM   1952  N   VAL A 251       3.494   2.223  14.578  1.00 63.12           N  
ATOM   1953  CA  VAL A 251       3.127   1.938  13.195  1.00 63.12           C  
ATOM   1954  C   VAL A 251       4.270   1.208  12.492  1.00 63.12           C  
ATOM   1955  CB  VAL A 251       2.770   3.230  12.422  1.00 63.12           C  
ATOM   1956  O   VAL A 251       4.059   0.164  11.875  1.00 63.12           O  
ATOM   1957  CG1 VAL A 251       2.551   2.934  10.945  1.00 63.12           C  
ATOM   1958  CG2 VAL A 251       1.530   3.887  13.031  1.00 63.12           C  
ATOM   1959  N   ALA A 252       5.457   1.785  12.641  1.00 73.56           N  
ATOM   1960  CA  ALA A 252       6.617   1.191  11.977  1.00 73.56           C  
ATOM   1961  C   ALA A 252       6.875  -0.222  12.484  1.00 73.56           C  
ATOM   1962  CB  ALA A 252       7.852   2.064  12.180  1.00 73.56           C  
ATOM   1963  O   ALA A 252       7.141  -1.136  11.703  1.00 73.56           O  
ATOM   1964  N   ARG A 253       6.797  -0.310  13.805  1.00 65.88           N  
ATOM   1965  CA  ARG A 253       7.016  -1.622  14.406  1.00 65.88           C  
ATOM   1966  C   ARG A 253       5.980  -2.629  13.914  1.00 65.88           C  
ATOM   1967  CB  ARG A 253       6.977  -1.527  15.938  1.00 65.88           C  
ATOM   1968  O   ARG A 253       6.320  -3.771  13.602  1.00 65.88           O  
ATOM   1969  CG  ARG A 253       7.551  -2.744  16.641  1.00 65.88           C  
ATOM   1970  CD  ARG A 253       7.527  -2.580  18.156  1.00 65.88           C  
ATOM   1971  NE  ARG A 253       8.680  -1.826  18.641  1.00 65.88           N  
ATOM   1972  NH1 ARG A 253       8.305  -2.273  20.875  1.00 65.88           N  
ATOM   1973  NH2 ARG A 253      10.094  -0.990  20.234  1.00 65.88           N  
ATOM   1974  CZ  ARG A 253       9.023  -1.698  19.922  1.00 65.88           C  
ATOM   1975  N   SER A 254       4.754  -2.254  13.906  1.00 61.97           N  
ATOM   1976  CA  SER A 254       3.686  -3.141  13.453  1.00 61.97           C  
ATOM   1977  C   SER A 254       3.941  -3.633  12.039  1.00 61.97           C  
ATOM   1978  CB  SER A 254       2.334  -2.428  13.523  1.00 61.97           C  
ATOM   1979  O   SER A 254       3.783  -4.820  11.750  1.00 61.97           O  
ATOM   1980  OG  SER A 254       1.271  -3.361  13.453  1.00 61.97           O  
ATOM   1981  N   VAL A 255       4.355  -2.633  11.164  1.00 65.81           N  
ATOM   1982  CA  VAL A 255       4.617  -2.971   9.766  1.00 65.81           C  
ATOM   1983  C   VAL A 255       5.832  -3.889   9.680  1.00 65.81           C  
ATOM   1984  CB  VAL A 255       4.836  -1.706   8.906  1.00 65.81           C  
ATOM   1985  O   VAL A 255       5.797  -4.914   8.992  1.00 65.81           O  
ATOM   1986  CG1 VAL A 255       5.270  -2.084   7.492  1.00 65.81           C  
ATOM   1987  CG2 VAL A 255       3.568  -0.857   8.875  1.00 65.81           C  
ATOM   1988  N   LEU A 256       6.836  -3.527  10.406  1.00 71.44           N  
ATOM   1989  CA  LEU A 256       8.086  -4.281  10.359  1.00 71.44           C  
ATOM   1990  C   LEU A 256       7.898  -5.676  10.953  1.00 71.44           C  
ATOM   1991  CB  LEU A 256       9.188  -3.537  11.109  1.00 71.44           C  
ATOM   1992  O   LEU A 256       8.383  -6.660  10.391  1.00 71.44           O  
ATOM   1993  CG  LEU A 256       9.781  -2.316  10.406  1.00 71.44           C  
ATOM   1994  CD1 LEU A 256      10.547  -1.452  11.406  1.00 71.44           C  
ATOM   1995  CD2 LEU A 256      10.695  -2.750   9.266  1.00 71.44           C  
ATOM   1996  N   GLU A 257       7.207  -5.742  12.039  1.00 61.00           N  
ATOM   1997  CA  GLU A 257       6.984  -7.031  12.688  1.00 61.00           C  
ATOM   1998  C   GLU A 257       6.051  -7.910  11.859  1.00 61.00           C  
ATOM   1999  CB  GLU A 257       6.418  -6.836  14.094  1.00 61.00           C  
ATOM   2000  O   GLU A 257       6.215  -9.133  11.820  1.00 61.00           O  
ATOM   2001  CG  GLU A 257       7.438  -6.324  15.102  1.00 61.00           C  
ATOM   2002  CD  GLU A 257       6.836  -6.051  16.469  1.00 61.00           C  
ATOM   2003  OE1 GLU A 257       7.605  -5.832  17.438  1.00 61.00           O  
ATOM   2004  OE2 GLU A 257       5.590  -6.055  16.578  1.00 61.00           O  
ATOM   2005  N   LYS A 258       5.137  -7.238  11.180  1.00 57.88           N  
ATOM   2006  CA  LYS A 258       4.246  -7.973  10.289  1.00 57.88           C  
ATOM   2007  C   LYS A 258       5.027  -8.641   9.156  1.00 57.88           C  
ATOM   2008  CB  LYS A 258       3.182  -7.043   9.703  1.00 57.88           C  
ATOM   2009  O   LYS A 258       4.641  -9.711   8.680  1.00 57.88           O  
ATOM   2010  CG  LYS A 258       1.780  -7.293  10.242  1.00 57.88           C  
ATOM   2011  CD  LYS A 258       0.762  -6.359   9.602  1.00 57.88           C  
ATOM   2012  CE  LYS A 258      -0.632  -6.574  10.180  1.00 57.88           C  
ATOM   2013  NZ  LYS A 258      -1.631  -5.645   9.570  1.00 57.88           N  
ATOM   2014  N   LEU A 259       6.078  -7.906   8.797  1.00 57.53           N  
ATOM   2015  CA  LEU A 259       6.922  -8.445   7.734  1.00 57.53           C  
ATOM   2016  C   LEU A 259       7.914  -9.461   8.289  1.00 57.53           C  
ATOM   2017  CB  LEU A 259       7.668  -7.320   7.016  1.00 57.53           C  
ATOM   2018  O   LEU A 259       8.797  -9.938   7.570  1.00 57.53           O  
ATOM   2019  CG  LEU A 259       6.836  -6.445   6.078  1.00 57.53           C  
ATOM   2020  CD1 LEU A 259       7.578  -5.148   5.766  1.00 57.53           C  
ATOM   2021  CD2 LEU A 259       6.500  -7.199   4.797  1.00 57.53           C  
ATOM   2022  N   GLY A 260       7.742  -9.750   9.562  1.00 53.38           N  
ATOM   2023  CA  GLY A 260       8.562 -10.773  10.188  1.00 53.38           C  
ATOM   2024  C   GLY A 260       9.852 -10.234  10.766  1.00 53.38           C  
ATOM   2025  O   GLY A 260      10.758 -11.000  11.109  1.00 53.38           O  
ATOM   2026  N   ASN A 261      10.023  -8.891  10.859  1.00 61.69           N  
ATOM   2027  CA  ASN A 261      11.258  -8.289  11.352  1.00 61.69           C  
ATOM   2028  C   ASN A 261      11.219  -8.086  12.859  1.00 61.69           C  
ATOM   2029  CB  ASN A 261      11.523  -6.957  10.641  1.00 61.69           C  
ATOM   2030  O   ASN A 261      10.141  -8.031  13.453  1.00 61.69           O  
ATOM   2031  CG  ASN A 261      11.648  -7.109   9.141  1.00 61.69           C  
ATOM   2032  ND2 ASN A 261      10.992  -6.219   8.398  1.00 61.69           N  
ATOM   2033  OD1 ASN A 261      12.328  -8.016   8.648  1.00 61.69           O  
ATOM   2034  N   SER A 262      12.445  -8.289  13.523  1.00 64.81           N  
ATOM   2035  CA  SER A 262      12.609  -7.836  14.898  1.00 64.81           C  
ATOM   2036  C   SER A 262      13.031  -6.371  14.953  1.00 64.81           C  
ATOM   2037  CB  SER A 262      13.641  -8.695  15.633  1.00 64.81           C  
ATOM   2038  O   SER A 262      13.828  -5.918  14.125  1.00 64.81           O  
ATOM   2039  OG  SER A 262      14.859  -8.742  14.906  1.00 64.81           O  
ATOM   2040  N   VAL A 263      12.328  -5.711  15.820  1.00 77.06           N  
ATOM   2041  CA  VAL A 263      12.547  -4.270  15.828  1.00 77.06           C  
ATOM   2042  C   VAL A 263      12.961  -3.814  17.219  1.00 77.06           C  
ATOM   2043  CB  VAL A 263      11.289  -3.502  15.367  1.00 77.06           C  
ATOM   2044  O   VAL A 263      12.266  -4.086  18.203  1.00 77.06           O  
ATOM   2045  CG1 VAL A 263      11.570  -2.002  15.289  1.00 77.06           C  
ATOM   2046  CG2 VAL A 263      10.805  -4.027  14.023  1.00 77.06           C  
ATOM   2047  N   ASP A 264      14.156  -3.258  17.344  1.00 81.38           N  
ATOM   2048  CA  ASP A 264      14.547  -2.471  18.516  1.00 81.38           C  
ATOM   2049  C   ASP A 264      14.352  -0.978  18.266  1.00 81.38           C  
ATOM   2050  CB  ASP A 264      16.000  -2.754  18.891  1.00 81.38           C  
ATOM   2051  O   ASP A 264      14.586  -0.496  17.156  1.00 81.38           O  
ATOM   2052  CG  ASP A 264      16.203  -4.148  19.453  1.00 81.38           C  
ATOM   2053  OD1 ASP A 264      15.242  -4.738  19.984  1.00 81.38           O  
ATOM   2054  OD2 ASP A 264      17.344  -4.660  19.359  1.00 81.38           O  
ATOM   2055  N   VAL A 265      13.875  -0.382  19.266  1.00 87.12           N  
ATOM   2056  CA  VAL A 265      13.500   1.017  19.078  1.00 87.12           C  
ATOM   2057  C   VAL A 265      14.391   1.908  19.938  1.00 87.12           C  
ATOM   2058  CB  VAL A 265      12.016   1.261  19.406  1.00 87.12           C  
ATOM   2059  O   VAL A 265      14.633   1.606  21.109  1.00 87.12           O  
ATOM   2060  CG1 VAL A 265      11.656   2.734  19.234  1.00 87.12           C  
ATOM   2061  CG2 VAL A 265      11.117   0.377  18.547  1.00 87.12           C  
ATOM   2062  N   ALA A 266      14.930   2.938  19.328  1.00 91.62           N  
ATOM   2063  CA  ALA A 266      15.570   4.055  20.031  1.00 91.62           C  
ATOM   2064  C   ALA A 266      14.789   5.348  19.828  1.00 91.62           C  
ATOM   2065  CB  ALA A 266      17.016   4.227  19.547  1.00 91.62           C  
ATOM   2066  O   ALA A 266      14.555   5.766  18.688  1.00 91.62           O  
ATOM   2067  N   MET A 267      14.461   5.992  20.891  1.00 87.25           N  
ATOM   2068  CA  MET A 267      13.617   7.184  20.812  1.00 87.25           C  
ATOM   2069  C   MET A 267      14.461   8.445  20.750  1.00 87.25           C  
ATOM   2070  CB  MET A 267      12.664   7.246  22.016  1.00 87.25           C  
ATOM   2071  O   MET A 267      13.930   9.547  20.609  1.00 87.25           O  
ATOM   2072  CG  MET A 267      11.664   6.105  22.062  1.00 87.25           C  
ATOM   2073  SD  MET A 267      10.211   6.492  23.125  1.00 87.25           S  
ATOM   2074  CE  MET A 267       9.430   7.789  22.125  1.00 87.25           C  
ATOM   2075  N   THR A 268      15.734   8.359  21.016  1.00 90.00           N  
ATOM   2076  CA  THR A 268      16.656   9.484  20.891  1.00 90.00           C  
ATOM   2077  C   THR A 268      17.906   9.062  20.125  1.00 90.00           C  
ATOM   2078  CB  THR A 268      17.062  10.031  22.266  1.00 90.00           C  
ATOM   2079  O   THR A 268      18.203   7.871  20.000  1.00 90.00           O  
ATOM   2080  CG2 THR A 268      15.836  10.430  23.078  1.00 90.00           C  
ATOM   2081  OG1 THR A 268      17.797   9.023  22.984  1.00 90.00           O  
ATOM   2082  N   GLY A 269      18.562  10.117  19.625  1.00 90.56           N  
ATOM   2083  CA  GLY A 269      19.797   9.836  18.938  1.00 90.56           C  
ATOM   2084  C   GLY A 269      20.859   9.203  19.828  1.00 90.56           C  
ATOM   2085  O   GLY A 269      21.562   8.297  19.406  1.00 90.56           O  
ATOM   2086  N   LYS A 270      20.953   9.742  21.047  1.00 90.88           N  
ATOM   2087  CA  LYS A 270      21.922   9.188  22.000  1.00 90.88           C  
ATOM   2088  C   LYS A 270      21.641   7.715  22.281  1.00 90.88           C  
ATOM   2089  CB  LYS A 270      21.891   9.984  23.297  1.00 90.88           C  
ATOM   2090  O   LYS A 270      22.562   6.898  22.297  1.00 90.88           O  
ATOM   2091  CG  LYS A 270      23.281  10.258  23.875  1.00 90.88           C  
ATOM   2092  CD  LYS A 270      23.188  11.039  25.188  1.00 90.88           C  
ATOM   2093  CE  LYS A 270      24.562  11.234  25.812  1.00 90.88           C  
ATOM   2094  NZ  LYS A 270      24.469  11.945  27.125  1.00 90.88           N  
ATOM   2095  N   ALA A 271      20.438   7.406  22.469  1.00 91.38           N  
ATOM   2096  CA  ALA A 271      20.062   6.016  22.703  1.00 91.38           C  
ATOM   2097  C   ALA A 271      20.391   5.141  21.500  1.00 91.38           C  
ATOM   2098  CB  ALA A 271      18.562   5.922  23.031  1.00 91.38           C  
ATOM   2099  O   ALA A 271      20.859   4.016  21.656  1.00 91.38           O  
ATOM   2100  N   ALA A 272      20.141   5.684  20.328  1.00 91.62           N  
ATOM   2101  CA  ALA A 272      20.438   4.945  19.109  1.00 91.62           C  
ATOM   2102  C   ALA A 272      21.922   4.602  19.016  1.00 91.62           C  
ATOM   2103  CB  ALA A 272      20.000   5.754  17.891  1.00 91.62           C  
ATOM   2104  O   ALA A 272      22.281   3.461  18.719  1.00 91.62           O  
ATOM   2105  N   LEU A 273      22.750   5.598  19.344  1.00 91.50           N  
ATOM   2106  CA  LEU A 273      24.188   5.406  19.234  1.00 91.50           C  
ATOM   2107  C   LEU A 273      24.688   4.430  20.297  1.00 91.50           C  
ATOM   2108  CB  LEU A 273      24.922   6.746  19.391  1.00 91.50           C  
ATOM   2109  O   LEU A 273      25.641   3.684  20.062  1.00 91.50           O  
ATOM   2110  CG  LEU A 273      24.781   7.719  18.203  1.00 91.50           C  
ATOM   2111  CD1 LEU A 273      25.344   9.086  18.594  1.00 91.50           C  
ATOM   2112  CD2 LEU A 273      25.500   7.168  16.969  1.00 91.50           C  
ATOM   2113  N   GLU A 274      24.000   4.398  21.453  1.00 90.00           N  
ATOM   2114  CA  GLU A 274      24.375   3.482  22.531  1.00 90.00           C  
ATOM   2115  C   GLU A 274      23.922   2.059  22.219  1.00 90.00           C  
ATOM   2116  CB  GLU A 274      23.812   3.951  23.859  1.00 90.00           C  
ATOM   2117  O   GLU A 274      24.625   1.096  22.531  1.00 90.00           O  
ATOM   2118  CG  GLU A 274      24.578   5.098  24.500  1.00 90.00           C  
ATOM   2119  CD  GLU A 274      23.969   5.582  25.797  1.00 90.00           C  
ATOM   2120  OE1 GLU A 274      24.516   6.531  26.406  1.00 90.00           O  
ATOM   2121  OE2 GLU A 274      22.938   5.012  26.219  1.00 90.00           O  
ATOM   2122  N   MET A 275      22.812   1.956  21.594  1.00 86.31           N  
ATOM   2123  CA  MET A 275      22.219   0.654  21.312  1.00 86.31           C  
ATOM   2124  C   MET A 275      22.891  -0.005  20.109  1.00 86.31           C  
ATOM   2125  CB  MET A 275      20.719   0.794  21.062  1.00 86.31           C  
ATOM   2126  O   MET A 275      22.969  -1.232  20.031  1.00 86.31           O  
ATOM   2127  CG  MET A 275      19.891   1.021  22.312  1.00 86.31           C  
ATOM   2128  SD  MET A 275      18.109   1.190  21.969  1.00 86.31           S  
ATOM   2129  CE  MET A 275      17.750  -0.450  21.281  1.00 86.31           C  
ATOM   2130  N   PHE A 276      23.375   0.806  19.297  1.00 85.94           N  
ATOM   2131  CA  PHE A 276      23.906   0.268  18.047  1.00 85.94           C  
ATOM   2132  C   PHE A 276      25.219  -0.470  18.281  1.00 85.94           C  
ATOM   2133  CB  PHE A 276      24.125   1.388  17.016  1.00 85.94           C  
ATOM   2134  O   PHE A 276      26.156   0.086  18.875  1.00 85.94           O  
ATOM   2135  CG  PHE A 276      24.625   0.905  15.688  1.00 85.94           C  
ATOM   2136  CD1 PHE A 276      25.984   0.924  15.398  1.00 85.94           C  
ATOM   2137  CD2 PHE A 276      23.750   0.433  14.727  1.00 85.94           C  
ATOM   2138  CE1 PHE A 276      26.453   0.479  14.164  1.00 85.94           C  
ATOM   2139  CE2 PHE A 276      24.203  -0.015  13.492  1.00 85.94           C  
ATOM   2140  CZ  PHE A 276      25.562   0.010  13.211  1.00 85.94           C  
ATOM   2141  N   LYS A 277      25.203  -1.657  17.891  1.00 76.31           N  
ATOM   2142  CA  LYS A 277      26.406  -2.490  17.828  1.00 76.31           C  
ATOM   2143  C   LYS A 277      26.578  -3.117  16.453  1.00 76.31           C  
ATOM   2144  CB  LYS A 277      26.344  -3.582  18.906  1.00 76.31           C  
ATOM   2145  O   LYS A 277      25.609  -3.650  15.883  1.00 76.31           O  
ATOM   2146  CG  LYS A 277      26.359  -3.055  20.328  1.00 76.31           C  
ATOM   2147  CD  LYS A 277      26.312  -4.188  21.344  1.00 76.31           C  
ATOM   2148  CE  LYS A 277      26.219  -3.660  22.766  1.00 76.31           C  
ATOM   2149  NZ  LYS A 277      26.062  -4.766  23.766  1.00 76.31           N  
ATOM   2150  N   PRO A 278      27.828  -2.885  15.930  1.00 70.38           N  
ATOM   2151  CA  PRO A 278      28.047  -3.494  14.617  1.00 70.38           C  
ATOM   2152  C   PRO A 278      27.688  -4.980  14.586  1.00 70.38           C  
ATOM   2153  CB  PRO A 278      29.547  -3.291  14.367  1.00 70.38           C  
ATOM   2154  O   PRO A 278      28.000  -5.715  15.523  1.00 70.38           O  
ATOM   2155  CG  PRO A 278      29.984  -2.381  15.461  1.00 70.38           C  
ATOM   2156  CD  PRO A 278      28.906  -2.324  16.500  1.00 70.38           C  
ATOM   2157  N   GLY A 279      26.922  -5.426  13.602  1.00 63.81           N  
ATOM   2158  CA  GLY A 279      26.562  -6.824  13.438  1.00 63.81           C  
ATOM   2159  C   GLY A 279      25.266  -7.184  14.133  1.00 63.81           C  
ATOM   2160  O   GLY A 279      24.734  -8.273  13.938  1.00 63.81           O  
ATOM   2161  N   GLU A 280      24.750  -6.344  14.922  1.00 64.81           N  
ATOM   2162  CA  GLU A 280      23.531  -6.637  15.672  1.00 64.81           C  
ATOM   2163  C   GLU A 280      22.281  -6.316  14.852  1.00 64.81           C  
ATOM   2164  CB  GLU A 280      23.500  -5.859  16.984  1.00 64.81           C  
ATOM   2165  O   GLU A 280      21.281  -7.035  14.922  1.00 64.81           O  
ATOM   2166  CG  GLU A 280      22.656  -6.500  18.078  1.00 64.81           C  
ATOM   2167  CD  GLU A 280      22.828  -5.867  19.438  1.00 64.81           C  
ATOM   2168  OE1 GLU A 280      22.141  -6.277  20.406  1.00 64.81           O  
ATOM   2169  OE2 GLU A 280      23.672  -4.953  19.562  1.00 64.81           O  
ATOM   2170  N   TYR A 281      22.359  -5.312  14.055  1.00 77.44           N  
ATOM   2171  CA  TYR A 281      21.219  -4.867  13.273  1.00 77.44           C  
ATOM   2172  C   TYR A 281      21.469  -5.031  11.781  1.00 77.44           C  
ATOM   2173  CB  TYR A 281      20.875  -3.408  13.586  1.00 77.44           C  
ATOM   2174  O   TYR A 281      22.594  -4.797  11.305  1.00 77.44           O  
ATOM   2175  CG  TYR A 281      20.516  -3.168  15.031  1.00 77.44           C  
ATOM   2176  CD1 TYR A 281      19.266  -3.561  15.531  1.00 77.44           C  
ATOM   2177  CD2 TYR A 281      21.406  -2.547  15.898  1.00 77.44           C  
ATOM   2178  CE1 TYR A 281      18.922  -3.340  16.859  1.00 77.44           C  
ATOM   2179  CE2 TYR A 281      21.062  -2.322  17.234  1.00 77.44           C  
ATOM   2180  OH  TYR A 281      19.500  -2.500  19.016  1.00 77.44           O  
ATOM   2181  CZ  TYR A 281      19.828  -2.721  17.703  1.00 77.44           C  
ATOM   2182  N   ASP A 282      20.391  -5.488  11.117  1.00 71.38           N  
ATOM   2183  CA  ASP A 282      20.469  -5.668   9.672  1.00 71.38           C  
ATOM   2184  C   ASP A 282      20.047  -4.398   8.938  1.00 71.38           C  
ATOM   2185  CB  ASP A 282      19.594  -6.844   9.234  1.00 71.38           C  
ATOM   2186  O   ASP A 282      20.359  -4.219   7.762  1.00 71.38           O  
ATOM   2187  CG  ASP A 282      20.000  -8.156   9.875  1.00 71.38           C  
ATOM   2188  OD1 ASP A 282      21.188  -8.539   9.781  1.00 71.38           O  
ATOM   2189  OD2 ASP A 282      19.125  -8.820  10.477  1.00 71.38           O  
ATOM   2190  N   LEU A 283      19.266  -3.645   9.570  1.00 81.56           N  
ATOM   2191  CA  LEU A 283      18.703  -2.418   9.008  1.00 81.56           C  
ATOM   2192  C   LEU A 283      18.484  -1.370  10.094  1.00 81.56           C  
ATOM   2193  CB  LEU A 283      17.375  -2.707   8.297  1.00 81.56           C  
ATOM   2194  O   LEU A 283      18.062  -1.696  11.203  1.00 81.56           O  
ATOM   2195  CG  LEU A 283      16.641  -1.498   7.707  1.00 81.56           C  
ATOM   2196  CD1 LEU A 283      17.453  -0.897   6.562  1.00 81.56           C  
ATOM   2197  CD2 LEU A 283      15.250  -1.894   7.238  1.00 81.56           C  
ATOM   2198  N   VAL A 284      18.938  -0.136   9.773  1.00 88.88           N  
ATOM   2199  CA  VAL A 284      18.672   0.980  10.672  1.00 88.88           C  
ATOM   2200  C   VAL A 284      17.781   2.010   9.969  1.00 88.88           C  
ATOM   2201  CB  VAL A 284      19.984   1.644  11.156  1.00 88.88           C  
ATOM   2202  O   VAL A 284      18.125   2.490   8.883  1.00 88.88           O  
ATOM   2203  CG1 VAL A 284      19.672   2.840  12.062  1.00 88.88           C  
ATOM   2204  CG2 VAL A 284      20.844   0.627  11.898  1.00 88.88           C  
ATOM   2205  N   LEU A 285      16.656   2.174  10.523  1.00 89.88           N  
ATOM   2206  CA  LEU A 285      15.750   3.211  10.055  1.00 89.88           C  
ATOM   2207  C   LEU A 285      15.828   4.453  10.938  1.00 89.88           C  
ATOM   2208  CB  LEU A 285      14.312   2.686  10.031  1.00 89.88           C  
ATOM   2209  O   LEU A 285      15.602   4.375  12.148  1.00 89.88           O  
ATOM   2210  CG  LEU A 285      14.039   1.505   9.094  1.00 89.88           C  
ATOM   2211  CD1 LEU A 285      12.609   1.001   9.281  1.00 89.88           C  
ATOM   2212  CD2 LEU A 285      14.281   1.901   7.645  1.00 89.88           C  
ATOM   2213  N   LEU A 286      16.172   5.594  10.297  1.00 89.19           N  
ATOM   2214  CA  LEU A 286      16.453   6.805  11.055  1.00 89.19           C  
ATOM   2215  C   LEU A 286      15.469   7.914  10.703  1.00 89.19           C  
ATOM   2216  CB  LEU A 286      17.891   7.281  10.781  1.00 89.19           C  
ATOM   2217  O   LEU A 286      15.391   8.344   9.547  1.00 89.19           O  
ATOM   2218  CG  LEU A 286      19.016   6.348  11.242  1.00 89.19           C  
ATOM   2219  CD1 LEU A 286      20.297   6.648  10.477  1.00 89.19           C  
ATOM   2220  CD2 LEU A 286      19.234   6.484  12.742  1.00 89.19           C  
ATOM   2221  N   ASP A 287      14.734   8.258  11.672  1.00 86.69           N  
ATOM   2222  CA  ASP A 287      14.008   9.508  11.508  1.00 86.69           C  
ATOM   2223  C   ASP A 287      14.961  10.688  11.391  1.00 86.69           C  
ATOM   2224  CB  ASP A 287      13.039   9.727  12.672  1.00 86.69           C  
ATOM   2225  O   ASP A 287      15.984  10.742  12.086  1.00 86.69           O  
ATOM   2226  CG  ASP A 287      12.016  10.812  12.406  1.00 86.69           C  
ATOM   2227  OD1 ASP A 287      12.086  11.461  11.336  1.00 86.69           O  
ATOM   2228  OD2 ASP A 287      11.133  11.031  13.266  1.00 86.69           O  
ATOM   2229  N   ILE A 288      14.719  11.633  10.555  1.00 79.81           N  
ATOM   2230  CA  ILE A 288      15.609  12.758  10.312  1.00 79.81           C  
ATOM   2231  C   ILE A 288      15.469  13.781  11.438  1.00 79.81           C  
ATOM   2232  CB  ILE A 288      15.320  13.422   8.945  1.00 79.81           C  
ATOM   2233  O   ILE A 288      16.438  14.445  11.805  1.00 79.81           O  
ATOM   2234  CG1 ILE A 288      15.680  12.461   7.805  1.00 79.81           C  
ATOM   2235  CG2 ILE A 288      16.094  14.742   8.812  1.00 79.81           C  
ATOM   2236  CD1 ILE A 288      17.156  12.078   7.754  1.00 79.81           C  
ATOM   2237  N   GLN A 289      14.250  13.828  11.906  1.00 79.50           N  
ATOM   2238  CA  GLN A 289      14.008  14.836  12.938  1.00 79.50           C  
ATOM   2239  C   GLN A 289      13.828  14.180  14.305  1.00 79.50           C  
ATOM   2240  CB  GLN A 289      12.781  15.672  12.586  1.00 79.50           C  
ATOM   2241  O   GLN A 289      12.750  13.672  14.617  1.00 79.50           O  
ATOM   2242  CG  GLN A 289      13.031  16.719  11.500  1.00 79.50           C  
ATOM   2243  CD  GLN A 289      11.836  17.609  11.250  1.00 79.50           C  
ATOM   2244  NE2 GLN A 289      12.039  18.688  10.508  1.00 79.50           N  
ATOM   2245  OE1 GLN A 289      10.727  17.328  11.719  1.00 79.50           O  
ATOM   2246  N   LEU A 290      14.922  14.234  15.148  1.00 82.12           N  
ATOM   2247  CA  LEU A 290      14.891  13.766  16.531  1.00 82.12           C  
ATOM   2248  C   LEU A 290      15.094  14.914  17.500  1.00 82.12           C  
ATOM   2249  CB  LEU A 290      15.961  12.695  16.750  1.00 82.12           C  
ATOM   2250  O   LEU A 290      15.547  15.992  17.109  1.00 82.12           O  
ATOM   2251  CG  LEU A 290      15.797  11.391  15.977  1.00 82.12           C  
ATOM   2252  CD1 LEU A 290      17.109  10.609  15.961  1.00 82.12           C  
ATOM   2253  CD2 LEU A 290      14.672  10.547  16.578  1.00 82.12           C  
ATOM   2254  N   PRO A 291      14.648  14.781  18.703  1.00 78.38           N  
ATOM   2255  CA  PRO A 291      14.734  15.883  19.672  1.00 78.38           C  
ATOM   2256  C   PRO A 291      16.172  16.266  20.000  1.00 78.38           C  
ATOM   2257  CB  PRO A 291      14.023  15.312  20.906  1.00 78.38           C  
ATOM   2258  O   PRO A 291      16.453  17.438  20.234  1.00 78.38           O  
ATOM   2259  CG  PRO A 291      13.742  13.891  20.562  1.00 78.38           C  
ATOM   2260  CD  PRO A 291      14.078  13.664  19.109  1.00 78.38           C  
ATOM   2261  N   ASP A 292      17.094  15.328  20.094  1.00 82.94           N  
ATOM   2262  CA  ASP A 292      18.453  15.617  20.562  1.00 82.94           C  
ATOM   2263  C   ASP A 292      19.406  15.812  19.391  1.00 82.94           C  
ATOM   2264  CB  ASP A 292      18.953  14.500  21.469  1.00 82.94           C  
ATOM   2265  O   ASP A 292      20.234  16.719  19.391  1.00 82.94           O  
ATOM   2266  CG  ASP A 292      18.844  13.125  20.844  1.00 82.94           C  
ATOM   2267  OD1 ASP A 292      18.078  12.961  19.875  1.00 82.94           O  
ATOM   2268  OD2 ASP A 292      19.516  12.195  21.328  1.00 82.94           O  
ATOM   2269  N   MET A 293      19.375  15.023  18.391  1.00 85.12           N  
ATOM   2270  CA  MET A 293      20.203  15.133  17.203  1.00 85.12           C  
ATOM   2271  C   MET A 293      19.422  14.672  15.961  1.00 85.12           C  
ATOM   2272  CB  MET A 293      21.484  14.305  17.344  1.00 85.12           C  
ATOM   2273  O   MET A 293      18.312  14.148  16.078  1.00 85.12           O  
ATOM   2274  CG  MET A 293      21.234  12.812  17.469  1.00 85.12           C  
ATOM   2275  SD  MET A 293      22.766  11.867  17.812  1.00 85.12           S  
ATOM   2276  CE  MET A 293      23.141  12.469  19.484  1.00 85.12           C  
ATOM   2277  N   THR A 294      19.953  15.062  14.812  1.00 85.88           N  
ATOM   2278  CA  THR A 294      19.266  14.680  13.586  1.00 85.88           C  
ATOM   2279  C   THR A 294      19.672  13.273  13.156  1.00 85.88           C  
ATOM   2280  CB  THR A 294      19.562  15.672  12.445  1.00 85.88           C  
ATOM   2281  O   THR A 294      20.750  12.789  13.539  1.00 85.88           O  
ATOM   2282  CG2 THR A 294      19.250  17.109  12.875  1.00 85.88           C  
ATOM   2283  OG1 THR A 294      20.953  15.586  12.086  1.00 85.88           O  
ATOM   2284  N   GLY A 295      18.672  12.641  12.383  1.00 87.38           N  
ATOM   2285  CA  GLY A 295      19.047  11.352  11.812  1.00 87.38           C  
ATOM   2286  C   GLY A 295      20.312  11.406  10.992  1.00 87.38           C  
ATOM   2287  O   GLY A 295      21.047  10.422  10.914  1.00 87.38           O  
ATOM   2288  N   LEU A 296      20.594  12.547  10.461  1.00 87.62           N  
ATOM   2289  CA  LEU A 296      21.828  12.719   9.680  1.00 87.62           C  
ATOM   2290  C   LEU A 296      23.047  12.695  10.586  1.00 87.62           C  
ATOM   2291  CB  LEU A 296      21.781  14.039   8.906  1.00 87.62           C  
ATOM   2292  O   LEU A 296      24.094  12.133  10.219  1.00 87.62           O  
ATOM   2293  CG  LEU A 296      20.766  14.117   7.762  1.00 87.62           C  
ATOM   2294  CD1 LEU A 296      20.438  15.578   7.449  1.00 87.62           C  
ATOM   2295  CD2 LEU A 296      21.297  13.414   6.523  1.00 87.62           C  
ATOM   2296  N   ASP A 297      22.891  13.312  11.672  1.00 91.06           N  
ATOM   2297  CA  ASP A 297      23.984  13.328  12.641  1.00 91.06           C  
ATOM   2298  C   ASP A 297      24.328  11.914  13.109  1.00 91.06           C  
ATOM   2299  CB  ASP A 297      23.641  14.211  13.836  1.00 91.06           C  
ATOM   2300  O   ASP A 297      25.500  11.562  13.227  1.00 91.06           O  
ATOM   2301  CG  ASP A 297      23.562  15.688  13.484  1.00 91.06           C  
ATOM   2302  OD1 ASP A 297      24.266  16.125  12.562  1.00 91.06           O  
ATOM   2303  OD2 ASP A 297      22.781  16.406  14.148  1.00 91.06           O  
ATOM   2304  N   ILE A 298      23.281  11.180  13.320  1.00 90.94           N  
ATOM   2305  CA  ILE A 298      23.484   9.797  13.758  1.00 90.94           C  
ATOM   2306  C   ILE A 298      24.234   9.023  12.680  1.00 90.94           C  
ATOM   2307  CB  ILE A 298      22.141   9.102  14.070  1.00 90.94           C  
ATOM   2308  O   ILE A 298      25.203   8.320  12.984  1.00 90.94           O  
ATOM   2309  CG1 ILE A 298      21.406   9.844  15.195  1.00 90.94           C  
ATOM   2310  CG2 ILE A 298      22.359   7.633  14.438  1.00 90.94           C  
ATOM   2311  CD1 ILE A 298      19.984   9.344  15.445  1.00 90.94           C  
ATOM   2312  N   SER A 299      23.812   9.188  11.508  1.00 89.56           N  
ATOM   2313  CA  SER A 299      24.469   8.508  10.391  1.00 89.56           C  
ATOM   2314  C   SER A 299      25.938   8.906  10.289  1.00 89.56           C  
ATOM   2315  CB  SER A 299      23.750   8.820   9.078  1.00 89.56           C  
ATOM   2316  O   SER A 299      26.812   8.047  10.117  1.00 89.56           O  
ATOM   2317  OG  SER A 299      24.406   8.211   7.984  1.00 89.56           O  
ATOM   2318  N   ARG A 300      26.156  10.156  10.445  1.00 90.06           N  
ATOM   2319  CA  ARG A 300      27.531  10.641  10.375  1.00 90.06           C  
ATOM   2320  C   ARG A 300      28.375  10.055  11.508  1.00 90.06           C  
ATOM   2321  CB  ARG A 300      27.562  12.172  10.445  1.00 90.06           C  
ATOM   2322  O   ARG A 300      29.531   9.664  11.289  1.00 90.06           O  
ATOM   2323  CG  ARG A 300      27.094  12.852   9.172  1.00 90.06           C  
ATOM   2324  CD  ARG A 300      27.141  14.367   9.289  1.00 90.06           C  
ATOM   2325  NE  ARG A 300      26.531  15.023   8.133  1.00 90.06           N  
ATOM   2326  NH1 ARG A 300      25.781  16.859   9.312  1.00 90.06           N  
ATOM   2327  NH2 ARG A 300      25.375  16.688   7.062  1.00 90.06           N  
ATOM   2328  CZ  ARG A 300      25.906  16.188   8.172  1.00 90.06           C  
ATOM   2329  N   GLU A 301      27.797  10.070  12.633  1.00 91.06           N  
ATOM   2330  CA  GLU A 301      28.516   9.539  13.781  1.00 91.06           C  
ATOM   2331  C   GLU A 301      28.797   8.047  13.609  1.00 91.06           C  
ATOM   2332  CB  GLU A 301      27.719   9.781  15.070  1.00 91.06           C  
ATOM   2333  O   GLU A 301      29.891   7.582  13.906  1.00 91.06           O  
ATOM   2334  CG  GLU A 301      28.578   9.789  16.328  1.00 91.06           C  
ATOM   2335  CD  GLU A 301      29.625  10.898  16.328  1.00 91.06           C  
ATOM   2336  OE1 GLU A 301      30.484  10.914  17.234  1.00 91.06           O  
ATOM   2337  OE2 GLU A 301      29.578  11.750  15.414  1.00 91.06           O  
ATOM   2338  N   LEU A 302      27.875   7.332  13.109  1.00 89.00           N  
ATOM   2339  CA  LEU A 302      28.062   5.898  12.898  1.00 89.00           C  
ATOM   2340  C   LEU A 302      29.125   5.633  11.836  1.00 89.00           C  
ATOM   2341  CB  LEU A 302      26.750   5.238  12.500  1.00 89.00           C  
ATOM   2342  O   LEU A 302      29.969   4.746  11.992  1.00 89.00           O  
ATOM   2343  CG  LEU A 302      25.719   5.051  13.617  1.00 89.00           C  
ATOM   2344  CD1 LEU A 302      24.391   4.547  13.047  1.00 89.00           C  
ATOM   2345  CD2 LEU A 302      26.250   4.094  14.680  1.00 89.00           C  
ATOM   2346  N   THR A 303      29.078   6.355  10.789  1.00 86.81           N  
ATOM   2347  CA  THR A 303      30.016   6.172   9.688  1.00 86.81           C  
ATOM   2348  C   THR A 303      31.438   6.555  10.125  1.00 86.81           C  
ATOM   2349  CB  THR A 303      29.625   7.008   8.461  1.00 86.81           C  
ATOM   2350  O   THR A 303      32.406   6.047   9.578  1.00 86.81           O  
ATOM   2351  CG2 THR A 303      28.531   6.309   7.652  1.00 86.81           C  
ATOM   2352  OG1 THR A 303      29.125   8.281   8.898  1.00 86.81           O  
ATOM   2353  N   LYS A 304      31.438   7.426  11.016  1.00 88.62           N  
ATOM   2354  CA  LYS A 304      32.750   7.820  11.555  1.00 88.62           C  
ATOM   2355  C   LYS A 304      33.281   6.758  12.500  1.00 88.62           C  
ATOM   2356  CB  LYS A 304      32.625   9.164  12.273  1.00 88.62           C  
ATOM   2357  O   LYS A 304      34.500   6.492  12.516  1.00 88.62           O  
ATOM   2358  CG  LYS A 304      33.250  10.328  11.516  1.00 88.62           C  
ATOM   2359  CD  LYS A 304      33.188  11.617  12.312  1.00 88.62           C  
ATOM   2360  CE  LYS A 304      33.781  12.789  11.539  1.00 88.62           C  
ATOM   2361  NZ  LYS A 304      33.688  14.070  12.312  1.00 88.62           N  
ATOM   2362  N   ARG A 305      32.406   6.156  13.266  1.00 88.38           N  
ATOM   2363  CA  ARG A 305      32.781   5.215  14.312  1.00 88.38           C  
ATOM   2364  C   ARG A 305      33.094   3.844  13.734  1.00 88.38           C  
ATOM   2365  CB  ARG A 305      31.688   5.098  15.367  1.00 88.38           C  
ATOM   2366  O   ARG A 305      33.969   3.127  14.242  1.00 88.38           O  
ATOM   2367  CG  ARG A 305      31.641   6.254  16.359  1.00 88.38           C  
ATOM   2368  CD  ARG A 305      30.594   6.039  17.438  1.00 88.38           C  
ATOM   2369  NE  ARG A 305      30.375   7.246  18.234  1.00 88.38           N  
ATOM   2370  NH1 ARG A 305      28.719   6.336  19.547  1.00 88.38           N  
ATOM   2371  NH2 ARG A 305      29.375   8.508  19.875  1.00 88.38           N  
ATOM   2372  CZ  ARG A 305      29.500   7.359  19.219  1.00 88.38           C  
ATOM   2373  N   TYR A 306      32.438   3.490  12.742  1.00 83.88           N  
ATOM   2374  CA  TYR A 306      32.562   2.145  12.203  1.00 83.88           C  
ATOM   2375  C   TYR A 306      32.875   2.188  10.703  1.00 83.88           C  
ATOM   2376  CB  TYR A 306      31.297   1.332  12.453  1.00 83.88           C  
ATOM   2377  O   TYR A 306      32.469   3.137  10.016  1.00 83.88           O  
ATOM   2378  CG  TYR A 306      30.906   1.248  13.914  1.00 83.88           C  
ATOM   2379  CD1 TYR A 306      31.594   0.402  14.781  1.00 83.88           C  
ATOM   2380  CD2 TYR A 306      29.859   2.014  14.422  1.00 83.88           C  
ATOM   2381  CE1 TYR A 306      31.234   0.319  16.125  1.00 83.88           C  
ATOM   2382  CE2 TYR A 306      29.500   1.939  15.766  1.00 83.88           C  
ATOM   2383  OH  TYR A 306      29.844   1.014  17.938  1.00 83.88           O  
ATOM   2384  CZ  TYR A 306      30.203   1.091  16.609  1.00 83.88           C  
ATOM   2385  N   PRO A 307      33.719   1.182  10.211  1.00 78.19           N  
ATOM   2386  CA  PRO A 307      33.906   1.065   8.758  1.00 78.19           C  
ATOM   2387  C   PRO A 307      32.594   0.762   8.039  1.00 78.19           C  
ATOM   2388  CB  PRO A 307      34.875  -0.096   8.609  1.00 78.19           C  
ATOM   2389  O   PRO A 307      31.672   0.177   8.633  1.00 78.19           O  
ATOM   2390  CG  PRO A 307      35.062  -0.632   9.992  1.00 78.19           C  
ATOM   2391  CD  PRO A 307      34.281   0.236  10.945  1.00 78.19           C  
ATOM   2392  N   ARG A 308      32.406   1.209   6.867  1.00 73.44           N  
ATOM   2393  CA  ARG A 308      31.156   1.093   6.094  1.00 73.44           C  
ATOM   2394  C   ARG A 308      30.734  -0.366   5.945  1.00 73.44           C  
ATOM   2395  CB  ARG A 308      31.328   1.729   4.711  1.00 73.44           C  
ATOM   2396  O   ARG A 308      29.547  -0.678   5.945  1.00 73.44           O  
ATOM   2397  CG  ARG A 308      30.016   2.072   4.023  1.00 73.44           C  
ATOM   2398  CD  ARG A 308      29.672   3.547   4.176  1.00 73.44           C  
ATOM   2399  NE  ARG A 308      28.391   3.865   3.553  1.00 73.44           N  
ATOM   2400  NH1 ARG A 308      27.922   5.645   4.945  1.00 73.44           N  
ATOM   2401  NH2 ARG A 308      26.438   5.055   3.297  1.00 73.44           N  
ATOM   2402  CZ  ARG A 308      27.578   4.855   3.934  1.00 73.44           C  
ATOM   2403  N   GLU A 309      31.719  -1.217   5.840  1.00 69.62           N  
ATOM   2404  CA  GLU A 309      31.438  -2.641   5.656  1.00 69.62           C  
ATOM   2405  C   GLU A 309      30.750  -3.230   6.887  1.00 69.62           C  
ATOM   2406  CB  GLU A 309      32.750  -3.402   5.359  1.00 69.62           C  
ATOM   2407  O   GLU A 309      30.031  -4.219   6.781  1.00 69.62           O  
ATOM   2408  CG  GLU A 309      33.406  -2.979   4.066  1.00 69.62           C  
ATOM   2409  CD  GLU A 309      34.656  -3.781   3.758  1.00 69.62           C  
ATOM   2410  OE1 GLU A 309      35.344  -3.502   2.734  1.00 69.62           O  
ATOM   2411  OE2 GLU A 309      35.000  -4.699   4.547  1.00 69.62           O  
ATOM   2412  N   ASP A 310      30.953  -2.625   8.070  1.00 68.69           N  
ATOM   2413  CA  ASP A 310      30.375  -3.129   9.312  1.00 68.69           C  
ATOM   2414  C   ASP A 310      29.031  -2.473   9.594  1.00 68.69           C  
ATOM   2415  CB  ASP A 310      31.328  -2.895  10.484  1.00 68.69           C  
ATOM   2416  O   ASP A 310      28.359  -2.803  10.578  1.00 68.69           O  
ATOM   2417  CG  ASP A 310      32.531  -3.828  10.477  1.00 68.69           C  
ATOM   2418  OD1 ASP A 310      32.469  -4.891   9.820  1.00 68.69           O  
ATOM   2419  OD2 ASP A 310      33.531  -3.500  11.125  1.00 68.69           O  
ATOM   2420  N   LEU A 311      28.578  -1.496   8.773  1.00 78.50           N  
ATOM   2421  CA  LEU A 311      27.328  -0.781   9.000  1.00 78.50           C  
ATOM   2422  C   LEU A 311      26.219  -1.352   8.125  1.00 78.50           C  
ATOM   2423  CB  LEU A 311      27.500   0.712   8.703  1.00 78.50           C  
ATOM   2424  O   LEU A 311      26.422  -1.651   6.949  1.00 78.50           O  
ATOM   2425  CG  LEU A 311      28.297   1.513   9.734  1.00 78.50           C  
ATOM   2426  CD1 LEU A 311      28.781   2.830   9.133  1.00 78.50           C  
ATOM   2427  CD2 LEU A 311      27.469   1.764  10.984  1.00 78.50           C  
ATOM   2428  N   PRO A 312      25.078  -1.650   8.750  1.00 78.00           N  
ATOM   2429  CA  PRO A 312      23.922  -2.000   7.930  1.00 78.00           C  
ATOM   2430  C   PRO A 312      23.406  -0.820   7.113  1.00 78.00           C  
ATOM   2431  CB  PRO A 312      22.891  -2.451   8.961  1.00 78.00           C  
ATOM   2432  O   PRO A 312      23.859   0.313   7.305  1.00 78.00           O  
ATOM   2433  CG  PRO A 312      23.219  -1.678  10.195  1.00 78.00           C  
ATOM   2434  CD  PRO A 312      24.688  -1.407  10.211  1.00 78.00           C  
ATOM   2435  N   PRO A 313      22.531  -1.134   6.164  1.00 83.31           N  
ATOM   2436  CA  PRO A 313      21.922  -0.008   5.457  1.00 83.31           C  
ATOM   2437  C   PRO A 313      21.250   0.990   6.402  1.00 83.31           C  
ATOM   2438  CB  PRO A 313      20.891  -0.683   4.555  1.00 83.31           C  
ATOM   2439  O   PRO A 313      20.484   0.593   7.285  1.00 83.31           O  
ATOM   2440  CG  PRO A 313      21.312  -2.111   4.477  1.00 83.31           C  
ATOM   2441  CD  PRO A 313      22.156  -2.422   5.684  1.00 83.31           C  
ATOM   2442  N   LEU A 314      21.719   2.230   6.281  1.00 88.88           N  
ATOM   2443  CA  LEU A 314      21.125   3.344   7.008  1.00 88.88           C  
ATOM   2444  C   LEU A 314      20.094   4.062   6.141  1.00 88.88           C  
ATOM   2445  CB  LEU A 314      22.203   4.332   7.461  1.00 88.88           C  
ATOM   2446  O   LEU A 314      20.438   4.719   5.160  1.00 88.88           O  
ATOM   2447  CG  LEU A 314      23.312   3.762   8.328  1.00 88.88           C  
ATOM   2448  CD1 LEU A 314      24.406   4.805   8.539  1.00 88.88           C  
ATOM   2449  CD2 LEU A 314      22.766   3.283   9.664  1.00 88.88           C  
ATOM   2450  N   VAL A 315      18.828   3.869   6.559  1.00 88.12           N  
ATOM   2451  CA  VAL A 315      17.750   4.398   5.730  1.00 88.12           C  
ATOM   2452  C   VAL A 315      17.031   5.531   6.473  1.00 88.12           C  
ATOM   2453  CB  VAL A 315      16.734   3.299   5.340  1.00 88.12           C  
ATOM   2454  O   VAL A 315      16.672   5.383   7.645  1.00 88.12           O  
ATOM   2455  CG1 VAL A 315      15.570   3.893   4.547  1.00 88.12           C  
ATOM   2456  CG2 VAL A 315      17.422   2.199   4.539  1.00 88.12           C  
ATOM   2457  N   ALA A 316      16.875   6.668   5.797  1.00 86.94           N  
ATOM   2458  CA  ALA A 316      16.203   7.824   6.383  1.00 86.94           C  
ATOM   2459  C   ALA A 316      14.680   7.680   6.289  1.00 86.94           C  
ATOM   2460  CB  ALA A 316      16.656   9.109   5.699  1.00 86.94           C  
ATOM   2461  O   ALA A 316      14.156   7.230   5.266  1.00 86.94           O  
ATOM   2462  N   LEU A 317      14.109   7.906   7.398  1.00 82.00           N  
ATOM   2463  CA  LEU A 317      12.656   8.062   7.422  1.00 82.00           C  
ATOM   2464  C   LEU A 317      12.273   9.539   7.430  1.00 82.00           C  
ATOM   2465  CB  LEU A 317      12.062   7.363   8.648  1.00 82.00           C  
ATOM   2466  O   LEU A 317      12.664  10.281   8.336  1.00 82.00           O  
ATOM   2467  CG  LEU A 317      12.141   5.836   8.656  1.00 82.00           C  
ATOM   2468  CD1 LEU A 317      11.750   5.297  10.023  1.00 82.00           C  
ATOM   2469  CD2 LEU A 317      11.242   5.250   7.570  1.00 82.00           C  
ATOM   2470  N   THR A 318      11.711   9.977   6.363  1.00 71.25           N  
ATOM   2471  CA  THR A 318      11.398  11.406   6.305  1.00 71.25           C  
ATOM   2472  C   THR A 318       9.984  11.625   5.793  1.00 71.25           C  
ATOM   2473  CB  THR A 318      12.398  12.156   5.402  1.00 71.25           C  
ATOM   2474  O   THR A 318       9.445  10.797   5.055  1.00 71.25           O  
ATOM   2475  CG2 THR A 318      12.398  11.594   3.988  1.00 71.25           C  
ATOM   2476  OG1 THR A 318      12.031  13.539   5.355  1.00 71.25           O  
ATOM   2477  N   ALA A 319       9.344  12.562   6.328  1.00 61.16           N  
ATOM   2478  CA  ALA A 319       8.023  12.953   5.844  1.00 61.16           C  
ATOM   2479  C   ALA A 319       8.117  13.586   4.457  1.00 61.16           C  
ATOM   2480  CB  ALA A 319       7.367  13.922   6.824  1.00 61.16           C  
ATOM   2481  O   ALA A 319       7.137  13.594   3.707  1.00 61.16           O  
ATOM   2482  N   ASN A 320       9.188  14.211   4.098  1.00 49.72           N  
ATOM   2483  CA  ASN A 320       9.391  14.930   2.844  1.00 49.72           C  
ATOM   2484  C   ASN A 320      10.500  14.297   2.010  1.00 49.72           C  
ATOM   2485  CB  ASN A 320       9.703  16.406   3.111  1.00 49.72           C  
ATOM   2486  O   ASN A 320      11.688  14.539   2.260  1.00 49.72           O  
ATOM   2487  CG  ASN A 320       9.000  17.328   2.143  1.00 49.72           C  
ATOM   2488  ND2 ASN A 320       9.055  18.625   2.424  1.00 49.72           N  
ATOM   2489  OD1 ASN A 320       8.422  16.891   1.149  1.00 49.72           O  
ATOM   2490  N   VAL A 321      10.109  13.266   1.105  1.00 49.41           N  
ATOM   2491  CA  VAL A 321      11.117  12.586   0.297  1.00 49.41           C  
ATOM   2492  C   VAL A 321      11.766  13.586  -0.664  1.00 49.41           C  
ATOM   2493  CB  VAL A 321      10.516  11.406  -0.490  1.00 49.41           C  
ATOM   2494  O   VAL A 321      12.867  13.344  -1.166  1.00 49.41           O  
ATOM   2495  CG1 VAL A 321      11.602  10.641  -1.245  1.00 49.41           C  
ATOM   2496  CG2 VAL A 321       9.758  10.469   0.451  1.00 49.41           C  
ATOM   2497  N   LEU A 322      11.070  14.664  -0.932  1.00 41.72           N  
ATOM   2498  CA  LEU A 322      11.500  15.586  -1.978  1.00 41.72           C  
ATOM   2499  C   LEU A 322      12.812  16.266  -1.595  1.00 41.72           C  
ATOM   2500  CB  LEU A 322      10.422  16.641  -2.242  1.00 41.72           C  
ATOM   2501  O   LEU A 322      13.438  16.922  -2.424  1.00 41.72           O  
ATOM   2502  CG  LEU A 322       9.305  16.234  -3.201  1.00 41.72           C  
ATOM   2503  CD1 LEU A 322       8.023  17.000  -2.877  1.00 41.72           C  
ATOM   2504  CD2 LEU A 322       9.727  16.469  -4.648  1.00 41.72           C  
ATOM   2505  N   LYS A 323      13.094  16.359  -0.345  1.00 49.50           N  
ATOM   2506  CA  LYS A 323      14.375  17.047  -0.197  1.00 49.50           C  
ATOM   2507  C   LYS A 323      15.484  16.297  -0.936  1.00 49.50           C  
ATOM   2508  CB  LYS A 323      14.734  17.188   1.282  1.00 49.50           C  
ATOM   2509  O   LYS A 323      15.273  15.180  -1.413  1.00 49.50           O  
ATOM   2510  CG  LYS A 323      14.266  18.484   1.910  1.00 49.50           C  
ATOM   2511  CD  LYS A 323      14.758  18.625   3.344  1.00 49.50           C  
ATOM   2512  CE  LYS A 323      14.273  19.922   3.980  1.00 49.50           C  
ATOM   2513  NZ  LYS A 323      14.703  20.047   5.402  1.00 49.50           N  
ATOM   2514  N   ASP A 324      16.734  16.969  -1.137  1.00 51.59           N  
ATOM   2515  CA  ASP A 324      17.922  16.578  -1.896  1.00 51.59           C  
ATOM   2516  C   ASP A 324      18.406  15.195  -1.467  1.00 51.59           C  
ATOM   2517  CB  ASP A 324      19.031  17.609  -1.725  1.00 51.59           C  
ATOM   2518  O   ASP A 324      18.859  15.016  -0.334  1.00 51.59           O  
ATOM   2519  CG  ASP A 324      19.406  18.297  -3.025  1.00 51.59           C  
ATOM   2520  OD1 ASP A 324      19.078  17.781  -4.109  1.00 51.59           O  
ATOM   2521  OD2 ASP A 324      20.047  19.375  -2.965  1.00 51.59           O  
ATOM   2522  N   LYS A 325      17.797  14.086  -2.027  1.00 57.62           N  
ATOM   2523  CA  LYS A 325      18.359  12.758  -1.818  1.00 57.62           C  
ATOM   2524  C   LYS A 325      19.859  12.812  -1.615  1.00 57.62           C  
ATOM   2525  CB  LYS A 325      18.016  11.844  -3.000  1.00 57.62           C  
ATOM   2526  O   LYS A 325      20.438  11.984  -0.905  1.00 57.62           O  
ATOM   2527  CG  LYS A 325      16.953  10.805  -2.697  1.00 57.62           C  
ATOM   2528  CD  LYS A 325      16.719   9.883  -3.887  1.00 57.62           C  
ATOM   2529  CE  LYS A 325      15.633   8.852  -3.592  1.00 57.62           C  
ATOM   2530  NZ  LYS A 325      15.391   7.953  -4.758  1.00 57.62           N  
ATOM   2531  N   GLN A 326      20.453  13.773  -2.223  1.00 67.50           N  
ATOM   2532  CA  GLN A 326      21.906  13.898  -2.146  1.00 67.50           C  
ATOM   2533  C   GLN A 326      22.359  14.242  -0.729  1.00 67.50           C  
ATOM   2534  CB  GLN A 326      22.406  14.961  -3.125  1.00 67.50           C  
ATOM   2535  O   GLN A 326      23.406  13.773  -0.278  1.00 67.50           O  
ATOM   2536  CG  GLN A 326      23.812  14.695  -3.666  1.00 67.50           C  
ATOM   2537  CD  GLN A 326      23.859  13.508  -4.605  1.00 67.50           C  
ATOM   2538  NE2 GLN A 326      25.016  12.859  -4.684  1.00 67.50           N  
ATOM   2539  OE1 GLN A 326      22.859  13.172  -5.258  1.00 67.50           O  
ATOM   2540  N   GLU A 327      21.562  15.039  -0.048  1.00 75.44           N  
ATOM   2541  CA  GLU A 327      21.922  15.383   1.324  1.00 75.44           C  
ATOM   2542  C   GLU A 327      21.969  14.148   2.211  1.00 75.44           C  
ATOM   2543  CB  GLU A 327      20.922  16.406   1.896  1.00 75.44           C  
ATOM   2544  O   GLU A 327      22.875  14.008   3.051  1.00 75.44           O  
ATOM   2545  CG  GLU A 327      21.516  17.281   2.986  1.00 75.44           C  
ATOM   2546  CD  GLU A 327      20.516  18.297   3.537  1.00 75.44           C  
ATOM   2547  OE1 GLU A 327      20.859  19.016   4.508  1.00 75.44           O  
ATOM   2548  OE2 GLU A 327      19.391  18.375   2.996  1.00 75.44           O  
ATOM   2549  N   TYR A 328      21.094  13.234   1.917  1.00 77.81           N  
ATOM   2550  CA  TYR A 328      21.047  12.016   2.715  1.00 77.81           C  
ATOM   2551  C   TYR A 328      22.219  11.102   2.396  1.00 77.81           C  
ATOM   2552  CB  TYR A 328      19.719  11.273   2.471  1.00 77.81           C  
ATOM   2553  O   TYR A 328      22.844  10.555   3.303  1.00 77.81           O  
ATOM   2554  CG  TYR A 328      18.500  12.062   2.865  1.00 77.81           C  
ATOM   2555  CD1 TYR A 328      18.219  12.336   4.203  1.00 77.81           C  
ATOM   2556  CD2 TYR A 328      17.609  12.547   1.901  1.00 77.81           C  
ATOM   2557  CE1 TYR A 328      17.094  13.062   4.570  1.00 77.81           C  
ATOM   2558  CE2 TYR A 328      16.484  13.273   2.258  1.00 77.81           C  
ATOM   2559  OH  TYR A 328      15.117  14.242   3.953  1.00 77.81           O  
ATOM   2560  CZ  TYR A 328      16.234  13.523   3.594  1.00 77.81           C  
ATOM   2561  N   LEU A 329      22.500  11.055   1.134  1.00 76.94           N  
ATOM   2562  CA  LEU A 329      23.625  10.219   0.730  1.00 76.94           C  
ATOM   2563  C   LEU A 329      24.938  10.773   1.267  1.00 76.94           C  
ATOM   2564  CB  LEU A 329      23.688  10.109  -0.795  1.00 76.94           C  
ATOM   2565  O   LEU A 329      25.812  10.016   1.697  1.00 76.94           O  
ATOM   2566  CG  LEU A 329      22.656   9.195  -1.452  1.00 76.94           C  
ATOM   2567  CD1 LEU A 329      22.484   9.562  -2.922  1.00 76.94           C  
ATOM   2568  CD2 LEU A 329      23.062   7.730  -1.307  1.00 76.94           C  
ATOM   2569  N   ASN A 330      24.984  12.109   1.283  1.00 79.12           N  
ATOM   2570  CA  ASN A 330      26.188  12.758   1.789  1.00 79.12           C  
ATOM   2571  C   ASN A 330      26.359  12.531   3.287  1.00 79.12           C  
ATOM   2572  CB  ASN A 330      26.156  14.258   1.482  1.00 79.12           C  
ATOM   2573  O   ASN A 330      27.484  12.578   3.801  1.00 79.12           O  
ATOM   2574  CG  ASN A 330      26.359  14.555   0.011  1.00 79.12           C  
ATOM   2575  ND2 ASN A 330      26.000  15.766  -0.404  1.00 79.12           N  
ATOM   2576  OD1 ASN A 330      26.844  13.711  -0.748  1.00 79.12           O  
ATOM   2577  N   ALA A 331      25.297  12.312   3.922  1.00 81.88           N  
ATOM   2578  CA  ALA A 331      25.344  12.102   5.367  1.00 81.88           C  
ATOM   2579  C   ALA A 331      25.625  10.641   5.695  1.00 81.88           C  
ATOM   2580  CB  ALA A 331      24.031  12.547   6.016  1.00 81.88           C  
ATOM   2581  O   ALA A 331      25.703  10.258   6.867  1.00 81.88           O  
ATOM   2582  N   GLY A 332      25.797   9.820   4.699  1.00 81.44           N  
ATOM   2583  CA  GLY A 332      26.141   8.422   4.906  1.00 81.44           C  
ATOM   2584  C   GLY A 332      24.938   7.508   4.863  1.00 81.44           C  
ATOM   2585  O   GLY A 332      25.031   6.332   5.230  1.00 81.44           O  
ATOM   2586  N   MET A 333      23.812   8.070   4.496  1.00 85.19           N  
ATOM   2587  CA  MET A 333      22.609   7.238   4.418  1.00 85.19           C  
ATOM   2588  C   MET A 333      22.547   6.512   3.080  1.00 85.19           C  
ATOM   2589  CB  MET A 333      21.359   8.086   4.621  1.00 85.19           C  
ATOM   2590  O   MET A 333      23.062   7.008   2.074  1.00 85.19           O  
ATOM   2591  CG  MET A 333      21.281   8.742   5.992  1.00 85.19           C  
ATOM   2592  SD  MET A 333      19.562   9.203   6.449  1.00 85.19           S  
ATOM   2593  CE  MET A 333      19.844   9.953   8.070  1.00 85.19           C  
ATOM   2594  N   ASP A 334      21.906   5.328   3.158  1.00 82.19           N  
ATOM   2595  CA  ASP A 334      21.891   4.480   1.970  1.00 82.19           C  
ATOM   2596  C   ASP A 334      20.609   4.680   1.170  1.00 82.19           C  
ATOM   2597  CB  ASP A 334      22.047   3.010   2.359  1.00 82.19           C  
ATOM   2598  O   ASP A 334      20.578   4.430  -0.036  1.00 82.19           O  
ATOM   2599  CG  ASP A 334      23.375   2.709   3.027  1.00 82.19           C  
ATOM   2600  OD1 ASP A 334      24.438   2.898   2.391  1.00 82.19           O  
ATOM   2601  OD2 ASP A 334      23.375   2.275   4.199  1.00 82.19           O  
ATOM   2602  N   ASP A 335      19.562   5.000   1.900  1.00 80.94           N  
ATOM   2603  CA  ASP A 335      18.281   5.195   1.227  1.00 80.94           C  
ATOM   2604  C   ASP A 335      17.328   6.051   2.070  1.00 80.94           C  
ATOM   2605  CB  ASP A 335      17.625   3.848   0.913  1.00 80.94           C  
ATOM   2606  O   ASP A 335      17.672   6.430   3.195  1.00 80.94           O  
ATOM   2607  CG  ASP A 335      16.797   3.869  -0.364  1.00 80.94           C  
ATOM   2608  OD1 ASP A 335      16.547   4.965  -0.903  1.00 80.94           O  
ATOM   2609  OD2 ASP A 335      16.406   2.779  -0.834  1.00 80.94           O  
ATOM   2610  N   VAL A 336      16.219   6.461   1.400  1.00 81.62           N  
ATOM   2611  CA  VAL A 336      15.242   7.312   2.068  1.00 81.62           C  
ATOM   2612  C   VAL A 336      13.844   6.719   1.898  1.00 81.62           C  
ATOM   2613  CB  VAL A 336      15.281   8.758   1.525  1.00 81.62           C  
ATOM   2614  O   VAL A 336      13.484   6.281   0.805  1.00 81.62           O  
ATOM   2615  CG1 VAL A 336      14.266   9.633   2.256  1.00 81.62           C  
ATOM   2616  CG2 VAL A 336      16.688   9.336   1.652  1.00 81.62           C  
ATOM   2617  N   LEU A 337      13.172   6.562   3.004  1.00 77.75           N  
ATOM   2618  CA  LEU A 337      11.773   6.133   3.000  1.00 77.75           C  
ATOM   2619  C   LEU A 337      10.867   7.242   3.514  1.00 77.75           C  
ATOM   2620  CB  LEU A 337      11.602   4.875   3.855  1.00 77.75           C  
ATOM   2621  O   LEU A 337      11.250   8.008   4.402  1.00 77.75           O  
ATOM   2622  CG  LEU A 337      12.039   3.557   3.221  1.00 77.75           C  
ATOM   2623  CD1 LEU A 337      12.141   2.467   4.281  1.00 77.75           C  
ATOM   2624  CD2 LEU A 337      11.078   3.146   2.113  1.00 77.75           C  
ATOM   2625  N   SER A 338       9.773   7.305   2.902  1.00 69.38           N  
ATOM   2626  CA  SER A 338       8.828   8.320   3.332  1.00 69.38           C  
ATOM   2627  C   SER A 338       7.965   7.828   4.488  1.00 69.38           C  
ATOM   2628  CB  SER A 338       7.930   8.742   2.166  1.00 69.38           C  
ATOM   2629  O   SER A 338       7.609   6.648   4.543  1.00 69.38           O  
ATOM   2630  OG  SER A 338       7.250   7.625   1.622  1.00 69.38           O  
ATOM   2631  N   LYS A 339       7.801   8.664   5.410  1.00 65.19           N  
ATOM   2632  CA  LYS A 339       6.809   8.422   6.457  1.00 65.19           C  
ATOM   2633  C   LYS A 339       5.395   8.695   5.949  1.00 65.19           C  
ATOM   2634  CB  LYS A 339       7.102   9.281   7.688  1.00 65.19           C  
ATOM   2635  O   LYS A 339       5.184   9.625   5.168  1.00 65.19           O  
ATOM   2636  CG  LYS A 339       8.352   8.859   8.445  1.00 65.19           C  
ATOM   2637  CD  LYS A 339       8.562   9.719   9.695  1.00 65.19           C  
ATOM   2638  CE  LYS A 339       9.836   9.336  10.430  1.00 65.19           C  
ATOM   2639  NZ  LYS A 339      10.055  10.188  11.633  1.00 65.19           N  
ATOM   2640  N   PRO A 340       4.406   7.777   6.422  1.00 57.91           N  
ATOM   2641  CA  PRO A 340       4.457   6.559   7.230  1.00 57.91           C  
ATOM   2642  C   PRO A 340       4.965   5.352   6.441  1.00 57.91           C  
ATOM   2643  CB  PRO A 340       2.998   6.359   7.652  1.00 57.91           C  
ATOM   2644  O   PRO A 340       4.766   5.273   5.227  1.00 57.91           O  
ATOM   2645  CG  PRO A 340       2.199   7.109   6.641  1.00 57.91           C  
ATOM   2646  CD  PRO A 340       3.080   8.148   6.016  1.00 57.91           C  
ATOM   2647  N   LEU A 341       5.680   4.641   7.184  1.00 61.41           N  
ATOM   2648  CA  LEU A 341       6.258   3.447   6.574  1.00 61.41           C  
ATOM   2649  C   LEU A 341       5.168   2.551   5.996  1.00 61.41           C  
ATOM   2650  CB  LEU A 341       7.086   2.670   7.598  1.00 61.41           C  
ATOM   2651  O   LEU A 341       4.172   2.268   6.664  1.00 61.41           O  
ATOM   2652  CG  LEU A 341       8.508   2.303   7.180  1.00 61.41           C  
ATOM   2653  CD1 LEU A 341       9.523   3.107   7.984  1.00 61.41           C  
ATOM   2654  CD2 LEU A 341       8.750   0.806   7.355  1.00 61.41           C  
ATOM   2655  N   SER A 342       5.180   2.420   4.707  1.00 59.16           N  
ATOM   2656  CA  SER A 342       4.234   1.521   4.051  1.00 59.16           C  
ATOM   2657  C   SER A 342       4.898   0.194   3.689  1.00 59.16           C  
ATOM   2658  CB  SER A 342       3.664   2.174   2.791  1.00 59.16           C  
ATOM   2659  O   SER A 342       6.109   0.134   3.488  1.00 59.16           O  
ATOM   2660  OG  SER A 342       4.641   2.234   1.767  1.00 59.16           O  
ATOM   2661  N   VAL A 343       4.098  -0.864   3.783  1.00 59.72           N  
ATOM   2662  CA  VAL A 343       4.594  -2.207   3.504  1.00 59.72           C  
ATOM   2663  C   VAL A 343       5.238  -2.242   2.119  1.00 59.72           C  
ATOM   2664  CB  VAL A 343       3.467  -3.260   3.592  1.00 59.72           C  
ATOM   2665  O   VAL A 343       6.367  -2.715   1.966  1.00 59.72           O  
ATOM   2666  CG1 VAL A 343       3.947  -4.613   3.066  1.00 59.72           C  
ATOM   2667  CG2 VAL A 343       2.971  -3.389   5.031  1.00 59.72           C  
ATOM   2668  N   PRO A 344       4.570  -1.574   1.184  1.00 56.72           N  
ATOM   2669  CA  PRO A 344       5.215  -1.637  -0.129  1.00 56.72           C  
ATOM   2670  C   PRO A 344       6.566  -0.925  -0.156  1.00 56.72           C  
ATOM   2671  CB  PRO A 344       4.211  -0.938  -1.050  1.00 56.72           C  
ATOM   2672  O   PRO A 344       7.520  -1.424  -0.761  1.00 56.72           O  
ATOM   2673  CG  PRO A 344       2.928  -0.942  -0.288  1.00 56.72           C  
ATOM   2674  CD  PRO A 344       3.240  -1.090   1.174  1.00 56.72           C  
ATOM   2675  N   ALA A 345       6.629   0.293   0.424  1.00 66.50           N  
ATOM   2676  CA  ALA A 345       7.887   1.040   0.436  1.00 66.50           C  
ATOM   2677  C   ALA A 345       8.977   0.270   1.179  1.00 66.50           C  
ATOM   2678  CB  ALA A 345       7.680   2.412   1.071  1.00 66.50           C  
ATOM   2679  O   ALA A 345      10.125   0.218   0.729  1.00 66.50           O  
ATOM   2680  N   LEU A 346       8.547  -0.307   2.260  1.00 69.62           N  
ATOM   2681  CA  LEU A 346       9.500  -1.078   3.049  1.00 69.62           C  
ATOM   2682  C   LEU A 346       9.938  -2.330   2.297  1.00 69.62           C  
ATOM   2683  CB  LEU A 346       8.891  -1.468   4.398  1.00 69.62           C  
ATOM   2684  O   LEU A 346      11.133  -2.656   2.271  1.00 69.62           O  
ATOM   2685  CG  LEU A 346       9.867  -1.905   5.484  1.00 69.62           C  
ATOM   2686  CD1 LEU A 346      10.508  -0.688   6.145  1.00 69.62           C  
ATOM   2687  CD2 LEU A 346       9.164  -2.773   6.523  1.00 69.62           C  
ATOM   2688  N   THR A 347       9.023  -2.953   1.691  1.00 61.81           N  
ATOM   2689  CA  THR A 347       9.336  -4.152   0.921  1.00 61.81           C  
ATOM   2690  C   THR A 347      10.305  -3.830  -0.213  1.00 61.81           C  
ATOM   2691  CB  THR A 347       8.055  -4.793   0.344  1.00 61.81           C  
ATOM   2692  O   THR A 347      11.258  -4.570  -0.448  1.00 61.81           O  
ATOM   2693  CG2 THR A 347       8.359  -6.160  -0.269  1.00 61.81           C  
ATOM   2694  OG1 THR A 347       7.094  -4.953   1.392  1.00 61.81           O  
ATOM   2695  N   ALA A 348      10.039  -2.707  -0.802  1.00 63.75           N  
ATOM   2696  CA  ALA A 348      10.906  -2.277  -1.895  1.00 63.75           C  
ATOM   2697  C   ALA A 348      12.320  -2.002  -1.394  1.00 63.75           C  
ATOM   2698  CB  ALA A 348      10.336  -1.036  -2.574  1.00 63.75           C  
ATOM   2699  O   ALA A 348      13.297  -2.367  -2.047  1.00 63.75           O  
ATOM   2700  N   MET A 349      12.352  -1.409  -0.308  1.00 70.38           N  
ATOM   2701  CA  MET A 349      13.656  -1.060   0.259  1.00 70.38           C  
ATOM   2702  C   MET A 349      14.414  -2.311   0.685  1.00 70.38           C  
ATOM   2703  CB  MET A 349      13.484  -0.118   1.452  1.00 70.38           C  
ATOM   2704  O   MET A 349      15.617  -2.430   0.425  1.00 70.38           O  
ATOM   2705  CG  MET A 349      14.789   0.500   1.935  1.00 70.38           C  
ATOM   2706  SD  MET A 349      15.133   0.117   3.695  1.00 70.38           S  
ATOM   2707  CE  MET A 349      13.703   0.897   4.484  1.00 70.38           C  
ATOM   2708  N   ILE A 350      13.695  -3.211   1.254  1.00 64.75           N  
ATOM   2709  CA  ILE A 350      14.328  -4.445   1.714  1.00 64.75           C  
ATOM   2710  C   ILE A 350      14.828  -5.246   0.516  1.00 64.75           C  
ATOM   2711  CB  ILE A 350      13.352  -5.293   2.557  1.00 64.75           C  
ATOM   2712  O   ILE A 350      15.953  -5.746   0.524  1.00 64.75           O  
ATOM   2713  CG1 ILE A 350      13.031  -4.586   3.879  1.00 64.75           C  
ATOM   2714  CG2 ILE A 350      13.930  -6.688   2.811  1.00 64.75           C  
ATOM   2715  CD1 ILE A 350      11.945  -5.270   4.699  1.00 64.75           C  
ATOM   2716  N   LYS A 351      14.125  -5.273  -0.548  1.00 59.25           N  
ATOM   2717  CA  LYS A 351      14.547  -5.961  -1.766  1.00 59.25           C  
ATOM   2718  C   LYS A 351      15.797  -5.309  -2.357  1.00 59.25           C  
ATOM   2719  CB  LYS A 351      13.422  -5.969  -2.799  1.00 59.25           C  
ATOM   2720  O   LYS A 351      16.688  -6.000  -2.867  1.00 59.25           O  
ATOM   2721  CG  LYS A 351      12.430  -7.105  -2.621  1.00 59.25           C  
ATOM   2722  CD  LYS A 351      11.359  -7.094  -3.711  1.00 59.25           C  
ATOM   2723  CE  LYS A 351      10.344  -8.211  -3.516  1.00 59.25           C  
ATOM   2724  NZ  LYS A 351       9.258  -8.156  -4.535  1.00 59.25           N  
ATOM   2725  N   LYS A 352      15.758  -4.004  -2.363  1.00 63.94           N  
ATOM   2726  CA  LYS A 352      16.891  -3.240  -2.895  1.00 63.94           C  
ATOM   2727  C   LYS A 352      18.188  -3.617  -2.191  1.00 63.94           C  
ATOM   2728  CB  LYS A 352      16.625  -1.739  -2.756  1.00 63.94           C  
ATOM   2729  O   LYS A 352      19.219  -3.775  -2.836  1.00 63.94           O  
ATOM   2730  CG  LYS A 352      17.719  -0.867  -3.369  1.00 63.94           C  
ATOM   2731  CD  LYS A 352      17.422   0.614  -3.156  1.00 63.94           C  
ATOM   2732  CE  LYS A 352      18.594   1.481  -3.619  1.00 63.94           C  
ATOM   2733  NZ  LYS A 352      18.344   2.930  -3.346  1.00 63.94           N  
ATOM   2734  N   PHE A 353      18.250  -3.676  -0.927  1.00 60.12           N  
ATOM   2735  CA  PHE A 353      19.484  -3.836  -0.167  1.00 60.12           C  
ATOM   2736  C   PHE A 353      19.828  -5.312   0.007  1.00 60.12           C  
ATOM   2737  CB  PHE A 353      19.359  -3.160   1.202  1.00 60.12           C  
ATOM   2738  O   PHE A 353      20.984  -5.668   0.200  1.00 60.12           O  
ATOM   2739  CG  PHE A 353      19.516  -1.664   1.154  1.00 60.12           C  
ATOM   2740  CD1 PHE A 353      20.766  -1.088   0.962  1.00 60.12           C  
ATOM   2741  CD2 PHE A 353      18.422  -0.833   1.303  1.00 60.12           C  
ATOM   2742  CE1 PHE A 353      20.922   0.296   0.918  1.00 60.12           C  
ATOM   2743  CE2 PHE A 353      18.562   0.551   1.260  1.00 60.12           C  
ATOM   2744  CZ  PHE A 353      19.812   1.114   1.068  1.00 60.12           C  
ATOM   2745  N   TRP A 354      19.031  -6.074   0.117  1.00 52.75           N  
ATOM   2746  CA  TRP A 354      19.328  -7.465   0.447  1.00 52.75           C  
ATOM   2747  C   TRP A 354      19.062  -8.375  -0.748  1.00 52.75           C  
ATOM   2748  CB  TRP A 354      18.500  -7.926   1.647  1.00 52.75           C  
ATOM   2749  O   TRP A 354      19.406  -9.562  -0.717  1.00 52.75           O  
ATOM   2750  CG  TRP A 354      19.047  -7.496   2.973  1.00 52.75           C  
ATOM   2751  CD1 TRP A 354      19.953  -8.164   3.740  1.00 52.75           C  
ATOM   2752  CD2 TRP A 354      18.719  -6.301   3.689  1.00 52.75           C  
ATOM   2753  CE2 TRP A 354      19.469  -6.312   4.887  1.00 52.75           C  
ATOM   2754  CE3 TRP A 354      17.859  -5.223   3.438  1.00 52.75           C  
ATOM   2755  NE1 TRP A 354      20.219  -7.457   4.891  1.00 52.75           N  
ATOM   2756  CH2 TRP A 354      18.547  -4.238   5.555  1.00 52.75           C  
ATOM   2757  CZ2 TRP A 354      19.391  -5.281   5.828  1.00 52.75           C  
ATOM   2758  CZ3 TRP A 354      17.781  -4.199   4.375  1.00 52.75           C  
ATOM   2759  N   ASP A 355      18.641  -7.898  -1.958  1.00 39.44           N  
ATOM   2760  CA  ASP A 355      18.547  -8.695  -3.178  1.00 39.44           C  
ATOM   2761  C   ASP A 355      19.797  -8.555  -4.027  1.00 39.44           C  
ATOM   2762  CB  ASP A 355      17.312  -8.281  -3.988  1.00 39.44           C  
ATOM   2763  O   ASP A 355      19.969  -7.559  -4.730  1.00 39.44           O  
ATOM   2764  CG  ASP A 355      16.500  -9.469  -4.477  1.00 39.44           C  
ATOM   2765  OD1 ASP A 355      16.953 -10.625  -4.332  1.00 39.44           O  
ATOM   2766  OD2 ASP A 355      15.391  -9.250  -5.016  1.00 39.44           O  
ATOM   2767  N   THR A 356      21.234  -8.414  -3.418  1.00 35.09           N  
ATOM   2768  CA  THR A 356      22.469  -8.219  -4.164  1.00 35.09           C  
ATOM   2769  C   THR A 356      22.594  -9.250  -5.285  1.00 35.09           C  
ATOM   2770  CB  THR A 356      23.703  -8.305  -3.244  1.00 35.09           C  
ATOM   2771  O   THR A 356      22.531 -10.453  -5.035  1.00 35.09           O  
ATOM   2772  CG2 THR A 356      24.516  -7.020  -3.289  1.00 35.09           C  
ATOM   2773  OG1 THR A 356      23.266  -8.539  -1.897  1.00 35.09           O  
ATOM   2774  N   GLN A 357      22.406  -9.039  -6.570  1.00 29.27           N  
ATOM   2775  CA  GLN A 357      23.031  -9.750  -7.680  1.00 29.27           C  
ATOM   2776  C   GLN A 357      24.531  -9.914  -7.461  1.00 29.27           C  
ATOM   2777  CB  GLN A 357      22.766  -9.023  -9.000  1.00 29.27           C  
ATOM   2778  O   GLN A 357      25.172  -9.055  -6.844  1.00 29.27           O  
ATOM   2779  CG  GLN A 357      21.469  -9.438  -9.688  1.00 29.27           C  
ATOM   2780  CD  GLN A 357      21.281  -8.758 -11.023  1.00 29.27           C  
ATOM   2781  NE2 GLN A 357      20.250  -9.180 -11.758  1.00 29.27           N  
ATOM   2782  OE1 GLN A 357      22.031  -7.867 -11.406  1.00 29.27           O  
ATOM   2783  N   ASP A 358      25.062 -11.117  -7.402  1.00 24.83           N  
ATOM   2784  CA  ASP A 358      26.484 -11.445  -7.535  1.00 24.83           C  
ATOM   2785  C   ASP A 358      27.188 -10.484  -8.492  1.00 24.83           C  
ATOM   2786  CB  ASP A 358      26.656 -12.891  -8.023  1.00 24.83           C  
ATOM   2787  O   ASP A 358      26.766 -10.312  -9.633  1.00 24.83           O  
ATOM   2788  CG  ASP A 358      26.719 -13.898  -6.887  1.00 24.83           C  
ATOM   2789  OD1 ASP A 358      27.062 -13.508  -5.750  1.00 24.83           O  
ATOM   2790  OD2 ASP A 358      26.422 -15.086  -7.129  1.00 24.83           O  
ATOM   2791  N   ASP A 359      27.906  -9.477  -7.969  1.00 23.97           N  
ATOM   2792  CA  ASP A 359      28.984  -8.805  -8.688  1.00 23.97           C  
ATOM   2793  C   ASP A 359      29.953  -9.820  -9.305  1.00 23.97           C  
ATOM   2794  CB  ASP A 359      29.750  -7.859  -7.758  1.00 23.97           C  
ATOM   2795  O   ASP A 359      30.844 -10.328  -8.633  1.00 23.97           O  
ATOM   2796  CG  ASP A 359      29.203  -6.449  -7.766  1.00 23.97           C  
ATOM   2797  OD1 ASP A 359      28.578  -6.039  -8.781  1.00 23.97           O  
ATOM   2798  OD2 ASP A 359      29.375  -5.734  -6.758  1.00 23.97           O  
ATOM   2799  N   GLU A 360      29.719 -10.945  -9.852  1.00 24.17           N  
ATOM   2800  CA  GLU A 360      30.922 -11.367 -10.570  1.00 24.17           C  
ATOM   2801  C   GLU A 360      31.578 -10.188 -11.289  1.00 24.17           C  
ATOM   2802  CB  GLU A 360      30.578 -12.469 -11.578  1.00 24.17           C  
ATOM   2803  O   GLU A 360      30.891  -9.336 -11.852  1.00 24.17           O  
ATOM   2804  CG  GLU A 360      30.703 -13.875 -11.008  1.00 24.17           C  
ATOM   2805  CD  GLU A 360      30.453 -14.969 -12.031  1.00 24.17           C  
ATOM   2806  OE1 GLU A 360      30.625 -16.156 -11.711  1.00 24.17           O  
ATOM   2807  OE2 GLU A 360      30.062 -14.625 -13.172  1.00 24.17           O  
ATOM   2808  N   GLU A 361      32.875  -9.891 -10.945  1.00 23.25           N  
ATOM   2809  CA  GLU A 361      34.000  -9.031 -11.344  1.00 23.25           C  
ATOM   2810  C   GLU A 361      34.125  -8.969 -12.859  1.00 23.25           C  
ATOM   2811  CB  GLU A 361      35.281  -9.531 -10.719  1.00 23.25           C  
ATOM   2812  O   GLU A 361      35.156  -9.375 -13.414  1.00 23.25           O  
ATOM   2813  CG  GLU A 361      35.688  -8.773  -9.469  1.00 23.25           C  
ATOM   2814  CD  GLU A 361      37.031  -9.250  -8.875  1.00 23.25           C  
ATOM   2815  OE1 GLU A 361      37.500  -8.641  -7.898  1.00 23.25           O  
ATOM   2816  OE2 GLU A 361      37.562 -10.250  -9.398  1.00 23.25           O  
ATOM   2817  N   SER A 362      33.406  -9.508 -13.781  1.00 23.72           N  
ATOM   2818  CA  SER A 362      34.094  -9.250 -15.055  1.00 23.72           C  
ATOM   2819  C   SER A 362      34.438  -7.777 -15.203  1.00 23.72           C  
ATOM   2820  CB  SER A 362      33.188  -9.680 -16.219  1.00 23.72           C  
ATOM   2821  O   SER A 362      33.688  -6.898 -14.789  1.00 23.72           O  
ATOM   2822  OG  SER A 362      31.984  -8.938 -16.234  1.00 23.72           O  
ATOM   2823  N   THR A 363      35.719  -7.309 -15.102  1.00 23.33           N  
ATOM   2824  CA  THR A 363      36.469  -6.098 -15.430  1.00 23.33           C  
ATOM   2825  C   THR A 363      35.812  -5.344 -16.578  1.00 23.33           C  
ATOM   2826  CB  THR A 363      37.906  -6.422 -15.805  1.00 23.33           C  
ATOM   2827  O   THR A 363      36.375  -4.418 -17.141  1.00 23.33           O  
ATOM   2828  CG2 THR A 363      38.781  -6.578 -14.555  1.00 23.33           C  
ATOM   2829  OG1 THR A 363      37.969  -7.645 -16.547  1.00 23.33           O  
ATOM   2830  N   VAL A 364      34.938  -5.980 -17.453  1.00 25.48           N  
ATOM   2831  CA  VAL A 364      34.781  -5.273 -18.719  1.00 25.48           C  
ATOM   2832  C   VAL A 364      34.406  -3.820 -18.469  1.00 25.48           C  
ATOM   2833  CB  VAL A 364      33.750  -5.953 -19.641  1.00 25.48           C  
ATOM   2834  O   VAL A 364      33.875  -3.498 -17.391  1.00 25.48           O  
ATOM   2835  CG1 VAL A 364      33.875  -5.430 -21.078  1.00 25.48           C  
ATOM   2836  CG2 VAL A 364      33.938  -7.469 -19.609  1.00 25.48           C  
ATOM   2837  N   THR A 365      34.500  -2.812 -19.438  1.00 25.45           N  
ATOM   2838  CA  THR A 365      34.469  -1.359 -19.578  1.00 25.45           C  
ATOM   2839  C   THR A 365      33.219  -0.796 -18.891  1.00 25.45           C  
ATOM   2840  CB  THR A 365      34.469  -0.930 -21.047  1.00 25.45           C  
ATOM   2841  O   THR A 365      32.094  -1.266 -19.141  1.00 25.45           O  
ATOM   2842  CG2 THR A 365      35.906  -0.830 -21.578  1.00 25.45           C  
ATOM   2843  OG1 THR A 365      33.750  -1.894 -21.828  1.00 25.45           O  
ATOM   2844  N   THR A 366      33.062  -0.475 -17.547  1.00 29.41           N  
ATOM   2845  CA  THR A 366      32.312   0.159 -16.484  1.00 29.41           C  
ATOM   2846  C   THR A 366      31.328   1.188 -17.062  1.00 29.41           C  
ATOM   2847  CB  THR A 366      33.219   0.835 -15.453  1.00 29.41           C  
ATOM   2848  O   THR A 366      30.344   1.550 -16.422  1.00 29.41           O  
ATOM   2849  CG2 THR A 366      33.156   0.126 -14.102  1.00 29.41           C  
ATOM   2850  OG1 THR A 366      34.562   0.799 -15.930  1.00 29.41           O  
ATOM   2851  N   GLU A 367      31.703   2.045 -18.094  1.00 31.38           N  
ATOM   2852  CA  GLU A 367      31.047   3.285 -18.500  1.00 31.38           C  
ATOM   2853  C   GLU A 367      29.672   3.018 -19.094  1.00 31.38           C  
ATOM   2854  CB  GLU A 367      31.922   4.039 -19.516  1.00 31.38           C  
ATOM   2855  O   GLU A 367      28.734   3.777 -18.859  1.00 31.38           O  
ATOM   2856  CG  GLU A 367      32.938   4.973 -18.891  1.00 31.38           C  
ATOM   2857  CD  GLU A 367      33.656   5.848 -19.891  1.00 31.38           C  
ATOM   2858  OE1 GLU A 367      34.344   6.820 -19.484  1.00 31.38           O  
ATOM   2859  OE2 GLU A 367      33.562   5.555 -21.109  1.00 31.38           O  
ATOM   2860  N   GLU A 368      29.469   1.969 -20.062  1.00 33.72           N  
ATOM   2861  CA  GLU A 368      28.281   1.812 -20.891  1.00 33.72           C  
ATOM   2862  C   GLU A 368      27.125   1.215 -20.078  1.00 33.72           C  
ATOM   2863  CB  GLU A 368      28.562   0.938 -22.109  1.00 33.72           C  
ATOM   2864  O   GLU A 368      25.953   1.380 -20.422  1.00 33.72           O  
ATOM   2865  CG  GLU A 368      29.016   1.722 -23.328  1.00 33.72           C  
ATOM   2866  CD  GLU A 368      29.234   0.849 -24.547  1.00 33.72           C  
ATOM   2867  OE1 GLU A 368      29.391   1.396 -25.672  1.00 33.72           O  
ATOM   2868  OE2 GLU A 368      29.266  -0.393 -24.391  1.00 33.72           O  
ATOM   2869  N   ASN A 369      27.328   0.359 -19.016  1.00 38.12           N  
ATOM   2870  CA  ASN A 369      26.250  -0.324 -18.281  1.00 38.12           C  
ATOM   2871  C   ASN A 369      25.422   0.653 -17.453  1.00 38.12           C  
ATOM   2872  CB  ASN A 369      26.828  -1.421 -17.391  1.00 38.12           C  
ATOM   2873  O   ASN A 369      24.250   0.399 -17.188  1.00 38.12           O  
ATOM   2874  CG  ASN A 369      26.750  -2.795 -18.031  1.00 38.12           C  
ATOM   2875  ND2 ASN A 369      27.469  -3.756 -17.453  1.00 38.12           N  
ATOM   2876  OD1 ASN A 369      26.062  -2.992 -19.016  1.00 38.12           O  
ATOM   2877  N   SER A 370      26.016   1.746 -16.906  1.00 47.97           N  
ATOM   2878  CA  SER A 370      25.281   2.715 -16.094  1.00 47.97           C  
ATOM   2879  C   SER A 370      24.188   3.406 -16.922  1.00 47.97           C  
ATOM   2880  CB  SER A 370      26.219   3.760 -15.516  1.00 47.97           C  
ATOM   2881  O   SER A 370      23.109   3.721 -16.391  1.00 47.97           O  
ATOM   2882  OG  SER A 370      26.859   4.500 -16.547  1.00 47.97           O  
ATOM   2883  N   LYS A 371      24.438   3.596 -18.234  1.00 55.72           N  
ATOM   2884  CA  LYS A 371      23.469   4.332 -19.047  1.00 55.72           C  
ATOM   2885  C   LYS A 371      22.219   3.500 -19.312  1.00 55.72           C  
ATOM   2886  CB  LYS A 371      24.094   4.754 -20.375  1.00 55.72           C  
ATOM   2887  O   LYS A 371      21.109   4.035 -19.328  1.00 55.72           O  
ATOM   2888  CG  LYS A 371      24.734   6.133 -20.359  1.00 55.72           C  
ATOM   2889  CD  LYS A 371      25.281   6.527 -21.719  1.00 55.72           C  
ATOM   2890  CE  LYS A 371      25.969   7.883 -21.688  1.00 55.72           C  
ATOM   2891  NZ  LYS A 371      26.547   8.250 -23.000  1.00 55.72           N  
ATOM   2892  N   SER A 372      22.344   2.135 -19.344  1.00 65.62           N  
ATOM   2893  CA  SER A 372      21.203   1.268 -19.625  1.00 65.62           C  
ATOM   2894  C   SER A 372      20.281   1.138 -18.422  1.00 65.62           C  
ATOM   2895  CB  SER A 372      21.688  -0.117 -20.062  1.00 65.62           C  
ATOM   2896  O   SER A 372      19.078   1.013 -18.578  1.00 65.62           O  
ATOM   2897  OG  SER A 372      22.703  -0.010 -21.047  1.00 65.62           O  
ATOM   2898  N   GLU A 373      20.828   1.177 -17.250  1.00 65.44           N  
ATOM   2899  CA  GLU A 373      20.016   1.012 -16.047  1.00 65.44           C  
ATOM   2900  C   GLU A 373      19.078   2.203 -15.852  1.00 65.44           C  
ATOM   2901  CB  GLU A 373      20.906   0.825 -14.812  1.00 65.44           C  
ATOM   2902  O   GLU A 373      17.984   2.057 -15.297  1.00 65.44           O  
ATOM   2903  CG  GLU A 373      21.281  -0.623 -14.547  1.00 65.44           C  
ATOM   2904  CD  GLU A 373      22.156  -0.792 -13.312  1.00 65.44           C  
ATOM   2905  OE1 GLU A 373      22.500  -1.946 -12.969  1.00 65.44           O  
ATOM   2906  OE2 GLU A 373      22.500   0.236 -12.695  1.00 65.44           O  
ATOM   2907  N   ALA A 374      19.500   3.303 -16.359  1.00 74.56           N  
ATOM   2908  CA  ALA A 374      18.672   4.496 -16.219  1.00 74.56           C  
ATOM   2909  C   ALA A 374      17.562   4.508 -17.266  1.00 74.56           C  
ATOM   2910  CB  ALA A 374      19.516   5.754 -16.328  1.00 74.56           C  
ATOM   2911  O   ALA A 374      16.484   5.078 -17.047  1.00 74.56           O  
ATOM   2912  N   LEU A 375      17.844   3.807 -18.406  1.00 86.00           N  
ATOM   2913  CA  LEU A 375      16.922   3.895 -19.547  1.00 86.00           C  
ATOM   2914  C   LEU A 375      15.969   2.713 -19.547  1.00 86.00           C  
ATOM   2915  CB  LEU A 375      17.703   3.945 -20.859  1.00 86.00           C  
ATOM   2916  O   LEU A 375      14.859   2.816 -20.078  1.00 86.00           O  
ATOM   2917  CG  LEU A 375      18.500   5.227 -21.125  1.00 86.00           C  
ATOM   2918  CD1 LEU A 375      19.578   4.977 -22.188  1.00 86.00           C  
ATOM   2919  CD2 LEU A 375      17.562   6.352 -21.562  1.00 86.00           C  
ATOM   2920  N   LEU A 376      16.406   1.536 -18.938  1.00 88.75           N  
ATOM   2921  CA  LEU A 376      15.633   0.307 -19.047  1.00 88.75           C  
ATOM   2922  C   LEU A 376      15.250  -0.234 -17.688  1.00 88.75           C  
ATOM   2923  CB  LEU A 376      16.422  -0.750 -19.828  1.00 88.75           C  
ATOM   2924  O   LEU A 376      15.961  -0.009 -16.703  1.00 88.75           O  
ATOM   2925  CG  LEU A 376      16.953  -0.334 -21.203  1.00 88.75           C  
ATOM   2926  CD1 LEU A 376      17.828  -1.428 -21.781  1.00 88.75           C  
ATOM   2927  CD2 LEU A 376      15.789  -0.021 -22.141  1.00 88.75           C  
ATOM   2928  N   ASP A 377      14.023  -0.843 -17.625  1.00 86.31           N  
ATOM   2929  CA  ASP A 377      13.625  -1.628 -16.453  1.00 86.31           C  
ATOM   2930  C   ASP A 377      14.156  -3.055 -16.547  1.00 86.31           C  
ATOM   2931  CB  ASP A 377      12.102  -1.646 -16.328  1.00 86.31           C  
ATOM   2932  O   ASP A 377      13.445  -3.967 -16.969  1.00 86.31           O  
ATOM   2933  CG  ASP A 377      11.633  -2.174 -14.977  1.00 86.31           C  
ATOM   2934  OD1 ASP A 377      12.414  -2.865 -14.289  1.00 86.31           O  
ATOM   2935  OD2 ASP A 377      10.469  -1.897 -14.602  1.00 86.31           O  
ATOM   2936  N   ILE A 378      15.391  -3.209 -16.141  1.00 83.94           N  
ATOM   2937  CA  ILE A 378      16.141  -4.441 -16.359  1.00 83.94           C  
ATOM   2938  C   ILE A 378      15.500  -5.582 -15.578  1.00 83.94           C  
ATOM   2939  CB  ILE A 378      17.625  -4.285 -15.961  1.00 83.94           C  
ATOM   2940  O   ILE A 378      15.273  -6.668 -16.125  1.00 83.94           O  
ATOM   2941  CG1 ILE A 378      18.312  -3.264 -16.875  1.00 83.94           C  
ATOM   2942  CG2 ILE A 378      18.344  -5.637 -16.016  1.00 83.94           C  
ATOM   2943  CD1 ILE A 378      19.750  -3.637 -17.250  1.00 83.94           C  
ATOM   2944  N   PRO A 379      15.094  -5.383 -14.320  1.00 78.56           N  
ATOM   2945  CA  PRO A 379      14.438  -6.480 -13.602  1.00 78.56           C  
ATOM   2946  C   PRO A 379      13.203  -7.000 -14.328  1.00 78.56           C  
ATOM   2947  CB  PRO A 379      14.062  -5.848 -12.258  1.00 78.56           C  
ATOM   2948  O   PRO A 379      13.000  -8.219 -14.406  1.00 78.56           O  
ATOM   2949  CG  PRO A 379      15.000  -4.695 -12.102  1.00 78.56           C  
ATOM   2950  CD  PRO A 379      15.336  -4.160 -13.461  1.00 78.56           C  
ATOM   2951  N   MET A 380      12.398  -6.180 -14.844  1.00 80.50           N  
ATOM   2952  CA  MET A 380      11.211  -6.574 -15.586  1.00 80.50           C  
ATOM   2953  C   MET A 380      11.586  -7.293 -16.875  1.00 80.50           C  
ATOM   2954  CB  MET A 380      10.344  -5.355 -15.906  1.00 80.50           C  
ATOM   2955  O   MET A 380      10.992  -8.320 -17.219  1.00 80.50           O  
ATOM   2956  CG  MET A 380       8.992  -5.703 -16.516  1.00 80.50           C  
ATOM   2957  SD  MET A 380       8.023  -4.215 -16.969  1.00 80.50           S  
ATOM   2958  CE  MET A 380       7.613  -4.621 -18.688  1.00 80.50           C  
ATOM   2959  N   LEU A 381      12.570  -6.770 -17.516  1.00 85.81           N  
ATOM   2960  CA  LEU A 381      13.000  -7.336 -18.797  1.00 85.81           C  
ATOM   2961  C   LEU A 381      13.594  -8.727 -18.594  1.00 85.81           C  
ATOM   2962  CB  LEU A 381      14.023  -6.422 -19.469  1.00 85.81           C  
ATOM   2963  O   LEU A 381      13.367  -9.625 -19.406  1.00 85.81           O  
ATOM   2964  CG  LEU A 381      13.484  -5.113 -20.047  1.00 85.81           C  
ATOM   2965  CD1 LEU A 381      14.641  -4.203 -20.453  1.00 85.81           C  
ATOM   2966  CD2 LEU A 381      12.570  -5.383 -21.234  1.00 85.81           C  
ATOM   2967  N   GLU A 382      14.289  -8.891 -17.516  1.00 80.44           N  
ATOM   2968  CA  GLU A 382      14.844 -10.211 -17.219  1.00 80.44           C  
ATOM   2969  C   GLU A 382      13.734 -11.227 -16.938  1.00 80.44           C  
ATOM   2970  CB  GLU A 382      15.789 -10.133 -16.016  1.00 80.44           C  
ATOM   2971  O   GLU A 382      13.820 -12.375 -17.359  1.00 80.44           O  
ATOM   2972  CG  GLU A 382      17.141  -9.516 -16.344  1.00 80.44           C  
ATOM   2973  CD  GLU A 382      18.047  -9.367 -15.133  1.00 80.44           C  
ATOM   2974  OE1 GLU A 382      19.266  -9.109 -15.305  1.00 80.44           O  
ATOM   2975  OE2 GLU A 382      17.531  -9.508 -13.992  1.00 80.44           O  
ATOM   2976  N   GLN A 383      12.719 -10.773 -16.297  1.00 78.44           N  
ATOM   2977  CA  GLN A 383      11.578 -11.648 -16.047  1.00 78.44           C  
ATOM   2978  C   GLN A 383      10.883 -12.023 -17.359  1.00 78.44           C  
ATOM   2979  CB  GLN A 383      10.586 -10.977 -15.109  1.00 78.44           C  
ATOM   2980  O   GLN A 383      10.453 -13.164 -17.531  1.00 78.44           O  
ATOM   2981  CG  GLN A 383      11.062 -10.906 -13.664  1.00 78.44           C  
ATOM   2982  CD  GLN A 383      10.047 -10.266 -12.742  1.00 78.44           C  
ATOM   2983  NE2 GLN A 383      10.469  -9.945 -11.523  1.00 78.44           N  
ATOM   2984  OE1 GLN A 383       8.883 -10.055 -13.117  1.00 78.44           O  
ATOM   2985  N   TYR A 384      10.797 -11.070 -18.234  1.00 82.50           N  
ATOM   2986  CA  TYR A 384      10.234 -11.359 -19.562  1.00 82.50           C  
ATOM   2987  C   TYR A 384      11.047 -12.438 -20.266  1.00 82.50           C  
ATOM   2988  CB  TYR A 384      10.195 -10.086 -20.406  1.00 82.50           C  
ATOM   2989  O   TYR A 384      10.477 -13.359 -20.844  1.00 82.50           O  
ATOM   2990  CG  TYR A 384       9.039  -9.172 -20.094  1.00 82.50           C  
ATOM   2991  CD1 TYR A 384       7.938  -9.641 -19.375  1.00 82.50           C  
ATOM   2992  CD2 TYR A 384       9.039  -7.848 -20.500  1.00 82.50           C  
ATOM   2993  CE1 TYR A 384       6.867  -8.805 -19.062  1.00 82.50           C  
ATOM   2994  CE2 TYR A 384       7.977  -7.000 -20.203  1.00 82.50           C  
ATOM   2995  OH  TYR A 384       5.840  -6.652 -19.188  1.00 82.50           O  
ATOM   2996  CZ  TYR A 384       6.898  -7.484 -19.484  1.00 82.50           C  
ATOM   2997  N   LEU A 385      12.305 -12.312 -20.156  1.00 78.56           N  
ATOM   2998  CA  LEU A 385      13.195 -13.258 -20.828  1.00 78.56           C  
ATOM   2999  C   LEU A 385      13.031 -14.656 -20.250  1.00 78.56           C  
ATOM   3000  CB  LEU A 385      14.648 -12.797 -20.703  1.00 78.56           C  
ATOM   3001  O   LEU A 385      13.000 -15.641 -20.984  1.00 78.56           O  
ATOM   3002  CG  LEU A 385      15.188 -11.930 -21.844  1.00 78.56           C  
ATOM   3003  CD1 LEU A 385      16.266 -10.992 -21.328  1.00 78.56           C  
ATOM   3004  CD2 LEU A 385      15.719 -12.797 -22.969  1.00 78.56           C  
ATOM   3005  N   GLU A 386      12.828 -14.695 -18.984  1.00 72.44           N  
ATOM   3006  CA  GLU A 386      12.711 -15.977 -18.312  1.00 72.44           C  
ATOM   3007  C   GLU A 386      11.359 -16.641 -18.594  1.00 72.44           C  
ATOM   3008  CB  GLU A 386      12.906 -15.805 -16.797  1.00 72.44           C  
ATOM   3009  O   GLU A 386      11.281 -17.859 -18.766  1.00 72.44           O  
ATOM   3010  CG  GLU A 386      14.359 -15.828 -16.359  1.00 72.44           C  
ATOM   3011  CD  GLU A 386      14.539 -15.656 -14.859  1.00 72.44           C  
ATOM   3012  OE1 GLU A 386      15.695 -15.586 -14.391  1.00 72.44           O  
ATOM   3013  OE2 GLU A 386      13.516 -15.594 -14.148  1.00 72.44           O  
ATOM   3014  N   LEU A 387      10.352 -15.891 -18.672  1.00 71.62           N  
ATOM   3015  CA  LEU A 387       9.000 -16.422 -18.781  1.00 71.62           C  
ATOM   3016  C   LEU A 387       8.672 -16.750 -20.234  1.00 71.62           C  
ATOM   3017  CB  LEU A 387       7.984 -15.406 -18.250  1.00 71.62           C  
ATOM   3018  O   LEU A 387       8.117 -17.828 -20.516  1.00 71.62           O  
ATOM   3019  CG  LEU A 387       7.188 -15.836 -17.016  1.00 71.62           C  
ATOM   3020  CD1 LEU A 387       7.457 -14.891 -15.852  1.00 71.62           C  
ATOM   3021  CD2 LEU A 387       5.699 -15.891 -17.328  1.00 71.62           C  
ATOM   3022  N   VAL A 388       8.992 -15.906 -21.219  1.00 75.69           N  
ATOM   3023  CA  VAL A 388       8.523 -16.078 -22.594  1.00 75.69           C  
ATOM   3024  C   VAL A 388       9.719 -16.172 -23.531  1.00 75.69           C  
ATOM   3025  CB  VAL A 388       7.578 -14.945 -23.031  1.00 75.69           C  
ATOM   3026  O   VAL A 388       9.688 -16.891 -24.531  1.00 75.69           O  
ATOM   3027  CG1 VAL A 388       7.012 -15.219 -24.422  1.00 75.69           C  
ATOM   3028  CG2 VAL A 388       6.453 -14.773 -22.016  1.00 75.69           C  
ATOM   3029  N   GLY A 389      10.820 -15.586 -23.188  1.00 77.94           N  
ATOM   3030  CA  GLY A 389      11.977 -15.508 -24.078  1.00 77.94           C  
ATOM   3031  C   GLY A 389      12.148 -14.156 -24.719  1.00 77.94           C  
ATOM   3032  O   GLY A 389      11.328 -13.250 -24.516  1.00 77.94           O  
ATOM   3033  N   PRO A 390      13.219 -13.977 -25.484  1.00 81.38           N  
ATOM   3034  CA  PRO A 390      13.555 -12.672 -26.062  1.00 81.38           C  
ATOM   3035  C   PRO A 390      12.531 -12.203 -27.094  1.00 81.38           C  
ATOM   3036  CB  PRO A 390      14.914 -12.914 -26.703  1.00 81.38           C  
ATOM   3037  O   PRO A 390      12.430 -11.008 -27.375  1.00 81.38           O  
ATOM   3038  CG  PRO A 390      15.062 -14.398 -26.750  1.00 81.38           C  
ATOM   3039  CD  PRO A 390      14.078 -15.000 -25.797  1.00 81.38           C  
ATOM   3040  N   LYS A 391      11.750 -13.109 -27.641  1.00 82.44           N  
ATOM   3041  CA  LYS A 391      10.781 -12.781 -28.672  1.00 82.44           C  
ATOM   3042  C   LYS A 391       9.711 -11.828 -28.156  1.00 82.44           C  
ATOM   3043  CB  LYS A 391      10.125 -14.047 -29.234  1.00 82.44           C  
ATOM   3044  O   LYS A 391       9.234 -10.953 -28.875  1.00 82.44           O  
ATOM   3045  CG  LYS A 391       9.680 -13.930 -30.688  1.00 82.44           C  
ATOM   3046  CD  LYS A 391       9.102 -15.242 -31.188  1.00 82.44           C  
ATOM   3047  CE  LYS A 391       8.547 -15.102 -32.594  1.00 82.44           C  
ATOM   3048  NZ  LYS A 391       7.980 -16.391 -33.125  1.00 82.44           N  
ATOM   3049  N   LEU A 392       9.336 -12.016 -26.906  1.00 82.81           N  
ATOM   3050  CA  LEU A 392       8.336 -11.141 -26.312  1.00 82.81           C  
ATOM   3051  C   LEU A 392       8.805  -9.688 -26.344  1.00 82.81           C  
ATOM   3052  CB  LEU A 392       8.039 -11.562 -24.875  1.00 82.81           C  
ATOM   3053  O   LEU A 392       8.039  -8.789 -26.688  1.00 82.81           O  
ATOM   3054  CG  LEU A 392       6.973 -10.758 -24.125  1.00 82.81           C  
ATOM   3055  CD1 LEU A 392       5.578 -11.180 -24.594  1.00 82.81           C  
ATOM   3056  CD2 LEU A 392       7.117 -10.938 -22.625  1.00 82.81           C  
ATOM   3057  N   ILE A 393      10.047  -9.508 -26.000  1.00 87.19           N  
ATOM   3058  CA  ILE A 393      10.602  -8.156 -25.922  1.00 87.19           C  
ATOM   3059  C   ILE A 393      10.742  -7.586 -27.344  1.00 87.19           C  
ATOM   3060  CB  ILE A 393      11.961  -8.141 -25.203  1.00 87.19           C  
ATOM   3061  O   ILE A 393      10.344  -6.449 -27.594  1.00 87.19           O  
ATOM   3062  CG1 ILE A 393      11.820  -8.719 -23.797  1.00 87.19           C  
ATOM   3063  CG2 ILE A 393      12.539  -6.727 -25.172  1.00 87.19           C  
ATOM   3064  CD1 ILE A 393      13.148  -8.930 -23.078  1.00 87.19           C  
ATOM   3065  N   THR A 394      11.242  -8.445 -28.219  1.00 88.25           N  
ATOM   3066  CA  THR A 394      11.477  -7.977 -29.578  1.00 88.25           C  
ATOM   3067  C   THR A 394      10.148  -7.676 -30.281  1.00 88.25           C  
ATOM   3068  CB  THR A 394      12.273  -9.008 -30.391  1.00 88.25           C  
ATOM   3069  O   THR A 394      10.039  -6.691 -31.016  1.00 88.25           O  
ATOM   3070  CG2 THR A 394      13.734  -9.023 -29.984  1.00 88.25           C  
ATOM   3071  OG1 THR A 394      11.711 -10.312 -30.188  1.00 88.25           O  
ATOM   3072  N   ASP A 395       9.148  -8.500 -30.031  1.00 86.00           N  
ATOM   3073  CA  ASP A 395       7.840  -8.266 -30.641  1.00 86.00           C  
ATOM   3074  C   ASP A 395       7.172  -7.031 -30.047  1.00 86.00           C  
ATOM   3075  CB  ASP A 395       6.938  -9.492 -30.469  1.00 86.00           C  
ATOM   3076  O   ASP A 395       6.586  -6.227 -30.781  1.00 86.00           O  
ATOM   3077  CG  ASP A 395       7.332 -10.656 -31.344  1.00 86.00           C  
ATOM   3078  OD1 ASP A 395       8.188 -10.484 -32.250  1.00 86.00           O  
ATOM   3079  OD2 ASP A 395       6.781 -11.766 -31.156  1.00 86.00           O  
ATOM   3080  N   GLY A 396       7.266  -6.922 -28.719  1.00 86.94           N  
ATOM   3081  CA  GLY A 396       6.727  -5.730 -28.078  1.00 86.94           C  
ATOM   3082  C   GLY A 396       7.387  -4.449 -28.547  1.00 86.94           C  
ATOM   3083  O   GLY A 396       6.711  -3.451 -28.797  1.00 86.94           O  
ATOM   3084  N   LEU A 397       8.664  -4.531 -28.703  1.00 89.88           N  
ATOM   3085  CA  LEU A 397       9.438  -3.381 -29.156  1.00 89.88           C  
ATOM   3086  C   LEU A 397       9.086  -3.021 -30.594  1.00 89.88           C  
ATOM   3087  CB  LEU A 397      10.938  -3.660 -29.031  1.00 89.88           C  
ATOM   3088  O   LEU A 397       9.039  -1.841 -30.953  1.00 89.88           O  
ATOM   3089  CG  LEU A 397      11.797  -2.531 -28.469  1.00 89.88           C  
ATOM   3090  CD1 LEU A 397      12.242  -2.863 -27.047  1.00 89.88           C  
ATOM   3091  CD2 LEU A 397      13.008  -2.275 -29.359  1.00 89.88           C  
ATOM   3092  N   ALA A 398       8.883  -4.043 -31.438  1.00 91.00           N  
ATOM   3093  CA  ALA A 398       8.508  -3.793 -32.844  1.00 91.00           C  
ATOM   3094  C   ALA A 398       7.184  -3.037 -32.906  1.00 91.00           C  
ATOM   3095  CB  ALA A 398       8.414  -5.105 -33.594  1.00 91.00           C  
ATOM   3096  O   ALA A 398       7.039  -2.104 -33.688  1.00 91.00           O  
ATOM   3097  N   VAL A 399       6.234  -3.471 -32.094  1.00 89.75           N  
ATOM   3098  CA  VAL A 399       4.945  -2.783 -32.062  1.00 89.75           C  
ATOM   3099  C   VAL A 399       5.125  -1.367 -31.516  1.00 89.75           C  
ATOM   3100  CB  VAL A 399       3.912  -3.553 -31.203  1.00 89.75           C  
ATOM   3101  O   VAL A 399       4.555  -0.415 -32.062  1.00 89.75           O  
ATOM   3102  CG1 VAL A 399       2.588  -2.791 -31.141  1.00 89.75           C  
ATOM   3103  CG2 VAL A 399       3.701  -4.957 -31.766  1.00 89.75           C  
ATOM   3104  N   PHE A 400       5.965  -1.191 -30.562  1.00 91.62           N  
ATOM   3105  CA  PHE A 400       6.234   0.103 -29.953  1.00 91.62           C  
ATOM   3106  C   PHE A 400       6.852   1.062 -30.969  1.00 91.62           C  
ATOM   3107  CB  PHE A 400       7.164  -0.056 -28.750  1.00 91.62           C  
ATOM   3108  O   PHE A 400       6.410   2.205 -31.094  1.00 91.62           O  
ATOM   3109  CG  PHE A 400       7.445   1.233 -28.016  1.00 91.62           C  
ATOM   3110  CD1 PHE A 400       8.594   1.968 -28.297  1.00 91.62           C  
ATOM   3111  CD2 PHE A 400       6.559   1.711 -27.062  1.00 91.62           C  
ATOM   3112  CE1 PHE A 400       8.852   3.160 -27.625  1.00 91.62           C  
ATOM   3113  CE2 PHE A 400       6.812   2.902 -26.391  1.00 91.62           C  
ATOM   3114  CZ  PHE A 400       7.957   3.625 -26.672  1.00 91.62           C  
ATOM   3115  N   GLU A 401       7.801   0.595 -31.703  1.00 91.62           N  
ATOM   3116  CA  GLU A 401       8.484   1.405 -32.688  1.00 91.62           C  
ATOM   3117  C   GLU A 401       7.527   1.858 -33.781  1.00 91.62           C  
ATOM   3118  CB  GLU A 401       9.656   0.627 -33.312  1.00 91.62           C  
ATOM   3119  O   GLU A 401       7.664   2.961 -34.344  1.00 91.62           O  
ATOM   3120  CG  GLU A 401      11.023   1.159 -32.906  1.00 91.62           C  
ATOM   3121  CD  GLU A 401      12.172   0.383 -33.531  1.00 91.62           C  
ATOM   3122  OE1 GLU A 401      13.320   0.893 -33.531  1.00 91.62           O  
ATOM   3123  OE2 GLU A 401      11.930  -0.744 -34.031  1.00 91.62           O  
ATOM   3124  N   LYS A 402       6.629   0.988 -34.094  1.00 91.12           N  
ATOM   3125  CA  LYS A 402       5.656   1.312 -35.156  1.00 91.12           C  
ATOM   3126  C   LYS A 402       4.660   2.361 -34.656  1.00 91.12           C  
ATOM   3127  CB  LYS A 402       4.910   0.054 -35.594  1.00 91.12           C  
ATOM   3128  O   LYS A 402       4.191   3.191 -35.438  1.00 91.12           O  
ATOM   3129  CG  LYS A 402       4.188   0.204 -36.906  1.00 91.12           C  
ATOM   3130  CD  LYS A 402       3.504  -1.093 -37.344  1.00 91.12           C  
ATOM   3131  CE  LYS A 402       2.707  -0.920 -38.625  1.00 91.12           C  
ATOM   3132  NZ  LYS A 402       2.016  -2.184 -39.031  1.00 91.12           N  
ATOM   3133  N   MET A 403       4.367   2.344 -33.375  1.00 89.69           N  
ATOM   3134  CA  MET A 403       3.301   3.189 -32.844  1.00 89.69           C  
ATOM   3135  C   MET A 403       3.846   4.547 -32.438  1.00 89.69           C  
ATOM   3136  CB  MET A 403       2.611   2.508 -31.672  1.00 89.69           C  
ATOM   3137  O   MET A 403       3.131   5.551 -32.469  1.00 89.69           O  
ATOM   3138  CG  MET A 403       1.807   1.277 -32.062  1.00 89.69           C  
ATOM   3139  SD  MET A 403       0.395   1.678 -33.156  1.00 89.69           S  
ATOM   3140  CE  MET A 403      -0.652   2.615 -32.000  1.00 89.69           C  
ATOM   3141  N   MET A 404       5.090   4.652 -32.031  1.00 91.88           N  
ATOM   3142  CA  MET A 404       5.660   5.832 -31.391  1.00 91.88           C  
ATOM   3143  C   MET A 404       5.562   7.047 -32.312  1.00 91.88           C  
ATOM   3144  CB  MET A 404       7.117   5.586 -31.000  1.00 91.88           C  
ATOM   3145  O   MET A 404       5.188   8.133 -31.875  1.00 91.88           O  
ATOM   3146  CG  MET A 404       7.289   5.047 -29.594  1.00 91.88           C  
ATOM   3147  SD  MET A 404       6.551   6.148 -28.328  1.00 91.88           S  
ATOM   3148  CE  MET A 404       7.793   7.473 -28.281  1.00 91.88           C  
ATOM   3149  N   PRO A 405       5.898   6.879 -33.688  1.00 92.50           N  
ATOM   3150  CA  PRO A 405       5.734   8.062 -34.531  1.00 92.50           C  
ATOM   3151  C   PRO A 405       4.312   8.617 -34.500  1.00 92.50           C  
ATOM   3152  CB  PRO A 405       6.094   7.555 -35.906  1.00 92.50           C  
ATOM   3153  O   PRO A 405       4.121   9.836 -34.500  1.00 92.50           O  
ATOM   3154  CG  PRO A 405       6.969   6.363 -35.688  1.00 92.50           C  
ATOM   3155  CD  PRO A 405       6.551   5.719 -34.375  1.00 92.50           C  
ATOM   3156  N   GLY A 406       3.336   7.754 -34.406  1.00 91.38           N  
ATOM   3157  CA  GLY A 406       1.955   8.195 -34.281  1.00 91.38           C  
ATOM   3158  C   GLY A 406       1.665   8.891 -32.969  1.00 91.38           C  
ATOM   3159  O   GLY A 406       1.033   9.953 -32.938  1.00 91.38           O  
ATOM   3160  N   TYR A 407       2.135   8.336 -31.875  1.00 91.81           N  
ATOM   3161  CA  TYR A 407       1.938   8.922 -30.562  1.00 91.81           C  
ATOM   3162  C   TYR A 407       2.527  10.328 -30.484  1.00 91.81           C  
ATOM   3163  CB  TYR A 407       2.568   8.039 -29.469  1.00 91.81           C  
ATOM   3164  O   TYR A 407       1.869  11.258 -30.031  1.00 91.81           O  
ATOM   3165  CG  TYR A 407       1.848   6.727 -29.266  1.00 91.81           C  
ATOM   3166  CD1 TYR A 407       0.468   6.633 -29.438  1.00 91.81           C  
ATOM   3167  CD2 TYR A 407       2.545   5.582 -28.906  1.00 91.81           C  
ATOM   3168  CE1 TYR A 407      -0.200   5.430 -29.250  1.00 91.81           C  
ATOM   3169  CE2 TYR A 407       1.886   4.371 -28.703  1.00 91.81           C  
ATOM   3170  OH  TYR A 407      -0.141   3.109 -28.688  1.00 91.81           O  
ATOM   3171  CZ  TYR A 407       0.516   4.305 -28.875  1.00 91.81           C  
ATOM   3172  N   VAL A 408       3.750  10.430 -30.969  1.00 92.06           N  
ATOM   3173  CA  VAL A 408       4.473  11.695 -30.891  1.00 92.06           C  
ATOM   3174  C   VAL A 408       3.773  12.734 -31.766  1.00 92.06           C  
ATOM   3175  CB  VAL A 408       5.945  11.531 -31.328  1.00 92.06           C  
ATOM   3176  O   VAL A 408       3.652  13.898 -31.391  1.00 92.06           O  
ATOM   3177  CG1 VAL A 408       6.609  12.898 -31.516  1.00 92.06           C  
ATOM   3178  CG2 VAL A 408       6.711  10.688 -30.312  1.00 92.06           C  
ATOM   3179  N   SER A 409       3.277  12.328 -32.969  1.00 92.56           N  
ATOM   3180  CA  SER A 409       2.566  13.242 -33.844  1.00 92.56           C  
ATOM   3181  C   SER A 409       1.305  13.781 -33.188  1.00 92.56           C  
ATOM   3182  CB  SER A 409       2.205  12.555 -35.156  1.00 92.56           C  
ATOM   3183  O   SER A 409       1.013  14.977 -33.250  1.00 92.56           O  
ATOM   3184  OG  SER A 409       1.452  13.422 -36.000  1.00 92.56           O  
ATOM   3185  N   VAL A 410       0.552  12.906 -32.500  1.00 92.12           N  
ATOM   3186  CA  VAL A 410      -0.665  13.320 -31.812  1.00 92.12           C  
ATOM   3187  C   VAL A 410      -0.311  14.258 -30.656  1.00 92.12           C  
ATOM   3188  CB  VAL A 410      -1.460  12.109 -31.281  1.00 92.12           C  
ATOM   3189  O   VAL A 410      -0.987  15.266 -30.438  1.00 92.12           O  
ATOM   3190  CG1 VAL A 410      -2.609  12.562 -30.391  1.00 92.12           C  
ATOM   3191  CG2 VAL A 410      -1.985  11.266 -32.438  1.00 92.12           C  
ATOM   3192  N   LEU A 411       0.704  13.992 -30.031  1.00 91.00           N  
ATOM   3193  CA  LEU A 411       1.153  14.836 -28.922  1.00 91.00           C  
ATOM   3194  C   LEU A 411       1.529  16.219 -29.422  1.00 91.00           C  
ATOM   3195  CB  LEU A 411       2.350  14.195 -28.203  1.00 91.00           C  
ATOM   3196  O   LEU A 411       1.135  17.234 -28.828  1.00 91.00           O  
ATOM   3197  CG  LEU A 411       2.053  13.500 -26.875  1.00 91.00           C  
ATOM   3198  CD1 LEU A 411       3.053  12.375 -26.641  1.00 91.00           C  
ATOM   3199  CD2 LEU A 411       2.082  14.508 -25.734  1.00 91.00           C  
ATOM   3200  N   GLU A 412       2.268  16.234 -30.516  1.00 90.44           N  
ATOM   3201  CA  GLU A 412       2.668  17.516 -31.109  1.00 90.44           C  
ATOM   3202  C   GLU A 412       1.453  18.312 -31.562  1.00 90.44           C  
ATOM   3203  CB  GLU A 412       3.627  17.297 -32.281  1.00 90.44           C  
ATOM   3204  O   GLU A 412       1.390  19.531 -31.359  1.00 90.44           O  
ATOM   3205  CG  GLU A 412       5.039  16.906 -31.859  1.00 90.44           C  
ATOM   3206  CD  GLU A 412       5.992  16.750 -33.031  1.00 90.44           C  
ATOM   3207  OE1 GLU A 412       7.207  17.016 -32.875  1.00 90.44           O  
ATOM   3208  OE2 GLU A 412       5.523  16.359 -34.125  1.00 90.44           O  
ATOM   3209  N   SER A 413       0.551  17.641 -32.125  1.00 92.12           N  
ATOM   3210  CA  SER A 413      -0.673  18.297 -32.594  1.00 92.12           C  
ATOM   3211  C   SER A 413      -1.460  18.859 -31.406  1.00 92.12           C  
ATOM   3212  CB  SER A 413      -1.548  17.312 -33.375  1.00 92.12           C  
ATOM   3213  O   SER A 413      -1.941  19.984 -31.453  1.00 92.12           O  
ATOM   3214  OG  SER A 413      -2.750  17.938 -33.781  1.00 92.12           O  
ATOM   3215  N   ASN A 414      -1.577  18.078 -30.344  1.00 91.12           N  
ATOM   3216  CA  ASN A 414      -2.291  18.531 -29.156  1.00 91.12           C  
ATOM   3217  C   ASN A 414      -1.568  19.703 -28.484  1.00 91.12           C  
ATOM   3218  CB  ASN A 414      -2.482  17.391 -28.172  1.00 91.12           C  
ATOM   3219  O   ASN A 414      -2.207  20.609 -27.953  1.00 91.12           O  
ATOM   3220  CG  ASN A 414      -3.508  16.375 -28.641  1.00 91.12           C  
ATOM   3221  ND2 ASN A 414      -3.494  15.195 -28.031  1.00 91.12           N  
ATOM   3222  OD1 ASN A 414      -4.309  16.656 -29.531  1.00 91.12           O  
ATOM   3223  N   LEU A 415      -0.289  19.656 -28.562  1.00 88.75           N  
ATOM   3224  CA  LEU A 415       0.496  20.750 -27.984  1.00 88.75           C  
ATOM   3225  C   LEU A 415       0.263  22.047 -28.766  1.00 88.75           C  
ATOM   3226  CB  LEU A 415       1.985  20.391 -28.000  1.00 88.75           C  
ATOM   3227  O   LEU A 415       0.068  23.109 -28.172  1.00 88.75           O  
ATOM   3228  CG  LEU A 415       2.916  21.375 -27.281  1.00 88.75           C  
ATOM   3229  CD1 LEU A 415       2.688  21.312 -25.766  1.00 88.75           C  
ATOM   3230  CD2 LEU A 415       4.371  21.078 -27.609  1.00 88.75           C  
ATOM   3231  N   THR A 416       0.260  21.906 -30.078  1.00 89.12           N  
ATOM   3232  CA  THR A 416       0.019  23.062 -30.938  1.00 89.12           C  
ATOM   3233  C   THR A 416      -1.391  23.609 -30.719  1.00 89.12           C  
ATOM   3234  CB  THR A 416       0.220  22.719 -32.438  1.00 89.12           C  
ATOM   3235  O   THR A 416      -1.598  24.828 -30.703  1.00 89.12           O  
ATOM   3236  CG2 THR A 416       0.197  23.969 -33.281  1.00 89.12           C  
ATOM   3237  OG1 THR A 416       1.483  22.062 -32.594  1.00 89.12           O  
ATOM   3238  N   ALA A 417      -2.311  22.719 -30.469  1.00 88.94           N  
ATOM   3239  CA  ALA A 417      -3.705  23.109 -30.266  1.00 88.94           C  
ATOM   3240  C   ALA A 417      -3.963  23.500 -28.812  1.00 88.94           C  
ATOM   3241  CB  ALA A 417      -4.633  21.969 -30.688  1.00 88.94           C  
ATOM   3242  O   ALA A 417      -5.070  23.906 -28.469  1.00 88.94           O  
ATOM   3243  N   GLN A 418      -3.033  23.359 -27.969  1.00 86.44           N  
ATOM   3244  CA  GLN A 418      -3.119  23.656 -26.531  1.00 86.44           C  
ATOM   3245  C   GLN A 418      -4.254  22.859 -25.891  1.00 86.44           C  
ATOM   3246  CB  GLN A 418      -3.318  25.156 -26.297  1.00 86.44           C  
ATOM   3247  O   GLN A 418      -5.008  23.406 -25.078  1.00 86.44           O  
ATOM   3248  CG  GLN A 418      -2.094  25.984 -26.641  1.00 86.44           C  
ATOM   3249  CD  GLN A 418      -2.176  27.391 -26.062  1.00 86.44           C  
ATOM   3250  NE2 GLN A 418      -1.058  28.109 -26.094  1.00 86.44           N  
ATOM   3251  OE1 GLN A 418      -3.236  27.828 -25.609  1.00 86.44           O  
ATOM   3252  N   ASP A 419      -4.453  21.625 -26.359  1.00 88.69           N  
ATOM   3253  CA  ASP A 419      -5.434  20.703 -25.781  1.00 88.69           C  
ATOM   3254  C   ASP A 419      -4.840  19.938 -24.594  1.00 88.69           C  
ATOM   3255  CB  ASP A 419      -5.945  19.734 -26.828  1.00 88.69           C  
ATOM   3256  O   ASP A 419      -4.277  18.859 -24.766  1.00 88.69           O  
ATOM   3257  CG  ASP A 419      -7.062  18.844 -26.328  1.00 88.69           C  
ATOM   3258  OD1 ASP A 419      -7.473  18.984 -25.156  1.00 88.69           O  
ATOM   3259  OD2 ASP A 419      -7.539  17.984 -27.109  1.00 88.69           O  
ATOM   3260  N   LYS A 420      -5.035  20.484 -23.484  1.00 87.94           N  
ATOM   3261  CA  LYS A 420      -4.445  19.922 -22.266  1.00 87.94           C  
ATOM   3262  C   LYS A 420      -4.945  18.500 -22.016  1.00 87.94           C  
ATOM   3263  CB  LYS A 420      -4.754  20.812 -21.062  1.00 87.94           C  
ATOM   3264  O   LYS A 420      -4.164  17.625 -21.672  1.00 87.94           O  
ATOM   3265  CG  LYS A 420      -3.842  20.578 -19.875  1.00 87.94           C  
ATOM   3266  CD  LYS A 420      -4.109  21.578 -18.750  1.00 87.94           C  
ATOM   3267  CE  LYS A 420      -3.316  21.250 -17.500  1.00 87.94           C  
ATOM   3268  NZ  LYS A 420      -3.568  22.234 -16.406  1.00 87.94           N  
ATOM   3269  N   LYS A 421      -6.176  18.344 -22.156  1.00 87.94           N  
ATOM   3270  CA  LYS A 421      -6.750  17.016 -21.938  1.00 87.94           C  
ATOM   3271  C   LYS A 421      -6.172  15.992 -22.906  1.00 87.94           C  
ATOM   3272  CB  LYS A 421      -8.273  17.062 -22.078  1.00 87.94           C  
ATOM   3273  O   LYS A 421      -5.844  14.867 -22.516  1.00 87.94           O  
ATOM   3274  CG  LYS A 421      -8.992  15.883 -21.438  1.00 87.94           C  
ATOM   3275  CD  LYS A 421     -10.500  16.000 -21.578  1.00 87.94           C  
ATOM   3276  CE  LYS A 421     -11.219  14.758 -21.078  1.00 87.94           C  
ATOM   3277  NZ  LYS A 421     -12.695  14.836 -21.281  1.00 87.94           N  
ATOM   3278  N   GLY A 422      -6.004  16.375 -24.141  1.00 89.12           N  
ATOM   3279  CA  GLY A 422      -5.438  15.500 -25.156  1.00 89.12           C  
ATOM   3280  C   GLY A 422      -3.992  15.125 -24.875  1.00 89.12           C  
ATOM   3281  O   GLY A 422      -3.594  13.977 -25.062  1.00 89.12           O  
ATOM   3282  N   ILE A 423      -3.307  16.125 -24.328  1.00 90.81           N  
ATOM   3283  CA  ILE A 423      -1.903  15.883 -24.000  1.00 90.81           C  
ATOM   3284  C   ILE A 423      -1.799  14.875 -22.859  1.00 90.81           C  
ATOM   3285  CB  ILE A 423      -1.184  17.203 -23.625  1.00 90.81           C  
ATOM   3286  O   ILE A 423      -1.018  13.922 -22.938  1.00 90.81           O  
ATOM   3287  CG1 ILE A 423      -1.092  18.125 -24.844  1.00 90.81           C  
ATOM   3288  CG2 ILE A 423       0.207  16.906 -23.047  1.00 90.81           C  
ATOM   3289  CD1 ILE A 423      -0.601  19.531 -24.500  1.00 90.81           C  
ATOM   3290  N   VAL A 424      -2.631  15.039 -21.906  1.00 88.88           N  
ATOM   3291  CA  VAL A 424      -2.600  14.180 -20.734  1.00 88.88           C  
ATOM   3292  C   VAL A 424      -2.998  12.758 -21.125  1.00 88.88           C  
ATOM   3293  CB  VAL A 424      -3.531  14.703 -19.609  1.00 88.88           C  
ATOM   3294  O   VAL A 424      -2.363  11.789 -20.703  1.00 88.88           O  
ATOM   3295  CG1 VAL A 424      -3.689  13.664 -18.500  1.00 88.88           C  
ATOM   3296  CG2 VAL A 424      -2.996  16.016 -19.047  1.00 88.88           C  
ATOM   3297  N   GLU A 425      -3.977  12.602 -21.969  1.00 85.31           N  
ATOM   3298  CA  GLU A 425      -4.445  11.289 -22.406  1.00 85.31           C  
ATOM   3299  C   GLU A 425      -3.383  10.562 -23.219  1.00 85.31           C  
ATOM   3300  CB  GLU A 425      -5.738  11.422 -23.219  1.00 85.31           C  
ATOM   3301  O   GLU A 425      -3.148   9.367 -23.031  1.00 85.31           O  
ATOM   3302  CG  GLU A 425      -6.984  11.602 -22.359  1.00 85.31           C  
ATOM   3303  CD  GLU A 425      -8.258  11.750 -23.188  1.00 85.31           C  
ATOM   3304  OE1 GLU A 425      -9.344  11.945 -22.594  1.00 85.31           O  
ATOM   3305  OE2 GLU A 425      -8.164  11.656 -24.438  1.00 85.31           O  
ATOM   3306  N   GLU A 426      -2.791  11.344 -24.094  1.00 89.44           N  
ATOM   3307  CA  GLU A 426      -1.755  10.734 -24.922  1.00 89.44           C  
ATOM   3308  C   GLU A 426      -0.519  10.391 -24.094  1.00 89.44           C  
ATOM   3309  CB  GLU A 426      -1.374  11.672 -26.078  1.00 89.44           C  
ATOM   3310  O   GLU A 426       0.108   9.352 -24.312  1.00 89.44           O  
ATOM   3311  CG  GLU A 426      -0.853  10.953 -27.312  1.00 89.44           C  
ATOM   3312  CD  GLU A 426      -1.850   9.961 -27.891  1.00 89.44           C  
ATOM   3313  OE1 GLU A 426      -1.446   9.102 -28.703  1.00 89.44           O  
ATOM   3314  OE2 GLU A 426      -3.045  10.047 -27.531  1.00 89.44           O  
ATOM   3315  N   GLY A 427      -0.206  11.297 -23.141  1.00 89.69           N  
ATOM   3316  CA  GLY A 427       0.871  10.992 -22.203  1.00 89.69           C  
ATOM   3317  C   GLY A 427       0.642   9.711 -21.422  1.00 89.69           C  
ATOM   3318  O   GLY A 427       1.574   8.938 -21.203  1.00 89.69           O  
ATOM   3319  N   HIS A 428      -0.540   9.523 -21.062  1.00 85.06           N  
ATOM   3320  CA  HIS A 428      -0.910   8.320 -20.328  1.00 85.06           C  
ATOM   3321  C   HIS A 428      -0.718   7.070 -21.188  1.00 85.06           C  
ATOM   3322  CB  HIS A 428      -2.359   8.406 -19.844  1.00 85.06           C  
ATOM   3323  O   HIS A 428      -0.199   6.059 -20.703  1.00 85.06           O  
ATOM   3324  CG  HIS A 428      -2.789   7.238 -19.016  1.00 85.06           C  
ATOM   3325  CD2 HIS A 428      -3.621   6.207 -19.297  1.00 85.06           C  
ATOM   3326  ND1 HIS A 428      -2.352   7.043 -17.734  1.00 85.06           N  
ATOM   3327  CE1 HIS A 428      -2.896   5.938 -17.250  1.00 85.06           C  
ATOM   3328  NE2 HIS A 428      -3.672   5.414 -18.188  1.00 85.06           N  
ATOM   3329  N   LYS A 429      -1.112   7.148 -22.422  1.00 86.31           N  
ATOM   3330  CA  LYS A 429      -0.958   6.023 -23.344  1.00 86.31           C  
ATOM   3331  C   LYS A 429       0.513   5.672 -23.531  1.00 86.31           C  
ATOM   3332  CB  LYS A 429      -1.603   6.344 -24.688  1.00 86.31           C  
ATOM   3333  O   LYS A 429       0.888   4.496 -23.469  1.00 86.31           O  
ATOM   3334  CG  LYS A 429      -3.109   6.137 -24.719  1.00 86.31           C  
ATOM   3335  CD  LYS A 429      -3.676   6.352 -26.109  1.00 86.31           C  
ATOM   3336  CE  LYS A 429      -5.195   6.277 -26.125  1.00 86.31           C  
ATOM   3337  NZ  LYS A 429      -5.758   6.574 -27.469  1.00 86.31           N  
ATOM   3338  N   ILE A 430       1.294   6.691 -23.688  1.00 90.81           N  
ATOM   3339  CA  ILE A 430       2.719   6.484 -23.922  1.00 90.81           C  
ATOM   3340  C   ILE A 430       3.369   5.906 -22.672  1.00 90.81           C  
ATOM   3341  CB  ILE A 430       3.422   7.793 -24.328  1.00 90.81           C  
ATOM   3342  O   ILE A 430       4.195   4.996 -22.750  1.00 90.81           O  
ATOM   3343  CG1 ILE A 430       2.879   8.289 -25.672  1.00 90.81           C  
ATOM   3344  CG2 ILE A 430       4.938   7.598 -24.391  1.00 90.81           C  
ATOM   3345  CD1 ILE A 430       3.371   9.680 -26.078  1.00 90.81           C  
ATOM   3346  N   LYS A 431       2.979   6.406 -21.516  1.00 89.62           N  
ATOM   3347  CA  LYS A 431       3.482   5.887 -20.250  1.00 89.62           C  
ATOM   3348  C   LYS A 431       3.213   4.391 -20.109  1.00 89.62           C  
ATOM   3349  CB  LYS A 431       2.854   6.637 -19.062  1.00 89.62           C  
ATOM   3350  O   LYS A 431       4.105   3.623 -19.750  1.00 89.62           O  
ATOM   3351  CG  LYS A 431       3.299   6.133 -17.703  1.00 89.62           C  
ATOM   3352  CD  LYS A 431       2.432   6.703 -16.594  1.00 89.62           C  
ATOM   3353  CE  LYS A 431       2.654   5.965 -15.273  1.00 89.62           C  
ATOM   3354  NZ  LYS A 431       1.733   6.449 -14.203  1.00 89.62           N  
ATOM   3355  N   GLY A 432       2.002   4.031 -20.375  1.00 84.12           N  
ATOM   3356  CA  GLY A 432       1.641   2.623 -20.328  1.00 84.12           C  
ATOM   3357  C   GLY A 432       2.400   1.772 -21.328  1.00 84.12           C  
ATOM   3358  O   GLY A 432       2.891   0.694 -20.984  1.00 84.12           O  
ATOM   3359  N   ALA A 433       2.508   2.240 -22.562  1.00 88.50           N  
ATOM   3360  CA  ALA A 433       3.213   1.513 -23.625  1.00 88.50           C  
ATOM   3361  C   ALA A 433       4.688   1.328 -23.266  1.00 88.50           C  
ATOM   3362  CB  ALA A 433       3.076   2.242 -24.953  1.00 88.50           C  
ATOM   3363  O   ALA A 433       5.219   0.218 -23.359  1.00 88.50           O  
ATOM   3364  N   ALA A 434       5.281   2.439 -22.844  1.00 91.62           N  
ATOM   3365  CA  ALA A 434       6.695   2.391 -22.469  1.00 91.62           C  
ATOM   3366  C   ALA A 434       6.922   1.461 -21.281  1.00 91.62           C  
ATOM   3367  CB  ALA A 434       7.211   3.791 -22.156  1.00 91.62           C  
ATOM   3368  O   ALA A 434       7.875   0.681 -21.266  1.00 91.62           O  
ATOM   3369  N   GLY A 435       6.031   1.498 -20.359  1.00 86.94           N  
ATOM   3370  CA  GLY A 435       6.145   0.643 -19.188  1.00 86.94           C  
ATOM   3371  C   GLY A 435       5.996  -0.832 -19.500  1.00 86.94           C  
ATOM   3372  O   GLY A 435       6.660  -1.676 -18.906  1.00 86.94           O  
ATOM   3373  N   SER A 436       5.195  -1.176 -20.484  1.00 85.38           N  
ATOM   3374  CA  SER A 436       4.922  -2.564 -20.844  1.00 85.38           C  
ATOM   3375  C   SER A 436       6.109  -3.193 -21.578  1.00 85.38           C  
ATOM   3376  CB  SER A 436       3.674  -2.654 -21.719  1.00 85.38           C  
ATOM   3377  O   SER A 436       6.246  -4.418 -21.594  1.00 85.38           O  
ATOM   3378  OG  SER A 436       3.824  -1.873 -22.891  1.00 85.38           O  
ATOM   3379  N   VAL A 437       6.988  -2.342 -22.203  1.00 87.94           N  
ATOM   3380  CA  VAL A 437       8.117  -2.893 -22.938  1.00 87.94           C  
ATOM   3381  C   VAL A 437       9.406  -2.668 -22.156  1.00 87.94           C  
ATOM   3382  CB  VAL A 437       8.234  -2.268 -24.344  1.00 87.94           C  
ATOM   3383  O   VAL A 437      10.492  -3.006 -22.625  1.00 87.94           O  
ATOM   3384  CG1 VAL A 437       7.152  -2.822 -25.281  1.00 87.94           C  
ATOM   3385  CG2 VAL A 437       8.141  -0.745 -24.266  1.00 87.94           C  
ATOM   3386  N   GLY A 438       9.352  -2.062 -20.969  1.00 88.69           N  
ATOM   3387  CA  GLY A 438      10.484  -1.952 -20.078  1.00 88.69           C  
ATOM   3388  C   GLY A 438      11.320  -0.711 -20.328  1.00 88.69           C  
ATOM   3389  O   GLY A 438      12.508  -0.672 -19.969  1.00 88.69           O  
ATOM   3390  N   LEU A 439      10.812   0.281 -21.062  1.00 91.44           N  
ATOM   3391  CA  LEU A 439      11.523   1.536 -21.281  1.00 91.44           C  
ATOM   3392  C   LEU A 439      11.242   2.527 -20.156  1.00 91.44           C  
ATOM   3393  CB  LEU A 439      11.117   2.145 -22.625  1.00 91.44           C  
ATOM   3394  O   LEU A 439      10.281   3.299 -20.234  1.00 91.44           O  
ATOM   3395  CG  LEU A 439      11.539   1.370 -23.875  1.00 91.44           C  
ATOM   3396  CD1 LEU A 439      10.797   1.897 -25.109  1.00 91.44           C  
ATOM   3397  CD2 LEU A 439      13.047   1.460 -24.078  1.00 91.44           C  
ATOM   3398  N   ARG A 440      12.117   2.525 -19.203  1.00 89.81           N  
ATOM   3399  CA  ARG A 440      11.914   3.264 -17.969  1.00 89.81           C  
ATOM   3400  C   ARG A 440      11.984   4.770 -18.203  1.00 89.81           C  
ATOM   3401  CB  ARG A 440      12.945   2.848 -16.922  1.00 89.81           C  
ATOM   3402  O   ARG A 440      11.141   5.520 -17.719  1.00 89.81           O  
ATOM   3403  CG  ARG A 440      12.734   3.488 -15.555  1.00 89.81           C  
ATOM   3404  CD  ARG A 440      13.758   3.002 -14.539  1.00 89.81           C  
ATOM   3405  NE  ARG A 440      13.492   1.627 -14.117  1.00 89.81           N  
ATOM   3406  NH1 ARG A 440      15.430   1.408 -12.883  1.00 89.81           N  
ATOM   3407  NH2 ARG A 440      13.953  -0.339 -13.031  1.00 89.81           N  
ATOM   3408  CZ  ARG A 440      14.289   0.902 -13.344  1.00 89.81           C  
ATOM   3409  N   HIS A 441      12.969   5.191 -18.891  1.00 91.56           N  
ATOM   3410  CA  HIS A 441      13.148   6.613 -19.172  1.00 91.56           C  
ATOM   3411  C   HIS A 441      11.922   7.191 -19.875  1.00 91.56           C  
ATOM   3412  CB  HIS A 441      14.398   6.844 -20.016  1.00 91.56           C  
ATOM   3413  O   HIS A 441      11.383   8.211 -19.438  1.00 91.56           O  
ATOM   3414  CG  HIS A 441      14.625   8.281 -20.359  1.00 91.56           C  
ATOM   3415  CD2 HIS A 441      14.477   9.406 -19.641  1.00 91.56           C  
ATOM   3416  ND1 HIS A 441      15.062   8.680 -21.609  1.00 91.56           N  
ATOM   3417  CE1 HIS A 441      15.172  10.000 -21.625  1.00 91.56           C  
ATOM   3418  NE2 HIS A 441      14.820  10.461 -20.438  1.00 91.56           N  
ATOM   3419  N   LEU A 442      11.445   6.578 -20.953  1.00 91.94           N  
ATOM   3420  CA  LEU A 442      10.273   7.051 -21.688  1.00 91.94           C  
ATOM   3421  C   LEU A 442       9.023   6.984 -20.812  1.00 91.94           C  
ATOM   3422  CB  LEU A 442      10.070   6.219 -22.953  1.00 91.94           C  
ATOM   3423  O   LEU A 442       8.141   7.836 -20.922  1.00 91.94           O  
ATOM   3424  CG  LEU A 442      11.070   6.453 -24.078  1.00 91.94           C  
ATOM   3425  CD1 LEU A 442      10.844   5.453 -25.203  1.00 91.94           C  
ATOM   3426  CD2 LEU A 442      10.969   7.883 -24.609  1.00 91.94           C  
ATOM   3427  N   GLN A 443       8.969   5.973 -19.984  1.00 88.44           N  
ATOM   3428  CA  GLN A 443       7.855   5.871 -19.047  1.00 88.44           C  
ATOM   3429  C   GLN A 443       7.812   7.074 -18.109  1.00 88.44           C  
ATOM   3430  CB  GLN A 443       7.953   4.578 -18.234  1.00 88.44           C  
ATOM   3431  O   GLN A 443       6.742   7.625 -17.844  1.00 88.44           O  
ATOM   3432  CG  GLN A 443       6.750   4.324 -17.328  1.00 88.44           C  
ATOM   3433  CD  GLN A 443       6.938   3.115 -16.438  1.00 88.44           C  
ATOM   3434  NE2 GLN A 443       5.844   2.646 -15.836  1.00 88.44           N  
ATOM   3435  OE1 GLN A 443       8.047   2.609 -16.266  1.00 88.44           O  
ATOM   3436  N   GLN A 444       8.930   7.461 -17.625  1.00 88.81           N  
ATOM   3437  CA  GLN A 444       9.023   8.609 -16.734  1.00 88.81           C  
ATOM   3438  C   GLN A 444       8.625   9.898 -17.453  1.00 88.81           C  
ATOM   3439  CB  GLN A 444      10.445   8.742 -16.172  1.00 88.81           C  
ATOM   3440  O   GLN A 444       7.906  10.727 -16.891  1.00 88.81           O  
ATOM   3441  CG  GLN A 444      10.781   7.707 -15.109  1.00 88.81           C  
ATOM   3442  CD  GLN A 444      12.219   7.809 -14.625  1.00 88.81           C  
ATOM   3443  NE2 GLN A 444      12.562   7.023 -13.609  1.00 88.81           N  
ATOM   3444  OE1 GLN A 444      13.016   8.586 -15.164  1.00 88.81           O  
ATOM   3445  N   LEU A 445       9.078  10.008 -18.656  1.00 90.75           N  
ATOM   3446  CA  LEU A 445       8.695  11.172 -19.438  1.00 90.75           C  
ATOM   3447  C   LEU A 445       7.184  11.211 -19.656  1.00 90.75           C  
ATOM   3448  CB  LEU A 445       9.414  11.164 -20.797  1.00 90.75           C  
ATOM   3449  O   LEU A 445       6.559  12.266 -19.500  1.00 90.75           O  
ATOM   3450  CG  LEU A 445      10.781  11.836 -20.844  1.00 90.75           C  
ATOM   3451  CD1 LEU A 445      11.578  11.344 -22.047  1.00 90.75           C  
ATOM   3452  CD2 LEU A 445      10.633  13.352 -20.875  1.00 90.75           C  
ATOM   3453  N   GLY A 446       6.645  10.078 -20.016  1.00 90.12           N  
ATOM   3454  CA  GLY A 446       5.199   9.984 -20.141  1.00 90.12           C  
ATOM   3455  C   GLY A 446       4.465  10.352 -18.875  1.00 90.12           C  
ATOM   3456  O   GLY A 446       3.410  10.984 -18.906  1.00 90.12           O  
ATOM   3457  N   GLN A 447       5.047   9.906 -17.781  1.00 86.69           N  
ATOM   3458  CA  GLN A 447       4.469  10.242 -16.484  1.00 86.69           C  
ATOM   3459  C   GLN A 447       4.469  11.750 -16.250  1.00 86.69           C  
ATOM   3460  CB  GLN A 447       5.230   9.531 -15.367  1.00 86.69           C  
ATOM   3461  O   GLN A 447       3.486  12.305 -15.758  1.00 86.69           O  
ATOM   3462  CG  GLN A 447       4.664   9.805 -13.977  1.00 86.69           C  
ATOM   3463  CD  GLN A 447       3.287   9.203 -13.773  1.00 86.69           C  
ATOM   3464  NE2 GLN A 447       2.463   9.867 -12.977  1.00 86.69           N  
ATOM   3465  OE1 GLN A 447       2.965   8.156 -14.336  1.00 86.69           O  
ATOM   3466  N   GLN A 448       5.484  12.352 -16.594  1.00 87.50           N  
ATOM   3467  CA  GLN A 448       5.566  13.805 -16.453  1.00 87.50           C  
ATOM   3468  C   GLN A 448       4.547  14.500 -17.344  1.00 87.50           C  
ATOM   3469  CB  GLN A 448       6.977  14.297 -16.766  1.00 87.50           C  
ATOM   3470  O   GLN A 448       3.838  15.406 -16.906  1.00 87.50           O  
ATOM   3471  CG  GLN A 448       8.023  13.875 -15.750  1.00 87.50           C  
ATOM   3472  CD  GLN A 448       9.430  14.297 -16.141  1.00 87.50           C  
ATOM   3473  NE2 GLN A 448      10.234  14.672 -15.156  1.00 87.50           N  
ATOM   3474  OE1 GLN A 448       9.789  14.281 -17.328  1.00 87.50           O  
ATOM   3475  N   ILE A 449       4.418  14.047 -18.547  1.00 89.50           N  
ATOM   3476  CA  ILE A 449       3.539  14.656 -19.547  1.00 89.50           C  
ATOM   3477  C   ILE A 449       2.084  14.508 -19.109  1.00 89.50           C  
ATOM   3478  CB  ILE A 449       3.744  14.023 -20.938  1.00 89.50           C  
ATOM   3479  O   ILE A 449       1.279  15.422 -19.281  1.00 89.50           O  
ATOM   3480  CG1 ILE A 449       5.109  14.422 -21.516  1.00 89.50           C  
ATOM   3481  CG2 ILE A 449       2.611  14.430 -21.891  1.00 89.50           C  
ATOM   3482  CD1 ILE A 449       5.500  13.656 -22.766  1.00 89.50           C  
ATOM   3483  N   GLN A 450       1.813  13.430 -18.406  1.00 85.56           N  
ATOM   3484  CA  GLN A 450       0.428  13.164 -18.047  1.00 85.56           C  
ATOM   3485  C   GLN A 450       0.079  13.812 -16.703  1.00 85.56           C  
ATOM   3486  CB  GLN A 450       0.171  11.656 -17.969  1.00 85.56           C  
ATOM   3487  O   GLN A 450      -1.033  13.648 -16.203  1.00 85.56           O  
ATOM   3488  CG  GLN A 450       0.699  11.000 -16.703  1.00 85.56           C  
ATOM   3489  CD  GLN A 450       0.259   9.555 -16.562  1.00 85.56           C  
ATOM   3490  NE2 GLN A 450       0.533   8.961 -15.398  1.00 85.56           N  
ATOM   3491  OE1 GLN A 450      -0.323   8.977 -17.484  1.00 85.56           O  
ATOM   3492  N   SER A 451       0.990  14.445 -16.141  1.00 83.25           N  
ATOM   3493  CA  SER A 451       0.781  14.992 -14.805  1.00 83.25           C  
ATOM   3494  C   SER A 451       0.677  16.516 -14.844  1.00 83.25           C  
ATOM   3495  CB  SER A 451       1.915  14.570 -13.867  1.00 83.25           C  
ATOM   3496  O   SER A 451       1.614  17.219 -14.461  1.00 83.25           O  
ATOM   3497  OG  SER A 451       2.023  13.164 -13.805  1.00 83.25           O  
ATOM   3498  N   PRO A 452      -0.531  16.938 -15.219  1.00 74.38           N  
ATOM   3499  CA  PRO A 452      -0.685  18.391 -15.328  1.00 74.38           C  
ATOM   3500  C   PRO A 452      -0.595  19.094 -13.977  1.00 74.38           C  
ATOM   3501  CB  PRO A 452      -2.080  18.562 -15.938  1.00 74.38           C  
ATOM   3502  O   PRO A 452      -0.432  20.312 -13.922  1.00 74.38           O  
ATOM   3503  CG  PRO A 452      -2.779  17.266 -15.641  1.00 74.38           C  
ATOM   3504  CD  PRO A 452      -1.745  16.203 -15.438  1.00 74.38           C  
ATOM   3505  N   ASP A 453      -0.693  18.312 -12.914  1.00 70.81           N  
ATOM   3506  CA  ASP A 453      -0.644  18.891 -11.578  1.00 70.81           C  
ATOM   3507  C   ASP A 453       0.793  19.203 -11.172  1.00 70.81           C  
ATOM   3508  CB  ASP A 453      -1.285  17.953 -10.555  1.00 70.81           C  
ATOM   3509  O   ASP A 453       1.025  19.844 -10.141  1.00 70.81           O  
ATOM   3510  CG  ASP A 453      -2.740  17.641 -10.867  1.00 70.81           C  
ATOM   3511  OD1 ASP A 453      -3.463  18.547 -11.344  1.00 70.81           O  
ATOM   3512  OD2 ASP A 453      -3.170  16.500 -10.617  1.00 70.81           O  
ATOM   3513  N   LEU A 454       1.813  18.812 -11.984  1.00 67.88           N  
ATOM   3514  CA  LEU A 454       3.213  19.125 -11.727  1.00 67.88           C  
ATOM   3515  C   LEU A 454       3.447  20.641 -11.836  1.00 67.88           C  
ATOM   3516  CB  LEU A 454       4.121  18.391 -12.711  1.00 67.88           C  
ATOM   3517  O   LEU A 454       2.832  21.312 -12.672  1.00 67.88           O  
ATOM   3518  CG  LEU A 454       4.445  16.938 -12.367  1.00 67.88           C  
ATOM   3519  CD1 LEU A 454       4.980  16.203 -13.594  1.00 67.88           C  
ATOM   3520  CD2 LEU A 454       5.445  16.859 -11.219  1.00 67.88           C  
ATOM   3521  N   PRO A 455       4.254  21.109 -10.844  1.00 66.25           N  
ATOM   3522  CA  PRO A 455       4.590  22.516 -10.977  1.00 66.25           C  
ATOM   3523  C   PRO A 455       5.227  22.859 -12.328  1.00 66.25           C  
ATOM   3524  CB  PRO A 455       5.582  22.750  -9.836  1.00 66.25           C  
ATOM   3525  O   PRO A 455       6.090  22.109 -12.805  1.00 66.25           O  
ATOM   3526  CG  PRO A 455       5.676  21.438  -9.133  1.00 66.25           C  
ATOM   3527  CD  PRO A 455       4.844  20.438  -9.883  1.00 66.25           C  
ATOM   3528  N   ALA A 456       4.785  24.000 -12.992  1.00 69.88           N  
ATOM   3529  CA  ALA A 456       5.305  24.516 -14.258  1.00 69.88           C  
ATOM   3530  C   ALA A 456       5.059  23.516 -15.391  1.00 69.88           C  
ATOM   3531  CB  ALA A 456       6.797  24.812 -14.141  1.00 69.88           C  
ATOM   3532  O   ALA A 456       5.863  23.422 -16.328  1.00 69.88           O  
ATOM   3533  N   TRP A 457       4.070  22.641 -15.266  1.00 78.88           N  
ATOM   3534  CA  TRP A 457       3.738  21.656 -16.297  1.00 78.88           C  
ATOM   3535  C   TRP A 457       3.535  22.344 -17.641  1.00 78.88           C  
ATOM   3536  CB  TRP A 457       2.482  20.875 -15.914  1.00 78.88           C  
ATOM   3537  O   TRP A 457       4.051  21.875 -18.672  1.00 78.88           O  
ATOM   3538  CG  TRP A 457       2.100  19.812 -16.891  1.00 78.88           C  
ATOM   3539  CD1 TRP A 457       2.609  18.547 -16.984  1.00 78.88           C  
ATOM   3540  CD2 TRP A 457       1.128  19.938 -17.938  1.00 78.88           C  
ATOM   3541  CE2 TRP A 457       1.101  18.688 -18.625  1.00 78.88           C  
ATOM   3542  CE3 TRP A 457       0.277  20.953 -18.359  1.00 78.88           C  
ATOM   3543  NE1 TRP A 457       2.014  17.875 -18.016  1.00 78.88           N  
ATOM   3544  CH2 TRP A 457      -0.569  19.484 -20.109  1.00 78.88           C  
ATOM   3545  CZ2 TRP A 457       0.253  18.453 -19.703  1.00 78.88           C  
ATOM   3546  CZ3 TRP A 457      -0.565  20.719 -19.453  1.00 78.88           C  
ATOM   3547  N   GLU A 458       2.930  23.438 -17.656  1.00 76.81           N  
ATOM   3548  CA  GLU A 458       2.627  24.125 -18.906  1.00 76.81           C  
ATOM   3549  C   GLU A 458       3.900  24.641 -19.578  1.00 76.81           C  
ATOM   3550  CB  GLU A 458       1.666  25.297 -18.656  1.00 76.81           C  
ATOM   3551  O   GLU A 458       4.004  24.625 -20.812  1.00 76.81           O  
ATOM   3552  CG  GLU A 458       0.222  24.875 -18.438  1.00 76.81           C  
ATOM   3553  CD  GLU A 458      -0.734  26.031 -18.281  1.00 76.81           C  
ATOM   3554  OE1 GLU A 458      -1.961  25.812 -18.172  1.00 76.81           O  
ATOM   3555  OE2 GLU A 458      -0.253  27.188 -18.250  1.00 76.81           O  
ATOM   3556  N   ASP A 459       4.785  25.000 -18.703  1.00 75.62           N  
ATOM   3557  CA  ASP A 459       6.023  25.547 -19.234  1.00 75.62           C  
ATOM   3558  C   ASP A 459       6.965  24.438 -19.688  1.00 75.62           C  
ATOM   3559  CB  ASP A 459       6.715  26.422 -18.188  1.00 75.62           C  
ATOM   3560  O   ASP A 459       7.797  24.641 -20.578  1.00 75.62           O  
ATOM   3561  CG  ASP A 459       5.938  27.688 -17.875  1.00 75.62           C  
ATOM   3562  OD1 ASP A 459       5.211  28.203 -18.750  1.00 75.62           O  
ATOM   3563  OD2 ASP A 459       6.055  28.188 -16.734  1.00 75.62           O  
ATOM   3564  N   ASN A 460       6.812  23.266 -19.078  1.00 81.88           N  
ATOM   3565  CA  ASN A 460       7.809  22.219 -19.297  1.00 81.88           C  
ATOM   3566  C   ASN A 460       7.289  21.141 -20.234  1.00 81.88           C  
ATOM   3567  CB  ASN A 460       8.234  21.609 -17.969  1.00 81.88           C  
ATOM   3568  O   ASN A 460       8.070  20.375 -20.812  1.00 81.88           O  
ATOM   3569  CG  ASN A 460       9.039  22.562 -17.109  1.00 81.88           C  
ATOM   3570  ND2 ASN A 460       9.023  22.344 -15.805  1.00 81.88           N  
ATOM   3571  OD1 ASN A 460       9.664  23.500 -17.625  1.00 81.88           O  
ATOM   3572  N   VAL A 461       6.004  21.094 -20.406  1.00 86.31           N  
ATOM   3573  CA  VAL A 461       5.414  19.984 -21.156  1.00 86.31           C  
ATOM   3574  C   VAL A 461       5.934  19.984 -22.594  1.00 86.31           C  
ATOM   3575  CB  VAL A 461       3.871  20.047 -21.141  1.00 86.31           C  
ATOM   3576  O   VAL A 461       6.164  18.922 -23.172  1.00 86.31           O  
ATOM   3577  CG1 VAL A 461       3.375  21.188 -22.016  1.00 86.31           C  
ATOM   3578  CG2 VAL A 461       3.279  18.719 -21.609  1.00 86.31           C  
ATOM   3579  N   GLY A 462       6.164  21.078 -23.109  1.00 86.56           N  
ATOM   3580  CA  GLY A 462       6.734  21.172 -24.453  1.00 86.56           C  
ATOM   3581  C   GLY A 462       8.133  20.578 -24.531  1.00 86.56           C  
ATOM   3582  O   GLY A 462       8.453  19.875 -25.500  1.00 86.56           O  
ATOM   3583  N   GLU A 463       8.898  20.922 -23.547  1.00 85.88           N  
ATOM   3584  CA  GLU A 463      10.258  20.406 -23.500  1.00 85.88           C  
ATOM   3585  C   GLU A 463      10.266  18.891 -23.328  1.00 85.88           C  
ATOM   3586  CB  GLU A 463      11.055  21.062 -22.375  1.00 85.88           C  
ATOM   3587  O   GLU A 463      11.078  18.188 -23.938  1.00 85.88           O  
ATOM   3588  CG  GLU A 463      11.617  22.438 -22.750  1.00 85.88           C  
ATOM   3589  CD  GLU A 463      12.477  23.047 -21.656  1.00 85.88           C  
ATOM   3590  OE1 GLU A 463      12.992  24.172 -21.844  1.00 85.88           O  
ATOM   3591  OE2 GLU A 463      12.633  22.391 -20.594  1.00 85.88           O  
ATOM   3592  N   TRP A 464       9.375  18.391 -22.562  1.00 89.69           N  
ATOM   3593  CA  TRP A 464       9.281  16.953 -22.328  1.00 89.69           C  
ATOM   3594  C   TRP A 464       8.875  16.234 -23.609  1.00 89.69           C  
ATOM   3595  CB  TRP A 464       8.289  16.641 -21.219  1.00 89.69           C  
ATOM   3596  O   TRP A 464       9.391  15.148 -23.906  1.00 89.69           O  
ATOM   3597  CG  TRP A 464       8.695  17.172 -19.875  1.00 89.69           C  
ATOM   3598  CD1 TRP A 464       9.969  17.375 -19.422  1.00 89.69           C  
ATOM   3599  CD2 TRP A 464       7.828  17.562 -18.797  1.00 89.69           C  
ATOM   3600  CE2 TRP A 464       8.641  17.984 -17.734  1.00 89.69           C  
ATOM   3601  CE3 TRP A 464       6.434  17.578 -18.641  1.00 89.69           C  
ATOM   3602  NE1 TRP A 464       9.945  17.875 -18.141  1.00 89.69           N  
ATOM   3603  CH2 TRP A 464       6.750  18.438 -16.391  1.00 89.69           C  
ATOM   3604  CZ2 TRP A 464       8.109  18.438 -16.516  1.00 89.69           C  
ATOM   3605  CZ3 TRP A 464       5.910  18.016 -17.438  1.00 89.69           C  
ATOM   3606  N   ILE A 465       8.023  16.844 -24.312  1.00 91.38           N  
ATOM   3607  CA  ILE A 465       7.562  16.250 -25.562  1.00 91.38           C  
ATOM   3608  C   ILE A 465       8.703  16.234 -26.578  1.00 91.38           C  
ATOM   3609  CB  ILE A 465       6.340  17.000 -26.141  1.00 91.38           C  
ATOM   3610  O   ILE A 465       8.891  15.258 -27.297  1.00 91.38           O  
ATOM   3611  CG1 ILE A 465       5.109  16.781 -25.250  1.00 91.38           C  
ATOM   3612  CG2 ILE A 465       6.062  16.562 -27.578  1.00 91.38           C  
ATOM   3613  CD1 ILE A 465       3.893  17.594 -25.656  1.00 91.38           C  
ATOM   3614  N   GLU A 466       9.453  17.328 -26.641  1.00 89.31           N  
ATOM   3615  CA  GLU A 466      10.602  17.391 -27.531  1.00 89.31           C  
ATOM   3616  C   GLU A 466      11.656  16.359 -27.141  1.00 89.31           C  
ATOM   3617  CB  GLU A 466      11.211  18.797 -27.531  1.00 89.31           C  
ATOM   3618  O   GLU A 466      12.258  15.719 -28.000  1.00 89.31           O  
ATOM   3619  CG  GLU A 466      10.719  19.672 -28.672  1.00 89.31           C  
ATOM   3620  CD  GLU A 466      10.898  19.047 -30.047  1.00 89.31           C  
ATOM   3621  OE1 GLU A 466      10.234  19.484 -31.000  1.00 89.31           O  
ATOM   3622  OE2 GLU A 466      11.711  18.094 -30.156  1.00 89.31           O  
ATOM   3623  N   GLU A 467      11.836  16.203 -25.859  1.00 88.38           N  
ATOM   3624  CA  GLU A 467      12.758  15.180 -25.375  1.00 88.38           C  
ATOM   3625  C   GLU A 467      12.305  13.781 -25.766  1.00 88.38           C  
ATOM   3626  CB  GLU A 467      12.906  15.273 -23.859  1.00 88.38           C  
ATOM   3627  O   GLU A 467      13.109  12.953 -26.203  1.00 88.38           O  
ATOM   3628  CG  GLU A 467      14.047  14.430 -23.297  1.00 88.38           C  
ATOM   3629  CD  GLU A 467      14.250  14.617 -21.797  1.00 88.38           C  
ATOM   3630  OE1 GLU A 467      15.023  13.844 -21.188  1.00 88.38           O  
ATOM   3631  OE2 GLU A 467      13.648  15.555 -21.234  1.00 88.38           O  
ATOM   3632  N   MET A 468      11.094  13.508 -25.688  1.00 90.50           N  
ATOM   3633  CA  MET A 468      10.516  12.227 -26.078  1.00 90.50           C  
ATOM   3634  C   MET A 468      10.719  11.961 -27.578  1.00 90.50           C  
ATOM   3635  CB  MET A 468       9.031  12.180 -25.734  1.00 90.50           C  
ATOM   3636  O   MET A 468      11.086  10.859 -27.969  1.00 90.50           O  
ATOM   3637  CG  MET A 468       8.391  10.812 -25.953  1.00 90.50           C  
ATOM   3638  SD  MET A 468       6.711  10.695 -25.234  1.00 90.50           S  
ATOM   3639  CE  MET A 468       7.129  10.617 -23.469  1.00 90.50           C  
ATOM   3640  N   LYS A 469      10.523  12.945 -28.344  1.00 90.75           N  
ATOM   3641  CA  LYS A 469      10.664  12.844 -29.797  1.00 90.75           C  
ATOM   3642  C   LYS A 469      12.102  12.531 -30.188  1.00 90.75           C  
ATOM   3643  CB  LYS A 469      10.203  14.141 -30.469  1.00 90.75           C  
ATOM   3644  O   LYS A 469      12.344  11.711 -31.078  1.00 90.75           O  
ATOM   3645  CG  LYS A 469      10.219  14.086 -32.000  1.00 90.75           C  
ATOM   3646  CD  LYS A 469       9.781  15.406 -32.594  1.00 90.75           C  
ATOM   3647  CE  LYS A 469       9.906  15.391 -34.125  1.00 90.75           C  
ATOM   3648  NZ  LYS A 469       9.508  16.703 -34.719  1.00 90.75           N  
ATOM   3649  N   GLU A 470      13.000  13.078 -29.484  1.00 87.94           N  
ATOM   3650  CA  GLU A 470      14.406  12.961 -29.859  1.00 87.94           C  
ATOM   3651  C   GLU A 470      15.031  11.703 -29.266  1.00 87.94           C  
ATOM   3652  CB  GLU A 470      15.195  14.195 -29.406  1.00 87.94           C  
ATOM   3653  O   GLU A 470      15.875  11.062 -29.891  1.00 87.94           O  
ATOM   3654  CG  GLU A 470      14.953  15.422 -30.281  1.00 87.94           C  
ATOM   3655  CD  GLU A 470      15.859  16.594 -29.922  1.00 87.94           C  
ATOM   3656  OE1 GLU A 470      15.797  17.641 -30.609  1.00 87.94           O  
ATOM   3657  OE2 GLU A 470      16.656  16.453 -28.969  1.00 87.94           O  
ATOM   3658  N   GLU A 471      14.516  11.250 -28.078  1.00 89.25           N  
ATOM   3659  CA  GLU A 471      15.258  10.242 -27.328  1.00 89.25           C  
ATOM   3660  C   GLU A 471      14.625   8.867 -27.484  1.00 89.25           C  
ATOM   3661  CB  GLU A 471      15.336  10.625 -25.844  1.00 89.25           C  
ATOM   3662  O   GLU A 471      15.266   7.848 -27.188  1.00 89.25           O  
ATOM   3663  CG  GLU A 471      16.188  11.859 -25.562  1.00 89.25           C  
ATOM   3664  CD  GLU A 471      17.234  11.633 -24.500  1.00 89.25           C  
ATOM   3665  OE1 GLU A 471      18.156  12.477 -24.359  1.00 89.25           O  
ATOM   3666  OE2 GLU A 471      17.156  10.602 -23.797  1.00 89.25           O  
ATOM   3667  N   TRP A 472      13.383   8.789 -28.000  1.00 92.38           N  
ATOM   3668  CA  TRP A 472      12.719   7.492 -27.953  1.00 92.38           C  
ATOM   3669  C   TRP A 472      13.445   6.484 -28.844  1.00 92.38           C  
ATOM   3670  CB  TRP A 472      11.258   7.617 -28.391  1.00 92.38           C  
ATOM   3671  O   TRP A 472      13.523   5.297 -28.516  1.00 92.38           O  
ATOM   3672  CG  TRP A 472      11.078   7.855 -29.859  1.00 92.38           C  
ATOM   3673  CD1 TRP A 472      10.969   9.062 -30.500  1.00 92.38           C  
ATOM   3674  CD2 TRP A 472      10.992   6.859 -30.891  1.00 92.38           C  
ATOM   3675  CE2 TRP A 472      10.828   7.531 -32.125  1.00 92.38           C  
ATOM   3676  CE3 TRP A 472      11.047   5.457 -30.875  1.00 92.38           C  
ATOM   3677  NE1 TRP A 472      10.812   8.875 -31.844  1.00 92.38           N  
ATOM   3678  CH2 TRP A 472      10.758   5.480 -33.281  1.00 92.38           C  
ATOM   3679  CZ2 TRP A 472      10.703   6.852 -33.312  1.00 92.38           C  
ATOM   3680  CZ3 TRP A 472      10.922   4.781 -32.094  1.00 92.38           C  
ATOM   3681  N   ARG A 473      14.031   6.945 -29.969  1.00 92.69           N  
ATOM   3682  CA  ARG A 473      14.742   6.035 -30.859  1.00 92.69           C  
ATOM   3683  C   ARG A 473      16.000   5.500 -30.203  1.00 92.69           C  
ATOM   3684  CB  ARG A 473      15.086   6.730 -32.188  1.00 92.69           C  
ATOM   3685  O   ARG A 473      16.344   4.324 -30.359  1.00 92.69           O  
ATOM   3686  CG  ARG A 473      13.883   6.973 -33.094  1.00 92.69           C  
ATOM   3687  CD  ARG A 473      14.289   7.645 -34.375  1.00 92.69           C  
ATOM   3688  NE  ARG A 473      13.125   7.926 -35.219  1.00 92.69           N  
ATOM   3689  NH1 ARG A 473      14.078   9.750 -36.281  1.00 92.69           N  
ATOM   3690  NH2 ARG A 473      11.945   9.086 -36.812  1.00 92.69           N  
ATOM   3691  CZ  ARG A 473      13.055   8.922 -36.125  1.00 92.69           C  
ATOM   3692  N   HIS A 474      16.672   6.441 -29.531  1.00 91.62           N  
ATOM   3693  CA  HIS A 474      17.875   6.031 -28.828  1.00 91.62           C  
ATOM   3694  C   HIS A 474      17.547   4.992 -27.750  1.00 91.62           C  
ATOM   3695  CB  HIS A 474      18.547   7.246 -28.188  1.00 91.62           C  
ATOM   3696  O   HIS A 474      18.234   3.969 -27.656  1.00 91.62           O  
ATOM   3697  CG  HIS A 474      19.766   6.895 -27.375  1.00 91.62           C  
ATOM   3698  CD2 HIS A 474      19.969   6.961 -26.031  1.00 91.62           C  
ATOM   3699  ND1 HIS A 474      20.922   6.414 -27.922  1.00 91.62           N  
ATOM   3700  CE1 HIS A 474      21.812   6.199 -26.969  1.00 91.62           C  
ATOM   3701  NE2 HIS A 474      21.266   6.520 -25.812  1.00 91.62           N  
ATOM   3702  N   ASP A 475      16.547   5.199 -26.984  1.00 92.44           N  
ATOM   3703  CA  ASP A 475      16.156   4.270 -25.922  1.00 92.44           C  
ATOM   3704  C   ASP A 475      15.805   2.898 -26.500  1.00 92.44           C  
ATOM   3705  CB  ASP A 475      14.961   4.824 -25.141  1.00 92.44           C  
ATOM   3706  O   ASP A 475      16.172   1.870 -25.922  1.00 92.44           O  
ATOM   3707  CG  ASP A 475      15.344   5.977 -24.219  1.00 92.44           C  
ATOM   3708  OD1 ASP A 475      16.438   6.562 -24.391  1.00 92.44           O  
ATOM   3709  OD2 ASP A 475      14.547   6.301 -23.312  1.00 92.44           O  
ATOM   3710  N   VAL A 476      15.148   2.922 -27.609  1.00 92.88           N  
ATOM   3711  CA  VAL A 476      14.758   1.685 -28.281  1.00 92.88           C  
ATOM   3712  C   VAL A 476      16.000   0.925 -28.719  1.00 92.88           C  
ATOM   3713  CB  VAL A 476      13.844   1.959 -29.484  1.00 92.88           C  
ATOM   3714  O   VAL A 476      16.078  -0.297 -28.578  1.00 92.88           O  
ATOM   3715  CG1 VAL A 476      13.766   0.733 -30.391  1.00 92.88           C  
ATOM   3716  CG2 VAL A 476      12.445   2.367 -29.016  1.00 92.88           C  
ATOM   3717  N   GLU A 477      16.938   1.605 -29.234  1.00 92.06           N  
ATOM   3718  CA  GLU A 477      18.172   0.969 -29.688  1.00 92.06           C  
ATOM   3719  C   GLU A 477      18.953   0.376 -28.516  1.00 92.06           C  
ATOM   3720  CB  GLU A 477      19.047   1.970 -30.453  1.00 92.06           C  
ATOM   3721  O   GLU A 477      19.562  -0.693 -28.641  1.00 92.06           O  
ATOM   3722  CG  GLU A 477      18.594   2.236 -31.875  1.00 92.06           C  
ATOM   3723  CD  GLU A 477      18.562   0.988 -32.750  1.00 92.06           C  
ATOM   3724  OE1 GLU A 477      17.594   0.807 -33.500  1.00 92.06           O  
ATOM   3725  OE2 GLU A 477      19.516   0.184 -32.656  1.00 92.06           O  
ATOM   3726  N   VAL A 478      18.938   1.096 -27.422  1.00 91.69           N  
ATOM   3727  CA  VAL A 478      19.609   0.595 -26.219  1.00 91.69           C  
ATOM   3728  C   VAL A 478      18.953  -0.706 -25.766  1.00 91.69           C  
ATOM   3729  CB  VAL A 478      19.594   1.635 -25.078  1.00 91.69           C  
ATOM   3730  O   VAL A 478      19.641  -1.660 -25.406  1.00 91.69           O  
ATOM   3731  CG1 VAL A 478      20.094   1.019 -23.781  1.00 91.69           C  
ATOM   3732  CG2 VAL A 478      20.422   2.859 -25.453  1.00 91.69           C  
ATOM   3733  N   LEU A 479      17.672  -0.729 -25.828  1.00 91.44           N  
ATOM   3734  CA  LEU A 479      16.953  -1.938 -25.438  1.00 91.44           C  
ATOM   3735  C   LEU A 479      17.250  -3.080 -26.406  1.00 91.44           C  
ATOM   3736  CB  LEU A 479      15.453  -1.673 -25.391  1.00 91.44           C  
ATOM   3737  O   LEU A 479      17.484  -4.215 -25.969  1.00 91.44           O  
ATOM   3738  CG  LEU A 479      14.562  -2.857 -25.000  1.00 91.44           C  
ATOM   3739  CD1 LEU A 479      15.000  -3.424 -23.641  1.00 91.44           C  
ATOM   3740  CD2 LEU A 479      13.102  -2.441 -24.953  1.00 91.44           C  
ATOM   3741  N   LYS A 480      17.281  -2.814 -27.672  1.00 91.44           N  
ATOM   3742  CA  LYS A 480      17.609  -3.834 -28.656  1.00 91.44           C  
ATOM   3743  C   LYS A 480      19.000  -4.414 -28.406  1.00 91.44           C  
ATOM   3744  CB  LYS A 480      17.531  -3.258 -30.078  1.00 91.44           C  
ATOM   3745  O   LYS A 480      19.188  -5.625 -28.500  1.00 91.44           O  
ATOM   3746  CG  LYS A 480      16.109  -3.072 -30.594  1.00 91.44           C  
ATOM   3747  CD  LYS A 480      16.094  -2.537 -32.031  1.00 91.44           C  
ATOM   3748  CE  LYS A 480      14.680  -2.320 -32.531  1.00 91.44           C  
ATOM   3749  NZ  LYS A 480      14.664  -1.685 -33.875  1.00 91.44           N  
ATOM   3750  N   ALA A 481      19.891  -3.568 -28.109  1.00 89.56           N  
ATOM   3751  CA  ALA A 481      21.250  -4.004 -27.812  1.00 89.56           C  
ATOM   3752  C   ALA A 481      21.297  -4.867 -26.562  1.00 89.56           C  
ATOM   3753  CB  ALA A 481      22.172  -2.801 -27.672  1.00 89.56           C  
ATOM   3754  O   ALA A 481      22.016  -5.863 -26.516  1.00 89.56           O  
ATOM   3755  N   TRP A 482      20.547  -4.434 -25.656  1.00 88.56           N  
ATOM   3756  CA  TRP A 482      20.516  -5.180 -24.406  1.00 88.56           C  
ATOM   3757  C   TRP A 482      19.953  -6.582 -24.625  1.00 88.56           C  
ATOM   3758  CB  TRP A 482      19.672  -4.441 -23.359  1.00 88.56           C  
ATOM   3759  O   TRP A 482      20.516  -7.566 -24.141  1.00 88.56           O  
ATOM   3760  CG  TRP A 482      19.641  -5.105 -22.016  1.00 88.56           C  
ATOM   3761  CD1 TRP A 482      20.531  -4.934 -20.984  1.00 88.56           C  
ATOM   3762  CD2 TRP A 482      18.672  -6.047 -21.547  1.00 88.56           C  
ATOM   3763  CE2 TRP A 482      19.047  -6.410 -20.234  1.00 88.56           C  
ATOM   3764  CE3 TRP A 482      17.531  -6.621 -22.109  1.00 88.56           C  
ATOM   3765  NE1 TRP A 482      20.172  -5.715 -19.922  1.00 88.56           N  
ATOM   3766  CH2 TRP A 482      17.188  -7.867 -20.047  1.00 88.56           C  
ATOM   3767  CZ2 TRP A 482      18.297  -7.320 -19.469  1.00 88.56           C  
ATOM   3768  CZ3 TRP A 482      16.797  -7.531 -21.359  1.00 88.56           C  
ATOM   3769  N   VAL A 483      18.922  -6.703 -25.375  1.00 88.38           N  
ATOM   3770  CA  VAL A 483      18.297  -7.988 -25.656  1.00 88.38           C  
ATOM   3771  C   VAL A 483      19.266  -8.875 -26.438  1.00 88.38           C  
ATOM   3772  CB  VAL A 483      16.984  -7.812 -26.453  1.00 88.38           C  
ATOM   3773  O   VAL A 483      19.359 -10.078 -26.172  1.00 88.38           O  
ATOM   3774  CG1 VAL A 483      16.438  -9.164 -26.906  1.00 88.38           C  
ATOM   3775  CG2 VAL A 483      15.938  -7.082 -25.594  1.00 88.38           C  
ATOM   3776  N   ALA A 484      19.938  -8.312 -27.391  1.00 86.38           N  
ATOM   3777  CA  ALA A 484      20.906  -9.062 -28.188  1.00 86.38           C  
ATOM   3778  C   ALA A 484      22.031  -9.609 -27.312  1.00 86.38           C  
ATOM   3779  CB  ALA A 484      21.469  -8.180 -29.297  1.00 86.38           C  
ATOM   3780  O   ALA A 484      22.516 -10.727 -27.531  1.00 86.38           O  
ATOM   3781  N   LYS A 485      22.375  -8.875 -26.344  1.00 81.19           N  
ATOM   3782  CA  LYS A 485      23.438  -9.297 -25.438  1.00 81.19           C  
ATOM   3783  C   LYS A 485      22.953 -10.367 -24.469  1.00 81.19           C  
ATOM   3784  CB  LYS A 485      23.984  -8.094 -24.656  1.00 81.19           C  
ATOM   3785  O   LYS A 485      23.688 -11.297 -24.141  1.00 81.19           O  
ATOM   3786  CG  LYS A 485      25.484  -7.867 -24.844  1.00 81.19           C  
ATOM   3787  CD  LYS A 485      25.969  -6.680 -24.016  1.00 81.19           C  
ATOM   3788  CE  LYS A 485      27.469  -6.457 -24.188  1.00 81.19           C  
ATOM   3789  NZ  LYS A 485      27.953  -5.312 -23.359  1.00 81.19           N  
ATOM   3790  N   ALA A 486      21.766 -10.250 -24.062  1.00 75.94           N  
ATOM   3791  CA  ALA A 486      21.203 -11.172 -23.078  1.00 75.94           C  
ATOM   3792  C   ALA A 486      20.922 -12.539 -23.703  1.00 75.94           C  
ATOM   3793  CB  ALA A 486      19.922 -10.594 -22.484  1.00 75.94           C  
ATOM   3794  O   ALA A 486      20.969 -13.562 -23.016  1.00 75.94           O  
ATOM   3795  N   THR A 487      20.594 -12.602 -24.969  1.00 68.94           N  
ATOM   3796  CA  THR A 487      20.312 -13.852 -25.656  1.00 68.94           C  
ATOM   3797  C   THR A 487      21.594 -14.555 -26.062  1.00 68.94           C  
ATOM   3798  CB  THR A 487      19.438 -13.617 -26.906  1.00 68.94           C  
ATOM   3799  O   THR A 487      21.609 -15.766 -26.281  1.00 68.94           O  
ATOM   3800  CG2 THR A 487      17.984 -14.008 -26.641  1.00 68.94           C  
ATOM   3801  OG1 THR A 487      19.484 -12.234 -27.266  1.00 68.94           O  
ATOM   3802  N   LYS A 488      22.734 -13.906 -26.250  1.00 60.59           N  
ATOM   3803  CA  LYS A 488      24.000 -14.539 -26.578  1.00 60.59           C  
ATOM   3804  C   LYS A 488      24.609 -15.227 -25.375  1.00 60.59           C  
ATOM   3805  CB  LYS A 488      24.984 -13.508 -27.141  1.00 60.59           C  
ATOM   3806  O   LYS A 488      25.469 -16.109 -25.516  1.00 60.59           O  
ATOM   3807  CG  LYS A 488      24.859 -13.289 -28.641  1.00 60.59           C  
ATOM   3808  CD  LYS A 488      25.969 -12.383 -29.172  1.00 60.59           C  
ATOM   3809  CE  LYS A 488      25.828 -12.148 -30.672  1.00 60.59           C  
ATOM   3810  NZ  LYS A 488      26.859 -11.203 -31.188  1.00 60.59           N  
ATOM   3811  N   LYS A 489      24.156 -14.984 -24.156  1.00 47.09           N  
ATOM   3812  CA  LYS A 489      24.719 -15.703 -23.016  1.00 47.09           C  
ATOM   3813  C   LYS A 489      23.938 -16.984 -22.750  1.00 47.09           C  
ATOM   3814  CB  LYS A 489      24.719 -14.820 -21.766  1.00 47.09           C  
ATOM   3815  O   LYS A 489      22.734 -17.062 -23.031  1.00 47.09           O  
ATOM   3816  CG  LYS A 489      26.047 -14.125 -21.500  1.00 47.09           C  
ATOM   3817  CD  LYS A 489      26.016 -13.359 -20.188  1.00 47.09           C  
ATOM   3818  CE  LYS A 489      27.328 -12.648 -19.922  1.00 47.09           C  
ATOM   3819  NZ  LYS A 489      27.297 -11.844 -18.672  1.00 47.09           N  
TER    3820      LYS A 489                                                      
ATOM   3821  N   MET B   1      -8.445 -31.219 -22.141  1.00 39.22           N  
ATOM   3822  CA  MET B   1      -8.570 -30.172 -21.125  1.00 39.22           C  
ATOM   3823  C   MET B   1      -8.789 -28.812 -21.781  1.00 39.22           C  
ATOM   3824  CB  MET B   1      -7.324 -30.125 -20.234  1.00 39.22           C  
ATOM   3825  O   MET B   1      -8.141 -28.484 -22.781  1.00 39.22           O  
ATOM   3826  CG  MET B   1      -7.484 -30.891 -18.922  1.00 39.22           C  
ATOM   3827  SD  MET B   1      -6.027 -30.703 -17.828  1.00 39.22           S  
ATOM   3828  CE  MET B   1      -6.703 -31.391 -16.281  1.00 39.22           C  
ATOM   3829  N   GLN B   2      -9.984 -28.266 -21.812  1.00 57.78           N  
ATOM   3830  CA  GLN B   2     -10.352 -27.047 -22.531  1.00 57.78           C  
ATOM   3831  C   GLN B   2      -9.422 -25.891 -22.172  1.00 57.78           C  
ATOM   3832  CB  GLN B   2     -11.805 -26.672 -22.250  1.00 57.78           C  
ATOM   3833  O   GLN B   2      -9.094 -25.688 -21.000  1.00 57.78           O  
ATOM   3834  CG  GLN B   2     -12.703 -26.734 -23.469  1.00 57.78           C  
ATOM   3835  CD  GLN B   2     -14.148 -26.391 -23.156  1.00 57.78           C  
ATOM   3836  NE2 GLN B   2     -15.000 -26.391 -24.172  1.00 57.78           N  
ATOM   3837  OE1 GLN B   2     -14.500 -26.141 -22.000  1.00 57.78           O  
ATOM   3838  N   THR B   3      -8.562 -25.422 -23.109  1.00 74.94           N  
ATOM   3839  CA  THR B   3      -7.684 -24.266 -22.938  1.00 74.94           C  
ATOM   3840  C   THR B   3      -8.469 -23.062 -22.438  1.00 74.94           C  
ATOM   3841  CB  THR B   3      -6.988 -23.906 -24.266  1.00 74.94           C  
ATOM   3842  O   THR B   3      -9.461 -22.641 -23.047  1.00 74.94           O  
ATOM   3843  CG2 THR B   3      -5.574 -23.391 -24.016  1.00 74.94           C  
ATOM   3844  OG1 THR B   3      -6.918 -25.062 -25.094  1.00 74.94           O  
ATOM   3845  N   PRO B   4      -8.211 -22.641 -21.188  1.00 82.06           N  
ATOM   3846  CA  PRO B   4      -8.938 -21.484 -20.672  1.00 82.06           C  
ATOM   3847  C   PRO B   4      -8.836 -20.266 -21.594  1.00 82.06           C  
ATOM   3848  CB  PRO B   4      -8.250 -21.219 -19.328  1.00 82.06           C  
ATOM   3849  O   PRO B   4      -7.793 -20.047 -22.219  1.00 82.06           O  
ATOM   3850  CG  PRO B   4      -7.324 -22.359 -19.141  1.00 82.06           C  
ATOM   3851  CD  PRO B   4      -7.219 -23.125 -20.438  1.00 82.06           C  
ATOM   3852  N   HIS B   5      -9.984 -19.578 -21.750  1.00 89.12           N  
ATOM   3853  CA  HIS B   5     -10.070 -18.375 -22.562  1.00 89.12           C  
ATOM   3854  C   HIS B   5      -9.930 -17.109 -21.703  1.00 89.12           C  
ATOM   3855  CB  HIS B   5     -11.398 -18.344 -23.328  1.00 89.12           C  
ATOM   3856  O   HIS B   5     -10.672 -16.922 -20.734  1.00 89.12           O  
ATOM   3857  CG  HIS B   5     -11.531 -19.422 -24.344  1.00 89.12           C  
ATOM   3858  CD2 HIS B   5     -10.609 -20.281 -24.859  1.00 89.12           C  
ATOM   3859  ND1 HIS B   5     -12.727 -19.734 -24.953  1.00 89.12           N  
ATOM   3860  CE1 HIS B   5     -12.539 -20.719 -25.812  1.00 89.12           C  
ATOM   3861  NE2 HIS B   5     -11.266 -21.078 -25.766  1.00 89.12           N  
ATOM   3862  N   ILE B   6      -8.898 -16.297 -22.047  1.00 92.31           N  
ATOM   3863  CA  ILE B   6      -8.672 -15.047 -21.344  1.00 92.31           C  
ATOM   3864  C   ILE B   6      -9.016 -13.867 -22.266  1.00 92.31           C  
ATOM   3865  CB  ILE B   6      -7.207 -14.930 -20.859  1.00 92.31           C  
ATOM   3866  O   ILE B   6      -8.680 -13.875 -23.453  1.00 92.31           O  
ATOM   3867  CG1 ILE B   6      -6.879 -16.062 -19.891  1.00 92.31           C  
ATOM   3868  CG2 ILE B   6      -6.953 -13.562 -20.219  1.00 92.31           C  
ATOM   3869  CD1 ILE B   6      -5.457 -16.016 -19.344  1.00 92.31           C  
ATOM   3870  N   LEU B   7      -9.797 -12.953 -21.719  1.00 92.94           N  
ATOM   3871  CA  LEU B   7     -10.125 -11.734 -22.453  1.00 92.94           C  
ATOM   3872  C   LEU B   7      -9.383 -10.531 -21.859  1.00 92.94           C  
ATOM   3873  CB  LEU B   7     -11.633 -11.477 -22.406  1.00 92.94           C  
ATOM   3874  O   LEU B   7      -9.523 -10.234 -20.672  1.00 92.94           O  
ATOM   3875  CG  LEU B   7     -12.117 -10.172 -23.047  1.00 92.94           C  
ATOM   3876  CD1 LEU B   7     -11.727 -10.117 -24.516  1.00 92.94           C  
ATOM   3877  CD2 LEU B   7     -13.633 -10.023 -22.875  1.00 92.94           C  
ATOM   3878  N   ILE B   8      -8.539  -9.898 -22.688  1.00 93.44           N  
ATOM   3879  CA  ILE B   8      -7.824  -8.695 -22.297  1.00 93.44           C  
ATOM   3880  C   ILE B   8      -8.555  -7.461 -22.828  1.00 93.44           C  
ATOM   3881  CB  ILE B   8      -6.363  -8.711 -22.797  1.00 93.44           C  
ATOM   3882  O   ILE B   8      -8.805  -7.352 -24.031  1.00 93.44           O  
ATOM   3883  CG1 ILE B   8      -5.625  -9.938 -22.250  1.00 93.44           C  
ATOM   3884  CG2 ILE B   8      -5.641  -7.422 -22.406  1.00 93.44           C  
ATOM   3885  CD1 ILE B   8      -4.262 -10.172 -22.891  1.00 93.44           C  
ATOM   3886  N   VAL B   9      -9.000  -6.582 -21.875  1.00 90.25           N  
ATOM   3887  CA  VAL B   9      -9.656  -5.328 -22.250  1.00 90.25           C  
ATOM   3888  C   VAL B   9      -8.719  -4.156 -21.953  1.00 90.25           C  
ATOM   3889  CB  VAL B   9     -10.992  -5.145 -21.500  1.00 90.25           C  
ATOM   3890  O   VAL B   9      -8.586  -3.736 -20.797  1.00 90.25           O  
ATOM   3891  CG1 VAL B   9     -11.773  -3.959 -22.078  1.00 90.25           C  
ATOM   3892  CG2 VAL B   9     -11.828  -6.422 -21.594  1.00 90.25           C  
ATOM   3893  N   GLU B  10      -8.039  -3.693 -22.953  1.00 88.62           N  
ATOM   3894  CA  GLU B  10      -7.004  -2.666 -22.859  1.00 88.62           C  
ATOM   3895  C   GLU B  10      -6.930  -1.848 -24.156  1.00 88.62           C  
ATOM   3896  CB  GLU B  10      -5.645  -3.299 -22.562  1.00 88.62           C  
ATOM   3897  O   GLU B  10      -6.820  -2.406 -25.250  1.00 88.62           O  
ATOM   3898  CG  GLU B  10      -4.480  -2.316 -22.625  1.00 88.62           C  
ATOM   3899  CD  GLU B  10      -4.523  -1.277 -21.516  1.00 88.62           C  
ATOM   3900  OE1 GLU B  10      -4.613  -0.066 -21.812  1.00 88.62           O  
ATOM   3901  OE2 GLU B  10      -4.461  -1.676 -20.328  1.00 88.62           O  
ATOM   3902  N   ASP B  11      -6.973  -0.510 -23.984  1.00 84.25           N  
ATOM   3903  CA  ASP B  11      -7.039   0.352 -25.156  1.00 84.25           C  
ATOM   3904  C   ASP B  11      -5.648   0.598 -25.750  1.00 84.25           C  
ATOM   3905  CB  ASP B  11      -7.707   1.684 -24.812  1.00 84.25           C  
ATOM   3906  O   ASP B  11      -5.516   0.958 -26.922  1.00 84.25           O  
ATOM   3907  CG  ASP B  11      -6.941   2.477 -23.766  1.00 84.25           C  
ATOM   3908  OD1 ASP B  11      -6.355   1.867 -22.844  1.00 84.25           O  
ATOM   3909  OD2 ASP B  11      -6.926   3.723 -23.859  1.00 84.25           O  
ATOM   3910  N   GLU B  12      -4.621   0.482 -24.969  1.00 85.88           N  
ATOM   3911  CA  GLU B  12      -3.254   0.706 -25.438  1.00 85.88           C  
ATOM   3912  C   GLU B  12      -2.674  -0.553 -26.078  1.00 85.88           C  
ATOM   3913  CB  GLU B  12      -2.361   1.170 -24.281  1.00 85.88           C  
ATOM   3914  O   GLU B  12      -2.537  -1.583 -25.422  1.00 85.88           O  
ATOM   3915  CG  GLU B  12      -1.072   1.841 -24.734  1.00 85.88           C  
ATOM   3916  CD  GLU B  12       0.031   0.851 -25.078  1.00 85.88           C  
ATOM   3917  OE1 GLU B  12       0.470   0.812 -26.250  1.00 85.88           O  
ATOM   3918  OE2 GLU B  12       0.459   0.109 -24.172  1.00 85.88           O  
ATOM   3919  N   LEU B  13      -2.334  -0.472 -27.328  1.00 87.31           N  
ATOM   3920  CA  LEU B  13      -1.990  -1.613 -28.172  1.00 87.31           C  
ATOM   3921  C   LEU B  13      -0.756  -2.332 -27.641  1.00 87.31           C  
ATOM   3922  CB  LEU B  13      -1.746  -1.162 -29.625  1.00 87.31           C  
ATOM   3923  O   LEU B  13      -0.725  -3.562 -27.578  1.00 87.31           O  
ATOM   3924  CG  LEU B  13      -1.410  -2.264 -30.625  1.00 87.31           C  
ATOM   3925  CD1 LEU B  13      -2.596  -3.207 -30.797  1.00 87.31           C  
ATOM   3926  CD2 LEU B  13      -1.010  -1.657 -31.969  1.00 87.31           C  
ATOM   3927  N   VAL B  14       0.281  -1.627 -27.297  1.00 87.88           N  
ATOM   3928  CA  VAL B  14       1.529  -2.236 -26.844  1.00 87.88           C  
ATOM   3929  C   VAL B  14       1.281  -3.061 -25.594  1.00 87.88           C  
ATOM   3930  CB  VAL B  14       2.619  -1.174 -26.594  1.00 87.88           C  
ATOM   3931  O   VAL B  14       1.730  -4.207 -25.484  1.00 87.88           O  
ATOM   3932  CG1 VAL B  14       3.904  -1.830 -26.094  1.00 87.88           C  
ATOM   3933  CG2 VAL B  14       2.887  -0.361 -27.859  1.00 87.88           C  
ATOM   3934  N   THR B  15       0.522  -2.484 -24.719  1.00 87.44           N  
ATOM   3935  CA  THR B  15       0.213  -3.178 -23.469  1.00 87.44           C  
ATOM   3936  C   THR B  15      -0.640  -4.414 -23.734  1.00 87.44           C  
ATOM   3937  CB  THR B  15      -0.517  -2.250 -22.484  1.00 87.44           C  
ATOM   3938  O   THR B  15      -0.365  -5.492 -23.203  1.00 87.44           O  
ATOM   3939  CG2 THR B  15      -0.697  -2.926 -21.125  1.00 87.44           C  
ATOM   3940  OG1 THR B  15       0.247  -1.051 -22.312  1.00 87.44           O  
ATOM   3941  N   ARG B  16      -1.603  -4.223 -24.547  1.00 89.69           N  
ATOM   3942  CA  ARG B  16      -2.494  -5.324 -24.891  1.00 89.69           C  
ATOM   3943  C   ARG B  16      -1.722  -6.477 -25.531  1.00 89.69           C  
ATOM   3944  CB  ARG B  16      -3.600  -4.852 -25.844  1.00 89.69           C  
ATOM   3945  O   ARG B  16      -1.911  -7.637 -25.156  1.00 89.69           O  
ATOM   3946  CG  ARG B  16      -4.730  -5.855 -26.016  1.00 89.69           C  
ATOM   3947  CD  ARG B  16      -5.922  -5.238 -26.734  1.00 89.69           C  
ATOM   3948  NE  ARG B  16      -5.566  -4.809 -28.094  1.00 89.69           N  
ATOM   3949  NH1 ARG B  16      -5.859  -2.555 -27.672  1.00 89.69           N  
ATOM   3950  NH2 ARG B  16      -5.211  -3.260 -29.750  1.00 89.69           N  
ATOM   3951  CZ  ARG B  16      -5.547  -3.541 -28.500  1.00 89.69           C  
ATOM   3952  N   ASN B  17      -0.852  -6.168 -26.406  1.00 88.50           N  
ATOM   3953  CA  ASN B  17      -0.051  -7.180 -27.094  1.00 88.50           C  
ATOM   3954  C   ASN B  17       0.903  -7.879 -26.125  1.00 88.50           C  
ATOM   3955  CB  ASN B  17       0.728  -6.555 -28.250  1.00 88.50           C  
ATOM   3956  O   ASN B  17       1.119  -9.086 -26.234  1.00 88.50           O  
ATOM   3957  CG  ASN B  17      -0.044  -6.582 -29.547  1.00 88.50           C  
ATOM   3958  ND2 ASN B  17       0.392  -5.781 -30.516  1.00 88.50           N  
ATOM   3959  OD1 ASN B  17      -1.026  -7.316 -29.688  1.00 88.50           O  
ATOM   3960  N   THR B  18       1.439  -7.102 -25.250  1.00 88.19           N  
ATOM   3961  CA  THR B  18       2.334  -7.688 -24.250  1.00 88.19           C  
ATOM   3962  C   THR B  18       1.586  -8.680 -23.375  1.00 88.19           C  
ATOM   3963  CB  THR B  18       2.984  -6.605 -23.375  1.00 88.19           C  
ATOM   3964  O   THR B  18       2.059  -9.797 -23.141  1.00 88.19           O  
ATOM   3965  CG2 THR B  18       3.969  -7.215 -22.391  1.00 88.19           C  
ATOM   3966  OG1 THR B  18       3.684  -5.676 -24.219  1.00 88.19           O  
ATOM   3967  N   LEU B  19       0.439  -8.305 -22.969  1.00 91.19           N  
ATOM   3968  CA  LEU B  19      -0.378  -9.180 -22.141  1.00 91.19           C  
ATOM   3969  C   LEU B  19      -0.762 -10.445 -22.891  1.00 91.19           C  
ATOM   3970  CB  LEU B  19      -1.640  -8.445 -21.672  1.00 91.19           C  
ATOM   3971  O   LEU B  19      -0.658 -11.547 -22.359  1.00 91.19           O  
ATOM   3972  CG  LEU B  19      -1.446  -7.395 -20.578  1.00 91.19           C  
ATOM   3973  CD1 LEU B  19      -2.713  -6.562 -20.422  1.00 91.19           C  
ATOM   3974  CD2 LEU B  19      -1.061  -8.055 -19.266  1.00 91.19           C  
ATOM   3975  N   LYS B  20      -1.157 -10.234 -24.109  1.00 90.69           N  
ATOM   3976  CA  LYS B  20      -1.518 -11.375 -24.953  1.00 90.69           C  
ATOM   3977  C   LYS B  20      -0.355 -12.352 -25.078  1.00 90.69           C  
ATOM   3978  CB  LYS B  20      -1.957 -10.898 -26.328  1.00 90.69           C  
ATOM   3979  O   LYS B  20      -0.526 -13.555 -24.875  1.00 90.69           O  
ATOM   3980  CG  LYS B  20      -2.332 -12.031 -27.281  1.00 90.69           C  
ATOM   3981  CD  LYS B  20      -2.752 -11.492 -28.641  1.00 90.69           C  
ATOM   3982  CE  LYS B  20      -3.078 -12.625 -29.609  1.00 90.69           C  
ATOM   3983  NZ  LYS B  20      -3.549 -12.102 -30.938  1.00 90.69           N  
ATOM   3984  N   SER B  21       0.791 -11.828 -25.359  1.00 87.75           N  
ATOM   3985  CA  SER B  21       1.968 -12.672 -25.531  1.00 87.75           C  
ATOM   3986  C   SER B  21       2.299 -13.438 -24.266  1.00 87.75           C  
ATOM   3987  CB  SER B  21       3.172 -11.836 -25.969  1.00 87.75           C  
ATOM   3988  O   SER B  21       2.656 -14.617 -24.312  1.00 87.75           O  
ATOM   3989  OG  SER B  21       2.955 -11.258 -27.234  1.00 87.75           O  
ATOM   3990  N   ILE B  22       2.137 -12.789 -23.188  1.00 87.50           N  
ATOM   3991  CA  ILE B  22       2.443 -13.414 -21.906  1.00 87.50           C  
ATOM   3992  C   ILE B  22       1.490 -14.578 -21.656  1.00 87.50           C  
ATOM   3993  CB  ILE B  22       2.357 -12.398 -20.750  1.00 87.50           C  
ATOM   3994  O   ILE B  22       1.925 -15.688 -21.344  1.00 87.50           O  
ATOM   3995  CG1 ILE B  22       3.520 -11.398 -20.828  1.00 87.50           C  
ATOM   3996  CG2 ILE B  22       2.344 -13.117 -19.406  1.00 87.50           C  
ATOM   3997  CD1 ILE B  22       3.404 -10.234 -19.859  1.00 87.50           C  
ATOM   3998  N   PHE B  23       0.258 -14.367 -21.922  1.00 89.81           N  
ATOM   3999  CA  PHE B  23      -0.736 -15.383 -21.594  1.00 89.81           C  
ATOM   4000  C   PHE B  23      -0.742 -16.484 -22.656  1.00 89.81           C  
ATOM   4001  CB  PHE B  23      -2.131 -14.758 -21.484  1.00 89.81           C  
ATOM   4002  O   PHE B  23      -0.957 -17.656 -22.328  1.00 89.81           O  
ATOM   4003  CG  PHE B  23      -2.355 -14.008 -20.203  1.00 89.81           C  
ATOM   4004  CD1 PHE B  23      -2.283 -14.656 -18.969  1.00 89.81           C  
ATOM   4005  CD2 PHE B  23      -2.637 -12.641 -20.219  1.00 89.81           C  
ATOM   4006  CE1 PHE B  23      -2.492 -13.961 -17.781  1.00 89.81           C  
ATOM   4007  CE2 PHE B  23      -2.846 -11.945 -19.031  1.00 89.81           C  
ATOM   4008  CZ  PHE B  23      -2.773 -12.602 -17.812  1.00 89.81           C  
ATOM   4009  N   GLU B  24      -0.500 -16.141 -23.875  1.00 86.62           N  
ATOM   4010  CA  GLU B  24      -0.396 -17.172 -24.906  1.00 86.62           C  
ATOM   4011  C   GLU B  24       0.800 -18.078 -24.656  1.00 86.62           C  
ATOM   4012  CB  GLU B  24      -0.287 -16.531 -26.297  1.00 86.62           C  
ATOM   4013  O   GLU B  24       0.729 -19.297 -24.906  1.00 86.62           O  
ATOM   4014  CG  GLU B  24      -1.603 -15.977 -26.812  1.00 86.62           C  
ATOM   4015  CD  GLU B  24      -1.483 -15.359 -28.203  1.00 86.62           C  
ATOM   4016  OE1 GLU B  24      -2.521 -15.188 -28.875  1.00 86.62           O  
ATOM   4017  OE2 GLU B  24      -0.343 -15.055 -28.609  1.00 86.62           O  
ATOM   4018  N   ALA B  25       1.812 -17.500 -24.141  1.00 80.25           N  
ATOM   4019  CA  ALA B  25       2.994 -18.297 -23.812  1.00 80.25           C  
ATOM   4020  C   ALA B  25       2.689 -19.297 -22.703  1.00 80.25           C  
ATOM   4021  CB  ALA B  25       4.148 -17.375 -23.406  1.00 80.25           C  
ATOM   4022  O   ALA B  25       3.309 -20.359 -22.641  1.00 80.25           O  
ATOM   4023  N   GLU B  26       1.767 -18.938 -21.906  1.00 78.19           N  
ATOM   4024  CA  GLU B  26       1.370 -19.844 -20.828  1.00 78.19           C  
ATOM   4025  C   GLU B  26       0.387 -20.906 -21.312  1.00 78.19           C  
ATOM   4026  CB  GLU B  26       0.755 -19.047 -19.672  1.00 78.19           C  
ATOM   4027  O   GLU B  26       0.013 -21.797 -20.562  1.00 78.19           O  
ATOM   4028  CG  GLU B  26       1.782 -18.438 -18.719  1.00 78.19           C  
ATOM   4029  CD  GLU B  26       2.457 -19.469 -17.828  1.00 78.19           C  
ATOM   4030  OE1 GLU B  26       3.676 -19.344 -17.578  1.00 78.19           O  
ATOM   4031  OE2 GLU B  26       1.760 -20.406 -17.375  1.00 78.19           O  
ATOM   4032  N   GLY B  27      -0.018 -20.766 -22.531  1.00 80.00           N  
ATOM   4033  CA  GLY B  27      -0.869 -21.766 -23.125  1.00 80.00           C  
ATOM   4034  C   GLY B  27      -2.340 -21.406 -23.109  1.00 80.00           C  
ATOM   4035  O   GLY B  27      -3.203 -22.266 -23.312  1.00 80.00           O  
ATOM   4036  N   TYR B  28      -2.672 -20.203 -22.891  1.00 87.06           N  
ATOM   4037  CA  TYR B  28      -4.070 -19.797 -22.859  1.00 87.06           C  
ATOM   4038  C   TYR B  28      -4.504 -19.281 -24.234  1.00 87.06           C  
ATOM   4039  CB  TYR B  28      -4.293 -18.719 -21.797  1.00 87.06           C  
ATOM   4040  O   TYR B  28      -3.672 -18.859 -25.047  1.00 87.06           O  
ATOM   4041  CG  TYR B  28      -3.896 -19.141 -20.406  1.00 87.06           C  
ATOM   4042  CD1 TYR B  28      -4.555 -20.188 -19.766  1.00 87.06           C  
ATOM   4043  CD2 TYR B  28      -2.863 -18.500 -19.734  1.00 87.06           C  
ATOM   4044  CE1 TYR B  28      -4.191 -20.578 -18.484  1.00 87.06           C  
ATOM   4045  CE2 TYR B  28      -2.494 -18.891 -18.453  1.00 87.06           C  
ATOM   4046  OH  TYR B  28      -2.801 -20.312 -16.562  1.00 87.06           O  
ATOM   4047  CZ  TYR B  28      -3.162 -19.922 -17.828  1.00 87.06           C  
ATOM   4048  N   ASP B  29      -5.805 -19.391 -24.500  1.00 90.06           N  
ATOM   4049  CA  ASP B  29      -6.402 -18.688 -25.641  1.00 90.06           C  
ATOM   4050  C   ASP B  29      -6.812 -17.281 -25.234  1.00 90.06           C  
ATOM   4051  CB  ASP B  29      -7.609 -19.469 -26.172  1.00 90.06           C  
ATOM   4052  O   ASP B  29      -7.602 -17.094 -24.312  1.00 90.06           O  
ATOM   4053  CG  ASP B  29      -7.227 -20.578 -27.125  1.00 90.06           C  
ATOM   4054  OD1 ASP B  29      -6.098 -20.578 -27.656  1.00 90.06           O  
ATOM   4055  OD2 ASP B  29      -8.062 -21.484 -27.344  1.00 90.06           O  
ATOM   4056  N   VAL B  30      -6.211 -16.328 -25.922  1.00 93.44           N  
ATOM   4057  CA  VAL B  30      -6.383 -14.953 -25.484  1.00 93.44           C  
ATOM   4058  C   VAL B  30      -7.211 -14.180 -26.500  1.00 93.44           C  
ATOM   4059  CB  VAL B  30      -5.020 -14.258 -25.250  1.00 93.44           C  
ATOM   4060  O   VAL B  30      -6.957 -14.258 -27.703  1.00 93.44           O  
ATOM   4061  CG1 VAL B  30      -5.219 -12.836 -24.750  1.00 93.44           C  
ATOM   4062  CG2 VAL B  30      -4.160 -15.062 -24.281  1.00 93.44           C  
ATOM   4063  N   PHE B  31      -8.227 -13.508 -26.062  1.00 94.31           N  
ATOM   4064  CA  PHE B  31      -9.039 -12.586 -26.844  1.00 94.31           C  
ATOM   4065  C   PHE B  31      -8.742 -11.141 -26.453  1.00 94.31           C  
ATOM   4066  CB  PHE B  31     -10.531 -12.883 -26.641  1.00 94.31           C  
ATOM   4067  O   PHE B  31      -8.312 -10.875 -25.328  1.00 94.31           O  
ATOM   4068  CG  PHE B  31     -10.938 -14.258 -27.094  1.00 94.31           C  
ATOM   4069  CD1 PHE B  31     -11.352 -14.492 -28.391  1.00 94.31           C  
ATOM   4070  CD2 PHE B  31     -10.906 -15.328 -26.203  1.00 94.31           C  
ATOM   4071  CE1 PHE B  31     -11.734 -15.766 -28.812  1.00 94.31           C  
ATOM   4072  CE2 PHE B  31     -11.281 -16.609 -26.609  1.00 94.31           C  
ATOM   4073  CZ  PHE B  31     -11.695 -16.828 -27.906  1.00 94.31           C  
ATOM   4074  N   GLU B  32      -8.820 -10.273 -27.391  1.00 93.50           N  
ATOM   4075  CA  GLU B  32      -8.469  -8.875 -27.141  1.00 93.50           C  
ATOM   4076  C   GLU B  32      -9.656  -7.957 -27.422  1.00 93.50           C  
ATOM   4077  CB  GLU B  32      -7.277  -8.469 -28.016  1.00 93.50           C  
ATOM   4078  O   GLU B  32     -10.383  -8.148 -28.406  1.00 93.50           O  
ATOM   4079  CG  GLU B  32      -6.008  -9.258 -27.719  1.00 93.50           C  
ATOM   4080  CD  GLU B  32      -4.848  -8.891 -28.641  1.00 93.50           C  
ATOM   4081  OE1 GLU B  32      -4.141  -7.895 -28.344  1.00 93.50           O  
ATOM   4082  OE2 GLU B  32      -4.648  -9.594 -29.656  1.00 93.50           O  
ATOM   4083  N   ALA B  33      -9.906  -7.012 -26.531  1.00 91.31           N  
ATOM   4084  CA  ALA B  33     -10.883  -5.945 -26.703  1.00 91.31           C  
ATOM   4085  C   ALA B  33     -10.281  -4.586 -26.359  1.00 91.31           C  
ATOM   4086  CB  ALA B  33     -12.117  -6.211 -25.844  1.00 91.31           C  
ATOM   4087  O   ALA B  33      -9.461  -4.477 -25.453  1.00 91.31           O  
ATOM   4088  N   THR B  34     -10.633  -3.566 -27.094  1.00 87.75           N  
ATOM   4089  CA  THR B  34     -10.094  -2.229 -26.875  1.00 87.75           C  
ATOM   4090  C   THR B  34     -11.047  -1.393 -26.031  1.00 87.75           C  
ATOM   4091  CB  THR B  34      -9.828  -1.512 -28.203  1.00 87.75           C  
ATOM   4092  O   THR B  34     -10.656  -0.350 -25.500  1.00 87.75           O  
ATOM   4093  CG2 THR B  34      -8.789  -2.258 -29.031  1.00 87.75           C  
ATOM   4094  OG1 THR B  34     -11.047  -1.434 -28.953  1.00 87.75           O  
ATOM   4095  N   ASP B  35     -12.281  -1.772 -25.969  1.00 86.19           N  
ATOM   4096  CA  ASP B  35     -13.289  -1.036 -25.203  1.00 86.19           C  
ATOM   4097  C   ASP B  35     -14.383  -1.967 -24.703  1.00 86.19           C  
ATOM   4098  CB  ASP B  35     -13.891   0.084 -26.047  1.00 86.19           C  
ATOM   4099  O   ASP B  35     -14.312  -3.184 -24.875  1.00 86.19           O  
ATOM   4100  CG  ASP B  35     -14.516  -0.421 -27.344  1.00 86.19           C  
ATOM   4101  OD1 ASP B  35     -15.039  -1.555 -27.359  1.00 86.19           O  
ATOM   4102  OD2 ASP B  35     -14.477   0.322 -28.344  1.00 86.19           O  
ATOM   4103  N   GLY B  36     -15.312  -1.391 -24.016  1.00 83.81           N  
ATOM   4104  CA  GLY B  36     -16.391  -2.158 -23.422  1.00 83.81           C  
ATOM   4105  C   GLY B  36     -17.281  -2.830 -24.453  1.00 83.81           C  
ATOM   4106  O   GLY B  36     -17.797  -3.928 -24.219  1.00 83.81           O  
ATOM   4107  N   ALA B  37     -17.422  -2.139 -25.531  1.00 85.69           N  
ATOM   4108  CA  ALA B  37     -18.266  -2.697 -26.578  1.00 85.69           C  
ATOM   4109  C   ALA B  37     -17.672  -3.973 -27.156  1.00 85.69           C  
ATOM   4110  CB  ALA B  37     -18.500  -1.669 -27.688  1.00 85.69           C  
ATOM   4111  O   ALA B  37     -18.359  -4.984 -27.297  1.00 85.69           O  
ATOM   4112  N   GLU B  38     -16.422  -3.900 -27.484  1.00 88.56           N  
ATOM   4113  CA  GLU B  38     -15.727  -5.086 -27.984  1.00 88.56           C  
ATOM   4114  C   GLU B  38     -15.680  -6.184 -26.938  1.00 88.56           C  
ATOM   4115  CB  GLU B  38     -14.305  -4.730 -28.438  1.00 88.56           C  
ATOM   4116  O   GLU B  38     -15.812  -7.367 -27.250  1.00 88.56           O  
ATOM   4117  CG  GLU B  38     -14.234  -4.094 -29.812  1.00 88.56           C  
ATOM   4118  CD  GLU B  38     -12.820  -3.793 -30.266  1.00 88.56           C  
ATOM   4119  OE1 GLU B  38     -12.641  -3.246 -31.375  1.00 88.56           O  
ATOM   4120  OE2 GLU B  38     -11.875  -4.105 -29.500  1.00 88.56           O  
ATOM   4121  N   MET B  39     -15.617  -5.750 -25.750  1.00 88.12           N  
ATOM   4122  CA  MET B  39     -15.633  -6.707 -24.656  1.00 88.12           C  
ATOM   4123  C   MET B  39     -16.938  -7.496 -24.625  1.00 88.12           C  
ATOM   4124  CB  MET B  39     -15.430  -5.992 -23.312  1.00 88.12           C  
ATOM   4125  O   MET B  39     -16.922  -8.727 -24.578  1.00 88.12           O  
ATOM   4126  CG  MET B  39     -15.484  -6.918 -22.109  1.00 88.12           C  
ATOM   4127  SD  MET B  39     -15.445  -6.004 -20.516  1.00 88.12           S  
ATOM   4128  CE  MET B  39     -17.141  -5.359 -20.484  1.00 88.12           C  
ATOM   4129  N   HIS B  40     -18.000  -6.781 -24.719  1.00 86.38           N  
ATOM   4130  CA  HIS B  40     -19.312  -7.430 -24.656  1.00 86.38           C  
ATOM   4131  C   HIS B  40     -19.547  -8.336 -25.859  1.00 86.38           C  
ATOM   4132  CB  HIS B  40     -20.422  -6.383 -24.562  1.00 86.38           C  
ATOM   4133  O   HIS B  40     -20.156  -9.398 -25.734  1.00 86.38           O  
ATOM   4134  CG  HIS B  40     -20.594  -5.785 -23.203  1.00 86.38           C  
ATOM   4135  CD2 HIS B  40     -20.469  -4.508 -22.781  1.00 86.38           C  
ATOM   4136  ND1 HIS B  40     -20.906  -6.543 -22.094  1.00 86.38           N  
ATOM   4137  CE1 HIS B  40     -20.984  -5.750 -21.047  1.00 86.38           C  
ATOM   4138  NE2 HIS B  40     -20.719  -4.512 -21.422  1.00 86.38           N  
ATOM   4139  N   GLN B  41     -19.016  -7.855 -26.953  1.00 89.00           N  
ATOM   4140  CA  GLN B  41     -19.141  -8.688 -28.156  1.00 89.00           C  
ATOM   4141  C   GLN B  41     -18.406 -10.008 -27.984  1.00 89.00           C  
ATOM   4142  CB  GLN B  41     -18.625  -7.941 -29.391  1.00 89.00           C  
ATOM   4143  O   GLN B  41     -18.969 -11.078 -28.266  1.00 89.00           O  
ATOM   4144  CG  GLN B  41     -18.891  -8.664 -30.703  1.00 89.00           C  
ATOM   4145  CD  GLN B  41     -18.391  -7.887 -31.906  1.00 89.00           C  
ATOM   4146  NE2 GLN B  41     -18.438  -8.516 -33.062  1.00 89.00           N  
ATOM   4147  OE1 GLN B  41     -17.969  -6.730 -31.781  1.00 89.00           O  
ATOM   4148  N   ILE B  42     -17.250  -9.969 -27.469  1.00 89.81           N  
ATOM   4149  CA  ILE B  42     -16.438 -11.164 -27.297  1.00 89.81           C  
ATOM   4150  C   ILE B  42     -17.062 -12.055 -26.219  1.00 89.81           C  
ATOM   4151  CB  ILE B  42     -14.984 -10.812 -26.938  1.00 89.81           C  
ATOM   4152  O   ILE B  42     -17.094 -13.281 -26.375  1.00 89.81           O  
ATOM   4153  CG1 ILE B  42     -14.289 -10.102 -28.109  1.00 89.81           C  
ATOM   4154  CG2 ILE B  42     -14.211 -12.070 -26.531  1.00 89.81           C  
ATOM   4155  CD1 ILE B  42     -12.930  -9.516 -27.750  1.00 89.81           C  
ATOM   4156  N   LEU B  43     -17.609 -11.484 -25.234  1.00 86.00           N  
ATOM   4157  CA  LEU B  43     -18.219 -12.234 -24.156  1.00 86.00           C  
ATOM   4158  C   LEU B  43     -19.453 -12.992 -24.641  1.00 86.00           C  
ATOM   4159  CB  LEU B  43     -18.594 -11.305 -23.000  1.00 86.00           C  
ATOM   4160  O   LEU B  43     -19.797 -14.047 -24.109  1.00 86.00           O  
ATOM   4161  CG  LEU B  43     -17.453 -10.867 -22.078  1.00 86.00           C  
ATOM   4162  CD1 LEU B  43     -17.891  -9.680 -21.234  1.00 86.00           C  
ATOM   4163  CD2 LEU B  43     -17.000 -12.023 -21.203  1.00 86.00           C  
ATOM   4164  N   SER B  44     -20.094 -12.391 -25.609  1.00 85.56           N  
ATOM   4165  CA  SER B  44     -21.312 -13.008 -26.141  1.00 85.56           C  
ATOM   4166  C   SER B  44     -20.969 -14.141 -27.109  1.00 85.56           C  
ATOM   4167  CB  SER B  44     -22.172 -11.969 -26.859  1.00 85.56           C  
ATOM   4168  O   SER B  44     -21.750 -15.078 -27.266  1.00 85.56           O  
ATOM   4169  OG  SER B  44     -21.453 -11.359 -27.922  1.00 85.56           O  
ATOM   4170  N   GLU B  45     -19.781 -14.125 -27.672  1.00 88.38           N  
ATOM   4171  CA  GLU B  45     -19.422 -15.078 -28.703  1.00 88.38           C  
ATOM   4172  C   GLU B  45     -18.594 -16.219 -28.141  1.00 88.38           C  
ATOM   4173  CB  GLU B  45     -18.672 -14.375 -29.844  1.00 88.38           C  
ATOM   4174  O   GLU B  45     -18.641 -17.344 -28.656  1.00 88.38           O  
ATOM   4175  CG  GLU B  45     -19.547 -13.492 -30.719  1.00 88.38           C  
ATOM   4176  CD  GLU B  45     -18.781 -12.812 -31.844  1.00 88.38           C  
ATOM   4177  OE1 GLU B  45     -19.375 -11.969 -32.562  1.00 88.38           O  
ATOM   4178  OE2 GLU B  45     -17.578 -13.117 -32.000  1.00 88.38           O  
ATOM   4179  N   TYR B  46     -17.828 -15.984 -27.156  1.00 86.81           N  
ATOM   4180  CA  TYR B  46     -16.906 -16.984 -26.625  1.00 86.81           C  
ATOM   4181  C   TYR B  46     -17.125 -17.188 -25.125  1.00 86.81           C  
ATOM   4182  CB  TYR B  46     -15.461 -16.578 -26.891  1.00 86.81           C  
ATOM   4183  O   TYR B  46     -17.656 -16.297 -24.438  1.00 86.81           O  
ATOM   4184  CG  TYR B  46     -15.125 -16.438 -28.359  1.00 86.81           C  
ATOM   4185  CD1 TYR B  46     -14.758 -17.531 -29.109  1.00 86.81           C  
ATOM   4186  CD2 TYR B  46     -15.180 -15.188 -28.969  1.00 86.81           C  
ATOM   4187  CE1 TYR B  46     -14.453 -17.406 -30.469  1.00 86.81           C  
ATOM   4188  CE2 TYR B  46     -14.867 -15.047 -30.328  1.00 86.81           C  
ATOM   4189  OH  TYR B  46     -14.203 -16.031 -32.406  1.00 86.81           O  
ATOM   4190  CZ  TYR B  46     -14.508 -16.156 -31.062  1.00 86.81           C  
ATOM   4191  N   ASP B  47     -16.844 -18.453 -24.641  1.00 84.75           N  
ATOM   4192  CA  ASP B  47     -16.844 -18.734 -23.203  1.00 84.75           C  
ATOM   4193  C   ASP B  47     -15.547 -18.281 -22.547  1.00 84.75           C  
ATOM   4194  CB  ASP B  47     -17.078 -20.219 -22.953  1.00 84.75           C  
ATOM   4195  O   ASP B  47     -14.555 -19.016 -22.562  1.00 84.75           O  
ATOM   4196  CG  ASP B  47     -18.531 -20.625 -23.031  1.00 84.75           C  
ATOM   4197  OD1 ASP B  47     -19.422 -19.766 -22.812  1.00 84.75           O  
ATOM   4198  OD2 ASP B  47     -18.812 -21.812 -23.281  1.00 84.75           O  
ATOM   4199  N   ILE B  48     -15.602 -17.094 -21.969  1.00 87.81           N  
ATOM   4200  CA  ILE B  48     -14.422 -16.500 -21.359  1.00 87.81           C  
ATOM   4201  C   ILE B  48     -14.320 -16.922 -19.891  1.00 87.81           C  
ATOM   4202  CB  ILE B  48     -14.461 -14.953 -21.469  1.00 87.81           C  
ATOM   4203  O   ILE B  48     -15.312 -16.906 -19.172  1.00 87.81           O  
ATOM   4204  CG1 ILE B  48     -14.562 -14.523 -22.938  1.00 87.81           C  
ATOM   4205  CG2 ILE B  48     -13.227 -14.328 -20.797  1.00 87.81           C  
ATOM   4206  CD1 ILE B  48     -13.352 -14.898 -23.781  1.00 87.81           C  
ATOM   4207  N   ASN B  49     -13.094 -17.328 -19.531  1.00 85.69           N  
ATOM   4208  CA  ASN B  49     -12.867 -17.781 -18.172  1.00 85.69           C  
ATOM   4209  C   ASN B  49     -12.336 -16.656 -17.281  1.00 85.69           C  
ATOM   4210  CB  ASN B  49     -11.914 -18.984 -18.141  1.00 85.69           C  
ATOM   4211  O   ASN B  49     -12.547 -16.672 -16.062  1.00 85.69           O  
ATOM   4212  CG  ASN B  49     -12.422 -20.156 -18.969  1.00 85.69           C  
ATOM   4213  ND2 ASN B  49     -13.383 -20.891 -18.422  1.00 85.69           N  
ATOM   4214  OD1 ASN B  49     -11.953 -20.391 -20.078  1.00 85.69           O  
ATOM   4215  N   LEU B  50     -11.578 -15.789 -17.859  1.00 87.88           N  
ATOM   4216  CA  LEU B  50     -10.945 -14.695 -17.109  1.00 87.88           C  
ATOM   4217  C   LEU B  50     -10.898 -13.430 -17.953  1.00 87.88           C  
ATOM   4218  CB  LEU B  50      -9.531 -15.094 -16.688  1.00 87.88           C  
ATOM   4219  O   LEU B  50     -10.547 -13.469 -19.125  1.00 87.88           O  
ATOM   4220  CG  LEU B  50      -8.695 -14.000 -16.016  1.00 87.88           C  
ATOM   4221  CD1 LEU B  50      -9.320 -13.578 -14.695  1.00 87.88           C  
ATOM   4222  CD2 LEU B  50      -7.258 -14.477 -15.812  1.00 87.88           C  
ATOM   4223  N   VAL B  51     -11.367 -12.344 -17.297  1.00 88.38           N  
ATOM   4224  CA  VAL B  51     -11.281 -11.039 -17.938  1.00 88.38           C  
ATOM   4225  C   VAL B  51     -10.234 -10.180 -17.234  1.00 88.38           C  
ATOM   4226  CB  VAL B  51     -12.648 -10.312 -17.938  1.00 88.38           C  
ATOM   4227  O   VAL B  51     -10.234 -10.070 -16.000  1.00 88.38           O  
ATOM   4228  CG1 VAL B  51     -12.523  -8.914 -18.531  1.00 88.38           C  
ATOM   4229  CG2 VAL B  51     -13.688 -11.125 -18.703  1.00 88.38           C  
ATOM   4230  N   ILE B  52      -9.211  -9.758 -17.969  1.00 88.94           N  
ATOM   4231  CA  ILE B  52      -8.242  -8.781 -17.500  1.00 88.94           C  
ATOM   4232  C   ILE B  52      -8.570  -7.406 -18.078  1.00 88.94           C  
ATOM   4233  CB  ILE B  52      -6.801  -9.188 -17.859  1.00 88.94           C  
ATOM   4234  O   ILE B  52      -8.586  -7.227 -19.297  1.00 88.94           O  
ATOM   4235  CG1 ILE B  52      -6.488 -10.594 -17.344  1.00 88.94           C  
ATOM   4236  CG2 ILE B  52      -5.793  -8.164 -17.328  1.00 88.94           C  
ATOM   4237  CD1 ILE B  52      -5.078 -11.078 -17.656  1.00 88.94           C  
ATOM   4238  N   MET B  53      -8.867  -6.484 -17.172  1.00 85.94           N  
ATOM   4239  CA  MET B  53      -9.391  -5.211 -17.656  1.00 85.94           C  
ATOM   4240  C   MET B  53      -8.633  -4.039 -17.047  1.00 85.94           C  
ATOM   4241  CB  MET B  53     -10.883  -5.086 -17.344  1.00 85.94           C  
ATOM   4242  O   MET B  53      -8.367  -4.027 -15.844  1.00 85.94           O  
ATOM   4243  CG  MET B  53     -11.531  -3.836 -17.906  1.00 85.94           C  
ATOM   4244  SD  MET B  53     -13.312  -3.707 -17.484  1.00 85.94           S  
ATOM   4245  CE  MET B  53     -13.906  -5.297 -18.109  1.00 85.94           C  
ATOM   4246  N   ASP B  54      -8.180  -3.078 -17.844  1.00 81.31           N  
ATOM   4247  CA  ASP B  54      -7.645  -1.809 -17.375  1.00 81.31           C  
ATOM   4248  C   ASP B  54      -8.742  -0.940 -16.766  1.00 81.31           C  
ATOM   4249  CB  ASP B  54      -6.949  -1.057 -18.516  1.00 81.31           C  
ATOM   4250  O   ASP B  54      -9.820  -0.792 -17.344  1.00 81.31           O  
ATOM   4251  CG  ASP B  54      -6.121   0.119 -18.031  1.00 81.31           C  
ATOM   4252  OD1 ASP B  54      -6.227   0.491 -16.828  1.00 81.31           O  
ATOM   4253  OD2 ASP B  54      -5.355   0.680 -18.844  1.00 81.31           O  
ATOM   4254  N   ILE B  55      -8.523  -0.388 -15.641  1.00 73.62           N  
ATOM   4255  CA  ILE B  55      -9.531   0.412 -14.945  1.00 73.62           C  
ATOM   4256  C   ILE B  55      -9.734   1.734 -15.688  1.00 73.62           C  
ATOM   4257  CB  ILE B  55      -9.133   0.674 -13.477  1.00 73.62           C  
ATOM   4258  O   ILE B  55     -10.820   2.311 -15.656  1.00 73.62           O  
ATOM   4259  CG1 ILE B  55      -9.555  -0.506 -12.594  1.00 73.62           C  
ATOM   4260  CG2 ILE B  55      -9.750   1.981 -12.977  1.00 73.62           C  
ATOM   4261  CD1 ILE B  55      -9.055  -0.413 -11.156  1.00 73.62           C  
ATOM   4262  N   ASN B  56      -8.641   2.189 -16.266  1.00 70.75           N  
ATOM   4263  CA  ASN B  56      -8.703   3.488 -16.938  1.00 70.75           C  
ATOM   4264  C   ASN B  56      -9.094   3.350 -18.406  1.00 70.75           C  
ATOM   4265  CB  ASN B  56      -7.363   4.223 -16.797  1.00 70.75           C  
ATOM   4266  O   ASN B  56      -8.633   4.125 -19.250  1.00 70.75           O  
ATOM   4267  CG  ASN B  56      -7.070   4.652 -15.383  1.00 70.75           C  
ATOM   4268  ND2 ASN B  56      -5.793   4.660 -15.016  1.00 70.75           N  
ATOM   4269  OD1 ASN B  56      -7.980   4.973 -14.617  1.00 70.75           O  
ATOM   4270  N   LEU B  57      -9.898   2.539 -18.766  1.00 67.38           N  
ATOM   4271  CA  LEU B  57     -10.359   2.387 -20.141  1.00 67.38           C  
ATOM   4272  C   LEU B  57     -11.125   3.625 -20.609  1.00 67.38           C  
ATOM   4273  CB  LEU B  57     -11.250   1.147 -20.281  1.00 67.38           C  
ATOM   4274  O   LEU B  57     -11.812   4.266 -19.812  1.00 67.38           O  
ATOM   4275  CG  LEU B  57     -10.531  -0.183 -20.500  1.00 67.38           C  
ATOM   4276  CD1 LEU B  57     -11.383  -1.339 -19.984  1.00 67.38           C  
ATOM   4277  CD2 LEU B  57     -10.195  -0.372 -21.984  1.00 67.38           C  
ATOM   4278  N   PRO B  58     -10.789   4.016 -21.781  1.00 58.56           N  
ATOM   4279  CA  PRO B  58     -11.578   5.113 -22.344  1.00 58.56           C  
ATOM   4280  C   PRO B  58     -13.070   4.789 -22.438  1.00 58.56           C  
ATOM   4281  CB  PRO B  58     -10.977   5.297 -23.750  1.00 58.56           C  
ATOM   4282  O   PRO B  58     -13.438   3.660 -22.766  1.00 58.56           O  
ATOM   4283  CG  PRO B  58     -10.000   4.172 -23.891  1.00 58.56           C  
ATOM   4284  CD  PRO B  58      -9.938   3.422 -22.594  1.00 58.56           C  
ATOM   4285  N   GLY B  59     -13.992   5.766 -21.984  1.00 56.56           N  
ATOM   4286  CA  GLY B  59     -15.438   5.664 -22.047  1.00 56.56           C  
ATOM   4287  C   GLY B  59     -16.078   5.328 -20.703  1.00 56.56           C  
ATOM   4288  O   GLY B  59     -15.984   6.105 -19.766  1.00 56.56           O  
ATOM   4289  N   LYS B  60     -16.484   3.867 -20.766  1.00 54.25           N  
ATOM   4290  CA  LYS B  60     -17.156   3.400 -19.547  1.00 54.25           C  
ATOM   4291  C   LYS B  60     -16.141   3.086 -18.453  1.00 54.25           C  
ATOM   4292  CB  LYS B  60     -18.000   2.164 -19.844  1.00 54.25           C  
ATOM   4293  O   LYS B  60     -15.062   2.555 -18.734  1.00 54.25           O  
ATOM   4294  CG  LYS B  60     -19.406   2.484 -20.344  1.00 54.25           C  
ATOM   4295  CD  LYS B  60     -20.266   1.231 -20.438  1.00 54.25           C  
ATOM   4296  CE  LYS B  60     -21.656   1.546 -20.953  1.00 54.25           C  
ATOM   4297  NZ  LYS B  60     -22.500   0.314 -21.078  1.00 54.25           N  
ATOM   4298  N   ASN B  61     -16.125   3.742 -17.312  1.00 58.78           N  
ATOM   4299  CA  ASN B  61     -15.258   3.480 -16.172  1.00 58.78           C  
ATOM   4300  C   ASN B  61     -15.094   1.984 -15.922  1.00 58.78           C  
ATOM   4301  CB  ASN B  61     -15.797   4.172 -14.922  1.00 58.78           C  
ATOM   4302  O   ASN B  61     -16.047   1.224 -16.031  1.00 58.78           O  
ATOM   4303  CG  ASN B  61     -14.703   4.590 -13.961  1.00 58.78           C  
ATOM   4304  ND2 ASN B  61     -15.047   5.445 -13.008  1.00 58.78           N  
ATOM   4305  OD1 ASN B  61     -13.555   4.145 -14.078  1.00 58.78           O  
ATOM   4306  N   GLY B  62     -13.805   1.438 -16.188  1.00 62.81           N  
ATOM   4307  CA  GLY B  62     -13.516   0.040 -15.906  1.00 62.81           C  
ATOM   4308  C   GLY B  62     -14.336  -0.528 -14.766  1.00 62.81           C  
ATOM   4309  O   GLY B  62     -14.711  -1.701 -14.789  1.00 62.81           O  
ATOM   4310  N   LEU B  63     -14.836   0.343 -13.992  1.00 63.44           N  
ATOM   4311  CA  LEU B  63     -15.609  -0.099 -12.836  1.00 63.44           C  
ATOM   4312  C   LEU B  63     -17.047  -0.430 -13.234  1.00 63.44           C  
ATOM   4313  CB  LEU B  63     -15.609   0.975 -11.742  1.00 63.44           C  
ATOM   4314  O   LEU B  63     -17.641  -1.386 -12.727  1.00 63.44           O  
ATOM   4315  CG  LEU B  63     -14.430   0.945 -10.766  1.00 63.44           C  
ATOM   4316  CD1 LEU B  63     -13.938   2.359 -10.492  1.00 63.44           C  
ATOM   4317  CD2 LEU B  63     -14.836   0.255  -9.469  1.00 63.44           C  
ATOM   4318  N   LEU B  64     -17.594   0.379 -14.141  1.00 66.81           N  
ATOM   4319  CA  LEU B  64     -18.953   0.133 -14.617  1.00 66.81           C  
ATOM   4320  C   LEU B  64     -19.016  -1.145 -15.453  1.00 66.81           C  
ATOM   4321  CB  LEU B  64     -19.453   1.319 -15.453  1.00 66.81           C  
ATOM   4322  O   LEU B  64     -19.969  -1.926 -15.328  1.00 66.81           O  
ATOM   4323  CG  LEU B  64     -20.375   2.307 -14.734  1.00 66.81           C  
ATOM   4324  CD1 LEU B  64     -19.953   3.740 -15.039  1.00 66.81           C  
ATOM   4325  CD2 LEU B  64     -21.828   2.072 -15.133  1.00 66.81           C  
ATOM   4326  N   LEU B  65     -17.984  -1.282 -16.188  1.00 72.19           N  
ATOM   4327  CA  LEU B  65     -17.922  -2.486 -17.016  1.00 72.19           C  
ATOM   4328  C   LEU B  65     -17.797  -3.732 -16.141  1.00 72.19           C  
ATOM   4329  CB  LEU B  65     -16.734  -2.414 -17.969  1.00 72.19           C  
ATOM   4330  O   LEU B  65     -18.406  -4.766 -16.438  1.00 72.19           O  
ATOM   4331  CG  LEU B  65     -16.984  -1.751 -19.328  1.00 72.19           C  
ATOM   4332  CD1 LEU B  65     -15.773  -0.950 -19.766  1.00 72.19           C  
ATOM   4333  CD2 LEU B  65     -17.359  -2.797 -20.375  1.00 72.19           C  
ATOM   4334  N   ALA B  66     -17.062  -3.559 -15.055  1.00 69.25           N  
ATOM   4335  CA  ALA B  66     -16.922  -4.676 -14.125  1.00 69.25           C  
ATOM   4336  C   ALA B  66     -18.266  -5.062 -13.523  1.00 69.25           C  
ATOM   4337  CB  ALA B  66     -15.930  -4.328 -13.023  1.00 69.25           C  
ATOM   4338  O   ALA B  66     -18.578  -6.246 -13.359  1.00 69.25           O  
ATOM   4339  N   ARG B  67     -19.016  -4.082 -13.227  1.00 64.62           N  
ATOM   4340  CA  ARG B  67     -20.328  -4.332 -12.656  1.00 64.62           C  
ATOM   4341  C   ARG B  67     -21.234  -5.062 -13.648  1.00 64.62           C  
ATOM   4342  CB  ARG B  67     -20.984  -3.021 -12.219  1.00 64.62           C  
ATOM   4343  O   ARG B  67     -21.938  -6.000 -13.281  1.00 64.62           O  
ATOM   4344  CG  ARG B  67     -22.000  -3.182 -11.102  1.00 64.62           C  
ATOM   4345  CD  ARG B  67     -22.562  -1.840 -10.648  1.00 64.62           C  
ATOM   4346  NE  ARG B  67     -23.734  -2.004  -9.797  1.00 64.62           N  
ATOM   4347  NH1 ARG B  67     -23.984   0.248  -9.352  1.00 64.62           N  
ATOM   4348  NH2 ARG B  67     -25.453  -1.271  -8.453  1.00 64.62           N  
ATOM   4349  CZ  ARG B  67     -24.391  -1.009  -9.203  1.00 64.62           C  
ATOM   4350  N   GLU B  68     -21.125  -4.555 -14.812  1.00 67.62           N  
ATOM   4351  CA  GLU B  68     -21.938  -5.176 -15.859  1.00 67.62           C  
ATOM   4352  C   GLU B  68     -21.500  -6.621 -16.094  1.00 67.62           C  
ATOM   4353  CB  GLU B  68     -21.844  -4.375 -17.156  1.00 67.62           C  
ATOM   4354  O   GLU B  68     -22.344  -7.500 -16.312  1.00 67.62           O  
ATOM   4355  CG  GLU B  68     -22.672  -3.104 -17.156  1.00 67.62           C  
ATOM   4356  CD  GLU B  68     -22.516  -2.281 -18.422  1.00 67.62           C  
ATOM   4357  OE1 GLU B  68     -23.125  -1.184 -18.516  1.00 67.62           O  
ATOM   4358  OE2 GLU B  68     -21.797  -2.738 -19.344  1.00 67.62           O  
ATOM   4359  N   LEU B  69     -20.250  -6.832 -16.000  1.00 71.19           N  
ATOM   4360  CA  LEU B  69     -19.719  -8.172 -16.203  1.00 71.19           C  
ATOM   4361  C   LEU B  69     -20.188  -9.125 -15.109  1.00 71.19           C  
ATOM   4362  CB  LEU B  69     -18.188  -8.133 -16.219  1.00 71.19           C  
ATOM   4363  O   LEU B  69     -20.516 -10.281 -15.391  1.00 71.19           O  
ATOM   4364  CG  LEU B  69     -17.484  -9.055 -17.234  1.00 71.19           C  
ATOM   4365  CD1 LEU B  69     -16.656  -8.234 -18.219  1.00 71.19           C  
ATOM   4366  CD2 LEU B  69     -16.625 -10.078 -16.500  1.00 71.19           C  
ATOM   4367  N   ARG B  70     -20.250  -8.625 -13.898  1.00 64.19           N  
ATOM   4368  CA  ARG B  70     -20.641  -9.461 -12.773  1.00 64.19           C  
ATOM   4369  C   ARG B  70     -22.125  -9.836 -12.852  1.00 64.19           C  
ATOM   4370  CB  ARG B  70     -20.359  -8.742 -11.445  1.00 64.19           C  
ATOM   4371  O   ARG B  70     -22.516 -10.914 -12.391  1.00 64.19           O  
ATOM   4372  CG  ARG B  70     -18.938  -8.898 -10.961  1.00 64.19           C  
ATOM   4373  CD  ARG B  70     -18.781 -10.078 -10.016  1.00 64.19           C  
ATOM   4374  NE  ARG B  70     -17.406 -10.203  -9.531  1.00 64.19           N  
ATOM   4375  NH1 ARG B  70     -17.734 -12.250  -8.516  1.00 64.19           N  
ATOM   4376  NH2 ARG B  70     -15.680 -11.250  -8.438  1.00 64.19           N  
ATOM   4377  CZ  ARG B  70     -16.938 -11.234  -8.828  1.00 64.19           C  
ATOM   4378  N   GLU B  71     -22.797  -9.000 -13.469  1.00 59.84           N  
ATOM   4379  CA  GLU B  71     -24.219  -9.258 -13.609  1.00 59.84           C  
ATOM   4380  C   GLU B  71     -24.500 -10.297 -14.695  1.00 59.84           C  
ATOM   4381  CB  GLU B  71     -24.984  -7.961 -13.922  1.00 59.84           C  
ATOM   4382  O   GLU B  71     -25.469 -11.031 -14.625  1.00 59.84           O  
ATOM   4383  CG  GLU B  71     -25.172  -7.059 -12.711  1.00 59.84           C  
ATOM   4384  CD  GLU B  71     -25.938  -5.781 -13.031  1.00 59.84           C  
ATOM   4385  OE1 GLU B  71     -26.172  -4.973 -12.109  1.00 59.84           O  
ATOM   4386  OE2 GLU B  71     -26.297  -5.590 -14.211  1.00 59.84           O  
ATOM   4387  N   GLN B  72     -23.641 -10.398 -15.633  1.00 59.56           N  
ATOM   4388  CA  GLN B  72     -23.938 -11.211 -16.797  1.00 59.56           C  
ATOM   4389  C   GLN B  72     -23.203 -12.547 -16.750  1.00 59.56           C  
ATOM   4390  CB  GLN B  72     -23.578 -10.461 -18.078  1.00 59.56           C  
ATOM   4391  O   GLN B  72     -23.672 -13.547 -17.297  1.00 59.56           O  
ATOM   4392  CG  GLN B  72     -24.547  -9.336 -18.422  1.00 59.56           C  
ATOM   4393  CD  GLN B  72     -24.188  -8.617 -19.719  1.00 59.56           C  
ATOM   4394  NE2 GLN B  72     -25.047  -7.715 -20.156  1.00 59.56           N  
ATOM   4395  OE1 GLN B  72     -23.125  -8.875 -20.297  1.00 59.56           O  
ATOM   4396  N   ALA B  73     -21.969 -12.602 -16.234  1.00 60.62           N  
ATOM   4397  CA  ALA B  73     -21.141 -13.812 -16.344  1.00 60.62           C  
ATOM   4398  C   ALA B  73     -20.406 -14.086 -15.039  1.00 60.62           C  
ATOM   4399  CB  ALA B  73     -20.156 -13.680 -17.500  1.00 60.62           C  
ATOM   4400  O   ALA B  73     -20.156 -13.172 -14.250  1.00 60.62           O  
ATOM   4401  N   ASN B  74     -20.391 -15.336 -14.633  1.00 64.06           N  
ATOM   4402  CA  ASN B  74     -19.547 -15.789 -13.539  1.00 64.06           C  
ATOM   4403  C   ASN B  74     -18.094 -15.945 -13.984  1.00 64.06           C  
ATOM   4404  CB  ASN B  74     -20.062 -17.109 -12.961  1.00 64.06           C  
ATOM   4405  O   ASN B  74     -17.578 -17.062 -14.039  1.00 64.06           O  
ATOM   4406  CG  ASN B  74     -19.906 -17.188 -11.461  1.00 64.06           C  
ATOM   4407  ND2 ASN B  74     -20.219 -18.344 -10.891  1.00 64.06           N  
ATOM   4408  OD1 ASN B  74     -19.516 -16.219 -10.812  1.00 64.06           O  
ATOM   4409  N   VAL B  75     -17.641 -14.859 -14.562  1.00 74.75           N  
ATOM   4410  CA  VAL B  75     -16.281 -14.883 -15.086  1.00 74.75           C  
ATOM   4411  C   VAL B  75     -15.336 -14.195 -14.102  1.00 74.75           C  
ATOM   4412  CB  VAL B  75     -16.188 -14.195 -16.469  1.00 74.75           C  
ATOM   4413  O   VAL B  75     -15.719 -13.242 -13.422  1.00 74.75           O  
ATOM   4414  CG1 VAL B  75     -14.758 -14.234 -17.000  1.00 74.75           C  
ATOM   4415  CG2 VAL B  75     -17.156 -14.852 -17.453  1.00 74.75           C  
ATOM   4416  N   ALA B  76     -14.180 -14.789 -13.930  1.00 79.12           N  
ATOM   4417  CA  ALA B  76     -13.172 -14.164 -13.086  1.00 79.12           C  
ATOM   4418  C   ALA B  76     -12.711 -12.828 -13.680  1.00 79.12           C  
ATOM   4419  CB  ALA B  76     -11.977 -15.094 -12.898  1.00 79.12           C  
ATOM   4420  O   ALA B  76     -12.578 -12.695 -14.898  1.00 79.12           O  
ATOM   4421  N   LEU B  77     -12.688 -11.828 -12.836  1.00 80.94           N  
ATOM   4422  CA  LEU B  77     -12.320 -10.484 -13.273  1.00 80.94           C  
ATOM   4423  C   LEU B  77     -11.086  -9.984 -12.531  1.00 80.94           C  
ATOM   4424  CB  LEU B  77     -13.492  -9.516 -13.062  1.00 80.94           C  
ATOM   4425  O   LEU B  77     -11.047 -10.008 -11.305  1.00 80.94           O  
ATOM   4426  CG  LEU B  77     -13.234  -8.055 -13.438  1.00 80.94           C  
ATOM   4427  CD1 LEU B  77     -13.023  -7.926 -14.945  1.00 80.94           C  
ATOM   4428  CD2 LEU B  77     -14.398  -7.180 -12.977  1.00 80.94           C  
ATOM   4429  N   MET B  78     -10.008  -9.672 -13.320  1.00 81.44           N  
ATOM   4430  CA  MET B  78      -8.797  -9.062 -12.773  1.00 81.44           C  
ATOM   4431  C   MET B  78      -8.578  -7.672 -13.352  1.00 81.44           C  
ATOM   4432  CB  MET B  78      -7.578  -9.945 -13.062  1.00 81.44           C  
ATOM   4433  O   MET B  78      -8.586  -7.488 -14.570  1.00 81.44           O  
ATOM   4434  CG  MET B  78      -6.289  -9.422 -12.453  1.00 81.44           C  
ATOM   4435  SD  MET B  78      -4.836 -10.461 -12.875  1.00 81.44           S  
ATOM   4436  CE  MET B  78      -5.254 -11.977 -11.961  1.00 81.44           C  
ATOM   4437  N   PHE B  79      -8.391  -6.699 -12.461  1.00 81.12           N  
ATOM   4438  CA  PHE B  79      -8.180  -5.332 -12.914  1.00 81.12           C  
ATOM   4439  C   PHE B  79      -6.688  -5.027 -13.023  1.00 81.12           C  
ATOM   4440  CB  PHE B  79      -8.844  -4.336 -11.961  1.00 81.12           C  
ATOM   4441  O   PHE B  79      -5.898  -5.453 -12.180  1.00 81.12           O  
ATOM   4442  CG  PHE B  79     -10.320  -4.152 -12.219  1.00 81.12           C  
ATOM   4443  CD1 PHE B  79     -10.773  -3.732 -13.461  1.00 81.12           C  
ATOM   4444  CD2 PHE B  79     -11.242  -4.395 -11.211  1.00 81.12           C  
ATOM   4445  CE1 PHE B  79     -12.141  -3.561 -13.695  1.00 81.12           C  
ATOM   4446  CE2 PHE B  79     -12.609  -4.227 -11.438  1.00 81.12           C  
ATOM   4447  CZ  PHE B  79     -13.055  -3.807 -12.680  1.00 81.12           C  
ATOM   4448  N   LEU B  80      -6.324  -4.359 -14.156  1.00 80.31           N  
ATOM   4449  CA  LEU B  80      -5.020  -3.711 -14.258  1.00 80.31           C  
ATOM   4450  C   LEU B  80      -5.105  -2.248 -13.836  1.00 80.31           C  
ATOM   4451  CB  LEU B  80      -4.484  -3.809 -15.688  1.00 80.31           C  
ATOM   4452  O   LEU B  80      -5.895  -1.481 -14.391  1.00 80.31           O  
ATOM   4453  CG  LEU B  80      -4.125  -5.211 -16.188  1.00 80.31           C  
ATOM   4454  CD1 LEU B  80      -4.148  -5.258 -17.703  1.00 80.31           C  
ATOM   4455  CD2 LEU B  80      -2.756  -5.629 -15.656  1.00 80.31           C  
ATOM   4456  N   THR B  81      -4.453  -1.945 -12.758  1.00 72.62           N  
ATOM   4457  CA  THR B  81      -4.574  -0.587 -12.242  1.00 72.62           C  
ATOM   4458  C   THR B  81      -3.215   0.100 -12.195  1.00 72.62           C  
ATOM   4459  CB  THR B  81      -5.207  -0.578 -10.844  1.00 72.62           C  
ATOM   4460  O   THR B  81      -2.176  -0.564 -12.227  1.00 72.62           O  
ATOM   4461  CG2 THR B  81      -6.434  -1.485 -10.781  1.00 72.62           C  
ATOM   4462  OG1 THR B  81      -4.242  -1.036  -9.883  1.00 72.62           O  
ATOM   4463  N   GLY B  82      -3.141   1.477 -12.414  1.00 61.47           N  
ATOM   4464  CA  GLY B  82      -1.903   2.219 -12.234  1.00 61.47           C  
ATOM   4465  C   GLY B  82      -1.464   2.295 -10.781  1.00 61.47           C  
ATOM   4466  O   GLY B  82      -2.268   2.082  -9.875  1.00 61.47           O  
ATOM   4467  N   ARG B  83      -0.111   2.225 -10.492  1.00 50.41           N  
ATOM   4468  CA  ARG B  83       0.464   2.219  -9.148  1.00 50.41           C  
ATOM   4469  C   ARG B  83      -0.170   3.297  -8.273  1.00 50.41           C  
ATOM   4470  CB  ARG B  83       1.979   2.420  -9.211  1.00 50.41           C  
ATOM   4471  O   ARG B  83      -0.412   3.078  -7.090  1.00 50.41           O  
ATOM   4472  CG  ARG B  83       2.781   1.187  -8.828  1.00 50.41           C  
ATOM   4473  CD  ARG B  83       4.277   1.462  -8.836  1.00 50.41           C  
ATOM   4474  NE  ARG B  83       5.047   0.278  -8.461  1.00 50.41           N  
ATOM   4475  NH1 ARG B  83       7.109   1.281  -8.719  1.00 50.41           N  
ATOM   4476  NH2 ARG B  83       6.973  -0.909  -8.062  1.00 50.41           N  
ATOM   4477  CZ  ARG B  83       6.375   0.219  -8.414  1.00 50.41           C  
ATOM   4478  N   ASP B  84      -0.367   4.520  -8.648  1.00 47.75           N  
ATOM   4479  CA  ASP B  84      -0.627   5.719  -7.859  1.00 47.75           C  
ATOM   4480  C   ASP B  84      -2.102   5.812  -7.473  1.00 47.75           C  
ATOM   4481  CB  ASP B  84      -0.206   6.969  -8.633  1.00 47.75           C  
ATOM   4482  O   ASP B  84      -2.494   6.707  -6.723  1.00 47.75           O  
ATOM   4483  CG  ASP B  84       1.300   7.090  -8.797  1.00 47.75           C  
ATOM   4484  OD1 ASP B  84       2.047   6.605  -7.914  1.00 47.75           O  
ATOM   4485  OD2 ASP B  84       1.744   7.680  -9.805  1.00 47.75           O  
ATOM   4486  N   ASN B  85      -3.047   5.008  -8.055  1.00 43.00           N  
ATOM   4487  CA  ASN B  85      -4.445   5.281  -7.730  1.00 43.00           C  
ATOM   4488  C   ASN B  85      -4.988   4.281  -6.715  1.00 43.00           C  
ATOM   4489  CB  ASN B  85      -5.301   5.270  -9.000  1.00 43.00           C  
ATOM   4490  O   ASN B  85      -5.449   3.199  -7.086  1.00 43.00           O  
ATOM   4491  CG  ASN B  85      -6.277   6.430  -9.047  1.00 43.00           C  
ATOM   4492  ND2 ASN B  85      -6.949   6.586 -10.188  1.00 43.00           N  
ATOM   4493  OD1 ASN B  85      -6.430   7.176  -8.078  1.00 43.00           O  
ATOM   4494  N   GLU B  86      -4.531   4.297  -5.438  1.00 43.59           N  
ATOM   4495  CA  GLU B  86      -5.055   3.477  -4.348  1.00 43.59           C  
ATOM   4496  C   GLU B  86      -6.578   3.389  -4.406  1.00 43.59           C  
ATOM   4497  CB  GLU B  86      -4.609   4.035  -2.992  1.00 43.59           C  
ATOM   4498  O   GLU B  86      -7.156   2.346  -4.098  1.00 43.59           O  
ATOM   4499  CG  GLU B  86      -3.301   3.449  -2.486  1.00 43.59           C  
ATOM   4500  CD  GLU B  86      -3.002   3.809  -1.039  1.00 43.59           C  
ATOM   4501  OE1 GLU B  86      -2.053   3.238  -0.455  1.00 43.59           O  
ATOM   4502  OE2 GLU B  86      -3.725   4.668  -0.485  1.00 43.59           O  
ATOM   4503  N   VAL B  87      -7.289   4.449  -4.738  1.00 41.66           N  
ATOM   4504  CA  VAL B  87      -8.742   4.496  -4.855  1.00 41.66           C  
ATOM   4505  C   VAL B  87      -9.211   3.467  -5.883  1.00 41.66           C  
ATOM   4506  CB  VAL B  87      -9.234   5.906  -5.250  1.00 41.66           C  
ATOM   4507  O   VAL B  87     -10.211   2.775  -5.664  1.00 41.66           O  
ATOM   4508  CG1 VAL B  87     -10.758   5.926  -5.387  1.00 41.66           C  
ATOM   4509  CG2 VAL B  87      -8.773   6.938  -4.223  1.00 41.66           C  
ATOM   4510  N   ASP B  88      -8.383   3.342  -6.871  1.00 48.00           N  
ATOM   4511  CA  ASP B  88      -8.773   2.424  -7.934  1.00 48.00           C  
ATOM   4512  C   ASP B  88      -8.672   0.972  -7.473  1.00 48.00           C  
ATOM   4513  CB  ASP B  88      -7.918   2.643  -9.180  1.00 48.00           C  
ATOM   4514  O   ASP B  88      -9.531   0.150  -7.785  1.00 48.00           O  
ATOM   4515  CG  ASP B  88      -8.320   3.879  -9.969  1.00 48.00           C  
ATOM   4516  OD1 ASP B  88      -9.414   4.430  -9.719  1.00 48.00           O  
ATOM   4517  OD2 ASP B  88      -7.531   4.305 -10.844  1.00 48.00           O  
ATOM   4518  N   LYS B  89      -7.582   0.770  -6.637  1.00 47.91           N  
ATOM   4519  CA  LYS B  89      -7.434  -0.581  -6.102  1.00 47.91           C  
ATOM   4520  C   LYS B  89      -8.609  -0.946  -5.203  1.00 47.91           C  
ATOM   4521  CB  LYS B  89      -6.121  -0.711  -5.328  1.00 47.91           C  
ATOM   4522  O   LYS B  89      -9.141  -2.057  -5.285  1.00 47.91           O  
ATOM   4523  CG  LYS B  89      -4.914  -1.015  -6.203  1.00 47.91           C  
ATOM   4524  CD  LYS B  89      -3.650  -1.189  -5.371  1.00 47.91           C  
ATOM   4525  CE  LYS B  89      -2.424  -1.394  -6.250  1.00 47.91           C  
ATOM   4526  NZ  LYS B  89      -1.174  -1.502  -5.441  1.00 47.91           N  
ATOM   4527  N   ILE B  90      -8.969  -0.044  -4.297  1.00 44.06           N  
ATOM   4528  CA  ILE B  90     -10.070  -0.266  -3.371  1.00 44.06           C  
ATOM   4529  C   ILE B  90     -11.383  -0.372  -4.145  1.00 44.06           C  
ATOM   4530  CB  ILE B  90     -10.156   0.861  -2.318  1.00 44.06           C  
ATOM   4531  O   ILE B  90     -12.211  -1.234  -3.854  1.00 44.06           O  
ATOM   4532  CG1 ILE B  90      -8.906   0.861  -1.429  1.00 44.06           C  
ATOM   4533  CG2 ILE B  90     -11.430   0.715  -1.476  1.00 44.06           C  
ATOM   4534  CD1 ILE B  90      -8.820   2.051  -0.484  1.00 44.06           C  
ATOM   4535  N   LEU B  91     -11.539   0.483  -5.145  1.00 45.62           N  
ATOM   4536  CA  LEU B  91     -12.758   0.481  -5.938  1.00 45.62           C  
ATOM   4537  C   LEU B  91     -12.883  -0.801  -6.754  1.00 45.62           C  
ATOM   4538  CB  LEU B  91     -12.797   1.698  -6.863  1.00 45.62           C  
ATOM   4539  O   LEU B  91     -13.977  -1.350  -6.898  1.00 45.62           O  
ATOM   4540  CG  LEU B  91     -14.094   2.514  -6.859  1.00 45.62           C  
ATOM   4541  CD1 LEU B  91     -13.961   3.715  -5.930  1.00 45.62           C  
ATOM   4542  CD2 LEU B  91     -14.453   2.959  -8.273  1.00 45.62           C  
ATOM   4543  N   GLY B  92     -11.711  -1.277  -7.211  1.00 46.84           N  
ATOM   4544  CA  GLY B  92     -11.719  -2.537  -7.938  1.00 46.84           C  
ATOM   4545  C   GLY B  92     -12.156  -3.713  -7.082  1.00 46.84           C  
ATOM   4546  O   GLY B  92     -12.867  -4.602  -7.555  1.00 46.84           O  
ATOM   4547  N   LEU B  93     -11.672  -3.641  -5.742  1.00 46.34           N  
ATOM   4548  CA  LEU B  93     -12.039  -4.742  -4.863  1.00 46.34           C  
ATOM   4549  C   LEU B  93     -13.516  -4.660  -4.480  1.00 46.34           C  
ATOM   4550  CB  LEU B  93     -11.172  -4.738  -3.600  1.00 46.34           C  
ATOM   4551  O   LEU B  93     -14.188  -5.688  -4.359  1.00 46.34           O  
ATOM   4552  CG  LEU B  93      -9.844  -5.480  -3.689  1.00 46.34           C  
ATOM   4553  CD1 LEU B  93      -8.820  -4.863  -2.734  1.00 46.34           C  
ATOM   4554  CD2 LEU B  93     -10.039  -6.965  -3.387  1.00 46.34           C  
ATOM   4555  N   GLU B  94     -14.023  -3.486  -4.324  1.00 45.91           N  
ATOM   4556  CA  GLU B  94     -15.422  -3.332  -3.932  1.00 45.91           C  
ATOM   4557  C   GLU B  94     -16.359  -3.656  -5.090  1.00 45.91           C  
ATOM   4558  CB  GLU B  94     -15.680  -1.911  -3.424  1.00 45.91           C  
ATOM   4559  O   GLU B  94     -17.469  -4.137  -4.875  1.00 45.91           O  
ATOM   4560  CG  GLU B  94     -15.555  -1.765  -1.914  1.00 45.91           C  
ATOM   4561  CD  GLU B  94     -15.984  -0.399  -1.404  1.00 45.91           C  
ATOM   4562  OE1 GLU B  94     -16.016  -0.193  -0.170  1.00 45.91           O  
ATOM   4563  OE2 GLU B  94     -16.297   0.471  -2.246  1.00 45.91           O  
ATOM   4564  N   ILE B  95     -15.969  -3.322  -6.301  1.00 47.31           N  
ATOM   4565  CA  ILE B  95     -16.906  -3.373  -7.422  1.00 47.31           C  
ATOM   4566  C   ILE B  95     -16.891  -4.770  -8.039  1.00 47.31           C  
ATOM   4567  CB  ILE B  95     -16.562  -2.309  -8.484  1.00 47.31           C  
ATOM   4568  O   ILE B  95     -17.578  -5.020  -9.039  1.00 47.31           O  
ATOM   4569  CG1 ILE B  95     -16.656  -0.901  -7.883  1.00 47.31           C  
ATOM   4570  CG2 ILE B  95     -17.484  -2.443  -9.695  1.00 47.31           C  
ATOM   4571  CD1 ILE B  95     -16.125   0.199  -8.797  1.00 47.31           C  
ATOM   4572  N   GLY B  96     -16.250  -5.805  -7.453  1.00 55.09           N  
ATOM   4573  CA  GLY B  96     -16.469  -7.184  -7.863  1.00 55.09           C  
ATOM   4574  C   GLY B  96     -15.250  -7.785  -8.555  1.00 55.09           C  
ATOM   4575  O   GLY B  96     -15.383  -8.734  -9.328  1.00 55.09           O  
ATOM   4576  N   ALA B  97     -14.094  -7.059  -8.430  1.00 60.59           N  
ATOM   4577  CA  ALA B  97     -12.938  -7.715  -9.031  1.00 60.59           C  
ATOM   4578  C   ALA B  97     -12.391  -8.805  -8.109  1.00 60.59           C  
ATOM   4579  CB  ALA B  97     -11.844  -6.695  -9.344  1.00 60.59           C  
ATOM   4580  O   ALA B  97     -12.484  -8.695  -6.883  1.00 60.59           O  
ATOM   4581  N   ASP B  98     -12.117  -9.969  -8.820  1.00 66.56           N  
ATOM   4582  CA  ASP B  98     -11.578 -11.094  -8.070  1.00 66.56           C  
ATOM   4583  C   ASP B  98     -10.125 -10.836  -7.660  1.00 66.56           C  
ATOM   4584  CB  ASP B  98     -11.664 -12.383  -8.891  1.00 66.56           C  
ATOM   4585  O   ASP B  98      -9.648 -11.391  -6.672  1.00 66.56           O  
ATOM   4586  CG  ASP B  98     -13.094 -12.773  -9.227  1.00 66.56           C  
ATOM   4587  OD1 ASP B  98     -13.898 -13.008  -8.289  1.00 66.56           O  
ATOM   4588  OD2 ASP B  98     -13.422 -12.859 -10.430  1.00 66.56           O  
ATOM   4589  N   ASP B  99      -9.422  -9.977  -8.492  1.00 71.06           N  
ATOM   4590  CA  ASP B  99      -8.023  -9.656  -8.242  1.00 71.06           C  
ATOM   4591  C   ASP B  99      -7.617  -8.375  -8.969  1.00 71.06           C  
ATOM   4592  CB  ASP B  99      -7.117 -10.812  -8.664  1.00 71.06           C  
ATOM   4593  O   ASP B  99      -8.344  -7.887  -9.836  1.00 71.06           O  
ATOM   4594  CG  ASP B  99      -5.875 -10.938  -7.797  1.00 71.06           C  
ATOM   4595  OD1 ASP B  99      -5.527  -9.969  -7.086  1.00 71.06           O  
ATOM   4596  OD2 ASP B  99      -5.238 -12.016  -7.832  1.00 71.06           O  
ATOM   4597  N   TYR B 100      -6.559  -7.766  -8.453  1.00 75.06           N  
ATOM   4598  CA  TYR B 100      -6.035  -6.590  -9.133  1.00 75.06           C  
ATOM   4599  C   TYR B 100      -4.516  -6.645  -9.227  1.00 75.06           C  
ATOM   4600  CB  TYR B 100      -6.469  -5.309  -8.414  1.00 75.06           C  
ATOM   4601  O   TYR B 100      -3.859  -7.293  -8.406  1.00 75.06           O  
ATOM   4602  CG  TYR B 100      -5.895  -5.176  -7.020  1.00 75.06           C  
ATOM   4603  CD1 TYR B 100      -6.551  -5.723  -5.922  1.00 75.06           C  
ATOM   4604  CD2 TYR B 100      -4.699  -4.500  -6.805  1.00 75.06           C  
ATOM   4605  CE1 TYR B 100      -6.027  -5.602  -4.637  1.00 75.06           C  
ATOM   4606  CE2 TYR B 100      -4.168  -4.371  -5.523  1.00 75.06           C  
ATOM   4607  OH  TYR B 100      -4.316  -4.801  -3.182  1.00 75.06           O  
ATOM   4608  CZ  TYR B 100      -4.840  -4.926  -4.449  1.00 75.06           C  
ATOM   4609  N   ILE B 101      -4.000  -6.090 -10.367  1.00 73.19           N  
ATOM   4610  CA  ILE B 101      -2.559  -5.992 -10.578  1.00 73.19           C  
ATOM   4611  C   ILE B 101      -2.193  -4.566 -10.992  1.00 73.19           C  
ATOM   4612  CB  ILE B 101      -2.070  -7.000 -11.641  1.00 73.19           C  
ATOM   4613  O   ILE B 101      -2.943  -3.914 -11.719  1.00 73.19           O  
ATOM   4614  CG1 ILE B 101      -2.031  -8.414 -11.062  1.00 73.19           C  
ATOM   4615  CG2 ILE B 101      -0.697  -6.590 -12.180  1.00 73.19           C  
ATOM   4616  CD1 ILE B 101      -1.547  -9.477 -12.039  1.00 73.19           C  
ATOM   4617  N   THR B 102      -1.143  -4.039 -10.391  1.00 75.19           N  
ATOM   4618  CA  THR B 102      -0.723  -2.672 -10.688  1.00 75.19           C  
ATOM   4619  C   THR B 102       0.234  -2.643 -11.875  1.00 75.19           C  
ATOM   4620  CB  THR B 102      -0.049  -2.021  -9.469  1.00 75.19           C  
ATOM   4621  O   THR B 102       1.074  -3.533 -12.023  1.00 75.19           O  
ATOM   4622  CG2 THR B 102      -1.018  -1.917  -8.289  1.00 75.19           C  
ATOM   4623  OG1 THR B 102       1.079  -2.812  -9.070  1.00 75.19           O  
ATOM   4624  N   LYS B 103      -0.001  -1.611 -12.789  1.00 73.50           N  
ATOM   4625  CA  LYS B 103       0.941  -1.336 -13.867  1.00 73.50           C  
ATOM   4626  C   LYS B 103       2.143  -0.542 -13.359  1.00 73.50           C  
ATOM   4627  CB  LYS B 103       0.252  -0.575 -15.000  1.00 73.50           C  
ATOM   4628  O   LYS B 103       2.002   0.310 -12.477  1.00 73.50           O  
ATOM   4629  CG  LYS B 103      -0.816  -1.380 -15.727  1.00 73.50           C  
ATOM   4630  CD  LYS B 103      -1.454  -0.575 -16.844  1.00 73.50           C  
ATOM   4631  CE  LYS B 103      -2.582  -1.348 -17.516  1.00 73.50           C  
ATOM   4632  NZ  LYS B 103      -3.232  -0.550 -18.609  1.00 73.50           N  
ATOM   4633  N   PRO B 104       3.432  -0.797 -13.836  1.00 69.81           N  
ATOM   4634  CA  PRO B 104       3.807  -1.935 -14.680  1.00 69.81           C  
ATOM   4635  C   PRO B 104       3.773  -3.264 -13.930  1.00 69.81           C  
ATOM   4636  CB  PRO B 104       5.230  -1.592 -15.125  1.00 69.81           C  
ATOM   4637  O   PRO B 104       4.133  -3.318 -12.750  1.00 69.81           O  
ATOM   4638  CG  PRO B 104       5.727  -0.625 -14.094  1.00 69.81           C  
ATOM   4639  CD  PRO B 104       4.543   0.024 -13.438  1.00 69.81           C  
ATOM   4640  N   PHE B 105       3.141  -4.234 -14.461  1.00 71.75           N  
ATOM   4641  CA  PHE B 105       2.918  -5.504 -13.781  1.00 71.75           C  
ATOM   4642  C   PHE B 105       4.125  -6.422 -13.930  1.00 71.75           C  
ATOM   4643  CB  PHE B 105       1.663  -6.195 -14.320  1.00 71.75           C  
ATOM   4644  O   PHE B 105       4.883  -6.301 -14.898  1.00 71.75           O  
ATOM   4645  CG  PHE B 105       1.599  -6.250 -15.820  1.00 71.75           C  
ATOM   4646  CD1 PHE B 105       0.948  -5.254 -16.531  1.00 71.75           C  
ATOM   4647  CD2 PHE B 105       2.191  -7.297 -16.516  1.00 71.75           C  
ATOM   4648  CE1 PHE B 105       0.888  -5.301 -17.938  1.00 71.75           C  
ATOM   4649  CE2 PHE B 105       2.135  -7.352 -17.906  1.00 71.75           C  
ATOM   4650  CZ  PHE B 105       1.481  -6.355 -18.609  1.00 71.75           C  
ATOM   4651  N   ASN B 106       4.379  -7.113 -12.859  1.00 73.50           N  
ATOM   4652  CA  ASN B 106       5.297  -8.242 -12.906  1.00 73.50           C  
ATOM   4653  C   ASN B 106       4.676  -9.438 -13.625  1.00 73.50           C  
ATOM   4654  CB  ASN B 106       5.727  -8.648 -11.492  1.00 73.50           C  
ATOM   4655  O   ASN B 106       3.643  -9.961 -13.203  1.00 73.50           O  
ATOM   4656  CG  ASN B 106       6.812  -9.703 -11.492  1.00 73.50           C  
ATOM   4657  ND2 ASN B 106       7.715  -9.625 -10.516  1.00 73.50           N  
ATOM   4658  OD1 ASN B 106       6.848 -10.578 -12.359  1.00 73.50           O  
ATOM   4659  N   PRO B 107       5.328  -9.781 -14.781  1.00 75.25           N  
ATOM   4660  CA  PRO B 107       4.711 -10.844 -15.578  1.00 75.25           C  
ATOM   4661  C   PRO B 107       4.504 -12.133 -14.781  1.00 75.25           C  
ATOM   4662  CB  PRO B 107       5.715 -11.062 -16.719  1.00 75.25           C  
ATOM   4663  O   PRO B 107       3.498 -12.828 -14.977  1.00 75.25           O  
ATOM   4664  CG  PRO B 107       6.875 -10.188 -16.375  1.00 75.25           C  
ATOM   4665  CD  PRO B 107       6.527  -9.391 -15.148  1.00 75.25           C  
ATOM   4666  N   ARG B 108       5.469 -12.438 -13.969  1.00 69.19           N  
ATOM   4667  CA  ARG B 108       5.316 -13.648 -13.172  1.00 69.19           C  
ATOM   4668  C   ARG B 108       4.141 -13.531 -12.211  1.00 69.19           C  
ATOM   4669  CB  ARG B 108       6.602 -13.953 -12.398  1.00 69.19           C  
ATOM   4670  O   ARG B 108       3.359 -14.477 -12.055  1.00 69.19           O  
ATOM   4671  CG  ARG B 108       7.465 -15.031 -13.023  1.00 69.19           C  
ATOM   4672  CD  ARG B 108       8.688 -15.344 -12.172  1.00 69.19           C  
ATOM   4673  NE  ARG B 108       9.547 -16.328 -12.812  1.00 69.19           N  
ATOM   4674  NH1 ARG B 108      11.016 -16.516 -11.031  1.00 69.19           N  
ATOM   4675  NH2 ARG B 108      11.352 -17.766 -12.930  1.00 69.19           N  
ATOM   4676  CZ  ARG B 108      10.633 -16.859 -12.258  1.00 69.19           C  
ATOM   4677  N   GLU B 109       4.059 -12.406 -11.602  1.00 72.81           N  
ATOM   4678  CA  GLU B 109       2.928 -12.164 -10.711  1.00 72.81           C  
ATOM   4679  C   GLU B 109       1.604 -12.234 -11.469  1.00 72.81           C  
ATOM   4680  CB  GLU B 109       3.064 -10.805 -10.023  1.00 72.81           C  
ATOM   4681  O   GLU B 109       0.648 -12.859 -11.000  1.00 72.81           O  
ATOM   4682  CG  GLU B 109       1.993 -10.531  -8.984  1.00 72.81           C  
ATOM   4683  CD  GLU B 109       2.133  -9.164  -8.320  1.00 72.81           C  
ATOM   4684  OE1 GLU B 109       1.298  -8.828  -7.453  1.00 72.81           O  
ATOM   4685  OE2 GLU B 109       3.086  -8.438  -8.672  1.00 72.81           O  
ATOM   4686  N   LEU B 110       1.627 -11.656 -12.602  1.00 81.25           N  
ATOM   4687  CA  LEU B 110       0.437 -11.625 -13.445  1.00 81.25           C  
ATOM   4688  C   LEU B 110      -0.026 -13.039 -13.781  1.00 81.25           C  
ATOM   4689  CB  LEU B 110       0.711 -10.844 -14.734  1.00 81.25           C  
ATOM   4690  O   LEU B 110      -1.204 -13.367 -13.625  1.00 81.25           O  
ATOM   4691  CG  LEU B 110      -0.463 -10.703 -15.703  1.00 81.25           C  
ATOM   4692  CD1 LEU B 110      -1.533  -9.789 -15.102  1.00 81.25           C  
ATOM   4693  CD2 LEU B 110       0.014 -10.156 -17.047  1.00 81.25           C  
ATOM   4694  N   THR B 111       0.890 -13.930 -14.219  1.00 78.00           N  
ATOM   4695  CA  THR B 111       0.531 -15.273 -14.648  1.00 78.00           C  
ATOM   4696  C   THR B 111       0.076 -16.125 -13.469  1.00 78.00           C  
ATOM   4697  CB  THR B 111       1.711 -15.969 -15.359  1.00 78.00           C  
ATOM   4698  O   THR B 111      -0.855 -16.922 -13.586  1.00 78.00           O  
ATOM   4699  CG2 THR B 111       2.061 -15.266 -16.656  1.00 78.00           C  
ATOM   4700  OG1 THR B 111       2.855 -15.945 -14.492  1.00 78.00           O  
ATOM   4701  N   ILE B 112       0.706 -15.898 -12.336  1.00 70.06           N  
ATOM   4702  CA  ILE B 112       0.350 -16.656 -11.141  1.00 70.06           C  
ATOM   4703  C   ILE B 112      -1.059 -16.281 -10.688  1.00 70.06           C  
ATOM   4704  CB  ILE B 112       1.361 -16.422 -10.000  1.00 70.06           C  
ATOM   4705  O   ILE B 112      -1.883 -17.156 -10.406  1.00 70.06           O  
ATOM   4706  CG1 ILE B 112       2.715 -17.062 -10.344  1.00 70.06           C  
ATOM   4707  CG2 ILE B 112       0.821 -16.984  -8.680  1.00 70.06           C  
ATOM   4708  CD1 ILE B 112       3.836 -16.688  -9.383  1.00 70.06           C  
ATOM   4709  N   ARG B 113      -1.284 -15.000 -10.648  1.00 73.75           N  
ATOM   4710  CA  ARG B 113      -2.598 -14.516 -10.234  1.00 73.75           C  
ATOM   4711  C   ARG B 113      -3.684 -14.984 -11.195  1.00 73.75           C  
ATOM   4712  CB  ARG B 113      -2.605 -12.992 -10.133  1.00 73.75           C  
ATOM   4713  O   ARG B 113      -4.758 -15.414 -10.766  1.00 73.75           O  
ATOM   4714  CG  ARG B 113      -1.817 -12.445  -8.953  1.00 73.75           C  
ATOM   4715  CD  ARG B 113      -1.913 -10.930  -8.867  1.00 73.75           C  
ATOM   4716  NE  ARG B 113      -1.154 -10.406  -7.734  1.00 73.75           N  
ATOM   4717  NH1 ARG B 113      -2.994 -10.125  -6.367  1.00 73.75           N  
ATOM   4718  NH2 ARG B 113      -0.901  -9.578  -5.609  1.00 73.75           N  
ATOM   4719  CZ  ARG B 113      -1.685 -10.039  -6.570  1.00 73.75           C  
ATOM   4720  N   ALA B 114      -3.375 -14.938 -12.453  1.00 80.75           N  
ATOM   4721  CA  ALA B 114      -4.328 -15.398 -13.461  1.00 80.75           C  
ATOM   4722  C   ALA B 114      -4.613 -16.891 -13.305  1.00 80.75           C  
ATOM   4723  CB  ALA B 114      -3.807 -15.109 -14.859  1.00 80.75           C  
ATOM   4724  O   ALA B 114      -5.770 -17.312 -13.359  1.00 80.75           O  
ATOM   4725  N   ARG B 115      -3.598 -17.672 -13.117  1.00 73.56           N  
ATOM   4726  CA  ARG B 115      -3.762 -19.109 -12.938  1.00 73.56           C  
ATOM   4727  C   ARG B 115      -4.648 -19.406 -11.734  1.00 73.56           C  
ATOM   4728  CB  ARG B 115      -2.402 -19.797 -12.766  1.00 73.56           C  
ATOM   4729  O   ARG B 115      -5.512 -20.297 -11.797  1.00 73.56           O  
ATOM   4730  CG  ARG B 115      -2.439 -21.297 -12.953  1.00 73.56           C  
ATOM   4731  CD  ARG B 115      -1.064 -21.922 -12.766  1.00 73.56           C  
ATOM   4732  NE  ARG B 115      -0.131 -21.500 -13.805  1.00 73.56           N  
ATOM   4733  NH1 ARG B 115       1.767 -21.875 -12.539  1.00 73.56           N  
ATOM   4734  NH2 ARG B 115       1.948 -21.078 -14.680  1.00 73.56           N  
ATOM   4735  CZ  ARG B 115       1.192 -21.484 -13.672  1.00 73.56           C  
ATOM   4736  N   ASN B 116      -4.426 -18.656 -10.719  1.00 69.69           N  
ATOM   4737  CA  ASN B 116      -5.219 -18.859  -9.508  1.00 69.69           C  
ATOM   4738  C   ASN B 116      -6.699 -18.562  -9.750  1.00 69.69           C  
ATOM   4739  CB  ASN B 116      -4.688 -18.000  -8.359  1.00 69.69           C  
ATOM   4740  O   ASN B 116      -7.566 -19.312  -9.305  1.00 69.69           O  
ATOM   4741  CG  ASN B 116      -3.365 -18.500  -7.820  1.00 69.69           C  
ATOM   4742  ND2 ASN B 116      -2.686 -17.672  -7.039  1.00 69.69           N  
ATOM   4743  OD1 ASN B 116      -2.957 -19.641  -8.102  1.00 69.69           O  
ATOM   4744  N   LEU B 117      -6.902 -17.531 -10.445  1.00 73.94           N  
ATOM   4745  CA  LEU B 117      -8.273 -17.156 -10.742  1.00 73.94           C  
ATOM   4746  C   LEU B 117      -8.938 -18.172 -11.664  1.00 73.94           C  
ATOM   4747  CB  LEU B 117      -8.320 -15.766 -11.391  1.00 73.94           C  
ATOM   4748  O   LEU B 117     -10.109 -18.516 -11.484  1.00 73.94           O  
ATOM   4749  CG  LEU B 117      -8.141 -14.570 -10.445  1.00 73.94           C  
ATOM   4750  CD1 LEU B 117      -7.996 -13.281 -11.242  1.00 73.94           C  
ATOM   4751  CD2 LEU B 117      -9.305 -14.477  -9.469  1.00 73.94           C  
ATOM   4752  N   LEU B 118      -8.188 -18.719 -12.625  1.00 73.75           N  
ATOM   4753  CA  LEU B 118      -8.711 -19.688 -13.594  1.00 73.75           C  
ATOM   4754  C   LEU B 118      -8.969 -21.031 -12.922  1.00 73.75           C  
ATOM   4755  CB  LEU B 118      -7.734 -19.859 -14.758  1.00 73.75           C  
ATOM   4756  O   LEU B 118      -9.938 -21.703 -13.250  1.00 73.75           O  
ATOM   4757  CG  LEU B 118      -7.680 -18.719 -15.773  1.00 73.75           C  
ATOM   4758  CD1 LEU B 118      -6.445 -18.844 -16.656  1.00 73.75           C  
ATOM   4759  CD2 LEU B 118      -8.953 -18.688 -16.609  1.00 73.75           C  
ATOM   4760  N   SER B 119      -8.055 -21.484 -12.062  1.00 64.12           N  
ATOM   4761  CA  SER B 119      -8.242 -22.750 -11.352  1.00 64.12           C  
ATOM   4762  C   SER B 119      -9.539 -22.750 -10.555  1.00 64.12           C  
ATOM   4763  CB  SER B 119      -7.055 -23.016 -10.422  1.00 64.12           C  
ATOM   4764  O   SER B 119     -10.211 -23.781 -10.461  1.00 64.12           O  
ATOM   4765  OG  SER B 119      -7.051 -22.109  -9.336  1.00 64.12           O  
ATOM   4766  N   ARG B 120      -9.875 -21.594 -10.070  1.00 56.06           N  
ATOM   4767  CA  ARG B 120     -11.102 -21.484  -9.289  1.00 56.06           C  
ATOM   4768  C   ARG B 120     -12.336 -21.625 -10.172  1.00 56.06           C  
ATOM   4769  CB  ARG B 120     -11.148 -20.156  -8.539  1.00 56.06           C  
ATOM   4770  O   ARG B 120     -13.320 -22.266  -9.789  1.00 56.06           O  
ATOM   4771  CG  ARG B 120     -10.430 -20.172  -7.199  1.00 56.06           C  
ATOM   4772  CD  ARG B 120     -10.531 -18.828  -6.484  1.00 56.06           C  
ATOM   4773  NE  ARG B 120      -9.719 -18.797  -5.277  1.00 56.06           N  
ATOM   4774  NH1 ARG B 120     -10.438 -16.719  -4.594  1.00 56.06           N  
ATOM   4775  NH2 ARG B 120      -8.914 -17.875  -3.336  1.00 56.06           N  
ATOM   4776  CZ  ARG B 120      -9.695 -17.797  -4.402  1.00 56.06           C  
ATOM   4777  N   THR B 121     -12.133 -21.172 -11.438  1.00 56.06           N  
ATOM   4778  CA  THR B 121     -13.289 -21.156 -12.328  1.00 56.06           C  
ATOM   4779  C   THR B 121     -13.398 -22.469 -13.109  1.00 56.06           C  
ATOM   4780  CB  THR B 121     -13.227 -19.969 -13.305  1.00 56.06           C  
ATOM   4781  O   THR B 121     -14.500 -22.938 -13.375  1.00 56.06           O  
ATOM   4782  CG2 THR B 121     -14.414 -19.031 -13.117  1.00 56.06           C  
ATOM   4783  OG1 THR B 121     -12.016 -19.250 -13.086  1.00 56.06           O  
ATOM   4784  N   MET B 122     -12.172 -23.125 -13.758  1.00 50.00           N  
ATOM   4785  CA  MET B 122     -12.203 -24.328 -14.578  1.00 50.00           C  
ATOM   4786  C   MET B 122     -12.461 -25.562 -13.719  1.00 50.00           C  
ATOM   4787  CB  MET B 122     -10.898 -24.484 -15.359  1.00 50.00           C  
ATOM   4788  O   MET B 122     -12.805 -26.625 -14.242  1.00 50.00           O  
ATOM   4789  CG  MET B 122     -10.734 -23.484 -16.484  1.00 50.00           C  
ATOM   4790  SD  MET B 122     -10.688 -24.297 -18.141  1.00 50.00           S  
ATOM   4791  CE  MET B 122      -9.172 -23.578 -18.812  1.00 50.00           C  
ATOM   4792  N   ASN B 123     -11.711 -25.859 -12.633  1.00 44.16           N  
ATOM   4793  CA  ASN B 123     -11.969 -27.047 -11.820  1.00 44.16           C  
ATOM   4794  C   ASN B 123     -13.469 -27.281 -11.633  1.00 44.16           C  
ATOM   4795  CB  ASN B 123     -11.273 -26.938 -10.469  1.00 44.16           C  
ATOM   4796  O   ASN B 123     -13.867 -28.141 -10.844  1.00 44.16           O  
ATOM   4797  CG  ASN B 123      -9.883 -27.531 -10.477  1.00 44.16           C  
ATOM   4798  ND2 ASN B 123      -9.062 -27.156  -9.500  1.00 44.16           N  
ATOM   4799  OD1 ASN B 123      -9.539 -28.328 -11.352  1.00 44.16           O  
ATOM   4800  N   LEU B 124     -14.336 -26.531 -12.180  1.00 38.16           N  
ATOM   4801  CA  LEU B 124     -15.688 -27.062 -12.078  1.00 38.16           C  
ATOM   4802  C   LEU B 124     -15.836 -28.328 -12.898  1.00 38.16           C  
ATOM   4803  CB  LEU B 124     -16.703 -26.016 -12.562  1.00 38.16           C  
ATOM   4804  O   LEU B 124     -16.484 -29.281 -12.461  1.00 38.16           O  
ATOM   4805  CG  LEU B 124     -17.234 -25.047 -11.508  1.00 38.16           C  
ATOM   4806  CD1 LEU B 124     -17.594 -23.703 -12.141  1.00 38.16           C  
ATOM   4807  CD2 LEU B 124     -18.438 -25.641 -10.789  1.00 38.16           C  
ATOM   4808  N   GLY B 125     -15.672 -28.547 -14.297  1.00 33.19           N  
ATOM   4809  CA  GLY B 125     -16.109 -29.719 -15.039  1.00 33.19           C  
ATOM   4810  C   GLY B 125     -15.109 -30.859 -15.000  1.00 33.19           C  
ATOM   4811  O   GLY B 125     -15.484 -32.000 -14.742  1.00 33.19           O  
ATOM   4812  N   THR B 126     -14.094 -31.016 -16.062  1.00 31.64           N  
ATOM   4813  CA  THR B 126     -13.531 -32.250 -16.578  1.00 31.64           C  
ATOM   4814  C   THR B 126     -12.680 -32.938 -15.531  1.00 31.64           C  
ATOM   4815  CB  THR B 126     -12.688 -31.984 -17.844  1.00 31.64           C  
ATOM   4816  O   THR B 126     -11.891 -32.312 -14.836  1.00 31.64           O  
ATOM   4817  CG2 THR B 126     -13.539 -32.094 -19.109  1.00 31.64           C  
ATOM   4818  OG1 THR B 126     -12.133 -30.672 -17.781  1.00 31.64           O  
ATOM   4819  N   VAL B 127     -12.938 -34.312 -15.188  1.00 28.95           N  
ATOM   4820  CA  VAL B 127     -12.414 -35.469 -14.422  1.00 28.95           C  
ATOM   4821  C   VAL B 127     -10.961 -35.719 -14.805  1.00 28.95           C  
ATOM   4822  CB  VAL B 127     -13.258 -36.719 -14.656  1.00 28.95           C  
ATOM   4823  O   VAL B 127     -10.211 -36.344 -14.055  1.00 28.95           O  
ATOM   4824  CG1 VAL B 127     -12.688 -37.906 -13.867  1.00 28.95           C  
ATOM   4825  CG2 VAL B 127     -14.711 -36.500 -14.281  1.00 28.95           C  
ATOM   4826  N   SER B 128     -10.523 -35.844 -16.203  1.00 29.28           N  
ATOM   4827  CA  SER B 128      -9.586 -36.844 -16.656  1.00 29.28           C  
ATOM   4828  C   SER B 128      -8.227 -36.688 -15.984  1.00 29.28           C  
ATOM   4829  CB  SER B 128      -9.422 -36.750 -18.188  1.00 29.28           C  
ATOM   4830  O   SER B 128      -8.086 -36.969 -14.797  1.00 29.28           O  
ATOM   4831  OG  SER B 128      -8.648 -35.625 -18.547  1.00 29.28           O  
ATOM   4832  N   GLU B 129      -7.023 -36.625 -16.906  1.00 30.17           N  
ATOM   4833  CA  GLU B 129      -5.641 -37.062 -16.703  1.00 30.17           C  
ATOM   4834  C   GLU B 129      -5.008 -36.312 -15.523  1.00 30.17           C  
ATOM   4835  CB  GLU B 129      -4.820 -36.812 -17.969  1.00 30.17           C  
ATOM   4836  O   GLU B 129      -5.086 -35.094 -15.445  1.00 30.17           O  
ATOM   4837  CG  GLU B 129      -4.812 -38.000 -18.938  1.00 30.17           C  
ATOM   4838  CD  GLU B 129      -3.893 -37.812 -20.125  1.00 30.17           C  
ATOM   4839  OE1 GLU B 129      -3.643 -38.781 -20.875  1.00 30.17           O  
ATOM   4840  OE2 GLU B 129      -3.420 -36.656 -20.312  1.00 30.17           O  
ATOM   4841  N   GLU B 130      -4.703 -37.062 -14.391  1.00 28.75           N  
ATOM   4842  CA  GLU B 130      -4.195 -37.000 -13.023  1.00 28.75           C  
ATOM   4843  C   GLU B 130      -2.895 -36.219 -12.945  1.00 28.75           C  
ATOM   4844  CB  GLU B 130      -3.980 -38.406 -12.469  1.00 28.75           C  
ATOM   4845  O   GLU B 130      -1.901 -36.688 -12.391  1.00 28.75           O  
ATOM   4846  CG  GLU B 130      -5.234 -39.031 -11.875  1.00 28.75           C  
ATOM   4847  CD  GLU B 130      -4.992 -40.406 -11.273  1.00 28.75           C  
ATOM   4848  OE1 GLU B 130      -5.895 -40.938 -10.586  1.00 28.75           O  
ATOM   4849  OE2 GLU B 130      -3.893 -40.969 -11.500  1.00 28.75           O  
ATOM   4850  N   ARG B 131      -2.123 -35.844 -13.992  1.00 30.81           N  
ATOM   4851  CA  ARG B 131      -0.894 -35.250 -13.469  1.00 30.81           C  
ATOM   4852  C   ARG B 131      -1.176 -34.406 -12.227  1.00 30.81           C  
ATOM   4853  CB  ARG B 131      -0.211 -34.406 -14.539  1.00 30.81           C  
ATOM   4854  O   ARG B 131      -1.992 -33.500 -12.266  1.00 30.81           O  
ATOM   4855  CG  ARG B 131       0.741 -35.188 -15.430  1.00 30.81           C  
ATOM   4856  CD  ARG B 131       1.429 -34.281 -16.438  1.00 30.81           C  
ATOM   4857  NE  ARG B 131       2.287 -35.031 -17.344  1.00 30.81           N  
ATOM   4858  NH1 ARG B 131       2.850 -33.219 -18.672  1.00 30.81           N  
ATOM   4859  NH2 ARG B 131       3.697 -35.281 -19.141  1.00 30.81           N  
ATOM   4860  CZ  ARG B 131       2.943 -34.500 -18.391  1.00 30.81           C  
ATOM   4861  N   ARG B 132      -1.224 -35.094 -11.062  1.00 30.31           N  
ATOM   4862  CA  ARG B 132      -1.491 -34.719  -9.688  1.00 30.31           C  
ATOM   4863  C   ARG B 132      -0.999 -33.281  -9.406  1.00 30.31           C  
ATOM   4864  CB  ARG B 132      -0.833 -35.688  -8.711  1.00 30.31           C  
ATOM   4865  O   ARG B 132       0.200 -33.062  -9.227  1.00 30.31           O  
ATOM   4866  CG  ARG B 132      -1.722 -36.875  -8.328  1.00 30.31           C  
ATOM   4867  CD  ARG B 132      -1.034 -37.781  -7.332  1.00 30.31           C  
ATOM   4868  NE  ARG B 132      -1.855 -38.938  -7.023  1.00 30.31           N  
ATOM   4869  NH1 ARG B 132      -0.251 -40.000  -5.734  1.00 30.31           N  
ATOM   4870  NH2 ARG B 132      -2.293 -41.000  -6.055  1.00 30.31           N  
ATOM   4871  CZ  ARG B 132      -1.465 -39.969  -6.270  1.00 30.31           C  
ATOM   4872  N   SER B 133      -1.134 -32.375 -10.281  1.00 36.81           N  
ATOM   4873  CA  SER B 133      -0.796 -31.031  -9.781  1.00 36.81           C  
ATOM   4874  C   SER B 133      -1.066 -30.922  -8.289  1.00 36.81           C  
ATOM   4875  CB  SER B 133      -1.586 -29.969 -10.539  1.00 36.81           C  
ATOM   4876  O   SER B 133      -2.164 -31.234  -7.824  1.00 36.81           O  
ATOM   4877  OG  SER B 133      -2.980 -30.172 -10.383  1.00 36.81           O  
ATOM   4878  N   VAL B 134      -0.021 -31.359  -7.535  1.00 42.88           N  
ATOM   4879  CA  VAL B 134      -0.100 -31.359  -6.078  1.00 42.88           C  
ATOM   4880  C   VAL B 134      -0.952 -30.188  -5.598  1.00 42.88           C  
ATOM   4881  CB  VAL B 134       1.303 -31.312  -5.434  1.00 42.88           C  
ATOM   4882  O   VAL B 134      -0.581 -29.031  -5.789  1.00 42.88           O  
ATOM   4883  CG1 VAL B 134       1.200 -31.375  -3.908  1.00 42.88           C  
ATOM   4884  CG2 VAL B 134       2.184 -32.438  -5.965  1.00 42.88           C  
ATOM   4885  N   GLU B 135      -2.273 -30.281  -5.750  1.00 53.12           N  
ATOM   4886  CA  GLU B 135      -3.199 -29.297  -5.219  1.00 53.12           C  
ATOM   4887  C   GLU B 135      -2.902 -28.984  -3.752  1.00 53.12           C  
ATOM   4888  CB  GLU B 135      -4.648 -29.766  -5.375  1.00 53.12           C  
ATOM   4889  O   GLU B 135      -3.184 -27.891  -3.270  1.00 53.12           O  
ATOM   4890  CG  GLU B 135      -5.184 -29.625  -6.797  1.00 53.12           C  
ATOM   4891  CD  GLU B 135      -6.668 -29.938  -6.906  1.00 53.12           C  
ATOM   4892  OE1 GLU B 135      -7.258 -29.703  -7.984  1.00 53.12           O  
ATOM   4893  OE2 GLU B 135      -7.246 -30.406  -5.906  1.00 53.12           O  
ATOM   4894  N   SER B 136      -2.566 -29.984  -3.156  1.00 65.94           N  
ATOM   4895  CA  SER B 136      -2.217 -29.844  -1.746  1.00 65.94           C  
ATOM   4896  C   SER B 136      -1.095 -30.797  -1.357  1.00 65.94           C  
ATOM   4897  CB  SER B 136      -3.441 -30.094  -0.864  1.00 65.94           C  
ATOM   4898  O   SER B 136      -0.871 -31.812  -2.029  1.00 65.94           O  
ATOM   4899  OG  SER B 136      -3.855 -31.438  -0.952  1.00 65.94           O  
ATOM   4900  N   TYR B 137      -0.152 -30.359  -0.755  1.00 80.38           N  
ATOM   4901  CA  TYR B 137       0.827 -31.219  -0.095  1.00 80.38           C  
ATOM   4902  C   TYR B 137       0.337 -31.641   1.284  1.00 80.38           C  
ATOM   4903  CB  TYR B 137       2.174 -30.500   0.027  1.00 80.38           C  
ATOM   4904  O   TYR B 137       0.007 -30.797   2.119  1.00 80.38           O  
ATOM   4905  CG  TYR B 137       2.857 -30.266  -1.298  1.00 80.38           C  
ATOM   4906  CD1 TYR B 137       3.607 -31.266  -1.907  1.00 80.38           C  
ATOM   4907  CD2 TYR B 137       2.758 -29.031  -1.941  1.00 80.38           C  
ATOM   4908  CE1 TYR B 137       4.242 -31.047  -3.127  1.00 80.38           C  
ATOM   4909  CE2 TYR B 137       3.387 -28.812  -3.162  1.00 80.38           C  
ATOM   4910  OH  TYR B 137       4.750 -29.609  -4.953  1.00 80.38           O  
ATOM   4911  CZ  TYR B 137       4.125 -29.828  -3.746  1.00 80.38           C  
ATOM   4912  N   LYS B 138       0.102 -32.938   1.330  1.00 83.88           N  
ATOM   4913  CA  LYS B 138      -0.288 -33.469   2.635  1.00 83.88           C  
ATOM   4914  C   LYS B 138       0.915 -34.062   3.379  1.00 83.88           C  
ATOM   4915  CB  LYS B 138      -1.371 -34.531   2.484  1.00 83.88           C  
ATOM   4916  O   LYS B 138       1.758 -34.719   2.779  1.00 83.88           O  
ATOM   4917  CG  LYS B 138      -2.691 -34.000   1.944  1.00 83.88           C  
ATOM   4918  CD  LYS B 138      -3.754 -35.094   1.896  1.00 83.88           C  
ATOM   4919  CE  LYS B 138      -5.066 -34.594   1.324  1.00 83.88           C  
ATOM   4920  NZ  LYS B 138      -6.113 -35.656   1.286  1.00 83.88           N  
ATOM   4921  N   PHE B 139       1.093 -33.531   4.531  1.00 86.69           N  
ATOM   4922  CA  PHE B 139       2.189 -34.031   5.352  1.00 86.69           C  
ATOM   4923  C   PHE B 139       1.801 -34.031   6.824  1.00 86.69           C  
ATOM   4924  CB  PHE B 139       3.447 -33.188   5.145  1.00 86.69           C  
ATOM   4925  O   PHE B 139       1.292 -33.031   7.344  1.00 86.69           O  
ATOM   4926  CG  PHE B 139       3.225 -31.703   5.336  1.00 86.69           C  
ATOM   4927  CD1 PHE B 139       2.787 -30.906   4.281  1.00 86.69           C  
ATOM   4928  CD2 PHE B 139       3.455 -31.109   6.566  1.00 86.69           C  
ATOM   4929  CE1 PHE B 139       2.580 -29.547   4.453  1.00 86.69           C  
ATOM   4930  CE2 PHE B 139       3.250 -29.750   6.750  1.00 86.69           C  
ATOM   4931  CZ  PHE B 139       2.812 -28.969   5.691  1.00 86.69           C  
ATOM   4932  N   ASN B 140       2.090 -35.188   7.516  1.00 84.50           N  
ATOM   4933  CA  ASN B 140       1.853 -35.375   8.945  1.00 84.50           C  
ATOM   4934  C   ASN B 140       0.468 -34.875   9.344  1.00 84.50           C  
ATOM   4935  CB  ASN B 140       2.932 -34.656   9.758  1.00 84.50           C  
ATOM   4936  O   ASN B 140       0.319 -34.188  10.367  1.00 84.50           O  
ATOM   4937  CG  ASN B 140       4.324 -35.188   9.469  1.00 84.50           C
[truncated: 64,963 more chars]
