# Supplementary material for: Theoretical study of ArcB and its dimerization, interaction with anaerobic metabolites, and activation of ArcA
Source: PeerJ. 2023 Oct 13;11:e16309. doi: 10.7717/peerj.16309 (PMC10578306; doi:10.7717/peerj.16309)
Supplement: Supplemental Information 2 [file peerj-11-16309-s002.zip › Supplementary Files/ArcA and ArcB conformations/AlphaFold models/dimerArcB280_778withArcA/test_be024/test_be024_unrelaxed_rank_002_alphafold2_multimer_v3_model_1_seed_000.pdb]

MODEL     1                                                                     
ATOM      1  N   ILE A   1     -10.789  -0.362 -31.375  1.00 40.91           N  
ATOM      2  CA  ILE A   1     -10.727  -1.788 -31.062  1.00 40.91           C  
ATOM      3  C   ILE A   1     -10.305  -1.992 -29.609  1.00 40.91           C  
ATOM      4  CB  ILE A   1      -9.758  -2.525 -32.000  1.00 40.91           C  
ATOM      5  O   ILE A   1     -10.891  -2.811 -28.906  1.00 40.91           O  
ATOM      6  CG1 ILE A   1     -10.227  -2.396 -33.469  1.00 40.91           C  
ATOM      7  CG2 ILE A   1      -9.617  -3.996 -31.609  1.00 40.91           C  
ATOM      8  CD1 ILE A   1      -9.258  -2.977 -34.500  1.00 40.91           C  
ATOM      9  N   SER A   2      -9.578  -0.987 -29.219  1.00 48.94           N  
ATOM     10  CA  SER A   2      -8.922  -1.175 -27.922  1.00 48.94           C  
ATOM     11  C   SER A   2      -9.906  -0.963 -26.781  1.00 48.94           C  
ATOM     12  CB  SER A   2      -7.738  -0.220 -27.781  1.00 48.94           C  
ATOM     13  O   SER A   2      -9.953  -1.762 -25.844  1.00 48.94           O  
ATOM     14  OG  SER A   2      -7.062  -0.442 -26.547  1.00 48.94           O  
ATOM     15  N   HIS A   3     -10.672   0.075 -26.938  1.00 47.47           N  
ATOM     16  CA  HIS A   3     -11.648   0.372 -25.906  1.00 47.47           C  
ATOM     17  C   HIS A   3     -12.781  -0.647 -25.906  1.00 47.47           C  
ATOM     18  CB  HIS A   3     -12.211   1.783 -26.094  1.00 47.47           C  
ATOM     19  O   HIS A   3     -13.266  -1.048 -24.844  1.00 47.47           O  
ATOM     20  CG  HIS A   3     -12.438   2.510 -24.797  1.00 47.47           C  
ATOM     21  CD2 HIS A   3     -11.711   3.469 -24.188  1.00 47.47           C  
ATOM     22  ND1 HIS A   3     -13.523   2.271 -23.984  1.00 47.47           N  
ATOM     23  CE1 HIS A   3     -13.461   3.055 -22.922  1.00 47.47           C  
ATOM     24  NE2 HIS A   3     -12.367   3.791 -23.016  1.00 47.47           N  
ATOM     25  N   GLU A   4     -13.195  -1.097 -27.031  1.00 50.53           N  
ATOM     26  CA  GLU A   4     -14.312  -2.018 -27.203  1.00 50.53           C  
ATOM     27  C   GLU A   4     -14.008  -3.387 -26.609  1.00 50.53           C  
ATOM     28  CB  GLU A   4     -14.664  -2.156 -28.688  1.00 50.53           C  
ATOM     29  O   GLU A   4     -14.914  -4.102 -26.172  1.00 50.53           O  
ATOM     30  CG  GLU A   4     -15.477  -0.997 -29.250  1.00 50.53           C  
ATOM     31  CD  GLU A   4     -15.930  -1.211 -30.672  1.00 50.53           C  
ATOM     32  OE1 GLU A   4     -16.688  -0.365 -31.203  1.00 50.53           O  
ATOM     33  OE2 GLU A   4     -15.531  -2.232 -31.281  1.00 50.53           O  
ATOM     34  N   LEU A   5     -12.773  -3.773 -26.609  1.00 51.97           N  
ATOM     35  CA  LEU A   5     -12.414  -5.070 -26.047  1.00 51.97           C  
ATOM     36  C   LEU A   5     -12.078  -4.945 -24.562  1.00 51.97           C  
ATOM     37  CB  LEU A   5     -11.227  -5.668 -26.797  1.00 51.97           C  
ATOM     38  O   LEU A   5     -12.305  -5.879 -23.797  1.00 51.97           O  
ATOM     39  CG  LEU A   5     -11.539  -6.375 -28.125  1.00 51.97           C  
ATOM     40  CD1 LEU A   5     -10.281  -6.523 -28.953  1.00 51.97           C  
ATOM     41  CD2 LEU A   5     -12.172  -7.738 -27.859  1.00 51.97           C  
ATOM     42  N   ARG A   6     -11.680  -3.771 -24.281  1.00 51.53           N  
ATOM     43  CA  ARG A   6     -11.258  -3.568 -22.891  1.00 51.53           C  
ATOM     44  C   ARG A   6     -12.453  -3.598 -21.938  1.00 51.53           C  
ATOM     45  CB  ARG A   6     -10.508  -2.242 -22.750  1.00 51.53           C  
ATOM     46  O   ARG A   6     -12.367  -4.152 -20.844  1.00 51.53           O  
ATOM     47  CG  ARG A   6      -9.469  -2.238 -21.641  1.00 51.53           C  
ATOM     48  CD  ARG A   6      -8.719  -0.915 -21.562  1.00 51.53           C  
ATOM     49  NE  ARG A   6      -7.691  -0.826 -22.594  1.00 51.53           N  
ATOM     50  NH1 ARG A   6      -7.457   1.469 -22.469  1.00 51.53           N  
ATOM     51  NH2 ARG A   6      -6.188   0.270 -23.953  1.00 51.53           N  
ATOM     52  CZ  ARG A   6      -7.113   0.304 -23.000  1.00 51.53           C  
ATOM     53  N   THR A   7     -13.438  -3.123 -22.359  1.00 51.94           N  
ATOM     54  CA  THR A   7     -14.625  -3.029 -21.516  1.00 51.94           C  
ATOM     55  C   THR A   7     -15.172  -4.418 -21.203  1.00 51.94           C  
ATOM     56  CB  THR A   7     -15.719  -2.186 -22.188  1.00 51.94           C  
ATOM     57  O   THR A   7     -15.398  -4.746 -20.031  1.00 51.94           O  
ATOM     58  CG2 THR A   7     -16.828  -1.829 -21.203  1.00 51.94           C  
ATOM     59  OG1 THR A   7     -15.141  -0.978 -22.703  1.00 51.94           O  
ATOM     60  N   PRO A   8     -15.352  -5.312 -22.219  1.00 54.94           N  
ATOM     61  CA  PRO A   8     -15.836  -6.656 -21.891  1.00 54.94           C  
ATOM     62  C   PRO A   8     -14.828  -7.457 -21.078  1.00 54.94           C  
ATOM     63  CB  PRO A   8     -16.047  -7.301 -23.266  1.00 54.94           C  
ATOM     64  O   PRO A   8     -15.227  -8.219 -20.188  1.00 54.94           O  
ATOM     65  CG  PRO A   8     -15.422  -6.348 -24.234  1.00 54.94           C  
ATOM     66  CD  PRO A   8     -15.148  -5.059 -23.531  1.00 54.94           C  
ATOM     67  N   LEU A   9     -13.594  -7.211 -21.266  1.00 58.72           N  
ATOM     68  CA  LEU A   9     -12.562  -7.934 -20.531  1.00 58.72           C  
ATOM     69  C   LEU A   9     -12.531  -7.477 -19.078  1.00 58.72           C  
ATOM     70  CB  LEU A   9     -11.195  -7.730 -21.172  1.00 58.72           C  
ATOM     71  O   LEU A   9     -12.391  -8.297 -18.172  1.00 58.72           O  
ATOM     72  CG  LEU A   9     -10.328  -8.977 -21.328  1.00 58.72           C  
ATOM     73  CD1 LEU A   9     -10.180  -9.336 -22.812  1.00 58.72           C  
ATOM     74  CD2 LEU A   9      -8.961  -8.773 -20.688  1.00 58.72           C  
ATOM     75  N   ASN A  10     -12.695  -6.246 -18.938  1.00 54.44           N  
ATOM     76  CA  ASN A  10     -12.766  -5.727 -17.578  1.00 54.44           C  
ATOM     77  C   ASN A  10     -14.000  -6.238 -16.844  1.00 54.44           C  
ATOM     78  CB  ASN A  10     -12.758  -4.195 -17.594  1.00 54.44           C  
ATOM     79  O   ASN A  10     -13.953  -6.508 -15.648  1.00 54.44           O  
ATOM     80  CG  ASN A  10     -11.391  -3.625 -17.906  1.00 54.44           C  
ATOM     81  ND2 ASN A  10     -11.336  -2.334 -18.219  1.00 54.44           N  
ATOM     82  OD1 ASN A  10     -10.383  -4.336 -17.859  1.00 54.44           O  
ATOM     83  N   GLY A  11     -14.969  -6.473 -17.562  1.00 56.41           N  
ATOM     84  CA  GLY A  11     -16.156  -7.102 -17.016  1.00 56.41           C  
ATOM     85  C   GLY A  11     -15.922  -8.531 -16.562  1.00 56.41           C  
ATOM     86  O   GLY A  11     -16.344  -8.914 -15.469  1.00 56.41           O  
ATOM     87  N   ILE A  12     -15.258  -9.242 -17.406  1.00 59.69           N  
ATOM     88  CA  ILE A  12     -15.000 -10.641 -17.094  1.00 59.69           C  
ATOM     89  C   ILE A  12     -14.062 -10.734 -15.883  1.00 59.69           C  
ATOM     90  CB  ILE A  12     -14.383 -11.383 -18.297  1.00 59.69           C  
ATOM     91  O   ILE A  12     -14.297 -11.531 -14.969  1.00 59.69           O  
ATOM     92  CG1 ILE A  12     -15.383 -11.430 -19.453  1.00 59.69           C  
ATOM     93  CG2 ILE A  12     -13.945 -12.797 -17.891  1.00 59.69           C  
ATOM     94  CD1 ILE A  12     -14.797 -11.969 -20.750  1.00 59.69           C  
ATOM     95  N   VAL A  13     -13.055  -9.891 -15.914  1.00 59.41           N  
ATOM     96  CA  VAL A  13     -12.086  -9.906 -14.820  1.00 59.41           C  
ATOM     97  C   VAL A  13     -12.766  -9.500 -13.516  1.00 59.41           C  
ATOM     98  CB  VAL A  13     -10.883  -8.984 -15.109  1.00 59.41           C  
ATOM     99  O   VAL A  13     -12.586 -10.141 -12.484  1.00 59.41           O  
ATOM    100  CG1 VAL A  13     -10.008  -8.836 -13.867  1.00 59.41           C  
ATOM    101  CG2 VAL A  13     -10.070  -9.516 -16.281  1.00 59.41           C  
ATOM    102  N   GLY A  14     -13.586  -8.594 -13.570  1.00 54.22           N  
ATOM    103  CA  GLY A  14     -14.312  -8.125 -12.398  1.00 54.22           C  
ATOM    104  C   GLY A  14     -15.312  -9.133 -11.875  1.00 54.22           C  
ATOM    105  O   GLY A  14     -15.352  -9.414 -10.680  1.00 54.22           O  
ATOM    106  N   LEU A  15     -16.031  -9.703 -12.828  1.00 54.78           N  
ATOM    107  CA  LEU A  15     -17.047 -10.672 -12.445  1.00 54.78           C  
ATOM    108  C   LEU A  15     -16.406 -11.961 -11.930  1.00 54.78           C  
ATOM    109  CB  LEU A  15     -17.953 -10.992 -13.641  1.00 54.78           C  
ATOM    110  O   LEU A  15     -16.906 -12.555 -10.961  1.00 54.78           O  
ATOM    111  CG  LEU A  15     -19.062  -9.977 -13.930  1.00 54.78           C  
ATOM    112  CD1 LEU A  15     -19.594 -10.156 -15.352  1.00 54.78           C  
ATOM    113  CD2 LEU A  15     -20.203 -10.109 -12.914  1.00 54.78           C  
ATOM    114  N   SER A  16     -15.367 -12.406 -12.570  1.00 59.94           N  
ATOM    115  CA  SER A  16     -14.703 -13.617 -12.102  1.00 59.94           C  
ATOM    116  C   SER A  16     -14.109 -13.422 -10.711  1.00 59.94           C  
ATOM    117  CB  SER A  16     -13.602 -14.031 -13.078  1.00 59.94           C  
ATOM    118  O   SER A  16     -14.156 -14.328  -9.875  1.00 59.94           O  
ATOM    119  OG  SER A  16     -12.695 -12.969 -13.305  1.00 59.94           O  
ATOM    120  N   ARG A  17     -13.664 -12.297 -10.484  1.00 54.22           N  
ATOM    121  CA  ARG A  17     -13.109 -12.000  -9.164  1.00 54.22           C  
ATOM    122  C   ARG A  17     -14.203 -11.977  -8.102  1.00 54.22           C  
ATOM    123  CB  ARG A  17     -12.367 -10.664  -9.188  1.00 54.22           C  
ATOM    124  O   ARG A  17     -14.031 -12.523  -7.016  1.00 54.22           O  
ATOM    125  CG  ARG A  17     -11.398 -10.484  -8.023  1.00 54.22           C  
ATOM    126  CD  ARG A  17      -9.953 -10.422  -8.500  1.00 54.22           C  
ATOM    127  NE  ARG A  17      -9.031 -10.211  -7.387  1.00 54.22           N  
ATOM    128  NH1 ARG A  17      -7.129 -10.227  -8.695  1.00 54.22           N  
ATOM    129  NH2 ARG A  17      -6.965  -9.922  -6.426  1.00 54.22           N  
ATOM    130  CZ  ARG A  17      -7.711 -10.117  -7.504  1.00 54.22           C  
ATOM    131  N   ILE A  18     -15.273 -11.414  -8.391  1.00 50.69           N  
ATOM    132  CA  ILE A  18     -16.422 -11.359  -7.492  1.00 50.69           C  
ATOM    133  C   ILE A  18     -16.938 -12.773  -7.230  1.00 50.69           C  
ATOM    134  CB  ILE A  18     -17.547 -10.477  -8.070  1.00 50.69           C  
ATOM    135  O   ILE A  18     -17.266 -13.125  -6.094  1.00 50.69           O  
ATOM    136  CG1 ILE A  18     -17.109  -9.016  -8.125  1.00 50.69           C  
ATOM    137  CG2 ILE A  18     -18.828 -10.633  -7.250  1.00 50.69           C  
ATOM    138  CD1 ILE A  18     -18.047  -8.102  -8.891  1.00 50.69           C  
ATOM    139  N   LEU A  19     -16.984 -13.562  -8.305  1.00 56.53           N  
ATOM    140  CA  LEU A  19     -17.484 -14.930  -8.172  1.00 56.53           C  
ATOM    141  C   LEU A  19     -16.516 -15.781  -7.352  1.00 56.53           C  
ATOM    142  CB  LEU A  19     -17.688 -15.555  -9.555  1.00 56.53           C  
ATOM    143  O   LEU A  19     -16.953 -16.703  -6.660  1.00 56.53           O  
ATOM    144  CG  LEU A  19     -19.062 -15.344 -10.195  1.00 56.53           C  
ATOM    145  CD1 LEU A  19     -18.984 -15.578 -11.703  1.00 56.53           C  
ATOM    146  CD2 LEU A  19     -20.094 -16.266  -9.562  1.00 56.53           C  
ATOM    147  N   LEU A  20     -15.258 -15.430  -7.445  1.00 58.84           N  
ATOM    148  CA  LEU A  20     -14.258 -16.188  -6.707  1.00 58.84           C  
ATOM    149  C   LEU A  20     -14.383 -15.938  -5.207  1.00 58.84           C  
ATOM    150  CB  LEU A  20     -12.852 -15.844  -7.184  1.00 58.84           C  
ATOM    151  O   LEU A  20     -13.977 -16.781  -4.395  1.00 58.84           O  
ATOM    152  CG  LEU A  20     -12.266 -16.734  -8.281  1.00 58.84           C  
ATOM    153  CD1 LEU A  20     -11.188 -15.984  -9.055  1.00 58.84           C  
ATOM    154  CD2 LEU A  20     -11.695 -18.016  -7.676  1.00 58.84           C  
ATOM    155  N   ASP A  21     -15.055 -14.906  -4.922  1.00 47.00           N  
ATOM    156  CA  ASP A  21     -15.250 -14.531  -3.525  1.00 47.00           C  
ATOM    157  C   ASP A  21     -16.547 -15.109  -2.977  1.00 47.00           C  
ATOM    158  CB  ASP A  21     -15.250 -13.008  -3.373  1.00 47.00           C  
ATOM    159  O   ASP A  21     -16.906 -14.859  -1.824  1.00 47.00           O  
ATOM    160  CG  ASP A  21     -13.867 -12.398  -3.494  1.00 47.00           C  
ATOM    161  OD1 ASP A  21     -12.859 -13.125  -3.305  1.00 47.00           O  
ATOM    162  OD2 ASP A  21     -13.773 -11.188  -3.775  1.00 47.00           O  
ATOM    163  N   THR A  22     -17.375 -15.906  -3.748  1.00 52.75           N  
ATOM    164  CA  THR A  22     -18.594 -16.609  -3.338  1.00 52.75           C  
ATOM    165  C   THR A  22     -18.281 -18.062  -2.986  1.00 52.75           C  
ATOM    166  CB  THR A  22     -19.656 -16.547  -4.438  1.00 52.75           C  
ATOM    167  O   THR A  22     -17.172 -18.531  -3.201  1.00 52.75           O  
ATOM    168  CG2 THR A  22     -20.094 -15.117  -4.715  1.00 52.75           C  
ATOM    169  OG1 THR A  22     -19.125 -17.125  -5.645  1.00 52.75           O  
ATOM    170  N   GLU A  23     -19.219 -18.797  -2.244  1.00 55.31           N  
ATOM    171  CA  GLU A  23     -19.047 -20.219  -1.969  1.00 55.31           C  
ATOM    172  C   GLU A  23     -19.109 -21.047  -3.254  1.00 55.31           C  
ATOM    173  CB  GLU A  23     -20.125 -20.703  -0.988  1.00 55.31           C  
ATOM    174  O   GLU A  23     -20.156 -21.094  -3.920  1.00 55.31           O  
ATOM    175  CG  GLU A  23     -19.828 -20.344   0.463  1.00 55.31           C  
ATOM    176  CD  GLU A  23     -20.797 -20.984   1.444  1.00 55.31           C  
ATOM    177  OE1 GLU A  23     -20.594 -20.859   2.672  1.00 55.31           O  
ATOM    178  OE2 GLU A  23     -21.766 -21.625   0.980  1.00 55.31           O  
ATOM    179  N   LEU A  24     -18.031 -21.406  -3.781  1.00 57.41           N  
ATOM    180  CA  LEU A  24     -17.922 -22.203  -5.004  1.00 57.41           C  
ATOM    181  C   LEU A  24     -17.500 -23.641  -4.695  1.00 57.41           C  
ATOM    182  CB  LEU A  24     -16.906 -21.562  -5.969  1.00 57.41           C  
ATOM    183  O   LEU A  24     -16.859 -23.891  -3.678  1.00 57.41           O  
ATOM    184  CG  LEU A  24     -17.250 -20.156  -6.477  1.00 57.41           C  
ATOM    185  CD1 LEU A  24     -16.016 -19.484  -7.043  1.00 57.41           C  
ATOM    186  CD2 LEU A  24     -18.359 -20.234  -7.531  1.00 57.41           C  
ATOM    187  N   THR A  25     -18.172 -24.547  -5.309  1.00 63.81           N  
ATOM    188  CA  THR A  25     -17.594 -25.891  -5.254  1.00 63.81           C  
ATOM    189  C   THR A  25     -16.156 -25.875  -5.754  1.00 63.81           C  
ATOM    190  CB  THR A  25     -18.422 -26.875  -6.090  1.00 63.81           C  
ATOM    191  O   THR A  25     -15.727 -24.938  -6.430  1.00 63.81           O  
ATOM    192  CG2 THR A  25     -19.875 -26.922  -5.625  1.00 63.81           C  
ATOM    193  OG1 THR A  25     -18.375 -26.484  -7.469  1.00 63.81           O  
ATOM    194  N   ALA A  26     -15.438 -26.766  -5.324  1.00 62.00           N  
ATOM    195  CA  ALA A  26     -14.047 -26.891  -5.746  1.00 62.00           C  
ATOM    196  C   ALA A  26     -13.922 -26.781  -7.262  1.00 62.00           C  
ATOM    197  CB  ALA A  26     -13.445 -28.203  -5.258  1.00 62.00           C  
ATOM    198  O   ALA A  26     -12.977 -26.172  -7.773  1.00 62.00           O  
ATOM    199  N   GLU A  27     -14.977 -27.266  -7.895  1.00 62.62           N  
ATOM    200  CA  GLU A  27     -14.969 -27.250  -9.352  1.00 62.62           C  
ATOM    201  C   GLU A  27     -15.281 -25.859  -9.891  1.00 62.62           C  
ATOM    202  CB  GLU A  27     -15.977 -28.266  -9.906  1.00 62.62           C  
ATOM    203  O   GLU A  27     -14.625 -25.391 -10.820  1.00 62.62           O  
ATOM    204  CG  GLU A  27     -15.578 -28.859 -11.250  1.00 62.62           C  
ATOM    205  CD  GLU A  27     -16.547 -29.922 -11.750  1.00 62.62           C  
ATOM    206  OE1 GLU A  27     -16.281 -30.531 -12.812  1.00 62.62           O  
ATOM    207  OE2 GLU A  27     -17.578 -30.141 -11.070  1.00 62.62           O  
ATOM    208  N   GLN A  28     -16.172 -25.203  -9.266  1.00 63.75           N  
ATOM    209  CA  GLN A  28     -16.547 -23.859  -9.688  1.00 63.75           C  
ATOM    210  C   GLN A  28     -15.430 -22.859  -9.430  1.00 63.75           C  
ATOM    211  CB  GLN A  28     -17.828 -23.406  -8.969  1.00 63.75           C  
ATOM    212  O   GLN A  28     -15.172 -21.969 -10.250  1.00 63.75           O  
ATOM    213  CG  GLN A  28     -19.094 -24.094  -9.469  1.00 63.75           C  
ATOM    214  CD  GLN A  28     -20.297 -23.812  -8.609  1.00 63.75           C  
ATOM    215  NE2 GLN A  28     -21.484 -23.812  -9.219  1.00 63.75           N  
ATOM    216  OE1 GLN A  28     -20.172 -23.594  -7.398  1.00 63.75           O  
ATOM    217  N   GLU A  29     -14.820 -23.031  -8.320  1.00 65.81           N  
ATOM    218  CA  GLU A  29     -13.695 -22.156  -7.980  1.00 65.81           C  
ATOM    219  C   GLU A  29     -12.562 -22.297  -8.992  1.00 65.81           C  
ATOM    220  CB  GLU A  29     -13.180 -22.469  -6.574  1.00 65.81           C  
ATOM    221  O   GLU A  29     -11.977 -21.297  -9.414  1.00 65.81           O  
ATOM    222  CG  GLU A  29     -12.188 -21.438  -6.043  1.00 65.81           C  
ATOM    223  CD  GLU A  29     -11.641 -21.797  -4.668  1.00 65.81           C  
ATOM    224  OE1 GLU A  29     -10.695 -21.125  -4.203  1.00 65.81           O  
ATOM    225  OE2 GLU A  29     -12.172 -22.734  -4.051  1.00 65.81           O  
ATOM    226  N   LYS A  30     -12.352 -23.469  -9.359  1.00 63.12           N  
ATOM    227  CA  LYS A  30     -11.336 -23.766 -10.367  1.00 63.12           C  
ATOM    228  C   LYS A  30     -11.680 -23.109 -11.703  1.00 63.12           C  
ATOM    229  CB  LYS A  30     -11.195 -25.281 -10.555  1.00 63.12           C  
ATOM    230  O   LYS A  30     -10.812 -22.516 -12.352  1.00 63.12           O  
ATOM    231  CG  LYS A  30      -9.922 -25.688 -11.289  1.00 63.12           C  
ATOM    232  CD  LYS A  30      -9.820 -27.203 -11.422  1.00 63.12           C  
ATOM    233  CE  LYS A  30      -8.602 -27.625 -12.227  1.00 63.12           C  
ATOM    234  NZ  LYS A  30      -8.500 -29.109 -12.359  1.00 63.12           N  
ATOM    235  N   TYR A  31     -13.055 -23.156 -11.945  1.00 62.06           N  
ATOM    236  CA  TYR A  31     -13.477 -22.578 -13.211  1.00 62.06           C  
ATOM    237  C   TYR A  31     -13.398 -21.047 -13.156  1.00 62.06           C  
ATOM    238  CB  TYR A  31     -14.898 -23.016 -13.555  1.00 62.06           C  
ATOM    239  O   TYR A  31     -12.938 -20.406 -14.102  1.00 62.06           O  
ATOM    240  CG  TYR A  31     -15.008 -24.469 -13.945  1.00 62.06           C  
ATOM    241  CD1 TYR A  31     -14.031 -25.078 -14.734  1.00 62.06           C  
ATOM    242  CD2 TYR A  31     -16.094 -25.234 -13.523  1.00 62.06           C  
ATOM    243  CE1 TYR A  31     -14.125 -26.406 -15.094  1.00 62.06           C  
ATOM    244  CE2 TYR A  31     -16.188 -26.578 -13.883  1.00 62.06           C  
ATOM    245  OH  TYR A  31     -15.312 -28.484 -15.023  1.00 62.06           O  
ATOM    246  CZ  TYR A  31     -15.211 -27.156 -14.664  1.00 62.06           C  
ATOM    247  N   LEU A  32     -13.695 -20.547 -12.078  1.00 63.66           N  
ATOM    248  CA  LEU A  32     -13.727 -19.094 -11.953  1.00 63.66           C  
ATOM    249  C   LEU A  32     -12.320 -18.516 -11.906  1.00 63.66           C  
ATOM    250  CB  LEU A  32     -14.508 -18.672 -10.703  1.00 63.66           C  
ATOM    251  O   LEU A  32     -12.055 -17.453 -12.477  1.00 63.66           O  
ATOM    252  CG  LEU A  32     -15.758 -17.828 -10.930  1.00 63.66           C  
ATOM    253  CD1 LEU A  32     -16.984 -18.516 -10.320  1.00 63.66           C  
ATOM    254  CD2 LEU A  32     -15.578 -16.438 -10.336  1.00 63.66           C  
ATOM    255  N   LYS A  33     -11.539 -19.141 -11.250  1.00 64.31           N  
ATOM    256  CA  LYS A  33     -10.141 -18.750 -11.250  1.00 64.31           C  
ATOM    257  C   LYS A  33      -9.555 -18.797 -12.656  1.00 64.31           C  
ATOM    258  CB  LYS A  33      -9.320 -19.625 -10.312  1.00 64.31           C  
ATOM    259  O   LYS A  33      -8.812 -17.891 -13.062  1.00 64.31           O  
ATOM    260  CG  LYS A  33      -9.242 -19.109  -8.883  1.00 64.31           C  
ATOM    261  CD  LYS A  33      -8.391 -20.016  -8.000  1.00 64.31           C  
ATOM    262  CE  LYS A  33      -8.336 -19.516  -6.566  1.00 64.31           C  
ATOM    263  NZ  LYS A  33      -7.637 -20.484  -5.668  1.00 64.31           N  
ATOM    264  N   THR A  34      -9.992 -19.797 -13.359  1.00 59.97           N  
ATOM    265  CA  THR A  34      -9.555 -19.938 -14.742  1.00 59.97           C  
ATOM    266  C   THR A  34     -10.094 -18.812 -15.602  1.00 59.97           C  
ATOM    267  CB  THR A  34      -9.992 -21.297 -15.328  1.00 59.97           C  
ATOM    268  O   THR A  34      -9.359 -18.234 -16.422  1.00 59.97           O  
ATOM    269  CG2 THR A  34      -9.391 -21.516 -16.719  1.00 59.97           C  
ATOM    270  OG1 THR A  34      -9.555 -22.359 -14.461  1.00 59.97           O  
ATOM    271  N   ILE A  35     -11.344 -18.500 -15.328  1.00 61.19           N  
ATOM    272  CA  ILE A  35     -11.969 -17.422 -16.078  1.00 61.19           C  
ATOM    273  C   ILE A  35     -11.289 -16.094 -15.758  1.00 61.19           C  
ATOM    274  CB  ILE A  35     -13.484 -17.328 -15.797  1.00 61.19           C  
ATOM    275  O   ILE A  35     -10.977 -15.305 -16.656  1.00 61.19           O  
ATOM    276  CG1 ILE A  35     -14.219 -18.516 -16.422  1.00 61.19           C  
ATOM    277  CG2 ILE A  35     -14.055 -16.000 -16.312  1.00 61.19           C  
ATOM    278  CD1 ILE A  35     -15.680 -18.641 -16.000  1.00 61.19           C  
ATOM    279  N   HIS A  36     -11.023 -15.961 -14.547  1.00 61.84           N  
ATOM    280  CA  HIS A  36     -10.414 -14.711 -14.109  1.00 61.84           C  
ATOM    281  C   HIS A  36      -9.008 -14.547 -14.688  1.00 61.84           C  
ATOM    282  CB  HIS A  36     -10.359 -14.648 -12.578  1.00 61.84           C  
ATOM    283  O   HIS A  36      -8.688 -13.508 -15.266  1.00 61.84           O  
ATOM    284  CG  HIS A  36      -9.766 -13.375 -12.055  1.00 61.84           C  
ATOM    285  CD2 HIS A  36      -8.570 -13.133 -11.453  1.00 61.84           C  
ATOM    286  ND1 HIS A  36     -10.422 -12.172 -12.109  1.00 61.84           N  
ATOM    287  CE1 HIS A  36      -9.656 -11.234 -11.562  1.00 61.84           C  
ATOM    288  NE2 HIS A  36      -8.531 -11.797 -11.164  1.00 61.84           N  
ATOM    289  N   VAL A  37      -8.273 -15.453 -14.539  1.00 56.84           N  
ATOM    290  CA  VAL A  37      -6.910 -15.430 -15.070  1.00 56.84           C  
ATOM    291  C   VAL A  37      -6.949 -15.266 -16.594  1.00 56.84           C  
ATOM    292  CB  VAL A  37      -6.133 -16.703 -14.688  1.00 56.84           C  
ATOM    293  O   VAL A  37      -6.156 -14.516 -17.156  1.00 56.84           O  
ATOM    294  CG1 VAL A  37      -4.805 -16.781 -15.438  1.00 56.84           C  
ATOM    295  CG2 VAL A  37      -5.902 -16.766 -13.180  1.00 56.84           C  
ATOM    296  N   SER A  38      -7.984 -15.914 -17.125  1.00 57.38           N  
ATOM    297  CA  SER A  38      -8.125 -15.820 -18.578  1.00 57.38           C  
ATOM    298  C   SER A  38      -8.516 -14.414 -19.000  1.00 57.38           C  
ATOM    299  CB  SER A  38      -9.172 -16.828 -19.078  1.00 57.38           C  
ATOM    300  O   SER A  38      -8.000 -13.898 -20.000  1.00 57.38           O  
ATOM    301  OG  SER A  38      -8.766 -18.156 -18.812  1.00 57.38           O  
ATOM    302  N   ALA A  39      -9.344 -13.891 -18.266  1.00 60.56           N  
ATOM    303  CA  ALA A  39      -9.812 -12.547 -18.609  1.00 60.56           C  
ATOM    304  C   ALA A  39      -8.688 -11.516 -18.422  1.00 60.56           C  
ATOM    305  CB  ALA A  39     -11.016 -12.164 -17.750  1.00 60.56           C  
ATOM    306  O   ALA A  39      -8.523 -10.625 -19.266  1.00 60.56           O  
ATOM    307  N   VAL A  40      -7.984 -11.625 -17.438  1.00 58.28           N  
ATOM    308  CA  VAL A  40      -6.844 -10.742 -17.203  1.00 58.28           C  
ATOM    309  C   VAL A  40      -5.809 -10.938 -18.312  1.00 58.28           C  
ATOM    310  CB  VAL A  40      -6.199 -11.008 -15.820  1.00 58.28           C  
ATOM    311  O   VAL A  40      -5.277  -9.961 -18.844  1.00 58.28           O  
ATOM    312  CG1 VAL A  40      -4.871 -10.266 -15.695  1.00 58.28           C  
ATOM    313  CG2 VAL A  40      -7.156 -10.594 -14.703  1.00 58.28           C  
ATOM    314  N   THR A  41      -5.648 -12.117 -18.672  1.00 53.41           N  
ATOM    315  CA  THR A  41      -4.727 -12.453 -19.750  1.00 53.41           C  
ATOM    316  C   THR A  41      -5.195 -11.852 -21.062  1.00 53.41           C  
ATOM    317  CB  THR A  41      -4.578 -13.984 -19.891  1.00 53.41           C  
ATOM    318  O   THR A  41      -4.395 -11.289 -21.812  1.00 53.41           O  
ATOM    319  CG2 THR A  41      -3.482 -14.336 -20.891  1.00 53.41           C  
ATOM    320  OG1 THR A  41      -4.250 -14.547 -18.625  1.00 53.41           O  
ATOM    321  N   LEU A  42      -6.520 -12.078 -21.266  1.00 59.69           N  
ATOM    322  CA  LEU A  42      -7.086 -11.531 -22.484  1.00 59.69           C  
ATOM    323  C   LEU A  42      -6.945 -10.008 -22.516  1.00 59.69           C  
ATOM    324  CB  LEU A  42      -8.562 -11.922 -22.609  1.00 59.69           C  
ATOM    325  O   LEU A  42      -6.629  -9.438 -23.562  1.00 59.69           O  
ATOM    326  CG  LEU A  42      -9.258 -11.531 -23.922  1.00 59.69           C  
ATOM    327  CD1 LEU A  42      -8.633 -12.281 -25.094  1.00 59.69           C  
ATOM    328  CD2 LEU A  42     -10.750 -11.805 -23.844  1.00 59.69           C  
ATOM    329  N   GLY A  43      -7.199  -9.422 -21.438  1.00 59.81           N  
ATOM    330  CA  GLY A  43      -7.012  -7.984 -21.359  1.00 59.81           C  
ATOM    331  C   GLY A  43      -5.590  -7.555 -21.672  1.00 59.81           C  
ATOM    332  O   GLY A  43      -5.379  -6.586 -22.406  1.00 59.81           O  
ATOM    333  N   ASN A  44      -4.727  -8.242 -21.219  1.00 55.47           N  
ATOM    334  CA  ASN A  44      -3.320  -7.969 -21.500  1.00 55.47           C  
ATOM    335  C   ASN A  44      -2.986  -8.156 -22.969  1.00 55.47           C  
ATOM    336  CB  ASN A  44      -2.422  -8.852 -20.625  1.00 55.47           C  
ATOM    337  O   ASN A  44      -2.270  -7.348 -23.562  1.00 55.47           O  
ATOM    338  CG  ASN A  44      -2.438  -8.453 -19.172  1.00 55.47           C  
ATOM    339  ND2 ASN A  44      -2.002  -9.352 -18.297  1.00 55.47           N  
ATOM    340  OD1 ASN A  44      -2.840  -7.336 -18.828  1.00 55.47           O  
ATOM    341  N   ILE A  45      -3.529  -9.242 -23.469  1.00 55.88           N  
ATOM    342  CA  ILE A  45      -3.291  -9.523 -24.875  1.00 55.88           C  
ATOM    343  C   ILE A  45      -3.830  -8.375 -25.719  1.00 55.88           C  
ATOM    344  CB  ILE A  45      -3.939 -10.859 -25.312  1.00 55.88           C  
ATOM    345  O   ILE A  45      -3.168  -7.926 -26.672  1.00 55.88           O  
ATOM    346  CG1 ILE A  45      -3.234 -12.039 -24.625  1.00 55.88           C  
ATOM    347  CG2 ILE A  45      -3.910 -11.008 -26.828  1.00 55.88           C  
ATOM    348  CD1 ILE A  45      -3.943 -13.367 -24.812  1.00 55.88           C  
ATOM    349  N   PHE A  46      -4.996  -8.047 -25.359  1.00 59.41           N  
ATOM    350  CA  PHE A  46      -5.594  -6.957 -26.125  1.00 59.41           C  
ATOM    351  C   PHE A  46      -4.754  -5.691 -26.000  1.00 59.41           C  
ATOM    352  CB  PHE A  46      -7.023  -6.684 -25.641  1.00 59.41           C  
ATOM    353  O   PHE A  46      -4.555  -4.977 -26.984  1.00 59.41           O  
ATOM    354  CG  PHE A  46      -7.973  -6.293 -26.734  1.00 59.41           C  
ATOM    355  CD1 PHE A  46      -8.133  -4.961 -27.094  1.00 59.41           C  
ATOM    356  CD2 PHE A  46      -8.703  -7.258 -27.406  1.00 59.41           C  
ATOM    357  CE1 PHE A  46      -9.008  -4.594 -28.109  1.00 59.41           C  
ATOM    358  CE2 PHE A  46      -9.586  -6.902 -28.422  1.00 59.41           C  
ATOM    359  CZ  PHE A  46      -9.734  -5.570 -28.781  1.00 59.41           C  
ATOM    360  N   ASN A  47      -4.328  -5.422 -24.891  1.00 57.47           N  
ATOM    361  CA  ASN A  47      -3.455  -4.266 -24.719  1.00 57.47           C  
ATOM    362  C   ASN A  47      -2.166  -4.410 -25.516  1.00 57.47           C  
ATOM    363  CB  ASN A  47      -3.137  -4.055 -23.234  1.00 57.47           C  
ATOM    364  O   ASN A  47      -1.694  -3.441 -26.109  1.00 57.47           O  
ATOM    365  CG  ASN A  47      -4.270  -3.379 -22.484  1.00 57.47           C  
ATOM    366  ND2 ASN A  47      -4.254  -3.490 -21.156  1.00 57.47           N  
ATOM    367  OD1 ASN A  47      -5.148  -2.764 -23.078  1.00 57.47           O  
ATOM    368  N   ASP A  48      -1.767  -5.562 -25.547  1.00 55.97           N  
ATOM    369  CA  ASP A  48      -0.581  -5.855 -26.344  1.00 55.97           C  
ATOM    370  C   ASP A  48      -0.833  -5.570 -27.828  1.00 55.97           C  
ATOM    371  CB  ASP A  48      -0.151  -7.312 -26.156  1.00 55.97           C  
ATOM    372  O   ASP A  48       0.030  -5.016 -28.516  1.00 55.97           O  
ATOM    373  CG  ASP A  48       0.420  -7.586 -24.781  1.00 55.97           C  
ATOM    374  OD1 ASP A  48       0.746  -6.625 -24.047  1.00 55.97           O  
ATOM    375  OD2 ASP A  48       0.548  -8.773 -24.422  1.00 55.97           O  
ATOM    376  N   ILE A  49      -1.990  -6.055 -28.219  1.00 57.00           N  
ATOM    377  CA  ILE A  49      -2.311  -5.883 -29.625  1.00 57.00           C  
ATOM    378  C   ILE A  49      -2.439  -4.398 -29.953  1.00 57.00           C  
ATOM    379  CB  ILE A  49      -3.611  -6.629 -30.016  1.00 57.00           C  
ATOM    380  O   ILE A  49      -1.955  -3.939 -31.000  1.00 57.00           O  
ATOM    381  CG1 ILE A  49      -3.391  -8.148 -29.969  1.00 57.00           C  
ATOM    382  CG2 ILE A  49      -4.105  -6.188 -31.391  1.00 57.00           C  
ATOM    383  CD1 ILE A  49      -4.664  -8.961 -30.141  1.00 57.00           C  
ATOM    384  N   ILE A  50      -3.076  -3.766 -29.078  1.00 59.06           N  
ATOM    385  CA  ILE A  50      -3.219  -2.330 -29.297  1.00 59.06           C  
ATOM    386  C   ILE A  50      -1.845  -1.664 -29.266  1.00 59.06           C  
ATOM    387  CB  ILE A  50      -4.148  -1.686 -28.250  1.00 59.06           C  
ATOM    388  O   ILE A  50      -1.554  -0.789 -30.094  1.00 59.06           O  
ATOM    389  CG1 ILE A  50      -5.586  -2.195 -28.422  1.00 59.06           C  
ATOM    390  CG2 ILE A  50      -4.098  -0.158 -28.344  1.00 59.06           C  
ATOM    391  CD1 ILE A  50      -6.594  -1.536 -27.500  1.00 59.06           C  
ATOM    392  N   ASP A  51      -1.076  -2.049 -28.359  1.00 54.47           N  
ATOM    393  CA  ASP A  51       0.269  -1.487 -28.297  1.00 54.47           C  
ATOM    394  C   ASP A  51       1.083  -1.848 -29.531  1.00 54.47           C  
ATOM    395  CB  ASP A  51       0.986  -1.976 -27.031  1.00 54.47           C  
ATOM    396  O   ASP A  51       1.853  -1.027 -30.031  1.00 54.47           O  
ATOM    397  CG  ASP A  51       0.570  -1.219 -25.781  1.00 54.47           C  
ATOM    398  OD1 ASP A  51      -0.011  -0.119 -25.906  1.00 54.47           O  
ATOM    399  OD2 ASP A  51       0.829  -1.727 -24.672  1.00 54.47           O  
ATOM    400  N   MET A  52       0.871  -3.033 -29.969  1.00 54.91           N  
ATOM    401  CA  MET A  52       1.541  -3.455 -31.203  1.00 54.91           C  
ATOM    402  C   MET A  52       1.124  -2.576 -32.375  1.00 54.91           C  
ATOM    403  CB  MET A  52       1.231  -4.922 -31.516  1.00 54.91           C  
ATOM    404  O   MET A  52       1.963  -2.180 -33.188  1.00 54.91           O  
ATOM    405  CG  MET A  52       2.348  -5.641 -32.250  1.00 54.91           C  
ATOM    406  SD  MET A  52       2.145  -7.465 -32.219  1.00 54.91           S  
ATOM    407  CE  MET A  52       1.460  -7.734 -33.875  1.00 54.91           C  
ATOM    408  N   ASP A  53      -0.122  -2.496 -32.469  1.00 55.59           N  
ATOM    409  CA  ASP A  53      -0.583  -1.642 -33.562  1.00 55.59           C  
ATOM    410  C   ASP A  53      -0.002  -0.234 -33.438  1.00 55.59           C  
ATOM    411  CB  ASP A  53      -2.111  -1.580 -33.594  1.00 55.59           C  
ATOM    412  O   ASP A  53       0.419   0.358 -34.438  1.00 55.59           O  
ATOM    413  CG  ASP A  53      -2.682  -1.591 -35.000  1.00 55.59           C  
ATOM    414  OD1 ASP A  53      -1.929  -1.854 -35.938  1.00 55.59           O  
ATOM    415  OD2 ASP A  53      -3.896  -1.332 -35.125  1.00 55.59           O  
ATOM    416  N   LYS A  54       0.019   0.168 -32.219  1.00 55.16           N  
ATOM    417  CA  LYS A  54       0.634   1.477 -32.000  1.00 55.16           C  
ATOM    418  C   LYS A  54       2.133   1.428 -32.281  1.00 55.16           C  
ATOM    419  CB  LYS A  54       0.383   1.975 -30.594  1.00 55.16           C  
ATOM    420  O   LYS A  54       2.707   2.391 -32.812  1.00 55.16           O  
ATOM    421  CG  LYS A  54      -0.978   2.627 -30.391  1.00 55.16           C  
ATOM    422  CD  LYS A  54      -1.136   3.176 -28.984  1.00 55.16           C  
ATOM    423  CE  LYS A  54      -2.506   3.807 -28.781  1.00 55.16           C  
ATOM    424  NZ  LYS A  54      -2.715   4.230 -27.359  1.00 55.16           N  
ATOM    425  N   MET A  55       2.736   0.405 -31.859  1.00 51.31           N  
ATOM    426  CA  MET A  55       4.168   0.233 -32.094  1.00 51.31           C  
ATOM    427  C   MET A  55       4.492   0.156 -33.562  1.00 51.31           C  
ATOM    428  CB  MET A  55       4.672  -1.024 -31.375  1.00 51.31           C  
ATOM    429  O   MET A  55       5.535   0.646 -34.000  1.00 51.31           O  
ATOM    430  CG  MET A  55       4.973  -0.816 -29.891  1.00 51.31           C  
ATOM    431  SD  MET A  55       5.895  -2.223 -29.156  1.00 51.31           S  
ATOM    432  CE  MET A  55       6.789  -1.362 -27.828  1.00 51.31           C  
ATOM    433  N   GLU A  56       3.824  -0.670 -34.250  1.00 52.81           N  
ATOM    434  CA  GLU A  56       4.070  -0.712 -35.688  1.00 52.81           C  
ATOM    435  C   GLU A  56       3.928   0.672 -36.312  1.00 52.81           C  
ATOM    436  CB  GLU A  56       3.117  -1.698 -36.375  1.00 52.81           C  
ATOM    437  O   GLU A  56       4.645   1.011 -37.250  1.00 52.81           O  
ATOM    438  CG  GLU A  56       3.627  -3.131 -36.406  1.00 52.81           C  
ATOM    439  CD  GLU A  56       2.729  -4.074 -37.188  1.00 52.81           C  
ATOM    440  OE1 GLU A  56       3.104  -5.258 -37.375  1.00 52.81           O  
ATOM    441  OE2 GLU A  56       1.643  -3.631 -37.625  1.00 52.81           O  
ATOM    442  N   ARG A  57       2.863   1.163 -35.969  1.00 49.91           N  
ATOM    443  CA  ARG A  57       2.814   2.488 -36.562  1.00 49.91           C  
ATOM    444  C   ARG A  57       3.885   3.400 -35.969  1.00 49.91           C  
ATOM    445  CB  ARG A  57       1.431   3.115 -36.375  1.00 49.91           C  
ATOM    446  O   ARG A  57       4.570   4.117 -36.719  1.00 49.91           O  
ATOM    447  CG  ARG A  57       0.368   2.549 -37.312  1.00 49.91           C  
ATOM    448  CD  ARG A  57      -0.957   3.285 -37.156  1.00 49.91           C  
ATOM    449  NE  ARG A  57      -2.084   2.445 -37.562  1.00 49.91           N  
ATOM    450  NH1 ARG A  57      -3.594   4.188 -37.719  1.00 49.91           N  
ATOM    451  NH2 ARG A  57      -4.266   2.039 -38.156  1.00 49.91           N  
ATOM    452  CZ  ARG A  57      -3.312   2.893 -37.812  1.00 49.91           C  
ATOM    453  N   ARG A  58       3.574   4.133 -34.781  1.00 47.50           N  
ATOM    454  CA  ARG A  58       4.453   5.141 -34.219  1.00 47.50           C  
ATOM    455  C   ARG A  58       5.293   4.555 -33.062  1.00 47.50           C  
ATOM    456  CB  ARG A  58       3.641   6.332 -33.688  1.00 47.50           C  
ATOM    457  O   ARG A  58       4.953   3.504 -32.531  1.00 47.50           O  
ATOM    458  CG  ARG A  58       3.324   7.371 -34.750  1.00 47.50           C  
ATOM    459  CD  ARG A  58       2.645   8.594 -34.156  1.00 47.50           C  
ATOM    460  NE  ARG A  58       2.357   9.602 -35.188  1.00 47.50           N  
ATOM    461  NH1 ARG A  58       1.575  11.188 -33.688  1.00 47.50           N  
ATOM    462  NH2 ARG A  58       1.633  11.641 -35.938  1.00 47.50           N  
ATOM    463  CZ  ARG A  58       1.856  10.805 -34.938  1.00 47.50           C  
ATOM    464  N   LYS A  59       6.570   5.113 -32.625  1.00 53.25           N  
ATOM    465  CA  LYS A  59       7.605   5.000 -31.594  1.00 53.25           C  
ATOM    466  C   LYS A  59       6.996   4.719 -30.234  1.00 53.25           C  
ATOM    467  CB  LYS A  59       8.453   6.273 -31.547  1.00 53.25           C  
ATOM    468  O   LYS A  59       6.203   5.516 -29.719  1.00 53.25           O  
ATOM    469  CG  LYS A  59       9.586   6.309 -32.562  1.00 53.25           C  
ATOM    470  CD  LYS A  59      10.453   7.547 -32.406  1.00 53.25           C  
ATOM    471  CE  LYS A  59      11.578   7.590 -33.406  1.00 53.25           C  
ATOM    472  NZ  LYS A  59      12.398   8.836 -33.281  1.00 53.25           N  
ATOM    473  N   VAL A  60       6.719   3.477 -29.906  1.00 54.22           N  
ATOM    474  CA  VAL A  60       6.316   3.154 -28.547  1.00 54.22           C  
ATOM    475  C   VAL A  60       7.105   4.012 -27.562  1.00 54.22           C  
ATOM    476  CB  VAL A  60       6.523   1.654 -28.234  1.00 54.22           C  
ATOM    477  O   VAL A  60       8.336   4.004 -27.562  1.00 54.22           O  
ATOM    478  CG1 VAL A  60       6.184   1.355 -26.766  1.00 54.22           C  
ATOM    479  CG2 VAL A  60       5.684   0.792 -29.172  1.00 54.22           C  
ATOM    480  N   GLN A  61       6.523   5.004 -27.125  1.00 64.31           N  
ATOM    481  CA  GLN A  61       7.199   5.828 -26.125  1.00 64.31           C  
ATOM    482  C   GLN A  61       7.215   5.148 -24.766  1.00 64.31           C  
ATOM    483  CB  GLN A  61       6.531   7.203 -26.016  1.00 64.31           C  
ATOM    484  O   GLN A  61       6.160   4.820 -24.203  1.00 64.31           O  
ATOM    485  CG  GLN A  61       7.188   8.273 -26.875  1.00 64.31           C  
ATOM    486  CD  GLN A  61       6.457   9.602 -26.828  1.00 64.31           C  
ATOM    487  NE2 GLN A  61       7.023  10.617 -27.453  1.00 64.31           N  
ATOM    488  OE1 GLN A  61       5.391   9.711 -26.203  1.00 64.31           O  
ATOM    489  N   LEU A  62       8.383   4.539 -24.406  1.00 72.25           N  
ATOM    490  CA  LEU A  62       8.602   3.934 -23.094  1.00 72.25           C  
ATOM    491  C   LEU A  62       8.500   4.977 -21.984  1.00 72.25           C  
ATOM    492  CB  LEU A  62       9.977   3.254 -23.047  1.00 72.25           C  
ATOM    493  O   LEU A  62       8.938   6.113 -22.156  1.00 72.25           O  
ATOM    494  CG  LEU A  62      10.164   2.031 -23.938  1.00 72.25           C  
ATOM    495  CD1 LEU A  62      11.641   1.674 -24.047  1.00 72.25           C  
ATOM    496  CD2 LEU A  62       9.359   0.850 -23.406  1.00 72.25           C  
ATOM    497  N   ASP A  63       7.719   4.664 -21.016  1.00 71.75           N  
ATOM    498  CA  ASP A  63       7.641   5.508 -19.828  1.00 71.75           C  
ATOM    499  C   ASP A  63       8.664   5.082 -18.781  1.00 71.75           C  
ATOM    500  CB  ASP A  63       6.230   5.465 -19.234  1.00 71.75           C  
ATOM    501  O   ASP A  63       8.328   4.398 -17.812  1.00 71.75           O  
ATOM    502  CG  ASP A  63       6.000   6.535 -18.188  1.00 71.75           C  
ATOM    503  OD1 ASP A  63       6.754   7.531 -18.156  1.00 71.75           O  
ATOM    504  OD2 ASP A  63       5.055   6.379 -17.375  1.00 71.75           O  
ATOM    505  N   ASN A  64       9.891   5.465 -19.016  1.00 80.19           N  
ATOM    506  CA  ASN A  64      10.984   5.109 -18.109  1.00 80.19           C  
ATOM    507  C   ASN A  64      10.938   5.930 -16.828  1.00 80.19           C  
ATOM    508  CB  ASN A  64      12.336   5.285 -18.797  1.00 80.19           C  
ATOM    509  O   ASN A  64      11.164   7.141 -16.844  1.00 80.19           O  
ATOM    510  CG  ASN A  64      12.570   4.266 -19.891  1.00 80.19           C  
ATOM    511  ND2 ASN A  64      13.461   4.590 -20.828  1.00 80.19           N  
ATOM    512  OD1 ASN A  64      11.953   3.199 -19.906  1.00 80.19           O  
ATOM    513  N   GLN A  65      10.523   5.242 -15.812  1.00 75.50           N  
ATOM    514  CA  GLN A  65      10.461   5.852 -14.484  1.00 75.50           C  
ATOM    515  C   GLN A  65      11.180   4.992 -13.445  1.00 75.50           C  
ATOM    516  CB  GLN A  65       9.008   6.070 -14.062  1.00 75.50           C  
ATOM    517  O   GLN A  65      11.422   3.807 -13.680  1.00 75.50           O  
ATOM    518  CG  GLN A  65       8.203   6.918 -15.047  1.00 75.50           C  
ATOM    519  CD  GLN A  65       8.547   8.398 -14.953  1.00 75.50           C  
ATOM    520  NE2 GLN A  65       8.195   9.148 -15.992  1.00 75.50           N  
ATOM    521  OE1 GLN A  65       9.117   8.859 -13.961  1.00 75.50           O  
ATOM    522  N   PRO A  66      11.523   5.609 -12.344  1.00 79.38           N  
ATOM    523  CA  PRO A  66      12.094   4.785 -11.273  1.00 79.38           C  
ATOM    524  C   PRO A  66      11.109   3.744 -10.750  1.00 79.38           C  
ATOM    525  CB  PRO A  66      12.445   5.805 -10.188  1.00 79.38           C  
ATOM    526  O   PRO A  66       9.961   4.074 -10.445  1.00 79.38           O  
ATOM    527  CG  PRO A  66      12.445   7.125 -10.891  1.00 79.38           C  
ATOM    528  CD  PRO A  66      11.578   7.016 -12.117  1.00 79.38           C  
ATOM    529  N   VAL A  67      11.578   2.584 -10.844  1.00 77.44           N  
ATOM    530  CA  VAL A  67      10.773   1.457 -10.383  1.00 77.44           C  
ATOM    531  C   VAL A  67      11.445   0.800  -9.180  1.00 77.44           C  
ATOM    532  CB  VAL A  67      10.562   0.418 -11.508  1.00 77.44           C  
ATOM    533  O   VAL A  67      12.641   0.520  -9.203  1.00 77.44           O  
ATOM    534  CG1 VAL A  67       9.805  -0.799 -10.977  1.00 77.44           C  
ATOM    535  CG2 VAL A  67       9.812   1.048 -12.680  1.00 77.44           C  
ATOM    536  N   ASP A  68      10.648   0.741  -8.031  1.00 70.38           N  
ATOM    537  CA  ASP A  68      11.117  -0.089  -6.930  1.00 70.38           C  
ATOM    538  C   ASP A  68      11.242  -1.549  -7.355  1.00 70.38           C  
ATOM    539  CB  ASP A  68      10.180   0.029  -5.727  1.00 70.38           C  
ATOM    540  O   ASP A  68      10.258  -2.283  -7.379  1.00 70.38           O  
ATOM    541  CG  ASP A  68      10.680  -0.725  -4.508  1.00 70.38           C  
ATOM    542  OD1 ASP A  68      11.594  -1.571  -4.645  1.00 70.38           O  
ATOM    543  OD2 ASP A  68      10.156  -0.474  -3.400  1.00 70.38           O  
ATOM    544  N   PHE A  69      12.492  -1.938  -7.730  1.00 81.94           N  
ATOM    545  CA  PHE A  69      12.711  -3.236  -8.352  1.00 81.94           C  
ATOM    546  C   PHE A  69      12.523  -4.363  -7.340  1.00 81.94           C  
ATOM    547  CB  PHE A  69      14.117  -3.309  -8.961  1.00 81.94           C  
ATOM    548  O   PHE A  69      12.117  -5.469  -7.703  1.00 81.94           O  
ATOM    549  CG  PHE A  69      14.297  -4.438  -9.938  1.00 81.94           C  
ATOM    550  CD1 PHE A  69      15.266  -5.410  -9.727  1.00 81.94           C  
ATOM    551  CD2 PHE A  69      13.500  -4.523 -11.070  1.00 81.94           C  
ATOM    552  CE1 PHE A  69      15.438  -6.457 -10.633  1.00 81.94           C  
ATOM    553  CE2 PHE A  69      13.664  -5.566 -11.977  1.00 81.94           C  
ATOM    554  CZ  PHE A  69      14.633  -6.531 -11.758  1.00 81.94           C  
ATOM    555  N   THR A  70      12.680  -4.016  -6.156  1.00 66.50           N  
ATOM    556  CA  THR A  70      12.461  -5.008  -5.109  1.00 66.50           C  
ATOM    557  C   THR A  70      10.977  -5.355  -4.992  1.00 66.50           C  
ATOM    558  CB  THR A  70      12.984  -4.508  -3.748  1.00 66.50           C  
ATOM    559  O   THR A  70      10.617  -6.531  -4.969  1.00 66.50           O  
ATOM    560  CG2 THR A  70      13.172  -5.664  -2.773  1.00 66.50           C  
ATOM    561  OG1 THR A  70      14.234  -3.846  -3.936  1.00 66.50           O  
ATOM    562  N   SER A  71      10.211  -4.340  -4.906  1.00 63.62           N  
ATOM    563  CA  SER A  71       8.766  -4.547  -4.859  1.00 63.62           C  
ATOM    564  C   SER A  71       8.266  -5.207  -6.141  1.00 63.62           C  
ATOM    565  CB  SER A  71       8.039  -3.223  -4.641  1.00 63.62           C  
ATOM    566  O   SER A  71       7.363  -6.047  -6.102  1.00 63.62           O  
ATOM    567  OG  SER A  71       8.289  -2.721  -3.338  1.00 63.62           O  
ATOM    568  N   PHE A  72       8.836  -4.852  -7.172  1.00 77.38           N  
ATOM    569  CA  PHE A  72       8.477  -5.406  -8.469  1.00 77.38           C  
ATOM    570  C   PHE A  72       8.688  -6.918  -8.492  1.00 77.38           C  
ATOM    571  CB  PHE A  72       9.305  -4.750  -9.586  1.00 77.38           C  
ATOM    572  O   PHE A  72       7.812  -7.664  -8.938  1.00 77.38           O  
ATOM    573  CG  PHE A  72       9.023  -5.312 -10.953  1.00 77.38           C  
ATOM    574  CD1 PHE A  72       9.727  -6.414 -11.422  1.00 77.38           C  
ATOM    575  CD2 PHE A  72       8.062  -4.730 -11.773  1.00 77.38           C  
ATOM    576  CE1 PHE A  72       9.477  -6.938 -12.688  1.00 77.38           C  
ATOM    577  CE2 PHE A  72       7.809  -5.246 -13.039  1.00 77.38           C  
ATOM    578  CZ  PHE A  72       8.516  -6.348 -13.492  1.00 77.38           C  
ATOM    579  N   LEU A  73       9.805  -7.332  -7.977  1.00 78.81           N  
ATOM    580  CA  LEU A  73      10.133  -8.750  -7.988  1.00 78.81           C  
ATOM    581  C   LEU A  73       9.234  -9.523  -7.031  1.00 78.81           C  
ATOM    582  CB  LEU A  73      11.602  -8.969  -7.609  1.00 78.81           C  
ATOM    583  O   LEU A  73       8.836 -10.656  -7.324  1.00 78.81           O  
ATOM    584  CG  LEU A  73      12.633  -8.672  -8.695  1.00 78.81           C  
ATOM    585  CD1 LEU A  73      14.047  -8.859  -8.156  1.00 78.81           C  
ATOM    586  CD2 LEU A  73      12.398  -9.562  -9.914  1.00 78.81           C  
ATOM    587  N   ALA A  74       8.906  -8.836  -6.027  1.00 64.69           N  
ATOM    588  CA  ALA A  74       8.016  -9.469  -5.062  1.00 64.69           C  
ATOM    589  C   ALA A  74       6.637  -9.719  -5.672  1.00 64.69           C  
ATOM    590  CB  ALA A  74       7.891  -8.609  -3.807  1.00 64.69           C  
ATOM    591  O   ALA A  74       6.059 -10.797  -5.504  1.00 64.69           O  
ATOM    592  N   ASP A  75       6.168  -8.773  -6.289  1.00 63.91           N  
ATOM    593  CA  ASP A  75       4.883  -8.898  -6.969  1.00 63.91           C  
ATOM    594  C   ASP A  75       4.922 -10.016  -8.016  1.00 63.91           C  
ATOM    595  CB  ASP A  75       4.492  -7.574  -7.625  1.00 63.91           C  
ATOM    596  O   ASP A  75       3.969 -10.789  -8.141  1.00 63.91           O  
ATOM    597  CG  ASP A  75       3.957  -6.559  -6.637  1.00 63.91           C  
ATOM    598  OD1 ASP A  75       3.639  -6.934  -5.484  1.00 63.91           O  
ATOM    599  OD2 ASP A  75       3.848  -5.367  -7.008  1.00 63.91           O  
ATOM    600  N   LEU A  76       5.977 -10.031  -8.664  1.00 74.19           N  
ATOM    601  CA  LEU A  76       6.145 -11.031  -9.719  1.00 74.19           C  
ATOM    602  C   LEU A  76       6.117 -12.445  -9.133  1.00 74.19           C  
ATOM    603  CB  LEU A  76       7.457 -10.805 -10.469  1.00 74.19           C  
ATOM    604  O   LEU A  76       5.488 -13.344  -9.695  1.00 74.19           O  
ATOM    605  CG  LEU A  76       7.582 -11.484 -11.836  1.00 74.19           C  
ATOM    606  CD1 LEU A  76       7.051 -10.570 -12.930  1.00 74.19           C  
ATOM    607  CD2 LEU A  76       9.031 -11.875 -12.109  1.00 74.19           C  
ATOM    608  N   GLU A  77       6.781 -12.570  -8.133  1.00 71.62           N  
ATOM    609  CA  GLU A  77       6.871 -13.883  -7.500  1.00 71.62           C  
ATOM    610  C   GLU A  77       5.508 -14.336  -6.977  1.00 71.62           C  
ATOM    611  CB  GLU A  77       7.891 -13.859  -6.359  1.00 71.62           C  
ATOM    612  O   GLU A  77       5.102 -15.477  -7.195  1.00 71.62           O  
ATOM    613  CG  GLU A  77       8.180 -15.234  -5.773  1.00 71.62           C  
ATOM    614  CD  GLU A  77       9.273 -15.219  -4.715  1.00 71.62           C  
ATOM    615  OE1 GLU A  77       9.805 -16.297  -4.371  1.00 71.62           O  
ATOM    616  OE2 GLU A  77       9.609 -14.117  -4.230  1.00 71.62           O  
ATOM    617  N   ASN A  78       4.840 -13.461  -6.348  1.00 60.59           N  
ATOM    618  CA  ASN A  78       3.545 -13.781  -5.754  1.00 60.59           C  
ATOM    619  C   ASN A  78       2.529 -14.195  -6.816  1.00 60.59           C  
ATOM    620  CB  ASN A  78       3.016 -12.594  -4.945  1.00 60.59           C  
ATOM    621  O   ASN A  78       1.863 -15.219  -6.676  1.00 60.59           O  
ATOM    622  CG  ASN A  78       3.639 -12.500  -3.568  1.00 60.59           C  
ATOM    623  ND2 ASN A  78       3.604 -11.312  -2.980  1.00 60.59           N  
ATOM    624  OD1 ASN A  78       4.152 -13.492  -3.037  1.00 60.59           O  
ATOM    625  N   LEU A  79       2.465 -13.445  -7.676  1.00 60.19           N  
ATOM    626  CA  LEU A  79       1.477 -13.711  -8.711  1.00 60.19           C  
ATOM    627  C   LEU A  79       1.848 -14.961  -9.508  1.00 60.19           C  
ATOM    628  CB  LEU A  79       1.353 -12.516  -9.656  1.00 60.19           C  
ATOM    629  O   LEU A  79       0.981 -15.781  -9.828  1.00 60.19           O  
ATOM    630  CG  LEU A  79       0.477 -11.359  -9.180  1.00 60.19           C  
ATOM    631  CD1 LEU A  79       0.804 -10.086  -9.953  1.00 60.19           C  
ATOM    632  CD2 LEU A  79      -1.000 -11.711  -9.320  1.00 60.19           C  
ATOM    633  N   SER A  80       3.080 -15.141  -9.742  1.00 74.94           N  
ATOM    634  CA  SER A  80       3.547 -16.281 -10.516  1.00 74.94           C  
ATOM    635  C   SER A  80       3.410 -17.578  -9.719  1.00 74.94           C  
ATOM    636  CB  SER A  80       5.004 -16.094 -10.938  1.00 74.94           C  
ATOM    637  O   SER A  80       3.055 -18.625 -10.281  1.00 74.94           O  
ATOM    638  OG  SER A  80       5.156 -14.883 -11.664  1.00 74.94           O  
ATOM    639  N   ALA A  81       3.682 -17.406  -8.461  1.00 67.44           N  
ATOM    640  CA  ALA A  81       3.549 -18.578  -7.602  1.00 67.44           C  
ATOM    641  C   ALA A  81       2.104 -19.062  -7.559  1.00 67.44           C  
ATOM    642  CB  ALA A  81       4.043 -18.250  -6.191  1.00 67.44           C  
ATOM    643  O   ALA A  81       1.849 -20.266  -7.609  1.00 67.44           O  
ATOM    644  N   LEU A  82       1.233 -18.141  -7.500  1.00 62.59           N  
ATOM    645  CA  LEU A  82      -0.186 -18.484  -7.480  1.00 62.59           C  
ATOM    646  C   LEU A  82      -0.585 -19.219  -8.758  1.00 62.59           C  
ATOM    647  CB  LEU A  82      -1.037 -17.234  -7.312  1.00 62.59           C  
ATOM    648  O   LEU A  82      -1.311 -20.219  -8.711  1.00 62.59           O  
ATOM    649  CG  LEU A  82      -2.367 -17.406  -6.578  1.00 62.59           C  
ATOM    650  CD1 LEU A  82      -2.203 -17.078  -5.098  1.00 62.59           C  
ATOM    651  CD2 LEU A  82      -3.443 -16.516  -7.207  1.00 62.59           C  
ATOM    652  N   GLN A  83      -0.087 -18.781  -9.781  1.00 71.06           N  
ATOM    653  CA  GLN A  83      -0.387 -19.406 -11.062  1.00 71.06           C  
ATOM    654  C   GLN A  83       0.188 -20.812 -11.141  1.00 71.06           C  
ATOM    655  CB  GLN A  83       0.156 -18.547 -12.219  1.00 71.06           C  
ATOM    656  O   GLN A  83      -0.463 -21.734 -11.648  1.00 71.06           O  
ATOM    657  CG  GLN A  83      -0.878 -18.234 -13.289  1.00 71.06           C  
ATOM    658  CD  GLN A  83      -0.286 -17.500 -14.469  1.00 71.06           C  
ATOM    659  NE2 GLN A  83      -1.096 -17.281 -15.508  1.00 71.06           N  
ATOM    660  OE1 GLN A  83       0.888 -17.109 -14.461  1.00 71.06           O  
ATOM    661  N   ALA A  84       1.373 -21.000 -10.688  1.00 79.00           N  
ATOM    662  CA  ALA A  84       2.039 -22.297 -10.727  1.00 79.00           C  
ATOM    663  C   ALA A  84       1.365 -23.281  -9.781  1.00 79.00           C  
ATOM    664  CB  ALA A  84       3.518 -22.141 -10.367  1.00 79.00           C  
ATOM    665  O   ALA A  84       1.197 -24.453 -10.117  1.00 79.00           O  
ATOM    666  N   GLN A  85       0.923 -22.734  -8.711  1.00 72.06           N  
ATOM    667  CA  GLN A  85       0.288 -23.594  -7.707  1.00 72.06           C  
ATOM    668  C   GLN A  85      -1.033 -24.156  -8.219  1.00 72.06           C  
ATOM    669  CB  GLN A  85       0.058 -22.812  -6.410  1.00 72.06           C  
ATOM    670  O   GLN A  85      -1.375 -25.297  -7.938  1.00 72.06           O  
ATOM    671  CG  GLN A  85      -0.035 -23.688  -5.172  1.00 72.06           C  
ATOM    672  CD  GLN A  85      -0.238 -22.891  -3.896  1.00 72.06           C  
ATOM    673  NE2 GLN A  85      -0.320 -23.578  -2.768  1.00 72.06           N  
ATOM    674  OE1 GLN A  85      -0.321 -21.656  -3.928  1.00 72.06           O  
ATOM    675  N   GLN A  86      -1.660 -23.422  -8.930  1.00 69.31           N  
ATOM    676  CA  GLN A  86      -2.939 -23.844  -9.484  1.00 69.31           C  
ATOM    677  C   GLN A  86      -2.766 -25.062 -10.398  1.00 69.31           C  
ATOM    678  CB  GLN A  86      -3.609 -22.703 -10.250  1.00 69.31           C  
ATOM    679  O   GLN A  86      -3.660 -25.906 -10.500  1.00 69.31           O  
ATOM    680  CG  GLN A  86      -4.246 -21.656  -9.352  1.00 69.31           C  
ATOM    681  CD  GLN A  86      -4.945 -20.562 -10.133  1.00 69.31           C  
ATOM    682  NE2 GLN A  86      -5.680 -19.703  -9.430  1.00 69.31           N  
ATOM    683  OE1 GLN A  86      -4.828 -20.484 -11.359  1.00 69.31           O  
ATOM    684  N   LYS A  87      -1.629 -25.172 -10.938  1.00 79.44           N  
ATOM    685  CA  LYS A  87      -1.348 -26.297 -11.836  1.00 79.44           C  
ATOM    686  C   LYS A  87      -0.494 -27.359 -11.141  1.00 79.44           C  
ATOM    687  CB  LYS A  87      -0.646 -25.797 -13.102  1.00 79.44           C  
ATOM    688  O   LYS A  87      -0.027 -28.297 -11.781  1.00 79.44           O  
ATOM    689  CG  LYS A  87      -1.443 -26.031 -14.375  1.00 79.44           C  
ATOM    690  CD  LYS A  87      -0.579 -25.844 -15.617  1.00 79.44           C  
ATOM    691  CE  LYS A  87      -1.277 -26.359 -16.875  1.00 79.44           C  
ATOM    692  NZ  LYS A  87      -0.421 -26.203 -18.078  1.00 79.44           N  
ATOM    693  N   GLY A  88      -0.309 -27.078  -9.781  1.00 80.81           N  
ATOM    694  CA  GLY A  88       0.497 -28.016  -9.016  1.00 80.81           C  
ATOM    695  C   GLY A  88       1.979 -27.922  -9.328  1.00 80.81           C  
ATOM    696  O   GLY A  88       2.713 -28.906  -9.188  1.00 80.81           O  
ATOM    697  N   LEU A  89       2.365 -26.922  -9.953  1.00 86.75           N  
ATOM    698  CA  LEU A  89       3.768 -26.719 -10.297  1.00 86.75           C  
ATOM    699  C   LEU A  89       4.500 -25.984  -9.180  1.00 86.75           C  
ATOM    700  CB  LEU A  89       3.893 -25.938 -11.609  1.00 86.75           C  
ATOM    701  O   LEU A  89       3.875 -25.281  -8.391  1.00 86.75           O  
ATOM    702  CG  LEU A  89       3.289 -26.594 -12.852  1.00 86.75           C  
ATOM    703  CD1 LEU A  89       3.273 -25.609 -14.016  1.00 86.75           C  
ATOM    704  CD2 LEU A  89       4.066 -27.859 -13.219  1.00 86.75           C  
ATOM    705  N   ARG A  90       5.773 -26.234  -9.109  1.00 85.44           N  
ATOM    706  CA  ARG A  90       6.621 -25.484  -8.195  1.00 85.44           C  
ATOM    707  C   ARG A  90       7.188 -24.234  -8.867  1.00 85.44           C  
ATOM    708  CB  ARG A  90       7.762 -26.359  -7.668  1.00 85.44           C  
ATOM    709  O   ARG A  90       7.672 -24.312 -10.000  1.00 85.44           O  
ATOM    710  CG  ARG A  90       7.414 -27.125  -6.398  1.00 85.44           C  
ATOM    711  CD  ARG A  90       8.609 -27.891  -5.867  1.00 85.44           C  
ATOM    712  NE  ARG A  90       8.234 -28.781  -4.770  1.00 85.44           N  
ATOM    713  NH1 ARG A  90      10.344 -29.672  -4.484  1.00 85.44           N  
ATOM    714  NH2 ARG A  90       8.609 -30.375  -3.154  1.00 85.44           N  
ATOM    715  CZ  ARG A  90       9.062 -29.609  -4.137  1.00 85.44           C  
ATOM    716  N   PHE A  91       7.051 -23.156  -8.234  1.00 86.38           N  
ATOM    717  CA  PHE A  91       7.613 -21.906  -8.742  1.00 86.38           C  
ATOM    718  C   PHE A  91       8.758 -21.438  -7.859  1.00 86.38           C  
ATOM    719  CB  PHE A  91       6.535 -20.828  -8.828  1.00 86.38           C  
ATOM    720  O   PHE A  91       8.633 -21.391  -6.633  1.00 86.38           O  
ATOM    721  CG  PHE A  91       7.039 -19.516  -9.359  1.00 86.38           C  
ATOM    722  CD1 PHE A  91       7.391 -18.484  -8.484  1.00 86.38           C  
ATOM    723  CD2 PHE A  91       7.164 -19.297 -10.727  1.00 86.38           C  
ATOM    724  CE1 PHE A  91       7.855 -17.266  -8.969  1.00 86.38           C  
ATOM    725  CE2 PHE A  91       7.629 -18.078 -11.211  1.00 86.38           C  
ATOM    726  CZ  PHE A  91       7.973 -17.062 -10.336  1.00 86.38           C  
ATOM    727  N   ASN A  92       9.945 -21.094  -8.570  1.00 85.56           N  
ATOM    728  CA  ASN A  92      11.125 -20.625  -7.848  1.00 85.56           C  
ATOM    729  C   ASN A  92      11.680 -19.328  -8.453  1.00 85.56           C  
ATOM    730  CB  ASN A  92      12.211 -21.703  -7.824  1.00 85.56           C  
ATOM    731  O   ASN A  92      11.891 -19.250  -9.664  1.00 85.56           O  
ATOM    732  CG  ASN A  92      11.898 -22.812  -6.852  1.00 85.56           C  
ATOM    733  ND2 ASN A  92      12.555 -23.953  -7.023  1.00 85.56           N  
ATOM    734  OD1 ASN A  92      11.070 -22.656  -5.945  1.00 85.56           O  
ATOM    735  N   LEU A  93      11.773 -18.266  -7.684  1.00 84.12           N  
ATOM    736  CA  LEU A  93      12.477 -17.047  -8.086  1.00 84.12           C  
ATOM    737  C   LEU A  93      13.867 -16.984  -7.457  1.00 84.12           C  
ATOM    738  CB  LEU A  93      11.672 -15.805  -7.695  1.00 84.12           C  
ATOM    739  O   LEU A  93      13.992 -17.000  -6.230  1.00 84.12           O  
ATOM    740  CG  LEU A  93      12.219 -14.461  -8.188  1.00 84.12           C  
ATOM    741  CD1 LEU A  93      12.055 -14.352  -9.695  1.00 84.12           C  
ATOM    742  CD2 LEU A  93      11.508 -13.312  -7.477  1.00 84.12           C  
ATOM    743  N   GLU A  94      14.945 -17.000  -8.312  1.00 84.44           N  
ATOM    744  CA  GLU A  94      16.328 -17.031  -7.863  1.00 84.44           C  
ATOM    745  C   GLU A  94      17.078 -15.773  -8.273  1.00 84.44           C  
ATOM    746  CB  GLU A  94      17.047 -18.281  -8.414  1.00 84.44           C  
ATOM    747  O   GLU A  94      17.656 -15.719  -9.359  1.00 84.44           O  
ATOM    748  CG  GLU A  94      16.469 -19.594  -7.906  1.00 84.44           C  
ATOM    749  CD  GLU A  94      17.188 -20.812  -8.469  1.00 84.44           C  
ATOM    750  OE1 GLU A  94      16.781 -21.953  -8.133  1.00 84.44           O  
ATOM    751  OE2 GLU A  94      18.141 -20.625  -9.250  1.00 84.44           O  
ATOM    752  N   PRO A  95      17.047 -14.766  -7.449  1.00 79.94           N  
ATOM    753  CA  PRO A  95      17.828 -13.570  -7.777  1.00 79.94           C  
ATOM    754  C   PRO A  95      19.328 -13.742  -7.492  1.00 79.94           C  
ATOM    755  CB  PRO A  95      17.219 -12.492  -6.871  1.00 79.94           C  
ATOM    756  O   PRO A  95      19.703 -14.391  -6.512  1.00 79.94           O  
ATOM    757  CG  PRO A  95      16.578 -13.250  -5.762  1.00 79.94           C  
ATOM    758  CD  PRO A  95      16.328 -14.656  -6.227  1.00 79.94           C  
ATOM    759  N   THR A  96      20.109 -13.344  -8.438  1.00 79.56           N  
ATOM    760  CA  THR A  96      21.547 -13.266  -8.203  1.00 79.56           C  
ATOM    761  C   THR A  96      21.938 -11.891  -7.680  1.00 79.56           C  
ATOM    762  CB  THR A  96      22.344 -13.578  -9.484  1.00 79.56           C  
ATOM    763  O   THR A  96      21.844 -10.891  -8.398  1.00 79.56           O  
ATOM    764  CG2 THR A  96      23.828 -13.766  -9.180  1.00 79.56           C  
ATOM    765  OG1 THR A  96      21.828 -14.781 -10.078  1.00 79.56           O  
ATOM    766  N   LEU A  97      22.328 -11.828  -6.418  1.00 74.88           N  
ATOM    767  CA  LEU A  97      22.672 -10.555  -5.805  1.00 74.88           C  
ATOM    768  C   LEU A  97      24.078 -10.133  -6.215  1.00 74.88           C  
ATOM    769  CB  LEU A  97      22.594 -10.656  -4.277  1.00 74.88           C  
ATOM    770  O   LEU A  97      24.938 -10.977  -6.508  1.00 74.88           O  
ATOM    771  CG  LEU A  97      21.203 -10.938  -3.697  1.00 74.88           C  
ATOM    772  CD1 LEU A  97      21.312 -11.328  -2.227  1.00 74.88           C  
ATOM    773  CD2 LEU A  97      20.297  -9.727  -3.865  1.00 74.88           C  
ATOM    774  N   PRO A  98      24.375  -8.812  -6.359  1.00 75.38           N  
ATOM    775  CA  PRO A  98      23.531  -7.699  -5.906  1.00 75.38           C  
ATOM    776  C   PRO A  98      22.531  -7.246  -6.965  1.00 75.38           C  
ATOM    777  CB  PRO A  98      24.547  -6.594  -5.602  1.00 75.38           C  
ATOM    778  O   PRO A  98      22.844  -7.285  -8.164  1.00 75.38           O  
ATOM    779  CG  PRO A  98      25.719  -6.898  -6.480  1.00 75.38           C  
ATOM    780  CD  PRO A  98      25.734  -8.375  -6.770  1.00 75.38           C  
ATOM    781  N   LEU A  99      21.281  -6.906  -6.508  1.00 79.69           N  
ATOM    782  CA  LEU A  99      20.266  -6.293  -7.359  1.00 79.69           C  
ATOM    783  C   LEU A  99      19.984  -4.867  -6.910  1.00 79.69           C  
ATOM    784  CB  LEU A  99      18.984  -7.121  -7.336  1.00 79.69           C  
ATOM    785  O   LEU A  99      19.969  -4.574  -5.711  1.00 79.69           O  
ATOM    786  CG  LEU A  99      19.031  -8.477  -8.047  1.00 79.69           C  
ATOM    787  CD1 LEU A  99      17.812  -9.312  -7.684  1.00 79.69           C  
ATOM    788  CD2 LEU A  99      19.125  -8.281  -9.555  1.00 79.69           C  
ATOM    789  N   PRO A 100      19.859  -4.035  -7.926  1.00 78.62           N  
ATOM    790  CA  PRO A 100      19.516  -2.664  -7.535  1.00 78.62           C  
ATOM    791  C   PRO A 100      18.125  -2.564  -6.902  1.00 78.62           C  
ATOM    792  CB  PRO A 100      19.562  -1.896  -8.859  1.00 78.62           C  
ATOM    793  O   PRO A 100      17.219  -3.312  -7.273  1.00 78.62           O  
ATOM    794  CG  PRO A 100      19.438  -2.945  -9.914  1.00 78.62           C  
ATOM    795  CD  PRO A 100      19.859  -4.266  -9.328  1.00 78.62           C  
ATOM    796  N   HIS A 101      18.031  -1.668  -5.996  1.00 70.62           N  
ATOM    797  CA  HIS A 101      16.734  -1.439  -5.348  1.00 70.62           C  
ATOM    798  C   HIS A 101      15.781  -0.695  -6.273  1.00 70.62           C  
ATOM    799  CB  HIS A 101      16.922  -0.657  -4.047  1.00 70.62           C  
ATOM    800  O   HIS A 101      14.578  -0.962  -6.270  1.00 70.62           O  
ATOM    801  CG  HIS A 101      16.812  -1.499  -2.816  1.00 70.62           C  
ATOM    802  CD2 HIS A 101      17.531  -1.518  -1.675  1.00 70.62           C  
ATOM    803  ND1 HIS A 101      15.836  -2.469  -2.672  1.00 70.62           N  
ATOM    804  CE1 HIS A 101      15.977  -3.047  -1.491  1.00 70.62           C  
ATOM    805  NE2 HIS A 101      17.000  -2.488  -0.866  1.00 70.62           N  
ATOM    806  N   GLN A 102      16.375   0.263  -6.938  1.00 77.31           N  
ATOM    807  CA  GLN A 102      15.586   1.046  -7.887  1.00 77.31           C  
ATOM    808  C   GLN A 102      16.234   1.046  -9.266  1.00 77.31           C  
ATOM    809  CB  GLN A 102      15.414   2.480  -7.391  1.00 77.31           C  
ATOM    810  O   GLN A 102      17.469   1.135  -9.383  1.00 77.31           O  
ATOM    811  CG  GLN A 102      14.250   2.662  -6.426  1.00 77.31           C  
ATOM    812  CD  GLN A 102      13.961   4.117  -6.117  1.00 77.31           C  
ATOM    813  NE2 GLN A 102      12.828   4.379  -5.477  1.00 77.31           N  
ATOM    814  OE1 GLN A 102      14.758   5.004  -6.449  1.00 77.31           O  
ATOM    815  N   VAL A 103      15.352   0.851 -10.281  1.00 86.31           N  
ATOM    816  CA  VAL A 103      15.836   0.896 -11.656  1.00 86.31           C  
ATOM    817  C   VAL A 103      14.945   1.814 -12.492  1.00 86.31           C  
ATOM    818  CB  VAL A 103      15.883  -0.514 -12.289  1.00 86.31           C  
ATOM    819  O   VAL A 103      13.766   2.000 -12.180  1.00 86.31           O  
ATOM    820  CG1 VAL A 103      16.922  -1.388 -11.578  1.00 86.31           C  
ATOM    821  CG2 VAL A 103      14.508  -1.167 -12.242  1.00 86.31           C  
ATOM    822  N   ILE A 104      15.555   2.463 -13.398  1.00 88.19           N  
ATOM    823  CA  ILE A 104      14.789   3.303 -14.312  1.00 88.19           C  
ATOM    824  C   ILE A 104      14.328   2.473 -15.508  1.00 88.19           C  
ATOM    825  CB  ILE A 104      15.617   4.516 -14.797  1.00 88.19           C  
ATOM    826  O   ILE A 104      15.141   2.037 -16.328  1.00 88.19           O  
ATOM    827  CG1 ILE A 104      16.078   5.359 -13.602  1.00 88.19           C  
ATOM    828  CG2 ILE A 104      14.812   5.359 -15.789  1.00 88.19           C  
ATOM    829  CD1 ILE A 104      16.844   6.613 -13.992  1.00 88.19           C  
ATOM    830  N   THR A 105      13.039   2.162 -15.602  1.00 88.00           N  
ATOM    831  CA  THR A 105      12.453   1.400 -16.703  1.00 88.00           C  
ATOM    832  C   THR A 105      10.938   1.567 -16.734  1.00 88.00           C  
ATOM    833  CB  THR A 105      12.805  -0.094 -16.594  1.00 88.00           C  
ATOM    834  O   THR A 105      10.367   2.242 -15.867  1.00 88.00           O  
ATOM    835  CG2 THR A 105      12.102  -0.742 -15.406  1.00 88.00           C  
ATOM    836  OG1 THR A 105      12.406  -0.762 -17.797  1.00 88.00           O  
ATOM    837  N   ASP A 106      10.414   1.108 -17.750  1.00 82.19           N  
ATOM    838  CA  ASP A 106       8.961   1.018 -17.828  1.00 82.19           C  
ATOM    839  C   ASP A 106       8.453  -0.242 -17.125  1.00 82.19           C  
ATOM    840  CB  ASP A 106       8.492   1.034 -19.281  1.00 82.19           C  
ATOM    841  O   ASP A 106       8.484  -1.332 -17.703  1.00 82.19           O  
ATOM    842  CG  ASP A 106       6.984   1.186 -19.422  1.00 82.19           C  
ATOM    843  OD1 ASP A 106       6.242   0.678 -18.547  1.00 82.19           O  
ATOM    844  OD2 ASP A 106       6.543   1.815 -20.406  1.00 82.19           O  
ATOM    845  N   GLY A 107       8.023  -0.005 -15.914  1.00 79.44           N  
ATOM    846  CA  GLY A 107       7.613  -1.120 -15.078  1.00 79.44           C  
ATOM    847  C   GLY A 107       6.418  -1.871 -15.625  1.00 79.44           C  
ATOM    848  O   GLY A 107       6.320  -3.092 -15.477  1.00 79.44           O  
ATOM    849  N   THR A 108       5.605  -1.183 -16.219  1.00 72.19           N  
ATOM    850  CA  THR A 108       4.402  -1.798 -16.781  1.00 72.19           C  
ATOM    851  C   THR A 108       4.750  -2.740 -17.922  1.00 72.19           C  
ATOM    852  CB  THR A 108       3.404  -0.732 -17.266  1.00 72.19           C  
ATOM    853  O   THR A 108       4.250  -3.867 -17.984  1.00 72.19           O  
ATOM    854  CG2 THR A 108       2.027  -1.339 -17.516  1.00 72.19           C  
ATOM    855  OG1 THR A 108       3.291   0.301 -16.281  1.00 72.19           O  
ATOM    856  N   ARG A 109       5.590  -2.285 -18.750  1.00 79.31           N  
ATOM    857  CA  ARG A 109       5.980  -3.104 -19.906  1.00 79.31           C  
ATOM    858  C   ARG A 109       6.832  -4.289 -19.469  1.00 79.31           C  
ATOM    859  CB  ARG A 109       6.738  -2.264 -20.922  1.00 79.31           C  
ATOM    860  O   ARG A 109       6.699  -5.391 -20.000  1.00 79.31           O  
ATOM    861  CG  ARG A 109       5.922  -1.126 -21.516  1.00 79.31           C  
ATOM    862  CD  ARG A 109       4.684  -1.640 -22.250  1.00 79.31           C  
ATOM    863  NE  ARG A 109       3.895  -0.546 -22.797  1.00 79.31           N  
ATOM    864  NH1 ARG A 109       1.996  -1.817 -23.141  1.00 79.31           N  
ATOM    865  NH2 ARG A 109       2.010   0.405 -23.703  1.00 79.31           N  
ATOM    866  CZ  ARG A 109       2.635  -0.655 -23.219  1.00 79.31           C  
ATOM    867  N   LEU A 110       7.672  -3.963 -18.547  1.00 86.56           N  
ATOM    868  CA  LEU A 110       8.492  -5.051 -18.016  1.00 86.56           C  
ATOM    869  C   LEU A 110       7.617  -6.148 -17.422  1.00 86.56           C  
ATOM    870  CB  LEU A 110       9.469  -4.523 -16.969  1.00 86.56           C  
ATOM    871  O   LEU A 110       7.852  -7.336 -17.656  1.00 86.56           O  
ATOM    872  CG  LEU A 110      10.422  -5.555 -16.359  1.00 86.56           C  
ATOM    873  CD1 LEU A 110      11.258  -6.219 -17.453  1.00 86.56           C  
ATOM    874  CD2 LEU A 110      11.320  -4.895 -15.312  1.00 86.56           C  
ATOM    875  N   ARG A 111       6.641  -5.734 -16.750  1.00 81.00           N  
ATOM    876  CA  ARG A 111       5.703  -6.691 -16.172  1.00 81.00           C  
ATOM    877  C   ARG A 111       4.992  -7.488 -17.266  1.00 81.00           C  
ATOM    878  CB  ARG A 111       4.680  -5.973 -15.297  1.00 81.00           C  
ATOM    879  O   ARG A 111       4.770  -8.695 -17.109  1.00 81.00           O  
ATOM    880  CG  ARG A 111       4.242  -6.773 -14.078  1.00 81.00           C  
ATOM    881  CD  ARG A 111       3.217  -6.020 -13.242  1.00 81.00           C  
ATOM    882  NE  ARG A 111       3.783  -4.809 -12.656  1.00 81.00           N  
ATOM    883  NH1 ARG A 111       3.668  -5.562 -10.477  1.00 81.00           N  
ATOM    884  NH2 ARG A 111       4.508  -3.477 -10.930  1.00 81.00           N  
ATOM    885  CZ  ARG A 111       3.984  -4.617 -11.359  1.00 81.00           C  
ATOM    886  N   GLN A 112       4.617  -6.844 -18.219  1.00 75.50           N  
ATOM    887  CA  GLN A 112       3.926  -7.484 -19.328  1.00 75.50           C  
ATOM    888  C   GLN A 112       4.789  -8.570 -19.953  1.00 75.50           C  
ATOM    889  CB  GLN A 112       3.529  -6.449 -20.375  1.00 75.50           C  
ATOM    890  O   GLN A 112       4.309  -9.672 -20.234  1.00 75.50           O  
ATOM    891  CG  GLN A 112       2.639  -7.008 -21.484  1.00 75.50           C  
ATOM    892  CD  GLN A 112       2.275  -5.965 -22.531  1.00 75.50           C  
ATOM    893  NE2 GLN A 112       1.499  -6.371 -23.531  1.00 75.50           N  
ATOM    894  OE1 GLN A 112       2.688  -4.805 -22.438  1.00 75.50           O  
ATOM    895  N   ILE A 113       6.000  -8.250 -20.188  1.00 86.69           N  
ATOM    896  CA  ILE A 113       6.918  -9.203 -20.812  1.00 86.69           C  
ATOM    897  C   ILE A 113       7.086 -10.422 -19.891  1.00 86.69           C  
ATOM    898  CB  ILE A 113       8.289  -8.562 -21.094  1.00 86.69           C  
ATOM    899  O   ILE A 113       6.922 -11.562 -20.328  1.00 86.69           O  
ATOM    900  CG1 ILE A 113       8.141  -7.449 -22.141  1.00 86.69           C  
ATOM    901  CG2 ILE A 113       9.297  -9.617 -21.562  1.00 86.69           C  
ATOM    902  CD1 ILE A 113       9.383  -6.586 -22.312  1.00 86.69           C  
ATOM    903  N   LEU A 114       7.309 -10.133 -18.672  1.00 88.50           N  
ATOM    904  CA  LEU A 114       7.605 -11.203 -17.734  1.00 88.50           C  
ATOM    905  C   LEU A 114       6.375 -12.070 -17.500  1.00 88.50           C  
ATOM    906  CB  LEU A 114       8.109 -10.633 -16.406  1.00 88.50           C  
ATOM    907  O   LEU A 114       6.480 -13.297 -17.391  1.00 88.50           O  
ATOM    908  CG  LEU A 114       9.531 -10.070 -16.422  1.00 88.50           C  
ATOM    909  CD1 LEU A 114       9.820  -9.344 -15.102  1.00 88.50           C  
ATOM    910  CD2 LEU A 114      10.555 -11.172 -16.656  1.00 88.50           C  
ATOM    911  N   TRP A 115       5.281 -11.445 -17.500  1.00 79.94           N  
ATOM    912  CA  TRP A 115       4.039 -12.195 -17.344  1.00 79.94           C  
ATOM    913  C   TRP A 115       3.832 -13.148 -18.516  1.00 79.94           C  
ATOM    914  CB  TRP A 115       2.846 -11.250 -17.234  1.00 79.94           C  
ATOM    915  O   TRP A 115       3.379 -14.281 -18.328  1.00 79.94           O  
ATOM    916  CG  TRP A 115       1.771 -11.734 -16.312  1.00 79.94           C  
ATOM    917  CD1 TRP A 115       0.680 -12.492 -16.641  1.00 79.94           C  
ATOM    918  CD2 TRP A 115       1.680 -11.492 -14.898  1.00 79.94           C  
ATOM    919  CE2 TRP A 115       0.508 -12.133 -14.438  1.00 79.94           C  
ATOM    920  CE3 TRP A 115       2.477 -10.789 -13.984  1.00 79.94           C  
ATOM    921  NE1 TRP A 115      -0.083 -12.734 -15.516  1.00 79.94           N  
ATOM    922  CH2 TRP A 115       0.911 -11.406 -12.219  1.00 79.94           C  
ATOM    923  CZ2 TRP A 115       0.114 -12.094 -13.102  1.00 79.94           C  
ATOM    924  CZ3 TRP A 115       2.082 -10.758 -12.648  1.00 79.94           C  
ATOM    925  N   ASN A 116       4.152 -12.664 -19.531  1.00 83.31           N  
ATOM    926  CA  ASN A 116       3.994 -13.508 -20.703  1.00 83.31           C  
ATOM    927  C   ASN A 116       4.938 -14.703 -20.672  1.00 83.31           C  
ATOM    928  CB  ASN A 116       4.219 -12.688 -21.984  1.00 83.31           C  
ATOM    929  O   ASN A 116       4.527 -15.828 -20.953  1.00 83.31           O  
ATOM    930  CG  ASN A 116       3.756 -13.422 -23.234  1.00 83.31           C  
ATOM    931  ND2 ASN A 116       4.301 -13.039 -24.375  1.00 83.31           N  
ATOM    932  OD1 ASN A 116       2.914 -14.320 -23.156  1.00 83.31           O  
ATOM    933  N   LEU A 117       6.109 -14.414 -20.375  1.00 90.94           N  
ATOM    934  CA  LEU A 117       7.109 -15.477 -20.344  1.00 90.94           C  
ATOM    935  C   LEU A 117       6.773 -16.500 -19.266  1.00 90.94           C  
ATOM    936  CB  LEU A 117       8.500 -14.898 -20.094  1.00 90.94           C  
ATOM    937  O   LEU A 117       6.812 -17.703 -19.516  1.00 90.94           O  
ATOM    938  CG  LEU A 117       9.086 -14.023 -21.203  1.00 90.94           C  
ATOM    939  CD1 LEU A 117      10.453 -13.484 -20.797  1.00 90.94           C  
ATOM    940  CD2 LEU A 117       9.180 -14.820 -22.500  1.00 90.94           C  
ATOM    941  N   ILE A 118       6.320 -16.047 -18.156  1.00 88.56           N  
ATOM    942  CA  ILE A 118       6.031 -16.922 -17.047  1.00 88.56           C  
ATOM    943  C   ILE A 118       4.738 -17.703 -17.312  1.00 88.56           C  
ATOM    944  CB  ILE A 118       5.922 -16.141 -15.719  1.00 88.56           C  
ATOM    945  O   ILE A 118       4.660 -18.906 -17.062  1.00 88.56           O  
ATOM    946  CG1 ILE A 118       7.281 -15.555 -15.328  1.00 88.56           C  
ATOM    947  CG2 ILE A 118       5.383 -17.047 -14.602  1.00 88.56           C  
ATOM    948  CD1 ILE A 118       7.219 -14.555 -14.188  1.00 88.56           C  
ATOM    949  N   SER A 119       3.760 -17.000 -17.797  1.00 83.38           N  
ATOM    950  CA  SER A 119       2.498 -17.672 -18.109  1.00 83.38           C  
ATOM    951  C   SER A 119       2.697 -18.781 -19.125  1.00 83.38           C  
ATOM    952  CB  SER A 119       1.472 -16.672 -18.625  1.00 83.38           C  
ATOM    953  O   SER A 119       2.070 -19.844 -19.047  1.00 83.38           O  
ATOM    954  OG  SER A 119       1.013 -17.031 -19.906  1.00 83.38           O  
ATOM    955  N   ASN A 120       3.543 -18.484 -20.016  1.00 86.25           N  
ATOM    956  CA  ASN A 120       3.855 -19.516 -21.000  1.00 86.25           C  
ATOM    957  C   ASN A 120       4.590 -20.703 -20.359  1.00 86.25           C  
ATOM    958  CB  ASN A 120       4.680 -18.938 -22.141  1.00 86.25           C  
ATOM    959  O   ASN A 120       4.285 -21.859 -20.641  1.00 86.25           O  
ATOM    960  CG  ASN A 120       3.836 -18.156 -23.125  1.00 86.25           C  
ATOM    961  ND2 ASN A 120       4.477 -17.266 -23.875  1.00 86.25           N  
ATOM    962  OD1 ASN A 120       2.621 -18.344 -23.219  1.00 86.25           O  
ATOM    963  N   ALA A 121       5.520 -20.359 -19.531  1.00 90.94           N  
ATOM    964  CA  ALA A 121       6.266 -21.406 -18.844  1.00 90.94           C  
ATOM    965  C   ALA A 121       5.332 -22.312 -18.047  1.00 90.94           C  
ATOM    966  CB  ALA A 121       7.320 -20.781 -17.922  1.00 90.94           C  
ATOM    967  O   ALA A 121       5.453 -23.531 -18.094  1.00 90.94           O  
ATOM    968  N   VAL A 122       4.355 -21.719 -17.469  1.00 87.19           N  
ATOM    969  CA  VAL A 122       3.400 -22.469 -16.656  1.00 87.19           C  
ATOM    970  C   VAL A 122       2.461 -23.266 -17.562  1.00 87.19           C  
ATOM    971  CB  VAL A 122       2.588 -21.531 -15.727  1.00 87.19           C  
ATOM    972  O   VAL A 122       2.164 -24.422 -17.297  1.00 87.19           O  
ATOM    973  CG1 VAL A 122       1.470 -22.312 -15.031  1.00 87.19           C  
ATOM    974  CG2 VAL A 122       3.506 -20.875 -14.703  1.00 87.19           C  
ATOM    975  N   LYS A 123       2.051 -22.641 -18.547  1.00 85.25           N  
ATOM    976  CA  LYS A 123       1.100 -23.219 -19.484  1.00 85.25           C  
ATOM    977  C   LYS A 123       1.666 -24.484 -20.125  1.00 85.25           C  
ATOM    978  CB  LYS A 123       0.723 -22.219 -20.578  1.00 85.25           C  
ATOM    979  O   LYS A 123       0.962 -25.500 -20.250  1.00 85.25           O  
ATOM    980  CG  LYS A 123      -0.275 -22.750 -21.594  1.00 85.25           C  
ATOM    981  CD  LYS A 123      -0.560 -21.719 -22.688  1.00 85.25           C  
ATOM    982  CE  LYS A 123      -1.457 -22.297 -23.766  1.00 85.25           C  
ATOM    983  NZ  LYS A 123      -1.709 -21.312 -24.859  1.00 85.25           N  
ATOM    984  N   PHE A 124       2.920 -24.562 -20.438  1.00 87.56           N  
ATOM    985  CA  PHE A 124       3.486 -25.641 -21.219  1.00 87.56           C  
ATOM    986  C   PHE A 124       4.254 -26.609 -20.328  1.00 87.56           C  
ATOM    987  CB  PHE A 124       4.410 -25.094 -22.312  1.00 87.56           C  
ATOM    988  O   PHE A 124       4.949 -27.500 -20.828  1.00 87.56           O  
ATOM    989  CG  PHE A 124       3.686 -24.344 -23.406  1.00 87.56           C  
ATOM    990  CD1 PHE A 124       2.805 -25.016 -24.250  1.00 87.56           C  
ATOM    991  CD2 PHE A 124       3.883 -22.984 -23.578  1.00 87.56           C  
ATOM    992  CE1 PHE A 124       2.133 -24.328 -25.250  1.00 87.56           C  
ATOM    993  CE2 PHE A 124       3.215 -22.297 -24.594  1.00 87.56           C  
ATOM    994  CZ  PHE A 124       2.342 -22.969 -25.422  1.00 87.56           C  
ATOM    995  N   THR A 125       4.086 -26.344 -19.000  1.00 89.38           N  
ATOM    996  CA  THR A 125       4.664 -27.297 -18.047  1.00 89.38           C  
ATOM    997  C   THR A 125       3.570 -28.094 -17.359  1.00 89.38           C  
ATOM    998  CB  THR A 125       5.516 -26.562 -16.984  1.00 89.38           C  
ATOM    999  O   THR A 125       2.729 -27.531 -16.656  1.00 89.38           O  
ATOM   1000  CG2 THR A 125       6.246 -27.562 -16.094  1.00 89.38           C  
ATOM   1001  OG1 THR A 125       6.480 -25.734 -17.656  1.00 89.38           O  
ATOM   1002  N   GLN A 126       3.457 -29.344 -17.625  1.00 85.06           N  
ATOM   1003  CA  GLN A 126       2.441 -30.203 -17.016  1.00 85.06           C  
ATOM   1004  C   GLN A 126       2.854 -30.625 -15.609  1.00 85.06           C  
ATOM   1005  CB  GLN A 126       2.182 -31.422 -17.891  1.00 85.06           C  
ATOM   1006  O   GLN A 126       2.033 -30.625 -14.695  1.00 85.06           O  
ATOM   1007  CG  GLN A 126       1.354 -31.125 -19.141  1.00 85.06           C  
ATOM   1008  CD  GLN A 126       0.502 -32.312 -19.562  1.00 85.06           C  
ATOM   1009  NE2 GLN A 126      -0.288 -32.125 -20.609  1.00 85.06           N  
ATOM   1010  OE1 GLN A 126       0.555 -33.375 -18.953  1.00 85.06           O  
ATOM   1011  N   GLN A 127       4.062 -31.078 -15.477  1.00 86.56           N  
ATOM   1012  CA  GLN A 127       4.625 -31.484 -14.188  1.00 86.56           C  
ATOM   1013  C   GLN A 127       6.047 -30.953 -14.023  1.00 86.56           C  
ATOM   1014  CB  GLN A 127       4.609 -33.000 -14.047  1.00 86.56           C  
ATOM   1015  O   GLN A 127       6.805 -30.891 -14.992  1.00 86.56           O  
ATOM   1016  CG  GLN A 127       3.211 -33.594 -13.906  1.00 86.56           C  
ATOM   1017  CD  GLN A 127       3.227 -35.094 -13.703  1.00 86.56           C  
ATOM   1018  NE2 GLN A 127       2.047 -35.688 -13.539  1.00 86.56           N  
ATOM   1019  OE1 GLN A 127       4.289 -35.719 -13.688  1.00 86.56           O  
ATOM   1020  N   GLY A 128       6.312 -30.500 -12.875  1.00 90.75           N  
ATOM   1021  CA  GLY A 128       7.664 -30.031 -12.625  1.00 90.75           C  
ATOM   1022  C   GLY A 128       7.711 -28.656 -11.969  1.00 90.75           C  
ATOM   1023  O   GLY A 128       7.039 -28.422 -10.969  1.00 90.75           O  
ATOM   1024  N   GLN A 129       8.617 -27.844 -12.594  1.00 91.75           N  
ATOM   1025  CA  GLN A 129       8.812 -26.562 -11.922  1.00 91.75           C  
ATOM   1026  C   GLN A 129       9.117 -25.453 -12.930  1.00 91.75           C  
ATOM   1027  CB  GLN A 129       9.945 -26.672 -10.898  1.00 91.75           C  
ATOM   1028  O   GLN A 129       9.508 -25.734 -14.062  1.00 91.75           O  
ATOM   1029  CG  GLN A 129      11.305 -26.953 -11.508  1.00 91.75           C  
ATOM   1030  CD  GLN A 129      12.406 -27.078 -10.469  1.00 91.75           C  
ATOM   1031  NE2 GLN A 129      13.633 -26.766 -10.867  1.00 91.75           N  
ATOM   1032  OE1 GLN A 129      12.148 -27.453  -9.320  1.00 91.75           O  
ATOM   1033  N   VAL A 130       8.844 -24.297 -12.578  1.00 93.00           N  
ATOM   1034  CA  VAL A 130       9.211 -23.078 -13.297  1.00 93.00           C  
ATOM   1035  C   VAL A 130      10.141 -22.219 -12.430  1.00 93.00           C  
ATOM   1036  CB  VAL A 130       7.965 -22.250 -13.695  1.00 93.00           C  
ATOM   1037  O   VAL A 130       9.828 -21.938 -11.273  1.00 93.00           O  
ATOM   1038  CG1 VAL A 130       8.367 -20.953 -14.391  1.00 93.00           C  
ATOM   1039  CG2 VAL A 130       7.055 -23.078 -14.609  1.00 93.00           C  
ATOM   1040  N   THR A 131      11.305 -21.938 -12.984  1.00 93.19           N  
ATOM   1041  CA  THR A 131      12.305 -21.172 -12.242  1.00 93.19           C  
ATOM   1042  C   THR A 131      12.617 -19.859 -12.953  1.00 93.19           C  
ATOM   1043  CB  THR A 131      13.602 -21.984 -12.062  1.00 93.19           C  
ATOM   1044  O   THR A 131      12.820 -19.828 -14.172  1.00 93.19           O  
ATOM   1045  CG2 THR A 131      14.594 -21.234 -11.172  1.00 93.19           C  
ATOM   1046  OG1 THR A 131      13.289 -23.234 -11.461  1.00 93.19           O  
ATOM   1047  N   VAL A 132      12.547 -18.750 -12.211  1.00 92.94           N  
ATOM   1048  CA  VAL A 132      12.938 -17.453 -12.742  1.00 92.94           C  
ATOM   1049  C   VAL A 132      14.219 -16.969 -12.062  1.00 92.94           C  
ATOM   1050  CB  VAL A 132      11.812 -16.406 -12.555  1.00 92.94           C  
ATOM   1051  O   VAL A 132      14.281 -16.875 -10.836  1.00 92.94           O  
ATOM   1052  CG1 VAL A 132      12.273 -15.023 -13.039  1.00 92.94           C  
ATOM   1053  CG2 VAL A 132      10.555 -16.844 -13.289  1.00 92.94           C  
ATOM   1054  N   ARG A 133      15.227 -16.734 -12.875  1.00 93.38           N  
ATOM   1055  CA  ARG A 133      16.484 -16.203 -12.383  1.00 93.38           C  
ATOM   1056  C   ARG A 133      16.672 -14.750 -12.805  1.00 93.38           C  
ATOM   1057  CB  ARG A 133      17.656 -17.047 -12.891  1.00 93.38           C  
ATOM   1058  O   ARG A 133      16.344 -14.383 -13.938  1.00 93.38           O  
ATOM   1059  CG  ARG A 133      17.625 -18.500 -12.430  1.00 93.38           C  
ATOM   1060  CD  ARG A 133      18.844 -19.281 -12.891  1.00 93.38           C  
ATOM   1061  NE  ARG A 133      18.641 -20.719 -12.781  1.00 93.38           N  
ATOM   1062  NH1 ARG A 133      18.859 -21.125 -15.047  1.00 93.38           N  
ATOM   1063  NH2 ARG A 133      18.469 -22.859 -13.602  1.00 93.38           N  
ATOM   1064  CZ  ARG A 133      18.656 -21.562 -13.812  1.00 93.38           C  
ATOM   1065  N   VAL A 134      17.062 -13.953 -11.875  1.00 91.75           N  
ATOM   1066  CA  VAL A 134      17.250 -12.531 -12.148  1.00 91.75           C  
ATOM   1067  C   VAL A 134      18.672 -12.117 -11.750  1.00 91.75           C  
ATOM   1068  CB  VAL A 134      16.203 -11.672 -11.398  1.00 91.75           C  
ATOM   1069  O   VAL A 134      19.172 -12.539 -10.711  1.00 91.75           O  
ATOM   1070  CG1 VAL A 134      16.578 -10.195 -11.461  1.00 91.75           C  
ATOM   1071  CG2 VAL A 134      14.812 -11.906 -11.969  1.00 91.75           C  
ATOM   1072  N   ARG A 135      19.312 -11.391 -12.617  1.00 91.06           N  
ATOM   1073  CA  ARG A 135      20.641 -10.836 -12.312  1.00 91.06           C  
ATOM   1074  C   ARG A 135      20.812  -9.461 -12.938  1.00 91.06           C  
ATOM   1075  CB  ARG A 135      21.734 -11.781 -12.789  1.00 91.06           C  
ATOM   1076  O   ARG A 135      20.094  -9.109 -13.883  1.00 91.06           O  
ATOM   1077  CG  ARG A 135      21.719 -12.039 -14.289  1.00 91.06           C  
ATOM   1078  CD  ARG A 135      22.828 -13.000 -14.703  1.00 91.06           C  
ATOM   1079  NE  ARG A 135      23.031 -12.984 -16.156  1.00 91.06           N  
ATOM   1080  NH1 ARG A 135      25.062 -14.109 -16.078  1.00 91.06           N  
ATOM   1081  NH2 ARG A 135      24.188 -13.438 -18.094  1.00 91.06           N  
ATOM   1082  CZ  ARG A 135      24.094 -13.508 -16.766  1.00 91.06           C  
ATOM   1083  N   TYR A 136      21.625  -8.664 -12.336  1.00 89.06           N  
ATOM   1084  CA  TYR A 136      22.000  -7.344 -12.844  1.00 89.06           C  
ATOM   1085  C   TYR A 136      23.453  -7.324 -13.289  1.00 89.06           C  
ATOM   1086  CB  TYR A 136      21.766  -6.273 -11.773  1.00 89.06           C  
ATOM   1087  O   TYR A 136      24.359  -7.543 -12.484  1.00 89.06           O  
ATOM   1088  CG  TYR A 136      21.812  -4.863 -12.305  1.00 89.06           C  
ATOM   1089  CD1 TYR A 136      22.938  -4.055 -12.086  1.00 89.06           C  
ATOM   1090  CD2 TYR A 136      20.750  -4.332 -13.031  1.00 89.06           C  
ATOM   1091  CE1 TYR A 136      22.984  -2.754 -12.570  1.00 89.06           C  
ATOM   1092  CE2 TYR A 136      20.797  -3.029 -13.523  1.00 89.06           C  
ATOM   1093  OH  TYR A 136      21.969  -0.963 -13.773  1.00 89.06           O  
ATOM   1094  CZ  TYR A 136      21.922  -2.252 -13.289  1.00 89.06           C  
ATOM   1095  N   ASP A 137      23.578  -7.207 -14.570  1.00 86.88           N  
ATOM   1096  CA  ASP A 137      24.922  -7.301 -15.156  1.00 86.88           C  
ATOM   1097  C   ASP A 137      25.547  -5.918 -15.305  1.00 86.88           C  
ATOM   1098  CB  ASP A 137      24.859  -8.008 -16.516  1.00 86.88           C  
ATOM   1099  O   ASP A 137      24.891  -4.902 -15.102  1.00 86.88           O  
ATOM   1100  CG  ASP A 137      24.547  -9.484 -16.391  1.00 86.88           C  
ATOM   1101  OD1 ASP A 137      24.828 -10.094 -15.336  1.00 86.88           O  
ATOM   1102  OD2 ASP A 137      24.000 -10.055 -17.375  1.00 86.88           O  
ATOM   1103  N   GLU A 138      26.875  -5.996 -15.570  1.00 81.50           N  
ATOM   1104  CA  GLU A 138      27.609  -4.762 -15.852  1.00 81.50           C  
ATOM   1105  C   GLU A 138      27.000  -4.031 -17.047  1.00 81.50           C  
ATOM   1106  CB  GLU A 138      29.094  -5.051 -16.109  1.00 81.50           C  
ATOM   1107  O   GLU A 138      26.516  -4.664 -17.984  1.00 81.50           O  
ATOM   1108  CG  GLU A 138      29.875  -5.352 -14.844  1.00 81.50           C  
ATOM   1109  CD  GLU A 138      31.375  -5.438 -15.078  1.00 81.50           C  
ATOM   1110  OE1 GLU A 138      32.156  -5.574 -14.094  1.00 81.50           O  
ATOM   1111  OE2 GLU A 138      31.797  -5.367 -16.250  1.00 81.50           O  
ATOM   1112  N   GLY A 139      26.828  -2.684 -17.094  1.00 82.56           N  
ATOM   1113  CA  GLY A 139      26.281  -1.890 -18.188  1.00 82.56           C  
ATOM   1114  C   GLY A 139      24.812  -1.559 -18.000  1.00 82.56           C  
ATOM   1115  O   GLY A 139      24.094  -1.295 -18.969  1.00 82.56           O  
ATOM   1116  N   ASP A 140      24.328  -1.709 -16.812  1.00 88.31           N  
ATOM   1117  CA  ASP A 140      22.953  -1.372 -16.453  1.00 88.31           C  
ATOM   1118  C   ASP A 140      21.953  -2.289 -17.156  1.00 88.31           C  
ATOM   1119  CB  ASP A 140      22.656   0.090 -16.797  1.00 88.31           C  
ATOM   1120  O   ASP A 140      20.906  -1.836 -17.625  1.00 88.31           O  
ATOM   1121  CG  ASP A 140      23.500   1.067 -15.992  1.00 88.31           C  
ATOM   1122  OD1 ASP A 140      23.953   0.718 -14.883  1.00 88.31           O  
ATOM   1123  OD2 ASP A 140      23.703   2.199 -16.484  1.00 88.31           O  
ATOM   1124  N   MET A 141      22.406  -3.576 -17.328  1.00 91.88           N  
ATOM   1125  CA  MET A 141      21.531  -4.531 -18.016  1.00 91.88           C  
ATOM   1126  C   MET A 141      20.859  -5.473 -17.031  1.00 91.88           C  
ATOM   1127  CB  MET A 141      22.328  -5.336 -19.047  1.00 91.88           C  
ATOM   1128  O   MET A 141      21.547  -6.113 -16.219  1.00 91.88           O  
ATOM   1129  CG  MET A 141      22.641  -4.566 -20.328  1.00 91.88           C  
ATOM   1130  SD  MET A 141      21.141  -4.211 -21.312  1.00 91.88           S  
ATOM   1131  CE  MET A 141      20.797  -5.859 -21.984  1.00 91.88           C  
ATOM   1132  N   LEU A 142      19.562  -5.504 -17.078  1.00 92.88           N  
ATOM   1133  CA  LEU A 142      18.781  -6.461 -16.297  1.00 92.88           C  
ATOM   1134  C   LEU A 142      18.547  -7.746 -17.078  1.00 92.88           C  
ATOM   1135  CB  LEU A 142      17.438  -5.848 -15.898  1.00 92.88           C  
ATOM   1136  O   LEU A 142      18.141  -7.699 -18.250  1.00 92.88           O  
ATOM   1137  CG  LEU A 142      17.328  -5.332 -14.461  1.00 92.88           C  
ATOM   1138  CD1 LEU A 142      16.500  -4.055 -14.414  1.00 92.88           C  
ATOM   1139  CD2 LEU A 142      16.734  -6.398 -13.555  1.00 92.88           C  
ATOM   1140  N   HIS A 143      18.891  -8.859 -16.422  1.00 93.88           N  
ATOM   1141  CA  HIS A 143      18.750 -10.172 -17.047  1.00 93.88           C  
ATOM   1142  C   HIS A 143      17.734 -11.031 -16.312  1.00 93.88           C  
ATOM   1143  CB  HIS A 143      20.109 -10.891 -17.094  1.00 93.88           C  
ATOM   1144  O   HIS A 143      17.812 -11.195 -15.102  1.00 93.88           O  
ATOM   1145  CG  HIS A 143      20.609 -11.148 -18.484  1.00 93.88           C  
ATOM   1146  CD2 HIS A 143      21.000 -10.297 -19.453  1.00 93.88           C  
ATOM   1147  ND1 HIS A 143      20.750 -12.414 -19.000  1.00 93.88           N  
ATOM   1148  CE1 HIS A 143      21.203 -12.336 -20.234  1.00 93.88           C  
ATOM   1149  NE2 HIS A 143      21.375 -11.055 -20.531  1.00 93.88           N  
ATOM   1150  N   PHE A 144      16.719 -11.516 -17.094  1.00 95.06           N  
ATOM   1151  CA  PHE A 144      15.742 -12.469 -16.578  1.00 95.06           C  
ATOM   1152  C   PHE A 144      15.812 -13.781 -17.344  1.00 95.06           C  
ATOM   1153  CB  PHE A 144      14.328 -11.883 -16.641  1.00 95.06           C  
ATOM   1154  O   PHE A 144      15.812 -13.789 -18.578  1.00 95.06           O  
ATOM   1155  CG  PHE A 144      14.125 -10.672 -15.773  1.00 95.06           C  
ATOM   1156  CD1 PHE A 144      13.609 -10.797 -14.492  1.00 95.06           C  
ATOM   1157  CD2 PHE A 144      14.461  -9.406 -16.234  1.00 95.06           C  
ATOM   1158  CE1 PHE A 144      13.422  -9.680 -13.688  1.00 95.06           C  
ATOM   1159  CE2 PHE A 144      14.273  -8.281 -15.438  1.00 95.06           C  
ATOM   1160  CZ  PHE A 144      13.750  -8.422 -14.164  1.00 95.06           C  
ATOM   1161  N   GLU A 145      15.938 -14.859 -16.609  1.00 95.62           N  
ATOM   1162  CA  GLU A 145      15.859 -16.188 -17.203  1.00 95.62           C  
ATOM   1163  C   GLU A 145      14.648 -16.953 -16.688  1.00 95.62           C  
ATOM   1164  CB  GLU A 145      17.141 -16.969 -16.938  1.00 95.62           C  
ATOM   1165  O   GLU A 145      14.539 -17.219 -15.492  1.00 95.62           O  
ATOM   1166  CG  GLU A 145      18.266 -16.656 -17.906  1.00 95.62           C  
ATOM   1167  CD  GLU A 145      19.531 -17.453 -17.625  1.00 95.62           C  
ATOM   1168  OE1 GLU A 145      20.562 -17.219 -18.312  1.00 95.62           O  
ATOM   1169  OE2 GLU A 145      19.516 -18.297 -16.719  1.00 95.62           O  
ATOM   1170  N   VAL A 146      13.758 -17.234 -17.578  1.00 95.69           N  
ATOM   1171  CA  VAL A 146      12.586 -18.047 -17.234  1.00 95.69           C  
ATOM   1172  C   VAL A 146      12.766 -19.469 -17.750  1.00 95.69           C  
ATOM   1173  CB  VAL A 146      11.289 -17.422 -17.797  1.00 95.69           C  
ATOM   1174  O   VAL A 146      12.695 -19.719 -18.953  1.00 95.69           O  
ATOM   1175  CG1 VAL A 146      10.070 -18.234 -17.375  1.00 95.69           C  
ATOM   1176  CG2 VAL A 146      11.148 -15.969 -17.359  1.00 95.69           C  
ATOM   1177  N   GLU A 147      12.984 -20.375 -16.812  1.00 94.94           N  
ATOM   1178  CA  GLU A 147      13.219 -21.766 -17.156  1.00 94.94           C  
ATOM   1179  C   GLU A 147      12.031 -22.641 -16.766  1.00 94.94           C  
ATOM   1180  CB  GLU A 147      14.500 -22.281 -16.469  1.00 94.94           C  
ATOM   1181  O   GLU A 147      11.570 -22.594 -15.625  1.00 94.94           O  
ATOM   1182  CG  GLU A 147      14.867 -23.703 -16.844  1.00 94.94           C  
ATOM   1183  CD  GLU A 147      16.141 -24.203 -16.172  1.00 94.94           C  
ATOM   1184  OE1 GLU A 147      16.516 -25.375 -16.359  1.00 94.94           O  
ATOM   1185  OE2 GLU A 147      16.766 -23.391 -15.438  1.00 94.94           O  
ATOM   1186  N   ASP A 148      11.547 -23.422 -17.703  1.00 92.88           N  
ATOM   1187  CA  ASP A 148      10.461 -24.359 -17.438  1.00 92.88           C  
ATOM   1188  C   ASP A 148      10.891 -25.797 -17.703  1.00 92.88           C  
ATOM   1189  CB  ASP A 148       9.227 -24.000 -18.266  1.00 92.88           C  
ATOM   1190  O   ASP A 148      11.852 -26.031 -18.438  1.00 92.88           O  
ATOM   1191  CG  ASP A 148       9.414 -24.281 -19.750  1.00 92.88           C  
ATOM   1192  OD1 ASP A 148       9.320 -25.453 -20.172  1.00 92.88           O  
ATOM   1193  OD2 ASP A 148       9.672 -23.312 -20.500  1.00 92.88           O  
ATOM   1194  N   SER A 149      10.258 -26.797 -17.078  1.00 91.94           N  
ATOM   1195  CA  SER A 149      10.500 -28.203 -17.328  1.00 91.94           C  
ATOM   1196  C   SER A 149       9.406 -28.812 -18.188  1.00 91.94           C  
ATOM   1197  CB  SER A 149      10.602 -28.969 -16.000  1.00 91.94           C  
ATOM   1198  O   SER A 149       8.992 -29.953 -17.969  1.00 91.94           O  
ATOM   1199  OG  SER A 149       9.438 -28.766 -15.219  1.00 91.94           O  
ATOM   1200  N   GLY A 150       8.922 -28.016 -19.078  1.00 90.44           N  
ATOM   1201  CA  GLY A 150       7.770 -28.453 -19.859  1.00 90.44           C  
ATOM   1202  C   GLY A 150       8.148 -29.266 -21.094  1.00 90.44           C  
ATOM   1203  O   GLY A 150       9.125 -30.016 -21.062  1.00 90.44           O  
ATOM   1204  N   ILE A 151       7.285 -29.156 -22.125  1.00 87.62           N  
ATOM   1205  CA  ILE A 151       7.344 -30.016 -23.312  1.00 87.62           C  
ATOM   1206  C   ILE A 151       8.516 -29.609 -24.188  1.00 87.62           C  
ATOM   1207  CB  ILE A 151       6.023 -29.969 -24.109  1.00 87.62           C  
ATOM   1208  O   ILE A 151       8.945 -30.359 -25.062  1.00 87.62           O  
ATOM   1209  CG1 ILE A 151       5.691 -28.531 -24.500  1.00 87.62           C  
ATOM   1210  CG2 ILE A 151       4.883 -30.594 -23.297  1.00 87.62           C  
ATOM   1211  CD1 ILE A 151       4.496 -28.406 -25.438  1.00 87.62           C  
ATOM   1212  N   GLY A 152       8.977 -28.438 -23.938  1.00 89.69           N  
ATOM   1213  CA  GLY A 152      10.070 -27.938 -24.766  1.00 89.69           C  
ATOM   1214  C   GLY A 152       9.633 -27.578 -26.156  1.00 89.69           C  
ATOM   1215  O   GLY A 152       8.477 -27.781 -26.531  1.00 89.69           O  
ATOM   1216  N   ILE A 153      10.633 -27.031 -26.938  1.00 88.88           N  
ATOM   1217  CA  ILE A 153      10.367 -26.578 -28.297  1.00 88.88           C  
ATOM   1218  C   ILE A 153      11.383 -27.203 -29.250  1.00 88.88           C  
ATOM   1219  CB  ILE A 153      10.422 -25.031 -28.391  1.00 88.88           C  
ATOM   1220  O   ILE A 153      12.586 -27.188 -28.984  1.00 88.88           O  
ATOM   1221  CG1 ILE A 153       9.484 -24.391 -27.359  1.00 88.88           C  
ATOM   1222  CG2 ILE A 153      10.070 -24.578 -29.812  1.00 88.88           C  
ATOM   1223  CD1 ILE A 153       9.734 -22.922 -27.125  1.00 88.88           C  
ATOM   1224  N   PRO A 154      10.797 -27.781 -30.297  1.00 88.38           N  
ATOM   1225  CA  PRO A 154      11.734 -28.328 -31.297  1.00 88.38           C  
ATOM   1226  C   PRO A 154      12.656 -27.266 -31.875  1.00 88.38           C  
ATOM   1227  CB  PRO A 154      10.812 -28.906 -32.375  1.00 88.38           C  
ATOM   1228  O   PRO A 154      12.242 -26.125 -32.062  1.00 88.38           O  
ATOM   1229  CG  PRO A 154       9.453 -28.922 -31.734  1.00 88.38           C  
ATOM   1230  CD  PRO A 154       9.461 -27.984 -30.562  1.00 88.38           C  
ATOM   1231  N   GLN A 155      13.883 -27.641 -32.188  1.00 87.00           N  
ATOM   1232  CA  GLN A 155      14.930 -26.734 -32.656  1.00 87.00           C  
ATOM   1233  C   GLN A 155      14.477 -25.969 -33.906  1.00 87.00           C  
ATOM   1234  CB  GLN A 155      16.219 -27.500 -32.969  1.00 87.00           C  
ATOM   1235  O   GLN A 155      14.805 -24.781 -34.062  1.00 87.00           O  
ATOM   1236  CG  GLN A 155      17.469 -26.812 -32.438  1.00 87.00           C  
ATOM   1237  CD  GLN A 155      18.172 -27.625 -31.344  1.00 87.00           C  
ATOM   1238  NE2 GLN A 155      19.234 -27.062 -30.781  1.00 87.00           N  
ATOM   1239  OE1 GLN A 155      17.750 -28.734 -31.016  1.00 87.00           O  
ATOM   1240  N   ASP A 156      13.664 -26.594 -34.750  1.00 84.31           N  
ATOM   1241  CA  ASP A 156      13.250 -25.984 -36.000  1.00 84.31           C  
ATOM   1242  C   ASP A 156      12.141 -24.953 -35.781  1.00 84.31           C  
ATOM   1243  CB  ASP A 156      12.773 -27.062 -36.969  1.00 84.31           C  
ATOM   1244  O   ASP A 156      11.828 -24.172 -36.656  1.00 84.31           O  
ATOM   1245  CG  ASP A 156      11.773 -28.016 -36.375  1.00 84.31           C  
ATOM   1246  OD1 ASP A 156      11.875 -28.328 -35.156  1.00 84.31           O  
ATOM   1247  OD2 ASP A 156      10.867 -28.484 -37.094  1.00 84.31           O  
ATOM   1248  N   GLU A 157      11.656 -24.922 -34.562  1.00 86.19           N  
ATOM   1249  CA  GLU A 157      10.539 -24.031 -34.281  1.00 86.19           C  
ATOM   1250  C   GLU A 157      10.992 -22.828 -33.469  1.00 86.19           C  
ATOM   1251  CB  GLU A 157       9.414 -24.781 -33.562  1.00 86.19           C  
ATOM   1252  O   GLU A 157      10.227 -21.891 -33.250  1.00 86.19           O  
ATOM   1253  CG  GLU A 157       8.789 -25.891 -34.406  1.00 86.19           C  
ATOM   1254  CD  GLU A 157       7.773 -25.391 -35.406  1.00 86.19           C  
ATOM   1255  OE1 GLU A 157       7.297 -26.188 -36.250  1.00 86.19           O  
ATOM   1256  OE2 GLU A 157       7.449 -24.188 -35.375  1.00 86.19           O  
ATOM   1257  N   LEU A 158      12.203 -22.750 -33.000  1.00 87.56           N  
ATOM   1258  CA  LEU A 158      12.688 -21.766 -32.031  1.00 87.56           C  
ATOM   1259  C   LEU A 158      12.641 -20.359 -32.625  1.00 87.56           C  
ATOM   1260  CB  LEU A 158      14.117 -22.094 -31.594  1.00 87.56           C  
ATOM   1261  O   LEU A 158      12.266 -19.406 -31.938  1.00 87.56           O  
ATOM   1262  CG  LEU A 158      14.266 -23.219 -30.578  1.00 87.56           C  
ATOM   1263  CD1 LEU A 158      15.734 -23.609 -30.422  1.00 87.56           C  
ATOM   1264  CD2 LEU A 158      13.664 -22.812 -29.234  1.00 87.56           C  
ATOM   1265  N   ASP A 159      12.906 -20.219 -33.875  1.00 83.25           N  
ATOM   1266  CA  ASP A 159      12.914 -18.891 -34.500  1.00 83.25           C  
ATOM   1267  C   ASP A 159      11.492 -18.453 -34.844  1.00 83.25           C  
ATOM   1268  CB  ASP A 159      13.773 -18.906 -35.750  1.00 83.25           C  
ATOM   1269  O   ASP A 159      11.195 -17.250 -34.812  1.00 83.25           O  
ATOM   1270  CG  ASP A 159      15.258 -18.828 -35.469  1.00 83.25           C  
ATOM   1271  OD1 ASP A 159      15.648 -18.312 -34.406  1.00 83.25           O  
ATOM   1272  OD2 ASP A 159      16.062 -19.312 -36.312  1.00 83.25           O  
ATOM   1273  N   LYS A 160      10.555 -19.406 -35.031  1.00 83.62           N  
ATOM   1274  CA  LYS A 160       9.219 -19.109 -35.531  1.00 83.62           C  
ATOM   1275  C   LYS A 160       8.297 -18.672 -34.375  1.00 83.62           C  
ATOM   1276  CB  LYS A 160       8.625 -20.328 -36.250  1.00 83.62           C  
ATOM   1277  O   LYS A 160       7.293 -17.984 -34.625  1.00 83.62           O  
ATOM   1278  CG  LYS A 160       9.391 -20.734 -37.500  1.00 83.62           C  
ATOM   1279  CD  LYS A 160       8.758 -21.953 -38.156  1.00 83.62           C  
ATOM   1280  CE  LYS A 160       9.602 -22.469 -39.312  1.00 83.62           C  
ATOM   1281  NZ  LYS A 160       9.102 -23.766 -39.844  1.00 83.62           N  
ATOM   1282  N   ILE A 161       8.688 -19.016 -33.219  1.00 85.50           N  
ATOM   1283  CA  ILE A 161       7.770 -18.781 -32.094  1.00 85.50           C  
ATOM   1284  C   ILE A 161       7.656 -17.297 -31.828  1.00 85.50           C  
ATOM   1285  CB  ILE A 161       8.234 -19.531 -30.828  1.00 85.50           C  
ATOM   1286  O   ILE A 161       6.715 -16.844 -31.172  1.00 85.50           O  
ATOM   1287  CG1 ILE A 161       9.648 -19.094 -30.438  1.00 85.50           C  
ATOM   1288  CG2 ILE A 161       8.172 -21.047 -31.031  1.00 85.50           C  
ATOM   1289  CD1 ILE A 161      10.094 -19.578 -29.062  1.00 85.50           C  
ATOM   1290  N   PHE A 162       8.578 -16.484 -32.375  1.00 86.62           N  
ATOM   1291  CA  PHE A 162       8.547 -15.039 -32.156  1.00 86.62           C  
ATOM   1292  C   PHE A 162       7.773 -14.336 -33.281  1.00 86.62           C  
ATOM   1293  CB  PHE A 162       9.969 -14.477 -32.062  1.00 86.62           C  
ATOM   1294  O   PHE A 162       7.621 -13.117 -33.250  1.00 86.62           O  
ATOM   1295  CG  PHE A 162      10.703 -14.875 -30.828  1.00 86.62           C  
ATOM   1296  CD1 PHE A 162      10.414 -14.273 -29.609  1.00 86.62           C  
ATOM   1297  CD2 PHE A 162      11.680 -15.859 -30.859  1.00 86.62           C  
ATOM   1298  CE1 PHE A 162      11.086 -14.641 -28.438  1.00 86.62           C  
ATOM   1299  CE2 PHE A 162      12.359 -16.234 -29.703  1.00 86.62           C  
ATOM   1300  CZ  PHE A 162      12.062 -15.625 -28.500  1.00 86.62           C  
ATOM   1301  N   ALA A 163       7.301 -15.117 -34.219  1.00 77.62           N  
ATOM   1302  CA  ALA A 163       6.477 -14.555 -35.281  1.00 77.62           C  
ATOM   1303  C   ALA A 163       5.039 -14.352 -34.812  1.00 77.62           C  
ATOM   1304  CB  ALA A 163       6.516 -15.453 -36.500  1.00 77.62           C  
ATOM   1305  O   ALA A 163       4.531 -15.125 -34.000  1.00 77.62           O  
ATOM   1306  N   MET A 164       4.484 -13.352 -35.281  1.00 76.00           N  
ATOM   1307  CA  MET A 164       3.104 -13.039 -34.938  1.00 76.00           C  
ATOM   1308  C   MET A 164       2.160 -14.156 -35.344  1.00 76.00           C  
ATOM   1309  CB  MET A 164       2.668 -11.711 -35.562  1.00 76.00           C  
ATOM   1310  O   MET A 164       2.279 -14.680 -36.469  1.00 76.00           O  
ATOM   1311  CG  MET A 164       3.010 -10.492 -34.719  1.00 76.00           C  
ATOM   1312  SD  MET A 164       2.055  -9.008 -35.219  1.00 76.00           S  
ATOM   1313  CE  MET A 164       3.285  -8.172 -36.250  1.00 76.00           C  
ATOM   1314  N   TYR A 165       1.229 -14.633 -34.469  1.00 68.81           N  
ATOM   1315  CA  TYR A 165       0.164 -15.594 -34.719  1.00 68.81           C  
ATOM   1316  C   TYR A 165       0.733 -17.000 -34.906  1.00 68.81           C  
ATOM   1317  CB  TYR A 165      -0.648 -15.188 -35.938  1.00 68.81           C  
ATOM   1318  O   TYR A 165       0.067 -17.875 -35.469  1.00 68.81           O  
ATOM   1319  CG  TYR A 165      -1.284 -13.820 -35.844  1.00 68.81           C  
ATOM   1320  CD1 TYR A 165      -2.330 -13.594 -34.938  1.00 68.81           C  
ATOM   1321  CD2 TYR A 165      -0.842 -12.758 -36.625  1.00 68.81           C  
ATOM   1322  CE1 TYR A 165      -2.920 -12.336 -34.844  1.00 68.81           C  
ATOM   1323  CE2 TYR A 165      -1.425 -11.500 -36.500  1.00 68.81           C  
ATOM   1324  OH  TYR A 165      -3.043 -10.055 -35.500  1.00 68.81           O  
ATOM   1325  CZ  TYR A 165      -2.461 -11.297 -35.625  1.00 68.81           C  
ATOM   1326  N   TYR A 166       2.018 -17.156 -34.562  1.00 71.88           N  
ATOM   1327  CA  TYR A 166       2.631 -18.469 -34.750  1.00 71.88           C  
ATOM   1328  C   TYR A 166       2.475 -19.312 -33.500  1.00 71.88           C  
ATOM   1329  CB  TYR A 166       4.113 -18.312 -35.094  1.00 71.88           C  
ATOM   1330  O   TYR A 166       2.648 -18.812 -32.375  1.00 71.88           O  
ATOM   1331  CG  TYR A 166       4.750 -19.594 -35.594  1.00 71.88           C  
ATOM   1332  CD1 TYR A 166       5.445 -20.422 -34.719  1.00 71.88           C  
ATOM   1333  CD2 TYR A 166       4.660 -19.984 -36.938  1.00 71.88           C  
ATOM   1334  CE1 TYR A 166       6.039 -21.609 -35.156  1.00 71.88           C  
ATOM   1335  CE2 TYR A 166       5.246 -21.156 -37.375  1.00 71.88           C  
ATOM   1336  OH  TYR A 166       6.512 -23.125 -36.938  1.00 71.88           O  
ATOM   1337  CZ  TYR A 166       5.930 -21.969 -36.469  1.00 71.88           C  
ATOM   1338  N   GLN A 167       1.916 -20.516 -33.656  1.00 73.50           N  
ATOM   1339  CA  GLN A 167       1.835 -21.484 -32.562  1.00 73.50           C  
ATOM   1340  C   GLN A 167       2.432 -22.828 -33.000  1.00 73.50           C  
ATOM   1341  CB  GLN A 167       0.385 -21.672 -32.125  1.00 73.50           C  
ATOM   1342  O   GLN A 167       2.230 -23.266 -34.125  1.00 73.50           O  
ATOM   1343  CG  GLN A 167      -0.170 -20.500 -31.328  1.00 73.50           C  
ATOM   1344  CD  GLN A 167      -1.584 -20.734 -30.844  1.00 73.50           C  
ATOM   1345  NE2 GLN A 167      -2.096 -19.812 -30.031  1.00 73.50           N  
ATOM   1346  OE1 GLN A 167      -2.213 -21.734 -31.188  1.00 73.50           O  
ATOM   1347  N   VAL A 168       3.312 -23.328 -32.000  1.00 70.38           N  
ATOM   1348  CA  VAL A 168       3.951 -24.594 -32.312  1.00 70.38           C  
ATOM   1349  C   VAL A 168       2.887 -25.672 -32.531  1.00 70.38           C  
ATOM   1350  CB  VAL A 168       4.918 -25.031 -31.188  1.00 70.38           C  
ATOM   1351  O   VAL A 168       1.910 -25.750 -31.781  1.00 70.38           O  
ATOM   1352  CG1 VAL A 168       5.555 -26.391 -31.516  1.00 70.38           C  
ATOM   1353  CG2 VAL A 168       5.992 -23.969 -30.969  1.00 70.38           C  
ATOM   1354  N   LYS A 169       2.789 -26.234 -33.656  1.00 59.75           N  
ATOM   1355  CA  LYS A 169       1.840 -27.281 -34.031  1.00 59.75           C  
ATOM   1356  C   LYS A 169       2.049 -28.531 -33.156  1.00 59.75           C  
ATOM   1357  CB  LYS A 169       1.969 -27.641 -35.500  1.00 59.75           C  
ATOM   1358  O   LYS A 169       3.184 -28.953 -32.938  1.00 59.75           O  
ATOM   1359  CG  LYS A 169       1.407 -26.578 -36.438  1.00 59.75           C  
ATOM   1360  CD  LYS A 169       1.473 -27.031 -37.906  1.00 59.75           C  
ATOM   1361  CE  LYS A 169       0.956 -25.953 -38.844  1.00 59.75           C  
ATOM   1362  NZ  LYS A 169       1.039 -26.391 -40.281  1.00 59.75           N  
ATOM   1363  N   ASP A 170       1.286 -28.734 -32.062  1.00 53.66           N  
ATOM   1364  CA  ASP A 170       1.414 -29.984 -31.328  1.00 53.66           C  
ATOM   1365  C   ASP A 170       1.547 -31.172 -32.250  1.00 53.66           C  
ATOM   1366  CB  ASP A 170       0.213 -30.172 -30.391  1.00 53.66           C  
ATOM   1367  O   ASP A 170       0.892 -31.234 -33.312  1.00 53.66           O  
ATOM   1368  CG  ASP A 170       0.428 -29.578 -29.016  1.00 53.66           C  
ATOM   1369  OD1 ASP A 170       1.591 -29.312 -28.641  1.00 53.66           O  
ATOM   1370  OD2 ASP A 170      -0.575 -29.359 -28.297  1.00 53.66           O  
ATOM   1371  N   SER A 171       2.617 -31.828 -32.375  1.00 46.16           N  
ATOM   1372  CA  SER A 171       2.643 -33.062 -33.156  1.00 46.16           C  
ATOM   1373  C   SER A 171       1.387 -33.906 -32.906  1.00 46.16           C  
ATOM   1374  CB  SER A 171       3.883 -33.906 -32.812  1.00 46.16           C  
ATOM   1375  O   SER A 171       1.076 -34.812 -33.688  1.00 46.16           O  
ATOM   1376  OG  SER A 171       4.832 -33.094 -32.125  1.00 46.16           O  
ATOM   1377  N   HIS A 172       1.084 -34.375 -31.688  1.00 43.59           N  
ATOM   1378  CA  HIS A 172       0.102 -35.438 -31.469  1.00 43.59           C  
ATOM   1379  C   HIS A 172      -1.320 -34.906 -31.625  1.00 43.59           C  
ATOM   1380  CB  HIS A 172       0.292 -36.062 -30.094  1.00 43.59           C  
ATOM   1381  O   HIS A 172      -2.277 -35.562 -31.203  1.00 43.59           O  
ATOM   1382  CG  HIS A 172       1.491 -36.969 -30.000  1.00 43.59           C  
ATOM   1383  CD2 HIS A 172       2.203 -37.375 -28.938  1.00 43.59           C  
ATOM   1384  ND1 HIS A 172       2.090 -37.531 -31.109  1.00 43.59           N  
ATOM   1385  CE1 HIS A 172       3.123 -38.250 -30.719  1.00 43.59           C  
ATOM   1386  NE2 HIS A 172       3.213 -38.188 -29.406  1.00 43.59           N  
ATOM   1387  N   GLY A 173      -1.766 -34.094 -32.594  1.00 42.66           N  
ATOM   1388  CA  GLY A 173      -3.145 -33.812 -32.969  1.00 42.66           C  
ATOM   1389  C   GLY A 173      -3.893 -33.000 -31.938  1.00 42.66           C  
ATOM   1390  O   GLY A 173      -5.121 -32.906 -31.984  1.00 42.66           O  
ATOM   1391  N   GLY A 174      -3.412 -32.844 -30.656  1.00 42.56           N  
ATOM   1392  CA  GLY A 174      -4.273 -32.375 -29.594  1.00 42.56           C  
ATOM   1393  C   GLY A 174      -4.574 -30.875 -29.719  1.00 42.56           C  
ATOM   1394  O   GLY A 174      -4.039 -30.203 -30.594  1.00 42.56           O  
ATOM   1395  N   LYS A 175      -5.645 -30.328 -29.109  1.00 44.44           N  
ATOM   1396  CA  LYS A 175      -6.285 -29.016 -29.109  1.00 44.44           C  
ATOM   1397  C   LYS A 175      -5.250 -27.891 -29.031  1.00 44.44           C  
ATOM   1398  CB  LYS A 175      -7.281 -28.891 -27.953  1.00 44.44           C  
ATOM   1399  O   LYS A 175      -4.293 -27.984 -28.266  1.00 44.44           O  
ATOM   1400  CG  LYS A 175      -8.648 -29.484 -28.250  1.00 44.44           C  
ATOM   1401  CD  LYS A 175      -9.617 -29.234 -27.109  1.00 44.44           C  
ATOM   1402  CE  LYS A 175     -10.992 -29.844 -27.391  1.00 44.44           C  
ATOM   1403  NZ  LYS A 175     -11.898 -29.734 -26.219  1.00 44.44           N  
ATOM   1404  N   PRO A 176      -5.113 -27.031 -30.078  1.00 44.78           N  
ATOM   1405  CA  PRO A 176      -4.250 -25.859 -30.172  1.00 44.78           C  
ATOM   1406  C   PRO A 176      -4.113 -25.125 -28.828  1.00 44.78           C  
ATOM   1407  CB  PRO A 176      -4.965 -24.969 -31.203  1.00 44.78           C  
ATOM   1408  O   PRO A 176      -5.059 -25.094 -28.047  1.00 44.78           O  
ATOM   1409  CG  PRO A 176      -6.230 -25.703 -31.516  1.00 44.78           C  
ATOM   1410  CD  PRO A 176      -6.270 -26.969 -30.688  1.00 44.78           C  
ATOM   1411  N   ALA A 177      -2.938 -25.109 -28.297  1.00 47.78           N  
ATOM   1412  CA  ALA A 177      -2.688 -24.406 -27.047  1.00 47.78           C  
ATOM   1413  C   ALA A 177      -3.357 -23.031 -27.047  1.00 47.78           C  
ATOM   1414  CB  ALA A 177      -1.188 -24.266 -26.797  1.00 47.78           C  
ATOM   1415  O   ALA A 177      -3.385 -22.359 -28.078  1.00 47.78           O  
ATOM   1416  N   THR A 178      -4.402 -22.766 -26.375  1.00 52.16           N  
ATOM   1417  CA  THR A 178      -5.316 -21.641 -26.188  1.00 52.16           C  
ATOM   1418  C   THR A 178      -4.543 -20.344 -26.047  1.00 52.16           C  
ATOM   1419  CB  THR A 178      -6.227 -21.859 -24.969  1.00 52.16           C  
ATOM   1420  O   THR A 178      -5.133 -19.297 -25.781  1.00 52.16           O  
ATOM   1421  CG2 THR A 178      -7.582 -22.422 -25.375  1.00 52.16           C  
ATOM   1422  OG1 THR A 178      -5.594 -22.766 -24.062  1.00 52.16           O  
ATOM   1423  N   GLY A 179      -3.457 -20.094 -27.016  1.00 57.72           N  
ATOM   1424  CA  GLY A 179      -2.807 -18.781 -26.922  1.00 57.72           C  
ATOM   1425  C   GLY A 179      -2.936 -17.969 -28.203  1.00 57.72           C  
ATOM   1426  O   GLY A 179      -3.236 -18.516 -29.266  1.00 57.72           O  
ATOM   1427  N   THR A 180      -3.045 -16.719 -28.266  1.00 60.22           N  
ATOM   1428  CA  THR A 180      -3.197 -15.844 -29.422  1.00 60.22           C  
ATOM   1429  C   THR A 180      -1.930 -15.844 -30.266  1.00 60.22           C  
ATOM   1430  CB  THR A 180      -3.525 -14.406 -28.984  1.00 60.22           C  
ATOM   1431  O   THR A 180      -1.966 -15.484 -31.453  1.00 60.22           O  
ATOM   1432  CG2 THR A 180      -4.855 -14.344 -28.250  1.00 60.22           C  
ATOM   1433  OG1 THR A 180      -2.488 -13.922 -28.125  1.00 60.22           O  
ATOM   1434  N   GLY A 181      -0.849 -16.438 -29.844  1.00 66.88           N  
ATOM   1435  CA  GLY A 181       0.440 -16.406 -30.516  1.00 66.88           C  
ATOM   1436  C   GLY A 181       0.993 -15.016 -30.719  1.00 66.88           C  
ATOM   1437  O   GLY A 181       1.862 -14.797 -31.562  1.00 66.88           O  
ATOM   1438  N   ILE A 182       0.483 -14.070 -30.078  1.00 72.88           N  
ATOM   1439  CA  ILE A 182       0.925 -12.695 -30.250  1.00 72.88           C  
ATOM   1440  C   ILE A 182       1.811 -12.281 -29.078  1.00 72.88           C  
ATOM   1441  CB  ILE A 182      -0.274 -11.727 -30.391  1.00 72.88           C  
ATOM   1442  O   ILE A 182       2.695 -11.430 -29.234  1.00 72.88           O  
ATOM   1443  CG1 ILE A 182      -1.150 -12.125 -31.578  1.00 72.88           C  
ATOM   1444  CG2 ILE A 182       0.209 -10.281 -30.516  1.00 72.88           C  
ATOM   1445  CD1 ILE A 182      -2.455 -11.344 -31.672  1.00 72.88           C  
ATOM   1446  N   GLY A 183       1.694 -12.938 -28.031  1.00 77.94           N  
ATOM   1447  CA  GLY A 183       2.316 -12.516 -26.781  1.00 77.94           C  
ATOM   1448  C   GLY A 183       3.830 -12.461 -26.859  1.00 77.94           C  
ATOM   1449  O   GLY A 183       4.438 -11.453 -26.484  1.00 77.94           O  
ATOM   1450  N   LEU A 184       4.426 -13.477 -27.438  1.00 86.31           N  
ATOM   1451  CA  LEU A 184       5.883 -13.562 -27.484  1.00 86.31           C  
ATOM   1452  C   LEU A 184       6.457 -12.562 -28.484  1.00 86.31           C  
ATOM   1453  CB  LEU A 184       6.324 -14.984 -27.859  1.00 86.31           C  
ATOM   1454  O   LEU A 184       7.512 -11.977 -28.250  1.00 86.31           O  
ATOM   1455  CG  LEU A 184       7.559 -15.516 -27.141  1.00 86.31           C  
ATOM   1456  CD1 LEU A 184       7.164 -16.156 -25.797  1.00 86.31           C  
ATOM   1457  CD2 LEU A 184       8.297 -16.516 -28.016  1.00 86.31           C  
ATOM   1458  N   ALA A 185       5.730 -12.414 -29.609  1.00 82.81           N  
ATOM   1459  CA  ALA A 185       6.176 -11.453 -30.609  1.00 82.81           C  
ATOM   1460  C   ALA A 185       6.168 -10.031 -30.047  1.00 82.81           C  
ATOM   1461  CB  ALA A 185       5.289 -11.539 -31.844  1.00 82.81           C  
ATOM   1462  O   ALA A 185       7.121  -9.273 -30.250  1.00 82.81           O  
ATOM   1463  N   VAL A 186       5.176  -9.734 -29.344  1.00 80.06           N  
ATOM   1464  CA  VAL A 186       5.043  -8.414 -28.750  1.00 80.06           C  
ATOM   1465  C   VAL A 186       6.094  -8.234 -27.656  1.00 80.06           C  
ATOM   1466  CB  VAL A 186       3.627  -8.195 -28.172  1.00 80.06           C  
ATOM   1467  O   VAL A 186       6.723  -7.176 -27.562  1.00 80.06           O  
ATOM   1468  CG1 VAL A 186       3.568  -6.895 -27.359  1.00 80.06           C  
ATOM   1469  CG2 VAL A 186       2.586  -8.180 -29.281  1.00 80.06           C  
ATOM   1470  N   SER A 187       6.270  -9.242 -26.891  1.00 87.75           N  
ATOM   1471  CA  SER A 187       7.250  -9.180 -25.812  1.00 87.75           C  
ATOM   1472  C   SER A 187       8.648  -8.914 -26.359  1.00 87.75           C  
ATOM   1473  CB  SER A 187       7.242 -10.484 -25.016  1.00 87.75           C  
ATOM   1474  O   SER A 187       9.398  -8.109 -25.797  1.00 87.75           O  
ATOM   1475  OG  SER A 187       6.016 -10.641 -24.312  1.00 87.75           O  
ATOM   1476  N   ARG A 188       9.016  -9.602 -27.391  1.00 89.25           N  
ATOM   1477  CA  ARG A 188      10.344  -9.406 -27.953  1.00 89.25           C  
ATOM   1478  C   ARG A 188      10.500  -7.992 -28.516  1.00 89.25           C  
ATOM   1479  CB  ARG A 188      10.609 -10.430 -29.062  1.00 89.25           C  
ATOM   1480  O   ARG A 188      11.555  -7.375 -28.359  1.00 89.25           O  
ATOM   1481  CG  ARG A 188      12.062 -10.500 -29.500  1.00 89.25           C  
ATOM   1482  CD  ARG A 188      12.289 -11.594 -30.531  1.00 89.25           C  
ATOM   1483  NE  ARG A 188      13.672 -11.633 -30.984  1.00 89.25           N  
ATOM   1484  NH1 ARG A 188      13.375 -13.406 -32.438  1.00 89.25           N  
ATOM   1485  NH2 ARG A 188      15.438 -12.430 -32.219  1.00 89.25           N  
ATOM   1486  CZ  ARG A 188      14.156 -12.492 -31.875  1.00 89.25           C  
ATOM   1487  N   ARG A 189       9.531  -7.531 -29.125  1.00 83.56           N  
ATOM   1488  CA  ARG A 189       9.578  -6.164 -29.641  1.00 83.56           C  
ATOM   1489  C   ARG A 189       9.742  -5.160 -28.500  1.00 83.56           C  
ATOM   1490  CB  ARG A 189       8.312  -5.848 -30.438  1.00 83.56           C  
ATOM   1491  O   ARG A 189      10.508  -4.203 -28.625  1.00 83.56           O  
ATOM   1492  CG  ARG A 189       8.523  -4.809 -31.531  1.00 83.56           C  
ATOM   1493  CD  ARG A 189       7.293  -4.676 -32.438  1.00 83.56           C  
ATOM   1494  NE  ARG A 189       7.484  -3.656 -33.469  1.00 83.56           N  
ATOM   1495  NH1 ARG A 189       5.402  -3.945 -34.406  1.00 83.56           N  
ATOM   1496  NH2 ARG A 189       6.855  -2.391 -35.250  1.00 83.56           N  
ATOM   1497  CZ  ARG A 189       6.578  -3.334 -34.375  1.00 83.56           C  
ATOM   1498  N   LEU A 190       8.977  -5.352 -27.484  1.00 83.75           N  
ATOM   1499  CA  LEU A 190       9.078  -4.480 -26.312  1.00 83.75           C  
ATOM   1500  C   LEU A 190      10.477  -4.535 -25.719  1.00 83.75           C  
ATOM   1501  CB  LEU A 190       8.039  -4.871 -25.266  1.00 83.75           C  
ATOM   1502  O   LEU A 190      11.055  -3.498 -25.375  1.00 83.75           O  
ATOM   1503  CG  LEU A 190       6.598  -4.445 -25.547  1.00 83.75           C  
ATOM   1504  CD1 LEU A 190       5.652  -5.086 -24.531  1.00 83.75           C  
ATOM   1505  CD2 LEU A 190       6.473  -2.924 -25.500  1.00 83.75           C  
ATOM   1506  N   ALA A 191      10.977  -5.711 -25.594  1.00 91.38           N  
ATOM   1507  CA  ALA A 191      12.320  -5.883 -25.062  1.00 91.38           C  
ATOM   1508  C   ALA A 191      13.352  -5.133 -25.891  1.00 91.38           C  
ATOM   1509  CB  ALA A 191      12.680  -7.367 -24.984  1.00 91.38           C  
ATOM   1510  O   ALA A 191      14.242  -4.473 -25.344  1.00 91.38           O  
ATOM   1511  N   LYS A 192      13.195  -5.227 -27.141  1.00 89.25           N  
ATOM   1512  CA  LYS A 192      14.117  -4.531 -28.031  1.00 89.25           C  
ATOM   1513  C   LYS A 192      14.008  -3.018 -27.859  1.00 89.25           C  
ATOM   1514  CB  LYS A 192      13.852  -4.910 -29.484  1.00 89.25           C  
ATOM   1515  O   LYS A 192      15.016  -2.312 -27.891  1.00 89.25           O  
ATOM   1516  CG  LYS A 192      14.414  -6.266 -29.891  1.00 89.25           C  
ATOM   1517  CD  LYS A 192      14.250  -6.527 -31.375  1.00 89.25           C  
ATOM   1518  CE  LYS A 192      14.875  -7.848 -31.797  1.00 89.25           C  
ATOM   1519  NZ  LYS A 192      14.719  -8.102 -33.250  1.00 89.25           N  
ATOM   1520  N   ASN A 193      12.836  -2.562 -27.656  1.00 85.50           N  
ATOM   1521  CA  ASN A 193      12.633  -1.138 -27.422  1.00 85.50           C  
ATOM   1522  C   ASN A 193      13.211  -0.698 -26.078  1.00 85.50           C  
ATOM   1523  CB  ASN A 193      11.141  -0.792 -27.500  1.00 85.50           C  
ATOM   1524  O   ASN A 193      13.539   0.476 -25.891  1.00 85.50           O  
ATOM   1525  CG  ASN A 193      10.641  -0.643 -28.922  1.00 85.50           C  
ATOM   1526  ND2 ASN A 193       9.328  -0.652 -29.094  1.00 85.50           N  
ATOM   1527  OD1 ASN A 193      11.438  -0.523 -29.859  1.00 85.50           O  
ATOM   1528  N   MET A 194      13.320  -1.635 -25.219  1.00 89.94           N  
ATOM   1529  CA  MET A 194      13.844  -1.334 -23.891  1.00 89.94           C  
ATOM   1530  C   MET A 194      15.352  -1.531 -23.844  1.00 89.94           C  
ATOM   1531  CB  MET A 194      13.164  -2.213 -22.844  1.00 89.94           C  
ATOM   1532  O   MET A 194      15.953  -1.516 -22.766  1.00 89.94           O  
ATOM   1533  CG  MET A 194      11.672  -1.963 -22.703  1.00 89.94           C  
ATOM   1534  SD  MET A 194      10.883  -3.100 -21.500  1.00 89.94           S  
ATOM   1535  CE  MET A 194      11.430  -2.346 -19.938  1.00 89.94           C  
ATOM   1536  N   GLY A 195      15.898  -1.733 -25.000  1.00 90.00           N  
ATOM   1537  CA  GLY A 195      17.344  -1.816 -25.125  1.00 90.00           C  
ATOM   1538  C   GLY A 195      17.875  -3.223 -24.938  1.00 90.00           C  
ATOM   1539  O   GLY A 195      19.062  -3.412 -24.688  1.00 90.00           O  
ATOM   1540  N   GLY A 196      17.000  -4.168 -24.969  1.00 93.75           N  
ATOM   1541  CA  GLY A 196      17.406  -5.559 -24.812  1.00 93.75           C  
ATOM   1542  C   GLY A 196      16.781  -6.469 -25.859  1.00 93.75           C  
ATOM   1543  O   GLY A 196      16.609  -6.074 -27.016  1.00 93.75           O  
ATOM   1544  N   ASP A 197      16.641  -7.727 -25.484  1.00 94.12           N  
ATOM   1545  CA  ASP A 197      16.078  -8.734 -26.359  1.00 94.12           C  
ATOM   1546  C   ASP A 197      15.602  -9.953 -25.578  1.00 94.12           C  
ATOM   1547  CB  ASP A 197      17.094  -9.156 -27.422  1.00 94.12           C  
ATOM   1548  O   ASP A 197      15.820 -10.039 -24.359  1.00 94.12           O  
ATOM   1549  CG  ASP A 197      16.453  -9.633 -28.719  1.00 94.12           C  
ATOM   1550  OD1 ASP A 197      15.219  -9.812 -28.750  1.00 94.12           O  
ATOM   1551  OD2 ASP A 197      17.188  -9.820 -29.703  1.00 94.12           O  
ATOM   1552  N   ILE A 198      14.867 -10.781 -26.328  1.00 95.12           N  
ATOM   1553  CA  ILE A 198      14.477 -12.070 -25.766  1.00 95.12           C  
ATOM   1554  C   ILE A 198      15.078 -13.203 -26.594  1.00 95.12           C  
ATOM   1555  CB  ILE A 198      12.938 -12.211 -25.703  1.00 95.12           C  
ATOM   1556  O   ILE A 198      14.945 -13.227 -27.812  1.00 95.12           O  
ATOM   1557  CG1 ILE A 198      12.336 -11.109 -24.812  1.00 95.12           C  
ATOM   1558  CG2 ILE A 198      12.547 -13.602 -25.188  1.00 95.12           C  
ATOM   1559  CD1 ILE A 198      10.820 -11.117 -24.766  1.00 95.12           C  
ATOM   1560  N   THR A 199      15.812 -14.070 -25.938  1.00 94.38           N  
ATOM   1561  CA  THR A 199      16.359 -15.258 -26.578  1.00 94.38           C  
ATOM   1562  C   THR A 199      15.820 -16.531 -25.938  1.00 94.38           C  
ATOM   1563  CB  THR A 199      17.891 -15.258 -26.531  1.00 94.38           C  
ATOM   1564  O   THR A 199      15.273 -16.484 -24.828  1.00 94.38           O  
ATOM   1565  CG2 THR A 199      18.469 -14.062 -27.281  1.00 94.38           C  
ATOM   1566  OG1 THR A 199      18.328 -15.203 -25.172  1.00 94.38           O  
ATOM   1567  N   VAL A 200      15.883 -17.625 -26.672  1.00 94.06           N  
ATOM   1568  CA  VAL A 200      15.328 -18.875 -26.141  1.00 94.06           C  
ATOM   1569  C   VAL A 200      16.266 -20.031 -26.438  1.00 94.06           C  
ATOM   1570  CB  VAL A 200      13.922 -19.156 -26.719  1.00 94.06           C  
ATOM   1571  O   VAL A 200      16.891 -20.078 -27.500  1.00 94.06           O  
ATOM   1572  CG1 VAL A 200      14.000 -19.391 -28.234  1.00 94.06           C  
ATOM   1573  CG2 VAL A 200      13.297 -20.375 -26.031  1.00 94.06           C  
ATOM   1574  N   THR A 201      16.562 -20.859 -25.438  1.00 94.00           N  
ATOM   1575  CA  THR A 201      17.188 -22.172 -25.578  1.00 94.00           C  
ATOM   1576  C   THR A 201      16.234 -23.266 -25.109  1.00 94.00           C  
ATOM   1577  CB  THR A 201      18.500 -22.234 -24.797  1.00 94.00           C  
ATOM   1578  O   THR A 201      15.594 -23.125 -24.062  1.00 94.00           O  
ATOM   1579  CG2 THR A 201      19.609 -21.484 -25.516  1.00 94.00           C  
ATOM   1580  OG1 THR A 201      18.312 -21.672 -23.500  1.00 94.00           O  
ATOM   1581  N   SER A 202      16.000 -24.250 -26.000  1.00 92.75           N  
ATOM   1582  CA  SER A 202      15.031 -25.281 -25.625  1.00 92.75           C  
ATOM   1583  C   SER A 202      15.391 -26.625 -26.250  1.00 92.75           C  
ATOM   1584  CB  SER A 202      13.625 -24.875 -26.062  1.00 92.75           C  
ATOM   1585  O   SER A 202      16.109 -26.688 -27.250  1.00 92.75           O  
ATOM   1586  OG  SER A 202      12.680 -25.859 -25.688  1.00 92.75           O  
ATOM   1587  N   GLU A 203      15.078 -27.656 -25.516  1.00 88.94           N  
ATOM   1588  CA  GLU A 203      15.133 -29.016 -26.000  1.00 88.94           C  
ATOM   1589  C   GLU A 203      13.805 -29.734 -25.812  1.00 88.94           C  
ATOM   1590  CB  GLU A 203      16.266 -29.797 -25.312  1.00 88.94           C  
ATOM   1591  O   GLU A 203      13.203 -29.656 -24.734  1.00 88.94           O  
ATOM   1592  CG  GLU A 203      16.828 -30.938 -26.141  1.00 88.94           C  
ATOM   1593  CD  GLU A 203      17.922 -31.703 -25.438  1.00 88.94           C  
ATOM   1594  OE1 GLU A 203      18.328 -32.781 -25.938  1.00 88.94           O  
ATOM   1595  OE2 GLU A 203      18.375 -31.234 -24.375  1.00 88.94           O  
ATOM   1596  N   GLN A 204      13.367 -30.406 -26.875  1.00 87.75           N  
ATOM   1597  CA  GLN A 204      12.078 -31.094 -26.812  1.00 87.75           C  
ATOM   1598  C   GLN A 204      12.047 -32.094 -25.688  1.00 87.75           C  
ATOM   1599  CB  GLN A 204      11.781 -31.781 -28.156  1.00 87.75           C  
ATOM   1600  O   GLN A 204      12.953 -32.938 -25.547  1.00 87.75           O  
ATOM   1601  CG  GLN A 204      10.297 -31.891 -28.469  1.00 87.75           C  
ATOM   1602  CD  GLN A 204      10.031 -32.312 -29.906  1.00 87.75           C  
ATOM   1603  NE2 GLN A 204       8.766 -32.281 -30.297  1.00 87.75           N  
ATOM   1604  OE1 GLN A 204      10.953 -32.656 -30.641  1.00 87.75           O  
ATOM   1605  N   GLY A 205      11.047 -32.000 -24.797  1.00 87.50           N  
ATOM   1606  CA  GLY A 205      10.859 -32.938 -23.703  1.00 87.50           C  
ATOM   1607  C   GLY A 205      11.594 -32.531 -22.438  1.00 87.50           C  
ATOM   1608  O   GLY A 205      11.430 -33.125 -21.391  1.00 87.50           O  
ATOM   1609  N   LYS A 206      12.516 -31.547 -22.531  1.00 89.94           N  
ATOM   1610  CA  LYS A 206      13.328 -31.188 -21.359  1.00 89.94           C  
ATOM   1611  C   LYS A 206      12.969 -29.781 -20.859  1.00 89.94           C  
ATOM   1612  CB  LYS A 206      14.812 -31.250 -21.703  1.00 89.94           C  
ATOM   1613  O   LYS A 206      13.492 -29.328 -19.844  1.00 89.94           O  
ATOM   1614  CG  LYS A 206      15.336 -32.656 -21.922  1.00 89.94           C  
ATOM   1615  CD  LYS A 206      16.859 -32.688 -22.016  1.00 89.94           C  
ATOM   1616  CE  LYS A 206      17.375 -34.094 -22.281  1.00 89.94           C  
ATOM   1617  NZ  LYS A 206      18.859 -34.094 -22.500  1.00 89.94           N  
ATOM   1618  N   GLY A 207      12.125 -29.172 -21.578  1.00 92.50           N  
ATOM   1619  CA  GLY A 207      11.727 -27.844 -21.156  1.00 92.50           C  
ATOM   1620  C   GLY A 207      12.375 -26.734 -21.969  1.00 92.50           C  
ATOM   1621  O   GLY A 207      13.008 -27.000 -22.984  1.00 92.50           O  
ATOM   1622  N   SER A 208      12.141 -25.469 -21.625  1.00 94.06           N  
ATOM   1623  CA  SER A 208      12.641 -24.312 -22.359  1.00 94.06           C  
ATOM   1624  C   SER A 208      13.156 -23.234 -21.391  1.00 94.06           C  
ATOM   1625  CB  SER A 208      11.555 -23.719 -23.250  1.00 94.06           C  
ATOM   1626  O   SER A 208      12.695 -23.141 -20.250  1.00 94.06           O  
ATOM   1627  OG  SER A 208      10.953 -24.734 -24.047  1.00 94.06           O  
ATOM   1628  N   THR A 209      14.188 -22.484 -21.844  1.00 95.38           N  
ATOM   1629  CA  THR A 209      14.695 -21.344 -21.109  1.00 95.38           C  
ATOM   1630  C   THR A 209      14.617 -20.078 -21.969  1.00 95.38           C  
ATOM   1631  CB  THR A 209      16.156 -21.562 -20.672  1.00 95.38           C  
ATOM   1632  O   THR A 209      15.273 -19.969 -23.000  1.00 95.38           O  
ATOM   1633  CG2 THR A 209      16.656 -20.406 -19.812  1.00 95.38           C  
ATOM   1634  OG1 THR A 209      16.234 -22.781 -19.906  1.00 95.38           O  
ATOM   1635  N   PHE A 210      13.742 -19.156 -21.547  1.00 95.62           N  
ATOM   1636  CA  PHE A 210      13.648 -17.859 -22.188  1.00 95.62           C  
ATOM   1637  C   PHE A 210      14.477 -16.828 -21.438  1.00 95.62           C  
ATOM   1638  CB  PHE A 210      12.195 -17.406 -22.281  1.00 95.62           C  
ATOM   1639  O   PHE A 210      14.367 -16.703 -20.203  1.00 95.62           O  
ATOM   1640  CG  PHE A 210      11.398 -18.109 -23.328  1.00 95.62           C  
ATOM   1641  CD1 PHE A 210      11.148 -17.500 -24.562  1.00 95.62           C  
ATOM   1642  CD2 PHE A 210      10.891 -19.391 -23.109  1.00 95.62           C  
ATOM   1643  CE1 PHE A 210      10.414 -18.156 -25.547  1.00 95.62           C  
ATOM   1644  CE2 PHE A 210      10.156 -20.047 -24.078  1.00 95.62           C  
ATOM   1645  CZ  PHE A 210       9.914 -19.438 -25.297  1.00 95.62           C  
ATOM   1646  N   THR A 211      15.336 -16.109 -22.125  1.00 95.69           N  
ATOM   1647  CA  THR A 211      16.188 -15.094 -21.516  1.00 95.69           C  
ATOM   1648  C   THR A 211      15.797 -13.695 -21.984  1.00 95.69           C  
ATOM   1649  CB  THR A 211      17.672 -15.352 -21.859  1.00 95.69           C  
ATOM   1650  O   THR A 211      15.789 -13.414 -23.188  1.00 95.69           O  
ATOM   1651  CG2 THR A 211      18.594 -14.414 -21.062  1.00 95.69           C  
ATOM   1652  OG1 THR A 211      18.000 -16.703 -21.531  1.00 95.69           O  
ATOM   1653  N   LEU A 212      15.406 -12.883 -21.047  1.00 95.94           N  
ATOM   1654  CA  LEU A 212      15.070 -11.484 -21.297  1.00 95.94           C  
ATOM   1655  C   LEU A 212      16.188 -10.562 -20.812  1.00 95.94           C  
ATOM   1656  CB  LEU A 212      13.750 -11.117 -20.625  1.00 95.94           C  
ATOM   1657  O   LEU A 212      16.656 -10.703 -19.688  1.00 95.94           O  
ATOM   1658  CG  LEU A 212      13.406  -9.625 -20.562  1.00 95.94           C  
ATOM   1659  CD1 LEU A 212      13.094  -9.109 -21.969  1.00 95.94           C  
ATOM   1660  CD2 LEU A 212      12.234  -9.375 -19.625  1.00 95.94           C  
ATOM   1661  N   THR A 213      16.656  -9.672 -21.688  1.00 95.00           N  
ATOM   1662  CA  THR A 213      17.578  -8.617 -21.312  1.00 95.00           C  
ATOM   1663  C   THR A 213      16.984  -7.242 -21.594  1.00 95.00           C  
ATOM   1664  CB  THR A 213      18.922  -8.758 -22.047  1.00 95.00           C  
ATOM   1665  O   THR A 213      16.344  -7.039 -22.625  1.00 95.00           O  
ATOM   1666  CG2 THR A 213      19.734  -9.938 -21.500  1.00 95.00           C  
ATOM   1667  OG1 THR A 213      18.688  -8.953 -23.438  1.00 95.00           O  
ATOM   1668  N   ILE A 214      17.109  -6.379 -20.625  1.00 93.50           N  
ATOM   1669  CA  ILE A 214      16.672  -5.004 -20.844  1.00 93.50           C  
ATOM   1670  C   ILE A 214      17.688  -4.035 -20.250  1.00 93.50           C  
ATOM   1671  CB  ILE A 214      15.273  -4.754 -20.234  1.00 93.50           C  
ATOM   1672  O   ILE A 214      18.391  -4.375 -19.281  1.00 93.50           O  
ATOM   1673  CG1 ILE A 214      15.289  -5.020 -18.734  1.00 93.50           C  
ATOM   1674  CG2 ILE A 214      14.219  -5.621 -20.938  1.00 93.50           C  
ATOM   1675  CD1 ILE A 214      14.062  -4.492 -18.000  1.00 93.50           C  
ATOM   1676  N   HIS A 215      17.719  -2.879 -20.859  1.00 93.62           N  
ATOM   1677  CA  HIS A 215      18.531  -1.803 -20.312  1.00 93.62           C  
ATOM   1678  C   HIS A 215      17.781  -1.021 -19.234  1.00 93.62           C  
ATOM   1679  CB  HIS A 215      19.000  -0.861 -21.422  1.00 93.62           C  
ATOM   1680  O   HIS A 215      16.766  -0.390 -19.531  1.00 93.62           O  
ATOM   1681  CG  HIS A 215      20.016   0.137 -20.984  1.00 93.62           C  
ATOM   1682  CD2 HIS A 215      21.359   0.046 -20.891  1.00 93.62           C  
ATOM   1683  ND1 HIS A 215      19.688   1.411 -20.578  1.00 93.62           N  
ATOM   1684  CE1 HIS A 215      20.781   2.062 -20.250  1.00 93.62           C  
ATOM   1685  NE2 HIS A 215      21.812   1.256 -20.422  1.00 93.62           N  
ATOM   1686  N   ALA A 216      18.188  -1.130 -18.047  1.00 91.56           N  
ATOM   1687  CA  ALA A 216      17.547  -0.459 -16.922  1.00 91.56           C  
ATOM   1688  C   ALA A 216      18.594   0.108 -15.953  1.00 91.56           C  
ATOM   1689  CB  ALA A 216      16.625  -1.422 -16.188  1.00 91.56           C  
ATOM   1690  O   ALA A 216      19.016  -0.575 -15.023  1.00 91.56           O  
ATOM   1691  N   PRO A 217      19.031   1.347 -16.188  1.00 89.00           N  
ATOM   1692  CA  PRO A 217      20.047   1.934 -15.305  1.00 89.00           C  
ATOM   1693  C   PRO A 217      19.594   1.981 -13.844  1.00 89.00           C  
ATOM   1694  CB  PRO A 217      20.219   3.346 -15.867  1.00 89.00           C  
ATOM   1695  O   PRO A 217      18.406   2.227 -13.570  1.00 89.00           O  
ATOM   1696  CG  PRO A 217      19.172   3.479 -16.922  1.00 89.00           C  
ATOM   1697  CD  PRO A 217      18.500   2.145 -17.094  1.00 89.00           C  
ATOM   1698  N   SER A 218      20.484   1.465 -13.086  1.00 80.44           N  
ATOM   1699  CA  SER A 218      20.203   1.538 -11.656  1.00 80.44           C  
ATOM   1700  C   SER A 218      20.234   2.980 -11.164  1.00 80.44           C  
ATOM   1701  CB  SER A 218      21.219   0.706 -10.875  1.00 80.44           C  
ATOM   1702  O   SER A 218      21.016   3.795 -11.648  1.00 80.44           O  
ATOM   1703  OG  SER A 218      22.438   1.421 -10.703  1.00 80.44           O  
ATOM   1704  N   VAL A 219      19.156   3.359 -10.758  1.00 62.12           N  
ATOM   1705  CA  VAL A 219      19.188   4.676 -10.125  1.00 62.12           C  
ATOM   1706  C   VAL A 219      20.125   4.652  -8.922  1.00 62.12           C  
ATOM   1707  CB  VAL A 219      17.781   5.133  -9.695  1.00 62.12           C  
ATOM   1708  O   VAL A 219      20.062   3.738  -8.094  1.00 62.12           O  
ATOM   1709  CG1 VAL A 219      17.797   6.586  -9.227  1.00 62.12           C  
ATOM   1710  CG2 VAL A 219      16.781   4.953 -10.844  1.00 62.12           C  
ATOM   1711  N   ALA A 220      21.297   4.980  -9.406  1.00 46.91           N  
ATOM   1712  CA  ALA A 220      22.188   5.090  -8.266  1.00 46.91           C  
ATOM   1713  C   ALA A 220      21.422   5.359  -6.977  1.00 46.91           C  
ATOM   1714  CB  ALA A 220      23.219   6.191  -8.500  1.00 46.91           C  
ATOM   1715  O   ALA A 220      20.406   6.078  -6.992  1.00 46.91           O  
ATOM   1716  N   GLU A 221      21.359   4.297  -6.332  1.00 37.81           N  
ATOM   1717  CA  GLU A 221      20.750   4.488  -5.016  1.00 37.81           C  
ATOM   1718  C   GLU A 221      20.938   5.922  -4.527  1.00 37.81           C  
ATOM   1719  CB  GLU A 221      21.359   3.506  -4.004  1.00 37.81           C  
ATOM   1720  O   GLU A 221      22.031   6.289  -4.066  1.00 37.81           O  
ATOM   1721  CG  GLU A 221      20.703   2.131  -4.023  1.00 37.81           C  
ATOM   1722  CD  GLU A 221      21.312   1.163  -3.021  1.00 37.81           C  
ATOM   1723  OE1 GLU A 221      20.781   0.037  -2.871  1.00 37.81           O  
ATOM   1724  OE2 GLU A 221      22.328   1.535  -2.383  1.00 37.81           O  
ATOM   1725  N   GLU A 222      21.094   6.832  -5.523  1.00 29.50           N  
ATOM   1726  CA  GLU A 222      21.016   7.941  -4.582  1.00 29.50           C  
ATOM   1727  C   GLU A 222      19.891   7.730  -3.576  1.00 29.50           C  
ATOM   1728  CB  GLU A 222      20.812   9.266  -5.324  1.00 29.50           C  
ATOM   1729  O   GLU A 222      18.750   7.422  -3.961  1.00 29.50           O  
ATOM   1730  CG  GLU A 222      22.109   9.883  -5.832  1.00 29.50           C  
ATOM   1731  CD  GLU A 222      21.922  11.258  -6.449  1.00 29.50           C  
ATOM   1732  OE1 GLU A 222      22.922  11.906  -6.824  1.00 29.50           O  
ATOM   1733  OE2 GLU A 222      20.750  11.695  -6.559  1.00 29.50           O  
ATOM   1734  N   VAL A 223      20.250   6.898  -2.629  1.00 28.25           N  
ATOM   1735  CA  VAL A 223      19.406   6.758  -1.446  1.00 28.25           C  
ATOM   1736  C   VAL A 223      18.406   7.918  -1.372  1.00 28.25           C  
ATOM   1737  CB  VAL A 223      20.250   6.691  -0.152  1.00 28.25           C  
ATOM   1738  O   VAL A 223      18.781   9.031  -0.991  1.00 28.25           O  
ATOM   1739  CG1 VAL A 223      19.422   6.113   0.998  1.00 28.25           C  
ATOM   1740  CG2 VAL A 223      21.500   5.859  -0.380  1.00 28.25           C  
ATOM   1741  N   ASP A 224      18.016   8.273  -2.498  1.00 27.33           N  
ATOM   1742  CA  ASP A 224      17.078   9.383  -2.527  1.00 27.33           C  
ATOM   1743  C   ASP A 224      16.031   9.258  -1.418  1.00 27.33           C  
ATOM   1744  CB  ASP A 224      16.391   9.469  -3.891  1.00 27.33           C  
ATOM   1745  O   ASP A 224      15.391   8.219  -1.285  1.00 27.33           O  
ATOM   1746  CG  ASP A 224      16.781  10.703  -4.684  1.00 27.33           C  
ATOM   1747  OD1 ASP A 224      17.328  11.664  -4.090  1.00 27.33           O  
ATOM   1748  OD2 ASP A 224      16.562  10.719  -5.910  1.00 27.33           O  
ATOM   1749  N   ASP A 225      16.297   9.938  -0.471  1.00 26.52           N  
ATOM   1750  CA  ASP A 225      15.852  10.461   0.817  1.00 26.52           C  
ATOM   1751  C   ASP A 225      14.359  10.812   0.790  1.00 26.52           C  
ATOM   1752  CB  ASP A 225      16.672  11.695   1.201  1.00 26.52           C  
ATOM   1753  O   ASP A 225      13.898  11.625   1.589  1.00 26.52           O  
ATOM   1754  CG  ASP A 225      17.891  11.359   2.047  1.00 26.52           C  
ATOM   1755  OD1 ASP A 225      17.922  10.273   2.664  1.00 26.52           O  
ATOM   1756  OD2 ASP A 225      18.812  12.188   2.098  1.00 26.52           O  
ATOM   1757  N   ALA A 226      13.766  10.648  -0.436  1.00 26.06           N  
ATOM   1758  CA  ALA A 226      12.422  11.195  -0.573  1.00 26.06           C  
ATOM   1759  C   ALA A 226      11.414  10.398   0.251  1.00 26.06           C  
ATOM   1760  CB  ALA A 226      12.000  11.219  -2.041  1.00 26.06           C  
ATOM   1761  O   ALA A 226      10.219  10.406  -0.037  1.00 26.06           O  
ATOM   1762  N   PHE A 227      11.727   9.172   0.671  1.00 26.92           N  
ATOM   1763  CA  PHE A 227      10.719   8.633   1.572  1.00 26.92           C  
ATOM   1764  C   PHE A 227      10.125   9.734   2.443  1.00 26.92           C  
ATOM   1765  CB  PHE A 227      11.312   7.527   2.453  1.00 26.92           C  
ATOM   1766  O   PHE A 227      10.844  10.383   3.205  1.00 26.92           O  
ATOM   1767  CG  PHE A 227      11.422   6.195   1.765  1.00 26.92           C  
ATOM   1768  CD1 PHE A 227      10.336   5.328   1.722  1.00 26.92           C  
ATOM   1769  CD2 PHE A 227      12.609   5.809   1.159  1.00 26.92           C  
ATOM   1770  CE1 PHE A 227      10.438   4.094   1.085  1.00 26.92           C  
ATOM   1771  CE2 PHE A 227      12.719   4.578   0.521  1.00 26.92           C  
ATOM   1772  CZ  PHE A 227      11.633   3.719   0.486  1.00 26.92           C  
ATOM   1773  N   ASP A 228       9.328  10.406   1.901  1.00 27.19           N  
ATOM   1774  CA  ASP A 228       8.633  11.531   2.529  1.00 27.19           C  
ATOM   1775  C   ASP A 228       8.531  11.336   4.039  1.00 27.19           C  
ATOM   1776  CB  ASP A 228       7.234  11.695   1.928  1.00 27.19           C  
ATOM   1777  O   ASP A 228       8.227  10.242   4.512  1.00 27.19           O  
ATOM   1778  CG  ASP A 228       7.164  12.820   0.904  1.00 27.19           C  
ATOM   1779  OD1 ASP A 228       8.016  13.727   0.935  1.00 27.19           O  
ATOM   1780  OD2 ASP A 228       6.238  12.789   0.062  1.00 27.19           O  
ATOM   1781  N   GLU A 229       9.164  12.109   4.848  1.00 27.77           N  
ATOM   1782  CA  GLU A 229       9.664  12.469   6.172  1.00 27.77           C  
ATOM   1783  C   GLU A 229       8.617  12.203   7.250  1.00 27.77           C  
ATOM   1784  CB  GLU A 229      10.094  13.938   6.203  1.00 27.77           C  
ATOM   1785  O   GLU A 229       8.953  12.094   8.430  1.00 27.77           O  
ATOM   1786  CG  GLU A 229      11.516  14.172   5.699  1.00 27.77           C  
ATOM   1787  CD  GLU A 229      11.961  15.625   5.820  1.00 27.77           C  
ATOM   1788  OE1 GLU A 229      13.125  15.930   5.484  1.00 27.77           O  
ATOM   1789  OE2 GLU A 229      11.133  16.453   6.258  1.00 27.77           O  
ATOM   1790  N   ASP A 230       7.348  12.523   6.961  1.00 27.64           N  
ATOM   1791  CA  ASP A 230       6.352  12.805   7.992  1.00 27.64           C  
ATOM   1792  C   ASP A 230       5.789  11.508   8.570  1.00 27.64           C  
ATOM   1793  CB  ASP A 230       5.219  13.664   7.426  1.00 27.64           C  
ATOM   1794  O   ASP A 230       4.805  11.531   9.312  1.00 27.64           O  
ATOM   1795  CG  ASP A 230       5.398  15.141   7.719  1.00 27.64           C  
ATOM   1796  OD1 ASP A 230       6.180  15.492   8.633  1.00 27.64           O  
ATOM   1797  OD2 ASP A 230       4.754  15.961   7.027  1.00 27.64           O  
ATOM   1798  N   ASP A 231       5.883  10.375   7.910  1.00 30.28           N  
ATOM   1799  CA  ASP A 231       5.176   9.227   8.461  1.00 30.28           C  
ATOM   1800  C   ASP A 231       5.883   8.688   9.703  1.00 30.28           C  
ATOM   1801  CB  ASP A 231       5.047   8.125   7.410  1.00 30.28           C  
ATOM   1802  O   ASP A 231       7.109   8.719   9.781  1.00 30.28           O  
ATOM   1803  CG  ASP A 231       3.693   8.109   6.719  1.00 30.28           C  
ATOM   1804  OD1 ASP A 231       2.729   8.695   7.262  1.00 30.28           O  
ATOM   1805  OD2 ASP A 231       3.590   7.512   5.629  1.00 30.28           O  
ATOM   1806  N   MET A 232       5.340   8.617  10.906  1.00 29.84           N  
ATOM   1807  CA  MET A 232       5.777   8.102  12.203  1.00 29.84           C  
ATOM   1808  C   MET A 232       6.574   6.812  12.039  1.00 29.84           C  
ATOM   1809  CB  MET A 232       4.574   7.859  13.117  1.00 29.84           C  
ATOM   1810  O   MET A 232       6.086   5.844  11.461  1.00 29.84           O  
ATOM   1811  CG  MET A 232       4.430   8.891  14.227  1.00 29.84           C  
ATOM   1812  SD  MET A 232       3.547   8.227  15.695  1.00 29.84           S  
ATOM   1813  CE  MET A 232       1.849   8.188  15.055  1.00 29.84           C  
ATOM   1814  N   PRO A 233       7.887   6.828  11.938  1.00 34.22           N  
ATOM   1815  CA  PRO A 233       8.750   5.699  11.578  1.00 34.22           C  
ATOM   1816  C   PRO A 233       8.391   4.426  12.344  1.00 34.22           C  
ATOM   1817  CB  PRO A 233      10.148   6.191  11.961  1.00 34.22           C  
ATOM   1818  O   PRO A 233       8.078   4.480  13.531  1.00 34.22           O  
ATOM   1819  CG  PRO A 233       9.914   7.426  12.766  1.00 34.22           C  
ATOM   1820  CD  PRO A 233       8.461   7.785  12.680  1.00 34.22           C  
ATOM   1821  N   LEU A 234       7.832   3.238  12.117  1.00 42.75           N  
ATOM   1822  CA  LEU A 234       7.609   1.909  12.680  1.00 42.75           C  
ATOM   1823  C   LEU A 234       8.797   1.474  13.531  1.00 42.75           C  
ATOM   1824  CB  LEU A 234       7.367   0.891  11.562  1.00 42.75           C  
ATOM   1825  O   LEU A 234       9.938   1.865  13.266  1.00 42.75           O  
ATOM   1826  CG  LEU A 234       5.992   0.925  10.898  1.00 42.75           C  
ATOM   1827  CD1 LEU A 234       6.070   0.363   9.484  1.00 42.75           C  
ATOM   1828  CD2 LEU A 234       4.977   0.149  11.734  1.00 42.75           C  
ATOM   1829  N   PRO A 235       8.641   1.094  14.961  1.00 40.28           N  
ATOM   1830  CA  PRO A 235       9.758   0.580  15.758  1.00 40.28           C  
ATOM   1831  C   PRO A 235      10.703  -0.301  14.945  1.00 40.28           C  
ATOM   1832  CB  PRO A 235       9.062  -0.231  16.859  1.00 40.28           C  
ATOM   1833  O   PRO A 235      10.273  -1.000  14.031  1.00 40.28           O  
ATOM   1834  CG  PRO A 235       7.668  -0.419  16.375  1.00 40.28           C  
ATOM   1835  CD  PRO A 235       7.422   0.541  15.234  1.00 40.28           C  
ATOM   1836  N   ALA A 236      12.016   0.000  15.062  1.00 49.78           N  
ATOM   1837  CA  ALA A 236      12.984  -0.900  14.445  1.00 49.78           C  
ATOM   1838  C   ALA A 236      12.992  -2.260  15.133  1.00 49.78           C  
ATOM   1839  CB  ALA A 236      14.383  -0.284  14.484  1.00 49.78           C  
ATOM   1840  O   ALA A 236      13.312  -2.359  16.328  1.00 49.78           O  
ATOM   1841  N   LEU A 237      12.492  -3.230  14.672  1.00 62.88           N  
ATOM   1842  CA  LEU A 237      12.344  -4.590  15.188  1.00 62.88           C  
ATOM   1843  C   LEU A 237      13.469  -5.484  14.688  1.00 62.88           C  
ATOM   1844  CB  LEU A 237      10.992  -5.176  14.773  1.00 62.88           C  
ATOM   1845  O   LEU A 237      14.039  -5.238  13.625  1.00 62.88           O  
ATOM   1846  CG  LEU A 237       9.750  -4.391  15.203  1.00 62.88           C  
ATOM   1847  CD1 LEU A 237       8.508  -4.930  14.492  1.00 62.88           C  
ATOM   1848  CD2 LEU A 237       9.578  -4.445  16.719  1.00 62.88           C  
ATOM   1849  N   ASN A 238      14.047  -6.305  15.719  1.00 69.94           N  
ATOM   1850  CA  ASN A 238      14.844  -7.441  15.266  1.00 69.94           C  
ATOM   1851  C   ASN A 238      13.961  -8.570  14.750  1.00 69.94           C  
ATOM   1852  CB  ASN A 238      15.758  -7.945  16.391  1.00 69.94           C  
ATOM   1853  O   ASN A 238      13.234  -9.203  15.523  1.00 69.94           O  
ATOM   1854  CG  ASN A 238      17.172  -7.438  16.250  1.00 69.94           C  
ATOM   1855  ND2 ASN A 238      18.000  -7.695  17.266  1.00 69.94           N  
ATOM   1856  OD1 ASN A 238      17.531  -6.812  15.250  1.00 69.94           O  
ATOM   1857  N   VAL A 239      14.000  -8.688  13.523  1.00 81.94           N  
ATOM   1858  CA  VAL A 239      13.031  -9.570  12.883  1.00 81.94           C  
ATOM   1859  C   VAL A 239      13.734 -10.844  12.406  1.00 81.94           C  
ATOM   1860  CB  VAL A 239      12.320  -8.883  11.703  1.00 81.94           C  
ATOM   1861  O   VAL A 239      14.820 -10.773  11.812  1.00 81.94           O  
ATOM   1862  CG1 VAL A 239      11.320  -9.836  11.039  1.00 81.94           C  
ATOM   1863  CG2 VAL A 239      11.617  -7.609  12.172  1.00 81.94           C  
ATOM   1864  N   LEU A 240      13.172 -12.008  12.820  1.00 87.44           N  
ATOM   1865  CA  LEU A 240      13.562 -13.266  12.188  1.00 87.44           C  
ATOM   1866  C   LEU A 240      12.656 -13.586  11.008  1.00 87.44           C  
ATOM   1867  CB  LEU A 240      13.516 -14.414  13.203  1.00 87.44           C  
ATOM   1868  O   LEU A 240      11.461 -13.828  11.180  1.00 87.44           O  
ATOM   1869  CG  LEU A 240      13.945 -15.789  12.688  1.00 87.44           C  
ATOM   1870  CD1 LEU A 240      15.406 -15.766  12.258  1.00 87.44           C  
ATOM   1871  CD2 LEU A 240      13.711 -16.859  13.758  1.00 87.44           C  
ATOM   1872  N   LEU A 241      13.219 -13.492   9.875  1.00 89.25           N  
ATOM   1873  CA  LEU A 241      12.500 -13.812   8.648  1.00 89.25           C  
ATOM   1874  C   LEU A 241      12.805 -15.234   8.188  1.00 89.25           C  
ATOM   1875  CB  LEU A 241      12.875 -12.820   7.539  1.00 89.25           C  
ATOM   1876  O   LEU A 241      13.969 -15.586   7.961  1.00 89.25           O  
ATOM   1877  CG  LEU A 241      12.242 -13.070   6.168  1.00 89.25           C  
ATOM   1878  CD1 LEU A 241      10.734 -12.867   6.230  1.00 89.25           C  
ATOM   1879  CD2 LEU A 241      12.867 -12.148   5.121  1.00 89.25           C  
ATOM   1880  N   VAL A 242      11.727 -16.078   8.117  1.00 90.94           N  
ATOM   1881  CA  VAL A 242      11.867 -17.453   7.637  1.00 90.94           C  
ATOM   1882  C   VAL A 242      11.250 -17.578   6.246  1.00 90.94           C  
ATOM   1883  CB  VAL A 242      11.219 -18.453   8.609  1.00 90.94           C  
ATOM   1884  O   VAL A 242      10.031 -17.516   6.098  1.00 90.94           O  
ATOM   1885  CG1 VAL A 242      11.531 -19.891   8.180  1.00 90.94           C  
ATOM   1886  CG2 VAL A 242      11.695 -18.203  10.039  1.00 90.94           C  
ATOM   1887  N   GLU A 243      12.062 -17.641   5.371  1.00 81.94           N  
ATOM   1888  CA  GLU A 243      11.695 -17.641   3.955  1.00 81.94           C  
ATOM   1889  C   GLU A 243      12.727 -18.375   3.113  1.00 81.94           C  
ATOM   1890  CB  GLU A 243      11.539 -16.203   3.451  1.00 81.94           C  
ATOM   1891  O   GLU A 243      13.930 -18.188   3.291  1.00 81.94           O  
ATOM   1892  CG  GLU A 243      11.242 -16.094   1.962  1.00 81.94           C  
ATOM   1893  CD  GLU A 243       9.875 -16.641   1.582  1.00 81.94           C  
ATOM   1894  OE1 GLU A 243       9.805 -17.609   0.786  1.00 81.94           O  
ATOM   1895  OE2 GLU A 243       8.867 -16.094   2.082  1.00 81.94           O  
ATOM   1896  N   ASP A 244      12.203 -19.312   2.262  1.00 76.56           N  
ATOM   1897  CA  ASP A 244      13.156 -20.141   1.528  1.00 76.56           C  
ATOM   1898  C   ASP A 244      13.445 -19.562   0.147  1.00 76.56           C  
ATOM   1899  CB  ASP A 244      12.617 -21.562   1.395  1.00 76.56           C  
ATOM   1900  O   ASP A 244      14.406 -19.953  -0.509  1.00 76.56           O  
ATOM   1901  CG  ASP A 244      11.375 -21.656   0.525  1.00 76.56           C  
ATOM   1902  OD1 ASP A 244      10.547 -20.734   0.554  1.00 76.56           O  
ATOM   1903  OD2 ASP A 244      11.227 -22.672  -0.191  1.00 76.56           O  
ATOM   1904  N   ILE A 245      12.570 -18.734  -0.230  1.00 67.88           N  
ATOM   1905  CA  ILE A 245      12.750 -18.156  -1.559  1.00 67.88           C  
ATOM   1906  C   ILE A 245      13.586 -16.875  -1.462  1.00 67.88           C  
ATOM   1907  CB  ILE A 245      11.391 -17.859  -2.232  1.00 67.88           C  
ATOM   1908  O   ILE A 245      13.180 -15.914  -0.818  1.00 67.88           O  
ATOM   1909  CG1 ILE A 245      10.578 -19.141  -2.395  1.00 67.88           C  
ATOM   1910  CG2 ILE A 245      11.602 -17.156  -3.584  1.00 67.88           C  
ATOM   1911  CD1 ILE A 245       9.148 -18.922  -2.867  1.00 67.88           C  
ATOM   1912  N   GLU A 246      14.719 -16.891  -2.002  1.00 66.25           N  
ATOM   1913  CA  GLU A 246      15.711 -15.828  -1.896  1.00 66.25           C  
ATOM   1914  C   GLU A 246      15.117 -14.477  -2.283  1.00 66.25           C  
ATOM   1915  CB  GLU A 246      16.922 -16.141  -2.775  1.00 66.25           C  
ATOM   1916  O   GLU A 246      15.398 -13.461  -1.639  1.00 66.25           O  
ATOM   1917  CG  GLU A 246      18.078 -16.797  -2.025  1.00 66.25           C  
ATOM   1918  CD  GLU A 246      19.297 -17.031  -2.893  1.00 66.25           C  
ATOM   1919  OE1 GLU A 246      20.312 -17.578  -2.385  1.00 66.25           O  
ATOM   1920  OE2 GLU A 246      19.250 -16.672  -4.090  1.00 66.25           O  
ATOM   1921  N   LEU A 247      14.367 -14.492  -3.275  1.00 58.12           N  
ATOM   1922  CA  LEU A 247      13.773 -13.234  -3.727  1.00 58.12           C  
ATOM   1923  C   LEU A 247      12.867 -12.648  -2.650  1.00 58.12           C  
ATOM   1924  CB  LEU A 247      12.984 -13.453  -5.016  1.00 58.12           C  
ATOM   1925  O   LEU A 247      12.867 -11.430  -2.432  1.00 58.12           O  
ATOM   1926  CG  LEU A 247      12.727 -12.211  -5.875  1.00 58.12           C  
ATOM   1927  CD1 LEU A 247      13.914 -11.953  -6.797  1.00 58.12           C  
ATOM   1928  CD2 LEU A 247      11.445 -12.367  -6.680  1.00 58.12           C  
ATOM   1929  N   ASN A 248      12.078 -13.484  -2.047  1.00 67.69           N  
ATOM   1930  CA  ASN A 248      11.203 -13.023  -0.978  1.00 67.69           C  
ATOM   1931  C   ASN A 248      12.000 -12.461   0.197  1.00 67.69           C  
ATOM   1932  CB  ASN A 248      10.289 -14.156  -0.507  1.00 67.69           C  
ATOM   1933  O   ASN A 248      11.586 -11.484   0.821  1.00 67.69           O  
ATOM   1934  CG  ASN A 248       9.250 -14.539  -1.542  1.00 67.69           C  
ATOM   1935  ND2 ASN A 248       8.648 -15.711  -1.377  1.00 67.69           N  
ATOM   1936  OD1 ASN A 248       8.984 -13.781  -2.482  1.00 67.69           O  
ATOM   1937  N   VAL A 249      13.117 -13.102   0.430  1.00 74.69           N  
ATOM   1938  CA  VAL A 249      13.977 -12.648   1.515  1.00 74.69           C  
ATOM   1939  C   VAL A 249      14.500 -11.250   1.209  1.00 74.69           C  
ATOM   1940  CB  VAL A 249      15.156 -13.617   1.743  1.00 74.69           C  
ATOM   1941  O   VAL A 249      14.469 -10.367   2.070  1.00 74.69           O  
ATOM   1942  CG1 VAL A 249      16.188 -13.008   2.699  1.00 74.69           C  
ATOM   1943  CG2 VAL A 249      14.656 -14.961   2.279  1.00 74.69           C  
ATOM   1944  N   ILE A 250      14.922 -11.047  -0.004  1.00 64.12           N  
ATOM   1945  CA  ILE A 250      15.500  -9.766  -0.398  1.00 64.12           C  
ATOM   1946  C   ILE A 250      14.453  -8.664  -0.279  1.00 64.12           C  
ATOM   1947  CB  ILE A 250      16.062  -9.820  -1.836  1.00 64.12           C  
ATOM   1948  O   ILE A 250      14.727  -7.594   0.272  1.00 64.12           O  
ATOM   1949  CG1 ILE A 250      17.297 -10.734  -1.896  1.00 64.12           C  
ATOM   1950  CG2 ILE A 250      16.406  -8.414  -2.336  1.00 64.12           C  
ATOM   1951  CD1 ILE A 250      17.781 -11.023  -3.309  1.00 64.12           C  
ATOM   1952  N   VAL A 251      13.289  -9.000  -0.735  1.00 62.03           N  
ATOM   1953  CA  VAL A 251      12.211  -8.023  -0.722  1.00 62.03           C  
ATOM   1954  C   VAL A 251      11.812  -7.711   0.718  1.00 62.03           C  
ATOM   1955  CB  VAL A 251      10.984  -8.516  -1.525  1.00 62.03           C  
ATOM   1956  O   VAL A 251      11.742  -6.547   1.114  1.00 62.03           O  
ATOM   1957  CG1 VAL A 251       9.812  -7.551  -1.359  1.00 62.03           C  
ATOM   1958  CG2 VAL A 251      11.344  -8.672  -3.002  1.00 62.03           C  
ATOM   1959  N   ALA A 252      11.570  -8.805   1.401  1.00 73.12           N  
ATOM   1960  CA  ALA A 252      11.141  -8.625   2.787  1.00 73.12           C  
ATOM   1961  C   ALA A 252      12.203  -7.887   3.596  1.00 73.12           C  
ATOM   1962  CB  ALA A 252      10.836  -9.977   3.428  1.00 73.12           C  
ATOM   1963  O   ALA A 252      11.891  -6.980   4.371  1.00 73.12           O  
ATOM   1964  N   ARG A 253      13.406  -8.352   3.357  1.00 70.56           N  
ATOM   1965  CA  ARG A 253      14.508  -7.719   4.078  1.00 70.56           C  
ATOM   1966  C   ARG A 253      14.625  -6.242   3.711  1.00 70.56           C  
ATOM   1967  CB  ARG A 253      15.828  -8.438   3.783  1.00 70.56           C  
ATOM   1968  O   ARG A 253      14.828  -5.395   4.582  1.00 70.56           O  
ATOM   1969  CG  ARG A 253      16.969  -8.031   4.703  1.00 70.56           C  
ATOM   1970  CD  ARG A 253      18.250  -8.766   4.363  1.00 70.56           C  
ATOM   1971  NE  ARG A 253      18.203 -10.164   4.789  1.00 70.56           N  
ATOM   1972  NH1 ARG A 253      20.344 -10.664   4.094  1.00 70.56           N  
ATOM   1973  NH2 ARG A 253      19.047 -12.281   5.078  1.00 70.56           N  
ATOM   1974  CZ  ARG A 253      19.203 -11.031   4.652  1.00 70.56           C  
ATOM   1975  N   SER A 254      14.516  -5.969   2.484  1.00 64.06           N  
ATOM   1976  CA  SER A 254      14.617  -4.586   2.025  1.00 64.06           C  
ATOM   1977  C   SER A 254      13.539  -3.717   2.656  1.00 64.06           C  
ATOM   1978  CB  SER A 254      14.516  -4.520   0.501  1.00 64.06           C  
ATOM   1979  O   SER A 254      13.812  -2.602   3.104  1.00 64.06           O  
ATOM   1980  OG  SER A 254      15.391  -3.535  -0.019  1.00 64.06           O  
ATOM   1981  N   VAL A 255      12.344  -4.281   2.633  1.00 63.34           N  
ATOM   1982  CA  VAL A 255      11.211  -3.555   3.193  1.00 63.34           C  
ATOM   1983  C   VAL A 255      11.406  -3.369   4.695  1.00 63.34           C  
ATOM   1984  CB  VAL A 255       9.883  -4.281   2.916  1.00 63.34           C  
ATOM   1985  O   VAL A 255      11.234  -2.268   5.223  1.00 63.34           O  
ATOM   1986  CG1 VAL A 255       8.734  -3.619   3.676  1.00 63.34           C  
ATOM   1987  CG2 VAL A 255       9.586  -4.309   1.416  1.00 63.34           C  
ATOM   1988  N   LEU A 256      11.797  -4.438   5.301  1.00 71.06           N  
ATOM   1989  CA  LEU A 256      11.961  -4.418   6.750  1.00 71.06           C  
ATOM   1990  C   LEU A 256      13.117  -3.516   7.156  1.00 71.06           C  
ATOM   1991  CB  LEU A 256      12.188  -5.836   7.285  1.00 71.06           C  
ATOM   1992  O   LEU A 256      13.016  -2.752   8.117  1.00 71.06           O  
ATOM   1993  CG  LEU A 256      10.961  -6.746   7.332  1.00 71.06           C  
ATOM   1994  CD1 LEU A 256      11.391  -8.203   7.504  1.00 71.06           C  
ATOM   1995  CD2 LEU A 256      10.023  -6.324   8.453  1.00 71.06           C  
ATOM   1996  N   GLU A 257      14.164  -3.639   6.410  1.00 63.31           N  
ATOM   1997  CA  GLU A 257      15.336  -2.828   6.723  1.00 63.31           C  
ATOM   1998  C   GLU A 257      15.086  -1.354   6.418  1.00 63.31           C  
ATOM   1999  CB  GLU A 257      16.562  -3.324   5.949  1.00 63.31           C  
ATOM   2000  O   GLU A 257      15.562  -0.475   7.141  1.00 63.31           O  
ATOM   2001  CG  GLU A 257      17.125  -4.633   6.473  1.00 63.31           C  
ATOM   2002  CD  GLU A 257      18.312  -5.141   5.664  1.00 63.31           C  
ATOM   2003  OE1 GLU A 257      18.984  -6.102   6.102  1.00 63.31           O  
ATOM   2004  OE2 GLU A 257      18.578  -4.566   4.582  1.00 63.31           O  
ATOM   2005  N   LYS A 258      14.289  -1.182   5.398  1.00 57.88           N  
ATOM   2006  CA  LYS A 258      13.914   0.186   5.055  1.00 57.88           C  
ATOM   2007  C   LYS A 258      13.086   0.825   6.164  1.00 57.88           C  
ATOM   2008  CB  LYS A 258      13.133   0.213   3.738  1.00 57.88           C  
ATOM   2009  O   LYS A 258      13.164   2.035   6.391  1.00 57.88           O  
ATOM   2010  CG  LYS A 258      13.609   1.273   2.758  1.00 57.88           C  
ATOM   2011  CD  LYS A 258      12.797   1.248   1.469  1.00 57.88           C  
ATOM   2012  CE  LYS A 258      13.258   2.322   0.494  1.00 57.88           C  
ATOM   2013  NZ  LYS A 258      12.469   2.301  -0.771  1.00 57.88           N  
ATOM   2014  N   LEU A 259      12.352  -0.068   6.754  1.00 56.34           N  
ATOM   2015  CA  LEU A 259      11.531   0.391   7.871  1.00 56.34           C  
ATOM   2016  C   LEU A 259      12.367   0.514   9.141  1.00 56.34           C  
ATOM   2017  CB  LEU A 259      10.359  -0.566   8.102  1.00 56.34           C  
ATOM   2018  O   LEU A 259      11.828   0.816  10.211  1.00 56.34           O  
ATOM   2019  CG  LEU A 259       9.219  -0.502   7.082  1.00 56.34           C  
ATOM   2020  CD1 LEU A 259       8.305  -1.713   7.234  1.00 56.34           C  
ATOM   2021  CD2 LEU A 259       8.430   0.793   7.242  1.00 56.34           C  
ATOM   2022  N   GLY A 260      13.617   0.256   8.953  1.00 55.09           N  
ATOM   2023  CA  GLY A 260      14.531   0.430  10.070  1.00 55.09           C  
ATOM   2024  C   GLY A 260      14.703  -0.826  10.906  1.00 55.09           C  
ATOM   2025  O   GLY A 260      15.281  -0.780  11.992  1.00 55.09           O  
ATOM   2026  N   ASN A 261      14.258  -1.976  10.406  1.00 62.47           N  
ATOM   2027  CA  ASN A 261      14.344  -3.225  11.156  1.00 62.47           C  
ATOM   2028  C   ASN A 261      15.609  -3.998  10.812  1.00 62.47           C  
ATOM   2029  CB  ASN A 261      13.102  -4.090  10.898  1.00 62.47           C  
ATOM   2030  O   ASN A 261      16.203  -3.793   9.758  1.00 62.47           O  
ATOM   2031  CG  ASN A 261      11.812  -3.404  11.297  1.00 62.47           C  
ATOM   2032  ND2 ASN A 261      10.797  -3.514  10.453  1.00 62.47           N  
ATOM   2033  OD1 ASN A 261      11.734  -2.777  12.359  1.00 62.47           O  
ATOM   2034  N   SER A 262      16.156  -4.676  11.891  1.00 68.75           N  
ATOM   2035  CA  SER A 262      17.188  -5.672  11.625  1.00 68.75           C  
ATOM   2036  C   SER A 262      16.562  -7.035  11.312  1.00 68.75           C  
ATOM   2037  CB  SER A 262      18.125  -5.793  12.820  1.00 68.75           C  
ATOM   2038  O   SER A 262      15.609  -7.453  11.961  1.00 68.75           O  
ATOM   2039  OG  SER A 262      17.453  -6.297  13.953  1.00 68.75           O  
ATOM   2040  N   VAL A 263      17.141  -7.574  10.281  1.00 79.94           N  
ATOM   2041  CA  VAL A 263      16.484  -8.797   9.820  1.00 79.94           C  
ATOM   2042  C   VAL A 263      17.516  -9.930   9.758  1.00 79.94           C  
ATOM   2043  CB  VAL A 263      15.828  -8.609   8.438  1.00 79.94           C  
ATOM   2044  O   VAL A 263      18.562  -9.797   9.125  1.00 79.94           O  
ATOM   2045  CG1 VAL A 263      15.102  -9.875   8.000  1.00 79.94           C  
ATOM   2046  CG2 VAL A 263      14.867  -7.422   8.461  1.00 79.94           C  
ATOM   2047  N   ASP A 264      17.281 -10.977  10.531  1.00 84.00           N  
ATOM   2048  CA  ASP A 264      17.969 -12.258  10.344  1.00 84.00           C  
ATOM   2049  C   ASP A 264      17.125 -13.211   9.508  1.00 84.00           C  
ATOM   2050  CB  ASP A 264      18.297 -12.891  11.695  1.00 84.00           C  
ATOM   2051  O   ASP A 264      15.891 -13.258   9.656  1.00 84.00           O  
ATOM   2052  CG  ASP A 264      19.391 -12.148  12.445  1.00 84.00           C  
ATOM   2053  OD1 ASP A 264      20.250 -11.508  11.789  1.00 84.00           O  
ATOM   2054  OD2 ASP A 264      19.422 -12.219  13.688  1.00 84.00           O  
ATOM   2055  N   VAL A 265      17.812 -13.883   8.703  1.00 88.38           N  
ATOM   2056  CA  VAL A 265      17.078 -14.711   7.750  1.00 88.38           C  
ATOM   2057  C   VAL A 265      17.406 -16.188   7.988  1.00 88.38           C  
ATOM   2058  CB  VAL A 265      17.406 -14.320   6.293  1.00 88.38           C  
ATOM   2059  O   VAL A 265      18.578 -16.547   8.156  1.00 88.38           O  
ATOM   2060  CG1 VAL A 265      16.641 -15.211   5.312  1.00 88.38           C  
ATOM   2061  CG2 VAL A 265      17.078 -12.852   6.047  1.00 88.38           C  
ATOM   2062  N   ALA A 266      16.359 -17.000   8.070  1.00 91.38           N  
ATOM   2063  CA  ALA A 266      16.469 -18.453   8.016  1.00 91.38           C  
ATOM   2064  C   ALA A 266      15.805 -19.000   6.758  1.00 91.38           C  
ATOM   2065  CB  ALA A 266      15.859 -19.078   9.258  1.00 91.38           C  
ATOM   2066  O   ALA A 266      14.625 -18.734   6.504  1.00 91.38           O  
ATOM   2067  N   MET A 267      16.484 -19.781   6.031  1.00 86.81           N  
ATOM   2068  CA  MET A 267      15.961 -20.266   4.754  1.00 86.81           C  
ATOM   2069  C   MET A 267      15.289 -21.625   4.914  1.00 86.81           C  
ATOM   2070  CB  MET A 267      17.094 -20.359   3.721  1.00 86.81           C  
ATOM   2071  O   MET A 267      14.773 -22.172   3.945  1.00 86.81           O  
ATOM   2072  CG  MET A 267      17.734 -19.016   3.385  1.00 86.81           C  
ATOM   2073  SD  MET A 267      18.094 -18.844   1.597  1.00 86.81           S  
ATOM   2074  CE  MET A 267      16.422 -18.984   0.909  1.00 86.81           C  
ATOM   2075  N   THR A 268      15.438 -22.266   5.992  1.00 88.81           N  
ATOM   2076  CA  THR A 268      14.766 -23.516   6.301  1.00 88.81           C  
ATOM   2077  C   THR A 268      14.148 -23.469   7.695  1.00 88.81           C  
ATOM   2078  CB  THR A 268      15.750 -24.703   6.211  1.00 88.81           C  
ATOM   2079  O   THR A 268      14.547 -22.656   8.531  1.00 88.81           O  
ATOM   2080  CG2 THR A 268      16.391 -24.781   4.832  1.00 88.81           C  
ATOM   2081  OG1 THR A 268      16.766 -24.547   7.199  1.00 88.81           O  
ATOM   2082  N   GLY A 269      13.180 -24.328   7.863  1.00 89.94           N  
ATOM   2083  CA  GLY A 269      12.562 -24.406   9.180  1.00 89.94           C  
ATOM   2084  C   GLY A 269      13.531 -24.812  10.266  1.00 89.94           C  
ATOM   2085  O   GLY A 269      13.508 -24.266  11.367  1.00 89.94           O  
ATOM   2086  N   LYS A 270      14.391 -25.797   9.938  1.00 90.81           N  
ATOM   2087  CA  LYS A 270      15.383 -26.250  10.906  1.00 90.81           C  
ATOM   2088  C   LYS A 270      16.312 -25.109  11.305  1.00 90.81           C  
ATOM   2089  CB  LYS A 270      16.203 -27.406  10.328  1.00 90.81           C  
ATOM   2090  O   LYS A 270      16.625 -24.938  12.492  1.00 90.81           O  
ATOM   2091  CG  LYS A 270      16.562 -28.484  11.352  1.00 90.81           C  
ATOM   2092  CD  LYS A 270      17.359 -29.609  10.727  1.00 90.81           C  
ATOM   2093  CE  LYS A 270      17.812 -30.625  11.766  1.00 90.81           C  
ATOM   2094  NZ  LYS A 270      18.609 -31.719  11.156  1.00 90.81           N  
ATOM   2095  N   ALA A 271      16.734 -24.406  10.352  1.00 90.94           N  
ATOM   2096  CA  ALA A 271      17.609 -23.266  10.617  1.00 90.94           C  
ATOM   2097  C   ALA A 271      16.906 -22.234  11.492  1.00 90.94           C  
ATOM   2098  CB  ALA A 271      18.062 -22.625   9.305  1.00 90.94           C  
ATOM   2099  O   ALA A 271      17.516 -21.641  12.391  1.00 90.94           O  
ATOM   2100  N   ALA A 272      15.664 -22.062  11.234  1.00 91.81           N  
ATOM   2101  CA  ALA A 272      14.875 -21.109  12.008  1.00 91.81           C  
ATOM   2102  C   ALA A 272      14.812 -21.516  13.477  1.00 91.81           C  
ATOM   2103  CB  ALA A 272      13.461 -20.984  11.430  1.00 91.81           C  
ATOM   2104  O   ALA A 272      14.984 -20.672  14.367  1.00 91.81           O  
ATOM   2105  N   LEU A 273      14.609 -22.781  13.727  1.00 91.50           N  
ATOM   2106  CA  LEU A 273      14.484 -23.281  15.086  1.00 91.50           C  
ATOM   2107  C   LEU A 273      15.820 -23.219  15.820  1.00 91.50           C  
ATOM   2108  CB  LEU A 273      13.977 -24.734  15.078  1.00 91.50           C  
ATOM   2109  O   LEU A 273      15.859 -23.000  17.031  1.00 91.50           O  
ATOM   2110  CG  LEU A 273      12.508 -24.938  14.680  1.00 91.50           C  
ATOM   2111  CD1 LEU A 273      12.211 -26.422  14.492  1.00 91.50           C  
ATOM   2112  CD2 LEU A 273      11.586 -24.328  15.727  1.00 91.50           C  
ATOM   2113  N   GLU A 274      16.906 -23.375  15.055  1.00 90.19           N  
ATOM   2114  CA  GLU A 274      18.234 -23.297  15.641  1.00 90.19           C  
ATOM   2115  C   GLU A 274      18.641 -21.859  15.945  1.00 90.19           C  
ATOM   2116  CB  GLU A 274      19.281 -23.953  14.711  1.00 90.19           C  
ATOM   2117  O   GLU A 274      19.281 -21.594  16.953  1.00 90.19           O  
ATOM   2118  CG  GLU A 274      19.281 -25.469  14.758  1.00 90.19           C  
ATOM   2119  CD  GLU A 274      20.297 -26.094  13.828  1.00 90.19           C  
ATOM   2120  OE1 GLU A 274      20.406 -27.344  13.789  1.00 90.19           O  
ATOM   2121  OE2 GLU A 274      21.016 -25.328  13.141  1.00 90.19           O  
ATOM   2122  N   MET A 275      18.203 -21.000  15.156  1.00 86.69           N  
ATOM   2123  CA  MET A 275      18.578 -19.594  15.266  1.00 86.69           C  
ATOM   2124  C   MET A 275      17.734 -18.891  16.344  1.00 86.69           C  
ATOM   2125  CB  MET A 275      18.406 -18.875  13.922  1.00 86.69           C  
ATOM   2126  O   MET A 275      18.219 -17.953  16.984  1.00 86.69           O  
ATOM   2127  CG  MET A 275      19.562 -19.109  12.961  1.00 86.69           C  
ATOM   2128  SD  MET A 275      19.344 -18.203  11.383  1.00 86.69           S  
ATOM   2129  CE  MET A 275      19.031 -16.531  12.016  1.00 86.69           C  
ATOM   2130  N   PHE A 276      16.594 -19.375  16.484  1.00 86.81           N  
ATOM   2131  CA  PHE A 276      15.656 -18.672  17.359  1.00 86.81           C  
ATOM   2132  C   PHE A 276      16.078 -18.797  18.812  1.00 86.81           C  
ATOM   2133  CB  PHE A 276      14.234 -19.203  17.172  1.00 86.81           C  
ATOM   2134  O   PHE A 276      16.297 -19.906  19.312  1.00 86.81           O  
ATOM   2135  CG  PHE A 276      13.203 -18.484  17.984  1.00 86.81           C  
ATOM   2136  CD1 PHE A 276      12.805 -18.969  19.234  1.00 86.81           C  
ATOM   2137  CD2 PHE A 276      12.625 -17.297  17.516  1.00 86.81           C  
ATOM   2138  CE1 PHE A 276      11.852 -18.297  19.984  1.00 86.81           C  
ATOM   2139  CE2 PHE A 276      11.672 -16.625  18.281  1.00 86.81           C  
ATOM   2140  CZ  PHE A 276      11.281 -17.125  19.516  1.00 86.81           C  
ATOM   2141  N   LYS A 277      16.250 -17.719  19.406  1.00 78.75           N  
ATOM   2142  CA  LYS A 277      16.453 -17.594  20.844  1.00 78.75           C  
ATOM   2143  C   LYS A 277      15.469 -16.609  21.469  1.00 78.75           C  
ATOM   2144  CB  LYS A 277      17.891 -17.172  21.156  1.00 78.75           C  
ATOM   2145  O   LYS A 277      15.281 -15.500  20.953  1.00 78.75           O  
ATOM   2146  CG  LYS A 277      18.938 -18.219  20.812  1.00 78.75           C  
ATOM   2147  CD  LYS A 277      20.344 -17.750  21.156  1.00 78.75           C  
ATOM   2148  CE  LYS A 277      21.391 -18.750  20.719  1.00 78.75           C  
ATOM   2149  NZ  LYS A 277      22.781 -18.250  20.984  1.00 78.75           N  
ATOM   2150  N   PRO A 278      14.805 -17.141  22.531  1.00 73.19           N  
ATOM   2151  CA  PRO A 278      13.859 -16.219  23.172  1.00 73.19           C  
ATOM   2152  C   PRO A 278      14.492 -14.891  23.547  1.00 73.19           C  
ATOM   2153  CB  PRO A 278      13.406 -16.984  24.422  1.00 73.19           C  
ATOM   2154  O   PRO A 278      15.609 -14.859  24.078  1.00 73.19           O  
ATOM   2155  CG  PRO A 278      14.016 -18.344  24.266  1.00 73.19           C  
ATOM   2156  CD  PRO A 278      15.016 -18.297  23.156  1.00 73.19           C  
ATOM   2157  N   GLY A 279      13.883 -13.812  23.234  1.00 66.00           N  
ATOM   2158  CA  GLY A 279      14.367 -12.492  23.594  1.00 66.00           C  
ATOM   2159  C   GLY A 279      15.250 -11.859  22.531  1.00 66.00           C  
ATOM   2160  O   GLY A 279      15.578 -10.672  22.625  1.00 66.00           O  
ATOM   2161  N   GLU A 280      15.633 -12.602  21.609  1.00 68.94           N  
ATOM   2162  CA  GLU A 280      16.531 -12.078  20.578  1.00 68.94           C  
ATOM   2163  C   GLU A 280      15.750 -11.391  19.469  1.00 68.94           C  
ATOM   2164  CB  GLU A 280      17.406 -13.195  20.000  1.00 68.94           C  
ATOM   2165  O   GLU A 280      16.219 -10.422  18.875  1.00 68.94           O  
ATOM   2166  CG  GLU A 280      18.750 -12.727  19.500  1.00 68.94           C  
ATOM   2167  CD  GLU A 280      19.672 -13.867  19.078  1.00 68.94           C  
ATOM   2168  OE1 GLU A 280      20.797 -13.594  18.594  1.00 68.94           O  
ATOM   2169  OE2 GLU A 280      19.266 -15.039  19.219  1.00 68.94           O  
ATOM   2170  N   TYR A 281      14.625 -11.922  19.219  1.00 79.31           N  
ATOM   2171  CA  TYR A 281      13.820 -11.391  18.125  1.00 79.31           C  
ATOM   2172  C   TYR A 281      12.531 -10.766  18.656  1.00 79.31           C  
ATOM   2173  CB  TYR A 281      13.492 -12.500  17.125  1.00 79.31           C  
ATOM   2174  O   TYR A 281      11.930 -11.273  19.594  1.00 79.31           O  
ATOM   2175  CG  TYR A 281      14.711 -13.133  16.484  1.00 79.31           C  
ATOM   2176  CD1 TYR A 281      15.469 -12.438  15.547  1.00 79.31           C  
ATOM   2177  CD2 TYR A 281      15.102 -14.422  16.828  1.00 79.31           C  
ATOM   2178  CE1 TYR A 281      16.594 -13.016  14.961  1.00 79.31           C  
ATOM   2179  CE2 TYR A 281      16.219 -15.008  16.250  1.00 79.31           C  
ATOM   2180  OH  TYR A 281      18.062 -14.875  14.742  1.00 79.31           O  
ATOM   2181  CZ  TYR A 281      16.953 -14.297  15.320  1.00 79.31           C  
ATOM   2182  N   ASP A 282      12.164  -9.695  17.938  1.00 71.12           N  
ATOM   2183  CA  ASP A 282      10.938  -8.992  18.297  1.00 71.12           C  
ATOM   2184  C   ASP A 282       9.758  -9.469  17.453  1.00 71.12           C  
ATOM   2185  CB  ASP A 282      11.125  -7.480  18.141  1.00 71.12           C  
ATOM   2186  O   ASP A 282       8.602  -9.258  17.812  1.00 71.12           O  
ATOM   2187  CG  ASP A 282      12.242  -6.930  19.000  1.00 71.12           C  
ATOM   2188  OD1 ASP A 282      12.234  -7.148  20.234  1.00 71.12           O  
ATOM   2189  OD2 ASP A 282      13.148  -6.266  18.438  1.00 71.12           O  
ATOM   2190  N   LEU A 283      10.094  -9.961  16.406  1.00 81.12           N  
ATOM   2191  CA  LEU A 283       9.109 -10.398  15.430  1.00 81.12           C  
ATOM   2192  C   LEU A 283       9.633 -11.570  14.609  1.00 81.12           C  
ATOM   2193  CB  LEU A 283       8.719  -9.242  14.508  1.00 81.12           C  
ATOM   2194  O   LEU A 283      10.805 -11.586  14.234  1.00 81.12           O  
ATOM   2195  CG  LEU A 283       7.723  -9.570  13.391  1.00 81.12           C  
ATOM   2196  CD1 LEU A 283       6.352  -9.883  13.984  1.00 81.12           C  
ATOM   2197  CD2 LEU A 283       7.633  -8.422  12.398  1.00 81.12           C  
ATOM   2198  N   VAL A 284       8.734 -12.570  14.453  1.00 88.12           N  
ATOM   2199  CA  VAL A 284       9.086 -13.688  13.578  1.00 88.12           C  
ATOM   2200  C   VAL A 284       8.086 -13.766  12.422  1.00 88.12           C  
ATOM   2201  CB  VAL A 284       9.117 -15.023  14.352  1.00 88.12           C  
ATOM   2202  O   VAL A 284       6.879 -13.852  12.641  1.00 88.12           O  
ATOM   2203  CG1 VAL A 284       9.391 -16.188  13.406  1.00 88.12           C  
ATOM   2204  CG2 VAL A 284      10.164 -14.977  15.461  1.00 88.12           C  
ATOM   2205  N   LEU A 285       8.594 -13.594  11.289  1.00 88.25           N  
ATOM   2206  CA  LEU A 285       7.812 -13.773  10.078  1.00 88.25           C  
ATOM   2207  C   LEU A 285       8.070 -15.148   9.461  1.00 88.25           C  
ATOM   2208  CB  LEU A 285       8.141 -12.680   9.055  1.00 88.25           C  
ATOM   2209  O   LEU A 285       9.203 -15.469   9.109  1.00 88.25           O  
ATOM   2210  CG  LEU A 285       7.820 -11.242   9.477  1.00 88.25           C  
ATOM   2211  CD1 LEU A 285       8.352 -10.258   8.438  1.00 88.25           C  
ATOM   2212  CD2 LEU A 285       6.316 -11.070   9.664  1.00 88.25           C  
ATOM   2213  N   LEU A 286       6.992 -15.945   9.383  1.00 88.06           N  
ATOM   2214  CA  LEU A 286       7.117 -17.344   8.969  1.00 88.06           C  
ATOM   2215  C   LEU A 286       6.398 -17.578   7.648  1.00 88.06           C  
ATOM   2216  CB  LEU A 286       6.551 -18.266  10.047  1.00 88.06           C  
ATOM   2217  O   LEU A 286       5.176 -17.453   7.566  1.00 88.06           O  
ATOM   2218  CG  LEU A 286       7.309 -18.297  11.375  1.00 88.06           C  
ATOM   2219  CD1 LEU A 286       6.398 -18.797  12.492  1.00 88.06           C  
ATOM   2220  CD2 LEU A 286       8.547 -19.188  11.266  1.00 88.06           C  
ATOM   2221  N   ASP A 287       7.141 -17.875   6.648  1.00 84.69           N  
ATOM   2222  CA  ASP A 287       6.496 -18.422   5.461  1.00 84.69           C  
ATOM   2223  C   ASP A 287       5.816 -19.766   5.773  1.00 84.69           C  
ATOM   2224  CB  ASP A 287       7.512 -18.609   4.332  1.00 84.69           C  
ATOM   2225  O   ASP A 287       6.391 -20.609   6.461  1.00 84.69           O  
ATOM   2226  CG  ASP A 287       6.863 -18.859   2.982  1.00 84.69           C  
ATOM   2227  OD1 ASP A 287       5.617 -18.906   2.904  1.00 84.69           O  
ATOM   2228  OD2 ASP A 287       7.605 -19.000   1.987  1.00 84.69           O  
ATOM   2229  N   ILE A 288       4.676 -19.953   5.270  1.00 78.06           N  
ATOM   2230  CA  ILE A 288       3.920 -21.156   5.570  1.00 78.06           C  
ATOM   2231  C   ILE A 288       4.469 -22.328   4.754  1.00 78.06           C  
ATOM   2232  CB  ILE A 288       2.412 -20.969   5.289  1.00 78.06           C  
ATOM   2233  O   ILE A 288       4.438 -23.469   5.199  1.00 78.06           O  
ATOM   2234  CG1 ILE A 288       1.805 -19.969   6.273  1.00 78.06           C  
ATOM   2235  CG2 ILE A 288       1.679 -22.312   5.352  1.00 78.06           C  
ATOM   2236  CD1 ILE A 288       1.549 -20.547   7.660  1.00 78.06           C  
ATOM   2237  N   GLN A 289       4.996 -21.953   3.623  1.00 76.88           N  
ATOM   2238  CA  GLN A 289       5.492 -23.016   2.746  1.00 76.88           C  
ATOM   2239  C   GLN A 289       7.020 -23.031   2.717  1.00 76.88           C  
ATOM   2240  CB  GLN A 289       4.941 -22.844   1.330  1.00 76.88           C  
ATOM   2241  O   GLN A 289       7.641 -22.250   1.987  1.00 76.88           O  
ATOM   2242  CG  GLN A 289       3.475 -23.219   1.189  1.00 76.88           C  
ATOM   2243  CD  GLN A 289       2.979 -23.125  -0.240  1.00 76.88           C  
ATOM   2244  NE2 GLN A 289       1.796 -23.672  -0.496  1.00 76.88           N  
ATOM   2245  OE1 GLN A 289       3.650 -22.562  -1.108  1.00 76.88           O  
ATOM   2246  N   LEU A 290       7.617 -23.938   3.506  1.00 81.31           N  
ATOM   2247  CA  LEU A 290       9.055 -24.156   3.520  1.00 81.31           C  
ATOM   2248  C   LEU A 290       9.391 -25.547   3.018  1.00 81.31           C  
ATOM   2249  CB  LEU A 290       9.617 -23.953   4.930  1.00 81.31           C  
ATOM   2250  O   LEU A 290       8.539 -26.438   3.014  1.00 81.31           O  
ATOM   2251  CG  LEU A 290       9.508 -22.547   5.512  1.00 81.31           C  
ATOM   2252  CD1 LEU A 290       9.750 -22.578   7.016  1.00 81.31           C  
ATOM   2253  CD2 LEU A 290      10.492 -21.609   4.824  1.00 81.31           C  
ATOM   2254  N   PRO A 291      10.508 -25.766   2.484  1.00 76.75           N  
ATOM   2255  CA  PRO A 291      10.875 -27.062   1.901  1.00 76.75           C  
ATOM   2256  C   PRO A 291      10.922 -28.188   2.936  1.00 76.75           C  
ATOM   2257  CB  PRO A 291      12.266 -26.797   1.316  1.00 76.75           C  
ATOM   2258  O   PRO A 291      10.625 -29.328   2.613  1.00 76.75           O  
ATOM   2259  CG  PRO A 291      12.648 -25.453   1.840  1.00 76.75           C  
ATOM   2260  CD  PRO A 291      11.430 -24.797   2.422  1.00 76.75           C  
ATOM   2261  N   ASP A 292      11.344 -27.953   4.117  1.00 81.19           N  
ATOM   2262  CA  ASP A 292      11.570 -29.016   5.090  1.00 81.19           C  
ATOM   2263  C   ASP A 292      10.383 -29.156   6.039  1.00 81.19           C  
ATOM   2264  CB  ASP A 292      12.852 -28.750   5.891  1.00 81.19           C  
ATOM   2265  O   ASP A 292      10.016 -30.281   6.410  1.00 81.19           O  
ATOM   2266  CG  ASP A 292      12.875 -27.375   6.527  1.00 81.19           C  
ATOM   2267  OD1 ASP A 292      12.133 -26.469   6.066  1.00 81.19           O  
ATOM   2268  OD2 ASP A 292      13.633 -27.172   7.500  1.00 81.19           O  
ATOM   2269  N   MET A 293       9.797 -28.109   6.469  1.00 83.81           N  
ATOM   2270  CA  MET A 293       8.625 -28.109   7.344  1.00 83.81           C  
ATOM   2271  C   MET A 293       7.742 -26.906   7.059  1.00 83.81           C  
ATOM   2272  CB  MET A 293       9.055 -28.109   8.812  1.00 83.81           C  
ATOM   2273  O   MET A 293       8.125 -26.016   6.301  1.00 83.81           O  
ATOM   2274  CG  MET A 293       9.812 -26.859   9.234  1.00 83.81           C  
ATOM   2275  SD  MET A 293      10.445 -26.969  10.953  1.00 83.81           S  
ATOM   2276  CE  MET A 293      11.680 -28.281  10.766  1.00 83.81           C  
ATOM   2277  N   THR A 294       6.543 -26.969   7.605  1.00 85.19           N  
ATOM   2278  CA  THR A 294       5.641 -25.844   7.359  1.00 85.19           C  
ATOM   2279  C   THR A 294       5.828 -24.750   8.406  1.00 85.19           C  
ATOM   2280  CB  THR A 294       4.172 -26.312   7.348  1.00 85.19           C  
ATOM   2281  O   THR A 294       6.285 -25.031   9.523  1.00 85.19           O  
ATOM   2282  CG2 THR A 294       3.961 -27.453   6.355  1.00 85.19           C  
ATOM   2283  OG1 THR A 294       3.807 -26.750   8.656  1.00 85.19           O  
ATOM   2284  N   GLY A 295       5.527 -23.484   7.980  1.00 86.50           N  
ATOM   2285  CA  GLY A 295       5.559 -22.406   8.961  1.00 86.50           C  
ATOM   2286  C   GLY A 295       4.699 -22.688  10.180  1.00 86.50           C  
ATOM   2287  O   GLY A 295       5.004 -22.234  11.281  1.00 86.50           O  
ATOM   2288  N   LEU A 296       3.701 -23.484   9.984  1.00 86.25           N  
ATOM   2289  CA  LEU A 296       2.832 -23.859  11.094  1.00 86.25           C  
ATOM   2290  C   LEU A 296       3.557 -24.781  12.062  1.00 86.25           C  
ATOM   2291  CB  LEU A 296       1.561 -24.531  10.578  1.00 86.25           C  
ATOM   2292  O   LEU A 296       3.391 -24.672  13.281  1.00 86.25           O  
ATOM   2293  CG  LEU A 296       0.590 -23.641   9.797  1.00 86.25           C  
ATOM   2294  CD1 LEU A 296      -0.309 -24.500   8.906  1.00 86.25           C  
ATOM   2295  CD2 LEU A 296      -0.243 -22.797  10.750  1.00 86.25           C  
ATOM   2296  N   ASP A 297       4.289 -25.672  11.508  1.00 90.56           N  
ATOM   2297  CA  ASP A 297       5.062 -26.594  12.328  1.00 90.56           C  
ATOM   2298  C   ASP A 297       6.078 -25.844  13.188  1.00 90.56           C  
ATOM   2299  CB  ASP A 297       5.773 -27.625  11.445  1.00 90.56           C  
ATOM   2300  O   ASP A 297       6.266 -26.172  14.359  1.00 90.56           O  
ATOM   2301  CG  ASP A 297       4.812 -28.578  10.750  1.00 90.56           C  
ATOM   2302  OD1 ASP A 297       3.707 -28.828  11.281  1.00 90.56           O  
ATOM   2303  OD2 ASP A 297       5.164 -29.094   9.664  1.00 90.56           O  
ATOM   2304  N   ILE A 298       6.621 -24.891  12.578  1.00 90.38           N  
ATOM   2305  CA  ILE A 298       7.605 -24.094  13.297  1.00 90.38           C  
ATOM   2306  C   ILE A 298       6.938 -23.391  14.477  1.00 90.38           C  
ATOM   2307  CB  ILE A 298       8.289 -23.062  12.367  1.00 90.38           C  
ATOM   2308  O   ILE A 298       7.449 -23.406  15.594  1.00 90.38           O  
ATOM   2309  CG1 ILE A 298       9.039 -23.781  11.242  1.00 90.38           C  
ATOM   2310  CG2 ILE A 298       9.227 -22.156  13.172  1.00 90.38           C  
ATOM   2311  CD1 ILE A 298       9.586 -22.844  10.172  1.00 90.38           C  
ATOM   2312  N   SER A 299       5.867 -22.812  14.188  1.00 89.75           N  
ATOM   2313  CA  SER A 299       5.125 -22.109  15.234  1.00 89.75           C  
ATOM   2314  C   SER A 299       4.746 -23.062  16.375  1.00 89.75           C  
ATOM   2315  CB  SER A 299       3.865 -21.469  14.664  1.00 89.75           C  
ATOM   2316  O   SER A 299       4.898 -22.719  17.547  1.00 89.75           O  
ATOM   2317  OG  SER A 299       3.123 -20.812  15.680  1.00 89.75           O  
ATOM   2318  N   ARG A 300       4.344 -24.203  15.992  1.00 89.12           N  
ATOM   2319  CA  ARG A 300       3.969 -25.203  16.984  1.00 89.12           C  
ATOM   2320  C   ARG A 300       5.172 -25.609  17.828  1.00 89.12           C  
ATOM   2321  CB  ARG A 300       3.357 -26.422  16.312  1.00 89.12           C  
ATOM   2322  O   ARG A 300       5.062 -25.750  19.047  1.00 89.12           O  
ATOM   2323  CG  ARG A 300       1.934 -26.219  15.820  1.00 89.12           C  
ATOM   2324  CD  ARG A 300       1.369 -27.469  15.172  1.00 89.12           C  
ATOM   2325  NE  ARG A 300       0.063 -27.219  14.570  1.00 89.12           N  
ATOM   2326  NH1 ARG A 300       0.242 -28.906  12.992  1.00 89.12           N  
ATOM   2327  NH2 ARG A 300      -1.642 -27.594  13.078  1.00 89.12           N  
ATOM   2328  CZ  ARG A 300      -0.442 -27.906  13.547  1.00 89.12           C  
ATOM   2329  N   GLU A 301       6.203 -25.859  17.156  1.00 91.12           N  
ATOM   2330  CA  GLU A 301       7.414 -26.266  17.859  1.00 91.12           C  
ATOM   2331  C   GLU A 301       7.902 -25.172  18.797  1.00 91.12           C  
ATOM   2332  CB  GLU A 301       8.516 -26.625  16.859  1.00 91.12           C  
ATOM   2333  O   GLU A 301       8.305 -25.453  19.922  1.00 91.12           O  
ATOM   2334  CG  GLU A 301       9.570 -27.578  17.406  1.00 91.12           C  
ATOM   2335  CD  GLU A 301       9.008 -28.938  17.781  1.00 91.12           C  
ATOM   2336  OE1 GLU A 301       9.750 -29.766  18.359  1.00 91.12           O  
ATOM   2337  OE2 GLU A 301       7.820 -29.188  17.484  1.00 91.12           O  
ATOM   2338  N   LEU A 302       7.824 -23.984  18.391  1.00 88.00           N  
ATOM   2339  CA  LEU A 302       8.258 -22.859  19.219  1.00 88.00           C  
ATOM   2340  C   LEU A 302       7.340 -22.703  20.422  1.00 88.00           C  
ATOM   2341  CB  LEU A 302       8.289 -21.578  18.406  1.00 88.00           C  
ATOM   2342  O   LEU A 302       7.809 -22.453  21.547  1.00 88.00           O  
ATOM   2343  CG  LEU A 302       9.445 -21.422  17.406  1.00 88.00           C  
ATOM   2344  CD1 LEU A 302       9.273 -20.156  16.578  1.00 88.00           C  
ATOM   2345  CD2 LEU A 302      10.781 -21.406  18.156  1.00 88.00           C  
ATOM   2346  N   THR A 303       6.098 -22.750  20.203  1.00 86.62           N  
ATOM   2347  CA  THR A 303       5.121 -22.594  21.281  1.00 86.62           C  
ATOM   2348  C   THR A 303       5.230 -23.734  22.281  1.00 86.62           C  
ATOM   2349  CB  THR A 303       3.688 -22.531  20.734  1.00 86.62           C  
ATOM   2350  O   THR A 303       4.887 -23.578  23.453  1.00 86.62           O  
ATOM   2351  CG2 THR A 303       3.129 -21.109  20.812  1.00 86.62           C  
ATOM   2352  OG1 THR A 303       3.693 -22.938  19.359  1.00 86.62           O  
ATOM   2353  N   LYS A 304       5.645 -24.812  21.797  1.00 88.00           N  
ATOM   2354  CA  LYS A 304       5.863 -25.953  22.672  1.00 88.00           C  
ATOM   2355  C   LYS A 304       7.141 -25.797  23.484  1.00 88.00           C  
ATOM   2356  CB  LYS A 304       5.926 -27.250  21.859  1.00 88.00           C  
ATOM   2357  O   LYS A 304       7.188 -26.172  24.656  1.00 88.00           O  
ATOM   2358  CG  LYS A 304       4.762 -28.203  22.109  1.00 88.00           C  
ATOM   2359  CD  LYS A 304       4.918 -29.500  21.328  1.00 88.00           C  
ATOM   2360  CE  LYS A 304       3.754 -30.453  21.594  1.00 88.00           C  
ATOM   2361  NZ  LYS A 304       3.908 -31.734  20.828  1.00 88.00           N  
ATOM   2362  N   ARG A 305       8.141 -25.281  22.891  1.00 88.44           N  
ATOM   2363  CA  ARG A 305       9.461 -25.172  23.500  1.00 88.44           C  
ATOM   2364  C   ARG A 305       9.523 -24.000  24.484  1.00 88.44           C  
ATOM   2365  CB  ARG A 305      10.539 -25.000  22.422  1.00 88.44           C  
ATOM   2366  O   ARG A 305      10.250 -24.047  25.484  1.00 88.44           O  
ATOM   2367  CG  ARG A 305      11.125 -26.312  21.938  1.00 88.44           C  
ATOM   2368  CD  ARG A 305      12.266 -26.094  20.953  1.00 88.44           C  
ATOM   2369  NE  ARG A 305      12.625 -27.328  20.250  1.00 88.44           N  
ATOM   2370  NH1 ARG A 305      14.148 -26.312  18.828  1.00 88.44           N  
ATOM   2371  NH2 ARG A 305      13.758 -28.578  18.703  1.00 88.44           N  
ATOM   2372  CZ  ARG A 305      13.508 -27.406  19.266  1.00 88.44           C  
ATOM   2373  N   TYR A 306       8.805 -23.016  24.188  1.00 83.56           N  
ATOM   2374  CA  TYR A 306       8.898 -21.797  24.984  1.00 83.56           C  
ATOM   2375  C   TYR A 306       7.523 -21.328  25.438  1.00 83.56           C  
ATOM   2376  CB  TYR A 306       9.586 -20.688  24.172  1.00 83.56           C  
ATOM   2377  O   TYR A 306       6.523 -21.547  24.750  1.00 83.56           O  
ATOM   2378  CG  TYR A 306      10.969 -21.047  23.688  1.00 83.56           C  
ATOM   2379  CD1 TYR A 306      12.047 -21.094  24.578  1.00 83.56           C  
ATOM   2380  CD2 TYR A 306      11.203 -21.359  22.359  1.00 83.56           C  
ATOM   2381  CE1 TYR A 306      13.320 -21.422  24.141  1.00 83.56           C  
ATOM   2382  CE2 TYR A 306      12.484 -21.688  21.906  1.00 83.56           C  
ATOM   2383  OH  TYR A 306      14.797 -22.047  22.375  1.00 83.56           O  
ATOM   2384  CZ  TYR A 306      13.531 -21.719  22.812  1.00 83.56           C  
ATOM   2385  N   PRO A 307       7.508 -20.750  26.719  1.00 77.81           N  
ATOM   2386  CA  PRO A 307       6.242 -20.141  27.125  1.00 77.81           C  
ATOM   2387  C   PRO A 307       5.816 -18.984  26.234  1.00 77.81           C  
ATOM   2388  CB  PRO A 307       6.539 -19.656  28.547  1.00 77.81           C  
ATOM   2389  O   PRO A 307       6.664 -18.328  25.641  1.00 77.81           O  
ATOM   2390  CG  PRO A 307       8.000 -19.891  28.734  1.00 77.81           C  
ATOM   2391  CD  PRO A 307       8.531 -20.609  27.531  1.00 77.81           C  
ATOM   2392  N   ARG A 308       4.555 -18.766  26.047  1.00 74.94           N  
ATOM   2393  CA  ARG A 308       3.984 -17.781  25.141  1.00 74.94           C  
ATOM   2394  C   ARG A 308       4.492 -16.375  25.453  1.00 74.94           C  
ATOM   2395  CB  ARG A 308       2.457 -17.812  25.203  1.00 74.94           C  
ATOM   2396  O   ARG A 308       4.684 -15.562  24.547  1.00 74.94           O  
ATOM   2397  CG  ARG A 308       1.777 -17.328  23.922  1.00 74.94           C  
ATOM   2398  CD  ARG A 308       1.164 -18.484  23.141  1.00 74.94           C  
ATOM   2399  NE  ARG A 308       0.489 -18.016  21.938  1.00 74.94           N  
ATOM   2400  NH1 ARG A 308       0.661 -20.031  20.812  1.00 74.94           N  
ATOM   2401  NH2 ARG A 308      -0.358 -18.250  19.812  1.00 74.94           N  
ATOM   2402  CZ  ARG A 308       0.266 -18.766  20.859  1.00 74.94           C  
ATOM   2403  N   GLU A 309       4.785 -16.156  26.672  1.00 68.00           N  
ATOM   2404  CA  GLU A 309       5.242 -14.844  27.125  1.00 68.00           C  
ATOM   2405  C   GLU A 309       6.645 -14.539  26.594  1.00 68.00           C  
ATOM   2406  CB  GLU A 309       5.223 -14.766  28.656  1.00 68.00           C  
ATOM   2407  O   GLU A 309       7.012 -13.375  26.438  1.00 68.00           O  
ATOM   2408  CG  GLU A 309       3.836 -14.930  29.250  1.00 68.00           C  
ATOM   2409  CD  GLU A 309       3.846 -14.961  30.781  1.00 68.00           C  
ATOM   2410  OE1 GLU A 309       2.768 -15.148  31.391  1.00 68.00           O  
ATOM   2411  OE2 GLU A 309       4.938 -14.797  31.359  1.00 68.00           O  
ATOM   2412  N   ASP A 310       7.371 -15.602  26.328  1.00 69.69           N  
ATOM   2413  CA  ASP A 310       8.742 -15.445  25.875  1.00 69.69           C  
ATOM   2414  C   ASP A 310       8.812 -15.422  24.344  1.00 69.69           C  
ATOM   2415  CB  ASP A 310       9.633 -16.562  26.422  1.00 69.69           C  
ATOM   2416  O   ASP A 310       9.883 -15.234  23.766  1.00 69.69           O  
ATOM   2417  CG  ASP A 310       9.953 -16.406  27.891  1.00 69.69           C  
ATOM   2418  OD1 ASP A 310       9.844 -15.273  28.422  1.00 69.69           O  
ATOM   2419  OD2 ASP A 310      10.320 -17.406  28.531  1.00 69.69           O  
ATOM   2420  N   LEU A 311       7.676 -15.625  23.688  1.00 79.50           N  
ATOM   2421  CA  LEU A 311       7.656 -15.688  22.219  1.00 79.50           C  
ATOM   2422  C   LEU A 311       7.215 -14.359  21.625  1.00 79.50           C  
ATOM   2423  CB  LEU A 311       6.727 -16.812  21.750  1.00 79.50           C  
ATOM   2424  O   LEU A 311       6.250 -13.750  22.094  1.00 79.50           O  
ATOM   2425  CG  LEU A 311       7.227 -18.234  21.953  1.00 79.50           C  
ATOM   2426  CD1 LEU A 311       6.090 -19.234  21.750  1.00 79.50           C  
ATOM   2427  CD2 LEU A 311       8.383 -18.531  21.000  1.00 79.50           C  
ATOM   2428  N   PRO A 312       7.992 -13.891  20.672  1.00 78.94           N  
ATOM   2429  CA  PRO A 312       7.516 -12.719  19.938  1.00 78.94           C  
ATOM   2430  C   PRO A 312       6.309 -13.039  19.047  1.00 78.94           C  
ATOM   2431  CB  PRO A 312       8.727 -12.328  19.078  1.00 78.94           C  
ATOM   2432  O   PRO A 312       5.965 -14.211  18.859  1.00 78.94           O  
ATOM   2433  CG  PRO A 312       9.438 -13.617  18.812  1.00 78.94           C  
ATOM   2434  CD  PRO A 312       9.211 -14.531  19.984  1.00 78.94           C  
ATOM   2435  N   PRO A 313       5.680 -12.023  18.562  1.00 80.88           N  
ATOM   2436  CA  PRO A 313       4.605 -12.297  17.609  1.00 80.88           C  
ATOM   2437  C   PRO A 313       5.070 -13.141  16.422  1.00 80.88           C  
ATOM   2438  CB  PRO A 313       4.180 -10.898  17.141  1.00 80.88           C  
ATOM   2439  O   PRO A 313       6.090 -12.836  15.805  1.00 80.88           O  
ATOM   2440  CG  PRO A 313       4.715  -9.977  18.188  1.00 80.88           C  
ATOM   2441  CD  PRO A 313       5.863 -10.648  18.891  1.00 80.88           C  
ATOM   2442  N   LEU A 314       4.379 -14.281  16.312  1.00 87.50           N  
ATOM   2443  CA  LEU A 314       4.594 -15.164  15.164  1.00 87.50           C  
ATOM   2444  C   LEU A 314       3.598 -14.859  14.047  1.00 87.50           C  
ATOM   2445  CB  LEU A 314       4.469 -16.625  15.586  1.00 87.50           C  
ATOM   2446  O   LEU A 314       2.395 -15.078  14.211  1.00 87.50           O  
ATOM   2447  CG  LEU A 314       5.414 -17.094  16.703  1.00 87.50           C  
ATOM   2448  CD1 LEU A 314       5.047 -18.500  17.141  1.00 87.50           C  
ATOM   2449  CD2 LEU A 314       6.863 -17.031  16.219  1.00 87.50           C  
ATOM   2450  N   VAL A 315       4.137 -14.336  12.961  1.00 86.44           N  
ATOM   2451  CA  VAL A 315       3.260 -13.906  11.875  1.00 86.44           C  
ATOM   2452  C   VAL A 315       3.492 -14.773  10.641  1.00 86.44           C  
ATOM   2453  CB  VAL A 315       3.480 -12.414  11.531  1.00 86.44           C  
ATOM   2454  O   VAL A 315       4.637 -14.992  10.234  1.00 86.44           O  
ATOM   2455  CG1 VAL A 315       2.594 -11.992  10.359  1.00 86.44           C  
ATOM   2456  CG2 VAL A 315       3.211 -11.539  12.750  1.00 86.44           C  
ATOM   2457  N   ALA A 316       2.418 -15.289  10.086  1.00 85.88           N  
ATOM   2458  CA  ALA A 316       2.492 -16.125   8.898  1.00 85.88           C  
ATOM   2459  C   ALA A 316       2.584 -15.273   7.633  1.00 85.88           C  
ATOM   2460  CB  ALA A 316       1.282 -17.047   8.820  1.00 85.88           C  
ATOM   2461  O   ALA A 316       1.894 -14.258   7.508  1.00 85.88           O  
ATOM   2462  N   LEU A 317       3.527 -15.586   6.891  1.00 80.81           N  
ATOM   2463  CA  LEU A 317       3.588 -15.055   5.531  1.00 80.81           C  
ATOM   2464  C   LEU A 317       2.998 -16.047   4.535  1.00 80.81           C  
ATOM   2465  CB  LEU A 317       5.035 -14.727   5.148  1.00 80.81           C  
ATOM   2466  O   LEU A 317       3.475 -17.188   4.426  1.00 80.81           O  
ATOM   2467  CG  LEU A 317       5.703 -13.602   5.934  1.00 80.81           C  
ATOM   2468  CD1 LEU A 317       7.180 -13.500   5.562  1.00 80.81           C  
ATOM   2469  CD2 LEU A 317       4.992 -12.273   5.680  1.00 80.81           C  
ATOM   2470  N   THR A 318       1.902 -15.664   3.904  1.00 68.94           N  
ATOM   2471  CA  THR A 318       1.271 -16.625   3.012  1.00 68.94           C  
ATOM   2472  C   THR A 318       0.818 -15.953   1.720  1.00 68.94           C  
ATOM   2473  CB  THR A 318       0.068 -17.312   3.688  1.00 68.94           C  
ATOM   2474  O   THR A 318       0.564 -14.750   1.698  1.00 68.94           O  
ATOM   2475  CG2 THR A 318      -0.977 -16.281   4.117  1.00 68.94           C  
ATOM   2476  OG1 THR A 318      -0.530 -18.234   2.770  1.00 68.94           O  
ATOM   2477  N   ALA A 319       0.864 -16.594   0.740  1.00 58.12           N  
ATOM   2478  CA  ALA A 319       0.335 -16.109  -0.530  1.00 58.12           C  
ATOM   2479  C   ALA A 319      -1.190 -16.078  -0.512  1.00 58.12           C  
ATOM   2480  CB  ALA A 319       0.833 -16.984  -1.684  1.00 58.12           C  
ATOM   2481  O   ALA A 319      -1.812 -15.344  -1.283  1.00 58.12           O  
ATOM   2482  N   ASN A 320      -1.845 -16.953   0.190  1.00 45.50           N  
ATOM   2483  CA  ASN A 320      -3.291 -17.141   0.217  1.00 45.50           C  
ATOM   2484  C   ASN A 320      -3.873 -16.812   1.590  1.00 45.50           C  
ATOM   2485  CB  ASN A 320      -3.650 -18.578  -0.190  1.00 45.50           C  
ATOM   2486  O   ASN A 320      -3.625 -17.547   2.559  1.00 45.50           O  
ATOM   2487  CG  ASN A 320      -4.918 -18.641  -1.021  1.00 45.50           C  
ATOM   2488  ND2 ASN A 320      -5.273 -19.844  -1.458  1.00 45.50           N  
ATOM   2489  OD1 ASN A 320      -5.570 -17.625  -1.267  1.00 45.50           O  
ATOM   2490  N   VAL A 321      -4.211 -15.562   1.888  1.00 47.50           N  
ATOM   2491  CA  VAL A 321      -4.801 -15.258   3.188  1.00 47.50           C  
ATOM   2492  C   VAL A 321      -6.125 -16.000   3.342  1.00 47.50           C  
ATOM   2493  CB  VAL A 321      -5.012 -13.734   3.371  1.00 47.50           C  
ATOM   2494  O   VAL A 321      -6.715 -16.000   4.426  1.00 47.50           O  
ATOM   2495  CG1 VAL A 321      -5.410 -13.414   4.812  1.00 47.50           C  
ATOM   2496  CG2 VAL A 321      -3.750 -12.969   2.979  1.00 47.50           C  
ATOM   2497  N   LEU A 322      -6.652 -16.516   2.324  1.00 40.91           N  
ATOM   2498  CA  LEU A 322      -8.000 -17.078   2.330  1.00 40.91           C  
ATOM   2499  C   LEU A 322      -8.109 -18.234   3.316  1.00 40.91           C  
ATOM   2500  CB  LEU A 322      -8.398 -17.547   0.927  1.00 40.91           C  
ATOM   2501  O   LEU A 322      -9.211 -18.672   3.652  1.00 40.91           O  
ATOM   2502  CG  LEU A 322      -8.859 -16.453  -0.048  1.00 40.91           C  
ATOM   2503  CD1 LEU A 322      -8.562 -16.875  -1.484  1.00 40.91           C  
ATOM   2504  CD2 LEU A 322     -10.344 -16.172   0.139  1.00 40.91           C  
ATOM   2505  N   LYS A 323      -7.090 -18.781   3.604  1.00 48.03           N  
ATOM   2506  CA  LYS A 323      -7.391 -19.875   4.508  1.00 48.03           C  
ATOM   2507  C   LYS A 323      -7.789 -19.375   5.891  1.00 48.03           C  
ATOM   2508  CB  LYS A 323      -6.188 -20.812   4.625  1.00 48.03           C  
ATOM   2509  O   LYS A 323      -7.594 -18.188   6.203  1.00 48.03           O  
ATOM   2510  CG  LYS A 323      -6.098 -21.859   3.512  1.00 48.03           C  
ATOM   2511  CD  LYS A 323      -4.957 -22.828   3.750  1.00 48.03           C  
ATOM   2512  CE  LYS A 323      -4.863 -23.859   2.637  1.00 48.03           C  
ATOM   2513  NZ  LYS A 323      -3.721 -24.797   2.842  1.00 48.03           N  
ATOM   2514  N   ASP A 324      -8.453 -20.203   6.598  1.00 51.22           N  
ATOM   2515  CA  ASP A 324      -9.047 -20.000   7.918  1.00 51.22           C  
ATOM   2516  C   ASP A 324      -8.047 -19.359   8.875  1.00 51.22           C  
ATOM   2517  CB  ASP A 324      -9.547 -21.328   8.492  1.00 51.22           C  
ATOM   2518  O   ASP A 324      -6.996 -19.938   9.164  1.00 51.22           O  
ATOM   2519  CG  ASP A 324     -10.922 -21.203   9.133  1.00 51.22           C  
ATOM   2520  OD1 ASP A 324     -11.344 -20.078   9.461  1.00 51.22           O  
ATOM   2521  OD2 ASP A 324     -11.578 -22.250   9.312  1.00 51.22           O  
ATOM   2522  N   LYS A 325      -8.055 -18.031   8.945  1.00 60.44           N  
ATOM   2523  CA  LYS A 325      -7.246 -17.344   9.953  1.00 60.44           C  
ATOM   2524  C   LYS A 325      -7.160 -18.172  11.242  1.00 60.44           C  
ATOM   2525  CB  LYS A 325      -7.816 -15.969  10.258  1.00 60.44           C  
ATOM   2526  O   LYS A 325      -6.168 -18.094  11.969  1.00 60.44           O  
ATOM   2527  CG  LYS A 325      -6.848 -14.820   9.992  1.00 60.44           C  
ATOM   2528  CD  LYS A 325      -7.469 -13.477  10.320  1.00 60.44           C  
ATOM   2529  CE  LYS A 325      -6.480 -12.336  10.109  1.00 60.44           C  
ATOM   2530  NZ  LYS A 325      -7.059 -11.016  10.508  1.00 60.44           N  
ATOM   2531  N   GLN A 326      -8.195 -18.906  11.406  1.00 68.38           N  
ATOM   2532  CA  GLN A 326      -8.266 -19.703  12.633  1.00 68.38           C  
ATOM   2533  C   GLN A 326      -7.195 -20.797  12.641  1.00 68.38           C  
ATOM   2534  CB  GLN A 326      -9.656 -20.328  12.789  1.00 68.38           C  
ATOM   2535  O   GLN A 326      -6.676 -21.141  13.695  1.00 68.38           O  
ATOM   2536  CG  GLN A 326     -10.211 -20.250  14.203  1.00 68.38           C  
ATOM   2537  CD  GLN A 326     -11.180 -19.094  14.375  1.00 68.38           C  
ATOM   2538  NE2 GLN A 326     -11.570 -18.828  15.617  1.00 68.38           N  
ATOM   2539  OE1 GLN A 326     -11.586 -18.438  13.406  1.00 68.38           O  
ATOM   2540  N   GLU A 327      -6.914 -21.344  11.469  1.00 74.81           N  
ATOM   2541  CA  GLU A 327      -5.887 -22.375  11.398  1.00 74.81           C  
ATOM   2542  C   GLU A 327      -4.527 -21.828  11.836  1.00 74.81           C  
ATOM   2543  CB  GLU A 327      -5.793 -22.938   9.984  1.00 74.81           C  
ATOM   2544  O   GLU A 327      -3.768 -22.516  12.516  1.00 74.81           O  
ATOM   2545  CG  GLU A 327      -5.516 -24.438   9.938  1.00 74.81           C  
ATOM   2546  CD  GLU A 327      -5.422 -25.000   8.531  1.00 74.81           C  
ATOM   2547  OE1 GLU A 327      -5.113 -26.203   8.367  1.00 74.81           O  
ATOM   2548  OE2 GLU A 327      -5.656 -24.219   7.574  1.00 74.81           O  
ATOM   2549  N   TYR A 328      -4.348 -20.625  11.516  1.00 79.50           N  
ATOM   2550  CA  TYR A 328      -3.080 -20.000  11.875  1.00 79.50           C  
ATOM   2551  C   TYR A 328      -3.027 -19.703  13.367  1.00 79.50           C  
ATOM   2552  CB  TYR A 328      -2.871 -18.719  11.078  1.00 79.50           C  
ATOM   2553  O   TYR A 328      -2.018 -19.969  14.023  1.00 79.50           O  
ATOM   2554  CG  TYR A 328      -2.773 -18.938   9.586  1.00 79.50           C  
ATOM   2555  CD1 TYR A 328      -1.660 -19.562   9.023  1.00 79.50           C  
ATOM   2556  CD2 TYR A 328      -3.793 -18.516   8.734  1.00 79.50           C  
ATOM   2557  CE1 TYR A 328      -1.564 -19.766   7.652  1.00 79.50           C  
ATOM   2558  CE2 TYR A 328      -3.709 -18.719   7.359  1.00 79.50           C  
ATOM   2559  OH  TYR A 328      -2.502 -19.531   5.469  1.00 79.50           O  
ATOM   2560  CZ  TYR A 328      -2.592 -19.344   6.828  1.00 79.50           C  
ATOM   2561  N   LEU A 329      -4.094 -19.266  13.836  1.00 77.12           N  
ATOM   2562  CA  LEU A 329      -4.168 -18.953  15.258  1.00 77.12           C  
ATOM   2563  C   LEU A 329      -4.047 -20.219  16.094  1.00 77.12           C  
ATOM   2564  CB  LEU A 329      -5.477 -18.234  15.586  1.00 77.12           C  
ATOM   2565  O   LEU A 329      -3.385 -20.234  17.141  1.00 77.12           O  
ATOM   2566  CG  LEU A 329      -5.590 -16.781  15.125  1.00 77.12           C  
ATOM   2567  CD1 LEU A 329      -7.051 -16.344  15.102  1.00 77.12           C  
ATOM   2568  CD2 LEU A 329      -4.766 -15.867  16.031  1.00 77.12           C  
ATOM   2569  N   ASN A 330      -4.664 -21.250  15.539  1.00 79.31           N  
ATOM   2570  CA  ASN A 330      -4.602 -22.531  16.219  1.00 79.31           C  
ATOM   2571  C   ASN A 330      -3.184 -23.094  16.250  1.00 79.31           C  
ATOM   2572  CB  ASN A 330      -5.555 -23.531  15.570  1.00 79.31           C  
ATOM   2573  O   ASN A 330      -2.834 -23.875  17.141  1.00 79.31           O  
ATOM   2574  CG  ASN A 330      -7.012 -23.234  15.867  1.00 79.31           C  
ATOM   2575  ND2 ASN A 330      -7.910 -23.828  15.086  1.00 79.31           N  
ATOM   2576  OD1 ASN A 330      -7.328 -22.484  16.797  1.00 79.31           O  
ATOM   2577  N   ALA A 331      -2.451 -22.734  15.305  1.00 81.38           N  
ATOM   2578  CA  ALA A 331      -1.079 -23.219  15.227  1.00 81.38           C  
ATOM   2579  C   ALA A 331      -0.143 -22.359  16.078  1.00 81.38           C  
ATOM   2580  CB  ALA A 331      -0.601 -23.234  13.781  1.00 81.38           C  
ATOM   2581  O   ALA A 331       1.062 -22.625  16.141  1.00 81.38           O  
ATOM   2582  N   GLY A 332      -0.707 -21.406  16.719  1.00 81.12           N  
ATOM   2583  CA  GLY A 332       0.066 -20.578  17.641  1.00 81.12           C  
ATOM   2584  C   GLY A 332       0.528 -19.281  17.016  1.00 81.12           C  
ATOM   2585  O   GLY A 332       1.348 -18.562  17.594  1.00 81.12           O  
ATOM   2586  N   MET A 333       0.043 -19.031  15.812  1.00 84.12           N  
ATOM   2587  CA  MET A 333       0.445 -17.797  15.148  1.00 84.12           C  
ATOM   2588  C   MET A 333      -0.419 -16.625  15.609  1.00 84.12           C  
ATOM   2589  CB  MET A 333       0.354 -17.953  13.633  1.00 84.12           C  
ATOM   2590  O   MET A 333      -1.572 -16.812  16.000  1.00 84.12           O  
ATOM   2591  CG  MET A 333       1.290 -19.000  13.062  1.00 84.12           C  
ATOM   2592  SD  MET A 333       1.685 -18.703  11.297  1.00 84.12           S  
ATOM   2593  CE  MET A 333       2.871 -20.047  11.008  1.00 84.12           C  
ATOM   2594  N   ASP A 334       0.190 -15.438  15.523  1.00 81.50           N  
ATOM   2595  CA  ASP A 334      -0.497 -14.266  16.062  1.00 81.50           C  
ATOM   2596  C   ASP A 334      -1.186 -13.477  14.945  1.00 81.50           C  
ATOM   2597  CB  ASP A 334       0.485 -13.359  16.812  1.00 81.50           C  
ATOM   2598  O   ASP A 334      -2.145 -12.742  15.203  1.00 81.50           O  
ATOM   2599  CG  ASP A 334       1.115 -14.047  18.016  1.00 81.50           C  
ATOM   2600  OD1 ASP A 334       0.381 -14.461  18.938  1.00 81.50           O  
ATOM   2601  OD2 ASP A 334       2.359 -14.172  18.031  1.00 81.50           O  
ATOM   2602  N   ASP A 335      -0.607 -13.633  13.766  1.00 77.81           N  
ATOM   2603  CA  ASP A 335      -1.190 -12.898  12.648  1.00 77.81           C  
ATOM   2604  C   ASP A 335      -0.753 -13.492  11.312  1.00 77.81           C  
ATOM   2605  CB  ASP A 335      -0.802 -11.422  12.719  1.00 77.81           C  
ATOM   2606  O   ASP A 335       0.041 -14.438  11.281  1.00 77.81           O  
ATOM   2607  CG  ASP A 335      -1.868 -10.500  12.148  1.00 77.81           C  
ATOM   2608  OD1 ASP A 335      -2.812 -10.992  11.492  1.00 77.81           O  
ATOM   2609  OD2 ASP A 335      -1.761  -9.273  12.352  1.00 77.81           O  
ATOM   2610  N   VAL A 336      -1.452 -12.992  10.258  1.00 80.31           N  
ATOM   2611  CA  VAL A 336      -1.162 -13.500   8.922  1.00 80.31           C  
ATOM   2612  C   VAL A 336      -0.956 -12.336   7.957  1.00 80.31           C  
ATOM   2613  CB  VAL A 336      -2.291 -14.422   8.406  1.00 80.31           C  
ATOM   2614  O   VAL A 336      -1.699 -11.352   7.996  1.00 80.31           O  
ATOM   2615  CG1 VAL A 336      -1.965 -14.953   7.012  1.00 80.31           C  
ATOM   2616  CG2 VAL A 336      -2.516 -15.578   9.383  1.00 80.31           C  
ATOM   2617  N   LEU A 337       0.078 -12.367   7.262  1.00 75.94           N  
ATOM   2618  CA  LEU A 337       0.366 -11.391   6.215  1.00 75.94           C  
ATOM   2619  C   LEU A 337       0.413 -12.055   4.844  1.00 75.94           C  
ATOM   2620  CB  LEU A 337       1.693 -10.680   6.496  1.00 75.94           C  
ATOM   2621  O   LEU A 337       0.913 -13.180   4.711  1.00 75.94           O  
ATOM   2622  CG  LEU A 337       1.663  -9.586   7.559  1.00 75.94           C  
ATOM   2623  CD1 LEU A 337       3.082  -9.195   7.961  1.00 75.94           C  
ATOM   2624  CD2 LEU A 337       0.894  -8.367   7.051  1.00 75.94           C  
ATOM   2625  N   SER A 338      -0.095 -11.391   3.965  1.00 66.06           N  
ATOM   2626  CA  SER A 338      -0.102 -11.945   2.615  1.00 66.06           C  
ATOM   2627  C   SER A 338       1.166 -11.570   1.856  1.00 66.06           C  
ATOM   2628  CB  SER A 338      -1.330 -11.461   1.843  1.00 66.06           C  
ATOM   2629  O   SER A 338       1.667 -10.453   1.987  1.00 66.06           O  
ATOM   2630  OG  SER A 338      -1.475 -10.055   1.955  1.00 66.06           O  
ATOM   2631  N   LYS A 339       1.703 -12.453   1.192  1.00 64.38           N  
ATOM   2632  CA  LYS A 339       2.760 -12.180   0.223  1.00 64.38           C  
ATOM   2633  C   LYS A 339       2.191 -11.578  -1.059  1.00 64.38           C  
ATOM   2634  CB  LYS A 339       3.535 -13.461  -0.097  1.00 64.38           C  
ATOM   2635  O   LYS A 339       1.096 -11.945  -1.489  1.00 64.38           O  
ATOM   2636  CG  LYS A 339       4.324 -14.016   1.080  1.00 64.38           C  
ATOM   2637  CD  LYS A 339       5.090 -15.273   0.693  1.00 64.38           C  
ATOM   2638  CE  LYS A 339       5.906 -15.812   1.860  1.00 64.38           C  
ATOM   2639  NZ  LYS A 339       6.684 -17.031   1.477  1.00 64.38           N  
ATOM   2640  N   PRO A 340       2.824 -10.570  -1.640  1.00 50.97           N  
ATOM   2641  CA  PRO A 340       4.105  -9.977  -1.253  1.00 50.97           C  
ATOM   2642  C   PRO A 340       3.973  -8.984  -0.096  1.00 50.97           C  
ATOM   2643  CB  PRO A 340       4.562  -9.266  -2.529  1.00 50.97           C  
ATOM   2644  O   PRO A 340       2.955  -8.297   0.017  1.00 50.97           O  
ATOM   2645  CG  PRO A 340       3.307  -9.016  -3.303  1.00 50.97           C  
ATOM   2646  CD  PRO A 340       2.260  -9.984  -2.824  1.00 50.97           C  
ATOM   2647  N   LEU A 341       5.020  -9.094   0.700  1.00 59.94           N  
ATOM   2648  CA  LEU A 341       5.020  -8.211   1.862  1.00 59.94           C  
ATOM   2649  C   LEU A 341       5.012  -6.750   1.433  1.00 59.94           C  
ATOM   2650  CB  LEU A 341       6.242  -8.492   2.742  1.00 59.94           C  
ATOM   2651  O   LEU A 341       5.785  -6.348   0.562  1.00 59.94           O  
ATOM   2652  CG  LEU A 341       6.023  -8.406   4.254  1.00 59.94           C  
ATOM   2653  CD1 LEU A 341       5.742  -9.797   4.824  1.00 59.94           C  
ATOM   2654  CD2 LEU A 341       7.230  -7.777   4.938  1.00 59.94           C  
ATOM   2655  N   SER A 342       4.016  -6.066   1.769  1.00 55.75           N  
ATOM   2656  CA  SER A 342       3.936  -4.637   1.472  1.00 55.75           C  
ATOM   2657  C   SER A 342       4.207  -3.799   2.715  1.00 55.75           C  
ATOM   2658  CB  SER A 342       2.562  -4.285   0.896  1.00 55.75           C  
ATOM   2659  O   SER A 342       3.961  -4.246   3.838  1.00 55.75           O  
ATOM   2660  OG  SER A 342       1.554  -4.430   1.881  1.00 55.75           O  
ATOM   2661  N   VAL A 343       4.742  -2.684   2.443  1.00 57.66           N  
ATOM   2662  CA  VAL A 343       5.090  -1.789   3.541  1.00 57.66           C  
ATOM   2663  C   VAL A 343       3.838  -1.445   4.348  1.00 57.66           C  
ATOM   2664  CB  VAL A 343       5.766  -0.497   3.029  1.00 57.66           C  
ATOM   2665  O   VAL A 343       3.836  -1.546   5.574  1.00 57.66           O  
ATOM   2666  CG1 VAL A 343       5.930   0.513   4.164  1.00 57.66           C  
ATOM   2667  CG2 VAL A 343       7.117  -0.817   2.393  1.00 57.66           C  
ATOM   2668  N   PRO A 344       2.803  -1.256   3.635  1.00 55.03           N  
ATOM   2669  CA  PRO A 344       1.629  -0.921   4.445  1.00 55.03           C  
ATOM   2670  C   PRO A 344       1.147  -2.092   5.301  1.00 55.03           C  
ATOM   2671  CB  PRO A 344       0.577  -0.541   3.398  1.00 55.03           C  
ATOM   2672  O   PRO A 344       0.766  -1.899   6.457  1.00 55.03           O  
ATOM   2673  CG  PRO A 344       1.352  -0.325   2.139  1.00 55.03           C  
ATOM   2674  CD  PRO A 344       2.680  -1.016   2.271  1.00 55.03           C  
ATOM   2675  N   ALA A 345       1.126  -3.299   4.699  1.00 63.66           N  
ATOM   2676  CA  ALA A 345       0.688  -4.469   5.453  1.00 63.66           C  
ATOM   2677  C   ALA A 345       1.605  -4.727   6.648  1.00 63.66           C  
ATOM   2678  CB  ALA A 345       0.638  -5.699   4.551  1.00 63.66           C  
ATOM   2679  O   ALA A 345       1.137  -5.047   7.742  1.00 63.66           O  
ATOM   2680  N   LEU A 346       2.812  -4.586   6.367  1.00 67.50           N  
ATOM   2681  CA  LEU A 346       3.793  -4.801   7.426  1.00 67.50           C  
ATOM   2682  C   LEU A 346       3.672  -3.732   8.508  1.00 67.50           C  
ATOM   2683  CB  LEU A 346       5.211  -4.805   6.852  1.00 67.50           C  
ATOM   2684  O   LEU A 346       3.732  -4.039   9.695  1.00 67.50           O  
ATOM   2685  CG  LEU A 346       6.281  -5.516   7.684  1.00 67.50           C  
ATOM   2686  CD1 LEU A 346       6.281  -7.012   7.379  1.00 67.50           C  
ATOM   2687  CD2 LEU A 346       7.652  -4.906   7.418  1.00 67.50           C  
ATOM   2688  N   THR A 347       3.467  -2.574   8.039  1.00 61.22           N  
ATOM   2689  CA  THR A 347       3.316  -1.467   8.977  1.00 61.22           C  
ATOM   2690  C   THR A 347       2.074  -1.657   9.844  1.00 61.22           C  
ATOM   2691  CB  THR A 347       3.227  -0.118   8.242  1.00 61.22           C  
ATOM   2692  O   THR A 347       2.119  -1.440  11.055  1.00 61.22           O  
ATOM   2693  CG2 THR A 347       3.311   1.050   9.219  1.00 61.22           C  
ATOM   2694  OG1 THR A 347       4.309  -0.020   7.301  1.00 61.22           O  
ATOM   2695  N   ALA A 348       1.107  -2.113   9.211  1.00 62.56           N  
ATOM   2696  CA  ALA A 348      -0.133  -2.381   9.938  1.00 62.56           C  
ATOM   2697  C   ALA A 348       0.061  -3.488  10.961  1.00 62.56           C  
ATOM   2698  CB  ALA A 348      -1.248  -2.754   8.961  1.00 62.56           C  
ATOM   2699  O   ALA A 348      -0.446  -3.400  12.086  1.00 62.56           O  
ATOM   2700  N   MET A 349       0.702  -4.461  10.594  1.00 68.06           N  
ATOM   2701  CA  MET A 349       0.949  -5.598  11.484  1.00 68.06           C  
ATOM   2702  C   MET A 349       1.830  -5.191  12.656  1.00 68.06           C  
ATOM   2703  CB  MET A 349       1.603  -6.746  10.711  1.00 68.06           C  
ATOM   2704  O   MET A 349       1.564  -5.574  13.797  1.00 68.06           O  
ATOM   2705  CG  MET A 349       1.671  -8.047  11.492  1.00 68.06           C  
ATOM   2706  SD  MET A 349       3.338  -8.359  12.195  1.00 68.06           S  
ATOM   2707  CE  MET A 349       4.297  -8.555  10.672  1.00 68.06           C  
ATOM   2708  N   ILE A 350       2.760  -4.438  12.336  1.00 63.09           N  
ATOM   2709  CA  ILE A 350       3.682  -3.998  13.383  1.00 63.09           C  
ATOM   2710  C   ILE A 350       2.951  -3.090  14.367  1.00 63.09           C  
ATOM   2711  CB  ILE A 350       4.902  -3.266  12.781  1.00 63.09           C  
ATOM   2712  O   ILE A 350       3.111  -3.227  15.586  1.00 63.09           O  
ATOM   2713  CG1 ILE A 350       5.785  -4.250  12.008  1.00 63.09           C  
ATOM   2714  CG2 ILE A 350       5.707  -2.566  13.883  1.00 63.09           C  
ATOM   2715  CD1 ILE A 350       6.910  -3.584  11.219  1.00 63.09           C  
ATOM   2716  N   LYS A 351       2.107  -2.383  13.812  1.00 59.00           N  
ATOM   2717  CA  LYS A 351       1.294  -1.518  14.656  1.00 59.00           C  
ATOM   2718  C   LYS A 351       0.360  -2.338  15.547  1.00 59.00           C  
ATOM   2719  CB  LYS A 351       0.484  -0.539  13.805  1.00 59.00           C  
ATOM   2720  O   LYS A 351       0.147  -1.999  16.703  1.00 59.00           O  
ATOM   2721  CG  LYS A 351       1.221   0.751  13.477  1.00 59.00           C  
ATOM   2722  CD  LYS A 351       0.338   1.714  12.695  1.00 59.00           C  
ATOM   2723  CE  LYS A 351       1.078   3.000  12.352  1.00 59.00           C  
ATOM   2724  NZ  LYS A 351       0.230   3.930  11.547  1.00 59.00           N  
ATOM   2725  N   LYS A 352      -0.244  -3.354  14.969  1.00 62.53           N  
ATOM   2726  CA  LYS A 352      -1.146  -4.254  15.680  1.00 62.53           C  
ATOM   2727  C   LYS A 352      -0.470  -4.848  16.906  1.00 62.53           C  
ATOM   2728  CB  LYS A 352      -1.628  -5.375  14.758  1.00 62.53           C  
ATOM   2729  O   LYS A 352      -1.090  -4.961  17.969  1.00 62.53           O  
ATOM   2730  CG  LYS A 352      -2.639  -6.312  15.398  1.00 62.53           C  
ATOM   2731  CD  LYS A 352      -3.055  -7.422  14.438  1.00 62.53           C  
ATOM   2732  CE  LYS A 352      -3.959  -8.438  15.125  1.00 62.53           C  
ATOM   2733  NZ  LYS A 352      -4.367  -9.531  14.188  1.00 62.53           N  
ATOM   2734  N   PHE A 353       0.652  -5.352  16.859  1.00 57.69           N  
ATOM   2735  CA  PHE A 353       1.308  -6.098  17.922  1.00 57.69           C  
ATOM   2736  C   PHE A 353       2.092  -5.164  18.844  1.00 57.69           C  
ATOM   2737  CB  PHE A 353       2.240  -7.164  17.344  1.00 57.69           C  
ATOM   2738  O   PHE A 353       2.336  -5.488  20.000  1.00 57.69           O  
ATOM   2739  CG  PHE A 353       1.520  -8.367  16.797  1.00 57.69           C  
ATOM   2740  CD1 PHE A 353       0.936  -9.297  17.641  1.00 57.69           C  
ATOM   2741  CD2 PHE A 353       1.426  -8.562  15.414  1.00 57.69           C  
ATOM   2742  CE1 PHE A 353       0.268 -10.406  17.125  1.00 57.69           C  
ATOM   2743  CE2 PHE A 353       0.760  -9.664  14.898  1.00 57.69           C  
ATOM   2744  CZ  PHE A 353       0.183 -10.586  15.758  1.00 57.69           C  
ATOM   2745  N   TRP A 354       2.482  -4.344  18.406  1.00 49.78           N  
ATOM   2746  CA  TRP A 354       3.330  -3.490  19.234  1.00 49.78           C  
ATOM   2747  C   TRP A 354       2.613  -2.191  19.594  1.00 49.78           C  
ATOM   2748  CB  TRP A 354       4.648  -3.182  18.516  1.00 49.78           C  
ATOM   2749  O   TRP A 354       3.086  -1.425  20.438  1.00 49.78           O  
ATOM   2750  CG  TRP A 354       5.723  -4.199  18.766  1.00 49.78           C  
ATOM   2751  CD1 TRP A 354       6.672  -4.176  19.750  1.00 49.78           C  
ATOM   2752  CD2 TRP A 354       5.961  -5.387  18.000  1.00 49.78           C  
ATOM   2753  CE2 TRP A 354       7.074  -6.039  18.578  1.00 49.78           C  
ATOM   2754  CE3 TRP A 354       5.344  -5.961  16.875  1.00 49.78           C  
ATOM   2755  NE1 TRP A 354       7.488  -5.281  19.641  1.00 49.78           N  
ATOM   2756  CH2 TRP A 354       6.957  -7.781  16.984  1.00 49.78           C  
ATOM   2757  CZ2 TRP A 354       7.578  -7.238  18.078  1.00 49.78           C  
ATOM   2758  CZ3 TRP A 354       5.852  -7.156  16.375  1.00 49.78           C  
ATOM   2759  N   ASP A 355       1.311  -2.162  19.141  1.00 43.25           N  
ATOM   2760  CA  ASP A 355       0.445  -1.080  19.594  1.00 43.25           C  
ATOM   2761  C   ASP A 355      -0.484  -1.555  20.719  1.00 43.25           C  
ATOM   2762  CB  ASP A 355      -0.373  -0.517  18.438  1.00 43.25           C  
ATOM   2763  O   ASP A 355      -1.398  -2.346  20.469  1.00 43.25           O  
ATOM   2764  CG  ASP A 355      -0.341   1.000  18.359  1.00 43.25           C  
ATOM   2765  OD1 ASP A 355       0.146   1.644  19.328  1.00 43.25           O  
ATOM   2766  OD2 ASP A 355      -0.810   1.557  17.344  1.00 43.25           O  
ATOM   2767  N   THR A 356      -0.027  -2.154  21.984  1.00 36.59           N  
ATOM   2768  CA  THR A 356      -0.733  -2.756  23.109  1.00 36.59           C  
ATOM   2769  C   THR A 356      -1.941  -1.910  23.500  1.00 36.59           C  
ATOM   2770  CB  THR A 356       0.196  -2.924  24.328  1.00 36.59           C  
ATOM   2771  O   THR A 356      -1.789  -0.809  24.031  1.00 36.59           O  
ATOM   2772  CG2 THR A 356       0.361  -4.395  24.688  1.00 36.59           C  
ATOM   2773  OG1 THR A 356       1.482  -2.373  24.016  1.00 36.59           O  
ATOM   2774  N   GLN A 357      -3.094  -1.848  23.000  1.00 30.17           N  
ATOM   2775  CA  GLN A 357      -4.211  -1.593  23.906  1.00 30.17           C  
ATOM   2776  C   GLN A 357      -4.168  -2.533  25.109  1.00 30.17           C  
ATOM   2777  CB  GLN A 357      -5.543  -1.738  23.172  1.00 30.17           C  
ATOM   2778  O   GLN A 357      -3.727  -3.680  25.000  1.00 30.17           O  
ATOM   2779  CG  GLN A 357      -5.965  -0.488  22.422  1.00 30.17           C  
ATOM   2780  CD  GLN A 357      -7.383  -0.575  21.891  1.00 30.17           C  
ATOM   2781  NE2 GLN A 357      -7.906   0.547  21.406  1.00 30.17           N  
ATOM   2782  OE1 GLN A 357      -8.008  -1.643  21.906  1.00 30.17           O  
ATOM   2783  N   ASP A 358      -4.215  -1.999  26.344  1.00 27.38           N  
ATOM   2784  CA  ASP A 358      -4.492  -2.582  27.641  1.00 27.38           C  
ATOM   2785  C   ASP A 358      -5.559  -3.674  27.547  1.00 27.38           C  
ATOM   2786  CB  ASP A 358      -4.941  -1.500  28.641  1.00 27.38           C  
ATOM   2787  O   ASP A 358      -6.723  -3.387  27.266  1.00 27.38           O  
ATOM   2788  CG  ASP A 358      -3.779  -0.827  29.344  1.00 27.38           C  
ATOM   2789  OD1 ASP A 358      -2.686  -1.425  29.422  1.00 27.38           O  
ATOM   2790  OD2 ASP A 358      -3.961   0.312  29.828  1.00 27.38           O  
ATOM   2791  N   ASP A 359      -5.363  -4.816  27.250  1.00 26.86           N  
ATOM   2792  CA  ASP A 359      -6.254  -5.938  27.531  1.00 26.86           C  
ATOM   2793  C   ASP A 359      -6.500  -6.070  29.031  1.00 26.86           C  
ATOM   2794  CB  ASP A 359      -5.676  -7.238  26.984  1.00 26.86           C  
ATOM   2795  O   ASP A 359      -7.016  -7.090  29.500  1.00 26.86           O  
ATOM   2796  CG  ASP A 359      -6.035  -7.477  25.516  1.00 26.86           C  
ATOM   2797  OD1 ASP A 359      -7.082  -6.973  25.062  1.00 26.86           O  
ATOM   2798  OD2 ASP A 359      -5.266  -8.172  24.828  1.00 26.86           O  
ATOM   2799  N   GLU A 360      -5.852  -5.598  29.969  1.00 26.09           N  
ATOM   2800  CA  GLU A 360      -6.145  -6.340  31.188  1.00 26.09           C  
ATOM   2801  C   GLU A 360      -7.637  -6.316  31.516  1.00 26.09           C  
ATOM   2802  CB  GLU A 360      -5.352  -5.770  32.375  1.00 26.09           C  
ATOM   2803  O   GLU A 360      -8.141  -7.180  32.250  1.00 26.09           O  
ATOM   2804  CG  GLU A 360      -3.969  -6.383  32.531  1.00 26.09           C  
ATOM   2805  CD  GLU A 360      -3.242  -5.898  33.781  1.00 26.09           C  
ATOM   2806  OE1 GLU A 360      -2.150  -6.430  34.094  1.00 26.09           O  
ATOM   2807  OE2 GLU A 360      -3.766  -4.980  34.438  1.00 26.09           O  
ATOM   2808  N   GLU A 361      -8.227  -5.266  32.125  1.00 26.17           N  
ATOM   2809  CA  GLU A 361      -9.180  -5.664  33.156  1.00 26.17           C  
ATOM   2810  C   GLU A 361     -10.195  -6.660  32.625  1.00 26.17           C  
ATOM   2811  CB  GLU A 361      -9.891  -4.434  33.719  1.00 26.17           C  
ATOM   2812  O   GLU A 361     -10.516  -7.648  33.281  1.00 26.17           O  
ATOM   2813  CG  GLU A 361      -9.281  -3.916  35.031  1.00 26.17           C  
ATOM   2814  CD  GLU A 361      -9.992  -2.686  35.562  1.00 26.17           C  
ATOM   2815  OE1 GLU A 361      -9.656  -2.238  36.688  1.00 26.17           O  
ATOM   2816  OE2 GLU A 361     -10.891  -2.166  34.875  1.00 26.17           O  
ATOM   2817  N   SER A 362     -11.516  -6.207  32.250  1.00 24.95           N  
ATOM   2818  CA  SER A 362     -12.719  -6.988  32.562  1.00 24.95           C  
ATOM   2819  C   SER A 362     -12.742  -8.289  31.750  1.00 24.95           C  
ATOM   2820  CB  SER A 362     -13.977  -6.172  32.250  1.00 24.95           C  
ATOM   2821  O   SER A 362     -12.711  -8.258  30.516  1.00 24.95           O  
ATOM   2822  OG  SER A 362     -13.633  -4.898  31.734  1.00 24.95           O  
ATOM   2823  N   THR A 363     -12.211  -9.453  32.062  1.00 27.88           N  
ATOM   2824  CA  THR A 363     -12.469 -10.867  31.844  1.00 27.88           C  
ATOM   2825  C   THR A 363     -13.898 -11.086  31.344  1.00 27.88           C  
ATOM   2826  CB  THR A 363     -12.227 -11.688  33.125  1.00 27.88           C  
ATOM   2827  O   THR A 363     -14.266 -12.203  30.969  1.00 27.88           O  
ATOM   2828  CG2 THR A 363     -10.750 -12.031  33.281  1.00 27.88           C  
ATOM   2829  OG1 THR A 363     -12.664 -10.930  34.250  1.00 27.88           O  
ATOM   2830  N   VAL A 364     -15.031 -10.578  32.219  1.00 27.61           N  
ATOM   2831  CA  VAL A 364     -16.406 -11.078  32.156  1.00 27.61           C  
ATOM   2832  C   VAL A 364     -16.906 -11.039  30.703  1.00 27.61           C  
ATOM   2833  CB  VAL A 364     -17.344 -10.273  33.062  1.00 27.61           C  
ATOM   2834  O   VAL A 364     -17.422 -12.031  30.188  1.00 27.61           O  
ATOM   2835  CG1 VAL A 364     -18.641 -11.039  33.312  1.00 27.61           C  
ATOM   2836  CG2 VAL A 364     -16.656  -9.945  34.375  1.00 27.61           C  
ATOM   2837  N   THR A 365     -17.578  -9.820  30.266  1.00 27.25           N  
ATOM   2838  CA  THR A 365     -18.516  -9.797  29.141  1.00 27.25           C  
ATOM   2839  C   THR A 365     -17.781  -9.844  27.812  1.00 27.25           C  
ATOM   2840  CB  THR A 365     -19.406  -8.539  29.188  1.00 27.25           C  
ATOM   2841  O   THR A 365     -17.375  -8.805  27.281  1.00 27.25           O  
ATOM   2842  CG2 THR A 365     -20.609  -8.750  30.125  1.00 27.25           C  
ATOM   2843  OG1 THR A 365     -18.641  -7.430  29.672  1.00 27.25           O  
ATOM   2844  N   THR A 366     -16.812 -10.406  27.547  1.00 31.44           N  
ATOM   2845  CA  THR A 366     -15.891 -10.891  26.516  1.00 31.44           C  
ATOM   2846  C   THR A 366     -16.625 -11.133  25.203  1.00 31.44           C  
ATOM   2847  CB  THR A 366     -15.188 -12.188  26.969  1.00 31.44           C  
ATOM   2848  O   THR A 366     -16.062 -10.977  24.125  1.00 31.44           O  
ATOM   2849  CG2 THR A 366     -13.680 -12.086  26.766  1.00 31.44           C  
ATOM   2850  OG1 THR A 366     -15.469 -12.422  28.344  1.00 31.44           O  
ATOM   2851  N   GLU A 367     -17.750 -11.734  25.344  1.00 32.62           N  
ATOM   2852  CA  GLU A 367     -18.672 -12.195  24.312  1.00 32.62           C  
ATOM   2853  C   GLU A 367     -19.250 -11.023  23.516  1.00 32.62           C  
ATOM   2854  CB  GLU A 367     -19.812 -13.016  24.938  1.00 32.62           C  
ATOM   2855  O   GLU A 367     -19.531 -11.148  22.328  1.00 32.62           O  
ATOM   2856  CG  GLU A 367     -19.453 -14.477  25.172  1.00 32.62           C  
ATOM   2857  CD  GLU A 367     -20.625 -15.305  25.656  1.00 32.62           C  
ATOM   2858  OE1 GLU A 367     -20.516 -16.547  25.703  1.00 32.62           O  
ATOM   2859  OE2 GLU A 367     -21.672 -14.711  26.000  1.00 32.62           O  
ATOM   2860  N   GLU A 368     -19.641  -9.922  24.297  1.00 34.59           N  
ATOM   2861  CA  GLU A 368     -20.297  -8.773  23.688  1.00 34.59           C  
ATOM   2862  C   GLU A 368     -19.297  -7.926  22.891  1.00 34.59           C  
ATOM   2863  CB  GLU A 368     -21.000  -7.918  24.734  1.00 34.59           C  
ATOM   2864  O   GLU A 368     -19.688  -7.203  21.969  1.00 34.59           O  
ATOM   2865  CG  GLU A 368     -22.391  -8.406  25.094  1.00 34.59           C  
ATOM   2866  CD  GLU A 368     -23.125  -7.488  26.062  1.00 34.59           C  
ATOM   2867  OE1 GLU A 368     -24.344  -7.668  26.281  1.00 34.59           O  
ATOM   2868  OE2 GLU A 368     -22.453  -6.578  26.625  1.00 34.59           O  
ATOM   2869  N   ASN A 369     -18.109  -7.746  23.344  1.00 38.56           N  
ATOM   2870  CA  ASN A 369     -17.094  -6.902  22.719  1.00 38.56           C  
ATOM   2871  C   ASN A 369     -16.625  -7.480  21.391  1.00 38.56           C  
ATOM   2872  CB  ASN A 369     -15.898  -6.707  23.656  1.00 38.56           C  
ATOM   2873  O   ASN A 369     -16.250  -6.734  20.484  1.00 38.56           O  
ATOM   2874  CG  ASN A 369     -16.031  -5.473  24.531  1.00 38.56           C  
ATOM   2875  ND2 ASN A 369     -15.188  -5.375  25.547  1.00 38.56           N  
ATOM   2876  OD1 ASN A 369     -16.875  -4.613  24.281  1.00 38.56           O  
ATOM   2877  N   SER A 370     -16.547  -8.820  21.391  1.00 45.84           N  
ATOM   2878  CA  SER A 370     -16.203  -9.492  20.141  1.00 45.84           C  
ATOM   2879  C   SER A 370     -17.188  -9.164  19.031  1.00 45.84           C  
ATOM   2880  CB  SER A 370     -16.141 -11.008  20.344  1.00 45.84           C  
ATOM   2881  O   SER A 370     -16.812  -9.047  17.859  1.00 45.84           O  
ATOM   2882  OG  SER A 370     -17.375 -11.500  20.812  1.00 45.84           O  
ATOM   2883  N   LYS A 371     -18.500  -9.078  19.531  1.00 54.00           N  
ATOM   2884  CA  LYS A 371     -19.547  -8.797  18.562  1.00 54.00           C  
ATOM   2885  C   LYS A 371     -19.422  -7.379  18.016  1.00 54.00           C  
ATOM   2886  CB  LYS A 371     -20.922  -9.008  19.188  1.00 54.00           C  
ATOM   2887  O   LYS A 371     -19.688  -7.141  16.828  1.00 54.00           O  
ATOM   2888  CG  LYS A 371     -21.438 -10.438  19.094  1.00 54.00           C  
ATOM   2889  CD  LYS A 371     -22.844 -10.562  19.656  1.00 54.00           C  
ATOM   2890  CE  LYS A 371     -23.359 -11.992  19.578  1.00 54.00           C  
ATOM   2891  NZ  LYS A 371     -24.703 -12.141  20.203  1.00 54.00           N  
ATOM   2892  N   SER A 372     -18.969  -6.465  18.922  1.00 62.34           N  
ATOM   2893  CA  SER A 372     -18.844  -5.082  18.469  1.00 62.34           C  
ATOM   2894  C   SER A 372     -17.688  -4.914  17.516  1.00 62.34           C  
ATOM   2895  CB  SER A 372     -18.672  -4.145  19.672  1.00 62.34           C  
ATOM   2896  O   SER A 372     -17.750  -4.105  16.594  1.00 62.34           O  
ATOM   2897  OG  SER A 372     -19.625  -4.438  20.688  1.00 62.34           O  
ATOM   2898  N   GLU A 373     -16.672  -5.672  17.734  1.00 62.62           N  
ATOM   2899  CA  GLU A 373     -15.508  -5.559  16.875  1.00 62.62           C  
ATOM   2900  C   GLU A 373     -15.805  -6.078  15.477  1.00 62.62           C  
ATOM   2901  CB  GLU A 373     -14.320  -6.320  17.469  1.00 62.62           C  
ATOM   2902  O   GLU A 373     -15.180  -5.648  14.500  1.00 62.62           O  
ATOM   2903  CG  GLU A 373     -13.523  -5.520  18.500  1.00 62.62           C  
ATOM   2904  CD  GLU A 373     -12.352  -6.289  19.078  1.00 62.62           C  
ATOM   2905  OE1 GLU A 373     -11.578  -5.703  19.875  1.00 62.62           O  
ATOM   2906  OE2 GLU A 373     -12.211  -7.484  18.750  1.00 62.62           O  
ATOM   2907  N   ALA A 374     -16.766  -6.906  15.469  1.00 73.38           N  
ATOM   2908  CA  ALA A 374     -17.172  -7.418  14.164  1.00 73.38           C  
ATOM   2909  C   ALA A 374     -18.062  -6.414  13.430  1.00 73.38           C  
ATOM   2910  CB  ALA A 374     -17.906  -8.750  14.312  1.00 73.38           C  
ATOM   2911  O   ALA A 374     -18.062  -6.363  12.195  1.00 73.38           O  
ATOM   2912  N   LEU A 375     -18.750  -5.629  14.203  1.00 84.25           N  
ATOM   2913  CA  LEU A 375     -19.734  -4.734  13.625  1.00 84.25           C  
ATOM   2914  C   LEU A 375     -19.156  -3.342  13.406  1.00 84.25           C  
ATOM   2915  CB  LEU A 375     -20.969  -4.641  14.531  1.00 84.25           C  
ATOM   2916  O   LEU A 375     -19.609  -2.605  12.531  1.00 84.25           O  
ATOM   2917  CG  LEU A 375     -21.828  -5.906  14.656  1.00 84.25           C  
ATOM   2918  CD1 LEU A 375     -22.734  -5.820  15.875  1.00 84.25           C  
ATOM   2919  CD2 LEU A 375     -22.641  -6.121  13.383  1.00 84.25           C  
ATOM   2920  N   LEU A 376     -18.141  -3.016  14.219  1.00 88.62           N  
ATOM   2921  CA  LEU A 376     -17.641  -1.644  14.219  1.00 88.62           C  
ATOM   2922  C   LEU A 376     -16.156  -1.606  13.883  1.00 88.62           C  
ATOM   2923  CB  LEU A 376     -17.891  -0.981  15.578  1.00 88.62           C  
ATOM   2924  O   LEU A 376     -15.422  -2.551  14.188  1.00 88.62           O  
ATOM   2925  CG  LEU A 376     -19.328  -0.991  16.078  1.00 88.62           C  
ATOM   2926  CD1 LEU A 376     -19.406  -0.429  17.500  1.00 88.62           C  
ATOM   2927  CD2 LEU A 376     -20.234  -0.198  15.148  1.00 88.62           C  
ATOM   2928  N   ASP A 377     -15.758  -0.538  13.141  1.00 85.31           N  
ATOM   2929  CA  ASP A 377     -14.344  -0.235  12.945  1.00 85.31           C  
ATOM   2930  C   ASP A 377     -13.781   0.547  14.133  1.00 85.31           C  
ATOM   2931  CB  ASP A 377     -14.133   0.551  11.648  1.00 85.31           C  
ATOM   2932  O   ASP A 377     -13.664   1.772  14.078  1.00 85.31           O  
ATOM   2933  CG  ASP A 377     -12.680   0.614  11.227  1.00 85.31           C  
ATOM   2934  OD1 ASP A 377     -11.781   0.408  12.078  1.00 85.31           O  
ATOM   2935  OD2 ASP A 377     -12.422   0.875  10.031  1.00 85.31           O  
ATOM   2936  N   ILE A 378     -13.383  -0.144  15.109  1.00 81.50           N  
ATOM   2937  CA  ILE A 378     -13.055   0.449  16.406  1.00 81.50           C  
ATOM   2938  C   ILE A 378     -11.789   1.295  16.281  1.00 81.50           C  
ATOM   2939  CB  ILE A 378     -12.867  -0.632  17.484  1.00 81.50           C  
ATOM   2940  O   ILE A 378     -11.742   2.432  16.750  1.00 81.50           O  
ATOM   2941  CG1 ILE A 378     -14.180  -1.395  17.719  1.00 81.50           C  
ATOM   2942  CG2 ILE A 378     -12.375  -0.005  18.797  1.00 81.50           C  
ATOM   2943  CD1 ILE A 378     -14.914  -1.007  18.984  1.00 81.50           C  
ATOM   2944  N   PRO A 379     -10.766   0.820  15.570  1.00 75.44           N  
ATOM   2945  CA  PRO A 379      -9.578   1.664  15.430  1.00 75.44           C  
ATOM   2946  C   PRO A 379      -9.883   3.016  14.789  1.00 75.44           C  
ATOM   2947  CB  PRO A 379      -8.656   0.833  14.531  1.00 75.44           C  
ATOM   2948  O   PRO A 379      -9.359   4.043  15.227  1.00 75.44           O  
ATOM   2949  CG  PRO A 379      -9.125  -0.576  14.703  1.00 75.44           C  
ATOM   2950  CD  PRO A 379     -10.602  -0.559  14.984  1.00 75.44           C  
ATOM   2951  N   MET A 380     -10.641   2.990  13.812  1.00 80.62           N  
ATOM   2952  CA  MET A 380     -11.031   4.230  13.148  1.00 80.62           C  
ATOM   2953  C   MET A 380     -11.852   5.113  14.078  1.00 80.62           C  
ATOM   2954  CB  MET A 380     -11.828   3.932  11.875  1.00 80.62           C  
ATOM   2955  O   MET A 380     -11.633   6.324  14.141  1.00 80.62           O  
ATOM   2956  CG  MET A 380     -12.117   5.164  11.031  1.00 80.62           C  
ATOM   2957  SD  MET A 380     -13.172   4.785   9.578  1.00 80.62           S  
ATOM   2958  CE  MET A 380     -14.609   5.840   9.945  1.00 80.62           C  
ATOM   2959  N   LEU A 381     -12.727   4.555  14.836  1.00 85.25           N  
ATOM   2960  CA  LEU A 381     -13.609   5.293  15.727  1.00 85.25           C  
ATOM   2961  C   LEU A 381     -12.828   5.914  16.875  1.00 85.25           C  
ATOM   2962  CB  LEU A 381     -14.703   4.371  16.281  1.00 85.25           C  
ATOM   2963  O   LEU A 381     -13.109   7.039  17.297  1.00 85.25           O  
ATOM   2964  CG  LEU A 381     -15.781   3.930  15.289  1.00 85.25           C  
ATOM   2965  CD1 LEU A 381     -16.641   2.830  15.898  1.00 85.25           C  
ATOM   2966  CD2 LEU A 381     -16.641   5.117  14.867  1.00 85.25           C  
ATOM   2967  N   GLU A 382     -11.891   5.203  17.312  1.00 78.81           N  
ATOM   2968  CA  GLU A 382     -11.039   5.742  18.375  1.00 78.81           C  
ATOM   2969  C   GLU A 382     -10.242   6.949  17.875  1.00 78.81           C  
ATOM   2970  CB  GLU A 382     -10.086   4.660  18.891  1.00 78.81           C  
ATOM   2971  O   GLU A 382     -10.070   7.926  18.609  1.00 78.81           O  
ATOM   2972  CG  GLU A 382     -10.766   3.621  19.781  1.00 78.81           C  
ATOM   2973  CD  GLU A 382      -9.820   2.529  20.250  1.00 78.81           C  
ATOM   2974  OE1 GLU A 382     -10.203   1.747  21.156  1.00 78.81           O  
ATOM   2975  OE2 GLU A 382      -8.695   2.457  19.719  1.00 78.81           O  
ATOM   2976  N   GLN A 383      -9.836   6.863  16.688  1.00 76.06           N  
ATOM   2977  CA  GLN A 383      -9.133   7.992  16.094  1.00 76.06           C  
ATOM   2978  C   GLN A 383     -10.047   9.203  15.945  1.00 76.06           C  
ATOM   2979  CB  GLN A 383      -8.547   7.605  14.727  1.00 76.06           C  
ATOM   2980  O   GLN A 383      -9.625  10.344  16.156  1.00 76.06           O  
ATOM   2981  CG  GLN A 383      -7.344   6.680  14.812  1.00 76.06           C  
ATOM   2982  CD  GLN A 383      -6.793   6.305  13.453  1.00 76.06           C  
ATOM   2983  NE2 GLN A 383      -5.988   5.250  13.406  1.00 76.06           N  
ATOM   2984  OE1 GLN A 383      -7.086   6.961  12.445  1.00 76.06           O  
ATOM   2985  N   TYR A 384     -11.258   8.961  15.562  1.00 81.44           N  
ATOM   2986  CA  TYR A 384     -12.250  10.031  15.492  1.00 81.44           C  
ATOM   2987  C   TYR A 384     -12.422  10.703  16.844  1.00 81.44           C  
ATOM   2988  CB  TYR A 384     -13.594   9.484  15.000  1.00 81.44           C  
ATOM   2989  O   TYR A 384     -12.477  11.930  16.938  1.00 81.44           O  
ATOM   2990  CG  TYR A 384     -13.680   9.328  13.508  1.00 81.44           C  
ATOM   2991  CD1 TYR A 384     -12.867  10.078  12.656  1.00 81.44           C  
ATOM   2992  CD2 TYR A 384     -14.562   8.422  12.938  1.00 81.44           C  
ATOM   2993  CE1 TYR A 384     -12.945   9.930  11.273  1.00 81.44           C  
ATOM   2994  CE2 TYR A 384     -14.648   8.266  11.555  1.00 81.44           C  
ATOM   2995  OH  TYR A 384     -13.914   8.875   9.367  1.00 81.44           O  
ATOM   2996  CZ  TYR A 384     -13.836   9.023  10.734  1.00 81.44           C  
ATOM   2997  N   LEU A 385     -12.430   9.883  17.781  1.00 78.12           N  
ATOM   2998  CA  LEU A 385     -12.641  10.391  19.141  1.00 78.12           C  
ATOM   2999  C   LEU A 385     -11.461  11.250  19.578  1.00 78.12           C  
ATOM   3000  CB  LEU A 385     -12.828   9.234  20.125  1.00 78.12           C  
ATOM   3001  O   LEU A 385     -11.648  12.297  20.203  1.00 78.12           O  
ATOM   3002  CG  LEU A 385     -14.273   8.766  20.344  1.00 78.12           C  
ATOM   3003  CD1 LEU A 385     -14.289   7.320  20.828  1.00 78.12           C  
ATOM   3004  CD2 LEU A 385     -14.984   9.672  21.344  1.00 78.12           C  
ATOM   3005  N   GLU A 386     -10.383  10.828  19.188  1.00 72.12           N  
ATOM   3006  CA  GLU A 386      -9.156  11.516  19.578  1.00 72.12           C  
ATOM   3007  C   GLU A 386      -8.984  12.828  18.812  1.00 72.12           C  
ATOM   3008  CB  GLU A 386      -7.938  10.617  19.375  1.00 72.12           C  
ATOM   3009  O   GLU A 386      -8.562  13.836  19.391  1.00 72.12           O  
ATOM   3010  CG  GLU A 386      -7.668   9.664  20.531  1.00 72.12           C  
ATOM   3011  CD  GLU A 386      -6.438   8.797  20.312  1.00 72.12           C  
ATOM   3012  OE1 GLU A 386      -6.129   7.957  21.188  1.00 72.12           O  
ATOM   3013  OE2 GLU A 386      -5.773   8.969  19.266  1.00 72.12           O  
ATOM   3014  N   LEU A 387      -9.289  12.773  17.609  1.00 71.12           N  
ATOM   3015  CA  LEU A 387      -9.023  13.906  16.734  1.00 71.12           C  
ATOM   3016  C   LEU A 387     -10.102  14.977  16.891  1.00 71.12           C  
ATOM   3017  CB  LEU A 387      -8.945  13.445  15.273  1.00 71.12           C  
ATOM   3018  O   LEU A 387      -9.797  16.172  16.969  1.00 71.12           O  
ATOM   3019  CG  LEU A 387      -7.543  13.273  14.695  1.00 71.12           C  
ATOM   3020  CD1 LEU A 387      -7.465  11.984  13.883  1.00 71.12           C  
ATOM   3021  CD2 LEU A 387      -7.164  14.477  13.836  1.00 71.12           C  
ATOM   3022  N   VAL A 388     -11.383  14.609  16.891  1.00 75.69           N  
ATOM   3023  CA  VAL A 388     -12.469  15.586  16.812  1.00 75.69           C  
ATOM   3024  C   VAL A 388     -13.352  15.469  18.062  1.00 75.69           C  
ATOM   3025  CB  VAL A 388     -13.312  15.398  15.539  1.00 75.69           C  
ATOM   3026  O   VAL A 388     -13.930  16.469  18.516  1.00 75.69           O  
ATOM   3027  CG1 VAL A 388     -14.289  16.562  15.359  1.00 75.69           C  
ATOM   3028  CG2 VAL A 388     -12.406  15.266  14.312  1.00 75.69           C  
ATOM   3029  N   GLY A 389     -13.375  14.297  18.688  1.00 78.94           N  
ATOM   3030  CA  GLY A 389     -14.273  14.062  19.797  1.00 78.94           C  
ATOM   3031  C   GLY A 389     -15.500  13.250  19.422  1.00 78.94           C  
ATOM   3032  O   GLY A 389     -15.680  12.906  18.250  1.00 78.94           O  
ATOM   3033  N   PRO A 390     -16.328  12.906  20.359  1.00 82.56           N  
ATOM   3034  CA  PRO A 390     -17.469  12.016  20.125  1.00 82.56           C  
ATOM   3035  C   PRO A 390     -18.547  12.648  19.266  1.00 82.56           C  
ATOM   3036  CB  PRO A 390     -17.984  11.734  21.547  1.00 82.56           C  
ATOM   3037  O   PRO A 390     -19.375  11.945  18.672  1.00 82.56           O  
ATOM   3038  CG  PRO A 390     -17.391  12.812  22.391  1.00 82.56           C  
ATOM   3039  CD  PRO A 390     -16.172  13.344  21.688  1.00 82.56           C  
ATOM   3040  N   LYS A 391     -18.578  13.969  19.125  1.00 83.94           N  
ATOM   3041  CA  LYS A 391     -19.594  14.672  18.375  1.00 83.94           C  
ATOM   3042  C   LYS A 391     -19.547  14.305  16.891  1.00 83.94           C  
ATOM   3043  CB  LYS A 391     -19.453  16.188  18.531  1.00 83.94           C  
ATOM   3044  O   LYS A 391     -20.578  14.195  16.234  1.00 83.94           O  
ATOM   3045  CG  LYS A 391     -20.719  16.969  18.281  1.00 83.94           C  
ATOM   3046  CD  LYS A 391     -20.531  18.453  18.531  1.00 83.94           C  
ATOM   3047  CE  LYS A 391     -21.766  19.266  18.156  1.00 83.94           C  
ATOM   3048  NZ  LYS A 391     -21.578  20.719  18.406  1.00 83.94           N  
ATOM   3049  N   LEU A 392     -18.344  14.102  16.391  1.00 83.31           N  
ATOM   3050  CA  LEU A 392     -18.172  13.719  14.992  1.00 83.31           C  
ATOM   3051  C   LEU A 392     -18.906  12.414  14.695  1.00 83.31           C  
ATOM   3052  CB  LEU A 392     -16.688  13.578  14.648  1.00 83.31           C  
ATOM   3053  O   LEU A 392     -19.578  12.289  13.672  1.00 83.31           O  
ATOM   3054  CG  LEU A 392     -16.359  13.250  13.195  1.00 83.31           C  
ATOM   3055  CD1 LEU A 392     -16.266  14.523  12.367  1.00 83.31           C  
ATOM   3056  CD2 LEU A 392     -15.070  12.453  13.102  1.00 83.31           C  
ATOM   3057  N   ILE A 393     -18.766  11.508  15.602  1.00 87.31           N  
ATOM   3058  CA  ILE A 393     -19.359  10.188  15.406  1.00 87.31           C  
ATOM   3059  C   ILE A 393     -20.875  10.289  15.531  1.00 87.31           C  
ATOM   3060  CB  ILE A 393     -18.797   9.164  16.422  1.00 87.31           C  
ATOM   3061  O   ILE A 393     -21.609   9.758  14.695  1.00 87.31           O  
ATOM   3062  CG1 ILE A 393     -17.281   9.047  16.281  1.00 87.31           C  
ATOM   3063  CG2 ILE A 393     -19.469   7.797  16.219  1.00 87.31           C  
ATOM   3064  CD1 ILE A 393     -16.609   8.219  17.359  1.00 87.31           C  
ATOM   3065  N   THR A 394     -21.297  11.031  16.562  1.00 88.50           N  
ATOM   3066  CA  THR A 394     -22.719  11.141  16.812  1.00 88.50           C  
ATOM   3067  C   THR A 394     -23.406  11.906  15.680  1.00 88.50           C  
ATOM   3068  CB  THR A 394     -23.000  11.836  18.156  1.00 88.50           C  
ATOM   3069  O   THR A 394     -24.500  11.539  15.250  1.00 88.50           O  
ATOM   3070  CG2 THR A 394     -22.734  10.891  19.328  1.00 88.50           C  
ATOM   3071  OG1 THR A 394     -22.156  12.984  18.281  1.00 88.50           O  
ATOM   3072  N   ASP A 395     -22.750  12.930  15.203  1.00 86.75           N  
ATOM   3073  CA  ASP A 395     -23.312  13.703  14.102  1.00 86.75           C  
ATOM   3074  C   ASP A 395     -23.328  12.891  12.805  1.00 86.75           C  
ATOM   3075  CB  ASP A 395     -22.531  15.000  13.906  1.00 86.75           C  
ATOM   3076  O   ASP A 395     -24.297  12.922  12.062  1.00 86.75           O  
ATOM   3077  CG  ASP A 395     -22.781  16.016  15.000  1.00 86.75           C  
ATOM   3078  OD1 ASP A 395     -23.703  15.812  15.828  1.00 86.75           O  
ATOM   3079  OD2 ASP A 395     -22.047  17.031  15.047  1.00 86.75           O  
ATOM   3080  N   GLY A 396     -22.172  12.203  12.547  1.00 86.62           N  
ATOM   3081  CA  GLY A 396     -22.109  11.336  11.375  1.00 86.62           C  
ATOM   3082  C   GLY A 396     -23.156  10.242  11.391  1.00 86.62           C  
ATOM   3083  O   GLY A 396     -23.781   9.953  10.367  1.00 86.62           O  
ATOM   3084  N   LEU A 397     -23.359   9.727  12.562  1.00 89.69           N  
ATOM   3085  CA  LEU A 397     -24.344   8.664  12.719  1.00 89.69           C  
ATOM   3086  C   LEU A 397     -25.750   9.188  12.516  1.00 89.69           C  
ATOM   3087  CB  LEU A 397     -24.203   8.016  14.102  1.00 89.69           C  
ATOM   3088  O   LEU A 397     -26.609   8.500  11.953  1.00 89.69           O  
ATOM   3089  CG  LEU A 397     -24.391   6.500  14.164  1.00 89.69           C  
ATOM   3090  CD1 LEU A 397     -23.031   5.805  14.133  1.00 89.69           C  
ATOM   3091  CD2 LEU A 397     -25.172   6.105  15.414  1.00 89.69           C  
ATOM   3092  N   ALA A 398     -26.047  10.398  13.047  1.00 90.88           N  
ATOM   3093  CA  ALA A 398     -27.359  11.008  12.875  1.00 90.88           C  
ATOM   3094  C   ALA A 398     -27.688  11.188  11.391  1.00 90.88           C  
ATOM   3095  CB  ALA A 398     -27.422  12.344  13.602  1.00 90.88           C  
ATOM   3096  O   ALA A 398     -28.812  10.922  10.961  1.00 90.88           O  
ATOM   3097  N   VAL A 399     -26.688  11.625  10.633  1.00 89.31           N  
ATOM   3098  CA  VAL A 399     -26.875  11.805   9.195  1.00 89.31           C  
ATOM   3099  C   VAL A 399     -27.062  10.438   8.531  1.00 89.31           C  
ATOM   3100  CB  VAL A 399     -25.688  12.547   8.547  1.00 89.31           C  
ATOM   3101  O   VAL A 399     -27.938  10.281   7.664  1.00 89.31           O  
ATOM   3102  CG1 VAL A 399     -25.891  12.664   7.039  1.00 89.31           C  
ATOM   3103  CG2 VAL A 399     -25.516  13.930   9.180  1.00 89.31           C  
ATOM   3104  N   PHE A 400     -26.359   9.492   8.953  1.00 92.19           N  
ATOM   3105  CA  PHE A 400     -26.453   8.141   8.414  1.00 92.19           C  
ATOM   3106  C   PHE A 400     -27.828   7.543   8.648  1.00 92.19           C  
ATOM   3107  CB  PHE A 400     -25.375   7.238   9.039  1.00 92.19           C  
ATOM   3108  O   PHE A 400     -28.438   6.996   7.727  1.00 92.19           O  
ATOM   3109  CG  PHE A 400     -25.359   5.840   8.484  1.00 92.19           C  
ATOM   3110  CD1 PHE A 400     -26.047   4.816   9.125  1.00 92.19           C  
ATOM   3111  CD2 PHE A 400     -24.656   5.551   7.328  1.00 92.19           C  
ATOM   3112  CE1 PHE A 400     -26.031   3.520   8.617  1.00 92.19           C  
ATOM   3113  CE2 PHE A 400     -24.625   4.258   6.812  1.00 92.19           C  
ATOM   3114  CZ  PHE A 400     -25.328   3.244   7.457  1.00 92.19           C  
ATOM   3115  N   GLU A 401     -28.281   7.691   9.867  1.00 92.00           N  
ATOM   3116  CA  GLU A 401     -29.578   7.164  10.242  1.00 92.00           C  
ATOM   3117  C   GLU A 401     -30.703   7.801   9.414  1.00 92.00           C  
ATOM   3118  CB  GLU A 401     -29.844   7.383  11.734  1.00 92.00           C  
ATOM   3119  O   GLU A 401     -31.688   7.145   9.086  1.00 92.00           O  
ATOM   3120  CG  GLU A 401     -30.125   6.105  12.508  1.00 92.00           C  
ATOM   3121  CD  GLU A 401     -30.406   6.340  13.984  1.00 92.00           C  
ATOM   3122  OE1 GLU A 401     -30.703   5.363  14.711  1.00 92.00           O  
ATOM   3123  OE2 GLU A 401     -30.312   7.512  14.422  1.00 92.00           O  
ATOM   3124  N   LYS A 402     -30.547   9.023   9.148  1.00 91.00           N  
ATOM   3125  CA  LYS A 402     -31.547   9.750   8.359  1.00 91.00           C  
ATOM   3126  C   LYS A 402     -31.516   9.312   6.902  1.00 91.00           C  
ATOM   3127  CB  LYS A 402     -31.312  11.258   8.461  1.00 91.00           C  
ATOM   3128  O   LYS A 402     -32.562   9.297   6.234  1.00 91.00           O  
ATOM   3129  CG  LYS A 402     -32.531  12.102   8.062  1.00 91.00           C  
ATOM   3130  CD  LYS A 402     -32.250  13.586   8.211  1.00 91.00           C  
ATOM   3131  CE  LYS A 402     -33.406  14.430   7.730  1.00 91.00           C  
ATOM   3132  NZ  LYS A 402     -33.125  15.891   7.859  1.00 91.00           N  
ATOM   3133  N   MET A 403     -30.359   8.938   6.426  1.00 89.69           N  
ATOM   3134  CA  MET A 403     -30.188   8.648   5.004  1.00 89.69           C  
ATOM   3135  C   MET A 403     -30.469   7.184   4.707  1.00 89.69           C  
ATOM   3136  CB  MET A 403     -28.781   9.016   4.543  1.00 89.69           C  
ATOM   3137  O   MET A 403     -30.906   6.840   3.607  1.00 89.69           O  
ATOM   3138  CG  MET A 403     -28.500  10.508   4.559  1.00 89.69           C  
ATOM   3139  SD  MET A 403     -29.281  11.391   3.154  1.00 89.69           S  
ATOM   3140  CE  MET A 403     -28.344  10.703   1.771  1.00 89.69           C  
ATOM   3141  N   MET A 404     -30.297   6.305   5.641  1.00 92.50           N  
ATOM   3142  CA  MET A 404     -30.312   4.863   5.402  1.00 92.50           C  
ATOM   3143  C   MET A 404     -31.672   4.418   4.883  1.00 92.50           C  
ATOM   3144  CB  MET A 404     -29.969   4.102   6.684  1.00 92.50           C  
ATOM   3145  O   MET A 404     -31.766   3.625   3.939  1.00 92.50           O  
ATOM   3146  CG  MET A 404     -28.500   3.738   6.801  1.00 92.50           C  
ATOM   3147  SD  MET A 404     -27.891   2.770   5.363  1.00 92.50           S  
ATOM   3148  CE  MET A 404     -28.703   1.181   5.684  1.00 92.50           C  
ATOM   3149  N   PRO A 405     -32.812   4.961   5.520  1.00 92.50           N  
ATOM   3150  CA  PRO A 405     -34.094   4.547   4.953  1.00 92.50           C  
ATOM   3151  C   PRO A 405     -34.219   4.879   3.469  1.00 92.50           C  
ATOM   3152  CB  PRO A 405     -35.125   5.336   5.781  1.00 92.50           C  
ATOM   3153  O   PRO A 405     -34.812   4.105   2.707  1.00 92.50           O  
ATOM   3154  CG  PRO A 405     -34.406   5.656   7.059  1.00 92.50           C  
ATOM   3155  CD  PRO A 405     -32.938   5.793   6.770  1.00 92.50           C  
ATOM   3156  N   GLY A 406     -33.656   5.980   3.070  1.00 91.44           N  
ATOM   3157  CA  GLY A 406     -33.656   6.340   1.661  1.00 91.44           C  
ATOM   3158  C   GLY A 406     -32.812   5.414   0.815  1.00 91.44           C  
ATOM   3159  O   GLY A 406     -33.219   5.000  -0.270  1.00 91.44           O  
ATOM   3160  N   TYR A 407     -31.594   5.082   1.281  1.00 91.81           N  
ATOM   3161  CA  TYR A 407     -30.688   4.176   0.588  1.00 91.81           C  
ATOM   3162  C   TYR A 407     -31.344   2.818   0.364  1.00 91.81           C  
ATOM   3163  CB  TYR A 407     -29.391   4.008   1.380  1.00 91.81           C  
ATOM   3164  O   TYR A 407     -31.297   2.277  -0.744  1.00 91.81           O  
ATOM   3165  CG  TYR A 407     -28.500   5.227   1.354  1.00 91.81           C  
ATOM   3166  CD1 TYR A 407     -28.344   5.977   0.190  1.00 91.81           C  
ATOM   3167  CD2 TYR A 407     -27.812   5.629   2.490  1.00 91.81           C  
ATOM   3168  CE1 TYR A 407     -27.531   7.098   0.161  1.00 91.81           C  
ATOM   3169  CE2 TYR A 407     -26.984   6.750   2.473  1.00 91.81           C  
ATOM   3170  OH  TYR A 407     -26.031   8.586   1.282  1.00 91.81           O  
ATOM   3171  CZ  TYR A 407     -26.859   7.477   1.306  1.00 91.81           C  
ATOM   3172  N   VAL A 408     -31.953   2.314   1.416  1.00 91.94           N  
ATOM   3173  CA  VAL A 408     -32.562   0.987   1.368  1.00 91.94           C  
ATOM   3174  C   VAL A 408     -33.750   0.997   0.419  1.00 91.94           C  
ATOM   3175  CB  VAL A 408     -33.000   0.512   2.771  1.00 91.94           C  
ATOM   3176  O   VAL A 408     -33.938   0.051  -0.347  1.00 91.94           O  
ATOM   3177  CG1 VAL A 408     -33.812  -0.774   2.676  1.00 91.94           C  
ATOM   3178  CG2 VAL A 408     -31.781   0.306   3.668  1.00 91.94           C  
ATOM   3179  N   SER A 409     -34.562   2.100   0.454  1.00 92.75           N  
ATOM   3180  CA  SER A 409     -35.719   2.211  -0.438  1.00 92.75           C  
ATOM   3181  C   SER A 409     -35.281   2.188  -1.901  1.00 92.75           C  
ATOM   3182  CB  SER A 409     -36.500   3.492  -0.149  1.00 92.75           C  
ATOM   3183  O   SER A 409     -35.938   1.538  -2.732  1.00 92.75           O  
ATOM   3184  OG  SER A 409     -37.062   4.016  -1.338  1.00 92.75           O  
ATOM   3185  N   VAL A 410     -34.219   2.893  -2.219  1.00 92.12           N  
ATOM   3186  CA  VAL A 410     -33.719   2.941  -3.584  1.00 92.12           C  
ATOM   3187  C   VAL A 410     -33.188   1.568  -3.984  1.00 92.12           C  
ATOM   3188  CB  VAL A 410     -32.594   4.012  -3.736  1.00 92.12           C  
ATOM   3189  O   VAL A 410     -33.406   1.111  -5.109  1.00 92.12           O  
ATOM   3190  CG1 VAL A 410     -31.953   3.920  -5.117  1.00 92.12           C  
ATOM   3191  CG2 VAL A 410     -33.188   5.406  -3.504  1.00 92.12           C  
ATOM   3192  N   LEU A 411     -32.562   0.925  -3.119  1.00 91.69           N  
ATOM   3193  CA  LEU A 411     -32.031  -0.411  -3.373  1.00 91.69           C  
ATOM   3194  C   LEU A 411     -33.156  -1.394  -3.672  1.00 91.69           C  
ATOM   3195  CB  LEU A 411     -31.219  -0.902  -2.176  1.00 91.69           C  
ATOM   3196  O   LEU A 411     -33.062  -2.180  -4.617  1.00 91.69           O  
ATOM   3197  CG  LEU A 411     -29.688  -0.783  -2.297  1.00 91.69           C  
ATOM   3198  CD1 LEU A 411     -29.047  -0.783  -0.915  1.00 91.69           C  
ATOM   3199  CD2 LEU A 411     -29.141  -1.915  -3.152  1.00 91.69           C  
ATOM   3200  N   GLU A 412     -34.188  -1.335  -2.826  1.00 90.62           N  
ATOM   3201  CA  GLU A 412     -35.344  -2.211  -3.016  1.00 90.62           C  
ATOM   3202  C   GLU A 412     -36.031  -1.945  -4.352  1.00 90.62           C  
ATOM   3203  CB  GLU A 412     -36.344  -2.039  -1.869  1.00 90.62           C  
ATOM   3204  O   GLU A 412     -36.406  -2.881  -5.051  1.00 90.62           O  
ATOM   3205  CG  GLU A 412     -35.938  -2.750  -0.586  1.00 90.62           C  
ATOM   3206  CD  GLU A 412     -36.969  -2.625   0.521  1.00 90.62           C  
ATOM   3207  OE1 GLU A 412     -37.062  -3.537   1.375  1.00 90.62           O  
ATOM   3208  OE2 GLU A 412     -37.688  -1.609   0.533  1.00 90.62           O  
ATOM   3209  N   SER A 413     -36.156  -0.680  -4.645  1.00 92.50           N  
ATOM   3210  CA  SER A 413     -36.750  -0.300  -5.918  1.00 92.50           C  
ATOM   3211  C   SER A 413     -35.938  -0.811  -7.094  1.00 92.50           C  
ATOM   3212  CB  SER A 413     -36.906   1.220  -6.008  1.00 92.50           C  
ATOM   3213  O   SER A 413     -36.469  -1.322  -8.070  1.00 92.50           O  
ATOM   3214  OG  SER A 413     -37.625   1.586  -7.172  1.00 92.50           O  
ATOM   3215  N   ASN A 414     -34.594  -0.682  -7.012  1.00 92.06           N  
ATOM   3216  CA  ASN A 414     -33.688  -1.144  -8.070  1.00 92.06           C  
ATOM   3217  C   ASN A 414     -33.688  -2.666  -8.180  1.00 92.06           C  
ATOM   3218  CB  ASN A 414     -32.281  -0.629  -7.840  1.00 92.06           C  
ATOM   3219  O   ASN A 414     -33.594  -3.213  -9.281  1.00 92.06           O  
ATOM   3220  CG  ASN A 414     -32.125   0.857  -8.109  1.00 92.06           C  
ATOM   3221  ND2 ASN A 414     -31.078   1.458  -7.594  1.00 92.06           N  
ATOM   3222  OD1 ASN A 414     -33.000   1.461  -8.766  1.00 92.06           O  
ATOM   3223  N   LEU A 415     -33.844  -3.307  -7.074  1.00 90.00           N  
ATOM   3224  CA  LEU A 415     -33.906  -4.762  -7.070  1.00 90.00           C  
ATOM   3225  C   LEU A 415     -35.188  -5.246  -7.773  1.00 90.00           C  
ATOM   3226  CB  LEU A 415     -33.875  -5.293  -5.633  1.00 90.00           C  
ATOM   3227  O   LEU A 415     -35.125  -6.184  -8.570  1.00 90.00           O  
ATOM   3228  CG  LEU A 415     -33.656  -6.797  -5.473  1.00 90.00           C  
ATOM   3229  CD1 LEU A 415     -32.156  -7.109  -5.590  1.00 90.00           C  
ATOM   3230  CD2 LEU A 415     -34.188  -7.285  -4.137  1.00 90.00           C  
ATOM   3231  N   THR A 416     -36.312  -4.574  -7.430  1.00 88.88           N  
ATOM   3232  CA  THR A 416     -37.594  -4.910  -8.047  1.00 88.88           C  
ATOM   3233  C   THR A 416     -37.531  -4.656  -9.555  1.00 88.88           C  
ATOM   3234  CB  THR A 416     -38.719  -4.098  -7.430  1.00 88.88           C  
ATOM   3235  O   THR A 416     -38.094  -5.434 -10.336  1.00 88.88           O  
ATOM   3236  CG2 THR A 416     -40.062  -4.820  -7.598  1.00 88.88           C  
ATOM   3237  OG1 THR A 416     -38.469  -3.910  -6.031  1.00 88.88           O  
ATOM   3238  N   ALA A 417     -36.844  -3.609  -9.945  1.00 89.06           N  
ATOM   3239  CA  ALA A 417     -36.719  -3.227 -11.352  1.00 89.06           C  
ATOM   3240  C   ALA A 417     -35.594  -4.008 -12.039  1.00 89.06           C  
ATOM   3241  CB  ALA A 417     -36.469  -1.726 -11.469  1.00 89.06           C  
ATOM   3242  O   ALA A 417     -35.406  -3.879 -13.250  1.00 89.06           O  
ATOM   3243  N   GLN A 418     -34.844  -4.828 -11.312  1.00 86.75           N  
ATOM   3244  CA  GLN A 418     -33.688  -5.609 -11.797  1.00 86.75           C  
ATOM   3245  C   GLN A 418     -32.656  -4.715 -12.484  1.00 86.75           C  
ATOM   3246  CB  GLN A 418     -34.156  -6.703 -12.750  1.00 86.75           C  
ATOM   3247  O   GLN A 418     -32.156  -5.059 -13.555  1.00 86.75           O  
ATOM   3248  CG  GLN A 418     -34.969  -7.812 -12.078  1.00 86.75           C  
ATOM   3249  CD  GLN A 418     -35.094  -9.047 -12.945  1.00 86.75           C  
ATOM   3250  NE2 GLN A 418     -35.406 -10.180 -12.328  1.00 86.75           N  
ATOM   3251  OE1 GLN A 418     -34.938  -8.977 -14.172  1.00 86.75           O  
ATOM   3252  N   ASP A 419     -32.500  -3.516 -11.953  1.00 89.00           N  
ATOM   3253  CA  ASP A 419     -31.500  -2.576 -12.438  1.00 89.00           C  
ATOM   3254  C   ASP A 419     -30.141  -2.842 -11.805  1.00 89.00           C  
ATOM   3255  CB  ASP A 419     -31.938  -1.135 -12.172  1.00 89.00           C  
ATOM   3256  O   ASP A 419     -29.828  -2.281 -10.750  1.00 89.00           O  
ATOM   3257  CG  ASP A 419     -30.984  -0.107 -12.758  1.00 89.00           C  
ATOM   3258  OD1 ASP A 419     -30.000  -0.497 -13.430  1.00 89.00           O  
ATOM   3259  OD2 ASP A 419     -31.203   1.103 -12.539  1.00 89.00           O  
ATOM   3260  N   LYS A 420     -29.375  -3.633 -12.438  1.00 87.81           N  
ATOM   3261  CA  LYS A 420     -28.094  -4.059 -11.906  1.00 87.81           C  
ATOM   3262  C   LYS A 420     -27.172  -2.865 -11.672  1.00 87.81           C  
ATOM   3263  CB  LYS A 420     -27.422  -5.059 -12.852  1.00 87.81           C  
ATOM   3264  O   LYS A 420     -26.500  -2.785 -10.641  1.00 87.81           O  
ATOM   3265  CG  LYS A 420     -26.359  -5.930 -12.188  1.00 87.81           C  
ATOM   3266  CD  LYS A 420     -25.875  -7.027 -13.125  1.00 87.81           C  
ATOM   3267  CE  LYS A 420     -24.750  -7.840 -12.500  1.00 87.81           C  
ATOM   3268  NZ  LYS A 420     -24.312  -8.953 -13.391  1.00 87.81           N  
ATOM   3269  N   LYS A 421     -27.125  -2.020 -12.609  1.00 86.12           N  
ATOM   3270  CA  LYS A 421     -26.266  -0.842 -12.500  1.00 86.12           C  
ATOM   3271  C   LYS A 421     -26.672   0.028 -11.312  1.00 86.12           C  
ATOM   3272  CB  LYS A 421     -26.312  -0.024 -13.789  1.00 86.12           C  
ATOM   3273  O   LYS A 421     -25.828   0.509 -10.562  1.00 86.12           O  
ATOM   3274  CG  LYS A 421     -25.109   0.888 -13.984  1.00 86.12           C  
ATOM   3275  CD  LYS A 421     -25.203   1.654 -15.297  1.00 86.12           C  
ATOM   3276  CE  LYS A 421     -24.078   2.674 -15.430  1.00 86.12           C  
ATOM   3277  NZ  LYS A 421     -24.188   3.467 -16.688  1.00 86.12           N  
ATOM   3278  N   GLY A 422     -27.969   0.209 -11.156  1.00 88.25           N  
ATOM   3279  CA  GLY A 422     -28.469   0.995 -10.039  1.00 88.25           C  
ATOM   3280  C   GLY A 422     -28.156   0.389  -8.688  1.00 88.25           C  
ATOM   3281  O   GLY A 422     -27.828   1.108  -7.742  1.00 88.25           O  
ATOM   3282  N   ILE A 423     -28.219  -0.950  -8.664  1.00 90.56           N  
ATOM   3283  CA  ILE A 423     -27.922  -1.651  -7.418  1.00 90.56           C  
ATOM   3284  C   ILE A 423     -26.453  -1.455  -7.047  1.00 90.56           C  
ATOM   3285  CB  ILE A 423     -28.250  -3.158  -7.527  1.00 90.56           C  
ATOM   3286  O   ILE A 423     -26.125  -1.155  -5.895  1.00 90.56           O  
ATOM   3287  CG1 ILE A 423     -29.766  -3.365  -7.676  1.00 90.56           C  
ATOM   3288  CG2 ILE A 423     -27.703  -3.916  -6.309  1.00 90.56           C  
ATOM   3289  CD1 ILE A 423     -30.156  -4.793  -8.031  1.00 90.56           C  
ATOM   3290  N   VAL A 424     -25.625  -1.546  -8.000  1.00 87.44           N  
ATOM   3291  CA  VAL A 424     -24.188  -1.430  -7.789  1.00 87.44           C  
ATOM   3292  C   VAL A 424     -23.844  -0.011  -7.344  1.00 87.44           C  
ATOM   3293  CB  VAL A 424     -23.391  -1.797  -9.062  1.00 87.44           C  
ATOM   3294  O   VAL A 424     -23.047   0.182  -6.414  1.00 87.44           O  
ATOM   3295  CG1 VAL A 424     -21.922  -1.438  -8.898  1.00 87.44           C  
ATOM   3296  CG2 VAL A 424     -23.547  -3.283  -9.383  1.00 87.44           C  
ATOM   3297  N   GLU A 425     -24.453   0.953  -7.930  1.00 82.56           N  
ATOM   3298  CA  GLU A 425     -24.188   2.350  -7.594  1.00 82.56           C  
ATOM   3299  C   GLU A 425     -24.656   2.672  -6.176  1.00 82.56           C  
ATOM   3300  CB  GLU A 425     -24.891   3.279  -8.594  1.00 82.56           C  
ATOM   3301  O   GLU A 425     -23.953   3.344  -5.422  1.00 82.56           O  
ATOM   3302  CG  GLU A 425     -24.125   3.457  -9.898  1.00 82.56           C  
ATOM   3303  CD  GLU A 425     -24.828   4.359 -10.898  1.00 82.56           C  
ATOM   3304  OE1 GLU A 425     -24.328   4.523 -12.031  1.00 82.56           O  
ATOM   3305  OE2 GLU A 425     -25.891   4.906 -10.539  1.00 82.56           O  
ATOM   3306  N   GLU A 426     -25.828   2.201  -5.879  1.00 88.81           N  
ATOM   3307  CA  GLU A 426     -26.344   2.459  -4.543  1.00 88.81           C  
ATOM   3308  C   GLU A 426     -25.531   1.722  -3.480  1.00 88.81           C  
ATOM   3309  CB  GLU A 426     -27.828   2.051  -4.453  1.00 88.81           C  
ATOM   3310  O   GLU A 426     -25.297   2.256  -2.396  1.00 88.81           O  
ATOM   3311  CG  GLU A 426     -28.656   2.973  -3.582  1.00 88.81           C  
ATOM   3312  CD  GLU A 426     -28.516   4.441  -3.941  1.00 88.81           C  
ATOM   3313  OE1 GLU A 426     -28.984   5.309  -3.170  1.00 88.81           O  
ATOM   3314  OE2 GLU A 426     -27.922   4.730  -5.004  1.00 88.81           O  
ATOM   3315  N   GLY A 427     -25.141   0.462  -3.826  1.00 87.88           N  
ATOM   3316  CA  GLY A 427     -24.266  -0.277  -2.934  1.00 87.88           C  
ATOM   3317  C   GLY A 427     -22.969   0.452  -2.633  1.00 87.88           C  
ATOM   3318  O   GLY A 427     -22.484   0.447  -1.495  1.00 87.88           O  
ATOM   3319  N   HIS A 428     -22.469   1.032  -3.582  1.00 82.69           N  
ATOM   3320  CA  HIS A 428     -21.234   1.800  -3.445  1.00 82.69           C  
ATOM   3321  C   HIS A 428     -21.422   2.982  -2.502  1.00 82.69           C  
ATOM   3322  CB  HIS A 428     -20.766   2.291  -4.812  1.00 82.69           C  
ATOM   3323  O   HIS A 428     -20.562   3.268  -1.674  1.00 82.69           O  
ATOM   3324  CG  HIS A 428     -19.422   2.953  -4.773  1.00 82.69           C  
ATOM   3325  CD2 HIS A 428     -19.062   4.250  -4.934  1.00 82.69           C  
ATOM   3326  ND1 HIS A 428     -18.250   2.256  -4.551  1.00 82.69           N  
ATOM   3327  CE1 HIS A 428     -17.234   3.100  -4.574  1.00 82.69           C  
ATOM   3328  NE2 HIS A 428     -17.703   4.316  -4.805  1.00 82.69           N  
ATOM   3329  N   LYS A 429     -22.531   3.682  -2.656  1.00 84.25           N  
ATOM   3330  CA  LYS A 429     -22.844   4.820  -1.793  1.00 84.25           C  
ATOM   3331  C   LYS A 429     -22.953   4.387  -0.335  1.00 84.25           C  
ATOM   3332  CB  LYS A 429     -24.125   5.508  -2.244  1.00 84.25           C  
ATOM   3333  O   LYS A 429     -22.406   5.035   0.558  1.00 84.25           O  
ATOM   3334  CG  LYS A 429     -23.969   6.355  -3.498  1.00 84.25           C  
ATOM   3335  CD  LYS A 429     -25.266   7.078  -3.852  1.00 84.25           C  
ATOM   3336  CE  LYS A 429     -25.172   7.766  -5.207  1.00 84.25           C  
ATOM   3337  NZ  LYS A 429     -26.484   8.352  -5.621  1.00 84.25           N  
ATOM   3338  N   ILE A 430     -23.594   3.264  -0.208  1.00 89.62           N  
ATOM   3339  CA  ILE A 430     -23.812   2.764   1.146  1.00 89.62           C  
ATOM   3340  C   ILE A 430     -22.484   2.334   1.755  1.00 89.62           C  
ATOM   3341  CB  ILE A 430     -24.812   1.588   1.161  1.00 89.62           C  
ATOM   3342  O   ILE A 430     -22.203   2.623   2.922  1.00 89.62           O  
ATOM   3343  CG1 ILE A 430     -26.203   2.062   0.717  1.00 89.62           C  
ATOM   3344  CG2 ILE A 430     -24.875   0.947   2.551  1.00 89.62           C  
ATOM   3345  CD1 ILE A 430     -27.203   0.934   0.488  1.00 89.62           C  
ATOM   3346  N   LYS A 431     -21.719   1.662   0.951  1.00 88.19           N  
ATOM   3347  CA  LYS A 431     -20.406   1.231   1.401  1.00 88.19           C  
ATOM   3348  C   LYS A 431     -19.562   2.418   1.875  1.00 88.19           C  
ATOM   3349  CB  LYS A 431     -19.672   0.490   0.282  1.00 88.19           C  
ATOM   3350  O   LYS A 431     -18.953   2.367   2.945  1.00 88.19           O  
ATOM   3351  CG  LYS A 431     -18.266   0.031   0.659  1.00 88.19           C  
ATOM   3352  CD  LYS A 431     -17.484  -0.414  -0.565  1.00 88.19           C  
ATOM   3353  CE  LYS A 431     -16.000  -0.615  -0.238  1.00 88.19           C  
ATOM   3354  NZ  LYS A 431     -15.219  -1.017  -1.443  1.00 88.19           N  
ATOM   3355  N   GLY A 432     -19.531   3.436   1.111  1.00 82.88           N  
ATOM   3356  CA  GLY A 432     -18.797   4.637   1.474  1.00 82.88           C  
ATOM   3357  C   GLY A 432     -19.328   5.305   2.729  1.00 82.88           C  
ATOM   3358  O   GLY A 432     -18.547   5.707   3.600  1.00 82.88           O  
ATOM   3359  N   ALA A 433     -20.641   5.426   2.791  1.00 86.81           N  
ATOM   3360  CA  ALA A 433     -21.266   6.051   3.945  1.00 86.81           C  
ATOM   3361  C   ALA A 433     -20.984   5.262   5.223  1.00 86.81           C  
ATOM   3362  CB  ALA A 433     -22.781   6.172   3.721  1.00 86.81           C  
ATOM   3363  O   ALA A 433     -20.594   5.840   6.238  1.00 86.81           O  
ATOM   3364  N   ALA A 434     -21.172   3.934   5.094  1.00 90.31           N  
ATOM   3365  CA  ALA A 434     -20.938   3.072   6.250  1.00 90.31           C  
ATOM   3366  C   ALA A 434     -19.469   3.123   6.680  1.00 90.31           C  
ATOM   3367  CB  ALA A 434     -21.344   1.635   5.934  1.00 90.31           C  
ATOM   3368  O   ALA A 434     -19.172   3.191   7.875  1.00 90.31           O  
ATOM   3369  N   GLY A 435     -18.625   3.145   5.742  1.00 86.12           N  
ATOM   3370  CA  GLY A 435     -17.203   3.203   6.027  1.00 86.12           C  
ATOM   3371  C   GLY A 435     -16.781   4.504   6.688  1.00 86.12           C  
ATOM   3372  O   GLY A 435     -15.867   4.516   7.523  1.00 86.12           O  
ATOM   3373  N   SER A 436     -17.438   5.562   6.387  1.00 84.94           N  
ATOM   3374  CA  SER A 436     -17.078   6.883   6.902  1.00 84.94           C  
ATOM   3375  C   SER A 436     -17.516   7.039   8.359  1.00 84.94           C  
ATOM   3376  CB  SER A 436     -17.719   7.980   6.051  1.00 84.94           C  
ATOM   3377  O   SER A 436     -17.000   7.898   9.070  1.00 84.94           O  
ATOM   3378  OG  SER A 436     -18.703   7.438   5.188  1.00 84.94           O  
ATOM   3379  N   VAL A 437     -18.516   6.254   8.820  1.00 87.62           N  
ATOM   3380  CA  VAL A 437     -18.984   6.395  10.195  1.00 87.62           C  
ATOM   3381  C   VAL A 437     -18.500   5.211  11.031  1.00 87.62           C  
ATOM   3382  CB  VAL A 437     -20.531   6.492  10.258  1.00 87.62           C  
ATOM   3383  O   VAL A 437     -18.859   5.086  12.203  1.00 87.62           O  
ATOM   3384  CG1 VAL A 437     -20.984   7.949  10.148  1.00 87.62           C  
ATOM   3385  CG2 VAL A 437     -21.156   5.652   9.148  1.00 87.62           C  
ATOM   3386  N   GLY A 438     -17.766   4.332  10.406  1.00 87.88           N  
ATOM   3387  CA  GLY A 438     -17.094   3.264  11.141  1.00 87.88           C  
ATOM   3388  C   GLY A 438     -17.953   2.020  11.289  1.00 87.88           C  
ATOM   3389  O   GLY A 438     -17.750   1.226  12.211  1.00 87.88           O  
ATOM   3390  N   LEU A 439     -19.000   1.813  10.539  1.00 90.56           N  
ATOM   3391  CA  LEU A 439     -19.828   0.613  10.555  1.00 90.56           C  
ATOM   3392  C   LEU A 439     -19.266  -0.446   9.609  1.00 90.56           C  
ATOM   3393  CB  LEU A 439     -21.266   0.951  10.156  1.00 90.56           C  
ATOM   3394  O   LEU A 439     -19.625  -0.483   8.430  1.00 90.56           O  
ATOM   3395  CG  LEU A 439     -22.031   1.859  11.117  1.00 90.56           C  
ATOM   3396  CD1 LEU A 439     -23.328   2.348  10.469  1.00 90.56           C  
ATOM   3397  CD2 LEU A 439     -22.328   1.129  12.422  1.00 90.56           C  
ATOM   3398  N   ARG A 440     -18.531  -1.229  10.172  1.00 88.69           N  
ATOM   3399  CA  ARG A 440     -17.750  -2.188   9.398  1.00 88.69           C  
ATOM   3400  C   ARG A 440     -18.641  -3.240   8.766  1.00 88.69           C  
ATOM   3401  CB  ARG A 440     -16.688  -2.865  10.281  1.00 88.69           C  
ATOM   3402  O   ARG A 440     -18.484  -3.582   7.590  1.00 88.69           O  
ATOM   3403  CG  ARG A 440     -15.789  -3.828   9.531  1.00 88.69           C  
ATOM   3404  CD  ARG A 440     -14.711  -4.410  10.438  1.00 88.69           C  
ATOM   3405  NE  ARG A 440     -13.633  -3.455  10.688  1.00 88.69           N  
ATOM   3406  NH1 ARG A 440     -12.609  -4.715  12.328  1.00 88.69           N  
ATOM   3407  NH2 ARG A 440     -11.734  -2.686  11.719  1.00 88.69           N  
ATOM   3408  CZ  ARG A 440     -12.664  -3.621  11.578  1.00 88.69           C  
ATOM   3409  N   HIS A 441     -19.516  -3.787   9.523  1.00 89.81           N  
ATOM   3410  CA  HIS A 441     -20.406  -4.816   9.023  1.00 89.81           C  
ATOM   3411  C   HIS A 441     -21.219  -4.312   7.824  1.00 89.81           C  
ATOM   3412  CB  HIS A 441     -21.359  -5.285  10.125  1.00 89.81           C  
ATOM   3413  O   HIS A 441     -21.266  -4.977   6.785  1.00 89.81           O  
ATOM   3414  CG  HIS A 441     -22.375  -6.285   9.672  1.00 89.81           C  
ATOM   3415  CD2 HIS A 441     -22.234  -7.406   8.922  1.00 89.81           C  
ATOM   3416  ND1 HIS A 441     -23.703  -6.184   9.977  1.00 89.81           N  
ATOM   3417  CE1 HIS A 441     -24.359  -7.203   9.438  1.00 89.81           C  
ATOM   3418  NE2 HIS A 441     -23.484  -7.957   8.789  1.00 89.81           N  
ATOM   3419  N   LEU A 442     -21.844  -3.186   7.941  1.00 91.94           N  
ATOM   3420  CA  LEU A 442     -22.641  -2.609   6.855  1.00 91.94           C  
ATOM   3421  C   LEU A 442     -21.750  -2.279   5.656  1.00 91.94           C  
ATOM   3422  CB  LEU A 442     -23.359  -1.350   7.328  1.00 91.94           C  
ATOM   3423  O   LEU A 442     -22.188  -2.377   4.508  1.00 91.94           O  
ATOM   3424  CG  LEU A 442     -24.531  -1.563   8.305  1.00 91.94           C  
ATOM   3425  CD1 LEU A 442     -25.062  -0.222   8.781  1.00 91.94           C  
ATOM   3426  CD2 LEU A 442     -25.625  -2.391   7.648  1.00 91.94           C  
ATOM   3427  N   GLN A 443     -20.547  -1.831   5.957  1.00 88.69           N  
ATOM   3428  CA  GLN A 443     -19.594  -1.562   4.883  1.00 88.69           C  
ATOM   3429  C   GLN A 443     -19.312  -2.824   4.078  1.00 88.69           C  
ATOM   3430  CB  GLN A 443     -18.297  -0.988   5.445  1.00 88.69           C  
ATOM   3431  O   GLN A 443     -19.234  -2.779   2.846  1.00 88.69           O  
ATOM   3432  CG  GLN A 443     -17.312  -0.529   4.379  1.00 88.69           C  
ATOM   3433  CD  GLN A 443     -15.945  -0.208   4.945  1.00 88.69           C  
ATOM   3434  NE2 GLN A 443     -15.109   0.443   4.141  1.00 88.69           N  
ATOM   3435  OE1 GLN A 443     -15.641  -0.541   6.094  1.00 88.69           O  
ATOM   3436  N   GLN A 444     -19.172  -3.842   4.750  1.00 85.94           N  
ATOM   3437  CA  GLN A 444     -18.906  -5.117   4.094  1.00 85.94           C  
ATOM   3438  C   GLN A 444     -20.094  -5.566   3.250  1.00 85.94           C  
ATOM   3439  CB  GLN A 444     -18.562  -6.188   5.125  1.00 85.94           C  
ATOM   3440  O   GLN A 444     -19.922  -6.059   2.133  1.00 85.94           O  
ATOM   3441  CG  GLN A 444     -17.156  -6.051   5.711  1.00 85.94           C  
ATOM   3442  CD  GLN A 444     -16.859  -7.094   6.770  1.00 85.94           C  
ATOM   3443  NE2 GLN A 444     -15.602  -7.168   7.191  1.00 85.94           N  
ATOM   3444  OE1 GLN A 444     -17.750  -7.824   7.211  1.00 85.94           O  
ATOM   3445  N   LEU A 445     -21.219  -5.422   3.809  1.00 89.31           N  
ATOM   3446  CA  LEU A 445     -22.438  -5.746   3.057  1.00 89.31           C  
ATOM   3447  C   LEU A 445     -22.531  -4.895   1.797  1.00 89.31           C  
ATOM   3448  CB  LEU A 445     -23.672  -5.547   3.928  1.00 89.31           C  
ATOM   3449  O   LEU A 445     -22.844  -5.406   0.720  1.00 89.31           O  
ATOM   3450  CG  LEU A 445     -24.125  -6.750   4.758  1.00 89.31           C  
ATOM   3451  CD1 LEU A 445     -25.031  -6.301   5.895  1.00 89.31           C  
ATOM   3452  CD2 LEU A 445     -24.828  -7.777   3.877  1.00 89.31           C  
ATOM   3453  N   GLY A 446     -22.297  -3.641   1.979  1.00 88.31           N  
ATOM   3454  CA  GLY A 446     -22.281  -2.754   0.826  1.00 88.31           C  
ATOM   3455  C   GLY A 446     -21.281  -3.178  -0.236  1.00 88.31           C  
ATOM   3456  O   GLY A 446     -21.547  -3.066  -1.433  1.00 88.31           O  
ATOM   3457  N   GLN A 447     -20.156  -3.600   0.252  1.00 85.25           N  
ATOM   3458  CA  GLN A 447     -19.125  -4.078  -0.660  1.00 85.25           C  
ATOM   3459  C   GLN A 447     -19.609  -5.289  -1.454  1.00 85.25           C  
ATOM   3460  CB  GLN A 447     -17.859  -4.434   0.110  1.00 85.25           C  
ATOM   3461  O   GLN A 447     -19.328  -5.410  -2.646  1.00 85.25           O  
ATOM   3462  CG  GLN A 447     -16.719  -4.926  -0.775  1.00 85.25           C  
ATOM   3463  CD  GLN A 447     -16.141  -3.828  -1.652  1.00 85.25           C  
ATOM   3464  NE2 GLN A 447     -15.711  -4.195  -2.854  1.00 85.25           N  
ATOM   3465  OE1 GLN A 447     -16.094  -2.660  -1.253  1.00 85.25           O  
ATOM   3466  N   GLN A 448     -20.266  -6.078  -0.788  1.00 84.31           N  
ATOM   3467  CA  GLN A 448     -20.828  -7.250  -1.462  1.00 84.31           C  
ATOM   3468  C   GLN A 448     -21.875  -6.844  -2.500  1.00 84.31           C  
ATOM   3469  CB  GLN A 448     -21.438  -8.211  -0.447  1.00 84.31           C  
ATOM   3470  O   GLN A 448     -21.859  -7.348  -3.625  1.00 84.31           O  
ATOM   3471  CG  GLN A 448     -20.422  -8.883   0.461  1.00 84.31           C  
ATOM   3472  CD  GLN A 448     -21.062  -9.789   1.497  1.00 84.31           C  
ATOM   3473  NE2 GLN A 448     -20.375 -10.867   1.851  1.00 84.31           N  
ATOM   3474  OE1 GLN A 448     -22.172  -9.516   1.978  1.00 84.31           O  
ATOM   3475  N   ILE A 449     -22.719  -5.961  -2.178  1.00 88.69           N  
ATOM   3476  CA  ILE A 449     -23.812  -5.512  -3.029  1.00 88.69           C  
ATOM   3477  C   ILE A 449     -23.250  -4.820  -4.270  1.00 88.69           C  
ATOM   3478  CB  ILE A 449     -24.766  -4.559  -2.271  1.00 88.69           C  
ATOM   3479  O   ILE A 449     -23.781  -4.980  -5.371  1.00 88.69           O  
ATOM   3480  CG1 ILE A 449     -25.531  -5.328  -1.189  1.00 88.69           C  
ATOM   3481  CG2 ILE A 449     -25.719  -3.871  -3.242  1.00 88.69           C  
ATOM   3482  CD1 ILE A 449     -26.312  -4.434  -0.231  1.00 88.69           C  
ATOM   3483  N   GLN A 450     -22.125  -4.152  -4.059  1.00 84.38           N  
ATOM   3484  CA  GLN A 450     -21.594  -3.357  -5.152  1.00 84.38           C  
ATOM   3485  C   GLN A 450     -20.703  -4.203  -6.059  1.00 84.38           C  
ATOM   3486  CB  GLN A 450     -20.797  -2.162  -4.613  1.00 84.38           C  
ATOM   3487  O   GLN A 450     -20.109  -3.695  -7.020  1.00 84.38           O  
ATOM   3488  CG  GLN A 450     -19.438  -2.527  -4.047  1.00 84.38           C  
ATOM   3489  CD  GLN A 450     -18.578  -1.311  -3.764  1.00 84.38           C  
ATOM   3490  NE2 GLN A 450     -17.312  -1.546  -3.414  1.00 84.38           N  
ATOM   3491  OE1 GLN A 450     -19.031  -0.169  -3.861  1.00 84.38           O  
ATOM   3492  N   SER A 451     -20.516  -5.391  -5.762  1.00 81.25           N  
ATOM   3493  CA  SER A 451     -19.578  -6.238  -6.492  1.00 81.25           C  
ATOM   3494  C   SER A 451     -20.328  -7.281  -7.328  1.00 81.25           C  
ATOM   3495  CB  SER A 451     -18.625  -6.930  -5.527  1.00 81.25           C  
ATOM   3496  O   SER A 451     -20.359  -8.461  -6.969  1.00 81.25           O  
ATOM   3497  OG  SER A 451     -17.922  -5.980  -4.754  1.00 81.25           O  
ATOM   3498  N   PRO A 452     -20.781  -6.816  -8.492  1.00 76.12           N  
ATOM   3499  CA  PRO A 452     -21.562  -7.742  -9.312  1.00 76.12           C  
ATOM   3500  C   PRO A 452     -20.734  -8.891  -9.867  1.00 76.12           C  
ATOM   3501  CB  PRO A 452     -22.094  -6.855 -10.445  1.00 76.12           C  
ATOM   3502  O   PRO A 452     -21.281  -9.891 -10.336  1.00 76.12           O  
ATOM   3503  CG  PRO A 452     -21.141  -5.699 -10.492  1.00 76.12           C  
ATOM   3504  CD  PRO A 452     -20.500  -5.551  -9.141  1.00 76.12           C  
ATOM   3505  N   ASP A 453     -19.438  -8.672  -9.719  1.00 70.56           N  
ATOM   3506  CA  ASP A 453     -18.547  -9.695 -10.250  1.00 70.56           C  
ATOM   3507  C   ASP A 453     -18.406 -10.852  -9.266  1.00 70.56           C  
ATOM   3508  CB  ASP A 453     -17.188  -9.102 -10.570  1.00 70.56           C  
ATOM   3509  O   ASP A 453     -17.766 -11.867  -9.586  1.00 70.56           O  
ATOM   3510  CG  ASP A 453     -17.250  -7.926 -11.531  1.00 70.56           C  
ATOM   3511  OD1 ASP A 453     -18.125  -7.922 -12.430  1.00 70.56           O  
ATOM   3512  OD2 ASP A 453     -16.438  -6.996 -11.398  1.00 70.56           O  
ATOM   3513  N   LEU A 454     -19.047 -10.766  -8.133  1.00 65.81           N  
ATOM   3514  CA  LEU A 454     -19.047 -11.836  -7.141  1.00 65.81           C  
ATOM   3515  C   LEU A 454     -19.844 -13.039  -7.637  1.00 65.81           C  
ATOM   3516  CB  LEU A 454     -19.625 -11.344  -5.809  1.00 65.81           C  
ATOM   3517  O   LEU A 454     -20.859 -12.875  -8.336  1.00 65.81           O  
ATOM   3518  CG  LEU A 454     -18.688 -10.508  -4.934  1.00 65.81           C  
ATOM   3519  CD1 LEU A 454     -19.469  -9.766  -3.865  1.00 65.81           C  
ATOM   3520  CD2 LEU A 454     -17.625 -11.398  -4.297  1.00 65.81           C  
ATOM   3521  N   PRO A 455     -19.312 -14.203  -7.289  1.00 65.00           N  
ATOM   3522  CA  PRO A 455     -20.109 -15.383  -7.652  1.00 65.00           C  
ATOM   3523  C   PRO A 455     -21.500 -15.359  -7.051  1.00 65.00           C  
ATOM   3524  CB  PRO A 455     -19.281 -16.547  -7.090  1.00 65.00           C  
ATOM   3525  O   PRO A 455     -21.672 -14.984  -5.891  1.00 65.00           O  
ATOM   3526  CG  PRO A 455     -18.125 -15.898  -6.402  1.00 65.00           C  
ATOM   3527  CD  PRO A 455     -18.266 -14.406  -6.535  1.00 65.00           C  
ATOM   3528  N   ALA A 456     -22.609 -15.758  -7.867  1.00 69.62           N  
ATOM   3529  CA  ALA A 456     -24.000 -15.844  -7.438  1.00 69.62           C  
ATOM   3530  C   ALA A 456     -24.500 -14.492  -6.934  1.00 69.62           C  
ATOM   3531  CB  ALA A 456     -24.156 -16.906  -6.352  1.00 69.62           C  
ATOM   3532  O   ALA A 456     -25.312 -14.430  -6.004  1.00 69.62           O  
ATOM   3533  N   TRP A 457     -23.906 -13.453  -7.457  1.00 81.00           N  
ATOM   3534  CA  TRP A 457     -24.312 -12.117  -7.027  1.00 81.00           C  
ATOM   3535  C   TRP A 457     -25.797 -11.906  -7.258  1.00 81.00           C  
ATOM   3536  CB  TRP A 457     -23.516 -11.047  -7.773  1.00 81.00           C  
ATOM   3537  O   TRP A 457     -26.500 -11.383  -6.383  1.00 81.00           O  
ATOM   3538  CG  TRP A 457     -23.844  -9.641  -7.367  1.00 81.00           C  
ATOM   3539  CD1 TRP A 457     -23.297  -8.938  -6.328  1.00 81.00           C  
ATOM   3540  CD2 TRP A 457     -24.797  -8.773  -7.988  1.00 81.00           C  
ATOM   3541  CE2 TRP A 457     -24.781  -7.559  -7.273  1.00 81.00           C  
ATOM   3542  CE3 TRP A 457     -25.656  -8.906  -9.086  1.00 81.00           C  
ATOM   3543  NE1 TRP A 457     -23.859  -7.684  -6.266  1.00 81.00           N  
ATOM   3544  CH2 TRP A 457     -26.438  -6.637  -8.688  1.00 81.00           C  
ATOM   3545  CZ2 TRP A 457     -25.594  -6.480  -7.617  1.00 81.00           C  
ATOM   3546  CZ3 TRP A 457     -26.469  -7.836  -9.422  1.00 81.00           C  
ATOM   3547  N   GLU A 458     -26.297 -12.367  -8.344  1.00 80.19           N  
ATOM   3548  CA  GLU A 458     -27.703 -12.148  -8.672  1.00 80.19           C  
ATOM   3549  C   GLU A 458     -28.625 -12.914  -7.723  1.00 80.19           C  
ATOM   3550  CB  GLU A 458     -27.984 -12.562 -10.117  1.00 80.19           C  
ATOM   3551  O   GLU A 458     -29.703 -12.438  -7.391  1.00 80.19           O  
ATOM   3552  CG  GLU A 458     -27.453 -11.578 -11.156  1.00 80.19           C  
ATOM   3553  CD  GLU A 458     -27.859 -11.922 -12.578  1.00 80.19           C  
ATOM   3554  OE1 GLU A 458     -27.547 -11.148 -13.508  1.00 80.19           O  
ATOM   3555  OE2 GLU A 458     -28.516 -12.984 -12.766  1.00 80.19           O  
ATOM   3556  N   ASP A 459     -28.125 -14.023  -7.238  1.00 77.00           N  
ATOM   3557  CA  ASP A 459     -28.938 -14.844  -6.348  1.00 77.00           C  
ATOM   3558  C   ASP A 459     -28.859 -14.336  -4.910  1.00 77.00           C  
ATOM   3559  CB  ASP A 459     -28.500 -16.312  -6.406  1.00 77.00           C  
ATOM   3560  O   ASP A 459     -29.797 -14.523  -4.125  1.00 77.00           O  
ATOM   3561  CG  ASP A 459     -28.797 -16.969  -7.746  1.00 77.00           C  
ATOM   3562  OD1 ASP A 459     -29.781 -16.578  -8.406  1.00 77.00           O  
ATOM   3563  OD2 ASP A 459     -28.031 -17.875  -8.141  1.00 77.00           O  
ATOM   3564  N   ASN A 460     -27.781 -13.742  -4.684  1.00 81.81           N  
ATOM   3565  CA  ASN A 460     -27.531 -13.406  -3.287  1.00 81.81           C  
ATOM   3566  C   ASN A 460     -27.828 -11.938  -2.998  1.00 81.81           C  
ATOM   3567  CB  ASN A 460     -26.078 -13.742  -2.908  1.00 81.81           C  
ATOM   3568  O   ASN A 460     -28.000 -11.555  -1.842  1.00 81.81           O  
ATOM   3569  CG  ASN A 460     -25.828 -15.234  -2.861  1.00 81.81           C  
ATOM   3570  ND2 ASN A 460     -24.578 -15.625  -3.080  1.00 81.81           N  
ATOM   3571  OD1 ASN A 460     -26.734 -16.031  -2.633  1.00 81.81           O  
ATOM   3572  N   VAL A 461     -27.812 -11.156  -3.988  1.00 86.75           N  
ATOM   3573  CA  VAL A 461     -27.906  -9.711  -3.787  1.00 86.75           C  
ATOM   3574  C   VAL A 461     -29.203  -9.383  -3.061  1.00 86.75           C  
ATOM   3575  CB  VAL A 461     -27.844  -8.953  -5.129  1.00 86.75           C  
ATOM   3576  O   VAL A 461     -29.250  -8.477  -2.229  1.00 86.75           O  
ATOM   3577  CG1 VAL A 461     -29.203  -8.953  -5.828  1.00 86.75           C  
ATOM   3578  CG2 VAL A 461     -27.359  -7.520  -4.902  1.00 86.75           C  
ATOM   3579  N   GLY A 462     -30.219 -10.133  -3.336  1.00 88.00           N  
ATOM   3580  CA  GLY A 462     -31.484  -9.938  -2.635  1.00 88.00           C  
ATOM   3581  C   GLY A 462     -31.375 -10.203  -1.144  1.00 88.00           C  
ATOM   3582  O   GLY A 462     -31.922  -9.453  -0.336  1.00 88.00           O  
ATOM   3583  N   GLU A 463     -30.672 -11.266  -0.860  1.00 83.81           N  
ATOM   3584  CA  GLU A 463     -30.484 -11.625   0.542  1.00 83.81           C  
ATOM   3585  C   GLU A 463     -29.641 -10.578   1.268  1.00 83.81           C  
ATOM   3586  CB  GLU A 463     -29.828 -13.000   0.665  1.00 83.81           C  
ATOM   3587  O   GLU A 463     -29.922 -10.234   2.416  1.00 83.81           O  
ATOM   3588  CG  GLU A 463     -30.828 -14.156   0.698  1.00 83.81           C  
ATOM   3589  CD  GLU A 463     -30.172 -15.516   0.872  1.00 83.81           C  
ATOM   3590  OE1 GLU A 463     -30.891 -16.531   0.885  1.00 83.81           O  
ATOM   3591  OE2 GLU A 463     -28.922 -15.555   0.997  1.00 83.81           O  
ATOM   3592  N   TRP A 464     -28.656 -10.109   0.607  1.00 89.81           N  
ATOM   3593  CA  TRP A 464     -27.797  -9.094   1.207  1.00 89.81           C  
ATOM   3594  C   TRP A 464     -28.578  -7.805   1.465  1.00 89.81           C  
ATOM   3595  CB  TRP A 464     -26.594  -8.805   0.305  1.00 89.81           C  
ATOM   3596  O   TRP A 464     -28.375  -7.145   2.486  1.00 89.81           O  
ATOM   3597  CG  TRP A 464     -25.672  -9.977   0.126  1.00 89.81           C  
ATOM   3598  CD1 TRP A 464     -25.438 -10.984   1.020  1.00 89.81           C  
ATOM   3599  CD2 TRP A 464     -24.859 -10.258  -1.016  1.00 89.81           C  
ATOM   3600  CE2 TRP A 464     -24.156 -11.453  -0.747  1.00 89.81           C  
ATOM   3601  CE3 TRP A 464     -24.656  -9.617  -2.244  1.00 89.81           C  
ATOM   3602  NE1 TRP A 464     -24.531 -11.883   0.500  1.00 89.81           N  
ATOM   3603  CH2 TRP A 464     -23.094 -11.367  -2.854  1.00 89.81           C  
ATOM   3604  CZ2 TRP A 464     -23.266 -12.023  -1.661  1.00 89.81           C  
ATOM   3605  CZ3 TRP A 464     -23.766 -10.180  -3.152  1.00 89.81           C  
ATOM   3606  N   ILE A 465     -29.391  -7.508   0.572  1.00 91.50           N  
ATOM   3607  CA  ILE A 465     -30.188  -6.297   0.716  1.00 91.50           C  
ATOM   3608  C   ILE A 465     -31.172  -6.461   1.875  1.00 91.50           C  
ATOM   3609  CB  ILE A 465     -30.953  -5.961  -0.586  1.00 91.50           C  
ATOM   3610  O   ILE A 465     -31.375  -5.527   2.654  1.00 91.50           O  
ATOM   3611  CG1 ILE A 465     -29.969  -5.523  -1.681  1.00 91.50           C  
ATOM   3612  CG2 ILE A 465     -32.000  -4.883  -0.333  1.00 91.50           C  
ATOM   3613  CD1 ILE A 465     -30.609  -5.328  -3.047  1.00 91.50           C  
ATOM   3614  N   GLU A 466     -31.766  -7.652   2.020  1.00 88.81           N  
ATOM   3615  CA  GLU A 466     -32.656  -7.926   3.137  1.00 88.81           C  
ATOM   3616  C   GLU A 466     -31.922  -7.887   4.469  1.00 88.81           C  
ATOM   3617  CB  GLU A 466     -33.344  -9.289   2.957  1.00 88.81           C  
ATOM   3618  O   GLU A 466     -32.438  -7.359   5.457  1.00 88.81           O  
ATOM   3619  CG  GLU A 466     -34.750  -9.203   2.352  1.00 88.81           C  
ATOM   3620  CD  GLU A 466     -35.656  -8.258   3.107  1.00 88.81           C  
ATOM   3621  OE1 GLU A 466     -36.625  -7.742   2.500  1.00 88.81           O  
ATOM   3622  OE2 GLU A 466     -35.438  -8.039   4.316  1.00 88.81           O  
ATOM   3623  N   GLU A 467     -30.781  -8.414   4.395  1.00 87.88           N  
ATOM   3624  CA  GLU A 467     -29.953  -8.359   5.586  1.00 87.88           C  
ATOM   3625  C   GLU A 467     -29.625  -6.922   5.973  1.00 87.88           C  
ATOM   3626  CB  GLU A 467     -28.656  -9.148   5.371  1.00 87.88           C  
ATOM   3627  O   GLU A 467     -29.688  -6.562   7.152  1.00 87.88           O  
ATOM   3628  CG  GLU A 467     -27.875  -9.422   6.652  1.00 87.88           C  
ATOM   3629  CD  GLU A 467     -26.656 -10.297   6.438  1.00 87.88           C  
ATOM   3630  OE1 GLU A 467     -25.844 -10.453   7.383  1.00 87.88           O  
ATOM   3631  OE2 GLU A 467     -26.500 -10.828   5.316  1.00 87.88           O  
ATOM   3632  N   MET A 468     -29.297  -6.133   5.051  1.00 90.25           N  
ATOM   3633  CA  MET A 468     -29.016  -4.719   5.262  1.00 90.25           C  
ATOM   3634  C   MET A 468     -30.219  -3.998   5.852  1.00 90.25           C  
ATOM   3635  CB  MET A 468     -28.594  -4.051   3.951  1.00 90.25           C  
ATOM   3636  O   MET A 468     -30.078  -3.178   6.762  1.00 90.25           O  
ATOM   3637  CG  MET A 468     -28.047  -2.641   4.129  1.00 90.25           C  
ATOM   3638  SD  MET A 468     -26.984  -2.121   2.732  1.00 90.25           S  
ATOM   3639  CE  MET A 468     -25.703  -3.404   2.814  1.00 90.25           C  
ATOM   3640  N   LYS A 469     -31.312  -4.305   5.348  1.00 91.12           N  
ATOM   3641  CA  LYS A 469     -32.562  -3.693   5.785  1.00 91.12           C  
ATOM   3642  C   LYS A 469     -32.875  -4.043   7.238  1.00 91.12           C  
ATOM   3643  CB  LYS A 469     -33.719  -4.137   4.887  1.00 91.12           C  
ATOM   3644  O   LYS A 469     -33.312  -3.191   8.008  1.00 91.12           O  
ATOM   3645  CG  LYS A 469     -34.938  -3.203   4.922  1.00 91.12           C  
ATOM   3646  CD  LYS A 469     -36.062  -3.715   4.039  1.00 91.12           C  
ATOM   3647  CE  LYS A 469     -37.344  -2.934   4.266  1.00 91.12           C  
ATOM   3648  NZ  LYS A 469     -38.469  -3.451   3.422  1.00 91.12           N  
ATOM   3649  N   GLU A 470     -32.562  -5.203   7.613  1.00 86.69           N  
ATOM   3650  CA  GLU A 470     -32.906  -5.688   8.945  1.00 86.69           C  
ATOM   3651  C   GLU A 470     -31.859  -5.332   9.977  1.00 86.69           C  
ATOM   3652  CB  GLU A 470     -33.156  -7.199   8.922  1.00 86.69           C  
ATOM   3653  O   GLU A 470     -32.188  -5.023  11.125  1.00 86.69           O  
ATOM   3654  CG  GLU A 470     -34.531  -7.605   8.453  1.00 86.69           C  
ATOM   3655  CD  GLU A 470     -34.875  -9.055   8.750  1.00 86.69           C  
ATOM   3656  OE1 GLU A 470     -36.000  -9.492   8.461  1.00 86.69           O  
ATOM   3657  OE2 GLU A 470     -34.000  -9.773   9.266  1.00 86.69           O  
ATOM   3658  N   GLU A 471     -30.625  -5.246   9.523  1.00 88.25           N  
ATOM   3659  CA  GLU A 471     -29.547  -5.230  10.500  1.00 88.25           C  
ATOM   3660  C   GLU A 471     -29.000  -3.816  10.711  1.00 88.25           C  
ATOM   3661  CB  GLU A 471     -28.406  -6.160  10.070  1.00 88.25           C  
ATOM   3662  O   GLU A 471     -28.359  -3.535  11.727  1.00 88.25           O  
ATOM   3663  CG  GLU A 471     -28.781  -7.637  10.086  1.00 88.25           C  
ATOM   3664  CD  GLU A 471     -27.734  -8.516  10.742  1.00 88.25           C  
ATOM   3665  OE1 GLU A 471     -28.031  -9.680  11.078  1.00 88.25           O  
ATOM   3666  OE2 GLU A 471     -26.594  -8.023  10.930  1.00 88.25           O  
ATOM   3667  N   TRP A 472     -29.250  -2.863   9.773  1.00 92.00           N  
ATOM   3668  CA  TRP A 472     -28.562  -1.577   9.875  1.00 92.00           C  
ATOM   3669  C   TRP A 472     -28.969  -0.845  11.148  1.00 92.00           C  
ATOM   3670  CB  TRP A 472     -28.875  -0.708   8.648  1.00 92.00           C  
ATOM   3671  O   TRP A 472     -28.156  -0.134  11.742  1.00 92.00           O  
ATOM   3672  CG  TRP A 472     -30.266  -0.135   8.648  1.00 92.00           C  
ATOM   3673  CD1 TRP A 472     -31.375  -0.669   8.062  1.00 92.00           C  
ATOM   3674  CD2 TRP A 472     -30.688   1.086   9.266  1.00 92.00           C  
ATOM   3675  CE2 TRP A 472     -32.062   1.230   9.008  1.00 92.00           C  
ATOM   3676  CE3 TRP A 472     -30.031   2.072  10.016  1.00 92.00           C  
ATOM   3677  NE1 TRP A 472     -32.469   0.148   8.273  1.00 92.00           N  
ATOM   3678  CH2 TRP A 472     -32.125   3.273  10.203  1.00 92.00           C  
ATOM   3679  CZ2 TRP A 472     -32.812   2.324   9.477  1.00 92.00           C  
ATOM   3680  CZ3 TRP A 472     -30.766   3.160  10.477  1.00 92.00           C  
ATOM   3681  N   ARG A 473     -30.172  -1.054  11.664  1.00 93.19           N  
ATOM   3682  CA  ARG A 473     -30.609  -0.395  12.891  1.00 93.19           C  
ATOM   3683  C   ARG A 473     -29.875  -0.944  14.109  1.00 93.19           C  
ATOM   3684  CB  ARG A 473     -32.125  -0.562  13.078  1.00 93.19           C  
ATOM   3685  O   ARG A 473     -29.516  -0.191  15.016  1.00 93.19           O  
ATOM   3686  CG  ARG A 473     -32.969   0.275  12.125  1.00 93.19           C  
ATOM   3687  CD  ARG A 473     -34.438   0.132  12.406  1.00 93.19           C  
ATOM   3688  NE  ARG A 473     -35.250   0.974  11.523  1.00 93.19           N  
ATOM   3689  NH1 ARG A 473     -37.156  -0.314  11.688  1.00 93.19           N  
ATOM   3690  NH2 ARG A 473     -37.156   1.574  10.383  1.00 93.19           N  
ATOM   3691  CZ  ARG A 473     -36.500   0.743  11.203  1.00 93.19           C  
ATOM   3692  N   HIS A 474     -29.766  -2.287  14.031  1.00 91.06           N  
ATOM   3693  CA  HIS A 474     -29.031  -2.922  15.117  1.00 91.06           C  
ATOM   3694  C   HIS A 474     -27.594  -2.418  15.172  1.00 91.06           C  
ATOM   3695  CB  HIS A 474     -29.047  -4.445  14.953  1.00 91.06           C  
ATOM   3696  O   HIS A 474     -27.078  -2.080  16.250  1.00 91.06           O  
ATOM   3697  CG  HIS A 474     -28.266  -5.168  16.000  1.00 91.06           C  
ATOM   3698  CD2 HIS A 474     -27.141  -5.926  15.914  1.00 91.06           C  
ATOM   3699  ND1 HIS A 474     -28.609  -5.156  17.328  1.00 91.06           N  
ATOM   3700  CE1 HIS A 474     -27.734  -5.875  18.016  1.00 91.06           C  
ATOM   3701  NE2 HIS A 474     -26.844  -6.355  17.188  1.00 91.06           N  
ATOM   3702  N   ASP A 475     -26.938  -2.363  14.062  1.00 92.81           N  
ATOM   3703  CA  ASP A 475     -25.562  -1.910  13.992  1.00 92.81           C  
ATOM   3704  C   ASP A 475     -25.422  -0.475  14.500  1.00 92.81           C  
ATOM   3705  CB  ASP A 475     -25.031  -2.014  12.562  1.00 92.81           C  
ATOM   3706  O   ASP A 475     -24.469  -0.146  15.203  1.00 92.81           O  
ATOM   3707  CG  ASP A 475     -24.781  -3.447  12.125  1.00 92.81           C  
ATOM   3708  OD1 ASP A 475     -25.297  -4.383  12.781  1.00 92.81           O  
ATOM   3709  OD2 ASP A 475     -24.078  -3.643  11.117  1.00 92.81           O  
ATOM   3710  N   VAL A 476     -26.344   0.366  14.156  1.00 92.88           N  
ATOM   3711  CA  VAL A 476     -26.359   1.765  14.570  1.00 92.88           C  
ATOM   3712  C   VAL A 476     -26.500   1.851  16.094  1.00 92.88           C  
ATOM   3713  CB  VAL A 476     -27.484   2.553  13.883  1.00 92.88           C  
ATOM   3714  O   VAL A 476     -25.828   2.658  16.734  1.00 92.88           O  
ATOM   3715  CG1 VAL A 476     -27.734   3.885  14.586  1.00 92.88           C  
ATOM   3716  CG2 VAL A 476     -27.172   2.775  12.406  1.00 92.88           C  
ATOM   3717  N   GLU A 477     -27.328   1.047  16.625  1.00 92.25           N  
ATOM   3718  CA  GLU A 477     -27.531   1.052  18.078  1.00 92.25           C  
ATOM   3719  C   GLU A 477     -26.266   0.591  18.812  1.00 92.25           C  
ATOM   3720  CB  GLU A 477     -28.719   0.163  18.453  1.00 92.25           C  
ATOM   3721  O   GLU A 477     -25.938   1.120  19.875  1.00 92.25           O  
ATOM   3722  CG  GLU A 477     -30.062   0.853  18.328  1.00 92.25           C  
ATOM   3723  CD  GLU A 477     -30.359   1.810  19.469  1.00 92.25           C  
ATOM   3724  OE1 GLU A 477     -31.078   2.809  19.250  1.00 92.25           O  
ATOM   3725  OE2 GLU A 477     -29.859   1.559  20.594  1.00 92.25           O  
ATOM   3726  N   VAL A 478     -25.656  -0.383  18.234  1.00 90.94           N  
ATOM   3727  CA  VAL A 478     -24.422  -0.877  18.828  1.00 90.94           C  
ATOM   3728  C   VAL A 478     -23.375   0.234  18.844  1.00 90.94           C  
ATOM   3729  CB  VAL A 478     -23.875  -2.111  18.078  1.00 90.94           C  
ATOM   3730  O   VAL A 478     -22.672   0.412  19.828  1.00 90.94           O  
ATOM   3731  CG1 VAL A 478     -22.484  -2.477  18.578  1.00 90.94           C  
ATOM   3732  CG2 VAL A 478     -24.828  -3.295  18.234  1.00 90.94           C  
ATOM   3733  N   LEU A 479     -23.281   0.954  17.766  1.00 91.56           N  
ATOM   3734  CA  LEU A 479     -22.328   2.053  17.672  1.00 91.56           C  
ATOM   3735  C   LEU A 479     -22.672   3.154  18.672  1.00 91.56           C  
ATOM   3736  CB  LEU A 479     -22.281   2.623  16.250  1.00 91.56           C  
ATOM   3737  O   LEU A 479     -21.781   3.699  19.344  1.00 91.56           O  
ATOM   3738  CG  LEU A 479     -21.328   3.785  16.016  1.00 91.56           C  
ATOM   3739  CD1 LEU A 479     -19.906   3.391  16.422  1.00 91.56           C  
ATOM   3740  CD2 LEU A 479     -21.359   4.227  14.562  1.00 91.56           C  
ATOM   3741  N   LYS A 480     -23.922   3.492  18.812  1.00 91.88           N  
ATOM   3742  CA  LYS A 480     -24.359   4.488  19.781  1.00 91.88           C  
ATOM   3743  C   LYS A 480     -23.969   4.082  21.203  1.00 91.88           C  
ATOM   3744  CB  LYS A 480     -25.875   4.695  19.688  1.00 91.88           C  
ATOM   3745  O   LYS A 480     -23.516   4.910  21.984  1.00 91.88           O  
ATOM   3746  CG  LYS A 480     -26.312   5.543  18.500  1.00 91.88           C  
ATOM   3747  CD  LYS A 480     -27.812   5.762  18.500  1.00 91.88           C  
ATOM   3748  CE  LYS A 480     -28.266   6.609  17.312  1.00 91.88           C  
ATOM   3749  NZ  LYS A 480     -29.750   6.660  17.188  1.00 91.88           N  
ATOM   3750  N   ALA A 481     -24.156   2.838  21.484  1.00 89.00           N  
ATOM   3751  CA  ALA A 481     -23.812   2.320  22.797  1.00 89.00           C  
ATOM   3752  C   ALA A 481     -22.312   2.391  23.047  1.00 89.00           C  
ATOM   3753  CB  ALA A 481     -24.297   0.882  22.953  1.00 89.00           C  
ATOM   3754  O   ALA A 481     -21.859   2.725  24.141  1.00 89.00           O  
ATOM   3755  N   TRP A 482     -21.656   2.107  22.000  1.00 88.69           N  
ATOM   3756  CA  TRP A 482     -20.203   2.139  22.109  1.00 88.69           C  
ATOM   3757  C   TRP A 482     -19.703   3.557  22.359  1.00 88.69           C  
ATOM   3758  CB  TRP A 482     -19.562   1.580  20.828  1.00 88.69           C  
ATOM   3759  O   TRP A 482     -18.844   3.773  23.219  1.00 88.69           O  
ATOM   3760  CG  TRP A 482     -18.062   1.496  20.891  1.00 88.69           C  
ATOM   3761  CD1 TRP A 482     -17.312   0.468  21.391  1.00 88.69           C  
ATOM   3762  CD2 TRP A 482     -17.125   2.482  20.438  1.00 88.69           C  
ATOM   3763  CE2 TRP A 482     -15.836   1.986  20.688  1.00 88.69           C  
ATOM   3764  CE3 TRP A 482     -17.266   3.740  19.828  1.00 88.69           C  
ATOM   3765  NE1 TRP A 482     -15.969   0.757  21.281  1.00 88.69           N  
ATOM   3766  CH2 TRP A 482     -14.844   3.932  19.766  1.00 88.69           C  
ATOM   3767  CZ2 TRP A 482     -14.680   2.705  20.359  1.00 88.69           C  
ATOM   3768  CZ3 TRP A 482     -16.125   4.453  19.500  1.00 88.69           C  
ATOM   3769  N   VAL A 483     -20.188   4.492  21.672  1.00 88.44           N  
ATOM   3770  CA  VAL A 483     -19.797   5.887  21.812  1.00 88.44           C  
ATOM   3771  C   VAL A 483     -20.141   6.375  23.219  1.00 88.44           C  
ATOM   3772  CB  VAL A 483     -20.469   6.785  20.766  1.00 88.44           C  
ATOM   3773  O   VAL A 483     -19.359   7.094  23.844  1.00 88.44           O  
ATOM   3774  CG1 VAL A 483     -20.203   8.258  21.047  1.00 88.44           C  
ATOM   3775  CG2 VAL A 483     -19.984   6.414  19.359  1.00 88.44           C  
ATOM   3776  N   ALA A 484     -21.312   6.004  23.672  1.00 87.69           N  
ATOM   3777  CA  ALA A 484     -21.750   6.398  25.016  1.00 87.69           C  
ATOM   3778  C   ALA A 484     -20.812   5.836  26.094  1.00 87.69           C  
ATOM   3779  CB  ALA A 484     -23.188   5.930  25.266  1.00 87.69           C  
ATOM   3780  O   ALA A 484     -20.531   6.500  27.094  1.00 87.69           O  
ATOM   3781  N   LYS A 485     -20.312   4.727  25.828  1.00 81.38           N  
ATOM   3782  CA  LYS A 485     -19.406   4.086  26.781  1.00 81.38           C  
ATOM   3783  C   LYS A 485     -18.016   4.723  26.719  1.00 81.38           C  
ATOM   3784  CB  LYS A 485     -19.297   2.586  26.484  1.00 81.38           C  
ATOM   3785  O   LYS A 485     -17.359   4.883  27.750  1.00 81.38           O  
ATOM   3786  CG  LYS A 485     -19.953   1.709  27.547  1.00 81.38           C  
ATOM   3787  CD  LYS A 485     -19.812   0.230  27.219  1.00 81.38           C  
ATOM   3788  CE  LYS A 485     -20.484  -0.649  28.266  1.00 81.38           C  
ATOM   3789  NZ  LYS A 485     -20.328  -2.102  27.953  1.00 81.38           N  
ATOM   3790  N   ALA A 486     -17.625   5.066  25.562  1.00 75.69           N  
ATOM   3791  CA  ALA A 486     -16.281   5.625  25.359  1.00 75.69           C  
ATOM   3792  C   ALA A 486     -16.203   7.043  25.906  1.00 75.69           C  
ATOM   3793  CB  ALA A 486     -15.930   5.609  23.875  1.00 75.69           C  
ATOM   3794  O   ALA A 486     -15.125   7.484  26.328  1.00 75.69           O  
ATOM   3795  N   THR A 487     -17.219   7.770  25.844  1.00 66.88           N  
ATOM   3796  CA  THR A 487     -17.250   9.141  26.344  1.00 66.88           C  
ATOM   3797  C   THR A 487     -17.375   9.164  27.859  1.00 66.88           C  
ATOM   3798  CB  THR A 487     -18.406   9.938  25.719  1.00 66.88           C  
ATOM   3799  O   THR A 487     -17.062  10.164  28.500  1.00 66.88           O  
ATOM   3800  CG2 THR A 487     -17.891  11.016  24.766  1.00 66.88           C  
ATOM   3801  OG1 THR A 487     -19.250   9.039  24.984  1.00 66.88           O  
ATOM   3802  N   LYS A 488     -17.875   8.125  28.516  1.00 61.34           N  
ATOM   3803  CA  LYS A 488     -17.984   8.070  29.969  1.00 61.34           C  
ATOM   3804  C   LYS A 488     -16.641   7.742  30.609  1.00 61.34           C  
ATOM   3805  CB  LYS A 488     -19.031   7.039  30.391  1.00 61.34           C  
ATOM   3806  O   LYS A 488     -16.469   7.914  31.812  1.00 61.34           O  
ATOM   3807  CG  LYS A 488     -20.438   7.602  30.531  1.00 61.34           C  
ATOM   3808  CD  LYS A 488     -21.406   6.566  31.094  1.00 61.34           C  
ATOM   3809  CE  LYS A 488     -22.812   7.125  31.219  1.00 61.34           C  
ATOM   3810  NZ  LYS A 488     -23.781   6.094  31.703  1.00 61.34           N  
ATOM   3811  N   LYS A 489     -15.672   7.367  29.891  1.00 49.06           N  
ATOM   3812  CA  LYS A 489     -14.383   7.133  30.547  1.00 49.06           C  
ATOM   3813  C   LYS A 489     -13.523   8.398  30.531  1.00 49.06           C  
ATOM   3814  CB  LYS A 489     -13.633   5.988  29.859  1.00 49.06           C  
ATOM   3815  O   LYS A 489     -13.539   9.156  29.562  1.00 49.06           O  
ATOM   3816  CG  LYS A 489     -13.859   4.629  30.516  1.00 49.06           C  
ATOM   3817  CD  LYS A 489     -13.000   3.553  29.875  1.00 49.06           C  
ATOM   3818  CE  LYS A 489     -13.211   2.195  30.531  1.00 49.06           C  
ATOM   3819  NZ  LYS A 489     -12.383   1.131  29.891  1.00 49.06           N  
TER    3820      LYS A 489                                                      
ATOM   3821  N   MET B   1      -2.467  34.219   9.391  1.00 38.31           N  
ATOM   3822  CA  MET B   1      -2.082  33.156   8.453  1.00 38.31           C  
ATOM   3823  C   MET B   1      -3.307  32.562   7.754  1.00 38.31           C  
ATOM   3824  CB  MET B   1      -1.312  32.031   9.172  1.00 38.31           C  
ATOM   3825  O   MET B   1      -4.348  32.375   8.383  1.00 38.31           O  
ATOM   3826  CG  MET B   1       0.190  32.281   9.219  1.00 38.31           C  
ATOM   3827  SD  MET B   1       1.090  30.859   9.969  1.00 38.31           S  
ATOM   3828  CE  MET B   1       2.760  31.172   9.328  1.00 38.31           C  
ATOM   3829  N   GLN B   2      -3.490  32.844   6.543  1.00 56.09           N  
ATOM   3830  CA  GLN B   2      -4.746  32.594   5.848  1.00 56.09           C  
ATOM   3831  C   GLN B   2      -5.145  31.109   5.973  1.00 56.09           C  
ATOM   3832  CB  GLN B   2      -4.641  32.969   4.375  1.00 56.09           C  
ATOM   3833  O   GLN B   2      -4.305  30.219   5.836  1.00 56.09           O  
ATOM   3834  CG  GLN B   2      -5.438  34.219   4.012  1.00 56.09           C  
ATOM   3835  CD  GLN B   2      -5.289  34.594   2.553  1.00 56.09           C  
ATOM   3836  NE2 GLN B   2      -6.047  35.625   2.125  1.00 56.09           N  
ATOM   3837  OE1 GLN B   2      -4.500  34.000   1.814  1.00 56.09           O  
ATOM   3838  N   THR B   3      -6.207  30.797   6.648  1.00 74.38           N  
ATOM   3839  CA  THR B   3      -6.781  29.469   6.820  1.00 74.38           C  
ATOM   3840  C   THR B   3      -6.930  28.766   5.473  1.00 74.38           C  
ATOM   3841  CB  THR B   3      -8.148  29.547   7.520  1.00 74.38           C  
ATOM   3842  O   THR B   3      -7.547  29.297   4.551  1.00 74.38           O  
ATOM   3843  CG2 THR B   3      -8.344  28.375   8.477  1.00 74.38           C  
ATOM   3844  OG1 THR B   3      -8.242  30.766   8.258  1.00 74.38           O  
ATOM   3845  N   PRO B   4      -6.117  27.797   5.277  1.00 81.12           N  
ATOM   3846  CA  PRO B   4      -6.238  27.109   3.990  1.00 81.12           C  
ATOM   3847  C   PRO B   4      -7.668  26.656   3.691  1.00 81.12           C  
ATOM   3848  CB  PRO B   4      -5.312  25.891   4.148  1.00 81.12           C  
ATOM   3849  O   PRO B   4      -8.406  26.281   4.605  1.00 81.12           O  
ATOM   3850  CG  PRO B   4      -4.742  26.031   5.527  1.00 81.12           C  
ATOM   3851  CD  PRO B   4      -5.391  27.203   6.199  1.00 81.12           C  
ATOM   3852  N   HIS B   5      -8.047  26.891   2.441  1.00 89.06           N  
ATOM   3853  CA  HIS B   5      -9.359  26.500   1.966  1.00 89.06           C  
ATOM   3854  C   HIS B   5      -9.312  25.125   1.306  1.00 89.06           C  
ATOM   3855  CB  HIS B   5      -9.914  27.531   0.985  1.00 89.06           C  
ATOM   3856  O   HIS B   5      -8.531  24.906   0.378  1.00 89.06           O  
ATOM   3857  CG  HIS B   5     -10.172  28.875   1.604  1.00 89.06           C  
ATOM   3858  CD2 HIS B   5     -10.203  29.250   2.900  1.00 89.06           C  
ATOM   3859  ND1 HIS B   5     -10.430  30.000   0.855  1.00 89.06           N  
ATOM   3860  CE1 HIS B   5     -10.609  31.031   1.669  1.00 89.06           C  
ATOM   3861  NE2 HIS B   5     -10.484  30.609   2.914  1.00 89.06           N  
ATOM   3862  N   ILE B   6     -10.133  24.203   1.898  1.00 91.81           N  
ATOM   3863  CA  ILE B   6     -10.211  22.844   1.354  1.00 91.81           C  
ATOM   3864  C   ILE B   6     -11.555  22.641   0.671  1.00 91.81           C  
ATOM   3865  CB  ILE B   6     -10.000  21.781   2.455  1.00 91.81           C  
ATOM   3866  O   ILE B   6     -12.602  23.031   1.213  1.00 91.81           O  
ATOM   3867  CG1 ILE B   6      -8.609  21.938   3.092  1.00 91.81           C  
ATOM   3868  CG2 ILE B   6     -10.180  20.375   1.884  1.00 91.81           C  
ATOM   3869  CD1 ILE B   6      -8.305  20.906   4.168  1.00 91.81           C  
ATOM   3870  N   LEU B   7     -11.484  22.141  -0.571  1.00 93.31           N  
ATOM   3871  CA  LEU B   7     -12.703  21.797  -1.292  1.00 93.31           C  
ATOM   3872  C   LEU B   7     -12.891  20.297  -1.347  1.00 93.31           C  
ATOM   3873  CB  LEU B   7     -12.672  22.375  -2.711  1.00 93.31           C  
ATOM   3874  O   LEU B   7     -12.016  19.562  -1.816  1.00 93.31           O  
ATOM   3875  CG  LEU B   7     -13.836  21.984  -3.627  1.00 93.31           C  
ATOM   3876  CD1 LEU B   7     -15.156  22.484  -3.049  1.00 93.31           C  
ATOM   3877  CD2 LEU B   7     -13.617  22.547  -5.031  1.00 93.31           C  
ATOM   3878  N   ILE B   8     -14.008  19.828  -0.784  1.00 92.81           N  
ATOM   3879  CA  ILE B   8     -14.359  18.422  -0.822  1.00 92.81           C  
ATOM   3880  C   ILE B   8     -15.383  18.172  -1.928  1.00 92.81           C  
ATOM   3881  CB  ILE B   8     -14.906  17.938   0.538  1.00 92.81           C  
ATOM   3882  O   ILE B   8     -16.453  18.781  -1.936  1.00 92.81           O  
ATOM   3883  CG1 ILE B   8     -13.875  18.156   1.645  1.00 92.81           C  
ATOM   3884  CG2 ILE B   8     -15.320  16.469   0.462  1.00 92.81           C  
ATOM   3885  CD1 ILE B   8     -14.406  17.938   3.051  1.00 92.81           C  
ATOM   3886  N   VAL B   9     -14.992  17.312  -2.928  1.00 90.00           N  
ATOM   3887  CA  VAL B   9     -15.898  16.922  -4.000  1.00 90.00           C  
ATOM   3888  C   VAL B   9     -16.328  15.477  -3.814  1.00 90.00           C  
ATOM   3889  CB  VAL B   9     -15.250  17.109  -5.391  1.00 90.00           C  
ATOM   3890  O   VAL B   9     -15.594  14.555  -4.156  1.00 90.00           O  
ATOM   3891  CG1 VAL B   9     -16.297  16.953  -6.500  1.00 90.00           C  
ATOM   3892  CG2 VAL B   9     -14.586  18.484  -5.484  1.00 90.00           C  
ATOM   3893  N   GLU B  10     -17.438  15.273  -3.236  1.00 88.12           N  
ATOM   3894  CA  GLU B  10     -18.000  13.984  -2.820  1.00 88.12           C  
ATOM   3895  C   GLU B  10     -19.516  13.984  -2.893  1.00 88.12           C  
ATOM   3896  CB  GLU B  10     -17.531  13.633  -1.400  1.00 88.12           C  
ATOM   3897  O   GLU B  10     -20.172  14.875  -2.346  1.00 88.12           O  
ATOM   3898  CG  GLU B  10     -18.203  12.391  -0.827  1.00 88.12           C  
ATOM   3899  CD  GLU B  10     -17.703  11.102  -1.455  1.00 88.12           C  
ATOM   3900  OE1 GLU B  10     -18.516  10.367  -2.055  1.00 88.12           O  
ATOM   3901  OE2 GLU B  10     -16.484  10.828  -1.346  1.00 88.12           O  
ATOM   3902  N   ASP B  11     -20.000  13.000  -3.623  1.00 82.06           N  
ATOM   3903  CA  ASP B  11     -21.453  12.992  -3.840  1.00 82.06           C  
ATOM   3904  C   ASP B  11     -22.172  12.344  -2.662  1.00 82.06           C  
ATOM   3905  CB  ASP B  11     -21.797  12.258  -5.137  1.00 82.06           C  
ATOM   3906  O   ASP B  11     -23.344  12.625  -2.422  1.00 82.06           O  
ATOM   3907  CG  ASP B  11     -21.516  10.766  -5.066  1.00 82.06           C  
ATOM   3908  OD1 ASP B  11     -20.484  10.367  -4.477  1.00 82.06           O  
ATOM   3909  OD2 ASP B  11     -22.328   9.984  -5.609  1.00 82.06           O  
ATOM   3910  N   GLU B  12     -21.547  11.516  -1.943  1.00 84.56           N  
ATOM   3911  CA  GLU B  12     -22.172  10.828  -0.816  1.00 84.56           C  
ATOM   3912  C   GLU B  12     -22.141  11.688   0.445  1.00 84.56           C  
ATOM   3913  CB  GLU B  12     -21.469   9.484  -0.559  1.00 84.56           C  
ATOM   3914  O   GLU B  12     -21.062  12.055   0.925  1.00 84.56           O  
ATOM   3915  CG  GLU B  12     -22.266   8.539   0.323  1.00 84.56           C  
ATOM   3916  CD  GLU B  12     -22.000   8.727   1.807  1.00 84.56           C  
ATOM   3917  OE1 GLU B  12     -22.938   9.094   2.553  1.00 84.56           O  
ATOM   3918  OE2 GLU B  12     -20.844   8.500   2.229  1.00 84.56           O  
ATOM   3919  N   LEU B  13     -23.250  11.969   0.956  1.00 86.06           N  
ATOM   3920  CA  LEU B  13     -23.438  12.977   1.993  1.00 86.06           C  
ATOM   3921  C   LEU B  13     -22.688  12.594   3.268  1.00 86.06           C  
ATOM   3922  CB  LEU B  13     -24.922  13.164   2.293  1.00 86.06           C  
ATOM   3923  O   LEU B  13     -22.062  13.438   3.900  1.00 86.06           O  
ATOM   3924  CG  LEU B  13     -25.281  14.234   3.324  1.00 86.06           C  
ATOM   3925  CD1 LEU B  13     -24.922  15.617   2.793  1.00 86.06           C  
ATOM   3926  CD2 LEU B  13     -26.750  14.156   3.691  1.00 86.06           C  
ATOM   3927  N   VAL B  14     -22.812  11.328   3.701  1.00 86.88           N  
ATOM   3928  CA  VAL B  14     -22.219  10.906   4.973  1.00 86.88           C  
ATOM   3929  C   VAL B  14     -20.703  11.062   4.914  1.00 86.88           C  
ATOM   3930  CB  VAL B  14     -22.594   9.453   5.320  1.00 86.88           C  
ATOM   3931  O   VAL B  14     -20.094  11.609   5.832  1.00 86.88           O  
ATOM   3932  CG1 VAL B  14     -21.938   9.031   6.637  1.00 86.88           C  
ATOM   3933  CG2 VAL B  14     -24.109   9.297   5.395  1.00 86.88           C  
ATOM   3934  N   THR B  15     -20.188  10.633   3.822  1.00 86.62           N  
ATOM   3935  CA  THR B  15     -18.734  10.727   3.637  1.00 86.62           C  
ATOM   3936  C   THR B  15     -18.297  12.188   3.572  1.00 86.62           C  
ATOM   3937  CB  THR B  15     -18.297  10.000   2.359  1.00 86.62           C  
ATOM   3938  O   THR B  15     -17.312  12.570   4.203  1.00 86.62           O  
ATOM   3939  CG2 THR B  15     -16.766   9.977   2.242  1.00 86.62           C  
ATOM   3940  OG1 THR B  15     -18.781   8.648   2.395  1.00 86.62           O  
ATOM   3941  N   ARG B  16     -19.031  12.961   2.854  1.00 89.00           N  
ATOM   3942  CA  ARG B  16     -18.703  14.375   2.701  1.00 89.00           C  
ATOM   3943  C   ARG B  16     -18.750  15.094   4.047  1.00 89.00           C  
ATOM   3944  CB  ARG B  16     -19.688  15.039   1.727  1.00 89.00           C  
ATOM   3945  O   ARG B  16     -17.844  15.867   4.367  1.00 89.00           O  
ATOM   3946  CG  ARG B  16     -19.266  16.438   1.312  1.00 89.00           C  
ATOM   3947  CD  ARG B  16     -20.125  16.969   0.172  1.00 89.00           C  
ATOM   3948  NE  ARG B  16     -21.516  17.156   0.583  1.00 89.00           N  
ATOM   3949  NH1 ARG B  16     -22.375  15.594  -0.898  1.00 89.00           N  
ATOM   3950  NH2 ARG B  16     -23.781  16.734   0.514  1.00 89.00           N  
ATOM   3951  CZ  ARG B  16     -22.562  16.500   0.065  1.00 89.00           C  
ATOM   3952  N   ASN B  17     -19.766  14.820   4.805  1.00 87.75           N  
ATOM   3953  CA  ASN B  17     -19.906  15.438   6.117  1.00 87.75           C  
ATOM   3954  C   ASN B  17     -18.781  15.016   7.062  1.00 87.75           C  
ATOM   3955  CB  ASN B  17     -21.266  15.094   6.727  1.00 87.75           C  
ATOM   3956  O   ASN B  17     -18.297  15.820   7.859  1.00 87.75           O  
ATOM   3957  CG  ASN B  17     -22.328  16.125   6.410  1.00 87.75           C  
ATOM   3958  ND2 ASN B  17     -23.578  15.797   6.680  1.00 87.75           N  
ATOM   3959  OD1 ASN B  17     -22.016  17.219   5.930  1.00 87.75           O  
ATOM   3960  N   THR B  18     -18.484  13.766   6.949  1.00 87.19           N  
ATOM   3961  CA  THR B  18     -17.391  13.266   7.789  1.00 87.19           C  
ATOM   3962  C   THR B  18     -16.078  13.961   7.453  1.00 87.19           C  
ATOM   3963  CB  THR B  18     -17.234  11.742   7.633  1.00 87.19           C  
ATOM   3964  O   THR B  18     -15.367  14.414   8.352  1.00 87.19           O  
ATOM   3965  CG2 THR B  18     -16.156  11.211   8.570  1.00 87.19           C  
ATOM   3966  OG1 THR B  18     -18.469  11.094   7.930  1.00 87.19           O  
ATOM   3967  N   LEU B  19     -15.820  14.117   6.199  1.00 89.62           N  
ATOM   3968  CA  LEU B  19     -14.602  14.789   5.750  1.00 89.62           C  
ATOM   3969  C   LEU B  19     -14.594  16.250   6.199  1.00 89.62           C  
ATOM   3970  CB  LEU B  19     -14.477  14.711   4.227  1.00 89.62           C  
ATOM   3971  O   LEU B  19     -13.570  16.734   6.695  1.00 89.62           O  
ATOM   3972  CG  LEU B  19     -14.094  13.352   3.648  1.00 89.62           C  
ATOM   3973  CD1 LEU B  19     -14.266  13.352   2.133  1.00 89.62           C  
ATOM   3974  CD2 LEU B  19     -12.664  12.992   4.031  1.00 89.62           C  
ATOM   3975  N   LYS B  20     -15.695  16.875   6.012  1.00 90.19           N  
ATOM   3976  CA  LYS B  20     -15.828  18.266   6.414  1.00 90.19           C  
ATOM   3977  C   LYS B  20     -15.539  18.438   7.902  1.00 90.19           C  
ATOM   3978  CB  LYS B  20     -17.219  18.797   6.086  1.00 90.19           C  
ATOM   3979  O   LYS B  20     -14.758  19.312   8.297  1.00 90.19           O  
ATOM   3980  CG  LYS B  20     -17.453  20.250   6.500  1.00 90.19           C  
ATOM   3981  CD  LYS B  20     -18.859  20.703   6.180  1.00 90.19           C  
ATOM   3982  CE  LYS B  20     -19.109  22.125   6.656  1.00 90.19           C  
ATOM   3983  NZ  LYS B  20     -20.469  22.609   6.266  1.00 90.19           N  
ATOM   3984  N   SER B  21     -16.125  17.578   8.688  1.00 86.38           N  
ATOM   3985  CA  SER B  21     -15.953  17.672  10.141  1.00 86.38           C  
ATOM   3986  C   SER B  21     -14.500  17.469  10.547  1.00 86.38           C  
ATOM   3987  CB  SER B  21     -16.844  16.641  10.844  1.00 86.38           C  
ATOM   3988  O   SER B  21     -13.992  18.156  11.430  1.00 86.38           O  
ATOM   3989  OG  SER B  21     -18.203  16.922  10.633  1.00 86.38           O  
ATOM   3990  N   ILE B  22     -13.891  16.562   9.844  1.00 86.06           N  
ATOM   3991  CA  ILE B  22     -12.500  16.250  10.156  1.00 86.06           C  
ATOM   3992  C   ILE B  22     -11.617  17.453   9.859  1.00 86.06           C  
ATOM   3993  CB  ILE B  22     -12.008  15.016   9.367  1.00 86.06           C  
ATOM   3994  O   ILE B  22     -10.812  17.875  10.695  1.00 86.06           O  
ATOM   3995  CG1 ILE B  22     -12.688  13.742   9.883  1.00 86.06           C  
ATOM   3996  CG2 ILE B  22     -10.484  14.891   9.445  1.00 86.06           C  
ATOM   3997  CD1 ILE B  22     -12.445  12.516   9.016  1.00 86.06           C  
ATOM   3998  N   PHE B  23     -11.812  18.078   8.766  1.00 88.38           N  
ATOM   3999  CA  PHE B  23     -10.945  19.172   8.336  1.00 88.38           C  
ATOM   4000  C   PHE B  23     -11.289  20.453   9.078  1.00 88.38           C  
ATOM   4001  CB  PHE B  23     -11.047  19.391   6.824  1.00 88.38           C  
ATOM   4002  O   PHE B  23     -10.398  21.250   9.383  1.00 88.38           O  
ATOM   4003  CG  PHE B  23     -10.289  18.375   6.012  1.00 88.38           C  
ATOM   4004  CD1 PHE B  23      -8.906  18.266   6.133  1.00 88.38           C  
ATOM   4005  CD2 PHE B  23     -10.945  17.531   5.121  1.00 88.38           C  
ATOM   4006  CE1 PHE B  23      -8.195  17.328   5.383  1.00 88.38           C  
ATOM   4007  CE2 PHE B  23     -10.250  16.609   4.367  1.00 88.38           C  
ATOM   4008  CZ  PHE B  23      -8.867  16.500   4.496  1.00 88.38           C  
ATOM   4009  N   GLU B  24     -12.516  20.641   9.359  1.00 85.94           N  
ATOM   4010  CA  GLU B  24     -12.891  21.812  10.148  1.00 85.94           C  
ATOM   4011  C   GLU B  24     -12.328  21.734  11.562  1.00 85.94           C  
ATOM   4012  CB  GLU B  24     -14.414  21.969  10.195  1.00 85.94           C  
ATOM   4013  O   GLU B  24     -11.945  22.734  12.148  1.00 85.94           O  
ATOM   4014  CG  GLU B  24     -15.016  22.500   8.906  1.00 85.94           C  
ATOM   4015  CD  GLU B  24     -16.531  22.688   8.984  1.00 85.94           C  
ATOM   4016  OE1 GLU B  24     -17.078  23.422   8.133  1.00 85.94           O  
ATOM   4017  OE2 GLU B  24     -17.141  22.109   9.898  1.00 85.94           O  
ATOM   4018  N   ALA B  25     -12.281  20.531  12.023  1.00 80.00           N  
ATOM   4019  CA  ALA B  25     -11.711  20.328  13.359  1.00 80.00           C  
ATOM   4020  C   ALA B  25     -10.227  20.656  13.375  1.00 80.00           C  
ATOM   4021  CB  ALA B  25     -11.938  18.891  13.820  1.00 80.00           C  
ATOM   4022  O   ALA B  25      -9.688  21.078  14.406  1.00 80.00           O  
ATOM   4023  N   GLU B  26      -9.656  20.516  12.234  1.00 77.50           N  
ATOM   4024  CA  GLU B  26      -8.234  20.828  12.109  1.00 77.50           C  
ATOM   4025  C   GLU B  26      -8.008  22.312  11.867  1.00 77.50           C  
ATOM   4026  CB  GLU B  26      -7.613  20.000  10.977  1.00 77.50           C  
ATOM   4027  O   GLU B  26      -6.867  22.781  11.836  1.00 77.50           O  
ATOM   4028  CG  GLU B  26      -7.262  18.578  11.359  1.00 77.50           C  
ATOM   4029  CD  GLU B  26      -6.047  18.484  12.266  1.00 77.50           C  
ATOM   4030  OE1 GLU B  26      -5.973  17.547  13.094  1.00 77.50           O  
ATOM   4031  OE2 GLU B  26      -5.156  19.359  12.156  1.00 77.50           O  
ATOM   4032  N   GLY B  27      -9.070  23.000  11.695  1.00 80.56           N  
ATOM   4033  CA  GLY B  27      -8.977  24.453  11.578  1.00 80.56           C  
ATOM   4034  C   GLY B  27      -9.008  24.938  10.141  1.00 80.56           C  
ATOM   4035  O   GLY B  27      -8.680  26.094   9.859  1.00 80.56           O  
ATOM   4036  N   TYR B  28      -9.438  24.156   9.266  1.00 86.00           N  
ATOM   4037  CA  TYR B  28      -9.492  24.562   7.867  1.00 86.00           C  
ATOM   4038  C   TYR B  28     -10.883  25.078   7.504  1.00 86.00           C  
ATOM   4039  CB  TYR B  28      -9.117  23.391   6.949  1.00 86.00           C  
ATOM   4040  O   TYR B  28     -11.867  24.719   8.148  1.00 86.00           O  
ATOM   4041  CG  TYR B  28      -7.734  22.844   7.203  1.00 86.00           C  
ATOM   4042  CD1 TYR B  28      -6.602  23.609   6.941  1.00 86.00           C  
ATOM   4043  CD2 TYR B  28      -7.555  21.547   7.699  1.00 86.00           C  
ATOM   4044  CE1 TYR B  28      -5.324  23.109   7.172  1.00 86.00           C  
ATOM   4045  CE2 TYR B  28      -6.281  21.047   7.930  1.00 86.00           C  
ATOM   4046  OH  TYR B  28      -3.912  21.328   7.891  1.00 86.00           O  
ATOM   4047  CZ  TYR B  28      -5.176  21.828   7.664  1.00 86.00           C  
ATOM   4048  N   ASP B  29     -10.898  25.953   6.523  1.00 90.25           N  
ATOM   4049  CA  ASP B  29     -12.172  26.312   5.902  1.00 90.25           C  
ATOM   4050  C   ASP B  29     -12.539  25.312   4.805  1.00 90.25           C  
ATOM   4051  CB  ASP B  29     -12.109  27.719   5.328  1.00 90.25           C  
ATOM   4052  O   ASP B  29     -11.758  25.078   3.875  1.00 90.25           O  
ATOM   4053  CG  ASP B  29     -12.477  28.797   6.344  1.00 90.25           C  
ATOM   4054  OD1 ASP B  29     -13.133  28.469   7.359  1.00 90.25           O  
ATOM   4055  OD2 ASP B  29     -12.117  29.969   6.121  1.00 90.25           O  
ATOM   4056  N   VAL B  30     -13.688  24.703   4.984  1.00 93.56           N  
ATOM   4057  CA  VAL B  30     -14.023  23.594   4.098  1.00 93.56           C  
ATOM   4058  C   VAL B  30     -15.211  23.969   3.219  1.00 93.56           C  
ATOM   4059  CB  VAL B  30     -14.344  22.297   4.895  1.00 93.56           C  
ATOM   4060  O   VAL B  30     -16.219  24.500   3.711  1.00 93.56           O  
ATOM   4061  CG1 VAL B  30     -14.680  21.156   3.945  1.00 93.56           C  
ATOM   4062  CG2 VAL B  30     -13.172  21.938   5.801  1.00 93.56           C  
ATOM   4063  N   PHE B  31     -15.039  23.797   1.932  1.00 94.56           N  
ATOM   4064  CA  PHE B  31     -16.109  23.938   0.950  1.00 94.56           C  
ATOM   4065  C   PHE B  31     -16.547  22.562   0.442  1.00 94.56           C  
ATOM   4066  CB  PHE B  31     -15.656  24.812  -0.223  1.00 94.56           C  
ATOM   4067  O   PHE B  31     -15.750  21.625   0.413  1.00 94.56           O  
ATOM   4068  CG  PHE B  31     -15.266  26.203   0.177  1.00 94.56           C  
ATOM   4069  CD1 PHE B  31     -16.219  27.219   0.238  1.00 94.56           C  
ATOM   4070  CD2 PHE B  31     -13.945  26.500   0.493  1.00 94.56           C  
ATOM   4071  CE1 PHE B  31     -15.852  28.516   0.609  1.00 94.56           C  
ATOM   4072  CE2 PHE B  31     -13.578  27.797   0.864  1.00 94.56           C  
ATOM   4073  CZ  PHE B  31     -14.531  28.797   0.920  1.00 94.56           C  
ATOM   4074  N   GLU B  32     -17.750  22.484   0.138  1.00 93.56           N  
ATOM   4075  CA  GLU B  32     -18.312  21.188  -0.285  1.00 93.56           C  
ATOM   4076  C   GLU B  32     -18.922  21.297  -1.684  1.00 93.56           C  
ATOM   4077  CB  GLU B  32     -19.375  20.719   0.712  1.00 93.56           C  
ATOM   4078  O   GLU B  32     -19.562  22.281  -2.023  1.00 93.56           O  
ATOM   4079  CG  GLU B  32     -18.844  20.547   2.131  1.00 93.56           C  
ATOM   4080  CD  GLU B  32     -19.922  20.141   3.125  1.00 93.56           C  
ATOM   4081  OE1 GLU B  32     -20.281  18.938   3.178  1.00 93.56           O  
ATOM   4082  OE2 GLU B  32     -20.406  21.031   3.859  1.00 93.56           O  
ATOM   4083  N   ALA B  33     -18.656  20.266  -2.525  1.00 91.56           N  
ATOM   4084  CA  ALA B  33     -19.281  20.094  -3.836  1.00 91.56           C  
ATOM   4085  C   ALA B  33     -19.750  18.656  -4.039  1.00 91.56           C  
ATOM   4086  CB  ALA B  33     -18.312  20.500  -4.945  1.00 91.56           C  
ATOM   4087  O   ALA B  33     -19.094  17.719  -3.584  1.00 91.56           O  
ATOM   4088  N   THR B  34     -20.828  18.469  -4.680  1.00 87.88           N  
ATOM   4089  CA  THR B  34     -21.391  17.141  -4.898  1.00 87.88           C  
ATOM   4090  C   THR B  34     -21.078  16.656  -6.312  1.00 87.88           C  
ATOM   4091  CB  THR B  34     -22.906  17.125  -4.668  1.00 87.88           C  
ATOM   4092  O   THR B  34     -21.266  15.469  -6.621  1.00 87.88           O  
ATOM   4093  CG2 THR B  34     -23.250  17.516  -3.232  1.00 87.88           C  
ATOM   4094  OG1 THR B  34     -23.531  18.062  -5.562  1.00 87.88           O  
ATOM   4095  N   ASP B  35     -20.734  17.531  -7.180  1.00 84.62           N  
ATOM   4096  CA  ASP B  35     -20.438  17.188  -8.562  1.00 84.62           C  
ATOM   4097  C   ASP B  35     -19.422  18.156  -9.172  1.00 84.62           C  
ATOM   4098  CB  ASP B  35     -21.719  17.172  -9.398  1.00 84.62           C  
ATOM   4099  O   ASP B  35     -18.938  19.062  -8.484  1.00 84.62           O  
ATOM   4100  CG  ASP B  35     -22.469  18.500  -9.375  1.00 84.62           C  
ATOM   4101  OD1 ASP B  35     -21.812  19.562  -9.297  1.00 84.62           O  
ATOM   4102  OD2 ASP B  35     -23.703  18.469  -9.422  1.00 84.62           O  
ATOM   4103  N   GLY B  36     -19.078  17.906 -10.391  1.00 84.38           N  
ATOM   4104  CA  GLY B  36     -18.094  18.719 -11.078  1.00 84.38           C  
ATOM   4105  C   GLY B  36     -18.531  20.156 -11.281  1.00 84.38           C  
ATOM   4106  O   GLY B  36     -17.719  21.078 -11.219  1.00 84.38           O  
ATOM   4107  N   ALA B  37     -19.812  20.281 -11.500  1.00 85.50           N  
ATOM   4108  CA  ALA B  37     -20.328  21.641 -11.727  1.00 85.50           C  
ATOM   4109  C   ALA B  37     -20.188  22.500 -10.469  1.00 85.50           C  
ATOM   4110  CB  ALA B  37     -21.797  21.578 -12.172  1.00 85.50           C  
ATOM   4111  O   ALA B  37     -19.734  23.641 -10.539  1.00 85.50           O  
ATOM   4112  N   GLU B  38     -20.609  21.969  -9.352  1.00 89.06           N  
ATOM   4113  CA  GLU B  38     -20.469  22.672  -8.078  1.00 89.06           C  
ATOM   4114  C   GLU B  38     -19.000  22.922  -7.750  1.00 89.06           C  
ATOM   4115  CB  GLU B  38     -21.141  21.875  -6.949  1.00 89.06           C  
ATOM   4116  O   GLU B  38     -18.656  23.969  -7.203  1.00 89.06           O  
ATOM   4117  CG  GLU B  38     -22.656  22.016  -6.906  1.00 89.06           C  
ATOM   4118  CD  GLU B  38     -23.281  21.266  -5.746  1.00 89.06           C  
ATOM   4119  OE1 GLU B  38     -24.531  21.250  -5.645  1.00 89.06           O  
ATOM   4120  OE2 GLU B  38     -22.531  20.688  -4.930  1.00 89.06           O  
ATOM   4121  N   MET B  39     -18.234  21.969  -8.141  1.00 88.88           N  
ATOM   4122  CA  MET B  39     -16.797  22.109  -7.926  1.00 88.88           C  
ATOM   4123  C   MET B  39     -16.250  23.328  -8.664  1.00 88.88           C  
ATOM   4124  CB  MET B  39     -16.062  20.859  -8.383  1.00 88.88           C  
ATOM   4125  O   MET B  39     -15.547  24.156  -8.078  1.00 88.88           O  
ATOM   4126  CG  MET B  39     -14.555  20.938  -8.203  1.00 88.88           C  
ATOM   4127  SD  MET B  39     -13.680  19.500  -8.961  1.00 88.88           S  
ATOM   4128  CE  MET B  39     -13.797  19.969 -10.711  1.00 88.88           C  
ATOM   4129  N   HIS B  40     -16.625  23.500  -9.906  1.00 85.44           N  
ATOM   4130  CA  HIS B  40     -16.125  24.594 -10.727  1.00 85.44           C  
ATOM   4131  C   HIS B  40     -16.641  25.938 -10.219  1.00 85.44           C  
ATOM   4132  CB  HIS B  40     -16.531  24.406 -12.188  1.00 85.44           C  
ATOM   4133  O   HIS B  40     -15.922  26.938 -10.266  1.00 85.44           O  
ATOM   4134  CG  HIS B  40     -15.594  23.531 -12.969  1.00 85.44           C  
ATOM   4135  CD2 HIS B  40     -15.812  22.438 -13.719  1.00 85.44           C  
ATOM   4136  ND1 HIS B  40     -14.242  23.781 -13.023  1.00 85.44           N  
ATOM   4137  CE1 HIS B  40     -13.664  22.859 -13.773  1.00 85.44           C  
ATOM   4138  NE2 HIS B  40     -14.594  22.031 -14.211  1.00 85.44           N  
ATOM   4139  N   GLN B  41     -17.844  25.906  -9.742  1.00 90.44           N  
ATOM   4140  CA  GLN B  41     -18.422  27.125  -9.195  1.00 90.44           C  
ATOM   4141  C   GLN B  41     -17.625  27.594  -7.969  1.00 90.44           C  
ATOM   4142  CB  GLN B  41     -19.891  26.922  -8.828  1.00 90.44           C  
ATOM   4143  O   GLN B  41     -17.266  28.766  -7.863  1.00 90.44           O  
ATOM   4144  CG  GLN B  41     -20.641  28.219  -8.547  1.00 90.44           C  
ATOM   4145  CD  GLN B  41     -22.094  28.000  -8.180  1.00 90.44           C  
ATOM   4146  NE2 GLN B  41     -22.797  29.062  -7.848  1.00 90.44           N  
ATOM   4147  OE1 GLN B  41     -22.578  26.859  -8.203  1.00 90.44           O  
ATOM   4148  N   ILE B  42     -17.312  26.672  -7.137  1.00 90.81           N  
ATOM   4149  CA  ILE B  42     -16.609  27.000  -5.902  1.00 90.81           C  
ATOM   4150  C   ILE B  42     -15.188  27.438  -6.223  1.00 90.81           C  
ATOM   4151  CB  ILE B  42     -16.609  25.812  -4.918  1.00 90.81           C  
ATOM   4152  O   ILE B  42     -14.664  28.375  -5.621  1.00 90.81           O  
ATOM   4153  CG1 ILE B  42     -18.031  25.531  -4.406  1.00 90.81           C  
ATOM   4154  CG2 ILE B  42     -15.648  26.078  -3.756  1.00 90.81           C  
ATOM   4155  CD1 ILE B  42     -18.156  24.250  -3.605  1.00 90.81           C  
ATOM   4156  N   LEU B  43     -14.578  26.859  -7.164  1.00 86.94           N  
ATOM   4157  CA  LEU B  43     -13.203  27.172  -7.551  1.00 86.94           C  
ATOM   4158  C   LEU B  43     -13.117  28.562  -8.141  1.00 86.94           C  
ATOM   4159  CB  LEU B  43     -12.688  26.141  -8.562  1.00 86.94           C  
ATOM   4160  O   LEU B  43     -12.070  29.219  -8.055  1.00 86.94           O  
ATOM   4161  CG  LEU B  43     -12.227  24.797  -7.988  1.00 86.94           C  
ATOM   4162  CD1 LEU B  43     -12.125  23.750  -9.094  1.00 86.94           C  
ATOM   4163  CD2 LEU B  43     -10.891  24.953  -7.266  1.00 86.94           C  
ATOM   4164  N   SER B  44     -14.172  28.969  -8.742  1.00 86.00           N  
ATOM   4165  CA  SER B  44     -14.211  30.297  -9.352  1.00 86.00           C  
ATOM   4166  C   SER B  44     -14.469  31.375  -8.305  1.00 86.00           C  
ATOM   4167  CB  SER B  44     -15.281  30.359 -10.438  1.00 86.00           C  
ATOM   4168  O   SER B  44     -14.055  32.531  -8.477  1.00 86.00           O  
ATOM   4169  OG  SER B  44     -16.531  29.938  -9.930  1.00 86.00           O  
ATOM   4170  N   GLU B  45     -15.062  31.031  -7.211  1.00 89.06           N  
ATOM   4171  CA  GLU B  45     -15.492  32.031  -6.219  1.00 89.06           C  
ATOM   4172  C   GLU B  45     -14.477  32.125  -5.078  1.00 89.06           C  
ATOM   4173  CB  GLU B  45     -16.875  31.656  -5.664  1.00 89.06           C  
ATOM   4174  O   GLU B  45     -14.352  33.188  -4.453  1.00 89.06           O  
ATOM   4175  CG  GLU B  45     -18.016  32.031  -6.586  1.00 89.06           C  
ATOM   4176  CD  GLU B  45     -19.391  31.734  -6.000  1.00 89.06           C  
ATOM   4177  OE1 GLU B  45     -20.406  31.906  -6.707  1.00 89.06           O  
ATOM   4178  OE2 GLU B  45     -19.438  31.328  -4.820  1.00 89.06           O  
ATOM   4179  N   TYR B  46     -13.859  31.047  -4.809  1.00 87.25           N  
ATOM   4180  CA  TYR B  46     -12.961  31.016  -3.658  1.00 87.25           C  
ATOM   4181  C   TYR B  46     -11.570  30.547  -4.066  1.00 87.25           C  
ATOM   4182  CB  TYR B  46     -13.523  30.094  -2.562  1.00 87.25           C  
ATOM   4183  O   TYR B  46     -11.414  29.828  -5.055  1.00 87.25           O  
ATOM   4184  CG  TYR B  46     -14.867  30.547  -2.037  1.00 87.25           C  
ATOM   4185  CD1 TYR B  46     -14.961  31.516  -1.050  1.00 87.25           C  
ATOM   4186  CD2 TYR B  46     -16.047  29.984  -2.525  1.00 87.25           C  
ATOM   4187  CE1 TYR B  46     -16.203  31.922  -0.561  1.00 87.25           C  
ATOM   4188  CE2 TYR B  46     -17.281  30.375  -2.043  1.00 87.25           C  
ATOM   4189  OH  TYR B  46     -18.578  31.750  -0.583  1.00 87.25           O  
ATOM   4190  CZ  TYR B  46     -17.359  31.359  -1.063  1.00 87.25           C  
ATOM   4191  N   ASP B  47     -10.562  31.031  -3.311  1.00 84.56           N  
ATOM   4192  CA  ASP B  47      -9.195  30.562  -3.492  1.00 84.56           C  
ATOM   4193  C   ASP B  47      -8.969  29.250  -2.740  1.00 84.56           C  
ATOM   4194  CB  ASP B  47      -8.188  31.609  -3.025  1.00 84.56           C  
ATOM   4195  O   ASP B  47      -8.672  29.250  -1.543  1.00 84.56           O  
ATOM   4196  CG  ASP B  47      -7.676  32.469  -4.160  1.00 84.56           C  
ATOM   4197  OD1 ASP B  47      -7.820  32.094  -5.340  1.00 84.56           O  
ATOM   4198  OD2 ASP B  47      -7.113  33.562  -3.871  1.00 84.56           O  
ATOM   4199  N   ILE B  48      -9.062  28.172  -3.496  1.00 88.50           N  
ATOM   4200  CA  ILE B  48      -8.953  26.844  -2.902  1.00 88.50           C  
ATOM   4201  C   ILE B  48      -7.496  26.391  -2.910  1.00 88.50           C  
ATOM   4202  CB  ILE B  48      -9.836  25.812  -3.646  1.00 88.50           C  
ATOM   4203  O   ILE B  48      -6.801  26.531  -3.918  1.00 88.50           O  
ATOM   4204  CG1 ILE B  48     -11.305  26.266  -3.625  1.00 88.50           C  
ATOM   4205  CG2 ILE B  48      -9.680  24.422  -3.035  1.00 88.50           C  
ATOM   4206  CD1 ILE B  48     -11.914  26.312  -2.230  1.00 88.50           C  
ATOM   4207  N   ASN B  49      -7.105  25.906  -1.757  1.00 86.00           N  
ATOM   4208  CA  ASN B  49      -5.719  25.469  -1.627  1.00 86.00           C  
ATOM   4209  C   ASN B  49      -5.586  23.969  -1.860  1.00 86.00           C  
ATOM   4210  CB  ASN B  49      -5.164  25.844  -0.252  1.00 86.00           C  
ATOM   4211  O   ASN B  49      -4.531  23.500  -2.289  1.00 86.00           O  
ATOM   4212  CG  ASN B  49      -5.223  27.344   0.013  1.00 86.00           C  
ATOM   4213  ND2 ASN B  49      -4.324  28.094  -0.618  1.00 86.00           N  
ATOM   4214  OD1 ASN B  49      -6.062  27.812   0.779  1.00 86.00           O  
ATOM   4215  N   LEU B  50      -6.582  23.219  -1.530  1.00 88.81           N  
ATOM   4216  CA  LEU B  50      -6.570  21.766  -1.648  1.00 88.81           C  
ATOM   4217  C   LEU B  50      -7.945  21.250  -2.051  1.00 88.81           C  
ATOM   4218  CB  LEU B  50      -6.137  21.125  -0.329  1.00 88.81           C  
ATOM   4219  O   LEU B  50      -8.961  21.688  -1.505  1.00 88.81           O  
ATOM   4220  CG  LEU B  50      -6.219  19.609  -0.257  1.00 88.81           C  
ATOM   4221  CD1 LEU B  50      -5.230  18.969  -1.229  1.00 88.81           C  
ATOM   4222  CD2 LEU B  50      -5.965  19.125   1.167  1.00 88.81           C  
ATOM   4223  N   VAL B  51      -7.875  20.391  -3.068  1.00 88.88           N  
ATOM   4224  CA  VAL B  51      -9.109  19.734  -3.500  1.00 88.88           C  
ATOM   4225  C   VAL B  51      -9.047  18.234  -3.160  1.00 88.88           C  
ATOM   4226  CB  VAL B  51      -9.352  19.922  -5.012  1.00 88.88           C  
ATOM   4227  O   VAL B  51      -8.070  17.562  -3.486  1.00 88.88           O  
ATOM   4228  CG1 VAL B  51     -10.602  19.172  -5.457  1.00 88.88           C  
ATOM   4229  CG2 VAL B  51      -9.477  21.406  -5.348  1.00 88.88           C  
ATOM   4230  N   ILE B  52      -9.984  17.766  -2.348  1.00 89.12           N  
ATOM   4231  CA  ILE B  52     -10.188  16.344  -2.086  1.00 89.12           C  
ATOM   4232  C   ILE B  52     -11.352  15.820  -2.924  1.00 89.12           C  
ATOM   4233  CB  ILE B  52     -10.445  16.078  -0.585  1.00 89.12           C  
ATOM   4234  O   ILE B  52     -12.484  16.266  -2.766  1.00 89.12           O  
ATOM   4235  CG1 ILE B  52      -9.305  16.656   0.262  1.00 89.12           C  
ATOM   4236  CG2 ILE B  52     -10.609  14.570  -0.326  1.00 89.12           C  
ATOM   4237  CD1 ILE B  52      -9.477  16.438   1.760  1.00 89.12           C  
ATOM   4238  N   MET B  53     -11.039  14.906  -3.830  1.00 85.75           N  
ATOM   4239  CA  MET B  53     -12.055  14.523  -4.812  1.00 85.75           C  
ATOM   4240  C   MET B  53     -12.242  13.008  -4.828  1.00 85.75           C  
ATOM   4241  CB  MET B  53     -11.664  15.016  -6.203  1.00 85.75           C  
ATOM   4242  O   MET B  53     -11.266  12.258  -4.859  1.00 85.75           O  
ATOM   4243  CG  MET B  53     -12.719  14.742  -7.266  1.00 85.75           C  
ATOM   4244  SD  MET B  53     -12.242  15.391  -8.914  1.00 85.75           S  
ATOM   4245  CE  MET B  53     -11.562  17.016  -8.438  1.00 85.75           C  
ATOM   4246  N   ASP B  54     -13.453  12.531  -4.742  1.00 80.69           N  
ATOM   4247  CA  ASP B  54     -13.781  11.133  -4.988  1.00 80.69           C  
ATOM   4248  C   ASP B  54     -13.625  10.789  -6.469  1.00 80.69           C  
ATOM   4249  CB  ASP B  54     -15.195  10.820  -4.516  1.00 80.69           C  
ATOM   4250  O   ASP B  54     -14.055  11.555  -7.336  1.00 80.69           O  
ATOM   4251  CG  ASP B  54     -15.500   9.336  -4.496  1.00 80.69           C  
ATOM   4252  OD1 ASP B  54     -14.633   8.531  -4.891  1.00 80.69           O  
ATOM   4253  OD2 ASP B  54     -16.625   8.961  -4.082  1.00 80.69           O  
ATOM   4254  N   ILE B  55     -13.109   9.727  -6.812  1.00 73.56           N  
ATOM   4255  CA  ILE B  55     -12.914   9.297  -8.195  1.00 73.56           C  
ATOM   4256  C   ILE B  55     -14.258   8.891  -8.805  1.00 73.56           C  
ATOM   4257  CB  ILE B  55     -11.914   8.125  -8.281  1.00 73.56           C  
ATOM   4258  O   ILE B  55     -14.484   9.078 -10.000  1.00 73.56           O  
ATOM   4259  CG1 ILE B  55     -10.492   8.609  -7.945  1.00 73.56           C  
ATOM   4260  CG2 ILE B  55     -11.953   7.473  -9.664  1.00 73.56           C  
ATOM   4261  CD1 ILE B  55      -9.453   7.496  -7.891  1.00 73.56           C  
ATOM   4262  N   ASN B  56     -15.000   8.250  -7.926  1.00 72.50           N  
ATOM   4263  CA  ASN B  56     -16.266   7.727  -8.422  1.00 72.50           C  
ATOM   4264  C   ASN B  56     -17.391   8.750  -8.289  1.00 72.50           C  
ATOM   4265  CB  ASN B  56     -16.641   6.434  -7.699  1.00 72.50           C  
ATOM   4266  O   ASN B  56     -18.375   8.508  -7.598  1.00 72.50           O  
ATOM   4267  CG  ASN B  56     -15.781   5.258  -8.133  1.00 72.50           C  
ATOM   4268  ND2 ASN B  56     -15.648   4.270  -7.254  1.00 72.50           N  
ATOM   4269  OD1 ASN B  56     -15.250   5.238  -9.242  1.00 72.50           O  
ATOM   4270  N   LEU B  57     -17.281   9.812  -8.883  1.00 71.50           N  
ATOM   4271  CA  LEU B  57     -18.312  10.836  -8.859  1.00 71.50           C  
ATOM   4272  C   LEU B  57     -19.359  10.602  -9.953  1.00 71.50           C  
ATOM   4273  CB  LEU B  57     -17.703  12.234  -9.016  1.00 71.50           C  
ATOM   4274  O   LEU B  57     -19.016  10.086 -11.023  1.00 71.50           O  
ATOM   4275  CG  LEU B  57     -16.969  12.797  -7.797  1.00 71.50           C  
ATOM   4276  CD1 LEU B  57     -16.062  13.953  -8.211  1.00 71.50           C  
ATOM   4277  CD2 LEU B  57     -17.969  13.242  -6.734  1.00 71.50           C  
ATOM   4278  N   PRO B  58     -20.516  10.742  -9.547  1.00 60.16           N  
ATOM   4279  CA  PRO B  58     -21.547  10.680 -10.586  1.00 60.16           C  
ATOM   4280  C   PRO B  58     -21.312  11.695 -11.703  1.00 60.16           C  
ATOM   4281  CB  PRO B  58     -22.828  10.984  -9.820  1.00 60.16           C  
ATOM   4282  O   PRO B  58     -20.891  12.828 -11.438  1.00 60.16           O  
ATOM   4283  CG  PRO B  58     -22.375  11.398  -8.461  1.00 60.16           C  
ATOM   4284  CD  PRO B  58     -20.891  11.211  -8.375  1.00 60.16           C  
ATOM   4285  N   GLY B  59     -21.562  11.297 -12.922  1.00 58.69           N  
ATOM   4286  CA  GLY B  59     -21.438  12.156 -14.086  1.00 58.69           C  
ATOM   4287  C   GLY B  59     -20.078  12.070 -14.750  1.00 58.69           C  
ATOM   4288  O   GLY B  59     -19.766  11.070 -15.398  1.00 58.69           O  
ATOM   4289  N   LYS B  60     -19.266  13.156 -14.359  1.00 57.06           N  
ATOM   4290  CA  LYS B  60     -17.922  13.195 -14.914  1.00 57.06           C  
ATOM   4291  C   LYS B  60     -16.938  12.422 -14.031  1.00 57.06           C  
ATOM   4292  CB  LYS B  60     -17.453  14.641 -15.078  1.00 57.06           C  
ATOM   4293  O   LYS B  60     -16.953  12.570 -12.805  1.00 57.06           O  
ATOM   4294  CG  LYS B  60     -17.906  15.297 -16.375  1.00 57.06           C  
ATOM   4295  CD  LYS B  60     -17.297  16.672 -16.547  1.00 57.06           C  
ATOM   4296  CE  LYS B  60     -17.766  17.344 -17.828  1.00 57.06           C  
ATOM   4297  NZ  LYS B  60     -17.188  18.719 -17.984  1.00 57.06           N  
ATOM   4298  N   ASN B  61     -16.328  11.477 -14.477  1.00 63.19           N  
ATOM   4299  CA  ASN B  61     -15.336  10.688 -13.750  1.00 63.19           C  
ATOM   4300  C   ASN B  61     -14.328  11.578 -13.031  1.00 63.19           C  
ATOM   4301  CB  ASN B  61     -14.609   9.734 -14.703  1.00 63.19           C  
ATOM   4302  O   ASN B  61     -13.914  12.609 -13.562  1.00 63.19           O  
ATOM   4303  CG  ASN B  61     -13.852   8.641 -13.969  1.00 63.19           C  
ATOM   4304  ND2 ASN B  61     -13.523   7.570 -14.680  1.00 63.19           N  
ATOM   4305  OD1 ASN B  61     -13.562   8.766 -12.781  1.00 63.19           O  
ATOM   4306  N   GLY B  62     -14.234  11.484 -11.672  1.00 65.75           N  
ATOM   4307  CA  GLY B  62     -13.297  12.266 -10.875  1.00 65.75           C  
ATOM   4308  C   GLY B  62     -11.953  12.461 -11.547  1.00 65.75           C  
ATOM   4309  O   GLY B  62     -11.312  13.500 -11.375  1.00 65.75           O  
ATOM   4310  N   LEU B  63     -11.688  11.625 -12.469  1.00 66.12           N  
ATOM   4311  CA  LEU B  63     -10.406  11.711 -13.164  1.00 66.12           C  
ATOM   4312  C   LEU B  63     -10.445  12.797 -14.242  1.00 66.12           C  
ATOM   4313  CB  LEU B  63     -10.055  10.367 -13.797  1.00 66.12           C  
ATOM   4314  O   LEU B  63      -9.461  13.516 -14.438  1.00 66.12           O  
ATOM   4315  CG  LEU B  63      -9.586   9.266 -12.844  1.00 66.12           C  
ATOM   4316  CD1 LEU B  63      -9.805   7.895 -13.469  1.00 66.12           C  
ATOM   4317  CD2 LEU B  63      -8.125   9.469 -12.469  1.00 66.12           C  
ATOM   4318  N   LEU B  64     -11.516  12.867 -14.898  1.00 67.50           N  
ATOM   4319  CA  LEU B  64     -11.688  13.898 -15.922  1.00 67.50           C  
ATOM   4320  C   LEU B  64     -11.727  15.289 -15.281  1.00 67.50           C  
ATOM   4321  CB  LEU B  64     -12.969  13.656 -16.719  1.00 67.50           C  
ATOM   4322  O   LEU B  64     -11.141  16.234 -15.812  1.00 67.50           O  
ATOM   4323  CG  LEU B  64     -12.844  12.734 -17.938  1.00 67.50           C  
ATOM   4324  CD1 LEU B  64     -14.164  12.031 -18.203  1.00 67.50           C  
ATOM   4325  CD2 LEU B  64     -12.391  13.531 -19.156  1.00 67.50           C  
ATOM   4326  N   LEU B  65     -12.383  15.273 -14.172  1.00 74.31           N  
ATOM   4327  CA  LEU B  65     -12.469  16.547 -13.453  1.00 74.31           C  
ATOM   4328  C   LEU B  65     -11.094  16.984 -12.977  1.00 74.31           C  
ATOM   4329  CB  LEU B  65     -13.422  16.422 -12.266  1.00 74.31           C  
ATOM   4330  O   LEU B  65     -10.781  18.188 -12.992  1.00 74.31           O  
ATOM   4331  CG  LEU B  65     -14.914  16.594 -12.570  1.00 74.31           C  
ATOM   4332  CD1 LEU B  65     -15.758  15.891 -11.508  1.00 74.31           C  
ATOM   4333  CD2 LEU B  65     -15.273  18.078 -12.656  1.00 74.31           C  
ATOM   4334  N   ALA B  66     -10.297  16.016 -12.594  1.00 72.56           N  
ATOM   4335  CA  ALA B  66      -8.945  16.312 -12.141  1.00 72.56           C  
ATOM   4336  C   ALA B  66      -8.102  16.906 -13.273  1.00 72.56           C  
ATOM   4337  CB  ALA B  66      -8.281  15.070 -11.578  1.00 72.56           C  
ATOM   4338  O   ALA B  66      -7.309  17.812 -13.055  1.00 72.56           O  
ATOM   4339  N   ARG B  67      -8.266  16.391 -14.383  1.00 64.69           N  
ATOM   4340  CA  ARG B  67      -7.535  16.891 -15.547  1.00 64.69           C  
ATOM   4341  C   ARG B  67      -7.906  18.344 -15.852  1.00 64.69           C  
ATOM   4342  CB  ARG B  67      -7.816  16.016 -16.766  1.00 64.69           C  
ATOM   4343  O   ARG B  67      -7.035  19.156 -16.141  1.00 64.69           O  
ATOM   4344  CG  ARG B  67      -6.699  16.031 -17.797  1.00 64.69           C  
ATOM   4345  CD  ARG B  67      -7.000  15.094 -18.969  1.00 64.69           C  
ATOM   4346  NE  ARG B  67      -6.156  15.391 -20.125  1.00 64.69           N  
ATOM   4347  NH1 ARG B  67      -6.930  13.617 -21.391  1.00 64.69           N  
ATOM   4348  NH2 ARG B  67      -5.336  15.039 -22.234  1.00 64.69           N  
ATOM   4349  CZ  ARG B  67      -6.141  14.680 -21.250  1.00 64.69           C  
ATOM   4350  N   GLU B  68      -9.164  18.531 -15.758  1.00 69.94           N  
ATOM   4351  CA  GLU B  68      -9.641  19.906 -15.984  1.00 69.94           C  
ATOM   4352  C   GLU B  68      -9.094  20.859 -14.922  1.00 69.94           C  
ATOM   4353  CB  GLU B  68     -11.172  19.938 -15.992  1.00 69.94           C  
ATOM   4354  O   GLU B  68      -8.742  22.000 -15.227  1.00 69.94           O  
ATOM   4355  CG  GLU B  68     -11.789  19.344 -17.250  1.00 69.94           C  
ATOM   4356  CD  GLU B  68     -13.312  19.344 -17.219  1.00 69.94           C  
ATOM   4357  OE1 GLU B  68     -13.930  18.797 -18.156  1.00 69.94           O  
ATOM   4358  OE2 GLU B  68     -13.883  19.906 -16.266  1.00 69.94           O  
ATOM   4359  N   LEU B  69      -9.023  20.328 -13.766  1.00 74.56           N  
ATOM   4360  CA  LEU B  69      -8.531  21.125 -12.648  1.00 74.56           C  
ATOM   4361  C   LEU B  69      -7.062  21.484 -12.844  1.00 74.56           C  
ATOM   4362  CB  LEU B  69      -8.719  20.391 -11.328  1.00 74.56           C  
ATOM   4363  O   LEU B  69      -6.652  22.609 -12.547  1.00 74.56           O  
ATOM   4364  CG  LEU B  69      -8.891  21.250 -10.078  1.00 74.56           C  
ATOM   4365  CD1 LEU B  69     -10.289  21.094  -9.500  1.00 74.56           C  
ATOM   4366  CD2 LEU B  69      -7.832  20.891  -9.031  1.00 74.56           C  
ATOM   4367  N   ARG B  70      -6.285  20.594 -13.305  1.00 66.88           N  
ATOM   4368  CA  ARG B  70      -4.852  20.812 -13.477  1.00 66.88           C  
ATOM   4369  C   ARG B  70      -4.574  21.812 -14.594  1.00 66.88           C  
ATOM   4370  CB  ARG B  70      -4.148  19.484 -13.773  1.00 66.88           C  
ATOM   4371  O   ARG B  70      -3.566  22.516 -14.562  1.00 66.88           O  
ATOM   4372  CG  ARG B  70      -3.586  18.797 -12.539  1.00 66.88           C  
ATOM   4373  CD  ARG B  70      -2.129  19.156 -12.305  1.00 66.88           C  
ATOM   4374  NE  ARG B  70      -1.582  18.469 -11.133  1.00 66.88           N  
ATOM   4375  NH1 ARG B  70       0.205  19.906 -10.867  1.00 66.88           N  
ATOM   4376  NH2 ARG B  70      -0.077  18.156  -9.430  1.00 66.88           N  
ATOM   4377  CZ  ARG B  70      -0.486  18.844 -10.484  1.00 66.88           C  
ATOM   4378  N   GLU B  71      -5.414  21.812 -15.438  1.00 63.75           N  
ATOM   4379  CA  GLU B  71      -5.266  22.750 -16.547  1.00 63.75           C  
ATOM   4380  C   GLU B  71      -5.566  24.172 -16.094  1.00 63.75           C  
ATOM   4381  CB  GLU B  71      -6.180  22.359 -17.703  1.00 63.75           C  
ATOM   4382  O   GLU B  71      -5.020  25.141 -16.641  1.00 63.75           O  
ATOM   4383  CG  GLU B  71      -5.664  21.188 -18.531  1.00 63.75           C  
ATOM   4384  CD  GLU B  71      -6.551  20.859 -19.719  1.00 63.75           C  
ATOM   4385  OE1 GLU B  71      -6.199  19.938 -20.500  1.00 63.75           O  
ATOM   4386  OE2 GLU B  71      -7.602  21.516 -19.875  1.00 63.75           O  
ATOM   4387  N   GLN B  72      -6.375  24.250 -15.078  1.00 62.22           N  
ATOM   4388  CA  GLN B  72      -6.855  25.594 -14.734  1.00 62.22           C  
ATOM   4389  C   GLN B  72      -6.129  26.125 -13.508  1.00 62.22           C  
ATOM   4390  CB  GLN B  72      -8.367  25.562 -14.477  1.00 62.22           C  
ATOM   4391  O   GLN B  72      -5.988  27.344 -13.344  1.00 62.22           O  
ATOM   4392  CG  GLN B  72      -9.195  25.344 -15.734  1.00 62.22           C  
ATOM   4393  CD  GLN B  72     -10.688  25.391 -15.469  1.00 62.22           C  
ATOM   4394  NE2 GLN B  72     -11.484  25.359 -16.531  1.00 62.22           N  
ATOM   4395  OE1 GLN B  72     -11.125  25.469 -14.312  1.00 62.22           O  
ATOM   4396  N   ALA B  73      -5.855  25.297 -12.547  1.00 61.56           N  
ATOM   4397  CA  ALA B  73      -5.340  25.812 -11.281  1.00 61.56           C  
ATOM   4398  C   ALA B  73      -4.215  24.938 -10.742  1.00 61.56           C  
ATOM   4399  CB  ALA B  73      -6.465  25.922 -10.258  1.00 61.56           C  
ATOM   4400  O   ALA B  73      -4.156  23.734 -11.039  1.00 61.56           O  
ATOM   4401  N   ASN B  74      -3.254  25.609 -10.195  1.00 66.12           N  
ATOM   4402  CA  ASN B  74      -2.189  24.891  -9.492  1.00 66.12           C  
ATOM   4403  C   ASN B  74      -2.582  24.578  -8.055  1.00 66.12           C  
ATOM   4404  CB  ASN B  74      -0.894  25.719  -9.523  1.00 66.12           C  
ATOM   4405  O   ASN B  74      -2.049  25.188  -7.113  1.00 66.12           O  
ATOM   4406  CG  ASN B  74       0.344  24.844  -9.602  1.00 66.12           C  
ATOM   4407  ND2 ASN B  74       1.513  25.453  -9.461  1.00 66.12           N  
ATOM   4408  OD1 ASN B  74       0.250  23.625  -9.781  1.00 66.12           O  
ATOM   4409  N   VAL B  75      -3.670  23.891  -7.949  1.00 77.06           N  
ATOM   4410  CA  VAL B  75      -4.195  23.531  -6.633  1.00 77.06           C  
ATOM   4411  C   VAL B  75      -3.807  22.109  -6.285  1.00 77.06           C  
ATOM   4412  CB  VAL B  75      -5.730  23.703  -6.570  1.00 77.06           C  
ATOM   4413  O   VAL B  75      -3.701  21.250  -7.172  1.00 77.06           O  
ATOM   4414  CG1 VAL B  75      -6.375  22.500  -5.887  1.00 77.06           C  
ATOM   4415  CG2 VAL B  75      -6.098  25.000  -5.848  1.00 77.06           C  
ATOM   4416  N   ALA B  76      -3.480  21.953  -5.039  1.00 79.00           N  
ATOM   4417  CA  ALA B  76      -3.186  20.594  -4.598  1.00 79.00           C  
ATOM   4418  C   ALA B  76      -4.406  19.688  -4.746  1.00 79.00           C  
ATOM   4419  CB  ALA B  76      -2.703  20.594  -3.148  1.00 79.00           C  
ATOM   4420  O   ALA B  76      -5.535  20.109  -4.469  1.00 79.00           O  
ATOM   4421  N   LEU B  77      -4.199  18.594  -5.297  1.00 81.88           N  
ATOM   4422  CA  LEU B  77      -5.297  17.656  -5.566  1.00 81.88           C  
ATOM   4423  C   LEU B  77      -5.043  16.312  -4.906  1.00 81.88           C  
ATOM   4424  CB  LEU B  77      -5.484  17.484  -7.074  1.00 81.88           C  
ATOM   4425  O   LEU B  77      -3.982  15.711  -5.098  1.00 81.88           O  
ATOM   4426  CG  LEU B  77      -6.590  16.516  -7.508  1.00 81.88           C  
ATOM   4427  CD1 LEU B  77      -7.961  17.078  -7.156  1.00 81.88           C  
ATOM   4428  CD2 LEU B  77      -6.488  16.219  -9.000  1.00 81.88           C  
ATOM   4429  N   MET B  78      -6.020  15.898  -4.020  1.00 81.69           N  
ATOM   4430  CA  MET B  78      -5.988  14.578  -3.383  1.00 81.69           C  
ATOM   4431  C   MET B  78      -7.227  13.773  -3.746  1.00 81.69           C  
ATOM   4432  CB  MET B  78      -5.883  14.719  -1.864  1.00 81.69           C  
ATOM   4433  O   MET B  78      -8.352  14.250  -3.615  1.00 81.69           O  
ATOM   4434  CG  MET B  78      -5.785  13.391  -1.131  1.00 81.69           C  
ATOM   4435  SD  MET B  78      -5.695  13.602   0.690  1.00 81.69           S  
ATOM   4436  CE  MET B  78      -4.082  14.414   0.842  1.00 81.69           C  
ATOM   4437  N   PHE B  79      -7.004  12.539  -4.148  1.00 79.19           N  
ATOM   4438  CA  PHE B  79      -8.133  11.688  -4.516  1.00 79.19           C  
ATOM   4439  C   PHE B  79      -8.516  10.773  -3.355  1.00 79.19           C  
ATOM   4440  CB  PHE B  79      -7.789  10.844  -5.750  1.00 79.19           C  
ATOM   4441  O   PHE B  79      -7.648  10.281  -2.633  1.00 79.19           O  
ATOM   4442  CG  PHE B  79      -8.008  11.570  -7.051  1.00 79.19           C  
ATOM   4443  CD1 PHE B  79      -9.273  12.000  -7.426  1.00 79.19           C  
ATOM   4444  CD2 PHE B  79      -6.938  11.820  -7.902  1.00 79.19           C  
ATOM   4445  CE1 PHE B  79      -9.477  12.664  -8.633  1.00 79.19           C  
ATOM   4446  CE2 PHE B  79      -7.129  12.492  -9.109  1.00 79.19           C  
ATOM   4447  CZ  PHE B  79      -8.398  12.914  -9.469  1.00 79.19           C  
ATOM   4448  N   LEU B  80      -9.867  10.688  -3.129  1.00 77.50           N  
ATOM   4449  CA  LEU B  80     -10.414   9.625  -2.291  1.00 77.50           C  
ATOM   4450  C   LEU B  80     -10.859   8.438  -3.141  1.00 77.50           C  
ATOM   4451  CB  LEU B  80     -11.594  10.148  -1.469  1.00 77.50           C  
ATOM   4452  O   LEU B  80     -11.602   8.609  -4.109  1.00 77.50           O  
ATOM   4453  CG  LEU B  80     -11.258  11.141  -0.352  1.00 77.50           C  
ATOM   4454  CD1 LEU B  80     -12.477  12.000  -0.024  1.00 77.50           C  
ATOM   4455  CD2 LEU B  80     -10.773  10.398   0.889  1.00 77.50           C  
ATOM   4456  N   THR B  81     -10.344   7.324  -2.891  1.00 63.34           N  
ATOM   4457  CA  THR B  81     -10.664   6.191  -3.756  1.00 63.34           C  
ATOM   4458  C   THR B  81     -11.203   5.023  -2.941  1.00 63.34           C  
ATOM   4459  CB  THR B  81      -9.422   5.738  -4.555  1.00 63.34           C  
ATOM   4460  O   THR B  81     -10.867   4.867  -1.766  1.00 63.34           O  
ATOM   4461  CG2 THR B  81      -8.141   6.227  -3.898  1.00 63.34           C  
ATOM   4462  OG1 THR B  81      -9.406   4.305  -4.617  1.00 63.34           O  
ATOM   4463  N   GLY B  82     -12.375   4.504  -3.225  1.00 57.66           N  
ATOM   4464  CA  GLY B  82     -12.906   3.324  -2.562  1.00 57.66           C  
ATOM   4465  C   GLY B  82     -12.039   2.094  -2.752  1.00 57.66           C  
ATOM   4466  O   GLY B  82     -12.125   1.140  -1.977  1.00 57.66           O  
ATOM   4467  N   ARG B  83     -11.781   1.838  -4.066  1.00 45.84           N  
ATOM   4468  CA  ARG B  83     -11.383   0.528  -4.566  1.00 45.84           C  
ATOM   4469  C   ARG B  83      -9.930   0.231  -4.207  1.00 45.84           C  
ATOM   4470  CB  ARG B  83     -11.570   0.446  -6.082  1.00 45.84           C  
ATOM   4471  O   ARG B  83      -9.086   1.134  -4.191  1.00 45.84           O  
ATOM   4472  CG  ARG B  83     -12.922  -0.115  -6.504  1.00 45.84           C  
ATOM   4473  CD  ARG B  83     -13.016  -0.277  -8.016  1.00 45.84           C  
ATOM   4474  NE  ARG B  83     -14.312  -0.819  -8.414  1.00 45.84           N  
ATOM   4475  NH1 ARG B  83     -13.844  -0.812 -10.680  1.00 45.84           N  
ATOM   4476  NH2 ARG B  83     -15.883  -1.556  -9.922  1.00 45.84           N  
ATOM   4477  CZ  ARG B  83     -14.680  -1.062  -9.672  1.00 45.84           C  
ATOM   4478  N   ASP B  84      -9.656  -0.726  -3.346  1.00 42.41           N  
ATOM   4479  CA  ASP B  84      -8.391  -1.451  -3.383  1.00 42.41           C  
ATOM   4480  C   ASP B  84      -7.762  -1.387  -4.773  1.00 42.41           C  
ATOM   4481  CB  ASP B  84      -8.594  -2.910  -2.967  1.00 42.41           C  
ATOM   4482  O   ASP B  84      -6.816  -2.121  -5.070  1.00 42.41           O  
ATOM   4483  CG  ASP B  84      -8.883  -3.066  -1.483  1.00 42.41           C  
ATOM   4484  OD1 ASP B  84      -8.539  -2.160  -0.695  1.00 42.41           O  
ATOM   4485  OD2 ASP B  84      -9.461  -4.109  -1.100  1.00 42.41           O  
ATOM   4486  N   ASN B  85      -8.500  -0.956  -5.664  1.00 38.56           N  
ATOM   4487  CA  ASN B  85      -8.117  -1.236  -7.043  1.00 38.56           C  
ATOM   4488  C   ASN B  85      -6.836  -0.504  -7.430  1.00 38.56           C  
ATOM   4489  CB  ASN B  85      -9.250  -0.864  -8.000  1.00 38.56           C  
ATOM   4490  O   ASN B  85      -6.648   0.658  -7.066  1.00 38.56           O  
ATOM   4491  CG  ASN B  85     -10.102  -2.059  -8.398  1.00 38.56           C  
ATOM   4492  ND2 ASN B  85     -11.148  -1.811  -9.172  1.00 38.56           N  
ATOM   4493  OD1 ASN B  85      -9.812  -3.195  -8.016  1.00 38.56           O  
ATOM   4494  N   GLU B  86      -5.871  -1.214  -7.562  1.00 38.69           N  
ATOM   4495  CA  GLU B  86      -4.570  -0.930  -8.164  1.00 38.69           C  
ATOM   4496  C   GLU B  86      -4.656   0.231  -9.148  1.00 38.69           C  
ATOM   4497  CB  GLU B  86      -4.016  -2.174  -8.859  1.00 38.69           C  
ATOM   4498  O   GLU B  86      -3.721   1.025  -9.266  1.00 38.69           O  
ATOM   4499  CG  GLU B  86      -3.289  -3.133  -7.926  1.00 38.69           C  
ATOM   4500  CD  GLU B  86      -2.551  -4.242  -8.656  1.00 38.69           C  
ATOM   4501  OE1 GLU B  86      -1.771  -4.980  -8.016  1.00 38.69           O  
ATOM   4502  OE2 GLU B  86      -2.752  -4.371  -9.891  1.00 38.69           O  
ATOM   4503  N   VAL B  87      -5.746   0.294  -9.938  1.00 36.19           N  
ATOM   4504  CA  VAL B  87      -5.871   1.188 -11.086  1.00 36.19           C  
ATOM   4505  C   VAL B  87      -5.961   2.635 -10.602  1.00 36.19           C  
ATOM   4506  CB  VAL B  87      -7.102   0.836 -11.945  1.00 36.19           C  
ATOM   4507  O   VAL B  87      -5.398   3.539 -11.227  1.00 36.19           O  
ATOM   4508  CG1 VAL B  87      -7.156   1.722 -13.188  1.00 36.19           C  
ATOM   4509  CG2 VAL B  87      -7.070  -0.640 -12.344  1.00 36.19           C  
ATOM   4510  N   ASP B  88      -6.598   2.641  -9.539  1.00 41.28           N  
ATOM   4511  CA  ASP B  88      -6.930   4.012  -9.164  1.00 41.28           C  
ATOM   4512  C   ASP B  88      -5.707   4.738  -8.609  1.00 41.28           C  
ATOM   4513  CB  ASP B  88      -8.062   4.027  -8.133  1.00 41.28           C  
ATOM   4514  O   ASP B  88      -5.527   5.934  -8.852  1.00 41.28           O  
ATOM   4515  CG  ASP B  88      -9.438   3.859  -8.766  1.00 41.28           C  
ATOM   4516  OD1 ASP B  88      -9.586   4.102  -9.984  1.00 41.28           O  
ATOM   4517  OD2 ASP B  88     -10.375   3.482  -8.039  1.00 41.28           O  
ATOM   4518  N   LYS B  89      -4.926   3.975  -7.902  1.00 40.47           N  
ATOM   4519  CA  LYS B  89      -3.693   4.605  -7.434  1.00 40.47           C  
ATOM   4520  C   LYS B  89      -2.811   5.020  -8.609  1.00 40.47           C  
ATOM   4521  CB  LYS B  89      -2.926   3.660  -6.508  1.00 40.47           C  
ATOM   4522  O   LYS B  89      -2.143   6.055  -8.555  1.00 40.47           O  
ATOM   4523  CG  LYS B  89      -3.344   3.748  -5.047  1.00 40.47           C  
ATOM   4524  CD  LYS B  89      -2.486   2.854  -4.164  1.00 40.47           C  
ATOM   4525  CE  LYS B  89      -2.938   2.900  -2.711  1.00 40.47           C  
ATOM   4526  NZ  LYS B  89      -2.119   2.000  -1.847  1.00 40.47           N  
ATOM   4527  N   ILE B  90      -2.828   4.266  -9.664  1.00 38.44           N  
ATOM   4528  CA  ILE B  90      -2.092   4.566 -10.883  1.00 38.44           C  
ATOM   4529  C   ILE B  90      -2.676   5.812 -11.547  1.00 38.44           C  
ATOM   4530  CB  ILE B  90      -2.119   3.375 -11.867  1.00 38.44           C  
ATOM   4531  O   ILE B  90      -1.941   6.617 -12.125  1.00 38.44           O  
ATOM   4532  CG1 ILE B  90      -1.400   2.164 -11.266  1.00 38.44           C  
ATOM   4533  CG2 ILE B  90      -1.492   3.770 -13.211  1.00 38.44           C  
ATOM   4534  CD1 ILE B  90      -1.542   0.888 -12.078  1.00 38.44           C  
ATOM   4535  N   LEU B  91      -3.951   5.824 -11.438  1.00 38.53           N  
ATOM   4536  CA  LEU B  91      -4.625   6.934 -12.109  1.00 38.53           C  
ATOM   4537  C   LEU B  91      -4.293   8.258 -11.430  1.00 38.53           C  
ATOM   4538  CB  LEU B  91      -6.141   6.715 -12.109  1.00 38.53           C  
ATOM   4539  O   LEU B  91      -4.125   9.281 -12.094  1.00 38.53           O  
ATOM   4540  CG  LEU B  91      -6.715   5.969 -13.312  1.00 38.53           C  
ATOM   4541  CD1 LEU B  91      -7.969   5.199 -12.906  1.00 38.53           C  
ATOM   4542  CD2 LEU B  91      -7.020   6.938 -14.453  1.00 38.53           C  
ATOM   4543  N   GLY B  92      -4.316   8.148 -10.148  1.00 41.62           N  
ATOM   4544  CA  GLY B  92      -3.965   9.406  -9.508  1.00 41.62           C  
ATOM   4545  C   GLY B  92      -2.609   9.938  -9.938  1.00 41.62           C  
ATOM   4546  O   GLY B  92      -2.430  11.148 -10.102  1.00 41.62           O  
ATOM   4547  N   LEU B  93      -1.714   8.969 -10.227  1.00 41.91           N  
ATOM   4548  CA  LEU B  93      -0.356   9.344 -10.609  1.00 41.91           C  
ATOM   4549  C   LEU B  93      -0.323   9.883 -12.031  1.00 41.91           C  
ATOM   4550  CB  LEU B  93       0.584   8.141 -10.492  1.00 41.91           C  
ATOM   4551  O   LEU B  93       0.438  10.812 -12.328  1.00 41.91           O  
ATOM   4552  CG  LEU B  93       1.194   7.891  -9.109  1.00 41.91           C  
ATOM   4553  CD1 LEU B  93       1.457   6.402  -8.906  1.00 41.91           C  
ATOM   4554  CD2 LEU B  93       2.480   8.695  -8.945  1.00 41.91           C  
ATOM   4555  N   GLU B  94      -1.275   9.414 -12.930  1.00 42.59           N  
ATOM   4556  CA  GLU B  94      -1.250   9.906 -14.305  1.00 42.59           C  
ATOM   4557  C   GLU B  94      -1.978  11.242 -14.422  1.00 42.59           C  
ATOM   4558  CB  GLU B  94      -1.873   8.891 -15.258  1.00 42.59           C  
ATOM   4559  O   GLU B  94      -1.641  12.070 -15.273  1.00 42.59           O  
ATOM   4560  CG  GLU B  94      -0.856   7.992 -15.953  1.00 42.59           C  
ATOM   4561  CD  GLU B  94      -1.458   7.145 -17.062  1.00 42.59           C  
ATOM   4562  OE1 GLU B  94      -0.709   6.395 -17.734  1.00 42.59           O  
ATOM   4563  OE2 GLU B  94      -2.689   7.234 -17.266  1.00 42.59           O  
ATOM   4564  N   ILE B  95      -2.949  11.391 -13.617  1.00 46.78           N  
ATOM   4565  CA  ILE B  95      -3.816  12.547 -13.828  1.00 46.78           C  
ATOM   4566  C   ILE B  95      -3.316  13.727 -13.000  1.00 46.78           C  
ATOM   4567  CB  ILE B  95      -5.285  12.219 -13.477  1.00 46.78           C  
ATOM   4568  O   ILE B  95      -3.824  14.844 -13.125  1.00 46.78           O  
ATOM   4569  CG1 ILE B  95      -5.820  11.109 -14.383  1.00 46.78           C  
ATOM   4570  CG2 ILE B  95      -6.152  13.477 -13.570  1.00 46.78           C  
ATOM   4571  CD1 ILE B  95      -7.211  10.617 -14.000  1.00 46.78           C  
ATOM   4572  N   GLY B  96      -2.100  13.508 -12.438  1.00 53.75           N  
ATOM   4573  CA  GLY B  96      -1.461  14.633 -11.773  1.00 53.75           C  
ATOM   4574  C   GLY B  96      -1.950  14.844 -10.352  1.00 53.75           C  
ATOM   4575  O   GLY B  96      -1.965  15.969  -9.859  1.00 53.75           O  
ATOM   4576  N   ALA B  97      -2.582  13.789  -9.844  1.00 63.19           N  
ATOM   4577  CA  ALA B  97      -2.936  13.977  -8.438  1.00 63.19           C  
ATOM   4578  C   ALA B  97      -1.689  14.008  -7.559  1.00 63.19           C  
ATOM   4579  CB  ALA B  97      -3.879  12.867  -7.980  1.00 63.19           C  
ATOM   4580  O   ALA B  97      -0.686  13.367  -7.871  1.00 63.19           O  
ATOM   4581  N   ASP B  98      -1.783  15.000  -6.605  1.00 65.88           N  
ATOM   4582  CA  ASP B  98      -0.642  15.172  -5.711  1.00 65.88           C  
ATOM   4583  C   ASP B  98      -0.575  14.039  -4.688  1.00 65.88           C  
ATOM   4584  CB  ASP B  98      -0.712  16.516  -4.992  1.00 65.88           C  
ATOM   4585  O   ASP B  98       0.503  13.695  -4.195  1.00 65.88           O  
ATOM   4586  CG  ASP B  98      -0.646  17.703  -5.945  1.00 65.88           C  
ATOM   4587  OD1 ASP B  98       0.362  17.844  -6.672  1.00 65.88           O  
ATOM   4588  OD2 ASP B  98      -1.610  18.500  -5.969  1.00 65.88           O  
ATOM   4589  N   ASP B  99      -1.802  13.500  -4.383  1.00 70.00           N  
ATOM   4590  CA  ASP B  99      -1.896  12.422  -3.402  1.00 70.00           C  
ATOM   4591  C   ASP B  99      -3.209  11.656  -3.551  1.00 70.00           C  
ATOM   4592  CB  ASP B  99      -1.768  12.977  -1.981  1.00 70.00           C  
ATOM   4593  O   ASP B  99      -4.113  12.102  -4.262  1.00 70.00           O  
ATOM   4594  CG  ASP B  99      -1.156  11.984  -1.010  1.00 70.00           C  
ATOM   4595  OD1 ASP B  99      -1.007  10.797  -1.366  1.00 70.00           O  
ATOM   4596  OD2 ASP B  99      -0.825  12.391   0.125  1.00 70.00           O  
ATOM   4597  N   TYR B 100      -3.172  10.453  -2.977  1.00 71.94           N  
ATOM   4598  CA  TYR B 100      -4.418   9.703  -2.955  1.00 71.94           C  
ATOM   4599  C   TYR B 100      -4.609   9.000  -1.614  1.00 71.94           C  
ATOM   4600  CB  TYR B 100      -4.441   8.672  -4.090  1.00 71.94           C  
ATOM   4601  O   TYR B 100      -3.637   8.734  -0.902  1.00 71.94           O  
ATOM   4602  CG  TYR B 100      -3.482   7.523  -3.887  1.00 71.94           C  
ATOM   4603  CD1 TYR B 100      -2.158   7.613  -4.316  1.00 71.94           C  
ATOM   4604  CD2 TYR B 100      -3.896   6.348  -3.270  1.00 71.94           C  
ATOM   4605  CE1 TYR B 100      -1.271   6.555  -4.133  1.00 71.94           C  
ATOM   4606  CE2 TYR B 100      -3.018   5.285  -3.082  1.00 71.94           C  
ATOM   4607  OH  TYR B 100      -0.835   4.352  -3.332  1.00 71.94           O  
ATOM   4608  CZ  TYR B 100      -1.709   5.398  -3.516  1.00 71.94           C  
ATOM   4609  N   ILE B 101      -5.918   8.852  -1.201  1.00 72.94           N  
ATOM   4610  CA  ILE B 101      -6.270   8.125   0.015  1.00 72.94           C  
ATOM   4611  C   ILE B 101      -7.414   7.160  -0.274  1.00 72.94           C  
ATOM   4612  CB  ILE B 101      -6.660   9.094   1.155  1.00 72.94           C  
ATOM   4613  O   ILE B 101      -8.328   7.477  -1.045  1.00 72.94           O  
ATOM   4614  CG1 ILE B 101      -5.820   8.812   2.404  1.00 72.94           C  
ATOM   4615  CG2 ILE B 101      -8.156   8.984   1.468  1.00 72.94           C  
ATOM   4616  CD1 ILE B 101      -6.000   9.844   3.516  1.00 72.94           C  
ATOM   4617  N   THR B 102      -7.297   5.965   0.255  1.00 72.00           N  
ATOM   4618  CA  THR B 102      -8.320   4.949   0.015  1.00 72.00           C  
ATOM   4619  C   THR B 102      -9.430   5.043   1.057  1.00 72.00           C  
ATOM   4620  CB  THR B 102      -7.711   3.533   0.030  1.00 72.00           C  
ATOM   4621  O   THR B 102      -9.164   5.324   2.227  1.00 72.00           O  
ATOM   4622  CG2 THR B 102      -6.715   3.350  -1.109  1.00 72.00           C  
ATOM   4623  OG1 THR B 102      -7.039   3.322   1.277  1.00 72.00           O  
ATOM   4624  N   LYS B 103     -10.680   4.816   0.580  1.00 71.94           N  
ATOM   4625  CA  LYS B 103     -11.820   4.676   1.475  1.00 71.94           C  
ATOM   4626  C   LYS B 103     -11.914   3.256   2.025  1.00 71.94           C  
ATOM   4627  CB  LYS B 103     -13.117   5.043   0.750  1.00 71.94           C  
ATOM   4628  O   LYS B 103     -11.625   2.289   1.319  1.00 71.94           O  
ATOM   4629  CG  LYS B 103     -13.195   6.500   0.319  1.00 71.94           C  
ATOM   4630  CD  LYS B 103     -14.508   6.805  -0.395  1.00 71.94           C  
ATOM   4631  CE  LYS B 103     -14.586   8.266  -0.820  1.00 71.94           C  
ATOM   4632  NZ  LYS B 103     -15.875   8.570  -1.506  1.00 71.94           N  
ATOM   4633  N   PRO B 104     -12.148   2.926   3.197  1.00 68.25           N  
ATOM   4634  CA  PRO B 104     -12.312   3.943   4.234  1.00 68.25           C  
ATOM   4635  C   PRO B 104     -10.984   4.555   4.684  1.00 68.25           C  
ATOM   4636  CB  PRO B 104     -12.977   3.174   5.383  1.00 68.25           C  
ATOM   4637  O   PRO B 104      -9.969   3.857   4.734  1.00 68.25           O  
ATOM   4638  CG  PRO B 104     -12.562   1.752   5.176  1.00 68.25           C  
ATOM   4639  CD  PRO B 104     -12.234   1.556   3.723  1.00 68.25           C  
ATOM   4640  N   PHE B 105     -11.070   5.852   4.836  1.00 70.12           N  
ATOM   4641  CA  PHE B 105      -9.820   6.551   5.113  1.00 70.12           C  
ATOM   4642  C   PHE B 105      -9.594   6.691   6.617  1.00 70.12           C  
ATOM   4643  CB  PHE B 105      -9.812   7.934   4.453  1.00 70.12           C  
ATOM   4644  O   PHE B 105     -10.555   6.773   7.387  1.00 70.12           O  
ATOM   4645  CG  PHE B 105     -11.078   8.719   4.688  1.00 70.12           C  
ATOM   4646  CD1 PHE B 105     -12.117   8.688   3.766  1.00 70.12           C  
ATOM   4647  CD2 PHE B 105     -11.219   9.492   5.828  1.00 70.12           C  
ATOM   4648  CE1 PHE B 105     -13.281   9.414   3.979  1.00 70.12           C  
ATOM   4649  CE2 PHE B 105     -12.383  10.227   6.051  1.00 70.12           C  
ATOM   4650  CZ  PHE B 105     -13.414  10.180   5.125  1.00 70.12           C  
ATOM   4651  N   ASN B 106      -8.344   6.527   6.902  1.00 69.69           N  
ATOM   4652  CA  ASN B 106      -7.883   6.883   8.242  1.00 69.69           C  
ATOM   4653  C   ASN B 106      -7.805   8.398   8.422  1.00 69.69           C  
ATOM   4654  CB  ASN B 106      -6.520   6.242   8.531  1.00 69.69           C  
ATOM   4655  O   ASN B 106      -7.105   9.078   7.680  1.00 69.69           O  
ATOM   4656  CG  ASN B 106      -6.094   6.406   9.977  1.00 69.69           C  
ATOM   4657  ND2 ASN B 106      -5.402   5.406  10.508  1.00 69.69           N  
ATOM   4658  OD1 ASN B 106      -6.383   7.426  10.609  1.00 69.69           O  
ATOM   4659  N   PRO B 107      -8.594   8.844   9.406  1.00 76.00           N  
ATOM   4660  CA  PRO B 107      -8.656  10.305   9.547  1.00 76.00           C  
ATOM   4661  C   PRO B 107      -7.293  10.930   9.820  1.00 76.00           C  
ATOM   4662  CB  PRO B 107      -9.602  10.500  10.727  1.00 76.00           C  
ATOM   4663  O   PRO B 107      -7.000  12.023   9.336  1.00 76.00           O  
ATOM   4664  CG  PRO B 107      -9.766   9.141  11.320  1.00 76.00           C  
ATOM   4665  CD  PRO B 107      -9.273   8.125  10.328  1.00 76.00           C  
ATOM   4666  N   ARG B 108      -6.523  10.281  10.578  1.00 67.94           N  
ATOM   4667  CA  ARG B 108      -5.211  10.836  10.891  1.00 67.94           C  
ATOM   4668  C   ARG B 108      -4.328  10.875   9.641  1.00 67.94           C  
ATOM   4669  CB  ARG B 108      -4.527  10.023  11.984  1.00 67.94           C  
ATOM   4670  O   ARG B 108      -3.633  11.867   9.398  1.00 67.94           O  
ATOM   4671  CG  ARG B 108      -4.504  10.711  13.344  1.00 67.94           C  
ATOM   4672  CD  ARG B 108      -3.729   9.898  14.375  1.00 67.94           C  
ATOM   4673  NE  ARG B 108      -3.775  10.523  15.695  1.00 67.94           N  
ATOM   4674  NH1 ARG B 108      -2.855   8.719  16.797  1.00 67.94           N  
ATOM   4675  NH2 ARG B 108      -3.449  10.609  17.969  1.00 67.94           N  
ATOM   4676  CZ  ARG B 108      -3.359   9.953  16.812  1.00 67.94           C  
ATOM   4677  N   GLU B 109      -4.465   9.781   8.984  1.00 71.31           N  
ATOM   4678  CA  GLU B 109      -3.723   9.742   7.727  1.00 71.31           C  
ATOM   4679  C   GLU B 109      -4.184  10.852   6.781  1.00 71.31           C  
ATOM   4680  CB  GLU B 109      -3.877   8.375   7.055  1.00 71.31           C  
ATOM   4681  O   GLU B 109      -3.357  11.539   6.176  1.00 71.31           O  
ATOM   4682  CG  GLU B 109      -3.025   8.211   5.805  1.00 71.31           C  
ATOM   4683  CD  GLU B 109      -3.217   6.863   5.125  1.00 71.31           C  
ATOM   4684  OE1 GLU B 109      -2.576   6.613   4.082  1.00 71.31           O  
ATOM   4685  OE2 GLU B 109      -4.016   6.051   5.645  1.00 71.31           O  
ATOM   4686  N   LEU B 110      -5.426  11.016   6.730  1.00 80.12           N  
ATOM   4687  CA  LEU B 110      -6.039  12.008   5.859  1.00 80.12           C  
ATOM   4688  C   LEU B 110      -5.555  13.414   6.211  1.00 80.12           C  
ATOM   4689  CB  LEU B 110      -7.562  11.945   5.953  1.00 80.12           C  
ATOM   4690  O   LEU B 110      -5.145  14.172   5.332  1.00 80.12           O  
ATOM   4691  CG  LEU B 110      -8.344  12.938   5.094  1.00 80.12           C  
ATOM   4692  CD1 LEU B 110      -8.203  12.586   3.615  1.00 80.12           C  
ATOM   4693  CD2 LEU B 110      -9.812  12.969   5.504  1.00 80.12           C  
ATOM   4694  N   THR B 111      -5.500  13.727   7.465  1.00 78.31           N  
ATOM   4695  CA  THR B 111      -5.156  15.078   7.891  1.00 78.31           C  
ATOM   4696  C   THR B 111      -3.668  15.352   7.684  1.00 78.31           C  
ATOM   4697  CB  THR B 111      -5.523  15.312   9.367  1.00 78.31           C  
ATOM   4698  O   THR B 111      -3.279  16.453   7.301  1.00 78.31           O  
ATOM   4699  CG2 THR B 111      -7.031  15.453   9.547  1.00 78.31           C  
ATOM   4700  OG1 THR B 111      -5.066  14.195  10.148  1.00 78.31           O  
ATOM   4701  N   ILE B 112      -2.871  14.352   7.852  1.00 68.19           N  
ATOM   4702  CA  ILE B 112      -1.431  14.500   7.688  1.00 68.19           C  
ATOM   4703  C   ILE B 112      -1.102  14.711   6.211  1.00 68.19           C  
ATOM   4704  CB  ILE B 112      -0.663  13.281   8.242  1.00 68.19           C  
ATOM   4705  O   ILE B 112      -0.327  15.602   5.859  1.00 68.19           O  
ATOM   4706  CG1 ILE B 112      -0.765  13.242   9.773  1.00 68.19           C  
ATOM   4707  CG2 ILE B 112       0.800  13.312   7.789  1.00 68.19           C  
ATOM   4708  CD1 ILE B 112      -0.214  11.961  10.391  1.00 68.19           C  
ATOM   4709  N   ARG B 113      -1.741  13.930   5.441  1.00 71.88           N  
ATOM   4710  CA  ARG B 113      -1.513  14.039   4.004  1.00 71.88           C  
ATOM   4711  C   ARG B 113      -1.976  15.391   3.477  1.00 71.88           C  
ATOM   4712  CB  ARG B 113      -2.230  12.906   3.260  1.00 71.88           C  
ATOM   4713  O   ARG B 113      -1.287  16.016   2.666  1.00 71.88           O  
ATOM   4714  CG  ARG B 113      -1.586  11.547   3.436  1.00 71.88           C  
ATOM   4715  CD  ARG B 113      -2.281  10.477   2.602  1.00 71.88           C  
ATOM   4716  NE  ARG B 113      -1.673   9.164   2.789  1.00 71.88           N  
ATOM   4717  NH1 ARG B 113      -0.370   9.266   0.883  1.00 71.88           N  
ATOM   4718  NH2 ARG B 113      -0.290   7.418   2.234  1.00 71.88           N  
ATOM   4719  CZ  ARG B 113      -0.779   8.617   1.968  1.00 71.88           C  
ATOM   4720  N   ALA B 114      -3.082  15.781   3.938  1.00 79.25           N  
ATOM   4721  CA  ALA B 114      -3.605  17.078   3.529  1.00 79.25           C  
ATOM   4722  C   ALA B 114      -2.680  18.203   3.975  1.00 79.25           C  
ATOM   4723  CB  ALA B 114      -5.008  17.297   4.098  1.00 79.25           C  
ATOM   4724  O   ALA B 114      -2.408  19.141   3.207  1.00 79.25           O  
ATOM   4725  N   ARG B 115      -2.221  18.125   5.133  1.00 74.31           N  
ATOM   4726  CA  ARG B 115      -1.326  19.156   5.660  1.00 74.31           C  
ATOM   4727  C   ARG B 115      -0.045  19.234   4.836  1.00 74.31           C  
ATOM   4728  CB  ARG B 115      -0.989  18.875   7.125  1.00 74.31           C  
ATOM   4729  O   ARG B 115       0.434  20.328   4.535  1.00 74.31           O  
ATOM   4730  CG  ARG B 115      -0.269  20.016   7.824  1.00 74.31           C  
ATOM   4731  CD  ARG B 115       0.081  19.672   9.266  1.00 74.31           C  
ATOM   4732  NE  ARG B 115      -1.116  19.438  10.070  1.00 74.31           N  
ATOM   4733  NH1 ARG B 115      -0.107  17.953  11.523  1.00 74.31           N  
ATOM   4734  NH2 ARG B 115      -2.318  18.500  11.781  1.00 74.31           N  
ATOM   4735  CZ  ARG B 115      -1.178  18.625  11.125  1.00 74.31           C  
ATOM   4736  N   ASN B 116       0.428  18.094   4.484  1.00 67.06           N  
ATOM   4737  CA  ASN B 116       1.651  18.047   3.689  1.00 67.06           C  
ATOM   4738  C   ASN B 116       1.457  18.688   2.318  1.00 67.06           C  
ATOM   4739  CB  ASN B 116       2.133  16.594   3.539  1.00 67.06           C  
ATOM   4740  O   ASN B 116       2.328  19.406   1.841  1.00 67.06           O  
ATOM   4741  CG  ASN B 116       2.723  16.031   4.820  1.00 67.06           C  
ATOM   4742  ND2 ASN B 116       2.863  14.719   4.883  1.00 67.06           N  
ATOM   4743  OD1 ASN B 116       3.049  16.781   5.742  1.00 67.06           O  
ATOM   4744  N   LEU B 117       0.377  18.375   1.775  1.00 71.19           N  
ATOM   4745  CA  LEU B 117       0.073  18.953   0.467  1.00 71.19           C  
ATOM   4746  C   LEU B 117      -0.090  20.453   0.556  1.00 71.19           C  
ATOM   4747  CB  LEU B 117      -1.199  18.312  -0.109  1.00 71.19           C  
ATOM   4748  O   LEU B 117       0.397  21.188  -0.308  1.00 71.19           O  
ATOM   4749  CG  LEU B 117      -1.047  16.938  -0.733  1.00 71.19           C  
ATOM   4750  CD1 LEU B 117      -2.416  16.312  -1.011  1.00 71.19           C  
ATOM   4751  CD2 LEU B 117      -0.220  17.000  -2.012  1.00 71.19           C  
ATOM   4752  N   LEU B 118      -0.696  20.875   1.573  1.00 73.56           N  
ATOM   4753  CA  LEU B 118      -0.958  22.297   1.765  1.00 73.56           C  
ATOM   4754  C   LEU B 118       0.327  23.047   2.094  1.00 73.56           C  
ATOM   4755  CB  LEU B 118      -1.986  22.516   2.881  1.00 73.56           C  
ATOM   4756  O   LEU B 118       0.508  24.188   1.671  1.00 73.56           O  
ATOM   4757  CG  LEU B 118      -3.439  22.188   2.535  1.00 73.56           C  
ATOM   4758  CD1 LEU B 118      -4.285  22.109   3.803  1.00 73.56           C  
ATOM   4759  CD2 LEU B 118      -4.004  23.219   1.562  1.00 73.56           C  
ATOM   4760  N   SER B 119       1.162  22.391   2.830  1.00 63.94           N  
ATOM   4761  CA  SER B 119       2.424  23.031   3.178  1.00 63.94           C  
ATOM   4762  C   SER B 119       3.291  23.250   1.941  1.00 63.94           C  
ATOM   4763  CB  SER B 119       3.189  22.188   4.203  1.00 63.94           C  
ATOM   4764  O   SER B 119       3.982  24.266   1.835  1.00 63.94           O  
ATOM   4765  OG  SER B 119       3.734  21.031   3.602  1.00 63.94           O  
ATOM   4766  N   ARG B 120       3.188  22.359   1.034  1.00 53.69           N  
ATOM   4767  CA  ARG B 120       3.965  22.453  -0.195  1.00 53.69           C  
ATOM   4768  C   ARG B 120       3.443  23.594  -1.077  1.00 53.69           C  
ATOM   4769  CB  ARG B 120       3.939  21.141  -0.966  1.00 53.69           C  
ATOM   4770  O   ARG B 120       4.227  24.297  -1.715  1.00 53.69           O  
ATOM   4771  CG  ARG B 120       4.863  20.078  -0.397  1.00 53.69           C  
ATOM   4772  CD  ARG B 120       4.820  18.797  -1.215  1.00 53.69           C  
ATOM   4773  NE  ARG B 120       5.559  17.719  -0.565  1.00 53.69           N  
ATOM   4774  NH1 ARG B 120       5.242  16.188  -2.273  1.00 53.69           N  
ATOM   4775  NH2 ARG B 120       6.426  15.594  -0.405  1.00 53.69           N  
ATOM   4776  CZ  ARG B 120       5.738  16.500  -1.082  1.00 53.69           C  
ATOM   4777  N   THR B 121       2.221  23.625  -1.114  1.00 53.69           N  
ATOM   4778  CA  THR B 121       1.615  24.625  -1.996  1.00 53.69           C  
ATOM   4779  C   THR B 121       1.628  26.000  -1.346  1.00 53.69           C  
ATOM   4780  CB  THR B 121       0.170  24.234  -2.361  1.00 53.69           C  
ATOM   4781  O   THR B 121       1.782  27.016  -2.029  1.00 53.69           O  
ATOM   4782  CG2 THR B 121      -0.125  24.531  -3.828  1.00 53.69           C  
ATOM   4783  OG1 THR B 121      -0.020  22.828  -2.127  1.00 53.69           O  
ATOM   4784  N   MET B 122       1.277  26.047  -0.015  1.00 49.12           N  
ATOM   4785  CA  MET B 122       1.247  27.359   0.629  1.00 49.12           C  
ATOM   4786  C   MET B 122       2.660  27.891   0.842  1.00 49.12           C  
ATOM   4787  CB  MET B 122       0.509  27.281   1.967  1.00 49.12           C  
ATOM   4788  O   MET B 122       2.852  29.094   1.017  1.00 49.12           O  
ATOM   4789  CG  MET B 122      -1.000  27.156   1.828  1.00 49.12           C  
ATOM   4790  SD  MET B 122      -1.903  28.062   3.145  1.00 49.12           S  
ATOM   4791  CE  MET B 122      -3.559  27.344   2.945  1.00 49.12           C  
ATOM   4792  N   ASN B 123       3.678  27.047   1.262  1.00 42.25           N  
ATOM   4793  CA  ASN B 123       5.004  27.641   1.425  1.00 42.25           C  
ATOM   4794  C   ASN B 123       5.453  28.359   0.160  1.00 42.25           C  
ATOM   4795  CB  ASN B 123       6.020  26.562   1.814  1.00 42.25           C  
ATOM   4796  O   ASN B 123       6.590  28.828   0.083  1.00 42.25           O  
ATOM   4797  CG  ASN B 123       6.160  26.406   3.316  1.00 42.25           C  
ATOM   4798  ND2 ASN B 123       6.719  25.281   3.746  1.00 42.25           N  
ATOM   4799  OD1 ASN B 123       5.766  27.281   4.082  1.00 42.25           O  
ATOM   4800  N   LEU B 124       4.871  28.344  -0.980  1.00 34.88           N  
ATOM   4801  CA  LEU B 124       5.414  29.297  -1.938  1.00 34.88           C  
ATOM   4802  C   LEU B 124       5.293  30.719  -1.414  1.00 34.88           C  
ATOM   4803  CB  LEU B 124       4.699  29.172  -3.285  1.00 34.88           C  
ATOM   4804  O   LEU B 124       6.168  31.562  -1.663  1.00 34.88           O  
ATOM   4805  CG  LEU B 124       5.242  28.109  -4.246  1.00 34.88           C  
ATOM   4806  CD1 LEU B 124       4.160  27.688  -5.230  1.00 34.88           C  
ATOM   4807  CD2 LEU B 124       6.465  28.641  -4.988  1.00 34.88           C  
ATOM   4808  N   GLY B 125       4.230  31.453  -1.095  1.00 30.75           N  
ATOM   4809  CA  GLY B 125       4.289  32.875  -0.864  1.00 30.75           C  
ATOM   4810  C   GLY B 125       4.762  33.250   0.531  1.00 30.75           C  
ATOM   4811  O   GLY B 125       5.539  34.188   0.705  1.00 30.75           O  
ATOM   4812  N   THR B 126       3.840  33.406   1.646  1.00 29.78           N  
ATOM   4813  CA  THR B 126       4.055  34.344   2.764  1.00 29.78           C  
ATOM   4814  C   THR B 126       5.305  33.938   3.547  1.00 29.78           C  
ATOM   4815  CB  THR B 126       2.840  34.344   3.709  1.00 29.78           C  
ATOM   4816  O   THR B 126       5.496  32.750   3.877  1.00 29.78           O  
ATOM   4817  CG2 THR B 126       1.836  35.406   3.293  1.00 29.78           C  
ATOM   4818  OG1 THR B 126       2.195  33.062   3.678  1.00 29.78           O  
ATOM   4819  N   VAL B 127       6.402  34.906   3.752  1.00 28.94           N  
ATOM   4820  CA  VAL B 127       7.449  35.500   4.578  1.00 28.94           C  
ATOM   4821  C   VAL B 127       7.137  35.281   6.055  1.00 28.94           C  
ATOM   4822  CB  VAL B 127       7.613  37.000   4.297  1.00 28.94           C  
ATOM   4823  O   VAL B 127       8.000  34.812   6.816  1.00 28.94           O  
ATOM   4824  CG1 VAL B 127       8.922  37.531   4.891  1.00 28.94           C  
ATOM   4825  CG2 VAL B 127       7.562  37.281   2.793  1.00 28.94           C  
ATOM   4826  N   SER B 128       6.352  36.281   6.875  1.00 26.64           N  
ATOM   4827  CA  SER B 128       6.625  36.906   8.156  1.00 26.64           C  
ATOM   4828  C   SER B 128       6.258  36.000   9.320  1.00 26.64           C  
ATOM   4829  CB  SER B 128       5.859  38.219   8.266  1.00 26.64           C  
ATOM   4830  O   SER B 128       6.988  35.938  10.312  1.00 26.64           O  
ATOM   4831  OG  SER B 128       4.781  38.125   9.180  1.00 26.64           O  
ATOM   4832  N   GLU B 129       4.941  36.094   9.820  1.00 28.50           N  
ATOM   4833  CA  GLU B 129       4.738  36.062  11.266  1.00 28.50           C  
ATOM   4834  C   GLU B 129       5.188  34.750  11.867  1.00 28.50           C  
ATOM   4835  CB  GLU B 129       3.270  36.344  11.609  1.00 28.50           C  
ATOM   4836  O   GLU B 129       5.164  33.719  11.195  1.00 28.50           O  
ATOM   4837  CG  GLU B 129       2.951  37.812  11.859  1.00 28.50           C  
ATOM   4838  CD  GLU B 129       1.514  38.031  12.297  1.00 28.50           C  
ATOM   4839  OE1 GLU B 129       1.175  39.188  12.688  1.00 28.50           O  
ATOM   4840  OE2 GLU B 129       0.720  37.062  12.258  1.00 28.50           O  
ATOM   4841  N   GLU B 130       5.613  34.688  13.281  1.00 28.89           N  
ATOM   4842  CA  GLU B 130       6.391  34.188  14.414  1.00 28.89           C  
ATOM   4843  C   GLU B 130       5.957  32.781  14.820  1.00 28.89           C  
ATOM   4844  CB  GLU B 130       6.262  35.156  15.602  1.00 28.89           C  
ATOM   4845  O   GLU B 130       6.445  32.250  15.805  1.00 28.89           O  
ATOM   4846  CG  GLU B 130       7.266  36.281  15.586  1.00 28.89           C  
ATOM   4847  CD  GLU B 130       7.133  37.219  16.781  1.00 28.89           C  
ATOM   4848  OE1 GLU B 130       7.984  38.125  16.938  1.00 28.89           O  
ATOM   4849  OE2 GLU B 130       6.176  37.031  17.562  1.00 28.89           O  
ATOM   4850  N   ARG B 131       4.688  32.500  14.758  1.00 32.50           N  
ATOM   4851  CA  ARG B 131       4.582  31.297  15.586  1.00 32.50           C  
ATOM   4852  C   ARG B 131       5.484  30.188  15.055  1.00 32.50           C  
ATOM   4853  CB  ARG B 131       3.133  30.812  15.641  1.00 32.50           C  
ATOM   4854  O   ARG B 131       5.348  29.750  13.906  1.00 32.50           O  
ATOM   4855  CG  ARG B 131       2.316  31.438  16.766  1.00 32.50           C  
ATOM   4856  CD  ARG B 131       0.905  30.875  16.812  1.00 32.50           C  
ATOM   4857  NE  ARG B 131       0.061  31.609  17.750  1.00 32.50           N  
ATOM   4858  NH1 ARG B 131      -1.889  30.516  17.188  1.00 32.50           N  
ATOM   4859  NH2 ARG B 131      -1.918  32.156  18.781  1.00 32.50           N  
ATOM   4860  CZ  ARG B 131      -1.246  31.422  17.906  1.00 32.50           C  
ATOM   4861  N   ARG B 132       6.754  30.047  15.430  1.00 33.62           N  
ATOM   4862  CA  ARG B 132       7.992  29.281  15.320  1.00 33.62           C  
ATOM   4863  C   ARG B 132       7.715  27.828  14.922  1.00 33.62           C  
ATOM   4864  CB  ARG B 132       8.773  29.328  16.641  1.00 33.62           C  
ATOM   4865  O   ARG B 132       7.453  26.984  15.789  1.00 33.62           O  
ATOM   4866  CG  ARG B 132       9.758  30.469  16.734  1.00 33.62           C  
ATOM   4867  CD  ARG B 132      10.547  30.438  18.031  1.00 33.62           C  
ATOM   4868  NE  ARG B 132      11.438  31.594  18.156  1.00 33.62           N  
ATOM   4869  NH1 ARG B 132      12.133  31.078  20.297  1.00 33.62           N  
ATOM   4870  NH2 ARG B 132      12.945  32.938  19.250  1.00 33.62           N  
ATOM   4871  CZ  ARG B 132      12.164  31.859  19.234  1.00 33.62           C  
ATOM   4872  N   SER B 133       6.820  27.531  14.031  1.00 39.53           N  
ATOM   4873  CA  SER B 133       6.559  26.188  13.539  1.00 39.53           C  
ATOM   4874  C   SER B 133       7.859  25.422  13.281  1.00 39.53           C  
ATOM   4875  CB  SER B 133       5.715  26.219  12.266  1.00 39.53           C  
ATOM   4876  O   SER B 133       8.680  25.859  12.477  1.00 39.53           O  
ATOM   4877  OG  SER B 133       6.445  26.812  11.203  1.00 39.53           O  
ATOM   4878  N   VAL B 134       8.484  24.984  14.211  1.00 45.47           N  
ATOM   4879  CA  VAL B 134       9.828  24.422  14.258  1.00 45.47           C  
ATOM   4880  C   VAL B 134      10.094  23.609  13.000  1.00 45.47           C  
ATOM   4881  CB  VAL B 134      10.039  23.547  15.516  1.00 45.47           C  
ATOM   4882  O   VAL B 134       9.430  22.594  12.758  1.00 45.47           O  
ATOM   4883  CG1 VAL B 134      11.461  23.000  15.562  1.00 45.47           C  
ATOM   4884  CG2 VAL B 134       9.719  24.344  16.781  1.00 45.47           C  
ATOM   4885  N   GLU B 135      10.438  24.266  11.742  1.00 53.69           N  
ATOM   4886  CA  GLU B 135      10.789  23.641  10.477  1.00 53.69           C  
ATOM   4887  C   GLU B 135      11.914  22.625  10.664  1.00 53.69           C  
ATOM   4888  CB  GLU B 135      11.188  24.688   9.438  1.00 53.69           C  
ATOM   4889  O   GLU B 135      12.031  21.672   9.891  1.00 53.69           O  
ATOM   4890  CG  GLU B 135      10.008  25.422   8.812  1.00 53.69           C  
ATOM   4891  CD  GLU B 135      10.414  26.359   7.695  1.00 53.69           C  
ATOM   4892  OE1 GLU B 135       9.523  26.906   7.004  1.00 53.69           O  
ATOM   4893  OE2 GLU B 135      11.633  26.562   7.512  1.00 53.69           O  
ATOM   4894  N   SER B 136      12.695  23.031  11.484  1.00 65.44           N  
ATOM   4895  CA  SER B 136      13.820  22.172  11.820  1.00 65.44           C  
ATOM   4896  C   SER B 136      14.195  22.297  13.297  1.00 65.44           C  
ATOM   4897  CB  SER B 136      15.023  22.484  10.945  1.00 65.44           C  
ATOM   4898  O   SER B 136      13.930  23.328  13.914  1.00 65.44           O  
ATOM   4899  OG  SER B 136      15.516  23.797  11.227  1.00 65.44           O  
ATOM   4900  N   TYR B 137      14.367  21.312  13.859  1.00 77.00           N  
ATOM   4901  CA  TYR B 137      15.008  21.328  15.164  1.00 77.00           C  
ATOM   4902  C   TYR B 137      16.531  21.281  15.031  1.00 77.00           C  
ATOM   4903  CB  TYR B 137      14.516  20.156  16.031  1.00 77.00           C  
ATOM   4904  O   TYR B 137      17.062  20.406  14.336  1.00 77.00           O  
ATOM   4905  CG  TYR B 137      13.078  20.281  16.453  1.00 77.00           C  
ATOM   4906  CD1 TYR B 137      12.727  21.078  17.547  1.00 77.00           C  
ATOM   4907  CD2 TYR B 137      12.062  19.609  15.781  1.00 77.00           C  
ATOM   4908  CE1 TYR B 137      11.398  21.188  17.953  1.00 77.00           C  
ATOM   4909  CE2 TYR B 137      10.734  19.719  16.172  1.00 77.00           C  
ATOM   4910  OH  TYR B 137       9.102  20.625  17.656  1.00 77.00           O  
ATOM   4911  CZ  TYR B 137      10.414  20.516  17.266  1.00 77.00           C  
ATOM   4912  N   LYS B 138      17.109  22.312  15.492  1.00 80.12           N  
ATOM   4913  CA  LYS B 138      18.578  22.312  15.508  1.00 80.12           C  
ATOM   4914  C   LYS B 138      19.109  21.984  16.891  1.00 80.12           C  
ATOM   4915  CB  LYS B 138      19.109  23.672  15.055  1.00 80.12           C  
ATOM   4916  O   LYS B 138      18.609  22.484  17.906  1.00 80.12           O  
ATOM   4917  CG  LYS B 138      18.797  24.016  13.602  1.00 80.12           C  
ATOM   4918  CD  LYS B 138      19.422  25.344  13.188  1.00 80.12           C  
ATOM   4919  CE  LYS B 138      19.078  25.688  11.742  1.00 80.12           C  
ATOM   4920  NZ  LYS B 138      19.703  26.984  11.328  1.00 80.12           N  
ATOM   4921  N   PHE B 139      19.906  21.016  16.922  1.00 82.44           N  
ATOM   4922  CA  PHE B 139      20.531  20.641  18.172  1.00 82.44           C  
ATOM   4923  C   PHE B 139      21.969  20.156  17.938  1.00 82.44           C  
ATOM   4924  CB  PHE B 139      19.734  19.531  18.859  1.00 82.44           C  
ATOM   4925  O   PHE B 139      22.219  19.375  17.031  1.00 82.44           O  
ATOM   4926  CG  PHE B 139      19.453  18.344  17.984  1.00 82.44           C  
ATOM   4927  CD1 PHE B 139      18.344  18.312  17.156  1.00 82.44           C  
ATOM   4928  CD2 PHE B 139      20.312  17.250  18.000  1.00 82.44           C  
ATOM   4929  CE1 PHE B 139      18.094  17.203  16.344  1.00 82.44           C  
ATOM   4930  CE2 PHE B 139      20.062  16.141  17.188  1.00 82.44           C  
ATOM   4931  CZ  PHE B 139      18.953  16.125  16.359  1.00 82.44           C  
ATOM   4932  N   ASN B 140      22.875  20.641  18.766  1.00 80.75           N  
ATOM   4933  CA  ASN B 140      24.266  20.250  18.750  1.00 80.75           C  
ATOM   4934  C   ASN B 140      24.828  20.219  17.328  1.00 80.75           C  
ATOM   4935  CB  ASN B 140      24.453  18.875  19.406  1.00 80.75           C  
ATOM   4936  O   ASN B 140      25.547  19.297  16.953  1.00 80.75           O  
ATOM   4937  CG  ASN B 140      24.078  18.891  20.875  1.00 80.75           C
[truncated: 64,963 more chars]
