# Supplementary material for: Theoretical study of ArcB and its dimerization, interaction with anaerobic metabolites, and activation of ArcA
Source: PeerJ. 2023 Oct 13;11:e16309. doi: 10.7717/peerj.16309 (PMC10578306; doi:10.7717/peerj.16309)
Supplement: Supplemental Information 2 [file peerj-11-16309-s002.zip › Supplementary Files/ArcA and ArcB conformations/AlphaFold models/dimerArcB280_778withArcA/test_be024/test_be024_unrelaxed_rank_003_alphafold2_multimer_v3_model_2_seed_000.pdb]

MODEL     1                                                                     
ATOM      1  N   ILE A   1      21.719 -11.062 -31.562  1.00 46.31           N  
ATOM      2  CA  ILE A   1      20.484 -11.797 -31.797  1.00 46.31           C  
ATOM      3  C   ILE A   1      19.531 -11.586 -30.609  1.00 46.31           C  
ATOM      4  CB  ILE A   1      20.750 -13.305 -32.000  1.00 46.31           C  
ATOM      5  O   ILE A   1      18.344 -11.367 -30.797  1.00 46.31           O  
ATOM      6  CG1 ILE A   1      21.641 -13.516 -33.250  1.00 46.31           C  
ATOM      7  CG2 ILE A   1      19.438 -14.070 -32.156  1.00 46.31           C  
ATOM      8  CD1 ILE A   1      22.078 -14.953 -33.438  1.00 46.31           C  
ATOM      9  N   SER A   2      20.266 -11.328 -29.469  1.00 55.06           N  
ATOM     10  CA  SER A   2      19.516 -11.281 -28.219  1.00 55.06           C  
ATOM     11  C   SER A   2      18.766  -9.961 -28.078  1.00 55.06           C  
ATOM     12  CB  SER A   2      20.453 -11.484 -27.031  1.00 55.06           C  
ATOM     13  O   SER A   2      17.594  -9.945 -27.719  1.00 55.06           O  
ATOM     14  OG  SER A   2      19.703 -11.594 -25.828  1.00 55.06           O  
ATOM     15  N   HIS A   3      19.484  -8.859 -28.453  1.00 54.59           N  
ATOM     16  CA  HIS A   3      18.875  -7.547 -28.297  1.00 54.59           C  
ATOM     17  C   HIS A   3      17.750  -7.336 -29.312  1.00 54.59           C  
ATOM     18  CB  HIS A   3      19.922  -6.441 -28.438  1.00 54.59           C  
ATOM     19  O   HIS A   3      16.719  -6.758 -28.984  1.00 54.59           O  
ATOM     20  CG  HIS A   3      20.016  -5.543 -27.250  1.00 54.59           C  
ATOM     21  CD2 HIS A   3      20.906  -5.492 -26.234  1.00 54.59           C  
ATOM     22  ND1 HIS A   3      19.094  -4.547 -27.000  1.00 54.59           N  
ATOM     23  CE1 HIS A   3      19.422  -3.922 -25.875  1.00 54.59           C  
ATOM     24  NE2 HIS A   3      20.516  -4.477 -25.406  1.00 54.59           N  
ATOM     25  N   GLU A   4      18.031  -7.879 -30.500  1.00 54.47           N  
ATOM     26  CA  GLU A   4      17.094  -7.676 -31.609  1.00 54.47           C  
ATOM     27  C   GLU A   4      15.781  -8.391 -31.344  1.00 54.47           C  
ATOM     28  CB  GLU A   4      17.719  -8.156 -32.906  1.00 54.47           C  
ATOM     29  O   GLU A   4      14.734  -7.973 -31.844  1.00 54.47           O  
ATOM     30  CG  GLU A   4      18.750  -7.207 -33.500  1.00 54.47           C  
ATOM     31  CD  GLU A   4      19.312  -7.660 -34.844  1.00 54.47           C  
ATOM     32  OE1 GLU A   4      20.109  -6.914 -35.438  1.00 54.47           O  
ATOM     33  OE2 GLU A   4      18.922  -8.766 -35.281  1.00 54.47           O  
ATOM     34  N   LEU A   5      15.805  -9.508 -30.531  1.00 57.56           N  
ATOM     35  CA  LEU A   5      14.570 -10.234 -30.250  1.00 57.56           C  
ATOM     36  C   LEU A   5      13.938  -9.727 -28.953  1.00 57.56           C  
ATOM     37  CB  LEU A   5      14.844 -11.734 -30.141  1.00 57.56           C  
ATOM     38  O   LEU A   5      12.711  -9.789 -28.797  1.00 57.56           O  
ATOM     39  CG  LEU A   5      14.852 -12.516 -31.453  1.00 57.56           C  
ATOM     40  CD1 LEU A   5      15.648 -13.805 -31.297  1.00 57.56           C  
ATOM     41  CD2 LEU A   5      13.430 -12.812 -31.922  1.00 57.56           C  
ATOM     42  N   ARG A   6      14.820  -9.164 -28.188  1.00 59.94           N  
ATOM     43  CA  ARG A   6      14.344  -8.711 -26.891  1.00 59.94           C  
ATOM     44  C   ARG A   6      13.445  -7.488 -27.016  1.00 59.94           C  
ATOM     45  CB  ARG A   6      15.523  -8.398 -25.953  1.00 59.94           C  
ATOM     46  O   ARG A   6      12.438  -7.367 -26.328  1.00 59.94           O  
ATOM     47  CG  ARG A   6      15.211  -8.570 -24.484  1.00 59.94           C  
ATOM     48  CD  ARG A   6      16.422  -8.297 -23.609  1.00 59.94           C  
ATOM     49  NE  ARG A   6      17.328  -9.445 -23.562  1.00 59.94           N  
ATOM     50  NH1 ARG A   6      19.141  -8.250 -22.766  1.00 59.94           N  
ATOM     51  NH2 ARG A   6      19.328 -10.500 -23.141  1.00 59.94           N  
ATOM     52  CZ  ARG A   6      18.594  -9.398 -23.156  1.00 59.94           C  
ATOM     53  N   THR A   7      13.828  -6.664 -27.906  1.00 59.69           N  
ATOM     54  CA  THR A   7      13.109  -5.398 -28.062  1.00 59.69           C  
ATOM     55  C   THR A   7      11.680  -5.641 -28.531  1.00 59.69           C  
ATOM     56  CB  THR A   7      13.828  -4.469 -29.062  1.00 59.69           C  
ATOM     57  O   THR A   7      10.727  -5.164 -27.906  1.00 59.69           O  
ATOM     58  CG2 THR A   7      13.141  -3.113 -29.141  1.00 59.69           C  
ATOM     59  OG1 THR A   7      15.188  -4.277 -28.625  1.00 59.69           O  
ATOM     60  N   PRO A   8      11.508  -6.500 -29.578  1.00 60.44           N  
ATOM     61  CA  PRO A   8      10.125  -6.730 -30.000  1.00 60.44           C  
ATOM     62  C   PRO A   8       9.312  -7.500 -28.969  1.00 60.44           C  
ATOM     63  CB  PRO A   8      10.281  -7.547 -31.297  1.00 60.44           C  
ATOM     64  O   PRO A   8       8.125  -7.242 -28.797  1.00 60.44           O  
ATOM     65  CG  PRO A   8      11.719  -7.945 -31.312  1.00 60.44           C  
ATOM     66  CD  PRO A   8      12.469  -7.105 -30.328  1.00 60.44           C  
ATOM     67  N   LEU A   9       9.938  -8.359 -28.188  1.00 64.56           N  
ATOM     68  CA  LEU A   9       9.234  -9.141 -27.188  1.00 64.56           C  
ATOM     69  C   LEU A   9       8.828  -8.266 -26.000  1.00 64.56           C  
ATOM     70  CB  LEU A   9      10.109 -10.305 -26.703  1.00 64.56           C  
ATOM     71  O   LEU A   9       7.723  -8.391 -25.484  1.00 64.56           O  
ATOM     72  CG  LEU A   9       9.430 -11.672 -26.625  1.00 64.56           C  
ATOM     73  CD1 LEU A   9      10.016 -12.609 -27.672  1.00 64.56           C  
ATOM     74  CD2 LEU A   9       9.586 -12.273 -25.234  1.00 64.56           C  
ATOM     75  N   ASN A  10       9.789  -7.410 -25.688  1.00 60.25           N  
ATOM     76  CA  ASN A  10       9.461  -6.453 -24.625  1.00 60.25           C  
ATOM     77  C   ASN A  10       8.305  -5.543 -25.031  1.00 60.25           C  
ATOM     78  CB  ASN A  10      10.688  -5.617 -24.266  1.00 60.25           C  
ATOM     79  O   ASN A  10       7.473  -5.180 -24.203  1.00 60.25           O  
ATOM     80  CG  ASN A  10      11.695  -6.383 -23.422  1.00 60.25           C  
ATOM     81  ND2 ASN A  10      12.906  -5.855 -23.312  1.00 60.25           N  
ATOM     82  OD1 ASN A  10      11.375  -7.445 -22.875  1.00 60.25           O  
ATOM     83  N   GLY A  11       8.289  -5.281 -26.234  1.00 61.56           N  
ATOM     84  CA  GLY A  11       7.176  -4.504 -26.750  1.00 61.56           C  
ATOM     85  C   GLY A  11       5.840  -5.219 -26.641  1.00 61.56           C  
ATOM     86  O   GLY A  11       4.844  -4.629 -26.219  1.00 61.56           O  
ATOM     87  N   ILE A  12       5.891  -6.512 -26.953  1.00 66.00           N  
ATOM     88  CA  ILE A  12       4.656  -7.285 -26.922  1.00 66.00           C  
ATOM     89  C   ILE A  12       4.191  -7.461 -25.484  1.00 66.00           C  
ATOM     90  CB  ILE A  12       4.832  -8.656 -27.609  1.00 66.00           C  
ATOM     91  O   ILE A  12       3.006  -7.289 -25.172  1.00 66.00           O  
ATOM     92  CG1 ILE A  12       5.148  -8.484 -29.094  1.00 66.00           C  
ATOM     93  CG2 ILE A  12       3.584  -9.523 -27.406  1.00 66.00           C  
ATOM     94  CD1 ILE A  12       5.512  -9.773 -29.812  1.00 66.00           C  
ATOM     95  N   VAL A  13       5.156  -7.781 -24.656  1.00 65.25           N  
ATOM     96  CA  VAL A  13       4.824  -7.969 -23.250  1.00 65.25           C  
ATOM     97  C   VAL A  13       4.285  -6.664 -22.656  1.00 65.25           C  
ATOM     98  CB  VAL A  13       6.043  -8.453 -22.438  1.00 65.25           C  
ATOM     99  O   VAL A  13       3.262  -6.660 -21.969  1.00 65.25           O  
ATOM    100  CG1 VAL A  13       5.742  -8.430 -20.938  1.00 65.25           C  
ATOM    101  CG2 VAL A  13       6.453  -9.859 -22.875  1.00 65.25           C  
ATOM    102  N   GLY A  14       4.984  -5.582 -22.938  1.00 60.72           N  
ATOM    103  CA  GLY A  14       4.566  -4.281 -22.453  1.00 60.72           C  
ATOM    104  C   GLY A  14       3.197  -3.863 -22.953  1.00 60.72           C  
ATOM    105  O   GLY A  14       2.350  -3.428 -22.172  1.00 60.72           O  
ATOM    106  N   LEU A  15       3.006  -4.043 -24.234  1.00 60.16           N  
ATOM    107  CA  LEU A  15       1.754  -3.619 -24.859  1.00 60.16           C  
ATOM    108  C   LEU A  15       0.600  -4.516 -24.422  1.00 60.16           C  
ATOM    109  CB  LEU A  15       1.873  -3.633 -26.375  1.00 60.16           C  
ATOM    110  O   LEU A  15      -0.513  -4.035 -24.188  1.00 60.16           O  
ATOM    111  CG  LEU A  15       2.662  -2.482 -27.016  1.00 60.16           C  
ATOM    112  CD1 LEU A  15       3.006  -2.807 -28.453  1.00 60.16           C  
ATOM    113  CD2 LEU A  15       1.873  -1.181 -26.922  1.00 60.16           C  
ATOM    114  N   SER A  16       0.869  -5.793 -24.312  1.00 67.25           N  
ATOM    115  CA  SER A  16      -0.192  -6.691 -23.859  1.00 67.25           C  
ATOM    116  C   SER A  16      -0.618  -6.379 -22.438  1.00 67.25           C  
ATOM    117  CB  SER A  16       0.261  -8.148 -23.969  1.00 67.25           C  
ATOM    118  O   SER A  16      -1.806  -6.434 -22.109  1.00 67.25           O  
ATOM    119  OG  SER A  16       1.440  -8.359 -23.203  1.00 67.25           O  
ATOM    120  N   ARG A  17       0.370  -6.051 -21.672  1.00 59.28           N  
ATOM    121  CA  ARG A  17       0.056  -5.688 -20.297  1.00 59.28           C  
ATOM    122  C   ARG A  17      -0.787  -4.418 -20.234  1.00 59.28           C  
ATOM    123  CB  ARG A  17       1.340  -5.496 -19.484  1.00 59.28           C  
ATOM    124  O   ARG A  17      -1.759  -4.340 -19.484  1.00 59.28           O  
ATOM    125  CG  ARG A  17       1.138  -5.594 -17.984  1.00 59.28           C  
ATOM    126  CD  ARG A  17       2.162  -6.512 -17.328  1.00 59.28           C  
ATOM    127  NE  ARG A  17       2.012  -6.547 -15.875  1.00 59.28           N  
ATOM    128  NH1 ARG A  17       3.721  -8.062 -15.531  1.00 59.28           N  
ATOM    129  NH2 ARG A  17       2.533  -7.242 -13.750  1.00 59.28           N  
ATOM    130  CZ  ARG A  17       2.756  -7.285 -15.055  1.00 59.28           C  
ATOM    131  N   ILE A  18      -0.440  -3.424 -21.016  1.00 54.38           N  
ATOM    132  CA  ILE A  18      -1.159  -2.156 -21.078  1.00 54.38           C  
ATOM    133  C   ILE A  18      -2.588  -2.398 -21.562  1.00 54.38           C  
ATOM    134  CB  ILE A  18      -0.444  -1.147 -22.016  1.00 54.38           C  
ATOM    135  O   ILE A  18      -3.537  -1.823 -21.031  1.00 54.38           O  
ATOM    136  CG1 ILE A  18       0.905  -0.736 -21.406  1.00 54.38           C  
ATOM    137  CG2 ILE A  18      -1.329   0.077 -22.266  1.00 54.38           C  
ATOM    138  CD1 ILE A  18       1.777   0.084 -22.359  1.00 54.38           C  
ATOM    139  N   LEU A  19      -2.670  -3.293 -22.578  1.00 61.53           N  
ATOM    140  CA  LEU A  19      -3.982  -3.559 -23.156  1.00 61.53           C  
ATOM    141  C   LEU A  19      -4.863  -4.324 -22.172  1.00 61.53           C  
ATOM    142  CB  LEU A  19      -3.846  -4.352 -24.453  1.00 61.53           C  
ATOM    143  O   LEU A  19      -6.086  -4.164 -22.172  1.00 61.53           O  
ATOM    144  CG  LEU A  19      -3.791  -3.531 -25.750  1.00 61.53           C  
ATOM    145  CD1 LEU A  19      -3.008  -4.281 -26.812  1.00 61.53           C  
ATOM    146  CD2 LEU A  19      -5.199  -3.207 -26.234  1.00 61.53           C  
ATOM    147  N   LEU A  20      -4.180  -5.188 -21.391  1.00 65.44           N  
ATOM    148  CA  LEU A  20      -4.934  -5.969 -20.422  1.00 65.44           C  
ATOM    149  C   LEU A  20      -5.539  -5.066 -19.359  1.00 65.44           C  
ATOM    150  CB  LEU A  20      -4.035  -7.023 -19.766  1.00 65.44           C  
ATOM    151  O   LEU A  20      -6.531  -5.430 -18.719  1.00 65.44           O  
ATOM    152  CG  LEU A  20      -4.027  -8.406 -20.422  1.00 65.44           C  
ATOM    153  CD1 LEU A  20      -2.721  -9.133 -20.109  1.00 65.44           C  
ATOM    154  CD2 LEU A  20      -5.223  -9.227 -19.953  1.00 65.44           C  
ATOM    155  N   ASP A  21      -4.973  -3.879 -19.281  1.00 53.78           N  
ATOM    156  CA  ASP A  21      -5.438  -2.910 -18.297  1.00 53.78           C  
ATOM    157  C   ASP A  21      -6.570  -2.053 -18.859  1.00 53.78           C  
ATOM    158  CB  ASP A  21      -4.281  -2.020 -17.828  1.00 53.78           C  
ATOM    159  O   ASP A  21      -7.078  -1.163 -18.172  1.00 53.78           O  
ATOM    160  CG  ASP A  21      -3.297  -2.746 -16.938  1.00 53.78           C  
ATOM    161  OD1 ASP A  21      -3.672  -3.766 -16.312  1.00 53.78           O  
ATOM    162  OD2 ASP A  21      -2.137  -2.291 -16.828  1.00 53.78           O  
ATOM    163  N   THR A  22      -6.992  -2.266 -20.188  1.00 56.78           N  
ATOM    164  CA  THR A  22      -8.078  -1.548 -20.828  1.00 56.78           C  
ATOM    165  C   THR A  22      -9.367  -2.365 -20.797  1.00 56.78           C  
ATOM    166  CB  THR A  22      -7.730  -1.205 -22.297  1.00 56.78           C  
ATOM    167  O   THR A  22      -9.367  -3.518 -20.359  1.00 56.78           O  
ATOM    168  CG2 THR A  22      -6.492  -0.318 -22.375  1.00 56.78           C  
ATOM    169  OG1 THR A  22      -7.477  -2.418 -23.016  1.00 56.78           O  
ATOM    170  N   GLU A  23     -10.633  -1.711 -20.953  1.00 66.81           N  
ATOM    171  CA  GLU A  23     -11.906  -2.420 -21.016  1.00 66.81           C  
ATOM    172  C   GLU A  23     -11.930  -3.410 -22.172  1.00 66.81           C  
ATOM    173  CB  GLU A  23     -13.070  -1.429 -21.141  1.00 66.81           C  
ATOM    174  O   GLU A  23     -11.875  -3.010 -23.344  1.00 66.81           O  
ATOM    175  CG  GLU A  23     -13.492  -0.808 -19.812  1.00 66.81           C  
ATOM    176  CD  GLU A  23     -14.758   0.026 -19.922  1.00 66.81           C  
ATOM    177  OE1 GLU A  23     -15.258   0.512 -18.891  1.00 66.81           O  
ATOM    178  OE2 GLU A  23     -15.258   0.195 -21.062  1.00 66.81           O  
ATOM    179  N   LEU A  24     -11.680  -4.699 -21.969  1.00 62.06           N  
ATOM    180  CA  LEU A  24     -11.633  -5.730 -23.000  1.00 62.06           C  
ATOM    181  C   LEU A  24     -12.844  -6.656 -22.891  1.00 62.06           C  
ATOM    182  CB  LEU A  24     -10.344  -6.547 -22.891  1.00 62.06           C  
ATOM    183  O   LEU A  24     -13.422  -6.812 -21.812  1.00 62.06           O  
ATOM    184  CG  LEU A  24      -9.039  -5.781 -23.094  1.00 62.06           C  
ATOM    185  CD1 LEU A  24      -7.863  -6.570 -22.531  1.00 62.06           C  
ATOM    186  CD2 LEU A  24      -8.820  -5.484 -24.578  1.00 62.06           C  
ATOM    187  N   THR A  25     -13.484  -6.953 -24.078  1.00 68.44           N  
ATOM    188  CA  THR A  25     -14.469  -8.031 -24.047  1.00 68.44           C  
ATOM    189  C   THR A  25     -13.859  -9.312 -23.484  1.00 68.44           C  
ATOM    190  CB  THR A  25     -15.047  -8.297 -25.453  1.00 68.44           C  
ATOM    191  O   THR A  25     -12.633  -9.445 -23.438  1.00 68.44           O  
ATOM    192  CG2 THR A  25     -15.656  -7.035 -26.047  1.00 68.44           C  
ATOM    193  OG1 THR A  25     -14.000  -8.766 -26.312  1.00 68.44           O  
ATOM    194  N   ALA A  26     -14.664 -10.156 -22.953  1.00 68.19           N  
ATOM    195  CA  ALA A  26     -14.188 -11.422 -22.391  1.00 68.19           C  
ATOM    196  C   ALA A  26     -13.281 -12.156 -23.391  1.00 68.19           C  
ATOM    197  CB  ALA A  26     -15.367 -12.305 -22.000  1.00 68.19           C  
ATOM    198  O   ALA A  26     -12.281 -12.758 -22.984  1.00 68.19           O  
ATOM    199  N   GLU A  27     -13.680 -12.047 -24.672  1.00 67.00           N  
ATOM    200  CA  GLU A  27     -12.898 -12.719 -25.703  1.00 67.00           C  
ATOM    201  C   GLU A  27     -11.562 -12.023 -25.922  1.00 67.00           C  
ATOM    202  CB  GLU A  27     -13.688 -12.773 -27.016  1.00 67.00           C  
ATOM    203  O   GLU A  27     -10.523 -12.680 -26.062  1.00 67.00           O  
ATOM    204  CG  GLU A  27     -13.375 -13.992 -27.875  1.00 67.00           C  
ATOM    205  CD  GLU A  27     -14.234 -14.086 -29.125  1.00 67.00           C  
ATOM    206  OE1 GLU A  27     -14.102 -15.070 -29.875  1.00 67.00           O  
ATOM    207  OE2 GLU A  27     -15.055 -13.172 -29.344  1.00 67.00           O  
ATOM    208  N   GLN A  28     -11.594 -10.727 -25.891  1.00 68.44           N  
ATOM    209  CA  GLN A  28     -10.375  -9.938 -26.078  1.00 68.44           C  
ATOM    210  C   GLN A  28      -9.422 -10.109 -24.906  1.00 68.44           C  
ATOM    211  CB  GLN A  28     -10.719  -8.461 -26.266  1.00 68.44           C  
ATOM    212  O   GLN A  28      -8.203 -10.211 -25.094  1.00 68.44           O  
ATOM    213  CG  GLN A  28     -11.336  -8.141 -27.625  1.00 68.44           C  
ATOM    214  CD  GLN A  28     -11.836  -6.711 -27.719  1.00 68.44           C  
ATOM    215  NE2 GLN A  28     -11.789  -6.145 -28.922  1.00 68.44           N  
ATOM    216  OE1 GLN A  28     -12.258  -6.117 -26.719  1.00 68.44           O  
ATOM    217  N   GLU A  29     -10.008 -10.188 -23.703  1.00 70.06           N  
ATOM    218  CA  GLU A  29      -9.188 -10.391 -22.500  1.00 70.06           C  
ATOM    219  C   GLU A  29      -8.477 -11.742 -22.547  1.00 70.06           C  
ATOM    220  CB  GLU A  29     -10.047 -10.297 -21.234  1.00 70.06           C  
ATOM    221  O   GLU A  29      -7.293 -11.836 -22.219  1.00 70.06           O  
ATOM    222  CG  GLU A  29      -9.234 -10.188 -19.953  1.00 70.06           C  
ATOM    223  CD  GLU A  29     -10.094 -10.148 -18.703  1.00 70.06           C  
ATOM    224  OE1 GLU A  29      -9.539 -10.211 -17.578  1.00 70.06           O  
ATOM    225  OE2 GLU A  29     -11.336 -10.047 -18.844  1.00 70.06           O  
ATOM    226  N   LYS A  30      -9.180 -12.703 -23.016  1.00 67.19           N  
ATOM    227  CA  LYS A  30      -8.617 -14.047 -23.156  1.00 67.19           C  
ATOM    228  C   LYS A  30      -7.469 -14.062 -24.156  1.00 67.19           C  
ATOM    229  CB  LYS A  30      -9.695 -15.039 -23.578  1.00 67.19           C  
ATOM    230  O   LYS A  30      -6.422 -14.656 -23.891  1.00 67.19           O  
ATOM    231  CG  LYS A  30      -9.328 -16.500 -23.328  1.00 67.19           C  
ATOM    232  CD  LYS A  30     -10.461 -17.438 -23.750  1.00 67.19           C  
ATOM    233  CE  LYS A  30     -10.055 -18.891 -23.594  1.00 67.19           C  
ATOM    234  NZ  LYS A  30     -11.164 -19.812 -24.000  1.00 67.19           N  
ATOM    235  N   TYR A  31      -7.746 -13.328 -25.281  1.00 66.38           N  
ATOM    236  CA  TYR A  31      -6.707 -13.297 -26.297  1.00 66.38           C  
ATOM    237  C   TYR A  31      -5.488 -12.523 -25.812  1.00 66.38           C  
ATOM    238  CB  TYR A  31      -7.242 -12.664 -27.594  1.00 66.38           C  
ATOM    239  O   TYR A  31      -4.352 -12.953 -26.000  1.00 66.38           O  
ATOM    240  CG  TYR A  31      -8.250 -13.531 -28.312  1.00 66.38           C  
ATOM    241  CD1 TYR A  31      -8.117 -14.914 -28.328  1.00 66.38           C  
ATOM    242  CD2 TYR A  31      -9.328 -12.961 -28.984  1.00 66.38           C  
ATOM    243  CE1 TYR A  31      -9.039 -15.719 -29.000  1.00 66.38           C  
ATOM    244  CE2 TYR A  31     -10.250 -13.750 -29.656  1.00 66.38           C  
ATOM    245  OH  TYR A  31     -11.016 -15.914 -30.312  1.00 66.38           O  
ATOM    246  CZ  TYR A  31     -10.102 -15.125 -29.656  1.00 66.38           C  
ATOM    247  N   LEU A  32      -5.742 -11.469 -25.078  1.00 68.00           N  
ATOM    248  CA  LEU A  32      -4.637 -10.633 -24.625  1.00 68.00           C  
ATOM    249  C   LEU A  32      -3.844 -11.328 -23.531  1.00 68.00           C  
ATOM    250  CB  LEU A  32      -5.152  -9.281 -24.125  1.00 68.00           C  
ATOM    251  O   LEU A  32      -2.615 -11.219 -23.484  1.00 68.00           O  
ATOM    252  CG  LEU A  32      -4.527  -8.039 -24.766  1.00 68.00           C  
ATOM    253  CD1 LEU A  32      -5.578  -7.266 -25.562  1.00 68.00           C  
ATOM    254  CD2 LEU A  32      -3.889  -7.152 -23.703  1.00 68.00           C  
ATOM    255  N   LYS A  33      -4.551 -11.992 -22.750  1.00 68.62           N  
ATOM    256  CA  LYS A  33      -3.863 -12.789 -21.734  1.00 68.62           C  
ATOM    257  C   LYS A  33      -2.994 -13.859 -22.375  1.00 68.62           C  
ATOM    258  CB  LYS A  33      -4.871 -13.430 -20.781  1.00 68.62           C  
ATOM    259  O   LYS A  33      -1.864 -14.094 -21.938  1.00 68.62           O  
ATOM    260  CG  LYS A  33      -5.250 -12.555 -19.594  1.00 68.62           C  
ATOM    261  CD  LYS A  33      -6.215 -13.266 -18.656  1.00 68.62           C  
ATOM    262  CE  LYS A  33      -6.609 -12.383 -17.484  1.00 68.62           C  
ATOM    263  NZ  LYS A  33      -7.633 -13.039 -16.609  1.00 68.62           N  
ATOM    264  N   THR A  34      -3.518 -14.414 -23.453  1.00 65.00           N  
ATOM    265  CA  THR A  34      -2.773 -15.445 -24.172  1.00 65.00           C  
ATOM    266  C   THR A  34      -1.543 -14.852 -24.844  1.00 65.00           C  
ATOM    267  CB  THR A  34      -3.658 -16.141 -25.219  1.00 65.00           C  
ATOM    268  O   THR A  34      -0.460 -15.438 -24.797  1.00 65.00           O  
ATOM    269  CG2 THR A  34      -2.922 -17.297 -25.875  1.00 65.00           C  
ATOM    270  OG1 THR A  34      -4.848 -16.625 -24.594  1.00 65.00           O  
ATOM    271  N   ILE A  35      -1.786 -13.648 -25.422  1.00 65.50           N  
ATOM    272  CA  ILE A  35      -0.672 -12.984 -26.094  1.00 65.50           C  
ATOM    273  C   ILE A  35       0.394 -12.609 -25.062  1.00 65.50           C  
ATOM    274  CB  ILE A  35      -1.142 -11.727 -26.859  1.00 65.50           C  
ATOM    275  O   ILE A  35       1.587 -12.828 -25.297  1.00 65.50           O  
ATOM    276  CG1 ILE A  35      -1.938 -12.133 -28.109  1.00 65.50           C  
ATOM    277  CG2 ILE A  35       0.053 -10.844 -27.234  1.00 65.50           C  
ATOM    278  CD1 ILE A  35      -2.627 -10.969 -28.797  1.00 65.50           C  
ATOM    279  N   HIS A  36      -0.071 -12.148 -23.938  1.00 67.56           N  
ATOM    280  CA  HIS A  36       0.865 -11.734 -22.891  1.00 67.56           C  
ATOM    281  C   HIS A  36       1.670 -12.922 -22.375  1.00 67.56           C  
ATOM    282  CB  HIS A  36       0.120 -11.055 -21.734  1.00 67.56           C  
ATOM    283  O   HIS A  36       2.900 -12.859 -22.312  1.00 67.56           O  
ATOM    284  CG  HIS A  36       1.021 -10.570 -20.656  1.00 67.56           C  
ATOM    285  CD2 HIS A  36       1.238 -11.031 -19.391  1.00 67.56           C  
ATOM    286  ND1 HIS A  36       1.825  -9.461 -20.797  1.00 67.56           N  
ATOM    287  CE1 HIS A  36       2.502  -9.266 -19.672  1.00 67.56           C  
ATOM    288  NE2 HIS A  36       2.164 -10.203 -18.812  1.00 67.56           N  
ATOM    289  N   VAL A  37       1.004 -13.938 -22.109  1.00 62.81           N  
ATOM    290  CA  VAL A  37       1.663 -15.133 -21.594  1.00 62.81           C  
ATOM    291  C   VAL A  37       2.611 -15.695 -22.641  1.00 62.81           C  
ATOM    292  CB  VAL A  37       0.638 -16.203 -21.172  1.00 62.81           C  
ATOM    293  O   VAL A  37       3.729 -16.109 -22.328  1.00 62.81           O  
ATOM    294  CG1 VAL A  37       1.335 -17.531 -20.891  1.00 62.81           C  
ATOM    295  CG2 VAL A  37      -0.149 -15.742 -19.938  1.00 62.81           C  
ATOM    296  N   SER A  38       2.115 -15.617 -23.859  1.00 63.34           N  
ATOM    297  CA  SER A  38       2.949 -16.125 -24.938  1.00 63.34           C  
ATOM    298  C   SER A  38       4.207 -15.281 -25.125  1.00 63.34           C  
ATOM    299  CB  SER A  38       2.164 -16.172 -26.250  1.00 63.34           C  
ATOM    300  O   SER A  38       5.297 -15.820 -25.344  1.00 63.34           O  
ATOM    301  OG  SER A  38       1.092 -17.094 -26.172  1.00 63.34           O  
ATOM    302  N   ALA A  39       3.994 -14.008 -25.031  1.00 67.62           N  
ATOM    303  CA  ALA A  39       5.133 -13.109 -25.219  1.00 67.62           C  
ATOM    304  C   ALA A  39       6.141 -13.266 -24.078  1.00 67.62           C  
ATOM    305  CB  ALA A  39       4.660 -11.664 -25.312  1.00 67.62           C  
ATOM    306  O   ALA A  39       7.352 -13.289 -24.312  1.00 67.62           O  
ATOM    307  N   VAL A  40       5.668 -13.406 -22.938  1.00 65.81           N  
ATOM    308  CA  VAL A  40       6.543 -13.633 -21.797  1.00 65.81           C  
ATOM    309  C   VAL A  40       7.277 -14.969 -21.969  1.00 65.81           C  
ATOM    310  CB  VAL A  40       5.758 -13.625 -20.469  1.00 65.81           C  
ATOM    311  O   VAL A  40       8.484 -15.047 -21.734  1.00 65.81           O  
ATOM    312  CG1 VAL A  40       6.633 -14.109 -19.312  1.00 65.81           C  
ATOM    313  CG2 VAL A  40       5.215 -12.227 -20.188  1.00 65.81           C  
ATOM    314  N   THR A  41       6.551 -15.961 -22.469  1.00 61.72           N  
ATOM    315  CA  THR A  41       7.133 -17.281 -22.688  1.00 61.72           C  
ATOM    316  C   THR A  41       8.219 -17.219 -23.750  1.00 61.72           C  
ATOM    317  CB  THR A  41       6.059 -18.297 -23.109  1.00 61.72           C  
ATOM    318  O   THR A  41       9.297 -17.797 -23.594  1.00 61.72           O  
ATOM    319  CG2 THR A  41       6.641 -19.703 -23.188  1.00 61.72           C  
ATOM    320  OG1 THR A  41       4.996 -18.281 -22.141  1.00 61.72           O  
ATOM    321  N   LEU A  42       7.820 -16.547 -24.875  1.00 65.69           N  
ATOM    322  CA  LEU A  42       8.789 -16.406 -25.969  1.00 65.69           C  
ATOM    323  C   LEU A  42      10.031 -15.664 -25.500  1.00 65.69           C  
ATOM    324  CB  LEU A  42       8.164 -15.680 -27.156  1.00 65.69           C  
ATOM    325  O   LEU A  42      11.156 -16.031 -25.844  1.00 65.69           O  
ATOM    326  CG  LEU A  42       8.875 -15.836 -28.500  1.00 65.69           C  
ATOM    327  CD1 LEU A  42       8.539 -17.188 -29.125  1.00 65.69           C  
ATOM    328  CD2 LEU A  42       8.500 -14.695 -29.438  1.00 65.69           C  
ATOM    329  N   GLY A  43       9.828 -14.648 -24.750  1.00 67.69           N  
ATOM    330  CA  GLY A  43      10.969 -13.938 -24.188  1.00 67.69           C  
ATOM    331  C   GLY A  43      11.859 -14.820 -23.328  1.00 67.69           C  
ATOM    332  O   GLY A  43      13.086 -14.758 -23.438  1.00 67.69           O  
ATOM    333  N   ASN A  44      11.258 -15.672 -22.641  1.00 63.31           N  
ATOM    334  CA  ASN A  44      12.008 -16.594 -21.781  1.00 63.31           C  
ATOM    335  C   ASN A  44      12.805 -17.594 -22.609  1.00 63.31           C  
ATOM    336  CB  ASN A  44      11.062 -17.328 -20.828  1.00 63.31           C  
ATOM    337  O   ASN A  44      13.969 -17.875 -22.312  1.00 63.31           O  
ATOM    338  CG  ASN A  44      10.539 -16.422 -19.719  1.00 63.31           C  
ATOM    339  ND2 ASN A  44       9.469 -16.859 -19.078  1.00 63.31           N  
ATOM    340  OD1 ASN A  44      11.086 -15.359 -19.469  1.00 63.31           O  
ATOM    341  N   ILE A  45      12.117 -18.125 -23.656  1.00 64.56           N  
ATOM    342  CA  ILE A  45      12.789 -19.109 -24.516  1.00 64.56           C  
ATOM    343  C   ILE A  45      14.008 -18.469 -25.172  1.00 64.56           C  
ATOM    344  CB  ILE A  45      11.828 -19.656 -25.594  1.00 64.56           C  
ATOM    345  O   ILE A  45      15.086 -19.078 -25.219  1.00 64.56           O  
ATOM    346  CG1 ILE A  45      10.719 -20.484 -24.953  1.00 64.56           C  
ATOM    347  CG2 ILE A  45      12.602 -20.484 -26.625  1.00 64.56           C  
ATOM    348  CD1 ILE A  45       9.609 -20.891 -25.906  1.00 64.56           C  
ATOM    349  N   PHE A  46      13.773 -17.281 -25.641  1.00 67.06           N  
ATOM    350  CA  PHE A  46      14.883 -16.594 -26.281  1.00 67.06           C  
ATOM    351  C   PHE A  46      16.016 -16.344 -25.297  1.00 67.06           C  
ATOM    352  CB  PHE A  46      14.422 -15.273 -26.906  1.00 67.06           C  
ATOM    353  O   PHE A  46      17.188 -16.516 -25.625  1.00 67.06           O  
ATOM    354  CG  PHE A  46      15.312 -14.773 -28.000  1.00 67.06           C  
ATOM    355  CD1 PHE A  46      16.344 -13.867 -27.734  1.00 67.06           C  
ATOM    356  CD2 PHE A  46      15.133 -15.203 -29.312  1.00 67.06           C  
ATOM    357  CE1 PHE A  46      17.172 -13.398 -28.750  1.00 67.06           C  
ATOM    358  CE2 PHE A  46      15.953 -14.742 -30.328  1.00 67.06           C  
ATOM    359  CZ  PHE A  46      16.969 -13.836 -30.047  1.00 67.06           C  
ATOM    360  N   ASN A  47      15.672 -15.969 -24.125  1.00 65.56           N  
ATOM    361  CA  ASN A  47      16.688 -15.773 -23.094  1.00 65.56           C  
ATOM    362  C   ASN A  47      17.406 -17.078 -22.766  1.00 65.56           C  
ATOM    363  CB  ASN A  47      16.078 -15.164 -21.828  1.00 65.56           C  
ATOM    364  O   ASN A  47      18.625 -17.078 -22.562  1.00 65.56           O  
ATOM    365  CG  ASN A  47      15.906 -13.664 -21.922  1.00 65.56           C  
ATOM    366  ND2 ASN A  47      15.047 -13.102 -21.078  1.00 65.56           N  
ATOM    367  OD1 ASN A  47      16.547 -13.008 -22.750  1.00 65.56           O  
ATOM    368  N   ASP A  48      16.672 -18.125 -22.844  1.00 65.25           N  
ATOM    369  CA  ASP A  48      17.266 -19.438 -22.594  1.00 65.25           C  
ATOM    370  C   ASP A  48      18.297 -19.781 -23.656  1.00 65.25           C  
ATOM    371  CB  ASP A  48      16.172 -20.516 -22.531  1.00 65.25           C  
ATOM    372  O   ASP A  48      19.375 -20.297 -23.344  1.00 65.25           O  
ATOM    373  CG  ASP A  48      15.312 -20.422 -21.297  1.00 65.25           C  
ATOM    374  OD1 ASP A  48      15.672 -19.688 -20.359  1.00 65.25           O  
ATOM    375  OD2 ASP A  48      14.258 -21.094 -21.250  1.00 65.25           O  
ATOM    376  N   ILE A  49      17.875 -19.484 -24.922  1.00 66.00           N  
ATOM    377  CA  ILE A  49      18.750 -19.812 -26.031  1.00 66.00           C  
ATOM    378  C   ILE A  49      20.031 -18.984 -25.953  1.00 66.00           C  
ATOM    379  CB  ILE A  49      18.062 -19.609 -27.391  1.00 66.00           C  
ATOM    380  O   ILE A  49      21.125 -19.484 -26.172  1.00 66.00           O  
ATOM    381  CG1 ILE A  49      16.922 -20.625 -27.578  1.00 66.00           C  
ATOM    382  CG2 ILE A  49      19.062 -19.719 -28.547  1.00 66.00           C  
ATOM    383  CD1 ILE A  49      16.062 -20.375 -28.812  1.00 66.00           C  
ATOM    384  N   ILE A  50      19.828 -17.750 -25.656  1.00 68.25           N  
ATOM    385  CA  ILE A  50      20.984 -16.859 -25.562  1.00 68.25           C  
ATOM    386  C   ILE A  50      21.859 -17.297 -24.391  1.00 68.25           C  
ATOM    387  CB  ILE A  50      20.562 -15.391 -25.391  1.00 68.25           C  
ATOM    388  O   ILE A  50      23.094 -17.328 -24.500  1.00 68.25           O  
ATOM    389  CG1 ILE A  50      19.859 -14.891 -26.656  1.00 68.25           C  
ATOM    390  CG2 ILE A  50      21.781 -14.516 -25.062  1.00 68.25           C  
ATOM    391  CD1 ILE A  50      19.578 -13.391 -26.656  1.00 68.25           C  
ATOM    392  N   ASP A  51      21.266 -17.625 -23.266  1.00 65.19           N  
ATOM    393  CA  ASP A  51      22.031 -18.078 -22.094  1.00 65.19           C  
ATOM    394  C   ASP A  51      22.781 -19.375 -22.406  1.00 65.19           C  
ATOM    395  CB  ASP A  51      21.109 -18.266 -20.891  1.00 65.19           C  
ATOM    396  O   ASP A  51      23.922 -19.562 -21.953  1.00 65.19           O  
ATOM    397  CG  ASP A  51      20.766 -16.953 -20.203  1.00 65.19           C  
ATOM    398  OD1 ASP A  51      21.469 -15.945 -20.406  1.00 65.19           O  
ATOM    399  OD2 ASP A  51      19.766 -16.938 -19.438  1.00 65.19           O  
ATOM    400  N   MET A  52      22.125 -20.203 -23.188  1.00 65.50           N  
ATOM    401  CA  MET A  52      22.781 -21.438 -23.578  1.00 65.50           C  
ATOM    402  C   MET A  52      24.031 -21.156 -24.391  1.00 65.50           C  
ATOM    403  CB  MET A  52      21.828 -22.312 -24.391  1.00 65.50           C  
ATOM    404  O   MET A  52      25.078 -21.781 -24.188  1.00 65.50           O  
ATOM    405  CG  MET A  52      22.078 -23.812 -24.250  1.00 65.50           C  
ATOM    406  SD  MET A  52      20.547 -24.750 -23.875  1.00 65.50           S  
ATOM    407  CE  MET A  52      19.734 -24.672 -25.484  1.00 65.50           C  
ATOM    408  N   ASP A  53      23.781 -20.234 -25.297  1.00 65.62           N  
ATOM    409  CA  ASP A  53      24.953 -19.859 -26.094  1.00 65.62           C  
ATOM    410  C   ASP A  53      26.062 -19.281 -25.234  1.00 65.62           C  
ATOM    411  CB  ASP A  53      24.562 -18.859 -27.188  1.00 65.62           C  
ATOM    412  O   ASP A  53      27.234 -19.625 -25.406  1.00 65.62           O  
ATOM    413  CG  ASP A  53      25.547 -18.812 -28.328  1.00 65.62           C  
ATOM    414  OD1 ASP A  53      26.328 -19.766 -28.516  1.00 65.62           O  
ATOM    415  OD2 ASP A  53      25.562 -17.797 -29.062  1.00 65.62           O  
ATOM    416  N   LYS A  54      25.641 -18.484 -24.281  1.00 66.31           N  
ATOM    417  CA  LYS A  54      26.625 -17.875 -23.391  1.00 66.31           C  
ATOM    418  C   LYS A  54      27.250 -18.922 -22.469  1.00 66.31           C  
ATOM    419  CB  LYS A  54      26.000 -16.766 -22.562  1.00 66.31           C  
ATOM    420  O   LYS A  54      28.438 -18.875 -22.172  1.00 66.31           O  
ATOM    421  CG  LYS A  54      25.719 -15.484 -23.344  1.00 66.31           C  
ATOM    422  CD  LYS A  54      25.172 -14.383 -22.453  1.00 66.31           C  
ATOM    423  CE  LYS A  54      24.906 -13.109 -23.234  1.00 66.31           C  
ATOM    424  NZ  LYS A  54      24.312 -12.047 -22.375  1.00 66.31           N  
ATOM    425  N   MET A  55      26.422 -19.859 -21.938  1.00 62.41           N  
ATOM    426  CA  MET A  55      26.891 -20.922 -21.031  1.00 62.41           C  
ATOM    427  C   MET A  55      27.891 -21.828 -21.750  1.00 62.41           C  
ATOM    428  CB  MET A  55      25.719 -21.734 -20.500  1.00 62.41           C  
ATOM    429  O   MET A  55      28.891 -22.250 -21.156  1.00 62.41           O  
ATOM    430  CG  MET A  55      25.000 -21.094 -19.328  1.00 62.41           C  
ATOM    431  SD  MET A  55      23.812 -22.234 -18.516  1.00 62.41           S  
ATOM    432  CE  MET A  55      23.688 -21.453 -16.891  1.00 62.41           C  
ATOM    433  N   GLU A  56      27.547 -22.172 -22.984  1.00 64.38           N  
ATOM    434  CA  GLU A  56      28.484 -22.984 -23.750  1.00 64.38           C  
ATOM    435  C   GLU A  56      29.828 -22.266 -23.922  1.00 64.38           C  
ATOM    436  CB  GLU A  56      27.906 -23.344 -25.125  1.00 64.38           C  
ATOM    437  O   GLU A  56      30.891 -22.891 -23.891  1.00 64.38           O  
ATOM    438  CG  GLU A  56      26.922 -24.500 -25.078  1.00 64.38           C  
ATOM    439  CD  GLU A  56      26.406 -24.906 -26.453  1.00 64.38           C  
ATOM    440  OE1 GLU A  56      25.672 -25.906 -26.547  1.00 64.38           O  
ATOM    441  OE2 GLU A  56      26.734 -24.203 -27.422  1.00 64.38           O  
ATOM    442  N   ARG A  57      29.719 -20.953 -23.984  1.00 63.28           N  
ATOM    443  CA  ARG A  57      30.953 -20.203 -24.141  1.00 63.28           C  
ATOM    444  C   ARG A  57      31.531 -19.812 -22.781  1.00 63.28           C  
ATOM    445  CB  ARG A  57      30.719 -18.953 -25.000  1.00 63.28           C  
ATOM    446  O   ARG A  57      32.500 -19.047 -22.703  1.00 63.28           O  
ATOM    447  CG  ARG A  57      30.375 -19.266 -26.438  1.00 63.28           C  
ATOM    448  CD  ARG A  57      30.250 -17.984 -27.281  1.00 63.28           C  
ATOM    449  NE  ARG A  57      29.688 -18.250 -28.594  1.00 63.28           N  
ATOM    450  NH1 ARG A  57      30.469 -16.312 -29.562  1.00 63.28           N  
ATOM    451  NH2 ARG A  57      29.234 -17.797 -30.797  1.00 63.28           N  
ATOM    452  CZ  ARG A  57      29.797 -17.453 -29.641  1.00 63.28           C  
ATOM    453  N   ARG A  58      31.062 -20.453 -21.656  1.00 59.28           N  
ATOM    454  CA  ARG A  58      31.531 -20.281 -20.281  1.00 59.28           C  
ATOM    455  C   ARG A  58      31.391 -18.844 -19.828  1.00 59.28           C  
ATOM    456  CB  ARG A  58      33.000 -20.734 -20.156  1.00 59.28           C  
ATOM    457  O   ARG A  58      32.156 -18.359 -18.984  1.00 59.28           O  
ATOM    458  CG  ARG A  58      33.156 -22.250 -20.078  1.00 59.28           C  
ATOM    459  CD  ARG A  58      34.594 -22.641 -19.797  1.00 59.28           C  
ATOM    460  NE  ARG A  58      34.781 -24.078 -19.734  1.00 59.28           N  
ATOM    461  NH1 ARG A  58      37.000 -24.016 -19.156  1.00 59.28           N  
ATOM    462  NH2 ARG A  58      35.938 -26.031 -19.391  1.00 59.28           N  
ATOM    463  CZ  ARG A  58      35.906 -24.703 -19.422  1.00 59.28           C  
ATOM    464  N   LYS A  59      30.438 -18.078 -20.484  1.00 62.56           N  
ATOM    465  CA  LYS A  59      30.391 -16.641 -20.172  1.00 62.56           C  
ATOM    466  C   LYS A  59      29.219 -16.312 -19.281  1.00 62.56           C  
ATOM    467  CB  LYS A  59      30.328 -15.828 -21.469  1.00 62.56           C  
ATOM    468  O   LYS A  59      28.875 -15.133 -19.109  1.00 62.56           O  
ATOM    469  CG  LYS A  59      31.656 -15.688 -22.188  1.00 62.56           C  
ATOM    470  CD  LYS A  59      31.547 -14.719 -23.359  1.00 62.56           C  
ATOM    471  CE  LYS A  59      32.875 -14.594 -24.094  1.00 62.56           C  
ATOM    472  NZ  LYS A  59      32.781 -13.703 -25.297  1.00 62.56           N  
ATOM    473  N   VAL A  60      28.562 -17.344 -18.703  1.00 61.12           N  
ATOM    474  CA  VAL A  60      27.406 -16.906 -17.906  1.00 61.12           C  
ATOM    475  C   VAL A  60      27.875 -16.438 -16.531  1.00 61.12           C  
ATOM    476  CB  VAL A  60      26.359 -18.031 -17.766  1.00 61.12           C  
ATOM    477  O   VAL A  60      28.500 -17.203 -15.789  1.00 61.12           O  
ATOM    478  CG1 VAL A  60      25.188 -17.578 -16.891  1.00 61.12           C  
ATOM    479  CG2 VAL A  60      25.859 -18.469 -19.141  1.00 61.12           C  
ATOM    480  N   GLN A  61      27.938 -15.094 -16.375  1.00 73.12           N  
ATOM    481  CA  GLN A  61      28.266 -14.516 -15.078  1.00 73.12           C  
ATOM    482  C   GLN A  61      27.000 -14.328 -14.234  1.00 73.12           C  
ATOM    483  CB  GLN A  61      28.984 -13.180 -15.242  1.00 73.12           C  
ATOM    484  O   GLN A  61      26.016 -13.758 -14.703  1.00 73.12           O  
ATOM    485  CG  GLN A  61      30.484 -13.312 -15.516  1.00 73.12           C  
ATOM    486  CD  GLN A  61      31.172 -11.969 -15.625  1.00 73.12           C  
ATOM    487  NE2 GLN A  61      32.500 -12.000 -15.750  1.00 73.12           N  
ATOM    488  OE1 GLN A  61      30.531 -10.914 -15.594  1.00 73.12           O  
ATOM    489  N   LEU A  62      26.938 -15.195 -13.117  1.00 78.38           N  
ATOM    490  CA  LEU A  62      25.828 -15.062 -12.180  1.00 78.38           C  
ATOM    491  C   LEU A  62      25.891 -13.734 -11.438  1.00 78.38           C  
ATOM    492  CB  LEU A  62      25.844 -16.219 -11.172  1.00 78.38           C  
ATOM    493  O   LEU A  62      26.984 -13.266 -11.086  1.00 78.38           O  
ATOM    494  CG  LEU A  62      25.562 -17.609 -11.742  1.00 78.38           C  
ATOM    495  CD1 LEU A  62      25.922 -18.688 -10.711  1.00 78.38           C  
ATOM    496  CD2 LEU A  62      24.109 -17.734 -12.164  1.00 78.38           C  
ATOM    497  N   ASP A  63      24.812 -13.000 -11.391  1.00 79.56           N  
ATOM    498  CA  ASP A  63      24.688 -11.766 -10.625  1.00 79.56           C  
ATOM    499  C   ASP A  63      24.156 -12.031  -9.219  1.00 79.56           C  
ATOM    500  CB  ASP A  63      23.797 -10.758 -11.352  1.00 79.56           C  
ATOM    501  O   ASP A  63      22.969 -11.812  -8.953  1.00 79.56           O  
ATOM    502  CG  ASP A  63      23.812  -9.383 -10.711  1.00 79.56           C  
ATOM    503  OD1 ASP A  63      24.734  -9.086  -9.922  1.00 79.56           O  
ATOM    504  OD2 ASP A  63      22.891  -8.586 -11.000  1.00 79.56           O  
ATOM    505  N   ASN A  64      25.047 -12.523  -8.344  1.00 86.62           N  
ATOM    506  CA  ASN A  64      24.656 -12.852  -6.977  1.00 86.62           C  
ATOM    507  C   ASN A  64      24.484 -11.602  -6.125  1.00 86.62           C  
ATOM    508  CB  ASN A  64      25.672 -13.797  -6.332  1.00 86.62           C  
ATOM    509  O   ASN A  64      25.453 -10.906  -5.832  1.00 86.62           O  
ATOM    510  CG  ASN A  64      25.672 -15.180  -6.949  1.00 86.62           C  
ATOM    511  ND2 ASN A  64      26.797 -15.867  -6.875  1.00 86.62           N  
ATOM    512  OD1 ASN A  64      24.656 -15.625  -7.492  1.00 86.62           O  
ATOM    513  N   GLN A  65      23.266 -11.273  -5.863  1.00 84.00           N  
ATOM    514  CA  GLN A  65      22.891 -10.141  -5.023  1.00 84.00           C  
ATOM    515  C   GLN A  65      21.922 -10.555  -3.920  1.00 84.00           C  
ATOM    516  CB  GLN A  65      22.281  -9.023  -5.867  1.00 84.00           C  
ATOM    517  O   GLN A  65      21.297 -11.617  -4.008  1.00 84.00           O  
ATOM    518  CG  GLN A  65      23.172  -8.539  -6.996  1.00 84.00           C  
ATOM    519  CD  GLN A  65      24.359  -7.730  -6.500  1.00 84.00           C  
ATOM    520  NE2 GLN A  65      25.406  -7.645  -7.316  1.00 84.00           N  
ATOM    521  OE1 GLN A  65      24.344  -7.188  -5.391  1.00 84.00           O  
ATOM    522  N   PRO A  66      21.906  -9.781  -2.854  1.00 85.25           N  
ATOM    523  CA  PRO A  66      20.891 -10.086  -1.836  1.00 85.25           C  
ATOM    524  C   PRO A  66      19.469 -10.016  -2.381  1.00 85.25           C  
ATOM    525  CB  PRO A  66      21.125  -9.000  -0.780  1.00 85.25           C  
ATOM    526  O   PRO A  66      19.094  -9.031  -3.037  1.00 85.25           O  
ATOM    527  CG  PRO A  66      22.516  -8.508  -1.035  1.00 85.25           C  
ATOM    528  CD  PRO A  66      22.828  -8.703  -2.490  1.00 85.25           C  
ATOM    529  N   VAL A  67      18.750 -11.133  -2.256  1.00 81.19           N  
ATOM    530  CA  VAL A  67      17.375 -11.250  -2.723  1.00 81.19           C  
ATOM    531  C   VAL A  67      16.438 -11.422  -1.528  1.00 81.19           C  
ATOM    532  CB  VAL A  67      17.203 -12.430  -3.705  1.00 81.19           C  
ATOM    533  O   VAL A  67      16.688 -12.242  -0.646  1.00 81.19           O  
ATOM    534  CG1 VAL A  67      15.734 -12.602  -4.094  1.00 81.19           C  
ATOM    535  CG2 VAL A  67      18.062 -12.211  -4.949  1.00 81.19           C  
ATOM    536  N   ASP A  68      15.453 -10.477  -1.419  1.00 75.75           N  
ATOM    537  CA  ASP A  68      14.383 -10.703  -0.451  1.00 75.75           C  
ATOM    538  C   ASP A  68      13.617 -11.984  -0.771  1.00 75.75           C  
ATOM    539  CB  ASP A  68      13.422  -9.508  -0.419  1.00 75.75           C  
ATOM    540  O   ASP A  68      12.758 -11.992  -1.658  1.00 75.75           O  
ATOM    541  CG  ASP A  68      12.375  -9.617   0.675  1.00 75.75           C  
ATOM    542  OD1 ASP A  68      12.141 -10.734   1.186  1.00 75.75           O  
ATOM    543  OD2 ASP A  68      11.781  -8.578   1.027  1.00 75.75           O  
ATOM    544  N   PHE A  69      13.984 -13.062  -0.049  1.00 84.00           N  
ATOM    545  CA  PHE A  69      13.492 -14.391  -0.409  1.00 84.00           C  
ATOM    546  C   PHE A  69      12.016 -14.523  -0.078  1.00 84.00           C  
ATOM    547  CB  PHE A  69      14.297 -15.477   0.312  1.00 84.00           C  
ATOM    548  O   PHE A  69      11.289 -15.266  -0.745  1.00 84.00           O  
ATOM    549  CG  PHE A  69      14.109 -16.859  -0.264  1.00 84.00           C  
ATOM    550  CD1 PHE A  69      13.641 -17.891   0.529  1.00 84.00           C  
ATOM    551  CD2 PHE A  69      14.391 -17.109  -1.600  1.00 84.00           C  
ATOM    552  CE1 PHE A  69      13.469 -19.172  -0.001  1.00 84.00           C  
ATOM    553  CE2 PHE A  69      14.219 -18.375  -2.137  1.00 84.00           C  
ATOM    554  CZ  PHE A  69      13.758 -19.406  -1.336  1.00 84.00           C  
ATOM    555  N   THR A  70      11.570 -13.734   0.817  1.00 70.62           N  
ATOM    556  CA  THR A  70      10.148 -13.758   1.147  1.00 70.62           C  
ATOM    557  C   THR A  70       9.320 -13.172   0.010  1.00 70.62           C  
ATOM    558  CB  THR A  70       9.867 -12.984   2.447  1.00 70.62           C  
ATOM    559  O   THR A  70       8.328 -13.766  -0.414  1.00 70.62           O  
ATOM    560  CG2 THR A  70       8.422 -13.164   2.895  1.00 70.62           C  
ATOM    561  OG1 THR A  70      10.742 -13.461   3.480  1.00 70.62           O  
ATOM    562  N   SER A  71       9.773 -12.000  -0.473  1.00 66.69           N  
ATOM    563  CA  SER A  71       9.094 -11.398  -1.617  1.00 66.69           C  
ATOM    564  C   SER A  71       9.211 -12.289  -2.852  1.00 66.69           C  
ATOM    565  CB  SER A  71       9.664 -10.016  -1.920  1.00 66.69           C  
ATOM    566  O   SER A  71       8.266 -12.383  -3.643  1.00 66.69           O  
ATOM    567  OG  SER A  71       9.359  -9.102  -0.877  1.00 66.69           O  
ATOM    568  N   PHE A  72      10.320 -12.914  -2.963  1.00 80.25           N  
ATOM    569  CA  PHE A  72      10.555 -13.805  -4.098  1.00 80.25           C  
ATOM    570  C   PHE A  72       9.555 -14.945  -4.109  1.00 80.25           C  
ATOM    571  CB  PHE A  72      11.984 -14.359  -4.062  1.00 80.25           C  
ATOM    572  O   PHE A  72       8.961 -15.250  -5.148  1.00 80.25           O  
ATOM    573  CG  PHE A  72      12.297 -15.297  -5.199  1.00 80.25           C  
ATOM    574  CD1 PHE A  72      12.031 -16.656  -5.090  1.00 80.25           C  
ATOM    575  CD2 PHE A  72      12.867 -14.820  -6.371  1.00 80.25           C  
ATOM    576  CE1 PHE A  72      12.320 -17.531  -6.137  1.00 80.25           C  
ATOM    577  CE2 PHE A  72      13.156 -15.680  -7.422  1.00 80.25           C  
ATOM    578  CZ  PHE A  72      12.883 -17.031  -7.305  1.00 80.25           C  
ATOM    579  N   LEU A  73       9.297 -15.523  -2.967  1.00 81.00           N  
ATOM    580  CA  LEU A  73       8.383 -16.656  -2.887  1.00 81.00           C  
ATOM    581  C   LEU A  73       6.941 -16.203  -3.117  1.00 81.00           C  
ATOM    582  CB  LEU A  73       8.500 -17.344  -1.526  1.00 81.00           C  
ATOM    583  O   LEU A  73       6.160 -16.922  -3.746  1.00 81.00           O  
ATOM    584  CG  LEU A  73       9.727 -18.234  -1.325  1.00 81.00           C  
ATOM    585  CD1 LEU A  73       9.727 -18.844   0.078  1.00 81.00           C  
ATOM    586  CD2 LEU A  73       9.766 -19.344  -2.379  1.00 81.00           C  
ATOM    587  N   ALA A  74       6.695 -15.023  -2.660  1.00 67.00           N  
ATOM    588  CA  ALA A  74       5.348 -14.500  -2.871  1.00 67.00           C  
ATOM    589  C   ALA A  74       5.066 -14.289  -4.355  1.00 67.00           C  
ATOM    590  CB  ALA A  74       5.156 -13.195  -2.104  1.00 67.00           C  
ATOM    591  O   ALA A  74       3.990 -14.633  -4.848  1.00 67.00           O  
ATOM    592  N   ASP A  75       6.000 -13.727  -5.047  1.00 67.75           N  
ATOM    593  CA  ASP A  75       5.855 -13.523  -6.484  1.00 67.75           C  
ATOM    594  C   ASP A  75       5.695 -14.852  -7.219  1.00 67.75           C  
ATOM    595  CB  ASP A  75       7.059 -12.758  -7.039  1.00 67.75           C  
ATOM    596  O   ASP A  75       4.883 -14.961  -8.141  1.00 67.75           O  
ATOM    597  CG  ASP A  75       7.035 -11.281  -6.691  1.00 67.75           C  
ATOM    598  OD1 ASP A  75       5.988 -10.781  -6.223  1.00 67.75           O  
ATOM    599  OD2 ASP A  75       8.070 -10.609  -6.895  1.00 67.75           O  
ATOM    600  N   LEU A  76       6.457 -15.789  -6.734  1.00 77.31           N  
ATOM    601  CA  LEU A  76       6.410 -17.109  -7.367  1.00 77.31           C  
ATOM    602  C   LEU A  76       5.035 -17.734  -7.199  1.00 77.31           C  
ATOM    603  CB  LEU A  76       7.484 -18.031  -6.770  1.00 77.31           C  
ATOM    604  O   LEU A  76       4.492 -18.312  -8.148  1.00 77.31           O  
ATOM    605  CG  LEU A  76       7.719 -19.344  -7.496  1.00 77.31           C  
ATOM    606  CD1 LEU A  76       8.727 -19.172  -8.625  1.00 77.31           C  
ATOM    607  CD2 LEU A  76       8.195 -20.422  -6.516  1.00 77.31           C  
ATOM    608  N   GLU A  77       4.512 -17.641  -6.059  1.00 74.19           N  
ATOM    609  CA  GLU A  77       3.209 -18.234  -5.781  1.00 74.19           C  
ATOM    610  C   GLU A  77       2.105 -17.562  -6.582  1.00 74.19           C  
ATOM    611  CB  GLU A  77       2.891 -18.172  -4.285  1.00 74.19           C  
ATOM    612  O   GLU A  77       1.270 -18.234  -7.195  1.00 74.19           O  
ATOM    613  CG  GLU A  77       1.622 -18.906  -3.889  1.00 74.19           C  
ATOM    614  CD  GLU A  77       1.346 -18.875  -2.395  1.00 74.19           C  
ATOM    615  OE1 GLU A  77       0.488 -19.641  -1.915  1.00 74.19           O  
ATOM    616  OE2 GLU A  77       1.992 -18.062  -1.696  1.00 74.19           O  
ATOM    617  N   ASN A  78       2.133 -16.250  -6.621  1.00 63.78           N  
ATOM    618  CA  ASN A  78       1.092 -15.492  -7.316  1.00 63.78           C  
ATOM    619  C   ASN A  78       1.077 -15.805  -8.812  1.00 63.78           C  
ATOM    620  CB  ASN A  78       1.271 -13.992  -7.086  1.00 63.78           C  
ATOM    621  O   ASN A  78       0.020 -16.078  -9.383  1.00 63.78           O  
ATOM    622  CG  ASN A  78       0.815 -13.555  -5.707  1.00 63.78           C  
ATOM    623  ND2 ASN A  78       1.322 -12.414  -5.250  1.00 63.78           N  
ATOM    624  OD1 ASN A  78       0.015 -14.234  -5.062  1.00 63.78           O  
ATOM    625  N   LEU A  79       2.180 -15.797  -9.359  1.00 64.50           N  
ATOM    626  CA  LEU A  79       2.256 -16.016 -10.797  1.00 64.50           C  
ATOM    627  C   LEU A  79       1.967 -17.469 -11.148  1.00 64.50           C  
ATOM    628  CB  LEU A  79       3.635 -15.609 -11.328  1.00 64.50           C  
ATOM    629  O   LEU A  79       1.280 -17.750 -12.133  1.00 64.50           O  
ATOM    630  CG  LEU A  79       3.895 -14.109 -11.477  1.00 64.50           C  
ATOM    631  CD1 LEU A  79       5.391 -13.844 -11.609  1.00 64.50           C  
ATOM    632  CD2 LEU A  79       3.137 -13.555 -12.680  1.00 64.50           C  
ATOM    633  N   SER A  80       2.395 -18.359 -10.289  1.00 77.94           N  
ATOM    634  CA  SER A  80       2.174 -19.766 -10.547  1.00 77.94           C  
ATOM    635  C   SER A  80       0.710 -20.156 -10.344  1.00 77.94           C  
ATOM    636  CB  SER A  80       3.059 -20.625  -9.641  1.00 77.94           C  
ATOM    637  O   SER A  80       0.157 -20.938 -11.109  1.00 77.94           O  
ATOM    638  OG  SER A  80       4.426 -20.297  -9.812  1.00 77.94           O  
ATOM    639  N   ALA A  81       0.138 -19.531  -9.328  1.00 70.12           N  
ATOM    640  CA  ALA A  81      -1.274 -19.797  -9.070  1.00 70.12           C  
ATOM    641  C   ALA A  81      -2.141 -19.344 -10.242  1.00 70.12           C  
ATOM    642  CB  ALA A  81      -1.723 -19.109  -7.789  1.00 70.12           C  
ATOM    643  O   ALA A  81      -3.084 -20.047 -10.633  1.00 70.12           O  
ATOM    644  N   LEU A  82      -1.790 -18.250 -10.859  1.00 65.50           N  
ATOM    645  CA  LEU A  82      -2.537 -17.750 -12.008  1.00 65.50           C  
ATOM    646  C   LEU A  82      -2.436 -18.719 -13.188  1.00 65.50           C  
ATOM    647  CB  LEU A  82      -2.025 -16.375 -12.414  1.00 65.50           C  
ATOM    648  O   LEU A  82      -3.432 -18.984 -13.859  1.00 65.50           O  
ATOM    649  CG  LEU A  82      -2.885 -15.594 -13.414  1.00 65.50           C  
ATOM    650  CD1 LEU A  82      -4.172 -15.117 -12.750  1.00 65.50           C  
ATOM    651  CD2 LEU A  82      -2.105 -14.422 -13.992  1.00 65.50           C  
ATOM    652  N   GLN A  83      -1.302 -19.219 -13.336  1.00 74.38           N  
ATOM    653  CA  GLN A  83      -1.102 -20.156 -14.430  1.00 74.38           C  
ATOM    654  C   GLN A  83      -1.886 -21.453 -14.203  1.00 74.38           C  
ATOM    655  CB  GLN A  83       0.385 -20.484 -14.609  1.00 74.38           C  
ATOM    656  O   GLN A  83      -2.484 -22.000 -15.141  1.00 74.38           O  
ATOM    657  CG  GLN A  83       0.824 -20.578 -16.062  1.00 74.38           C  
ATOM    658  CD  GLN A  83       2.275 -21.000 -16.203  1.00 74.38           C  
ATOM    659  NE2 GLN A  83       2.697 -21.250 -17.438  1.00 74.38           N  
ATOM    660  OE1 GLN A  83       3.010 -21.094 -15.219  1.00 74.38           O  
ATOM    661  N   ALA A  84      -1.886 -21.953 -12.992  1.00 81.75           N  
ATOM    662  CA  ALA A  84      -2.600 -23.188 -12.664  1.00 81.75           C  
ATOM    663  C   ALA A  84      -4.109 -22.984 -12.750  1.00 81.75           C  
ATOM    664  CB  ALA A  84      -2.211 -23.672 -11.266  1.00 81.75           C  
ATOM    665  O   ALA A  84      -4.828 -23.859 -13.250  1.00 81.75           O  
ATOM    666  N   GLN A  85      -4.531 -21.828 -12.375  1.00 73.38           N  
ATOM    667  CA  GLN A  85      -5.961 -21.531 -12.391  1.00 73.38           C  
ATOM    668  C   GLN A  85      -6.500 -21.500 -13.812  1.00 73.38           C  
ATOM    669  CB  GLN A  85      -6.242 -20.203 -11.688  1.00 73.38           C  
ATOM    670  O   GLN A  85      -7.621 -21.938 -14.070  1.00 73.38           O  
ATOM    671  CG  GLN A  85      -7.695 -20.016 -11.273  1.00 73.38           C  
ATOM    672  CD  GLN A  85      -7.938 -18.703 -10.555  1.00 73.38           C  
ATOM    673  NE2 GLN A  85      -9.180 -18.469 -10.156  1.00 73.38           N  
ATOM    674  OE1 GLN A  85      -7.016 -17.906 -10.367  1.00 73.38           O  
ATOM    675  N   GLN A  86      -5.723 -21.016 -14.711  1.00 70.31           N  
ATOM    676  CA  GLN A  86      -6.152 -20.938 -16.094  1.00 70.31           C  
ATOM    677  C   GLN A  86      -6.414 -22.312 -16.672  1.00 70.31           C  
ATOM    678  CB  GLN A  86      -5.105 -20.203 -16.938  1.00 70.31           C  
ATOM    679  O   GLN A  86      -7.266 -22.484 -17.547  1.00 70.31           O  
ATOM    680  CG  GLN A  86      -5.102 -18.688 -16.750  1.00 70.31           C  
ATOM    681  CD  GLN A  86      -4.098 -17.984 -17.641  1.00 70.31           C  
ATOM    682  NE2 GLN A  86      -4.121 -16.656 -17.625  1.00 70.31           N  
ATOM    683  OE1 GLN A  86      -3.303 -18.625 -18.328  1.00 70.31           O  
ATOM    684  N   LYS A  87      -5.754 -23.281 -16.141  1.00 80.75           N  
ATOM    685  CA  LYS A  87      -5.941 -24.656 -16.625  1.00 80.75           C  
ATOM    686  C   LYS A  87      -6.832 -25.453 -15.672  1.00 80.75           C  
ATOM    687  CB  LYS A  87      -4.594 -25.359 -16.797  1.00 80.75           C  
ATOM    688  O   LYS A  87      -6.992 -26.656 -15.836  1.00 80.75           O  
ATOM    689  CG  LYS A  87      -4.387 -25.969 -18.172  1.00 80.75           C  
ATOM    690  CD  LYS A  87      -3.139 -26.844 -18.203  1.00 80.75           C  
ATOM    691  CE  LYS A  87      -3.096 -27.703 -19.453  1.00 80.75           C  
ATOM    692  NZ  LYS A  87      -1.925 -28.625 -19.453  1.00 80.75           N  
ATOM    693  N   GLY A  88      -7.379 -24.656 -14.656  1.00 83.12           N  
ATOM    694  CA  GLY A  88      -8.258 -25.312 -13.695  1.00 83.12           C  
ATOM    695  C   GLY A  88      -7.520 -26.203 -12.719  1.00 83.12           C  
ATOM    696  O   GLY A  88      -8.086 -27.156 -12.195  1.00 83.12           O  
ATOM    697  N   LEU A  89      -6.250 -26.094 -12.570  1.00 87.69           N  
ATOM    698  CA  LEU A  89      -5.453 -26.891 -11.641  1.00 87.69           C  
ATOM    699  C   LEU A  89      -5.324 -26.203 -10.289  1.00 87.69           C  
ATOM    700  CB  LEU A  89      -4.062 -27.156 -12.227  1.00 87.69           C  
ATOM    701  O   LEU A  89      -5.473 -24.969 -10.203  1.00 87.69           O  
ATOM    702  CG  LEU A  89      -4.016 -27.938 -13.547  1.00 87.69           C  
ATOM    703  CD1 LEU A  89      -2.594 -27.953 -14.094  1.00 87.69           C  
ATOM    704  CD2 LEU A  89      -4.547 -29.344 -13.352  1.00 87.69           C  
ATOM    705  N   ARG A  90      -5.191 -27.031  -9.234  1.00 87.69           N  
ATOM    706  CA  ARG A  90      -4.902 -26.484  -7.914  1.00 87.69           C  
ATOM    707  C   ARG A  90      -3.404 -26.281  -7.723  1.00 87.69           C  
ATOM    708  CB  ARG A  90      -5.449 -27.406  -6.820  1.00 87.69           C  
ATOM    709  O   ARG A  90      -2.605 -27.172  -8.047  1.00 87.69           O  
ATOM    710  CG  ARG A  90      -6.961 -27.344  -6.660  1.00 87.69           C  
ATOM    711  CD  ARG A  90      -7.445 -28.234  -5.516  1.00 87.69           C  
ATOM    712  NE  ARG A  90      -8.898 -28.297  -5.461  1.00 87.69           N  
ATOM    713  NH1 ARG A  90      -8.977 -29.734  -3.652  1.00 87.69           N  
ATOM    714  NH2 ARG A  90     -10.922 -28.984  -4.617  1.00 87.69           N  
ATOM    715  CZ  ARG A  90      -9.594 -29.000  -4.578  1.00 87.69           C  
ATOM    716  N   PHE A  91      -3.004 -25.109  -7.281  1.00 86.62           N  
ATOM    717  CA  PHE A  91      -1.605 -24.812  -6.984  1.00 86.62           C  
ATOM    718  C   PHE A  91      -1.401 -24.625  -5.488  1.00 86.62           C  
ATOM    719  CB  PHE A  91      -1.136 -23.578  -7.746  1.00 86.62           C  
ATOM    720  O   PHE A  91      -2.139 -23.859  -4.848  1.00 86.62           O  
ATOM    721  CG  PHE A  91       0.306 -23.219  -7.500  1.00 86.62           C  
ATOM    722  CD1 PHE A  91       0.648 -22.250  -6.570  1.00 86.62           C  
ATOM    723  CD2 PHE A  91       1.319 -23.859  -8.203  1.00 86.62           C  
ATOM    724  CE1 PHE A  91       1.982 -21.922  -6.340  1.00 86.62           C  
ATOM    725  CE2 PHE A  91       2.654 -23.531  -7.977  1.00 86.62           C  
ATOM    726  CZ  PHE A  91       2.984 -22.562  -7.047  1.00 86.62           C  
ATOM    727  N   ASN A  92      -0.354 -25.359  -4.934  1.00 88.19           N  
ATOM    728  CA  ASN A  92      -0.033 -25.250  -3.514  1.00 88.19           C  
ATOM    729  C   ASN A  92       1.453 -24.984  -3.293  1.00 88.19           C  
ATOM    730  CB  ASN A  92      -0.460 -26.531  -2.777  1.00 88.19           C  
ATOM    731  O   ASN A  92       2.303 -25.656  -3.877  1.00 88.19           O  
ATOM    732  CG  ASN A  92      -1.967 -26.672  -2.688  1.00 88.19           C  
ATOM    733  ND2 ASN A  92      -2.432 -27.891  -2.461  1.00 88.19           N  
ATOM    734  OD1 ASN A  92      -2.707 -25.688  -2.822  1.00 88.19           O  
ATOM    735  N   LEU A  93       1.820 -23.922  -2.564  1.00 85.00           N  
ATOM    736  CA  LEU A  93       3.184 -23.672  -2.113  1.00 85.00           C  
ATOM    737  C   LEU A  93       3.338 -24.000  -0.632  1.00 85.00           C  
ATOM    738  CB  LEU A  93       3.566 -22.203  -2.365  1.00 85.00           C  
ATOM    739  O   LEU A  93       2.641 -23.422   0.210  1.00 85.00           O  
ATOM    740  CG  LEU A  93       5.027 -21.828  -2.100  1.00 85.00           C  
ATOM    741  CD1 LEU A  93       5.941 -22.500  -3.121  1.00 85.00           C  
ATOM    742  CD2 LEU A  93       5.203 -20.312  -2.127  1.00 85.00           C  
ATOM    743  N   GLU A  94       4.207 -24.953  -0.330  1.00 87.44           N  
ATOM    744  CA  GLU A  94       4.402 -25.438   1.031  1.00 87.44           C  
ATOM    745  C   GLU A  94       5.824 -25.188   1.515  1.00 87.44           C  
ATOM    746  CB  GLU A  94       4.078 -26.938   1.115  1.00 87.44           C  
ATOM    747  O   GLU A  94       6.715 -26.016   1.315  1.00 87.44           O  
ATOM    748  CG  GLU A  94       2.625 -27.266   0.810  1.00 87.44           C  
ATOM    749  CD  GLU A  94       2.328 -28.766   0.861  1.00 87.44           C  
ATOM    750  OE1 GLU A  94       1.167 -29.156   0.612  1.00 87.44           O  
ATOM    751  OE2 GLU A  94       3.264 -29.531   1.154  1.00 87.44           O  
ATOM    752  N   PRO A  95       6.035 -24.062   2.119  1.00 81.50           N  
ATOM    753  CA  PRO A  95       7.371 -23.812   2.660  1.00 81.50           C  
ATOM    754  C   PRO A  95       7.629 -24.531   3.975  1.00 81.50           C  
ATOM    755  CB  PRO A  95       7.383 -22.297   2.867  1.00 81.50           C  
ATOM    756  O   PRO A  95       6.719 -24.672   4.801  1.00 81.50           O  
ATOM    757  CG  PRO A  95       5.949 -21.922   3.066  1.00 81.50           C  
ATOM    758  CD  PRO A  95       5.094 -22.938   2.359  1.00 81.50           C  
ATOM    759  N   THR A  96       8.766 -25.156   4.066  1.00 84.12           N  
ATOM    760  CA  THR A  96       9.203 -25.719   5.340  1.00 84.12           C  
ATOM    761  C   THR A  96      10.031 -24.703   6.117  1.00 84.12           C  
ATOM    762  CB  THR A  96      10.023 -27.000   5.133  1.00 84.12           C  
ATOM    763  O   THR A  96      11.141 -24.344   5.699  1.00 84.12           O  
ATOM    764  CG2 THR A  96      10.297 -27.703   6.457  1.00 84.12           C  
ATOM    765  OG1 THR A  96       9.305 -27.891   4.270  1.00 84.12           O  
ATOM    766  N   LEU A  97       9.500 -24.188   7.215  1.00 74.94           N  
ATOM    767  CA  LEU A  97      10.172 -23.172   8.016  1.00 74.94           C  
ATOM    768  C   LEU A  97      11.242 -23.797   8.906  1.00 74.94           C  
ATOM    769  CB  LEU A  97       9.156 -22.406   8.883  1.00 74.94           C  
ATOM    770  O   LEU A  97      11.133 -24.953   9.289  1.00 74.94           O  
ATOM    771  CG  LEU A  97       8.086 -21.609   8.133  1.00 74.94           C  
ATOM    772  CD1 LEU A  97       7.008 -21.141   9.102  1.00 74.94           C  
ATOM    773  CD2 LEU A  97       8.719 -20.438   7.402  1.00 74.94           C  
ATOM    774  N   PRO A  98      12.422 -23.094   9.273  1.00 77.19           N  
ATOM    775  CA  PRO A  98      12.641 -21.672   9.000  1.00 77.19           C  
ATOM    776  C   PRO A  98      13.234 -21.406   7.621  1.00 77.19           C  
ATOM    777  CB  PRO A  98      13.609 -21.234  10.109  1.00 77.19           C  
ATOM    778  O   PRO A  98      14.031 -22.219   7.133  1.00 77.19           O  
ATOM    779  CG  PRO A  98      14.336 -22.484  10.477  1.00 77.19           C  
ATOM    780  CD  PRO A  98      13.461 -23.672  10.164  1.00 77.19           C  
ATOM    781  N   LEU A  99      12.773 -20.328   6.918  1.00 79.88           N  
ATOM    782  CA  LEU A  99      13.359 -19.828   5.672  1.00 79.88           C  
ATOM    783  C   LEU A  99      14.023 -18.484   5.883  1.00 79.88           C  
ATOM    784  CB  LEU A  99      12.289 -19.734   4.582  1.00 79.88           C  
ATOM    785  O   LEU A  99      13.523 -17.656   6.648  1.00 79.88           O  
ATOM    786  CG  LEU A  99      11.734 -21.047   4.051  1.00 79.88           C  
ATOM    787  CD1 LEU A  99      10.508 -20.797   3.182  1.00 79.88           C  
ATOM    788  CD2 LEU A  99      12.797 -21.812   3.270  1.00 79.88           C  
ATOM    789  N   PRO A 100      15.188 -18.344   5.301  1.00 78.88           N  
ATOM    790  CA  PRO A 100      15.828 -17.031   5.445  1.00 78.88           C  
ATOM    791  C   PRO A 100      15.039 -15.906   4.781  1.00 78.88           C  
ATOM    792  CB  PRO A 100      17.188 -17.219   4.758  1.00 78.88           C  
ATOM    793  O   PRO A 100      14.367 -16.125   3.771  1.00 78.88           O  
ATOM    794  CG  PRO A 100      16.969 -18.344   3.793  1.00 78.88           C  
ATOM    795  CD  PRO A 100      15.859 -19.219   4.320  1.00 78.88           C  
ATOM    796  N   HIS A 101      15.188 -14.773   5.391  1.00 72.94           N  
ATOM    797  CA  HIS A 101      14.508 -13.617   4.824  1.00 72.94           C  
ATOM    798  C   HIS A 101      15.227 -13.102   3.588  1.00 72.94           C  
ATOM    799  CB  HIS A 101      14.391 -12.500   5.867  1.00 72.94           C  
ATOM    800  O   HIS A 101      14.594 -12.680   2.619  1.00 72.94           O  
ATOM    801  CG  HIS A 101      13.227 -12.672   6.801  1.00 72.94           C  
ATOM    802  CD2 HIS A 101      13.172 -12.688   8.148  1.00 72.94           C  
ATOM    803  ND1 HIS A 101      11.938 -12.859   6.355  1.00 72.94           N  
ATOM    804  CE1 HIS A 101      11.133 -12.977   7.398  1.00 72.94           C  
ATOM    805  NE2 HIS A 101      11.859 -12.875   8.500  1.00 72.94           N  
ATOM    806  N   GLN A 102      16.547 -13.070   3.740  1.00 80.81           N  
ATOM    807  CA  GLN A 102      17.375 -12.633   2.619  1.00 80.81           C  
ATOM    808  C   GLN A 102      18.438 -13.680   2.281  1.00 80.81           C  
ATOM    809  CB  GLN A 102      18.031 -11.289   2.926  1.00 80.81           C  
ATOM    810  O   GLN A 102      19.031 -14.273   3.178  1.00 80.81           O  
ATOM    811  CG  GLN A 102      17.125 -10.094   2.703  1.00 80.81           C  
ATOM    812  CD  GLN A 102      17.844  -8.766   2.873  1.00 80.81           C  
ATOM    813  NE2 GLN A 102      17.172  -7.676   2.555  1.00 80.81           N  
ATOM    814  OE1 GLN A 102      19.016  -8.734   3.289  1.00 80.81           O  
ATOM    815  N   VAL A 103      18.594 -13.938   0.932  1.00 88.62           N  
ATOM    816  CA  VAL A 103      19.625 -14.859   0.474  1.00 88.62           C  
ATOM    817  C   VAL A 103      20.453 -14.203  -0.634  1.00 88.62           C  
ATOM    818  CB  VAL A 103      19.016 -16.188  -0.027  1.00 88.62           C  
ATOM    819  O   VAL A 103      19.969 -13.312  -1.332  1.00 88.62           O  
ATOM    820  CG1 VAL A 103      18.328 -16.938   1.116  1.00 88.62           C  
ATOM    821  CG2 VAL A 103      18.031 -15.922  -1.166  1.00 88.62           C  
ATOM    822  N   ILE A 104      21.703 -14.547  -0.646  1.00 92.00           N  
ATOM    823  CA  ILE A 104      22.562 -14.062  -1.721  1.00 92.00           C  
ATOM    824  C   ILE A 104      22.516 -15.023  -2.902  1.00 92.00           C  
ATOM    825  CB  ILE A 104      24.016 -13.883  -1.242  1.00 92.00           C  
ATOM    826  O   ILE A 104      23.000 -16.156  -2.816  1.00 92.00           O  
ATOM    827  CG1 ILE A 104      24.078 -12.906  -0.061  1.00 92.00           C  
ATOM    828  CG2 ILE A 104      24.906 -13.406  -2.393  1.00 92.00           C  
ATOM    829  CD1 ILE A 104      25.484 -12.688   0.489  1.00 92.00           C  
ATOM    830  N   THR A 105      21.828 -14.680  -4.047  1.00 91.31           N  
ATOM    831  CA  THR A 105      21.734 -15.484  -5.258  1.00 91.31           C  
ATOM    832  C   THR A 105      21.312 -14.625  -6.445  1.00 91.31           C  
ATOM    833  CB  THR A 105      20.719 -16.641  -5.078  1.00 91.31           C  
ATOM    834  O   THR A 105      21.078 -13.422  -6.297  1.00 91.31           O  
ATOM    835  CG2 THR A 105      19.297 -16.109  -5.004  1.00 91.31           C  
ATOM    836  OG1 THR A 105      20.828 -17.531  -6.191  1.00 91.31           O  
ATOM    837  N   ASP A 106      21.422 -15.180  -7.598  1.00 87.75           N  
ATOM    838  CA  ASP A 106      20.875 -14.539  -8.789  1.00 87.75           C  
ATOM    839  C   ASP A 106      19.375 -14.789  -8.906  1.00 87.75           C  
ATOM    840  CB  ASP A 106      21.594 -15.031 -10.047  1.00 87.75           C  
ATOM    841  O   ASP A 106      18.953 -15.844  -9.391  1.00 87.75           O  
ATOM    842  CG  ASP A 106      21.281 -14.195 -11.273  1.00 87.75           C  
ATOM    843  OD1 ASP A 106      20.141 -13.695 -11.391  1.00 87.75           O  
ATOM    844  OD2 ASP A 106      22.172 -14.047 -12.133  1.00 87.75           O  
ATOM    845  N   GLY A 107      18.672 -13.766  -8.422  1.00 86.38           N  
ATOM    846  CA  GLY A 107      17.219 -13.891  -8.352  1.00 86.38           C  
ATOM    847  C   GLY A 107      16.578 -14.086  -9.711  1.00 86.38           C  
ATOM    848  O   GLY A 107      15.555 -14.773  -9.828  1.00 86.38           O  
ATOM    849  N   THR A 108      17.203 -13.484 -10.703  1.00 80.88           N  
ATOM    850  CA  THR A 108      16.641 -13.578 -12.039  1.00 80.88           C  
ATOM    851  C   THR A 108      16.766 -15.000 -12.586  1.00 80.88           C  
ATOM    852  CB  THR A 108      17.312 -12.594 -13.008  1.00 80.88           C  
ATOM    853  O   THR A 108      15.797 -15.555 -13.117  1.00 80.88           O  
ATOM    854  CG2 THR A 108      16.672 -12.641 -14.391  1.00 80.88           C  
ATOM    855  OG1 THR A 108      17.219 -11.266 -12.484  1.00 80.88           O  
ATOM    856  N   ARG A 109      17.875 -15.570 -12.375  1.00 84.06           N  
ATOM    857  CA  ARG A 109      18.094 -16.922 -12.883  1.00 84.06           C  
ATOM    858  C   ARG A 109      17.297 -17.938 -12.078  1.00 84.06           C  
ATOM    859  CB  ARG A 109      19.578 -17.281 -12.844  1.00 84.06           C  
ATOM    860  O   ARG A 109      16.766 -18.906 -12.641  1.00 84.06           O  
ATOM    861  CG  ARG A 109      20.438 -16.391 -13.727  1.00 84.06           C  
ATOM    862  CD  ARG A 109      20.047 -16.500 -15.195  1.00 84.06           C  
ATOM    863  NE  ARG A 109      20.906 -15.680 -16.047  1.00 84.06           N  
ATOM    864  NH1 ARG A 109      19.484 -15.727 -17.875  1.00 84.06           N  
ATOM    865  NH2 ARG A 109      21.469 -14.578 -17.984  1.00 84.06           N  
ATOM    866  CZ  ARG A 109      20.609 -15.328 -17.297  1.00 84.06           C  
ATOM    867  N   LEU A 110      17.281 -17.688 -10.797  1.00 90.00           N  
ATOM    868  CA  LEU A 110      16.484 -18.594  -9.961  1.00 90.00           C  
ATOM    869  C   LEU A 110      15.023 -18.578 -10.391  1.00 90.00           C  
ATOM    870  CB  LEU A 110      16.594 -18.203  -8.484  1.00 90.00           C  
ATOM    871  O   LEU A 110      14.398 -19.641 -10.516  1.00 90.00           O  
ATOM    872  CG  LEU A 110      15.859 -19.094  -7.492  1.00 90.00           C  
ATOM    873  CD1 LEU A 110      16.297 -20.547  -7.648  1.00 90.00           C  
ATOM    874  CD2 LEU A 110      16.078 -18.609  -6.066  1.00 90.00           C  
ATOM    875  N   ARG A 111      14.523 -17.406 -10.711  1.00 86.38           N  
ATOM    876  CA  ARG A 111      13.148 -17.297 -11.195  1.00 86.38           C  
ATOM    877  C   ARG A 111      12.977 -18.031 -12.523  1.00 86.38           C  
ATOM    878  CB  ARG A 111      12.750 -15.836 -11.352  1.00 86.38           C  
ATOM    879  O   ARG A 111      11.945 -18.672 -12.758  1.00 86.38           O  
ATOM    880  CG  ARG A 111      11.266 -15.570 -11.156  1.00 86.38           C  
ATOM    881  CD  ARG A 111      10.922 -14.102 -11.344  1.00 86.38           C  
ATOM    882  NE  ARG A 111      11.578 -13.266 -10.336  1.00 86.38           N  
ATOM    883  NH1 ARG A 111       9.617 -12.656  -9.273  1.00 86.38           N  
ATOM    884  NH2 ARG A 111      11.625 -11.867  -8.516  1.00 86.38           N  
ATOM    885  CZ  ARG A 111      10.938 -12.602  -9.375  1.00 86.38           C  
ATOM    886  N   GLN A 112      13.914 -17.891 -13.320  1.00 81.75           N  
ATOM    887  CA  GLN A 112      13.859 -18.547 -14.617  1.00 81.75           C  
ATOM    888  C   GLN A 112      13.773 -20.062 -14.469  1.00 81.75           C  
ATOM    889  CB  GLN A 112      15.086 -18.172 -15.461  1.00 81.75           C  
ATOM    890  O   GLN A 112      12.969 -20.719 -15.141  1.00 81.75           O  
ATOM    891  CG  GLN A 112      15.078 -18.766 -16.859  1.00 81.75           C  
ATOM    892  CD  GLN A 112      16.312 -18.391 -17.672  1.00 81.75           C  
ATOM    893  NE2 GLN A 112      16.391 -18.906 -18.891  1.00 81.75           N  
ATOM    894  OE1 GLN A 112      17.172 -17.656 -17.188  1.00 81.75           O  
ATOM    895  N   ILE A 113      14.578 -20.625 -13.586  1.00 90.44           N  
ATOM    896  CA  ILE A 113      14.586 -22.062 -13.391  1.00 90.44           C  
ATOM    897  C   ILE A 113      13.234 -22.516 -12.828  1.00 90.44           C  
ATOM    898  CB  ILE A 113      15.727 -22.500 -12.438  1.00 90.44           C  
ATOM    899  O   ILE A 113      12.617 -23.438 -13.367  1.00 90.44           O  
ATOM    900  CG1 ILE A 113      17.094 -22.188 -13.070  1.00 90.44           C  
ATOM    901  CG2 ILE A 113      15.609 -23.984 -12.102  1.00 90.44           C  
ATOM    902  CD1 ILE A 113      18.266 -22.328 -12.109  1.00 90.44           C  
ATOM    903  N   LEU A 114      12.773 -21.812 -11.844  1.00 92.31           N  
ATOM    904  CA  LEU A 114      11.547 -22.219 -11.172  1.00 92.31           C  
ATOM    905  C   LEU A 114      10.336 -22.047 -12.086  1.00 92.31           C  
ATOM    906  CB  LEU A 114      11.344 -21.422  -9.883  1.00 92.31           C  
ATOM    907  O   LEU A 114       9.430 -22.891 -12.078  1.00 92.31           O  
ATOM    908  CG  LEU A 114      12.250 -21.781  -8.703  1.00 92.31           C  
ATOM    909  CD1 LEU A 114      12.109 -20.766  -7.586  1.00 92.31           C  
ATOM    910  CD2 LEU A 114      11.938 -23.188  -8.195  1.00 92.31           C  
ATOM    911  N   TRP A 115      10.398 -21.062 -12.938  1.00 84.06           N  
ATOM    912  CA  TRP A 115       9.312 -20.875 -13.891  1.00 84.06           C  
ATOM    913  C   TRP A 115       9.266 -22.016 -14.898  1.00 84.06           C  
ATOM    914  CB  TRP A 115       9.484 -19.531 -14.633  1.00 84.06           C  
ATOM    915  O   TRP A 115       8.180 -22.484 -15.266  1.00 84.06           O  
ATOM    916  CG  TRP A 115       8.297 -19.141 -15.461  1.00 84.06           C  
ATOM    917  CD1 TRP A 115       8.172 -19.234 -16.812  1.00 84.06           C  
ATOM    918  CD2 TRP A 115       7.059 -18.609 -14.977  1.00 84.06           C  
ATOM    919  CE2 TRP A 115       6.234 -18.391 -16.109  1.00 84.06           C  
ATOM    920  CE3 TRP A 115       6.570 -18.281 -13.703  1.00 84.06           C  
ATOM    921  NE1 TRP A 115       6.938 -18.766 -17.203  1.00 84.06           N  
ATOM    922  CH2 TRP A 115       4.492 -17.547 -14.734  1.00 84.06           C  
ATOM    923  CZ2 TRP A 115       4.945 -17.859 -15.992  1.00 84.06           C  
ATOM    924  CZ3 TRP A 115       5.289 -17.766 -13.594  1.00 84.06           C  
ATOM    925  N   ASN A 116      10.352 -22.359 -15.211  1.00 86.75           N  
ATOM    926  CA  ASN A 116      10.391 -23.453 -16.172  1.00 86.75           C  
ATOM    927  C   ASN A 116       9.852 -24.750 -15.555  1.00 86.75           C  
ATOM    928  CB  ASN A 116      11.812 -23.672 -16.688  1.00 86.75           C  
ATOM    929  O   ASN A 116       9.062 -25.453 -16.188  1.00 86.75           O  
ATOM    930  CG  ASN A 116      11.875 -24.656 -17.828  1.00 86.75           C  
ATOM    931  ND2 ASN A 116      13.078 -24.906 -18.344  1.00 86.75           N  
ATOM    932  OD1 ASN A 116      10.844 -25.203 -18.266  1.00 86.75           O  
ATOM    933  N   LEU A 117      10.266 -25.016 -14.359  1.00 93.50           N  
ATOM    934  CA  LEU A 117       9.828 -26.234 -13.711  1.00 93.50           C  
ATOM    935  C   LEU A 117       8.320 -26.203 -13.445  1.00 93.50           C  
ATOM    936  CB  LEU A 117      10.578 -26.453 -12.391  1.00 93.50           C  
ATOM    937  O   LEU A 117       7.617 -27.172 -13.734  1.00 93.50           O  
ATOM    938  CG  LEU A 117      12.078 -26.734 -12.508  1.00 93.50           C  
ATOM    939  CD1 LEU A 117      12.695 -26.891 -11.125  1.00 93.50           C  
ATOM    940  CD2 LEU A 117      12.328 -27.969 -13.359  1.00 93.50           C  
ATOM    941  N   ILE A 118       7.832 -25.078 -13.055  1.00 91.56           N  
ATOM    942  CA  ILE A 118       6.418 -24.953 -12.719  1.00 91.56           C  
ATOM    943  C   ILE A 118       5.582 -24.953 -13.992  1.00 91.56           C  
ATOM    944  CB  ILE A 118       6.137 -23.688 -11.883  1.00 91.56           C  
ATOM    945  O   ILE A 118       4.531 -25.594 -14.062  1.00 91.56           O  
ATOM    946  CG1 ILE A 118       6.801 -23.781 -10.508  1.00 91.56           C  
ATOM    947  CG2 ILE A 118       4.629 -23.453 -11.750  1.00 91.56           C  
ATOM    948  CD1 ILE A 118       6.801 -22.484  -9.727  1.00 91.56           C  
ATOM    949  N   SER A 119       6.043 -24.234 -15.016  1.00 86.56           N  
ATOM    950  CA  SER A 119       5.305 -24.219 -16.281  1.00 86.56           C  
ATOM    951  C   SER A 119       5.199 -25.609 -16.891  1.00 86.56           C  
ATOM    952  CB  SER A 119       5.977 -23.266 -17.266  1.00 86.56           C  
ATOM    953  O   SER A 119       4.164 -25.969 -17.453  1.00 86.56           O  
ATOM    954  OG  SER A 119       5.305 -23.281 -18.516  1.00 86.56           O  
ATOM    955  N   ASN A 120       6.258 -26.328 -16.688  1.00 88.38           N  
ATOM    956  CA  ASN A 120       6.199 -27.688 -17.188  1.00 88.38           C  
ATOM    957  C   ASN A 120       5.230 -28.547 -16.359  1.00 88.38           C  
ATOM    958  CB  ASN A 120       7.594 -28.328 -17.172  1.00 88.38           C  
ATOM    959  O   ASN A 120       4.461 -29.328 -16.922  1.00 88.38           O  
ATOM    960  CG  ASN A 120       8.445 -27.875 -18.344  1.00 88.38           C  
ATOM    961  ND2 ASN A 120       9.766 -27.969 -18.188  1.00 88.38           N  
ATOM    962  OD1 ASN A 120       7.926 -27.453 -19.391  1.00 88.38           O  
ATOM    963  N   ALA A 121       5.297 -28.344 -15.078  1.00 92.94           N  
ATOM    964  CA  ALA A 121       4.383 -29.078 -14.203  1.00 92.94           C  
ATOM    965  C   ALA A 121       2.930 -28.797 -14.570  1.00 92.94           C  
ATOM    966  CB  ALA A 121       4.645 -28.734 -12.742  1.00 92.94           C  
ATOM    967  O   ALA A 121       2.117 -29.703 -14.672  1.00 92.94           O  
ATOM    968  N   VAL A 122       2.637 -27.578 -14.906  1.00 88.94           N  
ATOM    969  CA  VAL A 122       1.276 -27.188 -15.250  1.00 88.94           C  
ATOM    970  C   VAL A 122       0.926 -27.703 -16.641  1.00 88.94           C  
ATOM    971  CB  VAL A 122       1.098 -25.641 -15.195  1.00 88.94           C  
ATOM    972  O   VAL A 122      -0.180 -28.203 -16.875  1.00 88.94           O  
ATOM    973  CG1 VAL A 122      -0.261 -25.234 -15.766  1.00 88.94           C  
ATOM    974  CG2 VAL A 122       1.252 -25.141 -13.766  1.00 88.94           C  
ATOM    975  N   LYS A 123       1.855 -27.594 -17.516  1.00 86.94           N  
ATOM    976  CA  LYS A 123       1.651 -28.000 -18.906  1.00 86.94           C  
ATOM    977  C   LYS A 123       1.314 -29.484 -19.000  1.00 86.94           C  
ATOM    978  CB  LYS A 123       2.891 -27.688 -19.750  1.00 86.94           C  
ATOM    979  O   LYS A 123       0.421 -29.891 -19.766  1.00 86.94           O  
ATOM    980  CG  LYS A 123       2.775 -28.125 -21.203  1.00 86.94           C  
ATOM    981  CD  LYS A 123       4.059 -27.828 -21.969  1.00 86.94           C  
ATOM    982  CE  LYS A 123       4.000 -28.391 -23.391  1.00 86.94           C  
ATOM    983  NZ  LYS A 123       5.289 -28.188 -24.125  1.00 86.94           N  
ATOM    984  N   PHE A 124       1.904 -30.344 -18.188  1.00 89.12           N  
ATOM    985  CA  PHE A 124       1.773 -31.781 -18.359  1.00 89.12           C  
ATOM    986  C   PHE A 124       0.797 -32.375 -17.344  1.00 89.12           C  
ATOM    987  CB  PHE A 124       3.137 -32.469 -18.234  1.00 89.12           C  
ATOM    988  O   PHE A 124       0.686 -33.594 -17.219  1.00 89.12           O  
ATOM    989  CG  PHE A 124       4.074 -32.156 -19.375  1.00 89.12           C  
ATOM    990  CD1 PHE A 124       3.781 -32.594 -20.656  1.00 89.12           C  
ATOM    991  CD2 PHE A 124       5.250 -31.469 -19.156  1.00 89.12           C  
ATOM    992  CE1 PHE A 124       4.648 -32.312 -21.719  1.00 89.12           C  
ATOM    993  CE2 PHE A 124       6.121 -31.188 -20.203  1.00 89.12           C  
ATOM    994  CZ  PHE A 124       5.820 -31.625 -21.484  1.00 89.12           C  
ATOM    995  N   THR A 125       0.126 -31.469 -16.625  1.00 91.44           N  
ATOM    996  CA  THR A 125      -0.938 -31.906 -15.719  1.00 91.44           C  
ATOM    997  C   THR A 125      -2.305 -31.500 -16.266  1.00 91.44           C  
ATOM    998  CB  THR A 125      -0.752 -31.312 -14.312  1.00 91.44           C  
ATOM    999  O   THR A 125      -2.607 -30.312 -16.391  1.00 91.44           O  
ATOM   1000  CG2 THR A 125      -1.793 -31.859 -13.344  1.00 91.44           C  
ATOM   1001  OG1 THR A 125       0.556 -31.641 -13.828  1.00 91.44           O  
ATOM   1002  N   GLN A 126      -3.096 -32.438 -16.719  1.00 87.25           N  
ATOM   1003  CA  GLN A 126      -4.418 -32.156 -17.266  1.00 87.25           C  
ATOM   1004  C   GLN A 126      -5.434 -31.922 -16.156  1.00 87.25           C  
ATOM   1005  CB  GLN A 126      -4.887 -33.281 -18.172  1.00 87.25           C  
ATOM   1006  O   GLN A 126      -6.234 -30.984 -16.219  1.00 87.25           O  
ATOM   1007  CG  GLN A 126      -4.031 -33.469 -19.422  1.00 87.25           C  
ATOM   1008  CD  GLN A 126      -4.184 -32.344 -20.406  1.00 87.25           C  
ATOM   1009  NE2 GLN A 126      -3.324 -32.312 -21.422  1.00 87.25           N  
ATOM   1010  OE1 GLN A 126      -5.066 -31.484 -20.266  1.00 87.25           O  
ATOM   1011  N   GLN A 127      -5.465 -32.781 -15.219  1.00 88.50           N  
ATOM   1012  CA  GLN A 127      -6.312 -32.656 -14.039  1.00 88.50           C  
ATOM   1013  C   GLN A 127      -5.535 -32.969 -12.773  1.00 88.50           C  
ATOM   1014  CB  GLN A 127      -7.535 -33.562 -14.156  1.00 88.50           C  
ATOM   1015  O   GLN A 127      -4.668 -33.844 -12.773  1.00 88.50           O  
ATOM   1016  CG  GLN A 127      -8.469 -33.188 -15.305  1.00 88.50           C  
ATOM   1017  CD  GLN A 127      -9.688 -34.062 -15.383  1.00 88.50           C  
ATOM   1018  NE2 GLN A 127     -10.578 -33.781 -16.328  1.00 88.50           N  
ATOM   1019  OE1 GLN A 127      -9.828 -35.031 -14.602  1.00 88.50           O  
ATOM   1020  N   GLY A 128      -5.719 -32.156 -11.812  1.00 91.56           N  
ATOM   1021  CA  GLY A 128      -5.051 -32.438 -10.555  1.00 91.56           C  
ATOM   1022  C   GLY A 128      -4.441 -31.203  -9.914  1.00 91.56           C  
ATOM   1023  O   GLY A 128      -5.109 -30.172  -9.773  1.00 91.56           O  
ATOM   1024  N   GLN A 129      -3.195 -31.422  -9.469  1.00 92.44           N  
ATOM   1025  CA  GLN A 129      -2.609 -30.312  -8.727  1.00 92.44           C  
ATOM   1026  C   GLN A 129      -1.098 -30.250  -8.930  1.00 92.44           C  
ATOM   1027  CB  GLN A 129      -2.932 -30.438  -7.234  1.00 92.44           C  
ATOM   1028  O   GLN A 129      -0.483 -31.234  -9.352  1.00 92.44           O  
ATOM   1029  CG  GLN A 129      -2.293 -31.641  -6.562  1.00 92.44           C  
ATOM   1030  CD  GLN A 129      -2.621 -31.734  -5.082  1.00 92.44           C  
ATOM   1031  NE2 GLN A 129      -1.709 -32.312  -4.309  1.00 92.44           N  
ATOM   1032  OE1 GLN A 129      -3.684 -31.281  -4.641  1.00 92.44           O  
ATOM   1033  N   VAL A 130      -0.560 -29.094  -8.727  1.00 94.38           N  
ATOM   1034  CA  VAL A 130       0.877 -28.844  -8.695  1.00 94.38           C  
ATOM   1035  C   VAL A 130       1.278 -28.297  -7.332  1.00 94.38           C  
ATOM   1036  CB  VAL A 130       1.304 -27.859  -9.812  1.00 94.38           C  
ATOM   1037  O   VAL A 130       0.681 -27.344  -6.844  1.00 94.38           O  
ATOM   1038  CG1 VAL A 130       2.801 -27.578  -9.734  1.00 94.38           C  
ATOM   1039  CG2 VAL A 130       0.941 -28.422 -11.188  1.00 94.38           C  
ATOM   1040  N   THR A 131       2.236 -28.984  -6.711  1.00 95.12           N  
ATOM   1041  CA  THR A 131       2.689 -28.594  -5.379  1.00 95.12           C  
ATOM   1042  C   THR A 131       4.172 -28.219  -5.398  1.00 95.12           C  
ATOM   1043  CB  THR A 131       2.449 -29.703  -4.352  1.00 95.12           C  
ATOM   1044  O   THR A 131       4.988 -28.953  -5.961  1.00 95.12           O  
ATOM   1045  CG2 THR A 131       2.848 -29.266  -2.949  1.00 95.12           C  
ATOM   1046  OG1 THR A 131       1.060 -30.062  -4.352  1.00 95.12           O  
ATOM   1047  N   VAL A 132       4.496 -27.000  -4.852  1.00 94.62           N  
ATOM   1048  CA  VAL A 132       5.887 -26.578  -4.711  1.00 94.62           C  
ATOM   1049  C   VAL A 132       6.273 -26.547  -3.234  1.00 94.62           C  
ATOM   1050  CB  VAL A 132       6.125 -25.203  -5.352  1.00 94.62           C  
ATOM   1051  O   VAL A 132       5.637 -25.859  -2.434  1.00 94.62           O  
ATOM   1052  CG1 VAL A 132       7.566 -24.734  -5.125  1.00 94.62           C  
ATOM   1053  CG2 VAL A 132       5.805 -25.234  -6.844  1.00 94.62           C  
ATOM   1054  N   ARG A 133       7.301 -27.344  -2.902  1.00 95.12           N  
ATOM   1055  CA  ARG A 133       7.836 -27.375  -1.547  1.00 95.12           C  
ATOM   1056  C   ARG A 133       9.203 -26.703  -1.490  1.00 95.12           C  
ATOM   1057  CB  ARG A 133       7.938 -28.812  -1.028  1.00 95.12           C  
ATOM   1058  O   ARG A 133      10.023 -26.875  -2.393  1.00 95.12           O  
ATOM   1059  CG  ARG A 133       6.605 -29.547  -0.989  1.00 95.12           C  
ATOM   1060  CD  ARG A 133       6.762 -30.953  -0.456  1.00 95.12           C  
ATOM   1061  NE  ARG A 133       5.570 -31.766  -0.715  1.00 95.12           N  
ATOM   1062  NH1 ARG A 133       6.531 -33.000  -2.404  1.00 95.12           N  
ATOM   1063  NH2 ARG A 133       4.359 -33.406  -1.786  1.00 95.12           N  
ATOM   1064  CZ  ARG A 133       5.488 -32.719  -1.635  1.00 95.12           C  
ATOM   1065  N   VAL A 134       9.391 -25.859  -0.528  1.00 92.94           N  
ATOM   1066  CA  VAL A 134      10.641 -25.125  -0.385  1.00 92.94           C  
ATOM   1067  C   VAL A 134      11.211 -25.344   1.015  1.00 92.94           C  
ATOM   1068  CB  VAL A 134      10.453 -23.609  -0.652  1.00 92.94           C  
ATOM   1069  O   VAL A 134      10.477 -25.297   2.004  1.00 92.94           O  
ATOM   1070  CG1 VAL A 134      11.789 -22.891  -0.625  1.00 92.94           C  
ATOM   1071  CG2 VAL A 134       9.742 -23.391  -1.989  1.00 92.94           C  
ATOM   1072  N   ARG A 135      12.477 -25.641   1.103  1.00 93.00           N  
ATOM   1073  CA  ARG A 135      13.164 -25.750   2.385  1.00 93.00           C  
ATOM   1074  C   ARG A 135      14.594 -25.234   2.283  1.00 93.00           C  
ATOM   1075  CB  ARG A 135      13.164 -27.203   2.873  1.00 93.00           C  
ATOM   1076  O   ARG A 135      15.133 -25.094   1.183  1.00 93.00           O  
ATOM   1077  CG  ARG A 135      13.922 -28.156   1.962  1.00 93.00           C  
ATOM   1078  CD  ARG A 135      13.836 -29.594   2.453  1.00 93.00           C  
ATOM   1079  NE  ARG A 135      14.562 -30.500   1.583  1.00 93.00           N  
ATOM   1080  NH1 ARG A 135      15.109 -32.000   3.262  1.00 93.00           N  
ATOM   1081  NH2 ARG A 135      15.797 -32.375   1.110  1.00 93.00           N  
ATOM   1082  CZ  ARG A 135      15.156 -31.625   1.987  1.00 93.00           C  
ATOM   1083  N   TYR A 136      15.125 -24.781   3.377  1.00 90.12           N  
ATOM   1084  CA  TYR A 136      16.500 -24.328   3.506  1.00 90.12           C  
ATOM   1085  C   TYR A 136      17.312 -25.281   4.387  1.00 90.12           C  
ATOM   1086  CB  TYR A 136      16.547 -22.906   4.086  1.00 90.12           C  
ATOM   1087  O   TYR A 136      17.016 -25.438   5.574  1.00 90.12           O  
ATOM   1088  CG  TYR A 136      17.906 -22.250   3.941  1.00 90.12           C  
ATOM   1089  CD1 TYR A 136      18.734 -22.078   5.043  1.00 90.12           C  
ATOM   1090  CD2 TYR A 136      18.344 -21.781   2.707  1.00 90.12           C  
ATOM   1091  CE1 TYR A 136      19.969 -21.453   4.918  1.00 90.12           C  
ATOM   1092  CE2 TYR A 136      19.578 -21.156   2.568  1.00 90.12           C  
ATOM   1093  OH  TYR A 136      21.609 -20.391   3.547  1.00 90.12           O  
ATOM   1094  CZ  TYR A 136      20.391 -21.000   3.678  1.00 90.12           C  
ATOM   1095  N   ASP A 137      18.234 -25.953   3.744  1.00 88.69           N  
ATOM   1096  CA  ASP A 137      19.000 -26.984   4.434  1.00 88.69           C  
ATOM   1097  C   ASP A 137      20.312 -26.438   4.965  1.00 88.69           C  
ATOM   1098  CB  ASP A 137      19.250 -28.172   3.502  1.00 88.69           C  
ATOM   1099  O   ASP A 137      20.688 -25.297   4.664  1.00 88.69           O  
ATOM   1100  CG  ASP A 137      17.984 -28.922   3.131  1.00 88.69           C  
ATOM   1101  OD1 ASP A 137      17.031 -28.953   3.938  1.00 88.69           O  
ATOM   1102  OD2 ASP A 137      17.953 -29.500   2.023  1.00 88.69           O  
ATOM   1103  N   GLU A 138      20.906 -27.297   5.867  1.00 84.88           N  
ATOM   1104  CA  GLU A 138      22.234 -26.953   6.383  1.00 84.88           C  
ATOM   1105  C   GLU A 138      23.234 -26.766   5.250  1.00 84.88           C  
ATOM   1106  CB  GLU A 138      22.719 -28.016   7.363  1.00 84.88           C  
ATOM   1107  O   GLU A 138      23.156 -27.453   4.230  1.00 84.88           O  
ATOM   1108  CG  GLU A 138      22.016 -27.984   8.711  1.00 84.88           C  
ATOM   1109  CD  GLU A 138      22.625 -28.938   9.734  1.00 84.88           C  
ATOM   1110  OE1 GLU A 138      22.188 -28.922  10.906  1.00 84.88           O  
ATOM   1111  OE2 GLU A 138      23.547 -29.688   9.352  1.00 84.88           O  
ATOM   1112  N   GLY A 139      24.141 -25.734   5.273  1.00 85.38           N  
ATOM   1113  CA  GLY A 139      25.141 -25.469   4.258  1.00 85.38           C  
ATOM   1114  C   GLY A 139      24.719 -24.422   3.258  1.00 85.38           C  
ATOM   1115  O   GLY A 139      25.219 -24.375   2.133  1.00 85.38           O  
ATOM   1116  N   ASP A 140      23.766 -23.672   3.566  1.00 90.12           N  
ATOM   1117  CA  ASP A 140      23.266 -22.547   2.770  1.00 90.12           C  
ATOM   1118  C   ASP A 140      22.672 -23.047   1.449  1.00 90.12           C  
ATOM   1119  CB  ASP A 140      24.375 -21.547   2.504  1.00 90.12           C  
ATOM   1120  O   ASP A 140      22.875 -22.422   0.407  1.00 90.12           O  
ATOM   1121  CG  ASP A 140      24.875 -20.859   3.768  1.00 90.12           C  
ATOM   1122  OD1 ASP A 140      24.125 -20.781   4.758  1.00 90.12           O  
ATOM   1123  OD2 ASP A 140      26.031 -20.391   3.771  1.00 90.12           O  
ATOM   1124  N   MET A 141      22.016 -24.281   1.539  1.00 93.19           N  
ATOM   1125  CA  MET A 141      21.438 -24.844   0.330  1.00 93.19           C  
ATOM   1126  C   MET A 141      19.922 -24.656   0.310  1.00 93.19           C  
ATOM   1127  CB  MET A 141      21.766 -26.344   0.224  1.00 93.19           C  
ATOM   1128  O   MET A 141      19.219 -25.047   1.250  1.00 93.19           O  
ATOM   1129  CG  MET A 141      23.219 -26.625  -0.144  1.00 93.19           C  
ATOM   1130  SD  MET A 141      23.641 -26.000  -1.819  1.00 93.19           S  
ATOM   1131  CE  MET A 141      22.734 -27.203  -2.840  1.00 93.19           C  
ATOM   1132  N   LEU A 142      19.438 -24.062  -0.771  1.00 94.00           N  
ATOM   1133  CA  LEU A 142      18.000 -23.938  -1.009  1.00 94.00           C  
ATOM   1134  C   LEU A 142      17.484 -25.109  -1.834  1.00 94.00           C  
ATOM   1135  CB  LEU A 142      17.703 -22.609  -1.723  1.00 94.00           C  
ATOM   1136  O   LEU A 142      18.062 -25.453  -2.867  1.00 94.00           O  
ATOM   1137  CG  LEU A 142      17.391 -21.406  -0.826  1.00 94.00           C  
ATOM   1138  CD1 LEU A 142      17.688 -20.109  -1.563  1.00 94.00           C  
ATOM   1139  CD2 LEU A 142      15.938 -21.453  -0.357  1.00 94.00           C  
ATOM   1140  N   HIS A 143      16.422 -25.672  -1.259  1.00 95.19           N  
ATOM   1141  CA  HIS A 143      15.805 -26.828  -1.913  1.00 95.19           C  
ATOM   1142  C   HIS A 143      14.375 -26.531  -2.344  1.00 95.19           C  
ATOM   1143  CB  HIS A 143      15.828 -28.047  -0.985  1.00 95.19           C  
ATOM   1144  O   HIS A 143      13.555 -26.094  -1.528  1.00 95.19           O  
ATOM   1145  CG  HIS A 143      17.078 -28.859  -1.091  1.00 95.19           C  
ATOM   1146  CD2 HIS A 143      18.359 -28.562  -0.758  1.00 95.19           C  
ATOM   1147  ND1 HIS A 143      17.094 -30.141  -1.596  1.00 95.19           N  
ATOM   1148  CE1 HIS A 143      18.328 -30.609  -1.568  1.00 95.19           C  
ATOM   1149  NE2 HIS A 143      19.125 -29.672  -1.064  1.00 95.19           N  
ATOM   1150  N   PHE A 144      14.102 -26.719  -3.723  1.00 96.19           N  
ATOM   1151  CA  PHE A 144      12.750 -26.609  -4.258  1.00 96.19           C  
ATOM   1152  C   PHE A 144      12.297 -27.953  -4.844  1.00 96.19           C  
ATOM   1153  CB  PHE A 144      12.680 -25.516  -5.324  1.00 96.19           C  
ATOM   1154  O   PHE A 144      13.023 -28.562  -5.621  1.00 96.19           O  
ATOM   1155  CG  PHE A 144      12.953 -24.141  -4.793  1.00 96.19           C  
ATOM   1156  CD1 PHE A 144      11.906 -23.312  -4.410  1.00 96.19           C  
ATOM   1157  CD2 PHE A 144      14.250 -23.672  -4.680  1.00 96.19           C  
ATOM   1158  CE1 PHE A 144      12.156 -22.031  -3.916  1.00 96.19           C  
ATOM   1159  CE2 PHE A 144      14.508 -22.391  -4.188  1.00 96.19           C  
ATOM   1160  CZ  PHE A 144      13.461 -21.578  -3.809  1.00 96.19           C  
ATOM   1161  N   GLU A 145      11.125 -28.359  -4.402  1.00 96.75           N  
ATOM   1162  CA  GLU A 145      10.516 -29.547  -5.008  1.00 96.75           C  
ATOM   1163  C   GLU A 145       9.211 -29.172  -5.723  1.00 96.75           C  
ATOM   1164  CB  GLU A 145      10.250 -30.609  -3.951  1.00 96.75           C  
ATOM   1165  O   GLU A 145       8.266 -28.703  -5.094  1.00 96.75           O  
ATOM   1166  CG  GLU A 145      11.516 -31.250  -3.393  1.00 96.75           C  
ATOM   1167  CD  GLU A 145      11.242 -32.312  -2.350  1.00 96.75           C  
ATOM   1168  OE1 GLU A 145      12.203 -32.844  -1.747  1.00 96.75           O  
ATOM   1169  OE2 GLU A 145      10.047 -32.656  -2.137  1.00 96.75           O  
ATOM   1170  N   VAL A 146       9.211 -29.391  -7.047  1.00 96.81           N  
ATOM   1171  CA  VAL A 146       8.008 -29.156  -7.836  1.00 96.81           C  
ATOM   1172  C   VAL A 146       7.371 -30.500  -8.203  1.00 96.81           C  
ATOM   1173  CB  VAL A 146       8.312 -28.359  -9.117  1.00 96.81           C  
ATOM   1174  O   VAL A 146       7.902 -31.250  -9.031  1.00 96.81           O  
ATOM   1175  CG1 VAL A 146       7.023 -28.062  -9.891  1.00 96.81           C  
ATOM   1176  CG2 VAL A 146       9.039 -27.062  -8.766  1.00 96.81           C  
ATOM   1177  N   GLU A 147       6.234 -30.750  -7.547  1.00 96.00           N  
ATOM   1178  CA  GLU A 147       5.531 -32.000  -7.754  1.00 96.00           C  
ATOM   1179  C   GLU A 147       4.246 -31.797  -8.547  1.00 96.00           C  
ATOM   1180  CB  GLU A 147       5.219 -32.688  -6.410  1.00 96.00           C  
ATOM   1181  O   GLU A 147       3.424 -30.953  -8.203  1.00 96.00           O  
ATOM   1182  CG  GLU A 147       4.555 -34.031  -6.539  1.00 96.00           C  
ATOM   1183  CD  GLU A 147       4.219 -34.656  -5.199  1.00 96.00           C  
ATOM   1184  OE1 GLU A 147       3.666 -35.781  -5.180  1.00 96.00           O  
ATOM   1185  OE2 GLU A 147       4.512 -34.031  -4.160  1.00 96.00           O  
ATOM   1186  N   ASP A 148       4.078 -32.562  -9.641  1.00 94.25           N  
ATOM   1187  CA  ASP A 148       2.852 -32.500 -10.430  1.00 94.25           C  
ATOM   1188  C   ASP A 148       2.148 -33.875 -10.461  1.00 94.25           C  
ATOM   1189  CB  ASP A 148       3.152 -32.031 -11.859  1.00 94.25           C  
ATOM   1190  O   ASP A 148       2.773 -34.906 -10.219  1.00 94.25           O  
ATOM   1191  CG  ASP A 148       3.941 -33.062 -12.664  1.00 94.25           C  
ATOM   1192  OD1 ASP A 148       3.359 -34.062 -13.102  1.00 94.25           O  
ATOM   1193  OD2 ASP A 148       5.156 -32.844 -12.859  1.00 94.25           O  
ATOM   1194  N   SER A 149       0.850 -33.906 -10.672  1.00 93.31           N  
ATOM   1195  CA  SER A 149       0.070 -35.156 -10.812  1.00 93.31           C  
ATOM   1196  C   SER A 149      -0.243 -35.438 -12.273  1.00 93.31           C  
ATOM   1197  CB  SER A 149      -1.230 -35.031 -10.008  1.00 93.31           C  
ATOM   1198  O   SER A 149      -1.342 -35.906 -12.602  1.00 93.31           O  
ATOM   1199  OG  SER A 149      -1.990 -33.906 -10.422  1.00 93.31           O  
ATOM   1200  N   GLY A 150       0.687 -35.094 -13.148  1.00 91.50           N  
ATOM   1201  CA  GLY A 150       0.430 -35.188 -14.578  1.00 91.50           C  
ATOM   1202  C   GLY A 150       0.744 -36.562 -15.141  1.00 91.50           C  
ATOM   1203  O   GLY A 150       0.570 -37.594 -14.461  1.00 91.50           O  
ATOM   1204  N   ILE A 151       1.104 -36.625 -16.406  1.00 89.50           N  
ATOM   1205  CA  ILE A 151       1.217 -37.844 -17.172  1.00 89.50           C  
ATOM   1206  C   ILE A 151       2.461 -38.625 -16.750  1.00 89.50           C  
ATOM   1207  CB  ILE A 151       1.271 -37.562 -18.688  1.00 89.50           C  
ATOM   1208  O   ILE A 151       2.572 -39.844 -17.000  1.00 89.50           O  
ATOM   1209  CG1 ILE A 151       2.426 -36.594 -19.016  1.00 89.50           C  
ATOM   1210  CG2 ILE A 151      -0.063 -37.000 -19.188  1.00 89.50           C  
ATOM   1211  CD1 ILE A 151       2.652 -36.375 -20.500  1.00 89.50           C  
ATOM   1212  N   GLY A 152       3.328 -37.969 -16.078  1.00 91.31           N  
ATOM   1213  CA  GLY A 152       4.559 -38.594 -15.648  1.00 91.31           C  
ATOM   1214  C   GLY A 152       5.516 -38.875 -16.781  1.00 91.31           C  
ATOM   1215  O   GLY A 152       5.188 -38.656 -17.953  1.00 91.31           O  
ATOM   1216  N   ILE A 153       6.754 -39.438 -16.391  1.00 89.94           N  
ATOM   1217  CA  ILE A 153       7.809 -39.719 -17.359  1.00 89.94           C  
ATOM   1218  C   ILE A 153       8.297 -41.156 -17.188  1.00 89.94           C  
ATOM   1219  CB  ILE A 153       8.992 -38.750 -17.219  1.00 89.94           C  
ATOM   1220  O   ILE A 153       8.586 -41.594 -16.078  1.00 89.94           O  
ATOM   1221  CG1 ILE A 153       8.492 -37.281 -17.312  1.00 89.94           C  
ATOM   1222  CG2 ILE A 153      10.062 -39.031 -18.281  1.00 89.94           C  
ATOM   1223  CD1 ILE A 153       9.492 -36.250 -16.812  1.00 89.94           C  
ATOM   1224  N   PRO A 154       8.281 -41.906 -18.328  1.00 89.56           N  
ATOM   1225  CA  PRO A 154       8.828 -43.250 -18.219  1.00 89.56           C  
ATOM   1226  C   PRO A 154      10.266 -43.281 -17.719  1.00 89.56           C  
ATOM   1227  CB  PRO A 154       8.742 -43.781 -19.656  1.00 89.56           C  
ATOM   1228  O   PRO A 154      11.039 -42.344 -18.000  1.00 89.56           O  
ATOM   1229  CG  PRO A 154       7.773 -42.875 -20.344  1.00 89.56           C  
ATOM   1230  CD  PRO A 154       7.793 -41.531 -19.641  1.00 89.56           C  
ATOM   1231  N   GLN A 155      10.617 -44.312 -17.016  1.00 87.81           N  
ATOM   1232  CA  GLN A 155      11.906 -44.438 -16.344  1.00 87.81           C  
ATOM   1233  C   GLN A 155      13.055 -44.312 -17.344  1.00 87.81           C  
ATOM   1234  CB  GLN A 155      12.000 -45.750 -15.578  1.00 87.81           C  
ATOM   1235  O   GLN A 155      14.094 -43.750 -17.031  1.00 87.81           O  
ATOM   1236  CG  GLN A 155      12.828 -45.656 -14.305  1.00 87.81           C  
ATOM   1237  CD  GLN A 155      11.969 -45.688 -13.047  1.00 87.81           C  
ATOM   1238  NE2 GLN A 155      12.602 -45.500 -11.898  1.00 87.81           N  
ATOM   1239  OE1 GLN A 155      10.750 -45.844 -13.117  1.00 87.81           O  
ATOM   1240  N   ASP A 156      12.812 -44.844 -18.562  1.00 85.31           N  
ATOM   1241  CA  ASP A 156      13.875 -44.875 -19.547  1.00 85.31           C  
ATOM   1242  C   ASP A 156      14.078 -43.500 -20.188  1.00 85.31           C  
ATOM   1243  CB  ASP A 156      13.578 -45.906 -20.625  1.00 85.31           C  
ATOM   1244  O   ASP A 156      15.070 -43.250 -20.875  1.00 85.31           O  
ATOM   1245  CG  ASP A 156      12.250 -45.656 -21.328  1.00 85.31           C  
ATOM   1246  OD1 ASP A 156      11.266 -45.281 -20.656  1.00 85.31           O  
ATOM   1247  OD2 ASP A 156      12.188 -45.844 -22.562  1.00 85.31           O  
ATOM   1248  N   GLU A 157      13.203 -42.562 -19.875  1.00 87.31           N  
ATOM   1249  CA  GLU A 157      13.289 -41.250 -20.500  1.00 87.31           C  
ATOM   1250  C   GLU A 157      13.781 -40.219 -19.500  1.00 87.31           C  
ATOM   1251  CB  GLU A 157      11.930 -40.844 -21.062  1.00 87.31           C  
ATOM   1252  O   GLU A 157      14.055 -39.062 -19.875  1.00 87.31           O  
ATOM   1253  CG  GLU A 157      11.430 -41.750 -22.188  1.00 87.31           C  
ATOM   1254  CD  GLU A 157      12.047 -41.406 -23.531  1.00 87.31           C  
ATOM   1255  OE1 GLU A 157      11.836 -42.156 -24.516  1.00 87.31           O  
ATOM   1256  OE2 GLU A 157      12.758 -40.375 -23.625  1.00 87.31           O  
ATOM   1257  N   LEU A 158      14.008 -40.500 -18.234  1.00 88.38           N  
ATOM   1258  CA  LEU A 158      14.281 -39.562 -17.172  1.00 88.38           C  
ATOM   1259  C   LEU A 158      15.609 -38.844 -17.391  1.00 88.38           C  
ATOM   1260  CB  LEU A 158      14.281 -40.250 -15.805  1.00 88.38           C  
ATOM   1261  O   LEU A 158      15.727 -37.656 -17.172  1.00 88.38           O  
ATOM   1262  CG  LEU A 158      12.922 -40.656 -15.242  1.00 88.38           C  
ATOM   1263  CD1 LEU A 158      13.094 -41.500 -13.977  1.00 88.38           C  
ATOM   1264  CD2 LEU A 158      12.070 -39.438 -14.977  1.00 88.38           C  
ATOM   1265  N   ASP A 159      16.547 -39.594 -17.891  1.00 85.31           N  
ATOM   1266  CA  ASP A 159      17.844 -38.969 -18.094  1.00 85.31           C  
ATOM   1267  C   ASP A 159      17.875 -38.156 -19.375  1.00 85.31           C  
ATOM   1268  CB  ASP A 159      18.938 -40.062 -18.141  1.00 85.31           C  
ATOM   1269  O   ASP A 159      18.578 -37.125 -19.453  1.00 85.31           O  
ATOM   1270  CG  ASP A 159      19.266 -40.625 -16.766  1.00 85.31           C  
ATOM   1271  OD1 ASP A 159      19.047 -39.938 -15.750  1.00 85.31           O  
ATOM   1272  OD2 ASP A 159      19.766 -41.750 -16.703  1.00 85.31           O  
ATOM   1273  N   LYS A 160      17.031 -38.531 -20.359  1.00 86.81           N  
ATOM   1274  CA  LYS A 160      17.094 -37.906 -21.688  1.00 86.81           C  
ATOM   1275  C   LYS A 160      16.391 -36.562 -21.703  1.00 86.81           C  
ATOM   1276  CB  LYS A 160      16.453 -38.844 -22.734  1.00 86.81           C  
ATOM   1277  O   LYS A 160      16.641 -35.750 -22.578  1.00 86.81           O  
ATOM   1278  CG  LYS A 160      17.203 -40.156 -22.906  1.00 86.81           C  
ATOM   1279  CD  LYS A 160      16.516 -41.062 -23.953  1.00 86.81           C  
ATOM   1280  CE  LYS A 160      17.156 -42.438 -24.016  1.00 86.81           C  
ATOM   1281  NZ  LYS A 160      16.406 -43.344 -24.922  1.00 86.81           N  
ATOM   1282  N   ILE A 161      15.570 -36.344 -20.703  1.00 87.81           N  
ATOM   1283  CA  ILE A 161      14.742 -35.156 -20.750  1.00 87.81           C  
ATOM   1284  C   ILE A 161      15.594 -33.938 -20.500  1.00 87.81           C  
ATOM   1285  CB  ILE A 161      13.586 -35.250 -19.719  1.00 87.81           C  
ATOM   1286  O   ILE A 161      15.172 -32.812 -20.781  1.00 87.81           O  
ATOM   1287  CG1 ILE A 161      14.133 -35.438 -18.312  1.00 87.81           C  
ATOM   1288  CG2 ILE A 161      12.602 -36.344 -20.094  1.00 87.81           C  
ATOM   1289  CD1 ILE A 161      13.102 -35.250 -17.203  1.00 87.81           C  
ATOM   1290  N   PHE A 162      16.875 -34.125 -19.984  1.00 89.50           N  
ATOM   1291  CA  PHE A 162      17.734 -32.969 -19.703  1.00 89.50           C  
ATOM   1292  C   PHE A 162      18.641 -32.688 -20.906  1.00 89.50           C  
ATOM   1293  CB  PHE A 162      18.594 -33.250 -18.469  1.00 89.50           C  
ATOM   1294  O   PHE A 162      19.422 -31.734 -20.875  1.00 89.50           O  
ATOM   1295  CG  PHE A 162      17.812 -33.250 -17.188  1.00 89.50           C  
ATOM   1296  CD1 PHE A 162      17.391 -32.062 -16.594  1.00 89.50           C  
ATOM   1297  CD2 PHE A 162      17.484 -34.469 -16.562  1.00 89.50           C  
ATOM   1298  CE1 PHE A 162      16.672 -32.062 -15.406  1.00 89.50           C  
ATOM   1299  CE2 PHE A 162      16.766 -34.469 -15.367  1.00 89.50           C  
ATOM   1300  CZ  PHE A 162      16.359 -33.281 -14.797  1.00 89.50           C  
ATOM   1301  N   ALA A 163      18.484 -33.531 -21.938  1.00 82.75           N  
ATOM   1302  CA  ALA A 163      19.250 -33.250 -23.156  1.00 82.75           C  
ATOM   1303  C   ALA A 163      18.594 -32.156 -24.000  1.00 82.75           C  
ATOM   1304  CB  ALA A 163      19.391 -34.531 -23.984  1.00 82.75           C  
ATOM   1305  O   ALA A 163      17.375 -32.031 -24.000  1.00 82.75           O  
ATOM   1306  N   MET A 164      19.391 -31.422 -24.656  1.00 79.69           N  
ATOM   1307  CA  MET A 164      18.922 -30.328 -25.500  1.00 79.69           C  
ATOM   1308  C   MET A 164      18.047 -30.844 -26.641  1.00 79.69           C  
ATOM   1309  CB  MET A 164      20.094 -29.516 -26.047  1.00 79.69           C  
ATOM   1310  O   MET A 164      18.406 -31.828 -27.281  1.00 79.69           O  
ATOM   1311  CG  MET A 164      20.562 -28.391 -25.141  1.00 79.69           C  
ATOM   1312  SD  MET A 164      21.047 -26.891 -26.078  1.00 79.69           S  
ATOM   1313  CE  MET A 164      22.844 -27.125 -26.141  1.00 79.69           C  
ATOM   1314  N   TYR A 165      16.859 -30.172 -26.828  1.00 74.12           N  
ATOM   1315  CA  TYR A 165      15.938 -30.406 -27.922  1.00 74.12           C  
ATOM   1316  C   TYR A 165      15.258 -31.766 -27.781  1.00 74.12           C  
ATOM   1317  CB  TYR A 165      16.672 -30.344 -29.266  1.00 74.12           C  
ATOM   1318  O   TYR A 165      14.680 -32.281 -28.734  1.00 74.12           O  
ATOM   1319  CG  TYR A 165      17.328 -29.016 -29.531  1.00 74.12           C  
ATOM   1320  CD1 TYR A 165      16.562 -27.875 -29.781  1.00 74.12           C  
ATOM   1321  CD2 TYR A 165      18.719 -28.891 -29.531  1.00 74.12           C  
ATOM   1322  CE1 TYR A 165      17.172 -26.641 -30.016  1.00 74.12           C  
ATOM   1323  CE2 TYR A 165      19.328 -27.672 -29.781  1.00 74.12           C  
ATOM   1324  OH  TYR A 165      19.156 -25.328 -30.250  1.00 74.12           O  
ATOM   1325  CZ  TYR A 165      18.547 -26.547 -30.016  1.00 74.12           C  
ATOM   1326  N   TYR A 166      15.398 -32.406 -26.562  1.00 75.75           N  
ATOM   1327  CA  TYR A 166      14.781 -33.719 -26.359  1.00 75.75           C  
ATOM   1328  C   TYR A 166      13.359 -33.594 -25.828  1.00 75.75           C  
ATOM   1329  CB  TYR A 166      15.617 -34.562 -25.391  1.00 75.75           C  
ATOM   1330  O   TYR A 166      13.102 -32.781 -24.938  1.00 75.75           O  
ATOM   1331  CG  TYR A 166      15.180 -36.000 -25.297  1.00 75.75           C  
ATOM   1332  CD1 TYR A 166      14.297 -36.438 -24.312  1.00 75.75           C  
ATOM   1333  CD2 TYR A 166      15.641 -36.969 -26.219  1.00 75.75           C  
ATOM   1334  CE1 TYR A 166      13.891 -37.750 -24.219  1.00 75.75           C  
ATOM   1335  CE2 TYR A 166      15.234 -38.281 -26.141  1.00 75.75           C  
ATOM   1336  OH  TYR A 166      13.961 -40.000 -25.062  1.00 75.75           O  
ATOM   1337  CZ  TYR A 166      14.359 -38.688 -25.141  1.00 75.75           C  
ATOM   1338  N   GLN A 167      12.422 -34.188 -26.547  1.00 76.62           N  
ATOM   1339  CA  GLN A 167      11.031 -34.281 -26.094  1.00 76.62           C  
ATOM   1340  C   GLN A 167      10.539 -35.719 -26.062  1.00 76.62           C  
ATOM   1341  CB  GLN A 167      10.133 -33.438 -26.984  1.00 76.62           C  
ATOM   1342  O   GLN A 167      10.812 -36.500 -26.984  1.00 76.62           O  
ATOM   1343  CG  GLN A 167      10.391 -31.922 -26.891  1.00 76.62           C  
ATOM   1344  CD  GLN A 167       9.445 -31.109 -27.734  1.00 76.62           C  
ATOM   1345  NE2 GLN A 167       9.500 -29.781 -27.594  1.00 76.62           N  
ATOM   1346  OE1 GLN A 167       8.664 -31.656 -28.531  1.00 76.62           O  
ATOM   1347  N   VAL A 168       9.930 -36.031 -24.859  1.00 74.56           N  
ATOM   1348  CA  VAL A 168       9.406 -37.406 -24.734  1.00 74.56           C  
ATOM   1349  C   VAL A 168       8.336 -37.625 -25.797  1.00 74.56           C  
ATOM   1350  CB  VAL A 168       8.836 -37.656 -23.328  1.00 74.56           C  
ATOM   1351  O   VAL A 168       7.449 -36.812 -26.000  1.00 74.56           O  
ATOM   1352  CG1 VAL A 168       8.305 -39.094 -23.234  1.00 74.56           C  
ATOM   1353  CG2 VAL A 168       9.898 -37.406 -22.266  1.00 74.56           C  
ATOM   1354  N   LYS A 169       8.602 -38.500 -26.766  1.00 64.50           N  
ATOM   1355  CA  LYS A 169       7.672 -38.844 -27.844  1.00 64.50           C  
ATOM   1356  C   LYS A 169       6.387 -39.438 -27.281  1.00 64.50           C  
ATOM   1357  CB  LYS A 169       8.320 -39.781 -28.844  1.00 64.50           C  
ATOM   1358  O   LYS A 169       6.426 -40.250 -26.359  1.00 64.50           O  
ATOM   1359  CG  LYS A 169       9.367 -39.156 -29.734  1.00 64.50           C  
ATOM   1360  CD  LYS A 169       9.891 -40.125 -30.781  1.00 64.50           C  
ATOM   1361  CE  LYS A 169      10.953 -39.469 -31.656  1.00 64.50           C  
ATOM   1362  NZ  LYS A 169      11.492 -40.438 -32.656  1.00 64.50           N  
ATOM   1363  N   ASP A 170       5.285 -38.625 -27.125  1.00 56.69           N  
ATOM   1364  CA  ASP A 170       4.023 -39.219 -26.719  1.00 56.69           C  
ATOM   1365  C   ASP A 170       3.795 -40.531 -27.469  1.00 56.69           C  
ATOM   1366  CB  ASP A 170       2.855 -38.281 -26.969  1.00 56.69           C  
ATOM   1367  O   ASP A 170       4.160 -40.688 -28.625  1.00 56.69           O  
ATOM   1368  CG  ASP A 170       2.559 -37.375 -25.781  1.00 56.69           C  
ATOM   1369  OD1 ASP A 170       3.031 -37.656 -24.672  1.00 56.69           O  
ATOM   1370  OD2 ASP A 170       1.841 -36.375 -25.969  1.00 56.69           O  
ATOM   1371  N   SER A 171       3.869 -41.750 -26.812  1.00 47.94           N  
ATOM   1372  CA  SER A 171       3.428 -42.969 -27.484  1.00 47.94           C  
ATOM   1373  C   SER A 171       2.236 -42.719 -28.391  1.00 47.94           C  
ATOM   1374  CB  SER A 171       3.062 -44.062 -26.453  1.00 47.94           C  
ATOM   1375  O   SER A 171       1.943 -43.500 -29.281  1.00 47.94           O  
ATOM   1376  OG  SER A 171       3.775 -43.844 -25.234  1.00 47.94           O  
ATOM   1377  N   HIS A 172       1.067 -42.219 -27.859  1.00 46.88           N  
ATOM   1378  CA  HIS A 172      -0.178 -42.250 -28.609  1.00 46.88           C  
ATOM   1379  C   HIS A 172      -0.218 -41.188 -29.688  1.00 46.88           C  
ATOM   1380  CB  HIS A 172      -1.381 -42.125 -27.672  1.00 46.88           C  
ATOM   1381  O   HIS A 172      -1.289 -40.844 -30.203  1.00 46.88           O  
ATOM   1382  CG  HIS A 172      -1.699 -43.344 -26.906  1.00 46.88           C  
ATOM   1383  CD2 HIS A 172      -1.939 -43.562 -25.594  1.00 46.88           C  
ATOM   1384  ND1 HIS A 172      -1.795 -44.594 -27.500  1.00 46.88           N  
ATOM   1385  CE1 HIS A 172      -2.084 -45.500 -26.578  1.00 46.88           C  
ATOM   1386  NE2 HIS A 172      -2.176 -44.906 -25.406  1.00 46.88           N  
ATOM   1387  N   GLY A 173       0.785 -40.844 -30.625  1.00 43.78           N  
ATOM   1388  CA  GLY A 173       0.697 -40.062 -31.844  1.00 43.78           C  
ATOM   1389  C   GLY A 173       0.402 -38.594 -31.594  1.00 43.78           C  
ATOM   1390  O   GLY A 173       0.027 -37.875 -32.531  1.00 43.78           O  
ATOM   1391  N   GLY A 174      -0.213 -38.188 -30.328  1.00 42.88           N  
ATOM   1392  CA  GLY A 174      -0.813 -36.875 -30.281  1.00 42.88           C  
ATOM   1393  C   GLY A 174       0.205 -35.750 -30.375  1.00 42.88           C  
ATOM   1394  O   GLY A 174       1.411 -36.000 -30.422  1.00 42.88           O  
ATOM   1395  N   LYS A 175      -0.182 -34.438 -30.750  1.00 44.66           N  
ATOM   1396  CA  LYS A 175       0.497 -33.188 -31.016  1.00 44.66           C  
ATOM   1397  C   LYS A 175       1.647 -32.969 -30.047  1.00 44.66           C  
ATOM   1398  CB  LYS A 175      -0.490 -32.031 -30.938  1.00 44.66           C  
ATOM   1399  O   LYS A 175       1.518 -33.250 -28.844  1.00 44.66           O  
ATOM   1400  CG  LYS A 175      -1.314 -31.812 -32.188  1.00 44.66           C  
ATOM   1401  CD  LYS A 175      -2.178 -30.562 -32.125  1.00 44.66           C  
ATOM   1402  CE  LYS A 175      -2.988 -30.359 -33.375  1.00 44.66           C  
ATOM   1403  NZ  LYS A 175      -3.875 -29.156 -33.281  1.00 44.66           N  
ATOM   1404  N   PRO A 176       2.994 -33.094 -30.531  1.00 45.06           N  
ATOM   1405  CA  PRO A 176       4.195 -32.750 -29.766  1.00 45.06           C  
ATOM   1406  C   PRO A 176       3.936 -31.719 -28.688  1.00 45.06           C  
ATOM   1407  CB  PRO A 176       5.156 -32.219 -30.828  1.00 45.06           C  
ATOM   1408  O   PRO A 176       3.092 -30.828 -28.859  1.00 45.06           O  
ATOM   1409  CG  PRO A 176       4.348 -32.156 -32.094  1.00 45.06           C  
ATOM   1410  CD  PRO A 176       2.973 -32.688 -31.797  1.00 45.06           C  
ATOM   1411  N   ALA A 177       3.947 -32.156 -27.422  1.00 49.78           N  
ATOM   1412  CA  ALA A 177       3.887 -31.156 -26.359  1.00 49.78           C  
ATOM   1413  C   ALA A 177       4.668 -29.906 -26.734  1.00 49.78           C  
ATOM   1414  CB  ALA A 177       4.422 -31.750 -25.047  1.00 49.78           C  
ATOM   1415  O   ALA A 177       5.715 -30.000 -27.375  1.00 49.78           O  
ATOM   1416  N   THR A 178       4.016 -28.797 -27.234  1.00 54.91           N  
ATOM   1417  CA  THR A 178       4.441 -27.484 -27.719  1.00 54.91           C  
ATOM   1418  C   THR A 178       5.641 -26.969 -26.922  1.00 54.91           C  
ATOM   1419  CB  THR A 178       3.297 -26.453 -27.625  1.00 54.91           C  
ATOM   1420  O   THR A 178       6.047 -25.828 -27.062  1.00 54.91           O  
ATOM   1421  CG2 THR A 178       2.727 -26.156 -29.016  1.00 54.91           C  
ATOM   1422  OG1 THR A 178       2.252 -26.984 -26.797  1.00 54.91           O  
ATOM   1423  N   GLY A 179       6.566 -27.984 -26.375  1.00 60.16           N  
ATOM   1424  CA  GLY A 179       7.723 -27.422 -25.688  1.00 60.16           C  
ATOM   1425  C   GLY A 179       8.977 -27.422 -26.547  1.00 60.16           C  
ATOM   1426  O   GLY A 179       9.078 -28.172 -27.516  1.00 60.16           O  
ATOM   1427  N   THR A 180       9.930 -26.391 -26.594  1.00 63.31           N  
ATOM   1428  CA  THR A 180      11.164 -26.266 -27.375  1.00 63.31           C  
ATOM   1429  C   THR A 180      12.195 -27.297 -26.922  1.00 63.31           C  
ATOM   1430  CB  THR A 180      11.758 -24.859 -27.250  1.00 63.31           C  
ATOM   1431  O   THR A 180      13.156 -27.578 -27.641  1.00 63.31           O  
ATOM   1432  CG2 THR A 180      10.781 -23.797 -27.766  1.00 63.31           C  
ATOM   1433  OG1 THR A 180      12.047 -24.578 -25.875  1.00 63.31           O  
ATOM   1434  N   GLY A 181      11.938 -27.984 -25.828  1.00 72.75           N  
ATOM   1435  CA  GLY A 181      12.891 -28.922 -25.266  1.00 72.75           C  
ATOM   1436  C   GLY A 181      14.195 -28.281 -24.828  1.00 72.75           C  
ATOM   1437  O   GLY A 181      15.203 -28.969 -24.672  1.00 72.75           O  
ATOM   1438  N   ILE A 182      14.297 -27.000 -24.703  1.00 75.88           N  
ATOM   1439  CA  ILE A 182      15.523 -26.297 -24.344  1.00 75.88           C  
ATOM   1440  C   ILE A 182      15.469 -25.875 -22.875  1.00 75.88           C  
ATOM   1441  CB  ILE A 182      15.766 -25.078 -25.250  1.00 75.88           C  
ATOM   1442  O   ILE A 182      16.500 -25.844 -22.188  1.00 75.88           O  
ATOM   1443  CG1 ILE A 182      15.906 -25.516 -26.719  1.00 75.88           C  
ATOM   1444  CG2 ILE A 182      17.000 -24.297 -24.797  1.00 75.88           C  
ATOM   1445  CD1 ILE A 182      15.938 -24.359 -27.703  1.00 75.88           C  
ATOM   1446  N   GLY A 183      14.320 -25.688 -22.391  1.00 82.50           N  
ATOM   1447  CA  GLY A 183      14.141 -25.062 -21.094  1.00 82.50           C  
ATOM   1448  C   GLY A 183      14.734 -25.859 -19.953  1.00 82.50           C  
ATOM   1449  O   GLY A 183      15.453 -25.312 -19.109  1.00 82.50           O  
ATOM   1450  N   LEU A 184      14.500 -27.156 -19.969  1.00 87.81           N  
ATOM   1451  CA  LEU A 184      14.961 -28.000 -18.875  1.00 87.81           C  
ATOM   1452  C   LEU A 184      16.469 -28.156 -18.906  1.00 87.81           C  
ATOM   1453  CB  LEU A 184      14.281 -29.375 -18.922  1.00 87.81           C  
ATOM   1454  O   LEU A 184      17.125 -28.156 -17.859  1.00 87.81           O  
ATOM   1455  CG  LEU A 184      14.352 -30.203 -17.641  1.00 87.81           C  
ATOM   1456  CD1 LEU A 184      13.664 -29.469 -16.484  1.00 87.81           C  
ATOM   1457  CD2 LEU A 184      13.711 -31.562 -17.844  1.00 87.81           C  
ATOM   1458  N   ALA A 185      17.000 -28.266 -20.109  1.00 85.94           N  
ATOM   1459  CA  ALA A 185      18.453 -28.391 -20.250  1.00 85.94           C  
ATOM   1460  C   ALA A 185      19.156 -27.141 -19.766  1.00 85.94           C  
ATOM   1461  CB  ALA A 185      18.828 -28.672 -21.703  1.00 85.94           C  
ATOM   1462  O   ALA A 185      20.156 -27.219 -19.047  1.00 85.94           O  
ATOM   1463  N   VAL A 186      18.625 -26.031 -20.109  1.00 83.31           N  
ATOM   1464  CA  VAL A 186      19.203 -24.766 -19.688  1.00 83.31           C  
ATOM   1465  C   VAL A 186      19.062 -24.609 -18.172  1.00 83.31           C  
ATOM   1466  CB  VAL A 186      18.547 -23.562 -20.406  1.00 83.31           C  
ATOM   1467  O   VAL A 186      20.000 -24.172 -17.500  1.00 83.31           O  
ATOM   1468  CG1 VAL A 186      19.016 -22.250 -19.812  1.00 83.31           C  
ATOM   1469  CG2 VAL A 186      18.844 -23.625 -21.906  1.00 83.31           C  
ATOM   1470  N   SER A 187      17.922 -25.000 -17.672  1.00 90.25           N  
ATOM   1471  CA  SER A 187      17.672 -24.891 -16.234  1.00 90.25           C  
ATOM   1472  C   SER A 187      18.672 -25.703 -15.445  1.00 90.25           C  
ATOM   1473  CB  SER A 187      16.250 -25.344 -15.906  1.00 90.25           C  
ATOM   1474  O   SER A 187      19.203 -25.250 -14.430  1.00 90.25           O  
ATOM   1475  OG  SER A 187      15.297 -24.438 -16.438  1.00 90.25           O  
ATOM   1476  N   ARG A 188      18.938 -26.906 -15.844  1.00 90.75           N  
ATOM   1477  CA  ARG A 188      19.891 -27.734 -15.117  1.00 90.75           C  
ATOM   1478  C   ARG A 188      21.281 -27.141 -15.164  1.00 90.75           C  
ATOM   1479  CB  ARG A 188      19.906 -29.156 -15.695  1.00 90.75           C  
ATOM   1480  O   ARG A 188      22.000 -27.156 -14.164  1.00 90.75           O  
ATOM   1481  CG  ARG A 188      20.656 -30.156 -14.836  1.00 90.75           C  
ATOM   1482  CD  ARG A 188      20.594 -31.562 -15.414  1.00 90.75           C  
ATOM   1483  NE  ARG A 188      21.156 -32.562 -14.508  1.00 90.75           N  
ATOM   1484  NH1 ARG A 188      20.734 -34.375 -15.875  1.00 90.75           N  
ATOM   1485  NH2 ARG A 188      21.766 -34.656 -13.844  1.00 90.75           N  
ATOM   1486  CZ  ARG A 188      21.219 -33.875 -14.742  1.00 90.75           C  
ATOM   1487  N   ARG A 189      21.641 -26.641 -16.281  1.00 87.38           N  
ATOM   1488  CA  ARG A 189      22.953 -26.000 -16.391  1.00 87.38           C  
ATOM   1489  C   ARG A 189      23.062 -24.797 -15.477  1.00 87.38           C  
ATOM   1490  CB  ARG A 189      23.234 -25.594 -17.844  1.00 87.38           C  
ATOM   1491  O   ARG A 189      24.094 -24.562 -14.844  1.00 87.38           O  
ATOM   1492  CG  ARG A 189      24.719 -25.484 -18.172  1.00 87.38           C  
ATOM   1493  CD  ARG A 189      24.938 -25.359 -19.672  1.00 87.38           C  
ATOM   1494  NE  ARG A 189      26.359 -25.250 -20.000  1.00 87.38           N  
ATOM   1495  NH1 ARG A 189      26.062 -25.172 -22.281  1.00 87.38           N  
ATOM   1496  NH2 ARG A 189      28.172 -25.047 -21.406  1.00 87.38           N  
ATOM   1497  CZ  ARG A 189      26.859 -25.156 -21.219  1.00 87.38           C  
ATOM   1498  N   LEU A 190      22.016 -24.000 -15.461  1.00 87.62           N  
ATOM   1499  CA  LEU A 190      22.000 -22.844 -14.570  1.00 87.62           C  
ATOM   1500  C   LEU A 190      22.109 -23.266 -13.109  1.00 87.62           C  
ATOM   1501  CB  LEU A 190      20.734 -22.016 -14.781  1.00 87.62           C  
ATOM   1502  O   LEU A 190      22.859 -22.688 -12.336  1.00 87.62           O  
ATOM   1503  CG  LEU A 190      20.688 -21.156 -16.047  1.00 87.62           C  
ATOM   1504  CD1 LEU A 190      19.281 -20.562 -16.234  1.00 87.62           C  
ATOM   1505  CD2 LEU A 190      21.734 -20.047 -15.984  1.00 87.62           C  
ATOM   1506  N   ALA A 191      21.359 -24.281 -12.789  1.00 93.44           N  
ATOM   1507  CA  ALA A 191      21.406 -24.797 -11.422  1.00 93.44           C  
ATOM   1508  C   ALA A 191      22.812 -25.250 -11.039  1.00 93.44           C  
ATOM   1509  CB  ALA A 191      20.422 -25.953 -11.258  1.00 93.44           C  
ATOM   1510  O   ALA A 191      23.281 -24.969  -9.938  1.00 93.44           O  
ATOM   1511  N   LYS A 192      23.438 -25.859 -11.938  1.00 91.38           N  
ATOM   1512  CA  LYS A 192      24.812 -26.297 -11.672  1.00 91.38           C  
ATOM   1513  C   LYS A 192      25.750 -25.109 -11.477  1.00 91.38           C  
ATOM   1514  CB  LYS A 192      25.312 -27.188 -12.812  1.00 91.38           C  
ATOM   1515  O   LYS A 192      26.625 -25.141 -10.617  1.00 91.38           O  
ATOM   1516  CG  LYS A 192      24.719 -28.578 -12.820  1.00 91.38           C  
ATOM   1517  CD  LYS A 192      25.375 -29.469 -13.883  1.00 91.38           C  
ATOM   1518  CE  LYS A 192      24.828 -30.891 -13.844  1.00 91.38           C  
ATOM   1519  NZ  LYS A 192      25.469 -31.750 -14.875  1.00 91.38           N  
ATOM   1520  N   ASN A 193      25.547 -24.078 -12.234  1.00 88.88           N  
ATOM   1521  CA  ASN A 193      26.344 -22.875 -12.094  1.00 88.88           C  
ATOM   1522  C   ASN A 193      26.078 -22.172 -10.766  1.00 88.88           C  
ATOM   1523  CB  ASN A 193      26.109 -21.922 -13.258  1.00 88.88           C  
ATOM   1524  O   ASN A 193      26.922 -21.438 -10.258  1.00 88.88           O  
ATOM   1525  CG  ASN A 193      26.781 -22.375 -14.539  1.00 88.88           C  
ATOM   1526  ND2 ASN A 193      26.406 -21.766 -15.656  1.00 88.88           N  
ATOM   1527  OD1 ASN A 193      27.625 -23.266 -14.523  1.00 88.88           O  
ATOM   1528  N   MET A 194      24.891 -22.453 -10.234  1.00 91.75           N  
ATOM   1529  CA  MET A 194      24.516 -21.812  -8.977  1.00 91.75           C  
ATOM   1530  C   MET A 194      24.875 -22.703  -7.785  1.00 91.75           C  
ATOM   1531  CB  MET A 194      23.016 -21.516  -8.961  1.00 91.75           C  
ATOM   1532  O   MET A 194      24.453 -22.438  -6.656  1.00 91.75           O  
ATOM   1533  CG  MET A 194      22.578 -20.500 -10.008  1.00 91.75           C  
ATOM   1534  SD  MET A 194      20.766 -20.219 -10.023  1.00 91.75           S  
ATOM   1535  CE  MET A 194      20.594 -19.172  -8.562  1.00 91.75           C  
ATOM   1536  N   GLY A 195      25.672 -23.688  -8.062  1.00 91.56           N  
ATOM   1537  CA  GLY A 195      26.203 -24.562  -7.020  1.00 91.56           C  
ATOM   1538  C   GLY A 195      25.266 -25.672  -6.637  1.00 91.56           C  
ATOM   1539  O   GLY A 195      25.359 -26.234  -5.543  1.00 91.56           O  
ATOM   1540  N   GLY A 196      24.250 -25.938  -7.477  1.00 94.62           N  
ATOM   1541  CA  GLY A 196      23.297 -27.016  -7.219  1.00 94.62           C  
ATOM   1542  C   GLY A 196      23.016 -27.875  -8.438  1.00 94.62           C  
ATOM   1543  O   GLY A 196      23.906 -28.094  -9.266  1.00 94.62           O  
ATOM   1544  N   ASP A 197      21.859 -28.438  -8.453  1.00 95.62           N  
ATOM   1545  CA  ASP A 197      21.453 -29.312  -9.555  1.00 95.62           C  
ATOM   1546  C   ASP A 197      19.938 -29.500  -9.586  1.00 95.62           C  
ATOM   1547  CB  ASP A 197      22.156 -30.672  -9.445  1.00 95.62           C  
ATOM   1548  O   ASP A 197      19.234 -29.047  -8.680  1.00 95.62           O  
ATOM   1549  CG  ASP A 197      22.375 -31.328 -10.797  1.00 95.62           C  
ATOM   1550  OD1 ASP A 197      21.812 -30.859 -11.805  1.00 95.62           O  
ATOM   1551  OD2 ASP A 197      23.141 -32.312 -10.852  1.00 95.62           O  
ATOM   1552  N   ILE A 198      19.500 -30.125 -10.727  1.00 96.62           N  
ATOM   1553  CA  ILE A 198      18.094 -30.516 -10.844  1.00 96.62           C  
ATOM   1554  C   ILE A 198      18.000 -32.031 -11.031  1.00 96.62           C  
ATOM   1555  CB  ILE A 198      17.391 -29.781 -12.008  1.00 96.62           C  
ATOM   1556  O   ILE A 198      18.656 -32.594 -11.914  1.00 96.62           O  
ATOM   1557  CG1 ILE A 198      17.453 -28.266 -11.797  1.00 96.62           C  
ATOM   1558  CG2 ILE A 198      15.945 -30.266 -12.156  1.00 96.62           C  
ATOM   1559  CD1 ILE A 198      16.875 -27.469 -12.961  1.00 96.62           C  
ATOM   1560  N   THR A 199      17.250 -32.625 -10.141  1.00 95.75           N  
ATOM   1561  CA  THR A 199      17.000 -34.062 -10.258  1.00 95.75           C  
ATOM   1562  C   THR A 199      15.508 -34.344 -10.391  1.00 95.75           C  
ATOM   1563  CB  THR A 199      17.562 -34.844  -9.047  1.00 95.75           C  
ATOM   1564  O   THR A 199      14.680 -33.469 -10.125  1.00 95.75           O  
ATOM   1565  CG2 THR A 199      19.078 -34.656  -8.930  1.00 95.75           C  
ATOM   1566  OG1 THR A 199      16.938 -34.344  -7.852  1.00 95.75           O  
ATOM   1567  N   VAL A 200      15.141 -35.531 -10.961  1.00 95.50           N  
ATOM   1568  CA  VAL A 200      13.734 -35.844 -11.188  1.00 95.50           C  
ATOM   1569  C   VAL A 200      13.430 -37.281 -10.797  1.00 95.50           C  
ATOM   1570  CB  VAL A 200      13.336 -35.594 -12.664  1.00 95.50           C  
ATOM   1571  O   VAL A 200      14.250 -38.188 -11.016  1.00 95.50           O  
ATOM   1572  CG1 VAL A 200      14.133 -36.500 -13.594  1.00 95.50           C  
ATOM   1573  CG2 VAL A 200      11.836 -35.812 -12.852  1.00 95.50           C  
ATOM   1574  N   THR A 201      12.336 -37.469 -10.078  1.00 95.00           N  
ATOM   1575  CA  THR A 201      11.695 -38.750  -9.859  1.00 95.00           C  
ATOM   1576  C   THR A 201      10.281 -38.781 -10.438  1.00 95.00           C  
ATOM   1577  CB  THR A 201      11.641 -39.125  -8.367  1.00 95.00           C  
ATOM   1578  O   THR A 201       9.531 -37.812 -10.281  1.00 95.00           O  
ATOM   1579  CG2 THR A 201      13.047 -39.281  -7.793  1.00 95.00           C  
ATOM   1580  OG1 THR A 201      10.977 -38.062  -7.656  1.00 95.00           O  
ATOM   1581  N   SER A 202       9.992 -39.781 -11.297  1.00 93.81           N  
ATOM   1582  CA  SER A 202       8.695 -39.781 -11.961  1.00 93.81           C  
ATOM   1583  C   SER A 202       8.234 -41.219 -12.234  1.00 93.81           C  
ATOM   1584  CB  SER A 202       8.742 -39.000 -13.266  1.00 93.81           C  
ATOM   1585  O   SER A 202       9.055 -42.125 -12.320  1.00 93.81           O  
ATOM   1586  OG  SER A 202       7.465 -38.969 -13.875  1.00 93.81           O  
ATOM   1587  N   GLU A 203       6.941 -41.406 -12.172  1.00 90.06           N  
ATOM   1588  CA  GLU A 203       6.281 -42.625 -12.602  1.00 90.06           C  
ATOM   1589  C   GLU A 203       5.164 -42.344 -13.602  1.00 90.06           C  
ATOM   1590  CB  GLU A 203       5.723 -43.406 -11.391  1.00 90.06           C  
ATOM   1591  O   GLU A 203       4.344 -41.469 -13.383  1.00 90.06           O  
ATOM   1592  CG  GLU A 203       5.277 -44.812 -11.703  1.00 90.06           C  
ATOM   1593  CD  GLU A 203       4.766 -45.562 -10.484  1.00 90.06           C  
ATOM   1594  OE1 GLU A 203       4.156 -46.656 -10.648  1.00 90.06           O  
ATOM   1595  OE2 GLU A 203       4.977 -45.062  -9.359  1.00 90.06           O  
ATOM   1596  N   GLN A 204       5.176 -43.156 -14.664  1.00 88.81           N  
ATOM   1597  CA  GLN A 204       4.191 -42.938 -15.719  1.00 88.81           C  
ATOM   1598  C   GLN A 204       2.770 -43.031 -15.172  1.00 88.81           C  
ATOM   1599  CB  GLN A 204       4.391 -43.938 -16.859  1.00 88.81           C  
ATOM   1600  O   GLN A 204       2.424 -44.000 -14.492  1.00 88.81           O  
ATOM   1601  CG  GLN A 204       3.762 -43.500 -18.172  1.00 88.81           C  
ATOM   1602  CD  GLN A 204       4.172 -44.406 -19.328  1.00 88.81           C  
ATOM   1603  NE2 GLN A 204       3.824 -43.969 -20.547  1.00 88.81           N  
ATOM   1604  OE1 GLN A 204       4.793 -45.438 -19.141  1.00 88.81           O  
ATOM   1605  N   GLY A 205       1.974 -42.000 -15.406  1.00 88.75           N  
ATOM   1606  CA  GLY A 205       0.577 -41.938 -15.000  1.00 88.75           C  
ATOM   1607  C   GLY A 205       0.372 -41.375 -13.609  1.00 88.75           C  
ATOM   1608  O   GLY A 205      -0.765 -41.188 -13.180  1.00 88.75           O  
ATOM   1609  N   LYS A 206       1.413 -41.156 -12.828  1.00 90.19           N  
ATOM   1610  CA  LYS A 206       1.261 -40.719 -11.453  1.00 90.19           C  
ATOM   1611  C   LYS A 206       1.797 -39.312 -11.273  1.00 90.19           C  
ATOM   1612  CB  LYS A 206       1.975 -41.688 -10.492  1.00 90.19           C  
ATOM   1613  O   LYS A 206       1.519 -38.656 -10.266  1.00 90.19           O  
ATOM   1614  CG  LYS A 206       1.312 -43.031 -10.375  1.00 90.19           C  
ATOM   1615  CD  LYS A 206       1.908 -43.844  -9.227  1.00 90.19           C  
ATOM   1616  CE  LYS A 206       1.290 -45.250  -9.141  1.00 90.19           C  
ATOM   1617  NZ  LYS A 206       1.938 -46.062  -8.086  1.00 90.19           N  
ATOM   1618  N   GLY A 207       2.559 -38.938 -12.211  1.00 93.69           N  
ATOM   1619  CA  GLY A 207       3.107 -37.594 -12.125  1.00 93.69           C  
ATOM   1620  C   GLY A 207       4.613 -37.562 -11.945  1.00 93.69           C  
ATOM   1621  O   GLY A 207       5.273 -38.594 -12.086  1.00 93.69           O  
ATOM   1622  N   SER A 208       5.195 -36.344 -11.750  1.00 95.31           N  
ATOM   1623  CA  SER A 208       6.641 -36.188 -11.648  1.00 95.31           C  
ATOM   1624  C   SER A 208       7.008 -35.219 -10.523  1.00 95.31           C  
ATOM   1625  CB  SER A 208       7.219 -35.688 -12.969  1.00 95.31           C  
ATOM   1626  O   SER A 208       6.223 -34.344 -10.180  1.00 95.31           O  
ATOM   1627  OG  SER A 208       6.770 -36.500 -14.055  1.00 95.31           O  
ATOM   1628  N   THR A 209       8.195 -35.469  -9.891  1.00 96.94           N  
ATOM   1629  CA  THR A 209       8.758 -34.562  -8.906  1.00 96.94           C  
ATOM   1630  C   THR A 209      10.148 -34.094  -9.336  1.00 96.94           C  
ATOM   1631  CB  THR A 209       8.836 -35.219  -7.512  1.00 96.94           C  
ATOM   1632  O   THR A 209      11.086 -34.906  -9.391  1.00 96.94           O  
ATOM   1633  CG2 THR A 209       9.352 -34.219  -6.469  1.00 96.94           C  
ATOM   1634  OG1 THR A 209       7.535 -35.656  -7.129  1.00 96.94           O  
ATOM   1635  N   PHE A 210      10.242 -32.781  -9.656  1.00 96.56           N  
ATOM   1636  CA  PHE A 210      11.531 -32.156  -9.969  1.00 96.56           C  
ATOM   1637  C   PHE A 210      12.117 -31.484  -8.734  1.00 96.56           C  
ATOM   1638  CB  PHE A 210      11.398 -31.156 -11.109  1.00 96.56           C  
ATOM   1639  O   PHE A 210      11.445 -30.688  -8.078  1.00 96.56           O  
ATOM   1640  CG  PHE A 210      11.234 -31.797 -12.461  1.00 96.56           C  
ATOM   1641  CD1 PHE A 210      12.320 -31.906 -13.328  1.00 96.56           C  
ATOM   1642  CD2 PHE A 210      10.008 -32.281 -12.875  1.00 96.56           C  
ATOM   1643  CE1 PHE A 210      12.180 -32.500 -14.578  1.00 96.56           C  
ATOM   1644  CE2 PHE A 210       9.852 -32.875 -14.133  1.00 96.56           C  
ATOM   1645  CZ  PHE A 210      10.945 -32.969 -14.977  1.00 96.56           C  
ATOM   1646  N   THR A 211      13.352 -31.828  -8.398  1.00 97.19           N  
ATOM   1647  CA  THR A 211      14.031 -31.250  -7.246  1.00 97.19           C  
ATOM   1648  C   THR A 211      15.164 -30.328  -7.684  1.00 97.19           C  
ATOM   1649  CB  THR A 211      14.578 -32.344  -6.312  1.00 97.19           C  
ATOM   1650  O   THR A 211      16.078 -30.766  -8.398  1.00 97.19           O  
ATOM   1651  CG2 THR A 211      15.172 -31.734  -5.047  1.00 97.19           C  
ATOM   1652  OG1 THR A 211      13.516 -33.250  -5.949  1.00 97.19           O  
ATOM   1653  N   LEU A 212      15.070 -29.047  -7.305  1.00 97.00           N  
ATOM   1654  CA  LEU A 212      16.109 -28.062  -7.562  1.00 97.00           C  
ATOM   1655  C   LEU A 212      16.875 -27.734  -6.285  1.00 97.00           C  
ATOM   1656  CB  LEU A 212      15.508 -26.781  -8.148  1.00 97.00           C  
ATOM   1657  O   LEU A 212      16.266 -27.453  -5.250  1.00 97.00           O  
ATOM   1658  CG  LEU A 212      16.422 -25.562  -8.211  1.00 97.00           C  
ATOM   1659  CD1 LEU A 212      17.547 -25.797  -9.227  1.00 97.00           C  
ATOM   1660  CD2 LEU A 212      15.633 -24.312  -8.555  1.00 97.00           C  
ATOM   1661  N   THR A 213      18.188 -27.859  -6.340  1.00 96.62           N  
ATOM   1662  CA  THR A 213      19.047 -27.406  -5.254  1.00 96.62           C  
ATOM   1663  C   THR A 213      20.000 -26.312  -5.734  1.00 96.62           C  
ATOM   1664  CB  THR A 213      19.859 -28.578  -4.660  1.00 96.62           C  
ATOM   1665  O   THR A 213      20.531 -26.391  -6.848  1.00 96.62           O  
ATOM   1666  CG2 THR A 213      18.953 -29.594  -3.994  1.00 96.62           C  
ATOM   1667  OG1 THR A 213      20.594 -29.219  -5.703  1.00 96.62           O  
ATOM   1668  N   ILE A 214      20.109 -25.234  -4.941  1.00 95.12           N  
ATOM   1669  CA  ILE A 214      21.094 -24.203  -5.258  1.00 95.12           C  
ATOM   1670  C   ILE A 214      21.781 -23.734  -3.977  1.00 95.12           C  
ATOM   1671  CB  ILE A 214      20.438 -23.000  -5.984  1.00 95.12           C  
ATOM   1672  O   ILE A 214      21.203 -23.828  -2.889  1.00 95.12           O  
ATOM   1673  CG1 ILE A 214      19.359 -22.359  -5.094  1.00 95.12           C  
ATOM   1674  CG2 ILE A 214      19.844 -23.438  -7.324  1.00 95.12           C  
ATOM   1675  CD1 ILE A 214      18.922 -20.984  -5.559  1.00 95.12           C  
ATOM   1676  N   HIS A 215      23.016 -23.250  -4.180  1.00 94.69           N  
ATOM   1677  CA  HIS A 215      23.734 -22.641  -3.068  1.00 94.69           C  
ATOM   1678  C   HIS A 215      23.391 -21.172  -2.924  1.00 94.69           C  
ATOM   1679  CB  HIS A 215      25.250 -22.812  -3.258  1.00 94.69           C  
ATOM   1680  O   HIS A 215      23.672 -20.375  -3.822  1.00 94.69           O  
ATOM   1681  CG  HIS A 215      26.047 -22.406  -2.064  1.00 94.69           C  
ATOM   1682  CD2 HIS A 215      26.375 -23.094  -0.939  1.00 94.69           C  
ATOM   1683  ND1 HIS A 215      26.625 -21.156  -1.943  1.00 94.69           N  
ATOM   1684  CE1 HIS A 215      27.266 -21.094  -0.791  1.00 94.69           C  
ATOM   1685  NE2 HIS A 215      27.141 -22.250  -0.162  1.00 94.69           N  
ATOM   1686  N   ALA A 216      22.719 -20.797  -1.863  1.00 93.38           N  
ATOM   1687  CA  ALA A 216      22.297 -19.422  -1.602  1.00 93.38           C  
ATOM   1688  C   ALA A 216      22.484 -19.062  -0.133  1.00 93.38           C  
ATOM   1689  CB  ALA A 216      20.828 -19.234  -2.004  1.00 93.38           C  
ATOM   1690  O   ALA A 216      21.578 -19.234   0.684  1.00 93.38           O  
ATOM   1691  N   PRO A 217      23.688 -18.500   0.256  1.00 91.19           N  
ATOM   1692  CA  PRO A 217      23.953 -18.156   1.656  1.00 91.19           C  
ATOM   1693  C   PRO A 217      22.953 -17.141   2.205  1.00 91.19           C  
ATOM   1694  CB  PRO A 217      25.359 -17.578   1.621  1.00 91.19           C  
ATOM   1695  O   PRO A 217      22.531 -16.234   1.485  1.00 91.19           O  
ATOM   1696  CG  PRO A 217      25.812 -17.750   0.207  1.00 91.19           C  
ATOM   1697  CD  PRO A 217      24.656 -18.266  -0.602  1.00 91.19           C  
ATOM   1698  N   SER A 218      22.453 -17.547   3.402  1.00 84.81           N  
ATOM   1699  CA  SER A 218      21.547 -16.609   4.070  1.00 84.81           C  
ATOM   1700  C   SER A 218      22.281 -15.375   4.555  1.00 84.81           C  
ATOM   1701  CB  SER A 218      20.859 -17.297   5.250  1.00 84.81           C  
ATOM   1702  O   SER A 218      23.453 -15.453   4.965  1.00 84.81           O  
ATOM   1703  OG  SER A 218      21.734 -17.391   6.367  1.00 84.81           O  
ATOM   1704  N   VAL A 219      21.922 -14.250   4.133  1.00 68.81           N  
ATOM   1705  CA  VAL A 219      22.500 -13.016   4.676  1.00 68.81           C  
ATOM   1706  C   VAL A 219      22.078 -12.859   6.137  1.00 68.81           C  
ATOM   1707  CB  VAL A 219      22.047 -11.781   3.861  1.00 68.81           C  
ATOM   1708  O   VAL A 219      20.891 -12.977   6.469  1.00 68.81           O  
ATOM   1709  CG1 VAL A 219      22.734 -10.516   4.387  1.00 68.81           C  
ATOM   1710  CG2 VAL A 219      22.359 -11.984   2.379  1.00 68.81           C  
ATOM   1711  N   ALA A 220      22.984 -13.406   7.012  1.00 51.41           N  
ATOM   1712  CA  ALA A 220      22.688 -13.211   8.430  1.00 51.41           C  
ATOM   1713  C   ALA A 220      21.906 -11.930   8.664  1.00 51.41           C  
ATOM   1714  CB  ALA A 220      23.984 -13.188   9.242  1.00 51.41           C  
ATOM   1715  O   ALA A 220      22.156 -10.914   8.023  1.00 51.41           O  
ATOM   1716  N   GLU A 221      20.703 -12.164   8.789  1.00 41.84           N  
ATOM   1717  CA  GLU A 221      19.984 -10.984   9.242  1.00 41.84           C  
ATOM   1718  C   GLU A 221      20.781 -10.195  10.266  1.00 41.84           C  
ATOM   1719  CB  GLU A 221      18.625 -11.391   9.828  1.00 41.84           C  
ATOM   1720  O   GLU A 221      21.094 -10.711  11.344  1.00 41.84           O  
ATOM   1721  CG  GLU A 221      17.547 -11.617   8.781  1.00 41.84           C  
ATOM   1722  CD  GLU A 221      16.188 -11.945   9.383  1.00 41.84           C  
ATOM   1723  OE1 GLU A 221      15.203 -12.094   8.625  1.00 41.84           O  
ATOM   1724  OE2 GLU A 221      16.109 -12.047  10.633  1.00 41.84           O  
ATOM   1725  N   GLU A 222      22.078  -9.867   9.969  1.00 33.28           N  
ATOM   1726  CA  GLU A 222      22.344  -8.898  11.031  1.00 33.28           C  
ATOM   1727  C   GLU A 222      21.062  -8.188  11.453  1.00 33.28           C  
ATOM   1728  CB  GLU A 222      23.391  -7.875  10.578  1.00 33.28           C  
ATOM   1729  O   GLU A 222      20.344  -7.629  10.617  1.00 33.28           O  
ATOM   1730  CG  GLU A 222      24.812  -8.383  10.664  1.00 33.28           C  
ATOM   1731  CD  GLU A 222      25.844  -7.312  10.344  1.00 33.28           C  
ATOM   1732  OE1 GLU A 222      27.062  -7.586  10.469  1.00 33.28           O  
ATOM   1733  OE2 GLU A 222      25.438  -6.191   9.969  1.00 33.28           O  
ATOM   1734  N   VAL A 223      20.203  -8.969  12.180  1.00 33.41           N  
ATOM   1735  CA  VAL A 223      19.328  -8.102  12.945  1.00 33.41           C  
ATOM   1736  C   VAL A 223      19.953  -6.715  13.078  1.00 33.41           C  
ATOM   1737  CB  VAL A 223      19.031  -8.688  14.344  1.00 33.41           C  
ATOM   1738  O   VAL A 223      20.859  -6.512  13.891  1.00 33.41           O  
ATOM   1739  CG1 VAL A 223      17.797  -8.039  14.961  1.00 33.41           C  
ATOM   1740  CG2 VAL A 223      18.844 -10.203  14.258  1.00 33.41           C  
ATOM   1741  N   ASP A 224      20.797  -6.520  12.094  1.00 31.06           N  
ATOM   1742  CA  ASP A 224      21.312  -5.172  12.281  1.00 31.06           C  
ATOM   1743  C   ASP A 224      20.312  -4.281  13.008  1.00 31.06           C  
ATOM   1744  CB  ASP A 224      21.688  -4.551  10.930  1.00 31.06           C  
ATOM   1745  O   ASP A 224      19.188  -4.105  12.539  1.00 31.06           O  
ATOM   1746  CG  ASP A 224      23.172  -4.586  10.648  1.00 31.06           C  
ATOM   1747  OD1 ASP A 224      23.969  -4.762  11.594  1.00 31.06           O  
ATOM   1748  OD2 ASP A 224      23.562  -4.430   9.469  1.00 31.06           O  
ATOM   1749  N   ASP A 225      20.109  -4.551  14.250  1.00 33.66           N  
ATOM   1750  CA  ASP A 225      19.891  -3.434  15.164  1.00 33.66           C  
ATOM   1751  C   ASP A 225      20.219  -2.102  14.500  1.00 33.66           C  
ATOM   1752  CB  ASP A 225      20.719  -3.609  16.438  1.00 33.66           C  
ATOM   1753  O   ASP A 225      20.375  -1.082  15.180  1.00 33.66           O  
ATOM   1754  CG  ASP A 225      20.000  -4.395  17.516  1.00 33.66           C  
ATOM   1755  OD1 ASP A 225      18.750  -4.504  17.453  1.00 33.66           O  
ATOM   1756  OD2 ASP A 225      20.672  -4.910  18.438  1.00 33.66           O  
ATOM   1757  N   ALA A 226      21.016  -2.301  13.438  1.00 31.98           N  
ATOM   1758  CA  ALA A 226      21.500  -1.071  12.812  1.00 31.98           C  
ATOM   1759  C   ALA A 226      20.328  -0.255  12.250  1.00 31.98           C  
ATOM   1760  CB  ALA A 226      22.500  -1.393  11.711  1.00 31.98           C  
ATOM   1761  O   ALA A 226      20.156  -0.172  11.031  1.00 31.98           O  
ATOM   1762  N   PHE A 227      19.062  -0.823  12.336  1.00 33.22           N  
ATOM   1763  CA  PHE A 227      18.234   0.346  12.047  1.00 33.22           C  
ATOM   1764  C   PHE A 227      19.000   1.631  12.352  1.00 33.22           C  
ATOM   1765  CB  PHE A 227      16.922   0.303  12.844  1.00 33.22           C  
ATOM   1766  O   PHE A 227      19.578   1.770  13.430  1.00 33.22           O  
ATOM   1767  CG  PHE A 227      15.945  -0.721  12.344  1.00 33.22           C  
ATOM   1768  CD1 PHE A 227      15.117  -0.439  11.266  1.00 33.22           C  
ATOM   1769  CD2 PHE A 227      15.852  -1.966  12.953  1.00 33.22           C  
ATOM   1770  CE1 PHE A 227      14.203  -1.385  10.797  1.00 33.22           C  
ATOM   1771  CE2 PHE A 227      14.945  -2.916  12.492  1.00 33.22           C  
ATOM   1772  CZ  PHE A 227      14.125  -2.623  11.414  1.00 33.22           C  
ATOM   1773  N   ASP A 228      19.672   1.978  11.422  1.00 34.81           N  
ATOM   1774  CA  ASP A 228      20.328   3.268  11.602  1.00 34.81           C  
ATOM   1775  C   ASP A 228      19.672   4.078  12.711  1.00 34.81           C  
ATOM   1776  CB  ASP A 228      20.328   4.059  10.289  1.00 34.81           C  
ATOM   1777  O   ASP A 228      18.438   4.160  12.773  1.00 34.81           O  
ATOM   1778  CG  ASP A 228      21.578   3.828   9.453  1.00 34.81           C  
ATOM   1779  OD1 ASP A 228      22.609   3.418  10.008  1.00 34.81           O  
ATOM   1780  OD2 ASP A 228      21.516   4.062   8.227  1.00 34.81           O  
ATOM   1781  N   GLU A 229      20.219   4.016  14.031  1.00 38.69           N  
ATOM   1782  CA  GLU A 229      19.953   4.828  15.211  1.00 38.69           C  
ATOM   1783  C   GLU A 229      19.109   6.055  14.852  1.00 38.69           C  
ATOM   1784  CB  GLU A 229      21.250   5.262  15.875  1.00 38.69           C  
ATOM   1785  O   GLU A 229      18.328   6.539  15.672  1.00 38.69           O  
ATOM   1786  CG  GLU A 229      21.828   4.230  16.844  1.00 38.69           C  
ATOM   1787  CD  GLU A 229      23.031   4.734  17.609  1.00 38.69           C  
ATOM   1788  OE1 GLU A 229      23.547   3.996  18.484  1.00 38.69           O  
ATOM   1789  OE2 GLU A 229      23.469   5.875  17.344  1.00 38.69           O  
ATOM   1790  N   ASP A 230      19.344   6.547  13.609  1.00 45.06           N  
ATOM   1791  CA  ASP A 230      18.891   7.926  13.445  1.00 45.06           C  
ATOM   1792  C   ASP A 230      17.453   7.969  12.906  1.00 45.06           C  
ATOM   1793  CB  ASP A 230      19.828   8.695  12.508  1.00 45.06           C  
ATOM   1794  O   ASP A 230      16.812   9.023  12.922  1.00 45.06           O  
ATOM   1795  CG  ASP A 230      20.953   9.398  13.242  1.00 45.06           C  
ATOM   1796  OD1 ASP A 230      20.844   9.586  14.477  1.00 45.06           O  
ATOM   1797  OD2 ASP A 230      21.953   9.766  12.586  1.00 45.06           O  
ATOM   1798  N   ASP A 231      16.812   6.746  12.195  1.00 52.94           N  
ATOM   1799  CA  ASP A 231      15.492   6.938  11.609  1.00 52.94           C  
ATOM   1800  C   ASP A 231      14.391   6.449  12.547  1.00 52.94           C  
ATOM   1801  CB  ASP A 231      15.391   6.219  10.258  1.00 52.94           C  
ATOM   1802  O   ASP A 231      14.617   5.551  13.359  1.00 52.94           O  
ATOM   1803  CG  ASP A 231      15.859   7.074   9.094  1.00 52.94           C  
ATOM   1804  OD1 ASP A 231      15.938   8.312   9.242  1.00 52.94           O  
ATOM   1805  OD2 ASP A 231      16.141   6.504   8.023  1.00 52.94           O  
ATOM   1806  N   MET A 232      13.398   7.043  12.672  1.00 61.62           N  
ATOM   1807  CA  MET A 232      12.211   6.707  13.453  1.00 61.62           C  
ATOM   1808  C   MET A 232      11.680   5.332  13.070  1.00 61.62           C  
ATOM   1809  CB  MET A 232      11.125   7.762  13.258  1.00 61.62           C  
ATOM   1810  O   MET A 232      11.336   5.094  11.906  1.00 61.62           O  
ATOM   1811  CG  MET A 232      10.188   7.906  14.445  1.00 61.62           C  
ATOM   1812  SD  MET A 232       9.555   9.617  14.633  1.00 61.62           S  
ATOM   1813  CE  MET A 232      10.500  10.148  16.094  1.00 61.62           C  
ATOM   1814  N   PRO A 233      11.789   4.246  13.945  1.00 71.00           N  
ATOM   1815  CA  PRO A 233      11.242   2.928  13.625  1.00 71.00           C  
ATOM   1816  C   PRO A 233       9.773   2.980  13.227  1.00 71.00           C  
ATOM   1817  CB  PRO A 233      11.430   2.141  14.922  1.00 71.00           C  
ATOM   1818  O   PRO A 233       9.039   3.875  13.656  1.00 71.00           O  
ATOM   1819  CG  PRO A 233      11.758   3.174  15.953  1.00 71.00           C  
ATOM   1820  CD  PRO A 233      12.039   4.473  15.250  1.00 71.00           C  
ATOM   1821  N   LEU A 234       9.328   2.115  12.312  1.00 75.88           N  
ATOM   1822  CA  LEU A 234       7.926   2.000  11.945  1.00 75.88           C  
ATOM   1823  C   LEU A 234       7.090   1.507  13.117  1.00 75.88           C  
ATOM   1824  CB  LEU A 234       7.762   1.052  10.750  1.00 75.88           C  
ATOM   1825  O   LEU A 234       7.586   0.765  13.969  1.00 75.88           O  
ATOM   1826  CG  LEU A 234       8.266   1.562   9.406  1.00 75.88           C  
ATOM   1827  CD1 LEU A 234       8.398   0.409   8.414  1.00 75.88           C  
ATOM   1828  CD2 LEU A 234       7.340   2.639   8.852  1.00 75.88           C  
ATOM   1829  N   PRO A 235       5.871   2.004  13.234  1.00 79.25           N  
ATOM   1830  CA  PRO A 235       5.035   1.557  14.352  1.00 79.25           C  
ATOM   1831  C   PRO A 235       4.676   0.075  14.258  1.00 79.25           C  
ATOM   1832  CB  PRO A 235       3.781   2.430  14.219  1.00 79.25           C  
ATOM   1833  O   PRO A 235       4.547  -0.469  13.164  1.00 79.25           O  
ATOM   1834  CG  PRO A 235       3.732   2.818  12.781  1.00 79.25           C  
ATOM   1835  CD  PRO A 235       5.137   2.852  12.250  1.00 79.25           C  
ATOM   1836  N   ALA A 236       4.703  -0.564  15.414  1.00 77.69           N  
ATOM   1837  CA  ALA A 236       4.188  -1.929  15.492  1.00 77.69           C  
ATOM   1838  C   ALA A 236       2.662  -1.940  15.477  1.00 77.69           C  
ATOM   1839  CB  ALA A 236       4.711  -2.619  16.750  1.00 77.69           C  
ATOM   1840  O   ALA A 236       2.021  -1.445  16.406  1.00 77.69           O  
ATOM   1841  N   LEU A 237       2.027  -2.525  14.398  1.00 83.94           N  
ATOM   1842  CA  LEU A 237       0.584  -2.482  14.188  1.00 83.94           C  
ATOM   1843  C   LEU A 237      -0.043  -3.850  14.445  1.00 83.94           C  
ATOM   1844  CB  LEU A 237       0.263  -2.018  12.766  1.00 83.94           C  
ATOM   1845  O   LEU A 237       0.620  -4.879  14.297  1.00 83.94           O  
ATOM   1846  CG  LEU A 237       0.858  -0.673  12.344  1.00 83.94           C  
ATOM   1847  CD1 LEU A 237       0.619  -0.434  10.852  1.00 83.94           C  
ATOM   1848  CD2 LEU A 237       0.266   0.460  13.172  1.00 83.94           C  
ATOM   1849  N   ASN A 238      -1.220  -3.865  15.008  1.00 83.56           N  
ATOM   1850  CA  ASN A 238      -2.074  -5.051  14.969  1.00 83.56           C  
ATOM   1851  C   ASN A 238      -2.881  -5.113  13.672  1.00 83.56           C  
ATOM   1852  CB  ASN A 238      -3.008  -5.078  16.172  1.00 83.56           C  
ATOM   1853  O   ASN A 238      -3.783  -4.301  13.461  1.00 83.56           O  
ATOM   1854  CG  ASN A 238      -3.488  -6.480  16.516  1.00 83.56           C  
ATOM   1855  ND2 ASN A 238      -4.473  -6.574  17.391  1.00 83.56           N  
ATOM   1856  OD1 ASN A 238      -2.979  -7.465  15.977  1.00 83.56           O  
ATOM   1857  N   VAL A 239      -2.568  -6.082  12.828  1.00 89.00           N  
ATOM   1858  CA  VAL A 239      -3.080  -6.086  11.461  1.00 89.00           C  
ATOM   1859  C   VAL A 239      -4.047  -7.254  11.273  1.00 89.00           C  
ATOM   1860  CB  VAL A 239      -1.935  -6.168  10.430  1.00 89.00           C  
ATOM   1861  O   VAL A 239      -3.773  -8.367  11.719  1.00 89.00           O  
ATOM   1862  CG1 VAL A 239      -2.492  -6.191   9.008  1.00 89.00           C  
ATOM   1863  CG2 VAL A 239      -0.967  -5.000  10.609  1.00 89.00           C  
ATOM   1864  N   LEU A 240      -5.230  -6.980  10.719  1.00 92.12           N  
ATOM   1865  CA  LEU A 240      -6.102  -8.031  10.203  1.00 92.12           C  
ATOM   1866  C   LEU A 240      -5.852  -8.266   8.719  1.00 92.12           C  
ATOM   1867  CB  LEU A 240      -7.570  -7.672  10.430  1.00 92.12           C  
ATOM   1868  O   LEU A 240      -6.102  -7.383   7.891  1.00 92.12           O  
ATOM   1869  CG  LEU A 240      -8.602  -8.688   9.930  1.00 92.12           C  
ATOM   1870  CD1 LEU A 240      -8.422 -10.023  10.641  1.00 92.12           C  
ATOM   1871  CD2 LEU A 240     -10.016  -8.156  10.141  1.00 92.12           C  
ATOM   1872  N   LEU A 241      -5.340  -9.391   8.422  1.00 93.19           N  
ATOM   1873  CA  LEU A 241      -5.074  -9.789   7.047  1.00 93.19           C  
ATOM   1874  C   LEU A 241      -6.172 -10.711   6.523  1.00 93.19           C  
ATOM   1875  CB  LEU A 241      -3.715 -10.484   6.941  1.00 93.19           C  
ATOM   1876  O   LEU A 241      -6.410 -11.781   7.086  1.00 93.19           O  
ATOM   1877  CG  LEU A 241      -3.350 -11.062   5.574  1.00 93.19           C  
ATOM   1878  CD1 LEU A 241      -3.201  -9.945   4.547  1.00 93.19           C  
ATOM   1879  CD2 LEU A 241      -2.070 -11.891   5.664  1.00 93.19           C  
ATOM   1880  N   VAL A 242      -6.848 -10.281   5.441  1.00 93.69           N  
ATOM   1881  CA  VAL A 242      -7.887 -11.094   4.816  1.00 93.69           C  
ATOM   1882  C   VAL A 242      -7.395 -11.609   3.463  1.00 93.69           C  
ATOM   1883  CB  VAL A 242      -9.203 -10.305   4.641  1.00 93.69           C  
ATOM   1884  O   VAL A 242      -7.262 -10.836   2.512  1.00 93.69           O  
ATOM   1885  CG1 VAL A 242     -10.320 -11.219   4.152  1.00 93.69           C  
ATOM   1886  CG2 VAL A 242      -9.594  -9.625   5.953  1.00 93.69           C  
ATOM   1887  N   GLU A 243      -7.148 -12.852   3.410  1.00 86.81           N  
ATOM   1888  CA  GLU A 243      -6.539 -13.531   2.271  1.00 86.81           C  
ATOM   1889  C   GLU A 243      -6.871 -15.023   2.273  1.00 86.81           C  
ATOM   1890  CB  GLU A 243      -5.020 -13.328   2.279  1.00 86.81           C  
ATOM   1891  O   GLU A 243      -6.766 -15.688   3.309  1.00 86.81           O  
ATOM   1892  CG  GLU A 243      -4.293 -14.094   1.180  1.00 86.81           C  
ATOM   1893  CD  GLU A 243      -4.613 -13.578  -0.215  1.00 86.81           C  
ATOM   1894  OE1 GLU A 243      -5.086 -14.375  -1.061  1.00 86.81           O  
ATOM   1895  OE2 GLU A 243      -4.383 -12.375  -0.466  1.00 86.81           O  
ATOM   1896  N   ASP A 244      -7.312 -15.570   1.102  1.00 81.38           N  
ATOM   1897  CA  ASP A 244      -7.785 -16.953   1.093  1.00 81.38           C  
ATOM   1898  C   ASP A 244      -6.695 -17.906   0.613  1.00 81.38           C  
ATOM   1899  CB  ASP A 244      -9.031 -17.078   0.208  1.00 81.38           C  
ATOM   1900  O   ASP A 244      -6.816 -19.125   0.763  1.00 81.38           O  
ATOM   1901  CG  ASP A 244      -8.734 -16.859  -1.265  1.00 81.38           C  
ATOM   1902  OD1 ASP A 244      -7.973 -15.922  -1.599  1.00 81.38           O  
ATOM   1903  OD2 ASP A 244      -9.266 -17.625  -2.098  1.00 81.38           O  
ATOM   1904  N   ILE A 245      -5.711 -17.375  -0.042  1.00 70.50           N  
ATOM   1905  CA  ILE A 245      -4.641 -18.234  -0.542  1.00 70.50           C  
ATOM   1906  C   ILE A 245      -3.553 -18.375   0.521  1.00 70.50           C  
ATOM   1907  CB  ILE A 245      -4.039 -17.672  -1.852  1.00 70.50           C  
ATOM   1908  O   ILE A 245      -2.908 -17.391   0.895  1.00 70.50           O  
ATOM   1909  CG1 ILE A 245      -5.113 -17.594  -2.941  1.00 70.50           C  
ATOM   1910  CG2 ILE A 245      -2.854 -18.531  -2.311  1.00 70.50           C  
ATOM   1911  CD1 ILE A 245      -4.672 -16.844  -4.195  1.00 70.50           C  
ATOM   1912  N   GLU A 246      -3.381 -19.531   1.014  1.00 70.88           N  
ATOM   1913  CA  GLU A 246      -2.494 -19.859   2.129  1.00 70.88           C  
ATOM   1914  C   GLU A 246      -1.089 -19.312   1.887  1.00 70.88           C  
ATOM   1915  CB  GLU A 246      -2.438 -21.359   2.361  1.00 70.88           C  
ATOM   1916  O   GLU A 246      -0.463 -18.766   2.797  1.00 70.88           O  
ATOM   1917  CG  GLU A 246      -3.535 -21.891   3.277  1.00 70.88           C  
ATOM   1918  CD  GLU A 246      -3.420 -23.375   3.564  1.00 70.88           C  
ATOM   1919  OE1 GLU A 246      -4.258 -23.906   4.324  1.00 70.88           O  
ATOM   1920  OE2 GLU A 246      -2.484 -24.000   3.027  1.00 70.88           O  
ATOM   1921  N   LEU A 247      -0.638 -19.453   0.717  1.00 62.03           N  
ATOM   1922  CA  LEU A 247       0.710 -18.969   0.422  1.00 62.03           C  
ATOM   1923  C   LEU A 247       0.805 -17.469   0.583  1.00 62.03           C  
ATOM   1924  CB  LEU A 247       1.120 -19.375  -0.998  1.00 62.03           C  
ATOM   1925  O   LEU A 247       1.798 -16.953   1.106  1.00 62.03           O  
ATOM   1926  CG  LEU A 247       2.574 -19.109  -1.385  1.00 62.03           C  
ATOM   1927  CD1 LEU A 247       3.516 -19.953  -0.545  1.00 62.03           C  
ATOM   1928  CD2 LEU A 247       2.789 -19.359  -2.873  1.00 62.03           C  
ATOM   1929  N   ASN A 248      -0.224 -16.734   0.107  1.00 69.75           N  
ATOM   1930  CA  ASN A 248      -0.233 -15.273   0.250  1.00 69.75           C  
ATOM   1931  C   ASN A 248      -0.271 -14.859   1.716  1.00 69.75           C  
ATOM   1932  CB  ASN A 248      -1.416 -14.672  -0.507  1.00 69.75           C  
ATOM   1933  O   ASN A 248       0.345 -13.859   2.098  1.00 69.75           O  
ATOM   1934  CG  ASN A 248      -1.253 -14.750  -2.012  1.00 69.75           C  
ATOM   1935  ND2 ASN A 248      -2.350 -14.570  -2.738  1.00 69.75           N  
ATOM   1936  OD1 ASN A 248      -0.151 -14.984  -2.518  1.00 69.75           O  
ATOM   1937  N   VAL A 249      -0.934 -15.664   2.521  1.00 76.88           N  
ATOM   1938  CA  VAL A 249      -1.022 -15.398   3.955  1.00 76.88           C  
ATOM   1939  C   VAL A 249       0.354 -15.562   4.594  1.00 76.88           C  
ATOM   1940  CB  VAL A 249      -2.043 -16.328   4.641  1.00 76.88           C  
ATOM   1941  O   VAL A 249       0.786 -14.711   5.375  1.00 76.88           O  
ATOM   1942  CG1 VAL A 249      -1.935 -16.219   6.164  1.00 76.88           C  
ATOM   1943  CG2 VAL A 249      -3.461 -16.000   4.180  1.00 76.88           C  
ATOM   1944  N   ILE A 250       1.031 -16.594   4.215  1.00 66.88           N  
ATOM   1945  CA  ILE A 250       2.330 -16.875   4.809  1.00 66.88           C  
ATOM   1946  C   ILE A 250       3.314 -15.766   4.477  1.00 66.88           C  
ATOM   1947  CB  ILE A 250       2.879 -18.234   4.320  1.00 66.88           C  
ATOM   1948  O   ILE A 250       4.027 -15.273   5.355  1.00 66.88           O  
ATOM   1949  CG1 ILE A 250       2.043 -19.391   4.891  1.00 66.88           C  
ATOM   1950  CG2 ILE A 250       4.355 -18.391   4.699  1.00 66.88           C  
ATOM   1951  CD1 ILE A 250       2.363 -20.750   4.281  1.00 66.88           C  
ATOM   1952  N   VAL A 251       3.254 -15.320   3.234  1.00 65.38           N  
ATOM   1953  CA  VAL A 251       4.188 -14.289   2.791  1.00 65.38           C  
ATOM   1954  C   VAL A 251       3.855 -12.961   3.469  1.00 65.38           C  
ATOM   1955  CB  VAL A 251       4.160 -14.125   1.254  1.00 65.38           C  
ATOM   1956  O   VAL A 251       4.734 -12.312   4.039  1.00 65.38           O  
ATOM   1957  CG1 VAL A 251       4.988 -12.914   0.827  1.00 65.38           C  
ATOM   1958  CG2 VAL A 251       4.668 -15.391   0.572  1.00 65.38           C  
ATOM   1959  N   ALA A 252       2.561 -12.617   3.424  1.00 77.38           N  
ATOM   1960  CA  ALA A 252       2.162 -11.344   4.016  1.00 77.38           C  
ATOM   1961  C   ALA A 252       2.434 -11.328   5.520  1.00 77.38           C  
ATOM   1962  CB  ALA A 252       0.684 -11.070   3.744  1.00 77.38           C  
ATOM   1963  O   ALA A 252       2.938 -10.344   6.055  1.00 77.38           O  
ATOM   1964  N   ARG A 253       2.131 -12.461   6.160  1.00 75.25           N  
ATOM   1965  CA  ARG A 253       2.354 -12.562   7.598  1.00 75.25           C  
ATOM   1966  C   ARG A 253       3.840 -12.461   7.930  1.00 75.25           C  
ATOM   1967  CB  ARG A 253       1.785 -13.875   8.141  1.00 75.25           C  
ATOM   1968  O   ARG A 253       4.223 -11.758   8.875  1.00 75.25           O  
ATOM   1969  CG  ARG A 253       1.903 -14.023   9.648  1.00 75.25           C  
ATOM   1970  CD  ARG A 253       1.370 -15.367  10.125  1.00 75.25           C  
ATOM   1971  NE  ARG A 253      -0.087 -15.367  10.227  1.00 75.25           N  
ATOM   1972  NH1 ARG A 253      -0.237 -17.484  11.109  1.00 75.25           N  
ATOM   1973  NH2 ARG A 253      -2.137 -16.266  10.742  1.00 75.25           N  
ATOM   1974  CZ  ARG A 253      -0.816 -16.375  10.695  1.00 75.25           C  
ATOM   1975  N   SER A 254       4.648 -13.078   7.152  1.00 68.12           N  
ATOM   1976  CA  SER A 254       6.090 -13.055   7.391  1.00 68.12           C  
ATOM   1977  C   SER A 254       6.645 -11.641   7.273  1.00 68.12           C  
ATOM   1978  CB  SER A 254       6.809 -13.977   6.406  1.00 68.12           C  
ATOM   1979  O   SER A 254       7.430 -11.203   8.117  1.00 68.12           O  
ATOM   1980  OG  SER A 254       8.188 -14.070   6.723  1.00 68.12           O  
ATOM   1981  N   VAL A 255       6.180 -10.922   6.246  1.00 70.94           N  
ATOM   1982  CA  VAL A 255       6.656  -9.562   6.023  1.00 70.94           C  
ATOM   1983  C   VAL A 255       6.156  -8.648   7.141  1.00 70.94           C  
ATOM   1984  CB  VAL A 255       6.203  -9.016   4.648  1.00 70.94           C  
ATOM   1985  O   VAL A 255       6.930  -7.871   7.707  1.00 70.94           O  
ATOM   1986  CG1 VAL A 255       6.543  -7.531   4.516  1.00 70.94           C  
ATOM   1987  CG2 VAL A 255       6.848  -9.820   3.520  1.00 70.94           C  
ATOM   1988  N   LEU A 256       4.922  -8.812   7.512  1.00 79.88           N  
ATOM   1989  CA  LEU A 256       4.320  -7.965   8.531  1.00 79.88           C  
ATOM   1990  C   LEU A 256       4.930  -8.242   9.906  1.00 79.88           C  
ATOM   1991  CB  LEU A 256       2.805  -8.188   8.586  1.00 79.88           C  
ATOM   1992  O   LEU A 256       5.242  -7.309  10.648  1.00 79.88           O  
ATOM   1993  CG  LEU A 256       1.990  -7.570   7.445  1.00 79.88           C  
ATOM   1994  CD1 LEU A 256       0.601  -8.195   7.391  1.00 79.88           C  
ATOM   1995  CD2 LEU A 256       1.896  -6.059   7.609  1.00 79.88           C  
ATOM   1996  N   GLU A 257       5.176  -9.453  10.219  1.00 71.12           N  
ATOM   1997  CA  GLU A 257       5.738  -9.812  11.523  1.00 71.12           C  
ATOM   1998  C   GLU A 257       7.211  -9.422  11.609  1.00 71.12           C  
ATOM   1999  CB  GLU A 257       5.570 -11.312  11.781  1.00 71.12           C  
ATOM   2000  O   GLU A 257       7.695  -9.047  12.680  1.00 71.12           O  
ATOM   2001  CG  GLU A 257       4.141 -11.727  12.109  1.00 71.12           C  
ATOM   2002  CD  GLU A 257       3.986 -13.219  12.336  1.00 71.12           C  
ATOM   2003  OE1 GLU A 257       2.912 -13.648  12.812  1.00 71.12           O  
ATOM   2004  OE2 GLU A 257       4.945 -13.961  12.031  1.00 71.12           O  
ATOM   2005  N   LYS A 258       7.871  -9.500  10.484  1.00 65.56           N  
ATOM   2006  CA  LYS A 258       9.266  -9.070  10.445  1.00 65.56           C  
ATOM   2007  C   LYS A 258       9.383  -7.582  10.766  1.00 65.56           C  
ATOM   2008  CB  LYS A 258       9.883  -9.359   9.078  1.00 65.56           C  
ATOM   2009  O   LYS A 258      10.367  -7.148  11.383  1.00 65.56           O  
ATOM   2010  CG  LYS A 258      11.406  -9.281   9.062  1.00 65.56           C  
ATOM   2011  CD  LYS A 258      11.969  -9.680   7.703  1.00 65.56           C  
ATOM   2012  CE  LYS A 258      13.484  -9.523   7.656  1.00 65.56           C  
ATOM   2013  NZ  LYS A 258      14.047  -9.977   6.352  1.00 65.56           N  
ATOM   2014  N   LEU A 259       8.305  -6.875  10.359  1.00 69.12           N  
ATOM   2015  CA  LEU A 259       8.297  -5.441  10.625  1.00 69.12           C  
ATOM   2016  C   LEU A 259       7.805  -5.156  12.039  1.00 69.12           C  
ATOM   2017  CB  LEU A 259       7.422  -4.707   9.609  1.00 69.12           C  
ATOM   2018  O   LEU A 259       7.625  -3.994  12.414  1.00 69.12           O  
ATOM   2019  CG  LEU A 259       7.973  -4.617   8.188  1.00 69.12           C  
ATOM   2020  CD1 LEU A 259       6.922  -4.031   7.250  1.00 69.12           C  
ATOM   2021  CD2 LEU A 259       9.250  -3.781   8.156  1.00 69.12           C  
ATOM   2022  N   GLY A 260       7.621  -6.199  12.805  1.00 70.44           N  
ATOM   2023  CA  GLY A 260       7.270  -6.062  14.211  1.00 70.44           C  
ATOM   2024  C   GLY A 260       5.773  -5.977  14.438  1.00 70.44           C  
ATOM   2025  O   GLY A 260       5.328  -5.652  15.547  1.00 70.44           O  
ATOM   2026  N   ASN A 261       4.918  -6.359  13.367  1.00 77.75           N  
ATOM   2027  CA  ASN A 261       3.467  -6.277  13.492  1.00 77.75           C  
ATOM   2028  C   ASN A 261       2.869  -7.609  13.938  1.00 77.75           C  
ATOM   2029  CB  ASN A 261       2.838  -5.832  12.172  1.00 77.75           C  
ATOM   2030  O   ASN A 261       3.510  -8.656  13.820  1.00 77.75           O  
ATOM   2031  CG  ASN A 261       3.369  -4.496  11.695  1.00 77.75           C  
ATOM   2032  ND2 ASN A 261       3.836  -4.449  10.453  1.00 77.75           N  
ATOM   2033  OD1 ASN A 261       3.359  -3.510  12.438  1.00 77.75           O  
ATOM   2034  N   SER A 262       1.780  -7.527  14.641  1.00 79.44           N  
ATOM   2035  CA  SER A 262       0.971  -8.711  14.914  1.00 79.44           C  
ATOM   2036  C   SER A 262      -0.130  -8.875  13.875  1.00 79.44           C  
ATOM   2037  CB  SER A 262       0.354  -8.625  16.312  1.00 79.44           C  
ATOM   2038  O   SER A 262      -0.753  -7.898  13.453  1.00 79.44           O  
ATOM   2039  OG  SER A 262      -0.488  -7.492  16.422  1.00 79.44           O  
ATOM   2040  N   VAL A 263      -0.294 -10.172  13.445  1.00 84.38           N  
ATOM   2041  CA  VAL A 263      -1.192 -10.375  12.320  1.00 84.38           C  
ATOM   2042  C   VAL A 263      -2.229 -11.445  12.664  1.00 84.38           C  
ATOM   2043  CB  VAL A 263      -0.418 -10.781  11.039  1.00 84.38           C  
ATOM   2044  O   VAL A 263      -1.874 -12.547  13.094  1.00 84.38           O  
ATOM   2045  CG1 VAL A 263      -1.362 -10.883   9.844  1.00 84.38           C  
ATOM   2046  CG2 VAL A 263       0.701  -9.781  10.758  1.00 84.38           C  
ATOM   2047  N   ASP A 264      -3.494 -11.117  12.602  1.00 88.00           N  
ATOM   2048  CA  ASP A 264      -4.586 -12.086  12.555  1.00 88.00           C  
ATOM   2049  C   ASP A 264      -5.066 -12.305  11.117  1.00 88.00           C  
ATOM   2050  CB  ASP A 264      -5.750 -11.625  13.430  1.00 88.00           C  
ATOM   2051  O   ASP A 264      -5.117 -11.359  10.328  1.00 88.00           O  
ATOM   2052  CG  ASP A 264      -5.426 -11.664  14.914  1.00 88.00           C  
ATOM   2053  OD1 ASP A 264      -4.531 -12.438  15.320  1.00 88.00           O  
ATOM   2054  OD2 ASP A 264      -6.070 -10.922  15.680  1.00 88.00           O  
ATOM   2055  N   VAL A 265      -5.387 -13.539  10.859  1.00 90.94           N  
ATOM   2056  CA  VAL A 265      -5.695 -13.883   9.477  1.00 90.94           C  
ATOM   2057  C   VAL A 265      -7.137 -14.375   9.375  1.00 90.94           C  
ATOM   2058  CB  VAL A 265      -4.727 -14.953   8.930  1.00 90.94           C  
ATOM   2059  O   VAL A 265      -7.586 -15.172  10.203  1.00 90.94           O  
ATOM   2060  CG1 VAL A 265      -5.086 -15.328   7.492  1.00 90.94           C  
ATOM   2061  CG2 VAL A 265      -3.283 -14.453   9.008  1.00 90.94           C  
ATOM   2062  N   ALA A 266      -7.883 -13.828   8.453  1.00 93.62           N  
ATOM   2063  CA  ALA A 266      -9.172 -14.367   8.023  1.00 93.62           C  
ATOM   2064  C   ALA A 266      -9.102 -14.844   6.570  1.00 93.62           C  
ATOM   2065  CB  ALA A 266     -10.266 -13.312   8.180  1.00 93.62           C  
ATOM   2066  O   ALA A 266      -8.688 -14.094   5.684  1.00 93.62           O  
ATOM   2067  N   MET A 267      -9.547 -16.047   6.355  1.00 89.50           N  
ATOM   2068  CA  MET A 267      -9.391 -16.625   5.027  1.00 89.50           C  
ATOM   2069  C   MET A 267     -10.672 -16.484   4.215  1.00 89.50           C  
ATOM   2070  CB  MET A 267      -9.008 -18.109   5.133  1.00 89.50           C  
ATOM   2071  O   MET A 267     -10.734 -16.906   3.061  1.00 89.50           O  
ATOM   2072  CG  MET A 267      -7.668 -18.344   5.805  1.00 89.50           C  
ATOM   2073  SD  MET A 267      -6.969 -20.000   5.406  1.00 89.50           S  
ATOM   2074  CE  MET A 267      -6.480 -19.734   3.680  1.00 89.50           C  
ATOM   2075  N   THR A 268     -11.742 -16.016   4.801  1.00 90.94           N  
ATOM   2076  CA  THR A 268     -12.992 -15.711   4.105  1.00 90.94           C  
ATOM   2077  C   THR A 268     -13.531 -14.352   4.547  1.00 90.94           C  
ATOM   2078  CB  THR A 268     -14.047 -16.797   4.355  1.00 90.94           C  
ATOM   2079  O   THR A 268     -13.148 -13.836   5.598  1.00 90.94           O  
ATOM   2080  CG2 THR A 268     -13.516 -18.172   3.990  1.00 90.94           C  
ATOM   2081  OG1 THR A 268     -14.414 -16.797   5.742  1.00 90.94           O  
ATOM   2082  N   GLY A 269     -14.391 -13.812   3.676  1.00 91.75           N  
ATOM   2083  CA  GLY A 269     -15.000 -12.539   4.027  1.00 91.75           C  
ATOM   2084  C   GLY A 269     -15.867 -12.617   5.273  1.00 91.75           C  
ATOM   2085  O   GLY A 269     -15.836 -11.711   6.109  1.00 91.75           O  
ATOM   2086  N   LYS A 270     -16.625 -13.656   5.355  1.00 91.19           N  
ATOM   2087  CA  LYS A 270     -17.469 -13.844   6.527  1.00 91.19           C  
ATOM   2088  C   LYS A 270     -16.641 -13.922   7.805  1.00 91.19           C  
ATOM   2089  CB  LYS A 270     -18.328 -15.109   6.379  1.00 91.19           C  
ATOM   2090  O   LYS A 270     -16.984 -13.305   8.812  1.00 91.19           O  
ATOM   2091  CG  LYS A 270     -19.547 -15.141   7.289  1.00 91.19           C  
ATOM   2092  CD  LYS A 270     -20.391 -16.391   7.043  1.00 91.19           C  
ATOM   2093  CE  LYS A 270     -21.547 -16.484   8.031  1.00 91.19           C  
ATOM   2094  NZ  LYS A 270     -22.375 -17.703   7.793  1.00 91.19           N  
ATOM   2095  N   ALA A 271     -15.578 -14.617   7.727  1.00 93.50           N  
ATOM   2096  CA  ALA A 271     -14.695 -14.727   8.883  1.00 93.50           C  
ATOM   2097  C   ALA A 271     -14.102 -13.375   9.250  1.00 93.50           C  
ATOM   2098  CB  ALA A 271     -13.586 -15.734   8.609  1.00 93.50           C  
ATOM   2099  O   ALA A 271     -13.969 -13.039  10.430  1.00 93.50           O  
ATOM   2100  N   ALA A 272     -13.797 -12.617   8.195  1.00 94.12           N  
ATOM   2101  CA  ALA A 272     -13.227 -11.289   8.422  1.00 94.12           C  
ATOM   2102  C   ALA A 272     -14.211 -10.383   9.148  1.00 94.12           C  
ATOM   2103  CB  ALA A 272     -12.805 -10.656   7.098  1.00 94.12           C  
ATOM   2104  O   ALA A 272     -13.836  -9.688  10.102  1.00 94.12           O  
ATOM   2105  N   LEU A 273     -15.453 -10.461   8.797  1.00 92.69           N  
ATOM   2106  CA  LEU A 273     -16.469  -9.609   9.398  1.00 92.69           C  
ATOM   2107  C   LEU A 273     -16.781 -10.047  10.828  1.00 92.69           C  
ATOM   2108  CB  LEU A 273     -17.750  -9.648   8.562  1.00 92.69           C  
ATOM   2109  O   LEU A 273     -17.094  -9.211  11.688  1.00 92.69           O  
ATOM   2110  CG  LEU A 273     -17.703  -8.953   7.199  1.00 92.69           C  
ATOM   2111  CD1 LEU A 273     -18.969  -9.227   6.410  1.00 92.69           C  
ATOM   2112  CD2 LEU A 273     -17.484  -7.453   7.371  1.00 92.69           C  
ATOM   2113  N   GLU A 274     -16.609 -11.328  11.047  1.00 90.81           N  
ATOM   2114  CA  GLU A 274     -16.859 -11.836  12.391  1.00 90.81           C  
ATOM   2115  C   GLU A 274     -15.688 -11.500  13.320  1.00 90.81           C  
ATOM   2116  CB  GLU A 274     -17.078 -13.352  12.367  1.00 90.81           C  
ATOM   2117  O   GLU A 274     -15.898 -11.195  14.500  1.00 90.81           O  
ATOM   2118  CG  GLU A 274     -18.453 -13.750  11.820  1.00 90.81           C  
ATOM   2119  CD  GLU A 274     -18.656 -15.258  11.797  1.00 90.81           C  
ATOM   2120  OE1 GLU A 274     -19.750 -15.711  11.391  1.00 90.81           O  
ATOM   2121  OE2 GLU A 274     -17.719 -15.992  12.180  1.00 90.81           O  
ATOM   2122  N   MET A 275     -14.531 -11.492  12.797  1.00 90.19           N  
ATOM   2123  CA  MET A 275     -13.328 -11.281  13.594  1.00 90.19           C  
ATOM   2124  C   MET A 275     -13.117  -9.797  13.883  1.00 90.19           C  
ATOM   2125  CB  MET A 275     -12.102 -11.852  12.883  1.00 90.19           C  
ATOM   2126  O   MET A 275     -12.555  -9.430  14.914  1.00 90.19           O  
ATOM   2127  CG  MET A 275     -11.992 -13.367  12.961  1.00 90.19           C  
ATOM   2128  SD  MET A 275     -10.523 -14.016  12.070  1.00 90.19           S  
ATOM   2129  CE  MET A 275      -9.195 -13.242  13.031  1.00 90.19           C  
ATOM   2130  N   PHE A 276     -13.656  -9.008  12.961  1.00 89.75           N  
ATOM   2131  CA  PHE A 276     -13.359  -7.586  13.078  1.00 89.75           C  
ATOM   2132  C   PHE A 276     -14.133  -6.961  14.227  1.00 89.75           C  
ATOM   2133  CB  PHE A 276     -13.695  -6.863  11.766  1.00 89.75           C  
ATOM   2134  O   PHE A 276     -15.359  -7.105  14.312  1.00 89.75           O  
ATOM   2135  CG  PHE A 276     -13.391  -5.391  11.797  1.00 89.75           C  
ATOM   2136  CD1 PHE A 276     -14.375  -4.469  12.109  1.00 89.75           C  
ATOM   2137  CD2 PHE A 276     -12.109  -4.926  11.500  1.00 89.75           C  
ATOM   2138  CE1 PHE A 276     -14.102  -3.102  12.133  1.00 89.75           C  
ATOM   2139  CE2 PHE A 276     -11.828  -3.564  11.523  1.00 89.75           C  
ATOM   2140  CZ  PHE A 276     -12.820  -2.654  11.844  1.00 89.75           C  
ATOM   2141  N   LYS A 277     -13.383  -6.320  15.109  1.00 81.44           N  
ATOM   2142  CA  LYS A 277     -13.922  -5.496  16.188  1.00 81.44           C  
ATOM   2143  C   LYS A 277     -13.297  -4.105  16.188  1.00 81.44           C  
ATOM   2144  CB  LYS A 277     -13.688  -6.172  17.547  1.00 81.44           C  
ATOM   2145  O   LYS A 277     -12.070  -3.971  16.109  1.00 81.44           O  
ATOM   2146  CG  LYS A 277     -14.422  -7.496  17.703  1.00 81.44           C  
ATOM   2147  CD  LYS A 277     -14.141  -8.125  19.062  1.00 81.44           C  
ATOM   2148  CE  LYS A 277     -14.781  -9.500  19.188  1.00 81.44           C  
ATOM   2149  NZ  LYS A 277     -14.438 -10.164  20.484  1.00 81.44           N  
ATOM   2150  N   PRO A 278     -14.281  -3.139  16.203  1.00 76.06           N  
ATOM   2151  CA  PRO A 278     -13.742  -1.779  16.203  1.00 76.06           C  
ATOM   2152  C   PRO A 278     -12.727  -1.548  17.312  1.00 76.06           C  
ATOM   2153  CB  PRO A 278     -14.977  -0.902  16.391  1.00 76.06           C  
ATOM   2154  O   PRO A 278     -12.961  -1.953  18.453  1.00 76.06           O  
ATOM   2155  CG  PRO A 278     -16.141  -1.841  16.266  1.00 76.06           C  
ATOM   2156  CD  PRO A 278     -15.617  -3.248  16.312  1.00 76.06           C  
ATOM   2157  N   GLY A 279     -11.594  -0.991  17.031  1.00 73.00           N  
ATOM   2158  CA  GLY A 279     -10.578  -0.647  18.016  1.00 73.00           C  
ATOM   2159  C   GLY A 279      -9.547  -1.740  18.219  1.00 73.00           C  
ATOM   2160  O   GLY A 279      -8.531  -1.530  18.875  1.00 73.00           O  
ATOM   2161  N   GLU A 280      -9.742  -2.877  17.672  1.00 76.25           N  
ATOM   2162  CA  GLU A 280      -8.812  -3.986  17.891  1.00 76.25           C  
ATOM   2163  C   GLU A 280      -7.672  -3.955  16.875  1.00 76.25           C  
ATOM   2164  CB  GLU A 280      -9.555  -5.324  17.812  1.00 76.25           C  
ATOM   2165  O   GLU A 280      -6.531  -4.277  17.219  1.00 76.25           O  
ATOM   2166  CG  GLU A 280      -8.742  -6.504  18.328  1.00 76.25           C  
ATOM   2167  CD  GLU A 280      -9.562  -7.781  18.453  1.00 76.25           C  
ATOM   2168  OE1 GLU A 280      -8.977  -8.844  18.750  1.00 76.25           O  
ATOM   2169  OE2 GLU A 280     -10.789  -7.719  18.234  1.00 76.25           O  
ATOM   2170  N   TYR A 281      -7.996  -3.561  15.711  1.00 85.75           N  
ATOM   2171  CA  TYR A 281      -6.984  -3.596  14.664  1.00 85.75           C  
ATOM   2172  C   TYR A 281      -6.559  -2.186  14.266  1.00 85.75           C  
ATOM   2173  CB  TYR A 281      -7.508  -4.344  13.430  1.00 85.75           C  
ATOM   2174  O   TYR A 281      -7.383  -1.271  14.227  1.00 85.75           O  
ATOM   2175  CG  TYR A 281      -7.855  -5.789  13.703  1.00 85.75           C  
ATOM   2176  CD1 TYR A 281      -6.855  -6.742  13.891  1.00 85.75           C  
ATOM   2177  CD2 TYR A 281      -9.180  -6.199  13.781  1.00 85.75           C  
ATOM   2178  CE1 TYR A 281      -7.172  -8.078  14.133  1.00 85.75           C  
ATOM   2179  CE2 TYR A 281      -9.508  -7.531  14.031  1.00 85.75           C  
ATOM   2180  OH  TYR A 281      -8.812  -9.773  14.453  1.00 85.75           O  
ATOM   2181  CZ  TYR A 281      -8.500  -8.461  14.203  1.00 85.75           C  
ATOM   2182  N   ASP A 282      -5.203  -1.988  13.977  1.00 86.69           N  
ATOM   2183  CA  ASP A 282      -4.641  -0.716  13.531  1.00 86.69           C  
ATOM   2184  C   ASP A 282      -4.652  -0.610  12.008  1.00 86.69           C  
ATOM   2185  CB  ASP A 282      -3.215  -0.545  14.062  1.00 86.69           C  
ATOM   2186  O   ASP A 282      -4.559   0.489  11.461  1.00 86.69           O  
ATOM   2187  CG  ASP A 282      -3.141  -0.547  15.578  1.00 86.69           C  
ATOM   2188  OD1 ASP A 282      -3.814   0.285  16.219  1.00 86.69           O  
ATOM   2189  OD2 ASP A 282      -2.398  -1.386  16.141  1.00 86.69           O  
ATOM   2190  N   LEU A 283      -4.742  -1.754  11.398  1.00 90.19           N  
ATOM   2191  CA  LEU A 283      -4.691  -1.841   9.945  1.00 90.19           C  
ATOM   2192  C   LEU A 283      -5.410  -3.090   9.445  1.00 90.19           C  
ATOM   2193  CB  LEU A 283      -3.236  -1.847   9.461  1.00 90.19           C  
ATOM   2194  O   LEU A 283      -5.297  -4.160  10.047  1.00 90.19           O  
ATOM   2195  CG  LEU A 283      -3.023  -1.997   7.953  1.00 90.19           C  
ATOM   2196  CD1 LEU A 283      -3.557  -0.771   7.219  1.00 90.19           C  
ATOM   2197  CD2 LEU A 283      -1.548  -2.215   7.641  1.00 90.19           C  
ATOM   2198  N   VAL A 284      -6.184  -2.914   8.383  1.00 93.00           N  
ATOM   2199  CA  VAL A 284      -6.828  -4.062   7.750  1.00 93.00           C  
ATOM   2200  C   VAL A 284      -6.383  -4.168   6.293  1.00 93.00           C  
ATOM   2201  CB  VAL A 284      -8.367  -3.963   7.832  1.00 93.00           C  
ATOM   2202  O   VAL A 284      -6.516  -3.213   5.527  1.00 93.00           O  
ATOM   2203  CG1 VAL A 284      -9.023  -5.125   7.086  1.00 93.00           C  
ATOM   2204  CG2 VAL A 284      -8.828  -3.934   9.289  1.00 93.00           C  
ATOM   2205  N   LEU A 285      -5.793  -5.246   5.973  1.00 93.44           N  
ATOM   2206  CA  LEU A 285      -5.414  -5.559   4.602  1.00 93.44           C  
ATOM   2207  C   LEU A 285      -6.402  -6.535   3.973  1.00 93.44           C  
ATOM   2208  CB  LEU A 285      -4.000  -6.141   4.551  1.00 93.44           C  
ATOM   2209  O   LEU A 285      -6.586  -7.645   4.477  1.00 93.44           O  
ATOM   2210  CG  LEU A 285      -2.879  -5.242   5.078  1.00 93.44           C  
ATOM   2211  CD1 LEU A 285      -1.548  -5.988   5.051  1.00 93.44           C  
ATOM   2212  CD2 LEU A 285      -2.797  -3.957   4.266  1.00 93.44           C  
ATOM   2213  N   LEU A 286      -7.031  -6.098   2.891  1.00 91.50           N  
ATOM   2214  CA  LEU A 286      -8.125  -6.855   2.297  1.00 91.50           C  
ATOM   2215  C   LEU A 286      -7.773  -7.309   0.885  1.00 91.50           C  
ATOM   2216  CB  LEU A 286      -9.406  -6.012   2.270  1.00 91.50           C  
ATOM   2217  O   LEU A 286      -7.543  -6.480   0.002  1.00 91.50           O  
ATOM   2218  CG  LEU A 286      -9.984  -5.605   3.627  1.00 91.50           C  
ATOM   2219  CD1 LEU A 286     -11.000  -4.484   3.459  1.00 91.50           C  
ATOM   2220  CD2 LEU A 286     -10.609  -6.809   4.324  1.00 91.50           C  
ATOM   2221  N   ASP A 287      -7.703  -8.648   0.741  1.00 87.62           N  
ATOM   2222  CA  ASP A 287      -7.691  -9.156  -0.627  1.00 87.62           C  
ATOM   2223  C   ASP A 287      -9.000  -8.844  -1.342  1.00 87.62           C  
ATOM   2224  CB  ASP A 287      -7.438 -10.664  -0.637  1.00 87.62           C  
ATOM   2225  O   ASP A 287     -10.078  -8.922  -0.743  1.00 87.62           O  
ATOM   2226  CG  ASP A 287      -7.027 -11.188  -2.002  1.00 87.62           C  
ATOM   2227  OD1 ASP A 287      -6.957 -10.398  -2.965  1.00 87.62           O  
ATOM   2228  OD2 ASP A 287      -6.770 -12.406  -2.115  1.00 87.62           O  
ATOM   2229  N   ILE A 288      -8.883  -8.492  -2.607  1.00 79.75           N  
ATOM   2230  CA  ILE A 288     -10.070  -8.094  -3.355  1.00 79.75           C  
ATOM   2231  C   ILE A 288     -10.844  -9.336  -3.805  1.00 79.75           C  
ATOM   2232  CB  ILE A 288      -9.703  -7.215  -4.574  1.00 79.75           C  
ATOM   2233  O   ILE A 288     -12.070  -9.320  -3.867  1.00 79.75           O  
ATOM   2234  CG1 ILE A 288      -9.102  -5.883  -4.113  1.00 79.75           C  
ATOM   2235  CG2 ILE A 288     -10.938  -6.984  -5.461  1.00 79.75           C  
ATOM   2236  CD1 ILE A 288     -10.031  -5.051  -3.242  1.00 79.75           C  
ATOM   2237  N   GLN A 289     -10.094 -10.367  -4.090  1.00 78.56           N  
ATOM   2238  CA  GLN A 289     -10.727 -11.586  -4.562  1.00 78.56           C  
ATOM   2239  C   GLN A 289     -10.742 -12.656  -3.477  1.00 78.56           C  
ATOM   2240  CB  GLN A 289     -10.023 -12.117  -5.812  1.00 78.56           C  
ATOM   2241  O   GLN A 289      -9.727 -13.312  -3.229  1.00 78.56           O  
ATOM   2242  CG  GLN A 289     -10.188 -11.227  -7.035  1.00 78.56           C  
ATOM   2243  CD  GLN A 289      -9.500 -11.789  -8.266  1.00 78.56           C  
ATOM   2244  NE2 GLN A 289      -9.781 -11.195  -9.422  1.00 78.56           N  
ATOM   2245  OE1 GLN A 289      -8.727 -12.742  -8.180  1.00 78.56           O  
ATOM   2246  N   LEU A 290     -11.922 -12.852  -2.809  1.00 84.69           N  
ATOM   2247  CA  LEU A 290     -12.125 -13.898  -1.814  1.00 84.69           C  
ATOM   2248  C   LEU A 290     -13.188 -14.891  -2.279  1.00 84.69           C  
ATOM   2249  CB  LEU A 290     -12.531 -13.289  -0.470  1.00 84.69           C  
ATOM   2250  O   LEU A 290     -13.938 -14.609  -3.217  1.00 84.69           O  
ATOM   2251  CG  LEU A 290     -11.492 -12.398   0.212  1.00 84.69           C  
ATOM   2252  CD1 LEU A 290     -12.148 -11.562   1.306  1.00 84.69           C  
ATOM   2253  CD2 LEU A 290     -10.359 -13.242   0.785  1.00 84.69           C  
ATOM   2254  N   PRO A 291     -13.219 -16.094  -1.786  1.00 79.06           N  
ATOM   2255  CA  PRO A 291     -14.133 -17.141  -2.273  1.00 79.06           C  
ATOM   2256  C   PRO A 291     -15.602 -16.797  -2.031  1.00 79.06           C  
ATOM   2257  CB  PRO A 291     -13.719 -18.375  -1.471  1.00 79.06           C  
ATOM   2258  O   PRO A 291     -16.469 -17.156  -2.834  1.00 79.06           O  
ATOM   2259  CG  PRO A 291     -12.805 -17.844  -0.409  1.00 79.06           C  
ATOM   2260  CD  PRO A 291     -12.359 -16.469  -0.797  1.00 79.06           C  
ATOM   2261  N   ASP A 292     -15.953 -16.188  -0.931  1.00 84.12           N  
ATOM   2262  CA  ASP A 292     -17.359 -15.992  -0.571  1.00 84.12           C  
ATOM   2263  C   ASP A 292     -17.812 -14.578  -0.911  1.00 84.12           C  
ATOM   2264  CB  ASP A 292     -17.562 -16.266   0.917  1.00 84.12           C  
ATOM   2265  O   ASP A 292     -18.953 -14.375  -1.337  1.00 84.12           O  
ATOM   2266  CG  ASP A 292     -16.625 -15.500   1.811  1.00 84.12           C  
ATOM   2267  OD1 ASP A 292     -15.602 -14.977   1.310  1.00 84.12           O  
ATOM   2268  OD2 ASP A 292     -16.891 -15.406   3.027  1.00 84.12           O  
ATOM   2269  N   MET A 293     -17.000 -13.594  -0.752  1.00 85.56           N  
ATOM   2270  CA  MET A 293     -17.312 -12.203  -1.087  1.00 85.56           C  
ATOM   2271  C   MET A 293     -16.062 -11.438  -1.475  1.00 85.56           C  
ATOM   2272  CB  MET A 293     -18.016 -11.516   0.088  1.00 85.56           C  
ATOM   2273  O   MET A 293     -14.953 -11.961  -1.368  1.00 85.56           O  
ATOM   2274  CG  MET A 293     -17.141 -11.375   1.321  1.00 85.56           C  
ATOM   2275  SD  MET A 293     -18.047 -10.711   2.766  1.00 85.56           S  
ATOM   2276  CE  MET A 293     -19.156 -12.109   3.107  1.00 85.56           C  
ATOM   2277  N   THR A 294     -16.250 -10.203  -2.057  1.00 86.94           N  
ATOM   2278  CA  THR A 294     -15.094  -9.438  -2.480  1.00 86.94           C  
ATOM   2279  C   THR A 294     -14.594  -8.547  -1.348  1.00 86.94           C  
ATOM   2280  CB  THR A 294     -15.406  -8.570  -3.715  1.00 86.94           C  
ATOM   2281  O   THR A 294     -15.352  -8.195  -0.442  1.00 86.94           O  
ATOM   2282  CG2 THR A 294     -16.000  -9.414  -4.840  1.00 86.94           C  
ATOM   2283  OG1 THR A 294     -16.344  -7.555  -3.350  1.00 86.94           O  
ATOM   2284  N   GLY A 295     -13.250  -8.242  -1.372  1.00 88.81           N  
ATOM   2285  CA  GLY A 295     -12.703  -7.320  -0.389  1.00 88.81           C  
ATOM   2286  C   GLY A 295     -13.422  -5.984  -0.366  1.00 88.81           C  
ATOM   2287  O   GLY A 295     -13.492  -5.328   0.677  1.00 88.81           O  
ATOM   2288  N   LEU A 296     -13.984  -5.652  -1.500  1.00 86.62           N  
ATOM   2289  CA  LEU A 296     -14.742  -4.410  -1.573  1.00 86.62           C  
ATOM   2290  C   LEU A 296     -16.047  -4.520  -0.778  1.00 86.62           C  
ATOM   2291  CB  LEU A 296     -15.055  -4.055  -3.029  1.00 86.62           C  
ATOM   2292  O   LEU A 296     -16.453  -3.562  -0.121  1.00 86.62           O  
ATOM   2293  CG  LEU A 296     -13.852  -3.754  -3.924  1.00 86.62           C  
ATOM   2294  CD1 LEU A 296     -14.273  -3.725  -5.391  1.00 86.62           C  
ATOM   2295  CD2 LEU A 296     -13.203  -2.434  -3.523  1.00 86.62           C  
ATOM   2296  N   ASP A 297     -16.578  -5.641  -0.885  1.00 90.56           N  
ATOM   2297  CA  ASP A 297     -17.812  -5.875  -0.133  1.00 90.56           C  
ATOM   2298  C   ASP A 297     -17.562  -5.785   1.370  1.00 90.56           C  
ATOM   2299  CB  ASP A 297     -18.406  -7.242  -0.487  1.00 90.56           C  
ATOM   2300  O   ASP A 297     -18.375  -5.215   2.105  1.00 90.56           O  
ATOM   2301  CG  ASP A 297     -18.922  -7.312  -1.910  1.00 90.56           C  
ATOM   2302  OD1 ASP A 297     -19.328  -6.266  -2.463  1.00 90.56           O  
ATOM   2303  OD2 ASP A 297     -18.938  -8.422  -2.482  1.00 90.56           O  
ATOM   2304  N   ILE A 298     -16.453  -6.297   1.756  1.00 92.56           N  
ATOM   2305  CA  ILE A 298     -16.109  -6.262   3.172  1.00 92.56           C  
ATOM   2306  C   ILE A 298     -15.930  -4.816   3.623  1.00 92.56           C  
ATOM   2307  CB  ILE A 298     -14.828  -7.078   3.459  1.00 92.56           C  
ATOM   2308  O   ILE A 298     -16.453  -4.410   4.660  1.00 92.56           O  
ATOM   2309  CG1 ILE A 298     -15.031  -8.547   3.078  1.00 92.56           C  
ATOM   2310  CG2 ILE A 298     -14.422  -6.945   4.930  1.00 92.56           C  
ATOM   2311  CD1 ILE A 298     -13.766  -9.383   3.127  1.00 92.56           C  
ATOM   2312  N   SER A 299     -15.211  -4.109   2.811  1.00 91.69           N  
ATOM   2313  CA  SER A 299     -14.984  -2.705   3.141  1.00 91.69           C  
ATOM   2314  C   SER A 299     -16.297  -1.938   3.230  1.00 91.69           C  
ATOM   2315  CB  SER A 299     -14.070  -2.049   2.100  1.00 91.69           C  
ATOM   2316  O   SER A 299     -16.500  -1.162   4.168  1.00 91.69           O  
ATOM   2317  OG  SER A 299     -13.859  -0.681   2.404  1.00 91.69           O  
ATOM   2318  N   ARG A 300     -17.156  -2.240   2.355  1.00 87.56           N  
ATOM   2319  CA  ARG A 300     -18.469  -1.581   2.367  1.00 87.56           C  
ATOM   2320  C   ARG A 300     -19.266  -1.958   3.611  1.00 87.56           C  
ATOM   2321  CB  ARG A 300     -19.266  -1.940   1.108  1.00 87.56           C  
ATOM   2322  O   ARG A 300     -19.891  -1.103   4.230  1.00 87.56           O  
ATOM   2323  CG  ARG A 300     -18.750  -1.277  -0.157  1.00 87.56           C  
ATOM   2324  CD  ARG A 300     -19.578  -1.664  -1.375  1.00 87.56           C  
ATOM   2325  NE  ARG A 300     -19.000  -1.126  -2.607  1.00 87.56           N  
ATOM   2326  NH1 ARG A 300     -19.297  -3.061  -3.834  1.00 87.56           N  
ATOM   2327  NH2 ARG A 300     -18.344  -1.216  -4.809  1.00 87.56           N  
ATOM   2328  CZ  ARG A 300     -18.891  -1.802  -3.746  1.00 87.56           C  
ATOM   2329  N   GLU A 301     -19.234  -3.195   3.875  1.00 90.06           N  
ATOM   2330  CA  GLU A 301     -19.969  -3.670   5.043  1.00 90.06           C  
ATOM   2331  C   GLU A 301     -19.422  -3.064   6.328  1.00 90.06           C  
ATOM   2332  CB  GLU A 301     -19.938  -5.199   5.121  1.00 90.06           C  
ATOM   2333  O   GLU A 301     -20.172  -2.643   7.203  1.00 90.06           O  
ATOM   2334  CG  GLU A 301     -20.922  -5.789   6.121  1.00 90.06           C  
ATOM   2335  CD  GLU A 301     -22.375  -5.594   5.723  1.00 90.06           C  
ATOM   2336  OE1 GLU A 301     -23.266  -5.875   6.547  1.00 90.06           O  
ATOM   2337  OE2 GLU A 301     -22.609  -5.160   4.574  1.00 90.06           O  
ATOM   2338  N   LEU A 302     -18.125  -2.957   6.438  1.00 90.69           N  
ATOM   2339  CA  LEU A 302     -17.516  -2.395   7.633  1.00 90.69           C  
ATOM   2340  C   LEU A 302     -17.812  -0.902   7.746  1.00 90.69           C  
ATOM   2341  CB  LEU A 302     -16.000  -2.629   7.613  1.00 90.69           C  
ATOM   2342  O   LEU A 302     -18.094  -0.401   8.836  1.00 90.69           O  
ATOM   2343  CG  LEU A 302     -15.531  -4.062   7.859  1.00 90.69           C  
ATOM   2344  CD1 LEU A 302     -14.016  -4.160   7.715  1.00 90.69           C  
ATOM   2345  CD2 LEU A 302     -15.977  -4.543   9.234  1.00 90.69           C  
ATOM   2346  N   THR A 303     -17.750  -0.218   6.641  1.00 86.12           N  
ATOM   2347  CA  THR A 303     -18.000   1.220   6.645  1.00 86.12           C  
ATOM   2348  C   THR A 303     -19.469   1.512   6.938  1.00 86.12           C  
ATOM   2349  CB  THR A 303     -17.609   1.859   5.301  1.00 86.12           C  
ATOM   2350  O   THR A 303     -19.812   2.576   7.461  1.00 86.12           O  
ATOM   2351  CG2 THR A 303     -16.094   2.047   5.203  1.00 86.12           C  
ATOM   2352  OG1 THR A 303     -18.047   1.013   4.230  1.00 86.12           O  
ATOM   2353  N   LYS A 304     -20.250   0.600   6.621  1.00 82.31           N  
ATOM   2354  CA  LYS A 304     -21.672   0.733   6.922  1.00 82.31           C  
ATOM   2355  C   LYS A 304     -21.953   0.447   8.398  1.00 82.31           C  
ATOM   2356  CB  LYS A 304     -22.500  -0.205   6.043  1.00 82.31           C  
ATOM   2357  O   LYS A 304     -22.781   1.114   9.016  1.00 82.31           O  
ATOM   2358  CG  LYS A 304     -23.969   0.194   5.914  1.00 82.31           C  
ATOM   2359  CD  LYS A 304     -24.734  -0.766   5.012  1.00 82.31           C  
ATOM   2360  CE  LYS A 304     -26.219  -0.411   4.945  1.00 82.31           C  
ATOM   2361  NZ  LYS A 304     -26.969  -1.365   4.082  1.00 82.31           N  
ATOM   2362  N   ARG A 305     -21.297  -0.552   8.961  1.00 82.69           N  
ATOM   2363  CA  ARG A 305     -21.562  -1.023  10.320  1.00 82.69           C  
ATOM   2364  C   ARG A 305     -20.938  -0.088  11.352  1.00 82.69           C  
ATOM   2365  CB  ARG A 305     -21.016  -2.443  10.508  1.00 82.69           C  
ATOM   2366  O   ARG A 305     -21.484   0.086  12.445  1.00 82.69           O  
ATOM   2367  CG  ARG A 305     -21.891  -3.523   9.891  1.00 82.69           C  
ATOM   2368  CD  ARG A 305     -21.375  -4.918  10.211  1.00 82.69           C  
ATOM   2369  NE  ARG A 305     -22.078  -5.941   9.438  1.00 82.69           N  
ATOM   2370  NH1 ARG A 305     -20.828  -7.703  10.258  1.00 82.69           N  
ATOM   2371  NH2 ARG A 305     -22.500  -8.086   8.734  1.00 82.69           N  
ATOM   2372  CZ  ARG A 305     -21.797  -7.242   9.477  1.00 82.69           C  
ATOM   2373  N   TYR A 306     -19.781   0.474  11.039  1.00 83.00           N  
ATOM   2374  CA  TYR A 306     -19.047   1.262  12.016  1.00 83.00           C  
ATOM   2375  C   TYR A 306     -18.734   2.650  11.477  1.00 83.00           C  
ATOM   2376  CB  TYR A 306     -17.750   0.549  12.422  1.00 83.00           C  
ATOM   2377  O   TYR A 306     -18.562   2.828  10.266  1.00 83.00           O  
ATOM   2378  CG  TYR A 306     -17.969  -0.845  12.961  1.00 83.00           C  
ATOM   2379  CD1 TYR A 306     -18.500  -1.046  14.234  1.00 83.00           C  
ATOM   2380  CD2 TYR A 306     -17.641  -1.962  12.195  1.00 83.00           C  
ATOM   2381  CE1 TYR A 306     -18.703  -2.328  14.734  1.00 83.00           C  
ATOM   2382  CE2 TYR A 306     -17.828  -3.248  12.688  1.00 83.00           C  
ATOM   2383  OH  TYR A 306     -18.562  -4.691  14.445  1.00 83.00           O  
ATOM   2384  CZ  TYR A 306     -18.359  -3.422  13.953  1.00 83.00           C  
ATOM   2385  N   PRO A 307     -18.750   3.621  12.453  1.00 77.81           N  
ATOM   2386  CA  PRO A 307     -18.328   4.953  12.023  1.00 77.81           C  
ATOM   2387  C   PRO A 307     -16.875   4.984  11.555  1.00 77.81           C  
ATOM   2388  CB  PRO A 307     -18.516   5.809  13.273  1.00 77.81           C  
ATOM   2389  O   PRO A 307     -16.062   4.168  11.992  1.00 77.81           O  
ATOM   2390  CG  PRO A 307     -18.703   4.824  14.383  1.00 77.81           C  
ATOM   2391  CD  PRO A 307     -18.922   3.465  13.781  1.00 77.81           C  
ATOM   2392  N   ARG A 308     -16.516   5.848  10.641  1.00 74.62           N  
ATOM   2393  CA  ARG A 308     -15.195   5.910  10.008  1.00 74.62           C  
ATOM   2394  C   ARG A 308     -14.102   6.137  11.047  1.00 74.62           C  
ATOM   2395  CB  ARG A 308     -15.156   7.020   8.953  1.00 74.62           C  
ATOM   2396  O   ARG A 308     -12.992   5.617  10.906  1.00 74.62           O  
ATOM   2397  CG  ARG A 308     -13.914   7.000   8.078  1.00 74.62           C  
ATOM   2398  CD  ARG A 308     -13.875   5.766   7.188  1.00 74.62           C  
ATOM   2399  NE  ARG A 308     -12.664   5.738   6.367  1.00 74.62           N  
ATOM   2400  NH1 ARG A 308     -12.852   3.504   5.809  1.00 74.62           N  
ATOM   2401  NH2 ARG A 308     -11.102   4.746   5.008  1.00 74.62           N  
ATOM   2402  CZ  ARG A 308     -12.211   4.664   5.730  1.00 74.62           C  
ATOM   2403  N   GLU A 309     -14.461   6.848  12.109  1.00 68.12           N  
ATOM   2404  CA  GLU A 309     -13.492   7.152  13.156  1.00 68.12           C  
ATOM   2405  C   GLU A 309     -13.078   5.887  13.906  1.00 68.12           C  
ATOM   2406  CB  GLU A 309     -14.055   8.188  14.133  1.00 68.12           C  
ATOM   2407  O   GLU A 309     -11.984   5.824  14.469  1.00 68.12           O  
ATOM   2408  CG  GLU A 309     -14.359   9.531  13.500  1.00 68.12           C  
ATOM   2409  CD  GLU A 309     -14.930  10.547  14.477  1.00 68.12           C  
ATOM   2410  OE1 GLU A 309     -15.242  11.680  14.062  1.00 68.12           O  
ATOM   2411  OE2 GLU A 309     -15.062  10.195  15.672  1.00 68.12           O  
ATOM   2412  N   ASP A 310     -13.883   4.895  13.836  1.00 73.69           N  
ATOM   2413  CA  ASP A 310     -13.602   3.670  14.570  1.00 73.69           C  
ATOM   2414  C   ASP A 310     -12.953   2.621  13.672  1.00 73.69           C  
ATOM   2415  CB  ASP A 310     -14.891   3.111  15.188  1.00 73.69           C  
ATOM   2416  O   ASP A 310     -12.547   1.555  14.148  1.00 73.69           O  
ATOM   2417  CG  ASP A 310     -15.406   3.947  16.344  1.00 73.69           C  
ATOM   2418  OD1 ASP A 310     -14.617   4.711  16.938  1.00 73.69           O  
ATOM   2419  OD2 ASP A 310     -16.609   3.838  16.672  1.00 73.69           O  
ATOM   2420  N   LEU A 311     -12.820   2.996  12.375  1.00 83.19           N  
ATOM   2421  CA  LEU A 311     -12.258   2.021  11.445  1.00 83.19           C  
ATOM   2422  C   LEU A 311     -10.781   2.303  11.188  1.00 83.19           C  
ATOM   2423  CB  LEU A 311     -13.031   2.037  10.125  1.00 83.19           C  
ATOM   2424  O   LEU A 311     -10.391   3.457  11.008  1.00 83.19           O  
ATOM   2425  CG  LEU A 311     -14.445   1.448  10.164  1.00 83.19           C  
ATOM   2426  CD1 LEU A 311     -15.172   1.748   8.859  1.00 83.19           C  
ATOM   2427  CD2 LEU A 311     -14.391  -0.054  10.414  1.00 83.19           C  
ATOM   2428  N   PRO A 312      -9.938   1.315  11.297  1.00 87.12           N  
ATOM   2429  CA  PRO A 312      -8.547   1.481  10.875  1.00 87.12           C  
ATOM   2430  C   PRO A 312      -8.398   1.629   9.367  1.00 87.12           C  
ATOM   2431  CB  PRO A 312      -7.871   0.197  11.367  1.00 87.12           C  
ATOM   2432  O   PRO A 312      -9.367   1.427   8.625  1.00 87.12           O  
ATOM   2433  CG  PRO A 312      -8.938  -0.845  11.297  1.00 87.12           C  
ATOM   2434  CD  PRO A 312     -10.266  -0.194  11.586  1.00 87.12           C  
ATOM   2435  N   PRO A 313      -7.262   2.109   8.914  1.00 89.25           N  
ATOM   2436  CA  PRO A 313      -7.059   2.133   7.461  1.00 89.25           C  
ATOM   2437  C   PRO A 313      -7.352   0.786   6.805  1.00 89.25           C  
ATOM   2438  CB  PRO A 313      -5.582   2.500   7.316  1.00 89.25           C  
ATOM   2439  O   PRO A 313      -6.867  -0.250   7.266  1.00 89.25           O  
ATOM   2440  CG  PRO A 313      -5.234   3.205   8.586  1.00 89.25           C  
ATOM   2441  CD  PRO A 313      -6.070   2.629   9.695  1.00 89.25           C  
ATOM   2442  N   LEU A 314      -8.266   0.791   5.848  1.00 91.31           N  
ATOM   2443  CA  LEU A 314      -8.594  -0.368   5.027  1.00 91.31           C  
ATOM   2444  C   LEU A 314      -7.820  -0.336   3.711  1.00 91.31           C  
ATOM   2445  CB  LEU A 314     -10.102  -0.419   4.746  1.00 91.31           C  
ATOM   2446  O   LEU A 314      -8.062   0.526   2.863  1.00 91.31           O  
ATOM   2447  CG  LEU A 314     -11.016  -0.408   5.969  1.00 91.31           C  
ATOM   2448  CD1 LEU A 314     -12.477  -0.325   5.535  1.00 91.31           C  
ATOM   2449  CD2 LEU A 314     -10.781  -1.646   6.828  1.00 91.31           C  
ATOM   2450  N   VAL A 315      -6.945  -1.259   3.531  1.00 91.25           N  
ATOM   2451  CA  VAL A 315      -6.059  -1.243   2.371  1.00 91.25           C  
ATOM   2452  C   VAL A 315      -6.316  -2.477   1.508  1.00 91.25           C  
ATOM   2453  CB  VAL A 315      -4.574  -1.188   2.795  1.00 91.25           C  
ATOM   2454  O   VAL A 315      -6.383  -3.598   2.020  1.00 91.25           O  
ATOM   2455  CG1 VAL A 315      -3.662  -1.265   1.571  1.00 91.25           C  
ATOM   2456  CG2 VAL A 315      -4.293   0.082   3.596  1.00 91.25           C  
ATOM   2457  N   ALA A 316      -6.477  -2.258   0.204  1.00 88.75           N  
ATOM   2458  CA  ALA A 316      -6.723  -3.350  -0.735  1.00 88.75           C  
ATOM   2459  C   ALA A 316      -5.418  -4.016  -1.156  1.00 88.75           C  
ATOM   2460  CB  ALA A 316      -7.477  -2.836  -1.961  1.00 88.75           C  
ATOM   2461  O   ALA A 316      -4.414  -3.340  -1.383  1.00 88.75           O  
ATOM   2462  N   LEU A 317      -5.477  -5.324  -1.070  1.00 84.69           N  
ATOM   2463  CA  LEU A 317      -4.422  -6.113  -1.694  1.00 84.69           C  
ATOM   2464  C   LEU A 317      -4.863  -6.629  -3.061  1.00 84.69           C  
ATOM   2465  CB  LEU A 317      -4.031  -7.289  -0.795  1.00 84.69           C  
ATOM   2466  O   LEU A 317      -5.848  -7.363  -3.164  1.00 84.69           O  
ATOM   2467  CG  LEU A 317      -3.443  -6.934   0.570  1.00 84.69           C  
ATOM   2468  CD1 LEU A 317      -3.193  -8.195   1.387  1.00 84.69           C  
ATOM   2469  CD2 LEU A 317      -2.154  -6.137   0.405  1.00 84.69           C  
ATOM   2470  N   THR A 318      -4.191  -6.129  -4.105  1.00 71.75           N  
ATOM   2471  CA  THR A 318      -4.641  -6.535  -5.434  1.00 71.75           C  
ATOM   2472  C   THR A 318      -3.453  -6.902  -6.316  1.00 71.75           C  
ATOM   2473  CB  THR A 318      -5.461  -5.422  -6.109  1.00 71.75           C  
ATOM   2474  O   THR A 318      -2.342  -6.418  -6.105  1.00 71.75           O  
ATOM   2475  CG2 THR A 318      -4.637  -4.148  -6.266  1.00 71.75           C  
ATOM   2476  OG1 THR A 318      -5.883  -5.867  -7.402  1.00 71.75           O  
ATOM   2477  N   ALA A 319      -3.650  -7.895  -7.121  1.00 59.94           N  
ATOM   2478  CA  ALA A 319      -2.627  -8.258  -8.102  1.00 59.94           C  
ATOM   2479  C   ALA A 319      -2.516  -7.195  -9.195  1.00 59.94           C  
ATOM   2480  CB  ALA A 319      -2.938  -9.617  -8.719  1.00 59.94           C  
ATOM   2481  O   ALA A 319      -1.482  -7.090  -9.859  1.00 59.94           O  
ATOM   2482  N   ASN A 320      -3.609  -6.621  -9.578  1.00 47.12           N  
ATOM   2483  CA  ASN A 320      -3.658  -5.672 -10.688  1.00 47.12           C  
ATOM   2484  C   ASN A 320      -3.877  -4.246 -10.188  1.00 47.12           C  
ATOM   2485  CB  ASN A 320      -4.750  -6.062 -11.680  1.00 47.12           C  
ATOM   2486  O   ASN A 320      -4.961  -3.910  -9.711  1.00 47.12           O  
ATOM   2487  CG  ASN A 320      -4.355  -5.793 -13.117  1.00 47.12           C  
ATOM   2488  ND2 ASN A 320      -5.172  -6.258 -14.055  1.00 47.12           N  
ATOM   2489  OD1 ASN A 320      -3.322  -5.176 -13.383  1.00 47.12           O  
ATOM   2490  N   VAL A 321      -2.742  -3.498  -9.875  1.00 47.84           N  
ATOM   2491  CA  VAL A 321      -2.844  -2.135  -9.367  1.00 47.84           C  
ATOM   2492  C   VAL A 321      -3.537  -1.247 -10.398  1.00 47.84           C  
ATOM   2493  CB  VAL A 321      -1.456  -1.556  -9.008  1.00 47.84           C  
ATOM   2494  O   VAL A 321      -4.020  -0.162 -10.062  1.00 47.84           O  
ATOM   2495  CG1 VAL A 321      -1.594  -0.169  -8.383  1.00 47.84           C  
ATOM   2496  CG2 VAL A 321      -0.709  -2.500  -8.070  1.00 47.84           C  
ATOM   2497  N   LEU A 322      -3.488  -1.761 -11.672  1.00 43.25           N  
ATOM   2498  CA  LEU A 322      -3.912  -0.899 -12.773  1.00 43.25           C  
ATOM   2499  C   LEU A 322      -5.398  -0.572 -12.664  1.00 43.25           C  
ATOM   2500  CB  LEU A 322      -3.621  -1.566 -14.117  1.00 43.25           C  
ATOM   2501  O   LEU A 322      -5.879   0.361 -13.305  1.00 43.25           O  
ATOM   2502  CG  LEU A 322      -2.203  -1.399 -14.664  1.00 43.25           C  
ATOM   2503  CD1 LEU A 322      -1.839  -2.580 -15.562  1.00 43.25           C  
ATOM   2504  CD2 LEU A 322      -2.076  -0.086 -15.430  1.00 43.25           C  
ATOM   2505  N   LYS A 323      -6.070  -1.438 -11.977  1.00 47.91           N  
ATOM   2506  CA  LYS A 323      -7.453  -0.963 -11.969  1.00 47.91           C  
ATOM   2507  C   LYS A 323      -7.574   0.369 -11.234  1.00 47.91           C  
ATOM   2508  CB  LYS A 323      -8.375  -2.000 -11.328  1.00 47.91           C  
ATOM   2509  O   LYS A 323      -6.652   0.777 -10.523  1.00 47.91           O  
ATOM   2510  CG  LYS A 323      -8.883  -3.062 -12.297  1.00 47.91           C  
ATOM   2511  CD  LYS A 323      -9.906  -3.977 -11.633  1.00 47.91           C  
ATOM   2512  CE  LYS A 323     -10.406  -5.039 -12.602  1.00 47.91           C  
ATOM   2513  NZ  LYS A 323     -11.398  -5.953 -11.953  1.00 47.91           N  
ATOM   2514  N   ASP A 324      -8.656   1.121 -11.523  1.00 49.88           N  
ATOM   2515  CA  ASP A 324      -8.984   2.477 -11.102  1.00 49.88           C  
ATOM   2516  C   ASP A 324      -8.922   2.604  -9.578  1.00 49.88           C  
ATOM   2517  CB  ASP A 324     -10.375   2.869 -11.602  1.00 49.88           C  
ATOM   2518  O   ASP A 324      -9.688   1.950  -8.859  1.00 49.88           O  
ATOM   2519  CG  ASP A 324     -10.422   4.266 -12.195  1.00 49.88           C  
ATOM   2520  OD1 ASP A 324      -9.500   5.070 -11.930  1.00 49.88           O  
ATOM   2521  OD2 ASP A 324     -11.391   4.570 -12.922  1.00 49.88           O  
ATOM   2522  N   LYS A 325      -7.742   2.922  -8.977  1.00 59.59           N  
ATOM   2523  CA  LYS A 325      -7.609   3.240  -7.559  1.00 59.59           C  
ATOM   2524  C   LYS A 325      -8.898   3.848  -7.008  1.00 59.59           C  
ATOM   2525  CB  LYS A 325      -6.438   4.199  -7.332  1.00 59.59           C  
ATOM   2526  O   LYS A 325      -9.195   3.703  -5.820  1.00 59.59           O  
ATOM   2527  CG  LYS A 325      -5.223   3.547  -6.691  1.00 59.59           C  
ATOM   2528  CD  LYS A 325      -4.133   4.570  -6.395  1.00 59.59           C  
ATOM   2529  CE  LYS A 325      -2.922   3.922  -5.734  1.00 59.59           C  
ATOM   2530  NZ  LYS A 325      -1.862   4.926  -5.418  1.00 59.59           N  
ATOM   2531  N   GLN A 326      -9.656   4.355  -7.965  1.00 61.19           N  
ATOM   2532  CA  GLN A 326     -10.883   5.031  -7.551  1.00 61.19           C  
ATOM   2533  C   GLN A 326     -11.938   4.031  -7.086  1.00 61.19           C  
ATOM   2534  CB  GLN A 326     -11.438   5.883  -8.695  1.00 61.19           C  
ATOM   2535  O   GLN A 326     -12.703   4.312  -6.164  1.00 61.19           O  
ATOM   2536  CG  GLN A 326     -12.164   7.141  -8.234  1.00 61.19           C  
ATOM   2537  CD  GLN A 326     -11.234   8.125  -7.547  1.00 61.19           C  
ATOM   2538  NE2 GLN A 326     -11.812   9.023  -6.750  1.00 61.19           N  
ATOM   2539  OE1 GLN A 326     -10.016   8.086  -7.734  1.00 61.19           O  
ATOM   2540  N   GLU A 327     -11.922   2.914  -7.738  1.00 69.75           N  
ATOM   2541  CA  GLU A 327     -12.883   1.897  -7.332  1.00 69.75           C  
ATOM   2542  C   GLU A 327     -12.656   1.469  -5.887  1.00 69.75           C  
ATOM   2543  CB  GLU A 327     -12.812   0.682  -8.258  1.00 69.75           C  
ATOM   2544  O   GLU A 327     -13.617   1.262  -5.137  1.00 69.75           O  
ATOM   2545  CG  GLU A 327     -14.055  -0.196  -8.227  1.00 69.75           C  
ATOM   2546  CD  GLU A 327     -13.961  -1.397  -9.156  1.00 69.75           C  
ATOM   2547  OE1 GLU A 327     -14.867  -2.260  -9.117  1.00 69.75           O  
ATOM   2548  OE2 GLU A 327     -12.977  -1.478  -9.922  1.00 69.75           O  
ATOM   2549  N   TYR A 328     -11.453   1.489  -5.469  1.00 78.44           N  
ATOM   2550  CA  TYR A 328     -11.117   1.066  -4.109  1.00 78.44           C  
ATOM   2551  C   TYR A 328     -11.484   2.145  -3.100  1.00 78.44           C  
ATOM   2552  CB  TYR A 328      -9.633   0.732  -4.000  1.00 78.44           C  
ATOM   2553  O   TYR A 328     -12.062   1.849  -2.051  1.00 78.44           O  
ATOM   2554  CG  TYR A 328      -9.195  -0.406  -4.891  1.00 78.44           C  
ATOM   2555  CD1 TYR A 328      -9.570  -1.718  -4.613  1.00 78.44           C  
ATOM   2556  CD2 TYR A 328      -8.406  -0.172  -6.012  1.00 78.44           C  
ATOM   2557  CE1 TYR A 328      -9.172  -2.770  -5.430  1.00 78.44           C  
ATOM   2558  CE2 TYR A 328      -7.996  -1.217  -6.836  1.00 78.44           C  
ATOM   2559  OH  TYR A 328      -7.988  -3.547  -7.352  1.00 78.44           O  
ATOM   2560  CZ  TYR A 328      -8.383  -2.510  -6.539  1.00 78.44           C  
ATOM   2561  N   LEU A 329     -11.227   3.316  -3.506  1.00 72.00           N  
ATOM   2562  CA  LEU A 329     -11.539   4.422  -2.607  1.00 72.00           C  
ATOM   2563  C   LEU A 329     -13.047   4.570  -2.434  1.00 72.00           C  
ATOM   2564  CB  LEU A 329     -10.945   5.730  -3.139  1.00 72.00           C  
ATOM   2565  O   LEU A 329     -13.531   4.828  -1.326  1.00 72.00           O  
ATOM   2566  CG  LEU A 329      -9.422   5.832  -3.137  1.00 72.00           C  
ATOM   2567  CD1 LEU A 329      -8.969   7.039  -3.953  1.00 72.00           C  
ATOM   2568  CD2 LEU A 329      -8.891   5.914  -1.710  1.00 72.00           C  
ATOM   2569  N   ASN A 330     -13.703   4.242  -3.559  1.00 73.69           N  
ATOM   2570  CA  ASN A 330     -15.164   4.305  -3.518  1.00 73.69           C  
ATOM   2571  C   ASN A 330     -15.750   3.211  -2.629  1.00 73.69           C  
ATOM   2572  CB  ASN A 330     -15.742   4.211  -4.930  1.00 73.69           C  
ATOM   2573  O   ASN A 330     -16.844   3.361  -2.096  1.00 73.69           O  
ATOM   2574  CG  ASN A 330     -15.469   5.453  -5.758  1.00 73.69           C  
ATOM   2575  ND2 ASN A 330     -15.641   5.340  -7.070  1.00 73.69           N  
ATOM   2576  OD1 ASN A 330     -15.117   6.504  -5.223  1.00 73.69           O  
ATOM   2577  N   ALA A 331     -15.070   2.193  -2.504  1.00 79.38           N  
ATOM   2578  CA  ALA A 331     -15.547   1.078  -1.689  1.00 79.38           C  
ATOM   2579  C   ALA A 331     -15.180   1.272  -0.222  1.00 79.38           C  
ATOM   2580  CB  ALA A 331     -14.977  -0.240  -2.207  1.00 79.38           C  
ATOM   2581  O   ALA A 331     -15.453   0.407   0.614  1.00 79.38           O  
ATOM   2582  N   GLY A 332     -14.609   2.432   0.081  1.00 80.94           N  
ATOM   2583  CA  GLY A 332     -14.297   2.758   1.464  1.00 80.94           C  
ATOM   2584  C   GLY A 332     -12.883   2.391   1.857  1.00 80.94           C  
ATOM   2585  O   GLY A 332     -12.531   2.426   3.039  1.00 80.94           O  
ATOM   2586  N   MET A 333     -12.102   2.014   0.851  1.00 86.31           N  
ATOM   2587  CA  MET A 333     -10.727   1.641   1.173  1.00 86.31           C  
ATOM   2588  C   MET A 333      -9.820   2.867   1.190  1.00 86.31           C  
ATOM   2589  CB  MET A 333     -10.195   0.615   0.170  1.00 86.31           C  
ATOM   2590  O   MET A 333     -10.102   3.861   0.519  1.00 86.31           O  
ATOM   2591  CG  MET A 333     -10.953  -0.703   0.183  1.00 86.31           C  
ATOM   2592  SD  MET A 333      -9.969  -2.090  -0.501  1.00 86.31           S  
ATOM   2593  CE  MET A 333     -11.102  -3.473  -0.196  1.00 86.31           C  
ATOM   2594  N   ASP A 334      -8.758   2.801   1.957  1.00 85.50           N  
ATOM   2595  CA  ASP A 334      -7.895   3.957   2.184  1.00 85.50           C  
ATOM   2596  C   ASP A 334      -6.668   3.916   1.274  1.00 85.50           C  
ATOM   2597  CB  ASP A 334      -7.457   4.023   3.650  1.00 85.50           C  
ATOM   2598  O   ASP A 334      -6.055   4.949   1.003  1.00 85.50           O  
ATOM   2599  CG  ASP A 334      -8.625   4.156   4.609  1.00 85.50           C  
ATOM   2600  OD1 ASP A 334      -9.359   5.164   4.539  1.00 85.50           O  
ATOM   2601  OD2 ASP A 334      -8.812   3.244   5.445  1.00 85.50           O  
ATOM   2602  N   ASP A 335      -6.270   2.781   0.872  1.00 83.38           N  
ATOM   2603  CA  ASP A 335      -5.098   2.625   0.016  1.00 83.38           C  
ATOM   2604  C   ASP A 335      -5.098   1.260  -0.668  1.00 83.38           C  
ATOM   2605  CB  ASP A 335      -3.812   2.809   0.826  1.00 83.38           C  
ATOM   2606  O   ASP A 335      -5.973   0.431  -0.415  1.00 83.38           O  
ATOM   2607  CG  ASP A 335      -2.676   3.396   0.009  1.00 83.38           C  
ATOM   2608  OD1 ASP A 335      -2.764   3.408  -1.238  1.00 83.38           O  
ATOM   2609  OD2 ASP A 335      -1.681   3.846   0.617  1.00 83.38           O  
ATOM   2610  N   VAL A 336      -4.152   1.198  -1.629  1.00 82.88           N  
ATOM   2611  CA  VAL A 336      -4.062  -0.042  -2.393  1.00 82.88           C  
ATOM   2612  C   VAL A 336      -2.609  -0.510  -2.453  1.00 82.88           C  
ATOM   2613  CB  VAL A 336      -4.629   0.130  -3.820  1.00 82.88           C  
ATOM   2614  O   VAL A 336      -1.699   0.298  -2.652  1.00 82.88           O  
ATOM   2615  CG1 VAL A 336      -4.566  -1.190  -4.586  1.00 82.88           C  
ATOM   2616  CG2 VAL A 336      -6.062   0.656  -3.768  1.00 82.88           C  
ATOM   2617  N   LEU A 337      -2.436  -1.724  -2.156  1.00 81.38           N  
ATOM   2618  CA  LEU A 337      -1.125  -2.352  -2.279  1.00 81.38           C  
ATOM   2619  C   LEU A 337      -1.159  -3.484  -3.299  1.00 81.38           C  
ATOM   2620  CB  LEU A 337      -0.658  -2.885  -0.922  1.00 81.38           C  
ATOM   2621  O   LEU A 337      -2.156  -4.203  -3.402  1.00 81.38           O  
ATOM   2622  CG  LEU A 337      -0.207  -1.840   0.099  1.00 81.38           C  
ATOM   2623  CD1 LEU A 337       0.063  -2.498   1.448  1.00 81.38           C  
ATOM   2624  CD2 LEU A 337       1.031  -1.104  -0.401  1.00 81.38           C  
ATOM   2625  N   SER A 338      -0.114  -3.588  -4.031  1.00 71.69           N  
ATOM   2626  CA  SER A 338      -0.020  -4.645  -5.035  1.00 71.69           C  
ATOM   2627  C   SER A 338       0.505  -5.938  -4.426  1.00 71.69           C  
ATOM   2628  CB  SER A 338       0.886  -4.211  -6.188  1.00 71.69           C  
ATOM   2629  O   SER A 338       1.340  -5.910  -3.520  1.00 71.69           O  
ATOM   2630  OG  SER A 338       2.174  -3.857  -5.711  1.00 71.69           O  
ATOM   2631  N   LYS A 339      -0.117  -6.977  -4.836  1.00 67.00           N  
ATOM   2632  CA  LYS A 339       0.467  -8.281  -4.551  1.00 67.00           C  
ATOM   2633  C   LYS A 339       1.629  -8.586  -5.492  1.00 67.00           C  
ATOM   2634  CB  LYS A 339      -0.593  -9.383  -4.660  1.00 67.00           C  
ATOM   2635  O   LYS A 339       1.587  -8.227  -6.672  1.00 67.00           O  
ATOM   2636  CG  LYS A 339      -1.686  -9.297  -3.604  1.00 67.00           C  
ATOM   2637  CD  LYS A 339      -2.684 -10.438  -3.736  1.00 67.00           C  
ATOM   2638  CE  LYS A 339      -3.742 -10.383  -2.645  1.00 67.00           C  
ATOM   2639  NZ  LYS A 339      -4.668 -11.555  -2.715  1.00 67.00           N  
ATOM   2640  N   PRO A 340       2.758  -9.242  -5.043  1.00 58.84           N  
ATOM   2641  CA  PRO A 340       3.045  -9.656  -3.670  1.00 58.84           C  
ATOM   2642  C   PRO A 340       3.461  -8.492  -2.773  1.00 58.84           C  
ATOM   2643  CB  PRO A 340       4.195 -10.656  -3.836  1.00 58.84           C  
ATOM   2644  O   PRO A 340       4.078  -7.535  -3.248  1.00 58.84           O  
ATOM   2645  CG  PRO A 340       4.887 -10.234  -5.090  1.00 58.84           C  
ATOM   2646  CD  PRO A 340       3.895  -9.531  -5.969  1.00 58.84           C  
ATOM   2647  N   LEU A 341       3.051  -8.555  -1.539  1.00 65.00           N  
ATOM   2648  CA  LEU A 341       3.367  -7.512  -0.575  1.00 65.00           C  
ATOM   2649  C   LEU A 341       4.875  -7.363  -0.406  1.00 65.00           C  
ATOM   2650  CB  LEU A 341       2.717  -7.812   0.778  1.00 65.00           C  
ATOM   2651  O   LEU A 341       5.582  -8.359  -0.215  1.00 65.00           O  
ATOM   2652  CG  LEU A 341       2.451  -6.609   1.686  1.00 65.00           C  
ATOM   2653  CD1 LEU A 341       1.124  -5.953   1.320  1.00 65.00           C  
ATOM   2654  CD2 LEU A 341       2.457  -7.035   3.150  1.00 65.00           C  
ATOM   2655  N   SER A 342       5.414  -6.176  -0.700  1.00 64.94           N  
ATOM   2656  CA  SER A 342       6.836  -5.910  -0.508  1.00 64.94           C  
ATOM   2657  C   SER A 342       7.074  -5.008   0.697  1.00 64.94           C  
ATOM   2658  CB  SER A 342       7.438  -5.273  -1.761  1.00 64.94           C  
ATOM   2659  O   SER A 342       6.215  -4.191   1.045  1.00 64.94           O  
ATOM   2660  OG  SER A 342       6.965  -3.945  -1.925  1.00 64.94           O  
ATOM   2661  N   VAL A 343       8.281  -5.180   1.363  1.00 68.00           N  
ATOM   2662  CA  VAL A 343       8.633  -4.441   2.572  1.00 68.00           C  
ATOM   2663  C   VAL A 343       8.656  -2.943   2.271  1.00 68.00           C  
ATOM   2664  CB  VAL A 343       9.992  -4.895   3.143  1.00 68.00           C  
ATOM   2665  O   VAL A 343       8.055  -2.148   2.994  1.00 68.00           O  
ATOM   2666  CG1 VAL A 343      10.469  -3.938   4.234  1.00 68.00           C  
ATOM   2667  CG2 VAL A 343       9.898  -6.320   3.680  1.00 68.00           C  
ATOM   2668  N   PRO A 344       9.188  -2.641   1.087  1.00 66.44           N  
ATOM   2669  CA  PRO A 344       9.211  -1.198   0.835  1.00 66.44           C  
ATOM   2670  C   PRO A 344       7.809  -0.611   0.659  1.00 66.44           C  
ATOM   2671  CB  PRO A 344      10.016  -1.076  -0.458  1.00 66.44           C  
ATOM   2672  O   PRO A 344       7.531   0.486   1.149  1.00 66.44           O  
ATOM   2673  CG  PRO A 344      10.836  -2.328  -0.517  1.00 66.44           C  
ATOM   2674  CD  PRO A 344      10.078  -3.424   0.179  1.00 66.44           C  
ATOM   2675  N   ALA A 345       6.938  -1.347  -0.098  1.00 72.56           N  
ATOM   2676  CA  ALA A 345       5.582  -0.847  -0.316  1.00 72.56           C  
ATOM   2677  C   ALA A 345       4.809  -0.773   0.996  1.00 72.56           C  
ATOM   2678  CB  ALA A 345       4.844  -1.732  -1.317  1.00 72.56           C  
ATOM   2679  O   ALA A 345       4.094   0.201   1.249  1.00 72.56           O  
ATOM   2680  N   LEU A 346       4.977  -1.763   1.783  1.00 79.38           N  
ATOM   2681  CA  LEU A 346       4.301  -1.785   3.076  1.00 79.38           C  
ATOM   2682  C   LEU A 346       4.828  -0.681   3.984  1.00 79.38           C  
ATOM   2683  CB  LEU A 346       4.480  -3.146   3.750  1.00 79.38           C  
ATOM   2684  O   LEU A 346       4.051   0.009   4.648  1.00 79.38           O  
ATOM   2685  CG  LEU A 346       3.668  -3.383   5.027  1.00 79.38           C  
ATOM   2686  CD1 LEU A 346       2.176  -3.387   4.711  1.00 79.38           C  
ATOM   2687  CD2 LEU A 346       4.082  -4.691   5.688  1.00 79.38           C  
ATOM   2688  N   THR A 347       6.176  -0.500   3.982  1.00 75.12           N  
ATOM   2689  CA  THR A 347       6.793   0.541   4.797  1.00 75.12           C  
ATOM   2690  C   THR A 347       6.309   1.922   4.367  1.00 75.12           C  
ATOM   2691  CB  THR A 347       8.328   0.482   4.703  1.00 75.12           C  
ATOM   2692  O   THR A 347       5.977   2.760   5.211  1.00 75.12           O  
ATOM   2693  CG2 THR A 347       8.977   1.496   5.641  1.00 75.12           C  
ATOM   2694  OG1 THR A 347       8.773  -0.833   5.062  1.00 75.12           O  
ATOM   2695  N   ALA A 348       6.199   2.035   3.115  1.00 75.38           N  
ATOM   2696  CA  ALA A 348       5.730   3.320   2.602  1.00 75.38           C  
ATOM   2697  C   ALA A 348       4.281   3.574   3.002  1.00 75.38           C  
ATOM   2698  CB  ALA A 348       5.875   3.371   1.083  1.00 75.38           C  
ATOM   2699  O   ALA A 348       3.920   4.695   3.373  1.00 75.38           O  
ATOM   2700  N   MET A 349       3.531   2.566   2.947  1.00 80.44           N  
ATOM   2701  CA  MET A 349       2.117   2.693   3.293  1.00 80.44           C  
ATOM   2702  C   MET A 349       1.945   2.971   4.781  1.00 80.44           C  
ATOM   2703  CB  MET A 349       1.354   1.426   2.906  1.00 80.44           C  
ATOM   2704  O   MET A 349       1.160   3.838   5.168  1.00 80.44           O  
ATOM   2705  CG  MET A 349      -0.150   1.532   3.104  1.00 80.44           C  
ATOM   2706  SD  MET A 349      -0.675   1.049   4.793  1.00 80.44           S  
ATOM   2707  CE  MET A 349      -0.374  -0.739   4.723  1.00 80.44           C  
ATOM   2708  N   ILE A 350       2.727   2.305   5.617  1.00 80.50           N  
ATOM   2709  CA  ILE A 350       2.639   2.500   7.059  1.00 80.50           C  
ATOM   2710  C   ILE A 350       3.092   3.912   7.418  1.00 80.50           C  
ATOM   2711  CB  ILE A 350       3.482   1.456   7.824  1.00 80.50           C  
ATOM   2712  O   ILE A 350       2.449   4.594   8.227  1.00 80.50           O  
ATOM   2713  CG1 ILE A 350       2.867   0.059   7.676  1.00 80.50           C  
ATOM   2714  CG2 ILE A 350       3.613   1.844   9.297  1.00 80.50           C  
ATOM   2715  CD1 ILE A 350       3.729  -1.061   8.242  1.00 80.50           C  
ATOM   2716  N   LYS A 351       4.172   4.309   6.824  1.00 74.62           N  
ATOM   2717  CA  LYS A 351       4.656   5.660   7.070  1.00 74.62           C  
ATOM   2718  C   LYS A 351       3.619   6.703   6.664  1.00 74.62           C  
ATOM   2719  CB  LYS A 351       5.969   5.906   6.324  1.00 74.62           C  
ATOM   2720  O   LYS A 351       3.465   7.730   7.328  1.00 74.62           O  
ATOM   2721  CG  LYS A 351       7.184   5.281   6.988  1.00 74.62           C  
ATOM   2722  CD  LYS A 351       8.469   5.652   6.262  1.00 74.62           C  
ATOM   2723  CE  LYS A 351       9.695   5.043   6.938  1.00 74.62           C  
ATOM   2724  NZ  LYS A 351      10.953   5.398   6.223  1.00 74.62           N  
ATOM   2725  N   LYS A 352       2.932   6.367   5.574  1.00 72.94           N  
ATOM   2726  CA  LYS A 352       1.887   7.262   5.086  1.00 72.94           C  
ATOM   2727  C   LYS A 352       0.788   7.449   6.129  1.00 72.94           C  
ATOM   2728  CB  LYS A 352       1.289   6.730   3.783  1.00 72.94           C  
ATOM   2729  O   LYS A 352       0.280   8.555   6.312  1.00 72.94           O  
ATOM   2730  CG  LYS A 352       0.211   7.621   3.188  1.00 72.94           C  
ATOM   2731  CD  LYS A 352      -0.397   7.000   1.935  1.00 72.94           C  
ATOM   2732  CE  LYS A 352      -1.565   7.828   1.412  1.00 72.94           C  
ATOM   2733  NZ  LYS A 352      -2.207   7.188   0.224  1.00 72.94           N  
ATOM   2734  N   PHE A 353       0.397   6.391   6.828  1.00 75.38           N  
ATOM   2735  CA  PHE A 353      -0.732   6.461   7.746  1.00 75.38           C  
ATOM   2736  C   PHE A 353      -0.277   6.910   9.133  1.00 75.38           C  
ATOM   2737  CB  PHE A 353      -1.430   5.098   7.844  1.00 75.38           C  
ATOM   2738  O   PHE A 353      -1.047   7.523   9.875  1.00 75.38           O  
ATOM   2739  CG  PHE A 353      -2.287   4.770   6.652  1.00 75.38           C  
ATOM   2740  CD1 PHE A 353      -3.455   5.480   6.402  1.00 75.38           C  
ATOM   2741  CD2 PHE A 353      -1.925   3.752   5.781  1.00 75.38           C  
ATOM   2742  CE1 PHE A 353      -4.250   5.180   5.297  1.00 75.38           C  
ATOM   2743  CE2 PHE A 353      -2.715   3.445   4.676  1.00 75.38           C  
ATOM   2744  CZ  PHE A 353      -3.877   4.160   4.438  1.00 75.38           C  
ATOM   2745  N   TRP A 354       0.853   6.488   9.633  1.00 70.88           N  
ATOM   2746  CA  TRP A 354       1.223   6.770  11.016  1.00 70.88           C  
ATOM   2747  C   TRP A 354       2.434   7.691  11.078  1.00 70.88           C  
ATOM   2748  CB  TRP A 354       1.518   5.469  11.766  1.00 70.88           C  
ATOM   2749  O   TRP A 354       2.750   8.242  12.133  1.00 70.88           O  
ATOM   2750  CG  TRP A 354       0.294   4.672  12.109  1.00 70.88           C  
ATOM   2751  CD1 TRP A 354      -0.557   4.883  13.164  1.00 70.88           C  
ATOM   2752  CD2 TRP A 354      -0.212   3.535  11.406  1.00 70.88           C  
ATOM   2753  CE2 TRP A 354      -1.375   3.107  12.086  1.00 70.88           C  
ATOM   2754  CE3 TRP A 354       0.204   2.838  10.266  1.00 70.88           C  
ATOM   2755  NE1 TRP A 354      -1.562   3.943  13.148  1.00 70.88           N  
ATOM   2756  CH2 TRP A 354      -1.697   1.345  10.539  1.00 70.88           C  
ATOM   2757  CZ2 TRP A 354      -2.127   2.010  11.656  1.00 70.88           C  
ATOM   2758  CZ3 TRP A 354      -0.545   1.746   9.844  1.00 70.88           C  
ATOM   2759  N   ASP A 355       3.330   7.504  10.219  1.00 57.66           N  
ATOM   2760  CA  ASP A 355       4.445   8.445  10.320  1.00 57.66           C  
ATOM   2761  C   ASP A 355       4.078   9.797   9.711  1.00 57.66           C  
ATOM   2762  CB  ASP A 355       5.688   7.875   9.633  1.00 57.66           C  
ATOM   2763  O   ASP A 355       4.820  10.766   9.852  1.00 57.66           O  
ATOM   2764  CG  ASP A 355       6.863   7.707  10.586  1.00 57.66           C  
ATOM   2765  OD1 ASP A 355       6.809   8.234  11.719  1.00 57.66           O  
ATOM   2766  OD2 ASP A 355       7.852   7.051  10.195  1.00 57.66           O  
ATOM   2767  N   THR A 356       3.057   9.586   8.656  1.00 44.44           N  
ATOM   2768  CA  THR A 356       2.762  10.875   8.047  1.00 44.44           C  
ATOM   2769  C   THR A 356       1.913  11.734   8.984  1.00 44.44           C  
ATOM   2770  CB  THR A 356       2.035  10.703   6.703  1.00 44.44           C  
ATOM   2771  O   THR A 356       1.000  11.227   9.641  1.00 44.44           O  
ATOM   2772  CG2 THR A 356       2.982  10.945   5.531  1.00 44.44           C  
ATOM   2773  OG1 THR A 356       1.519   9.367   6.609  1.00 44.44           O  
ATOM   2774  N   GLN A 357       2.332  12.781   9.461  1.00 35.50           N  
ATOM   2775  CA  GLN A 357       1.649  13.820  10.219  1.00 35.50           C  
ATOM   2776  C   GLN A 357       0.235  14.047   9.695  1.00 35.50           C  
ATOM   2777  CB  GLN A 357       2.443  15.133  10.172  1.00 35.50           C  
ATOM   2778  O   GLN A 357      -0.500  14.891  10.211  1.00 35.50           O  
ATOM   2779  CG  GLN A 357       3.543  15.219  11.219  1.00 35.50           C  
ATOM   2780  CD  GLN A 357       4.160  16.609  11.305  1.00 35.50           C  
ATOM   2781  NE2 GLN A 357       5.031  16.812  12.289  1.00 35.50           N  
ATOM   2782  OE1 GLN A 357       3.855  17.484  10.492  1.00 35.50           O  
ATOM   2783  N   ASP A 358      -0.086  13.773   8.367  1.00 28.66           N  
ATOM   2784  CA  ASP A 358      -1.240  14.570   7.973  1.00 28.66           C  
ATOM   2785  C   ASP A 358      -2.531  13.992   8.547  1.00 28.66           C  
ATOM   2786  CB  ASP A 358      -1.336  14.656   6.445  1.00 28.66           C  
ATOM   2787  O   ASP A 358      -2.604  12.805   8.852  1.00 28.66           O  
ATOM   2788  CG  ASP A 358      -0.557  15.828   5.871  1.00 28.66           C  
ATOM   2789  OD1 ASP A 358      -0.248  16.781   6.617  1.00 28.66           O  
ATOM   2790  OD2 ASP A 358      -0.251  15.797   4.660  1.00 28.66           O  
ATOM   2791  N   ASP A 359      -3.574  14.797   8.695  1.00 26.89           N  
ATOM   2792  CA  ASP A 359      -4.914  15.070   9.203  1.00 26.89           C  
ATOM   2793  C   ASP A 359      -5.941  14.125   8.586  1.00 26.89           C  
ATOM   2794  CB  ASP A 359      -5.309  16.531   8.938  1.00 26.89           C  
ATOM   2795  O   ASP A 359      -6.824  13.617   9.281  1.00 26.89           O  
ATOM   2796  CG  ASP A 359      -4.820  17.484  10.008  1.00 26.89           C  
ATOM   2797  OD1 ASP A 359      -4.617  17.047  11.164  1.00 26.89           O  
ATOM   2798  OD2 ASP A 359      -4.641  18.688   9.695  1.00 26.89           O  
ATOM   2799  N   GLU A 360      -6.402  14.094   7.211  1.00 23.97           N  
ATOM   2800  CA  GLU A 360      -7.828  14.266   6.961  1.00 23.97           C  
ATOM   2801  C   GLU A 360      -8.555  12.930   6.945  1.00 23.97           C  
ATOM   2802  CB  GLU A 360      -8.055  15.000   5.637  1.00 23.97           C  
ATOM   2803  O   GLU A 360      -8.219  12.039   6.160  1.00 23.97           O  
ATOM   2804  CG  GLU A 360      -7.938  16.516   5.746  1.00 23.97           C  
ATOM   2805  CD  GLU A 360      -8.281  17.234   4.453  1.00 23.97           C  
ATOM   2806  OE1 GLU A 360      -8.289  18.484   4.441  1.00 23.97           O  
ATOM   2807  OE2 GLU A 360      -8.539  16.547   3.441  1.00 23.97           O  
ATOM   2808  N   GLU A 361      -9.172  12.445   7.875  1.00 25.77           N  
ATOM   2809  CA  GLU A 361     -10.164  11.406   8.148  1.00 25.77           C  
ATOM   2810  C   GLU A 361     -11.297  11.438   7.121  1.00 25.77           C  
ATOM   2811  CB  GLU A 361     -10.734  11.570   9.562  1.00 25.77           C  
ATOM   2812  O   GLU A 361     -12.391  11.914   7.414  1.00 25.77           O  
ATOM   2813  CG  GLU A 361     -10.039  10.703  10.602  1.00 25.77           C  
ATOM   2814  CD  GLU A 361     -10.688  10.789  11.977  1.00 25.77           C  
ATOM   2815  OE1 GLU A 361     -10.242  10.070  12.906  1.00 25.77           O  
ATOM   2816  OE2 GLU A 361     -11.641  11.578  12.133  1.00 25.77           O  
ATOM   2817  N   SER A 362     -11.281  11.719   5.836  1.00 24.11           N  
ATOM   2818  CA  SER A 362     -12.633  11.844   5.297  1.00 24.11           C  
ATOM   2819  C   SER A 362     -13.352  10.500   5.285  1.00 24.11           C  
ATOM   2820  CB  SER A 362     -12.594  12.430   3.883  1.00 24.11           C  
ATOM   2821  O   SER A 362     -12.750   9.469   4.980  1.00 24.11           O  
ATOM   2822  OG  SER A 362     -11.266  12.430   3.375  1.00 24.11           O  
ATOM   2823  N   THR A 363     -14.477  10.312   5.918  1.00 22.73           N  
ATOM   2824  CA  THR A 363     -15.625   9.461   6.211  1.00 22.73           C  
ATOM   2825  C   THR A 363     -16.266   8.961   4.922  1.00 22.73           C  
ATOM   2826  CB  THR A 363     -16.672  10.211   7.051  1.00 22.73           C  
ATOM   2827  O   THR A 363     -16.656   9.758   4.066  1.00 22.73           O  
ATOM   2828  CG2 THR A 363     -16.375  10.094   8.539  1.00 22.73           C  
ATOM   2829  OG1 THR A 363     -16.672  11.594   6.688  1.00 22.73           O  
ATOM   2830  N   VAL A 364     -16.047   7.723   4.438  1.00 25.31           N  
ATOM   2831  CA  VAL A 364     -16.531   6.961   3.289  1.00 25.31           C  
ATOM   2832  C   VAL A 364     -17.984   6.586   3.492  1.00 25.31           C  
ATOM   2833  CB  VAL A 364     -15.680   5.688   3.059  1.00 25.31           C  
ATOM   2834  O   VAL A 364     -18.312   5.711   4.301  1.00 25.31           O  
ATOM   2835  CG1 VAL A 364     -16.062   5.012   1.745  1.00 25.31           C  
ATOM   2836  CG2 VAL A 364     -14.188   6.031   3.068  1.00 25.31           C  
ATOM   2837  N   THR A 365     -18.984   7.453   3.637  1.00 22.81           N  
ATOM   2838  CA  THR A 365     -20.359   6.977   3.719  1.00 22.81           C  
ATOM   2839  C   THR A 365     -20.750   6.238   2.443  1.00 22.81           C  
ATOM   2840  CB  THR A 365     -21.344   8.141   3.963  1.00 22.81           C  
ATOM   2841  O   THR A 365     -20.328   6.609   1.348  1.00 22.81           O  
ATOM   2842  CG2 THR A 365     -21.422   8.477   5.449  1.00 22.81           C  
ATOM   2843  OG1 THR A 365     -20.891   9.297   3.248  1.00 22.81           O  
ATOM   2844  N   THR A 366     -21.516   5.023   2.352  1.00 24.92           N  
ATOM   2845  CA  THR A 366     -21.891   3.754   1.733  1.00 24.92           C  
ATOM   2846  C   THR A 366     -22.812   3.982   0.547  1.00 24.92           C  
ATOM   2847  CB  THR A 366     -22.562   2.816   2.748  1.00 24.92           C  
ATOM   2848  O   THR A 366     -22.641   3.377  -0.512  1.00 24.92           O  
ATOM   2849  CG2 THR A 366     -21.859   1.465   2.805  1.00 24.92           C  
ATOM   2850  OG1 THR A 366     -22.516   3.418   4.047  1.00 24.92           O  
ATOM   2851  N   GLU A 367     -24.141   4.094   0.625  1.00 25.83           N  
ATOM   2852  CA  GLU A 367     -25.172   3.170   0.146  1.00 25.83           C  
ATOM   2853  C   GLU A 367     -25.391   3.318  -1.356  1.00 25.83           C  
ATOM   2854  CB  GLU A 367     -26.484   3.393   0.894  1.00 25.83           C  
ATOM   2855  O   GLU A 367     -25.375   2.328  -2.092  1.00 25.83           O  
ATOM   2856  CG  GLU A 367     -26.531   2.736   2.266  1.00 25.83           C  
ATOM   2857  CD  GLU A 367     -27.906   2.768   2.898  1.00 25.83           C  
ATOM   2858  OE1 GLU A 367     -28.109   2.117   3.949  1.00 25.83           O  
ATOM   2859  OE2 GLU A 367     -28.797   3.447   2.338  1.00 25.83           O  
ATOM   2860  N   GLU A 368     -26.672   3.848  -1.773  1.00 30.58           N  
ATOM   2861  CA  GLU A 368     -27.641   3.740  -2.854  1.00 30.58           C  
ATOM   2862  C   GLU A 368     -27.047   4.203  -4.180  1.00 30.58           C  
ATOM   2863  CB  GLU A 368     -28.906   4.551  -2.527  1.00 30.58           C  
ATOM   2864  O   GLU A 368     -27.672   4.059  -5.234  1.00 30.58           O  
ATOM   2865  CG  GLU A 368     -29.922   3.793  -1.694  1.00 30.58           C  
ATOM   2866  CD  GLU A 368     -31.219   4.562  -1.490  1.00 30.58           C  
ATOM   2867  OE1 GLU A 368     -32.219   3.969  -0.998  1.00 30.58           O  
ATOM   2868  OE2 GLU A 368     -31.250   5.766  -1.825  1.00 30.58           O  
ATOM   2869  N   ASN A 369     -26.094   5.250  -4.258  1.00 32.97           N  
ATOM   2870  CA  ASN A 369     -25.750   6.301  -5.207  1.00 32.97           C  
ATOM   2871  C   ASN A 369     -24.719   5.828  -6.219  1.00 32.97           C  
ATOM   2872  CB  ASN A 369     -25.250   7.547  -4.473  1.00 32.97           C  
ATOM   2873  O   ASN A 369     -23.547   6.230  -6.156  1.00 32.97           O  
ATOM   2874  CG  ASN A 369     -26.359   8.523  -4.145  1.00 32.97           C  
ATOM   2875  ND2 ASN A 369     -26.078   9.484  -3.275  1.00 32.97           N  
ATOM   2876  OD1 ASN A 369     -27.469   8.414  -4.672  1.00 32.97           O  
ATOM   2877  N   SER A 370     -24.891   4.656  -6.848  1.00 40.88           N  
ATOM   2878  CA  SER A 370     -23.891   3.947  -7.645  1.00 40.88           C  
ATOM   2879  C   SER A 370     -23.547   4.723  -8.914  1.00 40.88           C  
ATOM   2880  CB  SER A 370     -24.391   2.549  -8.008  1.00 40.88           C  
ATOM   2881  O   SER A 370     -22.375   4.848  -9.266  1.00 40.88           O  
ATOM   2882  OG  SER A 370     -25.641   2.619  -8.672  1.00 40.88           O  
ATOM   2883  N   LYS A 371     -24.672   4.777  -9.812  1.00 46.88           N  
ATOM   2884  CA  LYS A 371     -24.406   5.469 -11.070  1.00 46.88           C  
ATOM   2885  C   LYS A 371     -23.844   6.863 -10.820  1.00 46.88           C  
ATOM   2886  CB  LYS A 371     -25.672   5.559 -11.922  1.00 46.88           C  
ATOM   2887  O   LYS A 371     -22.969   7.328 -11.562  1.00 46.88           O  
ATOM   2888  CG  LYS A 371     -25.938   4.324 -12.773  1.00 46.88           C  
ATOM   2889  CD  LYS A 371     -27.141   4.527 -13.688  1.00 46.88           C  
ATOM   2890  CE  LYS A 371     -27.422   3.287 -14.523  1.00 46.88           C  
ATOM   2891  NZ  LYS A 371     -28.578   3.484 -15.438  1.00 46.88           N  
ATOM   2892  N   SER A 372     -24.484   7.438  -9.766  1.00 54.28           N  
ATOM   2893  CA  SER A 372     -24.047   8.766  -9.352  1.00 54.28           C  
ATOM   2894  C   SER A 372     -22.656   8.711  -8.727  1.00 54.28           C  
ATOM   2895  CB  SER A 372     -25.047   9.367  -8.352  1.00 54.28           C  
ATOM   2896  O   SER A 372     -21.922   9.703  -8.773  1.00 54.28           O  
ATOM   2897  OG  SER A 372     -26.375   9.102  -8.750  1.00 54.28           O  
ATOM   2898  N   GLU A 373     -22.375   7.469  -8.352  1.00 56.50           N  
ATOM   2899  CA  GLU A 373     -21.094   7.316  -7.660  1.00 56.50           C  
ATOM   2900  C   GLU A 373     -19.938   7.336  -8.648  1.00 56.50           C  
ATOM   2901  CB  GLU A 373     -21.078   6.023  -6.840  1.00 56.50           C  
ATOM   2902  O   GLU A 373     -18.828   7.734  -8.297  1.00 56.50           O  
ATOM   2903  CG  GLU A 373     -21.734   6.152  -5.473  1.00 56.50           C  
ATOM   2904  CD  GLU A 373     -21.641   4.879  -4.645  1.00 56.50           C  
ATOM   2905  OE1 GLU A 373     -22.047   4.895  -3.461  1.00 56.50           O  
ATOM   2906  OE2 GLU A 373     -21.156   3.857  -5.184  1.00 56.50           O  
ATOM   2907  N   ALA A 374     -20.312   6.891  -9.914  1.00 66.88           N  
ATOM   2908  CA  ALA A 374     -19.266   6.961 -10.922  1.00 66.88           C  
ATOM   2909  C   ALA A 374     -19.062   8.391 -11.406  1.00 66.88           C  
ATOM   2910  CB  ALA A 374     -19.578   6.043 -12.094  1.00 66.88           C  
ATOM   2911  O   ALA A 374     -17.953   8.773 -11.781  1.00 66.88           O  
ATOM   2912  N   LEU A 375     -20.141   9.070 -11.391  1.00 80.19           N  
ATOM   2913  CA  LEU A 375     -20.109  10.414 -11.953  1.00 80.19           C  
ATOM   2914  C   LEU A 375     -19.797  11.445 -10.883  1.00 80.19           C  
ATOM   2915  CB  LEU A 375     -21.453  10.750 -12.617  1.00 80.19           C  
ATOM   2916  O   LEU A 375     -19.250  12.516 -11.180  1.00 80.19           O  
ATOM   2917  CG  LEU A 375     -21.797   9.977 -13.898  1.00 80.19           C  
ATOM   2918  CD1 LEU A 375     -23.281  10.070 -14.195  1.00 80.19           C  
ATOM   2919  CD2 LEU A 375     -20.969  10.508 -15.070  1.00 80.19           C  
ATOM   2920  N   LEU A 376     -20.188  11.055  -9.609  1.00 87.06           N  
ATOM   2921  CA  LEU A 376     -20.078  12.031  -8.539  1.00 87.06           C  
ATOM   2922  C   LEU A 376     -19.203  11.500  -7.398  1.00 87.06           C  
ATOM   2923  CB  LEU A 376     -21.469  12.398  -8.000  1.00 87.06           C  
ATOM   2924  O   LEU A 376     -19.172  10.289  -7.156  1.00 87.06           O  
ATOM   2925  CG  LEU A 376     -22.469  12.906  -9.031  1.00 87.06           C  
ATOM   2926  CD1 LEU A 376     -23.844  13.109  -8.383  1.00 87.06           C  
ATOM   2927  CD2 LEU A 376     -21.984  14.203  -9.664  1.00 87.06           C  
ATOM   2928  N   ASP A 377     -18.438  12.398  -6.832  1.00 82.12           N  
ATOM   2929  CA  ASP A 377     -17.734  12.094  -5.582  1.00 82.12           C  
ATOM   2930  C   ASP A 377     -18.656  12.273  -4.383  1.00 82.12           C  
ATOM   2931  CB  ASP A 377     -16.500  12.977  -5.430  1.00 82.12           C  
ATOM   2932  O   ASP A 377     -18.641  13.305  -3.717  1.00 82.12           O  
ATOM   2933  CG  ASP A 377     -15.562  12.500  -4.328  1.00 82.12           C  
ATOM   2934  OD1 ASP A 377     -16.016  11.766  -3.426  1.00 82.12           O  
ATOM   2935  OD2 ASP A 377     -14.375  12.875  -4.363  1.00 82.12           O  
ATOM   2936  N   ILE A 378     -19.453  11.219  -4.098  1.00 80.25           N  
ATOM   2937  CA  ILE A 378     -20.547  11.312  -3.150  1.00 80.25           C  
ATOM   2938  C   ILE A 378     -20.000  11.531  -1.741  1.00 80.25           C  
ATOM   2939  CB  ILE A 378     -21.438  10.047  -3.191  1.00 80.25           C  
ATOM   2940  O   ILE A 378     -20.484  12.398  -1.008  1.00 80.25           O  
ATOM   2941  CG1 ILE A 378     -22.125   9.922  -4.555  1.00 80.25           C  
ATOM   2942  CG2 ILE A 378     -22.469  10.078  -2.061  1.00 80.25           C  
ATOM   2943  CD1 ILE A 378     -23.172  10.992  -4.820  1.00 80.25           C  
ATOM   2944  N   PRO A 379     -18.922  10.828  -1.300  1.00 76.31           N  
ATOM   2945  CA  PRO A 379     -18.406  11.102   0.043  1.00 76.31           C  
ATOM   2946  C   PRO A 379     -18.016  12.570   0.237  1.00 76.31           C  
ATOM   2947  CB  PRO A 379     -17.172  10.195   0.140  1.00 76.31           C  
ATOM   2948  O   PRO A 379     -18.297  13.156   1.285  1.00 76.31           O  
ATOM   2949  CG  PRO A 379     -17.453   9.086  -0.826  1.00 76.31           C  
ATOM   2950  CD  PRO A 379     -18.250   9.633  -1.970  1.00 76.31           C  
ATOM   2951  N   MET A 380     -17.375  13.125  -0.744  1.00 77.00           N  
ATOM   2952  CA  MET A 380     -17.000  14.531  -0.663  1.00 77.00           C  
ATOM   2953  C   MET A 380     -18.234  15.430  -0.645  1.00 77.00           C  
ATOM   2954  CB  MET A 380     -16.094  14.914  -1.835  1.00 77.00           C  
ATOM   2955  O   MET A 380     -18.312  16.375   0.133  1.00 77.00           O  
ATOM   2956  CG  MET A 380     -15.531  16.328  -1.736  1.00 77.00           C  
ATOM   2957  SD  MET A 380     -14.578  16.797  -3.230  1.00 77.00           S  
ATOM   2958  CE  MET A 380     -15.930  17.375  -4.301  1.00 77.00           C  
ATOM   2959  N   LEU A 381     -19.234  15.055  -1.414  1.00 84.81           N  
ATOM   2960  CA  LEU A 381     -20.438  15.867  -1.514  1.00 84.81           C  
ATOM   2961  C   LEU A 381     -21.234  15.805  -0.222  1.00 84.81           C  
ATOM   2962  CB  LEU A 381     -21.297  15.406  -2.693  1.00 84.81           C  
ATOM   2963  O   LEU A 381     -21.812  16.812   0.213  1.00 84.81           O  
ATOM   2964  CG  LEU A 381     -20.766  15.742  -4.090  1.00 84.81           C  
ATOM   2965  CD1 LEU A 381     -21.578  15.008  -5.152  1.00 84.81           C  
ATOM   2966  CD2 LEU A 381     -20.797  17.250  -4.332  1.00 84.81           C  
ATOM   2967  N   GLU A 382     -21.266  14.688   0.374  1.00 80.19           N  
ATOM   2968  CA  GLU A 382     -21.969  14.555   1.650  1.00 80.19           C  
ATOM   2969  C   GLU A 382     -21.281  15.383   2.738  1.00 80.19           C  
ATOM   2970  CB  GLU A 382     -22.031  13.086   2.074  1.00 80.19           C  
ATOM   2971  O   GLU A 382     -21.953  15.992   3.574  1.00 80.19           O  
ATOM   2972  CG  GLU A 382     -23.047  12.266   1.283  1.00 80.19           C  
ATOM   2973  CD  GLU A 382     -23.078  10.805   1.687  1.00 80.19           C  
ATOM   2974  OE1 GLU A 382     -24.000  10.070   1.250  1.00 80.19           O  
ATOM   2975  OE2 GLU A 382     -22.172  10.383   2.445  1.00 80.19           O  
ATOM   2976  N   GLN A 383     -20.000  15.453   2.676  1.00 77.19           N  
ATOM   2977  CA  GLN A 383     -19.266  16.281   3.627  1.00 77.19           C  
ATOM   2978  C   GLN A 383     -19.547  17.766   3.408  1.00 77.19           C  
ATOM   2979  CB  GLN A 383     -17.750  16.016   3.516  1.00 77.19           C  
ATOM   2980  O   GLN A 383     -19.672  18.516   4.371  1.00 77.19           O  
ATOM   2981  CG  GLN A 383     -17.328  14.664   4.062  1.00 77.19           C  
ATOM   2982  CD  GLN A 383     -15.836  14.422   3.928  1.00 77.19           C  
ATOM   2983  NE2 GLN A 383     -15.430  13.156   4.020  1.00 77.19           N  
ATOM   2984  OE1 GLN A 383     -15.055  15.359   3.744  1.00 77.19           O  
ATOM   2985  N   TYR A 384     -19.672  18.109   2.178  1.00 80.69           N  
ATOM   2986  CA  TYR A 384     -20.047  19.484   1.874  1.00 80.69           C  
ATOM   2987  C   TYR A 384     -21.422  19.828   2.457  1.00 80.69           C  
ATOM   2988  CB  TYR A 384     -20.062  19.719   0.360  1.00 80.69           C  
ATOM   2989  O   TYR A 384     -21.609  20.891   3.031  1.00 80.69           O  
ATOM   2990  CG  TYR A 384     -18.688  19.938  -0.227  1.00 80.69           C  
ATOM   2991  CD1 TYR A 384     -17.594  20.250   0.586  1.00 80.69           C  
ATOM   2992  CD2 TYR A 384     -18.469  19.812  -1.596  1.00 80.69           C  
ATOM   2993  CE1 TYR A 384     -16.328  20.453   0.049  1.00 80.69           C  
ATOM   2994  CE2 TYR A 384     -17.203  20.016  -2.145  1.00 80.69           C  
ATOM   2995  OH  TYR A 384     -14.891  20.516  -1.853  1.00 80.69           O  
ATOM   2996  CZ  TYR A 384     -16.141  20.328  -1.315  1.00 80.69           C  
ATOM   2997  N   LEU A 385     -22.297  18.875   2.359  1.00 79.50           N  
ATOM   2998  CA  LEU A 385     -23.656  19.109   2.844  1.00 79.50           C  
ATOM   2999  C   LEU A 385     -23.672  19.250   4.363  1.00 79.50           C  
ATOM   3000  CB  LEU A 385     -24.578  17.953   2.416  1.00 79.50           C  
ATOM   3001  O   LEU A 385     -24.391  20.094   4.902  1.00 79.50           O  
ATOM   3002  CG  LEU A 385     -25.266  18.109   1.060  1.00 79.50           C  
ATOM   3003  CD1 LEU A 385     -25.594  16.734   0.478  1.00 79.50           C  
ATOM   3004  CD2 LEU A 385     -26.531  18.953   1.191  1.00 79.50           C  
ATOM   3005  N   GLU A 386     -22.875  18.484   4.949  1.00 75.06           N  
ATOM   3006  CA  GLU A 386     -22.828  18.484   6.410  1.00 75.06           C  
ATOM   3007  C   GLU A 386     -22.125  19.734   6.941  1.00 75.06           C  
ATOM   3008  CB  GLU A 386     -22.125  17.219   6.930  1.00 75.06           C  
ATOM   3009  O   GLU A 386     -22.562  20.312   7.941  1.00 75.06           O  
ATOM   3010  CG  GLU A 386     -23.031  15.992   6.977  1.00 75.06           C  
ATOM   3011  CD  GLU A 386     -22.328  14.758   7.516  1.00 75.06           C  
ATOM   3012  OE1 GLU A 386     -22.953  13.680   7.562  1.00 75.06           O  
ATOM   3013  OE2 GLU A 386     -21.141  14.875   7.898  1.00 75.06           O  
ATOM   3014  N   LEU A 387     -21.109  20.156   6.250  1.00 72.88           N  
ATOM   3015  CA  LEU A 387     -20.266  21.234   6.762  1.00 72.88           C  
ATOM   3016  C   LEU A 387     -20.875  22.594   6.414  1.00 72.88           C  
ATOM   3017  CB  LEU A 387     -18.859  21.125   6.199  1.00 72.88           C  
ATOM   3018  O   LEU A 387     -20.906  23.500   7.254  1.00 72.88           O  
ATOM   3019  CG  LEU A 387     -17.844  20.328   7.039  1.00 72.88           C  
ATOM   3020  CD1 LEU A 387     -16.969  19.484   6.137  1.00 72.88           C  
ATOM   3021  CD2 LEU A 387     -17.016  21.266   7.898  1.00 72.88           C  
ATOM   3022  N   VAL A 388     -21.344  22.797   5.184  1.00 75.94           N  
ATOM   3023  CA  VAL A 388     -21.750  24.125   4.750  1.00 75.94           C  
ATOM   3024  C   VAL A 388     -23.219  24.109   4.336  1.00 75.94           C  
ATOM   3025  CB  VAL A 388     -20.859  24.625   3.582  1.00 75.94           C  
ATOM   3026  O   VAL A 388     -23.938  25.094   4.539  1.00 75.94           O  
ATOM   3027  CG1 VAL A 388     -21.250  26.062   3.207  1.00 75.94           C  
ATOM   3028  CG2 VAL A 388     -19.391  24.547   3.951  1.00 75.94           C  
ATOM   3029  N   GLY A 389     -23.734  22.969   3.922  1.00 79.62           N  
ATOM   3030  CA  GLY A 389     -25.094  22.875   3.412  1.00 79.62           C  
ATOM   3031  C   GLY A 389     -25.156  22.781   1.899  1.00 79.62           C  
ATOM   3032  O   GLY A 389     -24.141  22.875   1.222  1.00 79.62           O  
ATOM   3033  N   PRO A 390     -26.312  22.625   1.340  1.00 84.81           N  
ATOM   3034  CA  PRO A 390     -26.484  22.375  -0.096  1.00 84.81           C  
ATOM   3035  C   PRO A 390     -26.125  23.594  -0.945  1.00 84.81           C  
ATOM   3036  CB  PRO A 390     -27.969  22.031  -0.229  1.00 84.81           C  
ATOM   3037  O   PRO A 390     -25.859  23.469  -2.143  1.00 84.81           O  
ATOM   3038  CG  PRO A 390     -28.594  22.547   1.023  1.00 84.81           C  
ATOM   3039  CD  PRO A 390     -27.547  22.609   2.094  1.00 84.81           C  
ATOM   3040  N   LYS A 391     -26.062  24.797  -0.376  1.00 85.75           N  
ATOM   3041  CA  LYS A 391     -25.797  26.031  -1.120  1.00 85.75           C  
ATOM   3042  C   LYS A 391     -24.391  26.031  -1.682  1.00 85.75           C  
ATOM   3043  CB  LYS A 391     -26.016  27.250  -0.229  1.00 85.75           C  
ATOM   3044  O   LYS A 391     -24.141  26.562  -2.770  1.00 85.75           O  
ATOM   3045  CG  LYS A 391     -26.312  28.531  -0.998  1.00 85.75           C  
ATOM   3046  CD  LYS A 391     -26.594  29.688  -0.057  1.00 85.75           C  
ATOM   3047  CE  LYS A 391     -26.750  31.000  -0.817  1.00 85.75           C  
ATOM   3048  NZ  LYS A 391     -27.016  32.156   0.104  1.00 85.75           N  
ATOM   3049  N   LEU A 392     -23.453  25.453  -0.964  1.00 80.38           N  
ATOM   3050  CA  LEU A 392     -22.078  25.391  -1.441  1.00 80.38           C  
ATOM   3051  C   LEU A 392     -22.000  24.625  -2.758  1.00 80.38           C  
ATOM   3052  CB  LEU A 392     -21.172  24.734  -0.394  1.00 80.38           C  
ATOM   3053  O   LEU A 392     -21.312  25.062  -3.693  1.00 80.38           O  
ATOM   3054  CG  LEU A 392     -19.703  24.594  -0.761  1.00 80.38           C  
ATOM   3055  CD1 LEU A 392     -19.016  25.953  -0.756  1.00 80.38           C  
ATOM   3056  CD2 LEU A 392     -19.000  23.641   0.199  1.00 80.38           C  
ATOM   3057  N   ILE A 393     -22.766  23.562  -2.777  1.00 86.44           N  
ATOM   3058  CA  ILE A 393     -22.719  22.719  -3.967  1.00 86.44           C  
ATOM   3059  C   ILE A 393     -23.422  23.422  -5.121  1.00 86.44           C  
ATOM   3060  CB  ILE A 393     -23.359  21.344  -3.705  1.00 86.44           C  
ATOM   3061  O   ILE A 393     -22.906  23.484  -6.238  1.00 86.44           O  
ATOM   3062  CG1 ILE A 393     -22.641  20.625  -2.561  1.00 86.44           C  
ATOM   3063  CG2 ILE A 393     -23.344  20.484  -4.980  1.00 86.44           C  
ATOM   3064  CD1 ILE A 393     -23.328  19.359  -2.084  1.00 86.44           C  
ATOM   3065  N   THR A 394     -24.562  24.016  -4.773  1.00 88.62           N  
ATOM   3066  CA  THR A 394     -25.344  24.656  -5.824  1.00 88.62           C  
ATOM   3067  C   THR A 394     -24.625  25.891  -6.352  1.00 88.62           C  
ATOM   3068  CB  THR A 394     -26.750  25.062  -5.324  1.00 88.62           C  
ATOM   3069  O   THR A 394     -24.609  26.141  -7.559  1.00 88.62           O  
ATOM   3070  CG2 THR A 394     -27.625  23.828  -5.129  1.00 88.62           C  
ATOM   3071  OG1 THR A 394     -26.609  25.734  -4.070  1.00 88.62           O  
ATOM   3072  N   ASP A 395     -23.922  26.625  -5.484  1.00 86.19           N  
ATOM   3073  CA  ASP A 395     -23.188  27.812  -5.910  1.00 86.19           C  
ATOM   3074  C   ASP A 395     -21.938  27.406  -6.699  1.00 86.19           C  
ATOM   3075  CB  ASP A 395     -22.797  28.656  -4.703  1.00 86.19           C  
ATOM   3076  O   ASP A 395     -21.609  28.031  -7.715  1.00 86.19           O  
ATOM   3077  CG  ASP A 395     -23.969  29.406  -4.098  1.00 86.19           C  
ATOM   3078  OD1 ASP A 395     -25.078  29.359  -4.680  1.00 86.19           O  
ATOM   3079  OD2 ASP A 395     -23.797  30.016  -3.025  1.00 86.19           O  
ATOM   3080  N   GLY A 396     -21.250  26.375  -6.203  1.00 85.31           N  
ATOM   3081  CA  GLY A 396     -20.078  25.875  -6.926  1.00 85.31           C  
ATOM   3082  C   GLY A 396     -20.422  25.359  -8.312  1.00 85.31           C  
ATOM   3083  O   GLY A 396     -19.703  25.609  -9.273  1.00 85.31           O  
ATOM   3084  N   LEU A 397     -21.562  24.719  -8.367  1.00 88.69           N  
ATOM   3085  CA  LEU A 397     -22.016  24.172  -9.641  1.00 88.69           C  
ATOM   3086  C   LEU A 397     -22.406  25.297 -10.602  1.00 88.69           C  
ATOM   3087  CB  LEU A 397     -23.188  23.219  -9.438  1.00 88.69           C  
ATOM   3088  O   LEU A 397     -22.172  25.188 -11.812  1.00 88.69           O  
ATOM   3089  CG  LEU A 397     -23.266  22.016 -10.375  1.00 88.69           C  
ATOM   3090  CD1 LEU A 397     -22.625  20.797  -9.727  1.00 88.69           C  
ATOM   3091  CD2 LEU A 397     -24.719  21.734 -10.758  1.00 88.69           C  
ATOM   3092  N   ALA A 398     -23.062  26.344 -10.055  1.00 90.88           N  
ATOM   3093  CA  ALA A 398     -23.438  27.469 -10.898  1.00 90.88           C  
ATOM   3094  C   ALA A 398     -22.203  28.125 -11.523  1.00 90.88           C  
ATOM   3095  CB  ALA A 398     -24.234  28.500 -10.094  1.00 90.88           C  
ATOM   3096  O   ALA A 398     -22.219  28.484 -12.703  1.00 90.88           O  
ATOM   3097  N   VAL A 399     -21.141  28.281 -10.734  1.00 87.69           N  
ATOM   3098  CA  VAL A 399     -19.906  28.859 -11.258  1.00 87.69           C  
ATOM   3099  C   VAL A 399     -19.266  27.906 -12.266  1.00 87.69           C  
ATOM   3100  CB  VAL A 399     -18.906  29.188 -10.117  1.00 87.69           C  
ATOM   3101  O   VAL A 399     -18.797  28.328 -13.320  1.00 87.69           O  
ATOM   3102  CG1 VAL A 399     -17.594  29.734 -10.688  1.00 87.69           C  
ATOM   3103  CG2 VAL A 399     -19.516  30.172  -9.133  1.00 87.69           C  
ATOM   3104  N   PHE A 400     -19.328  26.672 -12.008  1.00 90.62           N  
ATOM   3105  CA  PHE A 400     -18.766  25.656 -12.891  1.00 90.62           C  
ATOM   3106  C   PHE A 400     -19.469  25.656 -14.242  1.00 90.62           C  
ATOM   3107  CB  PHE A 400     -18.875  24.266 -12.250  1.00 90.62           C  
ATOM   3108  O   PHE A 400     -18.812  25.641 -15.289  1.00 90.62           O  
ATOM   3109  CG  PHE A 400     -18.219  23.172 -13.047  1.00 90.62           C  
ATOM   3110  CD1 PHE A 400     -18.953  22.391 -13.938  1.00 90.62           C  
ATOM   3111  CD2 PHE A 400     -16.859  22.922 -12.914  1.00 90.62           C  
ATOM   3112  CE1 PHE A 400     -18.328  21.375 -14.672  1.00 90.62           C  
ATOM   3113  CE2 PHE A 400     -16.234  21.922 -13.648  1.00 90.62           C  
ATOM   3114  CZ  PHE A 400     -16.969  21.141 -14.523  1.00 90.62           C  
ATOM   3115  N   GLU A 401     -20.812  25.719 -14.203  1.00 91.94           N  
ATOM   3116  CA  GLU A 401     -21.594  25.734 -15.430  1.00 91.94           C  
ATOM   3117  C   GLU A 401     -21.281  26.969 -16.281  1.00 91.94           C  
ATOM   3118  CB  GLU A 401     -23.094  25.688 -15.102  1.00 91.94           C  
ATOM   3119  O   GLU A 401     -21.297  26.891 -17.500  1.00 91.94           O  
ATOM   3120  CG  GLU A 401     -23.688  24.281 -15.164  1.00 91.94           C  
ATOM   3121  CD  GLU A 401     -25.188  24.266 -14.891  1.00 91.94           C  
ATOM   3122  OE1 GLU A 401     -25.797  23.172 -14.984  1.00 91.94           O  
ATOM   3123  OE2 GLU A 401     -25.750  25.328 -14.578  1.00 91.94           O  
ATOM   3124  N   LYS A 402     -21.031  28.047 -15.617  1.00 91.19           N  
ATOM   3125  CA  LYS A 402     -20.719  29.297 -16.328  1.00 91.19           C  
ATOM   3126  C   LYS A 402     -19.328  29.234 -16.938  1.00 91.19           C  
ATOM   3127  CB  LYS A 402     -20.828  30.484 -15.375  1.00 91.19           C  
ATOM   3128  O   LYS A 402     -19.094  29.812 -18.016  1.00 91.19           O  
ATOM   3129  CG  LYS A 402     -20.875  31.828 -16.078  1.00 91.19           C  
ATOM   3130  CD  LYS A 402     -21.016  32.969 -15.086  1.00 91.19           C  
ATOM   3131  CE  LYS A 402     -20.953  34.344 -15.781  1.00 91.19           C  
ATOM   3132  NZ  LYS A 402     -21.078  35.469 -14.812  1.00 91.19           N  
ATOM   3133  N   MET A 403     -18.406  28.547 -16.344  1.00 88.81           N  
ATOM   3134  CA  MET A 403     -17.016  28.562 -16.781  1.00 88.81           C  
ATOM   3135  C   MET A 403     -16.750  27.469 -17.797  1.00 88.81           C  
ATOM   3136  CB  MET A 403     -16.078  28.406 -15.578  1.00 88.81           C  
ATOM   3137  O   MET A 403     -15.875  27.625 -18.656  1.00 88.81           O  
ATOM   3138  CG  MET A 403     -16.141  29.562 -14.594  1.00 88.81           C  
ATOM   3139  SD  MET A 403     -15.578  31.156 -15.328  1.00 88.81           S  
ATOM   3140  CE  MET A 403     -13.828  30.766 -15.609  1.00 88.81           C  
ATOM   3141  N   MET A 404     -17.516  26.406 -17.812  1.00 92.19           N  
ATOM   3142  CA  MET A 404     -17.203  25.219 -18.594  1.00 92.19           C  
ATOM   3143  C   MET A 404     -17.203  25.531 -20.078  1.00 92.19           C  
ATOM   3144  CB  MET A 404     -18.188  24.094 -18.281  1.00 92.19           C  
ATOM   3145  O   MET A 404     -16.312  25.094 -20.812  1.00 92.19           O  
ATOM   3146  CG  MET A 404     -17.750  23.172 -17.172  1.00 92.19           C  
ATOM   3147  SD  MET A 404     -16.125  22.375 -17.531  1.00 92.19           S  
ATOM   3148  CE  MET A 404     -16.594  21.266 -18.891  1.00 92.19           C  
ATOM   3149  N   PRO A 405     -18.266  26.328 -20.562  1.00 92.88           N  
ATOM   3150  CA  PRO A 405     -18.188  26.641 -22.000  1.00 92.88           C  
ATOM   3151  C   PRO A 405     -16.906  27.344 -22.391  1.00 92.88           C  
ATOM   3152  CB  PRO A 405     -19.406  27.547 -22.219  1.00 92.88           C  
ATOM   3153  O   PRO A 405     -16.359  27.094 -23.469  1.00 92.88           O  
ATOM   3154  CG  PRO A 405     -20.359  27.188 -21.125  1.00 92.88           C  
ATOM   3155  CD  PRO A 405     -19.578  26.797 -19.906  1.00 92.88           C  
ATOM   3156  N   GLY A 406     -16.375  28.203 -21.484  1.00 91.38           N  
ATOM   3157  CA  GLY A 406     -15.094  28.844 -21.734  1.00 91.38           C  
ATOM   3158  C   GLY A 406     -13.922  27.875 -21.719  1.00 91.38           C  
ATOM   3159  O   GLY A 406     -13.055  27.938 -22.594  1.00 91.38           O  
ATOM   3160  N   TYR A 407     -13.883  26.938 -20.766  1.00 92.00           N  
ATOM   3161  CA  TYR A 407     -12.820  25.938 -20.656  1.00 92.00           C  
ATOM   3162  C   TYR A 407     -12.758  25.062 -21.906  1.00 92.00           C  
ATOM   3163  CB  TYR A 407     -13.023  25.062 -19.422  1.00 92.00           C  
ATOM   3164  O   TYR A 407     -11.688  24.844 -22.469  1.00 92.00           O  
ATOM   3165  CG  TYR A 407     -12.805  25.797 -18.125  1.00 92.00           C  
ATOM   3166  CD1 TYR A 407     -11.820  26.781 -18.000  1.00 92.00           C  
ATOM   3167  CD2 TYR A 407     -13.578  25.516 -17.000  1.00 92.00           C  
ATOM   3168  CE1 TYR A 407     -11.609  27.453 -16.812  1.00 92.00           C  
ATOM   3169  CE2 TYR A 407     -13.375  26.172 -15.797  1.00 92.00           C  
ATOM   3170  OH  TYR A 407     -12.188  27.812 -14.523  1.00 92.00           O  
ATOM   3171  CZ  TYR A 407     -12.391  27.141 -15.711  1.00 92.00           C  
ATOM   3172  N   VAL A 408     -13.938  24.641 -22.344  1.00 92.75           N  
ATOM   3173  CA  VAL A 408     -14.023  23.734 -23.484  1.00 92.75           C  
ATOM   3174  C   VAL A 408     -13.602  24.469 -24.750  1.00 92.75           C  
ATOM   3175  CB  VAL A 408     -15.445  23.156 -23.641  1.00 92.75           C  
ATOM   3176  O   VAL A 408     -12.906  23.906 -25.609  1.00 92.75           O  
ATOM   3177  CG1 VAL A 408     -15.570  22.391 -24.969  1.00 92.75           C  
ATOM   3178  CG2 VAL A 408     -15.781  22.234 -22.469  1.00 92.75           C  
ATOM   3179  N   SER A 409     -14.000  25.750 -24.906  1.00 93.31           N  
ATOM   3180  CA  SER A 409     -13.609  26.516 -26.078  1.00 93.31           C  
ATOM   3181  C   SER A 409     -12.102  26.688 -26.172  1.00 93.31           C  
ATOM   3182  CB  SER A 409     -14.281  27.906 -26.062  1.00 93.31           C  
ATOM   3183  O   SER A 409     -11.516  26.562 -27.250  1.00 93.31           O  
ATOM   3184  OG  SER A 409     -13.859  28.688 -27.156  1.00 93.31           O  
ATOM   3185  N   VAL A 410     -11.453  26.953 -25.016  1.00 92.31           N  
ATOM   3186  CA  VAL A 410     -10.000  27.109 -24.984  1.00 92.31           C  
ATOM   3187  C   VAL A 410      -9.328  25.766 -25.297  1.00 92.31           C  
ATOM   3188  CB  VAL A 410      -9.523  27.641 -23.625  1.00 92.31           C  
ATOM   3189  O   VAL A 410      -8.344  25.719 -26.031  1.00 92.31           O  
ATOM   3190  CG1 VAL A 410      -7.996  27.625 -23.531  1.00 92.31           C  
ATOM   3191  CG2 VAL A 410     -10.055  29.047 -23.391  1.00 92.31           C  
ATOM   3192  N   LEU A 411      -9.898  24.719 -24.859  1.00 91.44           N  
ATOM   3193  CA  LEU A 411      -9.359  23.391 -25.125  1.00 91.44           C  
ATOM   3194  C   LEU A 411      -9.438  23.062 -26.609  1.00 91.44           C  
ATOM   3195  CB  LEU A 411     -10.109  22.328 -24.312  1.00 91.44           C  
ATOM   3196  O   LEU A 411      -8.477  22.562 -27.188  1.00 91.44           O  
ATOM   3197  CG  LEU A 411      -9.438  21.875 -23.016  1.00 91.44           C  
ATOM   3198  CD1 LEU A 411     -10.477  21.266 -22.062  1.00 91.44           C  
ATOM   3199  CD2 LEU A 411      -8.328  20.875 -23.312  1.00 91.44           C  
ATOM   3200  N   GLU A 412     -10.570  23.375 -27.203  1.00 91.94           N  
ATOM   3201  CA  GLU A 412     -10.750  23.109 -28.625  1.00 91.94           C  
ATOM   3202  C   GLU A 412      -9.789  23.953 -29.469  1.00 91.94           C  
ATOM   3203  CB  GLU A 412     -12.195  23.406 -29.047  1.00 91.94           C  
ATOM   3204  O   GLU A 412      -9.211  23.453 -30.438  1.00 91.94           O  
ATOM   3205  CG  GLU A 412     -13.188  22.344 -28.609  1.00 91.94           C  
ATOM   3206  CD  GLU A 412     -14.609  22.594 -29.094  1.00 91.94           C  
ATOM   3207  OE1 GLU A 412     -15.344  21.625 -29.359  1.00 91.94           O  
ATOM   3208  OE2 GLU A 412     -14.977  23.781 -29.219  1.00 91.94           O  
ATOM   3209  N   SER A 413      -9.625  25.172 -29.047  1.00 93.25           N  
ATOM   3210  CA  SER A 413      -8.703  26.047 -29.750  1.00 93.25           C  
ATOM   3211  C   SER A 413      -7.270  25.562 -29.656  1.00 93.25           C  
ATOM   3212  CB  SER A 413      -8.805  27.484 -29.203  1.00 93.25           C  
ATOM   3213  O   SER A 413      -6.535  25.547 -30.641  1.00 93.25           O  
ATOM   3214  OG  SER A 413      -7.930  28.344 -29.906  1.00 93.25           O  
ATOM   3215  N   ASN A 414      -6.879  25.109 -28.453  1.00 93.00           N  
ATOM   3216  CA  ASN A 414      -5.523  24.594 -28.266  1.00 93.00           C  
ATOM   3217  C   ASN A 414      -5.305  23.281 -29.000  1.00 93.00           C  
ATOM   3218  CB  ASN A 414      -5.223  24.422 -26.781  1.00 93.00           C  
ATOM   3219  O   ASN A 414      -4.203  23.016 -29.484  1.00 93.00           O  
ATOM   3220  CG  ASN A 414      -5.047  25.750 -26.062  1.00 93.00           C  
ATOM   3221  ND2 ASN A 414      -5.164  25.734 -24.734  1.00 93.00           N  
ATOM   3222  OD1 ASN A 414      -4.805  26.781 -26.688  1.00 93.00           O  
ATOM   3223  N   LEU A 415      -6.352  22.516 -29.094  1.00 91.31           N  
ATOM   3224  CA  LEU A 415      -6.262  21.266 -29.844  1.00 91.31           C  
ATOM   3225  C   LEU A 415      -6.051  21.531 -31.328  1.00 91.31           C  
ATOM   3226  CB  LEU A 415      -7.523  20.422 -29.625  1.00 91.31           C  
ATOM   3227  O   LEU A 415      -5.215  20.891 -31.969  1.00 91.31           O  
ATOM   3228  CG  LEU A 415      -7.500  19.016 -30.219  1.00 91.31           C  
ATOM   3229  CD1 LEU A 415      -6.520  18.141 -29.438  1.00 91.31           C  
ATOM   3230  CD2 LEU A 415      -8.898  18.406 -30.188  1.00 91.31           C  
ATOM   3231  N   THR A 416      -6.816  22.516 -31.875  1.00 91.50           N  
ATOM   3232  CA  THR A 416      -6.684  22.875 -33.281  1.00 91.50           C  
ATOM   3233  C   THR A 416      -5.301  23.469 -33.562  1.00 91.50           C  
ATOM   3234  CB  THR A 416      -7.766  23.891 -33.688  1.00 91.50           C  
ATOM   3235  O   THR A 416      -4.707  23.203 -34.625  1.00 91.50           O  
ATOM   3236  CG2 THR A 416      -7.789  24.078 -35.219  1.00 91.50           C  
ATOM   3237  OG1 THR A 416      -9.047  23.422 -33.281  1.00 91.50           O  
ATOM   3238  N   ALA A 417      -4.742  24.172 -32.562  1.00 91.56           N  
ATOM   3239  CA  ALA A 417      -3.434  24.812 -32.688  1.00 91.56           C  
ATOM   3240  C   ALA A 417      -2.312  23.844 -32.344  1.00 91.56           C  
ATOM   3241  CB  ALA A 417      -3.354  26.062 -31.828  1.00 91.56           C  
ATOM   3242  O   ALA A 417      -1.131  24.172 -32.469  1.00 91.56           O  
ATOM   3243  N   GLN A 418      -2.617  22.641 -31.938  1.00 88.94           N  
ATOM   3244  CA  GLN A 418      -1.682  21.594 -31.500  1.00 88.94           C  
ATOM   3245  C   GLN A 418      -0.732  22.125 -30.438  1.00 88.94           C  
ATOM   3246  CB  GLN A 418      -0.886  21.078 -32.688  1.00 88.94           C  
ATOM   3247  O   GLN A 418       0.471  21.859 -30.484  1.00 88.94           O  
ATOM   3248  CG  GLN A 418      -1.723  20.281 -33.688  1.00 88.94           C  
ATOM   3249  CD  GLN A 418      -0.878  19.531 -34.719  1.00 88.94           C  
ATOM   3250  NE2 GLN A 418      -1.509  18.625 -35.469  1.00 88.94           N  
ATOM   3251  OE1 GLN A 418       0.332  19.750 -34.812  1.00 88.94           O  
ATOM   3252  N   ASP A 419      -1.256  22.984 -29.531  1.00 90.44           N  
ATOM   3253  CA  ASP A 419      -0.499  23.500 -28.391  1.00 90.44           C  
ATOM   3254  C   ASP A 419      -0.589  22.547 -27.203  1.00 90.44           C  
ATOM   3255  CB  ASP A 419      -1.001  24.891 -28.000  1.00 90.44           C  
ATOM   3256  O   ASP A 419      -1.487  22.672 -26.359  1.00 90.44           O  
ATOM   3257  CG  ASP A 419      -0.159  25.531 -26.906  1.00 90.44           C  
ATOM   3258  OD1 ASP A 419       0.813  24.906 -26.438  1.00 90.44           O  
ATOM   3259  OD2 ASP A 419      -0.472  26.688 -26.516  1.00 90.44           O  
ATOM   3260  N   LYS A 420       0.322  21.672 -27.172  1.00 89.62           N  
ATOM   3261  CA  LYS A 420       0.320  20.625 -26.156  1.00 89.62           C  
ATOM   3262  C   LYS A 420       0.364  21.219 -24.750  1.00 89.62           C  
ATOM   3263  CB  LYS A 420       1.503  19.672 -26.359  1.00 89.62           C  
ATOM   3264  O   LYS A 420      -0.337  20.750 -23.859  1.00 89.62           O  
ATOM   3265  CG  LYS A 420       1.270  18.625 -27.438  1.00 89.62           C  
ATOM   3266  CD  LYS A 420       2.410  17.609 -27.484  1.00 89.62           C  
ATOM   3267  CE  LYS A 420       2.201  16.578 -28.578  1.00 89.62           C  
ATOM   3268  NZ  LYS A 420       3.312  15.586 -28.625  1.00 89.62           N  
ATOM   3269  N   LYS A 421       1.180  22.203 -24.609  1.00 87.12           N  
ATOM   3270  CA  LYS A 421       1.302  22.828 -23.297  1.00 87.12           C  
ATOM   3271  C   LYS A 421      -0.012  23.484 -22.875  1.00 87.12           C  
ATOM   3272  CB  LYS A 421       2.426  23.875 -23.297  1.00 87.12           C  
ATOM   3273  O   LYS A 421      -0.430  23.359 -21.719  1.00 87.12           O  
ATOM   3274  CG  LYS A 421       2.883  24.297 -21.922  1.00 87.12           C  
ATOM   3275  CD  LYS A 421       4.020  25.312 -21.984  1.00 87.12           C  
ATOM   3276  CE  LYS A 421       4.375  25.844 -20.609  1.00 87.12           C  
ATOM   3277  NZ  LYS A 421       5.438  26.891 -20.672  1.00 87.12           N  
ATOM   3278  N   GLY A 422      -0.664  24.156 -23.844  1.00 89.00           N  
ATOM   3279  CA  GLY A 422      -1.941  24.781 -23.562  1.00 89.00           C  
ATOM   3280  C   GLY A 422      -3.033  23.797 -23.203  1.00 89.00           C  
ATOM   3281  O   GLY A 422      -3.842  24.047 -22.297  1.00 89.00           O  
ATOM   3282  N   ILE A 423      -2.969  22.578 -23.859  1.00 92.19           N  
ATOM   3283  CA  ILE A 423      -3.965  21.547 -23.594  1.00 92.19           C  
ATOM   3284  C   ILE A 423      -3.777  21.000 -22.172  1.00 92.19           C  
ATOM   3285  CB  ILE A 423      -3.881  20.406 -24.625  1.00 92.19           C  
ATOM   3286  O   ILE A 423      -4.746  20.844 -21.422  1.00 92.19           O  
ATOM   3287  CG1 ILE A 423      -4.285  20.906 -26.016  1.00 92.19           C  
ATOM   3288  CG2 ILE A 423      -4.754  19.219 -24.188  1.00 92.19           C  
ATOM   3289  CD1 ILE A 423      -4.004  19.922 -27.141  1.00 92.19           C  
ATOM   3290  N   VAL A 424      -2.541  20.797 -21.812  1.00 87.50           N  
ATOM   3291  CA  VAL A 424      -2.227  20.250 -20.500  1.00 87.50           C  
ATOM   3292  C   VAL A 424      -2.617  21.234 -19.406  1.00 87.50           C  
ATOM   3293  CB  VAL A 424      -0.728  19.875 -20.391  1.00 87.50           C  
ATOM   3294  O   VAL A 424      -3.203  20.844 -18.391  1.00 87.50           O  
ATOM   3295  CG1 VAL A 424      -0.369  19.516 -18.953  1.00 87.50           C  
ATOM   3296  CG2 VAL A 424      -0.381  18.734 -21.328  1.00 87.50           C  
ATOM   3297  N   GLU A 425      -2.391  22.531 -19.641  1.00 82.12           N  
ATOM   3298  CA  GLU A 425      -2.705  23.562 -18.656  1.00 82.12           C  
ATOM   3299  C   GLU A 425      -4.215  23.703 -18.469  1.00 82.12           C  
ATOM   3300  CB  GLU A 425      -2.098  24.906 -19.062  1.00 82.12           C  
ATOM   3301  O   GLU A 425      -4.699  23.797 -17.344  1.00 82.12           O  
ATOM   3302  CG  GLU A 425      -0.597  25.000 -18.828  1.00 82.12           C  
ATOM   3303  CD  GLU A 425      -0.002  26.328 -19.266  1.00 82.12           C  
ATOM   3304  OE1 GLU A 425       1.223  26.531 -19.094  1.00 82.12           O  
ATOM   3305  OE2 GLU A 425      -0.767  27.172 -19.766  1.00 82.12           O  
ATOM   3306  N   GLU A 426      -4.891  23.688 -19.578  1.00 88.50           N  
ATOM   3307  CA  GLU A 426      -6.340  23.828 -19.484  1.00 88.50           C  
ATOM   3308  C   GLU A 426      -6.977  22.578 -18.875  1.00 88.50           C  
ATOM   3309  CB  GLU A 426      -6.941  24.094 -20.875  1.00 88.50           C  
ATOM   3310  O   GLU A 426      -7.922  22.688 -18.094  1.00 88.50           O  
ATOM   3311  CG  GLU A 426      -8.289  24.812 -20.828  1.00 88.50           C  
ATOM   3312  CD  GLU A 426      -8.219  26.188 -20.188  1.00 88.50           C  
ATOM   3313  OE1 GLU A 426      -9.258  26.703 -19.734  1.00 88.50           O  
ATOM   3314  OE2 GLU A 426      -7.105  26.766 -20.156  1.00 88.50           O  
ATOM   3315  N   GLY A 427      -6.414  21.375 -19.250  1.00 88.38           N  
ATOM   3316  CA  GLY A 427      -6.863  20.141 -18.625  1.00 88.38           C  
ATOM   3317  C   GLY A 427      -6.695  20.141 -17.109  1.00 88.38           C  
ATOM   3318  O   GLY A 427      -7.566  19.672 -16.391  1.00 88.38           O  
ATOM   3319  N   HIS A 428      -5.633  20.656 -16.719  1.00 81.69           N  
ATOM   3320  CA  HIS A 428      -5.359  20.766 -15.289  1.00 81.69           C  
ATOM   3321  C   HIS A 428      -6.383  21.672 -14.594  1.00 81.69           C  
ATOM   3322  CB  HIS A 428      -3.947  21.312 -15.055  1.00 81.69           C  
ATOM   3323  O   HIS A 428      -6.867  21.344 -13.508  1.00 81.69           O  
ATOM   3324  CG  HIS A 428      -3.568  21.391 -13.609  1.00 81.69           C  
ATOM   3325  CD2 HIS A 428      -3.416  22.453 -12.789  1.00 81.69           C  
ATOM   3326  ND1 HIS A 428      -3.295  20.281 -12.844  1.00 81.69           N  
ATOM   3327  CE1 HIS A 428      -2.990  20.656 -11.617  1.00 81.69           C  
ATOM   3328  NE2 HIS A 428      -3.055  21.969 -11.555  1.00 81.69           N  
ATOM   3329  N   LYS A 429      -6.754  22.797 -15.211  1.00 83.81           N  
ATOM   3330  CA  LYS A 429      -7.742  23.703 -14.648  1.00 83.81           C  
ATOM   3331  C   LYS A 429      -9.102  23.031 -14.523  1.00 83.81           C  
ATOM   3332  CB  LYS A 429      -7.855  24.969 -15.516  1.00 83.81           C  
ATOM   3333  O   LYS A 429      -9.758  23.141 -13.484  1.00 83.81           O  
ATOM   3334  CG  LYS A 429      -6.715  25.953 -15.328  1.00 83.81           C  
ATOM   3335  CD  LYS A 429      -6.949  27.234 -16.109  1.00 83.81           C  
ATOM   3336  CE  LYS A 429      -5.742  28.156 -16.047  1.00 83.81           C  
ATOM   3337  NZ  LYS A 429      -5.930  29.375 -16.906  1.00 83.81           N  
ATOM   3338  N   ILE A 430      -9.406  22.281 -15.516  1.00 88.81           N  
ATOM   3339  CA  ILE A 430     -10.711  21.625 -15.523  1.00 88.81           C  
ATOM   3340  C   ILE A 430     -10.742  20.516 -14.469  1.00 88.81           C  
ATOM   3341  CB  ILE A 430     -11.047  21.031 -16.922  1.00 88.81           C  
ATOM   3342  O   ILE A 430     -11.727  20.375 -13.742  1.00 88.81           O  
ATOM   3343  CG1 ILE A 430     -11.188  22.156 -17.953  1.00 88.81           C  
ATOM   3344  CG2 ILE A 430     -12.312  20.188 -16.844  1.00 88.81           C  
ATOM   3345  CD1 ILE A 430     -11.320  21.672 -19.375  1.00 88.81           C  
ATOM   3346  N   LYS A 431      -9.633  19.781 -14.414  1.00 87.06           N  
ATOM   3347  CA  LYS A 431      -9.531  18.734 -13.406  1.00 87.06           C  
ATOM   3348  C   LYS A 431      -9.734  19.297 -12.000  1.00 87.06           C  
ATOM   3349  CB  LYS A 431      -8.172  18.031 -13.492  1.00 87.06           C  
ATOM   3350  O   LYS A 431     -10.500  18.750 -11.211  1.00 87.06           O  
ATOM   3351  CG  LYS A 431      -7.973  16.922 -12.461  1.00 87.06           C  
ATOM   3352  CD  LYS A 431      -6.520  16.469 -12.414  1.00 87.06           C  
ATOM   3353  CE  LYS A 431      -6.250  15.602 -11.188  1.00 87.06           C  
ATOM   3354  NZ  LYS A 431      -4.812  15.227 -11.086  1.00 87.06           N  
ATOM   3355  N   GLY A 432      -9.070  20.375 -11.680  1.00 80.25           N  
ATOM   3356  CA  GLY A 432      -9.227  21.016 -10.383  1.00 80.25           C  
ATOM   3357  C   GLY A 432     -10.633  21.531 -10.133  1.00 80.25           C  
ATOM   3358  O   GLY A 432     -11.188  21.328  -9.047  1.00 80.25           O  
ATOM   3359  N   ALA A 433     -11.234  22.172 -11.125  1.00 86.19           N  
ATOM   3360  CA  ALA A 433     -12.586  22.719 -10.992  1.00 86.19           C  
ATOM   3361  C   ALA A 433     -13.602  21.609 -10.773  1.00 86.19           C  
ATOM   3362  CB  ALA A 433     -12.953  23.531 -12.234  1.00 86.19           C  
ATOM   3363  O   ALA A 433     -14.430  21.688  -9.859  1.00 86.19           O  
ATOM   3364  N   ALA A 434     -13.469  20.531 -11.586  1.00 89.50           N  
ATOM   3365  CA  ALA A 434     -14.398  19.406 -11.469  1.00 89.50           C  
ATOM   3366  C   ALA A 434     -14.242  18.703 -10.125  1.00 89.50           C  
ATOM   3367  CB  ALA A 434     -14.180  18.406 -12.609  1.00 89.50           C  
ATOM   3368  O   ALA A 434     -15.234  18.344  -9.484  1.00 89.50           O  
ATOM   3369  N   GLY A 435     -13.016  18.562  -9.711  1.00 84.00           N  
ATOM   3370  CA  GLY A 435     -12.750  17.938  -8.430  1.00 84.00           C  
ATOM   3371  C   GLY A 435     -13.289  18.734  -7.258  1.00 84.00           C  
ATOM   3372  O   GLY A 435     -13.750  18.156  -6.266  1.00 84.00           O  
ATOM   3373  N   SER A 436     -13.359  20.047  -7.359  1.00 81.69           N  
ATOM   3374  CA  SER A 436     -13.797  20.922  -6.270  1.00 81.69           C  
ATOM   3375  C   SER A 436     -15.312  20.891  -6.113  1.00 81.69           C  
ATOM   3376  CB  SER A 436     -13.328  22.359  -6.504  1.00 81.69           C  
ATOM   3377  O   SER A 436     -15.844  21.266  -5.062  1.00 81.69           O  
ATOM   3378  OG  SER A 436     -12.039  22.375  -7.098  1.00 81.69           O  
ATOM   3379  N   VAL A 437     -16.031  20.500  -7.152  1.00 86.19           N  
ATOM   3380  CA  VAL A 437     -17.484  20.500  -7.051  1.00 86.19           C  
ATOM   3381  C   VAL A 437     -17.984  19.047  -6.980  1.00 86.19           C  
ATOM   3382  CB  VAL A 437     -18.141  21.234  -8.242  1.00 86.19           C  
ATOM   3383  O   VAL A 437     -19.203  18.812  -6.984  1.00 86.19           O  
ATOM   3384  CG1 VAL A 437     -17.938  22.734  -8.117  1.00 86.19           C  
ATOM   3385  CG2 VAL A 437     -17.562  20.719  -9.562  1.00 86.19           C  
ATOM   3386  N   GLY A 438     -17.062  18.062  -6.973  1.00 87.12           N  
ATOM   3387  CA  GLY A 438     -17.406  16.672  -6.727  1.00 87.12           C  
ATOM   3388  C   GLY A 438     -17.781  15.922  -7.992  1.00 87.12           C  
ATOM   3389  O   GLY A 438     -18.484  14.922  -7.930  1.00 87.12           O  
ATOM   3390  N   LEU A 439     -17.453  16.438  -9.195  1.00 89.56           N  
ATOM   3391  CA  LEU A 439     -17.719  15.742 -10.453  1.00 89.56           C  
ATOM   3392  C   LEU A 439     -16.562  14.812 -10.812  1.00 89.56           C  
ATOM   3393  CB  LEU A 439     -17.953  16.750 -11.578  1.00 89.56           C  
ATOM   3394  O   LEU A 439     -15.625  15.227 -11.500  1.00 89.56           O  
ATOM   3395  CG  LEU A 439     -19.203  17.609 -11.469  1.00 89.56           C  
ATOM   3396  CD1 LEU A 439     -19.141  18.781 -12.461  1.00 89.56           C  
ATOM   3397  CD2 LEU A 439     -20.453  16.781 -11.703  1.00 89.56           C  
ATOM   3398  N   ARG A 440     -16.734  13.672 -10.406  1.00 89.31           N  
ATOM   3399  CA  ARG A 440     -15.641  12.695 -10.469  1.00 89.31           C  
ATOM   3400  C   ARG A 440     -15.336  12.312 -11.914  1.00 89.31           C  
ATOM   3401  CB  ARG A 440     -15.992  11.453  -9.656  1.00 89.31           C  
ATOM   3402  O   ARG A 440     -14.164  12.234 -12.297  1.00 89.31           O  
ATOM   3403  CG  ARG A 440     -14.875  10.422  -9.594  1.00 89.31           C  
ATOM   3404  CD  ARG A 440     -15.242   9.242  -8.703  1.00 89.31           C  
ATOM   3405  NE  ARG A 440     -15.133   9.586  -7.289  1.00 89.31           N  
ATOM   3406  NH1 ARG A 440     -16.062   7.613  -6.527  1.00 89.31           N  
ATOM   3407  NH2 ARG A 440     -15.383   9.211  -5.035  1.00 89.31           N  
ATOM   3408  CZ  ARG A 440     -15.523   8.805  -6.289  1.00 89.31           C  
ATOM   3409  N   HIS A 441     -16.312  11.984 -12.688  1.00 89.81           N  
ATOM   3410  CA  HIS A 441     -16.125  11.602 -14.086  1.00 89.81           C  
ATOM   3411  C   HIS A 441     -15.359  12.680 -14.852  1.00 89.81           C  
ATOM   3412  CB  HIS A 441     -17.469  11.320 -14.750  1.00 89.81           C  
ATOM   3413  O   HIS A 441     -14.367  12.383 -15.523  1.00 89.81           O  
ATOM   3414  CG  HIS A 441     -17.359  11.055 -16.219  1.00 89.81           C  
ATOM   3415  CD2 HIS A 441     -16.531  10.250 -16.922  1.00 89.81           C  
ATOM   3416  ND1 HIS A 441     -18.188  11.656 -17.141  1.00 89.81           N  
ATOM   3417  CE1 HIS A 441     -17.859  11.234 -18.359  1.00 89.81           C  
ATOM   3418  NE2 HIS A 441     -16.859  10.383 -18.250  1.00 89.81           N  
ATOM   3419  N   LEU A 442     -15.781  13.945 -14.758  1.00 91.38           N  
ATOM   3420  CA  LEU A 442     -15.125  15.047 -15.453  1.00 91.38           C  
ATOM   3421  C   LEU A 442     -13.711  15.258 -14.914  1.00 91.38           C  
ATOM   3422  CB  LEU A 442     -15.938  16.328 -15.312  1.00 91.38           C  
ATOM   3423  O   LEU A 442     -12.812  15.633 -15.664  1.00 91.38           O  
ATOM   3424  CG  LEU A 442     -17.250  16.391 -16.094  1.00 91.38           C  
ATOM   3425  CD1 LEU A 442     -18.016  17.656 -15.750  1.00 91.38           C  
ATOM   3426  CD2 LEU A 442     -16.969  16.328 -17.594  1.00 91.38           C  
ATOM   3427  N   GLN A 443     -13.555  15.016 -13.617  1.00 87.88           N  
ATOM   3428  CA  GLN A 443     -12.227  15.125 -13.023  1.00 87.88           C  
ATOM   3429  C   GLN A 443     -11.273  14.094 -13.633  1.00 87.88           C  
ATOM   3430  CB  GLN A 443     -12.289  14.945 -11.508  1.00 87.88           C  
ATOM   3431  O   GLN A 443     -10.125  14.406 -13.938  1.00 87.88           O  
ATOM   3432  CG  GLN A 443     -10.969  15.203 -10.797  1.00 87.88           C  
ATOM   3433  CD  GLN A 443     -10.992  14.789  -9.344  1.00 87.88           C  
ATOM   3434  NE2 GLN A 443      -9.984  15.211  -8.586  1.00 87.88           N  
ATOM   3435  OE1 GLN A 443     -11.906  14.086  -8.898  1.00 87.88           O  
ATOM   3436  N   GLN A 444     -11.758  12.945 -13.859  1.00 86.81           N  
ATOM   3437  CA  GLN A 444     -10.945  11.891 -14.445  1.00 86.81           C  
ATOM   3438  C   GLN A 444     -10.594  12.203 -15.898  1.00 86.81           C  
ATOM   3439  CB  GLN A 444     -11.664  10.547 -14.359  1.00 86.81           C  
ATOM   3440  O   GLN A 444      -9.461  11.977 -16.328  1.00 86.81           O  
ATOM   3441  CG  GLN A 444     -11.734   9.969 -12.953  1.00 86.81           C  
ATOM   3442  CD  GLN A 444     -12.516   8.672 -12.883  1.00 86.81           C  
ATOM   3443  NE2 GLN A 444     -12.477   8.016 -11.727  1.00 86.81           N  
ATOM   3444  OE1 GLN A 444     -13.148   8.258 -13.859  1.00 86.81           O  
ATOM   3445  N   LEU A 445     -11.539  12.719 -16.594  1.00 89.00           N  
ATOM   3446  CA  LEU A 445     -11.281  13.125 -17.969  1.00 89.00           C  
ATOM   3447  C   LEU A 445     -10.227  14.227 -18.031  1.00 89.00           C  
ATOM   3448  CB  LEU A 445     -12.570  13.602 -18.641  1.00 89.00           C  
ATOM   3449  O   LEU A 445      -9.312  14.180 -18.859  1.00 89.00           O  
ATOM   3450  CG  LEU A 445     -13.477  12.516 -19.219  1.00 89.00           C  
ATOM   3451  CD1 LEU A 445     -14.844  13.102 -19.562  1.00 89.00           C  
ATOM   3452  CD2 LEU A 445     -12.844  11.875 -20.438  1.00 89.00           C  
ATOM   3453  N   GLY A 446     -10.375  15.188 -17.125  1.00 89.00           N  
ATOM   3454  CA  GLY A 446      -9.367  16.234 -17.016  1.00 89.00           C  
ATOM   3455  C   GLY A 446      -7.980  15.688 -16.719  1.00 89.00           C  
ATOM   3456  O   GLY A 446      -6.984  16.188 -17.250  1.00 89.00           O  
ATOM   3457  N   GLN A 447      -7.965  14.664 -15.883  1.00 85.31           N  
ATOM   3458  CA  GLN A 447      -6.695  14.031 -15.539  1.00 85.31           C  
ATOM   3459  C   GLN A 447      -6.062  13.375 -16.766  1.00 85.31           C  
ATOM   3460  CB  GLN A 447      -6.891  13.000 -14.430  1.00 85.31           C  
ATOM   3461  O   GLN A 447      -4.848  13.461 -16.969  1.00 85.31           O  
ATOM   3462  CG  GLN A 447      -5.602  12.312 -13.992  1.00 85.31           C  
ATOM   3463  CD  GLN A 447      -4.621  13.273 -13.336  1.00 85.31           C  
ATOM   3464  NE2 GLN A 447      -3.330  13.039 -13.555  1.00 85.31           N  
ATOM   3465  OE1 GLN A 447      -5.020  14.211 -12.641  1.00 85.31           O  
ATOM   3466  N   GLN A 448      -6.824  12.758 -17.531  1.00 87.19           N  
ATOM   3467  CA  GLN A 448      -6.309  12.133 -18.750  1.00 87.19           C  
ATOM   3468  C   GLN A 448      -5.781  13.180 -19.719  1.00 87.19           C  
ATOM   3469  CB  GLN A 448      -7.395  11.289 -19.406  1.00 87.19           C  
ATOM   3470  O   GLN A 448      -4.695  13.016 -20.281  1.00 87.19           O  
ATOM   3471  CG  GLN A 448      -7.777  10.039 -18.625  1.00 87.19           C  
ATOM   3472  CD  GLN A 448      -8.922   9.273 -19.266  1.00 87.19           C  
ATOM   3473  NE2 GLN A 448      -8.875   7.949 -19.156  1.00 87.19           N  
ATOM   3474  OE1 GLN A 448      -9.828   9.859 -19.859  1.00 87.19           O  
ATOM   3475  N   ILE A 449      -6.453  14.258 -19.859  1.00 90.19           N  
ATOM   3476  CA  ILE A 449      -6.102  15.312 -20.812  1.00 90.19           C  
ATOM   3477  C   ILE A 449      -4.801  15.977 -20.375  1.00 90.19           C  
ATOM   3478  CB  ILE A 449      -7.230  16.359 -20.938  1.00 90.19           C  
ATOM   3479  O   ILE A 449      -3.963  16.328 -21.219  1.00 90.19           O  
ATOM   3480  CG1 ILE A 449      -8.453  15.750 -21.625  1.00 90.19           C  
ATOM   3481  CG2 ILE A 449      -6.734  17.609 -21.688  1.00 90.19           C  
ATOM   3482  CD1 ILE A 449      -9.703  16.625 -21.562  1.00 90.19           C  
ATOM   3483  N   GLN A 450      -4.633  16.047 -19.062  1.00 85.88           N  
ATOM   3484  CA  GLN A 450      -3.463  16.766 -18.562  1.00 85.88           C  
ATOM   3485  C   GLN A 450      -2.248  15.844 -18.484  1.00 85.88           C  
ATOM   3486  CB  GLN A 450      -3.746  17.375 -17.188  1.00 85.88           C  
ATOM   3487  O   GLN A 450      -1.181  16.250 -18.031  1.00 85.88           O  
ATOM   3488  CG  GLN A 450      -3.752  16.359 -16.062  1.00 85.88           C  
ATOM   3489  CD  GLN A 450      -3.811  17.016 -14.688  1.00 85.88           C  
ATOM   3490  NE2 GLN A 450      -3.574  16.219 -13.641  1.00 85.88           N  
ATOM   3491  OE1 GLN A 450      -4.062  18.219 -14.570  1.00 85.88           O  
ATOM   3492  N   SER A 451      -2.320  14.586 -18.891  1.00 82.81           N  
ATOM   3493  CA  SER A 451      -1.238  13.625 -18.719  1.00 82.81           C  
ATOM   3494  C   SER A 451      -0.652  13.211 -20.062  1.00 82.81           C  
ATOM   3495  CB  SER A 451      -1.733  12.383 -17.969  1.00 82.81           C  
ATOM   3496  O   SER A 451      -0.916  12.109 -20.547  1.00 82.81           O  
ATOM   3497  OG  SER A 451      -2.256  12.742 -16.703  1.00 82.81           O  
ATOM   3498  N   PRO A 452       0.302  14.117 -20.594  1.00 81.38           N  
ATOM   3499  CA  PRO A 452       0.858  13.828 -21.906  1.00 81.38           C  
ATOM   3500  C   PRO A 452       1.747  12.586 -21.922  1.00 81.38           C  
ATOM   3501  CB  PRO A 452       1.672  15.086 -22.234  1.00 81.38           C  
ATOM   3502  O   PRO A 452       2.072  12.062 -22.984  1.00 81.38           O  
ATOM   3503  CG  PRO A 452       1.981  15.688 -20.906  1.00 81.38           C  
ATOM   3504  CD  PRO A 452       0.893  15.312 -19.938  1.00 81.38           C  
ATOM   3505  N   ASP A 453       2.143  12.156 -20.719  1.00 74.25           N  
ATOM   3506  CA  ASP A 453       3.025  11.000 -20.625  1.00 74.25           C  
ATOM   3507  C   ASP A 453       2.242   9.703 -20.797  1.00 74.25           C  
ATOM   3508  CB  ASP A 453       3.775  10.992 -19.297  1.00 74.25           C  
ATOM   3509  O   ASP A 453       2.832   8.617 -20.891  1.00 74.25           O  
ATOM   3510  CG  ASP A 453       4.641  12.219 -19.094  1.00 74.25           C  
ATOM   3511  OD1 ASP A 453       5.156  12.773 -20.094  1.00 74.25           O  
ATOM   3512  OD2 ASP A 453       4.816  12.641 -17.938  1.00 74.25           O  
ATOM   3513  N   LEU A 454       0.934   9.766 -20.906  1.00 70.31           N  
ATOM   3514  CA  LEU A 454       0.115   8.578 -21.141  1.00 70.31           C  
ATOM   3515  C   LEU A 454       0.366   8.016 -22.547  1.00 70.31           C  
ATOM   3516  CB  LEU A 454      -1.370   8.914 -20.969  1.00 70.31           C  
ATOM   3517  O   LEU A 454       0.606   8.766 -23.484  1.00 70.31           O  
ATOM   3518  CG  LEU A 454      -1.868   9.078 -19.547  1.00 70.31           C  
ATOM   3519  CD1 LEU A 454      -3.268   9.688 -19.531  1.00 70.31           C  
ATOM   3520  CD2 LEU A 454      -1.853   7.746 -18.812  1.00 70.31           C  
ATOM   3521  N   PRO A 455       0.455   6.730 -22.641  1.00 72.31           N  
ATOM   3522  CA  PRO A 455       0.619   6.145 -23.969  1.00 72.31           C  
ATOM   3523  C   PRO A 455      -0.448   6.613 -24.953  1.00 72.31           C  
ATOM   3524  CB  PRO A 455       0.499   4.641 -23.719  1.00 72.31           C  
ATOM   3525  O   PRO A 455      -1.628   6.691 -24.609  1.00 72.31           O  
ATOM   3526  CG  PRO A 455       0.552   4.504 -22.234  1.00 72.31           C  
ATOM   3527  CD  PRO A 455       0.327   5.855 -21.609  1.00 72.31           C  
ATOM   3528  N   ALA A 456      -0.054   6.988 -26.234  1.00 75.06           N  
ATOM   3529  CA  ALA A 456      -0.910   7.422 -27.344  1.00 75.06           C  
ATOM   3530  C   ALA A 456      -1.713   8.664 -26.953  1.00 75.06           C  
ATOM   3531  CB  ALA A 456      -1.849   6.293 -27.766  1.00 75.06           C  
ATOM   3532  O   ALA A 456      -2.859   8.820 -27.375  1.00 75.06           O  
ATOM   3533  N   TRP A 457      -1.264   9.508 -26.031  1.00 82.69           N  
ATOM   3534  CA  TRP A 457      -1.929  10.727 -25.578  1.00 82.69           C  
ATOM   3535  C   TRP A 457      -2.301  11.609 -26.766  1.00 82.69           C  
ATOM   3536  CB  TRP A 457      -1.033  11.500 -24.609  1.00 82.69           C  
ATOM   3537  O   TRP A 457      -3.414  12.141 -26.828  1.00 82.69           O  
ATOM   3538  CG  TRP A 457      -1.664  12.742 -24.062  1.00 82.69           C  
ATOM   3539  CD1 TRP A 457      -2.506  12.836 -22.984  1.00 82.69           C  
ATOM   3540  CD2 TRP A 457      -1.505  14.078 -24.562  1.00 82.69           C  
ATOM   3541  CE2 TRP A 457      -2.279  14.930 -23.750  1.00 82.69           C  
ATOM   3542  CE3 TRP A 457      -0.780  14.633 -25.625  1.00 82.69           C  
ATOM   3543  NE1 TRP A 457      -2.881  14.148 -22.797  1.00 82.69           N  
ATOM   3544  CH2 TRP A 457      -1.633  16.828 -25.000  1.00 82.69           C  
ATOM   3545  CZ2 TRP A 457      -2.352  16.312 -23.953  1.00 82.69           C  
ATOM   3546  CZ3 TRP A 457      -0.852  16.000 -25.828  1.00 82.69           C  
ATOM   3547  N   GLU A 458      -1.450  11.688 -27.750  1.00 82.19           N  
ATOM   3548  CA  GLU A 458      -1.686  12.562 -28.891  1.00 82.19           C  
ATOM   3549  C   GLU A 458      -2.861  12.070 -29.734  1.00 82.19           C  
ATOM   3550  CB  GLU A 458      -0.427  12.664 -29.766  1.00 82.19           C  
ATOM   3551  O   GLU A 458      -3.621  12.875 -30.281  1.00 82.19           O  
ATOM   3552  CG  GLU A 458       0.691  13.477 -29.125  1.00 82.19           C  
ATOM   3553  CD  GLU A 458       1.885  13.672 -30.047  1.00 82.19           C  
ATOM   3554  OE1 GLU A 458       2.834  14.398 -29.656  1.00 82.19           O  
ATOM   3555  OE2 GLU A 458       1.871  13.102 -31.156  1.00 82.19           O  
ATOM   3556  N   ASP A 459      -3.014  10.758 -29.734  1.00 80.25           N  
ATOM   3557  CA  ASP A 459      -4.078  10.180 -30.547  1.00 80.25           C  
ATOM   3558  C   ASP A 459      -5.418  10.234 -29.828  1.00 80.25           C  
ATOM   3559  CB  ASP A 459      -3.742   8.742 -30.938  1.00 80.25           C  
ATOM   3560  O   ASP A 459      -6.477  10.266 -30.453  1.00 80.25           O  
ATOM   3561  CG  ASP A 459      -2.521   8.633 -31.828  1.00 80.25           C  
ATOM   3562  OD1 ASP A 459      -2.248   9.570 -32.594  1.00 80.25           O  
ATOM   3563  OD2 ASP A 459      -1.831   7.590 -31.766  1.00 80.25           O  
ATOM   3564  N   ASN A 460      -5.383  10.281 -28.500  1.00 83.56           N  
ATOM   3565  CA  ASN A 460      -6.605  10.109 -27.734  1.00 83.56           C  
ATOM   3566  C   ASN A 460      -7.102  11.438 -27.172  1.00 83.56           C  
ATOM   3567  CB  ASN A 460      -6.387   9.109 -26.594  1.00 83.56           C  
ATOM   3568  O   ASN A 460      -8.273  11.570 -26.812  1.00 83.56           O  
ATOM   3569  CG  ASN A 460      -6.184   7.691 -27.094  1.00 83.56           C  
ATOM   3570  ND2 ASN A 460      -5.418   6.902 -26.359  1.00 83.56           N  
ATOM   3571  OD1 ASN A 460      -6.715   7.309 -28.141  1.00 83.56           O  
ATOM   3572  N   VAL A 461      -6.262  12.422 -27.078  1.00 89.94           N  
ATOM   3573  CA  VAL A 461      -6.598  13.664 -26.391  1.00 89.94           C  
ATOM   3574  C   VAL A 461      -7.777  14.336 -27.094  1.00 89.94           C  
ATOM   3575  CB  VAL A 461      -5.387  14.625 -26.344  1.00 89.94           C  
ATOM   3576  O   VAL A 461      -8.625  14.953 -26.438  1.00 89.94           O  
ATOM   3577  CG1 VAL A 461      -5.066  15.164 -27.734  1.00 89.94           C  
ATOM   3578  CG2 VAL A 461      -5.660  15.773 -25.359  1.00 89.94           C  
ATOM   3579  N   GLY A 462      -7.883  14.164 -28.375  1.00 90.19           N  
ATOM   3580  CA  GLY A 462      -9.016  14.711 -29.109  1.00 90.19           C  
ATOM   3581  C   GLY A 462     -10.336  14.070 -28.719  1.00 90.19           C  
ATOM   3582  O   GLY A 462     -11.352  14.766 -28.562  1.00 90.19           O  
ATOM   3583  N   GLU A 463     -10.312  12.781 -28.562  1.00 87.31           N  
ATOM   3584  CA  GLU A 463     -11.516  12.070 -28.156  1.00 87.31           C  
ATOM   3585  C   GLU A 463     -11.938  12.438 -26.734  1.00 87.31           C  
ATOM   3586  CB  GLU A 463     -11.305  10.555 -28.266  1.00 87.31           C  
ATOM   3587  O   GLU A 463     -13.133  12.594 -26.469  1.00 87.31           O  
ATOM   3588  CG  GLU A 463     -11.398  10.023 -29.688  1.00 87.31           C  
ATOM   3589  CD  GLU A 463     -11.281   8.508 -29.781  1.00 87.31           C  
ATOM   3590  OE1 GLU A 463     -11.344   7.957 -30.891  1.00 87.31           O  
ATOM   3591  OE2 GLU A 463     -11.117   7.871 -28.703  1.00 87.31           O  
ATOM   3592  N   TRP A 464     -10.961  12.602 -25.875  1.00 91.19           N  
ATOM   3593  CA  TRP A 464     -11.266  12.969 -24.500  1.00 91.19           C  
ATOM   3594  C   TRP A 464     -11.883  14.367 -24.422  1.00 91.19           C  
ATOM   3595  CB  TRP A 464     -10.008  12.914 -23.625  1.00 91.19           C  
ATOM   3596  O   TRP A 464     -12.797  14.609 -23.641  1.00 91.19           O  
ATOM   3597  CG  TRP A 464      -9.438  11.539 -23.469  1.00 91.19           C  
ATOM   3598  CD1 TRP A 464     -10.125  10.352 -23.484  1.00 91.19           C  
ATOM   3599  CD2 TRP A 464      -8.062  11.203 -23.281  1.00 91.19           C  
ATOM   3600  CE2 TRP A 464      -7.980   9.797 -23.188  1.00 91.19           C  
ATOM   3601  CE3 TRP A 464      -6.883  11.953 -23.172  1.00 91.19           C  
ATOM   3602  NE1 TRP A 464      -9.250   9.305 -23.312  1.00 91.19           N  
ATOM   3603  CH2 TRP A 464      -5.637   9.883 -22.891  1.00 91.19           C  
ATOM   3604  CZ2 TRP A 464      -6.773   9.125 -22.984  1.00 91.19           C  
ATOM   3605  CZ3 TRP A 464      -5.680  11.289 -22.984  1.00 91.19           C  
ATOM   3606  N   ILE A 465     -11.430  15.219 -25.234  1.00 92.88           N  
ATOM   3607  CA  ILE A 465     -11.953  16.578 -25.266  1.00 92.88           C  
ATOM   3608  C   ILE A 465     -13.383  16.578 -25.797  1.00 92.88           C  
ATOM   3609  CB  ILE A 465     -11.062  17.516 -26.109  1.00 92.88           C  
ATOM   3610  O   ILE A 465     -14.250  17.281 -25.281  1.00 92.88           O  
ATOM   3611  CG1 ILE A 465      -9.719  17.750 -25.406  1.00 92.88           C  
ATOM   3612  CG2 ILE A 465     -11.781  18.844 -26.375  1.00 92.88           C  
ATOM   3613  CD1 ILE A 465      -8.719  18.531 -26.250  1.00 92.88           C  
ATOM   3614  N   GLU A 466     -13.656  15.750 -26.828  1.00 90.50           N  
ATOM   3615  CA  GLU A 466     -15.008  15.633 -27.359  1.00 90.50           C  
ATOM   3616  C   GLU A 466     -15.953  15.023 -26.344  1.00 90.50           C  
ATOM   3617  CB  GLU A 466     -15.008  14.797 -28.656  1.00 90.50           C  
ATOM   3618  O   GLU A 466     -17.094  15.469 -26.203  1.00 90.50           O  
ATOM   3619  CG  GLU A 466     -14.633  15.586 -29.891  1.00 90.50           C  
ATOM   3620  CD  GLU A 466     -15.570  16.750 -30.188  1.00 90.50           C  
ATOM   3621  OE1 GLU A 466     -15.102  17.812 -30.641  1.00 90.50           O  
ATOM   3622  OE2 GLU A 466     -16.797  16.594 -29.938  1.00 90.50           O  
ATOM   3623  N   GLU A 467     -15.453  14.086 -25.641  1.00 89.00           N  
ATOM   3624  CA  GLU A 467     -16.266  13.484 -24.578  1.00 89.00           C  
ATOM   3625  C   GLU A 467     -16.594  14.500 -23.500  1.00 89.00           C  
ATOM   3626  CB  GLU A 467     -15.531  12.281 -23.969  1.00 89.00           C  
ATOM   3627  O   GLU A 467     -17.734  14.562 -23.031  1.00 89.00           O  
ATOM   3628  CG  GLU A 467     -16.391  11.453 -23.031  1.00 89.00           C  
ATOM   3629  CD  GLU A 467     -15.703  10.195 -22.547  1.00 89.00           C  
ATOM   3630  OE1 GLU A 467     -16.250   9.508 -21.656  1.00 89.00           O  
ATOM   3631  OE2 GLU A 467     -14.594   9.891 -23.047  1.00 89.00           O  
ATOM   3632  N   MET A 468     -15.648  15.289 -23.109  1.00 91.25           N  
ATOM   3633  CA  MET A 468     -15.852  16.344 -22.125  1.00 91.25           C  
ATOM   3634  C   MET A 468     -16.891  17.344 -22.609  1.00 91.25           C  
ATOM   3635  CB  MET A 468     -14.539  17.062 -21.828  1.00 91.25           C  
ATOM   3636  O   MET A 468     -17.766  17.766 -21.844  1.00 91.25           O  
ATOM   3637  CG  MET A 468     -14.625  18.031 -20.656  1.00 91.25           C  
ATOM   3638  SD  MET A 468     -12.969  18.562 -20.047  1.00 91.25           S  
ATOM   3639  CE  MET A 468     -12.406  17.016 -19.281  1.00 91.25           C  
ATOM   3640  N   LYS A 469     -16.844  17.672 -23.844  1.00 92.00           N  
ATOM   3641  CA  LYS A 469     -17.766  18.625 -24.438  1.00 92.00           C  
ATOM   3642  C   LYS A 469     -19.188  18.094 -24.438  1.00 92.00           C  
ATOM   3643  CB  LYS A 469     -17.328  18.984 -25.859  1.00 92.00           C  
ATOM   3644  O   LYS A 469     -20.141  18.828 -24.141  1.00 92.00           O  
ATOM   3645  CG  LYS A 469     -18.188  20.047 -26.531  1.00 92.00           C  
ATOM   3646  CD  LYS A 469     -17.750  20.312 -27.953  1.00 92.00           C  
ATOM   3647  CE  LYS A 469     -18.703  21.250 -28.672  1.00 92.00           C  
ATOM   3648  NZ  LYS A 469     -18.312  21.453 -30.109  1.00 92.00           N  
ATOM   3649  N   GLU A 470     -19.344  16.828 -24.609  1.00 88.62           N  
ATOM   3650  CA  GLU A 470     -20.672  16.250 -24.750  1.00 88.62           C  
ATOM   3651  C   GLU A 470     -21.266  15.844 -23.406  1.00 88.62           C  
ATOM   3652  CB  GLU A 470     -20.641  15.039 -25.703  1.00 88.62           C  
ATOM   3653  O   GLU A 470     -22.469  15.953 -23.188  1.00 88.62           O  
ATOM   3654  CG  GLU A 470     -20.469  15.406 -27.156  1.00 88.62           C  
ATOM   3655  CD  GLU A 470     -20.609  14.211 -28.094  1.00 88.62           C  
ATOM   3656  OE1 GLU A 470     -20.562  14.406 -29.328  1.00 88.62           O  
ATOM   3657  OE2 GLU A 470     -20.750  13.078 -27.594  1.00 88.62           O  
ATOM   3658  N   GLU A 471     -20.422  15.539 -22.438  1.00 89.56           N  
ATOM   3659  CA  GLU A 471     -20.953  14.852 -21.266  1.00 89.56           C  
ATOM   3660  C   GLU A 471     -21.016  15.789 -20.062  1.00 89.56           C  
ATOM   3661  CB  GLU A 471     -20.094  13.633 -20.922  1.00 89.56           C  
ATOM   3662  O   GLU A 471     -21.703  15.500 -19.078  1.00 89.56           O  
ATOM   3663  CG  GLU A 471     -20.219  12.500 -21.938  1.00 89.56           C  
ATOM   3664  CD  GLU A 471     -19.766  11.148 -21.375  1.00 89.56           C  
ATOM   3665  OE1 GLU A 471     -19.938  10.125 -22.078  1.00 89.56           O  
ATOM   3666  OE2 GLU A 471     -19.250  11.125 -20.234  1.00 89.56           O  
ATOM   3667  N   TRP A 472     -20.312  16.969 -20.109  1.00 93.00           N  
ATOM   3668  CA  TRP A 472     -20.234  17.750 -18.875  1.00 93.00           C  
ATOM   3669  C   TRP A 472     -21.609  18.250 -18.453  1.00 93.00           C  
ATOM   3670  CB  TRP A 472     -19.281  18.938 -19.078  1.00 93.00           C  
ATOM   3671  O   TRP A 472     -21.875  18.375 -17.250  1.00 93.00           O  
ATOM   3672  CG  TRP A 472     -19.828  20.031 -19.938  1.00 93.00           C  
ATOM   3673  CD1 TRP A 472     -19.641  20.188 -21.281  1.00 93.00           C  
ATOM   3674  CD2 TRP A 472     -20.641  21.125 -19.516  1.00 93.00           C  
ATOM   3675  CE2 TRP A 472     -20.922  21.906 -20.656  1.00 93.00           C  
ATOM   3676  CE3 TRP A 472     -21.172  21.516 -18.281  1.00 93.00           C  
ATOM   3677  NE1 TRP A 472     -20.312  21.312 -21.719  1.00 93.00           N  
ATOM   3678  CH2 TRP A 472     -22.203  23.422 -19.375  1.00 93.00           C  
ATOM   3679  CZ2 TRP A 472     -21.703  23.062 -20.594  1.00 93.00           C  
ATOM   3680  CZ3 TRP A 472     -21.953  22.672 -18.219  1.00 93.00           C  
ATOM   3681  N   ARG A 473     -22.547  18.453 -19.359  1.00 93.81           N  
ATOM   3682  CA  ARG A 473     -23.875  18.938 -19.016  1.00 93.81           C  
ATOM   3683  C   ARG A 473     -24.672  17.844 -18.297  1.00 93.81           C  
ATOM   3684  CB  ARG A 473     -24.625  19.406 -20.250  1.00 93.81           C  
ATOM   3685  O   ARG A 473     -25.406  18.125 -17.359  1.00 93.81           O  
ATOM   3686  CG  ARG A 473     -24.109  20.734 -20.812  1.00 93.81           C  
ATOM   3687  CD  ARG A 473     -24.938  21.188 -22.016  1.00 93.81           C  
ATOM   3688  NE  ARG A 473     -24.469  22.484 -22.516  1.00 93.81           N  
ATOM   3689  NH1 ARG A 473     -25.359  22.188 -24.641  1.00 93.81           N  
ATOM   3690  NH2 ARG A 473     -24.203  24.109 -24.125  1.00 93.81           N  
ATOM   3691  CZ  ARG A 473     -24.672  22.922 -23.750  1.00 93.81           C  
ATOM   3692  N   HIS A 474     -24.500  16.625 -18.859  1.00 91.75           N  
ATOM   3693  CA  HIS A 474     -25.188  15.500 -18.234  1.00 91.75           C  
ATOM   3694  C   HIS A 474     -24.703  15.305 -16.797  1.00 91.75           C  
ATOM   3695  CB  HIS A 474     -24.969  14.227 -19.047  1.00 91.75           C  
ATOM   3696  O   HIS A 474     -25.516  15.117 -15.891  1.00 91.75           O  
ATOM   3697  CG  HIS A 474     -25.562  13.008 -18.422  1.00 91.75           C  
ATOM   3698  CD2 HIS A 474     -25.000  11.891 -17.906  1.00 91.75           C  
ATOM   3699  ND1 HIS A 474     -26.938  12.844 -18.266  1.00 91.75           N  
ATOM   3700  CE1 HIS A 474     -27.172  11.680 -17.688  1.00 91.75           C  
ATOM   3701  NE2 HIS A 474     -26.016  11.078 -17.453  1.00 91.75           N  
ATOM   3702  N   ASP A 475     -23.438  15.359 -16.594  1.00 92.31           N  
ATOM   3703  CA  ASP A 475     -22.875  15.172 -15.266  1.00 92.31           C  
ATOM   3704  C   ASP A 475     -23.375  16.250 -14.305  1.00 92.31           C  
ATOM   3705  CB  ASP A 475     -21.344  15.195 -15.320  1.00 92.31           C  
ATOM   3706  O   ASP A 475     -23.672  15.961 -13.141  1.00 92.31           O  
ATOM   3707  CG  ASP A 475     -20.766  13.930 -15.922  1.00 92.31           C  
ATOM   3708  OD1 ASP A 475     -21.500  13.180 -16.594  1.00 92.31           O  
ATOM   3709  OD2 ASP A 475     -19.547  13.680 -15.711  1.00 92.31           O  
ATOM   3710  N   VAL A 476     -23.484  17.453 -14.758  1.00 93.12           N  
ATOM   3711  CA  VAL A 476     -23.969  18.578 -13.945  1.00 93.12           C  
ATOM   3712  C   VAL A 476     -25.422  18.344 -13.562  1.00 93.12           C  
ATOM   3713  CB  VAL A 476     -23.812  19.922 -14.695  1.00 93.12           C  
ATOM   3714  O   VAL A 476     -25.812  18.594 -12.422  1.00 93.12           O  
ATOM   3715  CG1 VAL A 476     -24.656  21.000 -14.023  1.00 93.12           C  
ATOM   3716  CG2 VAL A 476     -22.359  20.344 -14.758  1.00 93.12           C  
ATOM   3717  N   GLU A 477     -26.219  17.828 -14.445  1.00 92.75           N  
ATOM   3718  CA  GLU A 477     -27.625  17.578 -14.156  1.00 92.75           C  
ATOM   3719  C   GLU A 477     -27.781  16.453 -13.125  1.00 92.75           C  
ATOM   3720  CB  GLU A 477     -28.375  17.203 -15.438  1.00 92.75           C  
ATOM   3721  O   GLU A 477     -28.656  16.516 -12.266  1.00 92.75           O  
ATOM   3722  CG  GLU A 477     -28.656  18.391 -16.344  1.00 92.75           C  
ATOM   3723  CD  GLU A 477     -29.500  19.469 -15.688  1.00 92.75           C  
ATOM   3724  OE1 GLU A 477     -29.203  20.672 -15.875  1.00 92.75           O  
ATOM   3725  OE2 GLU A 477     -30.453  19.109 -14.977  1.00 92.75           O  
ATOM   3726  N   VAL A 478     -26.922  15.492 -13.273  1.00 91.69           N  
ATOM   3727  CA  VAL A 478     -26.969  14.391 -12.305  1.00 91.69           C  
ATOM   3728  C   VAL A 478     -26.641  14.914 -10.914  1.00 91.69           C  
ATOM   3729  CB  VAL A 478     -26.000  13.258 -12.695  1.00 91.69           C  
ATOM   3730  O   VAL A 478     -27.297  14.539  -9.930  1.00 91.69           O  
ATOM   3731  CG1 VAL A 478     -25.891  12.227 -11.570  1.00 91.69           C  
ATOM   3732  CG2 VAL A 478     -26.438  12.602 -14.000  1.00 91.69           C  
ATOM   3733  N   LEU A 479     -25.656  15.812 -10.852  1.00 91.19           N  
ATOM   3734  CA  LEU A 479     -25.297  16.391  -9.555  1.00 91.19           C  
ATOM   3735  C   LEU A 479     -26.438  17.266  -9.016  1.00 91.19           C  
ATOM   3736  CB  LEU A 479     -24.016  17.203  -9.680  1.00 91.19           C  
ATOM   3737  O   LEU A 479     -26.750  17.203  -7.824  1.00 91.19           O  
ATOM   3738  CG  LEU A 479     -23.516  17.875  -8.391  1.00 91.19           C  
ATOM   3739  CD1 LEU A 479     -23.359  16.828  -7.289  1.00 91.19           C  
ATOM   3740  CD2 LEU A 479     -22.203  18.594  -8.648  1.00 91.19           C  
ATOM   3741  N   LYS A 480     -27.078  18.031  -9.828  1.00 92.00           N  
ATOM   3742  CA  LYS A 480     -28.203  18.844  -9.398  1.00 92.00           C  
ATOM   3743  C   LYS A 480     -29.344  17.984  -8.844  1.00 92.00           C  
ATOM   3744  CB  LYS A 480     -28.719  19.703 -10.562  1.00 92.00           C  
ATOM   3745  O   LYS A 480     -29.938  18.312  -7.820  1.00 92.00           O  
ATOM   3746  CG  LYS A 480     -27.844  20.891 -10.891  1.00 92.00           C  
ATOM   3747  CD  LYS A 480     -28.438  21.734 -12.008  1.00 92.00           C  
ATOM   3748  CE  LYS A 480     -27.562  22.938 -12.336  1.00 92.00           C  
ATOM   3749  NZ  LYS A 480     -28.062  23.688 -13.523  1.00 92.00           N  
ATOM   3750  N   ALA A 481     -29.594  16.859  -9.492  1.00 90.19           N  
ATOM   3751  CA  ALA A 481     -30.641  15.945  -9.047  1.00 90.19           C  
ATOM   3752  C   ALA A 481     -30.266  15.312  -7.703  1.00 90.19           C  
ATOM   3753  CB  ALA A 481     -30.875  14.859 -10.094  1.00 90.19           C  
ATOM   3754  O   ALA A 481     -31.141  15.141  -6.836  1.00 90.19           O  
ATOM   3755  N   TRP A 482     -29.047  15.086  -7.602  1.00 88.56           N  
ATOM   3756  CA  TRP A 482     -28.594  14.477  -6.355  1.00 88.56           C  
ATOM   3757  C   TRP A 482     -28.734  15.453  -5.191  1.00 88.56           C  
ATOM   3758  CB  TRP A 482     -27.141  14.016  -6.484  1.00 88.56           C  
ATOM   3759  O   TRP A 482     -29.203  15.078  -4.113  1.00 88.56           O  
ATOM   3760  CG  TRP A 482     -26.625  13.281  -5.281  1.00 88.56           C  
ATOM   3761  CD1 TRP A 482     -26.734  11.938  -5.020  1.00 88.56           C  
ATOM   3762  CD2 TRP A 482     -25.922  13.844  -4.172  1.00 88.56           C  
ATOM   3763  CE2 TRP A 482     -25.641  12.789  -3.275  1.00 88.56           C  
ATOM   3764  CE3 TRP A 482     -25.500  15.141  -3.850  1.00 88.56           C  
ATOM   3765  NE1 TRP A 482     -26.141  11.641  -3.814  1.00 88.56           N  
ATOM   3766  CH2 TRP A 482     -24.547  14.273  -1.785  1.00 88.56           C  
ATOM   3767  CZ2 TRP A 482     -24.953  12.992  -2.076  1.00 88.56           C  
ATOM   3768  CZ3 TRP A 482     -24.812  15.344  -2.656  1.00 88.56           C  
ATOM   3769  N   VAL A 483     -28.359  16.656  -5.379  1.00 88.75           N  
ATOM   3770  CA  VAL A 483     -28.453  17.672  -4.336  1.00 88.75           C  
ATOM   3771  C   VAL A 483     -29.922  17.891  -3.969  1.00 88.75           C  
ATOM   3772  CB  VAL A 483     -27.812  19.000  -4.777  1.00 88.75           C  
ATOM   3773  O   VAL A 483     -30.250  18.047  -2.791  1.00 88.75           O  
ATOM   3774  CG1 VAL A 483     -28.078  20.094  -3.756  1.00 88.75           C  
ATOM   3775  CG2 VAL A 483     -26.297  18.812  -4.984  1.00 88.75           C  
ATOM   3776  N   ALA A 484     -30.797  17.906  -4.953  1.00 88.81           N  
ATOM   3777  CA  ALA A 484     -32.219  18.109  -4.711  1.00 88.81           C  
ATOM   3778  C   ALA A 484     -32.812  16.969  -3.895  1.00 88.81           C  
ATOM   3779  CB  ALA A 484     -32.969  18.250  -6.039  1.00 88.81           C  
ATOM   3780  O   ALA A 484     -33.656  17.172  -3.029  1.00 88.81           O  
ATOM   3781  N   LYS A 485     -32.312  15.805  -4.086  1.00 83.88           N  
ATOM   3782  CA  LYS A 485     -32.781  14.633  -3.352  1.00 83.88           C  
ATOM   3783  C   LYS A 485     -32.219  14.625  -1.927  1.00 83.88           C  
ATOM   3784  CB  LYS A 485     -32.375  13.352  -4.078  1.00 83.88           C  
ATOM   3785  O   LYS A 485     -32.938  14.234  -0.992  1.00 83.88           O  
ATOM   3786  CG  LYS A 485     -33.500  12.672  -4.816  1.00 83.88           C  
ATOM   3787  CD  LYS A 485     -33.062  11.375  -5.477  1.00 83.88           C  
ATOM   3788  CE  LYS A 485     -34.188  10.719  -6.254  1.00 83.88           C  
ATOM   3789  NZ  LYS A 485     -33.750   9.453  -6.910  1.00 83.88           N  
ATOM   3790  N   ALA A 486     -31.031  15.109  -1.830  1.00 76.25           N  
ATOM   3791  CA  ALA A 486     -30.391  15.102  -0.519  1.00 76.25           C  
ATOM   3792  C   ALA A 486     -30.969  16.188   0.386  1.00 76.25           C  
ATOM   3793  CB  ALA A 486     -28.875  15.289  -0.665  1.00 76.25           C  
ATOM   3794  O   ALA A 486     -30.969  16.047   1.611  1.00 76.25           O  
ATOM   3795  N   THR A 487     -31.359  17.312  -0.108  1.00 73.06           N  
ATOM   3796  CA  THR A 487     -31.953  18.391   0.676  1.00 73.06           C  
ATOM   3797  C   THR A 487     -33.406  18.062   1.030  1.00 73.06           C  
ATOM   3798  CB  THR A 487     -31.891  19.719  -0.082  1.00 73.06           C  
ATOM   3799  O   THR A 487     -33.938  18.609   1.989  1.00 73.06           O  
ATOM   3800  CG2 THR A 487     -31.000  20.734   0.647  1.00 73.06           C  
ATOM   3801  OG1 THR A 487     -31.359  19.500  -1.395  1.00 73.06           O  
ATOM   3802  N   LYS A 488     -34.156  17.219   0.330  1.00 63.97           N  
ATOM   3803  CA  LYS A 488     -35.531  16.859   0.634  1.00 63.97           C  
ATOM   3804  C   LYS A 488     -35.594  15.836   1.758  1.00 63.97           C  
ATOM   3805  CB  LYS A 488     -36.250  16.328  -0.613  1.00 63.97           C  
ATOM   3806  O   LYS A 488     -36.656  15.648   2.371  1.00 63.97           O  
ATOM   3807  CG  LYS A 488     -36.812  17.406  -1.514  1.00 63.97           C  
ATOM   3808  CD  LYS A 488     -37.688  16.812  -2.609  1.00 63.97           C  
ATOM   3809  CE  LYS A 488     -38.281  17.906  -3.512  1.00 63.97           C  
ATOM   3810  NZ  LYS A 488     -39.125  17.328  -4.602  1.00 63.97           N  
ATOM   3811  N   LYS A 489     -34.562  15.164   2.195  1.00 52.84           N  
ATOM   3812  CA  LYS A 489     -34.719  14.242   3.318  1.00 52.84           C  
ATOM   3813  C   LYS A 489     -34.469  14.953   4.645  1.00 52.84           C  
ATOM   3814  CB  LYS A 489     -33.750  13.055   3.170  1.00 52.84           C  
ATOM   3815  O   LYS A 489     -33.688  15.930   4.703  1.00 52.84           O  
ATOM   3816  CG  LYS A 489     -34.375  11.844   2.496  1.00 52.84           C  
ATOM   3817  CD  LYS A 489     -33.438  10.648   2.514  1.00 52.84           C  
ATOM   3818  CE  LYS A 489     -34.094   9.414   1.888  1.00 52.84           C  
ATOM   3819  NZ  LYS A 489     -33.156   8.242   1.912  1.00 52.84           N  
TER    3820      LYS A 489                                                      
ATOM   3821  N   MET B   1     -12.438  37.656  20.641  1.00 43.19           N  
ATOM   3822  CA  MET B   1     -11.414  36.781  20.094  1.00 43.19           C  
ATOM   3823  C   MET B   1     -11.250  37.000  18.594  1.00 43.19           C  
ATOM   3824  CB  MET B   1     -11.758  35.312  20.375  1.00 43.19           C  
ATOM   3825  O   MET B   1     -12.227  37.219  17.891  1.00 43.19           O  
ATOM   3826  CG  MET B   1     -11.156  34.781  21.656  1.00 43.19           C  
ATOM   3827  SD  MET B   1     -11.508  33.000  21.906  1.00 43.19           S  
ATOM   3828  CE  MET B   1     -10.234  32.562  23.125  1.00 43.19           C  
ATOM   3829  N   GLN B   2     -10.133  37.656  18.062  1.00 62.28           N  
ATOM   3830  CA  GLN B   2      -9.930  38.156  16.703  1.00 62.28           C  
ATOM   3831  C   GLN B   2     -10.172  37.062  15.672  1.00 62.28           C  
ATOM   3832  CB  GLN B   2      -8.523  38.719  16.547  1.00 62.28           C  
ATOM   3833  O   GLN B   2      -9.773  35.906  15.875  1.00 62.28           O  
ATOM   3834  CG  GLN B   2      -8.500  40.219  16.297  1.00 62.28           C  
ATOM   3835  CD  GLN B   2      -7.090  40.781  16.219  1.00 62.28           C  
ATOM   3836  NE2 GLN B   2      -6.980  42.094  15.914  1.00 62.28           N  
ATOM   3837  OE1 GLN B   2      -6.109  40.062  16.422  1.00 62.28           O  
ATOM   3838  N   THR B   3     -11.141  37.188  14.719  1.00 78.19           N  
ATOM   3839  CA  THR B   3     -11.469  36.281  13.648  1.00 78.19           C  
ATOM   3840  C   THR B   3     -10.258  36.031  12.750  1.00 78.19           C  
ATOM   3841  CB  THR B   3     -12.648  36.781  12.797  1.00 78.19           C  
ATOM   3842  O   THR B   3      -9.680  37.000  12.211  1.00 78.19           O  
ATOM   3843  CG2 THR B   3     -13.445  35.625  12.211  1.00 78.19           C  
ATOM   3844  OG1 THR B   3     -13.508  37.562  13.625  1.00 78.19           O  
ATOM   3845  N   PRO B   4      -9.688  34.844  12.727  1.00 85.06           N  
ATOM   3846  CA  PRO B   4      -8.500  34.594  11.906  1.00 85.06           C  
ATOM   3847  C   PRO B   4      -8.734  34.906  10.430  1.00 85.06           C  
ATOM   3848  CB  PRO B   4      -8.234  33.125  12.117  1.00 85.06           C  
ATOM   3849  O   PRO B   4      -9.836  34.688   9.914  1.00 85.06           O  
ATOM   3850  CG  PRO B   4      -9.172  32.719  13.203  1.00 85.06           C  
ATOM   3851  CD  PRO B   4     -10.195  33.781  13.383  1.00 85.06           C  
ATOM   3852  N   HIS B   5      -7.730  35.562   9.781  1.00 90.38           N  
ATOM   3853  CA  HIS B   5      -7.766  35.906   8.367  1.00 90.38           C  
ATOM   3854  C   HIS B   5      -7.039  34.875   7.527  1.00 90.38           C  
ATOM   3855  CB  HIS B   5      -7.148  37.281   8.133  1.00 90.38           C  
ATOM   3856  O   HIS B   5      -5.859  34.594   7.758  1.00 90.38           O  
ATOM   3857  CG  HIS B   5      -7.906  38.406   8.781  1.00 90.38           C  
ATOM   3858  CD2 HIS B   5      -9.109  38.406   9.398  1.00 90.38           C  
ATOM   3859  ND1 HIS B   5      -7.426  39.688   8.844  1.00 90.38           N  
ATOM   3860  CE1 HIS B   5      -8.305  40.438   9.477  1.00 90.38           C  
ATOM   3861  NE2 HIS B   5      -9.336  39.688   9.820  1.00 90.38           N  
ATOM   3862  N   ILE B   6      -7.785  34.281   6.551  1.00 93.50           N  
ATOM   3863  CA  ILE B   6      -7.211  33.281   5.676  1.00 93.50           C  
ATOM   3864  C   ILE B   6      -7.094  33.812   4.258  1.00 93.50           C  
ATOM   3865  CB  ILE B   6      -8.055  31.984   5.680  1.00 93.50           C  
ATOM   3866  O   ILE B   6      -8.031  34.438   3.744  1.00 93.50           O  
ATOM   3867  CG1 ILE B   6      -8.109  31.375   7.090  1.00 93.50           C  
ATOM   3868  CG2 ILE B   6      -7.496  30.969   4.680  1.00 93.50           C  
ATOM   3869  CD1 ILE B   6      -8.914  30.094   7.188  1.00 93.50           C  
ATOM   3870  N   LEU B   7      -5.887  33.688   3.674  1.00 94.06           N  
ATOM   3871  CA  LEU B   7      -5.676  34.094   2.285  1.00 94.06           C  
ATOM   3872  C   LEU B   7      -5.582  32.844   1.382  1.00 94.06           C  
ATOM   3873  CB  LEU B   7      -4.402  34.906   2.154  1.00 94.06           C  
ATOM   3874  O   LEU B   7      -4.750  31.969   1.609  1.00 94.06           O  
ATOM   3875  CG  LEU B   7      -3.986  35.312   0.734  1.00 94.06           C  
ATOM   3876  CD1 LEU B   7      -5.074  36.156   0.073  1.00 94.06           C  
ATOM   3877  CD2 LEU B   7      -2.660  36.062   0.751  1.00 94.06           C  
ATOM   3878  N   ILE B   8      -6.445  32.812   0.379  1.00 94.00           N  
ATOM   3879  CA  ILE B   8      -6.441  31.734  -0.598  1.00 94.00           C  
ATOM   3880  C   ILE B   8      -5.797  32.219  -1.897  1.00 94.00           C  
ATOM   3881  CB  ILE B   8      -7.875  31.203  -0.870  1.00 94.00           C  
ATOM   3882  O   ILE B   8      -6.250  33.188  -2.502  1.00 94.00           O  
ATOM   3883  CG1 ILE B   8      -8.508  30.703   0.427  1.00 94.00           C  
ATOM   3884  CG2 ILE B   8      -7.855  30.109  -1.942  1.00 94.00           C  
ATOM   3885  CD1 ILE B   8     -10.000  30.406   0.310  1.00 94.00           C  
ATOM   3886  N   VAL B   9      -4.695  31.547  -2.342  1.00 90.44           N  
ATOM   3887  CA  VAL B   9      -4.027  31.844  -3.604  1.00 90.44           C  
ATOM   3888  C   VAL B   9      -4.266  30.719  -4.602  1.00 90.44           C  
ATOM   3889  CB  VAL B   9      -2.512  32.062  -3.404  1.00 90.44           C  
ATOM   3890  O   VAL B   9      -3.613  29.672  -4.531  1.00 90.44           O  
ATOM   3891  CG1 VAL B   9      -1.871  32.594  -4.684  1.00 90.44           C  
ATOM   3892  CG2 VAL B   9      -2.262  33.031  -2.240  1.00 90.44           C  
ATOM   3893  N   GLU B  10      -5.195  30.875  -5.434  1.00 88.06           N  
ATOM   3894  CA  GLU B  10      -5.691  29.891  -6.379  1.00 88.06           C  
ATOM   3895  C   GLU B  10      -6.211  30.547  -7.652  1.00 88.06           C  
ATOM   3896  CB  GLU B  10      -6.793  29.031  -5.742  1.00 88.06           C  
ATOM   3897  O   GLU B  10      -7.055  31.438  -7.590  1.00 88.06           O  
ATOM   3898  CG  GLU B  10      -7.477  28.078  -6.711  1.00 88.06           C  
ATOM   3899  CD  GLU B  10      -6.547  27.000  -7.250  1.00 88.06           C  
ATOM   3900  OE1 GLU B  10      -6.426  26.875  -8.484  1.00 88.06           O  
ATOM   3901  OE2 GLU B  10      -5.938  26.281  -6.426  1.00 88.06           O  
ATOM   3902  N   ASP B  11      -5.719  30.094  -8.781  1.00 82.38           N  
ATOM   3903  CA  ASP B  11      -6.070  30.750 -10.039  1.00 82.38           C  
ATOM   3904  C   ASP B  11      -7.371  30.203 -10.609  1.00 82.38           C  
ATOM   3905  CB  ASP B  11      -4.941  30.594 -11.062  1.00 82.38           C  
ATOM   3906  O   ASP B  11      -8.047  30.859 -11.398  1.00 82.38           O  
ATOM   3907  CG  ASP B  11      -4.762  29.156 -11.531  1.00 82.38           C  
ATOM   3908  OD1 ASP B  11      -4.836  28.234 -10.695  1.00 82.38           O  
ATOM   3909  OD2 ASP B  11      -4.539  28.953 -12.742  1.00 82.38           O  
ATOM   3910  N   GLU B  12      -7.680  29.016 -10.266  1.00 82.75           N  
ATOM   3911  CA  GLU B  12      -8.906  28.406 -10.773  1.00 82.75           C  
ATOM   3912  C   GLU B  12     -10.117  28.844  -9.961  1.00 82.75           C  
ATOM   3913  CB  GLU B  12      -8.797  26.875 -10.773  1.00 82.75           C  
ATOM   3914  O   GLU B  12     -10.188  28.594  -8.750  1.00 82.75           O  
ATOM   3915  CG  GLU B  12      -9.797  26.188 -11.695  1.00 82.75           C  
ATOM   3916  CD  GLU B  12     -11.180  26.062 -11.078  1.00 82.75           C  
ATOM   3917  OE1 GLU B  12     -12.164  26.516 -11.711  1.00 82.75           O  
ATOM   3918  OE2 GLU B  12     -11.281  25.516  -9.961  1.00 82.75           O  
ATOM   3919  N   LEU B  13     -11.031  29.469 -10.562  1.00 84.88           N  
ATOM   3920  CA  LEU B  13     -12.125  30.188  -9.930  1.00 84.88           C  
ATOM   3921  C   LEU B  13     -13.008  29.250  -9.109  1.00 84.88           C  
ATOM   3922  CB  LEU B  13     -12.977  30.906 -10.977  1.00 84.88           C  
ATOM   3923  O   LEU B  13     -13.391  29.578  -7.984  1.00 84.88           O  
ATOM   3924  CG  LEU B  13     -14.125  31.766 -10.453  1.00 84.88           C  
ATOM   3925  CD1 LEU B  13     -13.594  32.938  -9.648  1.00 84.88           C  
ATOM   3926  CD2 LEU B  13     -15.000  32.250 -11.602  1.00 84.88           C  
ATOM   3927  N   VAL B  14     -13.352  28.062  -9.625  1.00 85.38           N  
ATOM   3928  CA  VAL B  14     -14.273  27.156  -8.953  1.00 85.38           C  
ATOM   3929  C   VAL B  14     -13.641  26.641  -7.656  1.00 85.38           C  
ATOM   3930  CB  VAL B  14     -14.672  25.969  -9.852  1.00 85.38           C  
ATOM   3931  O   VAL B  14     -14.289  26.641  -6.605  1.00 85.38           O  
ATOM   3932  CG1 VAL B  14     -15.609  25.016  -9.109  1.00 85.38           C  
ATOM   3933  CG2 VAL B  14     -15.328  26.469 -11.141  1.00 85.38           C  
ATOM   3934  N   THR B  15     -12.406  26.359  -7.762  1.00 85.44           N  
ATOM   3935  CA  THR B  15     -11.695  25.859  -6.590  1.00 85.44           C  
ATOM   3936  C   THR B  15     -11.562  26.953  -5.539  1.00 85.44           C  
ATOM   3937  CB  THR B  15     -10.297  25.328  -6.965  1.00 85.44           C  
ATOM   3938  O   THR B  15     -11.781  26.719  -4.352  1.00 85.44           O  
ATOM   3939  CG2 THR B  15      -9.609  24.703  -5.758  1.00 85.44           C  
ATOM   3940  OG1 THR B  15     -10.430  24.344  -7.992  1.00 85.44           O  
ATOM   3941  N   ARG B  16     -11.195  28.094  -5.984  1.00 88.12           N  
ATOM   3942  CA  ARG B  16     -11.031  29.219  -5.078  1.00 88.12           C  
ATOM   3943  C   ARG B  16     -12.328  29.531  -4.355  1.00 88.12           C  
ATOM   3944  CB  ARG B  16     -10.539  30.453  -5.840  1.00 88.12           C  
ATOM   3945  O   ARG B  16     -12.344  29.734  -3.137  1.00 88.12           O  
ATOM   3946  CG  ARG B  16     -10.094  31.594  -4.945  1.00 88.12           C  
ATOM   3947  CD  ARG B  16      -9.430  32.719  -5.738  1.00 88.12           C  
ATOM   3948  NE  ARG B  16     -10.367  33.344  -6.660  1.00 88.12           N  
ATOM   3949  NH1 ARG B  16      -9.156  32.844  -8.562  1.00 88.12           N  
ATOM   3950  NH2 ARG B  16     -11.125  34.000  -8.727  1.00 88.12           N  
ATOM   3951  CZ  ARG B  16     -10.211  33.406  -7.984  1.00 88.12           C  
ATOM   3952  N   ASN B  17     -13.438  29.531  -5.082  1.00 87.69           N  
ATOM   3953  CA  ASN B  17     -14.742  29.828  -4.488  1.00 87.69           C  
ATOM   3954  C   ASN B  17     -15.156  28.750  -3.494  1.00 87.69           C  
ATOM   3955  CB  ASN B  17     -15.805  29.984  -5.578  1.00 87.69           C  
ATOM   3956  O   ASN B  17     -15.758  29.047  -2.461  1.00 87.69           O  
ATOM   3957  CG  ASN B  17     -15.797  31.359  -6.211  1.00 87.69           C  
ATOM   3958  ND2 ASN B  17     -16.500  31.500  -7.328  1.00 87.69           N  
ATOM   3959  OD1 ASN B  17     -15.164  32.281  -5.699  1.00 87.69           O  
ATOM   3960  N   THR B  18     -14.820  27.562  -3.861  1.00 86.25           N  
ATOM   3961  CA  THR B  18     -15.141  26.453  -2.963  1.00 86.25           C  
ATOM   3962  C   THR B  18     -14.375  26.578  -1.650  1.00 86.25           C  
ATOM   3963  CB  THR B  18     -14.836  25.094  -3.613  1.00 86.25           C  
ATOM   3964  O   THR B  18     -14.961  26.453  -0.571  1.00 86.25           O  
ATOM   3965  CG2 THR B  18     -15.227  23.953  -2.693  1.00 86.25           C  
ATOM   3966  OG1 THR B  18     -15.562  24.984  -4.840  1.00 86.25           O  
ATOM   3967  N   LEU B  19     -13.156  26.938  -1.782  1.00 89.25           N  
ATOM   3968  CA  LEU B  19     -12.328  27.109  -0.590  1.00 89.25           C  
ATOM   3969  C   LEU B  19     -12.844  28.266   0.261  1.00 89.25           C  
ATOM   3970  CB  LEU B  19     -10.867  27.359  -0.979  1.00 89.25           C  
ATOM   3971  O   LEU B  19     -12.945  28.141   1.483  1.00 89.25           O  
ATOM   3972  CG  LEU B  19     -10.086  26.141  -1.482  1.00 89.25           C  
ATOM   3973  CD1 LEU B  19      -8.758  26.578  -2.084  1.00 89.25           C  
ATOM   3974  CD2 LEU B  19      -9.867  25.141  -0.352  1.00 89.25           C  
ATOM   3975  N   LYS B  20     -13.133  29.328  -0.411  1.00 90.75           N  
ATOM   3976  CA  LYS B  20     -13.656  30.484   0.293  1.00 90.75           C  
ATOM   3977  C   LYS B  20     -14.938  30.141   1.055  1.00 90.75           C  
ATOM   3978  CB  LYS B  20     -13.922  31.641  -0.688  1.00 90.75           C  
ATOM   3979  O   LYS B  20     -15.062  30.469   2.238  1.00 90.75           O  
ATOM   3980  CG  LYS B  20     -14.500  32.875  -0.039  1.00 90.75           C  
ATOM   3981  CD  LYS B  20     -14.781  33.969  -1.070  1.00 90.75           C  
ATOM   3982  CE  LYS B  20     -15.422  35.188  -0.433  1.00 90.75           C  
ATOM   3983  NZ  LYS B  20     -15.672  36.281  -1.436  1.00 90.75           N  
ATOM   3984  N   SER B  21     -15.828  29.438   0.437  1.00 87.56           N  
ATOM   3985  CA  SER B  21     -17.109  29.078   1.056  1.00 87.56           C  
ATOM   3986  C   SER B  21     -16.906  28.172   2.268  1.00 87.56           C  
ATOM   3987  CB  SER B  21     -18.016  28.391   0.044  1.00 87.56           C  
ATOM   3988  O   SER B  21     -17.578  28.344   3.289  1.00 87.56           O  
ATOM   3989  OG  SER B  21     -18.391  29.281  -0.995  1.00 87.56           O  
ATOM   3990  N   ILE B  22     -15.961  27.297   2.141  1.00 86.88           N  
ATOM   3991  CA  ILE B  22     -15.703  26.344   3.227  1.00 86.88           C  
ATOM   3992  C   ILE B  22     -15.164  27.109   4.441  1.00 86.88           C  
ATOM   3993  CB  ILE B  22     -14.711  25.250   2.797  1.00 86.88           C  
ATOM   3994  O   ILE B  22     -15.648  26.922   5.559  1.00 86.88           O  
ATOM   3995  CG1 ILE B  22     -15.375  24.297   1.795  1.00 86.88           C  
ATOM   3996  CG2 ILE B  22     -14.195  24.484   4.020  1.00 86.88           C  
ATOM   3997  CD1 ILE B  22     -14.406  23.328   1.135  1.00 86.88           C  
ATOM   3998  N   PHE B  23     -14.312  28.016   4.242  1.00 90.00           N  
ATOM   3999  CA  PHE B  23     -13.672  28.703   5.359  1.00 90.00           C  
ATOM   4000  C   PHE B  23     -14.578  29.781   5.930  1.00 90.00           C  
ATOM   4001  CB  PHE B  23     -12.336  29.312   4.922  1.00 90.00           C  
ATOM   4002  O   PHE B  23     -14.586  30.031   7.137  1.00 90.00           O  
ATOM   4003  CG  PHE B  23     -11.219  28.312   4.812  1.00 90.00           C  
ATOM   4004  CD1 PHE B  23     -10.820  27.562   5.918  1.00 90.00           C  
ATOM   4005  CD2 PHE B  23     -10.562  28.125   3.605  1.00 90.00           C  
ATOM   4006  CE1 PHE B  23      -9.789  26.641   5.816  1.00 90.00           C  
ATOM   4007  CE2 PHE B  23      -9.523  27.203   3.498  1.00 90.00           C  
ATOM   4008  CZ  PHE B  23      -9.141  26.453   4.605  1.00 90.00           C  
ATOM   4009  N   GLU B  24     -15.352  30.422   5.105  1.00 88.81           N  
ATOM   4010  CA  GLU B  24     -16.312  31.391   5.613  1.00 88.81           C  
ATOM   4011  C   GLU B  24     -17.375  30.734   6.465  1.00 88.81           C  
ATOM   4012  CB  GLU B  24     -16.953  32.156   4.457  1.00 88.81           C  
ATOM   4013  O   GLU B  24     -17.844  31.297   7.457  1.00 88.81           O  
ATOM   4014  CG  GLU B  24     -16.047  33.219   3.826  1.00 88.81           C  
ATOM   4015  CD  GLU B  24     -16.719  34.000   2.707  1.00 88.81           C  
ATOM   4016  OE1 GLU B  24     -16.219  35.062   2.324  1.00 88.81           O  
ATOM   4017  OE2 GLU B  24     -17.766  33.531   2.209  1.00 88.81           O  
ATOM   4018  N   ALA B  25     -17.719  29.516   6.098  1.00 83.88           N  
ATOM   4019  CA  ALA B  25     -18.703  28.766   6.875  1.00 83.88           C  
ATOM   4020  C   ALA B  25     -18.172  28.438   8.266  1.00 83.88           C  
ATOM   4021  CB  ALA B  25     -19.109  27.484   6.141  1.00 83.88           C  
ATOM   4022  O   ALA B  25     -18.938  28.297   9.219  1.00 83.88           O  
ATOM   4023  N   GLU B  26     -16.891  28.328   8.344  1.00 82.25           N  
ATOM   4024  CA  GLU B  26     -16.266  28.047   9.633  1.00 82.25           C  
ATOM   4025  C   GLU B  26     -16.062  29.312  10.453  1.00 82.25           C  
ATOM   4026  CB  GLU B  26     -14.922  27.344   9.430  1.00 82.25           C  
ATOM   4027  O   GLU B  26     -15.609  29.266  11.594  1.00 82.25           O  
ATOM   4028  CG  GLU B  26     -15.047  25.844   9.125  1.00 82.25           C  
ATOM   4029  CD  GLU B  26     -15.406  25.016  10.344  1.00 82.25           C  
ATOM   4030  OE1 GLU B  26     -16.094  23.984  10.188  1.00 82.25           O  
ATOM   4031  OE2 GLU B  26     -15.000  25.406  11.461  1.00 82.25           O  
ATOM   4032  N   GLY B  27     -16.391  30.438   9.883  1.00 85.69           N  
ATOM   4033  CA  GLY B  27     -16.359  31.703  10.602  1.00 85.69           C  
ATOM   4034  C   GLY B  27     -15.070  32.500  10.383  1.00 85.69           C  
ATOM   4035  O   GLY B  27     -14.750  33.406  11.148  1.00 85.69           O  
ATOM   4036  N   TYR B  28     -14.312  32.156   9.352  1.00 88.81           N  
ATOM   4037  CA  TYR B  28     -13.070  32.875   9.078  1.00 88.81           C  
ATOM   4038  C   TYR B  28     -13.297  34.000   8.078  1.00 88.81           C  
ATOM   4039  CB  TYR B  28     -12.000  31.922   8.562  1.00 88.81           C  
ATOM   4040  O   TYR B  28     -14.234  33.969   7.281  1.00 88.81           O  
ATOM   4041  CG  TYR B  28     -11.680  30.797   9.508  1.00 88.81           C  
ATOM   4042  CD1 TYR B  28     -11.156  31.047  10.773  1.00 88.81           C  
ATOM   4043  CD2 TYR B  28     -11.898  29.469   9.141  1.00 88.81           C  
ATOM   4044  CE1 TYR B  28     -10.859  30.016  11.656  1.00 88.81           C  
ATOM   4045  CE2 TYR B  28     -11.609  28.422  10.016  1.00 88.81           C  
ATOM   4046  OH  TYR B  28     -10.805  27.672  12.125  1.00 88.81           O  
ATOM   4047  CZ  TYR B  28     -11.094  28.703  11.266  1.00 88.81           C  
ATOM   4048  N   ASP B  29     -12.477  35.000   8.180  1.00 91.88           N  
ATOM   4049  CA  ASP B  29     -12.430  36.000   7.121  1.00 91.88           C  
ATOM   4050  C   ASP B  29     -11.477  35.594   6.004  1.00 91.88           C  
ATOM   4051  CB  ASP B  29     -12.000  37.375   7.684  1.00 91.88           C  
ATOM   4052  O   ASP B  29     -10.305  35.312   6.254  1.00 91.88           O  
ATOM   4053  CG  ASP B  29     -13.156  38.156   8.305  1.00 91.88           C  
ATOM   4054  OD1 ASP B  29     -14.320  37.875   7.945  1.00 91.88           O  
ATOM   4055  OD2 ASP B  29     -12.891  39.031   9.156  1.00 91.88           O  
ATOM   4056  N   VAL B  30     -12.016  35.500   4.773  1.00 94.50           N  
ATOM   4057  CA  VAL B  30     -11.242  34.906   3.693  1.00 94.50           C  
ATOM   4058  C   VAL B  30     -10.906  35.969   2.643  1.00 94.50           C  
ATOM   4059  CB  VAL B  30     -12.000  33.719   3.041  1.00 94.50           C  
ATOM   4060  O   VAL B  30     -11.773  36.719   2.225  1.00 94.50           O  
ATOM   4061  CG1 VAL B  30     -11.156  33.094   1.936  1.00 94.50           C  
ATOM   4062  CG2 VAL B  30     -12.375  32.688   4.094  1.00 94.50           C  
ATOM   4063  N   PHE B  31      -9.641  36.031   2.316  1.00 95.00           N  
ATOM   4064  CA  PHE B  31      -9.141  36.875   1.216  1.00 95.00           C  
ATOM   4065  C   PHE B  31      -8.727  36.000   0.037  1.00 95.00           C  
ATOM   4066  CB  PHE B  31      -7.965  37.719   1.674  1.00 95.00           C  
ATOM   4067  O   PHE B  31      -8.320  34.844   0.220  1.00 95.00           O  
ATOM   4068  CG  PHE B  31      -8.305  38.688   2.793  1.00 95.00           C  
ATOM   4069  CD1 PHE B  31      -8.758  39.969   2.521  1.00 95.00           C  
ATOM   4070  CD2 PHE B  31      -8.164  38.281   4.117  1.00 95.00           C  
ATOM   4071  CE1 PHE B  31      -9.078  40.844   3.555  1.00 95.00           C  
ATOM   4072  CE2 PHE B  31      -8.477  39.156   5.156  1.00 95.00           C  
ATOM   4073  CZ  PHE B  31      -8.930  40.438   4.875  1.00 95.00           C  
ATOM   4074  N   GLU B  32      -8.914  36.500  -1.154  1.00 94.12           N  
ATOM   4075  CA  GLU B  32      -8.641  35.719  -2.355  1.00 94.12           C  
ATOM   4076  C   GLU B  32      -7.586  36.375  -3.230  1.00 94.12           C  
ATOM   4077  CB  GLU B  32      -9.930  35.500  -3.156  1.00 94.12           C  
ATOM   4078  O   GLU B  32      -7.602  37.594  -3.406  1.00 94.12           O  
ATOM   4079  CG  GLU B  32     -11.031  34.812  -2.377  1.00 94.12           C  
ATOM   4080  CD  GLU B  32     -12.320  34.625  -3.170  1.00 94.12           C  
ATOM   4081  OE1 GLU B  32     -12.391  33.750  -4.031  1.00 94.12           O  
ATOM   4082  OE2 GLU B  32     -13.266  35.438  -2.926  1.00 94.12           O  
ATOM   4083  N   ALA B  33      -6.633  35.594  -3.773  1.00 91.62           N  
ATOM   4084  CA  ALA B  33      -5.652  36.031  -4.762  1.00 91.62           C  
ATOM   4085  C   ALA B  33      -5.520  35.031  -5.891  1.00 91.62           C  
ATOM   4086  CB  ALA B  33      -4.297  36.281  -4.102  1.00 91.62           C  
ATOM   4087  O   ALA B  33      -5.605  33.812  -5.656  1.00 91.62           O  
ATOM   4088  N   THR B  34      -5.320  35.469  -7.105  1.00 87.56           N  
ATOM   4089  CA  THR B  34      -5.223  34.562  -8.258  1.00 87.56           C  
ATOM   4090  C   THR B  34      -3.766  34.375  -8.656  1.00 87.56           C  
ATOM   4091  CB  THR B  34      -6.012  35.125  -9.461  1.00 87.56           C  
ATOM   4092  O   THR B  34      -3.461  33.469  -9.453  1.00 87.56           O  
ATOM   4093  CG2 THR B  34      -7.492  35.281  -9.133  1.00 87.56           C  
ATOM   4094  OG1 THR B  34      -5.488  36.406  -9.812  1.00 87.56           O  
ATOM   4095  N   ASP B  35      -2.928  35.219  -8.203  1.00 85.06           N  
ATOM   4096  CA  ASP B  35      -1.509  35.125  -8.539  1.00 85.06           C  
ATOM   4097  C   ASP B  35      -0.642  35.688  -7.414  1.00 85.06           C  
ATOM   4098  CB  ASP B  35      -1.209  35.844  -9.852  1.00 85.06           C  
ATOM   4099  O   ASP B  35      -1.157  36.125  -6.379  1.00 85.06           O  
ATOM   4100  CG  ASP B  35      -1.604  37.312  -9.828  1.00 85.06           C  
ATOM   4101  OD1 ASP B  35      -1.547  37.938  -8.750  1.00 85.06           O  
ATOM   4102  OD2 ASP B  35      -1.980  37.844 -10.898  1.00 85.06           O  
ATOM   4103  N   GLY B  36       0.635  35.656  -7.633  1.00 84.31           N  
ATOM   4104  CA  GLY B  36       1.587  36.125  -6.629  1.00 84.31           C  
ATOM   4105  C   GLY B  36       1.498  37.625  -6.355  1.00 84.31           C  
ATOM   4106  O   GLY B  36       1.679  38.062  -5.219  1.00 84.31           O  
ATOM   4107  N   ALA B  37       1.209  38.312  -7.418  1.00 86.12           N  
ATOM   4108  CA  ALA B  37       1.140  39.781  -7.246  1.00 86.12           C  
ATOM   4109  C   ALA B  37      -0.034  40.156  -6.352  1.00 86.12           C  
ATOM   4110  CB  ALA B  37       1.026  40.469  -8.602  1.00 86.12           C  
ATOM   4111  O   ALA B  37       0.117  40.969  -5.438  1.00 86.12           O  
ATOM   4112  N   GLU B  38      -1.157  39.562  -6.570  1.00 89.12           N  
ATOM   4113  CA  GLU B  38      -2.328  39.812  -5.738  1.00 89.12           C  
ATOM   4114  C   GLU B  38      -2.109  39.344  -4.312  1.00 89.12           C  
ATOM   4115  CB  GLU B  38      -3.570  39.156  -6.340  1.00 89.12           C  
ATOM   4116  O   GLU B  38      -2.555  39.969  -3.355  1.00 89.12           O  
ATOM   4117  CG  GLU B  38      -4.121  39.875  -7.566  1.00 89.12           C  
ATOM   4118  CD  GLU B  38      -5.379  39.250  -8.125  1.00 89.12           C  
ATOM   4119  OE1 GLU B  38      -5.898  39.719  -9.156  1.00 89.12           O  
ATOM   4120  OE2 GLU B  38      -5.855  38.250  -7.520  1.00 89.12           O  
ATOM   4121  N   MET B  39      -1.388  38.281  -4.227  1.00 88.88           N  
ATOM   4122  CA  MET B  39      -1.071  37.719  -2.912  1.00 88.88           C  
ATOM   4123  C   MET B  39      -0.246  38.719  -2.096  1.00 88.88           C  
ATOM   4124  CB  MET B  39      -0.318  36.406  -3.045  1.00 88.88           C  
ATOM   4125  O   MET B  39      -0.567  39.000  -0.938  1.00 88.88           O  
ATOM   4126  CG  MET B  39       0.064  35.781  -1.713  1.00 88.88           C  
ATOM   4127  SD  MET B  39       1.210  34.375  -1.905  1.00 88.88           S  
ATOM   4128  CE  MET B  39       2.756  35.250  -2.254  1.00 88.88           C  
ATOM   4129  N   HIS B  40       0.760  39.344  -2.719  1.00 86.75           N  
ATOM   4130  CA  HIS B  40       1.640  40.281  -2.016  1.00 86.75           C  
ATOM   4131  C   HIS B  40       0.898  41.531  -1.621  1.00 86.75           C  
ATOM   4132  CB  HIS B  40       2.854  40.625  -2.879  1.00 86.75           C  
ATOM   4133  O   HIS B  40       1.154  42.094  -0.557  1.00 86.75           O  
ATOM   4134  CG  HIS B  40       3.920  39.562  -2.865  1.00 86.75           C  
ATOM   4135  CD2 HIS B  40       4.438  38.812  -3.863  1.00 86.75           C  
ATOM   4136  ND1 HIS B  40       4.574  39.188  -1.714  1.00 86.75           N  
ATOM   4137  CE1 HIS B  40       5.457  38.250  -2.006  1.00 86.75           C  
ATOM   4138  NE2 HIS B  40       5.395  38.000  -3.305  1.00 86.75           N  
ATOM   4139  N   GLN B  41      -0.017  41.906  -2.459  1.00 89.81           N  
ATOM   4140  CA  GLN B  41      -0.796  43.094  -2.141  1.00 89.81           C  
ATOM   4141  C   GLN B  41      -1.670  42.844  -0.910  1.00 89.81           C  
ATOM   4142  CB  GLN B  41      -1.664  43.500  -3.334  1.00 89.81           C  
ATOM   4143  O   GLN B  41      -1.701  43.688  -0.004  1.00 89.81           O  
ATOM   4144  CG  GLN B  41      -2.371  44.812  -3.150  1.00 89.81           C  
ATOM   4145  CD  GLN B  41      -3.197  45.219  -4.359  1.00 89.81           C  
ATOM   4146  NE2 GLN B  41      -3.938  46.312  -4.238  1.00 89.81           N  
ATOM   4147  OE1 GLN B  41      -3.168  44.562  -5.395  1.00 89.81           O  
ATOM   4148  N   ILE B  42      -2.258  41.719  -0.821  1.00 90.75           N  
ATOM   4149  CA  ILE B  42      -3.158  41.406   0.288  1.00 90.75           C  
ATOM   4150  C   ILE B  42      -2.352  41.219   1.570  1.00 90.75           C  
ATOM   4151  CB  ILE B  42      -4.016  40.156  -0.000  1.00 90.75           C  
ATOM   4152  O   ILE B  42      -2.766  41.656   2.643  1.00 90.75           O  
ATOM   4153  CG1 ILE B  42      -5.004  40.438  -1.140  1.00 90.75           C  
ATOM   4154  CG2 ILE B  42      -4.750  39.688   1.264  1.00 90.75           C  
ATOM   4155  CD1 ILE B  42      -5.719  39.188  -1.652  1.00 90.75           C  
ATOM   4156  N   LEU B  43      -1.209  40.688   1.459  1.00 87.38           N  
ATOM   4157  CA  LEU B  43      -0.361  40.438   2.619  1.00 87.38           C  
ATOM   4158  C   LEU B  43       0.140  41.750   3.211  1.00 87.38           C  
ATOM   4159  CB  LEU B  43       0.828  39.531   2.240  1.00 87.38           C  
ATOM   4160  O   LEU B  43       0.405  41.812   4.414  1.00 87.38           O  
ATOM   4161  CG  LEU B  43       0.542  38.031   2.111  1.00 87.38           C  
ATOM   4162  CD1 LEU B  43       1.664  37.344   1.343  1.00 87.38           C  
ATOM   4163  CD2 LEU B  43       0.365  37.406   3.488  1.00 87.38           C  
ATOM   4164  N   SER B  44       0.284  42.750   2.344  1.00 86.62           N  
ATOM   4165  CA  SER B  44       0.770  44.031   2.801  1.00 86.62           C  
ATOM   4166  C   SER B  44      -0.348  44.844   3.443  1.00 86.62           C  
ATOM   4167  CB  SER B  44       1.378  44.844   1.637  1.00 86.62           C  
ATOM   4168  O   SER B  44      -0.091  45.719   4.297  1.00 86.62           O  
ATOM   4169  OG  SER B  44       0.444  44.969   0.581  1.00 86.62           O  
ATOM   4170  N   GLU B  45      -1.605  44.562   3.143  1.00 89.00           N  
ATOM   4171  CA  GLU B  45      -2.725  45.375   3.592  1.00 89.00           C  
ATOM   4172  C   GLU B  45      -3.420  44.750   4.801  1.00 89.00           C  
ATOM   4173  CB  GLU B  45      -3.730  45.594   2.455  1.00 89.00           C  
ATOM   4174  O   GLU B  45      -3.998  45.469   5.625  1.00 89.00           O  
ATOM   4175  CG  GLU B  45      -3.221  46.500   1.337  1.00 89.00           C  
ATOM   4176  CD  GLU B  45      -4.254  46.750   0.250  1.00 89.00           C  
ATOM   4177  OE1 GLU B  45      -3.918  47.375  -0.768  1.00 89.00           O  
ATOM   4178  OE2 GLU B  45      -5.406  46.281   0.417  1.00 89.00           O  
ATOM   4179  N   TYR B  46      -3.406  43.438   4.871  1.00 87.38           N  
ATOM   4180  CA  TYR B  46      -4.141  42.750   5.930  1.00 87.38           C  
ATOM   4181  C   TYR B  46      -3.223  41.812   6.727  1.00 87.38           C  
ATOM   4182  CB  TYR B  46      -5.305  41.938   5.344  1.00 87.38           C  
ATOM   4183  O   TYR B  46      -2.193  41.375   6.215  1.00 87.38           O  
ATOM   4184  CG  TYR B  46      -6.320  42.781   4.613  1.00 87.38           C  
ATOM   4185  CD1 TYR B  46      -7.328  43.469   5.305  1.00 87.38           C  
ATOM   4186  CD2 TYR B  46      -6.270  42.938   3.230  1.00 87.38           C  
ATOM   4187  CE1 TYR B  46      -8.266  44.250   4.637  1.00 87.38           C  
ATOM   4188  CE2 TYR B  46      -7.203  43.719   2.551  1.00 87.38           C  
ATOM   4189  OH  TYR B  46      -9.117  45.125   2.594  1.00 87.38           O  
ATOM   4190  CZ  TYR B  46      -8.195  44.344   3.262  1.00 87.38           C  
ATOM   4191  N   ASP B  47      -3.566  41.656   8.039  1.00 85.94           N  
ATOM   4192  CA  ASP B  47      -2.842  40.719   8.875  1.00 85.94           C  
ATOM   4193  C   ASP B  47      -3.359  39.281   8.664  1.00 85.94           C  
ATOM   4194  CB  ASP B  47      -2.957  41.094  10.352  1.00 85.94           C  
ATOM   4195  O   ASP B  47      -4.320  38.875   9.305  1.00 85.94           O  
ATOM   4196  CG  ASP B  47      -1.690  41.719  10.898  1.00 85.94           C  
ATOM   4197  OD1 ASP B  47      -0.625  41.625  10.258  1.00 85.94           O  
ATOM   4198  OD2 ASP B  47      -1.757  42.344  11.992  1.00 85.94           O  
ATOM   4199  N   ILE B  48      -2.715  38.562   7.770  1.00 88.69           N  
ATOM   4200  CA  ILE B  48      -3.139  37.219   7.383  1.00 88.69           C  
ATOM   4201  C   ILE B  48      -2.547  36.188   8.344  1.00 88.69           C  
ATOM   4202  CB  ILE B  48      -2.727  36.875   5.930  1.00 88.69           C  
ATOM   4203  O   ILE B  48      -1.362  36.250   8.688  1.00 88.69           O  
ATOM   4204  CG1 ILE B  48      -3.340  37.906   4.957  1.00 88.69           C  
ATOM   4205  CG2 ILE B  48      -3.137  35.469   5.562  1.00 88.69           C  
ATOM   4206  CD1 ILE B  48      -4.863  37.875   4.910  1.00 88.69           C  
ATOM   4207  N   ASN B  49      -3.379  35.312   8.789  1.00 88.31           N  
ATOM   4208  CA  ASN B  49      -2.938  34.312   9.750  1.00 88.31           C  
ATOM   4209  C   ASN B  49      -2.580  33.000   9.055  1.00 88.31           C  
ATOM   4210  CB  ASN B  49      -4.012  34.062  10.812  1.00 88.31           C  
ATOM   4211  O   ASN B  49      -1.752  32.219   9.555  1.00 88.31           O  
ATOM   4212  CG  ASN B  49      -4.383  35.344  11.555  1.00 88.31           C  
ATOM   4213  ND2 ASN B  49      -3.510  35.781  12.461  1.00 88.31           N  
ATOM   4214  OD1 ASN B  49      -5.445  35.906  11.328  1.00 88.31           O  
ATOM   4215  N   LEU B  50      -3.213  32.719   7.934  1.00 90.12           N  
ATOM   4216  CA  LEU B  50      -3.000  31.469   7.203  1.00 90.12           C  
ATOM   4217  C   LEU B  50      -3.119  31.688   5.699  1.00 90.12           C  
ATOM   4218  CB  LEU B  50      -4.008  30.406   7.652  1.00 90.12           C  
ATOM   4219  O   LEU B  50      -4.039  32.375   5.238  1.00 90.12           O  
ATOM   4220  CG  LEU B  50      -3.992  29.078   6.871  1.00 90.12           C  
ATOM   4221  CD1 LEU B  50      -2.660  28.359   7.066  1.00 90.12           C  
ATOM   4222  CD2 LEU B  50      -5.152  28.188   7.309  1.00 90.12           C  
ATOM   4223  N   VAL B  51      -2.082  31.188   4.992  1.00 89.56           N  
ATOM   4224  CA  VAL B  51      -2.109  31.250   3.535  1.00 89.56           C  
ATOM   4225  C   VAL B  51      -2.287  29.844   2.957  1.00 89.56           C  
ATOM   4226  CB  VAL B  51      -0.826  31.906   2.973  1.00 89.56           C  
ATOM   4227  O   VAL B  51      -1.556  28.922   3.318  1.00 89.56           O  
ATOM   4228  CG1 VAL B  51      -0.834  31.875   1.445  1.00 89.56           C  
ATOM   4229  CG2 VAL B  51      -0.684  33.344   3.486  1.00 89.56           C  
ATOM   4230  N   ILE B  52      -3.346  29.656   2.227  1.00 90.38           N  
ATOM   4231  CA  ILE B  52      -3.562  28.438   1.459  1.00 90.38           C  
ATOM   4232  C   ILE B  52      -3.189  28.672  -0.002  1.00 90.38           C  
ATOM   4233  CB  ILE B  52      -5.027  27.953   1.567  1.00 90.38           C  
ATOM   4234  O   ILE B  52      -3.805  29.500  -0.681  1.00 90.38           O  
ATOM   4235  CG1 ILE B  52      -5.422  27.766   3.037  1.00 90.38           C  
ATOM   4236  CG2 ILE B  52      -5.227  26.656   0.778  1.00 90.38           C  
ATOM   4237  CD1 ILE B  52      -6.816  27.188   3.236  1.00 90.38           C  
ATOM   4238  N   MET B  53      -2.115  27.969  -0.469  1.00 87.06           N  
ATOM   4239  CA  MET B  53      -1.561  28.281  -1.782  1.00 87.06           C  
ATOM   4240  C   MET B  53      -1.521  27.047  -2.670  1.00 87.06           C  
ATOM   4241  CB  MET B  53      -0.155  28.875  -1.644  1.00 87.06           C  
ATOM   4242  O   MET B  53      -1.063  25.984  -2.244  1.00 87.06           O  
ATOM   4243  CG  MET B  53       0.425  29.391  -2.951  1.00 87.06           C  
ATOM   4244  SD  MET B  53       2.076  30.156  -2.732  1.00 87.06           S  
ATOM   4245  CE  MET B  53       1.645  31.531  -1.621  1.00 87.06           C  
ATOM   4246  N   ASP B  54      -2.051  27.141  -3.904  1.00 82.88           N  
ATOM   4247  CA  ASP B  54      -1.893  26.109  -4.918  1.00 82.88           C  
ATOM   4248  C   ASP B  54      -0.463  26.078  -5.453  1.00 82.88           C  
ATOM   4249  CB  ASP B  54      -2.879  26.328  -6.066  1.00 82.88           C  
ATOM   4250  O   ASP B  54       0.106  27.125  -5.777  1.00 82.88           O  
ATOM   4251  CG  ASP B  54      -2.996  25.125  -6.988  1.00 82.88           C  
ATOM   4252  OD1 ASP B  54      -2.197  24.172  -6.852  1.00 82.88           O  
ATOM   4253  OD2 ASP B  54      -3.893  25.141  -7.859  1.00 82.88           O  
ATOM   4254  N   ILE B  55       0.147  24.938  -5.570  1.00 75.06           N  
ATOM   4255  CA  ILE B  55       1.518  24.812  -6.051  1.00 75.06           C  
ATOM   4256  C   ILE B  55       1.577  25.141  -7.543  1.00 75.06           C  
ATOM   4257  CB  ILE B  55       2.068  23.391  -5.793  1.00 75.06           C  
ATOM   4258  O   ILE B  55       2.566  25.688  -8.023  1.00 75.06           O  
ATOM   4259  CG1 ILE B  55       2.295  23.172  -4.293  1.00 75.06           C  
ATOM   4260  CG2 ILE B  55       3.359  23.156  -6.582  1.00 75.06           C  
ATOM   4261  CD1 ILE B  55       2.773  21.766  -3.938  1.00 75.06           C  
ATOM   4262  N   ASN B  56       0.522  24.719  -8.242  1.00 73.44           N  
ATOM   4263  CA  ASN B  56       0.524  24.906  -9.688  1.00 73.44           C  
ATOM   4264  C   ASN B  56      -0.117  26.234 -10.086  1.00 73.44           C  
ATOM   4265  CB  ASN B  56      -0.192  23.734 -10.375  1.00 73.44           C  
ATOM   4266  O   ASN B  56      -1.185  26.250 -10.703  1.00 73.44           O  
ATOM   4267  CG  ASN B  56       0.631  22.469 -10.383  1.00 73.44           C  
ATOM   4268  ND2 ASN B  56      -0.042  21.328 -10.461  1.00 73.44           N  
ATOM   4269  OD1 ASN B  56       1.862  22.516 -10.312  1.00 73.44           O  
ATOM   4270  N   LEU B  57       0.349  27.266  -9.672  1.00 73.19           N  
ATOM   4271  CA  LEU B  57      -0.134  28.594 -10.047  1.00 73.19           C  
ATOM   4272  C   LEU B  57       0.511  29.062 -11.344  1.00 73.19           C  
ATOM   4273  CB  LEU B  57       0.151  29.594  -8.930  1.00 73.19           C  
ATOM   4274  O   LEU B  57       1.648  28.688 -11.648  1.00 73.19           O  
ATOM   4275  CG  LEU B  57      -0.720  29.484  -7.676  1.00 73.19           C  
ATOM   4276  CD1 LEU B  57      -0.077  30.234  -6.512  1.00 73.19           C  
ATOM   4277  CD2 LEU B  57      -2.123  30.016  -7.949  1.00 73.19           C  
ATOM   4278  N   PRO B  58      -0.357  29.719 -12.125  1.00 61.19           N  
ATOM   4279  CA  PRO B  58       0.236  30.312 -13.320  1.00 61.19           C  
ATOM   4280  C   PRO B  58       1.311  31.344 -12.992  1.00 61.19           C  
ATOM   4281  CB  PRO B  58      -0.960  30.969 -14.016  1.00 61.19           C  
ATOM   4282  O   PRO B  58       1.164  32.125 -12.039  1.00 61.19           O  
ATOM   4283  CG  PRO B  58      -2.080  30.859 -13.031  1.00 61.19           C  
ATOM   4284  CD  PRO B  58      -1.613  30.031 -11.867  1.00 61.19           C  
ATOM   4285  N   GLY B  59       2.414  31.281 -13.750  1.00 58.12           N  
ATOM   4286  CA  GLY B  59       3.525  32.219 -13.609  1.00 58.12           C  
ATOM   4287  C   GLY B  59       4.645  31.672 -12.742  1.00 58.12           C  
ATOM   4288  O   GLY B  59       5.312  30.703 -13.102  1.00 58.12           O  
ATOM   4289  N   LYS B  60       4.586  32.312 -11.414  1.00 58.72           N  
ATOM   4290  CA  LYS B  60       5.602  31.859 -10.469  1.00 58.72           C  
ATOM   4291  C   LYS B  60       5.156  30.609  -9.734  1.00 58.72           C  
ATOM   4292  CB  LYS B  60       5.914  32.969  -9.461  1.00 58.72           C  
ATOM   4293  O   LYS B  60       4.047  30.547  -9.211  1.00 58.72           O  
ATOM   4294  CG  LYS B  60       6.949  33.969  -9.945  1.00 58.72           C  
ATOM   4295  CD  LYS B  60       7.348  34.938  -8.844  1.00 58.72           C  
ATOM   4296  CE  LYS B  60       8.359  35.969  -9.328  1.00 58.72           C  
ATOM   4297  NZ  LYS B  60       8.742  36.938  -8.258  1.00 58.72           N  
ATOM   4298  N   ASN B  61       5.824  29.578  -9.945  1.00 65.12           N  
ATOM   4299  CA  ASN B  61       5.543  28.312  -9.281  1.00 65.12           C  
ATOM   4300  C   ASN B  61       5.215  28.500  -7.805  1.00 65.12           C  
ATOM   4301  CB  ASN B  61       6.723  27.344  -9.438  1.00 65.12           C  
ATOM   4302  O   ASN B  61       5.836  29.328  -7.133  1.00 65.12           O  
ATOM   4303  CG  ASN B  61       6.320  25.891  -9.258  1.00 65.12           C  
ATOM   4304  ND2 ASN B  61       7.176  24.984  -9.711  1.00 65.12           N  
ATOM   4305  OD1 ASN B  61       5.254  25.594  -8.719  1.00 65.12           O  
ATOM   4306  N   GLY B  62       4.008  28.094  -7.320  1.00 67.50           N  
ATOM   4307  CA  GLY B  62       3.578  28.203  -5.934  1.00 67.50           C  
ATOM   4308  C   GLY B  62       4.699  27.938  -4.945  1.00 67.50           C  
ATOM   4309  O   GLY B  62       4.723  28.531  -3.861  1.00 67.50           O  
ATOM   4310  N   LEU B  63       5.727  27.234  -5.418  1.00 69.06           N  
ATOM   4311  CA  LEU B  63       6.844  26.938  -4.535  1.00 69.06           C  
ATOM   4312  C   LEU B  63       7.758  28.141  -4.371  1.00 69.06           C  
ATOM   4313  CB  LEU B  63       7.645  25.750  -5.078  1.00 69.06           C  
ATOM   4314  O   LEU B  63       8.266  28.391  -3.275  1.00 69.06           O  
ATOM   4315  CG  LEU B  63       7.012  24.359  -4.895  1.00 69.06           C  
ATOM   4316  CD1 LEU B  63       7.602  23.375  -5.898  1.00 69.06           C  
ATOM   4317  CD2 LEU B  63       7.215  23.859  -3.469  1.00 69.06           C  
ATOM   4318  N   LEU B  64       7.918  28.891  -5.449  1.00 71.19           N  
ATOM   4319  CA  LEU B  64       8.750  30.078  -5.383  1.00 71.19           C  
ATOM   4320  C   LEU B  64       8.062  31.172  -4.562  1.00 71.19           C  
ATOM   4321  CB  LEU B  64       9.055  30.609  -6.789  1.00 71.19           C  
ATOM   4322  O   LEU B  64       8.719  31.875  -3.779  1.00 71.19           O  
ATOM   4323  CG  LEU B  64      10.273  30.000  -7.480  1.00 71.19           C  
ATOM   4324  CD1 LEU B  64      10.086  30.000  -8.992  1.00 71.19           C  
ATOM   4325  CD2 LEU B  64      11.547  30.750  -7.094  1.00 71.19           C  
ATOM   4326  N   LEU B  65       6.789  31.234  -4.707  1.00 77.00           N  
ATOM   4327  CA  LEU B  65       6.035  32.219  -3.951  1.00 77.00           C  
ATOM   4328  C   LEU B  65       6.062  31.906  -2.459  1.00 77.00           C  
ATOM   4329  CB  LEU B  65       4.590  32.281  -4.445  1.00 77.00           C  
ATOM   4330  O   LEU B  65       6.145  32.812  -1.628  1.00 77.00           O  
ATOM   4331  CG  LEU B  65       4.289  33.312  -5.531  1.00 77.00           C  
ATOM   4332  CD1 LEU B  65       3.426  32.719  -6.629  1.00 77.00           C  
ATOM   4333  CD2 LEU B  65       3.604  34.562  -4.934  1.00 77.00           C  
ATOM   4334  N   ALA B  66       6.031  30.609  -2.184  1.00 76.06           N  
ATOM   4335  CA  ALA B  66       6.082  30.188  -0.786  1.00 76.06           C  
ATOM   4336  C   ALA B  66       7.422  30.562  -0.151  1.00 76.06           C  
ATOM   4337  CB  ALA B  66       5.836  28.688  -0.675  1.00 76.06           C  
ATOM   4338  O   ALA B  66       7.477  30.938   1.019  1.00 76.06           O  
ATOM   4339  N   ARG B  67       8.438  30.406  -0.936  1.00 70.25           N  
ATOM   4340  CA  ARG B  67       9.766  30.766  -0.434  1.00 70.25           C  
ATOM   4341  C   ARG B  67       9.844  32.250  -0.123  1.00 70.25           C  
ATOM   4342  CB  ARG B  67      10.844  30.391  -1.445  1.00 70.25           C  
ATOM   4343  O   ARG B  67      10.398  32.656   0.902  1.00 70.25           O  
ATOM   4344  CG  ARG B  67      12.234  30.266  -0.844  1.00 70.25           C  
ATOM   4345  CD  ARG B  67      13.266  29.828  -1.880  1.00 70.25           C  
ATOM   4346  NE  ARG B  67      14.625  29.938  -1.367  1.00 70.25           N  
ATOM   4347  NH1 ARG B  67      15.617  28.938  -3.197  1.00 70.25           N  
ATOM   4348  NH2 ARG B  67      16.906  29.672  -1.446  1.00 70.25           N  
ATOM   4349  CZ  ARG B  67      15.711  29.516  -2.004  1.00 70.25           C  
ATOM   4350  N   GLU B  68       9.250  33.031  -1.005  1.00 73.75           N  
ATOM   4351  CA  GLU B  68       9.242  34.469  -0.790  1.00 73.75           C  
ATOM   4352  C   GLU B  68       8.398  34.844   0.428  1.00 73.75           C  
ATOM   4353  CB  GLU B  68       8.719  35.188  -2.031  1.00 73.75           C  
ATOM   4354  O   GLU B  68       8.758  35.750   1.187  1.00 73.75           O  
ATOM   4355  CG  GLU B  68       9.688  35.188  -3.205  1.00 73.75           C  
ATOM   4356  CD  GLU B  68       9.133  35.875  -4.445  1.00 73.75           C  
ATOM   4357  OE1 GLU B  68       9.820  35.875  -5.492  1.00 73.75           O  
ATOM   4358  OE2 GLU B  68       8.008  36.406  -4.367  1.00 73.75           O  
ATOM   4359  N   LEU B  69       7.367  34.125   0.604  1.00 76.38           N  
ATOM   4360  CA  LEU B  69       6.473  34.375   1.729  1.00 76.38           C  
ATOM   4361  C   LEU B  69       7.168  34.062   3.053  1.00 76.38           C  
ATOM   4362  CB  LEU B  69       5.199  33.531   1.599  1.00 76.38           C  
ATOM   4363  O   LEU B  69       7.004  34.781   4.031  1.00 76.38           O  
ATOM   4364  CG  LEU B  69       3.998  34.000   2.428  1.00 76.38           C  
ATOM   4365  CD1 LEU B  69       2.961  34.656   1.533  1.00 76.38           C  
ATOM   4366  CD2 LEU B  69       3.385  32.812   3.180  1.00 76.38           C  
ATOM   4367  N   ARG B  70       7.930  33.031   3.064  1.00 70.88           N  
ATOM   4368  CA  ARG B  70       8.602  32.625   4.289  1.00 70.88           C  
ATOM   4369  C   ARG B  70       9.695  33.594   4.680  1.00 70.88           C  
ATOM   4370  CB  ARG B  70       9.195  31.219   4.117  1.00 70.88           C  
ATOM   4371  O   ARG B  70       9.992  33.781   5.867  1.00 70.88           O  
ATOM   4372  CG  ARG B  70       8.312  30.094   4.641  1.00 70.88           C  
ATOM   4373  CD  ARG B  70       8.305  30.047   6.164  1.00 70.88           C  
ATOM   4374  NE  ARG B  70       7.492  28.938   6.664  1.00 70.88           N  
ATOM   4375  NH1 ARG B  70       7.648  29.562   8.883  1.00 70.88           N  
ATOM   4376  NH2 ARG B  70       6.449  27.703   8.289  1.00 70.88           N  
ATOM   4377  CZ  ARG B  70       7.199  28.734   7.945  1.00 70.88           C  
ATOM   4378  N   GLU B  71      10.188  34.188   3.672  1.00 66.69           N  
ATOM   4379  CA  GLU B  71      11.234  35.156   3.943  1.00 66.69           C  
ATOM   4380  C   GLU B  71      10.648  36.438   4.543  1.00 66.69           C  
ATOM   4381  CB  GLU B  71      12.008  35.500   2.666  1.00 66.69           C  
ATOM   4382  O   GLU B  71      11.328  37.125   5.305  1.00 66.69           O  
ATOM   4383  CG  GLU B  71      12.969  34.375   2.227  1.00 66.69           C  
ATOM   4384  CD  GLU B  71      13.773  34.750   0.991  1.00 66.69           C  
ATOM   4385  OE1 GLU B  71      14.633  33.938   0.571  1.00 66.69           O  
ATOM   4386  OE2 GLU B  71      13.539  35.844   0.439  1.00 66.69           O  
ATOM   4387  N   GLN B  72       9.422  36.719   4.293  1.00 65.88           N  
ATOM   4388  CA  GLN B  72       8.875  38.000   4.676  1.00 65.88           C  
ATOM   4389  C   GLN B  72       7.992  37.875   5.918  1.00 65.88           C  
ATOM   4390  CB  GLN B  72       8.078  38.625   3.523  1.00 65.88           C  
ATOM   4391  O   GLN B  72       7.852  38.844   6.680  1.00 65.88           O  
ATOM   4392  CG  GLN B  72       8.930  39.031   2.330  1.00 65.88           C  
ATOM   4393  CD  GLN B  72       8.133  39.719   1.237  1.00 65.88           C  
ATOM   4394  NE2 GLN B  72       8.820  40.156   0.200  1.00 65.88           N  
ATOM   4395  OE1 GLN B  72       6.902  39.812   1.323  1.00 65.88           O  
ATOM   4396  N   ALA B  73       7.223  36.750   6.086  1.00 64.62           N  
ATOM   4397  CA  ALA B  73       6.234  36.719   7.164  1.00 64.62           C  
ATOM   4398  C   ALA B  73       6.191  35.312   7.797  1.00 64.62           C  
ATOM   4399  CB  ALA B  73       4.855  37.094   6.641  1.00 64.62           C  
ATOM   4400  O   ALA B  73       6.566  34.344   7.168  1.00 64.62           O  
ATOM   4401  N   ASN B  74       6.004  35.344   9.109  1.00 68.94           N  
ATOM   4402  CA  ASN B  74       5.797  34.094   9.844  1.00 68.94           C  
ATOM   4403  C   ASN B  74       4.336  33.656   9.805  1.00 68.94           C  
ATOM   4404  CB  ASN B  74       6.270  34.250  11.289  1.00 68.94           C  
ATOM   4405  O   ASN B  74       3.656  33.656  10.836  1.00 68.94           O  
ATOM   4406  CG  ASN B  74       6.953  33.000  11.812  1.00 68.94           C  
ATOM   4407  ND2 ASN B  74       7.250  33.000  13.109  1.00 68.94           N  
ATOM   4408  OD1 ASN B  74       7.215  32.062  11.062  1.00 68.94           O  
ATOM   4409  N   VAL B  75       3.820  33.594   8.562  1.00 77.62           N  
ATOM   4410  CA  VAL B  75       2.418  33.219   8.391  1.00 77.62           C  
ATOM   4411  C   VAL B  75       2.311  31.719   8.117  1.00 77.62           C  
ATOM   4412  CB  VAL B  75       1.757  34.031   7.242  1.00 77.62           C  
ATOM   4413  O   VAL B  75       3.184  31.141   7.473  1.00 77.62           O  
ATOM   4414  CG1 VAL B  75       0.300  33.594   7.062  1.00 77.62           C  
ATOM   4415  CG2 VAL B  75       1.850  35.531   7.520  1.00 77.62           C  
ATOM   4416  N   ALA B  76       1.328  31.141   8.742  1.00 82.38           N  
ATOM   4417  CA  ALA B  76       1.103  29.719   8.477  1.00 82.38           C  
ATOM   4418  C   ALA B  76       0.808  29.484   7.000  1.00 82.38           C  
ATOM   4419  CB  ALA B  76      -0.042  29.188   9.336  1.00 82.38           C  
ATOM   4420  O   ALA B  76       0.099  30.266   6.367  1.00 82.38           O  
ATOM   4421  N   LEU B  77       1.528  28.562   6.410  1.00 83.94           N  
ATOM   4422  CA  LEU B  77       1.400  28.281   4.980  1.00 83.94           C  
ATOM   4423  C   LEU B  77       0.989  26.844   4.742  1.00 83.94           C  
ATOM   4424  CB  LEU B  77       2.717  28.578   4.258  1.00 83.94           C  
ATOM   4425  O   LEU B  77       1.624  25.906   5.254  1.00 83.94           O  
ATOM   4426  CG  LEU B  77       2.746  28.297   2.758  1.00 83.94           C  
ATOM   4427  CD1 LEU B  77       1.808  29.234   2.018  1.00 83.94           C  
ATOM   4428  CD2 LEU B  77       4.168  28.406   2.217  1.00 83.94           C  
ATOM   4429  N   MET B  78      -0.160  26.641   4.066  1.00 85.06           N  
ATOM   4430  CA  MET B  78      -0.639  25.312   3.656  1.00 85.06           C  
ATOM   4431  C   MET B  78      -0.706  25.219   2.137  1.00 85.06           C  
ATOM   4432  CB  MET B  78      -2.016  25.031   4.262  1.00 85.06           C  
ATOM   4433  O   MET B  78      -1.292  26.078   1.475  1.00 85.06           O  
ATOM   4434  CG  MET B  78      -2.543  23.641   3.957  1.00 85.06           C  
ATOM   4435  SD  MET B  78      -4.203  23.344   4.676  1.00 85.06           S  
ATOM   4436  CE  MET B  78      -3.793  23.359   6.445  1.00 85.06           C  
ATOM   4437  N   PHE B  79      -0.075  24.172   1.558  1.00 82.12           N  
ATOM   4438  CA  PHE B  79      -0.085  24.000   0.110  1.00 82.12           C  
ATOM   4439  C   PHE B  79      -1.227  23.078  -0.315  1.00 82.12           C  
ATOM   4440  CB  PHE B  79       1.253  23.422  -0.372  1.00 82.12           C  
ATOM   4441  O   PHE B  79      -1.521  22.094   0.362  1.00 82.12           O  
ATOM   4442  CG  PHE B  79       2.318  24.469  -0.578  1.00 82.12           C  
ATOM   4443  CD1 PHE B  79       2.119  25.516  -1.463  1.00 82.12           C  
ATOM   4444  CD2 PHE B  79       3.520  24.406   0.115  1.00 82.12           C  
ATOM   4445  CE1 PHE B  79       3.102  26.484  -1.655  1.00 82.12           C  
ATOM   4446  CE2 PHE B  79       4.508  25.359  -0.073  1.00 82.12           C  
ATOM   4447  CZ  PHE B  79       4.297  26.406  -0.959  1.00 82.12           C  
ATOM   4448  N   LEU B  80      -1.902  23.516  -1.394  1.00 80.19           N  
ATOM   4449  CA  LEU B  80      -2.814  22.625  -2.098  1.00 80.19           C  
ATOM   4450  C   LEU B  80      -2.119  21.953  -3.277  1.00 80.19           C  
ATOM   4451  CB  LEU B  80      -4.047  23.391  -2.584  1.00 80.19           C  
ATOM   4452  O   LEU B  80      -1.558  22.641  -4.141  1.00 80.19           O  
ATOM   4453  CG  LEU B  80      -4.914  24.031  -1.503  1.00 80.19           C  
ATOM   4454  CD1 LEU B  80      -5.836  25.078  -2.119  1.00 80.19           C  
ATOM   4455  CD2 LEU B  80      -5.723  22.984  -0.758  1.00 80.19           C  
ATOM   4456  N   THR B  81      -1.930  20.641  -3.191  1.00 69.44           N  
ATOM   4457  CA  THR B  81      -1.167  19.969  -4.242  1.00 69.44           C  
ATOM   4458  C   THR B  81      -1.996  18.875  -4.898  1.00 69.44           C  
ATOM   4459  CB  THR B  81       0.141  19.375  -3.693  1.00 69.44           C  
ATOM   4460  O   THR B  81      -2.928  18.344  -4.289  1.00 69.44           O  
ATOM   4461  CG2 THR B  81      -0.128  18.469  -2.494  1.00 69.44           C  
ATOM   4462  OG1 THR B  81       0.780  18.609  -4.723  1.00 69.44           O  
ATOM   4463  N   GLY B  82      -1.727  18.656  -6.266  1.00 62.41           N  
ATOM   4464  CA  GLY B  82      -2.348  17.516  -6.930  1.00 62.41           C  
ATOM   4465  C   GLY B  82      -1.783  16.188  -6.480  1.00 62.41           C  
ATOM   4466  O   GLY B  82      -0.646  16.109  -6.008  1.00 62.41           O  
ATOM   4467  N   ARG B  83      -2.639  15.109  -6.215  1.00 54.38           N  
ATOM   4468  CA  ARG B  83      -2.316  13.805  -5.660  1.00 54.38           C  
ATOM   4469  C   ARG B  83      -1.046  13.234  -6.285  1.00 54.38           C  
ATOM   4470  CB  ARG B  83      -3.480  12.828  -5.867  1.00 54.38           C  
ATOM   4471  O   ARG B  83      -0.263  12.562  -5.613  1.00 54.38           O  
ATOM   4472  CG  ARG B  83      -3.754  11.930  -4.668  1.00 54.38           C  
ATOM   4473  CD  ARG B  83      -4.934  11.000  -4.922  1.00 54.38           C  
ATOM   4474  NE  ARG B  83      -5.141  10.078  -3.807  1.00 54.38           N  
ATOM   4475  NH1 ARG B  83      -6.949   9.008  -4.758  1.00 54.38           N  
ATOM   4476  NH2 ARG B  83      -6.191   8.367  -2.693  1.00 54.38           N  
ATOM   4477  CZ  ARG B  83      -6.094   9.156  -3.756  1.00 54.38           C  
ATOM   4478  N   ASP B  84      -0.780  13.383  -7.594  1.00 49.75           N  
ATOM   4479  CA  ASP B  84       0.206  12.617  -8.352  1.00 49.75           C  
ATOM   4480  C   ASP B  84       1.604  13.211  -8.195  1.00 49.75           C  
ATOM   4481  CB  ASP B  84      -0.178  12.562  -9.836  1.00 49.75           C  
ATOM   4482  O   ASP B  84       2.580  12.656  -8.703  1.00 49.75           O  
ATOM   4483  CG  ASP B  84      -1.447  11.766 -10.086  1.00 49.75           C  
ATOM   4484  OD1 ASP B  84      -1.815  10.922  -9.242  1.00 49.75           O  
ATOM   4485  OD2 ASP B  84      -2.084  11.992 -11.141  1.00 49.75           O  
ATOM   4486  N   ASN B  85       1.731  14.305  -7.602  1.00 45.66           N  
ATOM   4487  CA  ASN B  85       3.082  14.844  -7.734  1.00 45.66           C  
ATOM   4488  C   ASN B  85       3.850  14.750  -6.418  1.00 45.66           C  
ATOM   4489  CB  ASN B  85       3.035  16.297  -8.219  1.00 45.66           C  
ATOM   4490  O   ASN B  85       3.703  15.609  -5.547  1.00 45.66           O  
ATOM   4491  CG  ASN B  85       4.043  16.562  -9.320  1.00 45.66           C  
ATOM   4492  ND2 ASN B  85       3.934  17.734  -9.945  1.00 45.66           N  
ATOM   4493  OD1 ASN B  85       4.906  15.742  -9.609  1.00 45.66           O  
ATOM   4494  N   GLU B  86       4.328  13.492  -6.059  1.00 45.31           N  
ATOM   4495  CA  GLU B  86       5.203  13.305  -4.906  1.00 45.31           C  
ATOM   4496  C   GLU B  86       6.207  14.445  -4.781  1.00 45.31           C  
ATOM   4497  CB  GLU B  86       5.945  11.969  -5.004  1.00 45.31           C  
ATOM   4498  O   GLU B  86       6.547  14.867  -3.674  1.00 45.31           O  
ATOM   4499  CG  GLU B  86       5.207  10.805  -4.352  1.00 45.31           C  
ATOM   4500  CD  GLU B  86       6.020   9.523  -4.324  1.00 45.31           C  
ATOM   4501  OE1 GLU B  86       5.590   8.547  -3.664  1.00 45.31           O  
ATOM   4502  OE2 GLU B  86       7.090   9.484  -4.965  1.00 45.31           O  
ATOM   4503  N   VAL B  87       6.688  14.898  -5.895  1.00 46.97           N  
ATOM   4504  CA  VAL B  87       7.727  15.930  -5.910  1.00 46.97           C  
ATOM   4505  C   VAL B  87       7.203  17.203  -5.242  1.00 46.97           C  
ATOM   4506  CB  VAL B  87       8.195  16.234  -7.352  1.00 46.97           C  
ATOM   4507  O   VAL B  87       7.922  17.844  -4.473  1.00 46.97           O  
ATOM   4508  CG1 VAL B  87       9.203  17.391  -7.355  1.00 46.97           C  
ATOM   4509  CG2 VAL B  87       8.797  14.992  -7.992  1.00 46.97           C  
ATOM   4510  N   ASP B  88       5.973  17.375  -5.473  1.00 52.97           N  
ATOM   4511  CA  ASP B  88       5.414  18.625  -4.941  1.00 52.97           C  
ATOM   4512  C   ASP B  88       5.277  18.547  -3.422  1.00 52.97           C  
ATOM   4513  CB  ASP B  88       4.055  18.906  -5.582  1.00 52.97           C  
ATOM   4514  O   ASP B  88       5.512  19.547  -2.729  1.00 52.97           O  
ATOM   4515  CG  ASP B  88       4.164  19.422  -7.008  1.00 52.97           C  
ATOM   4516  OD1 ASP B  88       5.270  19.812  -7.426  1.00 52.97           O  
ATOM   4517  OD2 ASP B  88       3.137  19.422  -7.719  1.00 52.97           O  
ATOM   4518  N   LYS B  89       5.016  17.312  -2.980  1.00 50.81           N  
ATOM   4519  CA  LYS B  89       4.863  17.172  -1.535  1.00 50.81           C  
ATOM   4520  C   LYS B  89       6.191  17.391  -0.818  1.00 50.81           C  
ATOM   4521  CB  LYS B  89       4.297  15.797  -1.187  1.00 50.81           C  
ATOM   4522  O   LYS B  89       6.250  18.078   0.200  1.00 50.81           O  
ATOM   4523  CG  LYS B  89       2.785  15.695  -1.335  1.00 50.81           C  
ATOM   4524  CD  LYS B  89       2.268  14.336  -0.865  1.00 50.81           C  
ATOM   4525  CE  LYS B  89       0.759  14.227  -1.040  1.00 50.81           C  
ATOM   4526  NZ  LYS B  89       0.248  12.891  -0.591  1.00 50.81           N  
ATOM   4527  N   ILE B  90       7.203  16.734  -1.429  1.00 47.28           N  
ATOM   4528  CA  ILE B  90       8.547  16.859  -0.867  1.00 47.28           C  
ATOM   4529  C   ILE B  90       9.016  18.312  -0.957  1.00 47.28           C  
ATOM   4530  CB  ILE B  90       9.547  15.922  -1.588  1.00 47.28           C  
ATOM   4531  O   ILE B  90       9.570  18.844   0.003  1.00 47.28           O  
ATOM   4532  CG1 ILE B  90       9.164  14.453  -1.368  1.00 47.28           C  
ATOM   4533  CG2 ILE B  90      10.977  16.188  -1.110  1.00 47.28           C  
ATOM   4534  CD1 ILE B  90       9.977  13.469  -2.193  1.00 47.28           C  
ATOM   4535  N   LEU B  91       8.719  18.906  -2.088  1.00 50.81           N  
ATOM   4536  CA  LEU B  91       9.172  20.281  -2.293  1.00 50.81           C  
ATOM   4537  C   LEU B  91       8.438  21.234  -1.365  1.00 50.81           C  
ATOM   4538  CB  LEU B  91       8.969  20.703  -3.750  1.00 50.81           C  
ATOM   4539  O   LEU B  91       9.023  22.188  -0.850  1.00 50.81           O  
ATOM   4540  CG  LEU B  91      10.219  20.719  -4.629  1.00 50.81           C  
ATOM   4541  CD1 LEU B  91      10.023  19.828  -5.848  1.00 50.81           C  
ATOM   4542  CD2 LEU B  91      10.547  22.156  -5.059  1.00 50.81           C  
ATOM   4543  N   GLY B  92       7.180  20.906  -1.129  1.00 51.28           N  
ATOM   4544  CA  GLY B  92       6.418  21.766  -0.226  1.00 51.28           C  
ATOM   4545  C   GLY B  92       6.941  21.750   1.196  1.00 51.28           C  
ATOM   4546  O   GLY B  92       7.008  22.781   1.853  1.00 51.28           O  
ATOM   4547  N   LEU B  93       7.508  20.547   1.568  1.00 48.75           N  
ATOM   4548  CA  LEU B  93       8.055  20.438   2.916  1.00 48.75           C  
ATOM   4549  C   LEU B  93       9.414  21.125   3.008  1.00 48.75           C  
ATOM   4550  CB  LEU B  93       8.195  18.969   3.322  1.00 48.75           C  
ATOM   4551  O   LEU B  93       9.719  21.766   4.020  1.00 48.75           O  
ATOM   4552  CG  LEU B  93       6.957  18.312   3.930  1.00 48.75           C  
ATOM   4553  CD1 LEU B  93       6.938  16.812   3.609  1.00 48.75           C  
ATOM   4554  CD2 LEU B  93       6.914  18.531   5.438  1.00 48.75           C  
ATOM   4555  N   GLU B  94      10.086  21.062   1.894  1.00 51.03           N  
ATOM   4556  CA  GLU B  94      11.398  21.703   1.874  1.00 51.03           C  
ATOM   4557  C   GLU B  94      11.273  23.219   1.902  1.00 51.03           C  
ATOM   4558  CB  GLU B  94      12.188  21.266   0.640  1.00 51.03           C  
ATOM   4559  O   GLU B  94      12.125  23.906   2.475  1.00 51.03           O  
ATOM   4560  CG  GLU B  94      13.070  20.047   0.876  1.00 51.03           C  
ATOM   4561  CD  GLU B  94      13.922  19.672  -0.327  1.00 51.03           C  
ATOM   4562  OE1 GLU B  94      14.750  18.750  -0.219  1.00 51.03           O  
ATOM   4563  OE2 GLU B  94      13.750  20.312  -1.387  1.00 51.03           O  
ATOM   4564  N   ILE B  95      10.250  23.766   1.247  1.00 53.22           N  
ATOM   4565  CA  ILE B  95      10.117  25.219   1.116  1.00 53.22           C  
ATOM   4566  C   ILE B  95       9.539  25.797   2.402  1.00 53.22           C  
ATOM   4567  CB  ILE B  95       9.227  25.594  -0.092  1.00 53.22           C  
ATOM   4568  O   ILE B  95       9.633  27.000   2.646  1.00 53.22           O  
ATOM   4569  CG1 ILE B  95       9.914  25.188  -1.403  1.00 53.22           C  
ATOM   4570  CG2 ILE B  95       8.898  27.078  -0.075  1.00 53.22           C  
ATOM   4571  CD1 ILE B  95       9.023  25.297  -2.629  1.00 53.22           C  
ATOM   4572  N   GLY B  96       9.141  24.969   3.438  1.00 58.56           N  
ATOM   4573  CA  GLY B  96       8.695  25.453   4.730  1.00 58.56           C  
ATOM   4574  C   GLY B  96       7.188  25.469   4.883  1.00 58.56           C  
ATOM   4575  O   GLY B  96       6.645  26.266   5.648  1.00 58.56           O  
ATOM   4576  N   ALA B  97       6.504  24.734   3.992  1.00 68.19           N  
ATOM   4577  CA  ALA B  97       5.059  24.672   4.199  1.00 68.19           C  
ATOM   4578  C   ALA B  97       4.723  23.938   5.492  1.00 68.19           C  
ATOM   4579  CB  ALA B  97       4.383  23.984   3.012  1.00 68.19           C  
ATOM   4580  O   ALA B  97       5.426  23.000   5.891  1.00 68.19           O  
ATOM   4581  N   ASP B  98       3.797  24.609   6.230  1.00 71.12           N  
ATOM   4582  CA  ASP B  98       3.420  24.062   7.527  1.00 71.12           C  
ATOM   4583  C   ASP B  98       2.562  22.797   7.359  1.00 71.12           C  
ATOM   4584  CB  ASP B  98       2.670  25.094   8.359  1.00 71.12           C  
ATOM   4585  O   ASP B  98       2.518  21.953   8.250  1.00 71.12           O  
ATOM   4586  CG  ASP B  98       3.502  26.328   8.656  1.00 71.12           C  
ATOM   4587  OD1 ASP B  98       4.570  26.203   9.289  1.00 71.12           O  
ATOM   4588  OD2 ASP B  98       3.086  27.438   8.250  1.00 71.12           O  
ATOM   4589  N   ASP B  99       1.848  22.750   6.266  1.00 74.19           N  
ATOM   4590  CA  ASP B  99       0.983  21.609   5.969  1.00 74.19           C  
ATOM   4591  C   ASP B  99       0.669  21.547   4.473  1.00 74.19           C  
ATOM   4592  CB  ASP B  99      -0.313  21.703   6.773  1.00 74.19           C  
ATOM   4593  O   ASP B  99       0.917  22.500   3.732  1.00 74.19           O  
ATOM   4594  CG  ASP B  99      -0.887  20.344   7.121  1.00 74.19           C  
ATOM   4595  OD1 ASP B  99      -0.451  19.328   6.531  1.00 74.19           O  
ATOM   4596  OD2 ASP B  99      -1.785  20.281   7.988  1.00 74.19           O  
ATOM   4597  N   TYR B 100       0.242  20.375   4.066  1.00 77.06           N  
ATOM   4598  CA  TYR B 100      -0.187  20.234   2.680  1.00 77.06           C  
ATOM   4599  C   TYR B 100      -1.476  19.422   2.584  1.00 77.06           C  
ATOM   4600  CB  TYR B 100       0.909  19.562   1.841  1.00 77.06           C  
ATOM   4601  O   TYR B 100      -1.764  18.609   3.455  1.00 77.06           O  
ATOM   4602  CG  TYR B 100       1.226  18.156   2.266  1.00 77.06           C  
ATOM   4603  CD1 TYR B 100       2.184  17.906   3.244  1.00 77.06           C  
ATOM   4604  CD2 TYR B 100       0.567  17.078   1.692  1.00 77.06           C  
ATOM   4605  CE1 TYR B 100       2.480  16.594   3.639  1.00 77.06           C  
ATOM   4606  CE2 TYR B 100       0.855  15.773   2.080  1.00 77.06           C  
ATOM   4607  OH  TYR B 100       2.102  14.258   3.438  1.00 77.06           O  
ATOM   4608  CZ  TYR B 100       1.812  15.547   3.051  1.00 77.06           C  
ATOM   4609  N   ILE B 101      -2.248  19.734   1.571  1.00 75.31           N  
ATOM   4610  CA  ILE B 101      -3.477  19.000   1.298  1.00 75.31           C  
ATOM   4611  C   ILE B 101      -3.570  18.688  -0.194  1.00 75.31           C  
ATOM   4612  CB  ILE B 101      -4.723  19.781   1.758  1.00 75.31           C  
ATOM   4613  O   ILE B 101      -3.193  19.500  -1.032  1.00 75.31           O  
ATOM   4614  CG1 ILE B 101      -5.883  18.828   2.055  1.00 75.31           C  
ATOM   4615  CG2 ILE B 101      -5.125  20.812   0.704  1.00 75.31           C  
ATOM   4616  CD1 ILE B 101      -6.992  19.438   2.896  1.00 75.31           C  
ATOM   4617  N   THR B 102      -3.883  17.469  -0.551  1.00 74.38           N  
ATOM   4618  CA  THR B 102      -3.965  17.047  -1.946  1.00 74.38           C  
ATOM   4619  C   THR B 102      -5.344  17.359  -2.523  1.00 74.38           C  
ATOM   4620  CB  THR B 102      -3.664  15.547  -2.098  1.00 74.38           C  
ATOM   4621  O   THR B 102      -6.355  17.219  -1.831  1.00 74.38           O  
ATOM   4622  CG2 THR B 102      -2.225  15.234  -1.708  1.00 74.38           C  
ATOM   4623  OG1 THR B 102      -4.551  14.805  -1.252  1.00 74.38           O  
ATOM   4624  N   LYS B 103      -5.355  17.844  -3.799  1.00 73.19           N  
ATOM   4625  CA  LYS B 103      -6.598  18.016  -4.547  1.00 73.19           C  
ATOM   4626  C   LYS B 103      -7.062  16.688  -5.137  1.00 73.19           C  
ATOM   4627  CB  LYS B 103      -6.418  19.047  -5.664  1.00 73.19           C  
ATOM   4628  O   LYS B 103      -6.242  15.867  -5.566  1.00 73.19           O  
ATOM   4629  CG  LYS B 103      -6.137  20.453  -5.160  1.00 73.19           C  
ATOM   4630  CD  LYS B 103      -5.984  21.438  -6.316  1.00 73.19           C  
ATOM   4631  CE  LYS B 103      -5.719  22.844  -5.816  1.00 73.19           C  
ATOM   4632  NZ  LYS B 103      -5.617  23.828  -6.941  1.00 73.19           N  
ATOM   4633  N   PRO B 104      -8.320  16.328  -5.137  1.00 70.62           N  
ATOM   4634  CA  PRO B 104      -9.398  17.062  -4.473  1.00 70.62           C  
ATOM   4635  C   PRO B 104      -9.383  16.891  -2.957  1.00 70.62           C  
ATOM   4636  CB  PRO B 104     -10.664  16.453  -5.074  1.00 70.62           C  
ATOM   4637  O   PRO B 104      -9.055  15.812  -2.455  1.00 70.62           O  
ATOM   4638  CG  PRO B 104     -10.258  15.086  -5.520  1.00 70.62           C  
ATOM   4639  CD  PRO B 104      -8.773  15.086  -5.766  1.00 70.62           C  
ATOM   4640  N   PHE B 105      -9.531  17.984  -2.262  1.00 72.69           N  
ATOM   4641  CA  PHE B 105      -9.352  17.969  -0.814  1.00 72.69           C  
ATOM   4642  C   PHE B 105     -10.664  17.641  -0.111  1.00 72.69           C  
ATOM   4643  CB  PHE B 105      -8.805  19.312  -0.320  1.00 72.69           C  
ATOM   4644  O   PHE B 105     -11.742  17.938  -0.634  1.00 72.69           O  
ATOM   4645  CG  PHE B 105      -9.531  20.500  -0.880  1.00 72.69           C  
ATOM   4646  CD1 PHE B 105      -9.047  21.172  -1.998  1.00 72.69           C  
ATOM   4647  CD2 PHE B 105     -10.703  20.953  -0.288  1.00 72.69           C  
ATOM   4648  CE1 PHE B 105      -9.711  22.281  -2.520  1.00 72.69           C  
ATOM   4649  CE2 PHE B 105     -11.375  22.062  -0.802  1.00 72.69           C  
ATOM   4650  CZ  PHE B 105     -10.875  22.719  -1.917  1.00 72.69           C  
ATOM   4651  N   ASN B 106     -10.523  16.859   0.984  1.00 71.25           N  
ATOM   4652  CA  ASN B 106     -11.602  16.641   1.938  1.00 71.25           C  
ATOM   4653  C   ASN B 106     -11.852  17.875   2.795  1.00 71.25           C  
ATOM   4654  CB  ASN B 106     -11.305  15.430   2.826  1.00 71.25           C  
ATOM   4655  O   ASN B 106     -10.953  18.328   3.506  1.00 71.25           O  
ATOM   4656  CG  ASN B 106     -12.484  15.031   3.688  1.00 71.25           C  
ATOM   4657  ND2 ASN B 106     -12.633  13.734   3.928  1.00 71.25           N  
ATOM   4658  OD1 ASN B 106     -13.266  15.883   4.133  1.00 71.25           O  
ATOM   4659  N   PRO B 107     -13.094  18.391   2.678  1.00 77.50           N  
ATOM   4660  CA  PRO B 107     -13.344  19.641   3.389  1.00 77.50           C  
ATOM   4661  C   PRO B 107     -13.125  19.531   4.895  1.00 77.50           C  
ATOM   4662  CB  PRO B 107     -14.812  19.938   3.068  1.00 77.50           C  
ATOM   4663  O   PRO B 107     -12.633  20.469   5.531  1.00 77.50           O  
ATOM   4664  CG  PRO B 107     -15.219  18.859   2.123  1.00 77.50           C  
ATOM   4665  CD  PRO B 107     -14.086  17.891   1.986  1.00 77.50           C  
ATOM   4666  N   ARG B 108     -13.523  18.375   5.465  1.00 72.25           N  
ATOM   4667  CA  ARG B 108     -13.336  18.219   6.902  1.00 72.25           C  
ATOM   4668  C   ARG B 108     -11.859  18.188   7.266  1.00 72.25           C  
ATOM   4669  CB  ARG B 108     -14.023  16.938   7.395  1.00 72.25           C  
ATOM   4670  O   ARG B 108     -11.438  18.812   8.234  1.00 72.25           O  
ATOM   4671  CG  ARG B 108     -15.398  17.172   7.992  1.00 72.25           C  
ATOM   4672  CD  ARG B 108     -15.977  15.891   8.594  1.00 72.25           C  
ATOM   4673  NE  ARG B 108     -17.297  16.125   9.180  1.00 72.25           N  
ATOM   4674  NH1 ARG B 108     -17.672  13.906   9.727  1.00 72.25           N  
ATOM   4675  NH2 ARG B 108     -19.250  15.492  10.219  1.00 72.25           N  
ATOM   4676  CZ  ARG B 108     -18.062  15.172   9.711  1.00 72.25           C  
ATOM   4677  N   GLU B 109     -11.203  17.484   6.379  1.00 74.06           N  
ATOM   4678  CA  GLU B 109      -9.766  17.453   6.602  1.00 74.06           C  
ATOM   4679  C   GLU B 109      -9.156  18.844   6.457  1.00 74.06           C  
ATOM   4680  CB  GLU B 109      -9.094  16.484   5.629  1.00 74.06           C  
ATOM   4681  O   GLU B 109      -8.320  19.250   7.273  1.00 74.06           O  
ATOM   4682  CG  GLU B 109      -7.598  16.312   5.863  1.00 74.06           C  
ATOM   4683  CD  GLU B 109      -6.938  15.375   4.871  1.00 74.06           C  
ATOM   4684  OE1 GLU B 109      -5.699  15.188   4.941  1.00 74.06           O  
ATOM   4685  OE2 GLU B 109      -7.660  14.812   4.016  1.00 74.06           O  
ATOM   4686  N   LEU B 110      -9.602  19.578   5.496  1.00 82.94           N  
ATOM   4687  CA  LEU B 110      -9.102  20.922   5.219  1.00 82.94           C  
ATOM   4688  C   LEU B 110      -9.352  21.859   6.406  1.00 82.94           C  
ATOM   4689  CB  LEU B 110      -9.773  21.500   3.967  1.00 82.94           C  
ATOM   4690  O   LEU B 110      -8.438  22.562   6.844  1.00 82.94           O  
ATOM   4691  CG  LEU B 110      -9.352  22.906   3.555  1.00 82.94           C  
ATOM   4692  CD1 LEU B 110      -7.910  22.906   3.061  1.00 82.94           C  
ATOM   4693  CD2 LEU B 110     -10.289  23.453   2.484  1.00 82.94           C  
ATOM   4694  N   THR B 111     -10.555  21.766   7.031  1.00 82.56           N  
ATOM   4695  CA  THR B 111     -10.906  22.688   8.109  1.00 82.56           C  
ATOM   4696  C   THR B 111     -10.164  22.328   9.391  1.00 82.56           C  
ATOM   4697  CB  THR B 111     -12.422  22.688   8.375  1.00 82.56           C  
ATOM   4698  O   THR B 111      -9.734  23.203  10.141  1.00 82.56           O  
ATOM   4699  CG2 THR B 111     -13.180  23.344   7.227  1.00 82.56           C  
ATOM   4700  OG1 THR B 111     -12.875  21.344   8.523  1.00 82.56           O  
ATOM   4701  N   ILE B 112      -9.984  21.016   9.586  1.00 74.44           N  
ATOM   4702  CA  ILE B 112      -9.281  20.562  10.789  1.00 74.44           C  
ATOM   4703  C   ILE B 112      -7.809  20.969  10.703  1.00 74.44           C  
ATOM   4704  CB  ILE B 112      -9.406  19.047  10.977  1.00 74.44           C  
ATOM   4705  O   ILE B 112      -7.250  21.500  11.664  1.00 74.44           O  
ATOM   4706  CG1 ILE B 112     -10.836  18.672  11.383  1.00 74.44           C  
ATOM   4707  CG2 ILE B 112      -8.398  18.547  12.023  1.00 74.44           C  
ATOM   4708  CD1 ILE B 112     -11.109  17.172  11.391  1.00 74.44           C  
ATOM   4709  N   ARG B 113      -7.242  20.781   9.547  1.00 76.69           N  
ATOM   4710  CA  ARG B 113      -5.840  21.141   9.359  1.00 76.69           C  
ATOM   4711  C   ARG B 113      -5.629  22.641   9.469  1.00 76.69           C  
ATOM   4712  CB  ARG B 113      -5.340  20.641   8.000  1.00 76.69           C  
ATOM   4713  O   ARG B 113      -4.664  23.094  10.078  1.00 76.69           O  
ATOM   4714  CG  ARG B 113      -5.160  19.125   7.926  1.00 76.69           C  
ATOM   4715  CD  ARG B 113      -4.578  18.688   6.590  1.00 76.69           C  
ATOM   4716  NE  ARG B 113      -4.457  17.234   6.500  1.00 76.69           N  
ATOM   4717  NH1 ARG B 113      -2.219  17.188   7.070  1.00 76.69           N  
ATOM   4718  NH2 ARG B 113      -3.342  15.242   6.621  1.00 76.69           N  
ATOM   4719  CZ  ARG B 113      -3.340  16.562   6.730  1.00 76.69           C  
ATOM   4720  N   ALA B 114      -6.531  23.391   8.938  1.00 82.69           N  
ATOM   4721  CA  ALA B 114      -6.445  24.844   9.031  1.00 82.69           C  
ATOM   4722  C   ALA B 114      -6.582  25.312  10.477  1.00 82.69           C  
ATOM   4723  CB  ALA B 114      -7.520  25.500   8.164  1.00 82.69           C  
ATOM   4724  O   ALA B 114      -5.844  26.203  10.922  1.00 82.69           O  
ATOM   4725  N   ARG B 115      -7.559  24.719  11.305  1.00 80.38           N  
ATOM   4726  CA  ARG B 115      -7.754  25.094  12.703  1.00 80.38           C  
ATOM   4727  C   ARG B 115      -6.504  24.797  13.531  1.00 80.38           C  
ATOM   4728  CB  ARG B 115      -8.953  24.344  13.297  1.00 80.38           C  
ATOM   4729  O   ARG B 115      -6.113  25.609  14.375  1.00 80.38           O  
ATOM   4730  CG  ARG B 115      -9.398  24.875  14.648  1.00 80.38           C  
ATOM   4731  CD  ARG B 115     -10.562  24.078  15.211  1.00 80.38           C  
ATOM   4732  NE  ARG B 115     -11.758  24.219  14.375  1.00 80.38           N  
ATOM   4733  NH1 ARG B 115     -12.758  22.266  15.125  1.00 80.38           N  
ATOM   4734  NH2 ARG B 115     -13.805  23.578  13.562  1.00 80.38           N  
ATOM   4735  CZ  ARG B 115     -12.773  23.344  14.359  1.00 80.38           C  
ATOM   4736  N   ASN B 116      -5.906  23.688  13.164  1.00 73.88           N  
ATOM   4737  CA  ASN B 116      -4.699  23.328  13.891  1.00 73.88           C  
ATOM   4738  C   ASN B 116      -3.559  24.297  13.625  1.00 73.88           C  
ATOM   4739  CB  ASN B 116      -4.270  21.906  13.531  1.00 73.88           C  
ATOM   4740  O   ASN B 116      -2.830  24.688  14.547  1.00 73.88           O  
ATOM   4741  CG  ASN B 116      -5.191  20.844  14.117  1.00 73.88           C  
ATOM   4742  ND2 ASN B 116      -5.098  19.625  13.602  1.00 73.88           N  
ATOM   4743  OD1 ASN B 116      -5.984  21.125  15.016  1.00 73.88           O  
ATOM   4744  N   LEU B 117      -3.475  24.703  12.383  1.00 74.50           N  
ATOM   4745  CA  LEU B 117      -2.434  25.656  12.016  1.00 74.50           C  
ATOM   4746  C   LEU B 117      -2.705  27.016  12.633  1.00 74.50           C  
ATOM   4747  CB  LEU B 117      -2.338  25.781  10.492  1.00 74.50           C  
ATOM   4748  O   LEU B 117      -1.783  27.688  13.109  1.00 74.50           O  
ATOM   4749  CG  LEU B 117      -1.674  24.625   9.750  1.00 74.50           C  
ATOM   4750  CD1 LEU B 117      -1.825  24.797   8.242  1.00 74.50           C  
ATOM   4751  CD2 LEU B 117      -0.202  24.516  10.141  1.00 74.50           C  
ATOM   4752  N   LEU B 118      -3.994  27.375  12.742  1.00 78.94           N  
ATOM   4753  CA  LEU B 118      -4.367  28.672  13.289  1.00 78.94           C  
ATOM   4754  C   LEU B 118      -4.238  28.688  14.805  1.00 78.94           C  
ATOM   4755  CB  LEU B 118      -5.801  29.031  12.883  1.00 78.94           C  
ATOM   4756  O   LEU B 118      -3.861  29.703  15.391  1.00 78.94           O  
ATOM   4757  CG  LEU B 118      -6.008  29.453  11.430  1.00 78.94           C  
ATOM   4758  CD1 LEU B 118      -7.492  29.438  11.070  1.00 78.94           C  
ATOM   4759  CD2 LEU B 118      -5.422  30.844  11.188  1.00 78.94           C  
ATOM   4760  N   SER B 119      -4.754  27.500  15.492  1.00 67.81           N  
ATOM   4761  CA  SER B 119      -4.629  27.422  16.938  1.00 67.81           C  
ATOM   4762  C   SER B 119      -3.176  27.562  17.391  1.00 67.81           C  
ATOM   4763  CB  SER B 119      -5.203  26.094  17.469  1.00 67.81           C  
ATOM   4764  O   SER B 119      -2.891  28.156  18.422  1.00 67.81           O  
ATOM   4765  OG  SER B 119      -4.191  25.109  17.547  1.00 67.81           O  
ATOM   4766  N   ARG B 120      -2.334  26.938  16.625  1.00 55.94           N  
ATOM   4767  CA  ARG B 120      -0.915  27.047  16.953  1.00 55.94           C  
ATOM   4768  C   ARG B 120      -0.431  28.484  16.875  1.00 55.94           C  
ATOM   4769  CB  ARG B 120      -0.085  26.156  16.031  1.00 55.94           C  
ATOM   4770  O   ARG B 120       0.380  28.922  17.688  1.00 55.94           O  
ATOM   4771  CG  ARG B 120       0.050  24.719  16.500  1.00 55.94           C  
ATOM   4772  CD  ARG B 120       0.931  23.891  15.570  1.00 55.94           C  
ATOM   4773  NE  ARG B 120       0.947  22.484  15.953  1.00 55.94           N  
ATOM   4774  NH1 ARG B 120       2.600  21.891  14.453  1.00 55.94           N  
ATOM   4775  NH2 ARG B 120       1.673  20.312  15.828  1.00 55.94           N  
ATOM   4776  CZ  ARG B 120       1.740  21.562  15.406  1.00 55.94           C  
ATOM   4777  N   THR B 121      -1.129  29.094  15.961  1.00 55.94           N  
ATOM   4778  CA  THR B 121      -0.691  30.469  15.773  1.00 55.94           C  
ATOM   4779  C   THR B 121      -1.420  31.406  16.734  1.00 55.94           C  
ATOM   4780  CB  THR B 121      -0.921  30.938  14.328  1.00 55.94           C  
ATOM   4781  O   THR B 121      -0.841  32.375  17.219  1.00 55.94           O  
ATOM   4782  CG2 THR B 121       0.365  31.484  13.711  1.00 55.94           C  
ATOM   4783  OG1 THR B 121      -1.380  29.828  13.539  1.00 55.94           O  
ATOM   4784  N   MET B 122      -2.988  31.062  17.188  1.00 50.06           N  
ATOM   4785  CA  MET B 122      -3.742  32.000  18.016  1.00 50.06           C  
ATOM   4786  C   MET B 122      -3.584  31.641  19.500  1.00 50.06           C  
ATOM   4787  CB  MET B 122      -5.223  31.984  17.641  1.00 50.06           C  
ATOM   4788  O   MET B 122      -3.801  32.500  20.375  1.00 50.06           O  
ATOM   4789  CG  MET B 122      -5.531  32.750  16.375  1.00 50.06           C  
ATOM   4790  SD  MET B 122      -7.070  33.750  16.516  1.00 50.06           S  
ATOM   4791  CE  MET B 122      -7.730  33.562  14.836  1.00 50.06           C  
ATOM   4792  N   ASN B 123      -4.016  30.203  20.078  1.00 43.00           N  
ATOM   4793  CA  ASN B 123      -3.938  29.891  21.500  1.00 43.00           C  
ATOM   4794  C   ASN B 123      -2.619  30.359  22.109  1.00 43.00           C  
ATOM   4795  CB  ASN B 123      -4.117  28.391  21.719  1.00 43.00           C  
ATOM   4796  O   ASN B 123      -2.225  29.891  23.172  1.00 43.00           O  
ATOM   4797  CG  ASN B 123      -5.566  28.000  21.938  1.00 43.00           C  
ATOM   4798  ND2 ASN B 123      -5.863  26.703  21.797  1.00 43.00           N  
ATOM   4799  OD1 ASN B 123      -6.414  28.844  22.219  1.00 43.00           O  
ATOM   4800  N   LEU B 124      -1.819  31.094  21.766  1.00 36.09           N  
ATOM   4801  CA  LEU B 124      -0.887  31.641  22.750  1.00 36.09           C  
ATOM   4802  C   LEU B 124      -1.631  32.156  23.969  1.00 36.09           C  
ATOM   4803  CB  LEU B 124      -0.040  32.750  22.125  1.00 36.09           C  
ATOM   4804  O   LEU B 124      -1.086  32.188  25.078  1.00 36.09           O  
ATOM   4805  CG  LEU B 124       1.238  32.312  21.406  1.00 36.09           C  
ATOM   4806  CD1 LEU B 124       1.595  33.312  20.297  1.00 36.09           C  
ATOM   4807  CD2 LEU B 124       2.387  32.188  22.406  1.00 36.09           C  
ATOM   4808  N   GLY B 125      -2.746  32.969  23.969  1.00 31.11           N  
ATOM   4809  CA  GLY B 125      -3.064  33.688  25.188  1.00 31.11           C  
ATOM   4810  C   GLY B 125      -3.885  32.875  26.172  1.00 31.11           C  
ATOM   4811  O   GLY B 125      -3.480  32.688  27.312  1.00 31.11           O  
ATOM   4812  N   THR B 126      -5.383  32.906  26.359  1.00 29.84           N  
ATOM   4813  CA  THR B 126      -6.133  33.094  27.594  1.00 29.84           C  
ATOM   4814  C   THR B 126      -6.363  31.766  28.297  1.00 29.84           C  
ATOM   4815  CB  THR B 126      -7.484  33.781  27.328  1.00 29.84           C  
ATOM   4816  O   THR B 126      -6.125  31.641  29.484  1.00 29.84           O  
ATOM   4817  CG2 THR B 126      -7.379  35.312  27.500  1.00 29.84           C  
ATOM   4818  OG1 THR B 126      -7.906  33.500  25.984  1.00 29.84           O  
ATOM   4819  N   VAL B 127      -7.754  31.188  28.375  1.00 29.02           N  
ATOM   4820  CA  VAL B 127      -8.633  30.984  29.516  1.00 29.02           C  
ATOM   4821  C   VAL B 127      -8.227  29.703  30.250  1.00 29.02           C  
ATOM   4822  CB  VAL B 127     -10.117  30.891  29.078  1.00 29.02           C  
ATOM   4823  O   VAL B 127      -7.641  28.797  29.656  1.00 29.02           O  
ATOM   4824  CG1 VAL B 127     -11.031  30.781  30.297  1.00 29.02           C  
ATOM   4825  CG2 VAL B 127     -10.500  32.125  28.234  1.00 29.02           C  
ATOM   4826  N   SER B 128      -8.734  29.359  31.688  1.00 28.34           N  
ATOM   4827  CA  SER B 128      -8.781  28.891  33.062  1.00 28.34           C  
ATOM   4828  C   SER B 128      -9.102  27.391  33.125  1.00 28.34           C  
ATOM   4829  CB  SER B 128      -9.812  29.672  33.875  1.00 28.34           C  
ATOM   4830  O   SER B 128      -8.375  26.625  33.750  1.00 28.34           O  
ATOM   4831  OG  SER B 128     -11.008  28.922  34.000  1.00 28.34           O  
ATOM   4832  N   GLU B 129     -10.586  26.953  33.562  1.00 29.77           N  
ATOM   4833  CA  GLU B 129     -11.102  26.109  34.656  1.00 29.77           C  
ATOM   4834  C   GLU B 129     -10.898  24.625  34.344  1.00 29.77           C  
ATOM   4835  CB  GLU B 129     -12.586  26.391  34.906  1.00 29.77           C  
ATOM   4836  O   GLU B 129     -10.789  24.250  33.156  1.00 29.77           O  
ATOM   4837  CG  GLU B 129     -12.836  27.531  35.875  1.00 29.77           C  
ATOM   4838  CD  GLU B 129     -14.289  27.641  36.312  1.00 29.77           C  
ATOM   4839  OE1 GLU B 129     -14.594  28.406  37.250  1.00 29.77           O  
ATOM   4840  OE2 GLU B 129     -15.141  26.953  35.688  1.00 29.77           O  
ATOM   4841  N   GLU B 130     -11.078  23.469  35.531  1.00 31.91           N  
ATOM   4842  CA  GLU B 130     -10.578  22.297  36.219  1.00 31.91           C  
ATOM   4843  C   GLU B 130     -11.094  21.016  35.562  1.00 31.91           C  
ATOM   4844  CB  GLU B 130     -10.969  22.328  37.688  1.00 31.91           C  
ATOM   4845  O   GLU B 130     -10.453  19.953  35.656  1.00 31.91           O  
ATOM   4846  CG  GLU B 130     -10.055  23.188  38.562  1.00 31.91           C  
ATOM   4847  CD  GLU B 130     -10.398  23.141  40.031  1.00 31.91           C  
ATOM   4848  OE1 GLU B 130      -9.648  23.719  40.844  1.00 31.91           O  
ATOM   4849  OE2 GLU B 130     -11.430  22.516  40.375  1.00 31.91           O  
ATOM   4850  N   ARG B 131     -12.570  20.578  35.656  1.00 34.50           N  
ATOM   4851  CA  ARG B 131     -12.953  19.188  35.812  1.00 34.50           C  
ATOM   4852  C   ARG B 131     -12.328  18.312  34.719  1.00 34.50           C  
ATOM   4853  CB  ARG B 131     -14.477  19.031  35.781  1.00 34.50           C  
ATOM   4854  O   ARG B 131     -12.625  18.500  33.531  1.00 34.50           O  
ATOM   4855  CG  ARG B 131     -15.133  19.188  37.156  1.00 34.50           C  
ATOM   4856  CD  ARG B 131     -16.625  18.922  37.094  1.00 34.50           C  
ATOM   4857  NE  ARG B 131     -17.266  19.094  38.406  1.00 34.50           N  
ATOM   4858  NH1 ARG B 131     -19.391  18.547  37.688  1.00 34.50           N  
ATOM   4859  NH2 ARG B 131     -19.016  19.094  39.875  1.00 34.50           N  
ATOM   4860  CZ  ARG B 131     -18.547  18.906  38.656  1.00 34.50           C  
ATOM   4861  N   ARG B 132     -11.117  17.797  34.875  1.00 35.12           N  
ATOM   4862  CA  ARG B 132     -10.047  17.438  33.969  1.00 35.12           C  
ATOM   4863  C   ARG B 132     -10.414  16.203  33.156  1.00 35.12           C  
ATOM   4864  CB  ARG B 132      -8.742  17.188  34.719  1.00 35.12           C  
ATOM   4865  O   ARG B 132     -10.352  15.070  33.656  1.00 35.12           O  
ATOM   4866  CG  ARG B 132      -7.898  18.422  34.906  1.00 35.12           C  
ATOM   4867  CD  ARG B 132      -6.570  18.109  35.594  1.00 35.12           C  
ATOM   4868  NE  ARG B 132      -5.742  19.297  35.750  1.00 35.12           N  
ATOM   4869  NH1 ARG B 132      -4.027  18.219  36.844  1.00 35.12           N  
ATOM   4870  NH2 ARG B 132      -3.887  20.469  36.438  1.00 35.12           N  
ATOM   4871  CZ  ARG B 132      -4.555  19.328  36.344  1.00 35.12           C  
ATOM   4872  N   SER B 133     -11.711  15.750  32.688  1.00 41.94           N  
ATOM   4873  CA  SER B 133     -11.758  14.695  31.672  1.00 41.94           C  
ATOM   4874  C   SER B 133     -10.453  14.602  30.906  1.00 41.94           C  
ATOM   4875  CB  SER B 133     -12.922  14.922  30.703  1.00 41.94           C  
ATOM   4876  O   SER B 133      -9.977  15.602  30.344  1.00 41.94           O  
ATOM   4877  OG  SER B 133     -12.750  16.141  30.000  1.00 41.94           O  
ATOM   4878  N   VAL B 134      -9.492  13.750  31.703  1.00 50.38           N  
ATOM   4879  CA  VAL B 134      -8.109  13.766  31.234  1.00 50.38           C  
ATOM   4880  C   VAL B 134      -8.086  13.719  29.703  1.00 50.38           C  
ATOM   4881  CB  VAL B 134      -7.297  12.586  31.812  1.00 50.38           C  
ATOM   4882  O   VAL B 134      -8.477  12.719  29.109  1.00 50.38           O  
ATOM   4883  CG1 VAL B 134      -5.852  12.633  31.328  1.00 50.38           C  
ATOM   4884  CG2 VAL B 134      -7.348  12.602  33.344  1.00 50.38           C  
ATOM   4885  N   GLU B 135      -8.445  14.773  29.172  1.00 64.00           N  
ATOM   4886  CA  GLU B 135      -8.391  14.883  27.719  1.00 64.00           C  
ATOM   4887  C   GLU B 135      -6.965  14.672  27.203  1.00 64.00           C  
ATOM   4888  CB  GLU B 135      -8.914  16.250  27.250  1.00 64.00           C  
ATOM   4889  O   GLU B 135      -6.766  14.336  26.031  1.00 64.00           O  
ATOM   4890  CG  GLU B 135     -10.430  16.375  27.344  1.00 64.00           C  
ATOM   4891  CD  GLU B 135     -10.961  17.625  26.641  1.00 64.00           C  
ATOM   4892  OE1 GLU B 135     -12.195  17.750  26.500  1.00 64.00           O  
ATOM   4893  OE2 GLU B 135     -10.133  18.469  26.234  1.00 64.00           O  
ATOM   4894  N   SER B 136      -6.016  14.867  28.250  1.00 78.94           N  
ATOM   4895  CA  SER B 136      -4.621  14.688  27.875  1.00 78.94           C  
ATOM   4896  C   SER B 136      -3.744  14.398  29.078  1.00 78.94           C  
ATOM   4897  CB  SER B 136      -4.102  15.922  27.141  1.00 78.94           C  
ATOM   4898  O   SER B 136      -4.117  14.711  30.219  1.00 78.94           O  
ATOM   4899  OG  SER B 136      -4.023  17.031  28.016  1.00 78.94           O  
ATOM   4900  N   TYR B 137      -2.832  13.539  29.109  1.00 86.06           N  
ATOM   4901  CA  TYR B 137      -1.772  13.336  30.094  1.00 86.06           C  
ATOM   4902  C   TYR B 137      -0.540  14.164  29.734  1.00 86.06           C  
ATOM   4903  CB  TYR B 137      -1.400  11.859  30.188  1.00 86.06           C  
ATOM   4904  O   TYR B 137      -0.053  14.109  28.609  1.00 86.06           O  
ATOM   4905  CG  TYR B 137      -2.480  11.000  30.797  1.00 86.06           C  
ATOM   4906  CD1 TYR B 137      -2.580  10.844  32.156  1.00 86.06           C  
ATOM   4907  CD2 TYR B 137      -3.400  10.328  29.984  1.00 86.06           C  
ATOM   4908  CE1 TYR B 137      -3.572  10.055  32.750  1.00 86.06           C  
ATOM   4909  CE2 TYR B 137      -4.398   9.531  30.547  1.00 86.06           C  
ATOM   4910  OH  TYR B 137      -5.461   8.617  32.469  1.00 86.06           O  
ATOM   4911  CZ  TYR B 137      -4.477   9.406  31.922  1.00 86.06           C  
ATOM   4912  N   LYS B 138      -0.133  14.992  30.625  1.00 87.56           N  
ATOM   4913  CA  LYS B 138       1.064  15.797  30.422  1.00 87.56           C  
ATOM   4914  C   LYS B 138       2.225  15.297  31.266  1.00 87.56           C  
ATOM   4915  CB  LYS B 138       0.780  17.266  30.734  1.00 87.56           C  
ATOM   4916  O   LYS B 138       2.037  14.953  32.438  1.00 87.56           O  
ATOM   4917  CG  LYS B 138      -0.236  17.922  29.812  1.00 87.56           C  
ATOM   4918  CD  LYS B 138      -0.432  19.391  30.141  1.00 87.56           C  
ATOM   4919  CE  LYS B 138      -1.473  20.031  29.234  1.00 87.56           C  
ATOM   4920  NZ  LYS B 138      -1.646  21.484  29.531  1.00 87.56           N  
ATOM   4921  N   PHE B 139       3.361  15.047  30.703  1.00 87.50           N  
ATOM   4922  CA  PHE B 139       4.559  14.594  31.406  1.00 87.50           C  
ATOM   4923  C   PHE B 139       5.812  15.141  30.734  1.00 87.50           C  
ATOM   4924  CB  PHE B 139       4.609  13.062  31.453  1.00 87.50           C  
ATOM   4925  O   PHE B 139       5.965  15.039  29.516  1.00 87.50           O  
ATOM   4926  CG  PHE B 139       4.449  12.406  30.109  1.00 87.50           C  
ATOM   4927  CD1 PHE B 139       3.186  12.109  29.609  1.00 87.50           C  
ATOM   4928  CD2 PHE B 139       5.562  12.094  29.328  1.00 87.50           C  
ATOM   4929  CE1 PHE B 139       3.035  11.500  28.359  1.00 87.50           C  
ATOM   4930  CE2 PHE B 139       5.418  11.492  28.094  1.00 87.50           C  
ATOM   4931  CZ  PHE B 139       4.152  11.195  27.609  1.00 87.50           C  
ATOM   4932  N   ASN B 140       6.742  15.719  31.531  1.00 85.56           N  
ATOM   4933  CA  ASN B 140       8.039  16.203  31.078  1.00 85.56           C  
ATOM   4934  C   ASN B 140       7.910  17.078  29.828  1.00 85.56           C  
ATOM   4935  CB  ASN B 140       8.992  15.039  30.812  1.00 85.56           C  
ATOM   4936  O   ASN B 140       8.688  16.938  28.891  1.00 85.56           O  
ATOM   4937  CG  ASN B 140       9.305  14.242  32.062  1.00 85.56           C
[truncated: 64,963 more chars]
