# Supplementary material for: Theoretical study of ArcB and its dimerization, interaction with anaerobic metabolites, and activation of ArcA
Source: PeerJ. 2023 Oct 13;11:e16309. doi: 10.7717/peerj.16309 (PMC10578306; doi:10.7717/peerj.16309)
Supplement: Supplemental Information 2 [file peerj-11-16309-s002.zip › Supplementary Files/ArcA and ArcB conformations/AlphaFold models/dimerArcB280_778withArcA/test_be024/test_be024_unrelaxed_rank_004_alphafold2_multimer_v3_model_3_seed_000.pdb]

MODEL     1                                                                     
ATOM      1  N   ILE A   1      24.828  19.812  17.203  1.00 45.41           N  
ATOM      2  CA  ILE A   1      23.656  20.078  18.016  1.00 45.41           C  
ATOM      3  C   ILE A   1      22.406  19.594  17.281  1.00 45.41           C  
ATOM      4  CB  ILE A   1      23.531  21.594  18.344  1.00 45.41           C  
ATOM      5  O   ILE A   1      21.516  19.000  17.891  1.00 45.41           O  
ATOM      6  CG1 ILE A   1      24.750  22.062  19.141  1.00 45.41           C  
ATOM      7  CG2 ILE A   1      22.234  21.859  19.125  1.00 45.41           C  
ATOM      8  CD1 ILE A   1      24.781  23.562  19.391  1.00 45.41           C  
ATOM      9  N   SER A   2      22.562  19.781  15.992  1.00 52.06           N  
ATOM     10  CA  SER A   2      21.406  19.484  15.141  1.00 52.06           C  
ATOM     11  C   SER A   2      21.125  17.984  15.117  1.00 52.06           C  
ATOM     12  CB  SER A   2      21.641  19.984  13.719  1.00 52.06           C  
ATOM     13  O   SER A   2      19.969  17.562  15.234  1.00 52.06           O  
ATOM     14  OG  SER A   2      20.422  20.156  13.039  1.00 52.06           O  
ATOM     15  N   HIS A   3      22.188  17.234  14.969  1.00 48.84           N  
ATOM     16  CA  HIS A   3      22.031  15.789  14.906  1.00 48.84           C  
ATOM     17  C   HIS A   3      21.625  15.219  16.266  1.00 48.84           C  
ATOM     18  CB  HIS A   3      23.312  15.125  14.414  1.00 48.84           C  
ATOM     19  O   HIS A   3      20.812  14.297  16.344  1.00 48.84           O  
ATOM     20  CG  HIS A   3      23.094  14.141  13.312  1.00 48.84           C  
ATOM     21  CD2 HIS A   3      23.281  14.258  11.977  1.00 48.84           C  
ATOM     22  ND1 HIS A   3      22.625  12.867  13.523  1.00 48.84           N  
ATOM     23  CE1 HIS A   3      22.531  12.234  12.367  1.00 48.84           C  
ATOM     24  NE2 HIS A   3      22.922  13.055  11.414  1.00 48.84           N  
ATOM     25  N   GLU A   4      22.172  15.766  17.328  1.00 50.88           N  
ATOM     26  CA  GLU A   4      21.922  15.266  18.688  1.00 50.88           C  
ATOM     27  C   GLU A   4      20.469  15.445  19.078  1.00 50.88           C  
ATOM     28  CB  GLU A   4      22.828  15.977  19.688  1.00 50.88           C  
ATOM     29  O   GLU A   4      19.922  14.648  19.844  1.00 50.88           O  
ATOM     30  CG  GLU A   4      24.234  15.398  19.750  1.00 50.88           C  
ATOM     31  CD  GLU A   4      25.125  16.094  20.797  1.00 50.88           C  
ATOM     32  OE1 GLU A   4      26.281  15.664  20.969  1.00 50.88           O  
ATOM     33  OE2 GLU A   4      24.641  17.062  21.422  1.00 50.88           O  
ATOM     34  N   LEU A   5      19.797  16.500  18.609  1.00 55.97           N  
ATOM     35  CA  LEU A   5      18.391  16.734  18.953  1.00 55.97           C  
ATOM     36  C   LEU A   5      17.469  16.047  17.953  1.00 55.97           C  
ATOM     37  CB  LEU A   5      18.094  18.234  18.969  1.00 55.97           C  
ATOM     38  O   LEU A   5      16.344  15.656  18.312  1.00 55.97           O  
ATOM     39  CG  LEU A   5      18.406  18.969  20.281  1.00 55.97           C  
ATOM     40  CD1 LEU A   5      18.578  20.469  20.031  1.00 55.97           C  
ATOM     41  CD2 LEU A   5      17.312  18.719  21.312  1.00 55.97           C  
ATOM     42  N   ARG A   6      18.062  15.805  16.797  1.00 55.06           N  
ATOM     43  CA  ARG A   6      17.250  15.203  15.742  1.00 55.06           C  
ATOM     44  C   ARG A   6      16.938  13.742  16.062  1.00 55.06           C  
ATOM     45  CB  ARG A   6      17.953  15.312  14.391  1.00 55.06           C  
ATOM     46  O   ARG A   6      15.828  13.273  15.812  1.00 55.06           O  
ATOM     47  CG  ARG A   6      17.047  15.820  13.273  1.00 55.06           C  
ATOM     48  CD  ARG A   6      17.812  15.945  11.953  1.00 55.06           C  
ATOM     49  NE  ARG A   6      17.797  17.312  11.453  1.00 55.06           N  
ATOM     50  NH1 ARG A   6      19.344  16.938   9.781  1.00 55.06           N  
ATOM     51  NH2 ARG A   6      18.438  19.031  10.062  1.00 55.06           N  
ATOM     52  CZ  ARG A   6      18.531  17.766  10.438  1.00 55.06           C  
ATOM     53  N   THR A   7      17.828  13.133  16.531  1.00 55.06           N  
ATOM     54  CA  THR A   7      17.688  11.703  16.781  1.00 55.06           C  
ATOM     55  C   THR A   7      16.594  11.430  17.812  1.00 55.06           C  
ATOM     56  CB  THR A   7      19.016  11.094  17.266  1.00 55.06           C  
ATOM     57  O   THR A   7      15.688  10.633  17.562  1.00 55.06           O  
ATOM     58  CG2 THR A   7      18.922   9.570  17.328  1.00 55.06           C  
ATOM     59  OG1 THR A   7      20.062  11.453  16.344  1.00 55.06           O  
ATOM     60  N   PRO A   8      16.688  12.148  18.969  1.00 60.28           N  
ATOM     61  CA  PRO A   8      15.609  11.883  19.922  1.00 60.28           C  
ATOM     62  C   PRO A   8      14.242  12.320  19.406  1.00 60.28           C  
ATOM     63  CB  PRO A   8      16.016  12.695  21.156  1.00 60.28           C  
ATOM     64  O   PRO A   8      13.234  11.664  19.656  1.00 60.28           O  
ATOM     65  CG  PRO A   8      17.062  13.648  20.656  1.00 60.28           C  
ATOM     66  CD  PRO A   8      17.609  13.125  19.359  1.00 60.28           C  
ATOM     67  N   LEU A   9      14.219  13.312  18.625  1.00 65.19           N  
ATOM     68  CA  LEU A   9      12.961  13.797  18.062  1.00 65.19           C  
ATOM     69  C   LEU A   9      12.406  12.820  17.031  1.00 65.19           C  
ATOM     70  CB  LEU A   9      13.148  15.180  17.438  1.00 65.19           C  
ATOM     71  O   LEU A   9      11.203  12.578  16.984  1.00 65.19           O  
ATOM     72  CG  LEU A   9      12.086  16.234  17.766  1.00 65.19           C  
ATOM     73  CD1 LEU A   9      12.656  17.281  18.719  1.00 65.19           C  
ATOM     74  CD2 LEU A   9      11.570  16.891  16.500  1.00 65.19           C  
ATOM     75  N   ASN A  10      13.312  12.328  16.281  1.00 58.88           N  
ATOM     76  CA  ASN A  10      12.891  11.312  15.328  1.00 58.88           C  
ATOM     77  C   ASN A  10      12.352  10.070  16.031  1.00 58.88           C  
ATOM     78  CB  ASN A  10      14.055  10.930  14.406  1.00 58.88           C  
ATOM     79  O   ASN A  10      11.398   9.445  15.547  1.00 58.88           O  
ATOM     80  CG  ASN A  10      14.281  11.953  13.305  1.00 58.88           C  
ATOM     81  ND2 ASN A  10      15.414  11.844  12.617  1.00 58.88           N  
ATOM     82  OD1 ASN A  10      13.445  12.836  13.086  1.00 58.88           O  
ATOM     83  N   GLY A  11      12.953   9.836  17.109  1.00 61.59           N  
ATOM     84  CA  GLY A  11      12.438   8.742  17.906  1.00 61.59           C  
ATOM     85  C   GLY A  11      11.023   8.969  18.391  1.00 61.59           C  
ATOM     86  O   GLY A  11      10.172   8.078  18.312  1.00 61.59           O  
ATOM     87  N   ILE A  12      10.820  10.172  18.812  1.00 67.88           N  
ATOM     88  CA  ILE A  12       9.500  10.516  19.344  1.00 67.88           C  
ATOM     89  C   ILE A  12       8.477  10.516  18.203  1.00 67.88           C  
ATOM     90  CB  ILE A  12       9.516  11.883  20.047  1.00 67.88           C  
ATOM     91  O   ILE A  12       7.383   9.961  18.344  1.00 67.88           O  
ATOM     92  CG1 ILE A  12      10.445  11.844  21.266  1.00 67.88           C  
ATOM     93  CG2 ILE A  12       8.102  12.297  20.453  1.00 67.88           C  
ATOM     94  CD1 ILE A  12      10.672  13.203  21.922  1.00 67.88           C  
ATOM     95  N   VAL A  13       8.914  11.047  17.125  1.00 66.94           N  
ATOM     96  CA  VAL A  13       8.023  11.125  15.984  1.00 66.94           C  
ATOM     97  C   VAL A  13       7.719   9.719  15.469  1.00 66.94           C  
ATOM     98  CB  VAL A  13       8.625  11.984  14.852  1.00 66.94           C  
ATOM     99  O   VAL A  13       6.559   9.375  15.227  1.00 66.94           O  
ATOM    100  CG1 VAL A  13       7.773  11.883  13.586  1.00 66.94           C  
ATOM    101  CG2 VAL A  13       8.750  13.438  15.289  1.00 66.94           C  
ATOM    102  N   GLY A  14       8.727   8.984  15.406  1.00 61.31           N  
ATOM    103  CA  GLY A  14       8.555   7.625  14.922  1.00 61.31           C  
ATOM    104  C   GLY A  14       7.707   6.770  15.836  1.00 61.31           C  
ATOM    105  O   GLY A  14       6.777   6.098  15.383  1.00 61.31           O  
ATOM    106  N   LEU A  15       8.031   6.859  17.062  1.00 60.31           N  
ATOM    107  CA  LEU A  15       7.320   6.027  18.031  1.00 60.31           C  
ATOM    108  C   LEU A  15       5.875   6.488  18.188  1.00 60.31           C  
ATOM    109  CB  LEU A  15       8.031   6.059  19.391  1.00 60.31           C  
ATOM    110  O   LEU A  15       4.969   5.668  18.328  1.00 60.31           O  
ATOM    111  CG  LEU A  15       9.289   5.203  19.516  1.00 60.31           C  
ATOM    112  CD1 LEU A  15      10.102   5.629  20.734  1.00 60.31           C  
ATOM    113  CD2 LEU A  15       8.922   3.723  19.609  1.00 60.31           C  
ATOM    114  N   SER A  16       5.723   7.738  18.156  1.00 67.44           N  
ATOM    115  CA  SER A  16       4.359   8.250  18.266  1.00 67.44           C  
ATOM    116  C   SER A  16       3.516   7.832  17.062  1.00 67.44           C  
ATOM    117  CB  SER A  16       4.363   9.773  18.391  1.00 67.44           C  
ATOM    118  O   SER A  16       2.338   7.500  17.203  1.00 67.44           O  
ATOM    119  OG  SER A  16       5.000  10.367  17.266  1.00 67.44           O  
ATOM    120  N   ARG A  17       4.184   7.785  16.031  1.00 60.38           N  
ATOM    121  CA  ARG A  17       3.475   7.352  14.836  1.00 60.38           C  
ATOM    122  C   ARG A  17       3.082   5.883  14.930  1.00 60.38           C  
ATOM    123  CB  ARG A  17       4.332   7.582  13.586  1.00 60.38           C  
ATOM    124  O   ARG A  17       1.949   5.512  14.609  1.00 60.38           O  
ATOM    125  CG  ARG A  17       3.549   7.551  12.281  1.00 60.38           C  
ATOM    126  CD  ARG A  17       4.117   8.523  11.258  1.00 60.38           C  
ATOM    127  NE  ARG A  17       3.447   8.398   9.969  1.00 60.38           N  
ATOM    128  NH1 ARG A  17       4.574  10.156   8.984  1.00 60.38           N  
ATOM    129  NH2 ARG A  17       3.016   8.977   7.789  1.00 60.38           N  
ATOM    130  CZ  ARG A  17       3.682   9.180   8.914  1.00 60.38           C  
ATOM    131  N   ILE A  18       3.955   5.090  15.352  1.00 55.16           N  
ATOM    132  CA  ILE A  18       3.711   3.658  15.508  1.00 55.16           C  
ATOM    133  C   ILE A  18       2.592   3.434  16.516  1.00 55.16           C  
ATOM    134  CB  ILE A  18       4.988   2.910  15.945  1.00 55.16           C  
ATOM    135  O   ILE A  18       1.705   2.604  16.297  1.00 55.16           O  
ATOM    136  CG1 ILE A  18       6.062   2.998  14.852  1.00 55.16           C  
ATOM    137  CG2 ILE A  18       4.672   1.451  16.281  1.00 55.16           C  
ATOM    138  CD1 ILE A  18       7.422   2.463  15.273  1.00 55.16           C  
ATOM    139  N   LEU A  19       2.693   4.250  17.531  1.00 61.78           N  
ATOM    140  CA  LEU A  19       1.699   4.086  18.578  1.00 61.78           C  
ATOM    141  C   LEU A  19       0.317   4.516  18.094  1.00 61.78           C  
ATOM    142  CB  LEU A  19       2.092   4.898  19.812  1.00 61.78           C  
ATOM    143  O   LEU A  19      -0.695   3.949  18.516  1.00 61.78           O  
ATOM    144  CG  LEU A  19       3.064   4.227  20.781  1.00 61.78           C  
ATOM    145  CD1 LEU A  19       3.680   5.262  21.719  1.00 61.78           C  
ATOM    146  CD2 LEU A  19       2.355   3.135  21.578  1.00 61.78           C  
ATOM    147  N   LEU A  20       0.388   5.453  17.219  1.00 64.38           N  
ATOM    148  CA  LEU A  20      -0.884   5.945  16.703  1.00 64.38           C  
ATOM    149  C   LEU A  20      -1.575   4.887  15.844  1.00 64.38           C  
ATOM    150  CB  LEU A  20      -0.669   7.219  15.875  1.00 64.38           C  
ATOM    151  O   LEU A  20      -2.799   4.906  15.695  1.00 64.38           O  
ATOM    152  CG  LEU A  20      -0.691   8.539  16.641  1.00 64.38           C  
ATOM    153  CD1 LEU A  20      -0.037   9.641  15.820  1.00 64.38           C  
ATOM    154  CD2 LEU A  20      -2.121   8.914  17.016  1.00 64.38           C  
ATOM    155  N   ASP A  21      -0.766   4.035  15.461  1.00 51.34           N  
ATOM    156  CA  ASP A  21      -1.296   2.967  14.625  1.00 51.34           C  
ATOM    157  C   ASP A  21      -1.810   1.806  15.469  1.00 51.34           C  
ATOM    158  CB  ASP A  21      -0.228   2.473  13.648  1.00 51.34           C  
ATOM    159  O   ASP A  21      -2.324   0.820  14.938  1.00 51.34           O  
ATOM    160  CG  ASP A  21       0.002   3.424  12.484  1.00 51.34           C  
ATOM    161  OD1 ASP A  21      -0.880   4.262  12.203  1.00 51.34           O  
ATOM    162  OD2 ASP A  21       1.073   3.334  11.852  1.00 51.34           O  
ATOM    163  N   THR A  22      -1.736   1.938  16.797  1.00 54.12           N  
ATOM    164  CA  THR A  22      -2.229   0.917  17.719  1.00 54.12           C  
ATOM    165  C   THR A  22      -3.625   1.271  18.219  1.00 54.12           C  
ATOM    166  CB  THR A  22      -1.278   0.740  18.922  1.00 54.12           C  
ATOM    167  O   THR A  22      -4.137   2.355  17.938  1.00 54.12           O  
ATOM    168  CG2 THR A  22       0.134   0.398  18.453  1.00 54.12           C  
ATOM    169  OG1 THR A  22      -1.239   1.956  19.672  1.00 54.12           O  
ATOM    170  N   GLU A  23      -4.301   0.257  18.797  1.00 60.91           N  
ATOM    171  CA  GLU A  23      -5.598   0.527  19.422  1.00 60.91           C  
ATOM    172  C   GLU A  23      -5.453   1.465  20.609  1.00 60.91           C  
ATOM    173  CB  GLU A  23      -6.270  -0.778  19.859  1.00 60.91           C  
ATOM    174  O   GLU A  23      -4.801   1.121  21.609  1.00 60.91           O  
ATOM    175  CG  GLU A  23      -7.074  -1.449  18.750  1.00 60.91           C  
ATOM    176  CD  GLU A  23      -7.793  -2.707  19.219  1.00 60.91           C  
ATOM    177  OE1 GLU A  23      -8.523  -3.320  18.406  1.00 60.91           O  
ATOM    178  OE2 GLU A  23      -7.621  -3.082  20.391  1.00 60.91           O  
ATOM    179  N   LEU A  24      -5.867   2.570  20.422  1.00 66.25           N  
ATOM    180  CA  LEU A  24      -5.742   3.584  21.469  1.00 66.25           C  
ATOM    181  C   LEU A  24      -7.113   4.027  21.969  1.00 66.25           C  
ATOM    182  CB  LEU A  24      -4.961   4.793  20.953  1.00 66.25           C  
ATOM    183  O   LEU A  24      -8.094   3.969  21.219  1.00 66.25           O  
ATOM    184  CG  LEU A  24      -3.516   4.535  20.516  1.00 66.25           C  
ATOM    185  CD1 LEU A  24      -3.021   5.656  19.609  1.00 66.25           C  
ATOM    186  CD2 LEU A  24      -2.613   4.395  21.750  1.00 66.25           C  
ATOM    187  N   THR A  25      -7.211   4.105  23.250  1.00 69.06           N  
ATOM    188  CA  THR A  25      -8.383   4.812  23.734  1.00 69.06           C  
ATOM    189  C   THR A  25      -8.445   6.227  23.172  1.00 69.06           C  
ATOM    190  CB  THR A  25      -8.391   4.879  25.281  1.00 69.06           C  
ATOM    191  O   THR A  25      -7.449   6.742  22.656  1.00 69.06           O  
ATOM    192  CG2 THR A  25      -8.273   3.486  25.891  1.00 69.06           C  
ATOM    193  OG1 THR A  25      -7.281   5.676  25.719  1.00 69.06           O  
ATOM    194  N   ALA A  26      -9.609   6.680  23.109  1.00 73.38           N  
ATOM    195  CA  ALA A  26      -9.789   8.039  22.594  1.00 73.38           C  
ATOM    196  C   ALA A  26      -8.836   9.016  23.281  1.00 73.38           C  
ATOM    197  CB  ALA A  26     -11.234   8.492  22.781  1.00 73.38           C  
ATOM    198  O   ALA A  26      -8.281   9.906  22.641  1.00 73.38           O  
ATOM    199  N   GLU A  27      -8.711   8.758  24.547  1.00 73.50           N  
ATOM    200  CA  GLU A  27      -7.820   9.625  25.312  1.00 73.50           C  
ATOM    201  C   GLU A  27      -6.359   9.391  24.938  1.00 73.50           C  
ATOM    202  CB  GLU A  27      -8.023   9.414  26.812  1.00 73.50           C  
ATOM    203  O   GLU A  27      -5.590  10.344  24.781  1.00 73.50           O  
ATOM    204  CG  GLU A  27      -7.887  10.680  27.641  1.00 73.50           C  
ATOM    205  CD  GLU A  27      -8.219  10.477  29.109  1.00 73.50           C  
ATOM    206  OE1 GLU A  27      -8.156  11.461  29.891  1.00 73.50           O  
ATOM    207  OE2 GLU A  27      -8.531   9.328  29.484  1.00 73.50           O  
ATOM    208  N   GLN A  28      -5.984   8.172  24.781  1.00 74.44           N  
ATOM    209  CA  GLN A  28      -4.617   7.840  24.391  1.00 74.44           C  
ATOM    210  C   GLN A  28      -4.305   8.352  22.984  1.00 74.44           C  
ATOM    211  CB  GLN A  28      -4.395   6.328  24.469  1.00 74.44           C  
ATOM    212  O   GLN A  28      -3.207   8.844  22.734  1.00 74.44           O  
ATOM    213  CG  GLN A  28      -4.281   5.785  25.875  1.00 74.44           C  
ATOM    214  CD  GLN A  28      -4.258   4.270  25.922  1.00 74.44           C  
ATOM    215  NE2 GLN A  28      -3.551   3.717  26.906  1.00 74.44           N  
ATOM    216  OE1 GLN A  28      -4.875   3.600  25.094  1.00 74.44           O  
ATOM    217  N   GLU A  29      -5.246   8.188  22.141  1.00 73.25           N  
ATOM    218  CA  GLU A  29      -5.070   8.680  20.781  1.00 73.25           C  
ATOM    219  C   GLU A  29      -4.840  10.195  20.766  1.00 73.25           C  
ATOM    220  CB  GLU A  29      -6.281   8.328  19.922  1.00 73.25           C  
ATOM    221  O   GLU A  29      -3.975  10.688  20.047  1.00 73.25           O  
ATOM    222  CG  GLU A  29      -6.082   8.602  18.438  1.00 73.25           C  
ATOM    223  CD  GLU A  29      -7.312   8.289  17.594  1.00 73.25           C  
ATOM    224  OE1 GLU A  29      -7.332   8.641  16.391  1.00 73.25           O  
ATOM    225  OE2 GLU A  29      -8.266   7.695  18.141  1.00 73.25           O  
ATOM    226  N   LYS A  30      -5.621  10.797  21.516  1.00 73.50           N  
ATOM    227  CA  LYS A  30      -5.484  12.250  21.625  1.00 73.50           C  
ATOM    228  C   LYS A  30      -4.102  12.633  22.141  1.00 73.50           C  
ATOM    229  CB  LYS A  30      -6.566  12.820  22.547  1.00 73.50           C  
ATOM    230  O   LYS A  30      -3.473  13.555  21.609  1.00 73.50           O  
ATOM    231  CG  LYS A  30      -6.719  14.336  22.453  1.00 73.50           C  
ATOM    232  CD  LYS A  30      -7.816  14.836  23.375  1.00 73.50           C  
ATOM    233  CE  LYS A  30      -7.906  16.359  23.359  1.00 73.50           C  
ATOM    234  NZ  LYS A  30      -8.969  16.859  24.281  1.00 73.50           N  
ATOM    235  N   TYR A  31      -3.689  11.836  23.141  1.00 74.81           N  
ATOM    236  CA  TYR A  31      -2.375  12.133  23.703  1.00 74.81           C  
ATOM    237  C   TYR A  31      -1.272  11.836  22.703  1.00 74.81           C  
ATOM    238  CB  TYR A  31      -2.145  11.320  24.984  1.00 74.81           C  
ATOM    239  O   TYR A  31      -0.345  12.625  22.531  1.00 74.81           O  
ATOM    240  CG  TYR A  31      -2.986  11.781  26.156  1.00 74.81           C  
ATOM    241  CD1 TYR A  31      -3.260  13.125  26.359  1.00 74.81           C  
ATOM    242  CD2 TYR A  31      -3.510  10.859  27.062  1.00 74.81           C  
ATOM    243  CE1 TYR A  31      -4.035  13.555  27.438  1.00 74.81           C  
ATOM    244  CE2 TYR A  31      -4.285  11.273  28.141  1.00 74.81           C  
ATOM    245  OH  TYR A  31      -5.309  13.031  29.375  1.00 74.81           O  
ATOM    246  CZ  TYR A  31      -4.543  12.617  28.312  1.00 74.81           C  
ATOM    247  N   LEU A  32      -1.432  10.828  22.062  1.00 72.88           N  
ATOM    248  CA  LEU A  32      -0.402  10.430  21.109  1.00 72.88           C  
ATOM    249  C   LEU A  32      -0.355  11.383  19.922  1.00 72.88           C  
ATOM    250  CB  LEU A  32      -0.654   9.000  20.625  1.00 72.88           C  
ATOM    251  O   LEU A  32       0.724  11.703  19.422  1.00 72.88           O  
ATOM    252  CG  LEU A  32       0.409   7.961  20.984  1.00 72.88           C  
ATOM    253  CD1 LEU A  32      -0.226   6.785  21.719  1.00 72.88           C  
ATOM    254  CD2 LEU A  32       1.139   7.484  19.734  1.00 72.88           C  
ATOM    255  N   LYS A  33      -1.475  11.719  19.516  1.00 73.88           N  
ATOM    256  CA  LYS A  33      -1.521  12.719  18.438  1.00 73.88           C  
ATOM    257  C   LYS A  33      -0.845  14.016  18.875  1.00 73.88           C  
ATOM    258  CB  LYS A  33      -2.967  12.992  18.031  1.00 73.88           C  
ATOM    259  O   LYS A  33      -0.104  14.625  18.094  1.00 73.88           O  
ATOM    260  CG  LYS A  33      -3.543  11.961  17.078  1.00 73.88           C  
ATOM    261  CD  LYS A  33      -4.977  12.297  16.688  1.00 73.88           C  
ATOM    262  CE  LYS A  33      -5.562  11.250  15.742  1.00 73.88           C  
ATOM    263  NZ  LYS A  33      -6.996  11.531  15.430  1.00 73.88           N  
ATOM    264  N   THR A  34      -1.091  14.312  20.094  1.00 73.62           N  
ATOM    265  CA  THR A  34      -0.484  15.523  20.641  1.00 73.62           C  
ATOM    266  C   THR A  34       1.032  15.375  20.734  1.00 73.62           C  
ATOM    267  CB  THR A  34      -1.056  15.859  22.031  1.00 73.62           C  
ATOM    268  O   THR A  34       1.774  16.297  20.375  1.00 73.62           O  
ATOM    269  CG2 THR A  34      -0.521  17.188  22.531  1.00 73.62           C  
ATOM    270  OG1 THR A  34      -2.484  15.930  21.938  1.00 73.62           O  
ATOM    271  N   ILE A  35       1.419  14.211  21.125  1.00 74.81           N  
ATOM    272  CA  ILE A  35       2.850  13.945  21.234  1.00 74.81           C  
ATOM    273  C   ILE A  35       3.488  13.992  19.844  1.00 74.81           C  
ATOM    274  CB  ILE A  35       3.127  12.586  21.906  1.00 74.81           C  
ATOM    275  O   ILE A  35       4.547  14.594  19.672  1.00 74.81           O  
ATOM    276  CG1 ILE A  35       2.773  12.648  23.406  1.00 74.81           C  
ATOM    277  CG2 ILE A  35       4.586  12.172  21.703  1.00 74.81           C  
ATOM    278  CD1 ILE A  35       2.791  11.297  24.094  1.00 74.81           C  
ATOM    279  N   HIS A  36       2.791  13.445  19.000  1.00 73.81           N  
ATOM    280  CA  HIS A  36       3.318  13.391  17.641  1.00 73.81           C  
ATOM    281  C   HIS A  36       3.457  14.789  17.047  1.00 73.81           C  
ATOM    282  CB  HIS A  36       2.418  12.531  16.750  1.00 73.81           C  
ATOM    283  O   HIS A  36       4.516  15.148  16.531  1.00 73.81           O  
ATOM    284  CG  HIS A  36       2.926  12.383  15.352  1.00 73.81           C  
ATOM    285  CD2 HIS A  36       2.486  12.906  14.188  1.00 73.81           C  
ATOM    286  ND1 HIS A  36       4.016  11.602  15.039  1.00 73.81           N  
ATOM    287  CE1 HIS A  36       4.227  11.656  13.734  1.00 73.81           C  
ATOM    288  NE2 HIS A  36       3.314  12.438  13.195  1.00 73.81           N  
ATOM    289  N   VAL A  37       2.418  15.492  17.125  1.00 71.38           N  
ATOM    290  CA  VAL A  37       2.424  16.844  16.578  1.00 71.38           C  
ATOM    291  C   VAL A  37       3.479  17.688  17.281  1.00 71.38           C  
ATOM    292  CB  VAL A  37       1.036  17.516  16.703  1.00 71.38           C  
ATOM    293  O   VAL A  37       4.199  18.469  16.656  1.00 71.38           O  
ATOM    294  CG1 VAL A  37       1.122  19.000  16.359  1.00 71.38           C  
ATOM    295  CG2 VAL A  37       0.026  16.812  15.789  1.00 71.38           C  
ATOM    296  N   SER A  38       3.551  17.469  18.547  1.00 73.75           N  
ATOM    297  CA  SER A  38       4.531  18.219  19.328  1.00 73.75           C  
ATOM    298  C   SER A  38       5.953  17.859  18.906  1.00 73.75           C  
ATOM    299  CB  SER A  38       4.352  17.953  20.812  1.00 73.75           C  
ATOM    300  O   SER A  38       6.812  18.734  18.797  1.00 73.75           O  
ATOM    301  OG  SER A  38       3.086  18.422  21.266  1.00 73.75           O  
ATOM    302  N   ALA A  39       6.137  16.625  18.734  1.00 74.75           N  
ATOM    303  CA  ALA A  39       7.469  16.172  18.344  1.00 74.75           C  
ATOM    304  C   ALA A  39       7.852  16.719  16.969  1.00 74.75           C  
ATOM    305  CB  ALA A  39       7.539  14.648  18.344  1.00 74.75           C  
ATOM    306  O   ALA A  39       8.984  17.156  16.766  1.00 74.75           O  
ATOM    307  N   VAL A  40       6.941  16.656  16.094  1.00 72.00           N  
ATOM    308  CA  VAL A  40       7.176  17.188  14.758  1.00 72.00           C  
ATOM    309  C   VAL A  40       7.461  18.688  14.828  1.00 72.00           C  
ATOM    310  CB  VAL A  40       5.977  16.922  13.820  1.00 72.00           C  
ATOM    311  O   VAL A  40       8.391  19.188  14.188  1.00 72.00           O  
ATOM    312  CG1 VAL A  40       6.145  17.656  12.500  1.00 72.00           C  
ATOM    313  CG2 VAL A  40       5.816  15.422  13.578  1.00 72.00           C  
ATOM    314  N   THR A  41       6.652  19.375  15.602  1.00 71.12           N  
ATOM    315  CA  THR A  41       6.824  20.812  15.773  1.00 71.12           C  
ATOM    316  C   THR A  41       8.203  21.125  16.359  1.00 71.12           C  
ATOM    317  CB  THR A  41       5.734  21.391  16.688  1.00 71.12           C  
ATOM    318  O   THR A  41       8.891  22.031  15.875  1.00 71.12           O  
ATOM    319  CG2 THR A  41       5.824  22.922  16.734  1.00 71.12           C  
ATOM    320  OG1 THR A  41       4.445  21.016  16.188  1.00 71.12           O  
ATOM    321  N   LEU A  42       8.531  20.391  17.391  1.00 73.12           N  
ATOM    322  CA  LEU A  42       9.828  20.609  18.031  1.00 73.12           C  
ATOM    323  C   LEU A  42      10.961  20.359  17.047  1.00 73.12           C  
ATOM    324  CB  LEU A  42       9.984  19.688  19.250  1.00 73.12           C  
ATOM    325  O   LEU A  42      11.945  21.109  17.031  1.00 73.12           O  
ATOM    326  CG  LEU A  42      11.219  19.922  20.109  1.00 73.12           C  
ATOM    327  CD1 LEU A  42      11.148  21.297  20.781  1.00 73.12           C  
ATOM    328  CD2 LEU A  42      11.352  18.828  21.172  1.00 73.12           C  
ATOM    329  N   GLY A  43      10.812  19.328  16.328  1.00 72.19           N  
ATOM    330  CA  GLY A  43      11.805  19.078  15.289  1.00 72.19           C  
ATOM    331  C   GLY A  43      11.977  20.234  14.320  1.00 72.19           C  
ATOM    332  O   GLY A  43      13.102  20.578  13.961  1.00 72.19           O  
ATOM    333  N   ASN A  44      10.875  20.797  13.961  1.00 70.94           N  
ATOM    334  CA  ASN A  44      10.906  21.922  13.023  1.00 70.94           C  
ATOM    335  C   ASN A  44      11.570  23.156  13.648  1.00 70.94           C  
ATOM    336  CB  ASN A  44       9.500  22.266  12.547  1.00 70.94           C  
ATOM    337  O   ASN A  44      12.359  23.828  12.992  1.00 70.94           O  
ATOM    338  CG  ASN A  44       8.969  21.281  11.523  1.00 70.94           C  
ATOM    339  ND2 ASN A  44       7.656  21.250  11.344  1.00 70.94           N  
ATOM    340  OD1 ASN A  44       9.742  20.547  10.891  1.00 70.94           O  
ATOM    341  N   ILE A  45      11.211  23.438  14.867  1.00 71.69           N  
ATOM    342  CA  ILE A  45      11.797  24.594  15.555  1.00 71.69           C  
ATOM    343  C   ILE A  45      13.312  24.422  15.633  1.00 71.69           C  
ATOM    344  CB  ILE A  45      11.203  24.766  16.969  1.00 71.69           C  
ATOM    345  O   ILE A  45      14.055  25.375  15.398  1.00 71.69           O  
ATOM    346  CG1 ILE A  45       9.719  25.172  16.875  1.00 71.69           C  
ATOM    347  CG2 ILE A  45      12.000  25.812  17.766  1.00 71.69           C  
ATOM    348  CD1 ILE A  45       9.008  25.172  18.219  1.00 71.69           C  
ATOM    349  N   PHE A  46      13.633  23.234  15.938  1.00 72.56           N  
ATOM    350  CA  PHE A  46      15.062  22.969  16.047  1.00 72.56           C  
ATOM    351  C   PHE A  46      15.750  23.156  14.688  1.00 72.56           C  
ATOM    352  CB  PHE A  46      15.312  21.562  16.562  1.00 72.56           C  
ATOM    353  O   PHE A  46      16.844  23.719  14.609  1.00 72.56           O  
ATOM    354  CG  PHE A  46      16.688  21.375  17.156  1.00 72.56           C  
ATOM    355  CD1 PHE A  46      17.719  20.844  16.406  1.00 72.56           C  
ATOM    356  CD2 PHE A  46      16.938  21.719  18.484  1.00 72.56           C  
ATOM    357  CE1 PHE A  46      18.984  20.656  16.953  1.00 72.56           C  
ATOM    358  CE2 PHE A  46      18.203  21.547  19.031  1.00 72.56           C  
ATOM    359  CZ  PHE A  46      19.234  21.016  18.266  1.00 72.56           C  
ATOM    360  N   ASN A  47      15.125  22.672  13.703  1.00 70.00           N  
ATOM    361  CA  ASN A  47      15.680  22.859  12.367  1.00 70.00           C  
ATOM    362  C   ASN A  47      15.805  24.344  12.016  1.00 70.00           C  
ATOM    363  CB  ASN A  47      14.836  22.125  11.320  1.00 70.00           C  
ATOM    364  O   ASN A  47      16.797  24.750  11.406  1.00 70.00           O  
ATOM    365  CG  ASN A  47      15.156  20.656  11.234  1.00 70.00           C  
ATOM    366  ND2 ASN A  47      14.242  19.875  10.664  1.00 70.00           N  
ATOM    367  OD1 ASN A  47      16.219  20.203  11.680  1.00 70.00           O  
ATOM    368  N   ASP A  48      14.859  25.062  12.414  1.00 72.31           N  
ATOM    369  CA  ASP A  48      14.883  26.500  12.156  1.00 72.31           C  
ATOM    370  C   ASP A  48      16.094  27.156  12.820  1.00 72.31           C  
ATOM    371  CB  ASP A  48      13.594  27.156  12.656  1.00 72.31           C  
ATOM    372  O   ASP A  48      16.750  28.000  12.219  1.00 72.31           O  
ATOM    373  CG  ASP A  48      12.391  26.828  11.789  1.00 72.31           C  
ATOM    374  OD1 ASP A  48      12.570  26.281  10.688  1.00 72.31           O  
ATOM    375  OD2 ASP A  48      11.258  27.125  12.219  1.00 72.31           O  
ATOM    376  N   ILE A  49      16.312  26.734  14.031  1.00 71.81           N  
ATOM    377  CA  ILE A  49      17.406  27.328  14.797  1.00 71.81           C  
ATOM    378  C   ILE A  49      18.734  26.953  14.156  1.00 71.81           C  
ATOM    379  CB  ILE A  49      17.375  26.859  16.266  1.00 71.81           C  
ATOM    380  O   ILE A  49      19.625  27.797  14.031  1.00 71.81           O  
ATOM    381  CG1 ILE A  49      16.141  27.438  16.984  1.00 71.81           C  
ATOM    382  CG2 ILE A  49      18.672  27.266  16.984  1.00 71.81           C  
ATOM    383  CD1 ILE A  49      15.930  26.875  18.391  1.00 71.81           C  
ATOM    384  N   ILE A  50      18.859  25.719  13.805  1.00 71.62           N  
ATOM    385  CA  ILE A  50      20.094  25.266  13.188  1.00 71.62           C  
ATOM    386  C   ILE A  50      20.281  25.969  11.836  1.00 71.62           C  
ATOM    387  CB  ILE A  50      20.109  23.734  13.000  1.00 71.62           C  
ATOM    388  O   ILE A  50      21.391  26.375  11.492  1.00 71.62           O  
ATOM    389  CG1 ILE A  50      20.141  23.031  14.359  1.00 71.62           C  
ATOM    390  CG2 ILE A  50      21.297  23.312  12.133  1.00 71.62           C  
ATOM    391  CD1 ILE A  50      20.750  21.641  14.320  1.00 71.62           C  
ATOM    392  N   ASP A  51      19.219  26.047  11.102  1.00 70.44           N  
ATOM    393  CA  ASP A  51      19.312  26.656   9.773  1.00 70.44           C  
ATOM    394  C   ASP A  51      19.641  28.141   9.883  1.00 70.44           C  
ATOM    395  CB  ASP A  51      18.000  26.453   9.008  1.00 70.44           C  
ATOM    396  O   ASP A  51      20.328  28.703   9.023  1.00 70.44           O  
ATOM    397  CG  ASP A  51      17.844  25.062   8.453  1.00 70.44           C  
ATOM    398  OD1 ASP A  51      18.859  24.328   8.336  1.00 70.44           O  
ATOM    399  OD2 ASP A  51      16.703  24.672   8.117  1.00 70.44           O  
ATOM    400  N   MET A  52      19.125  28.766  10.891  1.00 70.62           N  
ATOM    401  CA  MET A  52      19.469  30.156  11.117  1.00 70.62           C  
ATOM    402  C   MET A  52      20.984  30.328  11.273  1.00 70.62           C  
ATOM    403  CB  MET A  52      18.750  30.703  12.359  1.00 70.62           C  
ATOM    404  O   MET A  52      21.562  31.266  10.727  1.00 70.62           O  
ATOM    405  CG  MET A  52      18.531  32.188  12.328  1.00 70.62           C  
ATOM    406  SD  MET A  52      17.344  32.750  13.609  1.00 70.62           S  
ATOM    407  CE  MET A  52      18.484  33.250  14.922  1.00 70.62           C  
ATOM    408  N   ASP A  53      21.406  29.391  12.008  1.00 68.00           N  
ATOM    409  CA  ASP A  53      22.844  29.453  12.211  1.00 68.00           C  
ATOM    410  C   ASP A  53      23.594  29.250  10.891  1.00 68.00           C  
ATOM    411  CB  ASP A  53      23.297  28.406  13.234  1.00 68.00           C  
ATOM    412  O   ASP A  53      24.562  29.969  10.602  1.00 68.00           O  
ATOM    413  CG  ASP A  53      24.609  28.766  13.914  1.00 68.00           C  
ATOM    414  OD1 ASP A  53      24.953  29.969  13.969  1.00 68.00           O  
ATOM    415  OD2 ASP A  53      25.297  27.844  14.398  1.00 68.00           O  
ATOM    416  N   LYS A  54      23.109  28.297  10.148  1.00 69.81           N  
ATOM    417  CA  LYS A  54      23.750  28.000   8.867  1.00 69.81           C  
ATOM    418  C   LYS A  54      23.531  29.125   7.871  1.00 69.81           C  
ATOM    419  CB  LYS A  54      23.219  26.688   8.297  1.00 69.81           C  
ATOM    420  O   LYS A  54      24.406  29.406   7.039  1.00 69.81           O  
ATOM    421  CG  LYS A  54      23.750  25.438   9.000  1.00 69.81           C  
ATOM    422  CD  LYS A  54      23.250  24.172   8.336  1.00 69.81           C  
ATOM    423  CE  LYS A  54      23.766  22.922   9.047  1.00 69.81           C  
ATOM    424  NZ  LYS A  54      23.203  21.672   8.461  1.00 69.81           N  
ATOM    425  N   MET A  55      22.359  29.688   7.785  1.00 65.50           N  
ATOM    426  CA  MET A  55      22.047  30.750   6.848  1.00 65.50           C  
ATOM    427  C   MET A  55      22.938  31.969   7.086  1.00 65.50           C  
ATOM    428  CB  MET A  55      20.578  31.156   6.973  1.00 65.50           C  
ATOM    429  O   MET A  55      23.359  32.625   6.133  1.00 65.50           O  
ATOM    430  CG  MET A  55      19.625  30.234   6.223  1.00 65.50           C  
ATOM    431  SD  MET A  55      17.906  30.859   6.219  1.00 65.50           S  
ATOM    432  CE  MET A  55      17.203  29.859   4.875  1.00 65.50           C  
ATOM    433  N   GLU A  56      23.156  32.219   8.320  1.00 63.41           N  
ATOM    434  CA  GLU A  56      24.062  33.312   8.602  1.00 63.41           C  
ATOM    435  C   GLU A  56      25.453  33.062   8.039  1.00 63.41           C  
ATOM    436  CB  GLU A  56      24.156  33.562  10.109  1.00 63.41           C  
ATOM    437  O   GLU A  56      26.156  33.969   7.621  1.00 63.41           O  
ATOM    438  CG  GLU A  56      22.984  34.375  10.664  1.00 63.41           C  
ATOM    439  CD  GLU A  56      23.156  34.750  12.133  1.00 63.41           C  
ATOM    440  OE1 GLU A  56      22.359  35.562  12.648  1.00 63.41           O  
ATOM    441  OE2 GLU A  56      24.094  34.219  12.766  1.00 63.41           O  
ATOM    442  N   ARG A  57      25.672  31.812   7.906  1.00 61.97           N  
ATOM    443  CA  ARG A  57      27.000  31.484   7.379  1.00 61.97           C  
ATOM    444  C   ARG A  57      26.938  31.203   5.879  1.00 61.97           C  
ATOM    445  CB  ARG A  57      27.578  30.266   8.109  1.00 61.97           C  
ATOM    446  O   ARG A  57      27.922  30.781   5.277  1.00 61.97           O  
ATOM    447  CG  ARG A  57      27.938  30.531   9.562  1.00 61.97           C  
ATOM    448  CD  ARG A  57      28.578  29.312  10.219  1.00 61.97           C  
ATOM    449  NE  ARG A  57      28.750  29.516  11.648  1.00 61.97           N  
ATOM    450  NH1 ARG A  57      30.281  27.797  11.898  1.00 61.97           N  
ATOM    451  NH2 ARG A  57      29.656  29.047  13.719  1.00 61.97           N  
ATOM    452  CZ  ARG A  57      29.562  28.781  12.422  1.00 61.97           C  
ATOM    453  N   ARG A  58      25.781  31.484   5.199  1.00 60.19           N  
ATOM    454  CA  ARG A  58      25.547  31.328   3.770  1.00 60.19           C  
ATOM    455  C   ARG A  58      25.812  29.891   3.330  1.00 60.19           C  
ATOM    456  CB  ARG A  58      26.406  32.281   2.967  1.00 60.19           C  
ATOM    457  O   ARG A  58      26.297  29.656   2.221  1.00 60.19           O  
ATOM    458  CG  ARG A  58      25.844  33.688   2.871  1.00 60.19           C  
ATOM    459  CD  ARG A  58      26.672  34.594   1.968  1.00 60.19           C  
ATOM    460  NE  ARG A  58      26.156  35.938   1.922  1.00 60.19           N  
ATOM    461  NH1 ARG A  58      27.547  36.656   0.213  1.00 60.19           N  
ATOM    462  NH2 ARG A  58      26.047  38.094   1.134  1.00 60.19           N  
ATOM    463  CZ  ARG A  58      26.594  36.906   1.090  1.00 60.19           C  
ATOM    464  N   LYS A  59      25.703  28.953   4.246  1.00 61.53           N  
ATOM    465  CA  LYS A  59      26.078  27.578   3.939  1.00 61.53           C  
ATOM    466  C   LYS A  59      24.844  26.703   3.754  1.00 61.53           C  
ATOM    467  CB  LYS A  59      26.969  27.000   5.043  1.00 61.53           C  
ATOM    468  O   LYS A  59      24.922  25.469   3.842  1.00 61.53           O  
ATOM    469  CG  LYS A  59      28.453  27.312   4.875  1.00 61.53           C  
ATOM    470  CD  LYS A  59      29.297  26.594   5.914  1.00 61.53           C  
ATOM    471  CE  LYS A  59      30.766  26.906   5.758  1.00 61.53           C  
ATOM    472  NZ  LYS A  59      31.594  26.281   6.832  1.00 61.53           N  
ATOM    473  N   VAL A  60      23.719  27.359   3.535  1.00 63.75           N  
ATOM    474  CA  VAL A  60      22.578  26.453   3.385  1.00 63.75           C  
ATOM    475  C   VAL A  60      22.594  25.844   1.988  1.00 63.75           C  
ATOM    476  CB  VAL A  60      21.234  27.172   3.631  1.00 63.75           C  
ATOM    477  O   VAL A  60      22.594  26.547   0.985  1.00 63.75           O  
ATOM    478  CG1 VAL A  60      20.062  26.234   3.396  1.00 63.75           C  
ATOM    479  CG2 VAL A  60      21.188  27.750   5.047  1.00 63.75           C  
ATOM    480  N   GLN A  61      22.922  24.516   1.948  1.00 74.94           N  
ATOM    481  CA  GLN A  61      22.891  23.781   0.694  1.00 74.94           C  
ATOM    482  C   GLN A  61      21.578  23.016   0.531  1.00 74.94           C  
ATOM    483  CB  GLN A  61      24.078  22.797   0.625  1.00 74.94           C  
ATOM    484  O   GLN A  61      21.141  22.328   1.450  1.00 74.94           O  
ATOM    485  CG  GLN A  61      25.359  23.438   0.125  1.00 74.94           C  
ATOM    486  CD  GLN A  61      26.516  22.438   0.053  1.00 74.94           C  
ATOM    487  NE2 GLN A  61      27.656  22.891  -0.475  1.00 74.94           N  
ATOM    488  OE1 GLN A  61      26.391  21.281   0.468  1.00 74.94           O  
ATOM    489  N   LEU A  62      20.828  23.422  -0.514  1.00 78.94           N  
ATOM    490  CA  LEU A  62      19.594  22.719  -0.848  1.00 78.94           C  
ATOM    491  C   LEU A  62      19.891  21.344  -1.433  1.00 78.94           C  
ATOM    492  CB  LEU A  62      18.766  23.547  -1.838  1.00 78.94           C  
ATOM    493  O   LEU A  62      20.859  21.172  -2.164  1.00 78.94           O  
ATOM    494  CG  LEU A  62      18.156  24.844  -1.299  1.00 78.94           C  
ATOM    495  CD1 LEU A  62      17.750  25.750  -2.451  1.00 78.94           C  
ATOM    496  CD2 LEU A  62      16.953  24.531  -0.409  1.00 78.94           C  
ATOM    497  N   ASP A  63      19.219  20.375  -0.970  1.00 80.50           N  
ATOM    498  CA  ASP A  63      19.297  19.031  -1.518  1.00 80.50           C  
ATOM    499  C   ASP A  63      18.125  18.766  -2.473  1.00 80.50           C  
ATOM    500  CB  ASP A  63      19.297  18.000  -0.392  1.00 80.50           C  
ATOM    501  O   ASP A  63      17.125  18.156  -2.084  1.00 80.50           O  
ATOM    502  CG  ASP A  63      19.578  16.594  -0.883  1.00 80.50           C  
ATOM    503  OD1 ASP A  63      20.062  16.422  -2.023  1.00 80.50           O  
ATOM    504  OD2 ASP A  63      19.312  15.633  -0.124  1.00 80.50           O  
ATOM    505  N   ASN A  64      18.250  19.203  -3.664  1.00 85.00           N  
ATOM    506  CA  ASN A  64      17.203  19.062  -4.676  1.00 85.00           C  
ATOM    507  C   ASN A  64      17.156  17.641  -5.223  1.00 85.00           C  
ATOM    508  CB  ASN A  64      17.422  20.062  -5.812  1.00 85.00           C  
ATOM    509  O   ASN A  64      18.109  17.172  -5.855  1.00 85.00           O  
ATOM    510  CG  ASN A  64      17.141  21.484  -5.395  1.00 85.00           C  
ATOM    511  ND2 ASN A  64      17.750  22.438  -6.094  1.00 85.00           N  
ATOM    512  OD1 ASN A  64      16.391  21.734  -4.445  1.00 85.00           O  
ATOM    513  N   GLN A  65      16.094  16.984  -4.863  1.00 84.56           N  
ATOM    514  CA  GLN A  65      15.844  15.625  -5.328  1.00 84.56           C  
ATOM    515  C   GLN A  65      14.422  15.477  -5.859  1.00 84.56           C  
ATOM    516  CB  GLN A  65      16.094  14.617  -4.203  1.00 84.56           C  
ATOM    517  O   GLN A  65      13.547  16.281  -5.551  1.00 84.56           O  
ATOM    518  CG  GLN A  65      17.500  14.688  -3.617  1.00 84.56           C  
ATOM    519  CD  GLN A  65      18.344  13.492  -3.982  1.00 84.56           C  
ATOM    520  NE2 GLN A  65      19.656  13.617  -3.811  1.00 84.56           N  
ATOM    521  OE1 GLN A  65      17.828  12.453  -4.418  1.00 84.56           O  
ATOM    522  N   PRO A  66      14.320  14.492  -6.656  1.00 84.25           N  
ATOM    523  CA  PRO A  66      12.938  14.219  -7.066  1.00 84.25           C  
ATOM    524  C   PRO A  66      12.031  13.867  -5.891  1.00 84.25           C  
ATOM    525  CB  PRO A  66      13.086  13.031  -8.016  1.00 84.25           C  
ATOM    526  O   PRO A  66      12.391  13.023  -5.062  1.00 84.25           O  
ATOM    527  CG  PRO A  66      14.531  13.016  -8.398  1.00 84.25           C  
ATOM    528  CD  PRO A  66      15.312  13.711  -7.312  1.00 84.25           C  
ATOM    529  N   VAL A  67      10.961  14.602  -5.789  1.00 82.25           N  
ATOM    530  CA  VAL A  67       9.992  14.414  -4.711  1.00 82.25           C  
ATOM    531  C   VAL A  67       8.633  14.023  -5.293  1.00 82.25           C  
ATOM    532  CB  VAL A  67       9.852  15.688  -3.850  1.00 82.25           C  
ATOM    533  O   VAL A  67       8.156  14.648  -6.242  1.00 82.25           O  
ATOM    534  CG1 VAL A  67       8.766  15.508  -2.789  1.00 82.25           C  
ATOM    535  CG2 VAL A  67      11.188  16.047  -3.195  1.00 82.25           C  
ATOM    536  N   ASP A  68       8.109  12.867  -4.801  1.00 77.31           N  
ATOM    537  CA  ASP A  68       6.727  12.523  -5.117  1.00 77.31           C  
ATOM    538  C   ASP A  68       5.754  13.547  -4.535  1.00 77.31           C  
ATOM    539  CB  ASP A  68       6.387  11.125  -4.598  1.00 77.31           C  
ATOM    540  O   ASP A  68       5.469  13.531  -3.338  1.00 77.31           O  
ATOM    541  CG  ASP A  68       5.004  10.656  -5.016  1.00 77.31           C  
ATOM    542  OD1 ASP A  68       4.199  11.477  -5.500  1.00 77.31           O  
ATOM    543  OD2 ASP A  68       4.715   9.445  -4.863  1.00 77.31           O  
ATOM    544  N   PHE A  69       5.332  14.414  -5.359  1.00 82.38           N  
ATOM    545  CA  PHE A  69       4.574  15.570  -4.898  1.00 82.38           C  
ATOM    546  C   PHE A  69       3.180  15.156  -4.441  1.00 82.38           C  
ATOM    547  CB  PHE A  69       4.473  16.625  -6.008  1.00 82.38           C  
ATOM    548  O   PHE A  69       2.598  15.789  -3.557  1.00 82.38           O  
ATOM    549  CG  PHE A  69       4.051  17.984  -5.516  1.00 82.38           C  
ATOM    550  CD1 PHE A  69       2.920  18.609  -6.031  1.00 82.38           C  
ATOM    551  CD2 PHE A  69       4.781  18.641  -4.535  1.00 82.38           C  
ATOM    552  CE1 PHE A  69       2.525  19.859  -5.578  1.00 82.38           C  
ATOM    553  CE2 PHE A  69       4.395  19.891  -4.074  1.00 82.38           C  
ATOM    554  CZ  PHE A  69       3.268  20.500  -4.602  1.00 82.38           C  
ATOM    555  N   THR A  70       2.721  14.133  -4.926  1.00 72.19           N  
ATOM    556  CA  THR A  70       1.421  13.625  -4.508  1.00 72.19           C  
ATOM    557  C   THR A  70       1.481  13.109  -3.070  1.00 72.19           C  
ATOM    558  CB  THR A  70       0.936  12.500  -5.438  1.00 72.19           C  
ATOM    559  O   THR A  70       0.629  13.453  -2.248  1.00 72.19           O  
ATOM    560  CG2 THR A  70      -0.518  12.133  -5.152  1.00 72.19           C  
ATOM    561  OG1 THR A  70       1.051  12.930  -6.797  1.00 72.19           O  
ATOM    562  N   SER A  71       2.459  12.305  -2.836  1.00 68.25           N  
ATOM    563  CA  SER A  71       2.662  11.805  -1.479  1.00 68.25           C  
ATOM    564  C   SER A  71       2.979  12.945  -0.514  1.00 68.25           C  
ATOM    565  CB  SER A  71       3.787  10.773  -1.449  1.00 68.25           C  
ATOM    566  O   SER A  71       2.541  12.930   0.638  1.00 68.25           O  
ATOM    567  OG  SER A  71       3.328   9.539  -0.916  1.00 68.25           O  
ATOM    568  N   PHE A  72       3.625  13.828  -0.994  1.00 81.38           N  
ATOM    569  CA  PHE A  72       3.988  14.984  -0.188  1.00 81.38           C  
ATOM    570  C   PHE A  72       2.744  15.742   0.268  1.00 81.38           C  
ATOM    571  CB  PHE A  72       4.910  15.922  -0.974  1.00 81.38           C  
ATOM    572  O   PHE A  72       2.617  16.078   1.444  1.00 81.38           O  
ATOM    573  CG  PHE A  72       5.281  17.172  -0.231  1.00 81.38           C  
ATOM    574  CD1 PHE A  72       4.504  18.328  -0.345  1.00 81.38           C  
ATOM    575  CD2 PHE A  72       6.406  17.219   0.583  1.00 81.38           C  
ATOM    576  CE1 PHE A  72       4.844  19.484   0.342  1.00 81.38           C  
ATOM    577  CE2 PHE A  72       6.750  18.375   1.273  1.00 81.38           C  
ATOM    578  CZ  PHE A  72       5.969  19.500   1.150  1.00 81.38           C  
ATOM    579  N   LEU A  73       1.883  15.938  -0.624  1.00 81.75           N  
ATOM    580  CA  LEU A  73       0.669  16.688  -0.305  1.00 81.75           C  
ATOM    581  C   LEU A  73      -0.227  15.883   0.635  1.00 81.75           C  
ATOM    582  CB  LEU A  73      -0.096  17.031  -1.584  1.00 81.75           C  
ATOM    583  O   LEU A  73      -0.854  16.453   1.532  1.00 81.75           O  
ATOM    584  CG  LEU A  73       0.463  18.188  -2.414  1.00 81.75           C  
ATOM    585  CD1 LEU A  73      -0.388  18.406  -3.660  1.00 81.75           C  
ATOM    586  CD2 LEU A  73       0.532  19.453  -1.578  1.00 81.75           C  
ATOM    587  N   ALA A  74      -0.213  14.648   0.484  1.00 71.12           N  
ATOM    588  CA  ALA A  74      -1.007  13.789   1.356  1.00 71.12           C  
ATOM    589  C   ALA A  74      -0.503  13.852   2.795  1.00 71.12           C  
ATOM    590  CB  ALA A  74      -0.980  12.344   0.851  1.00 71.12           C  
ATOM    591  O   ALA A  74      -1.298  13.945   3.734  1.00 71.12           O  
ATOM    592  N   ASP A  75       0.721  13.758   2.947  1.00 71.19           N  
ATOM    593  CA  ASP A  75       1.328  13.859   4.270  1.00 71.19           C  
ATOM    594  C   ASP A  75       1.033  15.211   4.914  1.00 71.19           C  
ATOM    595  CB  ASP A  75       2.840  13.633   4.184  1.00 71.19           C  
ATOM    596  O   ASP A  75       0.749  15.281   6.113  1.00 71.19           O  
ATOM    597  CG  ASP A  75       3.215  12.172   4.020  1.00 71.19           C  
ATOM    598  OD1 ASP A  75       2.340  11.297   4.191  1.00 71.19           O  
ATOM    599  OD2 ASP A  75       4.395  11.891   3.721  1.00 71.19           O  
ATOM    600  N   LEU A  76       1.119  16.172   4.090  1.00 79.44           N  
ATOM    601  CA  LEU A  76       0.863  17.516   4.586  1.00 79.44           C  
ATOM    602  C   LEU A  76      -0.572  17.656   5.082  1.00 79.44           C  
ATOM    603  CB  LEU A  76       1.135  18.547   3.488  1.00 79.44           C  
ATOM    604  O   LEU A  76      -0.814  18.234   6.145  1.00 79.44           O  
ATOM    605  CG  LEU A  76       1.170  20.016   3.930  1.00 79.44           C  
ATOM    606  CD1 LEU A  76       2.582  20.406   4.348  1.00 79.44           C  
ATOM    607  CD2 LEU A  76       0.666  20.922   2.812  1.00 79.44           C  
ATOM    608  N   GLU A  77      -1.419  17.188   4.344  1.00 78.06           N  
ATOM    609  CA  GLU A  77      -2.832  17.281   4.691  1.00 78.06           C  
ATOM    610  C   GLU A  77      -3.131  16.531   5.988  1.00 78.06           C  
ATOM    611  CB  GLU A  77      -3.703  16.734   3.557  1.00 78.06           C  
ATOM    612  O   GLU A  77      -3.820  17.047   6.867  1.00 78.06           O  
ATOM    613  CG  GLU A  77      -5.195  16.922   3.781  1.00 78.06           C  
ATOM    614  CD  GLU A  77      -6.043  16.469   2.604  1.00 78.06           C  
ATOM    615  OE1 GLU A  77      -7.238  16.844   2.537  1.00 78.06           O  
ATOM    616  OE2 GLU A  77      -5.508  15.742   1.741  1.00 78.06           O  
ATOM    617  N   ASN A  78      -2.646  15.352   6.141  1.00 69.69           N  
ATOM    618  CA  ASN A  78      -2.898  14.516   7.309  1.00 69.69           C  
ATOM    619  C   ASN A  78      -2.383  15.172   8.586  1.00 69.69           C  
ATOM    620  CB  ASN A  78      -2.268  13.133   7.125  1.00 69.69           C  
ATOM    621  O   ASN A  78      -3.094  15.219   9.594  1.00 69.69           O  
ATOM    622  CG  ASN A  78      -3.086  12.234   6.223  1.00 69.69           C  
ATOM    623  ND2 ASN A  78      -2.439  11.234   5.641  1.00 69.69           N  
ATOM    624  OD1 ASN A  78      -4.293  12.438   6.051  1.00 69.69           O  
ATOM    625  N   LEU A  79      -1.280  15.578   8.516  1.00 69.50           N  
ATOM    626  CA  LEU A  79      -0.672  16.156   9.711  1.00 69.50           C  
ATOM    627  C   LEU A  79      -1.306  17.500  10.047  1.00 69.50           C  
ATOM    628  CB  LEU A  79       0.837  16.312   9.516  1.00 69.50           C  
ATOM    629  O   LEU A  79      -1.545  17.797  11.219  1.00 69.50           O  
ATOM    630  CG  LEU A  79       1.682  15.047   9.641  1.00 69.50           C  
ATOM    631  CD1 LEU A  79       3.064  15.273   9.031  1.00 69.50           C  
ATOM    632  CD2 LEU A  79       1.790  14.617  11.094  1.00 69.50           C  
ATOM    633  N   SER A  80      -1.564  18.266   9.008  1.00 80.12           N  
ATOM    634  CA  SER A  80      -2.184  19.562   9.234  1.00 80.12           C  
ATOM    635  C   SER A  80      -3.609  19.422   9.758  1.00 80.12           C  
ATOM    636  CB  SER A  80      -2.189  20.375   7.938  1.00 80.12           C  
ATOM    637  O   SER A  80      -4.039  20.172  10.625  1.00 80.12           O  
ATOM    638  OG  SER A  80      -0.874  20.531   7.434  1.00 80.12           O  
ATOM    639  N   ALA A  81      -4.250  18.469   9.227  1.00 76.69           N  
ATOM    640  CA  ALA A  81      -5.613  18.219   9.688  1.00 76.69           C  
ATOM    641  C   ALA A  81      -5.629  17.828  11.164  1.00 76.69           C  
ATOM    642  CB  ALA A  81      -6.258  17.109   8.852  1.00 76.69           C  
ATOM    643  O   ALA A  81      -6.508  18.266  11.914  1.00 76.69           O  
ATOM    644  N   LEU A  82      -4.684  17.078  11.586  1.00 72.44           N  
ATOM    645  CA  LEU A  82      -4.578  16.672  12.984  1.00 72.44           C  
ATOM    646  C   LEU A  82      -4.348  17.891  13.883  1.00 72.44           C  
ATOM    647  CB  LEU A  82      -3.439  15.664  13.164  1.00 72.44           C  
ATOM    648  O   LEU A  82      -4.945  17.984  14.961  1.00 72.44           O  
ATOM    649  CG  LEU A  82      -3.576  14.695  14.344  1.00 72.44           C  
ATOM    650  CD1 LEU A  82      -4.211  13.391  13.875  1.00 72.44           C  
ATOM    651  CD2 LEU A  82      -2.217  14.438  14.984  1.00 72.44           C  
ATOM    652  N   GLN A  83      -3.609  18.750  13.445  1.00 78.75           N  
ATOM    653  CA  GLN A  83      -3.336  19.953  14.211  1.00 78.75           C  
ATOM    654  C   GLN A  83      -4.582  20.828  14.320  1.00 78.75           C  
ATOM    655  CB  GLN A  83      -2.189  20.750  13.578  1.00 78.75           C  
ATOM    656  O   GLN A  83      -4.871  21.375  15.383  1.00 78.75           O  
ATOM    657  CG  GLN A  83      -0.858  20.578  14.297  1.00 78.75           C  
ATOM    658  CD  GLN A  83       0.240  21.438  13.711  1.00 78.75           C  
ATOM    659  NE2 GLN A  83       1.401  21.453  14.359  1.00 78.75           N  
ATOM    660  OE1 GLN A  83       0.046  22.109  12.688  1.00 78.75           O  
ATOM    661  N   ALA A  84      -5.246  21.016  13.211  1.00 82.25           N  
ATOM    662  CA  ALA A  84      -6.449  21.828  13.180  1.00 82.25           C  
ATOM    663  C   ALA A  84      -7.562  21.219  14.023  1.00 82.25           C  
ATOM    664  CB  ALA A  84      -6.922  22.031  11.742  1.00 82.25           C  
ATOM    665  O   ALA A  84      -8.281  21.922  14.727  1.00 82.25           O  
ATOM    666  N   GLN A  85      -7.660  19.969  13.969  1.00 77.94           N  
ATOM    667  CA  GLN A  85      -8.688  19.250  14.719  1.00 77.94           C  
ATOM    668  C   GLN A  85      -8.516  19.438  16.219  1.00 77.94           C  
ATOM    669  CB  GLN A  85      -8.672  17.766  14.375  1.00 77.94           C  
ATOM    670  O   GLN A  85      -9.492  19.562  16.953  1.00 77.94           O  
ATOM    671  CG  GLN A  85      -9.961  17.031  14.711  1.00 77.94           C  
ATOM    672  CD  GLN A  85      -9.914  15.555  14.359  1.00 77.94           C  
ATOM    673  NE2 GLN A  85     -10.984  14.836  14.680  1.00 77.94           N  
ATOM    674  OE1 GLN A  85      -8.930  15.070  13.797  1.00 77.94           O  
ATOM    675  N   GLN A  86      -7.359  19.500  16.625  1.00 73.94           N  
ATOM    676  CA  GLN A  86      -7.086  19.688  18.047  1.00 73.94           C  
ATOM    677  C   GLN A  86      -7.621  21.016  18.547  1.00 73.94           C  
ATOM    678  CB  GLN A  86      -5.586  19.578  18.328  1.00 73.94           C  
ATOM    679  O   GLN A  86      -8.031  21.141  19.703  1.00 73.94           O  
ATOM    680  CG  GLN A  86      -5.051  18.156  18.312  1.00 73.94           C  
ATOM    681  CD  GLN A  86      -3.570  18.078  18.641  1.00 73.94           C  
ATOM    682  NE2 GLN A  86      -3.057  16.859  18.781  1.00 73.94           N  
ATOM    683  OE1 GLN A  86      -2.895  19.109  18.766  1.00 73.94           O  
ATOM    684  N   LYS A  87      -7.711  21.969  17.703  1.00 80.44           N  
ATOM    685  CA  LYS A  87      -8.203  23.281  18.078  1.00 80.44           C  
ATOM    686  C   LYS A  87      -9.648  23.484  17.625  1.00 80.44           C  
ATOM    687  CB  LYS A  87      -7.316  24.375  17.500  1.00 80.44           C  
ATOM    688  O   LYS A  87     -10.195  24.578  17.750  1.00 80.44           O  
ATOM    689  CG  LYS A  87      -6.336  24.984  18.484  1.00 80.44           C  
ATOM    690  CD  LYS A  87      -5.797  26.328  18.000  1.00 80.44           C  
ATOM    691  CE  LYS A  87      -4.828  26.938  19.016  1.00 80.44           C  
ATOM    692  NZ  LYS A  87      -4.273  28.234  18.516  1.00 80.44           N  
ATOM    693  N   GLY A  88     -10.180  22.328  17.000  1.00 84.56           N  
ATOM    694  CA  GLY A  88     -11.547  22.422  16.531  1.00 84.56           C  
ATOM    695  C   GLY A  88     -11.688  23.219  15.250  1.00 84.56           C  
ATOM    696  O   GLY A  88     -12.734  23.812  14.992  1.00 84.56           O  
ATOM    697  N   LEU A  89     -10.672  23.453  14.547  1.00 88.50           N  
ATOM    698  CA  LEU A  89     -10.680  24.203  13.297  1.00 88.50           C  
ATOM    699  C   LEU A  89     -10.914  23.266  12.109  1.00 88.50           C  
ATOM    700  CB  LEU A  89      -9.367  24.969  13.109  1.00 88.50           C  
ATOM    701  O   LEU A  89     -10.617  22.078  12.188  1.00 88.50           O  
ATOM    702  CG  LEU A  89      -9.039  26.016  14.172  1.00 88.50           C  
ATOM    703  CD1 LEU A  89      -7.598  26.500  14.016  1.00 88.50           C  
ATOM    704  CD2 LEU A  89     -10.016  27.188  14.094  1.00 88.50           C  
ATOM    705  N   ARG A  90     -11.484  23.750  11.070  1.00 88.75           N  
ATOM    706  CA  ARG A  90     -11.602  23.031   9.812  1.00 88.75           C  
ATOM    707  C   ARG A  90     -10.375  23.250   8.938  1.00 88.75           C  
ATOM    708  CB  ARG A  90     -12.859  23.469   9.055  1.00 88.75           C  
ATOM    709  O   ARG A  90      -9.891  24.375   8.797  1.00 88.75           O  
ATOM    710  CG  ARG A  90     -13.672  22.297   8.500  1.00 88.75           C  
ATOM    711  CD  ARG A  90     -14.906  22.781   7.742  1.00 88.75           C  
ATOM    712  NE  ARG A  90     -15.719  21.672   7.270  1.00 88.75           N  
ATOM    713  NH1 ARG A  90     -17.312  23.000   6.250  1.00 88.75           N  
ATOM    714  NH2 ARG A  90     -17.500  20.719   6.188  1.00 88.75           N  
ATOM    715  CZ  ARG A  90     -16.844  21.797   6.570  1.00 88.75           C  
ATOM    716  N   PHE A  91      -9.812  22.156   8.438  1.00 88.12           N  
ATOM    717  CA  PHE A  91      -8.672  22.219   7.531  1.00 88.12           C  
ATOM    718  C   PHE A  91      -9.070  21.750   6.133  1.00 88.12           C  
ATOM    719  CB  PHE A  91      -7.516  21.359   8.062  1.00 88.12           C  
ATOM    720  O   PHE A  91      -9.664  20.688   5.973  1.00 88.12           O  
ATOM    721  CG  PHE A  91      -6.289  21.406   7.188  1.00 88.12           C  
ATOM    722  CD1 PHE A  91      -6.031  20.375   6.285  1.00 88.12           C  
ATOM    723  CD2 PHE A  91      -5.398  22.469   7.270  1.00 88.12           C  
ATOM    724  CE1 PHE A  91      -4.895  20.406   5.480  1.00 88.12           C  
ATOM    725  CE2 PHE A  91      -4.262  22.500   6.465  1.00 88.12           C  
ATOM    726  CZ  PHE A  91      -4.012  21.469   5.570  1.00 88.12           C  
ATOM    727  N   ASN A  92      -8.750  22.578   5.133  1.00 89.06           N  
ATOM    728  CA  ASN A  92      -9.047  22.266   3.740  1.00 89.06           C  
ATOM    729  C   ASN A  92      -7.809  22.406   2.859  1.00 89.06           C  
ATOM    730  CB  ASN A  92     -10.172  23.172   3.215  1.00 89.06           C  
ATOM    731  O   ASN A  92      -7.105  23.406   2.918  1.00 89.06           O  
ATOM    732  CG  ASN A  92     -11.508  22.875   3.859  1.00 89.06           C  
ATOM    733  ND2 ASN A  92     -12.406  23.844   3.848  1.00 89.06           N  
ATOM    734  OD1 ASN A  92     -11.734  21.766   4.363  1.00 89.06           O  
ATOM    735  N   LEU A  93      -7.480  21.359   2.133  1.00 85.75           N  
ATOM    736  CA  LEU A  93      -6.453  21.406   1.098  1.00 85.75           C  
ATOM    737  C   LEU A  93      -7.082  21.406  -0.292  1.00 85.75           C  
ATOM    738  CB  LEU A  93      -5.500  20.219   1.237  1.00 85.75           C  
ATOM    739  O   LEU A  93      -7.781  20.453  -0.664  1.00 85.75           O  
ATOM    740  CG  LEU A  93      -4.281  20.219   0.310  1.00 85.75           C  
ATOM    741  CD1 LEU A  93      -3.297  21.297   0.723  1.00 85.75           C  
ATOM    742  CD2 LEU A  93      -3.609  18.844   0.318  1.00 85.75           C  
ATOM    743  N   GLU A  94      -6.867  22.469  -1.071  1.00 86.69           N  
ATOM    744  CA  GLU A  94      -7.484  22.656  -2.379  1.00 86.69           C  
ATOM    745  C   GLU A  94      -6.434  22.734  -3.482  1.00 86.69           C  
ATOM    746  CB  GLU A  94      -8.328  23.938  -2.383  1.00 86.69           C  
ATOM    747  O   GLU A  94      -5.898  23.797  -3.775  1.00 86.69           O  
ATOM    748  CG  GLU A  94      -9.523  23.891  -1.438  1.00 86.69           C  
ATOM    749  CD  GLU A  94     -10.328  25.172  -1.421  1.00 86.69           C  
ATOM    750  OE1 GLU A  94     -11.352  25.250  -0.694  1.00 86.69           O  
ATOM    751  OE2 GLU A  94      -9.945  26.125  -2.141  1.00 86.69           O  
ATOM    752  N   PRO A  95      -6.152  21.641  -4.023  1.00 81.88           N  
ATOM    753  CA  PRO A  95      -5.215  21.672  -5.148  1.00 81.88           C  
ATOM    754  C   PRO A  95      -5.867  22.125  -6.453  1.00 81.88           C  
ATOM    755  CB  PRO A  95      -4.746  20.219  -5.250  1.00 81.88           C  
ATOM    756  O   PRO A  95      -7.020  21.781  -6.723  1.00 81.88           O  
ATOM    757  CG  PRO A  95      -5.852  19.422  -4.645  1.00 81.88           C  
ATOM    758  CD  PRO A  95      -6.621  20.297  -3.703  1.00 81.88           C  
ATOM    759  N   THR A  96      -5.238  23.016  -7.172  1.00 80.81           N  
ATOM    760  CA  THR A  96      -5.656  23.375  -8.523  1.00 80.81           C  
ATOM    761  C   THR A  96      -4.945  22.500  -9.555  1.00 80.81           C  
ATOM    762  CB  THR A  96      -5.375  24.859  -8.812  1.00 80.81           C  
ATOM    763  O   THR A  96      -3.730  22.609  -9.734  1.00 80.81           O  
ATOM    764  CG2 THR A  96      -6.039  25.297 -10.117  1.00 80.81           C  
ATOM    765  OG1 THR A  96      -5.879  25.656  -7.738  1.00 80.81           O  
ATOM    766  N   LEU A  97      -5.668  21.688 -10.148  1.00 74.56           N  
ATOM    767  CA  LEU A  97      -5.117  20.766 -11.133  1.00 74.56           C  
ATOM    768  C   LEU A  97      -4.891  21.469 -12.469  1.00 74.56           C  
ATOM    769  CB  LEU A  97      -6.047  19.562 -11.328  1.00 74.56           C  
ATOM    770  O   LEU A  97      -5.574  22.453 -12.781  1.00 74.56           O  
ATOM    771  CG  LEU A  97      -6.238  18.656 -10.125  1.00 74.56           C  
ATOM    772  CD1 LEU A  97      -7.445  17.734 -10.328  1.00 74.56           C  
ATOM    773  CD2 LEU A  97      -4.980  17.828  -9.867  1.00 74.56           C  
ATOM    774  N   PRO A  98      -3.787  21.047 -13.281  1.00 74.75           N  
ATOM    775  CA  PRO A  98      -2.957  19.859 -13.078  1.00 74.75           C  
ATOM    776  C   PRO A  98      -1.761  20.125 -12.164  1.00 74.75           C  
ATOM    777  CB  PRO A  98      -2.496  19.500 -14.492  1.00 74.75           C  
ATOM    778  O   PRO A  98      -1.232  21.234 -12.141  1.00 74.75           O  
ATOM    779  CG  PRO A  98      -2.516  20.797 -15.234  1.00 74.75           C  
ATOM    780  CD  PRO A  98      -3.523  21.703 -14.594  1.00 74.75           C  
ATOM    781  N   LEU A  99      -1.413  19.156 -11.305  1.00 79.25           N  
ATOM    782  CA  LEU A  99      -0.214  19.141 -10.469  1.00 79.25           C  
ATOM    783  C   LEU A  99       0.760  18.062 -10.922  1.00 79.25           C  
ATOM    784  CB  LEU A  99      -0.582  18.938  -9.000  1.00 79.25           C  
ATOM    785  O   LEU A  99       0.342  16.984 -11.352  1.00 79.25           O  
ATOM    786  CG  LEU A  99      -1.292  20.094  -8.305  1.00 79.25           C  
ATOM    787  CD1 LEU A  99      -1.849  19.641  -6.957  1.00 79.25           C  
ATOM    788  CD2 LEU A  99      -0.341  21.266  -8.125  1.00 79.25           C  
ATOM    789  N   PRO A 100       2.016  18.438 -10.945  1.00 78.44           N  
ATOM    790  CA  PRO A 100       2.988  17.406 -11.297  1.00 78.44           C  
ATOM    791  C   PRO A 100       3.047  16.281 -10.266  1.00 78.44           C  
ATOM    792  CB  PRO A 100       4.312  18.156 -11.352  1.00 78.44           C  
ATOM    793  O   PRO A 100       2.824  16.516  -9.078  1.00 78.44           O  
ATOM    794  CG  PRO A 100       4.098  19.359 -10.492  1.00 78.44           C  
ATOM    795  CD  PRO A 100       2.629  19.672 -10.453  1.00 78.44           C  
ATOM    796  N   HIS A 101       3.352  15.133 -10.789  1.00 74.38           N  
ATOM    797  CA  HIS A 101       3.494  13.992  -9.891  1.00 74.38           C  
ATOM    798  C   HIS A 101       4.816  14.047  -9.133  1.00 74.38           C  
ATOM    799  CB  HIS A 101       3.391  12.680 -10.672  1.00 74.38           C  
ATOM    800  O   HIS A 101       4.879  13.695  -7.957  1.00 74.38           O  
ATOM    801  CG  HIS A 101       2.303  11.781 -10.188  1.00 74.38           C  
ATOM    802  CD2 HIS A 101       1.195  11.305 -10.812  1.00 74.38           C  
ATOM    803  ND1 HIS A 101       2.283  11.250  -8.914  1.00 74.38           N  
ATOM    804  CE1 HIS A 101       1.207  10.500  -8.773  1.00 74.38           C  
ATOM    805  NE2 HIS A 101       0.530  10.516  -9.914  1.00 74.38           N  
ATOM    806  N   GLN A 102       5.773  14.406  -9.914  1.00 81.56           N  
ATOM    807  CA  GLN A 102       7.105  14.523  -9.328  1.00 81.56           C  
ATOM    808  C   GLN A 102       7.723  15.883  -9.633  1.00 81.56           C  
ATOM    809  CB  GLN A 102       8.016  13.406  -9.852  1.00 81.56           C  
ATOM    810  O   GLN A 102       7.574  16.406 -10.742  1.00 81.56           O  
ATOM    811  CG  GLN A 102       7.805  12.062  -9.156  1.00 81.56           C  
ATOM    812  CD  GLN A 102       8.812  11.016  -9.586  1.00 81.56           C  
ATOM    813  NE2 GLN A 102       8.789   9.867  -8.930  1.00 81.56           N  
ATOM    814  OE1 GLN A 102       9.609  11.242 -10.500  1.00 81.56           O  
ATOM    815  N   VAL A 103       8.352  16.438  -8.617  1.00 87.69           N  
ATOM    816  CA  VAL A 103       9.047  17.703  -8.773  1.00 87.69           C  
ATOM    817  C   VAL A 103      10.453  17.609  -8.188  1.00 87.69           C  
ATOM    818  CB  VAL A 103       8.273  18.859  -8.109  1.00 87.69           C  
ATOM    819  O   VAL A 103      10.703  16.781  -7.305  1.00 87.69           O  
ATOM    820  CG1 VAL A 103       6.945  19.109  -8.828  1.00 87.69           C  
ATOM    821  CG2 VAL A 103       8.031  18.562  -6.629  1.00 87.69           C  
ATOM    822  N   ILE A 104      11.305  18.266  -8.789  1.00 91.31           N  
ATOM    823  CA  ILE A 104      12.664  18.328  -8.273  1.00 91.31           C  
ATOM    824  C   ILE A 104      12.797  19.484  -7.289  1.00 91.31           C  
ATOM    825  CB  ILE A 104      13.703  18.469  -9.414  1.00 91.31           C  
ATOM    826  O   ILE A 104      12.750  20.656  -7.691  1.00 91.31           O  
ATOM    827  CG1 ILE A 104      13.578  17.297 -10.391  1.00 91.31           C  
ATOM    828  CG2 ILE A 104      15.117  18.562  -8.844  1.00 91.31           C  
ATOM    829  CD1 ILE A 104      14.539  17.375 -11.570  1.00 91.31           C  
ATOM    830  N   THR A 105      12.891  19.203  -5.977  1.00 90.81           N  
ATOM    831  CA  THR A 105      13.047  20.203  -4.926  1.00 90.81           C  
ATOM    832  C   THR A 105      13.547  19.562  -3.637  1.00 90.81           C  
ATOM    833  CB  THR A 105      11.727  20.938  -4.656  1.00 90.81           C  
ATOM    834  O   THR A 105      13.750  18.344  -3.580  1.00 90.81           O  
ATOM    835  CG2 THR A 105      10.711  20.031  -3.979  1.00 90.81           C  
ATOM    836  OG1 THR A 105      11.977  22.062  -3.805  1.00 90.81           O  
ATOM    837  N   ASP A 106      13.859  20.375  -2.703  1.00 88.06           N  
ATOM    838  CA  ASP A 106      14.164  19.891  -1.356  1.00 88.06           C  
ATOM    839  C   ASP A 106      12.891  19.703  -0.540  1.00 88.06           C  
ATOM    840  CB  ASP A 106      15.102  20.875  -0.644  1.00 88.06           C  
ATOM    841  O   ASP A 106      12.344  20.656   0.010  1.00 88.06           O  
ATOM    842  CG  ASP A 106      15.672  20.328   0.647  1.00 88.06           C  
ATOM    843  OD1 ASP A 106      15.008  19.484   1.300  1.00 88.06           O  
ATOM    844  OD2 ASP A 106      16.797  20.719   1.017  1.00 88.06           O  
ATOM    845  N   GLY A 107      12.516  18.453  -0.508  1.00 85.56           N  
ATOM    846  CA  GLY A 107      11.266  18.109   0.150  1.00 85.56           C  
ATOM    847  C   GLY A 107      11.266  18.422   1.634  1.00 85.56           C  
ATOM    848  O   GLY A 107      10.234  18.797   2.193  1.00 85.56           O  
ATOM    849  N   THR A 108      12.359  18.281   2.215  1.00 80.06           N  
ATOM    850  CA  THR A 108      12.477  18.531   3.646  1.00 80.06           C  
ATOM    851  C   THR A 108      12.281  20.000   3.961  1.00 80.06           C  
ATOM    852  CB  THR A 108      13.844  18.062   4.184  1.00 80.06           C  
ATOM    853  O   THR A 108      11.547  20.359   4.879  1.00 80.06           O  
ATOM    854  CG2 THR A 108      13.922  18.219   5.695  1.00 80.06           C  
ATOM    855  OG1 THR A 108      14.031  16.672   3.850  1.00 80.06           O  
ATOM    856  N   ARG A 109      12.906  20.797   3.164  1.00 84.56           N  
ATOM    857  CA  ARG A 109      12.805  22.234   3.391  1.00 84.56           C  
ATOM    858  C   ARG A 109      11.414  22.750   3.037  1.00 84.56           C  
ATOM    859  CB  ARG A 109      13.859  22.984   2.574  1.00 84.56           C  
ATOM    860  O   ARG A 109      10.867  23.625   3.729  1.00 84.56           O  
ATOM    861  CG  ARG A 109      15.289  22.625   2.939  1.00 84.56           C  
ATOM    862  CD  ARG A 109      15.617  23.000   4.379  1.00 84.56           C  
ATOM    863  NE  ARG A 109      17.016  22.719   4.703  1.00 84.56           N  
ATOM    864  NH1 ARG A 109      16.766  23.047   6.977  1.00 84.56           N  
ATOM    865  NH2 ARG A 109      18.812  22.469   6.113  1.00 84.56           N  
ATOM    866  CZ  ARG A 109      17.531  22.750   5.930  1.00 84.56           C  
ATOM    867  N   LEU A 110      10.938  22.219   1.931  1.00 89.75           N  
ATOM    868  CA  LEU A 110       9.586  22.609   1.553  1.00 89.75           C  
ATOM    869  C   LEU A 110       8.594  22.281   2.666  1.00 89.75           C  
ATOM    870  CB  LEU A 110       9.164  21.906   0.259  1.00 89.75           C  
ATOM    871  O   LEU A 110       7.742  23.109   3.006  1.00 89.75           O  
ATOM    872  CG  LEU A 110       7.773  22.234  -0.276  1.00 89.75           C  
ATOM    873  CD1 LEU A 110       7.641  23.750  -0.501  1.00 89.75           C  
ATOM    874  CD2 LEU A 110       7.496  21.484  -1.565  1.00 89.75           C  
ATOM    875  N   ARG A 111       8.703  21.172   3.230  1.00 86.44           N  
ATOM    876  CA  ARG A 111       7.848  20.766   4.344  1.00 86.44           C  
ATOM    877  C   ARG A 111       8.016  21.719   5.531  1.00 86.44           C  
ATOM    878  CB  ARG A 111       8.156  19.328   4.770  1.00 86.44           C  
ATOM    879  O   ARG A 111       7.043  22.047   6.207  1.00 86.44           O  
ATOM    880  CG  ARG A 111       6.992  18.625   5.438  1.00 86.44           C  
ATOM    881  CD  ARG A 111       7.348  17.188   5.824  1.00 86.44           C  
ATOM    882  NE  ARG A 111       7.707  16.391   4.660  1.00 86.44           N  
ATOM    883  NH1 ARG A 111       5.926  14.938   4.852  1.00 86.44           N  
ATOM    884  NH2 ARG A 111       7.441  14.680   3.152  1.00 86.44           N  
ATOM    885  CZ  ARG A 111       7.023  15.336   4.223  1.00 86.44           C  
ATOM    886  N   GLN A 112       9.164  22.047   5.773  1.00 82.62           N  
ATOM    887  CA  GLN A 112       9.469  22.953   6.879  1.00 82.62           C  
ATOM    888  C   GLN A 112       8.766  24.297   6.699  1.00 82.62           C  
ATOM    889  CB  GLN A 112      10.977  23.156   7.008  1.00 82.62           C  
ATOM    890  O   GLN A 112       8.164  24.812   7.637  1.00 82.62           O  
ATOM    891  CG  GLN A 112      11.375  24.062   8.164  1.00 82.62           C  
ATOM    892  CD  GLN A 112      12.883  24.219   8.297  1.00 82.62           C  
ATOM    893  NE2 GLN A 112      13.305  25.109   9.188  1.00 82.62           N  
ATOM    894  OE1 GLN A 112      13.648  23.562   7.590  1.00 82.62           O  
ATOM    895  N   ILE A 113       8.898  24.828   5.531  1.00 90.31           N  
ATOM    896  CA  ILE A 113       8.273  26.109   5.246  1.00 90.31           C  
ATOM    897  C   ILE A 113       6.758  26.000   5.410  1.00 90.31           C  
ATOM    898  CB  ILE A 113       8.617  26.609   3.824  1.00 90.31           C  
ATOM    899  O   ILE A 113       6.145  26.797   6.113  1.00 90.31           O  
ATOM    900  CG1 ILE A 113      10.133  26.828   3.693  1.00 90.31           C  
ATOM    901  CG2 ILE A 113       7.840  27.875   3.488  1.00 90.31           C  
ATOM    902  CD1 ILE A 113      10.594  27.094   2.266  1.00 90.31           C  
ATOM    903  N   LEU A 114       6.219  24.969   4.832  1.00 91.38           N  
ATOM    904  CA  LEU A 114       4.770  24.812   4.840  1.00 91.38           C  
ATOM    905  C   LEU A 114       4.258  24.531   6.250  1.00 91.38           C  
ATOM    906  CB  LEU A 114       4.348  23.688   3.896  1.00 91.38           C  
ATOM    907  O   LEU A 114       3.205  25.031   6.645  1.00 91.38           O  
ATOM    908  CG  LEU A 114       4.422  23.984   2.398  1.00 91.38           C  
ATOM    909  CD1 LEU A 114       4.211  22.719   1.589  1.00 91.38           C  
ATOM    910  CD2 LEU A 114       3.391  25.047   2.018  1.00 91.38           C  
ATOM    911  N   TRP A 115       4.973  23.812   6.988  1.00 85.56           N  
ATOM    912  CA  TRP A 115       4.598  23.531   8.367  1.00 85.56           C  
ATOM    913  C   TRP A 115       4.574  24.828   9.195  1.00 85.56           C  
ATOM    914  CB  TRP A 115       5.562  22.531   9.000  1.00 85.56           C  
ATOM    915  O   TRP A 115       3.684  25.016  10.023  1.00 85.56           O  
ATOM    916  CG  TRP A 115       5.074  21.938  10.289  1.00 85.56           C  
ATOM    917  CD1 TRP A 115       5.520  22.234  11.547  1.00 85.56           C  
ATOM    918  CD2 TRP A 115       4.043  20.969  10.445  1.00 85.56           C  
ATOM    919  CE2 TRP A 115       3.918  20.703  11.828  1.00 85.56           C  
ATOM    920  CE3 TRP A 115       3.213  20.281   9.547  1.00 85.56           C  
ATOM    921  NE1 TRP A 115       4.828  21.484  12.477  1.00 85.56           N  
ATOM    922  CH2 TRP A 115       2.195  19.125  11.438  1.00 85.56           C  
ATOM    923  CZ2 TRP A 115       2.996  19.781  12.336  1.00 85.56           C  
ATOM    924  CZ3 TRP A 115       2.295  19.359  10.055  1.00 85.56           C  
ATOM    925  N   ASN A 116       5.508  25.547   8.930  1.00 86.62           N  
ATOM    926  CA  ASN A 116       5.555  26.828   9.648  1.00 86.62           C  
ATOM    927  C   ASN A 116       4.352  27.703   9.305  1.00 86.62           C  
ATOM    928  CB  ASN A 116       6.855  27.562   9.344  1.00 86.62           C  
ATOM    929  O   ASN A 116       3.748  28.297  10.195  1.00 86.62           O  
ATOM    930  CG  ASN A 116       7.312  28.438  10.500  1.00 86.62           C  
ATOM    931  ND2 ASN A 116       8.547  28.922  10.422  1.00 86.62           N  
ATOM    932  OD1 ASN A 116       6.566  28.672  11.445  1.00 86.62           O  
ATOM    933  N   LEU A 117       4.082  27.781   8.078  1.00 92.25           N  
ATOM    934  CA  LEU A 117       2.973  28.609   7.641  1.00 92.25           C  
ATOM    935  C   LEU A 117       1.646  28.078   8.172  1.00 92.25           C  
ATOM    936  CB  LEU A 117       2.930  28.703   6.113  1.00 92.25           C  
ATOM    937  O   LEU A 117       0.834  28.844   8.703  1.00 92.25           O  
ATOM    938  CG  LEU A 117       4.105  29.406   5.438  1.00 92.25           C  
ATOM    939  CD1 LEU A 117       3.943  29.375   3.922  1.00 92.25           C  
ATOM    940  CD2 LEU A 117       4.230  30.828   5.941  1.00 92.25           C  
ATOM    941  N   ILE A 118       1.481  26.812   8.125  1.00 90.75           N  
ATOM    942  CA  ILE A 118       0.232  26.188   8.555  1.00 90.75           C  
ATOM    943  C   ILE A 118       0.115  26.266  10.078  1.00 90.75           C  
ATOM    944  CB  ILE A 118       0.136  24.734   8.070  1.00 90.75           C  
ATOM    945  O   ILE A 118      -0.960  26.547  10.609  1.00 90.75           O  
ATOM    946  CG1 ILE A 118       0.049  24.672   6.543  1.00 90.75           C  
ATOM    947  CG2 ILE A 118      -1.063  24.031   8.719  1.00 90.75           C  
ATOM    948  CD1 ILE A 118       0.193  23.266   5.969  1.00 90.75           C  
ATOM    949  N   SER A 119       1.188  25.953  10.742  1.00 86.00           N  
ATOM    950  CA  SER A 119       1.165  26.016  12.203  1.00 86.00           C  
ATOM    951  C   SER A 119       0.824  27.422  12.695  1.00 86.00           C  
ATOM    952  CB  SER A 119       2.514  25.578  12.773  1.00 86.00           C  
ATOM    953  O   SER A 119       0.114  27.578  13.688  1.00 86.00           O  
ATOM    954  OG  SER A 119       2.506  25.656  14.188  1.00 86.00           O  
ATOM    955  N   ASN A 120       1.360  28.344  11.977  1.00 87.50           N  
ATOM    956  CA  ASN A 120       1.007  29.719  12.328  1.00 87.50           C  
ATOM    957  C   ASN A 120      -0.469  30.000  12.062  1.00 87.50           C  
ATOM    958  CB  ASN A 120       1.885  30.719  11.562  1.00 87.50           C  
ATOM    959  O   ASN A 120      -1.138  30.641  12.875  1.00 87.50           O  
ATOM    960  CG  ASN A 120       3.248  30.906  12.195  1.00 87.50           C  
ATOM    961  ND2 ASN A 120       4.184  31.453  11.438  1.00 87.50           N  
ATOM    962  OD1 ASN A 120       3.457  30.547  13.359  1.00 87.50           O  
ATOM    963  N   ALA A 121      -0.936  29.578  10.930  1.00 91.62           N  
ATOM    964  CA  ALA A 121      -2.344  29.766  10.578  1.00 91.62           C  
ATOM    965  C   ALA A 121      -3.252  29.156  11.641  1.00 91.62           C  
ATOM    966  CB  ALA A 121      -2.639  29.156   9.219  1.00 91.62           C  
ATOM    967  O   ALA A 121      -4.219  29.781  12.078  1.00 91.62           O  
ATOM    968  N   VAL A 122      -2.883  28.016  12.133  1.00 88.19           N  
ATOM    969  CA  VAL A 122      -3.676  27.312  13.141  1.00 88.19           C  
ATOM    970  C   VAL A 122      -3.553  28.031  14.484  1.00 88.19           C  
ATOM    971  CB  VAL A 122      -3.242  25.844  13.281  1.00 88.19           C  
ATOM    972  O   VAL A 122      -4.543  28.188  15.203  1.00 88.19           O  
ATOM    973  CG1 VAL A 122      -3.926  25.188  14.484  1.00 88.19           C  
ATOM    974  CG2 VAL A 122      -3.551  25.062  12.000  1.00 88.19           C  
ATOM    975  N   LYS A 123      -2.447  28.453  14.805  1.00 85.38           N  
ATOM    976  CA  LYS A 123      -2.166  29.094  16.078  1.00 85.38           C  
ATOM    977  C   LYS A 123      -2.965  30.391  16.219  1.00 85.38           C  
ATOM    978  CB  LYS A 123      -0.670  29.391  16.219  1.00 85.38           C  
ATOM    979  O   LYS A 123      -3.506  30.672  17.297  1.00 85.38           O  
ATOM    980  CG  LYS A 123      -0.286  30.062  17.531  1.00 85.38           C  
ATOM    981  CD  LYS A 123       1.204  30.375  17.578  1.00 85.38           C  
ATOM    982  CE  LYS A 123       1.568  31.156  18.828  1.00 85.38           C  
ATOM    983  NZ  LYS A 123       3.016  31.516  18.859  1.00 85.38           N  
ATOM    984  N   PHE A 124      -3.102  31.125  15.172  1.00 88.06           N  
ATOM    985  CA  PHE A 124      -3.670  32.469  15.273  1.00 88.06           C  
ATOM    986  C   PHE A 124      -5.133  32.469  14.844  1.00 88.06           C  
ATOM    987  CB  PHE A 124      -2.869  33.469  14.430  1.00 88.06           C  
ATOM    988  O   PHE A 124      -5.762  33.531  14.766  1.00 88.06           O  
ATOM    989  CG  PHE A 124      -1.501  33.750  14.977  1.00 88.06           C  
ATOM    990  CD1 PHE A 124      -1.352  34.469  16.172  1.00 88.06           C  
ATOM    991  CD2 PHE A 124      -0.362  33.344  14.297  1.00 88.06           C  
ATOM    992  CE1 PHE A 124      -0.086  34.750  16.672  1.00 88.06           C  
ATOM    993  CE2 PHE A 124       0.907  33.625  14.805  1.00 88.06           C  
ATOM    994  CZ  PHE A 124       1.042  34.312  15.992  1.00 88.06           C  
ATOM    995  N   THR A 125      -5.617  31.266  14.578  1.00 90.38           N  
ATOM    996  CA  THR A 125      -7.035  31.141  14.273  1.00 90.38           C  
ATOM    997  C   THR A 125      -7.785  30.531  15.453  1.00 90.38           C  
ATOM    998  CB  THR A 125      -7.258  30.266  13.016  1.00 90.38           C  
ATOM    999  O   THR A 125      -7.520  29.391  15.844  1.00 90.38           O  
ATOM   1000  CG2 THR A 125      -8.727  30.266  12.609  1.00 90.38           C  
ATOM   1001  OG1 THR A 125      -6.473  30.781  11.938  1.00 90.38           O  
ATOM   1002  N   GLN A 126      -8.609  31.250  16.078  1.00 85.44           N  
ATOM   1003  CA  GLN A 126      -9.375  30.750  17.219  1.00 85.44           C  
ATOM   1004  C   GLN A 126     -10.602  29.969  16.766  1.00 85.44           C  
ATOM   1005  CB  GLN A 126      -9.797  31.906  18.125  1.00 85.44           C  
ATOM   1006  O   GLN A 126     -10.922  28.922  17.328  1.00 85.44           O  
ATOM   1007  CG  GLN A 126      -8.633  32.594  18.844  1.00 85.44           C  
ATOM   1008  CD  GLN A 126      -8.070  31.766  19.984  1.00 85.44           C  
ATOM   1009  NE2 GLN A 126      -6.949  32.219  20.531  1.00 85.44           N  
ATOM   1010  OE1 GLN A 126      -8.648  30.734  20.359  1.00 85.44           O  
ATOM   1011  N   GLN A 127     -11.320  30.484  15.844  1.00 88.25           N  
ATOM   1012  CA  GLN A 127     -12.492  29.844  15.258  1.00 88.25           C  
ATOM   1013  C   GLN A 127     -12.516  30.016  13.742  1.00 88.25           C  
ATOM   1014  CB  GLN A 127     -13.773  30.406  15.867  1.00 88.25           C  
ATOM   1015  O   GLN A 127     -12.039  31.031  13.227  1.00 88.25           O  
ATOM   1016  CG  GLN A 127     -13.922  30.125  17.359  1.00 88.25           C  
ATOM   1017  CD  GLN A 127     -15.195  30.719  17.938  1.00 88.25           C  
ATOM   1018  NE2 GLN A 127     -15.430  30.469  19.234  1.00 88.25           N  
ATOM   1019  OE1 GLN A 127     -15.961  31.391  17.250  1.00 88.25           O  
ATOM   1020  N   GLY A 128     -12.898  28.969  13.133  1.00 90.88           N  
ATOM   1021  CA  GLY A 128     -13.000  29.062  11.688  1.00 90.88           C  
ATOM   1022  C   GLY A 128     -12.258  27.953  10.961  1.00 90.88           C  
ATOM   1023  O   GLY A 128     -12.453  26.781  11.250  1.00 90.88           O  
ATOM   1024  N   GLN A 129     -11.484  28.516   9.945  1.00 91.94           N  
ATOM   1025  CA  GLN A 129     -10.875  27.484   9.109  1.00 91.94           C  
ATOM   1026  C   GLN A 129      -9.516  27.938   8.586  1.00 91.94           C  
ATOM   1027  CB  GLN A 129     -11.797  27.141   7.941  1.00 91.94           C  
ATOM   1028  O   GLN A 129      -9.211  29.125   8.586  1.00 91.94           O  
ATOM   1029  CG  GLN A 129     -12.023  28.281   6.969  1.00 91.94           C  
ATOM   1030  CD  GLN A 129     -12.906  27.891   5.797  1.00 91.94           C  
ATOM   1031  NE2 GLN A 129     -12.719  28.562   4.668  1.00 91.94           N  
ATOM   1032  OE1 GLN A 129     -13.750  27.000   5.910  1.00 91.94           O  
ATOM   1033  N   VAL A 130      -8.742  26.953   8.219  1.00 93.88           N  
ATOM   1034  CA  VAL A 130      -7.469  27.125   7.527  1.00 93.88           C  
ATOM   1035  C   VAL A 130      -7.516  26.406   6.176  1.00 93.88           C  
ATOM   1036  CB  VAL A 130      -6.285  26.594   8.367  1.00 93.88           C  
ATOM   1037  O   VAL A 130      -7.863  25.234   6.102  1.00 93.88           O  
ATOM   1038  CG1 VAL A 130      -4.977  26.719   7.598  1.00 93.88           C  
ATOM   1039  CG2 VAL A 130      -6.203  27.344   9.695  1.00 93.88           C  
ATOM   1040  N   THR A 131      -7.242  27.188   5.137  1.00 94.38           N  
ATOM   1041  CA  THR A 131      -7.293  26.641   3.781  1.00 94.38           C  
ATOM   1042  C   THR A 131      -5.934  26.750   3.104  1.00 94.38           C  
ATOM   1043  CB  THR A 131      -8.352  27.359   2.930  1.00 94.38           C  
ATOM   1044  O   THR A 131      -5.289  27.797   3.152  1.00 94.38           O  
ATOM   1045  CG2 THR A 131      -8.484  26.719   1.553  1.00 94.38           C  
ATOM   1046  OG1 THR A 131      -9.617  27.297   3.598  1.00 94.38           O  
ATOM   1047  N   VAL A 132      -5.496  25.594   2.512  1.00 93.81           N  
ATOM   1048  CA  VAL A 132      -4.258  25.578   1.735  1.00 93.81           C  
ATOM   1049  C   VAL A 132      -4.574  25.312   0.264  1.00 93.81           C  
ATOM   1050  CB  VAL A 132      -3.275  24.500   2.262  1.00 93.81           C  
ATOM   1051  O   VAL A 132      -5.180  24.297  -0.081  1.00 93.81           O  
ATOM   1052  CG1 VAL A 132      -2.012  24.469   1.404  1.00 93.81           C  
ATOM   1053  CG2 VAL A 132      -2.926  24.766   3.723  1.00 93.81           C  
ATOM   1054  N   ARG A 133      -4.199  26.250  -0.536  1.00 94.50           N  
ATOM   1055  CA  ARG A 133      -4.355  26.125  -1.981  1.00 94.50           C  
ATOM   1056  C   ARG A 133      -3.010  25.891  -2.660  1.00 94.50           C  
ATOM   1057  CB  ARG A 133      -5.020  27.375  -2.562  1.00 94.50           C  
ATOM   1058  O   ARG A 133      -2.002  26.484  -2.277  1.00 94.50           O  
ATOM   1059  CG  ARG A 133      -6.406  27.656  -2.002  1.00 94.50           C  
ATOM   1060  CD  ARG A 133      -7.031  28.891  -2.629  1.00 94.50           C  
ATOM   1061  NE  ARG A 133      -8.234  29.312  -1.911  1.00 94.50           N  
ATOM   1062  NH1 ARG A 133      -7.219  31.078  -0.837  1.00 94.50           N  
ATOM   1063  NH2 ARG A 133      -9.438  30.641  -0.476  1.00 94.50           N  
ATOM   1064  CZ  ARG A 133      -8.297  30.344  -1.077  1.00 94.50           C  
ATOM   1065  N   VAL A 134      -3.031  24.953  -3.572  1.00 92.50           N  
ATOM   1066  CA  VAL A 134      -1.801  24.594  -4.270  1.00 92.50           C  
ATOM   1067  C   VAL A 134      -2.027  24.656  -5.781  1.00 92.50           C  
ATOM   1068  CB  VAL A 134      -1.303  23.188  -3.865  1.00 92.50           C  
ATOM   1069  O   VAL A 134      -3.057  24.203  -6.277  1.00 92.50           O  
ATOM   1070  CG1 VAL A 134       0.065  22.906  -4.480  1.00 92.50           C  
ATOM   1071  CG2 VAL A 134      -1.243  23.062  -2.344  1.00 92.50           C  
ATOM   1072  N   ARG A 135      -1.110  25.250  -6.449  1.00 92.31           N  
ATOM   1073  CA  ARG A 135      -1.148  25.281  -7.910  1.00 92.31           C  
ATOM   1074  C   ARG A 135       0.259  25.250  -8.492  1.00 92.31           C  
ATOM   1075  CB  ARG A 135      -1.885  26.531  -8.406  1.00 92.31           C  
ATOM   1076  O   ARG A 135       1.232  25.562  -7.809  1.00 92.31           O  
ATOM   1077  CG  ARG A 135      -1.186  27.844  -8.062  1.00 92.31           C  
ATOM   1078  CD  ARG A 135      -1.958  29.047  -8.570  1.00 92.31           C  
ATOM   1079  NE  ARG A 135      -1.304  30.297  -8.211  1.00 92.31           N  
ATOM   1080  NH1 ARG A 135      -2.012  31.453 -10.086  1.00 92.31           N  
ATOM   1081  NH2 ARG A 135      -0.713  32.500  -8.508  1.00 92.31           N  
ATOM   1082  CZ  ARG A 135      -1.345  31.406  -8.938  1.00 92.31           C  
ATOM   1083  N   TYR A 136       0.313  24.719  -9.641  1.00 89.75           N  
ATOM   1084  CA  TYR A 136       1.544  24.672 -10.422  1.00 89.75           C  
ATOM   1085  C   TYR A 136       1.452  25.562 -11.648  1.00 89.75           C  
ATOM   1086  CB  TYR A 136       1.843  23.219 -10.852  1.00 89.75           C  
ATOM   1087  O   TYR A 136       0.613  25.344 -12.523  1.00 89.75           O  
ATOM   1088  CG  TYR A 136       3.227  23.031 -11.422  1.00 89.75           C  
ATOM   1089  CD1 TYR A 136       3.416  22.828 -12.789  1.00 89.75           C  
ATOM   1090  CD2 TYR A 136       4.348  23.062 -10.602  1.00 89.75           C  
ATOM   1091  CE1 TYR A 136       4.688  22.656 -13.320  1.00 89.75           C  
ATOM   1092  CE2 TYR A 136       5.625  22.891 -11.125  1.00 89.75           C  
ATOM   1093  OH  TYR A 136       7.051  22.516 -13.000  1.00 89.75           O  
ATOM   1094  CZ  TYR A 136       5.785  22.688 -12.477  1.00 89.75           C  
ATOM   1095  N   ASP A 137       2.262  26.594 -11.617  1.00 86.81           N  
ATOM   1096  CA  ASP A 137       2.195  27.594 -12.672  1.00 86.81           C  
ATOM   1097  C   ASP A 137       3.246  27.328 -13.742  1.00 86.81           C  
ATOM   1098  CB  ASP A 137       2.379  29.000 -12.086  1.00 86.81           C  
ATOM   1099  O   ASP A 137       4.113  26.469 -13.578  1.00 86.81           O  
ATOM   1100  CG  ASP A 137       1.225  29.422 -11.195  1.00 86.81           C  
ATOM   1101  OD1 ASP A 137       0.091  28.938 -11.391  1.00 86.81           O  
ATOM   1102  OD2 ASP A 137       1.450  30.266 -10.297  1.00 86.81           O  
ATOM   1103  N   GLU A 138       2.994  28.062 -14.883  1.00 81.69           N  
ATOM   1104  CA  GLU A 138       3.984  28.016 -15.953  1.00 81.69           C  
ATOM   1105  C   GLU A 138       5.355  28.469 -15.453  1.00 81.69           C  
ATOM   1106  CB  GLU A 138       3.543  28.891 -17.125  1.00 81.69           C  
ATOM   1107  O   GLU A 138       5.457  29.328 -14.594  1.00 81.69           O  
ATOM   1108  CG  GLU A 138       2.441  28.266 -17.969  1.00 81.69           C  
ATOM   1109  CD  GLU A 138       2.145  29.047 -19.250  1.00 81.69           C  
ATOM   1110  OE1 GLU A 138       1.322  28.578 -20.062  1.00 81.69           O  
ATOM   1111  OE2 GLU A 138       2.740  30.141 -19.422  1.00 81.69           O  
ATOM   1112  N   GLY A 139       6.484  27.844 -15.836  1.00 84.31           N  
ATOM   1113  CA  GLY A 139       7.836  28.188 -15.422  1.00 84.31           C  
ATOM   1114  C   GLY A 139       8.352  27.312 -14.289  1.00 84.31           C  
ATOM   1115  O   GLY A 139       9.234  27.734 -13.531  1.00 84.31           O  
ATOM   1116  N   ASP A 140       7.719  26.188 -14.070  1.00 88.38           N  
ATOM   1117  CA  ASP A 140       8.133  25.219 -13.062  1.00 88.38           C  
ATOM   1118  C   ASP A 140       8.039  25.812 -11.656  1.00 88.38           C  
ATOM   1119  CB  ASP A 140       9.562  24.734 -13.336  1.00 88.38           C  
ATOM   1120  O   ASP A 140       8.922  25.578 -10.820  1.00 88.38           O  
ATOM   1121  CG  ASP A 140       9.680  23.922 -14.609  1.00 88.38           C  
ATOM   1122  OD1 ASP A 140       8.656  23.359 -15.062  1.00 88.38           O  
ATOM   1123  OD2 ASP A 140      10.797  23.828 -15.156  1.00 88.38           O  
ATOM   1124  N   MET A 141       6.996  26.719 -11.477  1.00 91.81           N  
ATOM   1125  CA  MET A 141       6.824  27.359 -10.180  1.00 91.81           C  
ATOM   1126  C   MET A 141       5.684  26.719  -9.398  1.00 91.81           C  
ATOM   1127  CB  MET A 141       6.555  28.859 -10.359  1.00 91.81           C  
ATOM   1128  O   MET A 141       4.566  26.594  -9.906  1.00 91.81           O  
ATOM   1129  CG  MET A 141       7.789  29.656 -10.750  1.00 91.81           C  
ATOM   1130  SD  MET A 141       9.039  29.719  -9.414  1.00 91.81           S  
ATOM   1131  CE  MET A 141       8.266  30.953  -8.312  1.00 91.81           C  
ATOM   1132  N   LEU A 142       5.961  26.328  -8.211  1.00 93.25           N  
ATOM   1133  CA  LEU A 142       4.957  25.844  -7.270  1.00 93.25           C  
ATOM   1134  C   LEU A 142       4.438  26.984  -6.391  1.00 93.25           C  
ATOM   1135  CB  LEU A 142       5.543  24.734  -6.391  1.00 93.25           C  
ATOM   1136  O   LEU A 142       5.223  27.750  -5.840  1.00 93.25           O  
ATOM   1137  CG  LEU A 142       5.398  23.312  -6.922  1.00 93.25           C  
ATOM   1138  CD1 LEU A 142       6.457  22.406  -6.297  1.00 93.25           C  
ATOM   1139  CD2 LEU A 142       3.998  22.766  -6.641  1.00 93.25           C  
ATOM   1140  N   HIS A 143       3.154  27.031  -6.371  1.00 94.31           N  
ATOM   1141  CA  HIS A 143       2.498  28.078  -5.602  1.00 94.31           C  
ATOM   1142  C   HIS A 143       1.640  27.484  -4.484  1.00 94.31           C  
ATOM   1143  CB  HIS A 143       1.641  28.953  -6.512  1.00 94.31           C  
ATOM   1144  O   HIS A 143       0.790  26.625  -4.738  1.00 94.31           O  
ATOM   1145  CG  HIS A 143       2.365  30.141  -7.047  1.00 94.31           C  
ATOM   1146  CD2 HIS A 143       3.209  30.281  -8.102  1.00 94.31           C  
ATOM   1147  ND1 HIS A 143       2.262  31.391  -6.480  1.00 94.31           N  
ATOM   1148  CE1 HIS A 143       3.012  32.250  -7.160  1.00 94.31           C  
ATOM   1149  NE2 HIS A 143       3.596  31.594  -8.148  1.00 94.31           N  
ATOM   1150  N   PHE A 144       1.889  27.969  -3.229  1.00 95.44           N  
ATOM   1151  CA  PHE A 144       1.078  27.594  -2.074  1.00 95.44           C  
ATOM   1152  C   PHE A 144       0.458  28.828  -1.430  1.00 95.44           C  
ATOM   1153  CB  PHE A 144       1.920  26.828  -1.048  1.00 95.44           C  
ATOM   1154  O   PHE A 144       1.140  29.828  -1.220  1.00 95.44           O  
ATOM   1155  CG  PHE A 144       2.428  25.500  -1.544  1.00 95.44           C  
ATOM   1156  CD1 PHE A 144       1.725  24.344  -1.284  1.00 95.44           C  
ATOM   1157  CD2 PHE A 144       3.609  25.422  -2.270  1.00 95.44           C  
ATOM   1158  CE1 PHE A 144       2.191  23.109  -1.742  1.00 95.44           C  
ATOM   1159  CE2 PHE A 144       4.082  24.203  -2.730  1.00 95.44           C  
ATOM   1160  CZ  PHE A 144       3.373  23.047  -2.465  1.00 95.44           C  
ATOM   1161  N   GLU A 145      -0.783  28.734  -1.210  1.00 95.81           N  
ATOM   1162  CA  GLU A 145      -1.475  29.781  -0.465  1.00 95.81           C  
ATOM   1163  C   GLU A 145      -2.080  29.234   0.824  1.00 95.81           C  
ATOM   1164  CB  GLU A 145      -2.564  30.422  -1.326  1.00 95.81           C  
ATOM   1165  O   GLU A 145      -2.938  28.344   0.786  1.00 95.81           O  
ATOM   1166  CG  GLU A 145      -2.025  31.312  -2.434  1.00 95.81           C  
ATOM   1167  CD  GLU A 145      -3.119  31.938  -3.297  1.00 95.81           C  
ATOM   1168  OE1 GLU A 145      -2.793  32.625  -4.285  1.00 95.81           O  
ATOM   1169  OE2 GLU A 145      -4.309  31.719  -2.980  1.00 95.81           O  
ATOM   1170  N   VAL A 146      -1.621  29.750   1.945  1.00 96.25           N  
ATOM   1171  CA  VAL A 146      -2.160  29.391   3.250  1.00 96.25           C  
ATOM   1172  C   VAL A 146      -3.027  30.531   3.791  1.00 96.25           C  
ATOM   1173  CB  VAL A 146      -1.035  29.047   4.254  1.00 96.25           C  
ATOM   1174  O   VAL A 146      -2.512  31.578   4.184  1.00 96.25           O  
ATOM   1175  CG1 VAL A 146      -1.622  28.609   5.594  1.00 96.25           C  
ATOM   1176  CG2 VAL A 146      -0.115  27.969   3.684  1.00 96.25           C  
ATOM   1177  N   GLU A 147      -4.281  30.266   3.818  1.00 95.38           N  
ATOM   1178  CA  GLU A 147      -5.250  31.266   4.258  1.00 95.38           C  
ATOM   1179  C   GLU A 147      -5.875  30.875   5.594  1.00 95.38           C  
ATOM   1180  CB  GLU A 147      -6.344  31.438   3.203  1.00 95.38           C  
ATOM   1181  O   GLU A 147      -6.352  29.750   5.762  1.00 95.38           O  
ATOM   1182  CG  GLU A 147      -7.340  32.562   3.537  1.00 95.38           C  
ATOM   1183  CD  GLU A 147      -8.438  32.688   2.494  1.00 95.38           C  
ATOM   1184  OE1 GLU A 147      -9.344  33.531   2.693  1.00 95.38           O  
ATOM   1185  OE2 GLU A 147      -8.383  31.984   1.473  1.00 95.38           O  
ATOM   1186  N   ASP A 148      -5.863  31.781   6.520  1.00 93.62           N  
ATOM   1187  CA  ASP A 148      -6.492  31.562   7.816  1.00 93.62           C  
ATOM   1188  C   ASP A 148      -7.562  32.625   8.102  1.00 93.62           C  
ATOM   1189  CB  ASP A 148      -5.445  31.562   8.930  1.00 93.62           C  
ATOM   1190  O   ASP A 148      -7.578  33.688   7.477  1.00 93.62           O  
ATOM   1191  CG  ASP A 148      -4.809  32.938   9.141  1.00 93.62           C  
ATOM   1192  OD1 ASP A 148      -5.426  33.812   9.789  1.00 93.62           O  
ATOM   1193  OD2 ASP A 148      -3.678  33.125   8.648  1.00 93.62           O  
ATOM   1194  N   SER A 149      -8.484  32.344   8.969  1.00 92.00           N  
ATOM   1195  CA  SER A 149      -9.531  33.281   9.398  1.00 92.00           C  
ATOM   1196  C   SER A 149      -9.242  33.812  10.789  1.00 92.00           C  
ATOM   1197  CB  SER A 149     -10.898  32.594   9.375  1.00 92.00           C  
ATOM   1198  O   SER A 149     -10.164  34.000  11.586  1.00 92.00           O  
ATOM   1199  OG  SER A 149     -10.898  31.438  10.195  1.00 92.00           O  
ATOM   1200  N   GLY A 150      -8.047  33.969  11.094  1.00 90.69           N  
ATOM   1201  CA  GLY A 150      -7.656  34.344  12.438  1.00 90.69           C  
ATOM   1202  C   GLY A 150      -7.711  35.844  12.664  1.00 90.69           C  
ATOM   1203  O   GLY A 150      -8.562  36.531  12.094  1.00 90.69           O  
ATOM   1204  N   ILE A 151      -6.855  36.312  13.555  1.00 86.94           N  
ATOM   1205  CA  ILE A 151      -6.918  37.688  14.078  1.00 86.94           C  
ATOM   1206  C   ILE A 151      -6.387  38.656  13.039  1.00 86.94           C  
ATOM   1207  CB  ILE A 151      -6.113  37.812  15.398  1.00 86.94           C  
ATOM   1208  O   ILE A 151      -6.629  39.875  13.133  1.00 86.94           O  
ATOM   1209  CG1 ILE A 151      -4.664  37.375  15.180  1.00 86.94           C  
ATOM   1210  CG2 ILE A 151      -6.777  37.000  16.516  1.00 86.94           C  
ATOM   1211  CD1 ILE A 151      -3.756  37.625  16.375  1.00 86.94           C  
ATOM   1212  N   GLY A 152      -5.676  38.125  12.070  1.00 90.44           N  
ATOM   1213  CA  GLY A 152      -5.102  39.000  11.062  1.00 90.44           C  
ATOM   1214  C   GLY A 152      -3.906  39.781  11.570  1.00 90.44           C  
ATOM   1215  O   GLY A 152      -3.566  39.719  12.758  1.00 90.44           O  
ATOM   1216  N   ILE A 153      -3.271  40.531  10.625  1.00 88.31           N  
ATOM   1217  CA  ILE A 153      -2.080  41.312  10.930  1.00 88.31           C  
ATOM   1218  C   ILE A 153      -2.281  42.750  10.461  1.00 88.31           C  
ATOM   1219  CB  ILE A 153      -0.822  40.719  10.266  1.00 88.31           C  
ATOM   1220  O   ILE A 153      -2.701  43.000   9.328  1.00 88.31           O  
ATOM   1221  CG1 ILE A 153      -0.665  39.219  10.664  1.00 88.31           C  
ATOM   1222  CG2 ILE A 153       0.426  41.500  10.641  1.00 88.31           C  
ATOM   1223  CD1 ILE A 153       0.340  38.469   9.812  1.00 88.31           C  
ATOM   1224  N   PRO A 154      -1.996  43.656  11.398  1.00 87.94           N  
ATOM   1225  CA  PRO A 154      -2.084  45.062  10.984  1.00 87.94           C  
ATOM   1226  C   PRO A 154      -1.146  45.406   9.828  1.00 87.94           C  
ATOM   1227  CB  PRO A 154      -1.688  45.844  12.250  1.00 87.94           C  
ATOM   1228  O   PRO A 154      -0.044  44.844   9.742  1.00 87.94           O  
ATOM   1229  CG  PRO A 154      -1.805  44.844  13.359  1.00 87.94           C  
ATOM   1230  CD  PRO A 154      -1.711  43.469  12.766  1.00 87.94           C  
ATOM   1231  N   GLN A 155      -1.560  46.344   8.977  1.00 86.62           N  
ATOM   1232  CA  GLN A 155      -0.844  46.688   7.750  1.00 86.62           C  
ATOM   1233  C   GLN A 155       0.570  47.188   8.062  1.00 86.62           C  
ATOM   1234  CB  GLN A 155      -1.605  47.781   6.973  1.00 86.62           C  
ATOM   1235  O   GLN A 155       1.509  46.875   7.320  1.00 86.62           O  
ATOM   1236  CG  GLN A 155      -1.492  47.625   5.461  1.00 86.62           C  
ATOM   1237  CD  GLN A 155      -2.830  47.375   4.793  1.00 86.62           C  
ATOM   1238  NE2 GLN A 155      -2.797  47.062   3.500  1.00 86.62           N  
ATOM   1239  OE1 GLN A 155      -3.883  47.438   5.430  1.00 86.62           O  
ATOM   1240  N   ASP A 156       0.733  47.844   9.219  1.00 83.75           N  
ATOM   1241  CA  ASP A 156       2.025  48.406   9.562  1.00 83.75           C  
ATOM   1242  C   ASP A 156       2.984  47.344  10.086  1.00 83.75           C  
ATOM   1243  CB  ASP A 156       1.852  49.531  10.609  1.00 83.75           C  
ATOM   1244  O   ASP A 156       4.180  47.625  10.250  1.00 83.75           O  
ATOM   1245  CG  ASP A 156       1.135  49.062  11.859  1.00 83.75           C  
ATOM   1246  OD1 ASP A 156       0.267  48.156  11.766  1.00 83.75           O  
ATOM   1247  OD2 ASP A 156       1.438  49.594  12.953  1.00 83.75           O  
ATOM   1248  N   GLU A 157       2.484  46.156  10.266  1.00 86.25           N  
ATOM   1249  CA  GLU A 157       3.312  45.094  10.836  1.00 86.25           C  
ATOM   1250  C   GLU A 157       3.686  44.062   9.781  1.00 86.25           C  
ATOM   1251  CB  GLU A 157       2.592  44.406  12.008  1.00 86.25           C  
ATOM   1252  O   GLU A 157       4.520  43.188  10.023  1.00 86.25           O  
ATOM   1253  CG  GLU A 157       2.359  45.344  13.195  1.00 86.25           C  
ATOM   1254  CD  GLU A 157       3.559  45.406  14.133  1.00 86.25           C  
ATOM   1255  OE1 GLU A 157       3.566  46.281  15.031  1.00 86.25           O  
ATOM   1256  OE2 GLU A 157       4.500  44.625  13.953  1.00 86.25           O  
ATOM   1257  N   LEU A 158       3.141  44.125   8.586  1.00 86.94           N  
ATOM   1258  CA  LEU A 158       3.254  43.062   7.566  1.00 86.94           C  
ATOM   1259  C   LEU A 158       4.707  42.906   7.137  1.00 86.94           C  
ATOM   1260  CB  LEU A 158       2.387  43.406   6.352  1.00 86.94           C  
ATOM   1261  O   LEU A 158       5.168  41.781   6.953  1.00 86.94           O  
ATOM   1262  CG  LEU A 158       0.884  43.188   6.504  1.00 86.94           C  
ATOM   1263  CD1 LEU A 158       0.130  43.781   5.328  1.00 86.94           C  
ATOM   1264  CD2 LEU A 158       0.584  41.688   6.629  1.00 86.94           C  
ATOM   1265  N   ASP A 159       5.426  43.969   7.082  1.00 82.81           N  
ATOM   1266  CA  ASP A 159       6.809  43.844   6.633  1.00 82.81           C  
ATOM   1267  C   ASP A 159       7.723  43.406   7.770  1.00 82.81           C  
ATOM   1268  CB  ASP A 159       7.297  45.188   6.082  1.00 82.81           C  
ATOM   1269  O   ASP A 159       8.758  42.781   7.527  1.00 82.81           O  
ATOM   1270  CG  ASP A 159       6.684  45.531   4.734  1.00 82.81           C  
ATOM   1271  OD1 ASP A 159       6.293  44.625   3.986  1.00 82.81           O  
ATOM   1272  OD2 ASP A 159       6.586  46.750   4.418  1.00 82.81           O  
ATOM   1273  N   LYS A 160       7.270  43.594   9.016  1.00 85.38           N  
ATOM   1274  CA  LYS A 160       8.125  43.344  10.172  1.00 85.38           C  
ATOM   1275  C   LYS A 160       8.062  41.906  10.609  1.00 85.38           C  
ATOM   1276  CB  LYS A 160       7.734  44.281  11.328  1.00 85.38           C  
ATOM   1277  O   LYS A 160       8.977  41.406  11.273  1.00 85.38           O  
ATOM   1278  CG  LYS A 160       7.918  45.750  11.031  1.00 85.38           C  
ATOM   1279  CD  LYS A 160       7.512  46.594  12.227  1.00 85.38           C  
ATOM   1280  CE  LYS A 160       7.586  48.094  11.891  1.00 85.38           C  
ATOM   1281  NZ  LYS A 160       7.047  48.938  13.000  1.00 85.38           N  
ATOM   1282  N   ILE A 161       7.066  41.250  10.180  1.00 85.31           N  
ATOM   1283  CA  ILE A 161       6.828  39.906  10.711  1.00 85.31           C  
ATOM   1284  C   ILE A 161       7.879  38.938  10.164  1.00 85.31           C  
ATOM   1285  CB  ILE A 161       5.410  39.406  10.367  1.00 85.31           C  
ATOM   1286  O   ILE A 161       8.086  37.844  10.719  1.00 85.31           O  
ATOM   1287  CG1 ILE A 161       5.203  39.375   8.852  1.00 85.31           C  
ATOM   1288  CG2 ILE A 161       4.352  40.250  11.055  1.00 85.31           C  
ATOM   1289  CD1 ILE A 161       3.924  38.688   8.406  1.00 85.31           C  
ATOM   1290  N   PHE A 162       8.602  39.312   9.125  1.00 86.25           N  
ATOM   1291  CA  PHE A 162       9.609  38.469   8.523  1.00 86.25           C  
ATOM   1292  C   PHE A 162      10.984  38.719   9.141  1.00 86.25           C  
ATOM   1293  CB  PHE A 162       9.664  38.656   7.008  1.00 86.25           C  
ATOM   1294  O   PHE A 162      11.969  38.094   8.766  1.00 86.25           O  
ATOM   1295  CG  PHE A 162       8.445  38.156   6.281  1.00 86.25           C  
ATOM   1296  CD1 PHE A 162       8.281  36.812   6.031  1.00 86.25           C  
ATOM   1297  CD2 PHE A 162       7.469  39.062   5.848  1.00 86.25           C  
ATOM   1298  CE1 PHE A 162       7.156  36.344   5.363  1.00 86.25           C  
ATOM   1299  CE2 PHE A 162       6.340  38.594   5.176  1.00 86.25           C  
ATOM   1300  CZ  PHE A 162       6.188  37.219   4.934  1.00 86.25           C  
ATOM   1301  N   ALA A 163      11.016  39.688  10.039  1.00 81.62           N  
ATOM   1302  CA  ALA A 163      12.266  39.969  10.742  1.00 81.62           C  
ATOM   1303  C   ALA A 163      12.508  38.969  11.852  1.00 81.62           C  
ATOM   1304  CB  ALA A 163      12.266  41.406  11.305  1.00 81.62           C  
ATOM   1305  O   ALA A 163      11.562  38.469  12.484  1.00 81.62           O  
ATOM   1306  N   MET A 164      13.664  38.625  12.031  1.00 78.88           N  
ATOM   1307  CA  MET A 164      14.062  37.688  13.062  1.00 78.88           C  
ATOM   1308  C   MET A 164      13.633  38.156  14.445  1.00 78.88           C  
ATOM   1309  CB  MET A 164      15.578  37.469  13.039  1.00 78.88           C  
ATOM   1310  O   MET A 164      13.781  39.344  14.773  1.00 78.88           O  
ATOM   1311  CG  MET A 164      16.016  36.344  12.094  1.00 78.88           C  
ATOM   1312  SD  MET A 164      17.672  35.688  12.531  1.00 78.88           S  
ATOM   1313  CE  MET A 164      18.719  36.594  11.367  1.00 78.88           C  
ATOM   1314  N   TYR A 165      13.000  37.219  15.266  1.00 73.69           N  
ATOM   1315  CA  TYR A 165      12.617  37.406  16.656  1.00 73.69           C  
ATOM   1316  C   TYR A 165      11.508  38.438  16.781  1.00 73.69           C  
ATOM   1317  CB  TYR A 165      13.828  37.844  17.484  1.00 73.69           C  
ATOM   1318  O   TYR A 165      11.250  38.969  17.859  1.00 73.69           O  
ATOM   1319  CG  TYR A 165      14.945  36.812  17.516  1.00 73.69           C  
ATOM   1320  CD1 TYR A 165      14.820  35.656  18.234  1.00 73.69           C  
ATOM   1321  CD2 TYR A 165      16.125  37.062  16.812  1.00 73.69           C  
ATOM   1322  CE1 TYR A 165      15.844  34.719  18.266  1.00 73.69           C  
ATOM   1323  CE2 TYR A 165      17.156  36.125  16.828  1.00 73.69           C  
ATOM   1324  OH  TYR A 165      18.031  34.031  17.594  1.00 73.69           O  
ATOM   1325  CZ  TYR A 165      17.016  34.938  17.562  1.00 73.69           C  
ATOM   1326  N   TYR A 166      10.922  38.812  15.633  1.00 75.12           N  
ATOM   1327  CA  TYR A 166       9.852  39.812  15.680  1.00 75.12           C  
ATOM   1328  C   TYR A 166       8.508  39.156  15.961  1.00 75.12           C  
ATOM   1329  CB  TYR A 166       9.781  40.594  14.359  1.00 75.12           C  
ATOM   1330  O   TYR A 166       8.195  38.094  15.391  1.00 75.12           O  
ATOM   1331  CG  TYR A 166       8.820  41.750  14.391  1.00 75.12           C  
ATOM   1332  CD1 TYR A 166       7.516  41.625  13.914  1.00 75.12           C  
ATOM   1333  CD2 TYR A 166       9.219  43.000  14.898  1.00 75.12           C  
ATOM   1334  CE1 TYR A 166       6.633  42.688  13.945  1.00 75.12           C  
ATOM   1335  CE2 TYR A 166       8.336  44.062  14.930  1.00 75.12           C  
ATOM   1336  OH  TYR A 166       6.176  44.969  14.484  1.00 75.12           O  
ATOM   1337  CZ  TYR A 166       7.051  43.906  14.453  1.00 75.12           C  
ATOM   1338  N   GLN A 167       7.828  39.625  16.969  1.00 74.56           N  
ATOM   1339  CA  GLN A 167       6.484  39.156  17.297  1.00 74.56           C  
ATOM   1340  C   GLN A 167       5.516  40.344  17.422  1.00 74.56           C  
ATOM   1341  CB  GLN A 167       6.492  38.344  18.594  1.00 74.56           C  
ATOM   1342  O   GLN A 167       5.855  41.375  18.000  1.00 74.56           O  
ATOM   1343  CG  GLN A 167       7.262  37.031  18.484  1.00 74.56           C  
ATOM   1344  CD  GLN A 167       7.219  36.250  19.781  1.00 74.56           C  
ATOM   1345  NE2 GLN A 167       7.762  35.031  19.734  1.00 74.56           N  
ATOM   1346  OE1 GLN A 167       6.707  36.688  20.797  1.00 74.56           O  
ATOM   1347  N   VAL A 168       4.395  40.188  16.703  1.00 71.44           N  
ATOM   1348  CA  VAL A 168       3.400  41.250  16.750  1.00 71.44           C  
ATOM   1349  C   VAL A 168       2.898  41.438  18.188  1.00 71.44           C  
ATOM   1350  CB  VAL A 168       2.215  40.938  15.805  1.00 71.44           C  
ATOM   1351  O   VAL A 168       2.637  40.438  18.891  1.00 71.44           O  
ATOM   1352  CG1 VAL A 168       1.195  42.094  15.852  1.00 71.44           C  
ATOM   1353  CG2 VAL A 168       2.715  40.750  14.375  1.00 71.44           C  
ATOM   1354  N   LYS A 169       3.168  42.500  18.750  1.00 61.34           N  
ATOM   1355  CA  LYS A 169       2.717  42.844  20.094  1.00 61.34           C  
ATOM   1356  C   LYS A 169       1.192  42.875  20.172  1.00 61.34           C  
ATOM   1357  CB  LYS A 169       3.303  44.188  20.547  1.00 61.34           C  
ATOM   1358  O   LYS A 169       0.537  43.375  19.250  1.00 61.34           O  
ATOM   1359  CG  LYS A 169       4.781  44.125  20.906  1.00 61.34           C  
ATOM   1360  CD  LYS A 169       5.281  45.438  21.438  1.00 61.34           C  
ATOM   1361  CE  LYS A 169       6.770  45.406  21.750  1.00 61.34           C  
ATOM   1362  NZ  LYS A 169       7.273  46.719  22.250  1.00 61.34           N  
ATOM   1363  N   ASP A 170       0.631  41.844  20.672  1.00 55.25           N  
ATOM   1364  CA  ASP A 170      -0.812  41.906  20.891  1.00 55.25           C  
ATOM   1365  C   ASP A 170      -1.213  43.250  21.531  1.00 55.25           C  
ATOM   1366  CB  ASP A 170      -1.275  40.750  21.781  1.00 55.25           C  
ATOM   1367  O   ASP A 170      -0.527  43.750  22.422  1.00 55.25           O  
ATOM   1368  CG  ASP A 170      -1.976  39.656  20.984  1.00 55.25           C  
ATOM   1369  OD1 ASP A 170      -2.369  39.906  19.828  1.00 55.25           O  
ATOM   1370  OD2 ASP A 170      -2.137  38.531  21.531  1.00 55.25           O  
ATOM   1371  N   SER A 171      -1.748  44.156  20.750  1.00 48.56           N  
ATOM   1372  CA  SER A 171      -2.232  45.375  21.406  1.00 48.56           C  
ATOM   1373  C   SER A 171      -2.951  45.031  22.703  1.00 48.56           C  
ATOM   1374  CB  SER A 171      -3.168  46.156  20.469  1.00 48.56           C  
ATOM   1375  O   SER A 171      -3.189  45.938  23.531  1.00 48.56           O  
ATOM   1376  OG  SER A 171      -3.312  45.469  19.234  1.00 48.56           O  
ATOM   1377  N   HIS A 172      -3.922  44.094  22.656  1.00 46.97           N  
ATOM   1378  CA  HIS A 172      -4.727  43.906  23.859  1.00 46.97           C  
ATOM   1379  C   HIS A 172      -3.984  43.094  24.906  1.00 46.97           C  
ATOM   1380  CB  HIS A 172      -6.062  43.250  23.531  1.00 46.97           C  
ATOM   1381  O   HIS A 172      -4.605  42.531  25.812  1.00 46.97           O  
ATOM   1382  CG  HIS A 172      -7.043  44.156  22.875  1.00 46.97           C  
ATOM   1383  CD2 HIS A 172      -8.008  43.938  21.953  1.00 46.97           C  
ATOM   1384  ND1 HIS A 172      -7.090  45.531  23.141  1.00 46.97           N  
ATOM   1385  CE1 HIS A 172      -8.047  46.062  22.406  1.00 46.97           C  
ATOM   1386  NE2 HIS A 172      -8.625  45.125  21.688  1.00 46.97           N  
ATOM   1387  N   GLY A 173      -2.770  43.469  25.531  1.00 43.12           N  
ATOM   1388  CA  GLY A 173      -2.059  42.938  26.688  1.00 43.12           C  
ATOM   1389  C   GLY A 173      -1.811  41.438  26.609  1.00 43.12           C  
ATOM   1390  O   GLY A 173      -1.448  40.812  27.609  1.00 43.12           O  
ATOM   1391  N   GLY A 174      -2.525  40.656  25.734  1.00 43.06           N  
ATOM   1392  CA  GLY A 174      -2.494  39.219  25.859  1.00 43.06           C  
ATOM   1393  C   GLY A 174      -1.124  38.625  25.594  1.00 43.06           C  
ATOM   1394  O   GLY A 174      -0.221  39.312  25.125  1.00 43.06           O  
ATOM   1395  N   LYS A 175      -0.700  37.500  26.328  1.00 43.69           N  
ATOM   1396  CA  LYS A 175       0.537  36.719  26.328  1.00 43.69           C  
ATOM   1397  C   LYS A 175       1.130  36.625  24.922  1.00 43.69           C  
ATOM   1398  CB  LYS A 175       0.291  35.312  26.875  1.00 43.69           C  
ATOM   1399  O   LYS A 175       0.396  36.500  23.938  1.00 43.69           O  
ATOM   1400  CG  LYS A 175       0.346  35.219  28.391  1.00 43.69           C  
ATOM   1401  CD  LYS A 175       0.202  33.781  28.875  1.00 43.69           C  
ATOM   1402  CE  LYS A 175       0.245  33.688  30.391  1.00 43.69           C  
ATOM   1403  NZ  LYS A 175       0.049  32.281  30.875  1.00 43.69           N  
ATOM   1404  N   PRO A 176       2.293  37.312  24.703  1.00 43.78           N  
ATOM   1405  CA  PRO A 176       3.031  37.125  23.453  1.00 43.78           C  
ATOM   1406  C   PRO A 176       2.787  35.781  22.797  1.00 43.78           C  
ATOM   1407  CB  PRO A 176       4.496  37.281  23.875  1.00 43.78           C  
ATOM   1408  O   PRO A 176       2.516  34.781  23.484  1.00 43.78           O  
ATOM   1409  CG  PRO A 176       4.445  37.406  25.375  1.00 43.78           C  
ATOM   1410  CD  PRO A 176       3.008  37.344  25.797  1.00 43.78           C  
ATOM   1411  N   ALA A 177       2.148  35.781  21.578  1.00 49.91           N  
ATOM   1412  CA  ALA A 177       1.993  34.531  20.844  1.00 49.91           C  
ATOM   1413  C   ALA A 177       3.232  33.656  21.000  1.00 49.91           C  
ATOM   1414  CB  ALA A 177       1.714  34.812  19.375  1.00 49.91           C  
ATOM   1415  O   ALA A 177       4.359  34.156  21.000  1.00 49.91           O  
ATOM   1416  N   THR A 178       3.178  32.594  21.781  1.00 54.38           N  
ATOM   1417  CA  THR A 178       4.176  31.562  22.062  1.00 54.38           C  
ATOM   1418  C   THR A 178       4.793  31.031  20.781  1.00 54.38           C  
ATOM   1419  CB  THR A 178       3.564  30.391  22.859  1.00 54.38           C  
ATOM   1420  O   THR A 178       4.082  30.500  19.906  1.00 54.38           O  
ATOM   1421  CG2 THR A 178       3.723  30.609  24.359  1.00 54.38           C  
ATOM   1422  OG1 THR A 178       2.170  30.281  22.547  1.00 54.38           O  
ATOM   1423  N   GLY A 179       5.789  31.844  20.219  1.00 59.81           N  
ATOM   1424  CA  GLY A 179       6.633  31.359  19.125  1.00 59.81           C  
ATOM   1425  C   GLY A 179       8.047  31.906  19.188  1.00 59.81           C  
ATOM   1426  O   GLY A 179       8.328  32.844  19.938  1.00 59.81           O  
ATOM   1427  N   THR A 180       8.961  31.203  18.672  1.00 65.44           N  
ATOM   1428  CA  THR A 180      10.359  31.609  18.703  1.00 65.44           C  
ATOM   1429  C   THR A 180      10.586  32.844  17.844  1.00 65.44           C  
ATOM   1430  CB  THR A 180      11.273  30.469  18.203  1.00 65.44           C  
ATOM   1431  O   THR A 180      11.562  33.562  18.016  1.00 65.44           O  
ATOM   1432  CG2 THR A 180      11.164  29.250  19.125  1.00 65.44           C  
ATOM   1433  OG1 THR A 180      10.891  30.094  16.875  1.00 65.44           O  
ATOM   1434  N   GLY A 181       9.586  33.219  17.016  1.00 72.44           N  
ATOM   1435  CA  GLY A 181       9.727  34.344  16.078  1.00 72.44           C  
ATOM   1436  C   GLY A 181      10.797  34.125  15.031  1.00 72.44           C  
ATOM   1437  O   GLY A 181      11.250  35.062  14.383  1.00 72.44           O  
ATOM   1438  N   ILE A 182      11.312  32.938  14.953  1.00 78.56           N  
ATOM   1439  CA  ILE A 182      12.383  32.656  14.008  1.00 78.56           C  
ATOM   1440  C   ILE A 182      11.812  31.922  12.789  1.00 78.56           C  
ATOM   1441  CB  ILE A 182      13.492  31.797  14.664  1.00 78.56           C  
ATOM   1442  O   ILE A 182      12.352  32.031  11.688  1.00 78.56           O  
ATOM   1443  CG1 ILE A 182      14.062  32.500  15.891  1.00 78.56           C  
ATOM   1444  CG2 ILE A 182      14.602  31.484  13.648  1.00 78.56           C  
ATOM   1445  CD1 ILE A 182      14.984  31.641  16.734  1.00 78.56           C  
ATOM   1446  N   GLY A 183      10.656  31.375  12.922  1.00 82.44           N  
ATOM   1447  CA  GLY A 183      10.141  30.453  11.922  1.00 82.44           C  
ATOM   1448  C   GLY A 183       9.859  31.109  10.586  1.00 82.44           C  
ATOM   1449  O   GLY A 183      10.266  30.609   9.539  1.00 82.44           O  
ATOM   1450  N   LEU A 184       9.250  32.250  10.664  1.00 86.25           N  
ATOM   1451  CA  LEU A 184       8.852  32.938   9.430  1.00 86.25           C  
ATOM   1452  C   LEU A 184      10.062  33.531   8.719  1.00 86.25           C  
ATOM   1453  CB  LEU A 184       7.824  34.031   9.727  1.00 86.25           C  
ATOM   1454  O   LEU A 184      10.141  33.500   7.492  1.00 86.25           O  
ATOM   1455  CG  LEU A 184       6.617  34.094   8.781  1.00 86.25           C  
ATOM   1456  CD1 LEU A 184       5.477  33.219   9.328  1.00 86.25           C  
ATOM   1457  CD2 LEU A 184       6.164  35.531   8.594  1.00 86.25           C  
ATOM   1458  N   ALA A 185      10.969  34.094   9.438  1.00 85.69           N  
ATOM   1459  CA  ALA A 185      12.180  34.656   8.859  1.00 85.69           C  
ATOM   1460  C   ALA A 185      12.992  33.562   8.141  1.00 85.69           C  
ATOM   1461  CB  ALA A 185      13.023  35.312   9.938  1.00 85.69           C  
ATOM   1462  O   ALA A 185      13.477  33.781   7.027  1.00 85.69           O  
ATOM   1463  N   VAL A 186      13.148  32.469   8.766  1.00 84.69           N  
ATOM   1464  CA  VAL A 186      13.891  31.359   8.188  1.00 84.69           C  
ATOM   1465  C   VAL A 186      13.164  30.844   6.949  1.00 84.69           C  
ATOM   1466  CB  VAL A 186      14.094  30.219   9.203  1.00 84.69           C  
ATOM   1467  O   VAL A 186      13.789  30.562   5.926  1.00 84.69           O  
ATOM   1468  CG1 VAL A 186      14.688  28.984   8.523  1.00 84.69           C  
ATOM   1469  CG2 VAL A 186      14.992  30.688  10.352  1.00 84.69           C  
ATOM   1470  N   SER A 187      11.852  30.734   7.098  1.00 89.56           N  
ATOM   1471  CA  SER A 187      11.047  30.250   5.988  1.00 89.56           C  
ATOM   1472  C   SER A 187      11.211  31.125   4.750  1.00 89.56           C  
ATOM   1473  CB  SER A 187       9.570  30.172   6.383  1.00 89.56           C  
ATOM   1474  O   SER A 187      11.344  30.609   3.637  1.00 89.56           O  
ATOM   1475  OG  SER A 187       9.359  29.156   7.352  1.00 89.56           O  
ATOM   1476  N   ARG A 188      11.148  32.406   4.918  1.00 89.81           N  
ATOM   1477  CA  ARG A 188      11.297  33.312   3.777  1.00 89.81           C  
ATOM   1478  C   ARG A 188      12.680  33.188   3.150  1.00 89.81           C  
ATOM   1479  CB  ARG A 188      11.055  34.750   4.199  1.00 89.81           C  
ATOM   1480  O   ARG A 188      12.820  33.188   1.926  1.00 89.81           O  
ATOM   1481  CG  ARG A 188      10.906  35.719   3.031  1.00 89.81           C  
ATOM   1482  CD  ARG A 188      10.562  37.125   3.502  1.00 89.81           C  
ATOM   1483  NE  ARG A 188      10.281  38.031   2.379  1.00 89.81           N  
ATOM   1484  NH1 ARG A 188       9.852  39.875   3.689  1.00 89.81           N  
ATOM   1485  NH2 ARG A 188       9.703  40.031   1.406  1.00 89.81           N  
ATOM   1486  CZ  ARG A 188       9.945  39.312   2.494  1.00 89.81           C  
ATOM   1487  N   ARG A 189      13.688  33.094   3.908  1.00 86.88           N  
ATOM   1488  CA  ARG A 189      15.039  32.906   3.389  1.00 86.88           C  
ATOM   1489  C   ARG A 189      15.156  31.609   2.605  1.00 86.88           C  
ATOM   1490  CB  ARG A 189      16.062  32.938   4.527  1.00 86.88           C  
ATOM   1491  O   ARG A 189      15.812  31.578   1.560  1.00 86.88           O  
ATOM   1492  CG  ARG A 189      16.938  34.188   4.539  1.00 86.88           C  
ATOM   1493  CD  ARG A 189      17.828  34.250   5.777  1.00 86.88           C  
ATOM   1494  NE  ARG A 189      18.594  35.469   5.844  1.00 86.88           N  
ATOM   1495  NH1 ARG A 189      19.531  35.031   7.906  1.00 86.88           N  
ATOM   1496  NH2 ARG A 189      20.031  36.969   6.805  1.00 86.88           N  
ATOM   1497  CZ  ARG A 189      19.375  35.812   6.852  1.00 86.88           C  
ATOM   1498  N   LEU A 190      14.609  30.578   3.182  1.00 88.38           N  
ATOM   1499  CA  LEU A 190      14.617  29.281   2.488  1.00 88.38           C  
ATOM   1500  C   LEU A 190      13.883  29.375   1.154  1.00 88.38           C  
ATOM   1501  CB  LEU A 190      13.984  28.203   3.359  1.00 88.38           C  
ATOM   1502  O   LEU A 190      14.359  28.859   0.142  1.00 88.38           O  
ATOM   1503  CG  LEU A 190      14.828  27.672   4.520  1.00 88.38           C  
ATOM   1504  CD1 LEU A 190      14.000  26.750   5.406  1.00 88.38           C  
ATOM   1505  CD2 LEU A 190      16.062  26.953   3.994  1.00 88.38           C  
ATOM   1506  N   ALA A 191      12.750  29.984   1.206  1.00 92.94           N  
ATOM   1507  CA  ALA A 191      11.969  30.156  -0.019  1.00 92.94           C  
ATOM   1508  C   ALA A 191      12.773  30.906  -1.082  1.00 92.94           C  
ATOM   1509  CB  ALA A 191      10.672  30.906   0.276  1.00 92.94           C  
ATOM   1510  O   ALA A 191      12.758  30.531  -2.258  1.00 92.94           O  
ATOM   1511  N   LYS A 192      13.445  31.875  -0.712  1.00 90.69           N  
ATOM   1512  CA  LYS A 192      14.281  32.625  -1.648  1.00 90.69           C  
ATOM   1513  C   LYS A 192      15.391  31.750  -2.213  1.00 90.69           C  
ATOM   1514  CB  LYS A 192      14.883  33.844  -0.968  1.00 90.69           C  
ATOM   1515  O   LYS A 192      15.727  31.844  -3.396  1.00 90.69           O  
ATOM   1516  CG  LYS A 192      13.898  35.000  -0.771  1.00 90.69           C  
ATOM   1517  CD  LYS A 192      14.586  36.250  -0.237  1.00 90.69           C  
ATOM   1518  CE  LYS A 192      13.609  37.406  -0.109  1.00 90.69           C  
ATOM   1519  NZ  LYS A 192      14.281  38.625   0.427  1.00 90.69           N  
ATOM   1520  N   ASN A 193      15.977  30.938  -1.368  1.00 88.06           N  
ATOM   1521  CA  ASN A 193      17.016  30.016  -1.820  1.00 88.06           C  
ATOM   1522  C   ASN A 193      16.469  28.969  -2.785  1.00 88.06           C  
ATOM   1523  CB  ASN A 193      17.688  29.328  -0.625  1.00 88.06           C  
ATOM   1524  O   ASN A 193      17.203  28.422  -3.605  1.00 88.06           O  
ATOM   1525  CG  ASN A 193      18.672  30.250   0.092  1.00 88.06           C  
ATOM   1526  ND2 ASN A 193      19.109  29.828   1.271  1.00 88.06           N  
ATOM   1527  OD1 ASN A 193      19.016  31.312  -0.410  1.00 88.06           O  
ATOM   1528  N   MET A 194      15.203  28.719  -2.678  1.00 91.50           N  
ATOM   1529  CA  MET A 194      14.562  27.734  -3.537  1.00 91.50           C  
ATOM   1530  C   MET A 194      14.000  28.391  -4.797  1.00 91.50           C  
ATOM   1531  CB  MET A 194      13.445  27.016  -2.783  1.00 91.50           C  
ATOM   1532  O   MET A 194      13.258  27.750  -5.551  1.00 91.50           O  
ATOM   1533  CG  MET A 194      13.930  26.188  -1.598  1.00 91.50           C  
ATOM   1534  SD  MET A 194      12.555  25.406  -0.673  1.00 91.50           S  
ATOM   1535  CE  MET A 194      12.148  24.047  -1.803  1.00 91.50           C  
ATOM   1536  N   GLY A 195      14.344  29.656  -4.980  1.00 91.44           N  
ATOM   1537  CA  GLY A 195      13.977  30.359  -6.199  1.00 91.44           C  
ATOM   1538  C   GLY A 195      12.625  31.047  -6.113  1.00 91.44           C  
ATOM   1539  O   GLY A 195      12.055  31.438  -7.133  1.00 91.44           O  
ATOM   1540  N   GLY A 196      12.070  31.109  -4.941  1.00 94.06           N  
ATOM   1541  CA  GLY A 196      10.789  31.766  -4.742  1.00 94.06           C  
ATOM   1542  C   GLY A 196      10.805  32.781  -3.607  1.00 94.06           C  
ATOM   1543  O   GLY A 196      11.820  33.406  -3.359  1.00 94.06           O  
ATOM   1544  N   ASP A 197       9.641  32.938  -3.039  1.00 94.44           N  
ATOM   1545  CA  ASP A 197       9.477  33.906  -1.943  1.00 94.44           C  
ATOM   1546  C   ASP A 197       8.180  33.625  -1.182  1.00 94.44           C  
ATOM   1547  CB  ASP A 197       9.484  35.344  -2.469  1.00 94.44           C  
ATOM   1548  O   ASP A 197       7.359  32.812  -1.608  1.00 94.44           O  
ATOM   1549  CG  ASP A 197       9.922  36.344  -1.423  1.00 94.44           C  
ATOM   1550  OD1 ASP A 197      10.094  35.969  -0.244  1.00 94.44           O  
ATOM   1551  OD2 ASP A 197      10.094  37.531  -1.780  1.00 94.44           O  
ATOM   1552  N   ILE A 198       8.086  34.344  -0.006  1.00 95.31           N  
ATOM   1553  CA  ILE A 198       6.859  34.344   0.784  1.00 95.31           C  
ATOM   1554  C   ILE A 198       6.289  35.750   0.889  1.00 95.31           C  
ATOM   1555  CB  ILE A 198       7.105  33.750   2.193  1.00 95.31           C  
ATOM   1556  O   ILE A 198       7.000  36.688   1.268  1.00 95.31           O  
ATOM   1557  CG1 ILE A 198       7.652  32.312   2.090  1.00 95.31           C  
ATOM   1558  CG2 ILE A 198       5.816  33.781   3.023  1.00 95.31           C  
ATOM   1559  CD1 ILE A 198       8.039  31.703   3.430  1.00 95.31           C  
ATOM   1560  N   THR A 199       5.070  35.875   0.482  1.00 94.31           N  
ATOM   1561  CA  THR A 199       4.359  37.156   0.611  1.00 94.31           C  
ATOM   1562  C   THR A 199       3.105  36.969   1.463  1.00 94.31           C  
ATOM   1563  CB  THR A 199       3.977  37.719  -0.767  1.00 94.31           C  
ATOM   1564  O   THR A 199       2.650  35.844   1.690  1.00 94.31           O  
ATOM   1565  CG2 THR A 199       5.215  37.969  -1.624  1.00 94.31           C  
ATOM   1566  OG1 THR A 199       3.121  36.781  -1.440  1.00 94.31           O  
ATOM   1567  N   VAL A 200       2.633  38.125   1.998  1.00 94.25           N  
ATOM   1568  CA  VAL A 200       1.484  38.031   2.893  1.00 94.25           C  
ATOM   1569  C   VAL A 200       0.513  39.188   2.604  1.00 94.25           C  
ATOM   1570  CB  VAL A 200       1.917  38.062   4.375  1.00 94.25           C  
ATOM   1571  O   VAL A 200       0.934  40.281   2.314  1.00 94.25           O  
ATOM   1572  CG1 VAL A 200       2.641  39.375   4.703  1.00 94.25           C  
ATOM   1573  CG2 VAL A 200       0.706  37.875   5.289  1.00 94.25           C  
ATOM   1574  N   THR A 201      -0.725  38.875   2.525  1.00 94.06           N  
ATOM   1575  CA  THR A 201      -1.840  39.844   2.561  1.00 94.06           C  
ATOM   1576  C   THR A 201      -2.734  39.562   3.768  1.00 94.06           C  
ATOM   1577  CB  THR A 201      -2.676  39.750   1.271  1.00 94.06           C  
ATOM   1578  O   THR A 201      -3.055  38.406   4.066  1.00 94.06           O  
ATOM   1579  CG2 THR A 201      -1.865  40.219   0.061  1.00 94.06           C  
ATOM   1580  OG1 THR A 201      -3.105  38.406   1.067  1.00 94.06           O  
ATOM   1581  N   SER A 202      -2.980  40.594   4.535  1.00 93.50           N  
ATOM   1582  CA  SER A 202      -3.734  40.406   5.770  1.00 93.50           C  
ATOM   1583  C   SER A 202      -4.559  41.625   6.121  1.00 93.50           C  
ATOM   1584  CB  SER A 202      -2.793  40.062   6.926  1.00 93.50           C  
ATOM   1585  O   SER A 202      -4.211  42.750   5.727  1.00 93.50           O  
ATOM   1586  OG  SER A 202      -3.520  39.875   8.125  1.00 93.50           O  
ATOM   1587  N   GLU A 203      -5.723  41.438   6.711  1.00 89.50           N  
ATOM   1588  CA  GLU A 203      -6.562  42.438   7.316  1.00 89.50           C  
ATOM   1589  C   GLU A 203      -6.883  42.125   8.773  1.00 89.50           C  
ATOM   1590  CB  GLU A 203      -7.855  42.625   6.516  1.00 89.50           C  
ATOM   1591  O   GLU A 203      -7.285  41.000   9.086  1.00 89.50           O  
ATOM   1592  CG  GLU A 203      -8.625  43.906   6.863  1.00 89.50           C  
ATOM   1593  CD  GLU A 203      -9.898  44.062   6.043  1.00 89.50           C  
ATOM   1594  OE1 GLU A 203     -10.766  44.875   6.434  1.00 89.50           O  
ATOM   1595  OE2 GLU A 203     -10.023  43.375   5.004  1.00 89.50           O  
ATOM   1596  N   GLN A 204      -6.730  43.094   9.586  1.00 87.12           N  
ATOM   1597  CA  GLN A 204      -6.961  42.875  11.008  1.00 87.12           C  
ATOM   1598  C   GLN A 204      -8.383  42.406  11.273  1.00 87.12           C  
ATOM   1599  CB  GLN A 204      -6.691  44.156  11.789  1.00 87.12           C  
ATOM   1600  O   GLN A 204      -9.344  43.000  10.781  1.00 87.12           O  
ATOM   1601  CG  GLN A 204      -6.367  43.938  13.258  1.00 87.12           C  
ATOM   1602  CD  GLN A 204      -5.824  45.188  13.945  1.00 87.12           C  
ATOM   1603  NE2 GLN A 204      -5.375  45.031  15.180  1.00 87.12           N  
ATOM   1604  OE1 GLN A 204      -5.809  46.281  13.359  1.00 87.12           O  
ATOM   1605  N   GLY A 205      -8.531  41.281  11.945  1.00 87.75           N  
ATOM   1606  CA  GLY A 205      -9.820  40.719  12.328  1.00 87.75           C  
ATOM   1607  C   GLY A 205     -10.414  39.812  11.266  1.00 87.75           C  
ATOM   1608  O   GLY A 205     -11.477  39.219  11.469  1.00 87.75           O  
ATOM   1609  N   LYS A 206      -9.852  39.719  10.086  1.00 89.69           N  
ATOM   1610  CA  LYS A 206     -10.422  38.938   8.992  1.00 89.69           C  
ATOM   1611  C   LYS A 206      -9.547  37.719   8.664  1.00 89.69           C  
ATOM   1612  CB  LYS A 206     -10.617  39.812   7.750  1.00 89.69           C  
ATOM   1613  O   LYS A 206      -9.984  36.812   7.977  1.00 89.69           O  
ATOM   1614  CG  LYS A 206     -11.734  40.812   7.879  1.00 89.69           C  
ATOM   1615  CD  LYS A 206     -12.047  41.469   6.539  1.00 89.69           C  
ATOM   1616  CE  LYS A 206     -13.164  42.500   6.668  1.00 89.69           C  
ATOM   1617  NZ  LYS A 206     -13.406  43.219   5.383  1.00 89.69           N  
ATOM   1618  N   GLY A 207      -8.367  37.844   9.102  1.00 92.19           N  
ATOM   1619  CA  GLY A 207      -7.461  36.719   8.812  1.00 92.19           C  
ATOM   1620  C   GLY A 207      -6.289  37.125   7.938  1.00 92.19           C  
ATOM   1621  O   GLY A 207      -6.098  38.312   7.656  1.00 92.19           O  
ATOM   1622  N   SER A 208      -5.434  36.125   7.543  1.00 94.44           N  
ATOM   1623  CA  SER A 208      -4.223  36.375   6.766  1.00 94.44           C  
ATOM   1624  C   SER A 208      -4.047  35.312   5.680  1.00 94.44           C  
ATOM   1625  CB  SER A 208      -2.992  36.406   7.676  1.00 94.44           C  
ATOM   1626  O   SER A 208      -4.492  34.188   5.832  1.00 94.44           O  
ATOM   1627  OG  SER A 208      -3.170  37.312   8.750  1.00 94.44           O  
ATOM   1628  N   THR A 209      -3.426  35.750   4.590  1.00 95.88           N  
ATOM   1629  CA  THR A 209      -3.059  34.844   3.506  1.00 95.88           C  
ATOM   1630  C   THR A 209      -1.562  34.938   3.221  1.00 95.88           C  
ATOM   1631  CB  THR A 209      -3.846  35.156   2.223  1.00 95.88           C  
ATOM   1632  O   THR A 209      -1.059  35.969   2.793  1.00 95.88           O  
ATOM   1633  CG2 THR A 209      -3.521  34.156   1.117  1.00 95.88           C  
ATOM   1634  OG1 THR A 209      -5.250  35.125   2.504  1.00 95.88           O  
ATOM   1635  N   PHE A 210      -0.901  33.812   3.471  1.00 95.81           N  
ATOM   1636  CA  PHE A 210       0.516  33.719   3.148  1.00 95.81           C  
ATOM   1637  C   PHE A 210       0.715  32.969   1.836  1.00 95.81           C  
ATOM   1638  CB  PHE A 210       1.270  33.000   4.277  1.00 95.81           C  
ATOM   1639  O   PHE A 210       0.181  31.859   1.654  1.00 95.81           O  
ATOM   1640  CG  PHE A 210       1.526  33.875   5.477  1.00 95.81           C  
ATOM   1641  CD1 PHE A 210       2.764  34.469   5.664  1.00 95.81           C  
ATOM   1642  CD2 PHE A 210       0.530  34.094   6.422  1.00 95.81           C  
ATOM   1643  CE1 PHE A 210       3.006  35.281   6.773  1.00 95.81           C  
ATOM   1644  CE2 PHE A 210       0.764  34.875   7.531  1.00 95.81           C  
ATOM   1645  CZ  PHE A 210       2.002  35.469   7.707  1.00 95.81           C  
ATOM   1646  N   THR A 211       1.460  33.531   0.971  1.00 96.38           N  
ATOM   1647  CA  THR A 211       1.725  32.938  -0.334  1.00 96.38           C  
ATOM   1648  C   THR A 211       3.188  32.531  -0.450  1.00 96.38           C  
ATOM   1649  CB  THR A 211       1.378  33.938  -1.474  1.00 96.38           C  
ATOM   1650  O   THR A 211       4.090  33.344  -0.270  1.00 96.38           O  
ATOM   1651  CG2 THR A 211       1.525  33.250  -2.836  1.00 96.38           C  
ATOM   1652  OG1 THR A 211       0.025  34.375  -1.316  1.00 96.38           O  
ATOM   1653  N   LEU A 212       3.381  31.234  -0.724  1.00 96.00           N  
ATOM   1654  CA  LEU A 212       4.707  30.656  -0.951  1.00 96.00           C  
ATOM   1655  C   LEU A 212       4.895  30.281  -2.416  1.00 96.00           C  
ATOM   1656  CB  LEU A 212       4.926  29.438  -0.062  1.00 96.00           C  
ATOM   1657  O   LEU A 212       4.035  29.625  -3.002  1.00 96.00           O  
ATOM   1658  CG  LEU A 212       6.152  28.578  -0.380  1.00 96.00           C  
ATOM   1659  CD1 LEU A 212       7.430  29.344  -0.059  1.00 96.00           C  
ATOM   1660  CD2 LEU A 212       6.098  27.266   0.392  1.00 96.00           C  
ATOM   1661  N   THR A 213       5.969  30.766  -2.992  1.00 95.75           N  
ATOM   1662  CA  THR A 213       6.371  30.344  -4.332  1.00 95.75           C  
ATOM   1663  C   THR A 213       7.762  29.719  -4.305  1.00 95.75           C  
ATOM   1664  CB  THR A 213       6.363  31.531  -5.309  1.00 95.75           C  
ATOM   1665  O   THR A 213       8.641  30.172  -3.578  1.00 95.75           O  
ATOM   1666  CG2 THR A 213       4.945  32.062  -5.527  1.00 95.75           C  
ATOM   1667  OG1 THR A 213       7.176  32.594  -4.781  1.00 95.75           O  
ATOM   1668  N   ILE A 214       7.891  28.594  -5.031  1.00 93.88           N  
ATOM   1669  CA  ILE A 214       9.195  27.953  -5.164  1.00 93.88           C  
ATOM   1670  C   ILE A 214       9.375  27.453  -6.594  1.00 93.88           C  
ATOM   1671  CB  ILE A 214       9.359  26.797  -4.160  1.00 93.88           C  
ATOM   1672  O   ILE A 214       8.406  27.125  -7.273  1.00 93.88           O  
ATOM   1673  CG1 ILE A 214       8.258  25.750  -4.363  1.00 93.88           C  
ATOM   1674  CG2 ILE A 214       9.359  27.328  -2.721  1.00 93.88           C  
ATOM   1675  CD1 ILE A 214       8.508  24.438  -3.633  1.00 93.88           C  
ATOM   1676  N   HIS A 215      10.664  27.484  -7.012  1.00 93.69           N  
ATOM   1677  CA  HIS A 215      11.016  26.875  -8.297  1.00 93.69           C  
ATOM   1678  C   HIS A 215      11.234  25.375  -8.172  1.00 93.69           C  
ATOM   1679  CB  HIS A 215      12.273  27.547  -8.867  1.00 93.69           C  
ATOM   1680  O   HIS A 215      12.156  24.938  -7.484  1.00 93.69           O  
ATOM   1681  CG  HIS A 215      12.562  27.172 -10.281  1.00 93.69           C  
ATOM   1682  CD2 HIS A 215      12.047  27.625 -11.453  1.00 93.69           C  
ATOM   1683  ND1 HIS A 215      13.484  26.203 -10.625  1.00 93.69           N  
ATOM   1684  CE1 HIS A 215      13.523  26.078 -11.938  1.00 93.69           C  
ATOM   1685  NE2 HIS A 215      12.656  26.922 -12.461  1.00 93.69           N  
ATOM   1686  N   ALA A 216      10.391  24.625  -8.727  1.00 92.44           N  
ATOM   1687  CA  ALA A 216      10.445  23.172  -8.664  1.00 92.44           C  
ATOM   1688  C   ALA A 216      10.102  22.547 -10.016  1.00 92.44           C  
ATOM   1689  CB  ALA A 216       9.492  22.641  -7.594  1.00 92.44           C  
ATOM   1690  O   ALA A 216       8.930  22.281 -10.312  1.00 92.44           O  
ATOM   1691  N   PRO A 217      11.148  22.375 -10.883  1.00 90.12           N  
ATOM   1692  CA  PRO A 217      10.883  21.781 -12.195  1.00 90.12           C  
ATOM   1693  C   PRO A 217      10.219  20.406 -12.109  1.00 90.12           C  
ATOM   1694  CB  PRO A 217      12.273  21.672 -12.820  1.00 90.12           C  
ATOM   1695  O   PRO A 217      10.539  19.625 -11.211  1.00 90.12           O  
ATOM   1696  CG  PRO A 217      13.203  22.250 -11.797  1.00 90.12           C  
ATOM   1697  CD  PRO A 217      12.398  22.609 -10.578  1.00 90.12           C  
ATOM   1698  N   SER A 218       9.266  20.359 -12.930  1.00 84.56           N  
ATOM   1699  CA  SER A 218       8.594  19.062 -13.023  1.00 84.56           C  
ATOM   1700  C   SER A 218       9.484  18.031 -13.711  1.00 84.56           C  
ATOM   1701  CB  SER A 218       7.270  19.188 -13.773  1.00 84.56           C  
ATOM   1702  O   SER A 218      10.219  18.359 -14.641  1.00 84.56           O  
ATOM   1703  OG  SER A 218       7.004  18.031 -14.531  1.00 84.56           O  
ATOM   1704  N   VAL A 219       9.875  17.047 -13.055  1.00 65.81           N  
ATOM   1705  CA  VAL A 219      10.562  15.969 -13.750  1.00 65.81           C  
ATOM   1706  C   VAL A 219       9.664  15.398 -14.844  1.00 65.81           C  
ATOM   1707  CB  VAL A 219      10.984  14.852 -12.773  1.00 65.81           C  
ATOM   1708  O   VAL A 219       8.500  15.070 -14.594  1.00 65.81           O  
ATOM   1709  CG1 VAL A 219      11.766  13.758 -13.508  1.00 65.81           C  
ATOM   1710  CG2 VAL A 219      11.820  15.430 -11.625  1.00 65.81           C  
ATOM   1711  N   ALA A 220       9.953  16.062 -15.961  1.00 47.78           N  
ATOM   1712  CA  ALA A 220       9.219  15.469 -17.078  1.00 47.78           C  
ATOM   1713  C   ALA A 220       9.062  13.961 -16.891  1.00 47.78           C  
ATOM   1714  CB  ALA A 220       9.914  15.781 -18.391  1.00 47.78           C  
ATOM   1715  O   ALA A 220       9.984  13.289 -16.422  1.00 47.78           O  
ATOM   1716  N   GLU A 221       8.047  13.703 -16.500  1.00 37.38           N  
ATOM   1717  CA  GLU A 221       7.898  12.258 -16.609  1.00 37.38           C  
ATOM   1718  C   GLU A 221       8.500  11.727 -17.906  1.00 37.38           C  
ATOM   1719  CB  GLU A 221       6.426  11.859 -16.500  1.00 37.38           C  
ATOM   1720  O   GLU A 221       8.055  12.078 -18.984  1.00 37.38           O  
ATOM   1721  CG  GLU A 221       5.934  11.656 -15.078  1.00 37.38           C  
ATOM   1722  CD  GLU A 221       4.469  11.250 -15.000  1.00 37.38           C  
ATOM   1723  OE1 GLU A 221       3.975  10.977 -13.883  1.00 37.38           O  
ATOM   1724  OE2 GLU A 221       3.814  11.195 -16.062  1.00 37.38           O  
ATOM   1725  N   GLU A 222       9.773  12.188 -18.328  1.00 29.95           N  
ATOM   1726  CA  GLU A 222      10.000  11.148 -19.328  1.00 29.95           C  
ATOM   1727  C   GLU A 222       9.172   9.906 -19.031  1.00 29.95           C  
ATOM   1728  CB  GLU A 222      11.484  10.789 -19.406  1.00 29.95           C  
ATOM   1729  O   GLU A 222       9.062   9.492 -17.875  1.00 29.95           O  
ATOM   1730  CG  GLU A 222      12.297  11.703 -20.312  1.00 29.95           C  
ATOM   1731  CD  GLU A 222      13.758  11.305 -20.406  1.00 29.95           C  
ATOM   1732  OE1 GLU A 222      14.500  11.906 -21.219  1.00 29.95           O  
ATOM   1733  OE2 GLU A 222      14.172  10.367 -19.688  1.00 29.95           O  
ATOM   1734  N   VAL A 223       7.980   9.977 -19.594  1.00 28.58           N  
ATOM   1735  CA  VAL A 223       7.340   8.672 -19.672  1.00 28.58           C  
ATOM   1736  C   VAL A 223       8.398   7.574 -19.594  1.00 28.58           C  
ATOM   1737  CB  VAL A 223       6.520   8.523 -20.969  1.00 28.58           C  
ATOM   1738  O   VAL A 223       9.094   7.293 -20.562  1.00 28.58           O  
ATOM   1739  CG1 VAL A 223       5.586   7.316 -20.891  1.00 28.58           C  
ATOM   1740  CG2 VAL A 223       5.730   9.797 -21.250  1.00 28.58           C  
ATOM   1741  N   ASP A 224       9.445   8.070 -18.984  1.00 25.70           N  
ATOM   1742  CA  ASP A 224      10.422   6.988 -19.000  1.00 25.70           C  
ATOM   1743  C   ASP A 224       9.734   5.625 -19.016  1.00 25.70           C  
ATOM   1744  CB  ASP A 224      11.359   7.090 -17.797  1.00 25.70           C  
ATOM   1745  O   ASP A 224       8.938   5.312 -18.125  1.00 25.70           O  
ATOM   1746  CG  ASP A 224      12.797   7.383 -18.188  1.00 25.70           C  
ATOM   1747  OD1 ASP A 224      13.148   7.215 -19.375  1.00 25.70           O  
ATOM   1748  OD2 ASP A 224      13.586   7.777 -17.312  1.00 25.70           O  
ATOM   1749  N   ASP A 225       9.305   5.359 -20.047  1.00 27.44           N  
ATOM   1750  CA  ASP A 225       9.258   4.012 -20.609  1.00 27.44           C  
ATOM   1751  C   ASP A 225      10.180   3.064 -19.844  1.00 27.44           C  
ATOM   1752  CB  ASP A 225       9.633   4.031 -22.094  1.00 27.44           C  
ATOM   1753  O   ASP A 225      10.500   1.978 -20.328  1.00 27.44           O  
ATOM   1754  CG  ASP A 225       8.422   4.102 -23.016  1.00 27.44           C  
ATOM   1755  OD1 ASP A 225       7.301   3.777 -22.578  1.00 27.44           O  
ATOM   1756  OD2 ASP A 225       8.602   4.484 -24.188  1.00 27.44           O  
ATOM   1757  N   ALA A 226      11.039   3.816 -19.156  1.00 26.33           N  
ATOM   1758  CA  ALA A 226      12.031   2.951 -18.531  1.00 26.33           C  
ATOM   1759  C   ALA A 226      11.383   1.984 -17.547  1.00 26.33           C  
ATOM   1760  CB  ALA A 226      13.094   3.787 -17.828  1.00 26.33           C  
ATOM   1761  O   ALA A 226      11.867   1.809 -16.422  1.00 26.33           O  
ATOM   1762  N   PHE A 227      10.039   2.201 -17.203  1.00 28.88           N  
ATOM   1763  CA  PHE A 227       9.719   0.911 -16.594  1.00 28.88           C  
ATOM   1764  C   PHE A 227      10.578  -0.192 -17.203  1.00 28.88           C  
ATOM   1765  CB  PHE A 227       8.234   0.581 -16.781  1.00 28.88           C  
ATOM   1766  O   PHE A 227      10.641  -0.342 -18.422  1.00 28.88           O  
ATOM   1767  CG  PHE A 227       7.336   1.216 -15.758  1.00 28.88           C  
ATOM   1768  CD1 PHE A 227       7.180   0.645 -14.500  1.00 28.88           C  
ATOM   1769  CD2 PHE A 227       6.645   2.383 -16.047  1.00 28.88           C  
ATOM   1770  CE1 PHE A 227       6.348   1.230 -13.547  1.00 28.88           C  
ATOM   1771  CE2 PHE A 227       5.809   2.975 -15.109  1.00 28.88           C  
ATOM   1772  CZ  PHE A 227       5.664   2.396 -13.859  1.00 28.88           C  
ATOM   1773  N   ASP A 228      11.633  -0.236 -16.688  1.00 29.12           N  
ATOM   1774  CA  ASP A 228      12.477  -1.322 -17.188  1.00 29.12           C  
ATOM   1775  C   ASP A 228      11.633  -2.367 -17.922  1.00 29.12           C  
ATOM   1776  CB  ASP A 228      13.242  -1.979 -16.047  1.00 29.12           C  
ATOM   1777  O   ASP A 228      10.516  -2.678 -17.516  1.00 29.12           O  
ATOM   1778  CG  ASP A 228      14.727  -1.653 -16.062  1.00 29.12           C  
ATOM   1779  OD1 ASP A 228      15.242  -1.217 -17.109  1.00 29.12           O  
ATOM   1780  OD2 ASP A 228      15.383  -1.837 -15.016  1.00 29.12           O  
ATOM   1781  N   GLU A 229      11.633  -2.461 -19.266  1.00 32.38           N  
ATOM   1782  CA  GLU A 229      11.172  -3.479 -20.203  1.00 32.38           C  
ATOM   1783  C   GLU A 229      10.766  -4.758 -19.484  1.00 32.38           C  
ATOM   1784  CB  GLU A 229      12.258  -3.785 -21.234  1.00 32.38           C  
ATOM   1785  O   GLU A 229       9.953  -5.535 -19.984  1.00 32.38           O  
ATOM   1786  CG  GLU A 229      12.227  -2.863 -22.453  1.00 32.38           C  
ATOM   1787  CD  GLU A 229      13.211  -3.273 -23.547  1.00 32.38           C  
ATOM   1788  OE1 GLU A 229      13.195  -2.656 -24.625  1.00 32.38           O  
ATOM   1789  OE2 GLU A 229      13.992  -4.223 -23.297  1.00 32.38           O  
ATOM   1790  N   ASP A 230      11.523  -5.180 -18.391  1.00 34.97           N  
ATOM   1791  CA  ASP A 230      11.477  -6.590 -18.016  1.00 34.97           C  
ATOM   1792  C   ASP A 230      10.312  -6.871 -17.078  1.00 34.97           C  
ATOM   1793  CB  ASP A 230      12.797  -7.012 -17.375  1.00 34.97           C  
ATOM   1794  O   ASP A 230       9.977  -8.031 -16.828  1.00 34.97           O  
ATOM   1795  CG  ASP A 230      13.617  -7.945 -18.234  1.00 34.97           C  
ATOM   1796  OD1 ASP A 230      13.070  -8.516 -19.203  1.00 34.97           O  
ATOM   1797  OD2 ASP A 230      14.820  -8.117 -17.953  1.00 34.97           O  
ATOM   1798  N   ASP A 231       9.680  -5.801 -16.109  1.00 43.91           N  
ATOM   1799  CA  ASP A 231       8.719  -6.270 -15.125  1.00 43.91           C  
ATOM   1800  C   ASP A 231       7.285  -6.121 -15.633  1.00 43.91           C  
ATOM   1801  CB  ASP A 231       8.891  -5.508 -13.812  1.00 43.91           C  
ATOM   1802  O   ASP A 231       6.996  -5.227 -16.438  1.00 43.91           O  
ATOM   1803  CG  ASP A 231       9.922  -6.133 -12.891  1.00 43.91           C  
ATOM   1804  OD1 ASP A 231      10.234  -7.328 -13.055  1.00 43.91           O  
ATOM   1805  OD2 ASP A 231      10.422  -5.422 -11.992  1.00 43.91           O  
ATOM   1806  N   MET A 232       6.406  -6.867 -15.430  1.00 56.56           N  
ATOM   1807  CA  MET A 232       4.988  -6.941 -15.773  1.00 56.56           C  
ATOM   1808  C   MET A 232       4.230  -5.742 -15.211  1.00 56.56           C  
ATOM   1809  CB  MET A 232       4.375  -8.242 -15.250  1.00 56.56           C  
ATOM   1810  O   MET A 232       4.250  -5.500 -14.000  1.00 56.56           O  
ATOM   1811  CG  MET A 232       3.279  -8.805 -16.141  1.00 56.56           C  
ATOM   1812  SD  MET A 232       2.717 -10.461 -15.602  1.00 56.56           S  
ATOM   1813  CE  MET A 232       3.676 -11.508 -16.734  1.00 56.56           C  
ATOM   1814  N   PRO A 233       3.779  -4.703 -16.031  1.00 61.94           N  
ATOM   1815  CA  PRO A 233       2.939  -3.602 -15.555  1.00 61.94           C  
ATOM   1816  C   PRO A 233       1.788  -4.074 -14.672  1.00 61.94           C  
ATOM   1817  CB  PRO A 233       2.412  -2.977 -16.859  1.00 61.94           C  
ATOM   1818  O   PRO A 233       1.303  -5.199 -14.836  1.00 61.94           O  
ATOM   1819  CG  PRO A 233       2.891  -3.885 -17.938  1.00 61.94           C  
ATOM   1820  CD  PRO A 233       3.734  -4.965 -17.312  1.00 61.94           C  
ATOM   1821  N   LEU A 234       1.412  -3.262 -13.633  1.00 69.44           N  
ATOM   1822  CA  LEU A 234       0.261  -3.551 -12.781  1.00 69.44           C  
ATOM   1823  C   LEU A 234      -1.030  -3.539 -13.594  1.00 69.44           C  
ATOM   1824  CB  LEU A 234       0.169  -2.535 -11.641  1.00 69.44           C  
ATOM   1825  O   LEU A 234      -1.127  -2.840 -14.609  1.00 69.44           O  
ATOM   1826  CG  LEU A 234       1.228  -2.650 -10.547  1.00 69.44           C  
ATOM   1827  CD1 LEU A 234       1.341  -1.336  -9.781  1.00 69.44           C  
ATOM   1828  CD2 LEU A 234       0.896  -3.799  -9.602  1.00 69.44           C  
ATOM   1829  N   PRO A 235      -2.004  -4.352 -13.258  1.00 73.88           N  
ATOM   1830  CA  PRO A 235      -3.275  -4.363 -13.984  1.00 73.88           C  
ATOM   1831  C   PRO A 235      -4.062  -3.066 -13.820  1.00 73.88           C  
ATOM   1832  CB  PRO A 235      -4.027  -5.543 -13.359  1.00 73.88           C  
ATOM   1833  O   PRO A 235      -3.979  -2.418 -12.773  1.00 73.88           O  
ATOM   1834  CG  PRO A 235      -3.336  -5.789 -12.055  1.00 73.88           C  
ATOM   1835  CD  PRO A 235      -1.956  -5.199 -12.133  1.00 73.88           C  
ATOM   1836  N   ALA A 236      -4.672  -2.637 -14.844  1.00 76.00           N  
ATOM   1837  CA  ALA A 236      -5.598  -1.510 -14.797  1.00 76.00           C  
ATOM   1838  C   ALA A 236      -6.934  -1.924 -14.188  1.00 76.00           C  
ATOM   1839  CB  ALA A 236      -5.816  -0.938 -16.203  1.00 76.00           C  
ATOM   1840  O   ALA A 236      -7.668  -2.725 -14.766  1.00 76.00           O  
ATOM   1841  N   LEU A 237      -7.262  -1.397 -12.992  1.00 79.44           N  
ATOM   1842  CA  LEU A 237      -8.453  -1.766 -12.234  1.00 79.44           C  
ATOM   1843  C   LEU A 237      -9.516  -0.674 -12.320  1.00 79.44           C  
ATOM   1844  CB  LEU A 237      -8.094  -2.025 -10.766  1.00 79.44           C  
ATOM   1845  O   LEU A 237      -9.188   0.497 -12.531  1.00 79.44           O  
ATOM   1846  CG  LEU A 237      -7.000  -3.064 -10.508  1.00 79.44           C  
ATOM   1847  CD1 LEU A 237      -6.609  -3.070  -9.039  1.00 79.44           C  
ATOM   1848  CD2 LEU A 237      -7.465  -4.449 -10.953  1.00 79.44           C  
ATOM   1849  N   ASN A 238     -10.773  -1.093 -12.375  1.00 79.38           N  
ATOM   1850  CA  ASN A 238     -11.875  -0.185 -12.086  1.00 79.38           C  
ATOM   1851  C   ASN A 238     -12.148  -0.095 -10.586  1.00 79.38           C  
ATOM   1852  CB  ASN A 238     -13.141  -0.623 -12.828  1.00 79.38           C  
ATOM   1853  O   ASN A 238     -12.625  -1.055  -9.977  1.00 79.38           O  
ATOM   1854  CG  ASN A 238     -14.117   0.518 -13.039  1.00 79.38           C  
ATOM   1855  ND2 ASN A 238     -15.328   0.189 -13.469  1.00 79.38           N  
ATOM   1856  OD1 ASN A 238     -13.781   1.686 -12.820  1.00 79.38           O  
ATOM   1857  N   VAL A 239     -11.875   1.081 -10.016  1.00 87.00           N  
ATOM   1858  CA  VAL A 239     -11.844   1.218  -8.562  1.00 87.00           C  
ATOM   1859  C   VAL A 239     -13.000   2.102  -8.102  1.00 87.00           C  
ATOM   1860  CB  VAL A 239     -10.500   1.804  -8.078  1.00 87.00           C  
ATOM   1861  O   VAL A 239     -13.258   3.154  -8.695  1.00 87.00           O  
ATOM   1862  CG1 VAL A 239     -10.492   1.945  -6.559  1.00 87.00           C  
ATOM   1863  CG2 VAL A 239      -9.336   0.928  -8.547  1.00 87.00           C  
ATOM   1864  N   LEU A 240     -13.742   1.639  -7.141  1.00 90.69           N  
ATOM   1865  CA  LEU A 240     -14.664   2.496  -6.398  1.00 90.69           C  
ATOM   1866  C   LEU A 240     -13.984   3.070  -5.160  1.00 90.69           C  
ATOM   1867  CB  LEU A 240     -15.914   1.716  -5.996  1.00 90.69           C  
ATOM   1868  O   LEU A 240     -13.641   2.330  -4.234  1.00 90.69           O  
ATOM   1869  CG  LEU A 240     -16.984   2.498  -5.227  1.00 90.69           C  
ATOM   1870  CD1 LEU A 240     -17.516   3.637  -6.082  1.00 90.69           C  
ATOM   1871  CD2 LEU A 240     -18.109   1.571  -4.785  1.00 90.69           C  
ATOM   1872  N   LEU A 241     -13.805   4.305  -5.184  1.00 91.62           N  
ATOM   1873  CA  LEU A 241     -13.203   5.020  -4.059  1.00 91.62           C  
ATOM   1874  C   LEU A 241     -14.281   5.707  -3.223  1.00 91.62           C  
ATOM   1875  CB  LEU A 241     -12.188   6.051  -4.559  1.00 91.62           C  
ATOM   1876  O   LEU A 241     -15.031   6.539  -3.732  1.00 91.62           O  
ATOM   1877  CG  LEU A 241     -11.547   6.938  -3.490  1.00 91.62           C  
ATOM   1878  CD1 LEU A 241     -10.680   6.098  -2.555  1.00 91.62           C  
ATOM   1879  CD2 LEU A 241     -10.719   8.047  -4.141  1.00 91.62           C  
ATOM   1880  N   VAL A 242     -14.328   5.316  -1.983  1.00 92.50           N  
ATOM   1881  CA  VAL A 242     -15.258   5.934  -1.042  1.00 92.50           C  
ATOM   1882  C   VAL A 242     -14.492   6.809  -0.054  1.00 92.50           C  
ATOM   1883  CB  VAL A 242     -16.078   4.867  -0.283  1.00 92.50           C  
ATOM   1884  O   VAL A 242     -13.773   6.297   0.811  1.00 92.50           O  
ATOM   1885  CG1 VAL A 242     -17.172   5.531   0.556  1.00 92.50           C  
ATOM   1886  CG2 VAL A 242     -16.688   3.867  -1.263  1.00 92.50           C  
ATOM   1887  N   GLU A 243     -14.672   8.039  -0.205  1.00 85.19           N  
ATOM   1888  CA  GLU A 243     -13.930   9.055   0.535  1.00 85.19           C  
ATOM   1889  C   GLU A 243     -14.672  10.383   0.538  1.00 85.19           C  
ATOM   1890  CB  GLU A 243     -12.523   9.234  -0.056  1.00 85.19           C  
ATOM   1891  O   GLU A 243     -15.164  10.828  -0.501  1.00 85.19           O  
ATOM   1892  CG  GLU A 243     -11.711  10.328   0.613  1.00 85.19           C  
ATOM   1893  CD  GLU A 243     -11.359  10.016   2.059  1.00 85.19           C  
ATOM   1894  OE1 GLU A 243     -11.828  10.734   2.969  1.00 85.19           O  
ATOM   1895  OE2 GLU A 243     -10.602   9.039   2.281  1.00 85.19           O  
ATOM   1896  N   ASP A 244     -14.812  10.992   1.734  1.00 78.88           N  
ATOM   1897  CA  ASP A 244     -15.625  12.195   1.838  1.00 78.88           C  
ATOM   1898  C   ASP A 244     -14.766  13.453   1.769  1.00 78.88           C  
ATOM   1899  CB  ASP A 244     -16.438  12.188   3.137  1.00 78.88           C  
ATOM   1900  O   ASP A 244     -15.281  14.562   1.580  1.00 78.88           O  
ATOM   1901  CG  ASP A 244     -15.570  12.289   4.379  1.00 78.88           C  
ATOM   1902  OD1 ASP A 244     -14.461  11.711   4.395  1.00 78.88           O  
ATOM   1903  OD2 ASP A 244     -16.000  12.945   5.348  1.00 78.88           O  
ATOM   1904  N   ILE A 245     -13.539  13.336   2.014  1.00 70.69           N  
ATOM   1905  CA  ILE A 245     -12.664  14.508   1.999  1.00 70.69           C  
ATOM   1906  C   ILE A 245     -12.133  14.734   0.586  1.00 70.69           C  
ATOM   1907  CB  ILE A 245     -11.492  14.344   2.994  1.00 70.69           C  
ATOM   1908  O   ILE A 245     -11.414  13.883   0.042  1.00 70.69           O  
ATOM   1909  CG1 ILE A 245     -12.023  14.180   4.422  1.00 70.69           C  
ATOM   1910  CG2 ILE A 245     -10.539  15.539   2.902  1.00 70.69           C  
ATOM   1911  CD1 ILE A 245     -10.945  13.844   5.449  1.00 70.69           C  
ATOM   1912  N   GLU A 246     -12.484  15.797  -0.035  1.00 70.06           N  
ATOM   1913  CA  GLU A 246     -12.188  16.125  -1.426  1.00 70.06           C  
ATOM   1914  C   GLU A 246     -10.695  15.992  -1.720  1.00 70.06           C  
ATOM   1915  CB  GLU A 246     -12.656  17.547  -1.751  1.00 70.06           C  
ATOM   1916  O   GLU A 246     -10.305  15.484  -2.777  1.00 70.06           O  
ATOM   1917  CG  GLU A 246     -14.086  17.625  -2.258  1.00 70.06           C  
ATOM   1918  CD  GLU A 246     -14.523  19.031  -2.625  1.00 70.06           C  
ATOM   1919  OE1 GLU A 246     -15.672  19.203  -3.096  1.00 70.06           O  
ATOM   1920  OE2 GLU A 246     -13.711  19.969  -2.443  1.00 70.06           O  
ATOM   1921  N   LEU A 247      -9.930  16.500  -0.862  1.00 60.50           N  
ATOM   1922  CA  LEU A 247      -8.492  16.422  -1.076  1.00 60.50           C  
ATOM   1923  C   LEU A 247      -8.016  14.984  -1.157  1.00 60.50           C  
ATOM   1924  CB  LEU A 247      -7.746  17.156   0.046  1.00 60.50           C  
ATOM   1925  O   LEU A 247      -7.164  14.648  -1.982  1.00 60.50           O  
ATOM   1926  CG  LEU A 247      -6.230  17.281  -0.116  1.00 60.50           C  
ATOM   1927  CD1 LEU A 247      -5.895  18.188  -1.300  1.00 60.50           C  
ATOM   1928  CD2 LEU A 247      -5.598  17.812   1.165  1.00 60.50           C  
ATOM   1929  N   ASN A 248      -8.500  14.141  -0.271  1.00 69.38           N  
ATOM   1930  CA  ASN A 248      -8.141  12.727  -0.296  1.00 69.38           C  
ATOM   1931  C   ASN A 248      -8.562  12.062  -1.603  1.00 69.38           C  
ATOM   1932  CB  ASN A 248      -8.750  11.992   0.897  1.00 69.38           C  
ATOM   1933  O   ASN A 248      -7.852  11.203  -2.129  1.00 69.38           O  
ATOM   1934  CG  ASN A 248      -8.109  12.375   2.215  1.00 69.38           C  
ATOM   1935  ND2 ASN A 248      -8.742  11.992   3.318  1.00 69.38           N  
ATOM   1936  OD1 ASN A 248      -7.051  13.008   2.240  1.00 69.38           O  
ATOM   1937  N   VAL A 249      -9.719  12.508  -2.072  1.00 77.50           N  
ATOM   1938  CA  VAL A 249     -10.227  11.992  -3.340  1.00 77.50           C  
ATOM   1939  C   VAL A 249      -9.273  12.375  -4.473  1.00 77.50           C  
ATOM   1940  CB  VAL A 249     -11.648  12.516  -3.637  1.00 77.50           C  
ATOM   1941  O   VAL A 249      -8.930  11.539  -5.312  1.00 77.50           O  
ATOM   1942  CG1 VAL A 249     -12.047  12.195  -5.074  1.00 77.50           C  
ATOM   1943  CG2 VAL A 249     -12.648  11.914  -2.652  1.00 77.50           C  
ATOM   1944  N   ILE A 250      -8.898  13.578  -4.516  1.00 68.00           N  
ATOM   1945  CA  ILE A 250      -8.023  14.078  -5.574  1.00 68.00           C  
ATOM   1946  C   ILE A 250      -6.703  13.305  -5.559  1.00 68.00           C  
ATOM   1947  CB  ILE A 250      -7.758  15.594  -5.418  1.00 68.00           C  
ATOM   1948  O   ILE A 250      -6.219  12.875  -6.605  1.00 68.00           O  
ATOM   1949  CG1 ILE A 250      -9.047  16.391  -5.668  1.00 68.00           C  
ATOM   1950  CG2 ILE A 250      -6.645  16.047  -6.367  1.00 68.00           C  
ATOM   1951  CD1 ILE A 250      -8.938  17.859  -5.332  1.00 68.00           C  
ATOM   1952  N   VAL A 251      -6.145  13.125  -4.379  1.00 65.94           N  
ATOM   1953  CA  VAL A 251      -4.859  12.438  -4.234  1.00 65.94           C  
ATOM   1954  C   VAL A 251      -5.004  10.977  -4.645  1.00 65.94           C  
ATOM   1955  CB  VAL A 251      -4.328  12.539  -2.787  1.00 65.94           C  
ATOM   1956  O   VAL A 251      -4.215  10.469  -5.441  1.00 65.94           O  
ATOM   1957  CG1 VAL A 251      -3.078  11.680  -2.613  1.00 65.94           C  
ATOM   1958  CG2 VAL A 251      -4.031  13.992  -2.426  1.00 65.94           C  
ATOM   1959  N   ALA A 252      -6.008  10.383  -4.043  1.00 75.31           N  
ATOM   1960  CA  ALA A 252      -6.207   8.961  -4.344  1.00 75.31           C  
ATOM   1961  C   ALA A 252      -6.473   8.750  -5.832  1.00 75.31           C  
ATOM   1962  CB  ALA A 252      -7.363   8.406  -3.516  1.00 75.31           C  
ATOM   1963  O   ALA A 252      -5.910   7.836  -6.441  1.00 75.31           O  
ATOM   1964  N   ARG A 253      -7.328   9.586  -6.375  1.00 75.75           N  
ATOM   1965  CA  ARG A 253      -7.656   9.477  -7.793  1.00 75.75           C  
ATOM   1966  C   ARG A 253      -6.422   9.680  -8.664  1.00 75.75           C  
ATOM   1967  CB  ARG A 253      -8.734  10.492  -8.172  1.00 75.75           C  
ATOM   1968  O   ARG A 253      -6.215   8.961  -9.633  1.00 75.75           O  
ATOM   1969  CG  ARG A 253      -9.328  10.281  -9.555  1.00 75.75           C  
ATOM   1970  CD  ARG A 253     -10.438  11.281  -9.859  1.00 75.75           C  
ATOM   1971  NE  ARG A 253     -11.703  10.875  -9.266  1.00 75.75           N  
ATOM   1972  NH1 ARG A 253     -12.844  12.789  -9.883  1.00 75.75           N  
ATOM   1973  NH2 ARG A 253     -13.922  11.141  -8.719  1.00 75.75           N  
ATOM   1974  CZ  ARG A 253     -12.820  11.602  -9.289  1.00 75.75           C  
ATOM   1975  N   SER A 254      -5.660  10.641  -8.359  1.00 68.56           N  
ATOM   1976  CA  SER A 254      -4.449  10.930  -9.125  1.00 68.56           C  
ATOM   1977  C   SER A 254      -3.498   9.734  -9.125  1.00 68.56           C  
ATOM   1978  CB  SER A 254      -3.742  12.156  -8.562  1.00 68.56           C  
ATOM   1979  O   SER A 254      -2.932   9.391 -10.164  1.00 68.56           O  
ATOM   1980  OG  SER A 254      -3.098  12.883  -9.594  1.00 68.56           O  
ATOM   1981  N   VAL A 255      -3.320   9.133  -7.949  1.00 70.38           N  
ATOM   1982  CA  VAL A 255      -2.414   8.000  -7.812  1.00 70.38           C  
ATOM   1983  C   VAL A 255      -2.967   6.801  -8.586  1.00 70.38           C  
ATOM   1984  CB  VAL A 255      -2.193   7.625  -6.328  1.00 70.38           C  
ATOM   1985  O   VAL A 255      -2.244   6.156  -9.344  1.00 70.38           O  
ATOM   1986  CG1 VAL A 255      -1.397   6.328  -6.215  1.00 70.38           C  
ATOM   1987  CG2 VAL A 255      -1.484   8.758  -5.594  1.00 70.38           C  
ATOM   1988  N   LEU A 256      -4.211   6.594  -8.383  1.00 78.88           N  
ATOM   1989  CA  LEU A 256      -4.848   5.445  -9.016  1.00 78.88           C  
ATOM   1990  C   LEU A 256      -4.871   5.609 -10.531  1.00 78.88           C  
ATOM   1991  CB  LEU A 256      -6.273   5.262  -8.492  1.00 78.88           C  
ATOM   1992  O   LEU A 256      -4.582   4.664 -11.273  1.00 78.88           O  
ATOM   1993  CG  LEU A 256      -6.406   4.695  -7.078  1.00 78.88           C  
ATOM   1994  CD1 LEU A 256      -7.809   4.941  -6.535  1.00 78.88           C  
ATOM   1995  CD2 LEU A 256      -6.074   3.207  -7.066  1.00 78.88           C  
ATOM   1996  N   GLU A 257      -5.223   6.746 -11.000  1.00 72.25           N  
ATOM   1997  CA  GLU A 257      -5.293   7.008 -12.438  1.00 72.25           C  
ATOM   1998  C   GLU A 257      -3.904   6.992 -13.070  1.00 72.25           C  
ATOM   1999  CB  GLU A 257      -5.980   8.344 -12.711  1.00 72.25           C  
ATOM   2000  O   GLU A 257      -3.744   6.574 -14.219  1.00 72.25           O  
ATOM   2001  CG  GLU A 257      -7.484   8.328 -12.477  1.00 72.25           C  
ATOM   2002  CD  GLU A 257      -8.141   9.688 -12.656  1.00 72.25           C  
ATOM   2003  OE1 GLU A 257      -9.391   9.758 -12.703  1.00 72.25           O  
ATOM   2004  OE2 GLU A 257      -7.398  10.688 -12.750  1.00 72.25           O  
ATOM   2005  N   LYS A 258      -2.924   7.406 -12.320  1.00 65.06           N  
ATOM   2006  CA  LYS A 258      -1.545   7.355 -12.797  1.00 65.06           C  
ATOM   2007  C   LYS A 258      -1.098   5.914 -13.031  1.00 65.06           C  
ATOM   2008  CB  LYS A 258      -0.607   8.039 -11.805  1.00 65.06           C  
ATOM   2009  O   LYS A 258      -0.300   5.648 -13.938  1.00 65.06           O  
ATOM   2010  CG  LYS A 258       0.738   8.438 -12.391  1.00 65.06           C  
ATOM   2011  CD  LYS A 258       1.581   9.211 -11.383  1.00 65.06           C  
ATOM   2012  CE  LYS A 258       2.951   9.555 -11.953  1.00 65.06           C  
ATOM   2013  NZ  LYS A 258       3.773  10.336 -10.984  1.00 65.06           N  
ATOM   2014  N   LEU A 259      -1.651   5.117 -12.188  1.00 67.75           N  
ATOM   2015  CA  LEU A 259      -1.307   3.707 -12.312  1.00 67.75           C  
ATOM   2016  C   LEU A 259      -2.146   3.039 -13.398  1.00 67.75           C  
ATOM   2017  CB  LEU A 259      -1.506   2.984 -10.977  1.00 67.75           C  
ATOM   2018  O   LEU A 259      -2.053   1.826 -13.602  1.00 67.75           O  
ATOM   2019  CG  LEU A 259      -0.504   3.314  -9.875  1.00 67.75           C  
ATOM   2020  CD1 LEU A 259      -0.986   2.758  -8.539  1.00 67.75           C  
ATOM   2021  CD2 LEU A 259       0.876   2.768 -10.219  1.00 67.75           C  
ATOM   2022  N   GLY A 260      -2.965   3.832 -14.008  1.00 70.06           N  
ATOM   2023  CA  GLY A 260      -3.725   3.314 -15.141  1.00 70.06           C  
ATOM   2024  C   GLY A 260      -5.113   2.836 -14.750  1.00 70.06           C  
ATOM   2025  O   GLY A 260      -5.801   2.205 -15.555  1.00 70.06           O  
ATOM   2026  N   ASN A 261      -5.582   3.127 -13.484  1.00 76.19           N  
ATOM   2027  CA  ASN A 261      -6.879   2.676 -13.000  1.00 76.19           C  
ATOM   2028  C   ASN A 261      -7.977   3.693 -13.297  1.00 76.19           C  
ATOM   2029  CB  ASN A 261      -6.820   2.389 -11.492  1.00 76.19           C  
ATOM   2030  O   ASN A 261      -7.691   4.875 -13.508  1.00 76.19           O  
ATOM   2031  CG  ASN A 261      -5.805   1.320 -11.148  1.00 76.19           C  
ATOM   2032  ND2 ASN A 261      -4.910   1.634 -10.211  1.00 76.19           N  
ATOM   2033  OD1 ASN A 261      -5.820   0.222 -11.703  1.00 76.19           O  
ATOM   2034  N   SER A 262      -9.180   3.172 -13.500  1.00 78.62           N  
ATOM   2035  CA  SER A 262     -10.367   4.023 -13.508  1.00 78.62           C  
ATOM   2036  C   SER A 262     -11.000   4.109 -12.125  1.00 78.62           C  
ATOM   2037  CB  SER A 262     -11.391   3.498 -14.516  1.00 78.62           C  
ATOM   2038  O   SER A 262     -11.086   3.105 -11.414  1.00 78.62           O  
ATOM   2039  OG  SER A 262     -11.703   2.139 -14.258  1.00 78.62           O  
ATOM   2040  N   VAL A 263     -11.375   5.336 -11.805  1.00 83.06           N  
ATOM   2041  CA  VAL A 263     -11.820   5.539 -10.438  1.00 83.06           C  
ATOM   2042  C   VAL A 263     -13.188   6.223 -10.430  1.00 83.06           C  
ATOM   2043  CB  VAL A 263     -10.812   6.371  -9.617  1.00 83.06           C  
ATOM   2044  O   VAL A 263     -13.367   7.258 -11.078  1.00 83.06           O  
ATOM   2045  CG1 VAL A 263     -11.250   6.484  -8.164  1.00 83.06           C  
ATOM   2046  CG2 VAL A 263      -9.414   5.758  -9.719  1.00 83.06           C  
ATOM   2047  N   ASP A 264     -14.188   5.621  -9.844  1.00 86.81           N  
ATOM   2048  CA  ASP A 264     -15.438   6.270  -9.445  1.00 86.81           C  
ATOM   2049  C   ASP A 264     -15.422   6.629  -7.965  1.00 86.81           C  
ATOM   2050  CB  ASP A 264     -16.625   5.367  -9.758  1.00 86.81           C  
ATOM   2051  O   ASP A 264     -14.891   5.875  -7.145  1.00 86.81           O  
ATOM   2052  CG  ASP A 264     -16.891   5.219 -11.242  1.00 86.81           C  
ATOM   2053  OD1 ASP A 264     -16.516   6.121 -12.023  1.00 86.81           O  
ATOM   2054  OD2 ASP A 264     -17.469   4.188 -11.641  1.00 86.81           O  
ATOM   2055  N   VAL A 265     -15.969   7.730  -7.738  1.00 89.88           N  
ATOM   2056  CA  VAL A 265     -15.867   8.242  -6.375  1.00 89.88           C  
ATOM   2057  C   VAL A 265     -17.266   8.352  -5.762  1.00 89.88           C  
ATOM   2058  CB  VAL A 265     -15.164   9.617  -6.336  1.00 89.88           C  
ATOM   2059  O   VAL A 265     -18.188   8.844  -6.406  1.00 89.88           O  
ATOM   2060  CG1 VAL A 265     -15.086  10.148  -4.906  1.00 89.88           C  
ATOM   2061  CG2 VAL A 265     -13.766   9.516  -6.941  1.00 89.88           C  
ATOM   2062  N   ALA A 266     -17.406   7.836  -4.598  1.00 93.00           N  
ATOM   2063  CA  ALA A 266     -18.547   8.078  -3.717  1.00 93.00           C  
ATOM   2064  C   ALA A 266     -18.125   8.852  -2.473  1.00 93.00           C  
ATOM   2065  CB  ALA A 266     -19.203   6.758  -3.322  1.00 93.00           C  
ATOM   2066  O   ALA A 266     -17.234   8.414  -1.736  1.00 93.00           O  
ATOM   2067  N   MET A 267     -18.859   9.906  -2.225  1.00 89.50           N  
ATOM   2068  CA  MET A 267     -18.469  10.773  -1.118  1.00 89.50           C  
ATOM   2069  C   MET A 267     -19.250  10.430   0.144  1.00 89.50           C  
ATOM   2070  CB  MET A 267     -18.672  12.242  -1.487  1.00 89.50           C  
ATOM   2071  O   MET A 267     -19.031  11.039   1.195  1.00 89.50           O  
ATOM   2072  CG  MET A 267     -17.812  12.711  -2.645  1.00 89.50           C  
ATOM   2073  SD  MET A 267     -17.781  14.539  -2.807  1.00 89.50           S  
ATOM   2074  CE  MET A 267     -16.797  14.977  -1.355  1.00 89.50           C  
ATOM   2075  N   THR A 268     -20.250   9.633   0.084  1.00 90.81           N  
ATOM   2076  CA  THR A 268     -21.031   9.156   1.224  1.00 90.81           C  
ATOM   2077  C   THR A 268     -21.234   7.645   1.142  1.00 90.81           C  
ATOM   2078  CB  THR A 268     -22.391   9.859   1.307  1.00 90.81           C  
ATOM   2079  O   THR A 268     -21.109   7.055   0.067  1.00 90.81           O  
ATOM   2080  CG2 THR A 268     -22.234  11.375   1.358  1.00 90.81           C  
ATOM   2081  OG1 THR A 268     -23.172   9.516   0.155  1.00 90.81           O  
ATOM   2082  N   GLY A 269     -21.531   7.137   2.324  1.00 92.00           N  
ATOM   2083  CA  GLY A 269     -21.828   5.715   2.350  1.00 92.00           C  
ATOM   2084  C   GLY A 269     -23.031   5.340   1.518  1.00 92.00           C  
ATOM   2085  O   GLY A 269     -23.031   4.324   0.822  1.00 92.00           O  
ATOM   2086  N   LYS A 270     -24.078   6.086   1.642  1.00 92.38           N  
ATOM   2087  CA  LYS A 270     -25.281   5.836   0.868  1.00 92.38           C  
ATOM   2088  C   LYS A 270     -25.000   5.859  -0.630  1.00 92.38           C  
ATOM   2089  CB  LYS A 270     -26.359   6.871   1.207  1.00 92.38           C  
ATOM   2090  O   LYS A 270     -25.469   4.996  -1.373  1.00 92.38           O  
ATOM   2091  CG  LYS A 270     -27.781   6.438   0.846  1.00 92.38           C  
ATOM   2092  CD  LYS A 270     -28.797   7.484   1.258  1.00 92.38           C  
ATOM   2093  CE  LYS A 270     -30.203   7.098   0.806  1.00 92.38           C  
ATOM   2094  NZ  LYS A 270     -31.219   8.141   1.169  1.00 92.38           N  
ATOM   2095  N   ALA A 271     -24.250   6.797  -1.038  1.00 93.19           N  
ATOM   2096  CA  ALA A 271     -23.875   6.887  -2.447  1.00 93.19           C  
ATOM   2097  C   ALA A 271     -23.062   5.672  -2.879  1.00 93.19           C  
ATOM   2098  CB  ALA A 271     -23.094   8.172  -2.707  1.00 93.19           C  
ATOM   2099  O   ALA A 271     -23.266   5.148  -3.977  1.00 93.19           O  
ATOM   2100  N   ALA A 272     -22.203   5.266  -1.980  1.00 92.50           N  
ATOM   2101  CA  ALA A 272     -21.375   4.098  -2.271  1.00 92.50           C  
ATOM   2102  C   ALA A 272     -22.234   2.859  -2.502  1.00 92.50           C  
ATOM   2103  CB  ALA A 272     -20.391   3.854  -1.137  1.00 92.50           C  
ATOM   2104  O   ALA A 272     -22.016   2.111  -3.457  1.00 92.50           O  
ATOM   2105  N   LEU A 273     -23.203   2.627  -1.675  1.00 92.81           N  
ATOM   2106  CA  LEU A 273     -24.062   1.455  -1.754  1.00 92.81           C  
ATOM   2107  C   LEU A 273     -24.953   1.517  -2.994  1.00 92.81           C  
ATOM   2108  CB  LEU A 273     -24.938   1.343  -0.497  1.00 92.81           C  
ATOM   2109  O   LEU A 273     -25.281   0.482  -3.584  1.00 92.81           O  
ATOM   2110  CG  LEU A 273     -24.203   0.951   0.792  1.00 92.81           C  
ATOM   2111  CD1 LEU A 273     -25.156   1.085   1.987  1.00 92.81           C  
ATOM   2112  CD2 LEU A 273     -23.672  -0.469   0.690  1.00 92.81           C  
ATOM   2113  N   GLU A 274     -25.328   2.707  -3.412  1.00 91.19           N  
ATOM   2114  CA  GLU A 274     -26.141   2.875  -4.605  1.00 91.19           C  
ATOM   2115  C   GLU A 274     -25.328   2.678  -5.875  1.00 91.19           C  
ATOM   2116  CB  GLU A 274     -26.812   4.258  -4.617  1.00 91.19           C  
ATOM   2117  O   GLU A 274     -25.812   2.111  -6.855  1.00 91.19           O  
ATOM   2118  CG  GLU A 274     -27.984   4.387  -3.662  1.00 91.19           C  
ATOM   2119  CD  GLU A 274     -28.594   5.773  -3.652  1.00 91.19           C  
ATOM   2120  OE1 GLU A 274     -29.594   5.992  -2.922  1.00 91.19           O  
ATOM   2121  OE2 GLU A 274     -28.078   6.652  -4.383  1.00 91.19           O  
ATOM   2122  N   MET A 275     -24.125   3.074  -5.824  1.00 90.31           N  
ATOM   2123  CA  MET A 275     -23.234   3.018  -6.988  1.00 90.31           C  
ATOM   2124  C   MET A 275     -22.703   1.605  -7.199  1.00 90.31           C  
ATOM   2125  CB  MET A 275     -22.078   4.000  -6.836  1.00 90.31           C  
ATOM   2126  O   MET A 275     -22.438   1.197  -8.336  1.00 90.31           O  
ATOM   2127  CG  MET A 275     -22.469   5.449  -7.082  1.00 90.31           C  
ATOM   2128  SD  MET A 275     -21.047   6.602  -6.855  1.00 90.31           S  
ATOM   2129  CE  MET A 275     -19.969   6.043  -8.203  1.00 90.31           C  
ATOM   2130  N   PHE A 276     -22.641   0.925  -6.098  1.00 88.31           N  
ATOM   2131  CA  PHE A 276     -21.984  -0.379  -6.180  1.00 88.31           C  
ATOM   2132  C   PHE A 276     -22.875  -1.381  -6.906  1.00 88.31           C  
ATOM   2133  CB  PHE A 276     -21.641  -0.900  -4.781  1.00 88.31           C  
ATOM   2134  O   PHE A 276     -24.047  -1.542  -6.559  1.00 88.31           O  
ATOM   2135  CG  PHE A 276     -20.953  -2.236  -4.785  1.00 88.31           C  
ATOM   2136  CD1 PHE A 276     -21.672  -3.410  -4.609  1.00 88.31           C  
ATOM   2137  CD2 PHE A 276     -19.578  -2.320  -4.969  1.00 88.31           C  
ATOM   2138  CE1 PHE A 276     -21.031  -4.648  -4.613  1.00 88.31           C  
ATOM   2139  CE2 PHE A 276     -18.938  -3.555  -4.973  1.00 88.31           C  
ATOM   2140  CZ  PHE A 276     -19.672  -4.719  -4.793  1.00 88.31           C  
ATOM   2141  N   LYS A 277     -22.359  -1.979  -7.930  1.00 80.06           N  
ATOM   2142  CA  LYS A 277     -22.938  -3.104  -8.648  1.00 80.06           C  
ATOM   2143  C   LYS A 277     -21.953  -4.254  -8.773  1.00 80.06           C  
ATOM   2144  CB  LYS A 277     -23.406  -2.662 -10.039  1.00 80.06           C  
ATOM   2145  O   LYS A 277     -20.781  -4.039  -9.102  1.00 80.06           O  
ATOM   2146  CG  LYS A 277     -24.500  -1.603 -10.016  1.00 80.06           C  
ATOM   2147  CD  LYS A 277     -24.906  -1.193 -11.422  1.00 80.06           C  
ATOM   2148  CE  LYS A 277     -25.953  -0.076 -11.398  1.00 80.06           C  
ATOM   2149  NZ  LYS A 277     -26.312   0.371 -12.781  1.00 80.06           N  
ATOM   2150  N   PRO A 278     -22.500  -5.438  -8.391  1.00 75.44           N  
ATOM   2151  CA  PRO A 278     -21.609  -6.582  -8.531  1.00 75.44           C  
ATOM   2152  C   PRO A 278     -21.031  -6.711  -9.938  1.00 75.44           C  
ATOM   2153  CB  PRO A 278     -22.500  -7.777  -8.195  1.00 75.44           C  
ATOM   2154  O   PRO A 278     -21.750  -6.578 -10.922  1.00 75.44           O  
ATOM   2155  CG  PRO A 278     -23.750  -7.176  -7.625  1.00 75.44           C  
ATOM   2156  CD  PRO A 278     -23.750  -5.711  -7.949  1.00 75.44           C  
ATOM   2157  N   GLY A 279     -19.703  -6.910 -10.055  1.00 70.94           N  
ATOM   2158  CA  GLY A 279     -19.047  -7.109 -11.344  1.00 70.94           C  
ATOM   2159  C   GLY A 279     -18.578  -5.816 -11.984  1.00 70.94           C  
ATOM   2160  O   GLY A 279     -17.906  -5.836 -13.016  1.00 70.94           O  
ATOM   2161  N   GLU A 280     -18.922  -4.668 -11.500  1.00 74.38           N  
ATOM   2162  CA  GLU A 280     -18.547  -3.383 -12.094  1.00 74.38           C  
ATOM   2163  C   GLU A 280     -17.172  -2.928 -11.609  1.00 74.38           C  
ATOM   2164  CB  GLU A 280     -19.609  -2.320 -11.758  1.00 74.38           C  
ATOM   2165  O   GLU A 280     -16.391  -2.371 -12.383  1.00 74.38           O  
ATOM   2166  CG  GLU A 280     -19.500  -1.066 -12.617  1.00 74.38           C  
ATOM   2167  CD  GLU A 280     -20.688  -0.134 -12.461  1.00 74.38           C  
ATOM   2168  OE1 GLU A 280     -20.672   0.972 -13.047  1.00 74.38           O  
ATOM   2169  OE2 GLU A 280     -21.641  -0.513 -11.750  1.00 74.38           O  
ATOM   2170  N   TYR A 281     -16.906  -3.234 -10.391  1.00 83.56           N  
ATOM   2171  CA  TYR A 281     -15.656  -2.762  -9.797  1.00 83.56           C  
ATOM   2172  C   TYR A 281     -14.727  -3.926  -9.484  1.00 83.56           C  
ATOM   2173  CB  TYR A 281     -15.945  -1.965  -8.523  1.00 83.56           C  
ATOM   2174  O   TYR A 281     -15.180  -5.008  -9.102  1.00 83.56           O  
ATOM   2175  CG  TYR A 281     -16.781  -0.731  -8.750  1.00 83.56           C  
ATOM   2176  CD1 TYR A 281     -16.234   0.410  -9.328  1.00 83.56           C  
ATOM   2177  CD2 TYR A 281     -18.125  -0.703  -8.383  1.00 83.56           C  
ATOM   2178  CE1 TYR A 281     -17.000   1.550  -9.539  1.00 83.56           C  
ATOM   2179  CE2 TYR A 281     -18.906   0.431  -8.586  1.00 83.56           C  
ATOM   2180  OH  TYR A 281     -19.094   2.676  -9.367  1.00 83.56           O  
ATOM   2181  CZ  TYR A 281     -18.328   1.551  -9.164  1.00 83.56           C  
ATOM   2182  N   ASP A 282     -13.391  -3.656  -9.758  1.00 80.94           N  
ATOM   2183  CA  ASP A 282     -12.359  -4.637  -9.461  1.00 80.94           C  
ATOM   2184  C   ASP A 282     -11.828  -4.461  -8.039  1.00 80.94           C  
ATOM   2185  CB  ASP A 282     -11.203  -4.531 -10.461  1.00 80.94           C  
ATOM   2186  O   ASP A 282     -11.250  -5.387  -7.465  1.00 80.94           O  
ATOM   2187  CG  ASP A 282     -11.641  -4.793 -11.891  1.00 80.94           C  
ATOM   2188  OD1 ASP A 282     -12.250  -5.852 -12.164  1.00 80.94           O  
ATOM   2189  OD2 ASP A 282     -11.375  -3.932 -12.758  1.00 80.94           O  
ATOM   2190  N   LEU A 283     -12.000  -3.322  -7.535  1.00 86.88           N  
ATOM   2191  CA  LEU A 283     -11.484  -2.949  -6.223  1.00 86.88           C  
ATOM   2192  C   LEU A 283     -12.336  -1.853  -5.594  1.00 86.88           C  
ATOM   2193  CB  LEU A 283     -10.031  -2.479  -6.336  1.00 86.88           C  
ATOM   2194  O   LEU A 283     -12.773  -0.928  -6.281  1.00 86.88           O  
ATOM   2195  CG  LEU A 283      -9.375  -1.985  -5.043  1.00 86.88           C  
ATOM   2196  CD1 LEU A 283      -9.219  -3.135  -4.055  1.00 86.88           C  
ATOM   2197  CD2 LEU A 283      -8.023  -1.345  -5.340  1.00 86.88           C  
ATOM   2198  N   VAL A 284     -12.555  -1.979  -4.344  1.00 91.56           N  
ATOM   2199  CA  VAL A 284     -13.250  -0.943  -3.590  1.00 91.56           C  
ATOM   2200  C   VAL A 284     -12.375  -0.458  -2.441  1.00 91.56           C  
ATOM   2201  CB  VAL A 284     -14.609  -1.452  -3.047  1.00 91.56           C  
ATOM   2202  O   VAL A 284     -11.906  -1.258  -1.624  1.00 91.56           O  
ATOM   2203  CG1 VAL A 284     -15.289  -0.378  -2.199  1.00 91.56           C  
ATOM   2204  CG2 VAL A 284     -15.516  -1.886  -4.195  1.00 91.56           C  
ATOM   2205  N   LEU A 285     -12.117   0.726  -2.436  1.00 91.31           N  
ATOM   2206  CA  LEU A 285     -11.391   1.383  -1.353  1.00 91.31           C  
ATOM   2207  C   LEU A 285     -12.344   2.172  -0.461  1.00 91.31           C  
ATOM   2208  CB  LEU A 285     -10.312   2.311  -1.915  1.00 91.31           C  
ATOM   2209  O   LEU A 285     -13.039   3.072  -0.935  1.00 91.31           O  
ATOM   2210  CG  LEU A 285      -9.203   1.646  -2.736  1.00 91.31           C  
ATOM   2211  CD1 LEU A 285      -8.273   2.701  -3.326  1.00 91.31           C  
ATOM   2212  CD2 LEU A 285      -8.422   0.656  -1.880  1.00 91.31           C  
ATOM   2213  N   LEU A 286     -12.297   1.850   0.773  1.00 90.50           N  
ATOM   2214  CA  LEU A 286     -13.281   2.398   1.701  1.00 90.50           C  
ATOM   2215  C   LEU A 286     -12.602   3.191   2.811  1.00 90.50           C  
ATOM   2216  CB  LEU A 286     -14.133   1.276   2.307  1.00 90.50           C  
ATOM   2217  O   LEU A 286     -11.820   2.637   3.584  1.00 90.50           O  
ATOM   2218  CG  LEU A 286     -15.031   0.508   1.338  1.00 90.50           C  
ATOM   2219  CD1 LEU A 286     -15.430  -0.837   1.936  1.00 90.50           C  
ATOM   2220  CD2 LEU A 286     -16.266   1.331   0.993  1.00 90.50           C  
ATOM   2221  N   ASP A 287     -12.930   4.402   2.838  1.00 84.69           N  
ATOM   2222  CA  ASP A 287     -12.602   5.148   4.047  1.00 84.69           C  
ATOM   2223  C   ASP A 287     -13.406   4.641   5.242  1.00 84.69           C  
ATOM   2224  CB  ASP A 287     -12.859   6.645   3.840  1.00 84.69           C  
ATOM   2225  O   ASP A 287     -14.594   4.328   5.113  1.00 84.69           O  
ATOM   2226  CG  ASP A 287     -12.242   7.508   4.922  1.00 84.69           C  
ATOM   2227  OD1 ASP A 287     -11.648   6.961   5.879  1.00 84.69           O  
ATOM   2228  OD2 ASP A 287     -12.344   8.750   4.820  1.00 84.69           O  
ATOM   2229  N   ILE A 288     -12.805   4.625   6.379  1.00 79.62           N  
ATOM   2230  CA  ILE A 288     -13.461   4.090   7.566  1.00 79.62           C  
ATOM   2231  C   ILE A 288     -14.352   5.160   8.188  1.00 79.62           C  
ATOM   2232  CB  ILE A 288     -12.430   3.580   8.602  1.00 79.62           C  
ATOM   2233  O   ILE A 288     -15.414   4.852   8.734  1.00 79.62           O  
ATOM   2234  CG1 ILE A 288     -11.648   2.389   8.031  1.00 79.62           C  
ATOM   2235  CG2 ILE A 288     -13.125   3.205   9.914  1.00 79.62           C  
ATOM   2236  CD1 ILE A 288     -12.516   1.178   7.711  1.00 79.62           C  
ATOM   2237  N   GLN A 289     -13.891   6.340   8.023  1.00 78.56           N  
ATOM   2238  CA  GLN A 289     -14.648   7.430   8.617  1.00 78.56           C  
ATOM   2239  C   GLN A 289     -15.375   8.250   7.555  1.00 78.56           C  
ATOM   2240  CB  GLN A 289     -13.734   8.336   9.445  1.00 78.56           C  
ATOM   2241  O   GLN A 289     -14.750   9.039   6.840  1.00 78.56           O  
ATOM   2242  CG  GLN A 289     -13.258   7.703  10.750  1.00 78.56           C  
ATOM   2243  CD  GLN A 289     -12.359   8.625  11.555  1.00 78.56           C  
ATOM   2244  NE2 GLN A 289     -12.055   8.227  12.781  1.00 78.56           N  
ATOM   2245  OE1 GLN A 289     -11.953   9.695  11.070  1.00 78.56           O  
ATOM   2246  N   LEU A 290     -16.672   8.023   7.398  1.00 83.44           N  
ATOM   2247  CA  LEU A 290     -17.531   8.789   6.500  1.00 83.44           C  
ATOM   2248  C   LEU A 290     -18.578   9.562   7.285  1.00 83.44           C  
ATOM   2249  CB  LEU A 290     -18.203   7.867   5.484  1.00 83.44           C  
ATOM   2250  O   LEU A 290     -18.859   9.250   8.445  1.00 83.44           O  
ATOM   2251  CG  LEU A 290     -17.281   7.180   4.477  1.00 83.44           C  
ATOM   2252  CD1 LEU A 290     -17.984   5.992   3.834  1.00 83.44           C  
ATOM   2253  CD2 LEU A 290     -16.812   8.172   3.416  1.00 83.44           C  
ATOM   2254  N   PRO A 291     -19.125  10.617   6.793  1.00 78.81           N  
ATOM   2255  CA  PRO A 291     -20.078  11.453   7.516  1.00 78.81           C  
ATOM   2256  C   PRO A 291     -21.375  10.719   7.852  1.00 78.81           C  
ATOM   2257  CB  PRO A 291     -20.344  12.602   6.543  1.00 78.81           C  
ATOM   2258  O   PRO A 291     -21.969  10.961   8.906  1.00 78.81           O  
ATOM   2259  CG  PRO A 291     -19.719  12.164   5.254  1.00 78.81           C  
ATOM   2260  CD  PRO A 291     -18.797  11.016   5.539  1.00 78.81           C  
ATOM   2261  N   ASP A 292     -21.891   9.859   6.969  1.00 85.25           N  
ATOM   2262  CA  ASP A 292     -23.203   9.250   7.164  1.00 85.25           C  
ATOM   2263  C   ASP A 292     -23.078   7.852   7.762  1.00 85.25           C  
ATOM   2264  CB  ASP A 292     -23.969   9.188   5.840  1.00 85.25           C  
ATOM   2265  O   ASP A 292     -23.844   7.477   8.648  1.00 85.25           O  
ATOM   2266  CG  ASP A 292     -23.172   8.508   4.730  1.00 85.25           C  
ATOM   2267  OD1 ASP A 292     -21.953   8.336   4.875  1.00 85.25           O  
ATOM   2268  OD2 ASP A 292     -23.797   8.148   3.705  1.00 85.25           O  
ATOM   2269  N   MET A 293     -22.141   7.035   7.359  1.00 85.88           N  
ATOM   2270  CA  MET A 293     -21.891   5.688   7.867  1.00 85.88           C  
ATOM   2271  C   MET A 293     -20.406   5.352   7.812  1.00 85.88           C  
ATOM   2272  CB  MET A 293     -22.703   4.656   7.074  1.00 85.88           C  
ATOM   2273  O   MET A 293     -19.625   6.098   7.227  1.00 85.88           O  
ATOM   2274  CG  MET A 293     -22.281   4.539   5.617  1.00 85.88           C  
ATOM   2275  SD  MET A 293     -23.344   3.391   4.664  1.00 85.88           S  
ATOM   2276  CE  MET A 293     -24.906   4.305   4.699  1.00 85.88           C  
ATOM   2277  N   THR A 294     -20.047   4.328   8.547  1.00 86.00           N  
ATOM   2278  CA  THR A 294     -18.641   3.947   8.555  1.00 86.00           C  
ATOM   2279  C   THR A 294     -18.312   3.021   7.387  1.00 86.00           C  
ATOM   2280  CB  THR A 294     -18.250   3.260   9.883  1.00 86.00           C  
ATOM   2281  O   THR A 294     -19.203   2.369   6.844  1.00 86.00           O  
ATOM   2282  CG2 THR A 294     -18.641   4.121  11.078  1.00 86.00           C  
ATOM   2283  OG1 THR A 294     -18.938   2.000   9.969  1.00 86.00           O  
ATOM   2284  N   GLY A 295     -17.000   3.078   6.980  1.00 87.19           N  
ATOM   2285  CA  GLY A 295     -16.578   2.131   5.965  1.00 87.19           C  
ATOM   2286  C   GLY A 295     -16.875   0.688   6.332  1.00 87.19           C  
ATOM   2287  O   GLY A 295     -17.125  -0.142   5.457  1.00 87.19           O  
ATOM   2288  N   LEU A 296     -16.875   0.427   7.566  1.00 87.62           N  
ATOM   2289  CA  LEU A 296     -17.188  -0.918   8.039  1.00 87.62           C  
ATOM   2290  C   LEU A 296     -18.641  -1.265   7.766  1.00 87.62           C  
ATOM   2291  CB  LEU A 296     -16.891  -1.045   9.531  1.00 87.62           C  
ATOM   2292  O   LEU A 296     -18.969  -2.400   7.406  1.00 87.62           O  
ATOM   2293  CG  LEU A 296     -15.422  -0.928   9.945  1.00 87.62           C  
ATOM   2294  CD1 LEU A 296     -15.312  -0.619  11.438  1.00 87.62           C  
ATOM   2295  CD2 LEU A 296     -14.664  -2.207   9.602  1.00 87.62           C  
ATOM   2296  N   ASP A 297     -19.438  -0.359   8.008  1.00 91.25           N  
ATOM   2297  CA  ASP A 297     -20.859  -0.548   7.750  1.00 91.25           C  
ATOM   2298  C   ASP A 297     -21.125  -0.847   6.273  1.00 91.25           C  
ATOM   2299  CB  ASP A 297     -21.656   0.688   8.180  1.00 91.25           C  
ATOM   2300  O   ASP A 297     -21.922  -1.720   5.941  1.00 91.25           O  
ATOM   2301  CG  ASP A 297     -21.672   0.887   9.688  1.00 91.25           C  
ATOM   2302  OD1 ASP A 297     -21.578  -0.111  10.438  1.00 91.25           O  
ATOM   2303  OD2 ASP A 297     -21.766   2.053  10.125  1.00 91.25           O  
ATOM   2304  N   ILE A 298     -20.406  -0.124   5.469  1.00 91.94           N  
ATOM   2305  CA  ILE A 298     -20.547  -0.334   4.035  1.00 91.94           C  
ATOM   2306  C   ILE A 298     -20.125  -1.755   3.674  1.00 91.94           C  
ATOM   2307  CB  ILE A 298     -19.719   0.693   3.227  1.00 91.94           C  
ATOM   2308  O   ILE A 298     -20.828  -2.455   2.941  1.00 91.94           O  
ATOM   2309  CG1 ILE A 298     -20.203   2.119   3.527  1.00 91.94           C  
ATOM   2310  CG2 ILE A 298     -19.812   0.394   1.727  1.00 91.94           C  
ATOM   2311  CD1 ILE A 298     -19.312   3.207   2.945  1.00 91.94           C  
ATOM   2312  N   SER A 299     -19.016  -2.088   4.219  1.00 89.88           N  
ATOM   2313  CA  SER A 299     -18.500  -3.430   3.953  1.00 89.88           C  
ATOM   2314  C   SER A 299     -19.500  -4.496   4.418  1.00 89.88           C  
ATOM   2315  CB  SER A 299     -17.156  -3.641   4.637  1.00 89.88           C  
ATOM   2316  O   SER A 299     -19.766  -5.453   3.693  1.00 89.88           O  
ATOM   2317  OG  SER A 299     -16.672  -4.953   4.410  1.00 89.88           O  
ATOM   2318  N   ARG A 300     -20.016  -4.320   5.512  1.00 89.06           N  
ATOM   2319  CA  ARG A 300     -20.984  -5.266   6.055  1.00 89.06           C  
ATOM   2320  C   ARG A 300     -22.234  -5.324   5.184  1.00 89.06           C  
ATOM   2321  CB  ARG A 300     -21.375  -4.887   7.488  1.00 89.06           C  
ATOM   2322  O   ARG A 300     -22.781  -6.402   4.934  1.00 89.06           O  
ATOM   2323  CG  ARG A 300     -20.281  -5.180   8.508  1.00 89.06           C  
ATOM   2324  CD  ARG A 300     -20.719  -4.801   9.922  1.00 89.06           C  
ATOM   2325  NE  ARG A 300     -19.609  -4.891  10.867  1.00 89.06           N  
ATOM   2326  NH1 ARG A 300     -20.391  -3.219  12.258  1.00 89.06           N  
ATOM   2327  NH2 ARG A 300     -18.438  -4.301  12.750  1.00 89.06           N  
ATOM   2328  CZ  ARG A 300     -19.484  -4.137  11.953  1.00 89.06           C  
ATOM   2329  N   GLU A 301     -22.688  -4.180   4.801  1.00 91.50           N  
ATOM   2330  CA  GLU A 301     -23.891  -4.117   3.961  1.00 91.50           C  
ATOM   2331  C   GLU A 301     -23.641  -4.797   2.615  1.00 91.50           C  
ATOM   2332  CB  GLU A 301     -24.312  -2.666   3.748  1.00 91.50           C  
ATOM   2333  O   GLU A 301     -24.500  -5.523   2.117  1.00 91.50           O  
ATOM   2334  CG  GLU A 301     -25.781  -2.514   3.361  1.00 91.50           C  
ATOM   2335  CD  GLU A 301     -26.734  -2.986   4.441  1.00 91.50           C  
ATOM   2336  OE1 GLU A 301     -27.969  -3.068   4.180  1.00 91.50           O  
ATOM   2337  OE2 GLU A 301     -26.266  -3.273   5.566  1.00 91.50           O  
ATOM   2338  N   LEU A 302     -22.484  -4.621   2.105  1.00 89.88           N  
ATOM   2339  CA  LEU A 302     -22.156  -5.242   0.825  1.00 89.88           C  
ATOM   2340  C   LEU A 302     -22.047  -6.754   0.966  1.00 89.88           C  
ATOM   2341  CB  LEU A 302     -20.859  -4.668   0.268  1.00 89.88           C  
ATOM   2342  O   LEU A 302     -22.531  -7.500   0.110  1.00 89.88           O  
ATOM   2343  CG  LEU A 302     -20.906  -3.236  -0.267  1.00 89.88           C  
ATOM   2344  CD1 LEU A 302     -19.516  -2.762  -0.667  1.00 89.88           C  
ATOM   2345  CD2 LEU A 302     -21.875  -3.146  -1.446  1.00 89.88           C  
ATOM   2346  N   THR A 303     -21.453  -7.191   1.992  1.00 85.00           N  
ATOM   2347  CA  THR A 303     -21.266  -8.617   2.221  1.00 85.00           C  
ATOM   2348  C   THR A 303     -22.609  -9.297   2.516  1.00 85.00           C  
ATOM   2349  CB  THR A 303     -20.297  -8.875   3.385  1.00 85.00           C  
ATOM   2350  O   THR A 303     -22.781 -10.484   2.232  1.00 85.00           O  
ATOM   2351  CG2 THR A 303     -18.953  -9.391   2.873  1.00 85.00           C  
ATOM   2352  OG1 THR A 303     -20.078  -7.656   4.102  1.00 85.00           O  
ATOM   2353  N   LYS A 304     -23.500  -8.609   3.027  1.00 85.31           N  
ATOM   2354  CA  LYS A 304     -24.844  -9.117   3.301  1.00 85.31           C  
ATOM   2355  C   LYS A 304     -25.672  -9.188   2.021  1.00 85.31           C  
ATOM   2356  CB  LYS A 304     -25.547  -8.242   4.336  1.00 85.31           C  
ATOM   2357  O   LYS A 304     -26.453 -10.133   1.833  1.00 85.31           O  
ATOM   2358  CG  LYS A 304     -25.453  -8.758   5.762  1.00 85.31           C  
ATOM   2359  CD  LYS A 304     -26.188  -7.855   6.738  1.00 85.31           C  
ATOM   2360  CE  LYS A 304     -26.016  -8.328   8.180  1.00 85.31           C  
ATOM   2361  NZ  LYS A 304     -26.656  -7.391   9.148  1.00 85.31           N  
ATOM   2362  N   ARG A 305     -25.500  -8.195   1.128  1.00 86.00           N  
ATOM   2363  CA  ARG A 305     -26.328  -8.055  -0.067  1.00 86.00           C  
ATOM   2364  C   ARG A 305     -25.859  -8.992  -1.172  1.00 86.00           C  
ATOM   2365  CB  ARG A 305     -26.312  -6.605  -0.566  1.00 86.00           C  
ATOM   2366  O   ARG A 305     -26.672  -9.492  -1.959  1.00 86.00           O  
ATOM   2367  CG  ARG A 305     -27.219  -5.672   0.223  1.00 86.00           C  
ATOM   2368  CD  ARG A 305     -27.234  -4.273  -0.377  1.00 86.00           C  
ATOM   2369  NE  ARG A 305     -27.828  -3.301   0.542  1.00 86.00           N  
ATOM   2370  NH1 ARG A 305     -27.484  -1.480  -0.842  1.00 86.00           N  
ATOM   2371  NH2 ARG A 305     -28.484  -1.203   1.208  1.00 86.00           N  
ATOM   2372  CZ  ARG A 305     -27.938  -1.997   0.301  1.00 86.00           C  
ATOM   2373  N   TYR A 306     -24.578  -9.141  -1.191  1.00 83.06           N  
ATOM   2374  CA  TYR A 306     -24.016  -9.906  -2.297  1.00 83.06           C  
ATOM   2375  C   TYR A 306     -23.172 -11.055  -1.784  1.00 83.06           C  
ATOM   2376  CB  TYR A 306     -23.172  -9.000  -3.205  1.00 83.06           C  
ATOM   2377  O   TYR A 306     -22.578 -10.977  -0.700  1.00 83.06           O  
ATOM   2378  CG  TYR A 306     -23.938  -7.816  -3.758  1.00 83.06           C  
ATOM   2379  CD1 TYR A 306     -24.844  -7.977  -4.797  1.00 83.06           C  
ATOM   2380  CD2 TYR A 306     -23.750  -6.543  -3.240  1.00 83.06           C  
ATOM   2381  CE1 TYR A 306     -25.547  -6.891  -5.312  1.00 83.06           C  
ATOM   2382  CE2 TYR A 306     -24.438  -5.449  -3.744  1.00 83.06           C  
ATOM   2383  OH  TYR A 306     -26.031  -4.555  -5.285  1.00 83.06           O  
ATOM   2384  CZ  TYR A 306     -25.344  -5.633  -4.777  1.00 83.06           C  
ATOM   2385  N   PRO A 307     -23.297 -12.117  -2.549  1.00 77.31           N  
ATOM   2386  CA  PRO A 307     -22.391 -13.219  -2.213  1.00 77.31           C  
ATOM   2387  C   PRO A 307     -20.922 -12.820  -2.314  1.00 77.31           C  
ATOM   2388  CB  PRO A 307     -22.734 -14.289  -3.246  1.00 77.31           C  
ATOM   2389  O   PRO A 307     -20.578 -11.906  -3.070  1.00 77.31           O  
ATOM   2390  CG  PRO A 307     -23.641 -13.609  -4.219  1.00 77.31           C  
ATOM   2391  CD  PRO A 307     -23.969 -12.242  -3.686  1.00 77.31           C  
ATOM   2392  N   ARG A 308     -20.031 -13.375  -1.541  1.00 74.88           N  
ATOM   2393  CA  ARG A 308     -18.625 -13.016  -1.449  1.00 74.88           C  
ATOM   2394  C   ARG A 308     -17.922 -13.172  -2.799  1.00 74.88           C  
ATOM   2395  CB  ARG A 308     -17.922 -13.867  -0.395  1.00 74.88           C  
ATOM   2396  O   ARG A 308     -17.047 -12.391  -3.141  1.00 74.88           O  
ATOM   2397  CG  ARG A 308     -16.516 -13.398  -0.060  1.00 74.88           C  
ATOM   2398  CD  ARG A 308     -16.516 -12.039   0.618  1.00 74.88           C  
ATOM   2399  NE  ARG A 308     -15.164 -11.562   0.881  1.00 74.88           N  
ATOM   2400  NH1 ARG A 308     -15.812  -9.445   1.531  1.00 74.88           N  
ATOM   2401  NH2 ARG A 308     -13.594 -10.016   1.517  1.00 74.88           N  
ATOM   2402  CZ  ARG A 308     -14.859 -10.344   1.310  1.00 74.88           C  
ATOM   2403  N   GLU A 309     -18.312 -14.109  -3.594  1.00 69.25           N  
ATOM   2404  CA  GLU A 309     -17.719 -14.375  -4.902  1.00 69.25           C  
ATOM   2405  C   GLU A 309     -17.984 -13.227  -5.871  1.00 69.25           C  
ATOM   2406  CB  GLU A 309     -18.234 -15.688  -5.480  1.00 69.25           C  
ATOM   2407  O   GLU A 309     -17.219 -13.000  -6.809  1.00 69.25           O  
ATOM   2408  CG  GLU A 309     -17.875 -16.906  -4.656  1.00 69.25           C  
ATOM   2409  CD  GLU A 309     -18.438 -18.203  -5.215  1.00 69.25           C  
ATOM   2410  OE1 GLU A 309     -18.203 -19.281  -4.617  1.00 69.25           O  
ATOM   2411  OE2 GLU A 309     -19.141 -18.141  -6.250  1.00 69.25           O  
ATOM   2412  N   ASP A 310     -18.969 -12.484  -5.648  1.00 74.06           N  
ATOM   2413  CA  ASP A 310     -19.359 -11.391  -6.531  1.00 74.06           C  
ATOM   2414  C   ASP A 310     -18.766 -10.062  -6.043  1.00 74.06           C  
ATOM   2415  CB  ASP A 310     -20.875 -11.289  -6.637  1.00 74.06           C  
ATOM   2416  O   ASP A 310     -18.938  -9.031  -6.695  1.00 74.06           O  
ATOM   2417  CG  ASP A 310     -21.484 -12.383  -7.488  1.00 74.06           C  
ATOM   2418  OD1 ASP A 310     -20.766 -13.016  -8.289  1.00 74.06           O  
ATOM   2419  OD2 ASP A 310     -22.703 -12.617  -7.367  1.00 74.06           O  
ATOM   2420  N   LEU A 311     -18.094 -10.086  -4.898  1.00 81.75           N  
ATOM   2421  CA  LEU A 311     -17.562  -8.859  -4.328  1.00 81.75           C  
ATOM   2422  C   LEU A 311     -16.078  -8.719  -4.637  1.00 81.75           C  
ATOM   2423  CB  LEU A 311     -17.781  -8.828  -2.814  1.00 81.75           C  
ATOM   2424  O   LEU A 311     -15.328  -9.695  -4.555  1.00 81.75           O  
ATOM   2425  CG  LEU A 311     -19.234  -8.602  -2.348  1.00 81.75           C  
ATOM   2426  CD1 LEU A 311     -19.359  -8.953  -0.869  1.00 81.75           C  
ATOM   2427  CD2 LEU A 311     -19.656  -7.164  -2.605  1.00 81.75           C  
ATOM   2428  N   PRO A 312     -15.648  -7.598  -5.129  1.00 83.50           N  
ATOM   2429  CA  PRO A 312     -14.219  -7.312  -5.246  1.00 83.50           C  
ATOM   2430  C   PRO A 312     -13.531  -7.137  -3.893  1.00 83.50           C  
ATOM   2431  CB  PRO A 312     -14.180  -6.012  -6.051  1.00 83.50           C  
ATOM   2432  O   PRO A 312     -14.211  -7.055  -2.863  1.00 83.50           O  
ATOM   2433  CG  PRO A 312     -15.453  -5.309  -5.695  1.00 83.50           C  
ATOM   2434  CD  PRO A 312     -16.500  -6.340  -5.395  1.00 83.50           C  
ATOM   2435  N   PRO A 313     -12.180  -7.199  -3.920  1.00 86.88           N  
ATOM   2436  CA  PRO A 313     -11.500  -6.879  -2.664  1.00 86.88           C  
ATOM   2437  C   PRO A 313     -11.953  -5.547  -2.068  1.00 86.88           C  
ATOM   2438  CB  PRO A 313     -10.023  -6.816  -3.072  1.00 86.88           C  
ATOM   2439  O   PRO A 313     -12.000  -4.535  -2.771  1.00 86.88           O  
ATOM   2440  CG  PRO A 313      -9.961  -7.547  -4.371  1.00 86.88           C  
ATOM   2441  CD  PRO A 313     -11.312  -7.508  -5.016  1.00 86.88           C  
ATOM   2442  N   LEU A 314     -12.422  -5.602  -0.915  1.00 90.44           N  
ATOM   2443  CA  LEU A 314     -12.773  -4.426  -0.129  1.00 90.44           C  
ATOM   2444  C   LEU A 314     -11.617  -4.008   0.776  1.00 90.44           C  
ATOM   2445  CB  LEU A 314     -14.023  -4.699   0.712  1.00 90.44           C  
ATOM   2446  O   LEU A 314     -11.289  -4.715   1.730  1.00 90.44           O  
ATOM   2447  CG  LEU A 314     -15.273  -5.148  -0.052  1.00 90.44           C  
ATOM   2448  CD1 LEU A 314     -16.391  -5.523   0.921  1.00 90.44           C  
ATOM   2449  CD2 LEU A 314     -15.734  -4.055  -1.006  1.00 90.44           C  
ATOM   2450  N   VAL A 315     -11.070  -2.891   0.518  1.00 89.75           N  
ATOM   2451  CA  VAL A 315      -9.875  -2.461   1.228  1.00 89.75           C  
ATOM   2452  C   VAL A 315     -10.172  -1.200   2.035  1.00 89.75           C  
ATOM   2453  CB  VAL A 315      -8.695  -2.201   0.255  1.00 89.75           C  
ATOM   2454  O   VAL A 315     -10.758  -0.246   1.516  1.00 89.75           O  
ATOM   2455  CG1 VAL A 315      -7.484  -1.664   1.007  1.00 89.75           C  
ATOM   2456  CG2 VAL A 315      -8.344  -3.480  -0.500  1.00 89.75           C  
ATOM   2457  N   ALA A 316      -9.766  -1.191   3.221  1.00 86.25           N  
ATOM   2458  CA  ALA A 316      -9.969  -0.054   4.113  1.00 86.25           C  
ATOM   2459  C   ALA A 316      -8.867   0.990   3.926  1.00 86.25           C  
ATOM   2460  CB  ALA A 316     -10.008  -0.520   5.566  1.00 86.25           C  
ATOM   2461  O   ALA A 316      -7.691   0.646   3.783  1.00 86.25           O  
ATOM   2462  N   LEU A 317      -9.367   2.188   3.803  1.00 81.12           N  
ATOM   2463  CA  LEU A 317      -8.461   3.330   3.881  1.00 81.12           C  
ATOM   2464  C   LEU A 317      -8.523   3.975   5.262  1.00 81.12           C  
ATOM   2465  CB  LEU A 317      -8.812   4.363   2.807  1.00 81.12           C  
ATOM   2466  O   LEU A 317      -9.586   4.445   5.688  1.00 81.12           O  
ATOM   2467  CG  LEU A 317      -8.562   3.943   1.356  1.00 81.12           C  
ATOM   2468  CD1 LEU A 317      -9.117   4.988   0.397  1.00 81.12           C  
ATOM   2469  CD2 LEU A 317      -7.070   3.732   1.112  1.00 81.12           C  
ATOM   2470  N   THR A 318      -7.449   3.836   5.953  1.00 69.81           N  
ATOM   2471  CA  THR A 318      -7.512   4.367   7.312  1.00 69.81           C  
ATOM   2472  C   THR A 318      -6.277   5.207   7.621  1.00 69.81           C  
ATOM   2473  CB  THR A 318      -7.633   3.232   8.352  1.00 69.81           C  
ATOM   2474  O   THR A 318      -5.215   5.004   7.027  1.00 69.81           O  
ATOM   2475  CG2 THR A 318      -6.457   2.270   8.250  1.00 69.81           C  
ATOM   2476  OG1 THR A 318      -7.668   3.799   9.664  1.00 69.81           O  
ATOM   2477  N   ALA A 319      -6.484   6.293   8.234  1.00 57.53           N  
ATOM   2478  CA  ALA A 319      -5.367   7.102   8.711  1.00 57.53           C  
ATOM   2479  C   ALA A 319      -4.555   6.348   9.766  1.00 57.53           C  
ATOM   2480  CB  ALA A 319      -5.871   8.422   9.281  1.00 57.53           C  
ATOM   2481  O   ALA A 319      -3.373   6.633   9.969  1.00 57.53           O  
ATOM   2482  N   ASN A 320      -5.227   5.602  10.484  1.00 44.97           N  
ATOM   2483  CA  ASN A 320      -4.621   4.895  11.609  1.00 44.97           C  
ATOM   2484  C   ASN A 320      -4.488   3.398  11.320  1.00 44.97           C  
ATOM   2485  CB  ASN A 320      -5.430   5.121  12.891  1.00 44.97           C  
ATOM   2486  O   ASN A 320      -5.488   2.680  11.297  1.00 44.97           O  
ATOM   2487  CG  ASN A 320      -4.551   5.242  14.117  1.00 44.97           C  
ATOM   2488  ND2 ASN A 320      -5.152   5.621  15.242  1.00 44.97           N  
ATOM   2489  OD1 ASN A 320      -3.344   5.000  14.062  1.00 44.97           O  
ATOM   2490  N   VAL A 321      -3.424   3.047  10.633  1.00 44.84           N  
ATOM   2491  CA  VAL A 321      -3.250   1.628  10.336  1.00 44.84           C  
ATOM   2492  C   VAL A 321      -3.236   0.831  11.641  1.00 44.84           C  
ATOM   2493  CB  VAL A 321      -1.951   1.368   9.547  1.00 44.84           C  
ATOM   2494  O   VAL A 321      -3.379  -0.395  11.625  1.00 44.84           O  
ATOM   2495  CG1 VAL A 321      -1.853  -0.101   9.133  1.00 44.84           C  
ATOM   2496  CG2 VAL A 321      -1.890   2.271   8.312  1.00 44.84           C  
ATOM   2497  N   LEU A 322      -3.070   1.531  12.719  1.00 38.62           N  
ATOM   2498  CA  LEU A 322      -2.807   0.897  14.000  1.00 38.62           C  
ATOM   2499  C   LEU A 322      -4.055   0.205  14.539  1.00 38.62           C  
ATOM   2500  CB  LEU A 322      -2.309   1.930  15.016  1.00 38.62           C  
ATOM   2501  O   LEU A 322      -3.998  -0.503  15.547  1.00 38.62           O  
ATOM   2502  CG  LEU A 322      -0.816   2.264  14.969  1.00 38.62           C  
ATOM   2503  CD1 LEU A 322      -0.583   3.709  15.391  1.00 38.62           C  
ATOM   2504  CD2 LEU A 322      -0.023   1.307  15.852  1.00 38.62           C  
ATOM   2505  N   LYS A 323      -5.230   0.562  14.008  1.00 45.34           N  
ATOM   2506  CA  LYS A 323      -6.332  -0.221  14.555  1.00 45.34           C  
ATOM   2507  C   LYS A 323      -6.266  -1.672  14.086  1.00 45.34           C  
ATOM   2508  CB  LYS A 323      -7.676   0.394  14.156  1.00 45.34           C  
ATOM   2509  O   LYS A 323      -5.574  -1.983  13.109  1.00 45.34           O  
ATOM   2510  CG  LYS A 323      -8.211   1.408  15.156  1.00 45.34           C  
ATOM   2511  CD  LYS A 323      -9.594   1.907  14.758  1.00 45.34           C  
ATOM   2512  CE  LYS A 323     -10.117   2.943  15.750  1.00 45.34           C  
ATOM   2513  NZ  LYS A 323     -11.461   3.461  15.344  1.00 45.34           N  
ATOM   2514  N   ASP A 324      -6.934  -2.559  14.914  1.00 46.78           N  
ATOM   2515  CA  ASP A 324      -6.980  -4.012  14.766  1.00 46.78           C  
ATOM   2516  C   ASP A 324      -7.395  -4.406  13.352  1.00 46.78           C  
ATOM   2517  CB  ASP A 324      -7.941  -4.621  15.789  1.00 46.78           C  
ATOM   2518  O   ASP A 324      -8.484  -4.059  12.898  1.00 46.78           O  
ATOM   2519  CG  ASP A 324      -7.469  -5.969  16.312  1.00 46.78           C  
ATOM   2520  OD1 ASP A 324      -6.566  -6.578  15.703  1.00 46.78           O  
ATOM   2521  OD2 ASP A 324      -8.008  -6.422  17.344  1.00 46.78           O  
ATOM   2522  N   LYS A 325      -6.395  -4.559  12.430  1.00 55.06           N  
ATOM   2523  CA  LYS A 325      -6.680  -5.129  11.117  1.00 55.06           C  
ATOM   2524  C   LYS A 325      -7.863  -6.094  11.188  1.00 55.06           C  
ATOM   2525  CB  LYS A 325      -5.449  -5.848  10.570  1.00 55.06           C  
ATOM   2526  O   LYS A 325      -8.594  -6.254  10.203  1.00 55.06           O  
ATOM   2527  CG  LYS A 325      -4.695  -5.059   9.508  1.00 55.06           C  
ATOM   2528  CD  LYS A 325      -3.535  -5.859   8.930  1.00 55.06           C  
ATOM   2529  CE  LYS A 325      -2.771  -5.066   7.883  1.00 55.06           C  
ATOM   2530  NZ  LYS A 325      -1.627  -5.844   7.320  1.00 55.06           N  
ATOM   2531  N   GLN A 326      -8.078  -6.664  12.344  1.00 60.66           N  
ATOM   2532  CA  GLN A 326      -9.148  -7.645  12.508  1.00 60.66           C  
ATOM   2533  C   GLN A 326     -10.516  -6.980  12.414  1.00 60.66           C  
ATOM   2534  CB  GLN A 326      -9.008  -8.367  13.852  1.00 60.66           C  
ATOM   2535  O   GLN A 326     -11.469  -7.574  11.898  1.00 60.66           O  
ATOM   2536  CG  GLN A 326      -9.523  -9.805  13.828  1.00 60.66           C  
ATOM   2537  CD  GLN A 326      -8.688 -10.711  12.953  1.00 60.66           C  
ATOM   2538  NE2 GLN A 326      -9.281 -11.805  12.484  1.00 60.66           N  
ATOM   2539  OE1 GLN A 326      -7.508 -10.438  12.688  1.00 60.66           O  
ATOM   2540  N   GLU A 327     -10.594  -5.820  13.008  1.00 71.12           N  
ATOM   2541  CA  GLU A 327     -11.875  -5.121  12.891  1.00 71.12           C  
ATOM   2542  C   GLU A 327     -12.273  -4.938  11.430  1.00 71.12           C  
ATOM   2543  CB  GLU A 327     -11.805  -3.764  13.594  1.00 71.12           C  
ATOM   2544  O   GLU A 327     -13.445  -5.066  11.078  1.00 71.12           O  
ATOM   2545  CG  GLU A 327     -13.141  -3.303  14.164  1.00 71.12           C  
ATOM   2546  CD  GLU A 327     -13.055  -1.964  14.883  1.00 71.12           C  
ATOM   2547  OE1 GLU A 327     -14.102  -1.445  15.328  1.00 71.12           O  
ATOM   2548  OE2 GLU A 327     -11.930  -1.428  15.000  1.00 71.12           O  
ATOM   2549  N   TYR A 328     -11.234  -4.789  10.641  1.00 77.94           N  
ATOM   2550  CA  TYR A 328     -11.516  -4.574   9.227  1.00 77.94           C  
ATOM   2551  C   TYR A 328     -11.891  -5.883   8.539  1.00 77.94           C  
ATOM   2552  CB  TYR A 328     -10.305  -3.945   8.523  1.00 77.94           C  
ATOM   2553  O   TYR A 328     -12.844  -5.934   7.758  1.00 77.94           O  
ATOM   2554  CG  TYR A 328      -9.938  -2.584   9.062  1.00 77.94           C  
ATOM   2555  CD1 TYR A 328     -10.781  -1.491   8.891  1.00 77.94           C  
ATOM   2556  CD2 TYR A 328      -8.742  -2.387   9.750  1.00 77.94           C  
ATOM   2557  CE1 TYR A 328     -10.445  -0.234   9.383  1.00 77.94           C  
ATOM   2558  CE2 TYR A 328      -8.398  -1.134  10.242  1.00 77.94           C  
ATOM   2559  OH  TYR A 328      -8.914   1.176  10.547  1.00 77.94           O  
ATOM   2560  CZ  TYR A 328      -9.250  -0.066  10.055  1.00 77.94           C  
ATOM   2561  N   LEU A 329     -11.172  -6.824   8.930  1.00 73.12           N  
ATOM   2562  CA  LEU A 329     -11.453  -8.125   8.336  1.00 73.12           C  
ATOM   2563  C   LEU A 329     -12.828  -8.633   8.766  1.00 73.12           C  
ATOM   2564  CB  LEU A 329     -10.375  -9.141   8.734  1.00 73.12           C  
ATOM   2565  O   LEU A 329     -13.562  -9.219   7.961  1.00 73.12           O  
ATOM   2566  CG  LEU A 329      -9.039  -9.023   8.008  1.00 73.12           C  
ATOM   2567  CD1 LEU A 329      -7.938  -9.703   8.812  1.00 73.12           C  
ATOM   2568  CD2 LEU A 329      -9.125  -9.609   6.609  1.00 73.12           C  
ATOM   2569  N   ASN A 330     -13.188  -8.375  10.000  1.00 73.31           N  
ATOM   2570  CA  ASN A 330     -14.484  -8.766  10.531  1.00 73.31           C  
ATOM   2571  C   ASN A 330     -15.625  -8.023   9.828  1.00 73.31           C  
ATOM   2572  CB  ASN A 330     -14.555  -8.523  12.039  1.00 73.31           C  
ATOM   2573  O   ASN A 330     -16.750  -8.508   9.781  1.00 73.31           O  
ATOM   2574  CG  ASN A 330     -13.719  -9.516  12.828  1.00 73.31           C  
ATOM   2575  ND2 ASN A 330     -13.445  -9.195  14.086  1.00 73.31           N  
ATOM   2576  OD1 ASN A 330     -13.312 -10.555  12.305  1.00 73.31           O  
ATOM   2577  N   ALA A 331     -15.258  -6.938   9.438  1.00 79.56           N  
ATOM   2578  CA  ALA A 331     -16.281  -6.137   8.773  1.00 79.56           C  
ATOM   2579  C   ALA A 331     -16.422  -6.523   7.305  1.00 79.56           C  
ATOM   2580  CB  ALA A 331     -15.969  -4.648   8.906  1.00 79.56           C  
ATOM   2581  O   ALA A 331     -17.219  -5.934   6.570  1.00 79.56           O  
ATOM   2582  N   GLY A 332     -15.648  -7.535   6.898  1.00 78.50           N  
ATOM   2583  CA  GLY A 332     -15.758  -8.016   5.531  1.00 78.50           C  
ATOM   2584  C   GLY A 332     -14.742  -7.387   4.594  1.00 78.50           C  
ATOM   2585  O   GLY A 332     -14.859  -7.504   3.371  1.00 78.50           O  
ATOM   2586  N   MET A 333     -13.797  -6.695   5.180  1.00 84.19           N  
ATOM   2587  CA  MET A 333     -12.789  -6.062   4.340  1.00 84.19           C  
ATOM   2588  C   MET A 333     -11.609  -7.004   4.105  1.00 84.19           C  
ATOM   2589  CB  MET A 333     -12.297  -4.762   4.977  1.00 84.19           C  
ATOM   2590  O   MET A 333     -11.344  -7.887   4.922  1.00 84.19           O  
ATOM   2591  CG  MET A 333     -13.383  -3.703   5.117  1.00 84.19           C  
ATOM   2592  SD  MET A 333     -12.695  -2.039   5.473  1.00 84.19           S  
ATOM   2593  CE  MET A 333     -14.195  -1.035   5.340  1.00 84.19           C  
ATOM   2594  N   ASP A 334     -10.945  -6.852   2.945  1.00 82.50           N  
ATOM   2595  CA  ASP A 334      -9.906  -7.781   2.508  1.00 82.50           C  
ATOM   2596  C   ASP A 334      -8.516  -7.266   2.867  1.00 82.50           C  
ATOM   2597  CB  ASP A 334     -10.008  -8.023   1.000  1.00 82.50           C  
ATOM   2598  O   ASP A 334      -7.574  -8.047   3.002  1.00 82.50           O  
ATOM   2599  CG  ASP A 334     -11.312  -8.680   0.588  1.00 82.50           C  
ATOM   2600  OD1 ASP A 334     -11.602  -9.805   1.051  1.00 82.50           O  
ATOM   2601  OD2 ASP A 334     -12.055  -8.062  -0.209  1.00 82.50           O  
ATOM   2602  N   ASP A 335      -8.359  -6.016   3.002  1.00 82.12           N  
ATOM   2603  CA  ASP A 335      -7.066  -5.406   3.305  1.00 82.12           C  
ATOM   2604  C   ASP A 335      -7.238  -3.980   3.824  1.00 82.12           C  
ATOM   2605  CB  ASP A 335      -6.164  -5.410   2.068  1.00 82.12           C  
ATOM   2606  O   ASP A 335      -8.352  -3.461   3.865  1.00 82.12           O  
ATOM   2607  CG  ASP A 335      -4.688  -5.523   2.408  1.00 82.12           C  
ATOM   2608  OD1 ASP A 335      -4.324  -5.391   3.596  1.00 82.12           O  
ATOM   2609  OD2 ASP A 335      -3.883  -5.746   1.478  1.00 82.12           O  
ATOM   2610  N   VAL A 336      -6.051  -3.484   4.258  1.00 80.81           N  
ATOM   2611  CA  VAL A 336      -6.066  -2.145   4.836  1.00 80.81           C  
ATOM   2612  C   VAL A 336      -4.902  -1.327   4.277  1.00 80.81           C  
ATOM   2613  CB  VAL A 336      -5.992  -2.191   6.379  1.00 80.81           C  
ATOM   2614  O   VAL A 336      -3.787  -1.836   4.141  1.00 80.81           O  
ATOM   2615  CG1 VAL A 336      -5.988  -0.779   6.961  1.00 80.81           C  
ATOM   2616  CG2 VAL A 336      -7.156  -3.004   6.941  1.00 80.81           C  
ATOM   2617  N   LEU A 337      -5.188  -0.220   3.857  1.00 78.50           N  
ATOM   2618  CA  LEU A 337      -4.188   0.741   3.404  1.00 78.50           C  
ATOM   2619  C   LEU A 337      -4.191   1.985   4.285  1.00 78.50           C  
ATOM   2620  CB  LEU A 337      -4.441   1.134   1.946  1.00 78.50           C  
ATOM   2621  O   LEU A 337      -5.250   2.424   4.742  1.00 78.50           O  
ATOM   2622  CG  LEU A 337      -4.086   0.087   0.890  1.00 78.50           C  
ATOM   2623  CD1 LEU A 337      -4.613   0.510  -0.476  1.00 78.50           C  
ATOM   2624  CD2 LEU A 337      -2.576  -0.130   0.842  1.00 78.50           C  
ATOM   2625  N   SER A 338      -3.055   2.439   4.484  1.00 69.00           N  
ATOM   2626  CA  SER A 338      -2.932   3.645   5.297  1.00 69.00           C  
ATOM   2627  C   SER A 338      -3.061   4.902   4.445  1.00 69.00           C  
ATOM   2628  CB  SER A 338      -1.596   3.656   6.043  1.00 69.00           C  
ATOM   2629  O   SER A 338      -2.615   4.926   3.297  1.00 69.00           O  
ATOM   2630  OG  SER A 338      -0.515   3.521   5.137  1.00 69.00           O  
ATOM   2631  N   LYS A 339      -3.766   5.844   4.934  1.00 64.62           N  
ATOM   2632  CA  LYS A 339      -3.756   7.188   4.359  1.00 64.62           C  
ATOM   2633  C   LYS A 339      -2.504   7.953   4.777  1.00 64.62           C  
ATOM   2634  CB  LYS A 339      -5.008   7.957   4.777  1.00 64.62           C  
ATOM   2635  O   LYS A 339      -2.029   7.809   5.906  1.00 64.62           O  
ATOM   2636  CG  LYS A 339      -6.293   7.449   4.145  1.00 64.62           C  
ATOM   2637  CD  LYS A 339      -7.496   8.281   4.570  1.00 64.62           C  
ATOM   2638  CE  LYS A 339      -8.781   7.777   3.926  1.00 64.62           C  
ATOM   2639  NZ  LYS A 339      -9.961   8.594   4.340  1.00 64.62           N  
ATOM   2640  N   PRO A 340      -2.033   8.727   3.822  1.00 56.31           N  
ATOM   2641  CA  PRO A 340      -2.361   8.938   2.410  1.00 56.31           C  
ATOM   2642  C   PRO A 340      -1.941   7.766   1.526  1.00 56.31           C  
ATOM   2643  CB  PRO A 340      -1.578  10.203   2.049  1.00 56.31           C  
ATOM   2644  O   PRO A 340      -0.972   7.070   1.838  1.00 56.31           O  
ATOM   2645  CG  PRO A 340      -0.442  10.234   3.020  1.00 56.31           C  
ATOM   2646  CD  PRO A 340      -0.842   9.469   4.250  1.00 56.31           C  
ATOM   2647  N   LEU A 341      -2.705   7.527   0.600  1.00 63.53           N  
ATOM   2648  CA  LEU A 341      -2.436   6.434  -0.328  1.00 63.53           C  
ATOM   2649  C   LEU A 341      -1.089   6.625  -1.018  1.00 63.53           C  
ATOM   2650  CB  LEU A 341      -3.549   6.332  -1.374  1.00 63.53           C  
ATOM   2651  O   LEU A 341      -0.831   7.680  -1.601  1.00 63.53           O  
ATOM   2652  CG  LEU A 341      -4.113   4.934  -1.627  1.00 63.53           C  
ATOM   2653  CD1 LEU A 341      -5.523   4.820  -1.053  1.00 63.53           C  
ATOM   2654  CD2 LEU A 341      -4.113   4.617  -3.119  1.00 63.53           C  
ATOM   2655  N   SER A 342      -0.115   5.730  -0.731  1.00 63.50           N  
ATOM   2656  CA  SER A 342       1.184   5.754  -1.396  1.00 63.50           C  
ATOM   2657  C   SER A 342       1.234   4.758  -2.547  1.00 63.50           C  
ATOM   2658  CB  SER A 342       2.303   5.449  -0.398  1.00 63.50           C  
ATOM   2659  O   SER A 342       0.587   3.709  -2.498  1.00 63.50           O  
ATOM   2660  OG  SER A 342       2.305   4.078  -0.046  1.00 63.50           O  
ATOM   2661  N   VAL A 343       1.916   5.164  -3.625  1.00 65.69           N  
ATOM   2662  CA  VAL A 343       2.041   4.355  -4.832  1.00 65.69           C  
ATOM   2663  C   VAL A 343       2.623   2.988  -4.480  1.00 65.69           C  
ATOM   2664  CB  VAL A 343       2.920   5.051  -5.895  1.00 65.69           C  
ATOM   2665  O   VAL A 343       2.094   1.955  -4.898  1.00 65.69           O  
ATOM   2666  CG1 VAL A 343       3.219   4.105  -7.055  1.00 65.69           C  
ATOM   2667  CG2 VAL A 343       2.236   6.320  -6.402  1.00 65.69           C  
ATOM   2668  N   PRO A 344       3.631   3.021  -3.631  1.00 63.88           N  
ATOM   2669  CA  PRO A 344       4.180   1.699  -3.324  1.00 63.88           C  
ATOM   2670  C   PRO A 344       3.188   0.804  -2.586  1.00 63.88           C  
ATOM   2671  CB  PRO A 344       5.391   2.018  -2.441  1.00 63.88           C  
ATOM   2672  O   PRO A 344       3.105  -0.395  -2.869  1.00 63.88           O  
ATOM   2673  CG  PRO A 344       5.715   3.445  -2.738  1.00 63.88           C  
ATOM   2674  CD  PRO A 344       4.469   4.129  -3.221  1.00 63.88           C  
ATOM   2675  N   ALA A 345       2.520   1.381  -1.569  1.00 70.94           N  
ATOM   2676  CA  ALA A 345       1.542   0.591  -0.826  1.00 70.94           C  
ATOM   2677  C   ALA A 345       0.422   0.103  -1.739  1.00 70.94           C  
ATOM   2678  CB  ALA A 345       0.966   1.408   0.328  1.00 70.94           C  
ATOM   2679  O   ALA A 345      -0.020  -1.043  -1.633  1.00 70.94           O  
ATOM   2680  N   LEU A 346      -0.003   1.023  -2.521  1.00 75.50           N  
ATOM   2681  CA  LEU A 346      -1.050   0.670  -3.473  1.00 75.50           C  
ATOM   2682  C   LEU A 346      -0.557  -0.389  -4.453  1.00 75.50           C  
ATOM   2683  CB  LEU A 346      -1.521   1.910  -4.238  1.00 75.50           C  
ATOM   2684  O   LEU A 346      -1.270  -1.353  -4.742  1.00 75.50           O  
ATOM   2685  CG  LEU A 346      -2.738   1.726  -5.145  1.00 75.50           C  
ATOM   2686  CD1 LEU A 346      -3.975   1.400  -4.312  1.00 75.50           C  
ATOM   2687  CD2 LEU A 346      -2.969   2.975  -5.992  1.00 75.50           C  
ATOM   2688  N   THR A 347       0.598  -0.211  -4.980  1.00 71.44           N  
ATOM   2689  CA  THR A 347       1.180  -1.170  -5.914  1.00 71.44           C  
ATOM   2690  C   THR A 347       1.311  -2.545  -5.266  1.00 71.44           C  
ATOM   2691  CB  THR A 347       2.561  -0.700  -6.410  1.00 71.44           C  
ATOM   2692  O   THR A 347       0.992  -3.562  -5.883  1.00 71.44           O  
ATOM   2693  CG2 THR A 347       3.066  -1.583  -7.547  1.00 71.44           C  
ATOM   2694  OG1 THR A 347       2.459   0.650  -6.879  1.00 71.44           O  
ATOM   2695  N   ALA A 348       1.709  -2.473  -4.086  1.00 72.00           N  
ATOM   2696  CA  ALA A 348       1.858  -3.730  -3.359  1.00 72.00           C  
ATOM   2697  C   ALA A 348       0.511  -4.426  -3.182  1.00 72.00           C  
ATOM   2698  CB  ALA A 348       2.512  -3.486  -2.000  1.00 72.00           C  
ATOM   2699  O   ALA A 348       0.409  -5.645  -3.330  1.00 72.00           O  
ATOM   2700  N   MET A 349      -0.424  -3.662  -2.828  1.00 77.06           N  
ATOM   2701  CA  MET A 349      -1.764  -4.203  -2.621  1.00 77.06           C  
ATOM   2702  C   MET A 349      -2.330  -4.766  -3.920  1.00 77.06           C  
ATOM   2703  CB  MET A 349      -2.699  -3.129  -2.066  1.00 77.06           C  
ATOM   2704  O   MET A 349      -2.920  -5.848  -3.928  1.00 77.06           O  
ATOM   2705  CG  MET A 349      -4.059  -3.660  -1.643  1.00 77.06           C  
ATOM   2706  SD  MET A 349      -5.359  -3.352  -2.902  1.00 77.06           S  
ATOM   2707  CE  MET A 349      -5.500  -1.547  -2.779  1.00 77.06           C  
ATOM   2708  N   ILE A 350      -2.129  -4.000  -4.988  1.00 75.19           N  
ATOM   2709  CA  ILE A 350      -2.629  -4.438  -6.285  1.00 75.19           C  
ATOM   2710  C   ILE A 350      -1.918  -5.723  -6.707  1.00 75.19           C  
ATOM   2711  CB  ILE A 350      -2.441  -3.344  -7.359  1.00 75.19           C  
ATOM   2712  O   ILE A 350      -2.555  -6.664  -7.184  1.00 75.19           O  
ATOM   2713  CG1 ILE A 350      -3.344  -2.141  -7.062  1.00 75.19           C  
ATOM   2714  CG2 ILE A 350      -2.721  -3.906  -8.758  1.00 75.19           C  
ATOM   2715  CD1 ILE A 350      -3.113  -0.951  -7.984  1.00 75.19           C  
ATOM   2716  N   LYS A 351      -0.677  -5.691  -6.566  1.00 69.00           N  
ATOM   2717  CA  LYS A 351       0.080  -6.895  -6.898  1.00 69.00           C  
ATOM   2718  C   LYS A 351      -0.394  -8.086  -6.074  1.00 69.00           C  
ATOM   2719  CB  LYS A 351       1.576  -6.668  -6.676  1.00 69.00           C  
ATOM   2720  O   LYS A 351      -0.450  -9.211  -6.578  1.00 69.00           O  
ATOM   2721  CG  LYS A 351       2.264  -5.922  -7.812  1.00 69.00           C  
ATOM   2722  CD  LYS A 351       3.760  -5.777  -7.562  1.00 69.00           C  
ATOM   2723  CE  LYS A 351       4.445  -5.020  -8.688  1.00 69.00           C  
ATOM   2724  NZ  LYS A 351       5.906  -4.836  -8.422  1.00 69.00           N  
ATOM   2725  N   LYS A 352      -0.670  -7.766  -4.785  1.00 70.00           N  
ATOM   2726  CA  LYS A 352      -1.166  -8.797  -3.875  1.00 70.00           C  
ATOM   2727  C   LYS A 352      -2.432  -9.445  -4.422  1.00 70.00           C  
ATOM   2728  CB  LYS A 352      -1.437  -8.203  -2.492  1.00 70.00           C  
ATOM   2729  O   LYS A 352      -2.590 -10.672  -4.352  1.00 70.00           O  
ATOM   2730  CG  LYS A 352      -1.911  -9.227  -1.466  1.00 70.00           C  
ATOM   2731  CD  LYS A 352      -2.258  -8.562  -0.139  1.00 70.00           C  
ATOM   2732  CE  LYS A 352      -2.902  -9.547   0.828  1.00 70.00           C  
ATOM   2733  NZ  LYS A 352      -3.365  -8.867   2.078  1.00 70.00           N  
ATOM   2734  N   PHE A 353      -3.320  -8.617  -4.926  1.00 70.56           N  
ATOM   2735  CA  PHE A 353      -4.625  -9.117  -5.336  1.00 70.56           C  
ATOM   2736  C   PHE A 353      -4.590  -9.609  -6.777  1.00 70.56           C  
ATOM   2737  CB  PHE A 353      -5.695  -8.039  -5.180  1.00 70.56           C  
ATOM   2738  O   PHE A 353      -5.352 -10.500  -7.156  1.00 70.56           O  
ATOM   2739  CG  PHE A 353      -6.125  -7.809  -3.754  1.00 70.56           C  
ATOM   2740  CD1 PHE A 353      -6.895  -8.750  -3.086  1.00 70.56           C  
ATOM   2741  CD2 PHE A 353      -5.762  -6.648  -3.082  1.00 70.56           C  
ATOM   2742  CE1 PHE A 353      -7.293  -8.547  -1.767  1.00 70.56           C  
ATOM   2743  CE2 PHE A 353      -6.156  -6.434  -1.766  1.00 70.56           C  
ATOM   2744  CZ  PHE A 353      -6.922  -7.383  -1.109  1.00 70.56           C  
ATOM   2745  N   TRP A 354      -3.838  -8.930  -7.648  1.00 64.06           N  
ATOM   2746  CA  TRP A 354      -3.938  -9.250  -9.070  1.00 64.06           C  
ATOM   2747  C   TRP A 354      -2.621  -9.812  -9.594  1.00 64.06           C  
ATOM   2748  CB  TRP A 354      -4.336  -8.008  -9.875  1.00 64.06           C  
ATOM   2749  O   TRP A 354      -2.574 -10.383 -10.680  1.00 64.06           O  
ATOM   2750  CG  TRP A 354      -5.805  -7.711  -9.844  1.00 64.06           C  
ATOM   2751  CD1 TRP A 354      -6.770  -8.227 -10.656  1.00 64.06           C  
ATOM   2752  CD2 TRP A 354      -6.477  -6.812  -8.953  1.00 64.06           C  
ATOM   2753  CE2 TRP A 354      -7.848  -6.840  -9.281  1.00 64.06           C  
ATOM   2754  CE3 TRP A 354      -6.047  -5.988  -7.902  1.00 64.06           C  
ATOM   2755  NE1 TRP A 354      -8.000  -7.711 -10.328  1.00 64.06           N  
ATOM   2756  CH2 TRP A 354      -8.352  -5.273  -7.582  1.00 64.06           C  
ATOM   2757  CZ2 TRP A 354      -8.797  -6.074  -8.602  1.00 64.06           C  
ATOM   2758  CZ3 TRP A 354      -6.992  -5.227  -7.227  1.00 64.06           C  
ATOM   2759  N   ASP A 355      -1.560  -9.344  -9.070  1.00 49.88           N  
ATOM   2760  CA  ASP A 355      -0.302  -9.945  -9.500  1.00 49.88           C  
ATOM   2761  C   ASP A 355       0.010 -11.211  -8.703  1.00 49.88           C  
ATOM   2762  CB  ASP A 355       0.845  -8.945  -9.367  1.00 49.88           C  
ATOM   2763  O   ASP A 355       1.147 -11.688  -8.695  1.00 49.88           O  
ATOM   2764  CG  ASP A 355       1.316  -8.398 -10.703  1.00 49.88           C  
ATOM   2765  OD1 ASP A 355       0.903  -8.930 -11.758  1.00 49.88           O  
ATOM   2766  OD2 ASP A 355       2.109  -7.434 -10.703  1.00 49.88           O  
ATOM   2767  N   THR A 356      -0.888 -11.766  -7.836  1.00 38.50           N  
ATOM   2768  CA  THR A 356      -0.522 -12.906  -7.004  1.00 38.50           C  
ATOM   2769  C   THR A 356       0.342 -13.891  -7.785  1.00 38.50           C  
ATOM   2770  CB  THR A 356      -1.771 -13.633  -6.469  1.00 38.50           C  
ATOM   2771  O   THR A 356      -0.164 -14.641  -8.625  1.00 38.50           O  
ATOM   2772  CG2 THR A 356      -1.916 -13.438  -4.961  1.00 38.50           C  
ATOM   2773  OG1 THR A 356      -2.936 -13.109  -7.121  1.00 38.50           O  
ATOM   2774  N   GLN A 357       1.414 -13.703  -8.086  1.00 29.92           N  
ATOM   2775  CA  GLN A 357       2.281 -14.852  -7.859  1.00 29.92           C  
ATOM   2776  C   GLN A 357       2.188 -15.328  -6.414  1.00 29.92           C  
ATOM   2777  CB  GLN A 357       3.730 -14.508  -8.211  1.00 29.92           C  
ATOM   2778  O   GLN A 357       1.734 -14.586  -5.539  1.00 29.92           O  
ATOM   2779  CG  GLN A 357       4.074 -14.711  -9.680  1.00 29.92           C  
ATOM   2780  CD  GLN A 357       5.551 -14.539  -9.969  1.00 29.92           C  
ATOM   2781  NE2 GLN A 357       5.953 -14.820 -11.195  1.00 29.92           N  
ATOM   2782  OE1 GLN A 357       6.328 -14.148  -9.086  1.00 29.92           O  
ATOM   2783  N   ASP A 358       2.508 -16.656  -5.746  1.00 24.61           N  
ATOM   2784  CA  ASP A 358       2.545 -17.281  -4.426  1.00 24.61           C  
ATOM   2785  C   ASP A 358       3.207 -16.359  -3.402  1.00 24.61           C  
ATOM   2786  CB  ASP A 358       3.287 -18.625  -4.484  1.00 24.61           C  
ATOM   2787  O   ASP A 358       3.631 -16.812  -2.338  1.00 24.61           O  
ATOM   2788  CG  ASP A 358       2.357 -19.797  -4.695  1.00 24.61           C  
ATOM   2789  OD1 ASP A 358       1.142 -19.672  -4.438  1.00 24.61           O  
ATOM   2790  OD2 ASP A 358       2.848 -20.875  -5.121  1.00 24.61           O  
ATOM   2791  N   ASP A 359       3.553 -15.148  -3.533  1.00 22.16           N  
ATOM   2792  CA  ASP A 359       4.387 -14.812  -2.383  1.00 22.16           C  
ATOM   2793  C   ASP A 359       3.541 -14.625  -1.127  1.00 22.16           C  
ATOM   2794  CB  ASP A 359       5.207 -13.547  -2.664  1.00 22.16           C  
ATOM   2795  O   ASP A 359       2.375 -14.234  -1.210  1.00 22.16           O  
ATOM   2796  CG  ASP A 359       6.566 -13.844  -3.270  1.00 22.16           C  
ATOM   2797  OD1 ASP A 359       7.074 -14.977  -3.104  1.00 22.16           O  
ATOM   2798  OD2 ASP A 359       7.137 -12.945  -3.918  1.00 22.16           O  
ATOM   2799  N   GLU A 360       4.004 -14.891   0.203  1.00 21.70           N  
ATOM   2800  CA  GLU A 360       3.828 -15.078   1.640  1.00 21.70           C  
ATOM   2801  C   GLU A 360       3.289 -13.812   2.301  1.00 21.70           C  
ATOM   2802  CB  GLU A 360       5.148 -15.492   2.293  1.00 21.70           C  
ATOM   2803  O   GLU A 360       2.609 -13.883   3.326  1.00 21.70           O  
ATOM   2804  CG  GLU A 360       5.332 -17.000   2.410  1.00 21.70           C  
ATOM   2805  CD  GLU A 360       6.602 -17.391   3.146  1.00 21.70           C  
ATOM   2806  OE1 GLU A 360       6.797 -18.609   3.416  1.00 21.70           O  
ATOM   2807  OE2 GLU A 360       7.406 -16.484   3.459  1.00 21.70           O  
ATOM   2808  N   GLU A 361       3.607 -12.555   2.156  1.00 20.48           N  
ATOM   2809  CA  GLU A 361       3.941 -11.906   3.418  1.00 20.48           C  
ATOM   2810  C   GLU A 361       2.684 -11.445   4.152  1.00 20.48           C  
ATOM   2811  CB  GLU A 361       4.875 -10.719   3.180  1.00 20.48           C  
ATOM   2812  O   GLU A 361       2.523 -11.711   5.344  1.00 20.48           O  
ATOM   2813  CG  GLU A 361       6.324 -10.984   3.549  1.00 20.48           C  
ATOM   2814  CD  GLU A 361       7.230  -9.789   3.340  1.00 20.48           C  
ATOM   2815  OE1 GLU A 361       8.430  -9.859   3.707  1.00 20.48           O  
ATOM   2816  OE2 GLU A 361       6.746  -8.766   2.805  1.00 20.48           O  
ATOM   2817  N   SER A 362       2.180 -10.188   4.289  1.00 19.34           N  
ATOM   2818  CA  SER A 362       2.148  -9.359   5.488  1.00 19.34           C  
ATOM   2819  C   SER A 362       0.800  -9.453   6.191  1.00 19.34           C  
ATOM   2820  CB  SER A 362       2.449  -7.898   5.137  1.00 19.34           C  
ATOM   2821  O   SER A 362      -0.212  -9.773   5.566  1.00 19.34           O  
ATOM   2822  OG  SER A 362       1.806  -7.531   3.932  1.00 19.34           O  
ATOM   2823  N   THR A 363       0.677  -9.031   7.602  1.00 21.05           N  
ATOM   2824  CA  THR A 363       0.202  -9.031   8.984  1.00 21.05           C  
ATOM   2825  C   THR A 363      -1.058  -8.188   9.117  1.00 21.05           C  
ATOM   2826  CB  THR A 363       1.284  -8.516   9.945  1.00 21.05           C  
ATOM   2827  O   THR A 363      -1.505  -7.906  10.234  1.00 21.05           O  
ATOM   2828  CG2 THR A 363       2.260  -9.625  10.328  1.00 21.05           C  
ATOM   2829  OG1 THR A 363       2.010  -7.453   9.312  1.00 21.05           O  
ATOM   2830  N   VAL A 364      -1.960  -7.855   8.344  1.00 21.59           N  
ATOM   2831  CA  VAL A 364      -2.740  -6.797   8.977  1.00 21.59           C  
ATOM   2832  C   VAL A 364      -3.537  -7.367  10.141  1.00 21.59           C  
ATOM   2833  CB  VAL A 364      -3.689  -6.113   7.965  1.00 21.59           C  
ATOM   2834  O   VAL A 364      -4.266  -8.352   9.984  1.00 21.59           O  
ATOM   2835  CG1 VAL A 364      -4.359  -4.895   8.594  1.00 21.59           C  
ATOM   2836  CG2 VAL A 364      -2.928  -5.711   6.703  1.00 21.59           C  
ATOM   2837  N   THR A 365      -3.258  -6.855  11.547  1.00 21.89           N  
ATOM   2838  CA  THR A 365      -3.729  -7.020  12.922  1.00 21.89           C  
ATOM   2839  C   THR A 365      -5.168  -6.535  13.055  1.00 21.89           C  
ATOM   2840  CB  THR A 365      -2.828  -6.262  13.914  1.00 21.89           C  
ATOM   2841  O   THR A 365      -5.480  -5.398  12.695  1.00 21.89           O  
ATOM   2842  CG2 THR A 365      -1.661  -7.129  14.367  1.00 21.89           C  
ATOM   2843  OG1 THR A 365      -2.314  -5.082  13.281  1.00 21.89           O  
ATOM   2844  N   THR A 366      -6.227  -7.320  13.148  1.00 23.64           N  
ATOM   2845  CA  THR A 366      -7.609  -7.168  13.578  1.00 23.64           C  
ATOM   2846  C   THR A 366      -7.684  -6.590  14.984  1.00 23.64           C  
ATOM   2847  CB  THR A 366      -8.359  -8.508  13.523  1.00 23.64           C  
ATOM   2848  O   THR A 366      -6.980  -7.055  15.891  1.00 23.64           O  
ATOM   2849  CG2 THR A 366      -9.375  -8.539  12.383  1.00 23.64           C  
ATOM   2850  OG1 THR A 366      -7.418  -9.570  13.336  1.00 23.64           O  
ATOM   2851  N   GLU A 367      -8.461  -5.590  15.469  1.00 26.38           N  
ATOM   2852  CA  GLU A 367      -8.594  -4.719  16.641  1.00 26.38           C  
ATOM   2853  C   GLU A 367      -9.055  -5.504  17.859  1.00 26.38           C  
ATOM   2854  CB  GLU A 367      -9.570  -3.578  16.344  1.00 26.38           C  
ATOM   2855  O   GLU A 367      -8.484  -5.367  18.938  1.00 26.38           O  
ATOM   2856  CG  GLU A 367      -8.953  -2.420  15.570  1.00 26.38           C  
ATOM   2857  CD  GLU A 367      -9.891  -1.231  15.422  1.00 26.38           C  
ATOM   2858  OE1 GLU A 367      -9.422  -0.137  15.039  1.00 26.38           O  
ATOM   2859  OE2 GLU A 367     -11.102  -1.396  15.695  1.00 26.38           O  
ATOM   2860  N   GLU A 368     -10.391  -5.664  18.344  1.00 28.48           N  
ATOM   2861  CA  GLU A 368     -10.867  -5.965  19.688  1.00 28.48           C  
ATOM   2862  C   GLU A 368     -10.383  -7.336  20.156  1.00 28.48           C  
ATOM   2863  CB  GLU A 368     -12.398  -5.910  19.750  1.00 28.48           C  
ATOM   2864  O   GLU A 368     -10.047  -7.512  21.328  1.00 28.48           O  
ATOM   2865  CG  GLU A 368     -12.953  -4.527  20.062  1.00 28.48           C  
ATOM   2866  CD  GLU A 368     -14.469  -4.504  20.203  1.00 28.48           C  
ATOM   2867  OE1 GLU A 368     -15.016  -3.508  20.719  1.00 28.48           O  
ATOM   2868  OE2 GLU A 368     -15.109  -5.492  19.781  1.00 28.48           O  
ATOM   2869  N   ASN A 369     -10.984  -8.383  19.719  1.00 31.77           N  
ATOM   2870  CA  ASN A 369     -10.836  -9.828  19.609  1.00 31.77           C  
ATOM   2871  C   ASN A 369      -9.445 -10.219  19.109  1.00 31.77           C  
ATOM   2872  CB  ASN A 369     -11.906 -10.406  18.672  1.00 31.77           C  
ATOM   2873  O   ASN A 369      -9.297 -11.172  18.359  1.00 31.77           O  
ATOM   2874  CG  ASN A 369     -13.133 -10.906  19.422  1.00 31.77           C  
ATOM   2875  ND2 ASN A 369     -14.234 -11.078  18.703  1.00 31.77           N  
ATOM   2876  OD1 ASN A 369     -13.078 -11.133  20.641  1.00 31.77           O  
ATOM   2877  N   SER A 370      -8.586  -9.352  19.266  1.00 36.75           N  
ATOM   2878  CA  SER A 370      -7.434  -8.469  19.078  1.00 36.75           C  
ATOM   2879  C   SER A 370      -6.203  -9.008  19.812  1.00 36.75           C  
ATOM   2880  CB  SER A 370      -7.750  -7.059  19.578  1.00 36.75           C  
ATOM   2881  O   SER A 370      -5.086  -8.914  19.297  1.00 36.75           O  
ATOM   2882  OG  SER A 370      -8.180  -7.078  20.922  1.00 36.75           O  
ATOM   2883  N   LYS A 371      -6.582  -9.031  21.125  1.00 42.97           N  
ATOM   2884  CA  LYS A 371      -5.461  -9.672  21.812  1.00 42.97           C  
ATOM   2885  C   LYS A 371      -5.055 -10.961  21.109  1.00 42.97           C  
ATOM   2886  CB  LYS A 371      -5.816  -9.969  23.266  1.00 42.97           C  
ATOM   2887  O   LYS A 371      -3.867 -11.266  21.000  1.00 42.97           O  
ATOM   2888  CG  LYS A 371      -5.473  -8.836  24.234  1.00 42.97           C  
ATOM   2889  CD  LYS A 371      -5.793  -9.211  25.672  1.00 42.97           C  
ATOM   2890  CE  LYS A 371      -5.496  -8.062  26.625  1.00 42.97           C  
ATOM   2891  NZ  LYS A 371      -5.848  -8.414  28.031  1.00 42.97           N  
ATOM   2892  N   SER A 372      -6.246 -11.688  20.875  1.00 52.88           N  
ATOM   2893  CA  SER A 372      -5.973 -12.914  20.141  1.00 52.88           C  
ATOM   2894  C   SER A 372      -5.418 -12.609  18.750  1.00 52.88           C  
ATOM   2895  CB  SER A 372      -7.238 -13.766  20.016  1.00 52.88           C  
ATOM   2896  O   SER A 372      -4.602 -13.367  18.219  1.00 52.88           O  
ATOM   2897  OG  SER A 372      -7.801 -14.016  21.297  1.00 52.88           O  
ATOM   2898  N   GLU A 373      -5.953 -11.477  18.234  1.00 56.81           N  
ATOM   2899  CA  GLU A 373      -5.500 -11.117  16.891  1.00 56.81           C  
ATOM   2900  C   GLU A 373      -4.039 -10.680  16.906  1.00 56.81           C  
ATOM   2901  CB  GLU A 373      -6.375 -10.008  16.312  1.00 56.81           C  
ATOM   2902  O   GLU A 373      -3.330 -10.836  15.906  1.00 56.81           O  
ATOM   2903  CG  GLU A 373      -7.641 -10.523  15.633  1.00 56.81           C  
ATOM   2904  CD  GLU A 373      -8.500  -9.406  15.047  1.00 56.81           C  
ATOM   2905  OE1 GLU A 373      -9.531  -9.711  14.406  1.00 56.81           O  
ATOM   2906  OE2 GLU A 373      -8.133  -8.227  15.234  1.00 56.81           O  
ATOM   2907  N   ALA A 374      -3.660 -10.102  18.078  1.00 64.38           N  
ATOM   2908  CA  ALA A 374      -2.244  -9.766  18.203  1.00 64.38           C  
ATOM   2909  C   ALA A 374      -1.403 -11.016  18.422  1.00 64.38           C  
ATOM   2910  CB  ALA A 374      -2.031  -8.773  19.344  1.00 64.38           C  
ATOM   2911  O   ALA A 374      -0.240 -11.070  18.016  1.00 64.38           O  
ATOM   2912  N   LEU A 375      -2.096 -11.969  19.000  1.00 79.00           N  
ATOM   2913  CA  LEU A 375      -1.356 -13.164  19.391  1.00 79.00           C  
ATOM   2914  C   LEU A 375      -1.469 -14.250  18.328  1.00 79.00           C  
ATOM   2915  CB  LEU A 375      -1.870 -13.688  20.734  1.00 79.00           C  
ATOM   2916  O   LEU A 375      -0.571 -15.086  18.203  1.00 79.00           O  
ATOM   2917  CG  LEU A 375      -1.519 -12.859  21.969  1.00 79.00           C  
ATOM   2918  CD1 LEU A 375      -2.455 -13.203  23.125  1.00 79.00           C  
ATOM   2919  CD2 LEU A 375      -0.064 -13.086  22.375  1.00 79.00           C  
ATOM   2920  N   LEU A 376      -2.652 -14.172  17.562  1.00 83.81           N  
ATOM   2921  CA  LEU A 376      -2.947 -15.266  16.656  1.00 83.81           C  
ATOM   2922  C   LEU A 376      -3.096 -14.758  15.219  1.00 83.81           C  
ATOM   2923  CB  LEU A 376      -4.223 -16.000  17.078  1.00 83.81           C  
ATOM   2924  O   LEU A 376      -3.516 -13.617  15.008  1.00 83.81           O  
ATOM   2925  CG  LEU A 376      -4.242 -16.547  18.500  1.00 83.81           C  
ATOM   2926  CD1 LEU A 376      -5.645 -17.031  18.875  1.00 83.81           C  
ATOM   2927  CD2 LEU A 376      -3.234 -17.688  18.656  1.00 83.81           C  
ATOM   2928  N   ASP A 377      -2.678 -15.531  14.281  1.00 80.12           N  
ATOM   2929  CA  ASP A 377      -2.957 -15.328  12.859  1.00 80.12           C  
ATOM   2930  C   ASP A 377      -4.320 -15.898  12.477  1.00 80.12           C  
ATOM   2931  CB  ASP A 377      -1.861 -15.961  12.000  1.00 80.12           C  
ATOM   2932  O   ASP A 377      -4.410 -17.016  11.977  1.00 80.12           O  
ATOM   2933  CG  ASP A 377      -1.927 -15.531  10.547  1.00 80.12           C  
ATOM   2934  OD1 ASP A 377      -2.971 -15.000  10.109  1.00 80.12           O  
ATOM   2935  OD2 ASP A 377      -0.925 -15.734   9.820  1.00 80.12           O  
ATOM   2936  N   ILE A 378      -5.266 -15.117  12.742  1.00 78.12           N  
ATOM   2937  CA  ILE A 378      -6.641 -15.602  12.656  1.00 78.12           C  
ATOM   2938  C   ILE A 378      -6.977 -15.945  11.203  1.00 78.12           C  
ATOM   2939  CB  ILE A 378      -7.641 -14.562  13.203  1.00 78.12           C  
ATOM   2940  O   ILE A 378      -7.539 -17.000  10.922  1.00 78.12           O  
ATOM   2941  CG1 ILE A 378      -7.410 -14.344  14.703  1.00 78.12           C  
ATOM   2942  CG2 ILE A 378      -9.086 -15.000  12.930  1.00 78.12           C  
ATOM   2943  CD1 ILE A 378      -8.672 -14.445  15.547  1.00 78.12           C  
ATOM   2944  N   PRO A 379      -6.676 -15.086  10.289  1.00 74.44           N  
ATOM   2945  CA  PRO A 379      -6.984 -15.453   8.906  1.00 74.44           C  
ATOM   2946  C   PRO A 379      -6.402 -16.812   8.516  1.00 74.44           C  
ATOM   2947  CB  PRO A 379      -6.340 -14.328   8.094  1.00 74.44           C  
ATOM   2948  O   PRO A 379      -7.074 -17.609   7.855  1.00 74.44           O  
ATOM   2949  CG  PRO A 379      -6.230 -13.180   9.039  1.00 74.44           C  
ATOM   2950  CD  PRO A 379      -6.090 -13.727  10.430  1.00 74.44           C  
ATOM   2951  N   MET A 380      -5.156 -17.000   8.844  1.00 74.81           N  
ATOM   2952  CA  MET A 380      -4.520 -18.281   8.562  1.00 74.81           C  
ATOM   2953  C   MET A 380      -5.234 -19.422   9.289  1.00 74.81           C  
ATOM   2954  CB  MET A 380      -3.045 -18.250   8.961  1.00 74.81           C  
ATOM   2955  O   MET A 380      -5.469 -20.484   8.711  1.00 74.81           O  
ATOM   2956  CG  MET A 380      -2.283 -19.516   8.602  1.00 74.81           C  
ATOM   2957  SD  MET A 380      -0.580 -19.531   9.281  1.00 74.81           S  
ATOM   2958  CE  MET A 380      -0.524 -21.203   9.969  1.00 74.81           C  
ATOM   2959  N   LEU A 381      -5.629 -19.141  10.438  1.00 81.44           N  
ATOM   2960  CA  LEU A 381      -6.281 -20.172  11.250  1.00 81.44           C  
ATOM   2961  C   LEU A 381      -7.664 -20.500  10.703  1.00 81.44           C  
ATOM   2962  CB  LEU A 381      -6.391 -19.703  12.703  1.00 81.44           C  
ATOM   2963  O   LEU A 381      -8.070 -21.656  10.695  1.00 81.44           O  
ATOM   2964  CG  LEU A 381      -5.086 -19.656  13.508  1.00 81.44           C  
ATOM   2965  CD1 LEU A 381      -5.301 -18.938  14.836  1.00 81.44           C  
ATOM   2966  CD2 LEU A 381      -4.559 -21.078  13.734  1.00 81.44           C  
ATOM   2967  N   GLU A 382      -8.336 -19.578  10.328  1.00 78.25           N  
ATOM   2968  CA  GLU A 382      -9.648 -19.797   9.734  1.00 78.25           C  
ATOM   2969  C   GLU A 382      -9.539 -20.641   8.461  1.00 78.25           C  
ATOM   2970  CB  GLU A 382     -10.344 -18.469   9.438  1.00 78.25           C  
ATOM   2971  O   GLU A 382     -10.383 -21.500   8.203  1.00 78.25           O  
ATOM   2972  CG  GLU A 382     -10.883 -17.766  10.672  1.00 78.25           C  
ATOM   2973  CD  GLU A 382     -11.492 -16.406  10.375  1.00 78.25           C  
ATOM   2974  OE1 GLU A 382     -12.164 -15.836  11.258  1.00 78.25           O  
ATOM   2975  OE2 GLU A 382     -11.281 -15.906   9.242  1.00 78.25           O  
ATOM   2976  N   GLN A 383      -8.578 -20.328   7.703  1.00 74.19           N  
ATOM   2977  CA  GLN A 383      -8.344 -21.125   6.504  1.00 74.19           C  
ATOM   2978  C   GLN A 383      -8.055 -22.594   6.855  1.00 74.19           C  
ATOM   2979  CB  GLN A 383      -7.191 -20.547   5.688  1.00 74.19           C  
ATOM   2980  O   GLN A 383      -8.516 -23.500   6.168  1.00 74.19           O  
ATOM   2981  CG  GLN A 383      -7.535 -19.234   4.988  1.00 74.19           C  
ATOM   2982  CD  GLN A 383      -6.359 -18.656   4.223  1.00 74.19           C  
ATOM   2983  NE2 GLN A 383      -6.492 -17.406   3.795  1.00 74.19           N  
ATOM   2984  OE1 GLN A 383      -5.348 -19.328   4.012  1.00 74.19           O  
ATOM   2985  N   TYR A 384      -7.301 -22.781   7.875  1.00 77.69           N  
ATOM   2986  CA  TYR A 384      -7.035 -24.125   8.352  1.00 77.69           C  
ATOM   2987  C   TYR A 384      -8.328 -24.828   8.742  1.00 77.69           C  
ATOM   2988  CB  TYR A 384      -6.078 -24.094   9.547  1.00 77.69           C  
ATOM   2989  O   TYR A 384      -8.531 -26.000   8.406  1.00 77.69           O  
ATOM   2990  CG  TYR A 384      -4.637 -23.875   9.164  1.00 77.69           C  
ATOM   2991  CD1 TYR A 384      -4.203 -24.078   7.859  1.00 77.69           C  
ATOM   2992  CD2 TYR A 384      -3.703 -23.469  10.109  1.00 77.69           C  
ATOM   2993  CE1 TYR A 384      -2.875 -23.891   7.500  1.00 77.69           C  
ATOM   2994  CE2 TYR A 384      -2.369 -23.266   9.766  1.00 77.69           C  
ATOM   2995  OH  TYR A 384      -0.648 -23.281   8.109  1.00 77.69           O  
ATOM   2996  CZ  TYR A 384      -1.966 -23.469   8.461  1.00 77.69           C  
ATOM   2997  N   LEU A 385      -9.141 -24.078   9.375  1.00 77.00           N  
ATOM   2998  CA  LEU A 385     -10.406 -24.641   9.828  1.00 77.00           C  
ATOM   2999  C   LEU A 385     -11.273 -25.062   8.641  1.00 77.00           C  
ATOM   3000  CB  LEU A 385     -11.164 -23.625  10.688  1.00 77.00           C  
ATOM   3001  O   LEU A 385     -11.898 -26.125   8.664  1.00 77.00           O  
ATOM   3002  CG  LEU A 385     -11.016 -23.781  12.203  1.00 77.00           C  
ATOM   3003  CD1 LEU A 385     -10.969 -22.406  12.875  1.00 77.00           C  
ATOM   3004  CD2 LEU A 385     -12.156 -24.625  12.766  1.00 77.00           C  
ATOM   3005  N   GLU A 386     -11.234 -24.312   7.699  1.00 71.50           N  
ATOM   3006  CA  GLU A 386     -12.062 -24.562   6.520  1.00 71.50           C  
ATOM   3007  C   GLU A 386     -11.508 -25.734   5.703  1.00 71.50           C  
ATOM   3008  CB  GLU A 386     -12.156 -23.312   5.652  1.00 71.50           C  
ATOM   3009  O   GLU A 386     -12.273 -26.547   5.180  1.00 71.50           O  
ATOM   3010  CG  GLU A 386     -13.266 -22.359   6.062  1.00 71.50           C  
ATOM   3011  CD  GLU A 386     -13.367 -21.125   5.172  1.00 71.50           C  
ATOM   3012  OE1 GLU A 386     -14.258 -20.281   5.410  1.00 71.50           O  
ATOM   3013  OE2 GLU A 386     -12.547 -21.016   4.230  1.00 71.50           O  
ATOM   3014  N   LEU A 387     -10.273 -25.781   5.547  1.00 69.56           N  
ATOM   3015  CA  LEU A 387      -9.641 -26.750   4.664  1.00 69.56           C  
ATOM   3016  C   LEU A 387      -9.555 -28.125   5.336  1.00 69.56           C  
ATOM   3017  CB  LEU A 387      -8.234 -26.281   4.262  1.00 69.56           C  
ATOM   3018  O   LEU A 387      -9.852 -29.141   4.707  1.00 69.56           O  
ATOM   3019  CG  LEU A 387      -8.086 -25.750   2.842  1.00 69.56           C  
ATOM   3020  CD1 LEU A 387      -7.340 -24.406   2.859  1.00 69.56           C  
ATOM   3021  CD2 LEU A 387      -7.363 -26.750   1.958  1.00 69.56           C  
ATOM   3022  N   VAL A 388      -9.156 -28.219   6.586  1.00 74.31           N  
ATOM   3023  CA  VAL A 388      -8.852 -29.500   7.207  1.00 74.31           C  
ATOM   3024  C   VAL A 388      -9.750 -29.703   8.430  1.00 74.31           C  
ATOM   3025  CB  VAL A 388      -7.367 -29.594   7.613  1.00 74.31           C  
ATOM   3026  O   VAL A 388     -10.172 -30.828   8.711  1.00 74.31           O  
ATOM   3027  CG1 VAL A 388      -7.051 -30.984   8.180  1.00 74.31           C  
ATOM   3028  CG2 VAL A 388      -6.465 -29.281   6.422  1.00 74.31           C  
ATOM   3029  N   GLY A 389     -10.234 -28.594   9.070  1.00 77.94           N  
ATOM   3030  CA  GLY A 389     -10.992 -28.688  10.305  1.00 77.94           C  
ATOM   3031  C   GLY A 389     -10.188 -28.359  11.539  1.00 77.94           C  
ATOM   3032  O   GLY A 389      -8.977 -28.125  11.453  1.00 77.94           O  
ATOM   3033  N   PRO A 390     -10.797 -28.344  12.664  1.00 81.06           N  
ATOM   3034  CA  PRO A 390     -10.148 -27.922  13.906  1.00 81.06           C  
ATOM   3035  C   PRO A 390      -9.070 -28.891  14.367  1.00 81.06           C  
ATOM   3036  CB  PRO A 390     -11.305 -27.859  14.906  1.00 81.06           C  
ATOM   3037  O   PRO A 390      -8.172 -28.516  15.125  1.00 81.06           O  
ATOM   3038  CG  PRO A 390     -12.414 -28.609  14.242  1.00 81.06           C  
ATOM   3039  CD  PRO A 390     -12.125 -28.688  12.766  1.00 81.06           C  
ATOM   3040  N   LYS A 391      -9.125 -30.109  13.922  1.00 82.62           N  
ATOM   3041  CA  LYS A 391      -8.164 -31.125  14.344  1.00 82.62           C  
ATOM   3042  C   LYS A 391      -6.746 -30.766  13.906  1.00 82.62           C  
ATOM   3043  CB  LYS A 391      -8.547 -32.500  13.781  1.00 82.62           C  
ATOM   3044  O   LYS A 391      -5.777 -31.078  14.602  1.00 82.62           O  
ATOM   3045  CG  LYS A 391      -8.062 -33.688  14.625  1.00 82.62           C  
ATOM   3046  CD  LYS A 391      -8.547 -35.000  14.062  1.00 82.62           C  
ATOM   3047  CE  LYS A 391      -7.969 -36.188  14.836  1.00 82.62           C  
ATOM   3048  NZ  LYS A 391      -8.422 -37.500  14.281  1.00 82.62           N  
ATOM   3049  N   LEU A 392      -6.629 -30.156  12.781  1.00 80.25           N  
ATOM   3050  CA  LEU A 392      -5.320 -29.719  12.305  1.00 80.25           C  
ATOM   3051  C   LEU A 392      -4.664 -28.766  13.297  1.00 80.25           C  
ATOM   3052  CB  LEU A 392      -5.445 -29.047  10.930  1.00 80.25           C  
ATOM   3053  O   LEU A 392      -3.475 -28.891  13.594  1.00 80.25           O  
ATOM   3054  CG  LEU A 392      -4.133 -28.719  10.219  1.00 80.25           C  
ATOM   3055  CD1 LEU A 392      -3.852 -29.734   9.125  1.00 80.25           C  
ATOM   3056  CD2 LEU A 392      -4.180 -27.312   9.648  1.00 80.25           C  
ATOM   3057  N   ILE A 393      -5.469 -27.891  13.742  1.00 83.50           N  
ATOM   3058  CA  ILE A 393      -4.945 -26.875  14.656  1.00 83.50           C  
ATOM   3059  C   ILE A 393      -4.629 -27.500  16.000  1.00 83.50           C  
ATOM   3060  CB  ILE A 393      -5.941 -25.703  14.828  1.00 83.50           C  
ATOM   3061  O   ILE A 393      -3.557 -27.266  16.578  1.00 83.50           O  
ATOM   3062  CG1 ILE A 393      -6.250 -25.047  13.477  1.00 83.50           C  
ATOM   3063  CG2 ILE A 393      -5.391 -24.672  15.812  1.00 83.50           C  
ATOM   3064  CD1 ILE A 393      -7.371 -24.031  13.523  1.00 83.50           C  
ATOM   3065  N   THR A 394      -5.523 -28.281  16.406  1.00 87.12           N  
ATOM   3066  CA  THR A 394      -5.344 -28.906  17.719  1.00 87.12           C  
ATOM   3067  C   THR A 394      -4.160 -29.859  17.719  1.00 87.12           C  
ATOM   3068  CB  THR A 394      -6.613 -29.656  18.156  1.00 87.12           C  
ATOM   3069  O   THR A 394      -3.391 -29.922  18.672  1.00 87.12           O  
ATOM   3070  CG2 THR A 394      -7.660 -28.703  18.719  1.00 87.12           C  
ATOM   3071  OG1 THR A 394      -7.168 -30.344  17.031  1.00 87.12           O  
ATOM   3072  N   ASP A 395      -3.975 -30.609  16.625  1.00 84.62           N  
ATOM   3073  CA  ASP A 395      -2.834 -31.516  16.500  1.00 84.62           C  
ATOM   3074  C   ASP A 395      -1.526 -30.750  16.375  1.00 84.62           C  
ATOM   3075  CB  ASP A 395      -3.012 -32.438  15.297  1.00 84.62           C  
ATOM   3076  O   ASP A 395      -0.521 -31.109  16.984  1.00 84.62           O  
ATOM   3077  CG  ASP A 395      -4.062 -33.531  15.531  1.00 84.62           C  
ATOM   3078  OD1 ASP A 395      -4.520 -33.688  16.672  1.00 84.62           O  
ATOM   3079  OD2 ASP A 395      -4.434 -34.219  14.547  1.00 84.62           O  
ATOM   3080  N   GLY A 396      -1.549 -29.719  15.547  1.00 83.75           N  
ATOM   3081  CA  GLY A 396      -0.377 -28.859  15.430  1.00 83.75           C  
ATOM   3082  C   GLY A 396       0.019 -28.203  16.750  1.00 83.75           C  
ATOM   3083  O   GLY A 396       1.203 -28.156  17.078  1.00 83.75           O  
ATOM   3084  N   LEU A 397      -0.962 -27.812  17.438  1.00 87.31           N  
ATOM   3085  CA  LEU A 397      -0.735 -27.172  18.734  1.00 87.31           C  
ATOM   3086  C   LEU A 397      -0.187 -28.172  19.750  1.00 87.31           C  
ATOM   3087  CB  LEU A 397      -2.033 -26.547  19.266  1.00 87.31           C  
ATOM   3088  O   LEU A 397       0.660 -27.828  20.578  1.00 87.31           O  
ATOM   3089  CG  LEU A 397      -1.900 -25.203  19.984  1.00 87.31           C  
ATOM   3090  CD1 LEU A 397      -2.248 -24.062  19.031  1.00 87.31           C  
ATOM   3091  CD2 LEU A 397      -2.789 -25.172  21.219  1.00 87.31           C  
ATOM   3092  N   ALA A 398      -0.711 -29.375  19.734  1.00 89.81           N  
ATOM   3093  CA  ALA A 398      -0.217 -30.406  20.641  1.00 89.81           C  
ATOM   3094  C   ALA A 398       1.267 -30.672  20.406  1.00 89.81           C  
ATOM   3095  CB  ALA A 398      -1.021 -31.688  20.469  1.00 89.81           C  
ATOM   3096  O   ALA A 398       2.033 -30.828  21.359  1.00 89.81           O  
ATOM   3097  N   VAL A 399       1.666 -30.719  19.172  1.00 86.25           N  
ATOM   3098  CA  VAL A 399       3.074 -30.906  18.844  1.00 86.25           C  
ATOM   3099  C   VAL A 399       3.881 -29.688  19.266  1.00 86.25           C  
ATOM   3100  CB  VAL A 399       3.273 -31.188  17.344  1.00 86.25           C  
ATOM   3101  O   VAL A 399       4.973 -29.828  19.828  1.00 86.25           O  
ATOM   3102  CG1 VAL A 399       4.758 -31.297  17.000  1.00 86.25           C  
ATOM   3103  CG2 VAL A 399       2.533 -32.438  16.922  1.00 86.25           C  
ATOM   3104  N   PHE A 400       3.340 -28.562  19.078  1.00 89.12           N  
ATOM   3105  CA  PHE A 400       3.990 -27.312  19.438  1.00 89.12           C  
ATOM   3106  C   PHE A 400       4.234 -27.250  20.953  1.00 89.12           C  
ATOM   3107  CB  PHE A 400       3.146 -26.109  19.000  1.00 89.12           C  
ATOM   3108  O   PHE A 400       5.336 -26.922  21.391  1.00 89.12           O  
ATOM   3109  CG  PHE A 400       3.791 -24.781  19.281  1.00 89.12           C  
ATOM   3110  CD1 PHE A 400       3.492 -24.078  20.438  1.00 89.12           C  
ATOM   3111  CD2 PHE A 400       4.695 -24.234  18.375  1.00 89.12           C  
ATOM   3112  CE1 PHE A 400       4.090 -22.844  20.688  1.00 89.12           C  
ATOM   3113  CE2 PHE A 400       5.297 -23.000  18.625  1.00 89.12           C  
ATOM   3114  CZ  PHE A 400       4.988 -22.312  19.781  1.00 89.12           C  
ATOM   3115  N   GLU A 401       3.271 -27.594  21.688  1.00 90.69           N  
ATOM   3116  CA  GLU A 401       3.355 -27.562  23.141  1.00 90.69           C  
ATOM   3117  C   GLU A 401       4.402 -28.547  23.656  1.00 90.69           C  
ATOM   3118  CB  GLU A 401       1.991 -27.875  23.766  1.00 90.69           C  
ATOM   3119  O   GLU A 401       5.074 -28.281  24.656  1.00 90.69           O  
ATOM   3120  CG  GLU A 401       1.266 -26.656  24.297  1.00 90.69           C  
ATOM   3121  CD  GLU A 401      -0.064 -26.984  24.953  1.00 90.69           C  
ATOM   3122  OE1 GLU A 401      -0.693 -26.078  25.547  1.00 90.69           O  
ATOM   3123  OE2 GLU A 401      -0.480 -28.156  24.891  1.00 90.69           O  
ATOM   3124  N   LYS A 402       4.469 -29.672  22.969  1.00 90.25           N  
ATOM   3125  CA  LYS A 402       5.438 -30.688  23.359  1.00 90.25           C  
ATOM   3126  C   LYS A 402       6.863 -30.250  23.047  1.00 90.25           C  
ATOM   3127  CB  LYS A 402       5.129 -32.031  22.672  1.00 90.25           C  
ATOM   3128  O   LYS A 402       7.793 -30.547  23.781  1.00 90.25           O  
ATOM   3129  CG  LYS A 402       5.852 -33.219  23.281  1.00 90.25           C  
ATOM   3130  CD  LYS A 402       5.469 -34.500  22.578  1.00 90.25           C  
ATOM   3131  CE  LYS A 402       6.246 -35.688  23.141  1.00 90.25           C  
ATOM   3132  NZ  LYS A 402       5.918 -36.969  22.422  1.00 90.25           N  
ATOM   3133  N   MET A 403       7.031 -29.500  22.016  1.00 87.56           N  
ATOM   3134  CA  MET A 403       8.367 -29.172  21.516  1.00 87.56           C  
ATOM   3135  C   MET A 403       8.875 -27.891  22.141  1.00 87.56           C  
ATOM   3136  CB  MET A 403       8.367 -29.062  20.000  1.00 87.56           C  
ATOM   3137  O   MET A 403      10.086 -27.703  22.312  1.00 87.56           O  
ATOM   3138  CG  MET A 403       8.125 -30.375  19.281  1.00 87.56           C  
ATOM   3139  SD  MET A 403       9.633 -31.406  19.188  1.00 87.56           S  
ATOM   3140  CE  MET A 403      10.625 -30.438  18.016  1.00 87.56           C  
ATOM   3141  N   MET A 404       8.047 -27.016  22.562  1.00 89.94           N  
ATOM   3142  CA  MET A 404       8.414 -25.672  22.969  1.00 89.94           C  
ATOM   3143  C   MET A 404       9.344 -25.688  24.172  1.00 89.94           C  
ATOM   3144  CB  MET A 404       7.168 -24.844  23.297  1.00 89.94           C  
ATOM   3145  O   MET A 404      10.328 -24.953  24.219  1.00 89.94           O  
ATOM   3146  CG  MET A 404       6.656 -24.016  22.109  1.00 89.94           C  
ATOM   3147  SD  MET A 404       7.922 -22.875  21.453  1.00 89.94           S  
ATOM   3148  CE  MET A 404       7.750 -21.500  22.625  1.00 89.94           C  
ATOM   3149  N   PRO A 405       9.016 -26.531  25.188  1.00 91.19           N  
ATOM   3150  CA  PRO A 405       9.969 -26.547  26.297  1.00 91.19           C  
ATOM   3151  C   PRO A 405      11.383 -26.922  25.859  1.00 91.19           C  
ATOM   3152  CB  PRO A 405       9.391 -27.625  27.219  1.00 91.19           C  
ATOM   3153  O   PRO A 405      12.359 -26.375  26.391  1.00 91.19           O  
ATOM   3154  CG  PRO A 405       7.945 -27.703  26.859  1.00 91.19           C  
ATOM   3155  CD  PRO A 405       7.793 -27.312  25.422  1.00 91.19           C  
ATOM   3156  N   GLY A 406      11.500 -27.781  24.875  1.00 90.75           N  
ATOM   3157  CA  GLY A 406      12.805 -28.109  24.328  1.00 90.75           C  
ATOM   3158  C   GLY A 406      13.445 -26.938  23.594  1.00 90.75           C  
ATOM   3159  O   GLY A 406      14.641 -26.688  23.766  1.00 90.75           O  
ATOM   3160  N   TYR A 407      12.695 -26.250  22.766  1.00 89.44           N  
ATOM   3161  CA  TYR A 407      13.195 -25.094  22.031  1.00 89.44           C  
ATOM   3162  C   TYR A 407      13.711 -24.016  22.984  1.00 89.44           C  
ATOM   3163  CB  TYR A 407      12.094 -24.516  21.141  1.00 89.44           C  
ATOM   3164  O   TYR A 407      14.805 -23.484  22.781  1.00 89.44           O  
ATOM   3165  CG  TYR A 407      11.727 -25.391  19.969  1.00 89.44           C  
ATOM   3166  CD1 TYR A 407      12.680 -26.188  19.344  1.00 89.44           C  
ATOM   3167  CD2 TYR A 407      10.422 -25.438  19.484  1.00 89.44           C  
ATOM   3168  CE1 TYR A 407      12.352 -27.000  18.266  1.00 89.44           C  
ATOM   3169  CE2 TYR A 407      10.078 -26.250  18.406  1.00 89.44           C  
ATOM   3170  OH  TYR A 407      10.711 -27.828  16.734  1.00 89.44           O  
ATOM   3171  CZ  TYR A 407      11.047 -27.016  17.812  1.00 89.44           C  
ATOM   3172  N   VAL A 408      12.969 -23.766  24.016  1.00 91.62           N  
ATOM   3173  CA  VAL A 408      13.305 -22.719  24.984  1.00 91.62           C  
ATOM   3174  C   VAL A 408      14.547 -23.109  25.766  1.00 91.62           C  
ATOM   3175  CB  VAL A 408      12.133 -22.422  25.938  1.00 91.62           C  
ATOM   3176  O   VAL A 408      15.414 -22.266  26.031  1.00 91.62           O  
ATOM   3177  CG1 VAL A 408      12.578 -21.516  27.078  1.00 91.62           C  
ATOM   3178  CG2 VAL A 408      10.961 -21.812  25.188  1.00 91.62           C  
ATOM   3179  N   SER A 409      14.648 -24.375  26.109  1.00 92.50           N  
ATOM   3180  CA  SER A 409      15.820 -24.844  26.828  1.00 92.50           C  
ATOM   3181  C   SER A 409      17.094 -24.688  26.000  1.00 92.50           C  
ATOM   3182  CB  SER A 409      15.648 -26.312  27.234  1.00 92.50           C  
ATOM   3183  O   SER A 409      18.125 -24.250  26.516  1.00 92.50           O  
ATOM   3184  OG  SER A 409      16.797 -26.797  27.906  1.00 92.50           O  
ATOM   3185  N   VAL A 410      17.000 -25.016  24.750  1.00 91.50           N  
ATOM   3186  CA  VAL A 410      18.156 -24.859  23.859  1.00 91.50           C  
ATOM   3187  C   VAL A 410      18.484 -23.391  23.703  1.00 91.50           C  
ATOM   3188  CB  VAL A 410      17.875 -25.500  22.484  1.00 91.50           C  
ATOM   3189  O   VAL A 410      19.672 -23.016  23.703  1.00 91.50           O  
ATOM   3190  CG1 VAL A 410      19.016 -25.188  21.500  1.00 91.50           C  
ATOM   3191  CG2 VAL A 410      17.703 -27.016  22.609  1.00 91.50           C  
ATOM   3192  N   LEU A 411      17.562 -22.594  23.656  1.00 89.69           N  
ATOM   3193  CA  LEU A 411      17.766 -21.156  23.531  1.00 89.69           C  
ATOM   3194  C   LEU A 411      18.469 -20.594  24.766  1.00 89.69           C  
ATOM   3195  CB  LEU A 411      16.422 -20.438  23.328  1.00 89.69           C  
ATOM   3196  O   LEU A 411      19.406 -19.812  24.656  1.00 89.69           O  
ATOM   3197  CG  LEU A 411      16.125 -19.969  21.906  1.00 89.69           C  
ATOM   3198  CD1 LEU A 411      14.617 -19.984  21.656  1.00 89.69           C  
ATOM   3199  CD2 LEU A 411      16.703 -18.562  21.688  1.00 89.69           C  
ATOM   3200  N   GLU A 412      18.016 -21.016  25.891  1.00 90.88           N  
ATOM   3201  CA  GLU A 412      18.625 -20.562  27.141  1.00 90.88           C  
ATOM   3202  C   GLU A 412      20.078 -21.031  27.250  1.00 90.88           C  
ATOM   3203  CB  GLU A 412      17.812 -21.062  28.344  1.00 90.88           C  
ATOM   3204  O   GLU A 412      20.938 -20.281  27.703  1.00 90.88           O  
ATOM   3205  CG  GLU A 412      16.516 -20.312  28.562  1.00 90.88           C  
ATOM   3206  CD  GLU A 412      15.750 -20.781  29.797  1.00 90.88           C  
ATOM   3207  OE1 GLU A 412      15.000 -19.984  30.391  1.00 90.88           O  
ATOM   3208  OE2 GLU A 412      15.898 -21.969  30.156  1.00 90.88           O  
ATOM   3209  N   SER A 413      20.281 -22.266  26.875  1.00 92.44           N  
ATOM   3210  CA  SER A 413      21.625 -22.797  26.891  1.00 92.44           C  
ATOM   3211  C   SER A 413      22.547 -22.016  25.953  1.00 92.44           C  
ATOM   3212  CB  SER A 413      21.625 -24.281  26.500  1.00 92.44           C  
ATOM   3213  O   SER A 413      23.688 -21.703  26.312  1.00 92.44           O  
ATOM   3214  OG  SER A 413      22.938 -24.812  26.531  1.00 92.44           O  
ATOM   3215  N   ASN A 414      22.047 -21.719  24.781  1.00 90.88           N  
ATOM   3216  CA  ASN A 414      22.844 -20.953  23.812  1.00 90.88           C  
ATOM   3217  C   ASN A 414      23.078 -19.531  24.297  1.00 90.88           C  
ATOM   3218  CB  ASN A 414      22.156 -20.953  22.438  1.00 90.88           C  
ATOM   3219  O   ASN A 414      24.141 -18.969  24.047  1.00 90.88           O  
ATOM   3220  CG  ASN A 414      22.250 -22.297  21.734  1.00 90.88           C  
ATOM   3221  ND2 ASN A 414      21.375 -22.500  20.766  1.00 90.88           N  
ATOM   3222  OD1 ASN A 414      23.094 -23.125  22.078  1.00 90.88           O  
ATOM   3223  N   LEU A 415      22.156 -19.031  24.984  1.00 90.00           N  
ATOM   3224  CA  LEU A 415      22.297 -17.688  25.547  1.00 90.00           C  
ATOM   3225  C   LEU A 415      23.391 -17.656  26.609  1.00 90.00           C  
ATOM   3226  CB  LEU A 415      20.984 -17.203  26.141  1.00 90.00           C  
ATOM   3227  O   LEU A 415      24.219 -16.750  26.641  1.00 90.00           O  
ATOM   3228  CG  LEU A 415      20.906 -15.727  26.516  1.00 90.00           C  
ATOM   3229  CD1 LEU A 415      20.516 -14.891  25.297  1.00 90.00           C  
ATOM   3230  CD2 LEU A 415      19.922 -15.516  27.656  1.00 90.00           C  
ATOM   3231  N   THR A 416      23.344 -18.656  27.484  1.00 89.50           N  
ATOM   3232  CA  THR A 416      24.344 -18.781  28.547  1.00 89.50           C  
ATOM   3233  C   THR A 416      25.734 -19.000  27.953  1.00 89.50           C  
ATOM   3234  CB  THR A 416      24.000 -19.922  29.516  1.00 89.50           C  
ATOM   3235  O   THR A 416      26.719 -18.453  28.453  1.00 89.50           O  
ATOM   3236  CG2 THR A 416      24.906 -19.875  30.750  1.00 89.50           C  
ATOM   3237  OG1 THR A 416      22.641 -19.812  29.922  1.00 89.50           O  
ATOM   3238  N   ALA A 417      25.797 -19.703  26.797  1.00 90.94           N  
ATOM   3239  CA  ALA A 417      27.078 -20.016  26.141  1.00 90.94           C  
ATOM   3240  C   ALA A 417      27.484 -18.891  25.203  1.00 90.94           C  
ATOM   3241  CB  ALA A 417      26.969 -21.328  25.391  1.00 90.94           C  
ATOM   3242  O   ALA A 417      28.562 -18.938  24.609  1.00 90.94           O  
ATOM   3243  N   GLN A 418      26.672 -17.891  25.031  1.00 87.75           N  
ATOM   3244  CA  GLN A 418      26.891 -16.766  24.141  1.00 87.75           C  
ATOM   3245  C   GLN A 418      27.156 -17.234  22.703  1.00 87.75           C  
ATOM   3246  CB  GLN A 418      28.062 -15.906  24.625  1.00 87.75           C  
ATOM   3247  O   GLN A 418      28.047 -16.719  22.031  1.00 87.75           O  
ATOM   3248  CG  GLN A 418      27.766 -15.109  25.891  1.00 87.75           C  
ATOM   3249  CD  GLN A 418      28.828 -14.086  26.203  1.00 87.75           C  
ATOM   3250  NE2 GLN A 418      28.531 -13.180  27.125  1.00 87.75           N  
ATOM   3251  OE1 GLN A 418      29.922 -14.109  25.641  1.00 87.75           O  
ATOM   3252  N   ASP A 419      26.453 -18.297  22.344  1.00 89.50           N  
ATOM   3253  CA  ASP A 419      26.516 -18.828  20.984  1.00 89.50           C  
ATOM   3254  C   ASP A 419      25.516 -18.125  20.062  1.00 89.50           C  
ATOM   3255  CB  ASP A 419      26.250 -20.344  20.984  1.00 89.50           C  
ATOM   3256  O   ASP A 419      24.359 -18.531  19.953  1.00 89.50           O  
ATOM   3257  CG  ASP A 419      26.438 -20.969  19.609  1.00 89.50           C  
ATOM   3258  OD1 ASP A 419      26.844 -20.266  18.672  1.00 89.50           O  
ATOM   3259  OD2 ASP A 419      26.188 -22.188  19.484  1.00 89.50           O  
ATOM   3260  N   LYS A 420      25.984 -17.172  19.453  1.00 89.06           N  
ATOM   3261  CA  LYS A 420      25.141 -16.328  18.609  1.00 89.06           C  
ATOM   3262  C   LYS A 420      24.531 -17.125  17.453  1.00 89.06           C  
ATOM   3263  CB  LYS A 420      25.938 -15.148  18.047  1.00 89.06           C  
ATOM   3264  O   LYS A 420      23.344 -16.969  17.141  1.00 89.06           O  
ATOM   3265  CG  LYS A 420      26.109 -14.000  19.031  1.00 89.06           C  
ATOM   3266  CD  LYS A 420      26.812 -12.812  18.375  1.00 89.06           C  
ATOM   3267  CE  LYS A 420      27.047 -11.688  19.391  1.00 89.06           C  
ATOM   3268  NZ  LYS A 420      27.766 -10.531  18.766  1.00 89.06           N  
ATOM   3269  N   LYS A 421      25.297 -17.875  16.844  1.00 88.50           N  
ATOM   3270  CA  LYS A 421      24.812 -18.688  15.734  1.00 88.50           C  
ATOM   3271  C   LYS A 421      23.734 -19.656  16.188  1.00 88.50           C  
ATOM   3272  CB  LYS A 421      25.969 -19.453  15.094  1.00 88.50           C  
ATOM   3273  O   LYS A 421      22.734 -19.844  15.500  1.00 88.50           O  
ATOM   3274  CG  LYS A 421      25.766 -19.781  13.625  1.00 88.50           C  
ATOM   3275  CD  LYS A 421      26.953 -20.531  13.039  1.00 88.50           C  
ATOM   3276  CE  LYS A 421      26.719 -20.938  11.594  1.00 88.50           C  
ATOM   3277  NZ  LYS A 421      27.844 -21.719  11.039  1.00 88.50           N  
ATOM   3278  N   GLY A 422      23.938 -20.234  17.328  1.00 90.12           N  
ATOM   3279  CA  GLY A 422      22.953 -21.141  17.891  1.00 90.12           C  
ATOM   3280  C   GLY A 422      21.641 -20.469  18.234  1.00 90.12           C  
ATOM   3281  O   GLY A 422      20.578 -21.031  18.000  1.00 90.12           O  
ATOM   3282  N   ILE A 423      21.766 -19.281  18.719  1.00 90.50           N  
ATOM   3283  CA  ILE A 423      20.578 -18.500  19.078  1.00 90.50           C  
ATOM   3284  C   ILE A 423      19.766 -18.188  17.812  1.00 90.50           C  
ATOM   3285  CB  ILE A 423      20.953 -17.203  19.812  1.00 90.50           C  
ATOM   3286  O   ILE A 423      18.547 -18.359  17.797  1.00 90.50           O  
ATOM   3287  CG1 ILE A 423      21.547 -17.516  21.188  1.00 90.50           C  
ATOM   3288  CG2 ILE A 423      19.719 -16.297  19.953  1.00 90.50           C  
ATOM   3289  CD1 ILE A 423      22.156 -16.312  21.891  1.00 90.50           C  
ATOM   3290  N   VAL A 424      20.422 -17.766  16.797  1.00 88.88           N  
ATOM   3291  CA  VAL A 424      19.781 -17.375  15.555  1.00 88.88           C  
ATOM   3292  C   VAL A 424      19.094 -18.594  14.922  1.00 88.88           C  
ATOM   3293  CB  VAL A 424      20.781 -16.766  14.562  1.00 88.88           C  
ATOM   3294  O   VAL A 424      17.969 -18.500  14.445  1.00 88.88           O  
ATOM   3295  CG1 VAL A 424      20.156 -16.594  13.180  1.00 88.88           C  
ATOM   3296  CG2 VAL A 424      21.297 -15.422  15.094  1.00 88.88           C  
ATOM   3297  N   GLU A 425      19.750 -19.734  14.984  1.00 83.19           N  
ATOM   3298  CA  GLU A 425      19.219 -20.953  14.398  1.00 83.19           C  
ATOM   3299  C   GLU A 425      17.969 -21.422  15.148  1.00 83.19           C  
ATOM   3300  CB  GLU A 425      20.266 -22.062  14.391  1.00 83.19           C  
ATOM   3301  O   GLU A 425      16.984 -21.828  14.531  1.00 83.19           O  
ATOM   3302  CG  GLU A 425      21.281 -21.953  13.250  1.00 83.19           C  
ATOM   3303  CD  GLU A 425      22.328 -23.031  13.273  1.00 83.19           C  
ATOM   3304  OE1 GLU A 425      23.219 -23.031  12.391  1.00 83.19           O  
ATOM   3305  OE2 GLU A 425      22.281 -23.906  14.180  1.00 83.19           O  
ATOM   3306  N   GLU A 426      18.109 -21.375  16.422  1.00 87.94           N  
ATOM   3307  CA  GLU A 426      16.969 -21.812  17.234  1.00 87.94           C  
ATOM   3308  C   GLU A 426      15.797 -20.844  17.078  1.00 87.94           C  
ATOM   3309  CB  GLU A 426      17.359 -21.938  18.703  1.00 87.94           C  
ATOM   3310  O   GLU A 426      14.633 -21.250  17.047  1.00 87.94           O  
ATOM   3311  CG  GLU A 426      16.609 -23.047  19.438  1.00 87.94           C  
ATOM   3312  CD  GLU A 426      16.766 -24.406  18.781  1.00 87.94           C  
ATOM   3313  OE1 GLU A 426      16.016 -25.344  19.156  1.00 87.94           O  
ATOM   3314  OE2 GLU A 426      17.625 -24.547  17.891  1.00 87.94           O  
ATOM   3315  N   GLY A 427      16.141 -19.547  17.031  1.00 88.31           N  
ATOM   3316  CA  GLY A 427      15.109 -18.562  16.766  1.00 88.31           C  
ATOM   3317  C   GLY A 427      14.367 -18.797  15.461  1.00 88.31           C  
ATOM   3318  O   GLY A 427      13.148 -18.641  15.391  1.00 88.31           O  
ATOM   3319  N   HIS A 428      15.055 -19.125  14.484  1.00 81.62           N  
ATOM   3320  CA  HIS A 428      14.484 -19.438  13.180  1.00 81.62           C  
ATOM   3321  C   HIS A 428      13.531 -20.625  13.266  1.00 81.62           C  
ATOM   3322  CB  HIS A 428      15.594 -19.734  12.172  1.00 81.62           C  
ATOM   3323  O   HIS A 428      12.453 -20.594  12.664  1.00 81.62           O  
ATOM   3324  CG  HIS A 428      15.094 -19.922  10.773  1.00 81.62           C  
ATOM   3325  CD2 HIS A 428      15.055 -21.031   9.984  1.00 81.62           C  
ATOM   3326  ND1 HIS A 428      14.562 -18.891  10.023  1.00 81.62           N  
ATOM   3327  CE1 HIS A 428      14.211 -19.359   8.836  1.00 81.62           C  
ATOM   3328  NE2 HIS A 428      14.500 -20.656   8.789  1.00 81.62           N  
ATOM   3329  N   LYS A 429      13.930 -21.672  13.984  1.00 82.25           N  
ATOM   3330  CA  LYS A 429      13.094 -22.844  14.164  1.00 82.25           C  
ATOM   3331  C   LYS A 429      11.781 -22.500  14.867  1.00 82.25           C  
ATOM   3332  CB  LYS A 429      13.844 -23.922  14.953  1.00 82.25           C  
ATOM   3333  O   LYS A 429      10.711 -22.938  14.438  1.00 82.25           O  
ATOM   3334  CG  LYS A 429      14.805 -24.750  14.117  1.00 82.25           C  
ATOM   3335  CD  LYS A 429      15.453 -25.859  14.938  1.00 82.25           C  
ATOM   3336  CE  LYS A 429      16.516 -26.594  14.141  1.00 82.25           C  
ATOM   3337  NZ  LYS A 429      17.219 -27.625  14.969  1.00 82.25           N  
ATOM   3338  N   ILE A 430      11.938 -21.688  15.859  1.00 87.25           N  
ATOM   3339  CA  ILE A 430      10.766 -21.297  16.641  1.00 87.25           C  
ATOM   3340  C   ILE A 430       9.844 -20.438  15.781  1.00 87.25           C  
ATOM   3341  CB  ILE A 430      11.164 -20.547  17.922  1.00 87.25           C  
ATOM   3342  O   ILE A 430       8.625 -20.609  15.797  1.00 87.25           O  
ATOM   3343  CG1 ILE A 430      11.930 -21.484  18.875  1.00 87.25           C  
ATOM   3344  CG2 ILE A 430       9.930 -19.969  18.609  1.00 87.25           C  
ATOM   3345  CD1 ILE A 430      12.547 -20.781  20.078  1.00 87.25           C  
ATOM   3346  N   LYS A 431      10.414 -19.516  15.062  1.00 86.31           N  
ATOM   3347  CA  LYS A 431       9.641 -18.672  14.156  1.00 86.31           C  
ATOM   3348  C   LYS A 431       8.812 -19.500  13.188  1.00 86.31           C  
ATOM   3349  CB  LYS A 431      10.562 -17.719  13.383  1.00 86.31           C  
ATOM   3350  O   LYS A 431       7.629 -19.234  12.984  1.00 86.31           O  
ATOM   3351  CG  LYS A 431       9.836 -16.812  12.406  1.00 86.31           C  
ATOM   3352  CD  LYS A 431      10.805 -16.094  11.484  1.00 86.31           C  
ATOM   3353  CE  LYS A 431      10.078 -15.406  10.336  1.00 86.31           C  
ATOM   3354  NZ  LYS A 431      11.039 -14.766   9.375  1.00 86.31           N  
ATOM   3355  N   GLY A 432       9.438 -20.422  12.578  1.00 80.50           N  
ATOM   3356  CA  GLY A 432       8.758 -21.312  11.648  1.00 80.50           C  
ATOM   3357  C   GLY A 432       7.641 -22.109  12.305  1.00 80.50           C  
ATOM   3358  O   GLY A 432       6.547 -22.219  11.750  1.00 80.50           O  
ATOM   3359  N   ALA A 433       7.957 -22.734  13.461  1.00 85.69           N  
ATOM   3360  CA  ALA A 433       6.977 -23.531  14.188  1.00 85.69           C  
ATOM   3361  C   ALA A 433       5.766 -22.688  14.578  1.00 85.69           C  
ATOM   3362  CB  ALA A 433       7.609 -24.156  15.430  1.00 85.69           C  
ATOM   3363  O   ALA A 433       4.621 -23.094  14.359  1.00 85.69           O  
ATOM   3364  N   ALA A 434       6.055 -21.516  15.133  1.00 88.44           N  
ATOM   3365  CA  ALA A 434       4.980 -20.609  15.555  1.00 88.44           C  
ATOM   3366  C   ALA A 434       4.148 -20.156  14.359  1.00 88.44           C  
ATOM   3367  CB  ALA A 434       5.551 -19.406  16.297  1.00 88.44           C  
ATOM   3368  O   ALA A 434       2.916 -20.109  14.438  1.00 88.44           O  
ATOM   3369  N   GLY A 435       4.766 -19.859  13.312  1.00 83.31           N  
ATOM   3370  CA  GLY A 435       4.078 -19.422  12.102  1.00 83.31           C  
ATOM   3371  C   GLY A 435       3.180 -20.484  11.516  1.00 83.31           C  
ATOM   3372  O   GLY A 435       2.111 -20.188  10.977  1.00 83.31           O  
ATOM   3373  N   SER A 436       3.549 -21.734  11.664  1.00 81.25           N  
ATOM   3374  CA  SER A 436       2.807 -22.844  11.078  1.00 81.25           C  
ATOM   3375  C   SER A 436       1.528 -23.125  11.859  1.00 81.25           C  
ATOM   3376  CB  SER A 436       3.674 -24.094  11.031  1.00 81.25           C  
ATOM   3377  O   SER A 436       0.597 -23.734  11.336  1.00 81.25           O  
ATOM   3378  OG  SER A 436       4.250 -24.359  12.297  1.00 81.25           O  
ATOM   3379  N   VAL A 437       1.511 -22.750  13.141  1.00 85.00           N  
ATOM   3380  CA  VAL A 437       0.326 -23.031  13.953  1.00 85.00           C  
ATOM   3381  C   VAL A 437      -0.458 -21.734  14.164  1.00 85.00           C  
ATOM   3382  CB  VAL A 437       0.700 -23.656  15.312  1.00 85.00           C  
ATOM   3383  O   VAL A 437      -1.461 -21.719  14.883  1.00 85.00           O  
ATOM   3384  CG1 VAL A 437       0.938 -25.156  15.164  1.00 85.00           C  
ATOM   3385  CG2 VAL A 437       1.935 -22.969  15.898  1.00 85.00           C  
ATOM   3386  N   GLY A 438       0.021 -20.578  13.594  1.00 85.31           N  
ATOM   3387  CA  GLY A 438      -0.742 -19.344  13.609  1.00 85.31           C  
ATOM   3388  C   GLY A 438      -0.477 -18.500  14.836  1.00 85.31           C  
ATOM   3389  O   GLY A 438      -1.300 -17.656  15.195  1.00 85.31           O  
ATOM   3390  N   LEU A 439       0.560 -18.750  15.570  1.00 88.50           N  
ATOM   3391  CA  LEU A 439       0.931 -17.938  16.719  1.00 88.50           C  
ATOM   3392  C   LEU A 439       1.773 -16.750  16.312  1.00 88.50           C  
ATOM   3393  CB  LEU A 439       1.699 -18.797  17.750  1.00 88.50           C  
ATOM   3394  O   LEU A 439       3.004 -16.828  16.266  1.00 88.50           O  
ATOM   3395  CG  LEU A 439       0.910 -19.906  18.438  1.00 88.50           C  
ATOM   3396  CD1 LEU A 439       1.857 -20.859  19.156  1.00 88.50           C  
ATOM   3397  CD2 LEU A 439      -0.111 -19.312  19.406  1.00 88.50           C  
ATOM   3398  N   ARG A 440       1.100 -15.727  16.094  1.00 88.31           N  
ATOM   3399  CA  ARG A 440       1.707 -14.539  15.492  1.00 88.31           C  
ATOM   3400  C   ARG A 440       2.688 -13.883  16.453  1.00 88.31           C  
ATOM   3401  CB  ARG A 440       0.631 -13.539  15.070  1.00 88.31           C  
ATOM   3402  O   ARG A 440       3.781 -13.477  16.062  1.00 88.31           O  
ATOM   3403  CG  ARG A 440       1.151 -12.406  14.203  1.00 88.31           C  
ATOM   3404  CD  ARG A 440       0.036 -11.453  13.781  1.00 88.31           C  
ATOM   3405  NE  ARG A 440       0.041 -11.219  12.344  1.00 88.31           N  
ATOM   3406  NH1 ARG A 440      -1.918  -9.992  12.328  1.00 88.31           N  
ATOM   3407  NH2 ARG A 440      -0.784 -10.375  10.375  1.00 88.31           N  
ATOM   3408  CZ  ARG A 440      -0.887 -10.531  11.688  1.00 88.31           C  
ATOM   3409  N   HIS A 441       2.295 -13.711  17.656  1.00 89.00           N  
ATOM   3410  CA  HIS A 441       3.145 -13.078  18.656  1.00 89.00           C  
ATOM   3411  C   HIS A 441       4.465 -13.828  18.812  1.00 89.00           C  
ATOM   3412  CB  HIS A 441       2.420 -13.000  20.000  1.00 89.00           C  
ATOM   3413  O   HIS A 441       5.535 -13.219  18.766  1.00 89.00           O  
ATOM   3414  CG  HIS A 441       3.254 -12.422  21.094  1.00 89.00           C  
ATOM   3415  CD2 HIS A 441       4.133 -11.398  21.094  1.00 89.00           C  
ATOM   3416  ND1 HIS A 441       3.236 -12.914  22.375  1.00 89.00           N  
ATOM   3417  CE1 HIS A 441       4.070 -12.211  23.125  1.00 89.00           C  
ATOM   3418  NE2 HIS A 441       4.629 -11.281  22.375  1.00 89.00           N  
ATOM   3419  N   LEU A 442       4.418 -15.109  18.984  1.00 89.38           N  
ATOM   3420  CA  LEU A 442       5.625 -15.922  19.141  1.00 89.38           C  
ATOM   3421  C   LEU A 442       6.449 -15.906  17.859  1.00 89.38           C  
ATOM   3422  CB  LEU A 442       5.262 -17.359  19.516  1.00 89.38           C  
ATOM   3423  O   LEU A 442       7.684 -15.938  17.906  1.00 89.38           O  
ATOM   3424  CG  LEU A 442       4.773 -17.578  20.953  1.00 89.38           C  
ATOM   3425  CD1 LEU A 442       4.254 -19.016  21.109  1.00 89.38           C  
ATOM   3426  CD2 LEU A 442       5.891 -17.297  21.938  1.00 89.38           C  
ATOM   3427  N   GLN A 443       5.766 -15.844  16.734  1.00 86.19           N  
ATOM   3428  CA  GLN A 443       6.461 -15.742  15.461  1.00 86.19           C  
ATOM   3429  C   GLN A 443       7.281 -14.461  15.383  1.00 86.19           C  
ATOM   3430  CB  GLN A 443       5.465 -15.797  14.305  1.00 86.19           C  
ATOM   3431  O   GLN A 443       8.422 -14.477  14.914  1.00 86.19           O  
ATOM   3432  CG  GLN A 443       6.117 -15.875  12.930  1.00 86.19           C  
ATOM   3433  CD  GLN A 443       5.113 -15.820  11.797  1.00 86.19           C  
ATOM   3434  NE2 GLN A 443       5.582 -16.047  10.578  1.00 86.19           N  
ATOM   3435  OE1 GLN A 443       3.926 -15.562  12.016  1.00 86.19           O  
ATOM   3436  N   GLN A 444       6.738 -13.453  15.797  1.00 86.81           N  
ATOM   3437  CA  GLN A 444       7.418 -12.164  15.789  1.00 86.81           C  
ATOM   3438  C   GLN A 444       8.625 -12.172  16.734  1.00 86.81           C  
ATOM   3439  CB  GLN A 444       6.453 -11.047  16.188  1.00 86.81           C  
ATOM   3440  O   GLN A 444       9.680 -11.648  16.391  1.00 86.81           O  
ATOM   3441  CG  GLN A 444       5.453 -10.680  15.102  1.00 86.81           C  
ATOM   3442  CD  GLN A 444       4.457  -9.625  15.547  1.00 86.81           C  
ATOM   3443  NE2 GLN A 444       3.625  -9.164  14.625  1.00 86.81           N  
ATOM   3444  OE1 GLN A 444       4.430  -9.234  16.719  1.00 86.81           O  
ATOM   3445  N   LEU A 445       8.430 -12.672  17.844  1.00 88.06           N  
ATOM   3446  CA  LEU A 445       9.539 -12.797  18.797  1.00 88.06           C  
ATOM   3447  C   LEU A 445      10.664 -13.633  18.188  1.00 88.06           C  
ATOM   3448  CB  LEU A 445       9.062 -13.430  20.094  1.00 88.06           C  
ATOM   3449  O   LEU A 445      11.844 -13.273  18.312  1.00 88.06           O  
ATOM   3450  CG  LEU A 445       8.477 -12.477  21.141  1.00 88.06           C  
ATOM   3451  CD1 LEU A 445       7.645 -13.242  22.156  1.00 88.06           C  
ATOM   3452  CD2 LEU A 445       9.586 -11.688  21.828  1.00 88.06           C  
ATOM   3453  N   GLY A 446      10.250 -14.734  17.609  1.00 88.25           N  
ATOM   3454  CA  GLY A 446      11.234 -15.539  16.922  1.00 88.25           C  
ATOM   3455  C   GLY A 446      11.977 -14.781  15.836  1.00 88.25           C  
ATOM   3456  O   GLY A 446      13.180 -14.969  15.648  1.00 88.25           O  
ATOM   3457  N   GLN A 447      11.273 -13.969  15.164  1.00 85.12           N  
ATOM   3458  CA  GLN A 447      11.875 -13.133  14.133  1.00 85.12           C  
ATOM   3459  C   GLN A 447      12.906 -12.180  14.719  1.00 85.12           C  
ATOM   3460  CB  GLN A 447      10.797 -12.344  13.383  1.00 85.12           C  
ATOM   3461  O   GLN A 447      13.977 -11.977  14.141  1.00 85.12           O  
ATOM   3462  CG  GLN A 447      11.344 -11.477  12.258  1.00 85.12           C  
ATOM   3463  CD  GLN A 447      11.906 -12.289  11.109  1.00 85.12           C  
ATOM   3464  NE2 GLN A 447      12.945 -11.766  10.469  1.00 85.12           N  
ATOM   3465  OE1 GLN A 447      11.406 -13.375  10.797  1.00 85.12           O  
ATOM   3466  N   GLN A 448      12.633 -11.633  15.727  1.00 86.62           N  
ATOM   3467  CA  GLN A 448      13.562 -10.727  16.406  1.00 86.62           C  
ATOM   3468  C   GLN A 448      14.812 -11.477  16.859  1.00 86.62           C  
ATOM   3469  CB  GLN A 448      12.883 -10.047  17.594  1.00 86.62           C  
ATOM   3470  O   GLN A 448      15.930 -10.992  16.672  1.00 86.62           O  
ATOM   3471  CG  GLN A 448      11.805  -9.047  17.203  1.00 86.62           C  
ATOM   3472  CD  GLN A 448      11.094  -8.453  18.391  1.00 86.62           C  
ATOM   3473  NE2 GLN A 448      10.594  -7.230  18.250  1.00 86.62           N  
ATOM   3474  OE1 GLN A 448      10.984  -9.086  19.453  1.00 86.62           O  
ATOM   3475  N   ILE A 449      14.648 -12.609  17.406  1.00 89.56           N  
ATOM   3476  CA  ILE A 449      15.734 -13.406  17.953  1.00 89.56           C  
ATOM   3477  C   ILE A 449      16.672 -13.852  16.828  1.00 89.56           C  
ATOM   3478  CB  ILE A 449      15.195 -14.641  18.719  1.00 89.56           C  
ATOM   3479  O   ILE A 449      17.891 -13.867  17.000  1.00 89.56           O  
ATOM   3480  CG1 ILE A 449      14.484 -14.203  20.000  1.00 89.56           C  
ATOM   3481  CG2 ILE A 449      16.328 -15.625  19.031  1.00 89.56           C  
ATOM   3482  CD1 ILE A 449      13.711 -15.312  20.703  1.00 89.56           C  
ATOM   3483  N   GLN A 450      16.062 -14.078  15.680  1.00 83.38           N  
ATOM   3484  CA  GLN A 450      16.875 -14.602  14.578  1.00 83.38           C  
ATOM   3485  C   GLN A 450      17.562 -13.469  13.812  1.00 83.38           C  
ATOM   3486  CB  GLN A 450      16.016 -15.438  13.625  1.00 83.38           C  
ATOM   3487  O   GLN A 450      18.297 -13.719  12.859  1.00 83.38           O  
ATOM   3488  CG  GLN A 450      15.141 -14.602  12.703  1.00 83.38           C  
ATOM   3489  CD  GLN A 450      14.531 -15.422  11.578  1.00 83.38           C  
ATOM   3490  NE2 GLN A 450      13.836 -14.750  10.664  1.00 83.38           N  
ATOM   3491  OE1 GLN A 450      14.680 -16.641  11.539  1.00 83.38           O  
ATOM   3492  N   SER A 451      17.391 -12.266  14.141  1.00 82.56           N  
ATOM   3493  CA  SER A 451      17.891 -11.133  13.383  1.00 82.56           C  
ATOM   3494  C   SER A 451      19.016 -10.422  14.125  1.00 82.56           C  
ATOM   3495  CB  SER A 451      16.766 -10.141  13.086  1.00 82.56           C  
ATOM   3496  O   SER A 451      18.812  -9.344  14.688  1.00 82.56           O  
ATOM   3497  OG  SER A 451      15.711 -10.773  12.375  1.00 82.56           O  
ATOM   3498  N   PRO A 452      20.219 -10.969  13.938  1.00 80.50           N  
ATOM   3499  CA  PRO A 452      21.344 -10.352  14.656  1.00 80.50           C  
ATOM   3500  C   PRO A 452      21.703  -8.977  14.109  1.00 80.50           C  
ATOM   3501  CB  PRO A 452      22.484 -11.352  14.445  1.00 80.50           C  
ATOM   3502  O   PRO A 452      22.422  -8.219  14.766  1.00 80.50           O  
ATOM   3503  CG  PRO A 452      22.078 -12.141  13.242  1.00 80.50           C  
ATOM   3504  CD  PRO A 452      20.578 -12.109  13.125  1.00 80.50           C  
ATOM   3505  N   ASP A 453      21.281  -8.664  12.938  1.00 74.75           N  
ATOM   3506  CA  ASP A 453      21.609  -7.383  12.312  1.00 74.75           C  
ATOM   3507  C   ASP A 453      20.766  -6.254  12.898  1.00 74.75           C  
ATOM   3508  CB  ASP A 453      21.422  -7.461  10.797  1.00 74.75           C  
ATOM   3509  O   ASP A 453      20.984  -5.082  12.594  1.00 74.75           O  
ATOM   3510  CG  ASP A 453      22.281  -8.523  10.141  1.00 74.75           C  
ATOM   3511  OD1 ASP A 453      23.406  -8.773  10.617  1.00 74.75           O  
ATOM   3512  OD2 ASP A 453      21.828  -9.117   9.141  1.00 74.75           O  
ATOM   3513  N   LEU A 454      19.875  -6.562  13.719  1.00 68.88           N  
ATOM   3514  CA  LEU A 454      19.078  -5.543  14.398  1.00 68.88           C  
ATOM   3515  C   LEU A 454      19.953  -4.727  15.352  1.00 68.88           C  
ATOM   3516  CB  LEU A 454      17.938  -6.188  15.172  1.00 68.88           C  
ATOM   3517  O   LEU A 454      20.875  -5.262  15.969  1.00 68.88           O  
ATOM   3518  CG  LEU A 454      16.703  -6.586  14.352  1.00 68.88           C  
ATOM   3519  CD1 LEU A 454      15.852  -7.586  15.117  1.00 68.88           C  
ATOM   3520  CD2 LEU A 454      15.883  -5.352  13.977  1.00 68.88           C  
ATOM   3521  N   PRO A 455      19.688  -3.422  15.289  1.00 71.75           N  
ATOM   3522  CA  PRO A 455      20.406  -2.615  16.281  1.00 71.75           C  
ATOM   3523  C   PRO A 455      20.203  -3.096  17.703  1.00 71.75           C  
ATOM   3524  CB  PRO A 455      19.828  -1.211  16.078  1.00 71.75           C  
ATOM   3525  O   PRO A 455      19.062  -3.354  18.109  1.00 71.75           O  
ATOM   3526  CG  PRO A 455      18.922  -1.334  14.898  1.00 71.75           C  
ATOM   3527  CD  PRO A 455      18.812  -2.787  14.531  1.00 71.75           C  
ATOM   3528  N   ALA A 456      21.297  -3.270  18.531  1.00 73.19           N  
ATOM   3529  CA  ALA A 456      21.297  -3.662  19.938  1.00 73.19           C  
ATOM   3530  C   ALA A 456      20.797  -5.090  20.109  1.00 73.19           C  
ATOM   3531  CB  ALA A 456      20.453  -2.697  20.766  1.00 73.19           C  
ATOM   3532  O   ALA A 456      20.156  -5.414  21.125  1.00 73.19           O  
ATOM   3533  N   TRP A 457      20.844  -5.949  19.172  1.00 80.75           N  
ATOM   3534  CA  TRP A 457      20.422  -7.344  19.219  1.00 80.75           C  
ATOM   3535  C   TRP A 457      21.031  -8.055  20.406  1.00 80.75           C  
ATOM   3536  CB  TRP A 457      20.797  -8.062  17.922  1.00 80.75           C  
ATOM   3537  O   TRP A 457      20.344  -8.773  21.141  1.00 80.75           O  
ATOM   3538  CG  TRP A 457      20.359  -9.500  17.859  1.00 80.75           C  
ATOM   3539  CD1 TRP A 457      19.125  -9.969  17.484  1.00 80.75           C  
ATOM   3540  CD2 TRP A 457      21.141 -10.648  18.203  1.00 80.75           C  
ATOM   3541  CE2 TRP A 457      20.312 -11.781  18.016  1.00 80.75           C  
ATOM   3542  CE3 TRP A 457      22.453 -10.828  18.672  1.00 80.75           C  
ATOM   3543  NE1 TRP A 457      19.094 -11.336  17.578  1.00 80.75           N  
ATOM   3544  CH2 TRP A 457      22.062 -13.227  18.703  1.00 80.75           C  
ATOM   3545  CZ2 TRP A 457      20.766 -13.078  18.250  1.00 80.75           C  
ATOM   3546  CZ3 TRP A 457      22.891 -12.117  18.906  1.00 80.75           C  
ATOM   3547  N   GLU A 458      22.266  -7.895  20.719  1.00 78.31           N  
ATOM   3548  CA  GLU A 458      22.984  -8.578  21.797  1.00 78.31           C  
ATOM   3549  C   GLU A 458      22.422  -8.172  23.156  1.00 78.31           C  
ATOM   3550  CB  GLU A 458      24.484  -8.281  21.719  1.00 78.31           C  
ATOM   3551  O   GLU A 458      22.359  -8.992  24.078  1.00 78.31           O  
ATOM   3552  CG  GLU A 458      25.219  -9.078  20.656  1.00 78.31           C  
ATOM   3553  CD  GLU A 458      26.719  -8.820  20.641  1.00 78.31           C  
ATOM   3554  OE1 GLU A 458      27.438  -9.484  19.859  1.00 78.31           O  
ATOM   3555  OE2 GLU A 458      27.172  -7.957  21.422  1.00 78.31           O  
ATOM   3556  N   ASP A 459      21.953  -6.957  23.188  1.00 76.19           N  
ATOM   3557  CA  ASP A 459      21.453  -6.441  24.453  1.00 76.19           C  
ATOM   3558  C   ASP A 459      20.000  -6.879  24.703  1.00 76.19           C  
ATOM   3559  CB  ASP A 459      21.547  -4.914  24.484  1.00 76.19           C  
ATOM   3560  O   ASP A 459      19.578  -6.996  25.844  1.00 76.19           O  
ATOM   3561  CG  ASP A 459      22.969  -4.410  24.562  1.00 76.19           C  
ATOM   3562  OD1 ASP A 459      23.844  -5.129  25.094  1.00 76.19           O  
ATOM   3563  OD2 ASP A 459      23.234  -3.281  24.078  1.00 76.19           O  
ATOM   3564  N   ASN A 460      19.297  -7.152  23.656  1.00 80.88           N  
ATOM   3565  CA  ASN A 460      17.875  -7.379  23.766  1.00 80.88           C  
ATOM   3566  C   ASN A 460      17.516  -8.859  23.656  1.00 80.88           C  
ATOM   3567  CB  ASN A 460      17.109  -6.582  22.688  1.00 80.88           C  
ATOM   3568  O   ASN A 460      16.453  -9.289  24.078  1.00 80.88           O  
ATOM   3569  CG  ASN A 460      17.172  -5.086  22.938  1.00 80.88           C  
ATOM   3570  ND2 ASN A 460      17.078  -4.305  21.859  1.00 80.88           N  
ATOM   3571  OD1 ASN A 460      17.297  -4.633  24.078  1.00 80.88           O  
ATOM   3572  N   VAL A 461      18.328  -9.617  23.078  1.00 86.62           N  
ATOM   3573  CA  VAL A 461      18.031 -11.008  22.766  1.00 86.62           C  
ATOM   3574  C   VAL A 461      17.703 -11.773  24.047  1.00 86.62           C  
ATOM   3575  CB  VAL A 461      19.188 -11.695  22.016  1.00 86.62           C  
ATOM   3576  O   VAL A 461      16.828 -12.641  24.047  1.00 86.62           O  
ATOM   3577  CG1 VAL A 461      20.359 -11.969  22.953  1.00 86.62           C  
ATOM   3578  CG2 VAL A 461      18.719 -12.984  21.344  1.00 86.62           C  
ATOM   3579  N   GLY A 462      18.281 -11.430  25.094  1.00 84.81           N  
ATOM   3580  CA  GLY A 462      17.969 -12.047  26.375  1.00 84.81           C  
ATOM   3581  C   GLY A 462      16.547 -11.766  26.844  1.00 84.81           C  
ATOM   3582  O   GLY A 462      15.867 -12.664  27.344  1.00 84.81           O  
ATOM   3583  N   GLU A 463      16.156 -10.586  26.656  1.00 80.94           N  
ATOM   3584  CA  GLU A 463      14.797 -10.188  27.031  1.00 80.94           C  
ATOM   3585  C   GLU A 463      13.758 -10.883  26.156  1.00 80.94           C  
ATOM   3586  CB  GLU A 463      14.641  -8.672  26.953  1.00 80.94           C  
ATOM   3587  O   GLU A 463      12.703 -11.289  26.656  1.00 80.94           O  
ATOM   3588  CG  GLU A 463      15.094  -7.926  28.188  1.00 80.94           C  
ATOM   3589  CD  GLU A 463      14.836  -6.430  28.125  1.00 80.94           C  
ATOM   3590  OE1 GLU A 463      15.141  -5.719  29.109  1.00 80.94           O  
ATOM   3591  OE2 GLU A 463      14.320  -5.969  27.094  1.00 80.94           O  
ATOM   3592  N   TRP A 464      14.023 -10.953  24.891  1.00 87.12           N  
ATOM   3593  CA  TRP A 464      13.102 -11.617  23.984  1.00 87.12           C  
ATOM   3594  C   TRP A 464      12.945 -13.094  24.344  1.00 87.12           C  
ATOM   3595  CB  TRP A 464      13.578 -11.477  22.531  1.00 87.12           C  
ATOM   3596  O   TRP A 464      11.844 -13.641  24.266  1.00 87.12           O  
ATOM   3597  CG  TRP A 464      13.586 -10.070  22.031  1.00 87.12           C  
ATOM   3598  CD1 TRP A 464      12.773  -9.047  22.438  1.00 87.12           C  
ATOM   3599  CD2 TRP A 464      14.438  -9.523  21.016  1.00 87.12           C  
ATOM   3600  CE2 TRP A 464      14.094  -8.164  20.859  1.00 87.12           C  
ATOM   3601  CE3 TRP A 464      15.461 -10.062  20.219  1.00 87.12           C  
ATOM   3602  NE1 TRP A 464      13.078  -7.898  21.734  1.00 87.12           N  
ATOM   3603  CH2 TRP A 464      15.734  -7.879  19.172  1.00 87.12           C  
ATOM   3604  CZ2 TRP A 464      14.734  -7.332  19.938  1.00 87.12           C  
ATOM   3605  CZ3 TRP A 464      16.109  -9.227  19.312  1.00 87.12           C  
ATOM   3606  N   ILE A 465      14.016 -13.680  24.719  1.00 90.25           N  
ATOM   3607  CA  ILE A 465      13.992 -15.086  25.109  1.00 90.25           C  
ATOM   3608  C   ILE A 465      13.195 -15.258  26.391  1.00 90.25           C  
ATOM   3609  CB  ILE A 465      15.414 -15.656  25.281  1.00 90.25           C  
ATOM   3610  O   ILE A 465      12.406 -16.203  26.531  1.00 90.25           O  
ATOM   3611  CG1 ILE A 465      16.125 -15.719  23.922  1.00 90.25           C  
ATOM   3612  CG2 ILE A 465      15.375 -17.031  25.938  1.00 90.25           C  
ATOM   3613  CD1 ILE A 465      17.594 -16.141  24.016  1.00 90.25           C  
ATOM   3614  N   GLU A 466      13.359 -14.359  27.328  1.00 84.38           N  
ATOM   3615  CA  GLU A 466      12.594 -14.406  28.562  1.00 84.38           C  
ATOM   3616  C   GLU A 466      11.102 -14.180  28.297  1.00 84.38           C  
ATOM   3617  CB  GLU A 466      13.109 -13.367  29.562  1.00 84.38           C  
ATOM   3618  O   GLU A 466      10.258 -14.844  28.891  1.00 84.38           O  
ATOM   3619  CG  GLU A 466      13.078 -13.828  31.000  1.00 84.38           C  
ATOM   3620  CD  GLU A 466      13.695 -15.195  31.219  1.00 84.38           C  
ATOM   3621  OE1 GLU A 466      13.562 -15.766  32.312  1.00 84.38           O  
ATOM   3622  OE2 GLU A 466      14.328 -15.711  30.266  1.00 84.38           O  
ATOM   3623  N   GLU A 467      10.836 -13.328  27.453  1.00 86.00           N  
ATOM   3624  CA  GLU A 467       9.453 -13.094  27.062  1.00 86.00           C  
ATOM   3625  C   GLU A 467       8.836 -14.336  26.438  1.00 86.00           C  
ATOM   3626  CB  GLU A 467       9.359 -11.914  26.094  1.00 86.00           C  
ATOM   3627  O   GLU A 467       7.688 -14.688  26.750  1.00 86.00           O  
ATOM   3628  CG  GLU A 467       7.945 -11.422  25.844  1.00 86.00           C  
ATOM   3629  CD  GLU A 467       7.883 -10.172  24.984  1.00 86.00           C  
ATOM   3630  OE1 GLU A 467       6.770  -9.773  24.578  1.00 86.00           O  
ATOM   3631  OE2 GLU A 467       8.953  -9.594  24.703  1.00 86.00           O  
ATOM   3632  N   MET A 468       9.516 -14.961  25.578  1.00 89.12           N  
ATOM   3633  CA  MET A 468       9.062 -16.188  24.938  1.00 89.12           C  
ATOM   3634  C   MET A 468       8.820 -17.281  25.969  1.00 89.12           C  
ATOM   3635  CB  MET A 468      10.086 -16.672  23.906  1.00 89.12           C  
ATOM   3636  O   MET A 468       7.824 -18.016  25.875  1.00 89.12           O  
ATOM   3637  CG  MET A 468       9.578 -17.781  23.000  1.00 89.12           C  
ATOM   3638  SD  MET A 468      10.766 -18.203  21.656  1.00 89.12           S  
ATOM   3639  CE  MET A 468      10.547 -16.766  20.578  1.00 89.12           C  
ATOM   3640  N   LYS A 469       9.664 -17.375  26.953  1.00 90.50           N  
ATOM   3641  CA  LYS A 469       9.562 -18.391  28.000  1.00 90.50           C  
ATOM   3642  C   LYS A 469       8.312 -18.156  28.844  1.00 90.50           C  
ATOM   3643  CB  LYS A 469      10.805 -18.359  28.891  1.00 90.50           C  
ATOM   3644  O   LYS A 469       7.621 -19.125  29.203  1.00 90.50           O  
ATOM   3645  CG  LYS A 469      10.883 -19.516  29.875  1.00 90.50           C  
ATOM   3646  CD  LYS A 469      12.141 -19.438  30.734  1.00 90.50           C  
ATOM   3647  CE  LYS A 469      12.133 -20.484  31.844  1.00 90.50           C  
ATOM   3648  NZ  LYS A 469      13.336 -20.375  32.719  1.00 90.50           N  
ATOM   3649  N   GLU A 470       7.941 -16.953  29.031  1.00 83.81           N  
ATOM   3650  CA  GLU A 470       6.844 -16.641  29.938  1.00 83.81           C  
ATOM   3651  C   GLU A 470       5.508 -16.625  29.203  1.00 83.81           C  
ATOM   3652  CB  GLU A 470       7.090 -15.289  30.609  1.00 83.81           C  
ATOM   3653  O   GLU A 470       4.488 -17.047  29.734  1.00 83.81           O  
ATOM   3654  CG  GLU A 470       8.094 -15.344  31.750  1.00 83.81           C  
ATOM   3655  CD  GLU A 470       8.211 -14.039  32.531  1.00 83.81           C  
ATOM   3656  OE1 GLU A 470       8.969 -13.977  33.500  1.00 83.81           O  
ATOM   3657  OE2 GLU A 470       7.539 -13.055  32.125  1.00 83.81           O  
ATOM   3658  N   GLU A 471       5.527 -16.312  27.953  1.00 86.94           N  
ATOM   3659  CA  GLU A 471       4.273 -15.969  27.281  1.00 86.94           C  
ATOM   3660  C   GLU A 471       3.791 -17.109  26.391  1.00 86.94           C  
ATOM   3661  CB  GLU A 471       4.430 -14.695  26.453  1.00 86.94           C  
ATOM   3662  O   GLU A 471       2.615 -17.172  26.031  1.00 86.94           O  
ATOM   3663  CG  GLU A 471       4.652 -13.445  27.297  1.00 86.94           C  
ATOM   3664  CD  GLU A 471       3.572 -12.391  27.094  1.00 86.94           C  
ATOM   3665  OE1 GLU A 471       3.457 -11.477  27.938  1.00 86.94           O  
ATOM   3666  OE2 GLU A 471       2.838 -12.484  26.094  1.00 86.94           O  
ATOM   3667  N   TRP A 472       4.703 -18.078  26.062  1.00 91.12           N  
ATOM   3668  CA  TRP A 472       4.293 -19.047  25.047  1.00 91.12           C  
ATOM   3669  C   TRP A 472       3.111 -19.875  25.531  1.00 91.12           C  
ATOM   3670  CB  TRP A 472       5.461 -19.953  24.672  1.00 91.12           C  
ATOM   3671  O   TRP A 472       2.232 -20.234  24.750  1.00 91.12           O  
ATOM   3672  CG  TRP A 472       5.809 -20.969  25.734  1.00 91.12           C  
ATOM   3673  CD1 TRP A 472       6.738 -20.812  26.734  1.00 91.12           C  
ATOM   3674  CD2 TRP A 472       5.234 -22.266  25.906  1.00 91.12           C  
ATOM   3675  CE2 TRP A 472       5.863 -22.859  27.031  1.00 91.12           C  
ATOM   3676  CE3 TRP A 472       4.250 -22.984  25.219  1.00 91.12           C  
ATOM   3677  NE1 TRP A 472       6.777 -21.953  27.516  1.00 91.12           N  
ATOM   3678  CH2 TRP A 472       4.570 -24.812  26.781  1.00 91.12           C  
ATOM   3679  CZ2 TRP A 472       5.539 -24.141  27.484  1.00 91.12           C  
ATOM   3680  CZ3 TRP A 472       3.926 -24.266  25.672  1.00 91.12           C  
ATOM   3681  N   ARG A 473       3.023 -20.125  26.828  1.00 91.69           N  
ATOM   3682  CA  ARG A 473       1.914 -20.906  27.359  1.00 91.69           C  
ATOM   3683  C   ARG A 473       0.602 -20.125  27.250  1.00 91.69           C  
ATOM   3684  CB  ARG A 473       2.180 -21.297  28.812  1.00 91.69           C  
ATOM   3685  O   ARG A 473      -0.441 -20.703  26.938  1.00 91.69           O  
ATOM   3686  CG  ARG A 473       3.232 -22.375  28.984  1.00 91.69           C  
ATOM   3687  CD  ARG A 473       3.422 -22.766  30.438  1.00 91.69           C  
ATOM   3688  NE  ARG A 473       4.457 -23.781  30.594  1.00 91.69           N  
ATOM   3689  NH1 ARG A 473       4.824 -23.344  32.844  1.00 91.69           N  
ATOM   3690  NH2 ARG A 473       6.023 -24.984  31.766  1.00 91.69           N  
ATOM   3691  CZ  ARG A 473       5.102 -24.031  31.734  1.00 91.69           C  
ATOM   3692  N   HIS A 474       0.729 -18.891  27.594  1.00 89.44           N  
ATOM   3693  CA  HIS A 474      -0.448 -18.031  27.469  1.00 89.44           C  
ATOM   3694  C   HIS A 474      -0.953 -17.984  26.031  1.00 89.44           C  
ATOM   3695  CB  HIS A 474      -0.135 -16.609  27.969  1.00 89.44           C  
ATOM   3696  O   HIS A 474      -2.154 -18.125  25.797  1.00 89.44           O  
ATOM   3697  CG  HIS A 474      -1.277 -15.664  27.812  1.00 89.44           C  
ATOM   3698  CD2 HIS A 474      -1.441 -14.594  27.000  1.00 89.44           C  
ATOM   3699  ND1 HIS A 474      -2.430 -15.758  28.562  1.00 89.44           N  
ATOM   3700  CE1 HIS A 474      -3.256 -14.781  28.219  1.00 89.44           C  
ATOM   3701  NE2 HIS A 474      -2.680 -14.062  27.281  1.00 89.44           N  
ATOM   3702  N   ASP A 475      -0.134 -17.781  25.125  1.00 90.88           N  
ATOM   3703  CA  ASP A 475      -0.505 -17.719  23.703  1.00 90.88           C  
ATOM   3704  C   ASP A 475      -1.166 -19.016  23.266  1.00 90.88           C  
ATOM   3705  CB  ASP A 475       0.722 -17.422  22.844  1.00 90.88           C  
ATOM   3706  O   ASP A 475      -2.143 -18.984  22.500  1.00 90.88           O  
ATOM   3707  CG  ASP A 475       1.215 -15.984  22.984  1.00 90.88           C  
ATOM   3708  OD1 ASP A 475       0.823 -15.297  23.953  1.00 90.88           O  
ATOM   3709  OD2 ASP A 475       2.000 -15.547  22.109  1.00 90.88           O  
ATOM   3710  N   VAL A 476      -0.638 -20.094  23.703  1.00 91.81           N  
ATOM   3711  CA  VAL A 476      -1.170 -21.422  23.375  1.00 91.81           C  
ATOM   3712  C   VAL A 476      -2.578 -21.562  23.938  1.00 91.81           C  
ATOM   3713  CB  VAL A 476      -0.259 -22.547  23.891  1.00 91.81           C  
ATOM   3714  O   VAL A 476      -3.469 -22.094  23.281  1.00 91.81           O  
ATOM   3715  CG1 VAL A 476      -0.991 -23.891  23.875  1.00 91.81           C  
ATOM   3716  CG2 VAL A 476       1.028 -22.625  23.078  1.00 91.81           C  
ATOM   3717  N   GLU A 477      -2.764 -21.109  25.078  1.00 91.06           N  
ATOM   3718  CA  GLU A 477      -4.082 -21.188  25.703  1.00 91.06           C  
ATOM   3719  C   GLU A 477      -5.098 -20.328  24.953  1.00 91.06           C  
ATOM   3720  CB  GLU A 477      -4.016 -20.766  27.172  1.00 91.06           C  
ATOM   3721  O   GLU A 477      -6.262 -20.703  24.812  1.00 91.06           O  
ATOM   3722  CG  GLU A 477      -3.455 -21.844  28.094  1.00 91.06           C  
ATOM   3723  CD  GLU A 477      -4.297 -23.109  28.125  1.00 91.06           C  
ATOM   3724  OE1 GLU A 477      -3.723 -24.219  28.156  1.00 91.06           O  
ATOM   3725  OE2 GLU A 477      -5.543 -22.984  28.109  1.00 91.06           O  
ATOM   3726  N   VAL A 478      -4.668 -19.250  24.578  1.00 90.50           N  
ATOM   3727  CA  VAL A 478      -5.543 -18.375  23.812  1.00 90.50           C  
ATOM   3728  C   VAL A 478      -5.965 -19.062  22.516  1.00 90.50           C  
ATOM   3729  CB  VAL A 478      -4.855 -17.016  23.500  1.00 90.50           C  
ATOM   3730  O   VAL A 478      -7.129 -18.984  22.125  1.00 90.50           O  
ATOM   3731  CG1 VAL A 478      -5.691 -16.203  22.531  1.00 90.50           C  
ATOM   3732  CG2 VAL A 478      -4.613 -16.234  24.797  1.00 90.50           C  
ATOM   3733  N   LEU A 479      -5.031 -19.641  21.875  1.00 89.62           N  
ATOM   3734  CA  LEU A 479      -5.332 -20.359  20.641  1.00 89.62           C  
ATOM   3735  C   LEU A 479      -6.289 -21.516  20.906  1.00 89.62           C  
ATOM   3736  CB  LEU A 479      -4.047 -20.891  20.000  1.00 89.62           C  
ATOM   3737  O   LEU A 479      -7.230 -21.734  20.141  1.00 89.62           O  
ATOM   3738  CG  LEU A 479      -4.211 -21.656  18.688  1.00 89.62           C  
ATOM   3739  CD1 LEU A 479      -4.926 -20.797  17.656  1.00 89.62           C  
ATOM   3740  CD2 LEU A 479      -2.857 -22.125  18.172  1.00 89.62           C  
ATOM   3741  N   LYS A 480      -6.074 -22.266  21.922  1.00 90.88           N  
ATOM   3742  CA  LYS A 480      -6.973 -23.359  22.297  1.00 90.88           C  
ATOM   3743  C   LYS A 480      -8.398 -22.844  22.516  1.00 90.88           C  
ATOM   3744  CB  LYS A 480      -6.473 -24.078  23.547  1.00 90.88           C  
ATOM   3745  O   LYS A 480      -9.359 -23.484  22.078  1.00 90.88           O  
ATOM   3746  CG  LYS A 480      -5.301 -25.016  23.281  1.00 90.88           C  
ATOM   3747  CD  LYS A 480      -4.875 -25.734  24.562  1.00 90.88           C  
ATOM   3748  CE  LYS A 480      -3.695 -26.672  24.312  1.00 90.88           C  
ATOM   3749  NZ  LYS A 480      -3.195 -27.281  25.578  1.00 90.88           N  
ATOM   3750  N   ALA A 481      -8.508 -21.750  23.172  1.00 88.06           N  
ATOM   3751  CA  ALA A 481      -9.812 -21.141  23.438  1.00 88.06           C  
ATOM   3752  C   ALA A 481     -10.477 -20.703  22.125  1.00 88.06           C  
ATOM   3753  CB  ALA A 481      -9.672 -19.969  24.391  1.00 88.06           C  
ATOM   3754  O   ALA A 481     -11.688 -20.875  21.969  1.00 88.06           O  
ATOM   3755  N   TRP A 482      -9.711 -20.250  21.375  1.00 86.69           N  
ATOM   3756  CA  TRP A 482     -10.234 -19.797  20.094  1.00 86.69           C  
ATOM   3757  C   TRP A 482     -10.766 -20.969  19.281  1.00 86.69           C  
ATOM   3758  CB  TRP A 482      -9.156 -19.062  19.312  1.00 86.69           C  
ATOM   3759  O   TRP A 482     -11.844 -20.891  18.688  1.00 86.69           O  
ATOM   3760  CG  TRP A 482      -9.625 -18.500  18.000  1.00 86.69           C  
ATOM   3761  CD1 TRP A 482     -10.250 -17.297  17.797  1.00 86.69           C  
ATOM   3762  CD2 TRP A 482      -9.523 -19.125  16.719  1.00 86.69           C  
ATOM   3763  CE2 TRP A 482     -10.102 -18.234  15.781  1.00 86.69           C  
ATOM   3764  CE3 TRP A 482      -9.000 -20.344  16.266  1.00 86.69           C  
ATOM   3765  NE1 TRP A 482     -10.539 -17.141  16.469  1.00 86.69           N  
ATOM   3766  CH2 TRP A 482      -9.648 -19.734  14.000  1.00 86.69           C  
ATOM   3767  CZ2 TRP A 482     -10.172 -18.531  14.414  1.00 86.69           C  
ATOM   3768  CZ3 TRP A 482      -9.062 -20.625  14.914  1.00 86.69           C  
ATOM   3769  N   VAL A 483     -10.039 -22.000  19.203  1.00 87.06           N  
ATOM   3770  CA  VAL A 483     -10.430 -23.188  18.453  1.00 87.06           C  
ATOM   3771  C   VAL A 483     -11.703 -23.781  19.047  1.00 87.06           C  
ATOM   3772  CB  VAL A 483      -9.305 -24.250  18.438  1.00 87.06           C  
ATOM   3773  O   VAL A 483     -12.594 -24.219  18.328  1.00 87.06           O  
ATOM   3774  CG1 VAL A 483      -9.805 -25.562  17.828  1.00 87.06           C  
ATOM   3775  CG2 VAL A 483      -8.094 -23.734  17.672  1.00 87.06           C  
ATOM   3776  N   ALA A 484     -11.727 -23.812  20.312  1.00 86.00           N  
ATOM   3777  CA  ALA A 484     -12.906 -24.344  20.984  1.00 86.00           C  
ATOM   3778  C   ALA A 484     -14.148 -23.531  20.656  1.00 86.00           C  
ATOM   3779  CB  ALA A 484     -12.680 -24.391  22.500  1.00 86.00           C  
ATOM   3780  O   ALA A 484     -15.242 -24.078  20.500  1.00 86.00           O  
ATOM   3781  N   LYS A 485     -13.969 -22.344  20.531  1.00 81.75           N  
ATOM   3782  CA  LYS A 485     -15.086 -21.453  20.219  1.00 81.75           C  
ATOM   3783  C   LYS A 485     -15.508 -21.609  18.750  1.00 81.75           C  
ATOM   3784  CB  LYS A 485     -14.719 -20.000  20.500  1.00 81.75           C  
ATOM   3785  O   LYS A 485     -16.703 -21.531  18.438  1.00 81.75           O  
ATOM   3786  CG  LYS A 485     -15.172 -19.516  21.875  1.00 81.75           C  
ATOM   3787  CD  LYS A 485     -14.797 -18.047  22.094  1.00 81.75           C  
ATOM   3788  CE  LYS A 485     -15.188 -17.578  23.500  1.00 81.75           C  
ATOM   3789  NZ  LYS A 485     -14.766 -16.172  23.734  1.00 81.75           N  
ATOM   3790  N   ALA A 486     -14.609 -21.812  17.984  1.00 75.19           N  
ATOM   3791  CA  ALA A 486     -14.875 -21.922  16.547  1.00 75.19           C  
ATOM   3792  C   ALA A 486     -15.547 -23.234  16.203  1.00 75.19           C  
ATOM   3793  CB  ALA A 486     -13.578 -21.766  15.758  1.00 75.19           C  
ATOM   3794  O   ALA A 486     -16.281 -23.328  15.219  1.00 75.19           O  
ATOM   3795  N   THR A 487     -15.242 -24.281  16.875  1.00 68.81           N  
ATOM   3796  CA  THR A 487     -15.836 -25.578  16.641  1.00 68.81           C  
ATOM   3797  C   THR A 487     -17.266 -25.641  17.188  1.00 68.81           C  
ATOM   3798  CB  THR A 487     -14.992 -26.703  17.266  1.00 68.81           C  
ATOM   3799  O   THR A 487     -18.047 -26.500  16.781  1.00 68.81           O  
ATOM   3800  CG2 THR A 487     -14.312 -27.547  16.203  1.00 68.81           C  
ATOM   3801  OG1 THR A 487     -13.992 -26.125  18.109  1.00 68.81           O  
ATOM   3802  N   LYS A 488     -17.656 -24.875  18.141  1.00 62.66           N  
ATOM   3803  CA  LYS A 488     -19.016 -24.891  18.688  1.00 62.66           C  
ATOM   3804  C   LYS A 488     -20.000 -24.188  17.766  1.00 62.66           C  
ATOM   3805  CB  LYS A 488     -19.047 -24.250  20.078  1.00 62.66           C  
ATOM   3806  O   LYS A 488     -21.203 -24.359  17.875  1.00 62.66           O  
ATOM   3807  CG  LYS A 488     -18.703 -25.203  21.203  1.00 62.66           C  
ATOM   3808  CD  LYS A 488     -18.891 -24.547  22.562  1.00 62.66           C  
ATOM   3809  CE  LYS A 488     -18.547 -25.500  23.703  1.00 62.66           C  
ATOM   3810  NZ  LYS A 488     -18.703 -24.844  25.031  1.00 62.66           N  
ATOM   3811  N   LYS A 489     -19.672 -23.453  16.812  1.00 48.00           N  
ATOM   3812  CA  LYS A 489     -20.656 -22.844  15.914  1.00 48.00           C  
ATOM   3813  C   LYS A 489     -20.953 -23.750  14.734  1.00 48.00           C  
ATOM   3814  CB  LYS A 489     -20.141 -21.484  15.406  1.00 48.00           C  
ATOM   3815  O   LYS A 489     -20.094 -24.516  14.297  1.00 48.00           O  
ATOM   3816  CG  LYS A 489     -20.672 -20.297  16.188  1.00 48.00           C  
ATOM   3817  CD  LYS A 489     -20.188 -18.984  15.586  1.00 48.00           C  
ATOM   3818  CE  LYS A 489     -20.734 -17.781  16.359  1.00 48.00           C  
ATOM   3819  NZ  LYS A 489     -20.250 -16.484  15.789  1.00 48.00           N  
TER    3820      LYS A 489                                                      
ATOM   3821  N   MET B   1      -7.730 -43.469 -10.695  1.00 37.41           N  
ATOM   3822  CA  MET B   1      -6.855 -42.312 -10.781  1.00 37.41           C  
ATOM   3823  C   MET B   1      -5.855 -42.312  -9.633  1.00 37.41           C  
ATOM   3824  CB  MET B   1      -7.680 -41.031 -10.773  1.00 37.41           C  
ATOM   3825  O   MET B   1      -6.215 -42.562  -8.484  1.00 37.41           O  
ATOM   3826  CG  MET B   1      -7.953 -40.469 -12.164  1.00 37.41           C  
ATOM   3827  SD  MET B   1      -8.922 -38.906 -12.117  1.00 37.41           S  
ATOM   3828  CE  MET B   1      -8.977 -38.500 -13.883  1.00 37.41           C  
ATOM   3829  N   GLN B   2      -4.605 -42.594  -9.836  1.00 60.44           N  
ATOM   3830  CA  GLN B   2      -3.551 -42.812  -8.852  1.00 60.44           C  
ATOM   3831  C   GLN B   2      -3.385 -41.594  -7.945  1.00 60.44           C  
ATOM   3832  CB  GLN B   2      -2.227 -43.125  -9.547  1.00 60.44           C  
ATOM   3833  O   GLN B   2      -3.484 -40.469  -8.398  1.00 60.44           O  
ATOM   3834  CG  GLN B   2      -1.823 -44.594  -9.461  1.00 60.44           C  
ATOM   3835  CD  GLN B   2      -0.527 -44.906 -10.188  1.00 60.44           C  
ATOM   3836  NE2 GLN B   2      -0.055 -46.125 -10.078  1.00 60.44           N  
ATOM   3837  OE1 GLN B   2       0.043 -44.031 -10.852  1.00 60.44           O  
ATOM   3838  N   THR B   3      -3.566 -41.719  -6.648  1.00 77.00           N  
ATOM   3839  CA  THR B   3      -3.383 -40.656  -5.641  1.00 77.00           C  
ATOM   3840  C   THR B   3      -1.970 -40.094  -5.707  1.00 77.00           C  
ATOM   3841  CB  THR B   3      -3.652 -41.219  -4.223  1.00 77.00           C  
ATOM   3842  O   THR B   3      -0.988 -40.844  -5.590  1.00 77.00           O  
ATOM   3843  CG2 THR B   3      -4.441 -40.219  -3.393  1.00 77.00           C  
ATOM   3844  OG1 THR B   3      -4.402 -42.438  -4.320  1.00 77.00           O  
ATOM   3845  N   PRO B   4      -1.811 -38.844  -6.133  1.00 83.12           N  
ATOM   3846  CA  PRO B   4      -0.474 -38.250  -6.227  1.00 83.12           C  
ATOM   3847  C   PRO B   4       0.285 -38.312  -4.902  1.00 83.12           C  
ATOM   3848  CB  PRO B   4      -0.756 -36.812  -6.652  1.00 83.12           C  
ATOM   3849  O   PRO B   4      -0.321 -38.188  -3.836  1.00 83.12           O  
ATOM   3850  CG  PRO B   4      -2.242 -36.750  -6.801  1.00 83.12           C  
ATOM   3851  CD  PRO B   4      -2.828 -38.062  -6.352  1.00 83.12           C  
ATOM   3852  N   HIS B   5       1.531 -38.625  -4.949  1.00 89.06           N  
ATOM   3853  CA  HIS B   5       2.430 -38.688  -3.801  1.00 89.06           C  
ATOM   3854  C   HIS B   5       3.195 -37.375  -3.629  1.00 89.06           C  
ATOM   3855  CB  HIS B   5       3.408 -39.844  -3.947  1.00 89.06           C  
ATOM   3856  O   HIS B   5       3.865 -36.938  -4.559  1.00 89.06           O  
ATOM   3857  CG  HIS B   5       2.752 -41.188  -3.898  1.00 89.06           C  
ATOM   3858  CD2 HIS B   5       1.489 -41.562  -3.570  1.00 89.06           C  
ATOM   3859  ND1 HIS B   5       3.418 -42.375  -4.215  1.00 89.06           N  
ATOM   3860  CE1 HIS B   5       2.590 -43.375  -4.082  1.00 89.06           C  
ATOM   3861  NE2 HIS B   5       1.413 -42.938  -3.691  1.00 89.06           N  
ATOM   3862  N   ILE B   6       3.098 -36.750  -2.457  1.00 92.62           N  
ATOM   3863  CA  ILE B   6       3.777 -35.500  -2.148  1.00 92.62           C  
ATOM   3864  C   ILE B   6       4.844 -35.750  -1.083  1.00 92.62           C  
ATOM   3865  CB  ILE B   6       2.779 -34.438  -1.676  1.00 92.62           C  
ATOM   3866  O   ILE B   6       4.594 -36.438  -0.088  1.00 92.62           O  
ATOM   3867  CG1 ILE B   6       1.752 -34.125  -2.773  1.00 92.62           C  
ATOM   3868  CG2 ILE B   6       3.520 -33.156  -1.260  1.00 92.62           C  
ATOM   3869  CD1 ILE B   6       0.729 -33.062  -2.396  1.00 92.62           C  
ATOM   3870  N   LEU B   7       6.016 -35.281  -1.321  1.00 93.12           N  
ATOM   3871  CA  LEU B   7       7.105 -35.344  -0.357  1.00 93.12           C  
ATOM   3872  C   LEU B   7       7.371 -33.969   0.263  1.00 93.12           C  
ATOM   3873  CB  LEU B   7       8.383 -35.875  -1.025  1.00 93.12           C  
ATOM   3874  O   LEU B   7       7.629 -33.000  -0.452  1.00 93.12           O  
ATOM   3875  CG  LEU B   7       9.633 -35.938  -0.151  1.00 93.12           C  
ATOM   3876  CD1 LEU B   7       9.406 -36.844   1.042  1.00 93.12           C  
ATOM   3877  CD2 LEU B   7      10.836 -36.375  -0.968  1.00 93.12           C  
ATOM   3878  N   ILE B   8       7.336 -33.906   1.554  1.00 93.25           N  
ATOM   3879  CA  ILE B   8       7.613 -32.688   2.307  1.00 93.25           C  
ATOM   3880  C   ILE B   8       8.992 -32.781   2.953  1.00 93.25           C  
ATOM   3881  CB  ILE B   8       6.535 -32.438   3.381  1.00 93.25           C  
ATOM   3882  O   ILE B   8       9.258 -33.719   3.725  1.00 93.25           O  
ATOM   3883  CG1 ILE B   8       5.152 -32.312   2.730  1.00 93.25           C  
ATOM   3884  CG2 ILE B   8       6.871 -31.188   4.195  1.00 93.25           C  
ATOM   3885  CD1 ILE B   8       3.998 -32.281   3.725  1.00 93.25           C  
ATOM   3886  N   VAL B   9       9.875 -31.906   2.619  1.00 90.62           N  
ATOM   3887  CA  VAL B   9      11.211 -31.828   3.205  1.00 90.62           C  
ATOM   3888  C   VAL B   9      11.305 -30.594   4.102  1.00 90.62           C  
ATOM   3889  CB  VAL B   9      12.305 -31.781   2.117  1.00 90.62           C  
ATOM   3890  O   VAL B   9      11.477 -29.484   3.615  1.00 90.62           O  
ATOM   3891  CG1 VAL B   9      13.695 -31.906   2.744  1.00 90.62           C  
ATOM   3892  CG2 VAL B   9      12.078 -32.875   1.083  1.00 90.62           C  
ATOM   3893  N   GLU B  10      11.188 -30.781   5.305  1.00 86.69           N  
ATOM   3894  CA  GLU B  10      11.102 -29.734   6.316  1.00 86.69           C  
ATOM   3895  C   GLU B  10      11.625 -30.219   7.660  1.00 86.69           C  
ATOM   3896  CB  GLU B  10       9.656 -29.250   6.461  1.00 86.69           C  
ATOM   3897  O   GLU B  10      11.188 -31.250   8.172  1.00 86.69           O  
ATOM   3898  CG  GLU B  10       9.461 -28.234   7.586  1.00 86.69           C  
ATOM   3899  CD  GLU B  10      10.211 -26.938   7.371  1.00 86.69           C  
ATOM   3900  OE1 GLU B  10      11.070 -26.578   8.211  1.00 86.69           O  
ATOM   3901  OE2 GLU B  10       9.930 -26.266   6.355  1.00 86.69           O  
ATOM   3902  N   ASP B  11      12.531 -29.500   8.227  1.00 80.00           N  
ATOM   3903  CA  ASP B  11      13.172 -29.938   9.461  1.00 80.00           C  
ATOM   3904  C   ASP B  11      12.320 -29.578  10.680  1.00 80.00           C  
ATOM   3905  CB  ASP B  11      14.562 -29.312   9.586  1.00 80.00           C  
ATOM   3906  O   ASP B  11      12.430 -30.203  11.727  1.00 80.00           O  
ATOM   3907  CG  ASP B  11      14.531 -27.797   9.727  1.00 80.00           C  
ATOM   3908  OD1 ASP B  11      13.664 -27.156   9.109  1.00 80.00           O  
ATOM   3909  OD2 ASP B  11      15.375 -27.250  10.469  1.00 80.00           O  
ATOM   3910  N   GLU B  12      11.609 -28.531  10.570  1.00 82.75           N  
ATOM   3911  CA  GLU B  12      10.781 -28.094  11.695  1.00 82.75           C  
ATOM   3912  C   GLU B  12       9.508 -28.922  11.797  1.00 82.75           C  
ATOM   3913  CB  GLU B  12      10.430 -26.609  11.555  1.00 82.75           C  
ATOM   3914  O   GLU B  12       8.695 -28.938  10.875  1.00 82.75           O  
ATOM   3915  CG  GLU B  12      10.008 -25.953  12.867  1.00 82.75           C  
ATOM   3916  CD  GLU B  12       8.602 -26.344  13.305  1.00 82.75           C  
ATOM   3917  OE1 GLU B  12       8.438 -26.875  14.422  1.00 82.75           O  
ATOM   3918  OE2 GLU B  12       7.660 -26.109  12.516  1.00 82.75           O  
ATOM   3919  N   LEU B  13       9.328 -29.594  12.797  1.00 84.25           N  
ATOM   3920  CA  LEU B  13       8.297 -30.609  12.992  1.00 84.25           C  
ATOM   3921  C   LEU B  13       6.906 -30.000  12.859  1.00 84.25           C  
ATOM   3922  CB  LEU B  13       8.453 -31.266  14.367  1.00 84.25           C  
ATOM   3923  O   LEU B  13       6.023 -30.578  12.227  1.00 84.25           O  
ATOM   3924  CG  LEU B  13       7.586 -32.500  14.625  1.00 84.25           C  
ATOM   3925  CD1 LEU B  13       8.320 -33.750  14.180  1.00 84.25           C  
ATOM   3926  CD2 LEU B  13       7.199 -32.594  16.094  1.00 84.25           C  
ATOM   3927  N   VAL B  14       6.629 -28.875  13.523  1.00 84.94           N  
ATOM   3928  CA  VAL B  14       5.301 -28.281  13.516  1.00 84.94           C  
ATOM   3929  C   VAL B  14       4.902 -27.922  12.086  1.00 84.94           C  
ATOM   3930  CB  VAL B  14       5.242 -27.016  14.414  1.00 84.94           C  
ATOM   3931  O   VAL B  14       3.779 -28.203  11.656  1.00 84.94           O  
ATOM   3932  CG1 VAL B  14       3.859 -26.375  14.344  1.00 84.94           C  
ATOM   3933  CG2 VAL B  14       5.598 -27.375  15.852  1.00 84.94           C  
ATOM   3934  N   THR B  15       5.801 -27.359  11.414  1.00 84.81           N  
ATOM   3935  CA  THR B  15       5.539 -26.984  10.031  1.00 84.81           C  
ATOM   3936  C   THR B  15       5.309 -28.219   9.172  1.00 84.81           C  
ATOM   3937  CB  THR B  15       6.699 -26.156   9.453  1.00 84.81           C  
ATOM   3938  O   THR B  15       4.375 -28.250   8.359  1.00 84.81           O  
ATOM   3939  CG2 THR B  15       6.348 -25.609   8.078  1.00 84.81           C  
ATOM   3940  OG1 THR B  15       6.988 -25.062  10.336  1.00 84.81           O  
ATOM   3941  N   ARG B  16       6.156 -29.109   9.312  1.00 88.75           N  
ATOM   3942  CA  ARG B  16       6.035 -30.359   8.562  1.00 88.75           C  
ATOM   3943  C   ARG B  16       4.684 -31.016   8.805  1.00 88.75           C  
ATOM   3944  CB  ARG B  16       7.164 -31.312   8.930  1.00 88.75           C  
ATOM   3945  O   ARG B  16       4.016 -31.438   7.859  1.00 88.75           O  
ATOM   3946  CG  ARG B  16       7.258 -32.531   8.016  1.00 88.75           C  
ATOM   3947  CD  ARG B  16       8.523 -33.344   8.281  1.00 88.75           C  
ATOM   3948  NE  ARG B  16       8.547 -33.875   9.641  1.00 88.75           N  
ATOM   3949  NH1 ARG B  16      10.641 -33.031  10.156  1.00 88.75           N  
ATOM   3950  NH2 ARG B  16       9.469 -34.250  11.703  1.00 88.75           N  
ATOM   3951  CZ  ARG B  16       9.555 -33.719  10.500  1.00 88.75           C  
ATOM   3952  N   ASN B  17       4.273 -31.109   9.992  1.00 86.81           N  
ATOM   3953  CA  ASN B  17       2.992 -31.703  10.344  1.00 86.81           C  
ATOM   3954  C   ASN B  17       1.823 -30.906   9.766  1.00 86.81           C  
ATOM   3955  CB  ASN B  17       2.854 -31.828  11.859  1.00 86.81           C  
ATOM   3956  O   ASN B  17       0.828 -31.500   9.328  1.00 86.81           O  
ATOM   3957  CG  ASN B  17       3.355 -33.156  12.383  1.00 86.81           C  
ATOM   3958  ND2 ASN B  17       3.531 -33.250  13.695  1.00 86.81           N  
ATOM   3959  OD1 ASN B  17       3.584 -34.094  11.617  1.00 86.81           O  
ATOM   3960  N   THR B  18       1.978 -29.672   9.836  1.00 86.06           N  
ATOM   3961  CA  THR B  18       0.932 -28.828   9.273  1.00 86.06           C  
ATOM   3962  C   THR B  18       0.786 -29.062   7.773  1.00 86.06           C  
ATOM   3963  CB  THR B  18       1.223 -27.344   9.531  1.00 86.06           C  
ATOM   3964  O   THR B  18      -0.328 -29.234   7.273  1.00 86.06           O  
ATOM   3965  CG2 THR B  18       0.084 -26.453   9.023  1.00 86.06           C  
ATOM   3966  OG1 THR B  18       1.383 -27.125  10.938  1.00 86.06           O  
ATOM   3967  N   LEU B  19       1.858 -29.094   7.172  1.00 89.31           N  
ATOM   3968  CA  LEU B  19       1.849 -29.359   5.734  1.00 89.31           C  
ATOM   3969  C   LEU B  19       1.256 -30.719   5.430  1.00 89.31           C  
ATOM   3970  CB  LEU B  19       3.266 -29.266   5.164  1.00 89.31           C  
ATOM   3971  O   LEU B  19       0.440 -30.859   4.516  1.00 89.31           O  
ATOM   3972  CG  LEU B  19       3.852 -27.859   5.031  1.00 89.31           C  
ATOM   3973  CD1 LEU B  19       5.340 -27.922   4.703  1.00 89.31           C  
ATOM   3974  CD2 LEU B  19       3.102 -27.062   3.969  1.00 89.31           C  
ATOM   3975  N   LYS B  20       1.749 -31.641   6.129  1.00 90.38           N  
ATOM   3976  CA  LYS B  20       1.230 -33.000   5.953  1.00 90.38           C  
ATOM   3977  C   LYS B  20      -0.287 -33.031   6.109  1.00 90.38           C  
ATOM   3978  CB  LYS B  20       1.880 -33.969   6.949  1.00 90.38           C  
ATOM   3979  O   LYS B  20      -0.991 -33.594   5.273  1.00 90.38           O  
ATOM   3980  CG  LYS B  20       1.392 -35.406   6.836  1.00 90.38           C  
ATOM   3981  CD  LYS B  20       2.070 -36.312   7.855  1.00 90.38           C  
ATOM   3982  CE  LYS B  20       1.533 -37.719   7.789  1.00 90.38           C  
ATOM   3983  NZ  LYS B  20       2.215 -38.625   8.766  1.00 90.38           N  
ATOM   3984  N   SER B  21      -0.793 -32.406   7.098  1.00 87.62           N  
ATOM   3985  CA  SER B  21      -2.227 -32.406   7.363  1.00 87.62           C  
ATOM   3986  C   SER B  21      -2.992 -31.719   6.238  1.00 87.62           C  
ATOM   3987  CB  SER B  21      -2.520 -31.703   8.695  1.00 87.62           C  
ATOM   3988  O   SER B  21      -4.070 -32.156   5.848  1.00 87.62           O  
ATOM   3989  OG  SER B  21      -1.951 -32.438   9.773  1.00 87.62           O  
ATOM   3990  N   ILE B  22      -2.461 -30.734   5.766  1.00 86.50           N  
ATOM   3991  CA  ILE B  22      -3.119 -29.984   4.703  1.00 86.50           C  
ATOM   3992  C   ILE B  22      -3.229 -30.844   3.447  1.00 86.50           C  
ATOM   3993  CB  ILE B  22      -2.361 -28.672   4.395  1.00 86.50           C  
ATOM   3994  O   ILE B  22      -4.305 -30.938   2.852  1.00 86.50           O  
ATOM   3995  CG1 ILE B  22      -2.514 -27.672   5.551  1.00 86.50           C  
ATOM   3996  CG2 ILE B  22      -2.859 -28.062   3.078  1.00 86.50           C  
ATOM   3997  CD1 ILE B  22      -1.634 -26.438   5.426  1.00 86.50           C  
ATOM   3998  N   PHE B  23      -2.213 -31.438   3.143  1.00 88.88           N  
ATOM   3999  CA  PHE B  23      -2.189 -32.188   1.901  1.00 88.88           C  
ATOM   4000  C   PHE B  23      -2.949 -33.500   2.057  1.00 88.88           C  
ATOM   4001  CB  PHE B  23      -0.746 -32.469   1.468  1.00 88.88           C  
ATOM   4002  O   PHE B  23      -3.609 -33.969   1.119  1.00 88.88           O  
ATOM   4003  CG  PHE B  23      -0.059 -31.281   0.849  1.00 88.88           C  
ATOM   4004  CD1 PHE B  23      -0.542 -30.719  -0.323  1.00 88.88           C  
ATOM   4005  CD2 PHE B  23       1.072 -30.734   1.440  1.00 88.88           C  
ATOM   4006  CE1 PHE B  23       0.091 -29.625  -0.898  1.00 88.88           C  
ATOM   4007  CE2 PHE B  23       1.711 -29.641   0.872  1.00 88.88           C  
ATOM   4008  CZ  PHE B  23       1.220 -29.078  -0.298  1.00 88.88           C  
ATOM   4009  N   GLU B  24      -2.840 -34.156   3.131  1.00 87.19           N  
ATOM   4010  CA  GLU B  24      -3.619 -35.375   3.363  1.00 87.19           C  
ATOM   4011  C   GLU B  24      -5.117 -35.094   3.326  1.00 87.19           C  
ATOM   4012  CB  GLU B  24      -3.240 -36.000   4.703  1.00 87.19           C  
ATOM   4013  O   GLU B  24      -5.902 -35.906   2.855  1.00 87.19           O  
ATOM   4014  CG  GLU B  24      -1.909 -36.750   4.680  1.00 87.19           C  
ATOM   4015  CD  GLU B  24      -1.562 -37.406   6.008  1.00 87.19           C  
ATOM   4016  OE1 GLU B  24      -0.683 -38.281   6.035  1.00 87.19           O  
ATOM   4017  OE2 GLU B  24      -2.176 -37.031   7.031  1.00 87.19           O  
ATOM   4018  N   ALA B  25      -5.484 -33.938   3.777  1.00 82.81           N  
ATOM   4019  CA  ALA B  25      -6.887 -33.531   3.738  1.00 82.81           C  
ATOM   4020  C   ALA B  25      -7.375 -33.375   2.301  1.00 82.81           C  
ATOM   4021  CB  ALA B  25      -7.086 -32.219   4.508  1.00 82.81           C  
ATOM   4022  O   ALA B  25      -8.562 -33.562   2.016  1.00 82.81           O  
ATOM   4023  N   GLU B  26      -6.531 -33.062   1.496  1.00 80.44           N  
ATOM   4024  CA  GLU B  26      -6.875 -32.906   0.087  1.00 80.44           C  
ATOM   4025  C   GLU B  26      -6.879 -34.250  -0.635  1.00 80.44           C  
ATOM   4026  CB  GLU B  26      -5.902 -31.938  -0.600  1.00 80.44           C  
ATOM   4027  O   GLU B  26      -7.258 -34.344  -1.806  1.00 80.44           O  
ATOM   4028  CG  GLU B  26      -6.227 -30.469  -0.370  1.00 80.44           C  
ATOM   4029  CD  GLU B  26      -7.434 -30.000  -1.160  1.00 80.44           C  
ATOM   4030  OE1 GLU B  26      -8.195 -29.141  -0.647  1.00 80.44           O  
ATOM   4031  OE2 GLU B  26      -7.617 -30.469  -2.301  1.00 80.44           O  
ATOM   4032  N   GLY B  27      -6.422 -35.250   0.053  1.00 83.19           N  
ATOM   4033  CA  GLY B  27      -6.488 -36.594  -0.519  1.00 83.19           C  
ATOM   4034  C   GLY B  27      -5.160 -37.062  -1.070  1.00 83.19           C  
ATOM   4035  O   GLY B  27      -5.105 -38.031  -1.813  1.00 83.19           O  
ATOM   4036  N   TYR B  28      -4.137 -36.406  -0.810  1.00 87.38           N  
ATOM   4037  CA  TYR B  28      -2.826 -36.812  -1.310  1.00 87.38           C  
ATOM   4038  C   TYR B  28      -2.141 -37.781  -0.336  1.00 87.38           C  
ATOM   4039  CB  TYR B  28      -1.942 -35.594  -1.549  1.00 87.38           C  
ATOM   4040  O   TYR B  28      -2.455 -37.781   0.856  1.00 87.38           O  
ATOM   4041  CG  TYR B  28      -2.508 -34.625  -2.559  1.00 87.38           C  
ATOM   4042  CD1 TYR B  28      -2.598 -34.969  -3.906  1.00 87.38           C  
ATOM   4043  CD2 TYR B  28      -2.955 -33.375  -2.170  1.00 87.38           C  
ATOM   4044  CE1 TYR B  28      -3.117 -34.094  -4.840  1.00 87.38           C  
ATOM   4045  CE2 TYR B  28      -3.477 -32.469  -3.096  1.00 87.38           C  
ATOM   4046  OH  TYR B  28      -4.070 -31.953  -5.348  1.00 87.38           O  
ATOM   4047  CZ  TYR B  28      -3.555 -32.844  -4.426  1.00 87.38           C  
ATOM   4048  N   ASP B  29      -1.287 -38.625  -0.842  1.00 90.00           N  
ATOM   4049  CA  ASP B  29      -0.368 -39.375  -0.010  1.00 90.00           C  
ATOM   4050  C   ASP B  29       0.909 -38.594   0.271  1.00 90.00           C  
ATOM   4051  CB  ASP B  29      -0.028 -40.719  -0.678  1.00 90.00           C  
ATOM   4052  O   ASP B  29       1.610 -38.188  -0.657  1.00 90.00           O  
ATOM   4053  CG  ASP B  29      -1.073 -41.781  -0.427  1.00 90.00           C  
ATOM   4054  OD1 ASP B  29      -1.879 -41.656   0.518  1.00 90.00           O  
ATOM   4055  OD2 ASP B  29      -1.089 -42.781  -1.179  1.00 90.00           O  
ATOM   4056  N   VAL B  30       1.192 -38.344   1.516  1.00 93.19           N  
ATOM   4057  CA  VAL B  30       2.266 -37.438   1.877  1.00 93.19           C  
ATOM   4058  C   VAL B  30       3.406 -38.219   2.537  1.00 93.19           C  
ATOM   4059  CB  VAL B  30       1.764 -36.312   2.818  1.00 93.19           C  
ATOM   4060  O   VAL B  30       3.174 -39.062   3.410  1.00 93.19           O  
ATOM   4061  CG1 VAL B  30       2.896 -35.344   3.168  1.00 93.19           C  
ATOM   4062  CG2 VAL B  30       0.598 -35.562   2.178  1.00 93.19           C  
ATOM   4063  N   PHE B  31       4.574 -38.000   2.117  1.00 94.06           N  
ATOM   4064  CA  PHE B  31       5.812 -38.469   2.711  1.00 94.06           C  
ATOM   4065  C   PHE B  31       6.590 -37.344   3.357  1.00 94.06           C  
ATOM   4066  CB  PHE B  31       6.680 -39.156   1.656  1.00 94.06           C  
ATOM   4067  O   PHE B  31       6.500 -36.188   2.916  1.00 94.06           O  
ATOM   4068  CG  PHE B  31       6.027 -40.375   1.026  1.00 94.06           C  
ATOM   4069  CD1 PHE B  31       6.141 -41.625   1.608  1.00 94.06           C  
ATOM   4070  CD2 PHE B  31       5.297 -40.250  -0.148  1.00 94.06           C  
ATOM   4071  CE1 PHE B  31       5.539 -42.750   1.028  1.00 94.06           C  
ATOM   4072  CE2 PHE B  31       4.691 -41.344  -0.734  1.00 94.06           C  
ATOM   4073  CZ  PHE B  31       4.812 -42.594  -0.144  1.00 94.06           C  
ATOM   4074  N   GLU B  32       7.270 -37.625   4.398  1.00 93.38           N  
ATOM   4075  CA  GLU B  32       7.973 -36.594   5.160  1.00 93.38           C  
ATOM   4076  C   GLU B  32       9.469 -36.875   5.223  1.00 93.38           C  
ATOM   4077  CB  GLU B  32       7.398 -36.500   6.578  1.00 93.38           C  
ATOM   4078  O   GLU B  32       9.883 -38.031   5.402  1.00 93.38           O  
ATOM   4079  CG  GLU B  32       5.926 -36.125   6.617  1.00 93.38           C  
ATOM   4080  CD  GLU B  32       5.355 -36.062   8.023  1.00 93.38           C  
ATOM   4081  OE1 GLU B  32       4.566 -36.969   8.391  1.00 93.38           O  
ATOM   4082  OE2 GLU B  32       5.695 -35.125   8.766  1.00 93.38           O  
ATOM   4083  N   ALA B  33      10.273 -35.875   5.105  1.00 91.81           N  
ATOM   4084  CA  ALA B  33      11.719 -35.906   5.281  1.00 91.81           C  
ATOM   4085  C   ALA B  33      12.211 -34.719   6.094  1.00 91.81           C  
ATOM   4086  CB  ALA B  33      12.422 -35.938   3.924  1.00 91.81           C  
ATOM   4087  O   ALA B  33      11.711 -33.594   5.938  1.00 91.81           O  
ATOM   4088  N   THR B  34      13.172 -34.969   6.930  1.00 86.75           N  
ATOM   4089  CA  THR B  34      13.695 -33.906   7.793  1.00 86.75           C  
ATOM   4090  C   THR B  34      14.977 -33.312   7.207  1.00 86.75           C  
ATOM   4091  CB  THR B  34      13.977 -34.438   9.211  1.00 86.75           C  
ATOM   4092  O   THR B  34      15.438 -32.250   7.648  1.00 86.75           O  
ATOM   4093  CG2 THR B  34      12.703 -34.938   9.875  1.00 86.75           C  
ATOM   4094  OG1 THR B  34      14.914 -35.531   9.133  1.00 86.75           O  
ATOM   4095  N   ASP B  35      15.594 -34.062   6.395  1.00 84.94           N  
ATOM   4096  CA  ASP B  35      16.844 -33.625   5.785  1.00 84.94           C  
ATOM   4097  C   ASP B  35      17.000 -34.188   4.379  1.00 84.94           C  
ATOM   4098  CB  ASP B  35      18.047 -34.031   6.652  1.00 84.94           C  
ATOM   4099  O   ASP B  35      16.109 -34.875   3.885  1.00 84.94           O  
ATOM   4100  CG  ASP B  35      18.109 -35.531   6.891  1.00 84.94           C  
ATOM   4101  OD1 ASP B  35      17.609 -36.312   6.055  1.00 84.94           O  
ATOM   4102  OD2 ASP B  35      18.688 -35.938   7.934  1.00 84.94           O  
ATOM   4103  N   GLY B  36      18.047 -33.844   3.775  1.00 84.69           N  
ATOM   4104  CA  GLY B  36      18.344 -34.281   2.418  1.00 84.69           C  
ATOM   4105  C   GLY B  36      18.531 -35.781   2.301  1.00 84.69           C  
ATOM   4106  O   GLY B  36      18.141 -36.375   1.299  1.00 84.69           O  
ATOM   4107  N   ALA B  37      19.125 -36.312   3.297  1.00 85.50           N  
ATOM   4108  CA  ALA B  37      19.359 -37.750   3.260  1.00 85.50           C  
ATOM   4109  C   ALA B  37      18.047 -38.531   3.273  1.00 85.50           C  
ATOM   4110  CB  ALA B  37      20.234 -38.156   4.438  1.00 85.50           C  
ATOM   4111  O   ALA B  37      17.875 -39.438   2.488  1.00 85.50           O  
ATOM   4112  N   GLU B  38      17.172 -38.125   4.148  1.00 88.75           N  
ATOM   4113  CA  GLU B  38      15.852 -38.750   4.203  1.00 88.75           C  
ATOM   4114  C   GLU B  38      15.062 -38.500   2.918  1.00 88.75           C  
ATOM   4115  CB  GLU B  38      15.062 -38.250   5.410  1.00 88.75           C  
ATOM   4116  O   GLU B  38      14.336 -39.375   2.447  1.00 88.75           O  
ATOM   4117  CG  GLU B  38      15.367 -38.969   6.703  1.00 88.75           C  
ATOM   4118  CD  GLU B  38      14.523 -38.531   7.879  1.00 88.75           C  
ATOM   4119  OE1 GLU B  38      14.672 -39.062   8.992  1.00 88.75           O  
ATOM   4120  OE2 GLU B  38      13.695 -37.594   7.680  1.00 88.75           O  
ATOM   4121  N   MET B  39      15.312 -37.406   2.391  1.00 88.12           N  
ATOM   4122  CA  MET B  39      14.656 -37.062   1.127  1.00 88.12           C  
ATOM   4123  C   MET B  39      15.078 -38.031   0.028  1.00 88.12           C  
ATOM   4124  CB  MET B  39      14.992 -35.625   0.711  1.00 88.12           C  
ATOM   4125  O   MET B  39      14.227 -38.594  -0.675  1.00 88.12           O  
ATOM   4126  CG  MET B  39      14.375 -35.219  -0.614  1.00 88.12           C  
ATOM   4127  SD  MET B  39      14.984 -33.594  -1.198  1.00 88.12           S  
ATOM   4128  CE  MET B  39      16.609 -34.062  -1.836  1.00 88.12           C  
ATOM   4129  N   HIS B  40      16.328 -38.250  -0.120  1.00 86.06           N  
ATOM   4130  CA  HIS B  40      16.844 -39.125  -1.169  1.00 86.06           C  
ATOM   4131  C   HIS B  40      16.375 -40.562  -0.967  1.00 86.06           C  
ATOM   4132  CB  HIS B  40      18.375 -39.062  -1.210  1.00 86.06           C  
ATOM   4133  O   HIS B  40      16.109 -41.281  -1.938  1.00 86.06           O  
ATOM   4134  CG  HIS B  40      18.906 -37.875  -1.946  1.00 86.06           C  
ATOM   4135  CD2 HIS B  40      19.922 -37.031  -1.653  1.00 86.06           C  
ATOM   4136  ND1 HIS B  40      18.375 -37.438  -3.141  1.00 86.06           N  
ATOM   4137  CE1 HIS B  40      19.047 -36.375  -3.553  1.00 86.06           C  
ATOM   4138  NE2 HIS B  40      19.984 -36.094  -2.668  1.00 86.06           N  
ATOM   4139  N   GLN B  41      16.266 -40.969   0.256  1.00 89.56           N  
ATOM   4140  CA  GLN B  41      15.789 -42.312   0.542  1.00 89.56           C  
ATOM   4141  C   GLN B  41      14.336 -42.500   0.086  1.00 89.56           C  
ATOM   4142  CB  GLN B  41      15.906 -42.625   2.035  1.00 89.56           C  
ATOM   4143  O   GLN B  41      14.000 -43.500  -0.554  1.00 89.56           O  
ATOM   4144  CG  GLN B  41      15.695 -44.094   2.379  1.00 89.56           C  
ATOM   4145  CD  GLN B  41      15.883 -44.375   3.855  1.00 89.56           C  
ATOM   4146  NE2 GLN B  41      15.641 -45.625   4.250  1.00 89.56           N  
ATOM   4147  OE1 GLN B  41      16.250 -43.500   4.633  1.00 89.56           O  
ATOM   4148  N   ILE B  42      13.578 -41.500   0.365  1.00 90.25           N  
ATOM   4149  CA  ILE B  42      12.156 -41.594   0.020  1.00 90.25           C  
ATOM   4150  C   ILE B  42      11.992 -41.531  -1.496  1.00 90.25           C  
ATOM   4151  CB  ILE B  42      11.344 -40.469   0.706  1.00 90.25           C  
ATOM   4152  O   ILE B  42      11.164 -42.219  -2.072  1.00 90.25           O  
ATOM   4153  CG1 ILE B  42      11.336 -40.688   2.225  1.00 90.25           C  
ATOM   4154  CG2 ILE B  42       9.922 -40.406   0.149  1.00 90.25           C  
ATOM   4155  CD1 ILE B  42      10.734 -39.500   3.000  1.00 90.25           C  
ATOM   4156  N   LEU B  43      12.758 -40.750  -2.096  1.00 85.69           N  
ATOM   4157  CA  LEU B  43      12.680 -40.594  -3.545  1.00 85.69           C  
ATOM   4158  C   LEU B  43      13.055 -41.875  -4.258  1.00 85.69           C  
ATOM   4159  CB  LEU B  43      13.594 -39.438  -4.004  1.00 85.69           C  
ATOM   4160  O   LEU B  43      12.570 -42.156  -5.359  1.00 85.69           O  
ATOM   4161  CG  LEU B  43      13.039 -38.031  -3.877  1.00 85.69           C  
ATOM   4162  CD1 LEU B  43      14.172 -37.000  -3.908  1.00 85.69           C  
ATOM   4163  CD2 LEU B  43      12.023 -37.750  -4.984  1.00 85.69           C  
ATOM   4164  N   SER B  44      13.898 -42.625  -3.664  1.00 83.50           N  
ATOM   4165  CA  SER B  44      14.352 -43.875  -4.258  1.00 83.50           C  
ATOM   4166  C   SER B  44      13.328 -45.000  -4.055  1.00 83.50           C  
ATOM   4167  CB  SER B  44      15.695 -44.312  -3.666  1.00 83.50           C  
ATOM   4168  O   SER B  44      13.266 -45.938  -4.840  1.00 83.50           O  
ATOM   4169  OG  SER B  44      15.586 -44.500  -2.270  1.00 83.50           O  
ATOM   4170  N   GLU B  45      12.453 -44.906  -3.066  1.00 86.62           N  
ATOM   4171  CA  GLU B  45      11.539 -45.969  -2.701  1.00 86.62           C  
ATOM   4172  C   GLU B  45      10.141 -45.719  -3.271  1.00 86.62           C  
ATOM   4173  CB  GLU B  45      11.469 -46.125  -1.180  1.00 86.62           C  
ATOM   4174  O   GLU B  45       9.414 -46.688  -3.576  1.00 86.62           O  
ATOM   4175  CG  GLU B  45      12.703 -46.750  -0.565  1.00 86.62           C  
ATOM   4176  CD  GLU B  45      12.602 -46.938   0.941  1.00 86.62           C  
ATOM   4177  OE1 GLU B  45      13.594 -47.375   1.569  1.00 86.62           O  
ATOM   4178  OE2 GLU B  45      11.523 -46.656   1.498  1.00 86.62           O  
ATOM   4179  N   TYR B  46       9.812 -44.500  -3.391  1.00 86.12           N  
ATOM   4180  CA  TYR B  46       8.453 -44.188  -3.809  1.00 86.12           C  
ATOM   4181  C   TYR B  46       8.453 -43.281  -5.035  1.00 86.12           C  
ATOM   4182  CB  TYR B  46       7.680 -43.500  -2.668  1.00 86.12           C  
ATOM   4183  O   TYR B  46       9.430 -42.562  -5.281  1.00 86.12           O  
ATOM   4184  CG  TYR B  46       7.539 -44.375  -1.439  1.00 86.12           C  
ATOM   4185  CD1 TYR B  46       6.520 -45.312  -1.344  1.00 86.12           C  
ATOM   4186  CD2 TYR B  46       8.422 -44.250  -0.372  1.00 86.12           C  
ATOM   4187  CE1 TYR B  46       6.379 -46.125  -0.213  1.00 86.12           C  
ATOM   4188  CE2 TYR B  46       8.289 -45.031   0.764  1.00 86.12           C  
ATOM   4189  OH  TYR B  46       7.141 -46.750   1.955  1.00 86.12           O  
ATOM   4190  CZ  TYR B  46       7.270 -45.969   0.833  1.00 86.12           C  
ATOM   4191  N   ASP B  47       7.465 -43.406  -5.828  1.00 82.69           N  
ATOM   4192  CA  ASP B  47       7.273 -42.500  -6.961  1.00 82.69           C  
ATOM   4193  C   ASP B  47       6.621 -41.188  -6.520  1.00 82.69           C  
ATOM   4194  CB  ASP B  47       6.422 -43.156  -8.039  1.00 82.69           C  
ATOM   4195  O   ASP B  47       5.398 -41.094  -6.402  1.00 82.69           O  
ATOM   4196  CG  ASP B  47       7.219 -43.531  -9.273  1.00 82.69           C  
ATOM   4197  OD1 ASP B  47       8.367 -43.062  -9.430  1.00 82.69           O  
ATOM   4198  OD2 ASP B  47       6.695 -44.312 -10.109  1.00 82.69           O  
ATOM   4199  N   ILE B  48       7.371 -40.188  -6.312  1.00 87.56           N  
ATOM   4200  CA  ILE B  48       6.926 -38.906  -5.816  1.00 87.56           C  
ATOM   4201  C   ILE B  48       6.551 -38.000  -6.996  1.00 87.56           C  
ATOM   4202  CB  ILE B  48       8.008 -38.219  -4.949  1.00 87.56           C  
ATOM   4203  O   ILE B  48       7.281 -37.938  -7.988  1.00 87.56           O  
ATOM   4204  CG1 ILE B  48       8.375 -39.094  -3.758  1.00 87.56           C  
ATOM   4205  CG2 ILE B  48       7.543 -36.844  -4.480  1.00 87.56           C  
ATOM   4206  CD1 ILE B  48       7.246 -39.281  -2.750  1.00 87.56           C  
ATOM   4207  N   ASN B  49       5.434 -37.375  -6.840  1.00 86.25           N  
ATOM   4208  CA  ASN B  49       4.953 -36.500  -7.898  1.00 86.25           C  
ATOM   4209  C   ASN B  49       5.312 -35.031  -7.625  1.00 86.25           C  
ATOM   4210  CB  ASN B  49       3.441 -36.625  -8.078  1.00 86.25           C  
ATOM   4211  O   ASN B  49       5.469 -34.250  -8.555  1.00 86.25           O  
ATOM   4212  CG  ASN B  49       3.033 -38.031  -8.461  1.00 86.25           C  
ATOM   4213  ND2 ASN B  49       3.160 -38.375  -9.734  1.00 86.25           N  
ATOM   4214  OD1 ASN B  49       2.604 -38.844  -7.609  1.00 86.25           O  
ATOM   4215  N   LEU B  50       5.406 -34.656  -6.398  1.00 88.75           N  
ATOM   4216  CA  LEU B  50       5.676 -33.281  -5.988  1.00 88.75           C  
ATOM   4217  C   LEU B  50       6.527 -33.250  -4.723  1.00 88.75           C  
ATOM   4218  CB  LEU B  50       4.363 -32.531  -5.754  1.00 88.75           C  
ATOM   4219  O   LEU B  50       6.262 -33.969  -3.771  1.00 88.75           O  
ATOM   4220  CG  LEU B  50       4.492 -31.094  -5.203  1.00 88.75           C  
ATOM   4221  CD1 LEU B  50       5.180 -30.188  -6.219  1.00 88.75           C  
ATOM   4222  CD2 LEU B  50       3.119 -30.547  -4.832  1.00 88.75           C  
ATOM   4223  N   VAL B  51       7.520 -32.438  -4.766  1.00 89.50           N  
ATOM   4224  CA  VAL B  51       8.375 -32.219  -3.604  1.00 89.50           C  
ATOM   4225  C   VAL B  51       8.203 -30.797  -3.094  1.00 89.50           C  
ATOM   4226  CB  VAL B  51       9.859 -32.500  -3.934  1.00 89.50           C  
ATOM   4227  O   VAL B  51       8.289 -29.844  -3.869  1.00 89.50           O  
ATOM   4228  CG1 VAL B  51      10.750 -32.188  -2.736  1.00 89.50           C  
ATOM   4229  CG2 VAL B  51      10.047 -33.969  -4.359  1.00 89.50           C  
ATOM   4230  N   ILE B  52       7.879 -30.656  -1.893  1.00 89.50           N  
ATOM   4231  CA  ILE B  52       7.848 -29.375  -1.191  1.00 89.50           C  
ATOM   4232  C   ILE B  52       9.047 -29.266  -0.250  1.00 89.50           C  
ATOM   4233  CB  ILE B  52       6.527 -29.188  -0.405  1.00 89.50           C  
ATOM   4234  O   ILE B  52       9.195 -30.078   0.662  1.00 89.50           O  
ATOM   4235  CG1 ILE B  52       5.324 -29.344  -1.340  1.00 89.50           C  
ATOM   4236  CG2 ILE B  52       6.504 -27.844   0.304  1.00 89.50           C  
ATOM   4237  CD1 ILE B  52       3.979 -29.156  -0.652  1.00 89.50           C  
ATOM   4238  N   MET B  53       9.867 -28.344  -0.440  1.00 86.94           N  
ATOM   4239  CA  MET B  53      11.133 -28.297   0.275  1.00 86.94           C  
ATOM   4240  C   MET B  53      11.375 -26.922   0.879  1.00 86.94           C  
ATOM   4241  CB  MET B  53      12.289 -28.672  -0.658  1.00 86.94           C  
ATOM   4242  O   MET B  53      11.219 -25.906   0.199  1.00 86.94           O  
ATOM   4243  CG  MET B  53      13.633 -28.781   0.045  1.00 86.94           C  
ATOM   4244  SD  MET B  53      14.984 -29.266  -1.097  1.00 86.94           S  
ATOM   4245  CE  MET B  53      14.180 -30.641  -1.975  1.00 86.94           C  
ATOM   4246  N   ASP B  54      11.773 -26.875   2.068  1.00 82.62           N  
ATOM   4247  CA  ASP B  54      12.242 -25.656   2.723  1.00 82.62           C  
ATOM   4248  C   ASP B  54      13.641 -25.281   2.242  1.00 82.62           C  
ATOM   4249  CB  ASP B  54      12.234 -25.828   4.242  1.00 82.62           C  
ATOM   4250  O   ASP B  54      14.508 -26.141   2.109  1.00 82.62           O  
ATOM   4251  CG  ASP B  54      12.398 -24.516   4.988  1.00 82.62           C  
ATOM   4252  OD1 ASP B  54      12.633 -23.469   4.340  1.00 82.62           O  
ATOM   4253  OD2 ASP B  54      12.297 -24.531   6.234  1.00 82.62           O  
ATOM   4254  N   ILE B  55      13.898 -24.078   2.051  1.00 76.06           N  
ATOM   4255  CA  ILE B  55      15.195 -23.625   1.569  1.00 76.06           C  
ATOM   4256  C   ILE B  55      16.203 -23.641   2.715  1.00 76.06           C  
ATOM   4257  CB  ILE B  55      15.094 -22.203   0.957  1.00 76.06           C  
ATOM   4258  O   ILE B  55      17.391 -23.906   2.502  1.00 76.06           O  
ATOM   4259  CG1 ILE B  55      14.422 -22.266  -0.420  1.00 76.06           C  
ATOM   4260  CG2 ILE B  55      16.484 -21.562   0.863  1.00 76.06           C  
ATOM   4261  CD1 ILE B  55      14.180 -20.906  -1.047  1.00 76.06           C  
ATOM   4262  N   ASN B  56      15.648 -23.281   3.814  1.00 72.88           N  
ATOM   4263  CA  ASN B  56      16.547 -23.156   4.957  1.00 72.88           C  
ATOM   4264  C   ASN B  56      16.625 -24.469   5.746  1.00 72.88           C  
ATOM   4265  CB  ASN B  56      16.125 -22.016   5.867  1.00 72.88           C  
ATOM   4266  O   ASN B  56      16.422 -24.469   6.961  1.00 72.88           O  
ATOM   4267  CG  ASN B  56      16.406 -20.656   5.270  1.00 72.88           C  
ATOM   4268  ND2 ASN B  56      15.617 -19.656   5.648  1.00 72.88           N  
ATOM   4269  OD1 ASN B  56      17.328 -20.500   4.469  1.00 72.88           O  
ATOM   4270  N   LEU B  57      16.938 -25.453   5.223  1.00 73.94           N  
ATOM   4271  CA  LEU B  57      17.141 -26.750   5.879  1.00 73.94           C  
ATOM   4272  C   LEU B  57      18.500 -26.812   6.562  1.00 73.94           C  
ATOM   4273  CB  LEU B  57      17.000 -27.891   4.867  1.00 73.94           C  
ATOM   4274  O   LEU B  57      19.453 -26.172   6.113  1.00 73.94           O  
ATOM   4275  CG  LEU B  57      15.586 -28.203   4.383  1.00 73.94           C  
ATOM   4276  CD1 LEU B  57      15.633 -28.984   3.074  1.00 73.94           C  
ATOM   4277  CD2 LEU B  57      14.820 -28.984   5.449  1.00 73.94           C  
ATOM   4278  N   PRO B  58      18.422 -27.359   7.758  1.00 62.88           N  
ATOM   4279  CA  PRO B  58      19.719 -27.594   8.398  1.00 62.88           C  
ATOM   4280  C   PRO B  58      20.625 -28.500   7.566  1.00 62.88           C  
ATOM   4281  CB  PRO B  58      19.344 -28.266   9.719  1.00 62.88           C  
ATOM   4282  O   PRO B  58      20.172 -29.500   7.012  1.00 62.88           O  
ATOM   4283  CG  PRO B  58      17.891 -28.578   9.594  1.00 62.88           C  
ATOM   4284  CD  PRO B  58      17.375 -27.922   8.344  1.00 62.88           C  
ATOM   4285  N   GLY B  59      21.875 -28.062   7.477  1.00 59.84           N  
ATOM   4286  CA  GLY B  59      22.906 -28.828   6.785  1.00 59.84           C  
ATOM   4287  C   GLY B  59      23.156 -28.344   5.367  1.00 59.84           C  
ATOM   4288  O   GLY B  59      23.844 -27.344   5.156  1.00 59.84           O  
ATOM   4289  N   LYS B  60      22.422 -29.125   4.492  1.00 60.84           N  
ATOM   4290  CA  LYS B  60      22.562 -28.797   3.078  1.00 60.84           C  
ATOM   4291  C   LYS B  60      21.516 -27.781   2.639  1.00 60.84           C  
ATOM   4292  CB  LYS B  60      22.469 -30.047   2.217  1.00 60.84           C  
ATOM   4293  O   LYS B  60      20.344 -27.922   2.965  1.00 60.84           O  
ATOM   4294  CG  LYS B  60      23.812 -30.719   1.957  1.00 60.84           C  
ATOM   4295  CD  LYS B  60      23.672 -31.906   0.997  1.00 60.84           C  
ATOM   4296  CE  LYS B  60      25.000 -32.594   0.773  1.00 60.84           C  
ATOM   4297  NZ  LYS B  60      24.859 -33.781  -0.152  1.00 60.84           N  
ATOM   4298  N   ASN B  61      21.922 -26.688   2.193  1.00 65.19           N  
ATOM   4299  CA  ASN B  61      21.062 -25.625   1.691  1.00 65.19           C  
ATOM   4300  C   ASN B  61      20.000 -26.172   0.743  1.00 65.19           C  
ATOM   4301  CB  ASN B  61      21.891 -24.547   0.996  1.00 65.19           C  
ATOM   4302  O   ASN B  61      20.297 -27.016  -0.106  1.00 65.19           O  
ATOM   4303  CG  ASN B  61      21.188 -23.203   0.966  1.00 65.19           C  
ATOM   4304  ND2 ASN B  61      21.953 -22.141   0.706  1.00 65.19           N  
ATOM   4305  OD1 ASN B  61      19.984 -23.109   1.178  1.00 65.19           O  
ATOM   4306  N   GLY B  62      18.781 -26.016   1.072  1.00 70.38           N  
ATOM   4307  CA  GLY B  62      17.672 -26.438   0.231  1.00 70.38           C  
ATOM   4308  C   GLY B  62      17.922 -26.234  -1.249  1.00 70.38           C  
ATOM   4309  O   GLY B  62      17.484 -27.016  -2.082  1.00 70.38           O  
ATOM   4310  N   LEU B  63      18.750 -25.391  -1.589  1.00 71.88           N  
ATOM   4311  CA  LEU B  63      19.078 -25.094  -2.982  1.00 71.88           C  
ATOM   4312  C   LEU B  63      19.969 -26.188  -3.570  1.00 71.88           C  
ATOM   4313  CB  LEU B  63      19.750 -23.734  -3.107  1.00 71.88           C  
ATOM   4314  O   LEU B  63      19.812 -26.562  -4.730  1.00 71.88           O  
ATOM   4315  CG  LEU B  63      18.844 -22.516  -3.000  1.00 71.88           C  
ATOM   4316  CD1 LEU B  63      19.625 -21.312  -2.467  1.00 71.88           C  
ATOM   4317  CD2 LEU B  63      18.219 -22.188  -4.355  1.00 71.88           C  
ATOM   4318  N   LEU B  64      20.891 -26.594  -2.820  1.00 74.69           N  
ATOM   4319  CA  LEU B  64      21.781 -27.656  -3.273  1.00 74.69           C  
ATOM   4320  C   LEU B  64      21.031 -28.969  -3.443  1.00 74.69           C  
ATOM   4321  CB  LEU B  64      22.938 -27.844  -2.287  1.00 74.69           C  
ATOM   4322  O   LEU B  64      21.266 -29.703  -4.406  1.00 74.69           O  
ATOM   4323  CG  LEU B  64      24.266 -27.172  -2.658  1.00 74.69           C  
ATOM   4324  CD1 LEU B  64      24.859 -26.469  -1.443  1.00 74.69           C  
ATOM   4325  CD2 LEU B  64      25.234 -28.203  -3.229  1.00 74.69           C  
ATOM   4326  N   LEU B  65      20.141 -29.141  -2.586  1.00 78.38           N  
ATOM   4327  CA  LEU B  65      19.344 -30.359  -2.662  1.00 78.38           C  
ATOM   4328  C   LEU B  65      18.438 -30.328  -3.895  1.00 78.38           C  
ATOM   4329  CB  LEU B  65      18.500 -30.516  -1.399  1.00 78.38           C  
ATOM   4330  O   LEU B  65      18.219 -31.375  -4.527  1.00 78.38           O  
ATOM   4331  CG  LEU B  65      19.125 -31.312  -0.256  1.00 78.38           C  
ATOM   4332  CD1 LEU B  65      18.750 -30.703   1.089  1.00 78.38           C  
ATOM   4333  CD2 LEU B  65      18.703 -32.781  -0.324  1.00 78.38           C  
ATOM   4334  N   ALA B  66      17.938 -29.172  -4.145  1.00 77.00           N  
ATOM   4335  CA  ALA B  66      17.094 -29.031  -5.324  1.00 77.00           C  
ATOM   4336  C   ALA B  66      17.859 -29.375  -6.598  1.00 77.00           C  
ATOM   4337  CB  ALA B  66      16.531 -27.625  -5.410  1.00 77.00           C  
ATOM   4338  O   ALA B  66      17.312 -30.000  -7.512  1.00 77.00           O  
ATOM   4339  N   ARG B  67      19.031 -28.953  -6.621  1.00 74.69           N  
ATOM   4340  CA  ARG B  67      19.859 -29.250  -7.781  1.00 74.69           C  
ATOM   4341  C   ARG B  67      20.062 -30.766  -7.938  1.00 74.69           C  
ATOM   4342  CB  ARG B  67      21.219 -28.562  -7.668  1.00 74.69           C  
ATOM   4343  O   ARG B  67      20.016 -31.281  -9.047  1.00 74.69           O  
ATOM   4344  CG  ARG B  67      21.422 -27.438  -8.688  1.00 74.69           C  
ATOM   4345  CD  ARG B  67      22.812 -26.828  -8.578  1.00 74.69           C  
ATOM   4346  NE  ARG B  67      23.031 -25.797  -9.578  1.00 74.69           N  
ATOM   4347  NH1 ARG B  67      25.094 -25.156  -8.789  1.00 74.69           N  
ATOM   4348  NH2 ARG B  67      24.188 -24.094 -10.609  1.00 74.69           N  
ATOM   4349  CZ  ARG B  67      24.109 -25.016  -9.656  1.00 74.69           C  
ATOM   4350  N   GLU B  68      20.297 -31.359  -6.844  1.00 75.31           N  
ATOM   4351  CA  GLU B  68      20.484 -32.812  -6.867  1.00 75.31           C  
ATOM   4352  C   GLU B  68      19.203 -33.531  -7.281  1.00 75.31           C  
ATOM   4353  CB  GLU B  68      20.969 -33.312  -5.504  1.00 75.31           C  
ATOM   4354  O   GLU B  68      19.250 -34.531  -8.000  1.00 75.31           O  
ATOM   4355  CG  GLU B  68      22.406 -32.938  -5.176  1.00 75.31           C  
ATOM   4356  CD  GLU B  68      22.844 -33.406  -3.793  1.00 75.31           C  
ATOM   4357  OE1 GLU B  68      23.984 -33.125  -3.393  1.00 75.31           O  
ATOM   4358  OE2 GLU B  68      22.016 -34.062  -3.105  1.00 75.31           O  
ATOM   4359  N   LEU B  69      18.188 -32.969  -6.863  1.00 76.44           N  
ATOM   4360  CA  LEU B  69      16.891 -33.531  -7.180  1.00 76.44           C  
ATOM   4361  C   LEU B  69      16.594 -33.469  -8.680  1.00 76.44           C  
ATOM   4362  CB  LEU B  69      15.773 -32.844  -6.402  1.00 76.44           C  
ATOM   4363  O   LEU B  69      16.062 -34.406  -9.266  1.00 76.44           O  
ATOM   4364  CG  LEU B  69      14.492 -33.625  -6.168  1.00 76.44           C  
ATOM   4365  CD1 LEU B  69      14.336 -33.969  -4.688  1.00 76.44           C  
ATOM   4366  CD2 LEU B  69      13.281 -32.844  -6.680  1.00 76.44           C  
ATOM   4367  N   ARG B  70      16.875 -32.375  -9.250  1.00 73.06           N  
ATOM   4368  CA  ARG B  70      16.594 -32.188 -10.664  1.00 73.06           C  
ATOM   4369  C   ARG B  70      17.438 -33.094 -11.531  1.00 73.06           C  
ATOM   4370  CB  ARG B  70      16.828 -30.719 -11.055  1.00 73.06           C  
ATOM   4371  O   ARG B  70      17.031 -33.500 -12.625  1.00 73.06           O  
ATOM   4372  CG  ARG B  70      15.633 -29.812 -10.797  1.00 73.06           C  
ATOM   4373  CD  ARG B  70      14.781 -29.641 -12.047  1.00 73.06           C  
ATOM   4374  NE  ARG B  70      13.625 -28.781 -11.797  1.00 73.06           N  
ATOM   4375  NH1 ARG B  70      12.703 -29.078 -13.898  1.00 73.06           N  
ATOM   4376  NH2 ARG B  70      11.656 -27.734 -12.352  1.00 73.06           N  
ATOM   4377  CZ  ARG B  70      12.664 -28.531 -12.680  1.00 73.06           C  
ATOM   4378  N   GLU B  71      18.484 -33.406 -11.008  1.00 68.38           N  
ATOM   4379  CA  GLU B  71      19.359 -34.312 -11.750  1.00 68.38           C  
ATOM   4380  C   GLU B  71      18.828 -35.750 -11.734  1.00 68.38           C  
ATOM   4381  CB  GLU B  71      20.781 -34.281 -11.180  1.00 68.38           C  
ATOM   4382  O   GLU B  71      19.078 -36.531 -12.664  1.00 68.38           O  
ATOM   4383  CG  GLU B  71      21.562 -33.031 -11.562  1.00 68.38           C  
ATOM   4384  CD  GLU B  71      22.969 -33.000 -11.016  1.00 68.38           C  
ATOM   4385  OE1 GLU B  71      23.734 -32.062 -11.320  1.00 68.38           O  
ATOM   4386  OE2 GLU B  71      23.328 -33.969 -10.289  1.00 68.38           O  
ATOM   4387  N   GLN B  72      18.078 -36.031 -10.797  1.00 63.81           N  
ATOM   4388  CA  GLN B  72      17.703 -37.438 -10.609  1.00 63.81           C  
ATOM   4389  C   GLN B  72      16.266 -37.688 -11.070  1.00 63.81           C  
ATOM   4390  CB  GLN B  72      17.859 -37.844  -9.148  1.00 63.81           C  
ATOM   4391  O   GLN B  72      15.930 -38.781 -11.523  1.00 63.81           O  
ATOM   4392  CG  GLN B  72      19.312 -38.000  -8.711  1.00 63.81           C  
ATOM   4393  CD  GLN B  72      19.438 -38.438  -7.258  1.00 63.81           C  
ATOM   4394  NE2 GLN B  72      20.672 -38.719  -6.832  1.00 63.81           N  
ATOM   4395  OE1 GLN B  72      18.453 -38.500  -6.527  1.00 63.81           O  
ATOM   4396  N   ALA B  73      15.375 -36.719 -10.820  1.00 63.91           N  
ATOM   4397  CA  ALA B  73      13.961 -37.000 -11.062  1.00 63.91           C  
ATOM   4398  C   ALA B  73      13.258 -35.812 -11.688  1.00 63.91           C  
ATOM   4399  CB  ALA B  73      13.266 -37.406  -9.758  1.00 63.91           C  
ATOM   4400  O   ALA B  73      13.688 -34.656 -11.500  1.00 63.91           O  
ATOM   4401  N   ASN B  74      12.438 -36.031 -12.625  1.00 66.06           N  
ATOM   4402  CA  ASN B  74      11.555 -35.031 -13.180  1.00 66.06           C  
ATOM   4403  C   ASN B  74      10.320 -34.812 -12.312  1.00 66.06           C  
ATOM   4404  CB  ASN B  74      11.141 -35.375 -14.609  1.00 66.06           C  
ATOM   4405  O   ASN B  74       9.219 -35.188 -12.688  1.00 66.06           O  
ATOM   4406  CG  ASN B  74      11.008 -34.188 -15.508  1.00 66.06           C  
ATOM   4407  ND2 ASN B  74      10.547 -34.406 -16.734  1.00 66.06           N  
ATOM   4408  OD1 ASN B  74      11.328 -33.062 -15.109  1.00 66.06           O  
ATOM   4409  N   VAL B  75      10.578 -34.469 -11.086  1.00 77.69           N  
ATOM   4410  CA  VAL B  75       9.508 -34.250 -10.125  1.00 77.69           C  
ATOM   4411  C   VAL B  75       9.242 -32.781  -9.945  1.00 77.69           C  
ATOM   4412  CB  VAL B  75       9.844 -34.906  -8.758  1.00 77.69           C  
ATOM   4413  O   VAL B  75      10.148 -31.953 -10.078  1.00 77.69           O  
ATOM   4414  CG1 VAL B  75       8.664 -34.781  -7.797  1.00 77.69           C  
ATOM   4415  CG2 VAL B  75      10.234 -36.375  -8.945  1.00 77.69           C  
ATOM   4416  N   ALA B  76       8.031 -32.406  -9.828  1.00 82.38           N  
ATOM   4417  CA  ALA B  76       7.672 -31.031  -9.531  1.00 82.38           C  
ATOM   4418  C   ALA B  76       8.242 -30.594  -8.180  1.00 82.38           C  
ATOM   4419  CB  ALA B  76       6.156 -30.859  -9.547  1.00 82.38           C  
ATOM   4420  O   ALA B  76       8.227 -31.359  -7.215  1.00 82.38           O  
ATOM   4421  N   LEU B  77       8.891 -29.500  -8.133  1.00 84.31           N  
ATOM   4422  CA  LEU B  77       9.555 -29.000  -6.930  1.00 84.31           C  
ATOM   4423  C   LEU B  77       9.000 -27.625  -6.543  1.00 84.31           C  
ATOM   4424  CB  LEU B  77      11.062 -28.906  -7.148  1.00 84.31           C  
ATOM   4425  O   LEU B  77       8.953 -26.719  -7.375  1.00 84.31           O  
ATOM   4426  CG  LEU B  77      11.891 -28.359  -5.984  1.00 84.31           C  
ATOM   4427  CD1 LEU B  77      11.844 -29.312  -4.801  1.00 84.31           C  
ATOM   4428  CD2 LEU B  77      13.328 -28.094  -6.418  1.00 84.31           C  
ATOM   4429  N   MET B  78       8.523 -27.531  -5.320  1.00 85.19           N  
ATOM   4430  CA  MET B  78       8.055 -26.266  -4.750  1.00 85.19           C  
ATOM   4431  C   MET B  78       8.875 -25.891  -3.521  1.00 85.19           C  
ATOM   4432  CB  MET B  78       6.574 -26.359  -4.383  1.00 85.19           C  
ATOM   4433  O   MET B  78       9.008 -26.688  -2.590  1.00 85.19           O  
ATOM   4434  CG  MET B  78       5.992 -25.062  -3.857  1.00 85.19           C  
ATOM   4435  SD  MET B  78       4.227 -25.219  -3.379  1.00 85.19           S  
ATOM   4436  CE  MET B  78       3.479 -25.500  -5.008  1.00 85.19           C  
ATOM   4437  N   PHE B  79       9.398 -24.719  -3.463  1.00 83.75           N  
ATOM   4438  CA  PHE B  79      10.203 -24.266  -2.338  1.00 83.75           C  
ATOM   4439  C   PHE B  79       9.336 -23.500  -1.335  1.00 83.75           C  
ATOM   4440  CB  PHE B  79      11.344 -23.359  -2.824  1.00 83.75           C  
ATOM   4441  O   PHE B  79       8.438 -22.750  -1.724  1.00 83.75           O  
ATOM   4442  CG  PHE B  79      12.555 -24.125  -3.293  1.00 83.75           C  
ATOM   4443  CD1 PHE B  79      13.188 -25.031  -2.451  1.00 83.75           C  
ATOM   4444  CD2 PHE B  79      13.055 -23.938  -4.574  1.00 83.75           C  
ATOM   4445  CE1 PHE B  79      14.312 -25.734  -2.883  1.00 83.75           C  
ATOM   4446  CE2 PHE B  79      14.180 -24.641  -5.012  1.00 83.75           C  
ATOM   4447  CZ  PHE B  79      14.805 -25.547  -4.164  1.00 83.75           C  
ATOM   4448  N   LEU B  80       9.586 -23.766  -0.090  1.00 81.69           N  
ATOM   4449  CA  LEU B  80       9.086 -22.938   1.000  1.00 81.69           C  
ATOM   4450  C   LEU B  80      10.141 -21.922   1.435  1.00 81.69           C  
ATOM   4451  CB  LEU B  80       8.672 -23.797   2.191  1.00 81.69           C  
ATOM   4452  O   LEU B  80      11.273 -22.297   1.756  1.00 81.69           O  
ATOM   4453  CG  LEU B  80       7.496 -24.750   1.963  1.00 81.69           C  
ATOM   4454  CD1 LEU B  80       7.480 -25.844   3.025  1.00 81.69           C  
ATOM   4455  CD2 LEU B  80       6.180 -23.984   1.966  1.00 81.69           C  
ATOM   4456  N   THR B  81       9.875 -20.656   1.278  1.00 72.94           N  
ATOM   4457  CA  THR B  81      10.891 -19.641   1.569  1.00 72.94           C  
ATOM   4458  C   THR B  81      10.375 -18.641   2.609  1.00 72.94           C  
ATOM   4459  CB  THR B  81      11.305 -18.891   0.295  1.00 72.94           C  
ATOM   4460  O   THR B  81       9.164 -18.484   2.766  1.00 72.94           O  
ATOM   4461  CG2 THR B  81      10.516 -19.375  -0.917  1.00 72.94           C  
ATOM   4462  OG1 THR B  81      11.062 -17.484   0.476  1.00 72.94           O  
ATOM   4463  N   GLY B  82      11.250 -18.141   3.482  1.00 61.66           N  
ATOM   4464  CA  GLY B  82      10.883 -17.062   4.387  1.00 61.66           C  
ATOM   4465  C   GLY B  82      10.609 -15.750   3.674  1.00 61.66           C  
ATOM   4466  O   GLY B  82      11.055 -15.555   2.541  1.00 61.66           O  
ATOM   4467  N   ARG B  83       9.617 -14.922   4.141  1.00 53.69           N  
ATOM   4468  CA  ARG B  83       9.180 -13.664   3.539  1.00 53.69           C  
ATOM   4469  C   ARG B  83      10.375 -12.773   3.207  1.00 53.69           C  
ATOM   4470  CB  ARG B  83       8.227 -12.922   4.473  1.00 53.69           C  
ATOM   4471  O   ARG B  83      10.375 -12.078   2.189  1.00 53.69           O  
ATOM   4472  CG  ARG B  83       6.801 -12.820   3.945  1.00 53.69           C  
ATOM   4473  CD  ARG B  83       5.906 -12.023   4.883  1.00 53.69           C  
ATOM   4474  NE  ARG B  83       4.543 -11.930   4.371  1.00 53.69           N  
ATOM   4475  NH1 ARG B  83       3.729 -10.742   6.180  1.00 53.69           N  
ATOM   4476  NH2 ARG B  83       2.338 -11.289   4.441  1.00 53.69           N  
ATOM   4477  CZ  ARG B  83       3.539 -11.320   5.000  1.00 53.69           C  
ATOM   4478  N   ASP B  84      11.391 -12.516   3.951  1.00 48.88           N  
ATOM   4479  CA  ASP B  84      12.438 -11.500   3.918  1.00 48.88           C  
ATOM   4480  C   ASP B  84      13.594 -11.930   3.014  1.00 48.88           C  
ATOM   4481  CB  ASP B  84      12.953 -11.211   5.328  1.00 48.88           C  
ATOM   4482  O   ASP B  84      14.562 -11.195   2.844  1.00 48.88           O  
ATOM   4483  CG  ASP B  84      11.961 -10.445   6.184  1.00 48.88           C  
ATOM   4484  OD1 ASP B  84      11.094  -9.742   5.621  1.00 48.88           O  
ATOM   4485  OD2 ASP B  84      12.039 -10.555   7.426  1.00 48.88           O  
ATOM   4486  N   ASN B  85      13.625 -13.094   2.518  1.00 45.88           N  
ATOM   4487  CA  ASN B  85      14.836 -13.438   1.772  1.00 45.88           C  
ATOM   4488  C   ASN B  85      14.578 -13.445   0.268  1.00 45.88           C  
ATOM   4489  CB  ASN B  85      15.383 -14.789   2.229  1.00 45.88           C  
ATOM   4490  O   ASN B  85      14.156 -14.461  -0.286  1.00 45.88           O  
ATOM   4491  CG  ASN B  85      16.891 -14.789   2.379  1.00 45.88           C  
ATOM   4492  ND2 ASN B  85      17.422 -15.852   2.969  1.00 45.88           N  
ATOM   4493  OD1 ASN B  85      17.562 -13.844   1.966  1.00 45.88           O  
ATOM   4494  N   GLU B  86      14.523 -12.234  -0.390  1.00 48.38           N  
ATOM   4495  CA  GLU B  86      14.422 -12.078  -1.838  1.00 48.38           C  
ATOM   4496  C   GLU B  86      15.414 -12.984  -2.562  1.00 48.38           C  
ATOM   4497  CB  GLU B  86      14.656 -10.617  -2.240  1.00 48.38           C  
ATOM   4498  O   GLU B  86      15.109 -13.508  -3.635  1.00 48.38           O  
ATOM   4499  CG  GLU B  86      13.383  -9.781  -2.287  1.00 48.38           C  
ATOM   4500  CD  GLU B  86      13.570  -8.445  -2.986  1.00 48.38           C  
ATOM   4501  OE1 GLU B  86      12.562  -7.766  -3.279  1.00 48.38           O  
ATOM   4502  OE2 GLU B  86      14.742  -8.070  -3.246  1.00 48.38           O  
ATOM   4503  N   VAL B  87      16.516 -13.086  -2.055  1.00 48.38           N  
ATOM   4504  CA  VAL B  87      17.578 -13.875  -2.666  1.00 48.38           C  
ATOM   4505  C   VAL B  87      17.141 -15.328  -2.791  1.00 48.38           C  
ATOM   4506  CB  VAL B  87      18.891 -13.789  -1.854  1.00 48.38           C  
ATOM   4507  O   VAL B  87      17.422 -15.984  -3.797  1.00 48.38           O  
ATOM   4508  CG1 VAL B  87      19.969 -14.680  -2.469  1.00 48.38           C  
ATOM   4509  CG2 VAL B  87      19.375 -12.344  -1.776  1.00 48.38           C  
ATOM   4510  N   ASP B  88      16.469 -15.703  -1.826  1.00 53.62           N  
ATOM   4511  CA  ASP B  88      16.047 -17.109  -1.830  1.00 53.62           C  
ATOM   4512  C   ASP B  88      14.992 -17.359  -2.906  1.00 53.62           C  
ATOM   4513  CB  ASP B  88      15.508 -17.500  -0.457  1.00 53.62           C  
ATOM   4514  O   ASP B  88      14.992 -18.406  -3.543  1.00 53.62           O  
ATOM   4515  CG  ASP B  88      16.594 -17.719   0.575  1.00 53.62           C  
ATOM   4516  OD1 ASP B  88      17.781 -17.812   0.194  1.00 53.62           O  
ATOM   4517  OD2 ASP B  88      16.266 -17.781   1.779  1.00 53.62           O  
ATOM   4518  N   LYS B  89      14.180 -16.359  -3.109  1.00 51.84           N  
ATOM   4519  CA  LYS B  89      13.156 -16.516  -4.137  1.00 51.84           C  
ATOM   4520  C   LYS B  89      13.781 -16.656  -5.523  1.00 51.84           C  
ATOM   4521  CB  LYS B  89      12.188 -15.336  -4.113  1.00 51.84           C  
ATOM   4522  O   LYS B  89      13.383 -17.516  -6.309  1.00 51.84           O  
ATOM   4523  CG  LYS B  89      11.078 -15.461  -3.074  1.00 51.84           C  
ATOM   4524  CD  LYS B  89      10.109 -14.297  -3.146  1.00 51.84           C  
ATOM   4525  CE  LYS B  89       9.055 -14.375  -2.049  1.00 51.84           C  
ATOM   4526  NZ  LYS B  89       8.125 -13.203  -2.088  1.00 51.84           N  
ATOM   4527  N   ILE B  90      14.609 -15.703  -5.754  1.00 51.97           N  
ATOM   4528  CA  ILE B  90      15.289 -15.695  -7.047  1.00 51.97           C  
ATOM   4529  C   ILE B  90      16.109 -16.969  -7.207  1.00 51.97           C  
ATOM   4530  CB  ILE B  90      16.203 -14.453  -7.191  1.00 51.97           C  
ATOM   4531  O   ILE B  90      16.094 -17.594  -8.273  1.00 51.97           O  
ATOM   4532  CG1 ILE B  90      15.367 -13.172  -7.180  1.00 51.97           C  
ATOM   4533  CG2 ILE B  90      17.047 -14.555  -8.469  1.00 51.97           C  
ATOM   4534  CD1 ILE B  90      16.203 -11.891  -7.105  1.00 51.97           C  
ATOM   4535  N   LEU B  91      16.766 -17.328  -6.152  1.00 54.22           N  
ATOM   4536  CA  LEU B  91      17.625 -18.500  -6.227  1.00 54.22           C  
ATOM   4537  C   LEU B  91      16.812 -19.766  -6.387  1.00 54.22           C  
ATOM   4538  CB  LEU B  91      18.516 -18.594  -4.977  1.00 54.22           C  
ATOM   4539  O   LEU B  91      17.219 -20.703  -7.086  1.00 54.22           O  
ATOM   4540  CG  LEU B  91      20.016 -18.453  -5.195  1.00 54.22           C  
ATOM   4541  CD1 LEU B  91      20.516 -17.156  -4.598  1.00 54.22           C  
ATOM   4542  CD2 LEU B  91      20.750 -19.656  -4.590  1.00 54.22           C  
ATOM   4543  N   GLY B  92      15.680 -19.719  -5.754  1.00 53.62           N  
ATOM   4544  CA  GLY B  92      14.812 -20.891  -5.906  1.00 53.62           C  
ATOM   4545  C   GLY B  92      14.352 -21.109  -7.336  1.00 53.62           C  
ATOM   4546  O   GLY B  92      14.305 -22.234  -7.812  1.00 53.62           O  
ATOM   4547  N   LEU B  93      14.117 -20.000  -8.023  1.00 53.25           N  
ATOM   4548  CA  LEU B  93      13.680 -20.125  -9.414  1.00 53.25           C  
ATOM   4549  C   LEU B  93      14.844 -20.531 -10.312  1.00 53.25           C  
ATOM   4550  CB  LEU B  93      13.078 -18.812  -9.906  1.00 53.25           C  
ATOM   4551  O   LEU B  93      14.656 -21.297 -11.266  1.00 53.25           O  
ATOM   4552  CG  LEU B  93      11.594 -18.578  -9.602  1.00 53.25           C  
ATOM   4553  CD1 LEU B  93      11.297 -17.094  -9.500  1.00 53.25           C  
ATOM   4554  CD2 LEU B  93      10.727 -19.234 -10.664  1.00 53.25           C  
ATOM   4555  N   GLU B  94      15.984 -20.078  -9.984  1.00 55.12           N  
ATOM   4556  CA  GLU B  94      17.172 -20.375 -10.781  1.00 55.12           C  
ATOM   4557  C   GLU B  94      17.547 -21.859 -10.648  1.00 55.12           C  
ATOM   4558  CB  GLU B  94      18.344 -19.500 -10.359  1.00 55.12           C  
ATOM   4559  O   GLU B  94      18.094 -22.438 -11.586  1.00 55.12           O  
ATOM   4560  CG  GLU B  94      18.484 -18.219 -11.195  1.00 55.12           C  
ATOM   4561  CD  GLU B  94      19.719 -17.406 -10.836  1.00 55.12           C  
ATOM   4562  OE1 GLU B  94      20.000 -16.406 -11.523  1.00 55.12           O  
ATOM   4563  OE2 GLU B  94      20.406 -17.781  -9.867  1.00 55.12           O  
ATOM   4564  N   ILE B  95      17.359 -22.375  -9.523  1.00 56.97           N  
ATOM   4565  CA  ILE B  95      17.828 -23.719  -9.266  1.00 56.97           C  
ATOM   4566  C   ILE B  95      16.828 -24.734  -9.828  1.00 56.97           C  
ATOM   4567  CB  ILE B  95      18.047 -23.969  -7.758  1.00 56.97           C  
ATOM   4568  O   ILE B  95      17.156 -25.906 -10.008  1.00 56.97           O  
ATOM   4569  CG1 ILE B  95      19.156 -23.062  -7.223  1.00 56.97           C  
ATOM   4570  CG2 ILE B  95      18.359 -25.453  -7.492  1.00 56.97           C  
ATOM   4571  CD1 ILE B  95      19.312 -23.109  -5.707  1.00 56.97           C  
ATOM   4572  N   GLY B  96      15.609 -24.234 -10.414  1.00 61.34           N  
ATOM   4573  CA  GLY B  96      14.703 -25.125 -11.109  1.00 61.34           C  
ATOM   4574  C   GLY B  96      13.430 -25.422 -10.336  1.00 61.34           C  
ATOM   4575  O   GLY B  96      12.789 -26.453 -10.539  1.00 61.34           O  
ATOM   4576  N   ALA B  97      13.234 -24.641  -9.305  1.00 70.00           N  
ATOM   4577  CA  ALA B  97      11.961 -24.828  -8.617  1.00 70.00           C  
ATOM   4578  C   ALA B  97      10.789 -24.438  -9.516  1.00 70.00           C  
ATOM   4579  CB  ALA B  97      11.930 -24.016  -7.324  1.00 70.00           C  
ATOM   4580  O   ALA B  97      10.906 -23.516 -10.336  1.00 70.00           O  
ATOM   4581  N   ASP B  98       9.805 -25.344  -9.555  1.00 73.31           N  
ATOM   4582  CA  ASP B  98       8.625 -25.109 -10.375  1.00 73.31           C  
ATOM   4583  C   ASP B  98       7.750 -24.000  -9.789  1.00 73.31           C  
ATOM   4584  CB  ASP B  98       7.809 -26.391 -10.523  1.00 73.31           C  
ATOM   4585  O   ASP B  98       7.020 -23.328 -10.516  1.00 73.31           O  
ATOM   4586  CG  ASP B  98       8.570 -27.500 -11.227  1.00 73.31           C  
ATOM   4587  OD1 ASP B  98       8.945 -27.328 -12.406  1.00 73.31           O  
ATOM   4588  OD2 ASP B  98       8.797 -28.562 -10.602  1.00 73.31           O  
ATOM   4589  N   ASP B  99       7.879 -23.906  -8.469  1.00 77.31           N  
ATOM   4590  CA  ASP B  99       7.098 -22.891  -7.758  1.00 77.31           C  
ATOM   4591  C   ASP B  99       7.688 -22.609  -6.379  1.00 77.31           C  
ATOM   4592  CB  ASP B  99       5.641 -23.344  -7.621  1.00 77.31           C  
ATOM   4593  O   ASP B  99       8.555 -23.359  -5.902  1.00 77.31           O  
ATOM   4594  CG  ASP B  99       4.660 -22.188  -7.645  1.00 77.31           C  
ATOM   4595  OD1 ASP B  99       5.082 -21.031  -7.430  1.00 77.31           O  
ATOM   4596  OD2 ASP B  99       3.457 -22.422  -7.883  1.00 77.31           O  
ATOM   4597  N   TYR B 100       7.359 -21.562  -5.848  1.00 77.81           N  
ATOM   4598  CA  TYR B 100       7.777 -21.250  -4.484  1.00 77.81           C  
ATOM   4599  C   TYR B 100       6.637 -20.609  -3.697  1.00 77.81           C  
ATOM   4600  CB  TYR B 100       8.992 -20.312  -4.492  1.00 77.81           C  
ATOM   4601  O   TYR B 100       5.723 -20.031  -4.281  1.00 77.81           O  
ATOM   4602  CG  TYR B 100       8.703 -18.953  -5.074  1.00 77.81           C  
ATOM   4603  CD1 TYR B 100       8.844 -18.719  -6.438  1.00 77.81           C  
ATOM   4604  CD2 TYR B 100       8.297 -17.906  -4.258  1.00 77.81           C  
ATOM   4605  CE1 TYR B 100       8.586 -17.453  -6.977  1.00 77.81           C  
ATOM   4606  CE2 TYR B 100       8.031 -16.641  -4.789  1.00 77.81           C  
ATOM   4607  OH  TYR B 100       7.922 -15.188  -6.676  1.00 77.81           O  
ATOM   4608  CZ  TYR B 100       8.180 -16.438  -6.145  1.00 77.81           C  
ATOM   4609  N   ILE B 101       6.672 -20.812  -2.402  1.00 77.50           N  
ATOM   4610  CA  ILE B 101       5.688 -20.234  -1.494  1.00 77.50           C  
ATOM   4611  C   ILE B 101       6.391 -19.672  -0.261  1.00 77.50           C  
ATOM   4612  CB  ILE B 101       4.625 -21.281  -1.075  1.00 77.50           C  
ATOM   4613  O   ILE B 101       7.371 -20.250   0.220  1.00 77.50           O  
ATOM   4614  CG1 ILE B 101       3.342 -20.578  -0.616  1.00 77.50           C  
ATOM   4615  CG2 ILE B 101       5.168 -22.188   0.022  1.00 77.50           C  
ATOM   4616  CD1 ILE B 101       2.109 -21.469  -0.619  1.00 77.50           C  
ATOM   4617  N   THR B 102       6.008 -18.516   0.090  1.00 75.88           N  
ATOM   4618  CA  THR B 102       6.629 -17.844   1.232  1.00 75.88           C  
ATOM   4619  C   THR B 102       5.941 -18.250   2.533  1.00 75.88           C  
ATOM   4620  CB  THR B 102       6.586 -16.312   1.084  1.00 75.88           C  
ATOM   4621  O   THR B 102       4.719 -18.406   2.570  1.00 75.88           O  
ATOM   4622  CG2 THR B 102       7.477 -15.852  -0.064  1.00 75.88           C  
ATOM   4623  OG1 THR B 102       5.238 -15.906   0.825  1.00 75.88           O  
ATOM   4624  N   LYS B 103       6.715 -18.500   3.600  1.00 74.44           N  
ATOM   4625  CA  LYS B 103       6.207 -18.734   4.949  1.00 74.44           C  
ATOM   4626  C   LYS B 103       5.844 -17.422   5.629  1.00 74.44           C  
ATOM   4627  CB  LYS B 103       7.242 -19.484   5.789  1.00 74.44           C  
ATOM   4628  O   LYS B 103       6.512 -16.391   5.426  1.00 74.44           O  
ATOM   4629  CG  LYS B 103       7.473 -20.922   5.340  1.00 74.44           C  
ATOM   4630  CD  LYS B 103       8.500 -21.625   6.223  1.00 74.44           C  
ATOM   4631  CE  LYS B 103       8.773 -23.047   5.742  1.00 74.44           C  
ATOM   4632  NZ  LYS B 103       9.828 -23.719   6.562  1.00 74.44           N  
ATOM   4633  N   PRO B 104       4.828 -17.359   6.387  1.00 67.56           N  
ATOM   4634  CA  PRO B 104       3.771 -18.359   6.543  1.00 67.56           C  
ATOM   4635  C   PRO B 104       2.861 -18.453   5.320  1.00 67.56           C  
ATOM   4636  CB  PRO B 104       2.994 -17.859   7.766  1.00 67.56           C  
ATOM   4637  O   PRO B 104       2.598 -17.438   4.664  1.00 67.56           O  
ATOM   4638  CG  PRO B 104       3.307 -16.406   7.852  1.00 67.56           C  
ATOM   4639  CD  PRO B 104       4.602 -16.141   7.133  1.00 67.56           C  
ATOM   4640  N   PHE B 105       2.580 -19.609   4.867  1.00 74.38           N  
ATOM   4641  CA  PHE B 105       1.848 -19.844   3.627  1.00 74.38           C  
ATOM   4642  C   PHE B 105       0.348 -19.922   3.891  1.00 74.38           C  
ATOM   4643  CB  PHE B 105       2.328 -21.125   2.949  1.00 74.38           C  
ATOM   4644  O   PHE B 105      -0.077 -20.281   4.988  1.00 74.38           O  
ATOM   4645  CG  PHE B 105       2.482 -22.297   3.893  1.00 74.38           C  
ATOM   4646  CD1 PHE B 105       3.707 -22.562   4.484  1.00 74.38           C  
ATOM   4647  CD2 PHE B 105       1.397 -23.109   4.188  1.00 74.38           C  
ATOM   4648  CE1 PHE B 105       3.852 -23.641   5.359  1.00 74.38           C  
ATOM   4649  CE2 PHE B 105       1.534 -24.188   5.059  1.00 74.38           C  
ATOM   4650  CZ  PHE B 105       2.762 -24.453   5.645  1.00 74.38           C  
ATOM   4651  N   ASN B 106      -0.372 -19.422   2.998  1.00 73.19           N  
ATOM   4652  CA  ASN B 106      -1.815 -19.609   2.906  1.00 73.19           C  
ATOM   4653  C   ASN B 106      -2.162 -21.031   2.441  1.00 73.19           C  
ATOM   4654  CB  ASN B 106      -2.438 -18.578   1.967  1.00 73.19           C  
ATOM   4655  O   ASN B 106      -1.742 -21.453   1.362  1.00 73.19           O  
ATOM   4656  CG  ASN B 106      -3.953 -18.625   1.975  1.00 73.19           C  
ATOM   4657  ND2 ASN B 106      -4.578 -17.469   1.813  1.00 73.19           N  
ATOM   4658  OD1 ASN B 106      -4.559 -19.688   2.125  1.00 73.19           O  
ATOM   4659  N   PRO B 107      -2.871 -21.703   3.285  1.00 76.06           N  
ATOM   4660  CA  PRO B 107      -3.150 -23.094   2.936  1.00 76.06           C  
ATOM   4661  C   PRO B 107      -3.871 -23.234   1.598  1.00 76.06           C  
ATOM   4662  CB  PRO B 107      -4.039 -23.578   4.086  1.00 76.06           C  
ATOM   4663  O   PRO B 107      -3.596 -24.172   0.838  1.00 76.06           O  
ATOM   4664  CG  PRO B 107      -3.965 -22.484   5.105  1.00 76.06           C  
ATOM   4665  CD  PRO B 107      -3.352 -21.266   4.465  1.00 76.06           C  
ATOM   4666  N   ARG B 108      -4.777 -22.375   1.345  1.00 73.12           N  
ATOM   4667  CA  ARG B 108      -5.488 -22.469   0.073  1.00 73.12           C  
ATOM   4668  C   ARG B 108      -4.543 -22.219  -1.099  1.00 73.12           C  
ATOM   4669  CB  ARG B 108      -6.641 -21.453   0.035  1.00 73.12           C  
ATOM   4670  O   ARG B 108      -4.617 -22.906  -2.117  1.00 73.12           O  
ATOM   4671  CG  ARG B 108      -7.980 -22.031   0.466  1.00 73.12           C  
ATOM   4672  CD  ARG B 108      -9.102 -21.031   0.323  1.00 73.12           C  
ATOM   4673  NE  ARG B 108     -10.398 -21.594   0.692  1.00 73.12           N  
ATOM   4674  NH1 ARG B 108     -11.570 -19.625   0.482  1.00 73.12           N  
ATOM   4675  NH2 ARG B 108     -12.656 -21.531   1.106  1.00 73.12           N  
ATOM   4676  CZ  ARG B 108     -11.539 -20.922   0.759  1.00 73.12           C  
ATOM   4677  N   GLU B 109      -3.770 -21.250  -0.914  1.00 76.12           N  
ATOM   4678  CA  GLU B 109      -2.768 -20.984  -1.943  1.00 76.12           C  
ATOM   4679  C   GLU B 109      -1.857 -22.188  -2.146  1.00 76.12           C  
ATOM   4680  CB  GLU B 109      -1.934 -19.750  -1.581  1.00 76.12           C  
ATOM   4681  O   GLU B 109      -1.563 -22.562  -3.283  1.00 76.12           O  
ATOM   4682  CG  GLU B 109      -0.946 -19.344  -2.662  1.00 76.12           C  
ATOM   4683  CD  GLU B 109      -0.111 -18.125  -2.281  1.00 76.12           C  
ATOM   4684  OE1 GLU B 109       0.773 -17.719  -3.070  1.00 76.12           O  
ATOM   4685  OE2 GLU B 109      -0.342 -17.578  -1.182  1.00 76.12           O  
ATOM   4686  N   LEU B 110      -1.506 -22.703  -1.061  1.00 81.62           N  
ATOM   4687  CA  LEU B 110      -0.622 -23.875  -1.085  1.00 81.62           C  
ATOM   4688  C   LEU B 110      -1.258 -25.016  -1.858  1.00 81.62           C  
ATOM   4689  CB  LEU B 110      -0.288 -24.328   0.339  1.00 81.62           C  
ATOM   4690  O   LEU B 110      -0.615 -25.625  -2.721  1.00 81.62           O  
ATOM   4691  CG  LEU B 110       0.650 -25.516   0.469  1.00 81.62           C  
ATOM   4692  CD1 LEU B 110       2.061 -25.141   0.029  1.00 81.62           C  
ATOM   4693  CD2 LEU B 110       0.653 -26.047   1.900  1.00 81.62           C  
ATOM   4694  N   THR B 111      -2.529 -25.312  -1.636  1.00 80.69           N  
ATOM   4695  CA  THR B 111      -3.195 -26.453  -2.250  1.00 80.69           C  
ATOM   4696  C   THR B 111      -3.438 -26.203  -3.736  1.00 80.69           C  
ATOM   4697  CB  THR B 111      -4.531 -26.766  -1.554  1.00 80.69           C  
ATOM   4698  O   THR B 111      -3.316 -27.109  -4.555  1.00 80.69           O  
ATOM   4699  CG2 THR B 111      -4.305 -27.328  -0.157  1.00 80.69           C  
ATOM   4700  OG1 THR B 111      -5.301 -25.547  -1.447  1.00 80.69           O  
ATOM   4701  N   ILE B 112      -3.750 -25.031  -4.051  1.00 75.75           N  
ATOM   4702  CA  ILE B 112      -4.004 -24.688  -5.445  1.00 75.75           C  
ATOM   4703  C   ILE B 112      -2.711 -24.812  -6.250  1.00 75.75           C  
ATOM   4704  CB  ILE B 112      -4.582 -23.266  -5.582  1.00 75.75           C  
ATOM   4705  O   ILE B 112      -2.701 -25.406  -7.332  1.00 75.75           O  
ATOM   4706  CG1 ILE B 112      -6.008 -23.203  -5.020  1.00 75.75           C  
ATOM   4707  CG2 ILE B 112      -4.555 -22.812  -7.047  1.00 75.75           C  
ATOM   4708  CD1 ILE B 112      -6.570 -21.797  -4.895  1.00 75.75           C  
ATOM   4709  N   ARG B 113      -1.703 -24.266  -5.684  1.00 79.94           N  
ATOM   4710  CA  ARG B 113      -0.407 -24.328  -6.352  1.00 79.94           C  
ATOM   4711  C   ARG B 113       0.054 -25.781  -6.508  1.00 79.94           C  
ATOM   4712  CB  ARG B 113       0.640 -23.531  -5.574  1.00 79.94           C  
ATOM   4713  O   ARG B 113       0.575 -26.156  -7.559  1.00 79.94           O  
ATOM   4714  CG  ARG B 113       0.469 -22.016  -5.688  1.00 79.94           C  
ATOM   4715  CD  ARG B 113       1.580 -21.266  -4.965  1.00 79.94           C  
ATOM   4716  NE  ARG B 113       1.396 -19.828  -5.047  1.00 79.94           N  
ATOM   4717  NH1 ARG B 113       3.002 -19.500  -6.676  1.00 79.94           N  
ATOM   4718  NH2 ARG B 113       1.827 -17.719  -5.848  1.00 79.94           N  
ATOM   4719  CZ  ARG B 113       2.076 -19.016  -5.855  1.00 79.94           C  
ATOM   4720  N   ALA B 114      -0.144 -26.484  -5.527  1.00 82.31           N  
ATOM   4721  CA  ALA B 114       0.223 -27.906  -5.582  1.00 82.31           C  
ATOM   4722  C   ALA B 114      -0.588 -28.641  -6.645  1.00 82.31           C  
ATOM   4723  CB  ALA B 114       0.024 -28.547  -4.215  1.00 82.31           C  
ATOM   4724  O   ALA B 114      -0.042 -29.438  -7.402  1.00 82.31           O  
ATOM   4725  N   ARG B 115      -1.858 -28.391  -6.699  1.00 77.81           N  
ATOM   4726  CA  ARG B 115      -2.721 -29.031  -7.688  1.00 77.81           C  
ATOM   4727  C   ARG B 115      -2.271 -28.688  -9.109  1.00 77.81           C  
ATOM   4728  CB  ARG B 115      -4.176 -28.609  -7.484  1.00 77.81           C  
ATOM   4729  O   ARG B 115      -2.268 -29.562  -9.984  1.00 77.81           O  
ATOM   4730  CG  ARG B 115      -5.188 -29.547  -8.133  1.00 77.81           C  
ATOM   4731  CD  ARG B 115      -6.613 -29.047  -7.945  1.00 77.81           C  
ATOM   4732  NE  ARG B 115      -6.988 -28.984  -6.535  1.00 77.81           N  
ATOM   4733  NH1 ARG B 115      -8.359 -27.141  -6.766  1.00 77.81           N  
ATOM   4734  NH2 ARG B 115      -8.078 -28.125  -4.711  1.00 77.81           N  
ATOM   4735  CZ  ARG B 115      -7.809 -28.094  -6.008  1.00 77.81           C  
ATOM   4736  N   ASN B 116      -1.962 -27.500  -9.258  1.00 73.88           N  
ATOM   4737  CA  ASN B 116      -1.512 -27.062 -10.578  1.00 73.88           C  
ATOM   4738  C   ASN B 116      -0.239 -27.781 -11.000  1.00 73.88           C  
ATOM   4739  CB  ASN B 116      -1.292 -25.547 -10.602  1.00 73.88           C  
ATOM   4740  O   ASN B 116      -0.104 -28.188 -12.164  1.00 73.88           O  
ATOM   4741  CG  ASN B 116      -2.592 -24.766 -10.648  1.00 73.88           C  
ATOM   4742  ND2 ASN B 116      -2.510 -23.469 -10.422  1.00 73.88           N  
ATOM   4743  OD1 ASN B 116      -3.660 -25.328 -10.891  1.00 73.88           O  
ATOM   4744  N   LEU B 117       0.550 -27.859 -10.078  1.00 76.38           N  
ATOM   4745  CA  LEU B 117       1.810 -28.531 -10.359  1.00 76.38           C  
ATOM   4746  C   LEU B 117       1.578 -30.016 -10.641  1.00 76.38           C  
ATOM   4747  CB  LEU B 117       2.779 -28.375  -9.180  1.00 76.38           C  
ATOM   4748  O   LEU B 117       2.219 -30.578 -11.523  1.00 76.38           O  
ATOM   4749  CG  LEU B 117       3.477 -27.016  -9.062  1.00 76.38           C  
ATOM   4750  CD1 LEU B 117       4.160 -26.891  -7.703  1.00 76.38           C  
ATOM   4751  CD2 LEU B 117       4.484 -26.828 -10.188  1.00 76.38           C  
ATOM   4752  N   LEU B 118       0.584 -30.594 -10.000  1.00 78.06           N  
ATOM   4753  CA  LEU B 118       0.291 -32.000 -10.156  1.00 78.06           C  
ATOM   4754  C   LEU B 118      -0.441 -32.281 -11.469  1.00 78.06           C  
ATOM   4755  CB  LEU B 118      -0.547 -32.531  -8.977  1.00 78.06           C  
ATOM   4756  O   LEU B 118      -0.246 -33.312 -12.094  1.00 78.06           O  
ATOM   4757  CG  LEU B 118       0.202 -32.750  -7.668  1.00 78.06           C  
ATOM   4758  CD1 LEU B 118      -0.781 -32.844  -6.508  1.00 78.06           C  
ATOM   4759  CD2 LEU B 118       1.050 -34.031  -7.762  1.00 78.06           C  
ATOM   4760  N   SER B 119      -1.519 -31.391 -11.789  1.00 65.81           N  
ATOM   4761  CA  SER B 119      -2.256 -31.578 -13.039  1.00 65.81           C  
ATOM   4762  C   SER B 119      -1.317 -31.578 -14.234  1.00 65.81           C  
ATOM   4763  CB  SER B 119      -3.299 -30.469 -13.203  1.00 65.81           C  
ATOM   4764  O   SER B 119      -1.571 -32.281 -15.227  1.00 65.81           O  
ATOM   4765  OG  SER B 119      -2.676 -29.219 -13.492  1.00 65.81           O  
ATOM   4766  N   ARG B 120      -0.419 -30.734 -14.180  1.00 53.50           N  
ATOM   4767  CA  ARG B 120       0.548 -30.703 -15.273  1.00 53.50           C  
ATOM   4768  C   ARG B 120       1.250 -32.062 -15.422  1.00 53.50           C  
ATOM   4769  CB  ARG B 120       1.580 -29.594 -15.039  1.00 53.50           C  
ATOM   4770  O   ARG B 120       1.547 -32.469 -16.547  1.00 53.50           O  
ATOM   4771  CG  ARG B 120       1.135 -28.234 -15.531  1.00 53.50           C  
ATOM   4772  CD  ARG B 120       2.209 -27.172 -15.305  1.00 53.50           C  
ATOM   4773  NE  ARG B 120       1.757 -25.844 -15.719  1.00 53.50           N  
ATOM   4774  NH1 ARG B 120       3.750 -24.781 -15.227  1.00 53.50           N  
ATOM   4775  NH2 ARG B 120       1.987 -23.594 -16.078  1.00 53.50           N  
ATOM   4776  CZ  ARG B 120       2.500 -24.750 -15.672  1.00 53.50           C  
ATOM   4777  N   THR B 121       1.258 -32.594 -14.383  1.00 52.75           N  
ATOM   4778  CA  THR B 121       1.991 -33.844 -14.430  1.00 52.75           C  
ATOM   4779  C   THR B 121       1.063 -35.000 -14.812  1.00 52.75           C  
ATOM   4780  CB  THR B 121       2.666 -34.156 -13.086  1.00 52.75           C  
ATOM   4781  O   THR B 121       1.475 -35.938 -15.508  1.00 52.75           O  
ATOM   4782  CG2 THR B 121       4.137 -34.500 -13.273  1.00 52.75           C  
ATOM   4783  OG1 THR B 121       2.570 -33.000 -12.234  1.00 52.75           O  
ATOM   4784  N   MET B 122      -0.519 -35.000 -14.430  1.00 49.28           N  
ATOM   4785  CA  MET B 122      -1.401 -36.156 -14.680  1.00 49.28           C  
ATOM   4786  C   MET B 122      -2.043 -36.031 -16.062  1.00 49.28           C  
ATOM   4787  CB  MET B 122      -2.486 -36.219 -13.602  1.00 49.28           C  
ATOM   4788  O   MET B 122      -2.568 -37.031 -16.578  1.00 49.28           O  
ATOM   4789  CG  MET B 122      -1.982 -36.750 -12.266  1.00 49.28           C  
ATOM   4790  SD  MET B 122      -2.986 -38.156 -11.625  1.00 49.28           S  
ATOM   4791  CE  MET B 122      -2.795 -37.875  -9.844  1.00 49.28           C  
ATOM   4792  N   ASN B 123      -2.947 -34.812 -16.516  1.00 41.03           N  
ATOM   4793  CA  ASN B 123      -3.619 -34.750 -17.812  1.00 41.03           C  
ATOM   4794  C   ASN B 123      -2.717 -35.250 -18.938  1.00 41.03           C  
ATOM   4795  CB  ASN B 123      -4.094 -33.312 -18.094  1.00 41.03           C  
ATOM   4796  O   ASN B 123      -2.957 -34.938 -20.109  1.00 41.03           O  
ATOM   4797  CG  ASN B 123      -5.488 -33.062 -17.547  1.00 41.03           C  
ATOM   4798  ND2 ASN B 123      -5.844 -31.781 -17.438  1.00 41.03           N  
ATOM   4799  OD1 ASN B 123      -6.234 -34.000 -17.250  1.00 41.03           O  
ATOM   4800  N   LEU B 124      -1.901 -35.812 -18.969  1.00 34.56           N  
ATOM   4801  CA  LEU B 124      -1.377 -36.406 -20.188  1.00 34.56           C  
ATOM   4802  C   LEU B 124      -2.395 -37.375 -20.812  1.00 34.56           C  
ATOM   4803  CB  LEU B 124      -0.071 -37.156 -19.906  1.00 34.56           C  
ATOM   4804  O   LEU B 124      -2.229 -37.812 -21.953  1.00 34.56           O  
ATOM   4805  CG  LEU B 124       1.216 -36.344 -20.016  1.00 34.56           C  
ATOM   4806  CD1 LEU B 124       2.279 -36.906 -19.078  1.00 34.56           C  
ATOM   4807  CD2 LEU B 124       1.720 -36.312 -21.453  1.00 34.56           C  
ATOM   4808  N   GLY B 125      -3.357 -38.156 -20.266  1.00 29.16           N  
ATOM   4809  CA  GLY B 125      -3.930 -39.219 -21.109  1.00 29.16           C  
ATOM   4810  C   GLY B 125      -5.172 -38.750 -21.844  1.00 29.16           C  
ATOM   4811  O   GLY B 125      -5.309 -39.031 -23.047  1.00 29.16           O  
ATOM   4812  N   THR B 126      -6.617 -38.719 -21.328  1.00 28.88           N  
ATOM   4813  CA  THR B 126      -7.785 -39.125 -22.109  1.00 28.88           C  
ATOM   4814  C   THR B 126      -8.203 -38.000 -23.062  1.00 28.88           C  
ATOM   4815  CB  THR B 126      -8.969 -39.500 -21.188  1.00 28.88           C  
ATOM   4816  O   THR B 126      -8.258 -36.844 -22.672  1.00 28.88           O  
ATOM   4817  CG2 THR B 126      -8.969 -40.969 -20.844  1.00 28.88           C  
ATOM   4818  OG1 THR B 126      -8.883 -38.719 -19.984  1.00 28.88           O  
ATOM   4819  N   VAL B 127      -8.594 -38.125 -24.531  1.00 28.09           N  
ATOM   4820  CA  VAL B 127      -8.953 -37.656 -25.859  1.00 28.09           C  
ATOM   4821  C   VAL B 127     -10.352 -37.031 -25.828  1.00 28.09           C  
ATOM   4822  CB  VAL B 127      -8.898 -38.812 -26.906  1.00 28.09           C  
ATOM   4823  O   VAL B 127     -10.680 -36.188 -26.672  1.00 28.09           O  
ATOM   4824  CG1 VAL B 127      -9.148 -38.250 -28.312  1.00 28.09           C  
ATOM   4825  CG2 VAL B 127      -7.547 -39.500 -26.844  1.00 28.09           C  
ATOM   4826  N   SER B 128     -11.633 -37.531 -25.406  1.00 28.02           N  
ATOM   4827  CA  SER B 128     -12.859 -37.625 -26.188  1.00 28.02           C  
ATOM   4828  C   SER B 128     -13.469 -36.250 -26.406  1.00 28.02           C  
ATOM   4829  CB  SER B 128     -13.875 -38.531 -25.500  1.00 28.02           C  
ATOM   4830  O   SER B 128     -13.102 -35.281 -25.734  1.00 28.02           O  
ATOM   4831  OG  SER B 128     -14.438 -37.906 -24.375  1.00 28.02           O  
ATOM   4832  N   GLU B 129     -15.117 -36.000 -26.516  1.00 29.98           N  
ATOM   4833  CA  GLU B 129     -16.125 -35.344 -27.344  1.00 29.98           C  
ATOM   4834  C   GLU B 129     -16.094 -33.812 -27.156  1.00 29.98           C  
ATOM   4835  CB  GLU B 129     -17.516 -35.875 -27.016  1.00 29.98           C  
ATOM   4836  O   GLU B 129     -15.773 -33.344 -26.078  1.00 29.98           O  
ATOM   4837  CG  GLU B 129     -17.953 -37.062 -27.875  1.00 29.98           C  
ATOM   4838  CD  GLU B 129     -19.391 -37.469 -27.641  1.00 29.98           C  
ATOM   4839  OE1 GLU B 129     -19.922 -38.281 -28.438  1.00 29.98           O  
ATOM   4840  OE2 GLU B 129     -19.984 -37.000 -26.656  1.00 29.98           O  
ATOM   4841  N   GLU B 130     -16.641 -32.781 -28.344  1.00 30.19           N  
ATOM   4842  CA  GLU B 130     -16.578 -31.609 -29.203  1.00 30.19           C  
ATOM   4843  C   GLU B 130     -17.328 -30.438 -28.594  1.00 30.19           C  
ATOM   4844  CB  GLU B 130     -17.109 -31.922 -30.594  1.00 30.19           C  
ATOM   4845  O   GLU B 130     -17.312 -29.328 -29.141  1.00 30.19           O  
ATOM   4846  CG  GLU B 130     -16.078 -32.500 -31.547  1.00 30.19           C  
ATOM   4847  CD  GLU B 130     -16.625 -32.812 -32.938  1.00 30.19           C  
ATOM   4848  OE1 GLU B 130     -15.836 -33.094 -33.844  1.00 30.19           O  
ATOM   4849  OE2 GLU B 130     -17.859 -32.719 -33.094  1.00 30.19           O  
ATOM   4850  N   ARG B 131     -18.812 -30.391 -28.250  1.00 33.81           N  
ATOM   4851  CA  ARG B 131     -19.453 -29.094 -28.188  1.00 33.81           C  
ATOM   4852  C   ARG B 131     -18.531 -28.047 -27.578  1.00 33.81           C  
ATOM   4853  CB  ARG B 131     -20.766 -29.172 -27.391  1.00 33.81           C  
ATOM   4854  O   ARG B 131     -18.047 -28.219 -26.453  1.00 33.81           O  
ATOM   4855  CG  ARG B 131     -21.969 -29.562 -28.234  1.00 33.81           C  
ATOM   4856  CD  ARG B 131     -23.250 -29.562 -27.406  1.00 33.81           C  
ATOM   4857  NE  ARG B 131     -24.375 -30.094 -28.172  1.00 33.81           N  
ATOM   4858  NH1 ARG B 131     -25.891 -29.938 -26.438  1.00 33.81           N  
ATOM   4859  NH2 ARG B 131     -26.562 -30.734 -28.469  1.00 33.81           N  
ATOM   4860  CZ  ARG B 131     -25.609 -30.250 -27.688  1.00 33.81           C  
ATOM   4861  N   ARG B 132     -17.812 -27.281 -28.375  1.00 32.34           N  
ATOM   4862  CA  ARG B 132     -16.594 -26.500 -28.266  1.00 32.34           C  
ATOM   4863  C   ARG B 132     -16.766 -25.344 -27.297  1.00 32.34           C  
ATOM   4864  CB  ARG B 132     -16.172 -25.969 -29.641  1.00 32.34           C  
ATOM   4865  O   ARG B 132     -17.203 -24.266 -27.672  1.00 32.34           O  
ATOM   4866  CG  ARG B 132     -15.227 -26.875 -30.406  1.00 32.34           C  
ATOM   4867  CD  ARG B 132     -14.805 -26.281 -31.734  1.00 32.34           C  
ATOM   4868  NE  ARG B 132     -13.961 -27.188 -32.500  1.00 32.34           N  
ATOM   4869  NH1 ARG B 132     -13.867 -25.859 -34.375  1.00 32.34           N  
ATOM   4870  NH2 ARG B 132     -12.773 -27.875 -34.344  1.00 32.34           N  
ATOM   4871  CZ  ARG B 132     -13.539 -26.969 -33.750  1.00 32.34           C  
ATOM   4872  N   SER B 133     -17.828 -25.094 -26.406  1.00 41.09           N  
ATOM   4873  CA  SER B 133     -17.734 -24.016 -25.438  1.00 41.09           C  
ATOM   4874  C   SER B 133     -16.297 -23.547 -25.281  1.00 41.09           C  
ATOM   4875  CB  SER B 133     -18.281 -24.469 -24.078  1.00 41.09           C  
ATOM   4876  O   SER B 133     -15.406 -24.344 -24.953  1.00 41.09           O  
ATOM   4877  OG  SER B 133     -17.500 -25.531 -23.547  1.00 41.09           O  
ATOM   4878  N   VAL B 134     -16.172 -22.547 -26.281  1.00 49.72           N  
ATOM   4879  CA  VAL B 134     -14.773 -22.156 -26.281  1.00 49.72           C  
ATOM   4880  C   VAL B 134     -14.273 -22.000 -24.859  1.00 49.72           C  
ATOM   4881  CB  VAL B 134     -14.562 -20.828 -27.062  1.00 49.72           C  
ATOM   4882  O   VAL B 134     -14.758 -21.141 -24.109  1.00 49.72           O  
ATOM   4883  CG1 VAL B 134     -13.078 -20.438 -27.078  1.00 49.72           C  
ATOM   4884  CG2 VAL B 134     -15.086 -20.969 -28.500  1.00 49.72           C  
ATOM   4885  N   GLU B 135     -14.094 -22.953 -24.172  1.00 62.91           N  
ATOM   4886  CA  GLU B 135     -13.508 -22.938 -22.844  1.00 62.91           C  
ATOM   4887  C   GLU B 135     -12.211 -22.141 -22.812  1.00 62.91           C  
ATOM   4888  CB  GLU B 135     -13.250 -24.375 -22.344  1.00 62.91           C  
ATOM   4889  O   GLU B 135     -11.859 -21.547 -21.781  1.00 62.91           O  
ATOM   4890  CG  GLU B 135     -14.500 -25.078 -21.859  1.00 62.91           C  
ATOM   4891  CD  GLU B 135     -14.211 -26.438 -21.219  1.00 62.91           C  
ATOM   4892  OE1 GLU B 135     -15.125 -27.047 -20.625  1.00 62.91           O  
ATOM   4893  OE2 GLU B 135     -13.055 -26.906 -21.328  1.00 62.91           O  
ATOM   4894  N   SER B 136     -11.633 -22.141 -24.031  1.00 74.62           N  
ATOM   4895  CA  SER B 136     -10.375 -21.406 -24.141  1.00 74.62           C  
ATOM   4896  C   SER B 136     -10.133 -20.938 -25.562  1.00 74.62           C  
ATOM   4897  CB  SER B 136      -9.211 -22.281 -23.672  1.00 74.62           C  
ATOM   4898  O   SER B 136     -10.695 -21.484 -26.516  1.00 74.62           O  
ATOM   4899  OG  SER B 136      -9.016 -23.375 -24.547  1.00 74.62           O  
ATOM   4900  N   TYR B 137      -9.750 -19.812 -25.781  1.00 83.38           N  
ATOM   4901  CA  TYR B 137      -9.211 -19.312 -27.047  1.00 83.38           C  
ATOM   4902  C   TYR B 137      -7.715 -19.578 -27.141  1.00 83.38           C  
ATOM   4903  CB  TYR B 137      -9.484 -17.812 -27.203  1.00 83.38           C  
ATOM   4904  O   TYR B 137      -6.953 -19.219 -26.250  1.00 83.38           O  
ATOM   4905  CG  TYR B 137     -10.945 -17.484 -27.391  1.00 83.38           C  
ATOM   4906  CD1 TYR B 137     -11.531 -17.547 -28.641  1.00 83.38           C  
ATOM   4907  CD2 TYR B 137     -11.727 -17.094 -26.312  1.00 83.38           C  
ATOM   4908  CE1 TYR B 137     -12.883 -17.234 -28.828  1.00 83.38           C  
ATOM   4909  CE2 TYR B 137     -13.078 -16.781 -26.484  1.00 83.38           C  
ATOM   4910  OH  TYR B 137     -14.969 -16.547 -27.906  1.00 83.38           O  
ATOM   4911  CZ  TYR B 137     -13.641 -16.859 -27.734  1.00 83.38           C  
ATOM   4912  N   LYS B 138      -7.371 -20.312 -28.109  1.00 82.56           N  
ATOM   4913  CA  LYS B 138      -5.953 -20.578 -28.344  1.00 82.56           C  
ATOM   4914  C   LYS B 138      -5.430 -19.750 -29.516  1.00 82.56           C  
ATOM   4915  CB  LYS B 138      -5.723 -22.062 -28.625  1.00 82.56           C  
ATOM   4916  O   LYS B 138      -6.105 -19.594 -30.531  1.00 82.56           O  
ATOM   4917  CG  LYS B 138      -6.051 -22.969 -27.453  1.00 82.56           C  
ATOM   4918  CD  LYS B 138      -5.730 -24.438 -27.766  1.00 82.56           C  
ATOM   4919  CE  LYS B 138      -6.074 -25.344 -26.594  1.00 82.56           C  
ATOM   4920  NZ  LYS B 138      -5.762 -26.766 -26.891  1.00 82.56           N  
ATOM   4921  N   PHE B 139      -4.402 -19.109 -29.312  1.00 85.06           N  
ATOM   4922  CA  PHE B 139      -3.773 -18.297 -30.344  1.00 85.06           C  
ATOM   4923  C   PHE B 139      -2.260 -18.281 -30.156  1.00 85.06           C  
ATOM   4924  CB  PHE B 139      -4.332 -16.875 -30.312  1.00 85.06           C  
ATOM   4925  O   PHE B 139      -1.764 -18.016 -29.062  1.00 85.06           O  
ATOM   4926  CG  PHE B 139      -4.273 -16.219 -28.969  1.00 85.06           C  
ATOM   4927  CD1 PHE B 139      -5.293 -16.422 -28.031  1.00 85.06           C  
ATOM   4928  CD2 PHE B 139      -3.203 -15.414 -28.609  1.00 85.06           C  
ATOM   4929  CE1 PHE B 139      -5.242 -15.828 -26.781  1.00 85.06           C  
ATOM   4930  CE2 PHE B 139      -3.146 -14.805 -27.359  1.00 85.06           C  
ATOM   4931  CZ  PHE B 139      -4.168 -15.016 -26.453  1.00 85.06           C  
ATOM   4932  N   ASN B 140      -1.514 -18.484 -31.297  1.00 81.69           N  
ATOM   4933  CA  ASN B 140      -0.056 -18.422 -31.312  1.00 81.69           C  
ATOM   4934  C   ASN B 140       0.560 -19.188 -30.141  1.00 81.69           C  
ATOM   4935  CB  ASN B 140       0.416 -16.969 -31.312  1.00 81.69           C  
ATOM   4936  O   ASN B 140       1.492 -18.688 -29.500  1.00 81.69           O  
ATOM   4937  CG  ASN B 140      -0.036 -16.203 -32.531  1.00 81.69           C
[truncated: 64,963 more chars]
