# Supplementary material for: Theoretical study of ArcB and its dimerization, interaction with anaerobic metabolites, and activation of ArcA
Source: PeerJ. 2023 Oct 13;11:e16309. doi: 10.7717/peerj.16309 (PMC10578306; doi:10.7717/peerj.16309)
Supplement: Supplemental Information 2 [file peerj-11-16309-s002.zip › Supplementary Files/ArcA and ArcB conformations/AlphaFold models/dimerArcB280_778withArcA/test_be024/test_be024_unrelaxed_rank_005_alphafold2_multimer_v3_model_5_seed_000.pdb]

MODEL     1                                                                     
ATOM      1  N   ILE A   1       9.586  24.234  34.094  1.00 48.03           N  
ATOM      2  CA  ILE A   1       8.469  25.031  33.594  1.00 48.03           C  
ATOM      3  C   ILE A   1       7.820  24.328  32.406  1.00 48.03           C  
ATOM      4  CB  ILE A   1       8.922  26.453  33.188  1.00 48.03           C  
ATOM      5  O   ILE A   1       6.594  24.297  32.281  1.00 48.03           O  
ATOM      6  CG1 ILE A   1       9.562  27.172  34.375  1.00 48.03           C  
ATOM      7  CG2 ILE A   1       7.746  27.266  32.625  1.00 48.03           C  
ATOM      8  CD1 ILE A   1      10.227  28.500  34.031  1.00 48.03           C  
ATOM      9  N   SER A   2       8.750  23.562  31.797  1.00 54.38           N  
ATOM     10  CA  SER A   2       8.328  22.953  30.547  1.00 54.38           C  
ATOM     11  C   SER A   2       7.359  21.797  30.797  1.00 54.38           C  
ATOM     12  CB  SER A   2       9.547  22.438  29.766  1.00 54.38           C  
ATOM     13  O   SER A   2       6.328  21.688  30.125  1.00 54.38           O  
ATOM     14  OG  SER A   2       9.227  22.266  28.391  1.00 54.38           O  
ATOM     15  N   HIS A   3       7.684  21.062  31.828  1.00 54.75           N  
ATOM     16  CA  HIS A   3       6.848  19.906  32.125  1.00 54.75           C  
ATOM     17  C   HIS A   3       5.527  20.328  32.750  1.00 54.75           C  
ATOM     18  CB  HIS A   3       7.586  18.938  33.062  1.00 54.75           C  
ATOM     19  O   HIS A   3       4.477  19.766  32.469  1.00 54.75           O  
ATOM     20  CG  HIS A   3       7.289  17.500  32.812  1.00 54.75           C  
ATOM     21  CD2 HIS A   3       7.973  16.562  32.125  1.00 54.75           C  
ATOM     22  ND1 HIS A   3       6.156  16.875  33.281  1.00 54.75           N  
ATOM     23  CE1 HIS A   3       6.160  15.617  32.906  1.00 54.75           C  
ATOM     24  NE2 HIS A   3       7.254  15.398  32.188  1.00 54.75           N  
ATOM     25  N   GLU A   4       5.570  21.344  33.594  1.00 54.88           N  
ATOM     26  CA  GLU A   4       4.383  21.797  34.312  1.00 54.88           C  
ATOM     27  C   GLU A   4       3.336  22.344  33.344  1.00 54.88           C  
ATOM     28  CB  GLU A   4       4.754  22.859  35.344  1.00 54.88           C  
ATOM     29  O   GLU A   4       2.135  22.266  33.594  1.00 54.88           O  
ATOM     30  CG  GLU A   4       5.480  22.312  36.562  1.00 54.88           C  
ATOM     31  CD  GLU A   4       5.797  23.375  37.594  1.00 54.88           C  
ATOM     32  OE1 GLU A   4       6.320  23.031  38.688  1.00 54.88           O  
ATOM     33  OE2 GLU A   4       5.516  24.562  37.344  1.00 54.88           O  
ATOM     34  N   LEU A   5       3.775  22.953  32.219  1.00 61.19           N  
ATOM     35  CA  LEU A   5       2.850  23.484  31.234  1.00 61.19           C  
ATOM     36  C   LEU A   5       2.490  22.438  30.203  1.00 61.19           C  
ATOM     37  CB  LEU A   5       3.453  24.719  30.562  1.00 61.19           C  
ATOM     38  O   LEU A   5       1.395  22.469  29.641  1.00 61.19           O  
ATOM     39  CG  LEU A   5       3.289  26.047  31.281  1.00 61.19           C  
ATOM     40  CD1 LEU A   5       4.320  27.062  30.781  1.00 61.19           C  
ATOM     41  CD2 LEU A   5       1.874  26.594  31.094  1.00 61.19           C  
ATOM     42  N   ARG A   6       3.416  21.422  30.141  1.00 60.28           N  
ATOM     43  CA  ARG A   6       3.211  20.375  29.141  1.00 60.28           C  
ATOM     44  C   ARG A   6       2.059  19.453  29.531  1.00 60.28           C  
ATOM     45  CB  ARG A   6       4.488  19.562  28.953  1.00 60.28           C  
ATOM     46  O   ARG A   6       1.266  19.047  28.688  1.00 60.28           O  
ATOM     47  CG  ARG A   6       4.695  19.062  27.531  1.00 60.28           C  
ATOM     48  CD  ARG A   6       5.980  18.266  27.391  1.00 60.28           C  
ATOM     49  NE  ARG A   6       7.148  19.125  27.266  1.00 60.28           N  
ATOM     50  NH1 ARG A   6       8.695  17.453  27.609  1.00 60.28           N  
ATOM     51  NH2 ARG A   6       9.398  19.609  27.250  1.00 60.28           N  
ATOM     52  CZ  ARG A   6       8.406  18.719  27.375  1.00 60.28           C  
ATOM     53  N   THR A   7       2.014  19.172  30.703  1.00 62.22           N  
ATOM     54  CA  THR A   7       1.018  18.234  31.219  1.00 62.22           C  
ATOM     55  C   THR A   7      -0.393  18.766  30.984  1.00 62.22           C  
ATOM     56  CB  THR A   7       1.229  17.953  32.719  1.00 62.22           C  
ATOM     57  O   THR A   7      -1.232  18.094  30.391  1.00 62.22           O  
ATOM     58  CG2 THR A   7       0.307  16.844  33.188  1.00 62.22           C  
ATOM     59  OG1 THR A   7       2.590  17.562  32.938  1.00 62.22           O  
ATOM     60  N   PRO A   8      -0.615  20.047  31.438  1.00 66.88           N  
ATOM     61  CA  PRO A   8      -1.971  20.531  31.188  1.00 66.88           C  
ATOM     62  C   PRO A   8      -2.277  20.719  29.703  1.00 66.88           C  
ATOM     63  CB  PRO A   8      -1.987  21.891  31.922  1.00 66.88           C  
ATOM     64  O   PRO A   8      -3.404  20.469  29.266  1.00 66.88           O  
ATOM     65  CG  PRO A   8      -0.550  22.188  32.188  1.00 66.88           C  
ATOM     66  CD  PRO A   8       0.241  20.922  32.062  1.00 66.88           C  
ATOM     67  N   LEU A   9      -1.303  21.078  28.953  1.00 68.88           N  
ATOM     68  CA  LEU A   9      -1.485  21.250  27.516  1.00 68.88           C  
ATOM     69  C   LEU A   9      -1.740  19.906  26.828  1.00 68.88           C  
ATOM     70  CB  LEU A   9      -0.259  21.922  26.891  1.00 68.88           C  
ATOM     71  O   LEU A   9      -2.584  19.828  25.938  1.00 68.88           O  
ATOM     72  CG  LEU A   9      -0.535  23.047  25.891  1.00 68.88           C  
ATOM     73  CD1 LEU A   9      -0.251  24.406  26.516  1.00 68.88           C  
ATOM     74  CD2 LEU A   9       0.298  22.844  24.625  1.00 68.88           C  
ATOM     75  N   ASN A  10      -1.007  18.938  27.250  1.00 67.94           N  
ATOM     76  CA  ASN A  10      -1.249  17.594  26.750  1.00 67.94           C  
ATOM     77  C   ASN A  10      -2.646  17.094  27.109  1.00 67.94           C  
ATOM     78  CB  ASN A  10      -0.190  16.625  27.266  1.00 67.94           C  
ATOM     79  O   ASN A  10      -3.283  16.391  26.312  1.00 67.94           O  
ATOM     80  CG  ASN A  10       1.131  16.750  26.531  1.00 67.94           C  
ATOM     81  ND2 ASN A  10       2.176  16.141  27.078  1.00 67.94           N  
ATOM     82  OD1 ASN A  10       1.211  17.375  25.484  1.00 67.94           O  
ATOM     83  N   GLY A  11      -3.076  17.516  28.188  1.00 69.62           N  
ATOM     84  CA  GLY A  11      -4.438  17.203  28.609  1.00 69.62           C  
ATOM     85  C   GLY A  11      -5.488  17.812  27.703  1.00 69.62           C  
ATOM     86  O   GLY A  11      -6.441  17.156  27.297  1.00 69.62           O  
ATOM     87  N   ILE A  12      -5.215  19.031  27.391  1.00 72.81           N  
ATOM     88  CA  ILE A  12      -6.168  19.766  26.562  1.00 72.81           C  
ATOM     89  C   ILE A  12      -6.160  19.188  25.141  1.00 72.81           C  
ATOM     90  CB  ILE A  12      -5.844  21.281  26.531  1.00 72.81           C  
ATOM     91  O   ILE A  12      -7.219  18.953  24.562  1.00 72.81           O  
ATOM     92  CG1 ILE A  12      -6.000  21.875  27.922  1.00 72.81           C  
ATOM     93  CG2 ILE A  12      -6.738  22.000  25.516  1.00 72.81           C  
ATOM     94  CD1 ILE A  12      -5.504  23.312  28.031  1.00 72.81           C  
ATOM     95  N   VAL A  13      -4.965  18.953  24.688  1.00 70.31           N  
ATOM     96  CA  VAL A  13      -4.828  18.375  23.359  1.00 70.31           C  
ATOM     97  C   VAL A  13      -5.453  16.984  23.328  1.00 70.31           C  
ATOM     98  CB  VAL A  13      -3.346  18.312  22.922  1.00 70.31           C  
ATOM     99  O   VAL A  13      -6.227  16.672  22.406  1.00 70.31           O  
ATOM    100  CG1 VAL A  13      -3.203  17.516  21.625  1.00 70.31           C  
ATOM    101  CG2 VAL A  13      -2.768  19.719  22.766  1.00 70.31           C  
ATOM    102  N   GLY A  14      -5.203  16.203  24.312  1.00 69.88           N  
ATOM    103  CA  GLY A  14      -5.738  14.859  24.406  1.00 69.88           C  
ATOM    104  C   GLY A  14      -7.250  14.820  24.516  1.00 69.88           C  
ATOM    105  O   GLY A  14      -7.918  14.078  23.797  1.00 69.88           O  
ATOM    106  N   LEU A  15      -7.750  15.617  25.375  1.00 71.38           N  
ATOM    107  CA  LEU A  15      -9.188  15.625  25.625  1.00 71.38           C  
ATOM    108  C   LEU A  15      -9.945  16.203  24.438  1.00 71.38           C  
ATOM    109  CB  LEU A  15      -9.500  16.438  26.891  1.00 71.38           C  
ATOM    110  O   LEU A  15     -11.039  15.734  24.109  1.00 71.38           O  
ATOM    111  CG  LEU A  15      -9.227  15.734  28.219  1.00 71.38           C  
ATOM    112  CD1 LEU A  15      -9.172  16.766  29.359  1.00 71.38           C  
ATOM    113  CD2 LEU A  15     -10.297  14.688  28.500  1.00 71.38           C  
ATOM    114  N   SER A  16      -9.367  17.172  23.844  1.00 74.19           N  
ATOM    115  CA  SER A  16     -10.008  17.750  22.672  1.00 74.19           C  
ATOM    116  C   SER A  16     -10.070  16.766  21.516  1.00 74.19           C  
ATOM    117  CB  SER A  16      -9.266  19.016  22.219  1.00 74.19           C  
ATOM    118  O   SER A  16     -11.070  16.703  20.781  1.00 74.19           O  
ATOM    119  OG  SER A  16      -7.934  18.719  21.859  1.00 74.19           O  
ATOM    120  N   ARG A  17      -9.070  15.992  21.453  1.00 66.81           N  
ATOM    121  CA  ARG A  17      -9.047  14.969  20.406  1.00 66.81           C  
ATOM    122  C   ARG A  17     -10.094  13.898  20.688  1.00 66.81           C  
ATOM    123  CB  ARG A  17      -7.660  14.328  20.312  1.00 66.81           C  
ATOM    124  O   ARG A  17     -10.820  13.484  19.781  1.00 66.81           O  
ATOM    125  CG  ARG A  17      -7.395  13.641  18.984  1.00 66.81           C  
ATOM    126  CD  ARG A  17      -6.012  13.969  18.438  1.00 66.81           C  
ATOM    127  NE  ARG A  17      -5.672  13.141  17.281  1.00 66.81           N  
ATOM    128  NH1 ARG A  17      -3.617  14.133  16.922  1.00 66.81           N  
ATOM    129  NH2 ARG A  17      -4.332  12.430  15.562  1.00 66.81           N  
ATOM    130  CZ  ARG A  17      -4.543  13.234  16.594  1.00 66.81           C  
ATOM    131  N   ILE A  18     -10.211  13.414  21.844  1.00 66.81           N  
ATOM    132  CA  ILE A  18     -11.188  12.406  22.250  1.00 66.81           C  
ATOM    133  C   ILE A  18     -12.602  12.938  22.000  1.00 66.81           C  
ATOM    134  CB  ILE A  18     -11.016  12.008  23.719  1.00 66.81           C  
ATOM    135  O   ILE A  18     -13.461  12.211  21.484  1.00 66.81           O  
ATOM    136  CG1 ILE A  18      -9.672  11.297  23.938  1.00 66.81           C  
ATOM    137  CG2 ILE A  18     -12.172  11.125  24.188  1.00 66.81           C  
ATOM    138  CD1 ILE A  18      -9.320  11.047  25.391  1.00 66.81           C  
ATOM    139  N   LEU A  19     -12.734  14.203  22.328  1.00 71.56           N  
ATOM    140  CA  LEU A  19     -14.055  14.805  22.188  1.00 71.56           C  
ATOM    141  C   LEU A  19     -14.430  14.938  20.719  1.00 71.56           C  
ATOM    142  CB  LEU A  19     -14.094  16.172  22.859  1.00 71.56           C  
ATOM    143  O   LEU A  19     -15.602  14.852  20.359  1.00 71.56           O  
ATOM    144  CG  LEU A  19     -14.492  16.188  24.344  1.00 71.56           C  
ATOM    145  CD1 LEU A  19     -14.023  17.484  25.000  1.00 71.56           C  
ATOM    146  CD2 LEU A  19     -15.992  16.016  24.500  1.00 71.56           C  
ATOM    147  N   LEU A  20     -13.406  15.117  19.969  1.00 72.88           N  
ATOM    148  CA  LEU A  20     -13.633  15.258  18.547  1.00 72.88           C  
ATOM    149  C   LEU A  20     -14.102  13.938  17.938  1.00 72.88           C  
ATOM    150  CB  LEU A  20     -12.359  15.734  17.844  1.00 72.88           C  
ATOM    151  O   LEU A  20     -14.758  13.938  16.891  1.00 72.88           O  
ATOM    152  CG  LEU A  20     -12.219  17.234  17.625  1.00 72.88           C  
ATOM    153  CD1 LEU A  20     -10.750  17.625  17.516  1.00 72.88           C  
ATOM    154  CD2 LEU A  20     -12.992  17.672  16.391  1.00 72.88           C  
ATOM    155  N   ASP A  21     -13.844  12.945  18.625  1.00 61.00           N  
ATOM    156  CA  ASP A  21     -14.219  11.609  18.156  1.00 61.00           C  
ATOM    157  C   ASP A  21     -15.641  11.258  18.594  1.00 61.00           C  
ATOM    158  CB  ASP A  21     -13.234  10.562  18.672  1.00 61.00           C  
ATOM    159  O   ASP A  21     -16.156  10.195  18.250  1.00 61.00           O  
ATOM    160  CG  ASP A  21     -11.891  10.609  17.984  1.00 61.00           C  
ATOM    161  OD1 ASP A  21     -11.812  11.125  16.844  1.00 61.00           O  
ATOM    162  OD2 ASP A  21     -10.898  10.125  18.562  1.00 61.00           O  
ATOM    163  N   THR A  22     -16.359  12.133  19.297  1.00 67.00           N  
ATOM    164  CA  THR A  22     -17.719  11.930  19.766  1.00 67.00           C  
ATOM    165  C   THR A  22     -18.719  12.617  18.828  1.00 67.00           C  
ATOM    166  CB  THR A  22     -17.906  12.461  21.203  1.00 67.00           C  
ATOM    167  O   THR A  22     -18.312  13.328  17.906  1.00 67.00           O  
ATOM    168  CG2 THR A  22     -16.969  11.758  22.172  1.00 67.00           C  
ATOM    169  OG1 THR A  22     -17.641  13.867  21.219  1.00 67.00           O  
ATOM    170  N   GLU A  23     -20.016  12.266  18.859  1.00 78.00           N  
ATOM    171  CA  GLU A  23     -21.078  12.930  18.094  1.00 78.00           C  
ATOM    172  C   GLU A  23     -21.234  14.383  18.516  1.00 78.00           C  
ATOM    173  CB  GLU A  23     -22.406  12.188  18.266  1.00 78.00           C  
ATOM    174  O   GLU A  23     -21.594  14.672  19.672  1.00 78.00           O  
ATOM    175  CG  GLU A  23     -22.562  11.000  17.328  1.00 78.00           C  
ATOM    176  CD  GLU A  23     -23.938  10.336  17.438  1.00 78.00           C  
ATOM    177  OE1 GLU A  23     -24.219   9.398  16.641  1.00 78.00           O  
ATOM    178  OE2 GLU A  23     -24.719  10.758  18.297  1.00 78.00           O  
ATOM    179  N   LEU A  24     -20.797  15.266  17.797  1.00 71.06           N  
ATOM    180  CA  LEU A  24     -20.797  16.688  18.094  1.00 71.06           C  
ATOM    181  C   LEU A  24     -21.719  17.453  17.141  1.00 71.06           C  
ATOM    182  CB  LEU A  24     -19.375  17.250  18.016  1.00 71.06           C  
ATOM    183  O   LEU A  24     -21.953  17.000  16.016  1.00 71.06           O  
ATOM    184  CG  LEU A  24     -18.359  16.688  19.016  1.00 71.06           C  
ATOM    185  CD1 LEU A  24     -16.938  16.906  18.516  1.00 71.06           C  
ATOM    186  CD2 LEU A  24     -18.562  17.344  20.391  1.00 71.06           C  
ATOM    187  N   THR A  25     -22.391  18.422  17.625  1.00 79.19           N  
ATOM    188  CA  THR A  25     -23.062  19.359  16.750  1.00 79.19           C  
ATOM    189  C   THR A  25     -22.062  20.141  15.914  1.00 79.19           C  
ATOM    190  CB  THR A  25     -23.938  20.359  17.547  1.00 79.19           C  
ATOM    191  O   THR A  25     -20.859  20.172  16.234  1.00 79.19           O  
ATOM    192  CG2 THR A  25     -24.953  19.625  18.422  1.00 79.19           C  
ATOM    193  OG1 THR A  25     -23.094  21.156  18.391  1.00 79.19           O  
ATOM    194  N   ALA A  26     -22.453  20.609  14.812  1.00 74.88           N  
ATOM    195  CA  ALA A  26     -21.578  21.375  13.922  1.00 74.88           C  
ATOM    196  C   ALA A  26     -20.859  22.500  14.680  1.00 74.88           C  
ATOM    197  CB  ALA A  26     -22.375  21.953  12.750  1.00 74.88           C  
ATOM    198  O   ALA A  26     -19.688  22.766  14.445  1.00 74.88           O  
ATOM    199  N   GLU A  27     -21.625  23.109  15.625  1.00 76.06           N  
ATOM    200  CA  GLU A  27     -21.078  24.203  16.422  1.00 76.06           C  
ATOM    201  C   GLU A  27     -20.047  23.688  17.422  1.00 76.06           C  
ATOM    202  CB  GLU A  27     -22.188  24.953  17.141  1.00 76.06           C  
ATOM    203  O   GLU A  27     -18.969  24.266  17.578  1.00 76.06           O  
ATOM    204  CG  GLU A  27     -21.953  26.453  17.250  1.00 76.06           C  
ATOM    205  CD  GLU A  27     -23.109  27.203  17.891  1.00 76.06           C  
ATOM    206  OE1 GLU A  27     -23.047  28.453  17.984  1.00 76.06           O  
ATOM    207  OE2 GLU A  27     -24.094  26.531  18.297  1.00 76.06           O  
ATOM    208  N   GLN A  28     -20.328  22.625  18.078  1.00 77.69           N  
ATOM    209  CA  GLN A  28     -19.422  22.016  19.047  1.00 77.69           C  
ATOM    210  C   GLN A  28     -18.141  21.516  18.359  1.00 77.69           C  
ATOM    211  CB  GLN A  28     -20.094  20.859  19.781  1.00 77.69           C  
ATOM    212  O   GLN A  28     -17.047  21.641  18.906  1.00 77.69           O  
ATOM    213  CG  GLN A  28     -21.125  21.297  20.812  1.00 77.69           C  
ATOM    214  CD  GLN A  28     -21.938  20.156  21.375  1.00 77.69           C  
ATOM    215  NE2 GLN A  28     -22.391  20.297  22.609  1.00 77.69           N  
ATOM    216  OE1 GLN A  28     -22.156  19.141  20.688  1.00 77.69           O  
ATOM    217  N   GLU A  29     -18.250  20.969  17.141  1.00 74.06           N  
ATOM    218  CA  GLU A  29     -17.094  20.500  16.375  1.00 74.06           C  
ATOM    219  C   GLU A  29     -16.156  21.641  16.016  1.00 74.06           C  
ATOM    220  CB  GLU A  29     -17.547  19.766  15.102  1.00 74.06           C  
ATOM    221  O   GLU A  29     -14.945  21.516  16.125  1.00 74.06           O  
ATOM    222  CG  GLU A  29     -16.422  19.031  14.383  1.00 74.06           C  
ATOM    223  CD  GLU A  29     -16.875  18.359  13.094  1.00 74.06           C  
ATOM    224  OE1 GLU A  29     -16.016  17.938  12.297  1.00 74.06           O  
ATOM    225  OE2 GLU A  29     -18.109  18.281  12.875  1.00 74.06           O  
ATOM    226  N   LYS A  30     -16.734  22.672  15.609  1.00 71.81           N  
ATOM    227  CA  LYS A  30     -15.969  23.875  15.281  1.00 71.81           C  
ATOM    228  C   LYS A  30     -15.203  24.375  16.500  1.00 71.81           C  
ATOM    229  CB  LYS A  30     -16.891  24.969  14.742  1.00 71.81           C  
ATOM    230  O   LYS A  30     -14.016  24.719  16.406  1.00 71.81           O  
ATOM    231  CG  LYS A  30     -16.141  26.125  14.078  1.00 71.81           C  
ATOM    232  CD  LYS A  30     -17.109  27.156  13.531  1.00 71.81           C  
ATOM    233  CE  LYS A  30     -16.375  28.344  12.930  1.00 71.81           C  
ATOM    234  NZ  LYS A  30     -17.312  29.391  12.422  1.00 71.81           N  
ATOM    235  N   TYR A  31     -15.938  24.406  17.688  1.00 76.19           N  
ATOM    236  CA  TYR A  31     -15.305  24.859  18.922  1.00 76.19           C  
ATOM    237  C   TYR A  31     -14.188  23.906  19.344  1.00 76.19           C  
ATOM    238  CB  TYR A  31     -16.328  24.984  20.047  1.00 76.19           C  
ATOM    239  O   TYR A  31     -13.094  24.344  19.703  1.00 76.19           O  
ATOM    240  CG  TYR A  31     -17.328  26.109  19.844  1.00 76.19           C  
ATOM    241  CD1 TYR A  31     -16.953  27.281  19.188  1.00 76.19           C  
ATOM    242  CD2 TYR A  31     -18.641  26.000  20.297  1.00 76.19           C  
ATOM    243  CE1 TYR A  31     -17.859  28.312  19.000  1.00 76.19           C  
ATOM    244  CE2 TYR A  31     -19.547  27.031  20.109  1.00 76.19           C  
ATOM    245  OH  TYR A  31     -20.062  29.203  19.266  1.00 76.19           O  
ATOM    246  CZ  TYR A  31     -19.156  28.172  19.453  1.00 76.19           C  
ATOM    247  N   LEU A  32     -14.414  22.703  19.219  1.00 74.31           N  
ATOM    248  CA  LEU A  32     -13.445  21.703  19.641  1.00 74.31           C  
ATOM    249  C   LEU A  32     -12.234  21.688  18.719  1.00 74.31           C  
ATOM    250  CB  LEU A  32     -14.086  20.312  19.688  1.00 74.31           C  
ATOM    251  O   LEU A  32     -11.102  21.500  19.172  1.00 74.31           O  
ATOM    252  CG  LEU A  32     -14.250  19.688  21.078  1.00 74.31           C  
ATOM    253  CD1 LEU A  32     -15.672  19.188  21.266  1.00 74.31           C  
ATOM    254  CD2 LEU A  32     -13.242  18.562  21.266  1.00 74.31           C  
ATOM    255  N   LYS A  33     -12.445  21.859  17.469  1.00 71.12           N  
ATOM    256  CA  LYS A  33     -11.336  21.984  16.531  1.00 71.12           C  
ATOM    257  C   LYS A  33     -10.484  23.203  16.844  1.00 71.12           C  
ATOM    258  CB  LYS A  33     -11.859  22.047  15.094  1.00 71.12           C  
ATOM    259  O   LYS A  33      -9.258  23.141  16.812  1.00 71.12           O  
ATOM    260  CG  LYS A  33     -11.984  20.703  14.414  1.00 71.12           C  
ATOM    261  CD  LYS A  33     -12.508  20.828  12.992  1.00 71.12           C  
ATOM    262  CE  LYS A  33     -12.688  19.484  12.328  1.00 71.12           C  
ATOM    263  NZ  LYS A  33     -13.375  19.594  11.000  1.00 71.12           N  
ATOM    264  N   THR A  34     -11.164  24.250  17.188  1.00 69.44           N  
ATOM    265  CA  THR A  34     -10.477  25.469  17.547  1.00 69.44           C  
ATOM    266  C   THR A  34      -9.672  25.297  18.844  1.00 69.44           C  
ATOM    267  CB  THR A  34     -11.461  26.641  17.719  1.00 69.44           C  
ATOM    268  O   THR A  34      -8.523  25.734  18.922  1.00 69.44           O  
ATOM    269  CG2 THR A  34     -10.727  27.969  17.906  1.00 69.44           C  
ATOM    270  OG1 THR A  34     -12.297  26.734  16.547  1.00 69.44           O  
ATOM    271  N   ILE A  35     -10.289  24.625  19.844  1.00 70.38           N  
ATOM    272  CA  ILE A  35      -9.609  24.344  21.094  1.00 70.38           C  
ATOM    273  C   ILE A  35      -8.391  23.453  20.844  1.00 70.38           C  
ATOM    274  CB  ILE A  35     -10.562  23.656  22.109  1.00 70.38           C  
ATOM    275  O   ILE A  35      -7.312  23.719  21.375  1.00 70.38           O  
ATOM    276  CG1 ILE A  35     -11.609  24.656  22.609  1.00 70.38           C  
ATOM    277  CG2 ILE A  35      -9.766  23.062  23.281  1.00 70.38           C  
ATOM    278  CD1 ILE A  35     -12.742  24.031  23.406  1.00 70.38           C  
ATOM    279  N   HIS A  36      -8.570  22.516  20.000  1.00 71.50           N  
ATOM    280  CA  HIS A  36      -7.484  21.594  19.703  1.00 71.50           C  
ATOM    281  C   HIS A  36      -6.324  22.297  19.016  1.00 71.50           C  
ATOM    282  CB  HIS A  36      -7.992  20.438  18.828  1.00 71.50           C  
ATOM    283  O   HIS A  36      -5.176  22.172  19.438  1.00 71.50           O  
ATOM    284  CG  HIS A  36      -6.953  19.406  18.531  1.00 71.50           C  
ATOM    285  CD2 HIS A  36      -6.309  19.094  17.391  1.00 71.50           C  
ATOM    286  ND1 HIS A  36      -6.473  18.547  19.500  1.00 71.50           N  
ATOM    287  CE1 HIS A  36      -5.570  17.734  18.953  1.00 71.50           C  
ATOM    288  NE2 HIS A  36      -5.457  18.047  17.672  1.00 71.50           N  
ATOM    289  N   VAL A  37      -6.648  23.016  18.000  1.00 66.56           N  
ATOM    290  CA  VAL A  37      -5.625  23.750  17.266  1.00 66.56           C  
ATOM    291  C   VAL A  37      -4.949  24.766  18.172  1.00 66.56           C  
ATOM    292  CB  VAL A  37      -6.219  24.453  16.031  1.00 66.56           C  
ATOM    293  O   VAL A  37      -3.725  24.922  18.141  1.00 66.56           O  
ATOM    294  CG1 VAL A  37      -5.188  25.391  15.391  1.00 66.56           C  
ATOM    295  CG2 VAL A  37      -6.719  23.438  15.008  1.00 66.56           C  
ATOM    296  N   SER A  38      -5.754  25.359  19.047  1.00 67.25           N  
ATOM    297  CA  SER A  38      -5.215  26.344  19.984  1.00 67.25           C  
ATOM    298  C   SER A  38      -4.293  25.672  21.000  1.00 67.25           C  
ATOM    299  CB  SER A  38      -6.348  27.062  20.703  1.00 67.25           C  
ATOM    300  O   SER A  38      -3.236  26.219  21.328  1.00 67.25           O  
ATOM    301  OG  SER A  38      -7.152  27.781  19.781  1.00 67.25           O  
ATOM    302  N   ALA A  39      -4.703  24.594  21.438  1.00 69.88           N  
ATOM    303  CA  ALA A  39      -3.902  23.859  22.422  1.00 69.88           C  
ATOM    304  C   ALA A  39      -2.586  23.391  21.812  1.00 69.88           C  
ATOM    305  CB  ALA A  39      -4.688  22.672  22.969  1.00 69.88           C  
ATOM    306  O   ALA A  39      -1.532  23.469  22.453  1.00 69.88           O  
ATOM    307  N   VAL A  40      -2.602  22.953  20.609  1.00 66.56           N  
ATOM    308  CA  VAL A  40      -1.398  22.531  19.906  1.00 66.56           C  
ATOM    309  C   VAL A  40      -0.477  23.719  19.672  1.00 66.56           C  
ATOM    310  CB  VAL A  40      -1.742  21.859  18.562  1.00 66.56           C  
ATOM    311  O   VAL A  40       0.731  23.641  19.906  1.00 66.56           O  
ATOM    312  CG1 VAL A  40      -0.477  21.609  17.734  1.00 66.56           C  
ATOM    313  CG2 VAL A  40      -2.488  20.547  18.797  1.00 66.56           C  
ATOM    314  N   THR A  41      -1.066  24.797  19.312  1.00 62.69           N  
ATOM    315  CA  THR A  41      -0.310  26.031  19.094  1.00 62.69           C  
ATOM    316  C   THR A  41       0.355  26.500  20.375  1.00 62.69           C  
ATOM    317  CB  THR A  41      -1.211  27.156  18.531  1.00 62.69           C  
ATOM    318  O   THR A  41       1.532  26.859  20.375  1.00 62.69           O  
ATOM    319  CG2 THR A  41      -0.385  28.359  18.109  1.00 62.69           C  
ATOM    320  OG1 THR A  41      -1.937  26.656  17.406  1.00 62.69           O  
ATOM    321  N   LEU A  42      -0.475  26.500  21.500  1.00 66.88           N  
ATOM    322  CA  LEU A  42       0.057  26.906  22.797  1.00 66.88           C  
ATOM    323  C   LEU A  42       1.201  25.984  23.219  1.00 66.88           C  
ATOM    324  CB  LEU A  42      -1.046  26.875  23.859  1.00 66.88           C  
ATOM    325  O   LEU A  42       2.197  26.438  23.781  1.00 66.88           O  
ATOM    326  CG  LEU A  42      -0.745  27.609  25.172  1.00 66.88           C  
ATOM    327  CD1 LEU A  42      -0.850  29.125  24.969  1.00 66.88           C  
ATOM    328  CD2 LEU A  42      -1.690  27.141  26.266  1.00 66.88           C  
ATOM    329  N   GLY A  43       1.046  24.750  23.000  1.00 67.56           N  
ATOM    330  CA  GLY A  43       2.125  23.812  23.281  1.00 67.56           C  
ATOM    331  C   GLY A  43       3.393  24.125  22.500  1.00 67.56           C  
ATOM    332  O   GLY A  43       4.492  24.078  23.062  1.00 67.56           O  
ATOM    333  N   ASN A  44       3.221  24.484  21.297  1.00 64.25           N  
ATOM    334  CA  ASN A  44       4.359  24.844  20.453  1.00 64.25           C  
ATOM    335  C   ASN A  44       5.062  26.094  20.953  1.00 64.25           C  
ATOM    336  CB  ASN A  44       3.910  25.016  19.000  1.00 64.25           C  
ATOM    337  O   ASN A  44       6.293  26.141  21.000  1.00 64.25           O  
ATOM    338  CG  ASN A  44       3.559  23.703  18.328  1.00 64.25           C  
ATOM    339  ND2 ASN A  44       2.793  23.781  17.234  1.00 64.25           N  
ATOM    340  OD1 ASN A  44       3.969  22.641  18.781  1.00 64.25           O  
ATOM    341  N   ILE A  45       4.230  27.094  21.266  1.00 63.66           N  
ATOM    342  CA  ILE A  45       4.785  28.344  21.781  1.00 63.66           C  
ATOM    343  C   ILE A  45       5.586  28.062  23.047  1.00 63.66           C  
ATOM    344  CB  ILE A  45       3.676  29.375  22.062  1.00 63.66           C  
ATOM    345  O   ILE A  45       6.684  28.594  23.234  1.00 63.66           O  
ATOM    346  CG1 ILE A  45       3.020  29.828  20.750  1.00 63.66           C  
ATOM    347  CG2 ILE A  45       4.238  30.578  22.828  1.00 63.66           C  
ATOM    348  CD1 ILE A  45       1.768  30.672  20.938  1.00 63.66           C  
ATOM    349  N   PHE A  46       4.980  27.266  23.875  1.00 67.38           N  
ATOM    350  CA  PHE A  46       5.656  26.938  25.125  1.00 67.38           C  
ATOM    351  C   PHE A  46       6.961  26.188  24.859  1.00 67.38           C  
ATOM    352  CB  PHE A  46       4.750  26.094  26.016  1.00 67.38           C  
ATOM    353  O   PHE A  46       7.977  26.453  25.500  1.00 67.38           O  
ATOM    354  CG  PHE A  46       5.059  26.219  27.484  1.00 67.38           C  
ATOM    355  CD1 PHE A  46       5.926  25.328  28.109  1.00 67.38           C  
ATOM    356  CD2 PHE A  46       4.488  27.234  28.250  1.00 67.38           C  
ATOM    357  CE1 PHE A  46       6.215  25.438  29.469  1.00 67.38           C  
ATOM    358  CE2 PHE A  46       4.773  27.359  29.609  1.00 67.38           C  
ATOM    359  CZ  PHE A  46       5.637  26.453  30.203  1.00 67.38           C  
ATOM    360  N   ASN A  47       6.938  25.297  23.953  1.00 64.69           N  
ATOM    361  CA  ASN A  47       8.156  24.594  23.578  1.00 64.69           C  
ATOM    362  C   ASN A  47       9.211  25.562  23.031  1.00 64.69           C  
ATOM    363  CB  ASN A  47       7.859  23.500  22.562  1.00 64.69           C  
ATOM    364  O   ASN A  47      10.398  25.422  23.344  1.00 64.69           O  
ATOM    365  CG  ASN A  47       7.387  22.203  23.219  1.00 64.69           C  
ATOM    366  ND2 ASN A  47       6.730  21.359  22.438  1.00 64.69           N  
ATOM    367  OD1 ASN A  47       7.609  21.984  24.406  1.00 64.69           O  
ATOM    368  N   ASP A  48       8.742  26.500  22.297  1.00 64.38           N  
ATOM    369  CA  ASP A  48       9.633  27.516  21.719  1.00 64.38           C  
ATOM    370  C   ASP A  48      10.328  28.312  22.828  1.00 64.38           C  
ATOM    371  CB  ASP A  48       8.859  28.453  20.797  1.00 64.38           C  
ATOM    372  O   ASP A  48      11.523  28.594  22.750  1.00 64.38           O  
ATOM    373  CG  ASP A  48       8.422  27.781  19.516  1.00 64.38           C  
ATOM    374  OD1 ASP A  48       8.938  26.703  19.188  1.00 64.38           O  
ATOM    375  OD2 ASP A  48       7.555  28.359  18.812  1.00 64.38           O  
ATOM    376  N   ILE A  49       9.492  28.672  23.828  1.00 65.75           N  
ATOM    377  CA  ILE A  49      10.023  29.469  24.938  1.00 65.75           C  
ATOM    378  C   ILE A  49      11.047  28.641  25.719  1.00 65.75           C  
ATOM    379  CB  ILE A  49       8.891  29.938  25.875  1.00 65.75           C  
ATOM    380  O   ILE A  49      12.102  29.156  26.094  1.00 65.75           O  
ATOM    381  CG1 ILE A  49       8.008  30.969  25.172  1.00 65.75           C  
ATOM    382  CG2 ILE A  49       9.477  30.500  27.172  1.00 65.75           C  
ATOM    383  CD1 ILE A  49       6.750  31.344  25.938  1.00 65.75           C  
ATOM    384  N   ILE A  50      10.703  27.406  25.953  1.00 66.38           N  
ATOM    385  CA  ILE A  50      11.625  26.531  26.672  1.00 66.38           C  
ATOM    386  C   ILE A  50      12.898  26.344  25.844  1.00 66.38           C  
ATOM    387  CB  ILE A  50      10.984  25.172  27.000  1.00 66.38           C  
ATOM    388  O   ILE A  50      14.008  26.359  26.375  1.00 66.38           O  
ATOM    389  CG1 ILE A  50       9.867  25.328  28.031  1.00 66.38           C  
ATOM    390  CG2 ILE A  50      12.039  24.172  27.484  1.00 66.38           C  
ATOM    391  CD1 ILE A  50       9.297  24.016  28.547  1.00 66.38           C  
ATOM    392  N   ASP A  51      12.758  26.109  24.562  1.00 63.59           N  
ATOM    393  CA  ASP A  51      13.906  25.922  23.688  1.00 63.59           C  
ATOM    394  C   ASP A  51      14.773  27.172  23.625  1.00 63.59           C  
ATOM    395  CB  ASP A  51      13.445  25.531  22.281  1.00 63.59           C  
ATOM    396  O   ASP A  51      16.000  27.094  23.578  1.00 63.59           O  
ATOM    397  CG  ASP A  51      13.109  24.062  22.156  1.00 63.59           C  
ATOM    398  OD1 ASP A  51      13.516  23.266  23.016  1.00 63.59           O  
ATOM    399  OD2 ASP A  51      12.422  23.688  21.172  1.00 63.59           O  
ATOM    400  N   MET A  52      14.102  28.344  23.625  1.00 63.88           N  
ATOM    401  CA  MET A  52      14.828  29.609  23.672  1.00 63.88           C  
ATOM    402  C   MET A  52      15.680  29.703  24.938  1.00 63.88           C  
ATOM    403  CB  MET A  52      13.859  30.781  23.625  1.00 63.88           C  
ATOM    404  O   MET A  52      16.828  30.125  24.891  1.00 63.88           O  
ATOM    405  CG  MET A  52      14.352  31.953  22.781  1.00 63.88           C  
ATOM    406  SD  MET A  52      13.047  33.188  22.469  1.00 63.88           S  
ATOM    407  CE  MET A  52      13.766  34.625  23.328  1.00 63.88           C  
ATOM    408  N   ASP A  53      14.953  29.328  25.953  1.00 64.50           N  
ATOM    409  CA  ASP A  53      15.688  29.344  27.219  1.00 64.50           C  
ATOM    410  C   ASP A  53      16.891  28.422  27.172  1.00 64.50           C  
ATOM    411  CB  ASP A  53      14.773  28.953  28.391  1.00 64.50           C  
ATOM    412  O   ASP A  53      17.984  28.781  27.609  1.00 64.50           O  
ATOM    413  CG  ASP A  53      15.086  29.703  29.672  1.00 64.50           C  
ATOM    414  OD1 ASP A  53      15.789  30.734  29.609  1.00 64.50           O  
ATOM    415  OD2 ASP A  53      14.633  29.266  30.734  1.00 64.50           O  
ATOM    416  N   LYS A  54      16.625  27.250  26.594  1.00 63.78           N  
ATOM    417  CA  LYS A  54      17.703  26.281  26.469  1.00 63.78           C  
ATOM    418  C   LYS A  54      18.766  26.766  25.484  1.00 63.78           C  
ATOM    419  CB  LYS A  54      17.172  24.922  26.031  1.00 63.78           C  
ATOM    420  O   LYS A  54      19.969  26.531  25.703  1.00 63.78           O  
ATOM    421  CG  LYS A  54      16.500  24.125  27.141  1.00 63.78           C  
ATOM    422  CD  LYS A  54      16.031  22.766  26.656  1.00 63.78           C  
ATOM    423  CE  LYS A  54      15.344  21.984  27.766  1.00 63.78           C  
ATOM    424  NZ  LYS A  54      14.750  20.703  27.266  1.00 63.78           N  
ATOM    425  N   MET A  55      18.406  27.328  24.375  1.00 61.81           N  
ATOM    426  CA  MET A  55      19.328  27.844  23.375  1.00 61.81           C  
ATOM    427  C   MET A  55      20.219  28.922  23.953  1.00 61.81           C  
ATOM    428  CB  MET A  55      18.547  28.375  22.156  1.00 61.81           C  
ATOM    429  O   MET A  55      21.406  29.000  23.625  1.00 61.81           O  
ATOM    430  CG  MET A  55      18.156  27.312  21.156  1.00 61.81           C  
ATOM    431  SD  MET A  55      17.500  28.031  19.594  1.00 61.81           S  
ATOM    432  CE  MET A  55      17.984  26.734  18.422  1.00 61.81           C  
ATOM    433  N   GLU A  56      19.578  29.781  24.719  1.00 60.81           N  
ATOM    434  CA  GLU A  56      20.391  30.812  25.375  1.00 60.81           C  
ATOM    435  C   GLU A  56      21.453  30.188  26.281  1.00 60.81           C  
ATOM    436  CB  GLU A  56      19.500  31.766  26.188  1.00 60.81           C  
ATOM    437  O   GLU A  56      22.547  30.719  26.422  1.00 60.81           O  
ATOM    438  CG  GLU A  56      18.844  32.844  25.344  1.00 60.81           C  
ATOM    439  CD  GLU A  56      18.047  33.844  26.172  1.00 60.81           C  
ATOM    440  OE1 GLU A  56      17.578  34.875  25.625  1.00 60.81           O  
ATOM    441  OE2 GLU A  56      17.875  33.594  27.391  1.00 60.81           O  
ATOM    442  N   ARG A  57      21.031  29.094  26.812  1.00 60.62           N  
ATOM    443  CA  ARG A  57      22.000  28.438  27.688  1.00 60.62           C  
ATOM    444  C   ARG A  57      22.891  27.484  26.891  1.00 60.62           C  
ATOM    445  CB  ARG A  57      21.297  27.672  28.812  1.00 60.62           C  
ATOM    446  O   ARG A  57      23.656  26.719  27.469  1.00 60.62           O  
ATOM    447  CG  ARG A  57      20.594  28.578  29.812  1.00 60.62           C  
ATOM    448  CD  ARG A  57      20.000  27.781  30.969  1.00 60.62           C  
ATOM    449  NE  ARG A  57      19.094  28.578  31.766  1.00 60.62           N  
ATOM    450  NH1 ARG A  57      19.219  27.234  33.656  1.00 60.62           N  
ATOM    451  NH2 ARG A  57      17.906  29.109  33.656  1.00 60.62           N  
ATOM    452  CZ  ARG A  57      18.734  28.312  33.031  1.00 60.62           C  
ATOM    453  N   ARG A  58      23.062  27.641  25.453  1.00 58.78           N  
ATOM    454  CA  ARG A  58      23.938  26.891  24.547  1.00 58.78           C  
ATOM    455  C   ARG A  58      23.672  25.391  24.641  1.00 58.78           C  
ATOM    456  CB  ARG A  58      25.406  27.188  24.828  1.00 58.78           C  
ATOM    457  O   ARG A  58      24.531  24.578  24.312  1.00 58.78           O  
ATOM    458  CG  ARG A  58      25.906  28.484  24.234  1.00 58.78           C  
ATOM    459  CD  ARG A  58      27.406  28.656  24.422  1.00 58.78           C  
ATOM    460  NE  ARG A  58      27.891  29.906  23.859  1.00 58.78           N  
ATOM    461  NH1 ARG A  58      30.125  29.453  24.203  1.00 58.78           N  
ATOM    462  NH2 ARG A  58      29.500  31.438  23.250  1.00 58.78           N  
ATOM    463  CZ  ARG A  58      29.172  30.266  23.766  1.00 58.78           C  
ATOM    464  N   LYS A  59      22.484  24.922  25.234  1.00 58.31           N  
ATOM    465  CA  LYS A  59      22.281  23.516  25.516  1.00 58.31           C  
ATOM    466  C   LYS A  59      21.344  22.875  24.484  1.00 58.31           C  
ATOM    467  CB  LYS A  59      21.719  23.312  26.922  1.00 58.31           C  
ATOM    468  O   LYS A  59      20.844  21.781  24.688  1.00 58.31           O  
ATOM    469  CG  LYS A  59      22.766  23.312  28.016  1.00 58.31           C  
ATOM    470  CD  LYS A  59      22.156  22.984  29.375  1.00 58.31           C  
ATOM    471  CE  LYS A  59      23.219  22.984  30.469  1.00 58.31           C  
ATOM    472  NZ  LYS A  59      22.625  22.734  31.812  1.00 58.31           N  
ATOM    473  N   VAL A  60      21.031  23.625  23.469  1.00 59.12           N  
ATOM    474  CA  VAL A  60      20.109  22.938  22.578  1.00 59.12           C  
ATOM    475  C   VAL A  60      20.828  21.812  21.844  1.00 59.12           C  
ATOM    476  CB  VAL A  60      19.438  23.891  21.578  1.00 59.12           C  
ATOM    477  O   VAL A  60      21.781  22.078  21.094  1.00 59.12           O  
ATOM    478  CG1 VAL A  60      18.547  23.141  20.609  1.00 59.12           C  
ATOM    479  CG2 VAL A  60      18.641  24.969  22.312  1.00 59.12           C  
ATOM    480  N   GLN A  61      20.656  20.625  22.297  1.00 69.88           N  
ATOM    481  CA  GLN A  61      21.219  19.453  21.641  1.00 69.88           C  
ATOM    482  C   GLN A  61      20.312  19.000  20.500  1.00 69.88           C  
ATOM    483  CB  GLN A  61      21.406  18.312  22.641  1.00 69.88           C  
ATOM    484  O   GLN A  61      19.141  18.672  20.703  1.00 69.88           O  
ATOM    485  CG  GLN A  61      22.766  18.312  23.328  1.00 69.88           C  
ATOM    486  CD  GLN A  61      22.922  17.188  24.328  1.00 69.88           C  
ATOM    487  NE2 GLN A  61      24.125  17.062  24.891  1.00 69.88           N  
ATOM    488  OE1 GLN A  61      21.969  16.453  24.609  1.00 69.88           O  
ATOM    489  N   LEU A  62      20.797  19.297  19.203  1.00 76.25           N  
ATOM    490  CA  LEU A  62      20.109  18.828  18.016  1.00 76.25           C  
ATOM    491  C   LEU A  62      20.141  17.297  17.953  1.00 76.25           C  
ATOM    492  CB  LEU A  62      20.734  19.422  16.750  1.00 76.25           C  
ATOM    493  O   LEU A  62      21.141  16.688  18.281  1.00 76.25           O  
ATOM    494  CG  LEU A  62      20.516  20.906  16.531  1.00 76.25           C  
ATOM    495  CD1 LEU A  62      21.547  21.453  15.531  1.00 76.25           C  
ATOM    496  CD2 LEU A  62      19.094  21.188  16.062  1.00 76.25           C  
ATOM    497  N   ASP A  63      18.984  16.703  17.812  1.00 78.94           N  
ATOM    498  CA  ASP A  63      18.875  15.266  17.609  1.00 78.94           C  
ATOM    499  C   ASP A  63      18.875  14.914  16.125  1.00 78.94           C  
ATOM    500  CB  ASP A  63      17.609  14.727  18.266  1.00 78.94           C  
ATOM    501  O   ASP A  63      17.828  14.656  15.539  1.00 78.94           O  
ATOM    502  CG  ASP A  63      17.547  13.211  18.297  1.00 78.94           C  
ATOM    503  OD1 ASP A  63      18.578  12.555  18.094  1.00 78.94           O  
ATOM    504  OD2 ASP A  63      16.438  12.664  18.547  1.00 78.94           O  
ATOM    505  N   ASN A  64      20.062  14.914  15.539  1.00 83.94           N  
ATOM    506  CA  ASN A  64      20.234  14.609  14.125  1.00 83.94           C  
ATOM    507  C   ASN A  64      20.062  13.117  13.844  1.00 83.94           C  
ATOM    508  CB  ASN A  64      21.609  15.086  13.633  1.00 83.94           C  
ATOM    509  O   ASN A  64      20.891  12.305  14.266  1.00 83.94           O  
ATOM    510  CG  ASN A  64      21.703  16.594  13.555  1.00 83.94           C  
ATOM    511  ND2 ASN A  64      22.922  17.125  13.578  1.00 83.94           N  
ATOM    512  OD1 ASN A  64      20.688  17.297  13.484  1.00 83.94           O  
ATOM    513  N   GLN A  65      18.953  12.812  13.258  1.00 83.81           N  
ATOM    514  CA  GLN A  65      18.625  11.445  12.867  1.00 83.81           C  
ATOM    515  C   GLN A  65      18.203  11.375  11.406  1.00 83.81           C  
ATOM    516  CB  GLN A  65      17.531  10.883  13.766  1.00 83.81           C  
ATOM    517  O   GLN A  65      17.859  12.391  10.805  1.00 83.81           O  
ATOM    518  CG  GLN A  65      17.859  10.906  15.250  1.00 83.81           C  
ATOM    519  CD  GLN A  65      17.266   9.727  16.000  1.00 83.81           C  
ATOM    520  NE2 GLN A  65      17.734   9.516  17.219  1.00 83.81           N  
ATOM    521  OE1 GLN A  65      16.406   9.016  15.484  1.00 83.81           O  
ATOM    522  N   PRO A  66      18.375  10.258  10.852  1.00 84.38           N  
ATOM    523  CA  PRO A  66      17.844  10.109   9.492  1.00 84.38           C  
ATOM    524  C   PRO A  66      16.328  10.375   9.414  1.00 84.38           C  
ATOM    525  CB  PRO A  66      18.156   8.648   9.148  1.00 84.38           C  
ATOM    526  O   PRO A  66      15.570   9.836  10.219  1.00 84.38           O  
ATOM    527  CG  PRO A  66      19.203   8.250  10.133  1.00 84.38           C  
ATOM    528  CD  PRO A  66      19.078   9.125  11.352  1.00 84.38           C  
ATOM    529  N   VAL A  67      16.016  11.289   8.547  1.00 80.69           N  
ATOM    530  CA  VAL A  67      14.625  11.680   8.352  1.00 80.69           C  
ATOM    531  C   VAL A  67      14.195  11.352   6.922  1.00 80.69           C  
ATOM    532  CB  VAL A  67      14.406  13.188   8.633  1.00 80.69           C  
ATOM    533  O   VAL A  67      14.898  11.664   5.965  1.00 80.69           O  
ATOM    534  CG1 VAL A  67      12.969  13.594   8.336  1.00 80.69           C  
ATOM    535  CG2 VAL A  67      14.773  13.516  10.078  1.00 80.69           C  
ATOM    536  N   ASP A  68      13.109  10.547   6.824  1.00 73.25           N  
ATOM    537  CA  ASP A  68      12.492  10.359   5.512  1.00 73.25           C  
ATOM    538  C   ASP A  68      11.961  11.688   4.965  1.00 73.25           C  
ATOM    539  CB  ASP A  68      11.359   9.336   5.594  1.00 73.25           C  
ATOM    540  O   ASP A  68      10.875  12.125   5.336  1.00 73.25           O  
ATOM    541  CG  ASP A  68      10.789   8.977   4.234  1.00 73.25           C  
ATOM    542  OD1 ASP A  68      10.977   9.750   3.270  1.00 73.25           O  
ATOM    543  OD2 ASP A  68      10.141   7.914   4.125  1.00 73.25           O  
ATOM    544  N   PHE A  69      12.727  12.320   4.113  1.00 80.88           N  
ATOM    545  CA  PHE A  69      12.477  13.680   3.656  1.00 80.88           C  
ATOM    546  C   PHE A  69      11.242  13.734   2.762  1.00 80.88           C  
ATOM    547  CB  PHE A  69      13.695  14.234   2.904  1.00 80.88           C  
ATOM    548  O   PHE A  69      10.523  14.734   2.748  1.00 80.88           O  
ATOM    549  CG  PHE A  69      13.633  15.719   2.660  1.00 80.88           C  
ATOM    550  CD1 PHE A  69      13.719  16.234   1.371  1.00 80.88           C  
ATOM    551  CD2 PHE A  69      13.492  16.609   3.723  1.00 80.88           C  
ATOM    552  CE1 PHE A  69      13.664  17.594   1.143  1.00 80.88           C  
ATOM    553  CE2 PHE A  69      13.438  17.969   3.502  1.00 80.88           C  
ATOM    554  CZ  PHE A  69      13.523  18.469   2.211  1.00 80.88           C  
ATOM    555  N   THR A  70      11.008  12.727   2.137  1.00 67.56           N  
ATOM    556  CA  THR A  70       9.820  12.648   1.295  1.00 67.56           C  
ATOM    557  C   THR A  70       8.555  12.664   2.146  1.00 67.56           C  
ATOM    558  CB  THR A  70       9.836  11.383   0.415  1.00 67.56           C  
ATOM    559  O   THR A  70       7.629  13.430   1.878  1.00 67.56           O  
ATOM    560  CG2 THR A  70       8.781  11.469  -0.683  1.00 67.56           C  
ATOM    561  OG1 THR A  70      11.133  11.250  -0.188  1.00 67.56           O  
ATOM    562  N   SER A  71       8.500  11.805   3.160  1.00 64.88           N  
ATOM    563  CA  SER A  71       7.379  11.797   4.094  1.00 64.88           C  
ATOM    564  C   SER A  71       7.262  13.125   4.836  1.00 64.88           C  
ATOM    565  CB  SER A  71       7.531  10.648   5.102  1.00 64.88           C  
ATOM    566  O   SER A  71       6.152  13.594   5.094  1.00 64.88           O  
ATOM    567  OG  SER A  71       6.473   9.719   4.969  1.00 64.88           O  
ATOM    568  N   PHE A  72       8.344  13.633   5.066  1.00 78.06           N  
ATOM    569  CA  PHE A  72       8.375  14.914   5.754  1.00 78.06           C  
ATOM    570  C   PHE A  72       7.703  15.992   4.918  1.00 78.06           C  
ATOM    571  CB  PHE A  72       9.820  15.320   6.070  1.00 78.06           C  
ATOM    572  O   PHE A  72       6.875  16.750   5.426  1.00 78.06           O  
ATOM    573  CG  PHE A  72       9.945  16.672   6.707  1.00 78.06           C  
ATOM    574  CD1 PHE A  72      10.102  17.812   5.926  1.00 78.06           C  
ATOM    575  CD2 PHE A  72       9.914  16.812   8.086  1.00 78.06           C  
ATOM    576  CE1 PHE A  72      10.219  19.078   6.516  1.00 78.06           C  
ATOM    577  CE2 PHE A  72      10.031  18.062   8.688  1.00 78.06           C  
ATOM    578  CZ  PHE A  72      10.188  19.188   7.895  1.00 78.06           C  
ATOM    579  N   LEU A  73       8.031  16.031   3.684  1.00 79.00           N  
ATOM    580  CA  LEU A  73       7.465  17.031   2.793  1.00 79.00           C  
ATOM    581  C   LEU A  73       5.973  16.797   2.582  1.00 79.00           C  
ATOM    582  CB  LEU A  73       8.188  17.016   1.445  1.00 79.00           C  
ATOM    583  O   LEU A  73       5.195  17.750   2.500  1.00 79.00           O  
ATOM    584  CG  LEU A  73       9.570  17.672   1.416  1.00 79.00           C  
ATOM    585  CD1 LEU A  73      10.188  17.547   0.025  1.00 79.00           C  
ATOM    586  CD2 LEU A  73       9.484  19.141   1.842  1.00 79.00           C  
ATOM    587  N   ALA A  74       5.602  15.586   2.547  1.00 66.44           N  
ATOM    588  CA  ALA A  74       4.188  15.242   2.402  1.00 66.44           C  
ATOM    589  C   ALA A  74       3.383  15.711   3.609  1.00 66.44           C  
ATOM    590  CB  ALA A  74       4.023  13.734   2.209  1.00 66.44           C  
ATOM    591  O   ALA A  74       2.303  16.281   3.459  1.00 66.44           O  
ATOM    592  N   ASP A  75       3.859  15.492   4.754  1.00 66.88           N  
ATOM    593  CA  ASP A  75       3.221  15.945   5.984  1.00 66.88           C  
ATOM    594  C   ASP A  75       3.117  17.469   6.023  1.00 66.88           C  
ATOM    595  CB  ASP A  75       3.990  15.438   7.207  1.00 66.88           C  
ATOM    596  O   ASP A  75       2.100  18.016   6.449  1.00 66.88           O  
ATOM    597  CG  ASP A  75       3.773  13.961   7.473  1.00 66.88           C  
ATOM    598  OD1 ASP A  75       2.844  13.367   6.887  1.00 66.88           O  
ATOM    599  OD2 ASP A  75       4.539  13.383   8.273  1.00 66.88           O  
ATOM    600  N   LEU A  76       4.160  18.031   5.574  1.00 75.75           N  
ATOM    601  CA  LEU A  76       4.191  19.484   5.559  1.00 75.75           C  
ATOM    602  C   LEU A  76       3.121  20.047   4.625  1.00 75.75           C  
ATOM    603  CB  LEU A  76       5.570  20.000   5.125  1.00 75.75           C  
ATOM    604  O   LEU A  76       2.430  21.016   4.969  1.00 75.75           O  
ATOM    605  CG  LEU A  76       5.887  21.453   5.434  1.00 75.75           C  
ATOM    606  CD1 LEU A  76       6.609  21.578   6.770  1.00 75.75           C  
ATOM    607  CD2 LEU A  76       6.723  22.078   4.312  1.00 75.75           C  
ATOM    608  N   GLU A  77       3.020  19.484   3.518  1.00 72.94           N  
ATOM    609  CA  GLU A  77       2.037  19.922   2.531  1.00 72.94           C  
ATOM    610  C   GLU A  77       0.613  19.734   3.045  1.00 72.94           C  
ATOM    611  CB  GLU A  77       2.225  19.172   1.211  1.00 72.94           C  
ATOM    612  O   GLU A  77      -0.215  20.641   2.951  1.00 72.94           O  
ATOM    613  CG  GLU A  77       1.347  19.688   0.080  1.00 72.94           C  
ATOM    614  CD  GLU A  77       1.603  18.984  -1.245  1.00 72.94           C  
ATOM    615  OE1 GLU A  77       1.125  19.469  -2.293  1.00 72.94           O  
ATOM    616  OE2 GLU A  77       2.287  17.938  -1.234  1.00 72.94           O  
ATOM    617  N   ASN A  78       0.293  18.609   3.590  1.00 64.56           N  
ATOM    618  CA  ASN A  78      -1.041  18.281   4.082  1.00 64.56           C  
ATOM    619  C   ASN A  78      -1.474  19.234   5.195  1.00 64.56           C  
ATOM    620  CB  ASN A  78      -1.097  16.844   4.570  1.00 64.56           C  
ATOM    621  O   ASN A  78      -2.578  19.781   5.160  1.00 64.56           O  
ATOM    622  CG  ASN A  78      -1.254  15.844   3.436  1.00 64.56           C  
ATOM    623  ND2 ASN A  78      -0.829  14.609   3.664  1.00 64.56           N  
ATOM    624  OD1 ASN A  78      -1.754  16.188   2.359  1.00 64.56           O  
ATOM    625  N   LEU A  79      -0.650  19.422   6.055  1.00 64.75           N  
ATOM    626  CA  LEU A  79      -0.993  20.266   7.199  1.00 64.75           C  
ATOM    627  C   LEU A  79      -1.075  21.719   6.793  1.00 64.75           C  
ATOM    628  CB  LEU A  79       0.035  20.078   8.320  1.00 64.75           C  
ATOM    629  O   LEU A  79      -1.976  22.453   7.227  1.00 64.75           O  
ATOM    630  CG  LEU A  79      -0.108  18.828   9.180  1.00 64.75           C  
ATOM    631  CD1 LEU A  79       1.200  18.531   9.906  1.00 64.75           C  
ATOM    632  CD2 LEU A  79      -1.252  18.984  10.180  1.00 64.75           C  
ATOM    633  N   SER A  80      -0.183  22.094   5.922  1.00 76.75           N  
ATOM    634  CA  SER A  80      -0.162  23.484   5.465  1.00 76.75           C  
ATOM    635  C   SER A  80      -1.351  23.781   4.559  1.00 76.75           C  
ATOM    636  CB  SER A  80       1.143  23.781   4.727  1.00 76.75           C  
ATOM    637  O   SER A  80      -1.936  24.875   4.629  1.00 76.75           O  
ATOM    638  OG  SER A  80       2.262  23.500   5.547  1.00 76.75           O  
ATOM    639  N   ALA A  81      -1.647  22.844   3.762  1.00 70.12           N  
ATOM    640  CA  ALA A  81      -2.801  22.984   2.879  1.00 70.12           C  
ATOM    641  C   ALA A  81      -4.086  23.156   3.682  1.00 70.12           C  
ATOM    642  CB  ALA A  81      -2.916  21.797   1.938  1.00 70.12           C  
ATOM    643  O   ALA A  81      -4.938  23.984   3.342  1.00 70.12           O  
ATOM    644  N   LEU A  82      -4.242  22.484   4.719  1.00 68.88           N  
ATOM    645  CA  LEU A  82      -5.406  22.578   5.590  1.00 68.88           C  
ATOM    646  C   LEU A  82      -5.500  23.953   6.227  1.00 68.88           C  
ATOM    647  CB  LEU A  82      -5.348  21.500   6.680  1.00 68.88           C  
ATOM    648  O   LEU A  82      -6.582  24.547   6.293  1.00 68.88           O  
ATOM    649  CG  LEU A  82      -6.691  21.062   7.270  1.00 68.88           C  
ATOM    650  CD1 LEU A  82      -7.219  19.828   6.535  1.00 68.88           C  
ATOM    651  CD2 LEU A  82      -6.547  20.781   8.766  1.00 68.88           C  
ATOM    652  N   GLN A  83      -4.469  24.453   6.617  1.00 73.94           N  
ATOM    653  CA  GLN A  83      -4.438  25.766   7.227  1.00 73.94           C  
ATOM    654  C   GLN A  83      -4.785  26.859   6.207  1.00 73.94           C  
ATOM    655  CB  GLN A  83      -3.061  26.047   7.832  1.00 73.94           C  
ATOM    656  O   GLN A  83      -5.539  27.781   6.512  1.00 73.94           O  
ATOM    657  CG  GLN A  83      -2.949  25.672   9.305  1.00 73.94           C  
ATOM    658  CD  GLN A  83      -1.625  26.078   9.922  1.00 73.94           C  
ATOM    659  NE2 GLN A  83      -1.486  25.859  11.227  1.00 73.94           N  
ATOM    660  OE1 GLN A  83      -0.732  26.578   9.227  1.00 73.94           O  
ATOM    661  N   ALA A  84      -4.230  26.734   5.043  1.00 81.19           N  
ATOM    662  CA  ALA A  84      -4.484  27.703   3.975  1.00 81.19           C  
ATOM    663  C   ALA A  84      -5.938  27.641   3.514  1.00 81.19           C  
ATOM    664  CB  ALA A  84      -3.545  27.453   2.797  1.00 81.19           C  
ATOM    665  O   ALA A  84      -6.562  28.672   3.260  1.00 81.19           O  
ATOM    666  N   GLN A  85      -6.445  26.516   3.430  1.00 74.81           N  
ATOM    667  CA  GLN A  85      -7.824  26.312   3.002  1.00 74.81           C  
ATOM    668  C   GLN A  85      -8.805  26.953   3.975  1.00 74.81           C  
ATOM    669  CB  GLN A  85      -8.133  24.812   2.865  1.00 74.81           C  
ATOM    670  O   GLN A  85      -9.828  27.500   3.561  1.00 74.81           O  
ATOM    671  CG  GLN A  85      -9.320  24.516   1.967  1.00 74.81           C  
ATOM    672  CD  GLN A  85      -9.594  23.016   1.840  1.00 74.81           C  
ATOM    673  NE2 GLN A  85     -10.641  22.672   1.093  1.00 74.81           N  
ATOM    674  OE1 GLN A  85      -8.875  22.188   2.406  1.00 74.81           O  
ATOM    675  N   GLN A  86      -8.547  26.922   5.176  1.00 73.94           N  
ATOM    676  CA  GLN A  86      -9.398  27.516   6.203  1.00 73.94           C  
ATOM    677  C   GLN A  86      -9.500  29.031   6.023  1.00 73.94           C  
ATOM    678  CB  GLN A  86      -8.867  27.188   7.598  1.00 73.94           C  
ATOM    679  O   GLN A  86     -10.523  29.625   6.348  1.00 73.94           O  
ATOM    680  CG  GLN A  86      -9.148  25.750   8.047  1.00 73.94           C  
ATOM    681  CD  GLN A  86      -8.602  25.453   9.430  1.00 73.94           C  
ATOM    682  NE2 GLN A  86      -8.914  24.266   9.938  1.00 73.94           N  
ATOM    683  OE1 GLN A  86      -7.910  26.281  10.031  1.00 73.94           O  
ATOM    684  N   LYS A  87      -8.539  29.594   5.484  1.00 80.94           N  
ATOM    685  CA  LYS A  87      -8.523  31.031   5.254  1.00 80.94           C  
ATOM    686  C   LYS A  87      -8.867  31.359   3.805  1.00 80.94           C  
ATOM    687  CB  LYS A  87      -7.164  31.625   5.617  1.00 80.94           C  
ATOM    688  O   LYS A  87      -8.766  32.531   3.385  1.00 80.94           O  
ATOM    689  CG  LYS A  87      -7.117  32.281   6.988  1.00 80.94           C  
ATOM    690  CD  LYS A  87      -5.941  33.250   7.109  1.00 80.94           C  
ATOM    691  CE  LYS A  87      -5.934  33.938   8.453  1.00 80.94           C  
ATOM    692  NZ  LYS A  87      -4.766  34.875   8.586  1.00 80.94           N  
ATOM    693  N   GLY A  88      -9.141  30.219   3.025  1.00 84.38           N  
ATOM    694  CA  GLY A  88      -9.469  30.438   1.626  1.00 84.38           C  
ATOM    695  C   GLY A  88      -8.258  30.750   0.768  1.00 84.38           C  
ATOM    696  O   GLY A  88      -8.367  31.469  -0.231  1.00 84.38           O  
ATOM    697  N   LEU A  89      -7.109  30.484   1.188  1.00 87.56           N  
ATOM    698  CA  LEU A  89      -5.867  30.719   0.462  1.00 87.56           C  
ATOM    699  C   LEU A  89      -5.453  29.484  -0.325  1.00 87.56           C  
ATOM    700  CB  LEU A  89      -4.750  31.125   1.429  1.00 87.56           C  
ATOM    701  O   LEU A  89      -5.871  28.359  -0.001  1.00 87.56           O  
ATOM    702  CG  LEU A  89      -4.965  32.406   2.209  1.00 87.56           C  
ATOM    703  CD1 LEU A  89      -3.918  32.562   3.312  1.00 87.56           C  
ATOM    704  CD2 LEU A  89      -4.914  33.625   1.272  1.00 87.56           C  
ATOM    705  N   ARG A  90      -4.746  29.672  -1.389  1.00 87.31           N  
ATOM    706  CA  ARG A  90      -4.137  28.578  -2.145  1.00 87.31           C  
ATOM    707  C   ARG A  90      -2.752  28.250  -1.605  1.00 87.31           C  
ATOM    708  CB  ARG A  90      -4.051  28.938  -3.629  1.00 87.31           C  
ATOM    709  O   ARG A  90      -1.954  29.156  -1.330  1.00 87.31           O  
ATOM    710  CG  ARG A  90      -5.332  28.672  -4.406  1.00 87.31           C  
ATOM    711  CD  ARG A  90      -5.172  29.000  -5.887  1.00 87.31           C  
ATOM    712  NE  ARG A  90      -6.438  28.875  -6.602  1.00 87.31           N  
ATOM    713  NH1 ARG A  90      -5.582  29.531  -8.648  1.00 87.31           N  
ATOM    714  NH2 ARG A  90      -7.801  28.984  -8.445  1.00 87.31           N  
ATOM    715  CZ  ARG A  90      -6.605  29.125  -7.895  1.00 87.31           C  
ATOM    716  N   PHE A  91      -2.516  26.969  -1.369  1.00 86.44           N  
ATOM    717  CA  PHE A  91      -1.208  26.500  -0.926  1.00 86.44           C  
ATOM    718  C   PHE A  91      -0.550  25.641  -1.999  1.00 86.44           C  
ATOM    719  CB  PHE A  91      -1.334  25.703   0.377  1.00 86.44           C  
ATOM    720  O   PHE A  91      -1.155  24.688  -2.500  1.00 86.44           O  
ATOM    721  CG  PHE A  91      -0.018  25.219   0.925  1.00 86.44           C  
ATOM    722  CD1 PHE A  91       0.413  23.922   0.694  1.00 86.44           C  
ATOM    723  CD2 PHE A  91       0.790  26.062   1.671  1.00 86.44           C  
ATOM    724  CE1 PHE A  91       1.631  23.469   1.199  1.00 86.44           C  
ATOM    725  CE2 PHE A  91       2.008  25.625   2.180  1.00 86.44           C  
ATOM    726  CZ  PHE A  91       2.426  24.328   1.943  1.00 86.44           C  
ATOM    727  N   ASN A  92       0.690  25.984  -2.330  1.00 86.88           N  
ATOM    728  CA  ASN A  92       1.463  25.266  -3.336  1.00 86.88           C  
ATOM    729  C   ASN A  92       2.828  24.844  -2.799  1.00 86.88           C  
ATOM    730  CB  ASN A  92       1.628  26.109  -4.598  1.00 86.88           C  
ATOM    731  O   ASN A  92       3.572  25.656  -2.266  1.00 86.88           O  
ATOM    732  CG  ASN A  92       0.324  26.312  -5.344  1.00 86.88           C  
ATOM    733  ND2 ASN A  92       0.272  27.328  -6.191  1.00 86.88           N  
ATOM    734  OD1 ASN A  92      -0.630  25.547  -5.164  1.00 86.88           O  
ATOM    735  N   LEU A  93       3.162  23.594  -2.877  1.00 83.00           N  
ATOM    736  CA  LEU A  93       4.496  23.078  -2.594  1.00 83.00           C  
ATOM    737  C   LEU A  93       5.219  22.703  -3.883  1.00 83.00           C  
ATOM    738  CB  LEU A  93       4.406  21.844  -1.673  1.00 83.00           C  
ATOM    739  O   LEU A  93       4.781  21.797  -4.609  1.00 83.00           O  
ATOM    740  CG  LEU A  93       5.738  21.281  -1.168  1.00 83.00           C  
ATOM    741  CD1 LEU A  93       6.375  22.250  -0.169  1.00 83.00           C  
ATOM    742  CD2 LEU A  93       5.531  19.906  -0.540  1.00 83.00           C  
ATOM    743  N   GLU A  94       6.340  23.359  -4.164  1.00 84.50           N  
ATOM    744  CA  GLU A  94       7.090  23.219  -5.410  1.00 84.50           C  
ATOM    745  C   GLU A  94       8.500  22.703  -5.148  1.00 84.50           C  
ATOM    746  CB  GLU A  94       7.148  24.547  -6.160  1.00 84.50           C  
ATOM    747  O   GLU A  94       9.438  23.484  -4.988  1.00 84.50           O  
ATOM    748  CG  GLU A  94       5.793  25.047  -6.645  1.00 84.50           C  
ATOM    749  CD  GLU A  94       5.867  26.375  -7.367  1.00 84.50           C  
ATOM    750  OE1 GLU A  94       4.812  26.891  -7.812  1.00 84.50           O  
ATOM    751  OE2 GLU A  94       6.988  26.922  -7.492  1.00 84.50           O  
ATOM    752  N   PRO A  95       8.680  21.469  -5.145  1.00 79.38           N  
ATOM    753  CA  PRO A  95      10.031  20.922  -4.984  1.00 79.38           C  
ATOM    754  C   PRO A  95      10.852  20.984  -6.270  1.00 79.38           C  
ATOM    755  CB  PRO A  95       9.773  19.453  -4.582  1.00 79.38           C  
ATOM    756  O   PRO A  95      10.312  20.797  -7.363  1.00 79.38           O  
ATOM    757  CG  PRO A  95       8.414  19.141  -5.125  1.00 79.38           C  
ATOM    758  CD  PRO A  95       7.660  20.438  -5.289  1.00 79.38           C  
ATOM    759  N   THR A  96      12.070  21.406  -6.191  1.00 78.12           N  
ATOM    760  CA  THR A  96      13.031  21.344  -7.289  1.00 78.12           C  
ATOM    761  C   THR A  96      13.828  20.047  -7.219  1.00 78.12           C  
ATOM    762  CB  THR A  96      13.984  22.547  -7.270  1.00 78.12           C  
ATOM    763  O   THR A  96      14.656  19.859  -6.320  1.00 78.12           O  
ATOM    764  CG2 THR A  96      14.828  22.609  -8.539  1.00 78.12           C  
ATOM    765  OG1 THR A  96      13.227  23.750  -7.160  1.00 78.12           O  
ATOM    766  N   LEU A  97      13.555  19.188  -8.086  1.00 69.56           N  
ATOM    767  CA  LEU A  97      14.219  17.891  -8.117  1.00 69.56           C  
ATOM    768  C   LEU A  97      15.633  18.031  -8.688  1.00 69.56           C  
ATOM    769  CB  LEU A  97      13.414  16.906  -8.953  1.00 69.56           C  
ATOM    770  O   LEU A  97      15.906  18.938  -9.469  1.00 69.56           O  
ATOM    771  CG  LEU A  97      12.031  16.516  -8.398  1.00 69.56           C  
ATOM    772  CD1 LEU A  97      11.227  15.781  -9.461  1.00 69.56           C  
ATOM    773  CD2 LEU A  97      12.180  15.672  -7.141  1.00 69.56           C  
ATOM    774  N   PRO A  98      16.641  17.141  -8.234  1.00 70.00           N  
ATOM    775  CA  PRO A  98      16.438  15.984  -7.367  1.00 70.00           C  
ATOM    776  C   PRO A  98      16.484  16.344  -5.883  1.00 70.00           C  
ATOM    777  CB  PRO A  98      17.594  15.047  -7.734  1.00 70.00           C  
ATOM    778  O   PRO A  98      17.141  17.312  -5.496  1.00 70.00           O  
ATOM    779  CG  PRO A  98      18.672  15.953  -8.227  1.00 70.00           C  
ATOM    780  CD  PRO A  98      18.031  17.203  -8.781  1.00 70.00           C  
ATOM    781  N   LEU A  99      15.656  15.703  -5.023  1.00 74.56           N  
ATOM    782  CA  LEU A  99      15.641  15.789  -3.566  1.00 74.56           C  
ATOM    783  C   LEU A  99      16.047  14.461  -2.936  1.00 74.56           C  
ATOM    784  CB  LEU A  99      14.258  16.203  -3.068  1.00 74.56           C  
ATOM    785  O   LEU A  99      15.719  13.398  -3.465  1.00 74.56           O  
ATOM    786  CG  LEU A  99      13.844  17.656  -3.338  1.00 74.56           C  
ATOM    787  CD1 LEU A  99      12.352  17.844  -3.092  1.00 74.56           C  
ATOM    788  CD2 LEU A  99      14.656  18.609  -2.473  1.00 74.56           C  
ATOM    789  N   PRO A 100      16.875  14.539  -1.957  1.00 74.69           N  
ATOM    790  CA  PRO A 100      17.203  13.289  -1.263  1.00 74.69           C  
ATOM    791  C   PRO A 100      16.000  12.648  -0.587  1.00 74.69           C  
ATOM    792  CB  PRO A 100      18.250  13.734  -0.225  1.00 74.69           C  
ATOM    793  O   PRO A 100      15.102  13.344  -0.121  1.00 74.69           O  
ATOM    794  CG  PRO A 100      18.016  15.203  -0.067  1.00 74.69           C  
ATOM    795  CD  PRO A 100      17.328  15.719  -1.302  1.00 74.69           C  
ATOM    796  N   HIS A 101      16.016  11.367  -0.558  1.00 69.56           N  
ATOM    797  CA  HIS A 101      14.953  10.625   0.108  1.00 69.56           C  
ATOM    798  C   HIS A 101      15.094  10.703   1.624  1.00 69.56           C  
ATOM    799  CB  HIS A 101      14.953   9.164  -0.345  1.00 69.56           C  
ATOM    800  O   HIS A 101      14.094  10.805   2.340  1.00 69.56           O  
ATOM    801  CG  HIS A 101      13.586   8.625  -0.627  1.00 69.56           C  
ATOM    802  CD2 HIS A 101      13.188   7.441  -1.151  1.00 69.56           C  
ATOM    803  ND1 HIS A 101      12.438   9.336  -0.365  1.00 69.56           N  
ATOM    804  CE1 HIS A 101      11.383   8.617  -0.716  1.00 69.56           C  
ATOM    805  NE2 HIS A 101      11.812   7.461  -1.196  1.00 69.56           N  
ATOM    806  N   GLN A 102      16.328  10.555   2.002  1.00 77.94           N  
ATOM    807  CA  GLN A 102      16.641  10.625   3.428  1.00 77.94           C  
ATOM    808  C   GLN A 102      17.734  11.641   3.711  1.00 77.94           C  
ATOM    809  CB  GLN A 102      17.047   9.250   3.957  1.00 77.94           C  
ATOM    810  O   GLN A 102      18.703  11.742   2.961  1.00 77.94           O  
ATOM    811  CG  GLN A 102      15.875   8.320   4.242  1.00 77.94           C  
ATOM    812  CD  GLN A 102      16.297   7.031   4.918  1.00 77.94           C  
ATOM    813  NE2 GLN A 102      15.312   6.211   5.289  1.00 77.94           N  
ATOM    814  OE1 GLN A 102      17.484   6.773   5.102  1.00 77.94           O  
ATOM    815  N   VAL A 103      17.547  12.414   4.734  1.00 86.94           N  
ATOM    816  CA  VAL A 103      18.531  13.398   5.172  1.00 86.94           C  
ATOM    817  C   VAL A 103      18.781  13.250   6.672  1.00 86.94           C  
ATOM    818  CB  VAL A 103      18.094  14.836   4.844  1.00 86.94           C  
ATOM    819  O   VAL A 103      17.922  12.742   7.398  1.00 86.94           O  
ATOM    820  CG1 VAL A 103      18.031  15.055   3.330  1.00 86.94           C  
ATOM    821  CG2 VAL A 103      16.734  15.133   5.480  1.00 86.94           C  
ATOM    822  N   ILE A 104      19.906  13.477   7.020  1.00 90.56           N  
ATOM    823  CA  ILE A 104      20.250  13.477   8.438  1.00 90.56           C  
ATOM    824  C   ILE A 104      20.031  14.867   9.023  1.00 90.56           C  
ATOM    825  CB  ILE A 104      21.719  13.016   8.664  1.00 90.56           C  
ATOM    826  O   ILE A 104      20.781  15.797   8.719  1.00 90.56           O  
ATOM    827  CG1 ILE A 104      21.922  11.609   8.102  1.00 90.56           C  
ATOM    828  CG2 ILE A 104      22.078  13.070  10.148  1.00 90.56           C  
ATOM    829  CD1 ILE A 104      23.359  11.117   8.188  1.00 90.56           C  
ATOM    830  N   THR A 105      18.969  15.055   9.852  1.00 90.19           N  
ATOM    831  CA  THR A 105      18.641  16.312  10.500  1.00 90.19           C  
ATOM    832  C   THR A 105      17.688  16.094  11.664  1.00 90.19           C  
ATOM    833  CB  THR A 105      18.016  17.312   9.500  1.00 90.19           C  
ATOM    834  O   THR A 105      17.297  14.961  11.953  1.00 90.19           O  
ATOM    835  CG2 THR A 105      16.625  16.875   9.094  1.00 90.19           C  
ATOM    836  OG1 THR A 105      17.953  18.609  10.109  1.00 90.19           O  
ATOM    837  N   ASP A 106      17.500  17.141  12.438  1.00 87.06           N  
ATOM    838  CA  ASP A 106      16.453  17.141  13.461  1.00 87.06           C  
ATOM    839  C   ASP A 106      15.094  17.469  12.859  1.00 87.06           C  
ATOM    840  CB  ASP A 106      16.797  18.141  14.570  1.00 87.06           C  
ATOM    841  O   ASP A 106      14.750  18.641  12.688  1.00 87.06           O  
ATOM    842  CG  ASP A 106      15.906  17.984  15.797  1.00 87.06           C  
ATOM    843  OD1 ASP A 106      14.734  17.578  15.648  1.00 87.06           O  
ATOM    844  OD2 ASP A 106      16.375  18.297  16.906  1.00 87.06           O  
ATOM    845  N   GLY A 107      14.391  16.391  12.578  1.00 85.50           N  
ATOM    846  CA  GLY A 107      13.102  16.531  11.922  1.00 85.50           C  
ATOM    847  C   GLY A 107      12.109  17.359  12.719  1.00 85.50           C  
ATOM    848  O   GLY A 107      11.289  18.078  12.148  1.00 85.50           O  
ATOM    849  N   THR A 108      12.164  17.219  13.977  1.00 79.56           N  
ATOM    850  CA  THR A 108      11.250  17.953  14.852  1.00 79.56           C  
ATOM    851  C   THR A 108      11.516  19.453  14.781  1.00 79.56           C  
ATOM    852  CB  THR A 108      11.375  17.469  16.312  1.00 79.56           C  
ATOM    853  O   THR A 108      10.586  20.250  14.625  1.00 79.56           O  
ATOM    854  CG2 THR A 108      10.312  18.125  17.188  1.00 79.56           C  
ATOM    855  OG1 THR A 108      11.211  16.047  16.359  1.00 79.56           O  
ATOM    856  N   ARG A 109      12.750  19.797  14.820  1.00 84.00           N  
ATOM    857  CA  ARG A 109      13.109  21.203  14.781  1.00 84.00           C  
ATOM    858  C   ARG A 109      12.867  21.797  13.398  1.00 84.00           C  
ATOM    859  CB  ARG A 109      14.578  21.391  15.180  1.00 84.00           C  
ATOM    860  O   ARG A 109      12.422  22.938  13.273  1.00 84.00           O  
ATOM    861  CG  ARG A 109      14.891  20.953  16.609  1.00 84.00           C  
ATOM    862  CD  ARG A 109      14.148  21.797  17.641  1.00 84.00           C  
ATOM    863  NE  ARG A 109      14.523  21.422  19.000  1.00 84.00           N  
ATOM    864  NH1 ARG A 109      12.781  22.562  20.000  1.00 84.00           N  
ATOM    865  NH2 ARG A 109      14.289  21.406  21.281  1.00 84.00           N  
ATOM    866  CZ  ARG A 109      13.867  21.797  20.094  1.00 84.00           C  
ATOM    867  N   LEU A 110      13.219  21.000  12.406  1.00 89.38           N  
ATOM    868  CA  LEU A 110      12.961  21.453  11.047  1.00 89.38           C  
ATOM    869  C   LEU A 110      11.477  21.719  10.836  1.00 89.38           C  
ATOM    870  CB  LEU A 110      13.445  20.406  10.031  1.00 89.38           C  
ATOM    871  O   LEU A 110      11.102  22.734  10.266  1.00 89.38           O  
ATOM    872  CG  LEU A 110      13.266  20.766   8.555  1.00 89.38           C  
ATOM    873  CD1 LEU A 110      13.984  22.062   8.234  1.00 89.38           C  
ATOM    874  CD2 LEU A 110      13.781  19.625   7.668  1.00 89.38           C  
ATOM    875  N   ARG A 111      10.648  20.875  11.320  1.00 86.12           N  
ATOM    876  CA  ARG A 111       9.203  21.047  11.234  1.00 86.12           C  
ATOM    877  C   ARG A 111       8.766  22.312  11.977  1.00 86.12           C  
ATOM    878  CB  ARG A 111       8.484  19.828  11.805  1.00 86.12           C  
ATOM    879  O   ARG A 111       7.883  23.031  11.516  1.00 86.12           O  
ATOM    880  CG  ARG A 111       7.051  19.672  11.320  1.00 86.12           C  
ATOM    881  CD  ARG A 111       6.391  18.438  11.898  1.00 86.12           C  
ATOM    882  NE  ARG A 111       7.109  17.219  11.523  1.00 86.12           N  
ATOM    883  NH1 ARG A 111       5.523  16.500  10.008  1.00 86.12           N  
ATOM    884  NH2 ARG A 111       7.414  15.258  10.367  1.00 86.12           N  
ATOM    885  CZ  ARG A 111       6.680  16.328  10.633  1.00 86.12           C  
ATOM    886  N   GLN A 112       9.305  22.484  13.078  1.00 81.38           N  
ATOM    887  CA  GLN A 112       8.984  23.656  13.883  1.00 81.38           C  
ATOM    888  C   GLN A 112       9.289  24.953  13.125  1.00 81.38           C  
ATOM    889  CB  GLN A 112       9.750  23.625  15.203  1.00 81.38           C  
ATOM    890  O   GLN A 112       8.477  25.875  13.117  1.00 81.38           O  
ATOM    891  CG  GLN A 112       9.422  24.797  16.141  1.00 81.38           C  
ATOM    892  CD  GLN A 112      10.219  24.750  17.422  1.00 81.38           C  
ATOM    893  NE2 GLN A 112      10.078  25.797  18.234  1.00 81.38           N  
ATOM    894  OE1 GLN A 112      10.945  23.797  17.688  1.00 81.38           O  
ATOM    895  N   ILE A 113      10.438  25.016  12.523  1.00 89.56           N  
ATOM    896  CA  ILE A 113      10.844  26.203  11.766  1.00 89.56           C  
ATOM    897  C   ILE A 113       9.891  26.422  10.594  1.00 89.56           C  
ATOM    898  CB  ILE A 113      12.297  26.078  11.250  1.00 89.56           C  
ATOM    899  O   ILE A 113       9.344  27.516  10.430  1.00 89.56           O  
ATOM    900  CG1 ILE A 113      13.273  25.984  12.430  1.00 89.56           C  
ATOM    901  CG2 ILE A 113      12.656  27.250  10.336  1.00 89.56           C  
ATOM    902  CD1 ILE A 113      14.695  25.609  12.031  1.00 89.56           C  
ATOM    903  N   LEU A 114       9.648  25.391   9.875  1.00 91.06           N  
ATOM    904  CA  LEU A 114       8.820  25.484   8.680  1.00 91.06           C  
ATOM    905  C   LEU A 114       7.371  25.812   9.047  1.00 91.06           C  
ATOM    906  CB  LEU A 114       8.875  24.188   7.883  1.00 91.06           C  
ATOM    907  O   LEU A 114       6.707  26.578   8.352  1.00 91.06           O  
ATOM    908  CG  LEU A 114      10.164  23.906   7.113  1.00 91.06           C  
ATOM    909  CD1 LEU A 114      10.164  22.500   6.543  1.00 91.06           C  
ATOM    910  CD2 LEU A 114      10.352  24.938   6.000  1.00 91.06           C  
ATOM    911  N   TRP A 115       6.883  25.266  10.133  1.00 85.00           N  
ATOM    912  CA  TRP A 115       5.539  25.562  10.609  1.00 85.00           C  
ATOM    913  C   TRP A 115       5.406  27.047  10.969  1.00 85.00           C  
ATOM    914  CB  TRP A 115       5.188  24.703  11.820  1.00 85.00           C  
ATOM    915  O   TRP A 115       4.387  27.672  10.680  1.00 85.00           O  
ATOM    916  CG  TRP A 115       3.725  24.672  12.148  1.00 85.00           C  
ATOM    917  CD1 TRP A 115       3.098  25.344  13.172  1.00 85.00           C  
ATOM    918  CD2 TRP A 115       2.707  23.953  11.461  1.00 85.00           C  
ATOM    919  CE2 TRP A 115       1.484  24.219  12.109  1.00 85.00           C  
ATOM    920  CE3 TRP A 115       2.711  23.094  10.344  1.00 85.00           C  
ATOM    921  NE1 TRP A 115       1.749  25.062  13.148  1.00 85.00           N  
ATOM    922  CH2 TRP A 115       0.307  22.828  10.602  1.00 85.00           C  
ATOM    923  CZ2 TRP A 115       0.275  23.656  11.688  1.00 85.00           C  
ATOM    924  CZ3 TRP A 115       1.507  22.531   9.930  1.00 85.00           C  
ATOM    925  N   ASN A 116       6.402  27.484  11.516  1.00 86.06           N  
ATOM    926  CA  ASN A 116       6.383  28.891  11.883  1.00 86.06           C  
ATOM    927  C   ASN A 116       6.371  29.797  10.648  1.00 86.06           C  
ATOM    928  CB  ASN A 116       7.582  29.234  12.773  1.00 86.06           C  
ATOM    929  O   ASN A 116       5.598  30.750  10.578  1.00 86.06           O  
ATOM    930  CG  ASN A 116       7.426  30.562  13.477  1.00 86.06           C  
ATOM    931  ND2 ASN A 116       7.973  30.672  14.688  1.00 86.06           N  
ATOM    932  OD1 ASN A 116       6.816  31.500  12.945  1.00 86.06           O  
ATOM    933  N   LEU A 117       7.176  29.484   9.727  1.00 92.38           N  
ATOM    934  CA  LEU A 117       7.266  30.297   8.516  1.00 92.38           C  
ATOM    935  C   LEU A 117       5.969  30.219   7.715  1.00 92.38           C  
ATOM    936  CB  LEU A 117       8.438  29.828   7.645  1.00 92.38           C  
ATOM    937  O   LEU A 117       5.445  31.250   7.281  1.00 92.38           O  
ATOM    938  CG  LEU A 117       9.836  30.031   8.227  1.00 92.38           C  
ATOM    939  CD1 LEU A 117      10.891  29.484   7.266  1.00 92.38           C  
ATOM    940  CD2 LEU A 117      10.086  31.500   8.523  1.00 92.38           C  
ATOM    941  N   ILE A 118       5.398  29.094   7.625  1.00 90.88           N  
ATOM    942  CA  ILE A 118       4.180  28.875   6.852  1.00 90.88           C  
ATOM    943  C   ILE A 118       2.990  29.484   7.582  1.00 90.88           C  
ATOM    944  CB  ILE A 118       3.930  27.375   6.586  1.00 90.88           C  
ATOM    945  O   ILE A 118       2.133  30.125   6.965  1.00 90.88           O  
ATOM    946  CG1 ILE A 118       5.027  26.797   5.680  1.00 90.88           C  
ATOM    947  CG2 ILE A 118       2.545  27.156   5.969  1.00 90.88           C  
ATOM    948  CD1 ILE A 118       5.023  25.281   5.590  1.00 90.88           C  
ATOM    949  N   SER A 119       2.918  29.281   8.898  1.00 86.38           N  
ATOM    950  CA  SER A 119       1.830  29.844   9.680  1.00 86.38           C  
ATOM    951  C   SER A 119       1.836  31.375   9.602  1.00 86.38           C  
ATOM    952  CB  SER A 119       1.929  29.406  11.141  1.00 86.38           C  
ATOM    953  O   SER A 119       0.777  32.000   9.531  1.00 86.38           O  
ATOM    954  OG  SER A 119       0.896  30.000  11.914  1.00 86.38           O  
ATOM    955  N   ASN A 120       3.008  31.906   9.594  1.00 87.12           N  
ATOM    956  CA  ASN A 120       3.119  33.344   9.422  1.00 87.12           C  
ATOM    957  C   ASN A 120       2.678  33.781   8.031  1.00 87.12           C  
ATOM    958  CB  ASN A 120       4.551  33.812   9.695  1.00 87.12           C  
ATOM    959  O   ASN A 120       1.962  34.781   7.883  1.00 87.12           O  
ATOM    960  CG  ASN A 120       4.859  33.906  11.180  1.00 87.12           C  
ATOM    961  ND2 ASN A 120       6.145  33.906  11.516  1.00 87.12           N  
ATOM    962  OD1 ASN A 120       3.953  34.000  12.008  1.00 87.12           O  
ATOM    963  N   ALA A 121       3.117  33.031   7.031  1.00 91.75           N  
ATOM    964  CA  ALA A 121       2.723  33.344   5.656  1.00 91.75           C  
ATOM    965  C   ALA A 121       1.204  33.312   5.508  1.00 91.75           C  
ATOM    966  CB  ALA A 121       3.365  32.344   4.695  1.00 91.75           C  
ATOM    967  O   ALA A 121       0.620  34.219   4.898  1.00 91.75           O  
ATOM    968  N   VAL A 122       0.558  32.375   6.137  1.00 88.19           N  
ATOM    969  CA  VAL A 122      -0.892  32.250   6.066  1.00 88.19           C  
ATOM    970  C   VAL A 122      -1.566  33.344   6.871  1.00 88.19           C  
ATOM    971  CB  VAL A 122      -1.343  30.859   6.582  1.00 88.19           C  
ATOM    972  O   VAL A 122      -2.572  33.906   6.441  1.00 88.19           O  
ATOM    973  CG1 VAL A 122      -2.865  30.797   6.707  1.00 88.19           C  
ATOM    974  CG2 VAL A 122      -0.835  29.750   5.656  1.00 88.19           C  
ATOM    975  N   LYS A 123      -1.061  33.656   7.953  1.00 84.75           N  
ATOM    976  CA  LYS A 123      -1.607  34.656   8.859  1.00 84.75           C  
ATOM    977  C   LYS A 123      -1.612  36.031   8.203  1.00 84.75           C  
ATOM    978  CB  LYS A 123      -0.811  34.688  10.164  1.00 84.75           C  
ATOM    979  O   LYS A 123      -2.582  36.781   8.336  1.00 84.75           O  
ATOM    980  CG  LYS A 123      -1.331  35.719  11.172  1.00 84.75           C  
ATOM    981  CD  LYS A 123      -0.466  35.750  12.430  1.00 84.75           C  
ATOM    982  CE  LYS A 123      -0.902  36.844  13.383  1.00 84.75           C  
ATOM    983  NZ  LYS A 123       0.000  36.938  14.570  1.00 84.75           N  
ATOM    984  N   PHE A 124      -0.600  36.375   7.473  1.00 87.81           N  
ATOM    985  CA  PHE A 124      -0.420  37.750   6.980  1.00 87.81           C  
ATOM    986  C   PHE A 124      -0.865  37.844   5.523  1.00 87.81           C  
ATOM    987  CB  PHE A 124       1.042  38.156   7.113  1.00 87.81           C  
ATOM    988  O   PHE A 124      -0.690  38.875   4.895  1.00 87.81           O  
ATOM    989  CG  PHE A 124       1.476  38.406   8.539  1.00 87.81           C  
ATOM    990  CD1 PHE A 124       0.981  39.500   9.258  1.00 87.81           C  
ATOM    991  CD2 PHE A 124       2.379  37.562   9.148  1.00 87.81           C  
ATOM    992  CE1 PHE A 124       1.381  39.719  10.570  1.00 87.81           C  
ATOM    993  CE2 PHE A 124       2.783  37.750  10.469  1.00 87.81           C  
ATOM    994  CZ  PHE A 124       2.283  38.844  11.172  1.00 87.81           C  
ATOM    995  N   THR A 125      -1.381  36.750   5.012  1.00 90.25           N  
ATOM    996  CA  THR A 125      -1.950  36.750   3.666  1.00 90.25           C  
ATOM    997  C   THR A 125      -3.475  36.781   3.725  1.00 90.25           C  
ATOM    998  CB  THR A 125      -1.476  35.531   2.854  1.00 90.25           C  
ATOM    999  O   THR A 125      -4.090  35.812   4.227  1.00 90.25           O  
ATOM   1000  CG2 THR A 125      -1.949  35.625   1.406  1.00 90.25           C  
ATOM   1001  OG1 THR A 125      -0.044  35.469   2.875  1.00 90.25           O  
ATOM   1002  N   GLN A 126      -4.129  37.781   3.322  1.00 85.31           N  
ATOM   1003  CA  GLN A 126      -5.586  37.906   3.324  1.00 85.31           C  
ATOM   1004  C   GLN A 126      -6.191  37.219   2.102  1.00 85.31           C  
ATOM   1005  CB  GLN A 126      -6.012  39.344   3.371  1.00 85.31           C  
ATOM   1006  O   GLN A 126      -7.191  36.500   2.215  1.00 85.31           O  
ATOM   1007  CG  GLN A 126      -5.727  40.031   4.703  1.00 85.31           C  
ATOM   1008  CD  GLN A 126      -6.582  41.281   4.926  1.00 85.31           C  
ATOM   1009  NE2 GLN A 126      -6.422  41.906   6.086  1.00 85.31           N  
ATOM   1010  OE1 GLN A 126      -7.375  41.656   4.062  1.00 85.31           O  
ATOM   1011  N   GLN A 127      -5.656  37.469   0.955  1.00 87.19           N  
ATOM   1012  CA  GLN A 127      -6.070  36.875  -0.308  1.00 87.19           C  
ATOM   1013  C   GLN A 127      -4.863  36.500  -1.163  1.00 87.19           C  
ATOM   1014  CB  GLN A 127      -6.992  37.812  -1.080  1.00 87.19           C  
ATOM   1015  O   GLN A 127      -3.846  37.188  -1.146  1.00 87.19           O  
ATOM   1016  CG  GLN A 127      -8.328  38.062  -0.396  1.00 87.19           C  
ATOM   1017  CD  GLN A 127      -9.227  39.000  -1.188  1.00 87.19           C  
ATOM   1018  NE2 GLN A 127     -10.445  39.188  -0.703  1.00 87.19           N  
ATOM   1019  OE1 GLN A 127      -8.828  39.531  -2.227  1.00 87.19           O  
ATOM   1020  N   GLY A 128      -4.965  35.375  -1.744  1.00 89.75           N  
ATOM   1021  CA  GLY A 128      -3.861  34.969  -2.602  1.00 89.75           C  
ATOM   1022  C   GLY A 128      -3.369  33.562  -2.320  1.00 89.75           C  
ATOM   1023  O   GLY A 128      -4.160  32.625  -2.293  1.00 89.75           O  
ATOM   1024  N   GLN A 129      -2.021  33.594  -2.270  1.00 91.31           N  
ATOM   1025  CA  GLN A 129      -1.479  32.250  -2.162  1.00 91.31           C  
ATOM   1026  C   GLN A 129      -0.191  32.219  -1.344  1.00 91.31           C  
ATOM   1027  CB  GLN A 129      -1.224  31.656  -3.551  1.00 91.31           C  
ATOM   1028  O   GLN A 129       0.437  33.281  -1.150  1.00 91.31           O  
ATOM   1029  CG  GLN A 129      -0.165  32.406  -4.352  1.00 91.31           C  
ATOM   1030  CD  GLN A 129       0.109  31.766  -5.699  1.00 91.31           C  
ATOM   1031  NE2 GLN A 129       1.320  31.953  -6.211  1.00 91.31           N  
ATOM   1032  OE1 GLN A 129      -0.762  31.109  -6.277  1.00 91.31           O  
ATOM   1033  N   VAL A 130       0.112  31.047  -0.839  1.00 93.31           N  
ATOM   1034  CA  VAL A 130       1.367  30.734  -0.162  1.00 93.31           C  
ATOM   1035  C   VAL A 130       2.088  29.609  -0.898  1.00 93.31           C  
ATOM   1036  CB  VAL A 130       1.135  30.344   1.314  1.00 93.31           C  
ATOM   1037  O   VAL A 130       1.506  28.547  -1.145  1.00 93.31           O  
ATOM   1038  CG1 VAL A 130       2.453  29.969   1.987  1.00 93.31           C  
ATOM   1039  CG2 VAL A 130       0.457  31.484   2.068  1.00 93.31           C  
ATOM   1040  N   THR A 131       3.301  29.891  -1.292  1.00 93.62           N  
ATOM   1041  CA  THR A 131       4.090  28.938  -2.053  1.00 93.62           C  
ATOM   1042  C   THR A 131       5.355  28.547  -1.290  1.00 93.62           C  
ATOM   1043  CB  THR A 131       4.473  29.500  -3.436  1.00 93.62           C  
ATOM   1044  O   THR A 131       6.070  29.422  -0.786  1.00 93.62           O  
ATOM   1045  CG2 THR A 131       5.188  28.438  -4.273  1.00 93.62           C  
ATOM   1046  OG1 THR A 131       3.283  29.906  -4.121  1.00 93.62           O  
ATOM   1047  N   VAL A 132       5.594  27.234  -1.168  1.00 93.56           N  
ATOM   1048  CA  VAL A 132       6.812  26.719  -0.562  1.00 93.56           C  
ATOM   1049  C   VAL A 132       7.656  26.016  -1.619  1.00 93.56           C  
ATOM   1050  CB  VAL A 132       6.504  25.766   0.607  1.00 93.56           C  
ATOM   1051  O   VAL A 132       7.207  25.047  -2.230  1.00 93.56           O  
ATOM   1052  CG1 VAL A 132       7.793  25.188   1.188  1.00 93.56           C  
ATOM   1053  CG2 VAL A 132       5.699  26.484   1.690  1.00 93.56           C  
ATOM   1054  N   ARG A 133       8.836  26.516  -1.819  1.00 93.81           N  
ATOM   1055  CA  ARG A 133       9.797  25.922  -2.734  1.00 93.81           C  
ATOM   1056  C   ARG A 133      10.914  25.219  -1.970  1.00 93.81           C  
ATOM   1057  CB  ARG A 133      10.383  26.969  -3.672  1.00 93.81           C  
ATOM   1058  O   ARG A 133      11.398  25.734  -0.958  1.00 93.81           O  
ATOM   1059  CG  ARG A 133       9.352  27.672  -4.535  1.00 93.81           C  
ATOM   1060  CD  ARG A 133       9.984  28.703  -5.469  1.00 93.81           C  
ATOM   1061  NE  ARG A 133       8.984  29.547  -6.113  1.00 93.81           N  
ATOM   1062  NH1 ARG A 133       9.359  31.375  -4.758  1.00 93.81           N  
ATOM   1063  NH2 ARG A 133       7.781  31.469  -6.414  1.00 93.81           N  
ATOM   1064  CZ  ARG A 133       8.711  30.797  -5.762  1.00 93.81           C  
ATOM   1065  N   VAL A 134      11.234  24.031  -2.398  1.00 91.31           N  
ATOM   1066  CA  VAL A 134      12.250  23.234  -1.730  1.00 91.31           C  
ATOM   1067  C   VAL A 134      13.305  22.797  -2.740  1.00 91.31           C  
ATOM   1068  CB  VAL A 134      11.633  22.000  -1.030  1.00 91.31           C  
ATOM   1069  O   VAL A 134      12.977  22.359  -3.846  1.00 91.31           O  
ATOM   1070  CG1 VAL A 134      12.688  21.266  -0.204  1.00 91.31           C  
ATOM   1071  CG2 VAL A 134      10.461  22.422  -0.150  1.00 91.31           C  
ATOM   1072  N   ARG A 135      14.508  22.938  -2.393  1.00 91.31           N  
ATOM   1073  CA  ARG A 135      15.617  22.469  -3.221  1.00 91.31           C  
ATOM   1074  C   ARG A 135      16.766  21.969  -2.359  1.00 91.31           C  
ATOM   1075  CB  ARG A 135      16.109  23.594  -4.145  1.00 91.31           C  
ATOM   1076  O   ARG A 135      16.859  22.297  -1.174  1.00 91.31           O  
ATOM   1077  CG  ARG A 135      16.703  24.781  -3.408  1.00 91.31           C  
ATOM   1078  CD  ARG A 135      17.172  25.859  -4.371  1.00 91.31           C  
ATOM   1079  NE  ARG A 135      17.703  27.031  -3.660  1.00 91.31           N  
ATOM   1080  NH1 ARG A 135      19.141  27.656  -5.352  1.00 91.31           N  
ATOM   1081  NH2 ARG A 135      19.031  28.875  -3.410  1.00 91.31           N  
ATOM   1082  CZ  ARG A 135      18.625  27.859  -4.141  1.00 91.31           C  
ATOM   1083  N   TYR A 136      17.484  21.047  -2.918  1.00 87.38           N  
ATOM   1084  CA  TYR A 136      18.688  20.500  -2.303  1.00 87.38           C  
ATOM   1085  C   TYR A 136      19.938  20.875  -3.094  1.00 87.38           C  
ATOM   1086  CB  TYR A 136      18.578  18.969  -2.203  1.00 87.38           C  
ATOM   1087  O   TYR A 136      20.078  20.484  -4.254  1.00 87.38           O  
ATOM   1088  CG  TYR A 136      19.656  18.344  -1.350  1.00 87.38           C  
ATOM   1089  CD1 TYR A 136      20.703  17.625  -1.928  1.00 87.38           C  
ATOM   1090  CD2 TYR A 136      19.625  18.453   0.036  1.00 87.38           C  
ATOM   1091  CE1 TYR A 136      21.688  17.047  -1.145  1.00 87.38           C  
ATOM   1092  CE2 TYR A 136      20.609  17.875   0.829  1.00 87.38           C  
ATOM   1093  OH  TYR A 136      22.609  16.594   1.011  1.00 87.38           O  
ATOM   1094  CZ  TYR A 136      21.625  17.172   0.230  1.00 87.38           C  
ATOM   1095  N   ASP A 137      20.734  21.703  -2.490  1.00 85.75           N  
ATOM   1096  CA  ASP A 137      21.906  22.250  -3.160  1.00 85.75           C  
ATOM   1097  C   ASP A 137      23.156  21.422  -2.844  1.00 85.75           C  
ATOM   1098  CB  ASP A 137      22.125  23.703  -2.758  1.00 85.75           C  
ATOM   1099  O   ASP A 137      23.109  20.516  -2.016  1.00 85.75           O  
ATOM   1100  CG  ASP A 137      21.047  24.641  -3.285  1.00 85.75           C  
ATOM   1101  OD1 ASP A 137      20.469  24.344  -4.355  1.00 85.75           O  
ATOM   1102  OD2 ASP A 137      20.781  25.656  -2.625  1.00 85.75           O  
ATOM   1103  N   GLU A 138      24.156  21.672  -3.754  1.00 80.25           N  
ATOM   1104  CA  GLU A 138      25.469  21.078  -3.490  1.00 80.25           C  
ATOM   1105  C   GLU A 138      25.969  21.453  -2.100  1.00 80.25           C  
ATOM   1106  CB  GLU A 138      26.484  21.500  -4.551  1.00 80.25           C  
ATOM   1107  O   GLU A 138      25.688  22.531  -1.601  1.00 80.25           O  
ATOM   1108  CG  GLU A 138      26.250  20.859  -5.914  1.00 80.25           C  
ATOM   1109  CD  GLU A 138      27.375  21.125  -6.902  1.00 80.25           C  
ATOM   1110  OE1 GLU A 138      27.375  20.547  -8.008  1.00 80.25           O  
ATOM   1111  OE2 GLU A 138      28.281  21.938  -6.566  1.00 80.25           O  
ATOM   1112  N   GLY A 139      26.594  20.531  -1.298  1.00 80.44           N  
ATOM   1113  CA  GLY A 139      27.109  20.812   0.038  1.00 80.44           C  
ATOM   1114  C   GLY A 139      26.188  20.312   1.138  1.00 80.44           C  
ATOM   1115  O   GLY A 139      26.219  20.812   2.260  1.00 80.44           O  
ATOM   1116  N   ASP A 140      25.219  19.469   0.809  1.00 86.56           N  
ATOM   1117  CA  ASP A 140      24.297  18.859   1.770  1.00 86.56           C  
ATOM   1118  C   ASP A 140      23.422  19.922   2.424  1.00 86.56           C  
ATOM   1119  CB  ASP A 140      25.078  18.094   2.838  1.00 86.56           C  
ATOM   1120  O   ASP A 140      23.156  19.875   3.629  1.00 86.56           O  
ATOM   1121  CG  ASP A 140      25.781  16.859   2.291  1.00 86.56           C  
ATOM   1122  OD1 ASP A 140      25.359  16.344   1.236  1.00 86.56           O  
ATOM   1123  OD2 ASP A 140      26.750  16.406   2.922  1.00 86.56           O  
ATOM   1124  N   MET A 141      23.094  21.031   1.576  1.00 91.38           N  
ATOM   1125  CA  MET A 141      22.266  22.125   2.096  1.00 91.38           C  
ATOM   1126  C   MET A 141      20.828  22.016   1.595  1.00 91.38           C  
ATOM   1127  CB  MET A 141      22.859  23.469   1.693  1.00 91.38           C  
ATOM   1128  O   MET A 141      20.594  21.938   0.388  1.00 91.38           O  
ATOM   1129  CG  MET A 141      24.094  23.875   2.496  1.00 91.38           C  
ATOM   1130  SD  MET A 141      23.688  24.234   4.254  1.00 91.38           S  
ATOM   1131  CE  MET A 141      22.906  25.859   4.078  1.00 91.38           C  
ATOM   1132  N   LEU A 142      19.938  22.047   2.498  1.00 93.12           N  
ATOM   1133  CA  LEU A 142      18.500  22.109   2.203  1.00 93.12           C  
ATOM   1134  C   LEU A 142      18.016  23.562   2.201  1.00 93.12           C  
ATOM   1135  CB  LEU A 142      17.703  21.297   3.221  1.00 93.12           C  
ATOM   1136  O   LEU A 142      18.281  24.312   3.145  1.00 93.12           O  
ATOM   1137  CG  LEU A 142      17.469  19.828   2.873  1.00 93.12           C  
ATOM   1138  CD1 LEU A 142      17.172  19.016   4.133  1.00 93.12           C  
ATOM   1139  CD2 LEU A 142      16.344  19.688   1.858  1.00 93.12           C  
ATOM   1140  N   HIS A 143      17.359  23.844   1.126  1.00 94.12           N  
ATOM   1141  CA  HIS A 143      16.844  25.188   0.946  1.00 94.12           C  
ATOM   1142  C   HIS A 143      15.320  25.188   0.869  1.00 94.12           C  
ATOM   1143  CB  HIS A 143      17.438  25.828  -0.314  1.00 94.12           C  
ATOM   1144  O   HIS A 143      14.734  24.484   0.048  1.00 94.12           O  
ATOM   1145  CG  HIS A 143      18.703  26.562  -0.072  1.00 94.12           C  
ATOM   1146  CD2 HIS A 143      19.969  26.109   0.152  1.00 94.12           C  
ATOM   1147  ND1 HIS A 143      18.781  27.938  -0.039  1.00 94.12           N  
ATOM   1148  CE1 HIS A 143      20.031  28.297   0.194  1.00 94.12           C  
ATOM   1149  NE2 HIS A 143      20.766  27.219   0.314  1.00 94.12           N  
ATOM   1150  N   PHE A 144      14.688  26.016   1.757  1.00 95.31           N  
ATOM   1151  CA  PHE A 144      13.250  26.234   1.740  1.00 95.31           C  
ATOM   1152  C   PHE A 144      12.930  27.719   1.513  1.00 95.31           C  
ATOM   1153  CB  PHE A 144      12.609  25.766   3.049  1.00 95.31           C  
ATOM   1154  O   PHE A 144      13.477  28.578   2.189  1.00 95.31           O  
ATOM   1155  CG  PHE A 144      12.734  24.281   3.277  1.00 95.31           C  
ATOM   1156  CD1 PHE A 144      11.703  23.422   2.912  1.00 95.31           C  
ATOM   1157  CD2 PHE A 144      13.883  23.750   3.855  1.00 95.31           C  
ATOM   1158  CE1 PHE A 144      11.820  22.047   3.121  1.00 95.31           C  
ATOM   1159  CE2 PHE A 144      14.000  22.375   4.066  1.00 95.31           C  
ATOM   1160  CZ  PHE A 144      12.961  21.531   3.699  1.00 95.31           C  
ATOM   1161  N   GLU A 145      12.094  27.953   0.566  1.00 95.56           N  
ATOM   1162  CA  GLU A 145      11.594  29.297   0.322  1.00 95.56           C  
ATOM   1163  C   GLU A 145      10.086  29.375   0.541  1.00 95.56           C  
ATOM   1164  CB  GLU A 145      11.945  29.750  -1.098  1.00 95.56           C  
ATOM   1165  O   GLU A 145       9.312  28.734  -0.181  1.00 95.56           O  
ATOM   1166  CG  GLU A 145      13.414  30.094  -1.288  1.00 95.56           C  
ATOM   1167  CD  GLU A 145      13.758  30.500  -2.713  1.00 95.56           C  
ATOM   1168  OE1 GLU A 145      14.945  30.734  -3.008  1.00 95.56           O  
ATOM   1169  OE2 GLU A 145      12.820  30.578  -3.543  1.00 95.56           O  
ATOM   1170  N   VAL A 146       9.664  30.125   1.537  1.00 96.06           N  
ATOM   1171  CA  VAL A 146       8.250  30.359   1.829  1.00 96.06           C  
ATOM   1172  C   VAL A 146       7.840  31.750   1.331  1.00 96.06           C  
ATOM   1173  CB  VAL A 146       7.957  30.219   3.340  1.00 96.06           C  
ATOM   1174  O   VAL A 146       8.195  32.750   1.936  1.00 96.06           O  
ATOM   1175  CG1 VAL A 146       6.461  30.391   3.611  1.00 96.06           C  
ATOM   1176  CG2 VAL A 146       8.453  28.875   3.865  1.00 96.06           C  
ATOM   1177  N   GLU A 147       7.074  31.734   0.276  1.00 94.69           N  
ATOM   1178  CA  GLU A 147       6.629  32.969  -0.365  1.00 94.69           C  
ATOM   1179  C   GLU A 147       5.137  33.188  -0.128  1.00 94.69           C  
ATOM   1180  CB  GLU A 147       6.922  32.938  -1.866  1.00 94.69           C  
ATOM   1181  O   GLU A 147       4.316  32.312  -0.385  1.00 94.69           O  
ATOM   1182  CG  GLU A 147       6.570  34.219  -2.594  1.00 94.69           C  
ATOM   1183  CD  GLU A 147       6.828  34.156  -4.090  1.00 94.69           C  
ATOM   1184  OE1 GLU A 147       6.629  35.188  -4.785  1.00 94.69           O  
ATOM   1185  OE2 GLU A 147       7.230  33.062  -4.570  1.00 94.69           O  
ATOM   1186  N   ASP A 148       4.809  34.406   0.365  1.00 93.50           N  
ATOM   1187  CA  ASP A 148       3.412  34.781   0.590  1.00 93.50           C  
ATOM   1188  C   ASP A 148       3.047  36.031  -0.187  1.00 93.50           C  
ATOM   1189  CB  ASP A 148       3.146  34.969   2.082  1.00 93.50           C  
ATOM   1190  O   ASP A 148       3.928  36.781  -0.620  1.00 93.50           O  
ATOM   1191  CG  ASP A 148       3.859  36.188   2.650  1.00 93.50           C  
ATOM   1192  OD1 ASP A 148       3.445  37.344   2.355  1.00 93.50           O  
ATOM   1193  OD2 ASP A 148       4.844  36.000   3.396  1.00 93.50           O  
ATOM   1194  N   SER A 149       1.812  36.250  -0.538  1.00 91.50           N  
ATOM   1195  CA  SER A 149       1.295  37.438  -1.214  1.00 91.50           C  
ATOM   1196  C   SER A 149       0.597  38.375  -0.233  1.00 91.50           C  
ATOM   1197  CB  SER A 149       0.327  37.062  -2.330  1.00 91.50           C  
ATOM   1198  O   SER A 149      -0.444  38.969  -0.552  1.00 91.50           O  
ATOM   1199  OG  SER A 149      -0.716  36.250  -1.823  1.00 91.50           O  
ATOM   1200  N   GLY A 150       1.035  38.406   0.984  1.00 90.00           N  
ATOM   1201  CA  GLY A 150       0.389  39.156   2.037  1.00 90.00           C  
ATOM   1202  C   GLY A 150       0.776  40.625   2.033  1.00 90.00           C  
ATOM   1203  O   GLY A 150       0.953  41.219   0.969  1.00 90.00           O  
ATOM   1204  N   ILE A 151       0.695  41.250   3.188  1.00 85.62           N  
ATOM   1205  CA  ILE A 151       0.811  42.719   3.379  1.00 85.62           C  
ATOM   1206  C   ILE A 151       2.266  43.125   3.197  1.00 85.62           C  
ATOM   1207  CB  ILE A 151       0.293  43.125   4.770  1.00 85.62           C  
ATOM   1208  O   ILE A 151       2.549  44.312   2.977  1.00 85.62           O  
ATOM   1209  CG1 ILE A 151       1.021  42.344   5.871  1.00 85.62           C  
ATOM   1210  CG2 ILE A 151      -1.222  42.938   4.867  1.00 85.62           C  
ATOM   1211  CD1 ILE A 151       0.705  42.844   7.281  1.00 85.62           C  
ATOM   1212  N   GLY A 152       3.195  42.156   3.283  1.00 90.00           N  
ATOM   1213  CA  GLY A 152       4.602  42.500   3.158  1.00 90.00           C  
ATOM   1214  C   GLY A 152       5.156  43.188   4.387  1.00 90.00           C  
ATOM   1215  O   GLY A 152       4.418  43.469   5.336  1.00 90.00           O  
ATOM   1216  N   ILE A 153       6.473  43.438   4.387  1.00 87.81           N  
ATOM   1217  CA  ILE A 153       7.191  44.062   5.500  1.00 87.81           C  
ATOM   1218  C   ILE A 153       8.016  45.250   4.996  1.00 87.81           C  
ATOM   1219  CB  ILE A 153       8.102  43.031   6.211  1.00 87.81           C  
ATOM   1220  O   ILE A 153       8.742  45.125   4.008  1.00 87.81           O  
ATOM   1221  CG1 ILE A 153       7.301  41.781   6.613  1.00 87.81           C  
ATOM   1222  CG2 ILE A 153       8.781  43.656   7.430  1.00 87.81           C  
ATOM   1223  CD1 ILE A 153       8.164  40.594   7.008  1.00 87.81           C  
ATOM   1224  N   PRO A 154       7.836  46.375   5.684  1.00 87.25           N  
ATOM   1225  CA  PRO A 154       8.672  47.531   5.324  1.00 87.25           C  
ATOM   1226  C   PRO A 154      10.164  47.219   5.438  1.00 87.25           C  
ATOM   1227  CB  PRO A 154       8.250  48.594   6.332  1.00 87.25           C  
ATOM   1228  O   PRO A 154      10.586  46.500   6.332  1.00 87.25           O  
ATOM   1229  CG  PRO A 154       6.973  48.094   6.918  1.00 87.25           C  
ATOM   1230  CD  PRO A 154       6.906  46.594   6.703  1.00 87.25           C  
ATOM   1231  N   GLN A 155      10.953  47.844   4.570  1.00 86.50           N  
ATOM   1232  CA  GLN A 155      12.383  47.594   4.469  1.00 86.50           C  
ATOM   1233  C   GLN A 155      13.094  47.875   5.785  1.00 86.50           C  
ATOM   1234  CB  GLN A 155      13.000  48.406   3.340  1.00 86.50           C  
ATOM   1235  O   GLN A 155      14.031  47.188   6.168  1.00 86.50           O  
ATOM   1236  CG  GLN A 155      14.078  47.688   2.555  1.00 86.50           C  
ATOM   1237  CD  GLN A 155      13.930  47.844   1.055  1.00 86.50           C  
ATOM   1238  NE2 GLN A 155      14.711  47.094   0.293  1.00 86.50           N  
ATOM   1239  OE1 GLN A 155      13.117  48.656   0.583  1.00 86.50           O  
ATOM   1240  N   ASP A 156      12.602  48.875   6.531  1.00 83.25           N  
ATOM   1241  CA  ASP A 156      13.234  49.312   7.770  1.00 83.25           C  
ATOM   1242  C   ASP A 156      12.906  48.375   8.922  1.00 83.25           C  
ATOM   1243  CB  ASP A 156      12.797  50.719   8.117  1.00 83.25           C  
ATOM   1244  O   ASP A 156      13.477  48.469  10.008  1.00 83.25           O  
ATOM   1245  CG  ASP A 156      11.289  50.875   8.203  1.00 83.25           C  
ATOM   1246  OD1 ASP A 156      10.562  50.219   7.449  1.00 83.25           O  
ATOM   1247  OD2 ASP A 156      10.820  51.688   9.039  1.00 83.25           O  
ATOM   1248  N   GLU A 157      12.055  47.375   8.688  1.00 84.88           N  
ATOM   1249  CA  GLU A 157      11.609  46.438   9.742  1.00 84.88           C  
ATOM   1250  C   GLU A 157      12.148  45.031   9.516  1.00 84.88           C  
ATOM   1251  CB  GLU A 157      10.086  46.438   9.828  1.00 84.88           C  
ATOM   1252  O   GLU A 157      12.000  44.156  10.375  1.00 84.88           O  
ATOM   1253  CG  GLU A 157       9.469  47.750  10.273  1.00 84.88           C  
ATOM   1254  CD  GLU A 157       9.453  47.938  11.781  1.00 84.88           C  
ATOM   1255  OE1 GLU A 157       9.219  49.062  12.258  1.00 84.88           O  
ATOM   1256  OE2 GLU A 157       9.688  46.906  12.492  1.00 84.88           O  
ATOM   1257  N   LEU A 158      12.820  44.750   8.461  1.00 86.31           N  
ATOM   1258  CA  LEU A 158      13.219  43.406   8.039  1.00 86.31           C  
ATOM   1259  C   LEU A 158      14.211  42.812   9.023  1.00 86.31           C  
ATOM   1260  CB  LEU A 158      13.836  43.438   6.633  1.00 86.31           C  
ATOM   1261  O   LEU A 158      14.117  41.625   9.359  1.00 86.31           O  
ATOM   1262  CG  LEU A 158      12.852  43.594   5.469  1.00 86.31           C  
ATOM   1263  CD1 LEU A 158      13.609  43.844   4.172  1.00 86.31           C  
ATOM   1264  CD2 LEU A 158      11.977  42.344   5.348  1.00 86.31           C  
ATOM   1265  N   ASP A 159      15.055  43.625   9.500  1.00 82.56           N  
ATOM   1266  CA  ASP A 159      16.062  43.125  10.430  1.00 82.56           C  
ATOM   1267  C   ASP A 159      15.477  42.969  11.836  1.00 82.56           C  
ATOM   1268  CB  ASP A 159      17.266  44.062  10.469  1.00 82.56           C  
ATOM   1269  O   ASP A 159      15.883  42.062  12.586  1.00 82.56           O  
ATOM   1270  CG  ASP A 159      18.141  43.938   9.227  1.00 82.56           C  
ATOM   1271  OD1 ASP A 159      18.188  42.844   8.609  1.00 82.56           O  
ATOM   1272  OD2 ASP A 159      18.797  44.938   8.875  1.00 82.56           O  
ATOM   1273  N   LYS A 160      14.445  43.719  12.133  1.00 84.25           N  
ATOM   1274  CA  LYS A 160      13.891  43.781  13.484  1.00 84.25           C  
ATOM   1275  C   LYS A 160      12.938  42.625  13.750  1.00 84.25           C  
ATOM   1276  CB  LYS A 160      13.172  45.094  13.703  1.00 84.25           C  
ATOM   1277  O   LYS A 160      12.719  42.219  14.898  1.00 84.25           O  
ATOM   1278  CG  LYS A 160      14.086  46.312  13.625  1.00 84.25           C  
ATOM   1279  CD  LYS A 160      13.312  47.625  13.859  1.00 84.25           C  
ATOM   1280  CE  LYS A 160      14.188  48.844  13.648  1.00 84.25           C  
ATOM   1281  NZ  LYS A 160      13.406  50.094  13.711  1.00 84.25           N  
ATOM   1282  N   ILE A 161      12.453  42.031  12.742  1.00 84.38           N  
ATOM   1283  CA  ILE A 161      11.406  41.031  12.883  1.00 84.38           C  
ATOM   1284  C   ILE A 161      11.992  39.750  13.492  1.00 84.38           C  
ATOM   1285  CB  ILE A 161      10.734  40.719  11.523  1.00 84.38           C  
ATOM   1286  O   ILE A 161      11.258  38.906  14.000  1.00 84.38           O  
ATOM   1287  CG1 ILE A 161      11.781  40.188  10.523  1.00 84.38           C  
ATOM   1288  CG2 ILE A 161      10.016  41.938  10.984  1.00 84.38           C  
ATOM   1289  CD1 ILE A 161      11.180  39.656   9.234  1.00 84.38           C  
ATOM   1290  N   PHE A 162      13.305  39.656  13.492  1.00 85.06           N  
ATOM   1291  CA  PHE A 162      13.969  38.469  14.055  1.00 85.06           C  
ATOM   1292  C   PHE A 162      14.336  38.688  15.516  1.00 85.06           C  
ATOM   1293  CB  PHE A 162      15.227  38.125  13.250  1.00 85.06           C  
ATOM   1294  O   PHE A 162      14.891  37.812  16.172  1.00 85.06           O  
ATOM   1295  CG  PHE A 162      14.938  37.625  11.859  1.00 85.06           C  
ATOM   1296  CD1 PHE A 162      14.492  36.312  11.664  1.00 85.06           C  
ATOM   1297  CD2 PHE A 162      15.109  38.438  10.758  1.00 85.06           C  
ATOM   1298  CE1 PHE A 162      14.219  35.844  10.383  1.00 85.06           C  
ATOM   1299  CE2 PHE A 162      14.844  37.969   9.469  1.00 85.06           C  
ATOM   1300  CZ  PHE A 162      14.398  36.656   9.289  1.00 85.06           C  
ATOM   1301  N   ALA A 163      14.039  39.906  15.953  1.00 79.62           N  
ATOM   1302  CA  ALA A 163      14.266  40.188  17.359  1.00 79.62           C  
ATOM   1303  C   ALA A 163      13.141  39.656  18.234  1.00 79.62           C  
ATOM   1304  CB  ALA A 163      14.391  41.719  17.562  1.00 79.62           C  
ATOM   1305  O   ALA A 163      11.992  39.562  17.797  1.00 79.62           O  
ATOM   1306  N   MET A 164      13.500  39.188  19.328  1.00 75.38           N  
ATOM   1307  CA  MET A 164      12.547  38.625  20.297  1.00 75.38           C  
ATOM   1308  C   MET A 164      11.500  39.656  20.672  1.00 75.38           C  
ATOM   1309  CB  MET A 164      13.273  38.125  21.547  1.00 75.38           C  
ATOM   1310  O   MET A 164      11.820  40.844  20.891  1.00 75.38           O  
ATOM   1311  CG  MET A 164      13.836  36.719  21.422  1.00 75.38           C  
ATOM   1312  SD  MET A 164      14.148  35.938  23.047  1.00 75.38           S  
ATOM   1313  CE  MET A 164      15.922  36.250  23.219  1.00 75.38           C  
ATOM   1314  N   TYR A 165      10.156  39.250  20.609  1.00 69.38           N  
ATOM   1315  CA  TYR A 165       9.016  40.031  21.062  1.00 69.38           C  
ATOM   1316  C   TYR A 165       8.750  41.188  20.109  1.00 69.38           C  
ATOM   1317  CB  TYR A 165       9.250  40.562  22.484  1.00 69.38           C  
ATOM   1318  O   TYR A 165       8.039  42.125  20.469  1.00 69.38           O  
ATOM   1319  CG  TYR A 165       9.438  39.469  23.500  1.00 69.38           C  
ATOM   1320  CD1 TYR A 165       8.359  38.688  23.938  1.00 69.38           C  
ATOM   1321  CD2 TYR A 165      10.695  39.188  24.047  1.00 69.38           C  
ATOM   1322  CE1 TYR A 165       8.531  37.688  24.875  1.00 69.38           C  
ATOM   1323  CE2 TYR A 165      10.875  38.188  24.984  1.00 69.38           C  
ATOM   1324  OH  TYR A 165       9.961  36.438  26.344  1.00 69.38           O  
ATOM   1325  CZ  TYR A 165       9.789  37.438  25.406  1.00 69.38           C  
ATOM   1326  N   TYR A 166       9.430  41.188  18.969  1.00 71.56           N  
ATOM   1327  CA  TYR A 166       9.227  42.281  18.016  1.00 71.56           C  
ATOM   1328  C   TYR A 166       8.078  41.969  17.062  1.00 71.56           C  
ATOM   1329  CB  TYR A 166      10.508  42.531  17.219  1.00 71.56           C  
ATOM   1330  O   TYR A 166       7.984  40.844  16.531  1.00 71.56           O  
ATOM   1331  CG  TYR A 166      10.469  43.812  16.406  1.00 71.56           C  
ATOM   1332  CD1 TYR A 166      10.094  43.781  15.062  1.00 71.56           C  
ATOM   1333  CD2 TYR A 166      10.812  45.031  16.969  1.00 71.56           C  
ATOM   1334  CE1 TYR A 166      10.055  44.969  14.305  1.00 71.56           C  
ATOM   1335  CE2 TYR A 166      10.781  46.188  16.219  1.00 71.56           C  
ATOM   1336  OH  TYR A 166      10.367  47.312  14.156  1.00 71.56           O  
ATOM   1337  CZ  TYR A 166      10.398  46.156  14.898  1.00 71.56           C  
ATOM   1338  N   GLN A 167       7.117  42.844  17.047  1.00 72.06           N  
ATOM   1339  CA  GLN A 167       6.004  42.750  16.109  1.00 72.06           C  
ATOM   1340  C   GLN A 167       5.844  44.062  15.336  1.00 72.06           C  
ATOM   1341  CB  GLN A 167       4.703  42.438  16.859  1.00 72.06           C  
ATOM   1342  O   GLN A 167       5.934  45.156  15.906  1.00 72.06           O  
ATOM   1343  CG  GLN A 167       4.672  41.031  17.438  1.00 72.06           C  
ATOM   1344  CD  GLN A 167       3.352  40.688  18.109  1.00 72.06           C  
ATOM   1345  NE2 GLN A 167       3.193  39.438  18.531  1.00 72.06           N  
ATOM   1346  OE1 GLN A 167       2.479  41.562  18.234  1.00 72.06           O  
ATOM   1347  N   VAL A 168       5.777  43.875  14.016  1.00 67.44           N  
ATOM   1348  CA  VAL A 168       5.625  45.062  13.164  1.00 67.44           C  
ATOM   1349  C   VAL A 168       4.336  45.781  13.523  1.00 67.44           C  
ATOM   1350  CB  VAL A 168       5.621  44.656  11.664  1.00 67.44           C  
ATOM   1351  O   VAL A 168       3.283  45.156  13.688  1.00 67.44           O  
ATOM   1352  CG1 VAL A 168       5.496  45.906  10.789  1.00 67.44           C  
ATOM   1353  CG2 VAL A 168       6.887  43.906  11.312  1.00 67.44           C  
ATOM   1354  N   LYS A 169       4.457  46.969  14.070  1.00 59.91           N  
ATOM   1355  CA  LYS A 169       3.314  47.781  14.438  1.00 59.91           C  
ATOM   1356  C   LYS A 169       2.498  48.156  13.203  1.00 59.91           C  
ATOM   1357  CB  LYS A 169       3.781  49.062  15.164  1.00 59.91           C  
ATOM   1358  O   LYS A 169       3.059  48.500  12.164  1.00 59.91           O  
ATOM   1359  CG  LYS A 169       4.258  48.812  16.594  1.00 59.91           C  
ATOM   1360  CD  LYS A 169       4.637  50.094  17.297  1.00 59.91           C  
ATOM   1361  CE  LYS A 169       5.160  49.844  18.703  1.00 59.91           C  
ATOM   1362  NZ  LYS A 169       5.590  51.125  19.359  1.00 59.91           N  
ATOM   1363  N   ASP A 170       1.416  47.469  12.945  1.00 53.66           N  
ATOM   1364  CA  ASP A 170       0.547  47.906  11.852  1.00 53.66           C  
ATOM   1365  C   ASP A 170       0.336  49.406  11.867  1.00 53.66           C  
ATOM   1366  CB  ASP A 170      -0.801  47.188  11.930  1.00 53.66           C  
ATOM   1367  O   ASP A 170       0.226  50.031  12.938  1.00 53.66           O  
ATOM   1368  CG  ASP A 170      -0.925  46.031  10.930  1.00 53.66           C  
ATOM   1369  OD1 ASP A 170      -0.103  45.969   9.992  1.00 53.66           O  
ATOM   1370  OD2 ASP A 170      -1.855  45.219  11.086  1.00 53.66           O  
ATOM   1371  N   SER A 171       0.914  50.219  10.953  1.00 47.38           N  
ATOM   1372  CA  SER A 171       0.550  51.625  10.883  1.00 47.38           C  
ATOM   1373  C   SER A 171      -0.952  51.812  11.062  1.00 47.38           C  
ATOM   1374  CB  SER A 171       0.992  52.219   9.547  1.00 47.38           C  
ATOM   1375  O   SER A 171      -1.409  52.938  11.359  1.00 47.38           O  
ATOM   1376  OG  SER A 171       1.534  51.219   8.703  1.00 47.38           O  
ATOM   1377  N   HIS A 172      -1.847  51.156  10.227  1.00 44.69           N  
ATOM   1378  CA  HIS A 172      -3.258  51.500  10.242  1.00 44.69           C  
ATOM   1379  C   HIS A 172      -3.977  50.906  11.438  1.00 44.69           C  
ATOM   1380  CB  HIS A 172      -3.938  51.062   8.938  1.00 44.69           C  
ATOM   1381  O   HIS A 172      -5.199  50.750  11.422  1.00 44.69           O  
ATOM   1382  CG  HIS A 172      -3.619  51.969   7.770  1.00 44.69           C  
ATOM   1383  CD2 HIS A 172      -4.117  51.969   6.512  1.00 44.69           C  
ATOM   1384  ND1 HIS A 172      -2.676  52.969   7.828  1.00 44.69           N  
ATOM   1385  CE1 HIS A 172      -2.609  53.562   6.652  1.00 44.69           C  
ATOM   1386  NE2 HIS A 172      -3.475  52.969   5.836  1.00 44.69           N  
ATOM   1387  N   GLY A 173      -3.740  51.031  12.867  1.00 40.66           N  
ATOM   1388  CA  GLY A 173      -4.445  50.688  14.094  1.00 40.66           C  
ATOM   1389  C   GLY A 173      -4.797  49.219  14.188  1.00 40.66           C  
ATOM   1390  O   GLY A 173      -5.680  48.812  14.961  1.00 40.66           O  
ATOM   1391  N   GLY A 174      -4.809  48.375  13.086  1.00 42.47           N  
ATOM   1392  CA  GLY A 174      -5.473  47.062  13.133  1.00 42.47           C  
ATOM   1393  C   GLY A 174      -4.879  46.125  14.164  1.00 42.47           C  
ATOM   1394  O   GLY A 174      -3.830  46.406  14.742  1.00 42.47           O  
ATOM   1395  N   LYS A 175      -5.699  45.156  14.789  1.00 42.78           N  
ATOM   1396  CA  LYS A 175      -5.469  44.156  15.836  1.00 42.78           C  
ATOM   1397  C   LYS A 175      -4.051  43.594  15.766  1.00 42.78           C  
ATOM   1398  CB  LYS A 175      -6.484  43.031  15.742  1.00 42.78           C  
ATOM   1399  O   LYS A 175      -3.531  43.344  14.680  1.00 42.78           O  
ATOM   1400  CG  LYS A 175      -7.816  43.312  16.422  1.00 42.78           C  
ATOM   1401  CD  LYS A 175      -8.742  42.125  16.375  1.00 42.78           C  
ATOM   1402  CE  LYS A 175     -10.078  42.406  17.047  1.00 42.78           C  
ATOM   1403  NZ  LYS A 175     -11.039  41.281  16.906  1.00 42.78           N  
ATOM   1404  N   PRO A 176      -3.096  43.938  16.719  1.00 42.88           N  
ATOM   1405  CA  PRO A 176      -1.783  43.312  16.844  1.00 42.88           C  
ATOM   1406  C   PRO A 176      -1.767  41.875  16.297  1.00 42.88           C  
ATOM   1407  CB  PRO A 176      -1.527  43.312  18.344  1.00 42.88           C  
ATOM   1408  O   PRO A 176      -2.781  41.188  16.359  1.00 42.88           O  
ATOM   1409  CG  PRO A 176      -2.787  43.844  18.938  1.00 42.88           C  
ATOM   1410  CD  PRO A 176      -3.742  44.188  17.828  1.00 42.88           C  
ATOM   1411  N   ALA A 177      -1.034  41.594  15.180  1.00 48.47           N  
ATOM   1412  CA  ALA A 177      -0.895  40.219  14.742  1.00 48.47           C  
ATOM   1413  C   ALA A 177      -0.691  39.281  15.938  1.00 48.47           C  
ATOM   1414  CB  ALA A 177       0.268  40.094  13.766  1.00 48.47           C  
ATOM   1415  O   ALA A 177       0.060  39.594  16.859  1.00 48.47           O  
ATOM   1416  N   THR A 178      -1.678  38.656  16.500  1.00 52.28           N  
ATOM   1417  CA  THR A 178      -1.805  37.719  17.609  1.00 52.28           C  
ATOM   1418  C   THR A 178      -0.639  36.750  17.641  1.00 52.28           C  
ATOM   1419  CB  THR A 178      -3.133  36.938  17.547  1.00 52.28           C  
ATOM   1420  O   THR A 178      -0.841  35.531  17.547  1.00 52.28           O  
ATOM   1421  CG2 THR A 178      -4.234  37.688  18.312  1.00 52.28           C  
ATOM   1422  OG1 THR A 178      -3.533  36.812  16.172  1.00 52.28           O  
ATOM   1423  N   GLY A 179       0.620  37.312  17.297  1.00 57.19           N  
ATOM   1424  CA  GLY A 179       1.743  36.406  17.438  1.00 57.19           C  
ATOM   1425  C   GLY A 179       2.631  36.719  18.625  1.00 57.19           C  
ATOM   1426  O   GLY A 179       2.547  37.844  19.188  1.00 57.19           O  
ATOM   1427  N   THR A 180       3.119  35.750  19.359  1.00 62.22           N  
ATOM   1428  CA  THR A 180       3.988  35.906  20.531  1.00 62.22           C  
ATOM   1429  C   THR A 180       5.250  36.688  20.156  1.00 62.22           C  
ATOM   1430  CB  THR A 180       4.379  34.531  21.125  1.00 62.22           C  
ATOM   1431  O   THR A 180       5.906  37.250  21.016  1.00 62.22           O  
ATOM   1432  CG2 THR A 180       3.146  33.781  21.625  1.00 62.22           C  
ATOM   1433  OG1 THR A 180       5.039  33.750  20.125  1.00 62.22           O  
ATOM   1434  N   GLY A 181       5.547  36.938  18.844  1.00 68.50           N  
ATOM   1435  CA  GLY A 181       6.766  37.594  18.391  1.00 68.50           C  
ATOM   1436  C   GLY A 181       8.023  36.812  18.719  1.00 68.50           C  
ATOM   1437  O   GLY A 181       9.125  37.344  18.688  1.00 68.50           O  
ATOM   1438  N   ILE A 182       7.918  35.625  19.219  1.00 74.19           N  
ATOM   1439  CA  ILE A 182       9.070  34.844  19.609  1.00 74.19           C  
ATOM   1440  C   ILE A 182       9.383  33.812  18.531  1.00 74.19           C  
ATOM   1441  CB  ILE A 182       8.836  34.125  20.969  1.00 74.19           C  
ATOM   1442  O   ILE A 182      10.539  33.406  18.359  1.00 74.19           O  
ATOM   1443  CG1 ILE A 182       8.570  35.188  22.062  1.00 74.19           C  
ATOM   1444  CG2 ILE A 182      10.023  33.250  21.328  1.00 74.19           C  
ATOM   1445  CD1 ILE A 182       8.141  34.562  23.391  1.00 74.19           C  
ATOM   1446  N   GLY A 183       8.445  33.500  17.719  1.00 78.88           N  
ATOM   1447  CA  GLY A 183       8.539  32.375  16.812  1.00 78.88           C  
ATOM   1448  C   GLY A 183       9.648  32.500  15.789  1.00 78.88           C  
ATOM   1449  O   GLY A 183      10.453  31.594  15.602  1.00 78.88           O  
ATOM   1450  N   LEU A 184       9.719  33.656  15.211  1.00 84.12           N  
ATOM   1451  CA  LEU A 184      10.695  33.906  14.156  1.00 84.12           C  
ATOM   1452  C   LEU A 184      12.109  33.969  14.734  1.00 84.12           C  
ATOM   1453  CB  LEU A 184      10.367  35.188  13.406  1.00 84.12           C  
ATOM   1454  O   LEU A 184      13.062  33.500  14.117  1.00 84.12           O  
ATOM   1455  CG  LEU A 184      10.641  35.188  11.898  1.00 84.12           C  
ATOM   1456  CD1 LEU A 184       9.453  34.594  11.156  1.00 84.12           C  
ATOM   1457  CD2 LEU A 184      10.930  36.594  11.406  1.00 84.12           C  
ATOM   1458  N   ALA A 185      12.273  34.594  15.852  1.00 84.44           N  
ATOM   1459  CA  ALA A 185      13.570  34.688  16.516  1.00 84.44           C  
ATOM   1460  C   ALA A 185      14.102  33.281  16.875  1.00 84.44           C  
ATOM   1461  CB  ALA A 185      13.469  35.531  17.781  1.00 84.44           C  
ATOM   1462  O   ALA A 185      15.281  33.000  16.672  1.00 84.44           O  
ATOM   1463  N   VAL A 186      13.273  32.469  17.406  1.00 82.62           N  
ATOM   1464  CA  VAL A 186      13.633  31.109  17.781  1.00 82.62           C  
ATOM   1465  C   VAL A 186      13.969  30.312  16.516  1.00 82.62           C  
ATOM   1466  CB  VAL A 186      12.500  30.422  18.562  1.00 82.62           C  
ATOM   1467  O   VAL A 186      14.945  29.562  16.500  1.00 82.62           O  
ATOM   1468  CG1 VAL A 186      12.805  28.938  18.750  1.00 82.62           C  
ATOM   1469  CG2 VAL A 186      12.289  31.109  19.906  1.00 82.62           C  
ATOM   1470  N   SER A 187      13.133  30.484  15.500  1.00 88.75           N  
ATOM   1471  CA  SER A 187      13.344  29.766  14.242  1.00 88.75           C  
ATOM   1472  C   SER A 187      14.719  30.094  13.648  1.00 88.75           C  
ATOM   1473  CB  SER A 187      12.250  30.125  13.234  1.00 88.75           C  
ATOM   1474  O   SER A 187      15.430  29.203  13.188  1.00 88.75           O  
ATOM   1475  OG  SER A 187      10.992  29.641  13.672  1.00 88.75           O  
ATOM   1476  N   ARG A 188      15.094  31.359  13.617  1.00 88.94           N  
ATOM   1477  CA  ARG A 188      16.391  31.750  13.078  1.00 88.94           C  
ATOM   1478  C   ARG A 188      17.531  31.156  13.906  1.00 88.94           C  
ATOM   1479  CB  ARG A 188      16.516  33.281  13.031  1.00 88.94           C  
ATOM   1480  O   ARG A 188      18.547  30.719  13.352  1.00 88.94           O  
ATOM   1481  CG  ARG A 188      17.703  33.781  12.227  1.00 88.94           C  
ATOM   1482  CD  ARG A 188      17.719  35.281  12.117  1.00 88.94           C  
ATOM   1483  NE  ARG A 188      18.781  35.750  11.227  1.00 88.94           N  
ATOM   1484  NH1 ARG A 188      18.250  38.000  11.445  1.00 88.94           N  
ATOM   1485  NH2 ARG A 188      19.984  37.344  10.102  1.00 88.94           N  
ATOM   1486  CZ  ARG A 188      19.000  37.031  10.930  1.00 88.94           C  
ATOM   1487  N   ARG A 189      17.469  31.188  15.148  1.00 85.81           N  
ATOM   1488  CA  ARG A 189      18.484  30.609  16.016  1.00 85.81           C  
ATOM   1489  C   ARG A 189      18.625  29.109  15.766  1.00 85.81           C  
ATOM   1490  CB  ARG A 189      18.141  30.859  17.484  1.00 85.81           C  
ATOM   1491  O   ARG A 189      19.734  28.578  15.742  1.00 85.81           O  
ATOM   1492  CG  ARG A 189      19.359  30.844  18.406  1.00 85.81           C  
ATOM   1493  CD  ARG A 189      19.016  31.359  19.797  1.00 85.81           C  
ATOM   1494  NE  ARG A 189      20.172  31.344  20.672  1.00 85.81           N  
ATOM   1495  NH1 ARG A 189      19.047  32.188  22.516  1.00 85.81           N  
ATOM   1496  NH2 ARG A 189      21.281  31.703  22.656  1.00 85.81           N  
ATOM   1497  CZ  ARG A 189      20.172  31.750  21.953  1.00 85.81           C  
ATOM   1498  N   LEU A 190      17.484  28.438  15.688  1.00 86.75           N  
ATOM   1499  CA  LEU A 190      17.500  27.000  15.391  1.00 86.75           C  
ATOM   1500  C   LEU A 190      18.172  26.734  14.047  1.00 86.75           C  
ATOM   1501  CB  LEU A 190      16.078  26.453  15.383  1.00 86.75           C  
ATOM   1502  O   LEU A 190      18.984  25.812  13.930  1.00 86.75           O  
ATOM   1503  CG  LEU A 190      15.430  26.219  16.750  1.00 86.75           C  
ATOM   1504  CD1 LEU A 190      13.953  25.891  16.594  1.00 86.75           C  
ATOM   1505  CD2 LEU A 190      16.156  25.094  17.500  1.00 86.75           C  
ATOM   1506  N   ALA A 191      17.781  27.500  13.062  1.00 92.06           N  
ATOM   1507  CA  ALA A 191      18.375  27.359  11.742  1.00 92.06           C  
ATOM   1508  C   ALA A 191      19.891  27.531  11.797  1.00 92.06           C  
ATOM   1509  CB  ALA A 191      17.781  28.375  10.773  1.00 92.06           C  
ATOM   1510  O   ALA A 191      20.641  26.766  11.172  1.00 92.06           O  
ATOM   1511  N   LYS A 192      20.359  28.453  12.555  1.00 89.81           N  
ATOM   1512  CA  LYS A 192      21.797  28.672  12.719  1.00 89.81           C  
ATOM   1513  C   LYS A 192      22.453  27.469  13.398  1.00 89.81           C  
ATOM   1514  CB  LYS A 192      22.047  29.938  13.531  1.00 89.81           C  
ATOM   1515  O   LYS A 192      23.578  27.094  13.047  1.00 89.81           O  
ATOM   1516  CG  LYS A 192      21.828  31.234  12.750  1.00 89.81           C  
ATOM   1517  CD  LYS A 192      22.234  32.469  13.562  1.00 89.81           C  
ATOM   1518  CE  LYS A 192      22.078  33.750  12.758  1.00 89.81           C  
ATOM   1519  NZ  LYS A 192      22.500  34.938  13.539  1.00 89.81           N  
ATOM   1520  N   ASN A 193      21.781  26.891  14.367  1.00 86.94           N  
ATOM   1521  CA  ASN A 193      22.297  25.719  15.055  1.00 86.94           C  
ATOM   1522  C   ASN A 193      22.328  24.500  14.133  1.00 86.94           C  
ATOM   1523  CB  ASN A 193      21.453  25.406  16.297  1.00 86.94           C  
ATOM   1524  O   ASN A 193      23.109  23.578  14.352  1.00 86.94           O  
ATOM   1525  CG  ASN A 193      21.734  26.375  17.438  1.00 86.94           C  
ATOM   1526  ND2 ASN A 193      20.859  26.375  18.438  1.00 86.94           N  
ATOM   1527  OD1 ASN A 193      22.719  27.125  17.422  1.00 86.94           O  
ATOM   1528  N   MET A 194      21.500  24.516  13.148  1.00 90.50           N  
ATOM   1529  CA  MET A 194      21.422  23.422  12.195  1.00 90.50           C  
ATOM   1530  C   MET A 194      22.344  23.656  11.008  1.00 90.50           C  
ATOM   1531  CB  MET A 194      19.984  23.219  11.719  1.00 90.50           C  
ATOM   1532  O   MET A 194      22.234  22.969   9.984  1.00 90.50           O  
ATOM   1533  CG  MET A 194      19.016  22.812  12.820  1.00 90.50           C  
ATOM   1534  SD  MET A 194      17.297  22.641  12.227  1.00 90.50           S  
ATOM   1535  CE  MET A 194      17.422  21.078  11.312  1.00 90.50           C  
ATOM   1536  N   GLY A 195      23.172  24.719  11.109  1.00 90.50           N  
ATOM   1537  CA  GLY A 195      24.172  24.969  10.102  1.00 90.50           C  
ATOM   1538  C   GLY A 195      23.688  25.859   8.977  1.00 90.50           C  
ATOM   1539  O   GLY A 195      24.281  25.891   7.895  1.00 90.50           O  
ATOM   1540  N   GLY A 196      22.516  26.453   9.141  1.00 93.81           N  
ATOM   1541  CA  GLY A 196      21.953  27.359   8.148  1.00 93.81           C  
ATOM   1542  C   GLY A 196      21.484  28.672   8.742  1.00 93.81           C  
ATOM   1543  O   GLY A 196      22.109  29.203   9.656  1.00 93.81           O  
ATOM   1544  N   ASP A 197      20.516  29.234   8.086  1.00 94.12           N  
ATOM   1545  CA  ASP A 197      19.969  30.516   8.492  1.00 94.12           C  
ATOM   1546  C   ASP A 197      18.609  30.766   7.832  1.00 94.12           C  
ATOM   1547  CB  ASP A 197      20.938  31.641   8.148  1.00 94.12           C  
ATOM   1548  O   ASP A 197      18.188  30.000   6.977  1.00 94.12           O  
ATOM   1549  CG  ASP A 197      20.797  32.844   9.055  1.00 94.12           C  
ATOM   1550  OD1 ASP A 197      19.797  32.938   9.805  1.00 94.12           O  
ATOM   1551  OD2 ASP A 197      21.688  33.750   9.016  1.00 94.12           O  
ATOM   1552  N   ILE A 198      18.016  31.875   8.352  1.00 95.25           N  
ATOM   1553  CA  ILE A 198      16.766  32.344   7.766  1.00 95.25           C  
ATOM   1554  C   ILE A 198      16.938  33.781   7.270  1.00 95.25           C  
ATOM   1555  CB  ILE A 198      15.594  32.281   8.773  1.00 95.25           C  
ATOM   1556  O   ILE A 198      17.375  34.656   8.023  1.00 95.25           O  
ATOM   1557  CG1 ILE A 198      15.391  30.844   9.242  1.00 95.25           C  
ATOM   1558  CG2 ILE A 198      14.312  32.844   8.156  1.00 95.25           C  
ATOM   1559  CD1 ILE A 198      14.336  30.688  10.328  1.00 95.25           C  
ATOM   1560  N   THR A 199      16.656  34.000   6.031  1.00 94.19           N  
ATOM   1561  CA  THR A 199      16.688  35.312   5.422  1.00 94.19           C  
ATOM   1562  C   THR A 199      15.328  35.688   4.855  1.00 94.19           C  
ATOM   1563  CB  THR A 199      17.750  35.406   4.305  1.00 94.19           C  
ATOM   1564  O   THR A 199      14.461  34.844   4.691  1.00 94.19           O  
ATOM   1565  CG2 THR A 199      19.141  35.125   4.848  1.00 94.19           C  
ATOM   1566  OG1 THR A 199      17.438  34.438   3.297  1.00 94.19           O  
ATOM   1567  N   VAL A 200      15.133  37.000   4.703  1.00 93.94           N  
ATOM   1568  CA  VAL A 200      13.820  37.469   4.258  1.00 93.94           C  
ATOM   1569  C   VAL A 200      13.977  38.594   3.232  1.00 93.94           C  
ATOM   1570  CB  VAL A 200      12.953  37.938   5.445  1.00 93.94           C  
ATOM   1571  O   VAL A 200      14.859  39.438   3.363  1.00 93.94           O  
ATOM   1572  CG1 VAL A 200      13.625  39.125   6.164  1.00 93.94           C  
ATOM   1573  CG2 VAL A 200      11.555  38.344   4.957  1.00 93.94           C  
ATOM   1574  N   THR A 201      13.258  38.531   2.154  1.00 93.94           N  
ATOM   1575  CA  THR A 201      13.031  39.594   1.187  1.00 93.94           C  
ATOM   1576  C   THR A 201      11.547  39.938   1.106  1.00 93.94           C  
ATOM   1577  CB  THR A 201      13.547  39.219  -0.211  1.00 93.94           C  
ATOM   1578  O   THR A 201      10.695  39.031   1.054  1.00 93.94           O  
ATOM   1579  CG2 THR A 201      15.062  39.031  -0.211  1.00 93.94           C  
ATOM   1580  OG1 THR A 201      12.938  37.969  -0.610  1.00 93.94           O  
ATOM   1581  N   SER A 202      11.211  41.219   1.257  1.00 93.19           N  
ATOM   1582  CA  SER A 202       9.805  41.625   1.316  1.00 93.19           C  
ATOM   1583  C   SER A 202       9.602  43.000   0.737  1.00 93.19           C  
ATOM   1584  CB  SER A 202       9.297  41.562   2.758  1.00 93.19           C  
ATOM   1585  O   SER A 202      10.531  43.812   0.704  1.00 93.19           O  
ATOM   1586  OG  SER A 202       7.918  41.875   2.812  1.00 93.19           O  
ATOM   1587  N   GLU A 203       8.469  43.250   0.109  1.00 88.50           N  
ATOM   1588  CA  GLU A 203       7.977  44.531  -0.354  1.00 88.50           C  
ATOM   1589  C   GLU A 203       6.578  44.812   0.192  1.00 88.50           C  
ATOM   1590  CB  GLU A 203       7.961  44.594  -1.884  1.00 88.50           C  
ATOM   1591  O   GLU A 203       5.680  43.969   0.084  1.00 88.50           O  
ATOM   1592  CG  GLU A 203       7.820  46.000  -2.449  1.00 88.50           C  
ATOM   1593  CD  GLU A 203       7.828  46.031  -3.969  1.00 88.50           C  
ATOM   1594  OE1 GLU A 203       7.406  47.062  -4.551  1.00 88.50           O  
ATOM   1595  OE2 GLU A 203       8.258  45.031  -4.582  1.00 88.50           O  
ATOM   1596  N   GLN A 204       6.441  45.938   0.733  1.00 86.62           N  
ATOM   1597  CA  GLN A 204       5.164  46.312   1.333  1.00 86.62           C  
ATOM   1598  C   GLN A 204       4.035  46.250   0.311  1.00 86.62           C  
ATOM   1599  CB  GLN A 204       5.242  47.719   1.926  1.00 86.62           C  
ATOM   1600  O   GLN A 204       4.145  46.781  -0.789  1.00 86.62           O  
ATOM   1601  CG  GLN A 204       4.215  48.000   3.020  1.00 86.62           C  
ATOM   1602  CD  GLN A 204       4.457  49.312   3.748  1.00 86.62           C  
ATOM   1603  NE2 GLN A 204       3.744  49.500   4.852  1.00 86.62           N  
ATOM   1604  OE1 GLN A 204       5.277  50.125   3.326  1.00 86.62           O  
ATOM   1605  N   GLY A 205       3.006  45.469   0.626  1.00 86.81           N  
ATOM   1606  CA  GLY A 205       1.836  45.375  -0.230  1.00 86.81           C  
ATOM   1607  C   GLY A 205       1.956  44.250  -1.255  1.00 86.81           C  
ATOM   1608  O   GLY A 205       1.006  43.969  -1.989  1.00 86.81           O  
ATOM   1609  N   LYS A 206       3.096  43.656  -1.443  1.00 88.56           N  
ATOM   1610  CA  LYS A 206       3.311  42.625  -2.463  1.00 88.56           C  
ATOM   1611  C   LYS A 206       3.523  41.250  -1.827  1.00 88.56           C  
ATOM   1612  CB  LYS A 206       4.508  43.000  -3.340  1.00 88.56           C  
ATOM   1613  O   LYS A 206       3.359  40.250  -2.488  1.00 88.56           O  
ATOM   1614  CG  LYS A 206       4.266  44.188  -4.266  1.00 88.56           C  
ATOM   1615  CD  LYS A 206       5.395  44.344  -5.273  1.00 88.56           C  
ATOM   1616  CE  LYS A 206       5.156  45.531  -6.188  1.00 88.56           C  
ATOM   1617  NZ  LYS A 206       6.301  45.750  -7.125  1.00 88.56           N  
ATOM   1618  N   GLY A 207       3.941  41.312  -0.546  1.00 92.25           N  
ATOM   1619  CA  GLY A 207       4.180  40.031   0.115  1.00 92.25           C  
ATOM   1620  C   GLY A 207       5.609  39.875   0.605  1.00 92.25           C  
ATOM   1621  O   GLY A 207       6.383  40.844   0.597  1.00 92.25           O  
ATOM   1622  N   SER A 208       5.945  38.688   1.107  1.00 94.25           N  
ATOM   1623  CA  SER A 208       7.250  38.406   1.697  1.00 94.25           C  
ATOM   1624  C   SER A 208       7.746  37.000   1.292  1.00 94.25           C  
ATOM   1625  CB  SER A 208       7.184  38.500   3.221  1.00 94.25           C  
ATOM   1626  O   SER A 208       6.945  36.125   1.022  1.00 94.25           O  
ATOM   1627  OG  SER A 208       6.621  39.750   3.619  1.00 94.25           O  
ATOM   1628  N   THR A 209       9.070  36.875   1.227  1.00 95.81           N  
ATOM   1629  CA  THR A 209       9.727  35.594   0.973  1.00 95.81           C  
ATOM   1630  C   THR A 209      10.758  35.312   2.059  1.00 95.81           C  
ATOM   1631  CB  THR A 209      10.414  35.594  -0.406  1.00 95.81           C  
ATOM   1632  O   THR A 209      11.766  36.000   2.178  1.00 95.81           O  
ATOM   1633  CG2 THR A 209      11.023  34.219  -0.710  1.00 95.81           C  
ATOM   1634  OG1 THR A 209       9.453  35.906  -1.416  1.00 95.81           O  
ATOM   1635  N   PHE A 210      10.477  34.281   2.793  1.00 95.75           N  
ATOM   1636  CA  PHE A 210      11.406  33.781   3.809  1.00 95.75           C  
ATOM   1637  C   PHE A 210      12.203  32.594   3.295  1.00 95.75           C  
ATOM   1638  CB  PHE A 210      10.656  33.406   5.090  1.00 95.75           C  
ATOM   1639  O   PHE A 210      11.617  31.609   2.826  1.00 95.75           O  
ATOM   1640  CG  PHE A 210      10.211  34.594   5.906  1.00 95.75           C  
ATOM   1641  CD1 PHE A 210      10.938  35.000   7.016  1.00 95.75           C  
ATOM   1642  CD2 PHE A 210       9.062  35.312   5.559  1.00 95.75           C  
ATOM   1643  CE1 PHE A 210      10.531  36.094   7.773  1.00 95.75           C  
ATOM   1644  CE2 PHE A 210       8.648  36.406   6.312  1.00 95.75           C  
ATOM   1645  CZ  PHE A 210       9.383  36.781   7.418  1.00 95.75           C  
ATOM   1646  N   THR A 211      13.477  32.656   3.406  1.00 96.50           N  
ATOM   1647  CA  THR A 211      14.375  31.594   2.939  1.00 96.50           C  
ATOM   1648  C   THR A 211      15.062  30.906   4.117  1.00 96.50           C  
ATOM   1649  CB  THR A 211      15.438  32.156   1.969  1.00 96.50           C  
ATOM   1650  O   THR A 211      15.750  31.562   4.906  1.00 96.50           O  
ATOM   1651  CG2 THR A 211      16.281  31.016   1.382  1.00 96.50           C  
ATOM   1652  OG1 THR A 211      14.781  32.844   0.902  1.00 96.50           O  
ATOM   1653  N   LEU A 212      14.859  29.625   4.242  1.00 96.12           N  
ATOM   1654  CA  LEU A 212      15.492  28.781   5.250  1.00 96.12           C  
ATOM   1655  C   LEU A 212      16.547  27.875   4.621  1.00 96.12           C  
ATOM   1656  CB  LEU A 212      14.453  27.938   5.980  1.00 96.12           C  
ATOM   1657  O   LEU A 212      16.281  27.188   3.633  1.00 96.12           O  
ATOM   1658  CG  LEU A 212      14.992  26.812   6.875  1.00 96.12           C  
ATOM   1659  CD1 LEU A 212      15.711  27.406   8.086  1.00 96.12           C  
ATOM   1660  CD2 LEU A 212      13.859  25.891   7.312  1.00 96.12           C  
ATOM   1661  N   THR A 213      17.750  27.922   5.121  1.00 95.69           N  
ATOM   1662  CA  THR A 213      18.812  27.000   4.750  1.00 95.69           C  
ATOM   1663  C   THR A 213      19.281  26.188   5.957  1.00 95.69           C  
ATOM   1664  CB  THR A 213      20.016  27.750   4.141  1.00 95.69           C  
ATOM   1665  O   THR A 213      19.406  26.734   7.059  1.00 95.69           O  
ATOM   1666  CG2 THR A 213      19.641  28.391   2.805  1.00 95.69           C  
ATOM   1667  OG1 THR A 213      20.438  28.781   5.043  1.00 95.69           O  
ATOM   1668  N   ILE A 214      19.453  24.891   5.758  1.00 93.81           N  
ATOM   1669  CA  ILE A 214      19.984  24.031   6.816  1.00 93.81           C  
ATOM   1670  C   ILE A 214      20.953  23.016   6.223  1.00 93.81           C  
ATOM   1671  CB  ILE A 214      18.844  23.297   7.562  1.00 93.81           C  
ATOM   1672  O   ILE A 214      20.828  22.641   5.055  1.00 93.81           O  
ATOM   1673  CG1 ILE A 214      18.031  22.438   6.590  1.00 93.81           C  
ATOM   1674  CG2 ILE A 214      17.938  24.312   8.281  1.00 93.81           C  
ATOM   1675  CD1 ILE A 214      17.094  21.453   7.273  1.00 93.81           C  
ATOM   1676  N   HIS A 215      21.969  22.656   7.031  1.00 92.75           N  
ATOM   1677  CA  HIS A 215      22.875  21.578   6.668  1.00 92.75           C  
ATOM   1678  C   HIS A 215      22.281  20.219   6.973  1.00 92.75           C  
ATOM   1679  CB  HIS A 215      24.219  21.750   7.402  1.00 92.75           C  
ATOM   1680  O   HIS A 215      22.062  19.875   8.133  1.00 92.75           O  
ATOM   1681  CG  HIS A 215      25.281  20.828   6.910  1.00 92.75           C  
ATOM   1682  CD2 HIS A 215      26.156  20.953   5.879  1.00 92.75           C  
ATOM   1683  ND1 HIS A 215      25.562  19.609   7.500  1.00 92.75           N  
ATOM   1684  CE1 HIS A 215      26.562  19.031   6.852  1.00 92.75           C  
ATOM   1685  NE2 HIS A 215      26.938  19.828   5.863  1.00 92.75           N  
ATOM   1686  N   ALA A 216      21.938  19.500   6.031  1.00 92.44           N  
ATOM   1687  CA  ALA A 216      21.312  18.188   6.160  1.00 92.44           C  
ATOM   1688  C   ALA A 216      21.891  17.203   5.164  1.00 92.44           C  
ATOM   1689  CB  ALA A 216      19.797  18.297   5.969  1.00 92.44           C  
ATOM   1690  O   ALA A 216      21.375  17.031   4.062  1.00 92.44           O  
ATOM   1691  N   PRO A 217      22.984  16.516   5.539  1.00 89.44           N  
ATOM   1692  CA  PRO A 217      23.609  15.555   4.633  1.00 89.44           C  
ATOM   1693  C   PRO A 217      22.641  14.461   4.191  1.00 89.44           C  
ATOM   1694  CB  PRO A 217      24.750  14.961   5.465  1.00 89.44           C  
ATOM   1695  O   PRO A 217      21.812  14.000   4.988  1.00 89.44           O  
ATOM   1696  CG  PRO A 217      24.531  15.500   6.844  1.00 89.44           C  
ATOM   1697  CD  PRO A 217      23.453  16.547   6.781  1.00 89.44           C  
ATOM   1698  N   SER A 218      22.688  14.336   2.967  1.00 82.00           N  
ATOM   1699  CA  SER A 218      21.875  13.250   2.416  1.00 82.00           C  
ATOM   1700  C   SER A 218      22.438  11.891   2.811  1.00 82.00           C  
ATOM   1701  CB  SER A 218      21.797  13.359   0.892  1.00 82.00           C  
ATOM   1702  O   SER A 218      23.641  11.711   2.893  1.00 82.00           O  
ATOM   1703  OG  SER A 218      22.641  12.398   0.278  1.00 82.00           O  
ATOM   1704  N   VAL A 219      21.672  11.125   3.541  1.00 64.94           N  
ATOM   1705  CA  VAL A 219      22.094   9.750   3.766  1.00 64.94           C  
ATOM   1706  C   VAL A 219      22.203   9.023   2.430  1.00 64.94           C  
ATOM   1707  CB  VAL A 219      21.109   9.000   4.695  1.00 64.94           C  
ATOM   1708  O   VAL A 219      21.266   9.008   1.638  1.00 64.94           O  
ATOM   1709  CG1 VAL A 219      21.609   7.590   4.992  1.00 64.94           C  
ATOM   1710  CG2 VAL A 219      20.906   9.781   5.996  1.00 64.94           C  
ATOM   1711  N   ALA A 220      23.391   9.273   1.988  1.00 48.72           N  
ATOM   1712  CA  ALA A 220      23.594   8.516   0.756  1.00 48.72           C  
ATOM   1713  C   ALA A 220      22.766   7.234   0.765  1.00 48.72           C  
ATOM   1714  CB  ALA A 220      25.062   8.195   0.562  1.00 48.72           C  
ATOM   1715  O   ALA A 220      22.766   6.496   1.753  1.00 48.72           O  
ATOM   1716  N   GLU A 221      21.703   7.398   0.415  1.00 36.25           N  
ATOM   1717  CA  GLU A 221      21.203   6.035   0.227  1.00 36.25           C  
ATOM   1718  C   GLU A 221      22.281   5.141  -0.389  1.00 36.25           C  
ATOM   1719  CB  GLU A 221      19.953   6.039  -0.651  1.00 36.25           C  
ATOM   1720  O   GLU A 221      22.797   5.441  -1.463  1.00 36.25           O  
ATOM   1721  CG  GLU A 221      18.656   6.223   0.127  1.00 36.25           C  
ATOM   1722  CD  GLU A 221      17.422   6.191  -0.754  1.00 36.25           C  
ATOM   1723  OE1 GLU A 221      16.297   6.254  -0.216  1.00 36.25           O  
ATOM   1724  OE2 GLU A 221      17.578   6.105  -1.992  1.00 36.25           O  
ATOM   1725  N   GLU A 222      23.453   4.922   0.297  1.00 29.03           N  
ATOM   1726  CA  GLU A 222      24.000   3.730  -0.354  1.00 29.03           C  
ATOM   1727  C   GLU A 222      22.891   2.943  -1.058  1.00 29.03           C  
ATOM   1728  CB  GLU A 222      24.703   2.838   0.663  1.00 29.03           C  
ATOM   1729  O   GLU A 222      21.922   2.529  -0.426  1.00 29.03           O  
ATOM   1730  CG  GLU A 222      26.125   3.285   0.983  1.00 29.03           C  
ATOM   1731  CD  GLU A 222      26.844   2.361   1.955  1.00 29.03           C  
ATOM   1732  OE1 GLU A 222      28.062   2.547   2.186  1.00 29.03           O  
ATOM   1733  OE2 GLU A 222      26.188   1.444   2.490  1.00 29.03           O  
ATOM   1734  N   VAL A 223      22.297   3.570  -2.047  1.00 28.78           N  
ATOM   1735  CA  VAL A 223      21.641   2.516  -2.812  1.00 28.78           C  
ATOM   1736  C   VAL A 223      22.359   1.188  -2.586  1.00 28.78           C  
ATOM   1737  CB  VAL A 223      21.609   2.850  -4.320  1.00 28.78           C  
ATOM   1738  O   VAL A 223      23.422   0.942  -3.162  1.00 28.78           O  
ATOM   1739  CG1 VAL A 223      20.594   1.960  -5.043  1.00 28.78           C  
ATOM   1740  CG2 VAL A 223      21.266   4.324  -4.531  1.00 28.78           C  
ATOM   1741  N   ASP A 224      22.922   1.188  -1.459  1.00 25.25           N  
ATOM   1742  CA  ASP A 224      23.516  -0.131  -1.269  1.00 25.25           C  
ATOM   1743  C   ASP A 224      22.797  -1.189  -2.090  1.00 25.25           C  
ATOM   1744  CB  ASP A 224      23.516  -0.515   0.213  1.00 25.25           C  
ATOM   1745  O   ASP A 224      21.562  -1.277  -2.047  1.00 25.25           O  
ATOM   1746  CG  ASP A 224      24.906  -0.719   0.782  1.00 25.25           C  
ATOM   1747  OD1 ASP A 224      25.859  -0.871  -0.000  1.00 25.25           O  
ATOM   1748  OD2 ASP A 224      25.031  -0.732   2.025  1.00 25.25           O  
ATOM   1749  N   ASP A 225      23.203  -1.359  -3.197  1.00 27.53           N  
ATOM   1750  CA  ASP A 225      23.141  -2.701  -3.770  1.00 27.53           C  
ATOM   1751  C   ASP A 225      22.938  -3.754  -2.684  1.00 27.53           C  
ATOM   1752  CB  ASP A 225      24.422  -3.004  -4.555  1.00 27.53           C  
ATOM   1753  O   ASP A 225      23.188  -4.938  -2.904  1.00 27.53           O  
ATOM   1754  CG  ASP A 225      24.328  -2.611  -6.020  1.00 27.53           C  
ATOM   1755  OD1 ASP A 225      23.203  -2.482  -6.543  1.00 27.53           O  
ATOM   1756  OD2 ASP A 225      25.391  -2.434  -6.656  1.00 27.53           O  
ATOM   1757  N   ALA A 226      23.031  -3.229  -1.501  1.00 26.83           N  
ATOM   1758  CA  ALA A 226      22.969  -4.188  -0.402  1.00 26.83           C  
ATOM   1759  C   ALA A 226      21.594  -4.844  -0.324  1.00 26.83           C  
ATOM   1760  CB  ALA A 226      23.312  -3.506   0.921  1.00 26.83           C  
ATOM   1761  O   ALA A 226      21.172  -5.281   0.747  1.00 26.83           O  
ATOM   1762  N   PHE A 227      20.547  -4.242  -0.985  1.00 30.86           N  
ATOM   1763  CA  PHE A 227      19.594  -5.348  -0.910  1.00 30.86           C  
ATOM   1764  C   PHE A 227      20.328  -6.684  -0.841  1.00 30.86           C  
ATOM   1765  CB  PHE A 227      18.656  -5.332  -2.113  1.00 30.86           C  
ATOM   1766  O   PHE A 227      21.188  -6.973  -1.678  1.00 30.86           O  
ATOM   1767  CG  PHE A 227      17.500  -4.363  -1.971  1.00 30.86           C  
ATOM   1768  CD1 PHE A 227      16.375  -4.715  -1.252  1.00 30.86           C  
ATOM   1769  CD2 PHE A 227      17.562  -3.105  -2.555  1.00 30.86           C  
ATOM   1770  CE1 PHE A 227      15.305  -3.820  -1.118  1.00 30.86           C  
ATOM   1771  CE2 PHE A 227      16.516  -2.209  -2.426  1.00 30.86           C  
ATOM   1772  CZ  PHE A 227      15.383  -2.568  -1.708  1.00 30.86           C  
ATOM   1773  N   ASP A 228      20.656  -6.992   0.270  1.00 30.89           N  
ATOM   1774  CA  ASP A 228      21.328  -8.281   0.379  1.00 30.89           C  
ATOM   1775  C   ASP A 228      21.109  -9.125  -0.870  1.00 30.89           C  
ATOM   1776  CB  ASP A 228      20.859  -9.039   1.621  1.00 30.89           C  
ATOM   1777  O   ASP A 228      20.000  -9.188  -1.396  1.00 30.89           O  
ATOM   1778  CG  ASP A 228      21.938  -9.188   2.674  1.00 30.89           C  
ATOM   1779  OD1 ASP A 228      23.141  -9.070   2.336  1.00 30.89           O  
ATOM   1780  OD2 ASP A 228      21.594  -9.438   3.848  1.00 30.89           O  
ATOM   1781  N   GLU A 229      22.094  -9.203  -1.895  1.00 34.22           N  
ATOM   1782  CA  GLU A 229      22.156 -10.133  -3.021  1.00 34.22           C  
ATOM   1783  C   GLU A 229      21.141 -11.250  -2.867  1.00 34.22           C  
ATOM   1784  CB  GLU A 229      23.562 -10.719  -3.166  1.00 34.22           C  
ATOM   1785  O   GLU A 229      20.750 -11.891  -3.850  1.00 34.22           O  
ATOM   1786  CG  GLU A 229      24.531  -9.828  -3.941  1.00 34.22           C  
ATOM   1787  CD  GLU A 229      25.859 -10.492  -4.234  1.00 34.22           C  
ATOM   1788  OE1 GLU A 229      26.656  -9.938  -5.012  1.00 34.22           O  
ATOM   1789  OE2 GLU A 229      26.109 -11.586  -3.678  1.00 34.22           O  
ATOM   1790  N   ASP A 230      20.828 -11.594  -1.597  1.00 37.62           N  
ATOM   1791  CA  ASP A 230      20.141 -12.867  -1.387  1.00 37.62           C  
ATOM   1792  C   ASP A 230      18.625 -12.703  -1.479  1.00 37.62           C  
ATOM   1793  CB  ASP A 230      20.531 -13.461  -0.030  1.00 37.62           C  
ATOM   1794  O   ASP A 230      17.891 -13.688  -1.595  1.00 37.62           O  
ATOM   1795  CG  ASP A 230      21.375 -14.719  -0.150  1.00 37.62           C  
ATOM   1796  OD1 ASP A 230      21.406 -15.328  -1.240  1.00 37.62           O  
ATOM   1797  OD2 ASP A 230      22.016 -15.102   0.856  1.00 37.62           O  
ATOM   1798  N   ASP A 231      17.938 -11.328  -1.168  1.00 46.53           N  
ATOM   1799  CA  ASP A 231      16.469 -11.336  -1.144  1.00 46.53           C  
ATOM   1800  C   ASP A 231      15.898 -10.992  -2.514  1.00 46.53           C  
ATOM   1801  CB  ASP A 231      15.953 -10.359  -0.090  1.00 46.53           C  
ATOM   1802  O   ASP A 231      16.547 -10.305  -3.309  1.00 46.53           O  
ATOM   1803  CG  ASP A 231      15.773 -11.000   1.277  1.00 46.53           C  
ATOM   1804  OD1 ASP A 231      15.664 -12.242   1.361  1.00 46.53           O  
ATOM   1805  OD2 ASP A 231      15.742 -10.250   2.279  1.00 46.53           O  
ATOM   1806  N   MET A 232      14.930 -11.391  -2.881  1.00 57.84           N  
ATOM   1807  CA  MET A 232      14.180 -11.203  -4.121  1.00 57.84           C  
ATOM   1808  C   MET A 232      13.758  -9.750  -4.285  1.00 57.84           C  
ATOM   1809  CB  MET A 232      12.953 -12.117  -4.148  1.00 57.84           C  
ATOM   1810  O   MET A 232      13.039  -9.211  -3.445  1.00 57.84           O  
ATOM   1811  CG  MET A 232      12.406 -12.367  -5.543  1.00 57.84           C  
ATOM   1812  SD  MET A 232      11.086 -13.641  -5.566  1.00 57.84           S  
ATOM   1813  CE  MET A 232      12.086 -15.133  -5.836  1.00 57.84           C  
ATOM   1814  N   PRO A 233      14.453  -8.883  -5.203  1.00 63.91           N  
ATOM   1815  CA  PRO A 233      14.000  -7.520  -5.473  1.00 63.91           C  
ATOM   1816  C   PRO A 233      12.492  -7.426  -5.684  1.00 63.91           C  
ATOM   1817  CB  PRO A 233      14.750  -7.148  -6.754  1.00 63.91           C  
ATOM   1818  O   PRO A 233      11.867  -8.383  -6.148  1.00 63.91           O  
ATOM   1819  CG  PRO A 233      15.430  -8.406  -7.176  1.00 63.91           C  
ATOM   1820  CD  PRO A 233      15.180  -9.461  -6.137  1.00 63.91           C  
ATOM   1821  N   LEU A 234      11.891  -6.352  -5.246  1.00 70.62           N  
ATOM   1822  CA  LEU A 234      10.477  -6.098  -5.492  1.00 70.62           C  
ATOM   1823  C   LEU A 234      10.203  -5.938  -6.984  1.00 70.62           C  
ATOM   1824  CB  LEU A 234      10.023  -4.844  -4.742  1.00 70.62           C  
ATOM   1825  O   LEU A 234      11.078  -5.508  -7.738  1.00 70.62           O  
ATOM   1826  CG  LEU A 234       9.945  -4.953  -3.219  1.00 70.62           C  
ATOM   1827  CD1 LEU A 234       9.883  -3.568  -2.588  1.00 70.62           C  
ATOM   1828  CD2 LEU A 234       8.742  -5.789  -2.801  1.00 70.62           C  
ATOM   1829  N   PRO A 235       9.117  -6.375  -7.469  1.00 74.50           N  
ATOM   1830  CA  PRO A 235       8.781  -6.230  -8.883  1.00 74.50           C  
ATOM   1831  C   PRO A 235       8.664  -4.773  -9.320  1.00 74.50           C  
ATOM   1832  CB  PRO A 235       7.434  -6.945  -9.000  1.00 74.50           C  
ATOM   1833  O   PRO A 235       8.227  -3.924  -8.539  1.00 74.50           O  
ATOM   1834  CG  PRO A 235       6.914  -7.016  -7.598  1.00 74.50           C  
ATOM   1835  CD  PRO A 235       8.078  -6.867  -6.656  1.00 74.50           C  
ATOM   1836  N   ALA A 236       9.180  -4.422 -10.430  1.00 76.06           N  
ATOM   1837  CA  ALA A 236       8.977  -3.119 -11.055  1.00 76.06           C  
ATOM   1838  C   ALA A 236       7.574  -3.006 -11.648  1.00 76.06           C  
ATOM   1839  CB  ALA A 236      10.023  -2.879 -12.141  1.00 76.06           C  
ATOM   1840  O   ALA A 236       7.234  -3.709 -12.602  1.00 76.06           O  
ATOM   1841  N   LEU A 237       6.723  -2.146 -11.125  1.00 79.69           N  
ATOM   1842  CA  LEU A 237       5.316  -2.000 -11.484  1.00 79.69           C  
ATOM   1843  C   LEU A 237       5.098  -0.744 -12.320  1.00 79.69           C  
ATOM   1844  CB  LEU A 237       4.441  -1.949 -10.234  1.00 79.69           C  
ATOM   1845  O   LEU A 237       5.855   0.223 -12.211  1.00 79.69           O  
ATOM   1846  CG  LEU A 237       4.578  -3.123  -9.258  1.00 79.69           C  
ATOM   1847  CD1 LEU A 237       3.789  -2.852  -7.984  1.00 79.69           C  
ATOM   1848  CD2 LEU A 237       4.117  -4.418  -9.914  1.00 79.69           C  
ATOM   1849  N   ASN A 238       4.242  -0.802 -13.281  1.00 82.44           N  
ATOM   1850  CA  ASN A 238       3.664   0.382 -13.906  1.00 82.44           C  
ATOM   1851  C   ASN A 238       2.496   0.934 -13.094  1.00 82.44           C  
ATOM   1852  CB  ASN A 238       3.217   0.068 -15.336  1.00 82.44           C  
ATOM   1853  O   ASN A 238       1.424   0.328 -13.055  1.00 82.44           O  
ATOM   1854  CG  ASN A 238       3.160   1.302 -16.219  1.00 82.44           C  
ATOM   1855  ND2 ASN A 238       2.602   1.153 -17.406  1.00 82.44           N  
ATOM   1856  OD1 ASN A 238       3.617   2.379 -15.820  1.00 82.44           O  
ATOM   1857  N   VAL A 239       2.686   2.062 -12.531  1.00 87.06           N  
ATOM   1858  CA  VAL A 239       1.763   2.570 -11.516  1.00 87.06           C  
ATOM   1859  C   VAL A 239       1.046   3.809 -12.047  1.00 87.06           C  
ATOM   1860  CB  VAL A 239       2.492   2.902 -10.195  1.00 87.06           C  
ATOM   1861  O   VAL A 239       1.676   4.699 -12.625  1.00 87.06           O  
ATOM   1862  CG1 VAL A 239       1.507   3.424  -9.156  1.00 87.06           C  
ATOM   1863  CG2 VAL A 239       3.230   1.672  -9.672  1.00 87.06           C  
ATOM   1864  N   LEU A 240      -0.243   3.834 -11.961  1.00 90.94           N  
ATOM   1865  CA  LEU A 240      -1.027   5.051 -12.133  1.00 90.94           C  
ATOM   1866  C   LEU A 240      -1.254   5.746 -10.797  1.00 90.94           C  
ATOM   1867  CB  LEU A 240      -2.373   4.734 -12.789  1.00 90.94           C  
ATOM   1868  O   LEU A 240      -1.961   5.223  -9.930  1.00 90.94           O  
ATOM   1869  CG  LEU A 240      -3.293   5.926 -13.062  1.00 90.94           C  
ATOM   1870  CD1 LEU A 240      -2.633   6.898 -14.031  1.00 90.94           C  
ATOM   1871  CD2 LEU A 240      -4.637   5.449 -13.602  1.00 90.94           C  
ATOM   1872  N   LEU A 241      -0.660   6.844 -10.641  1.00 92.38           N  
ATOM   1873  CA  LEU A 241      -0.795   7.664  -9.445  1.00 92.38           C  
ATOM   1874  C   LEU A 241      -1.792   8.797  -9.672  1.00 92.38           C  
ATOM   1875  CB  LEU A 241       0.562   8.242  -9.031  1.00 92.38           C  
ATOM   1876  O   LEU A 241      -1.592   9.641 -10.547  1.00 92.38           O  
ATOM   1877  CG  LEU A 241       0.562   9.188  -7.832  1.00 92.38           C  
ATOM   1878  CD1 LEU A 241       0.161   8.430  -6.566  1.00 92.38           C  
ATOM   1879  CD2 LEU A 241       1.930   9.836  -7.660  1.00 92.38           C  
ATOM   1880  N   VAL A 242      -2.852   8.789  -8.891  1.00 93.06           N  
ATOM   1881  CA  VAL A 242      -3.863   9.836  -8.953  1.00 93.06           C  
ATOM   1882  C   VAL A 242      -3.764  10.734  -7.723  1.00 93.06           C  
ATOM   1883  CB  VAL A 242      -5.285   9.250  -9.070  1.00 93.06           C  
ATOM   1884  O   VAL A 242      -4.160  10.328  -6.625  1.00 93.06           O  
ATOM   1885  CG1 VAL A 242      -6.309  10.344  -9.352  1.00 93.06           C  
ATOM   1886  CG2 VAL A 242      -5.332   8.180 -10.164  1.00 93.06           C  
ATOM   1887  N   GLU A 243      -3.270  11.844  -7.953  1.00 85.56           N  
ATOM   1888  CA  GLU A 243      -2.959  12.812  -6.906  1.00 85.56           C  
ATOM   1889  C   GLU A 243      -2.941  14.234  -7.457  1.00 85.56           C  
ATOM   1890  CB  GLU A 243      -1.614  12.484  -6.254  1.00 85.56           C  
ATOM   1891  O   GLU A 243      -2.314  14.500  -8.484  1.00 85.56           O  
ATOM   1892  CG  GLU A 243      -1.185  13.492  -5.191  1.00 85.56           C  
ATOM   1893  CD  GLU A 243      -2.102  13.516  -3.980  1.00 85.56           C  
ATOM   1894  OE1 GLU A 243      -2.775  14.547  -3.748  1.00 85.56           O  
ATOM   1895  OE2 GLU A 243      -2.146  12.492  -3.258  1.00 85.56           O  
ATOM   1896  N   ASP A 244      -3.689  15.195  -6.742  1.00 75.19           N  
ATOM   1897  CA  ASP A 244      -3.848  16.547  -7.266  1.00 75.19           C  
ATOM   1898  C   ASP A 244      -2.814  17.500  -6.664  1.00 75.19           C  
ATOM   1899  CB  ASP A 244      -5.262  17.062  -6.992  1.00 75.19           C  
ATOM   1900  O   ASP A 244      -2.586  18.594  -7.188  1.00 75.19           O  
ATOM   1901  CG  ASP A 244      -5.539  17.266  -5.516  1.00 75.19           C  
ATOM   1902  OD1 ASP A 244      -5.102  16.438  -4.688  1.00 75.19           O  
ATOM   1903  OD2 ASP A 244      -6.211  18.266  -5.172  1.00 75.19           O  
ATOM   1904  N   ILE A 245      -2.301  17.156  -5.535  1.00 68.31           N  
ATOM   1905  CA  ILE A 245      -1.323  18.016  -4.887  1.00 68.31           C  
ATOM   1906  C   ILE A 245       0.072  17.719  -5.430  1.00 68.31           C  
ATOM   1907  CB  ILE A 245      -1.348  17.844  -3.352  1.00 68.31           C  
ATOM   1908  O   ILE A 245       0.594  16.625  -5.254  1.00 68.31           O  
ATOM   1909  CG1 ILE A 245      -2.719  18.234  -2.791  1.00 68.31           C  
ATOM   1910  CG2 ILE A 245      -0.233  18.672  -2.697  1.00 68.31           C  
ATOM   1911  CD1 ILE A 245      -2.900  17.922  -1.313  1.00 68.31           C  
ATOM   1912  N   GLU A 246       0.714  18.609  -6.070  1.00 68.06           N  
ATOM   1913  CA  GLU A 246       1.991  18.500  -6.770  1.00 68.06           C  
ATOM   1914  C   GLU A 246       3.074  17.938  -5.855  1.00 68.06           C  
ATOM   1915  CB  GLU A 246       2.424  19.859  -7.316  1.00 68.06           C  
ATOM   1916  O   GLU A 246       3.875  17.094  -6.277  1.00 68.06           O  
ATOM   1917  CG  GLU A 246       2.354  19.969  -8.836  1.00 68.06           C  
ATOM   1918  CD  GLU A 246       2.688  21.359  -9.352  1.00 68.06           C  
ATOM   1919  OE1 GLU A 246       2.643  21.578 -10.586  1.00 68.06           O  
ATOM   1920  OE2 GLU A 246       2.998  22.234  -8.523  1.00 68.06           O  
ATOM   1921  N   LEU A 247       3.104  18.422  -4.707  1.00 60.03           N  
ATOM   1922  CA  LEU A 247       4.117  17.953  -3.766  1.00 60.03           C  
ATOM   1923  C   LEU A 247       3.953  16.453  -3.492  1.00 60.03           C  
ATOM   1924  CB  LEU A 247       4.035  18.734  -2.455  1.00 60.03           C  
ATOM   1925  O   LEU A 247       4.941  15.727  -3.408  1.00 60.03           O  
ATOM   1926  CG  LEU A 247       5.176  18.516  -1.463  1.00 60.03           C  
ATOM   1927  CD1 LEU A 247       6.422  19.266  -1.918  1.00 60.03           C  
ATOM   1928  CD2 LEU A 247       4.762  18.953  -0.063  1.00 60.03           C  
ATOM   1929  N   ASN A 248       2.752  16.016  -3.287  1.00 68.75           N  
ATOM   1930  CA  ASN A 248       2.484  14.602  -3.053  1.00 68.75           C  
ATOM   1931  C   ASN A 248       2.887  13.750  -4.254  1.00 68.75           C  
ATOM   1932  CB  ASN A 248       1.007  14.383  -2.719  1.00 68.75           C  
ATOM   1933  O   ASN A 248       3.379  12.633  -4.090  1.00 68.75           O  
ATOM   1934  CG  ASN A 248       0.628  14.938  -1.357  1.00 68.75           C  
ATOM   1935  ND2 ASN A 248      -0.670  15.031  -1.096  1.00 68.75           N  
ATOM   1936  OD1 ASN A 248       1.496  15.273  -0.550  1.00 68.75           O  
ATOM   1937  N   VAL A 249       2.686  14.289  -5.453  1.00 75.88           N  
ATOM   1938  CA  VAL A 249       3.061  13.609  -6.688  1.00 75.88           C  
ATOM   1939  C   VAL A 249       4.578  13.453  -6.750  1.00 75.88           C  
ATOM   1940  CB  VAL A 249       2.551  14.367  -7.934  1.00 75.88           C  
ATOM   1941  O   VAL A 249       5.082  12.375  -7.078  1.00 75.88           O  
ATOM   1942  CG1 VAL A 249       3.178  13.797  -9.203  1.00 75.88           C  
ATOM   1943  CG2 VAL A 249       1.026  14.305  -8.008  1.00 75.88           C  
ATOM   1944  N   ILE A 250       5.266  14.438  -6.438  1.00 67.56           N  
ATOM   1945  CA  ILE A 250       6.723  14.430  -6.488  1.00 67.56           C  
ATOM   1946  C   ILE A 250       7.270  13.398  -5.512  1.00 67.56           C  
ATOM   1947  CB  ILE A 250       7.309  15.828  -6.176  1.00 67.56           C  
ATOM   1948  O   ILE A 250       8.141  12.602  -5.863  1.00 67.56           O  
ATOM   1949  CG1 ILE A 250       6.973  16.812  -7.301  1.00 67.56           C  
ATOM   1950  CG2 ILE A 250       8.820  15.742  -5.957  1.00 67.56           C  
ATOM   1951  CD1 ILE A 250       7.305  18.266  -6.973  1.00 67.56           C  
ATOM   1952  N   VAL A 251       6.703  13.375  -4.312  1.00 65.00           N  
ATOM   1953  CA  VAL A 251       7.156  12.461  -3.273  1.00 65.00           C  
ATOM   1954  C   VAL A 251       6.824  11.023  -3.668  1.00 65.00           C  
ATOM   1955  CB  VAL A 251       6.523  12.797  -1.904  1.00 65.00           C  
ATOM   1956  O   VAL A 251       7.691  10.148  -3.643  1.00 65.00           O  
ATOM   1957  CG1 VAL A 251       6.875  11.727  -0.870  1.00 65.00           C  
ATOM   1958  CG2 VAL A 251       6.984  14.172  -1.429  1.00 65.00           C  
ATOM   1959  N   ALA A 252       5.605  10.852  -4.070  1.00 75.38           N  
ATOM   1960  CA  ALA A 252       5.176   9.508  -4.438  1.00 75.38           C  
ATOM   1961  C   ALA A 252       5.953   8.992  -5.645  1.00 75.38           C  
ATOM   1962  CB  ALA A 252       3.676   9.492  -4.727  1.00 75.38           C  
ATOM   1963  O   ALA A 252       6.402   7.844  -5.656  1.00 75.38           O  
ATOM   1964  N   ARG A 253       6.094   9.812  -6.613  1.00 74.88           N  
ATOM   1965  CA  ARG A 253       6.832   9.438  -7.816  1.00 74.88           C  
ATOM   1966  C   ARG A 253       8.281   9.109  -7.488  1.00 74.88           C  
ATOM   1967  CB  ARG A 253       6.773  10.562  -8.852  1.00 74.88           C  
ATOM   1968  O   ARG A 253       8.836   8.133  -8.008  1.00 74.88           O  
ATOM   1969  CG  ARG A 253       7.363  10.195 -10.203  1.00 74.88           C  
ATOM   1970  CD  ARG A 253       7.250  11.336 -11.203  1.00 74.88           C  
ATOM   1971  NE  ARG A 253       5.906  11.422 -11.773  1.00 74.88           N  
ATOM   1972  NH1 ARG A 253       6.379  13.227 -13.133  1.00 74.88           N  
ATOM   1973  NH2 ARG A 253       4.281  12.305 -13.133  1.00 74.88           N  
ATOM   1974  CZ  ARG A 253       5.523  12.312 -12.680  1.00 74.88           C  
ATOM   1975  N   SER A 254       8.906   9.883  -6.695  1.00 69.50           N  
ATOM   1976  CA  SER A 254      10.289   9.656  -6.309  1.00 69.50           C  
ATOM   1977  C   SER A 254      10.461   8.305  -5.613  1.00 69.50           C  
ATOM   1978  CB  SER A 254      10.781  10.773  -5.395  1.00 69.50           C  
ATOM   1979  O   SER A 254      11.398   7.562  -5.906  1.00 69.50           O  
ATOM   1980  OG  SER A 254      12.188  10.711  -5.230  1.00 69.50           O  
ATOM   1981  N   VAL A 255       9.523   8.008  -4.699  1.00 71.44           N  
ATOM   1982  CA  VAL A 255       9.562   6.750  -3.953  1.00 71.44           C  
ATOM   1983  C   VAL A 255       9.312   5.578  -4.898  1.00 71.44           C  
ATOM   1984  CB  VAL A 255       8.539   6.742  -2.801  1.00 71.44           C  
ATOM   1985  O   VAL A 255      10.047   4.586  -4.879  1.00 71.44           O  
ATOM   1986  CG1 VAL A 255       8.461   5.359  -2.154  1.00 71.44           C  
ATOM   1987  CG2 VAL A 255       8.891   7.801  -1.760  1.00 71.44           C  
ATOM   1988  N   LEU A 256       8.375   5.742  -5.734  1.00 80.62           N  
ATOM   1989  CA  LEU A 256       8.000   4.672  -6.656  1.00 80.62           C  
ATOM   1990  C   LEU A 256       9.086   4.445  -7.699  1.00 80.62           C  
ATOM   1991  CB  LEU A 256       6.672   5.000  -7.348  1.00 80.62           C  
ATOM   1992  O   LEU A 256       9.445   3.303  -7.992  1.00 80.62           O  
ATOM   1993  CG  LEU A 256       5.410   4.859  -6.496  1.00 80.62           C  
ATOM   1994  CD1 LEU A 256       4.246   5.598  -7.148  1.00 80.62           C  
ATOM   1995  CD2 LEU A 256       5.070   3.389  -6.285  1.00 80.62           C  
ATOM   1996  N   GLU A 257       9.625   5.480  -8.234  1.00 72.25           N  
ATOM   1997  CA  GLU A 257      10.672   5.379  -9.250  1.00 72.25           C  
ATOM   1998  C   GLU A 257      11.977   4.863  -8.656  1.00 72.25           C  
ATOM   1999  CB  GLU A 257      10.898   6.738  -9.922  1.00 72.25           C  
ATOM   2000  O   GLU A 257      12.734   4.164  -9.328  1.00 72.25           O  
ATOM   2001  CG  GLU A 257       9.781   7.152 -10.867  1.00 72.25           C  
ATOM   2002  CD  GLU A 257       9.992   8.531 -11.469  1.00 72.25           C  
ATOM   2003  OE1 GLU A 257       9.242   8.906 -12.398  1.00 72.25           O  
ATOM   2004  OE2 GLU A 257      10.914   9.242 -11.016  1.00 72.25           O  
ATOM   2005  N   LYS A 258      12.219   5.152  -7.441  1.00 66.00           N  
ATOM   2006  CA  LYS A 258      13.383   4.637  -6.738  1.00 66.00           C  
ATOM   2007  C   LYS A 258      13.312   3.119  -6.586  1.00 66.00           C  
ATOM   2008  CB  LYS A 258      13.516   5.293  -5.359  1.00 66.00           C  
ATOM   2009  O   LYS A 258      14.336   2.438  -6.598  1.00 66.00           O  
ATOM   2010  CG  LYS A 258      14.930   5.270  -4.797  1.00 66.00           C  
ATOM   2011  CD  LYS A 258      15.016   6.016  -3.473  1.00 66.00           C  
ATOM   2012  CE  LYS A 258      16.406   5.938  -2.873  1.00 66.00           C  
ATOM   2013  NZ  LYS A 258      16.500   6.668  -1.573  1.00 66.00           N  
ATOM   2014  N   LEU A 259      12.086   2.715  -6.406  1.00 69.75           N  
ATOM   2015  CA  LEU A 259      11.875   1.277  -6.270  1.00 69.75           C  
ATOM   2016  C   LEU A 259      11.836   0.602  -7.637  1.00 69.75           C  
ATOM   2017  CB  LEU A 259      10.578   0.995  -5.516  1.00 69.75           C  
ATOM   2018  O   LEU A 259      11.570  -0.599  -7.734  1.00 69.75           O  
ATOM   2019  CG  LEU A 259      10.578   1.316  -4.020  1.00 69.75           C  
ATOM   2020  CD1 LEU A 259       9.156   1.258  -3.463  1.00 69.75           C  
ATOM   2021  CD2 LEU A 259      11.492   0.357  -3.266  1.00 69.75           C  
ATOM   2022  N   GLY A 260      12.070   1.477  -8.672  1.00 70.62           N  
ATOM   2023  CA  GLY A 260      12.172   0.905 -10.008  1.00 70.62           C  
ATOM   2024  C   GLY A 260      10.852   0.885 -10.750  1.00 70.62           C  
ATOM   2025  O   GLY A 260      10.727   0.242 -11.797  1.00 70.62           O  
ATOM   2026  N   ASN A 261       9.758   1.513 -10.219  1.00 76.25           N  
ATOM   2027  CA  ASN A 261       8.438   1.537 -10.844  1.00 76.25           C  
ATOM   2028  C   ASN A 261       8.312   2.680 -11.844  1.00 76.25           C  
ATOM   2029  CB  ASN A 261       7.344   1.646  -9.773  1.00 76.25           C  
ATOM   2030  O   ASN A 261       9.039   3.666 -11.766  1.00 76.25           O  
ATOM   2031  CG  ASN A 261       7.387   0.507  -8.773  1.00 76.25           C  
ATOM   2032  ND2 ASN A 261       7.359   0.844  -7.492  1.00 76.25           N  
ATOM   2033  OD1 ASN A 261       7.449  -0.666  -9.156  1.00 76.25           O  
ATOM   2034  N   SER A 262       7.559   2.451 -12.867  1.00 79.44           N  
ATOM   2035  CA  SER A 262       7.125   3.520 -13.766  1.00 79.44           C  
ATOM   2036  C   SER A 262       5.812   4.133 -13.297  1.00 79.44           C  
ATOM   2037  CB  SER A 262       6.973   2.994 -15.188  1.00 79.44           C  
ATOM   2038  O   SER A 262       4.883   3.414 -12.914  1.00 79.44           O  
ATOM   2039  OG  SER A 262       6.098   1.878 -15.227  1.00 79.44           O  
ATOM   2040  N   VAL A 263       5.773   5.441 -13.328  1.00 84.56           N  
ATOM   2041  CA  VAL A 263       4.629   6.113 -12.727  1.00 84.56           C  
ATOM   2042  C   VAL A 263       4.023   7.098 -13.727  1.00 84.56           C  
ATOM   2043  CB  VAL A 263       5.020   6.848 -11.430  1.00 84.56           C  
ATOM   2044  O   VAL A 263       4.723   7.961 -14.266  1.00 84.56           O  
ATOM   2045  CG1 VAL A 263       3.787   7.434 -10.742  1.00 84.56           C  
ATOM   2046  CG2 VAL A 263       5.762   5.902 -10.484  1.00 84.56           C  
ATOM   2047  N   ASP A 264       2.797   6.945 -14.047  1.00 87.69           N  
ATOM   2048  CA  ASP A 264       1.967   7.957 -14.695  1.00 87.69           C  
ATOM   2049  C   ASP A 264       1.102   8.695 -13.672  1.00 87.69           C  
ATOM   2050  CB  ASP A 264       1.085   7.320 -15.773  1.00 87.69           C  
ATOM   2051  O   ASP A 264       0.608   8.086 -12.719  1.00 87.69           O  
ATOM   2052  CG  ASP A 264       1.871   6.855 -16.984  1.00 87.69           C  
ATOM   2053  OD1 ASP A 264       2.963   7.402 -17.250  1.00 87.69           O  
ATOM   2054  OD2 ASP A 264       1.392   5.938 -17.688  1.00 87.69           O  
ATOM   2055  N   VAL A 265       0.981   9.914 -13.914  1.00 90.81           N  
ATOM   2056  CA  VAL A 265       0.298  10.742 -12.922  1.00 90.81           C  
ATOM   2057  C   VAL A 265      -0.957  11.359 -13.539  1.00 90.81           C  
ATOM   2058  CB  VAL A 265       1.223  11.852 -12.383  1.00 90.81           C  
ATOM   2059  O   VAL A 265      -0.917  11.875 -14.656  1.00 90.81           O  
ATOM   2060  CG1 VAL A 265       0.487  12.711 -11.352  1.00 90.81           C  
ATOM   2061  CG2 VAL A 265       2.484  11.250 -11.766  1.00 90.81           C  
ATOM   2062  N   ALA A 266      -2.020  11.242 -12.891  1.00 93.06           N  
ATOM   2063  CA  ALA A 266      -3.258  11.977 -13.141  1.00 93.06           C  
ATOM   2064  C   ALA A 266      -3.586  12.922 -11.984  1.00 93.06           C  
ATOM   2065  CB  ALA A 266      -4.414  11.008 -13.375  1.00 93.06           C  
ATOM   2066  O   ALA A 266      -3.727  12.484 -10.844  1.00 93.06           O  
ATOM   2067  N   MET A 267      -3.785  14.133 -12.281  1.00 89.06           N  
ATOM   2068  CA  MET A 267      -3.994  15.141 -11.242  1.00 89.06           C  
ATOM   2069  C   MET A 267      -5.480  15.352 -10.977  1.00 89.06           C  
ATOM   2070  CB  MET A 267      -3.346  16.469 -11.641  1.00 89.06           C  
ATOM   2071  O   MET A 267      -5.859  16.141 -10.109  1.00 89.06           O  
ATOM   2072  CG  MET A 267      -1.836  16.391 -11.805  1.00 89.06           C  
ATOM   2073  SD  MET A 267      -1.048  18.047 -11.898  1.00 89.06           S  
ATOM   2074  CE  MET A 267      -1.192  18.562 -10.164  1.00 89.06           C  
ATOM   2075  N   THR A 268      -6.355  14.859 -11.758  1.00 90.81           N  
ATOM   2076  CA  THR A 268      -7.805  14.906 -11.570  1.00 90.81           C  
ATOM   2077  C   THR A 268      -8.414  13.523 -11.805  1.00 90.81           C  
ATOM   2078  CB  THR A 268      -8.461  15.922 -12.516  1.00 90.81           C  
ATOM   2079  O   THR A 268      -7.801  12.664 -12.438  1.00 90.81           O  
ATOM   2080  CG2 THR A 268      -7.844  17.312 -12.344  1.00 90.81           C  
ATOM   2081  OG1 THR A 268      -8.273  15.500 -13.875  1.00 90.81           O  
ATOM   2082  N   GLY A 269      -9.633  13.414 -11.266  1.00 91.69           N  
ATOM   2083  CA  GLY A 269     -10.344  12.164 -11.477  1.00 91.69           C  
ATOM   2084  C   GLY A 269     -10.688  11.906 -12.930  1.00 91.69           C  
ATOM   2085  O   GLY A 269     -10.594  10.773 -13.414  1.00 91.69           O  
ATOM   2086  N   LYS A 270     -11.109  12.906 -13.633  1.00 92.12           N  
ATOM   2087  CA  LYS A 270     -11.430  12.797 -15.047  1.00 92.12           C  
ATOM   2088  C   LYS A 270     -10.211  12.367 -15.859  1.00 92.12           C  
ATOM   2089  CB  LYS A 270     -11.969  14.125 -15.586  1.00 92.12           C  
ATOM   2090  O   LYS A 270     -10.305  11.492 -16.719  1.00 92.12           O  
ATOM   2091  CG  LYS A 270     -12.781  13.992 -16.859  1.00 92.12           C  
ATOM   2092  CD  LYS A 270     -13.320  15.344 -17.328  1.00 92.12           C  
ATOM   2093  CE  LYS A 270     -14.055  15.227 -18.656  1.00 92.12           C  
ATOM   2094  NZ  LYS A 270     -14.516  16.562 -19.141  1.00 92.12           N  
ATOM   2095  N   ALA A 271      -9.133  12.906 -15.586  1.00 93.25           N  
ATOM   2096  CA  ALA A 271      -7.887  12.547 -16.250  1.00 93.25           C  
ATOM   2097  C   ALA A 271      -7.512  11.094 -15.961  1.00 93.25           C  
ATOM   2098  CB  ALA A 271      -6.762  13.484 -15.836  1.00 93.25           C  
ATOM   2099  O   ALA A 271      -7.051  10.375 -16.844  1.00 93.25           O  
ATOM   2100  N   ALA A 272      -7.734  10.688 -14.719  1.00 93.31           N  
ATOM   2101  CA  ALA A 272      -7.438   9.312 -14.320  1.00 93.31           C  
ATOM   2102  C   ALA A 272      -8.281   8.320 -15.117  1.00 93.31           C  
ATOM   2103  CB  ALA A 272      -7.680   9.133 -12.820  1.00 93.31           C  
ATOM   2104  O   ALA A 272      -7.762   7.312 -15.602  1.00 93.31           O  
ATOM   2105  N   LEU A 273      -9.523   8.625 -15.289  1.00 92.62           N  
ATOM   2106  CA  LEU A 273     -10.445   7.738 -16.000  1.00 92.62           C  
ATOM   2107  C   LEU A 273     -10.133   7.715 -17.484  1.00 92.62           C  
ATOM   2108  CB  LEU A 273     -11.891   8.180 -15.773  1.00 92.62           C  
ATOM   2109  O   LEU A 273     -10.336   6.691 -18.156  1.00 92.62           O  
ATOM   2110  CG  LEU A 273     -12.461   7.961 -14.367  1.00 92.62           C  
ATOM   2111  CD1 LEU A 273     -13.812   8.648 -14.227  1.00 92.62           C  
ATOM   2112  CD2 LEU A 273     -12.570   6.469 -14.062  1.00 92.62           C  
ATOM   2113  N   GLU A 274      -9.594   8.781 -18.047  1.00 90.88           N  
ATOM   2114  CA  GLU A 274      -9.219   8.852 -19.453  1.00 90.88           C  
ATOM   2115  C   GLU A 274      -7.898   8.133 -19.719  1.00 90.88           C  
ATOM   2116  CB  GLU A 274      -9.125  10.312 -19.906  1.00 90.88           C  
ATOM   2117  O   GLU A 274      -7.727   7.500 -20.750  1.00 90.88           O  
ATOM   2118  CG  GLU A 274     -10.477  10.984 -20.109  1.00 90.88           C  
ATOM   2119  CD  GLU A 274     -10.367  12.445 -20.516  1.00 90.88           C  
ATOM   2120  OE1 GLU A 274     -11.414  13.102 -20.703  1.00 90.88           O  
ATOM   2121  OE2 GLU A 274      -9.219  12.938 -20.641  1.00 90.88           O  
ATOM   2122  N   MET A 275      -7.070   8.172 -18.781  1.00 89.88           N  
ATOM   2123  CA  MET A 275      -5.734   7.598 -18.922  1.00 89.88           C  
ATOM   2124  C   MET A 275      -5.758   6.094 -18.672  1.00 89.88           C  
ATOM   2125  CB  MET A 275      -4.758   8.273 -17.953  1.00 89.88           C  
ATOM   2126  O   MET A 275      -4.930   5.359 -19.219  1.00 89.88           O  
ATOM   2127  CG  MET A 275      -4.309   9.656 -18.406  1.00 89.88           C  
ATOM   2128  SD  MET A 275      -3.148  10.438 -17.219  1.00 89.88           S  
ATOM   2129  CE  MET A 275      -1.771   9.258 -17.297  1.00 89.88           C  
ATOM   2130  N   PHE A 276      -6.754   5.715 -17.844  1.00 88.31           N  
ATOM   2131  CA  PHE A 276      -6.777   4.316 -17.438  1.00 88.31           C  
ATOM   2132  C   PHE A 276      -7.199   3.416 -18.594  1.00 88.31           C  
ATOM   2133  CB  PHE A 276      -7.727   4.125 -16.250  1.00 88.31           C  
ATOM   2134  O   PHE A 276      -8.250   3.623 -19.188  1.00 88.31           O  
ATOM   2135  CG  PHE A 276      -7.754   2.717 -15.711  1.00 88.31           C  
ATOM   2136  CD1 PHE A 276      -8.727   1.816 -16.141  1.00 88.31           C  
ATOM   2137  CD2 PHE A 276      -6.809   2.293 -14.789  1.00 88.31           C  
ATOM   2138  CE1 PHE A 276      -8.750   0.513 -15.641  1.00 88.31           C  
ATOM   2139  CE2 PHE A 276      -6.828   0.993 -14.289  1.00 88.31           C  
ATOM   2140  CZ  PHE A 276      -7.801   0.105 -14.719  1.00 88.31           C  
ATOM   2141  N   LYS A 277      -6.379   2.506 -18.938  1.00 79.62           N  
ATOM   2142  CA  LYS A 277      -6.637   1.424 -19.875  1.00 79.62           C  
ATOM   2143  C   LYS A 277      -6.391   0.062 -19.234  1.00 79.62           C  
ATOM   2144  CB  LYS A 277      -5.762   1.581 -21.125  1.00 79.62           C  
ATOM   2145  O   LYS A 277      -5.344  -0.161 -18.625  1.00 79.62           O  
ATOM   2146  CG  LYS A 277      -6.059   2.832 -21.938  1.00 79.62           C  
ATOM   2147  CD  LYS A 277      -5.156   2.934 -23.156  1.00 79.62           C  
ATOM   2148  CE  LYS A 277      -5.363   4.246 -23.906  1.00 79.62           C  
ATOM   2149  NZ  LYS A 277      -4.418   4.391 -25.047  1.00 79.62           N  
ATOM   2150  N   PRO A 278      -7.441  -0.770 -19.375  1.00 75.44           N  
ATOM   2151  CA  PRO A 278      -7.246  -2.105 -18.812  1.00 75.44           C  
ATOM   2152  C   PRO A 278      -5.977  -2.783 -19.312  1.00 75.44           C  
ATOM   2153  CB  PRO A 278      -8.492  -2.869 -19.250  1.00 75.44           C  
ATOM   2154  O   PRO A 278      -5.703  -2.760 -20.516  1.00 75.44           O  
ATOM   2155  CG  PRO A 278      -9.391  -1.825 -19.828  1.00 75.44           C  
ATOM   2156  CD  PRO A 278      -8.594  -0.573 -20.047  1.00 75.44           C  
ATOM   2157  N   GLY A 279      -5.121  -3.320 -18.422  1.00 69.75           N  
ATOM   2158  CA  GLY A 279      -3.922  -4.051 -18.781  1.00 69.75           C  
ATOM   2159  C   GLY A 279      -2.689  -3.172 -18.875  1.00 69.75           C  
ATOM   2160  O   GLY A 279      -1.579  -3.670 -19.078  1.00 69.75           O  
ATOM   2161  N   GLU A 280      -2.756  -1.920 -18.734  1.00 73.69           N  
ATOM   2162  CA  GLU A 280      -1.625  -1.005 -18.859  1.00 73.69           C  
ATOM   2163  C   GLU A 280      -0.924  -0.805 -17.516  1.00 73.69           C  
ATOM   2164  CB  GLU A 280      -2.084   0.344 -19.422  1.00 73.69           C  
ATOM   2165  O   GLU A 280       0.305  -0.721 -17.469  1.00 73.69           O  
ATOM   2166  CG  GLU A 280      -0.964   1.167 -20.031  1.00 73.69           C  
ATOM   2167  CD  GLU A 280      -1.462   2.400 -20.766  1.00 73.69           C  
ATOM   2168  OE1 GLU A 280      -0.627   3.232 -21.188  1.00 73.69           O  
ATOM   2169  OE2 GLU A 280      -2.695   2.537 -20.922  1.00 73.69           O  
ATOM   2170  N   TYR A 281      -1.734  -0.836 -16.484  1.00 85.06           N  
ATOM   2171  CA  TYR A 281      -1.172  -0.535 -15.172  1.00 85.06           C  
ATOM   2172  C   TYR A 281      -1.206  -1.763 -14.266  1.00 85.06           C  
ATOM   2173  CB  TYR A 281      -1.932   0.619 -14.508  1.00 85.06           C  
ATOM   2174  O   TYR A 281      -2.135  -2.570 -14.344  1.00 85.06           O  
ATOM   2175  CG  TYR A 281      -1.878   1.908 -15.289  1.00 85.06           C  
ATOM   2176  CD1 TYR A 281      -0.725   2.689 -15.305  1.00 85.06           C  
ATOM   2177  CD2 TYR A 281      -2.979   2.348 -16.016  1.00 85.06           C  
ATOM   2178  CE1 TYR A 281      -0.670   3.879 -16.031  1.00 85.06           C  
ATOM   2179  CE2 TYR A 281      -2.936   3.535 -16.734  1.00 85.06           C  
ATOM   2180  OH  TYR A 281      -1.731   5.469 -17.453  1.00 85.06           O  
ATOM   2181  CZ  TYR A 281      -1.779   4.293 -16.734  1.00 85.06           C  
ATOM   2182  N   ASP A 282      -0.100  -1.913 -13.469  1.00 82.75           N  
ATOM   2183  CA  ASP A 282      -0.002  -3.004 -12.508  1.00 82.75           C  
ATOM   2184  C   ASP A 282      -0.595  -2.602 -11.156  1.00 82.75           C  
ATOM   2185  CB  ASP A 282       1.456  -3.436 -12.328  1.00 82.75           C  
ATOM   2186  O   ASP A 282      -0.958  -3.461 -10.352  1.00 82.75           O  
ATOM   2187  CG  ASP A 282       2.078  -3.955 -13.617  1.00 82.75           C  
ATOM   2188  OD1 ASP A 282       1.517  -4.883 -14.234  1.00 82.75           O  
ATOM   2189  OD2 ASP A 282       3.145  -3.432 -14.008  1.00 82.75           O  
ATOM   2190  N   LEU A 283      -0.639  -1.331 -10.914  1.00 87.44           N  
ATOM   2191  CA  LEU A 283      -1.085  -0.765  -9.641  1.00 87.44           C  
ATOM   2192  C   LEU A 283      -1.657   0.634  -9.844  1.00 87.44           C  
ATOM   2193  CB  LEU A 283       0.071  -0.718  -8.641  1.00 87.44           C  
ATOM   2194  O   LEU A 283      -1.119   1.424 -10.625  1.00 87.44           O  
ATOM   2195  CG  LEU A 283      -0.238  -0.098  -7.277  1.00 87.44           C  
ATOM   2196  CD1 LEU A 283      -1.218  -0.976  -6.508  1.00 87.44           C  
ATOM   2197  CD2 LEU A 283       1.046   0.107  -6.480  1.00 87.44           C  
ATOM   2198  N   VAL A 284      -2.732   0.915  -9.188  1.00 91.62           N  
ATOM   2199  CA  VAL A 284      -3.328   2.246  -9.188  1.00 91.62           C  
ATOM   2200  C   VAL A 284      -3.393   2.787  -7.762  1.00 91.62           C  
ATOM   2201  CB  VAL A 284      -4.738   2.236  -9.820  1.00 91.62           C  
ATOM   2202  O   VAL A 284      -3.943   2.139  -6.867  1.00 91.62           O  
ATOM   2203  CG1 VAL A 284      -5.383   3.617  -9.719  1.00 91.62           C  
ATOM   2204  CG2 VAL A 284      -4.668   1.777 -11.273  1.00 91.62           C  
ATOM   2205  N   LEU A 285      -2.779   3.869  -7.547  1.00 92.12           N  
ATOM   2206  CA  LEU A 285      -2.824   4.594  -6.281  1.00 92.12           C  
ATOM   2207  C   LEU A 285      -3.752   5.801  -6.379  1.00 92.12           C  
ATOM   2208  CB  LEU A 285      -1.421   5.047  -5.871  1.00 92.12           C  
ATOM   2209  O   LEU A 285      -3.521   6.699  -7.188  1.00 92.12           O  
ATOM   2210  CG  LEU A 285      -0.393   3.938  -5.637  1.00 92.12           C  
ATOM   2211  CD1 LEU A 285       0.979   4.539  -5.352  1.00 92.12           C  
ATOM   2212  CD2 LEU A 285      -0.835   3.029  -4.496  1.00 92.12           C  
ATOM   2213  N   LEU A 286      -4.730   5.777  -5.520  1.00 90.88           N  
ATOM   2214  CA  LEU A 286      -5.801   6.766  -5.625  1.00 90.88           C  
ATOM   2215  C   LEU A 286      -5.867   7.625  -4.367  1.00 90.88           C  
ATOM   2216  CB  LEU A 286      -7.148   6.078  -5.859  1.00 90.88           C  
ATOM   2217  O   LEU A 286      -6.145   7.117  -3.275  1.00 90.88           O  
ATOM   2218  CG  LEU A 286      -7.301   5.316  -7.176  1.00 90.88           C  
ATOM   2219  CD1 LEU A 286      -8.500   4.375  -7.109  1.00 90.88           C  
ATOM   2220  CD2 LEU A 286      -7.441   6.289  -8.344  1.00 90.88           C  
ATOM   2221  N   ASP A 287      -5.602   8.875  -4.551  1.00 86.19           N  
ATOM   2222  CA  ASP A 287      -5.953   9.820  -3.488  1.00 86.19           C  
ATOM   2223  C   ASP A 287      -7.465   9.875  -3.287  1.00 86.19           C  
ATOM   2224  CB  ASP A 287      -5.406  11.211  -3.803  1.00 86.19           C  
ATOM   2225  O   ASP A 287      -8.227   9.844  -4.254  1.00 86.19           O  
ATOM   2226  CG  ASP A 287      -5.430  12.141  -2.604  1.00 86.19           C  
ATOM   2227  OD1 ASP A 287      -5.965  11.758  -1.543  1.00 86.19           O  
ATOM   2228  OD2 ASP A 287      -4.910  13.273  -2.723  1.00 86.19           O  
ATOM   2229  N   ILE A 288      -7.898   9.977  -2.059  1.00 78.62           N  
ATOM   2230  CA  ILE A 288      -9.320   9.953  -1.736  1.00 78.62           C  
ATOM   2231  C   ILE A 288      -9.930  11.328  -1.991  1.00 78.62           C  
ATOM   2232  CB  ILE A 288      -9.562   9.523  -0.272  1.00 78.62           C  
ATOM   2233  O   ILE A 288     -11.086  11.438  -2.406  1.00 78.62           O  
ATOM   2234  CG1 ILE A 288      -9.109   8.070  -0.060  1.00 78.62           C  
ATOM   2235  CG2 ILE A 288     -11.031   9.703   0.107  1.00 78.62           C  
ATOM   2236  CD1 ILE A 288      -9.891   7.055  -0.881  1.00 78.62           C  
ATOM   2237  N   GLN A 289      -9.141  12.312  -1.813  1.00 78.25           N  
ATOM   2238  CA  GLN A 289      -9.625  13.672  -1.989  1.00 78.25           C  
ATOM   2239  C   GLN A 289      -9.023  14.320  -3.230  1.00 78.25           C  
ATOM   2240  CB  GLN A 289      -9.320  14.516  -0.751  1.00 78.25           C  
ATOM   2241  O   GLN A 289      -7.867  14.758  -3.207  1.00 78.25           O  
ATOM   2242  CG  GLN A 289     -10.188  14.180   0.455  1.00 78.25           C  
ATOM   2243  CD  GLN A 289      -9.867  15.047   1.662  1.00 78.25           C  
ATOM   2244  NE2 GLN A 289     -10.719  14.969   2.682  1.00 78.25           N  
ATOM   2245  OE1 GLN A 289      -8.875  15.773   1.680  1.00 78.25           O  
ATOM   2246  N   LEU A 290      -9.805  14.398  -4.297  1.00 83.19           N  
ATOM   2247  CA  LEU A 290      -9.430  15.078  -5.531  1.00 83.19           C  
ATOM   2248  C   LEU A 290     -10.336  16.281  -5.789  1.00 83.19           C  
ATOM   2249  CB  LEU A 290      -9.500  14.109  -6.715  1.00 83.19           C  
ATOM   2250  O   LEU A 290     -11.398  16.406  -5.176  1.00 83.19           O  
ATOM   2251  CG  LEU A 290      -8.516  12.938  -6.691  1.00 83.19           C  
ATOM   2252  CD1 LEU A 290      -8.961  11.852  -7.672  1.00 83.19           C  
ATOM   2253  CD2 LEU A 290      -7.105  13.414  -7.012  1.00 83.19           C  
ATOM   2254  N   PRO A 291      -9.938  17.250  -6.500  1.00 78.06           N  
ATOM   2255  CA  PRO A 291     -10.711  18.469  -6.730  1.00 78.06           C  
ATOM   2256  C   PRO A 291     -12.039  18.203  -7.441  1.00 78.06           C  
ATOM   2257  CB  PRO A 291      -9.789  19.312  -7.609  1.00 78.06           C  
ATOM   2258  O   PRO A 291     -13.039  18.859  -7.156  1.00 78.06           O  
ATOM   2259  CG  PRO A 291      -8.656  18.406  -7.961  1.00 78.06           C  
ATOM   2260  CD  PRO A 291      -8.734  17.188  -7.082  1.00 78.06           C  
ATOM   2261  N   ASP A 292     -12.086  17.266  -8.383  1.00 84.56           N  
ATOM   2262  CA  ASP A 292     -13.266  17.062  -9.211  1.00 84.56           C  
ATOM   2263  C   ASP A 292     -14.102  15.891  -8.711  1.00 84.56           C  
ATOM   2264  CB  ASP A 292     -12.859  16.828 -10.672  1.00 84.56           C  
ATOM   2265  O   ASP A 292     -15.336  15.945  -8.734  1.00 84.56           O  
ATOM   2266  CG  ASP A 292     -11.836  15.734 -10.836  1.00 84.56           C  
ATOM   2267  OD1 ASP A 292     -11.211  15.328  -9.828  1.00 84.56           O  
ATOM   2268  OD2 ASP A 292     -11.641  15.266 -11.977  1.00 84.56           O  
ATOM   2269  N   MET A 293     -13.531  14.812  -8.289  1.00 85.31           N  
ATOM   2270  CA  MET A 293     -14.219  13.641  -7.766  1.00 85.31           C  
ATOM   2271  C   MET A 293     -13.375  12.938  -6.707  1.00 85.31           C  
ATOM   2272  CB  MET A 293     -14.555  12.664  -8.898  1.00 85.31           C  
ATOM   2273  O   MET A 293     -12.234  13.344  -6.453  1.00 85.31           O  
ATOM   2274  CG  MET A 293     -13.328  12.047  -9.555  1.00 85.31           C  
ATOM   2275  SD  MET A 293     -13.766  10.977 -10.977  1.00 85.31           S  
ATOM   2276  CE  MET A 293     -14.344  12.227 -12.156  1.00 85.31           C  
ATOM   2277  N   THR A 294     -13.984  12.039  -5.977  1.00 86.06           N  
ATOM   2278  CA  THR A 294     -13.250  11.328  -4.938  1.00 86.06           C  
ATOM   2279  C   THR A 294     -12.586  10.078  -5.504  1.00 86.06           C  
ATOM   2280  CB  THR A 294     -14.172  10.938  -3.768  1.00 86.06           C  
ATOM   2281  O   THR A 294     -13.023   9.539  -6.520  1.00 86.06           O  
ATOM   2282  CG2 THR A 294     -14.930  12.148  -3.236  1.00 86.06           C  
ATOM   2283  OG1 THR A 294     -15.117   9.961  -4.219  1.00 86.06           O  
ATOM   2284  N   GLY A 295     -11.430   9.703  -4.832  1.00 88.31           N  
ATOM   2285  CA  GLY A 295     -10.797   8.453  -5.219  1.00 88.31           C  
ATOM   2286  C   GLY A 295     -11.742   7.266  -5.172  1.00 88.31           C  
ATOM   2287  O   GLY A 295     -11.586   6.312  -5.934  1.00 88.31           O  
ATOM   2288  N   LEU A 296     -12.727   7.391  -4.336  1.00 88.00           N  
ATOM   2289  CA  LEU A 296     -13.727   6.328  -4.238  1.00 88.00           C  
ATOM   2290  C   LEU A 296     -14.602   6.293  -5.488  1.00 88.00           C  
ATOM   2291  CB  LEU A 296     -14.594   6.523  -2.994  1.00 88.00           C  
ATOM   2292  O   LEU A 296     -14.969   5.215  -5.961  1.00 88.00           O  
ATOM   2293  CG  LEU A 296     -13.883   6.398  -1.646  1.00 88.00           C  
ATOM   2294  CD1 LEU A 296     -14.734   7.023  -0.542  1.00 88.00           C  
ATOM   2295  CD2 LEU A 296     -13.578   4.938  -1.334  1.00 88.00           C  
ATOM   2296  N   ASP A 297     -14.898   7.402  -5.945  1.00 91.31           N  
ATOM   2297  CA  ASP A 297     -15.703   7.516  -7.160  1.00 91.31           C  
ATOM   2298  C   ASP A 297     -14.961   6.918  -8.359  1.00 91.31           C  
ATOM   2299  CB  ASP A 297     -16.047   8.977  -7.438  1.00 91.31           C  
ATOM   2300  O   ASP A 297     -15.562   6.223  -9.180  1.00 91.31           O  
ATOM   2301  CG  ASP A 297     -17.000   9.562  -6.410  1.00 91.31           C  
ATOM   2302  OD1 ASP A 297     -17.844   8.812  -5.867  1.00 91.31           O  
ATOM   2303  OD2 ASP A 297     -16.922  10.781  -6.148  1.00 91.31           O  
ATOM   2304  N   ILE A 298     -13.703   7.164  -8.383  1.00 92.31           N  
ATOM   2305  CA  ILE A 298     -12.875   6.629  -9.461  1.00 92.31           C  
ATOM   2306  C   ILE A 298     -12.867   5.102  -9.391  1.00 92.31           C  
ATOM   2307  CB  ILE A 298     -11.438   7.172  -9.398  1.00 92.31           C  
ATOM   2308  O   ILE A 298     -13.062   4.426 -10.406  1.00 92.31           O  
ATOM   2309  CG1 ILE A 298     -11.438   8.703  -9.539  1.00 92.31           C  
ATOM   2310  CG2 ILE A 298     -10.562   6.523 -10.477  1.00 92.31           C  
ATOM   2311  CD1 ILE A 298     -10.086   9.344  -9.273  1.00 92.31           C  
ATOM   2312  N   SER A 299     -12.672   4.656  -8.219  1.00 91.19           N  
ATOM   2313  CA  SER A 299     -12.664   3.209  -8.016  1.00 91.19           C  
ATOM   2314  C   SER A 299     -14.000   2.592  -8.422  1.00 91.19           C  
ATOM   2315  CB  SER A 299     -12.352   2.869  -6.559  1.00 91.19           C  
ATOM   2316  O   SER A 299     -14.031   1.568  -9.109  1.00 91.19           O  
ATOM   2317  OG  SER A 299     -12.367   1.466  -6.359  1.00 91.19           O  
ATOM   2318  N   ARG A 300     -15.023   3.219  -8.109  1.00 89.31           N  
ATOM   2319  CA  ARG A 300     -16.359   2.734  -8.453  1.00 89.31           C  
ATOM   2320  C   ARG A 300     -16.578   2.773  -9.961  1.00 89.31           C  
ATOM   2321  CB  ARG A 300     -17.422   3.562  -7.746  1.00 89.31           C  
ATOM   2322  O   ARG A 300     -17.156   1.850 -10.539  1.00 89.31           O  
ATOM   2323  CG  ARG A 300     -17.531   3.291  -6.254  1.00 89.31           C  
ATOM   2324  CD  ARG A 300     -18.594   4.164  -5.594  1.00 89.31           C  
ATOM   2325  NE  ARG A 300     -18.562   4.039  -4.141  1.00 89.31           N  
ATOM   2326  NH1 ARG A 300     -19.328   6.184  -3.736  1.00 89.31           N  
ATOM   2327  NH2 ARG A 300     -18.844   4.781  -1.986  1.00 89.31           N  
ATOM   2328  CZ  ARG A 300     -18.906   5.004  -3.291  1.00 89.31           C  
ATOM   2329  N   GLU A 301     -16.141   3.822 -10.539  1.00 90.81           N  
ATOM   2330  CA  GLU A 301     -16.297   3.971 -11.984  1.00 90.81           C  
ATOM   2331  C   GLU A 301     -15.461   2.930 -12.734  1.00 90.81           C  
ATOM   2332  CB  GLU A 301     -15.883   5.379 -12.422  1.00 90.81           C  
ATOM   2333  O   GLU A 301     -15.930   2.344 -13.711  1.00 90.81           O  
ATOM   2334  CG  GLU A 301     -16.391   5.766 -13.805  1.00 90.81           C  
ATOM   2335  CD  GLU A 301     -17.906   5.836 -13.891  1.00 90.81           C  
ATOM   2336  OE1 GLU A 301     -18.453   5.887 -15.016  1.00 90.81           O  
ATOM   2337  OE2 GLU A 301     -18.547   5.844 -12.820  1.00 90.81           O  
ATOM   2338  N   LEU A 302     -14.336   2.643 -12.242  1.00 89.94           N  
ATOM   2339  CA  LEU A 302     -13.469   1.650 -12.875  1.00 89.94           C  
ATOM   2340  C   LEU A 302     -14.039   0.245 -12.695  1.00 89.94           C  
ATOM   2341  CB  LEU A 302     -12.055   1.721 -12.289  1.00 89.94           C  
ATOM   2342  O   LEU A 302     -14.023  -0.558 -13.633  1.00 89.94           O  
ATOM   2343  CG  LEU A 302     -11.211   2.926 -12.703  1.00 89.94           C  
ATOM   2344  CD1 LEU A 302      -9.891   2.928 -11.945  1.00 89.94           C  
ATOM   2345  CD2 LEU A 302     -10.977   2.918 -14.211  1.00 89.94           C  
ATOM   2346  N   THR A 303     -14.523  -0.002 -11.547  1.00 86.25           N  
ATOM   2347  CA  THR A 303     -15.094  -1.313 -11.258  1.00 86.25           C  
ATOM   2348  C   THR A 303     -16.391  -1.525 -12.039  1.00 86.25           C  
ATOM   2349  CB  THR A 303     -15.375  -1.483  -9.750  1.00 86.25           C  
ATOM   2350  O   THR A 303     -16.750  -2.662 -12.352  1.00 86.25           O  
ATOM   2351  CG2 THR A 303     -14.133  -1.993  -9.016  1.00 86.25           C  
ATOM   2352  OG1 THR A 303     -15.750  -0.219  -9.195  1.00 86.25           O  
ATOM   2353  N   LYS A 304     -17.031  -0.495 -12.430  1.00 83.94           N  
ATOM   2354  CA  LYS A 304     -18.250  -0.548 -13.234  1.00 83.94           C  
ATOM   2355  C   LYS A 304     -17.922  -0.730 -14.719  1.00 83.94           C  
ATOM   2356  CB  LYS A 304     -19.078   0.718 -13.039  1.00 83.94           C  
ATOM   2357  O   LYS A 304     -18.625  -1.440 -15.430  1.00 83.94           O  
ATOM   2358  CG  LYS A 304     -20.109   0.611 -11.930  1.00 83.94           C  
ATOM   2359  CD  LYS A 304     -20.906   1.900 -11.781  1.00 83.94           C  
ATOM   2360  CE  LYS A 304     -21.891   1.825 -10.609  1.00 83.94           C  
ATOM   2361  NZ  LYS A 304     -22.594   3.119 -10.406  1.00 83.94           N  
ATOM   2362  N   ARG A 305     -16.844  -0.124 -15.141  1.00 84.06           N  
ATOM   2363  CA  ARG A 305     -16.484  -0.084 -16.547  1.00 84.06           C  
ATOM   2364  C   ARG A 305     -15.758  -1.362 -16.969  1.00 84.06           C  
ATOM   2365  CB  ARG A 305     -15.602   1.133 -16.844  1.00 84.06           C  
ATOM   2366  O   ARG A 305     -15.883  -1.812 -18.109  1.00 84.06           O  
ATOM   2367  CG  ARG A 305     -16.375   2.434 -16.984  1.00 84.06           C  
ATOM   2368  CD  ARG A 305     -15.469   3.584 -17.406  1.00 84.06           C  
ATOM   2369  NE  ARG A 305     -16.141   4.875 -17.266  1.00 84.06           N  
ATOM   2370  NH1 ARG A 305     -14.305   6.125 -17.906  1.00 84.06           N  
ATOM   2371  NH2 ARG A 305     -16.266   7.168 -17.328  1.00 84.06           N  
ATOM   2372  CZ  ARG A 305     -15.562   6.055 -17.500  1.00 84.06           C  
ATOM   2373  N   TYR A 306     -15.008  -1.864 -16.031  1.00 81.50           N  
ATOM   2374  CA  TYR A 306     -14.156  -2.994 -16.375  1.00 81.50           C  
ATOM   2375  C   TYR A 306     -14.367  -4.156 -15.414  1.00 81.50           C  
ATOM   2376  CB  TYR A 306     -12.680  -2.576 -16.375  1.00 81.50           C  
ATOM   2377  O   TYR A 306     -14.734  -3.947 -14.258  1.00 81.50           O  
ATOM   2378  CG  TYR A 306     -12.383  -1.402 -17.281  1.00 81.50           C  
ATOM   2379  CD1 TYR A 306     -12.367  -1.551 -18.672  1.00 81.50           C  
ATOM   2380  CD2 TYR A 306     -12.117  -0.145 -16.750  1.00 81.50           C  
ATOM   2381  CE1 TYR A 306     -12.086  -0.473 -19.500  1.00 81.50           C  
ATOM   2382  CE2 TYR A 306     -11.836   0.940 -17.578  1.00 81.50           C  
ATOM   2383  OH  TYR A 306     -11.555   1.837 -19.766  1.00 81.50           O  
ATOM   2384  CZ  TYR A 306     -11.828   0.767 -18.953  1.00 81.50           C  
ATOM   2385  N   PRO A 307     -14.258  -5.324 -16.031  1.00 74.56           N  
ATOM   2386  CA  PRO A 307     -14.281  -6.484 -15.133  1.00 74.56           C  
ATOM   2387  C   PRO A 307     -13.133  -6.473 -14.125  1.00 74.56           C  
ATOM   2388  CB  PRO A 307     -14.156  -7.668 -16.094  1.00 74.56           C  
ATOM   2389  O   PRO A 307     -12.094  -5.855 -14.375  1.00 74.56           O  
ATOM   2390  CG  PRO A 307     -13.867  -7.055 -17.422  1.00 74.56           C  
ATOM   2391  CD  PRO A 307     -13.977  -5.562 -17.297  1.00 74.56           C  
ATOM   2392  N   ARG A 308     -13.250  -7.000 -12.953  1.00 73.44           N  
ATOM   2393  CA  ARG A 308     -12.273  -6.988 -11.867  1.00 73.44           C  
ATOM   2394  C   ARG A 308     -10.969  -7.641 -12.297  1.00 73.44           C  
ATOM   2395  CB  ARG A 308     -12.836  -7.703 -10.633  1.00 73.44           C  
ATOM   2396  O   ARG A 308      -9.891  -7.219 -11.867  1.00 73.44           O  
ATOM   2397  CG  ARG A 308     -12.102  -7.371  -9.344  1.00 73.44           C  
ATOM   2398  CD  ARG A 308     -12.797  -6.262  -8.570  1.00 73.44           C  
ATOM   2399  NE  ARG A 308     -12.047  -5.895  -7.371  1.00 73.44           N  
ATOM   2400  NH1 ARG A 308     -12.922  -3.760  -7.230  1.00 73.44           N  
ATOM   2401  NH2 ARG A 308     -11.398  -4.484  -5.680  1.00 73.44           N  
ATOM   2402  CZ  ARG A 308     -12.125  -4.715  -6.762  1.00 73.44           C  
ATOM   2403  N   GLU A 309     -10.969  -8.594 -13.188  1.00 66.94           N  
ATOM   2404  CA  GLU A 309      -9.773  -9.289 -13.648  1.00 66.94           C  
ATOM   2405  C   GLU A 309      -8.891  -8.375 -14.484  1.00 66.94           C  
ATOM   2406  CB  GLU A 309     -10.156 -10.531 -14.453  1.00 66.94           C  
ATOM   2407  O   GLU A 309      -7.676  -8.578 -14.570  1.00 66.94           O  
ATOM   2408  CG  GLU A 309     -11.062 -11.500 -13.703  1.00 66.94           C  
ATOM   2409  CD  GLU A 309     -11.383 -12.758 -14.492  1.00 66.94           C  
ATOM   2410  OE1 GLU A 309     -12.102 -13.641 -13.961  1.00 66.94           O  
ATOM   2411  OE2 GLU A 309     -10.914 -12.867 -15.648  1.00 66.94           O  
ATOM   2412  N   ASP A 310      -9.438  -7.410 -15.023  1.00 70.06           N  
ATOM   2413  CA  ASP A 310      -8.688  -6.492 -15.875  1.00 70.06           C  
ATOM   2414  C   ASP A 310      -8.195  -5.281 -15.086  1.00 70.06           C  
ATOM   2415  CB  ASP A 310      -9.555  -6.035 -17.062  1.00 70.06           C  
ATOM   2416  O   ASP A 310      -7.488  -4.430 -15.625  1.00 70.06           O  
ATOM   2417  CG  ASP A 310      -9.742  -7.113 -18.109  1.00 70.06           C  
ATOM   2418  OD1 ASP A 310      -8.930  -8.062 -18.172  1.00 70.06           O  
ATOM   2419  OD2 ASP A 310     -10.719  -7.016 -18.891  1.00 70.06           O  
ATOM   2420  N   LEU A 311      -8.641  -5.250 -13.789  1.00 81.44           N  
ATOM   2421  CA  LEU A 311      -8.258  -4.102 -12.977  1.00 81.44           C  
ATOM   2422  C   LEU A 311      -7.066  -4.438 -12.086  1.00 81.44           C  
ATOM   2423  CB  LEU A 311      -9.438  -3.641 -12.117  1.00 81.44           C  
ATOM   2424  O   LEU A 311      -7.020  -5.516 -11.484  1.00 81.44           O  
ATOM   2425  CG  LEU A 311     -10.586  -2.947 -12.852  1.00 81.44           C  
ATOM   2426  CD1 LEU A 311     -11.828  -2.887 -11.969  1.00 81.44           C  
ATOM   2427  CD2 LEU A 311     -10.164  -1.547 -13.289  1.00 81.44           C  
ATOM   2428  N   PRO A 312      -6.043  -3.656 -12.078  1.00 83.56           N  
ATOM   2429  CA  PRO A 312      -4.957  -3.795 -11.102  1.00 83.56           C  
ATOM   2430  C   PRO A 312      -5.398  -3.475  -9.680  1.00 83.56           C  
ATOM   2431  CB  PRO A 312      -3.914  -2.787 -11.594  1.00 83.56           C  
ATOM   2432  O   PRO A 312      -6.527  -3.023  -9.461  1.00 83.56           O  
ATOM   2433  CG  PRO A 312      -4.711  -1.690 -12.227  1.00 83.56           C  
ATOM   2434  CD  PRO A 312      -5.953  -2.285 -12.820  1.00 83.56           C  
ATOM   2435  N   PRO A 313      -4.602  -3.920  -8.688  1.00 87.69           N  
ATOM   2436  CA  PRO A 313      -4.914  -3.480  -7.324  1.00 87.69           C  
ATOM   2437  C   PRO A 313      -5.125  -1.971  -7.227  1.00 87.69           C  
ATOM   2438  CB  PRO A 313      -3.684  -3.912  -6.523  1.00 87.69           C  
ATOM   2439  O   PRO A 313      -4.301  -1.195  -7.719  1.00 87.69           O  
ATOM   2440  CG  PRO A 313      -3.008  -4.934  -7.379  1.00 87.69           C  
ATOM   2441  CD  PRO A 313      -3.430  -4.715  -8.805  1.00 87.69           C  
ATOM   2442  N   LEU A 314      -6.262  -1.593  -6.777  1.00 90.12           N  
ATOM   2443  CA  LEU A 314      -6.609  -0.204  -6.500  1.00 90.12           C  
ATOM   2444  C   LEU A 314      -6.363   0.133  -5.031  1.00 90.12           C  
ATOM   2445  CB  LEU A 314      -8.078   0.063  -6.855  1.00 90.12           C  
ATOM   2446  O   LEU A 314      -7.086  -0.343  -4.152  1.00 90.12           O  
ATOM   2447  CG  LEU A 314      -8.484  -0.236  -8.297  1.00 90.12           C  
ATOM   2448  CD1 LEU A 314      -9.992  -0.064  -8.469  1.00 90.12           C  
ATOM   2449  CD2 LEU A 314      -7.727   0.664  -9.273  1.00 90.12           C  
ATOM   2450  N   VAL A 315      -5.426   0.959  -4.777  1.00 89.62           N  
ATOM   2451  CA  VAL A 315      -5.004   1.256  -3.414  1.00 89.62           C  
ATOM   2452  C   VAL A 315      -5.285   2.721  -3.092  1.00 89.62           C  
ATOM   2453  CB  VAL A 315      -3.508   0.941  -3.201  1.00 89.62           C  
ATOM   2454  O   VAL A 315      -4.941   3.611  -3.873  1.00 89.62           O  
ATOM   2455  CG1 VAL A 315      -3.072   1.319  -1.787  1.00 89.62           C  
ATOM   2456  CG2 VAL A 315      -3.229  -0.536  -3.475  1.00 89.62           C  
ATOM   2457  N   ALA A 316      -5.902   2.988  -1.973  1.00 87.19           N  
ATOM   2458  CA  ALA A 316      -6.234   4.336  -1.514  1.00 87.19           C  
ATOM   2459  C   ALA A 316      -5.043   4.984  -0.815  1.00 87.19           C  
ATOM   2460  CB  ALA A 316      -7.438   4.297  -0.577  1.00 87.19           C  
ATOM   2461  O   ALA A 316      -4.355   4.340  -0.020  1.00 87.19           O  
ATOM   2462  N   LEU A 317      -4.809   6.207  -1.247  1.00 82.50           N  
ATOM   2463  CA  LEU A 317      -3.879   7.066  -0.522  1.00 82.50           C  
ATOM   2464  C   LEU A 317      -4.633   8.047   0.376  1.00 82.50           C  
ATOM   2465  CB  LEU A 317      -2.988   7.840  -1.500  1.00 82.50           C  
ATOM   2466  O   LEU A 317      -5.395   8.883  -0.111  1.00 82.50           O  
ATOM   2467  CG  LEU A 317      -2.010   7.004  -2.326  1.00 82.50           C  
ATOM   2468  CD1 LEU A 317      -1.317   7.875  -3.369  1.00 82.50           C  
ATOM   2469  CD2 LEU A 317      -0.984   6.328  -1.421  1.00 82.50           C  
ATOM   2470  N   THR A 318      -4.531   7.824   1.709  1.00 70.69           N  
ATOM   2471  CA  THR A 318      -5.305   8.680   2.598  1.00 70.69           C  
ATOM   2472  C   THR A 318      -4.438   9.195   3.744  1.00 70.69           C  
ATOM   2473  CB  THR A 318      -6.527   7.941   3.168  1.00 70.69           C  
ATOM   2474  O   THR A 318      -3.445   8.562   4.109  1.00 70.69           O  
ATOM   2475  CG2 THR A 318      -6.133   6.574   3.723  1.00 70.69           C  
ATOM   2476  OG1 THR A 318      -7.105   8.719   4.223  1.00 70.69           O  
ATOM   2477  N   ALA A 319      -4.520  10.453   4.082  1.00 57.88           N  
ATOM   2478  CA  ALA A 319      -3.842  11.023   5.242  1.00 57.88           C  
ATOM   2479  C   ALA A 319      -4.355  10.398   6.535  1.00 57.88           C  
ATOM   2480  CB  ALA A 319      -4.027  12.539   5.273  1.00 57.88           C  
ATOM   2481  O   ALA A 319      -3.646  10.375   7.547  1.00 57.88           O  
ATOM   2482  N   ASN A 320      -5.516  10.117   6.699  1.00 46.03           N  
ATOM   2483  CA  ASN A 320      -6.160   9.602   7.906  1.00 46.03           C  
ATOM   2484  C   ASN A 320      -6.516   8.125   7.770  1.00 46.03           C  
ATOM   2485  CB  ASN A 320      -7.406  10.422   8.234  1.00 46.03           C  
ATOM   2486  O   ASN A 320      -7.488   7.777   7.098  1.00 46.03           O  
ATOM   2487  CG  ASN A 320      -7.613  10.602   9.727  1.00 46.03           C  
ATOM   2488  ND2 ASN A 320      -8.570  11.445  10.094  1.00 46.03           N  
ATOM   2489  OD1 ASN A 320      -6.922   9.984  10.539  1.00 46.03           O  
ATOM   2490  N   VAL A 321      -5.484   7.336   8.109  1.00 46.69           N  
ATOM   2491  CA  VAL A 321      -5.680   5.898   7.992  1.00 46.69           C  
ATOM   2492  C   VAL A 321      -6.875   5.465   8.844  1.00 46.69           C  
ATOM   2493  CB  VAL A 321      -4.414   5.113   8.414  1.00 46.69           C  
ATOM   2494  O   VAL A 321      -7.340   4.328   8.734  1.00 46.69           O  
ATOM   2495  CG1 VAL A 321      -4.555   3.635   8.062  1.00 46.69           C  
ATOM   2496  CG2 VAL A 321      -3.176   5.711   7.750  1.00 46.69           C  
ATOM   2497  N   LEU A 322      -7.133   6.309   9.805  1.00 40.72           N  
ATOM   2498  CA  LEU A 322      -8.086   5.902  10.828  1.00 40.72           C  
ATOM   2499  C   LEU A 322      -9.469   5.684  10.227  1.00 40.72           C  
ATOM   2500  CB  LEU A 322      -8.164   6.949  11.938  1.00 40.72           C  
ATOM   2501  O   LEU A 322     -10.352   5.113  10.875  1.00 40.72           O  
ATOM   2502  CG  LEU A 322      -7.113   6.836  13.047  1.00 40.72           C  
ATOM   2503  CD1 LEU A 322      -6.840   8.203  13.664  1.00 40.72           C  
ATOM   2504  CD2 LEU A 322      -7.570   5.852  14.117  1.00 40.72           C  
ATOM   2505  N   LYS A 323      -9.703   6.387   9.117  1.00 46.62           N  
ATOM   2506  CA  LYS A 323     -11.070   6.094   8.688  1.00 46.62           C  
ATOM   2507  C   LYS A 323     -11.203   4.641   8.234  1.00 46.62           C  
ATOM   2508  CB  LYS A 323     -11.492   7.035   7.559  1.00 46.62           C  
ATOM   2509  O   LYS A 323     -10.195   3.965   8.008  1.00 46.62           O  
ATOM   2510  CG  LYS A 323     -12.203   8.289   8.031  1.00 46.62           C  
ATOM   2511  CD  LYS A 323     -12.688   9.141   6.859  1.00 46.62           C  
ATOM   2512  CE  LYS A 323     -13.375  10.406   7.332  1.00 46.62           C  
ATOM   2513  NZ  LYS A 323     -13.797  11.273   6.188  1.00 46.62           N  
ATOM   2514  N   ASP A 324     -12.516   4.062   8.023  1.00 48.03           N  
ATOM   2515  CA  ASP A 324     -13.023   2.701   7.871  1.00 48.03           C  
ATOM   2516  C   ASP A 324     -12.406   2.023   6.648  1.00 48.03           C  
ATOM   2517  CB  ASP A 324     -14.547   2.707   7.762  1.00 48.03           C  
ATOM   2518  O   ASP A 324     -12.633   2.457   5.516  1.00 48.03           O  
ATOM   2519  CG  ASP A 324     -15.219   1.804   8.781  1.00 48.03           C  
ATOM   2520  OD1 ASP A 324     -14.547   0.912   9.344  1.00 48.03           O  
ATOM   2521  OD2 ASP A 324     -16.438   1.984   9.023  1.00 48.03           O  
ATOM   2522  N   LYS A 325     -11.188   1.400   6.797  1.00 53.97           N  
ATOM   2523  CA  LYS A 325     -10.664   0.535   5.746  1.00 53.97           C  
ATOM   2524  C   LYS A 325     -11.789  -0.084   4.926  1.00 53.97           C  
ATOM   2525  CB  LYS A 325      -9.781  -0.566   6.344  1.00 53.97           C  
ATOM   2526  O   LYS A 325     -11.625  -0.349   3.734  1.00 53.97           O  
ATOM   2527  CG  LYS A 325      -8.297  -0.400   6.055  1.00 53.97           C  
ATOM   2528  CD  LYS A 325      -7.488  -1.559   6.621  1.00 53.97           C  
ATOM   2529  CE  LYS A 325      -6.000  -1.393   6.336  1.00 53.97           C  
ATOM   2530  NZ  LYS A 325      -5.199  -2.514   6.910  1.00 53.97           N  
ATOM   2531  N   GLN A 326     -12.930  -0.257   5.539  1.00 58.19           N  
ATOM   2532  CA  GLN A 326     -14.078  -0.884   4.891  1.00 58.19           C  
ATOM   2533  C   GLN A 326     -14.664   0.018   3.809  1.00 58.19           C  
ATOM   2534  CB  GLN A 326     -15.156  -1.227   5.922  1.00 58.19           C  
ATOM   2535  O   GLN A 326     -15.109  -0.464   2.766  1.00 58.19           O  
ATOM   2536  CG  GLN A 326     -15.992  -2.445   5.559  1.00 58.19           C  
ATOM   2537  CD  GLN A 326     -15.219  -3.746   5.684  1.00 58.19           C  
ATOM   2538  NE2 GLN A 326     -15.633  -4.758   4.930  1.00 58.19           N  
ATOM   2539  OE1 GLN A 326     -14.258  -3.840   6.449  1.00 58.19           O  
ATOM   2540  N   GLU A 327     -14.695   1.338   4.066  1.00 68.56           N  
ATOM   2541  CA  GLU A 327     -15.164   2.268   3.045  1.00 68.56           C  
ATOM   2542  C   GLU A 327     -14.336   2.145   1.767  1.00 68.56           C  
ATOM   2543  CB  GLU A 327     -15.117   3.707   3.564  1.00 68.56           C  
ATOM   2544  O   GLU A 327     -14.883   2.219   0.662  1.00 68.56           O  
ATOM   2545  CG  GLU A 327     -16.250   4.582   3.053  1.00 68.56           C  
ATOM   2546  CD  GLU A 327     -16.188   6.008   3.582  1.00 68.56           C  
ATOM   2547  OE1 GLU A 327     -17.047   6.836   3.186  1.00 68.56           O  
ATOM   2548  OE2 GLU A 327     -15.289   6.297   4.398  1.00 68.56           O  
ATOM   2549  N   TYR A 328     -13.141   1.804   1.979  1.00 76.31           N  
ATOM   2550  CA  TYR A 328     -12.250   1.688   0.829  1.00 76.31           C  
ATOM   2551  C   TYR A 328     -12.477   0.373   0.092  1.00 76.31           C  
ATOM   2552  CB  TYR A 328     -10.789   1.791   1.268  1.00 76.31           C  
ATOM   2553  O   TYR A 328     -12.555   0.349  -1.139  1.00 76.31           O  
ATOM   2554  CG  TYR A 328     -10.430   3.123   1.885  1.00 76.31           C  
ATOM   2555  CD1 TYR A 328     -10.398   4.281   1.115  1.00 76.31           C  
ATOM   2556  CD2 TYR A 328     -10.125   3.223   3.238  1.00 76.31           C  
ATOM   2557  CE1 TYR A 328     -10.070   5.512   1.679  1.00 76.31           C  
ATOM   2558  CE2 TYR A 328      -9.797   4.445   3.812  1.00 76.31           C  
ATOM   2559  OH  TYR A 328      -9.445   6.797   3.590  1.00 76.31           O  
ATOM   2560  CZ  TYR A 328      -9.773   5.582   3.025  1.00 76.31           C  
ATOM   2561  N   LEU A 329     -12.664  -0.607   0.886  1.00 72.31           N  
ATOM   2562  CA  LEU A 329     -12.914  -1.910   0.280  1.00 72.31           C  
ATOM   2563  C   LEU A 329     -14.258  -1.920  -0.445  1.00 72.31           C  
ATOM   2564  CB  LEU A 329     -12.891  -3.010   1.345  1.00 72.31           C  
ATOM   2565  O   LEU A 329     -14.383  -2.500  -1.527  1.00 72.31           O  
ATOM   2566  CG  LEU A 329     -11.508  -3.465   1.815  1.00 72.31           C  
ATOM   2567  CD1 LEU A 329     -11.617  -4.184   3.156  1.00 72.31           C  
ATOM   2568  CD2 LEU A 329     -10.859  -4.367   0.771  1.00 72.31           C  
ATOM   2569  N   ASN A 330     -15.203  -1.144   0.098  1.00 72.81           N  
ATOM   2570  CA  ASN A 330     -16.531  -1.028  -0.499  1.00 72.81           C  
ATOM   2571  C   ASN A 330     -16.484  -0.238  -1.804  1.00 72.81           C  
ATOM   2572  CB  ASN A 330     -17.500  -0.380   0.485  1.00 72.81           C  
ATOM   2573  O   ASN A 330     -17.344  -0.415  -2.668  1.00 72.81           O  
ATOM   2574  CG  ASN A 330     -17.906  -1.314   1.608  1.00 72.81           C  
ATOM   2575  ND2 ASN A 330     -18.469  -0.755   2.672  1.00 72.81           N  
ATOM   2576  OD1 ASN A 330     -17.719  -2.531   1.521  1.00 72.81           O  
ATOM   2577  N   ALA A 331     -15.617   0.566  -1.886  1.00 77.88           N  
ATOM   2578  CA  ALA A 331     -15.484   1.389  -3.086  1.00 77.88           C  
ATOM   2579  C   ALA A 331     -14.688   0.662  -4.164  1.00 77.88           C  
ATOM   2580  CB  ALA A 331     -14.828   2.723  -2.746  1.00 77.88           C  
ATOM   2581  O   ALA A 331     -14.430   1.218  -5.234  1.00 77.88           O  
ATOM   2582  N   GLY A 332     -14.312  -0.585  -3.906  1.00 78.06           N  
ATOM   2583  CA  GLY A 332     -13.609  -1.365  -4.910  1.00 78.06           C  
ATOM   2584  C   GLY A 332     -12.102  -1.263  -4.793  1.00 78.06           C  
ATOM   2585  O   GLY A 332     -11.375  -1.639  -5.715  1.00 78.06           O  
ATOM   2586  N   MET A 333     -11.664  -0.734  -3.641  1.00 85.06           N  
ATOM   2587  CA  MET A 333     -10.227  -0.602  -3.451  1.00 85.06           C  
ATOM   2588  C   MET A 333      -9.656  -1.824  -2.740  1.00 85.06           C  
ATOM   2589  CB  MET A 333      -9.898   0.664  -2.656  1.00 85.06           C  
ATOM   2590  O   MET A 333     -10.352  -2.479  -1.964  1.00 85.06           O  
ATOM   2591  CG  MET A 333     -10.297   1.950  -3.359  1.00 85.06           C  
ATOM   2592  SD  MET A 333      -9.477   3.428  -2.645  1.00 85.06           S  
ATOM   2593  CE  MET A 333      -9.914   4.668  -3.896  1.00 85.06           C  
ATOM   2594  N   ASP A 334      -8.445  -2.170  -3.051  1.00 81.75           N  
ATOM   2595  CA  ASP A 334      -7.816  -3.400  -2.574  1.00 81.75           C  
ATOM   2596  C   ASP A 334      -7.023  -3.152  -1.293  1.00 81.75           C  
ATOM   2597  CB  ASP A 334      -6.906  -3.992  -3.650  1.00 81.75           C  
ATOM   2598  O   ASP A 334      -6.812  -4.074  -0.500  1.00 81.75           O  
ATOM   2599  CG  ASP A 334      -7.660  -4.402  -4.902  1.00 81.75           C  
ATOM   2600  OD1 ASP A 334      -8.578  -5.246  -4.812  1.00 81.75           O  
ATOM   2601  OD2 ASP A 334      -7.328  -3.883  -5.992  1.00 81.75           O  
ATOM   2602  N   ASP A 335      -6.586  -1.978  -1.079  1.00 82.56           N  
ATOM   2603  CA  ASP A 335      -5.762  -1.656   0.084  1.00 82.56           C  
ATOM   2604  C   ASP A 335      -5.691  -0.146   0.305  1.00 82.56           C  
ATOM   2605  CB  ASP A 335      -4.355  -2.230  -0.077  1.00 82.56           C  
ATOM   2606  O   ASP A 335      -6.266   0.626  -0.466  1.00 82.56           O  
ATOM   2607  CG  ASP A 335      -3.717  -2.619   1.246  1.00 82.56           C  
ATOM   2608  OD1 ASP A 335      -4.219  -2.199   2.311  1.00 82.56           O  
ATOM   2609  OD2 ASP A 335      -2.703  -3.348   1.223  1.00 82.56           O  
ATOM   2610  N   VAL A 336      -5.113   0.161   1.511  1.00 82.38           N  
ATOM   2611  CA  VAL A 336      -5.023   1.566   1.892  1.00 82.38           C  
ATOM   2612  C   VAL A 336      -3.605   1.880   2.371  1.00 82.38           C  
ATOM   2613  CB  VAL A 336      -6.047   1.926   2.988  1.00 82.38           C  
ATOM   2614  O   VAL A 336      -3.018   1.109   3.133  1.00 82.38           O  
ATOM   2615  CG1 VAL A 336      -5.957   3.408   3.348  1.00 82.38           C  
ATOM   2616  CG2 VAL A 336      -7.461   1.567   2.535  1.00 82.38           C  
ATOM   2617  N   LEU A 337      -3.117   2.875   1.820  1.00 80.31           N  
ATOM   2618  CA  LEU A 337      -1.823   3.398   2.246  1.00 80.31           C  
ATOM   2619  C   LEU A 337      -1.970   4.793   2.846  1.00 80.31           C  
ATOM   2620  CB  LEU A 337      -0.847   3.438   1.066  1.00 80.31           C  
ATOM   2621  O   LEU A 337      -2.807   5.578   2.400  1.00 80.31           O  
ATOM   2622  CG  LEU A 337      -0.291   2.092   0.600  1.00 80.31           C  
ATOM   2623  CD1 LEU A 337       0.494   2.264  -0.696  1.00 80.31           C  
ATOM   2624  CD2 LEU A 337       0.584   1.471   1.683  1.00 80.31           C  
ATOM   2625  N   SER A 338      -1.246   5.012   3.889  1.00 71.19           N  
ATOM   2626  CA  SER A 338      -1.275   6.316   4.543  1.00 71.19           C  
ATOM   2627  C   SER A 338      -0.335   7.301   3.855  1.00 71.19           C  
ATOM   2628  CB  SER A 338      -0.898   6.188   6.020  1.00 71.19           C  
ATOM   2629  O   SER A 338       0.737   6.918   3.383  1.00 71.19           O  
ATOM   2630  OG  SER A 338       0.359   5.547   6.160  1.00 71.19           O  
ATOM   2631  N   LYS A 339      -0.851   8.508   3.662  1.00 66.19           N  
ATOM   2632  CA  LYS A 339       0.006   9.617   3.252  1.00 66.19           C  
ATOM   2633  C   LYS A 339       0.826  10.141   4.426  1.00 66.19           C  
ATOM   2634  CB  LYS A 339      -0.829  10.742   2.650  1.00 66.19           C  
ATOM   2635  O   LYS A 339       0.324  10.234   5.551  1.00 66.19           O  
ATOM   2636  CG  LYS A 339      -1.408  10.422   1.280  1.00 66.19           C  
ATOM   2637  CD  LYS A 339      -2.168  11.609   0.702  1.00 66.19           C  
ATOM   2638  CE  LYS A 339      -2.762  11.289  -0.662  1.00 66.19           C  
ATOM   2639  NZ  LYS A 339      -3.502  12.453  -1.235  1.00 66.19           N  
ATOM   2640  N   PRO A 340       2.119  10.477   4.148  1.00 58.81           N  
ATOM   2641  CA  PRO A 340       2.949  10.375   2.945  1.00 58.81           C  
ATOM   2642  C   PRO A 340       3.410   8.945   2.662  1.00 58.81           C  
ATOM   2643  CB  PRO A 340       4.145  11.281   3.266  1.00 58.81           C  
ATOM   2644  O   PRO A 340       3.600   8.164   3.594  1.00 58.81           O  
ATOM   2645  CG  PRO A 340       4.199  11.320   4.758  1.00 58.81           C  
ATOM   2646  CD  PRO A 340       2.832  11.008   5.297  1.00 58.81           C  
ATOM   2647  N   LEU A 341       3.416   8.609   1.427  1.00 64.88           N  
ATOM   2648  CA  LEU A 341       3.826   7.281   0.986  1.00 64.88           C  
ATOM   2649  C   LEU A 341       5.242   6.969   1.452  1.00 64.88           C  
ATOM   2650  CB  LEU A 341       3.742   7.172  -0.539  1.00 64.88           C  
ATOM   2651  O   LEU A 341       6.160   7.766   1.246  1.00 64.88           O  
ATOM   2652  CG  LEU A 341       3.090   5.906  -1.094  1.00 64.88           C  
ATOM   2653  CD1 LEU A 341       1.667   6.199  -1.555  1.00 64.88           C  
ATOM   2654  CD2 LEU A 341       3.922   5.332  -2.236  1.00 64.88           C  
ATOM   2655  N   SER A 342       5.383   5.922   2.359  1.00 65.25           N  
ATOM   2656  CA  SER A 342       6.695   5.477   2.818  1.00 65.25           C  
ATOM   2657  C   SER A 342       7.129   4.207   2.096  1.00 65.25           C  
ATOM   2658  CB  SER A 342       6.680   5.234   4.328  1.00 65.25           C  
ATOM   2659  O   SER A 342       6.293   3.414   1.661  1.00 65.25           O  
ATOM   2660  OG  SER A 342       5.945   4.062   4.641  1.00 65.25           O  
ATOM   2661  N   VAL A 343       8.492   4.082   1.903  1.00 68.06           N  
ATOM   2662  CA  VAL A 343       9.094   2.953   1.202  1.00 68.06           C  
ATOM   2663  C   VAL A 343       8.703   1.647   1.889  1.00 68.06           C  
ATOM   2664  CB  VAL A 343      10.633   3.082   1.143  1.00 68.06           C  
ATOM   2665  O   VAL A 343       8.258   0.704   1.232  1.00 68.06           O  
ATOM   2666  CG1 VAL A 343      11.266   1.809   0.577  1.00 68.06           C  
ATOM   2667  CG2 VAL A 343      11.039   4.297   0.305  1.00 68.06           C  
ATOM   2668  N   PRO A 344       8.734   1.625   3.242  1.00 68.88           N  
ATOM   2669  CA  PRO A 344       8.359   0.360   3.883  1.00 68.88           C  
ATOM   2670  C   PRO A 344       6.902  -0.015   3.646  1.00 68.88           C  
ATOM   2671  CB  PRO A 344       8.625   0.626   5.367  1.00 68.88           C  
ATOM   2672  O   PRO A 344       6.590  -1.188   3.424  1.00 68.88           O  
ATOM   2673  CG  PRO A 344       9.578   1.775   5.387  1.00 68.88           C  
ATOM   2674  CD  PRO A 344       9.391   2.572   4.129  1.00 68.88           C  
ATOM   2675  N   ALA A 345       5.988   0.979   3.760  1.00 71.62           N  
ATOM   2676  CA  ALA A 345       4.570   0.707   3.543  1.00 71.62           C  
ATOM   2677  C   ALA A 345       4.312   0.261   2.105  1.00 71.62           C  
ATOM   2678  CB  ALA A 345       3.734   1.942   3.871  1.00 71.62           C  
ATOM   2679  O   ALA A 345       3.537  -0.669   1.867  1.00 71.62           O  
ATOM   2680  N   LEU A 346       4.941   0.971   1.229  1.00 76.75           N  
ATOM   2681  CA  LEU A 346       4.812   0.623  -0.182  1.00 76.75           C  
ATOM   2682  C   LEU A 346       5.395  -0.759  -0.457  1.00 76.75           C  
ATOM   2683  CB  LEU A 346       5.512   1.667  -1.058  1.00 76.75           C  
ATOM   2684  O   LEU A 346       4.789  -1.562  -1.169  1.00 76.75           O  
ATOM   2685  CG  LEU A 346       5.281   1.549  -2.564  1.00 76.75           C  
ATOM   2686  CD1 LEU A 346       3.818   1.806  -2.902  1.00 76.75           C  
ATOM   2687  CD2 LEU A 346       6.188   2.516  -3.320  1.00 76.75           C  
ATOM   2688  N   THR A 347       6.582  -1.067   0.063  1.00 73.62           N  
ATOM   2689  CA  THR A 347       7.230  -2.363  -0.107  1.00 73.62           C  
ATOM   2690  C   THR A 347       6.355  -3.482   0.449  1.00 73.62           C  
ATOM   2691  CB  THR A 347       8.609  -2.393   0.582  1.00 73.62           C  
ATOM   2692  O   THR A 347       6.203  -4.531  -0.181  1.00 73.62           O  
ATOM   2693  CG2 THR A 347       9.383  -3.650   0.209  1.00 73.62           C  
ATOM   2694  OG1 THR A 347       9.359  -1.242   0.179  1.00 73.62           O  
ATOM   2695  N   ALA A 348       5.797  -3.211   1.593  1.00 75.06           N  
ATOM   2696  CA  ALA A 348       4.926  -4.203   2.213  1.00 75.06           C  
ATOM   2697  C   ALA A 348       3.693  -4.465   1.351  1.00 75.06           C  
ATOM   2698  CB  ALA A 348       4.508  -3.746   3.607  1.00 75.06           C  
ATOM   2699  O   ALA A 348       3.271  -5.613   1.190  1.00 75.06           O  
ATOM   2700  N   MET A 349       3.170  -3.438   0.819  1.00 78.12           N  
ATOM   2701  CA  MET A 349       1.984  -3.553  -0.024  1.00 78.12           C  
ATOM   2702  C   MET A 349       2.305  -4.293  -1.317  1.00 78.12           C  
ATOM   2703  CB  MET A 349       1.414  -2.168  -0.341  1.00 78.12           C  
ATOM   2704  O   MET A 349       1.544  -5.164  -1.743  1.00 78.12           O  
ATOM   2705  CG  MET A 349       0.110  -2.207  -1.122  1.00 78.12           C  
ATOM   2706  SD  MET A 349       0.341  -1.796  -2.896  1.00 78.12           S  
ATOM   2707  CE  MET A 349       0.833  -0.055  -2.760  1.00 78.12           C  
ATOM   2708  N   ILE A 350       3.480  -3.963  -1.904  1.00 76.94           N  
ATOM   2709  CA  ILE A 350       3.896  -4.609  -3.143  1.00 76.94           C  
ATOM   2710  C   ILE A 350       4.148  -6.094  -2.889  1.00 76.94           C  
ATOM   2711  CB  ILE A 350       5.160  -3.943  -3.732  1.00 76.94           C  
ATOM   2712  O   ILE A 350       3.727  -6.945  -3.674  1.00 76.94           O  
ATOM   2713  CG1 ILE A 350       4.840  -2.523  -4.211  1.00 76.94           C  
ATOM   2714  CG2 ILE A 350       5.734  -4.789  -4.871  1.00 76.94           C  
ATOM   2715  CD1 ILE A 350       6.062  -1.727  -4.645  1.00 76.94           C  
ATOM   2716  N   LYS A 351       4.824  -6.359  -1.813  1.00 71.62           N  
ATOM   2717  CA  LYS A 351       5.074  -7.750  -1.450  1.00 71.62           C  
ATOM   2718  C   LYS A 351       3.770  -8.500  -1.222  1.00 71.62           C  
ATOM   2719  CB  LYS A 351       5.949  -7.824  -0.198  1.00 71.62           C  
ATOM   2720  O   LYS A 351       3.660  -9.688  -1.561  1.00 71.62           O  
ATOM   2721  CG  LYS A 351       7.426  -7.566  -0.458  1.00 71.62           C  
ATOM   2722  CD  LYS A 351       8.258  -7.746   0.806  1.00 71.62           C  
ATOM   2723  CE  LYS A 351       9.734  -7.488   0.546  1.00 71.62           C  
ATOM   2724  NZ  LYS A 351      10.547  -7.609   1.795  1.00 71.62           N  
ATOM   2725  N   LYS A 352       2.859  -7.754  -0.645  1.00 72.69           N  
ATOM   2726  CA  LYS A 352       1.551  -8.344  -0.376  1.00 72.69           C  
ATOM   2727  C   LYS A 352       0.866  -8.773  -1.669  1.00 72.69           C  
ATOM   2728  CB  LYS A 352       0.664  -7.355   0.383  1.00 72.69           C  
ATOM   2729  O   LYS A 352       0.254  -9.844  -1.728  1.00 72.69           O  
ATOM   2730  CG  LYS A 352      -0.695  -7.914   0.772  1.00 72.69           C  
ATOM   2731  CD  LYS A 352      -1.564  -6.859   1.445  1.00 72.69           C  
ATOM   2732  CE  LYS A 352      -2.980  -7.367   1.682  1.00 72.69           C  
ATOM   2733  NZ  LYS A 352      -3.869  -6.297   2.223  1.00 72.69           N  
ATOM   2734  N   PHE A 353       0.984  -7.938  -2.674  1.00 73.75           N  
ATOM   2735  CA  PHE A 353       0.256  -8.188  -3.910  1.00 73.75           C  
ATOM   2736  C   PHE A 353       1.069  -9.078  -4.844  1.00 73.75           C  
ATOM   2737  CB  PHE A 353      -0.092  -6.871  -4.609  1.00 73.75           C  
ATOM   2738  O   PHE A 353       0.506  -9.805  -5.664  1.00 73.75           O  
ATOM   2739  CG  PHE A 353      -1.267  -6.152  -4.004  1.00 73.75           C  
ATOM   2740  CD1 PHE A 353      -2.557  -6.645  -4.164  1.00 73.75           C  
ATOM   2741  CD2 PHE A 353      -1.079  -4.988  -3.271  1.00 73.75           C  
ATOM   2742  CE1 PHE A 353      -3.646  -5.980  -3.600  1.00 73.75           C  
ATOM   2743  CE2 PHE A 353      -2.162  -4.320  -2.707  1.00 73.75           C  
ATOM   2744  CZ  PHE A 353      -3.445  -4.816  -2.875  1.00 73.75           C  
ATOM   2745  N   TRP A 354       2.410  -8.922  -4.848  1.00 66.31           N  
ATOM   2746  CA  TRP A 354       3.211  -9.633  -5.836  1.00 66.31           C  
ATOM   2747  C   TRP A 354       4.164 -10.617  -5.164  1.00 66.31           C  
ATOM   2748  CB  TRP A 354       4.004  -8.641  -6.695  1.00 66.31           C  
ATOM   2749  O   TRP A 354       4.707 -11.508  -5.816  1.00 66.31           O  
ATOM   2750  CG  TRP A 354       3.201  -8.008  -7.797  1.00 66.31           C  
ATOM   2751  CD1 TRP A 354       3.025  -8.484  -9.062  1.00 66.31           C  
ATOM   2752  CD2 TRP A 354       2.471  -6.781  -7.723  1.00 66.31           C  
ATOM   2753  CE2 TRP A 354       1.874  -6.574  -8.984  1.00 66.31           C  
ATOM   2754  CE3 TRP A 354       2.264  -5.836  -6.711  1.00 66.31           C  
ATOM   2755  NE1 TRP A 354       2.227  -7.629  -9.789  1.00 66.31           N  
ATOM   2756  CH2 TRP A 354       0.894  -4.551  -8.258  1.00 66.31           C  
ATOM   2757  CZ2 TRP A 354       1.082  -5.461  -9.266  1.00 66.31           C  
ATOM   2758  CZ3 TRP A 354       1.474  -4.727  -6.988  1.00 66.31           C  
ATOM   2759  N   ASP A 355       4.625 -10.312  -3.979  1.00 52.25           N  
ATOM   2760  CA  ASP A 355       5.508 -11.258  -3.303  1.00 52.25           C  
ATOM   2761  C   ASP A 355       4.711 -12.242  -2.457  1.00 52.25           C  
ATOM   2762  CB  ASP A 355       6.523 -10.516  -2.430  1.00 52.25           C  
ATOM   2763  O   ASP A 355       3.863 -11.844  -1.657  1.00 52.25           O  
ATOM   2764  CG  ASP A 355       7.945 -10.617  -2.949  1.00 52.25           C  
ATOM   2765  OD1 ASP A 355       8.211 -11.461  -3.834  1.00 52.25           O  
ATOM   2766  OD2 ASP A 355       8.812  -9.852  -2.467  1.00 52.25           O  
ATOM   2767  N   THR A 356       4.047 -13.219  -2.904  1.00 42.59           N  
ATOM   2768  CA  THR A 356       3.246 -14.203  -2.189  1.00 42.59           C  
ATOM   2769  C   THR A 356       3.889 -14.562  -0.853  1.00 42.59           C  
ATOM   2770  CB  THR A 356       3.057 -15.484  -3.027  1.00 42.59           C  
ATOM   2771  O   THR A 356       3.609 -15.617  -0.284  1.00 42.59           O  
ATOM   2772  CG2 THR A 356       1.641 -15.570  -3.584  1.00 42.59           C  
ATOM   2773  OG1 THR A 356       3.988 -15.477  -4.117  1.00 42.59           O  
ATOM   2774  N   GLN A 357       4.883 -13.922  -0.230  1.00 30.12           N  
ATOM   2775  CA  GLN A 357       5.148 -14.625   1.023  1.00 30.12           C  
ATOM   2776  C   GLN A 357       3.980 -14.477   1.994  1.00 30.12           C  
ATOM   2777  CB  GLN A 357       6.434 -14.102   1.666  1.00 30.12           C  
ATOM   2778  O   GLN A 357       3.238 -13.492   1.937  1.00 30.12           O  
ATOM   2779  CG  GLN A 357       7.695 -14.789   1.161  1.00 30.12           C  
ATOM   2780  CD  GLN A 357       8.953 -14.305   1.865  1.00 30.12           C  
ATOM   2781  NE2 GLN A 357      10.078 -14.945   1.571  1.00 30.12           N  
ATOM   2782  OE1 GLN A 357       8.906 -13.367   2.666  1.00 30.12           O  
ATOM   2783  N   ASP A 358       3.500 -15.453   2.803  1.00 24.75           N  
ATOM   2784  CA  ASP A 358       2.500 -15.656   3.846  1.00 24.75           C  
ATOM   2785  C   ASP A 358       2.570 -14.547   4.898  1.00 24.75           C  
ATOM   2786  CB  ASP A 358       2.682 -17.016   4.508  1.00 24.75           C  
ATOM   2787  O   ASP A 358       2.062 -14.711   6.008  1.00 24.75           O  
ATOM   2788  CG  ASP A 358       1.870 -18.125   3.842  1.00 24.75           C  
ATOM   2789  OD1 ASP A 358       0.878 -17.812   3.148  1.00 24.75           O  
ATOM   2790  OD2 ASP A 358       2.223 -19.297   4.012  1.00 24.75           O  
ATOM   2791  N   ASP A 359       3.354 -13.492   4.992  1.00 22.62           N  
ATOM   2792  CA  ASP A 359       3.295 -13.039   6.379  1.00 22.62           C  
ATOM   2793  C   ASP A 359       1.889 -12.570   6.746  1.00 22.62           C  
ATOM   2794  CB  ASP A 359       4.305 -11.914   6.625  1.00 22.62           C  
ATOM   2795  O   ASP A 359       1.113 -12.172   5.875  1.00 22.62           O  
ATOM   2796  CG  ASP A 359       5.652 -12.430   7.105  1.00 22.62           C  
ATOM   2797  OD1 ASP A 359       5.719 -13.539   7.672  1.00 22.62           O  
ATOM   2798  OD2 ASP A 359       6.656 -11.711   6.918  1.00 22.62           O  
ATOM   2799  N   GLU A 360       1.493 -12.383   8.195  1.00 19.66           N  
ATOM   2800  CA  GLU A 360       0.482 -12.133   9.219  1.00 19.66           C  
ATOM   2801  C   GLU A 360      -0.292 -10.852   8.930  1.00 19.66           C  
ATOM   2802  CB  GLU A 360       1.127 -12.062  10.602  1.00 19.66           C  
ATOM   2803  O   GLU A 360       0.227  -9.938   8.289  1.00 19.66           O  
ATOM   2804  CG  GLU A 360       1.208 -13.406  11.312  1.00 19.66           C  
ATOM   2805  CD  GLU A 360       1.754 -13.305  12.727  1.00 19.66           C  
ATOM   2806  OE1 GLU A 360       1.770 -14.328  13.453  1.00 19.66           O  
ATOM   2807  OE2 GLU A 360       2.170 -12.195  13.125  1.00 19.66           O  
ATOM   2808  N   GLU A 361      -1.597 -10.680   9.438  1.00 20.28           N  
ATOM   2809  CA  GLU A 361      -2.822  -9.961   9.773  1.00 20.28           C  
ATOM   2810  C   GLU A 361      -2.512  -8.586  10.359  1.00 20.28           C  
ATOM   2811  CB  GLU A 361      -3.666 -10.773  10.766  1.00 20.28           C  
ATOM   2812  O   GLU A 361      -2.506  -8.406  11.578  1.00 20.28           O  
ATOM   2813  CG  GLU A 361      -4.832 -11.508  10.117  1.00 20.28           C  
ATOM   2814  CD  GLU A 361      -5.645 -12.328  11.109  1.00 20.28           C  
ATOM   2815  OE1 GLU A 361      -6.676 -12.914  10.703  1.00 20.28           O  
ATOM   2816  OE2 GLU A 361      -5.250 -12.383  12.289  1.00 20.28           O  
ATOM   2817  N   SER A 362      -1.596  -7.789  10.242  1.00 19.84           N  
ATOM   2818  CA  SER A 362      -1.740  -6.770  11.273  1.00 19.84           C  
ATOM   2819  C   SER A 362      -3.049  -6.004  11.117  1.00 19.84           C  
ATOM   2820  CB  SER A 362      -0.562  -5.797  11.242  1.00 19.84           C  
ATOM   2821  O   SER A 362      -3.480  -5.723  10.000  1.00 19.84           O  
ATOM   2822  OG  SER A 362       0.544  -6.371  10.562  1.00 19.84           O  
ATOM   2823  N   THR A 363      -3.906  -5.664  12.234  1.00 19.34           N  
ATOM   2824  CA  THR A 363      -5.109  -5.203  12.914  1.00 19.34           C  
ATOM   2825  C   THR A 363      -5.445  -3.770  12.508  1.00 19.34           C  
ATOM   2826  CB  THR A 363      -4.957  -5.289  14.445  1.00 19.34           C  
ATOM   2827  O   THR A 363      -5.816  -2.953  13.359  1.00 19.34           O  
ATOM   2828  CG2 THR A 363      -5.234  -6.699  14.945  1.00 19.34           C  
ATOM   2829  OG1 THR A 363      -3.619  -4.918  14.805  1.00 19.34           O  
ATOM   2830  N   VAL A 364      -5.402  -3.250  11.312  1.00 19.59           N  
ATOM   2831  CA  VAL A 364      -5.629  -1.816  11.461  1.00 19.59           C  
ATOM   2832  C   VAL A 364      -7.059  -1.563  11.930  1.00 19.59           C  
ATOM   2833  CB  VAL A 364      -5.355  -1.057  10.148  1.00 19.59           C  
ATOM   2834  O   VAL A 364      -8.008  -2.127  11.383  1.00 19.59           O  
ATOM   2835  CG1 VAL A 364      -5.395   0.453  10.375  1.00 19.59           C  
ATOM   2836  CG2 VAL A 364      -4.012  -1.477   9.555  1.00 19.59           C  
ATOM   2837  N   THR A 365      -7.430  -0.660  12.977  1.00 19.58           N  
ATOM   2838  CA  THR A 365      -8.391  -0.175  13.961  1.00 19.58           C  
ATOM   2839  C   THR A 365      -9.445   0.708  13.297  1.00 19.58           C  
ATOM   2840  CB  THR A 365      -7.691   0.612  15.086  1.00 19.58           C  
ATOM   2841  O   THR A 365     -10.227   1.371  13.984  1.00 19.58           O  
ATOM   2842  CG2 THR A 365      -7.105  -0.329  16.125  1.00 19.58           C  
ATOM   2843  OG1 THR A 365      -6.637   1.400  14.523  1.00 19.58           O  
ATOM   2844  N   THR A 366      -9.898   0.829  12.047  1.00 21.19           N  
ATOM   2845  CA  THR A 366     -10.602   2.070  11.734  1.00 21.19           C  
ATOM   2846  C   THR A 366     -11.961   2.111  12.430  1.00 21.19           C  
ATOM   2847  CB  THR A 366     -10.789   2.236  10.211  1.00 21.19           C  
ATOM   2848  O   THR A 366     -12.719   1.142  12.375  1.00 21.19           O  
ATOM   2849  CG2 THR A 366      -9.742   3.176   9.625  1.00 21.19           C  
ATOM   2850  OG1 THR A 366     -10.672   0.956   9.578  1.00 21.19           O  
ATOM   2851  N   GLU A 367     -12.617   3.326  12.953  1.00 21.88           N  
ATOM   2852  CA  GLU A 367     -13.531   3.830  13.977  1.00 21.88           C  
ATOM   2853  C   GLU A 367     -14.984   3.627  13.562  1.00 21.88           C  
ATOM   2854  CB  GLU A 367     -13.266   5.312  14.250  1.00 21.88           C  
ATOM   2855  O   GLU A 367     -15.773   3.035  14.305  1.00 21.88           O  
ATOM   2856  CG  GLU A 367     -12.094   5.562  15.188  1.00 21.88           C  
ATOM   2857  CD  GLU A 367     -11.977   7.012  15.625  1.00 21.88           C  
ATOM   2858  OE1 GLU A 367     -11.227   7.297  16.594  1.00 21.88           O  
ATOM   2859  OE2 GLU A 367     -12.641   7.871  15.008  1.00 21.88           O  
ATOM   2860  N   GLU A 368     -16.016   4.754  13.336  1.00 23.84           N  
ATOM   2861  CA  GLU A 368     -17.391   4.984  13.781  1.00 23.84           C  
ATOM   2862  C   GLU A 368     -18.391   4.449  12.773  1.00 23.84           C  
ATOM   2863  CB  GLU A 368     -17.625   6.477  14.023  1.00 23.84           C  
ATOM   2864  O   GLU A 368     -19.375   3.803  13.148  1.00 23.84           O  
ATOM   2865  CG  GLU A 368     -17.344   6.918  15.453  1.00 23.84           C  
ATOM   2866  CD  GLU A 368     -17.656   8.383  15.703  1.00 23.84           C  
ATOM   2867  OE1 GLU A 368     -17.672   8.812  16.875  1.00 23.84           O  
ATOM   2868  OE2 GLU A 368     -17.891   9.109  14.711  1.00 23.84           O  
ATOM   2869  N   ASN A 369     -18.797   5.336  11.742  1.00 29.28           N  
ATOM   2870  CA  ASN A 369     -19.891   5.078  10.805  1.00 29.28           C  
ATOM   2871  C   ASN A 369     -19.812   3.662  10.234  1.00 29.28           C  
ATOM   2872  CB  ASN A 369     -19.875   6.105   9.672  1.00 29.28           C  
ATOM   2873  O   ASN A 369     -20.453   3.361   9.227  1.00 29.28           O  
ATOM   2874  CG  ASN A 369     -20.859   7.238   9.906  1.00 29.28           C  
ATOM   2875  ND2 ASN A 369     -20.734   8.297   9.117  1.00 29.28           N  
ATOM   2876  OD1 ASN A 369     -21.719   7.160  10.789  1.00 29.28           O  
ATOM   2877  N   SER A 370     -19.047   2.758  10.961  1.00 35.94           N  
ATOM   2878  CA  SER A 370     -18.062   1.801  11.453  1.00 35.94           C  
ATOM   2879  C   SER A 370     -18.734   0.546  12.000  1.00 35.94           C  
ATOM   2880  CB  SER A 370     -17.188   2.438  12.539  1.00 35.94           C  
ATOM   2881  O   SER A 370     -18.062  -0.380  12.453  1.00 35.94           O  
ATOM   2882  OG  SER A 370     -17.984   2.859  13.633  1.00 35.94           O  
ATOM   2883  N   LYS A 371     -20.016   0.822  12.320  1.00 43.50           N  
ATOM   2884  CA  LYS A 371     -20.641  -0.297  13.016  1.00 43.50           C  
ATOM   2885  C   LYS A 371     -20.984  -1.425  12.047  1.00 43.50           C  
ATOM   2886  CB  LYS A 371     -21.906   0.167  13.750  1.00 43.50           C  
ATOM   2887  O   LYS A 371     -20.750  -2.598  12.344  1.00 43.50           O  
ATOM   2888  CG  LYS A 371     -21.641   0.634  15.180  1.00 43.50           C  
ATOM   2889  CD  LYS A 371     -22.938   1.015  15.883  1.00 43.50           C  
ATOM   2890  CE  LYS A 371     -22.688   1.505  17.297  1.00 43.50           C  
ATOM   2891  NZ  LYS A 371     -23.953   1.940  17.969  1.00 43.50           N  
ATOM   2892  N   SER A 372     -21.969  -1.072  10.938  1.00 52.06           N  
ATOM   2893  CA  SER A 372     -22.297  -2.164  10.023  1.00 52.06           C  
ATOM   2894  C   SER A 372     -21.062  -2.672   9.305  1.00 52.06           C  
ATOM   2895  CB  SER A 372     -23.344  -1.713   9.008  1.00 52.06           C  
ATOM   2896  O   SER A 372     -20.938  -3.871   9.047  1.00 52.06           O  
ATOM   2897  OG  SER A 372     -24.516  -1.262   9.656  1.00 52.06           O  
ATOM   2898  N   GLU A 373     -20.234  -1.631   8.852  1.00 51.22           N  
ATOM   2899  CA  GLU A 373     -18.984  -2.016   8.211  1.00 51.22           C  
ATOM   2900  C   GLU A 373     -18.062  -2.760   9.180  1.00 51.22           C  
ATOM   2901  CB  GLU A 373     -18.266  -0.785   7.652  1.00 51.22           C  
ATOM   2902  O   GLU A 373     -17.250  -3.578   8.766  1.00 51.22           O  
ATOM   2903  CG  GLU A 373     -18.719  -0.385   6.258  1.00 51.22           C  
ATOM   2904  CD  GLU A 373     -17.969   0.816   5.703  1.00 51.22           C  
ATOM   2905  OE1 GLU A 373     -18.219   1.197   4.535  1.00 51.22           O  
ATOM   2906  OE2 GLU A 373     -17.141   1.381   6.441  1.00 51.22           O  
ATOM   2907  N   ALA A 374     -18.375  -2.473  10.508  1.00 61.47           N  
ATOM   2908  CA  ALA A 374     -17.641  -3.174  11.562  1.00 61.47           C  
ATOM   2909  C   ALA A 374     -18.188  -4.582  11.766  1.00 61.47           C  
ATOM   2910  CB  ALA A 374     -17.688  -2.383  12.867  1.00 61.47           C  
ATOM   2911  O   ALA A 374     -17.453  -5.488  12.164  1.00 61.47           O  
ATOM   2912  N   LEU A 375     -19.531  -4.672  11.266  1.00 77.44           N  
ATOM   2913  CA  LEU A 375     -20.188  -5.934  11.578  1.00 77.44           C  
ATOM   2914  C   LEU A 375     -20.172  -6.871  10.375  1.00 77.44           C  
ATOM   2915  CB  LEU A 375     -21.625  -5.688  12.031  1.00 77.44           C  
ATOM   2916  O   LEU A 375     -20.172  -8.094  10.531  1.00 77.44           O  
ATOM   2917  CG  LEU A 375     -21.812  -5.109  13.430  1.00 77.44           C  
ATOM   2918  CD1 LEU A 375     -23.172  -4.414  13.547  1.00 77.44           C  
ATOM   2919  CD2 LEU A 375     -21.672  -6.203  14.484  1.00 77.44           C  
ATOM   2920  N   LEU A 376     -20.109  -6.227   9.062  1.00 80.69           N  
ATOM   2921  CA  LEU A 376     -20.281  -7.020   7.852  1.00 80.69           C  
ATOM   2922  C   LEU A 376     -19.109  -6.836   6.902  1.00 80.69           C  
ATOM   2923  CB  LEU A 376     -21.594  -6.641   7.141  1.00 80.69           C  
ATOM   2924  O   LEU A 376     -18.484  -5.773   6.887  1.00 80.69           O  
ATOM   2925  CG  LEU A 376     -22.875  -6.754   7.969  1.00 80.69           C  
ATOM   2926  CD1 LEU A 376     -24.047  -6.145   7.215  1.00 80.69           C  
ATOM   2927  CD2 LEU A 376     -23.156  -8.211   8.328  1.00 80.69           C  
ATOM   2928  N   ASP A 377     -18.734  -7.879   6.238  1.00 77.56           N  
ATOM   2929  CA  ASP A 377     -17.781  -7.832   5.133  1.00 77.56           C  
ATOM   2930  C   ASP A 377     -18.469  -7.457   3.826  1.00 77.56           C  
ATOM   2931  CB  ASP A 377     -17.062  -9.180   4.980  1.00 77.56           C  
ATOM   2932  O   ASP A 377     -18.781  -8.328   3.008  1.00 77.56           O  
ATOM   2933  CG  ASP A 377     -15.852  -9.109   4.078  1.00 77.56           C  
ATOM   2934  OD1 ASP A 377     -15.734  -8.148   3.281  1.00 77.56           O  
ATOM   2935  OD2 ASP A 377     -14.992 -10.016   4.168  1.00 77.56           O  
ATOM   2936  N   ILE A 378     -18.656  -6.203   3.643  1.00 77.38           N  
ATOM   2937  CA  ILE A 378     -19.484  -5.672   2.566  1.00 77.38           C  
ATOM   2938  C   ILE A 378     -18.844  -5.996   1.217  1.00 77.38           C  
ATOM   2939  CB  ILE A 378     -19.688  -4.148   2.711  1.00 77.38           C  
ATOM   2940  O   ILE A 378     -19.516  -6.465   0.300  1.00 77.38           O  
ATOM   2941  CG1 ILE A 378     -20.469  -3.836   3.992  1.00 77.38           C  
ATOM   2942  CG2 ILE A 378     -20.406  -3.584   1.480  1.00 77.38           C  
ATOM   2943  CD1 ILE A 378     -21.891  -3.348   3.746  1.00 77.38           C  
ATOM   2944  N   PRO A 379     -17.578  -5.766   1.029  1.00 70.81           N  
ATOM   2945  CA  PRO A 379     -16.984  -6.121  -0.261  1.00 70.81           C  
ATOM   2946  C   PRO A 379     -17.234  -7.578  -0.642  1.00 70.81           C  
ATOM   2947  CB  PRO A 379     -15.492  -5.855  -0.044  1.00 70.81           C  
ATOM   2948  O   PRO A 379     -17.547  -7.875  -1.795  1.00 70.81           O  
ATOM   2949  CG  PRO A 379     -15.438  -4.883   1.089  1.00 70.81           C  
ATOM   2950  CD  PRO A 379     -16.625  -5.113   1.973  1.00 70.81           C  
ATOM   2951  N   MET A 380     -17.078  -8.484   0.311  1.00 72.25           N  
ATOM   2952  CA  MET A 380     -17.328  -9.906   0.070  1.00 72.25           C  
ATOM   2953  C   MET A 380     -18.797 -10.148  -0.238  1.00 72.25           C  
ATOM   2954  CB  MET A 380     -16.906 -10.742   1.278  1.00 72.25           C  
ATOM   2955  O   MET A 380     -19.125 -10.891  -1.162  1.00 72.25           O  
ATOM   2956  CG  MET A 380     -17.031 -12.242   1.062  1.00 72.25           C  
ATOM   2957  SD  MET A 380     -16.797 -13.195   2.611  1.00 72.25           S  
ATOM   2958  CE  MET A 380     -18.422 -13.992   2.748  1.00 72.25           C  
ATOM   2959  N   LEU A 381     -19.641  -9.453   0.414  1.00 79.00           N  
ATOM   2960  CA  LEU A 381     -21.078  -9.633   0.246  1.00 79.00           C  
ATOM   2961  C   LEU A 381     -21.531  -9.094  -1.106  1.00 79.00           C  
ATOM   2962  CB  LEU A 381     -21.828  -8.930   1.371  1.00 79.00           C  
ATOM   2963  O   LEU A 381     -22.391  -9.695  -1.757  1.00 79.00           O  
ATOM   2964  CG  LEU A 381     -21.781  -9.594   2.748  1.00 79.00           C  
ATOM   2965  CD1 LEU A 381     -22.328  -8.648   3.814  1.00 79.00           C  
ATOM   2966  CD2 LEU A 381     -22.547 -10.906   2.738  1.00 79.00           C  
ATOM   2967  N   GLU A 382     -21.016  -8.070  -1.501  1.00 73.56           N  
ATOM   2968  CA  GLU A 382     -21.344  -7.512  -2.812  1.00 73.56           C  
ATOM   2969  C   GLU A 382     -20.891  -8.445  -3.932  1.00 73.56           C  
ATOM   2970  CB  GLU A 382     -20.688  -6.137  -2.988  1.00 73.56           C  
ATOM   2971  O   GLU A 382     -21.594  -8.609  -4.934  1.00 73.56           O  
ATOM   2972  CG  GLU A 382     -21.375  -5.023  -2.223  1.00 73.56           C  
ATOM   2973  CD  GLU A 382     -20.688  -3.678  -2.354  1.00 73.56           C  
ATOM   2974  OE1 GLU A 382     -21.281  -2.646  -1.961  1.00 73.56           O  
ATOM   2975  OE2 GLU A 382     -19.531  -3.654  -2.854  1.00 73.56           O  
ATOM   2976  N   GLN A 383     -19.719  -8.992  -3.770  1.00 69.94           N  
ATOM   2977  CA  GLN A 383     -19.250  -9.977  -4.738  1.00 69.94           C  
ATOM   2978  C   GLN A 383     -20.172 -11.188  -4.789  1.00 69.94           C  
ATOM   2979  CB  GLN A 383     -17.828 -10.422  -4.398  1.00 69.94           C  
ATOM   2980  O   GLN A 383     -20.438 -11.719  -5.867  1.00 69.94           O  
ATOM   2981  CG  GLN A 383     -16.750  -9.414  -4.797  1.00 69.94           C  
ATOM   2982  CD  GLN A 383     -15.352  -9.875  -4.426  1.00 69.94           C  
ATOM   2983  NE2 GLN A 383     -14.383  -8.977  -4.570  1.00 69.94           N  
ATOM   2984  OE1 GLN A 383     -15.148 -11.016  -4.016  1.00 69.94           O  
ATOM   2985  N   TYR A 384     -20.656 -11.617  -3.672  1.00 73.25           N  
ATOM   2986  CA  TYR A 384     -21.641 -12.695  -3.605  1.00 73.25           C  
ATOM   2987  C   TYR A 384     -22.906 -12.328  -4.363  1.00 73.25           C  
ATOM   2988  CB  TYR A 384     -21.969 -13.023  -2.148  1.00 73.25           C  
ATOM   2989  O   TYR A 384     -23.453 -13.148  -5.102  1.00 73.25           O  
ATOM   2990  CG  TYR A 384     -21.031 -14.016  -1.517  1.00 73.25           C  
ATOM   2991  CD1 TYR A 384     -20.500 -15.070  -2.254  1.00 73.25           C  
ATOM   2992  CD2 TYR A 384     -20.656 -13.898  -0.180  1.00 73.25           C  
ATOM   2993  CE1 TYR A 384     -19.625 -15.984  -1.674  1.00 73.25           C  
ATOM   2994  CE2 TYR A 384     -19.781 -14.805   0.410  1.00 73.25           C  
ATOM   2995  OH  TYR A 384     -18.406 -16.750   0.235  1.00 73.25           O  
ATOM   2996  CZ  TYR A 384     -19.281 -15.844  -0.344  1.00 73.25           C  
ATOM   2997  N   LEU A 385     -23.281 -11.133  -4.203  1.00 72.25           N  
ATOM   2998  CA  LEU A 385     -24.500 -10.664  -4.852  1.00 72.25           C  
ATOM   2999  C   LEU A 385     -24.344 -10.664  -6.367  1.00 72.25           C  
ATOM   3000  CB  LEU A 385     -24.859  -9.258  -4.363  1.00 72.25           C  
ATOM   3001  O   LEU A 385     -25.266 -11.047  -7.090  1.00 72.25           O  
ATOM   3002  CG  LEU A 385     -25.969  -9.164  -3.311  1.00 72.25           C  
ATOM   3003  CD1 LEU A 385     -25.625  -8.086  -2.283  1.00 72.25           C  
ATOM   3004  CD2 LEU A 385     -27.312  -8.883  -3.971  1.00 72.25           C  
ATOM   3005  N   GLU A 386     -23.250 -10.336  -6.754  1.00 69.06           N  
ATOM   3006  CA  GLU A 386     -22.969 -10.242  -8.188  1.00 69.06           C  
ATOM   3007  C   GLU A 386     -22.828 -11.625  -8.812  1.00 69.06           C  
ATOM   3008  CB  GLU A 386     -21.719  -9.406  -8.438  1.00 69.06           C  
ATOM   3009  O   GLU A 386     -23.281 -11.859  -9.930  1.00 69.06           O  
ATOM   3010  CG  GLU A 386     -21.984  -7.918  -8.602  1.00 69.06           C  
ATOM   3011  CD  GLU A 386     -20.719  -7.113  -8.891  1.00 69.06           C  
ATOM   3012  OE1 GLU A 386     -20.828  -5.875  -9.055  1.00 69.06           O  
ATOM   3013  OE2 GLU A 386     -19.641  -7.723  -8.961  1.00 69.06           O  
ATOM   3014  N   LEU A 387     -22.156 -12.484  -8.156  1.00 65.88           N  
ATOM   3015  CA  LEU A 387     -21.828 -13.797  -8.695  1.00 65.88           C  
ATOM   3016  C   LEU A 387     -23.016 -14.750  -8.594  1.00 65.88           C  
ATOM   3017  CB  LEU A 387     -20.609 -14.391  -7.969  1.00 65.88           C  
ATOM   3018  O   LEU A 387     -23.328 -15.453  -9.555  1.00 65.88           O  
ATOM   3019  CG  LEU A 387     -19.312 -14.492  -8.773  1.00 65.88           C  
ATOM   3020  CD1 LEU A 387     -18.188 -13.742  -8.070  1.00 65.88           C  
ATOM   3021  CD2 LEU A 387     -18.938 -15.953  -8.992  1.00 65.88           C  
ATOM   3022  N   VAL A 388     -23.703 -14.844  -7.520  1.00 69.94           N  
ATOM   3023  CA  VAL A 388     -24.672 -15.906  -7.281  1.00 69.94           C  
ATOM   3024  C   VAL A 388     -26.047 -15.305  -6.973  1.00 69.94           C  
ATOM   3025  CB  VAL A 388     -24.234 -16.844  -6.129  1.00 69.94           C  
ATOM   3026  O   VAL A 388     -27.078 -15.969  -7.113  1.00 69.94           O  
ATOM   3027  CG1 VAL A 388     -25.156 -18.062  -6.035  1.00 69.94           C  
ATOM   3028  CG2 VAL A 388     -22.781 -17.266  -6.324  1.00 69.94           C  
ATOM   3029  N   GLY A 389     -26.094 -13.922  -6.707  1.00 72.94           N  
ATOM   3030  CA  GLY A 389     -27.359 -13.305  -6.328  1.00 72.94           C  
ATOM   3031  C   GLY A 389     -27.609 -13.312  -4.832  1.00 72.94           C  
ATOM   3032  O   GLY A 389     -26.812 -13.875  -4.070  1.00 72.94           O  
ATOM   3033  N   PRO A 390     -28.672 -12.703  -4.379  1.00 77.25           N  
ATOM   3034  CA  PRO A 390     -28.953 -12.531  -2.953  1.00 77.25           C  
ATOM   3035  C   PRO A 390     -29.375 -13.836  -2.273  1.00 77.25           C  
ATOM   3036  CB  PRO A 390     -30.094 -11.516  -2.943  1.00 77.25           C  
ATOM   3037  O   PRO A 390     -29.312 -13.938  -1.047  1.00 77.25           O  
ATOM   3038  CG  PRO A 390     -30.594 -11.492  -4.352  1.00 77.25           C  
ATOM   3039  CD  PRO A 390     -29.547 -12.102  -5.242  1.00 77.25           C  
ATOM   3040  N   LYS A 391     -29.812 -14.789  -3.049  1.00 79.44           N  
ATOM   3041  CA  LYS A 391     -30.297 -16.062  -2.500  1.00 79.44           C  
ATOM   3042  C   LYS A 391     -29.188 -16.797  -1.761  1.00 79.44           C  
ATOM   3043  CB  LYS A 391     -30.859 -16.938  -3.609  1.00 79.44           C  
ATOM   3044  O   LYS A 391     -29.422 -17.438  -0.738  1.00 79.44           O  
ATOM   3045  CG  LYS A 391     -31.938 -17.922  -3.139  1.00 79.44           C  
ATOM   3046  CD  LYS A 391     -32.500 -18.719  -4.297  1.00 79.44           C  
ATOM   3047  CE  LYS A 391     -33.500 -19.766  -3.814  1.00 79.44           C  
ATOM   3048  NZ  LYS A 391     -34.031 -20.578  -4.945  1.00 79.44           N  
ATOM   3049  N   LEU A 392     -27.984 -16.734  -2.270  1.00 75.31           N  
ATOM   3050  CA  LEU A 392     -26.844 -17.375  -1.633  1.00 75.31           C  
ATOM   3051  C   LEU A 392     -26.609 -16.828  -0.228  1.00 75.31           C  
ATOM   3052  CB  LEU A 392     -25.578 -17.188  -2.475  1.00 75.31           C  
ATOM   3053  O   LEU A 392     -26.359 -17.594   0.707  1.00 75.31           O  
ATOM   3054  CG  LEU A 392     -24.406 -18.141  -2.182  1.00 75.31           C  
ATOM   3055  CD1 LEU A 392     -24.141 -19.031  -3.385  1.00 75.31           C  
ATOM   3056  CD2 LEU A 392     -23.156 -17.344  -1.804  1.00 75.31           C  
ATOM   3057  N   ILE A 393     -26.734 -15.523  -0.140  1.00 80.19           N  
ATOM   3058  CA  ILE A 393     -26.500 -14.867   1.144  1.00 80.19           C  
ATOM   3059  C   ILE A 393     -27.625 -15.219   2.109  1.00 80.19           C  
ATOM   3060  CB  ILE A 393     -26.391 -13.336   0.982  1.00 80.19           C  
ATOM   3061  O   ILE A 393     -27.391 -15.578   3.264  1.00 80.19           O  
ATOM   3062  CG1 ILE A 393     -25.250 -12.984   0.017  1.00 80.19           C  
ATOM   3063  CG2 ILE A 393     -26.172 -12.664   2.342  1.00 80.19           C  
ATOM   3064  CD1 ILE A 393     -25.188 -11.516  -0.351  1.00 80.19           C  
ATOM   3065  N   THR A 394     -28.812 -15.195   1.570  1.00 83.06           N  
ATOM   3066  CA  THR A 394     -29.984 -15.469   2.406  1.00 83.06           C  
ATOM   3067  C   THR A 394     -30.000 -16.938   2.842  1.00 83.06           C  
ATOM   3068  CB  THR A 394     -31.281 -15.133   1.671  1.00 83.06           C  
ATOM   3069  O   THR A 394     -30.328 -17.234   3.986  1.00 83.06           O  
ATOM   3070  CG2 THR A 394     -31.609 -13.648   1.761  1.00 83.06           C  
ATOM   3071  OG1 THR A 394     -31.156 -15.500   0.291  1.00 83.06           O  
ATOM   3072  N   ASP A 395     -29.625 -17.859   1.965  1.00 81.56           N  
ATOM   3073  CA  ASP A 395     -29.562 -19.281   2.291  1.00 81.56           C  
ATOM   3074  C   ASP A 395     -28.438 -19.562   3.277  1.00 81.56           C  
ATOM   3075  CB  ASP A 395     -29.375 -20.109   1.022  1.00 81.56           C  
ATOM   3076  O   ASP A 395     -28.594 -20.344   4.211  1.00 81.56           O  
ATOM   3077  CG  ASP A 395     -30.625 -20.141   0.151  1.00 81.56           C  
ATOM   3078  OD1 ASP A 395     -31.688 -19.688   0.600  1.00 81.56           O  
ATOM   3079  OD2 ASP A 395     -30.531 -20.641  -0.993  1.00 81.56           O  
ATOM   3080  N   GLY A 396     -27.250 -18.938   3.021  1.00 81.31           N  
ATOM   3081  CA  GLY A 396     -26.141 -19.062   3.945  1.00 81.31           C  
ATOM   3082  C   GLY A 396     -26.453 -18.531   5.332  1.00 81.31           C  
ATOM   3083  O   GLY A 396     -26.094 -19.156   6.336  1.00 81.31           O  
ATOM   3084  N   LEU A 397     -27.188 -17.484   5.344  1.00 84.31           N  
ATOM   3085  CA  LEU A 397     -27.578 -16.844   6.598  1.00 84.31           C  
ATOM   3086  C   LEU A 397     -28.594 -17.703   7.340  1.00 84.31           C  
ATOM   3087  CB  LEU A 397     -28.156 -15.453   6.340  1.00 84.31           C  
ATOM   3088  O   LEU A 397     -28.562 -17.781   8.570  1.00 84.31           O  
ATOM   3089  CG  LEU A 397     -27.781 -14.367   7.352  1.00 84.31           C  
ATOM   3090  CD1 LEU A 397     -26.672 -13.492   6.797  1.00 84.31           C  
ATOM   3091  CD2 LEU A 397     -29.000 -13.531   7.703  1.00 84.31           C  
ATOM   3092  N   ALA A 398     -29.547 -18.328   6.609  1.00 87.12           N  
ATOM   3093  CA  ALA A 398     -30.531 -19.203   7.211  1.00 87.12           C  
ATOM   3094  C   ALA A 398     -29.875 -20.406   7.891  1.00 87.12           C  
ATOM   3095  CB  ALA A 398     -31.531 -19.688   6.156  1.00 87.12           C  
ATOM   3096  O   ALA A 398     -30.281 -20.797   8.984  1.00 87.12           O  
ATOM   3097  N   VAL A 399     -28.859 -20.922   7.250  1.00 84.88           N  
ATOM   3098  CA  VAL A 399     -28.125 -22.047   7.816  1.00 84.88           C  
ATOM   3099  C   VAL A 399     -27.312 -21.578   9.023  1.00 84.88           C  
ATOM   3100  CB  VAL A 399     -27.188 -22.688   6.773  1.00 84.88           C  
ATOM   3101  O   VAL A 399     -27.266 -22.250  10.055  1.00 84.88           O  
ATOM   3102  CG1 VAL A 399     -26.359 -23.812   7.406  1.00 84.88           C  
ATOM   3103  CG2 VAL A 399     -28.000 -23.234   5.594  1.00 84.88           C  
ATOM   3104  N   PHE A 400     -26.734 -20.438   8.938  1.00 87.50           N  
ATOM   3105  CA  PHE A 400     -25.969 -19.844  10.023  1.00 87.50           C  
ATOM   3106  C   PHE A 400     -26.828 -19.609  11.250  1.00 87.50           C  
ATOM   3107  CB  PHE A 400     -25.328 -18.531   9.570  1.00 87.50           C  
ATOM   3108  O   PHE A 400     -26.453 -19.969  12.367  1.00 87.50           O  
ATOM   3109  CG  PHE A 400     -24.438 -17.906  10.602  1.00 87.50           C  
ATOM   3110  CD1 PHE A 400     -24.922 -16.906  11.445  1.00 87.50           C  
ATOM   3111  CD2 PHE A 400     -23.109 -18.297  10.734  1.00 87.50           C  
ATOM   3112  CE1 PHE A 400     -24.109 -16.328  12.414  1.00 87.50           C  
ATOM   3113  CE2 PHE A 400     -22.281 -17.719  11.695  1.00 87.50           C  
ATOM   3114  CZ  PHE A 400     -22.781 -16.734  12.531  1.00 87.50           C  
ATOM   3115  N   GLU A 401     -28.016 -19.094  11.031  1.00 88.38           N  
ATOM   3116  CA  GLU A 401     -28.953 -18.797  12.109  1.00 88.38           C  
ATOM   3117  C   GLU A 401     -29.422 -20.078  12.797  1.00 88.38           C  
ATOM   3118  CB  GLU A 401     -30.172 -18.031  11.562  1.00 88.38           C  
ATOM   3119  O   GLU A 401     -29.656 -20.094  14.008  1.00 88.38           O  
ATOM   3120  CG  GLU A 401     -30.812 -17.094  12.578  1.00 88.38           C  
ATOM   3121  CD  GLU A 401     -31.938 -16.266  12.000  1.00 88.38           C  
ATOM   3122  OE1 GLU A 401     -32.469 -15.375  12.703  1.00 88.38           O  
ATOM   3123  OE2 GLU A 401     -32.312 -16.516  10.828  1.00 88.38           O  
ATOM   3124  N   LYS A 402     -29.578 -21.141  12.039  1.00 87.38           N  
ATOM   3125  CA  LYS A 402     -30.000 -22.438  12.570  1.00 87.38           C  
ATOM   3126  C   LYS A 402     -28.891 -23.094  13.383  1.00 87.38           C  
ATOM   3127  CB  LYS A 402     -30.453 -23.359  11.445  1.00 87.38           C  
ATOM   3128  O   LYS A 402     -29.156 -23.766  14.375  1.00 87.38           O  
ATOM   3129  CG  LYS A 402     -31.266 -24.562  11.914  1.00 87.38           C  
ATOM   3130  CD  LYS A 402     -31.719 -25.422  10.750  1.00 87.38           C  
ATOM   3131  CE  LYS A 402     -32.469 -26.656  11.219  1.00 87.38           C  
ATOM   3132  NZ  LYS A 402     -32.875 -27.531  10.078  1.00 87.38           N  
ATOM   3133  N   MET A 403     -27.641 -22.828  13.008  1.00 86.44           N  
ATOM   3134  CA  MET A 403     -26.516 -23.531  13.594  1.00 86.44           C  
ATOM   3135  C   MET A 403     -25.969 -22.766  14.797  1.00 86.44           C  
ATOM   3136  CB  MET A 403     -25.406 -23.750  12.555  1.00 86.44           C  
ATOM   3137  O   MET A 403     -25.422 -23.375  15.727  1.00 86.44           O  
ATOM   3138  CG  MET A 403     -25.781 -24.734  11.469  1.00 86.44           C  
ATOM   3139  SD  MET A 403     -25.625 -26.484  12.031  1.00 86.44           S  
ATOM   3140  CE  MET A 403     -23.812 -26.625  12.133  1.00 86.44           C  
ATOM   3141  N   MET A 404     -26.125 -21.484  14.883  1.00 88.62           N  
ATOM   3142  CA  MET A 404     -25.469 -20.625  15.859  1.00 88.62           C  
ATOM   3143  C   MET A 404     -25.875 -20.984  17.281  1.00 88.62           C  
ATOM   3144  CB  MET A 404     -25.812 -19.156  15.586  1.00 88.62           C  
ATOM   3145  O   MET A 404     -25.031 -21.062  18.172  1.00 88.62           O  
ATOM   3146  CG  MET A 404     -24.781 -18.422  14.734  1.00 88.62           C  
ATOM   3147  SD  MET A 404     -23.109 -18.484  15.477  1.00 88.62           S  
ATOM   3148  CE  MET A 404     -23.266 -17.188  16.734  1.00 88.62           C  
ATOM   3149  N   PRO A 405     -27.219 -21.250  17.531  1.00 90.44           N  
ATOM   3150  CA  PRO A 405     -27.562 -21.672  18.906  1.00 90.44           C  
ATOM   3151  C   PRO A 405     -26.812 -22.922  19.344  1.00 90.44           C  
ATOM   3152  CB  PRO A 405     -29.062 -21.922  18.828  1.00 90.44           C  
ATOM   3153  O   PRO A 405     -26.438 -23.047  20.516  1.00 90.44           O  
ATOM   3154  CG  PRO A 405     -29.531 -21.125  17.641  1.00 90.44           C  
ATOM   3155  CD  PRO A 405     -28.406 -21.031  16.672  1.00 90.44           C  
ATOM   3156  N   GLY A 406     -26.578 -23.844  18.438  1.00 89.25           N  
ATOM   3157  CA  GLY A 406     -25.781 -25.031  18.719  1.00 89.25           C  
ATOM   3158  C   GLY A 406     -24.328 -24.719  19.000  1.00 89.25           C  
ATOM   3159  O   GLY A 406     -23.734 -25.250  19.938  1.00 89.25           O  
ATOM   3160  N   TYR A 407     -23.703 -23.844  18.203  1.00 89.00           N  
ATOM   3161  CA  TYR A 407     -22.312 -23.438  18.375  1.00 89.00           C  
ATOM   3162  C   TYR A 407     -22.094 -22.781  19.734  1.00 89.00           C  
ATOM   3163  CB  TYR A 407     -21.891 -22.469  17.266  1.00 89.00           C  
ATOM   3164  O   TYR A 407     -21.156 -23.141  20.453  1.00 89.00           O  
ATOM   3165  CG  TYR A 407     -21.797 -23.125  15.898  1.00 89.00           C  
ATOM   3166  CD1 TYR A 407     -21.344 -24.438  15.766  1.00 89.00           C  
ATOM   3167  CD2 TYR A 407     -22.141 -22.422  14.750  1.00 89.00           C  
ATOM   3168  CE1 TYR A 407     -21.250 -25.047  14.516  1.00 89.00           C  
ATOM   3169  CE2 TYR A 407     -22.047 -23.016  13.492  1.00 89.00           C  
ATOM   3170  OH  TYR A 407     -21.516 -24.922  12.148  1.00 89.00           O  
ATOM   3171  CZ  TYR A 407     -21.609 -24.328  13.391  1.00 89.00           C  
ATOM   3172  N   VAL A 408     -23.016 -21.906  20.094  1.00 90.50           N  
ATOM   3173  CA  VAL A 408     -22.922 -21.141  21.328  1.00 90.50           C  
ATOM   3174  C   VAL A 408     -23.109 -22.062  22.531  1.00 90.50           C  
ATOM   3175  CB  VAL A 408     -23.953 -19.984  21.375  1.00 90.50           C  
ATOM   3176  O   VAL A 408     -22.422 -21.938  23.547  1.00 90.50           O  
ATOM   3177  CG1 VAL A 408     -24.000 -19.359  22.781  1.00 90.50           C  
ATOM   3178  CG2 VAL A 408     -23.625 -18.938  20.328  1.00 90.50           C  
ATOM   3179  N   SER A 409     -24.031 -23.062  22.438  1.00 91.25           N  
ATOM   3180  CA  SER A 409     -24.250 -24.031  23.516  1.00 91.25           C  
ATOM   3181  C   SER A 409     -23.016 -24.875  23.766  1.00 91.25           C  
ATOM   3182  CB  SER A 409     -25.438 -24.922  23.172  1.00 91.25           C  
ATOM   3183  O   SER A 409     -22.656 -25.125  24.922  1.00 91.25           O  
ATOM   3184  OG  SER A 409     -25.625 -25.906  24.172  1.00 91.25           O  
ATOM   3185  N   VAL A 410     -22.344 -25.297  22.719  1.00 91.44           N  
ATOM   3186  CA  VAL A 410     -21.141 -26.109  22.828  1.00 91.44           C  
ATOM   3187  C   VAL A 410     -20.016 -25.266  23.422  1.00 91.44           C  
ATOM   3188  CB  VAL A 410     -20.703 -26.672  21.453  1.00 91.44           C  
ATOM   3189  O   VAL A 410     -19.250 -25.734  24.266  1.00 91.44           O  
ATOM   3190  CG1 VAL A 410     -19.328 -27.328  21.547  1.00 91.44           C  
ATOM   3191  CG2 VAL A 410     -21.750 -27.656  20.922  1.00 91.44           C  
ATOM   3192  N   LEU A 411     -19.938 -24.047  23.062  1.00 89.56           N  
ATOM   3193  CA  LEU A 411     -18.938 -23.125  23.594  1.00 89.56           C  
ATOM   3194  C   LEU A 411     -19.125 -22.906  25.094  1.00 89.56           C  
ATOM   3195  CB  LEU A 411     -19.000 -21.797  22.859  1.00 89.56           C  
ATOM   3196  O   LEU A 411     -18.172 -22.938  25.859  1.00 89.56           O  
ATOM   3197  CG  LEU A 411     -17.922 -21.547  21.797  1.00 89.56           C  
ATOM   3198  CD1 LEU A 411     -18.438 -20.578  20.734  1.00 89.56           C  
ATOM   3199  CD2 LEU A 411     -16.641 -21.031  22.438  1.00 89.56           C  
ATOM   3200  N   GLU A 412     -20.375 -22.719  25.500  1.00 90.25           N  
ATOM   3201  CA  GLU A 412     -20.703 -22.516  26.906  1.00 90.25           C  
ATOM   3202  C   GLU A 412     -20.391 -23.766  27.719  1.00 90.25           C  
ATOM   3203  CB  GLU A 412     -22.188 -22.141  27.062  1.00 90.25           C  
ATOM   3204  O   GLU A 412     -19.875 -23.672  28.844  1.00 90.25           O  
ATOM   3205  CG  GLU A 412     -22.500 -20.703  26.672  1.00 90.25           C  
ATOM   3206  CD  GLU A 412     -23.953 -20.328  26.891  1.00 90.25           C  
ATOM   3207  OE1 GLU A 412     -24.250 -19.141  27.156  1.00 90.25           O  
ATOM   3208  OE2 GLU A 412     -24.812 -21.234  26.781  1.00 90.25           O  
ATOM   3209  N   SER A 413     -20.719 -24.938  27.172  1.00 90.88           N  
ATOM   3210  CA  SER A 413     -20.422 -26.188  27.828  1.00 90.88           C  
ATOM   3211  C   SER A 413     -18.906 -26.391  28.000  1.00 90.88           C  
ATOM   3212  CB  SER A 413     -21.000 -27.359  27.047  1.00 90.88           C  
ATOM   3213  O   SER A 413     -18.453 -26.797  29.062  1.00 90.88           O  
ATOM   3214  OG  SER A 413     -20.781 -28.594  27.719  1.00 90.88           O  
ATOM   3215  N   ASN A 414     -18.141 -26.062  26.953  1.00 90.94           N  
ATOM   3216  CA  ASN A 414     -16.688 -26.188  27.000  1.00 90.94           C  
ATOM   3217  C   ASN A 414     -16.062 -25.188  27.969  1.00 90.94           C  
ATOM   3218  CB  ASN A 414     -16.078 -26.031  25.609  1.00 90.94           C  
ATOM   3219  O   ASN A 414     -15.062 -25.469  28.609  1.00 90.94           O  
ATOM   3220  CG  ASN A 414     -16.359 -27.234  24.719  1.00 90.94           C  
ATOM   3221  ND2 ASN A 414     -16.172 -27.062  23.406  1.00 90.94           N  
ATOM   3222  OD1 ASN A 414     -16.734 -28.312  25.188  1.00 90.94           O  
ATOM   3223  N   LEU A 415     -16.672 -24.047  28.062  1.00 88.69           N  
ATOM   3224  CA  LEU A 415     -16.234 -23.031  29.000  1.00 88.69           C  
ATOM   3225  C   LEU A 415     -16.438 -23.484  30.453  1.00 88.69           C  
ATOM   3226  CB  LEU A 415     -16.969 -21.703  28.766  1.00 88.69           C  
ATOM   3227  O   LEU A 415     -15.555 -23.312  31.297  1.00 88.69           O  
ATOM   3228  CG  LEU A 415     -16.344 -20.453  29.391  1.00 88.69           C  
ATOM   3229  CD1 LEU A 415     -15.297 -19.859  28.453  1.00 88.69           C  
ATOM   3230  CD2 LEU A 415     -17.422 -19.422  29.703  1.00 88.69           C  
ATOM   3231  N   THR A 416     -17.625 -24.094  30.703  1.00 89.25           N  
ATOM   3232  CA  THR A 416     -17.953 -24.609  32.031  1.00 89.25           C  
ATOM   3233  C   THR A 416     -17.031 -25.766  32.406  1.00 89.25           C  
ATOM   3234  CB  THR A 416     -19.422 -25.062  32.125  1.00 89.25           C  
ATOM   3235  O   THR A 416     -16.609 -25.891  33.562  1.00 89.25           O  
ATOM   3236  CG2 THR A 416     -19.844 -25.328  33.562  1.00 89.25           C  
ATOM   3237  OG1 THR A 416     -20.266 -24.031  31.562  1.00 89.25           O  
ATOM   3238  N   ALA A 417     -16.625 -26.562  31.422  1.00 90.12           N  
ATOM   3239  CA  ALA A 417     -15.766 -27.734  31.625  1.00 90.12           C  
ATOM   3240  C   ALA A 417     -14.289 -27.344  31.578  1.00 90.12           C  
ATOM   3241  CB  ALA A 417     -16.062 -28.797  30.578  1.00 90.12           C  
ATOM   3242  O   ALA A 417     -13.414 -28.188  31.781  1.00 90.12           O  
ATOM   3243  N   GLN A 418     -13.953 -26.094  31.266  1.00 86.75           N  
ATOM   3244  CA  GLN A 418     -12.594 -25.578  31.156  1.00 86.75           C  
ATOM   3245  C   GLN A 418     -11.781 -26.391  30.141  1.00 86.75           C  
ATOM   3246  CB  GLN A 418     -11.898 -25.609  32.531  1.00 86.75           C  
ATOM   3247  O   GLN A 418     -10.625 -26.719  30.391  1.00 86.75           O  
ATOM   3248  CG  GLN A 418     -12.414 -24.547  33.500  1.00 86.75           C  
ATOM   3249  CD  GLN A 418     -11.508 -24.359  34.688  1.00 86.75           C  
ATOM   3250  NE2 GLN A 418     -11.664 -23.234  35.375  1.00 86.75           N  
ATOM   3251  OE1 GLN A 418     -10.672 -25.219  35.000  1.00 86.75           O  
ATOM   3252  N   ASP A 419     -12.492 -26.828  29.078  1.00 88.12           N  
ATOM   3253  CA  ASP A 419     -11.859 -27.531  27.969  1.00 88.12           C  
ATOM   3254  C   ASP A 419     -11.297 -26.547  26.953  1.00 88.12           C  
ATOM   3255  CB  ASP A 419     -12.859 -28.469  27.297  1.00 88.12           C  
ATOM   3256  O   ASP A 419     -11.984 -26.172  26.000  1.00 88.12           O  
ATOM   3257  CG  ASP A 419     -12.227 -29.344  26.234  1.00 88.12           C  
ATOM   3258  OD1 ASP A 419     -10.984 -29.281  26.047  1.00 88.12           O  
ATOM   3259  OD2 ASP A 419     -12.969 -30.094  25.547  1.00 88.12           O  
ATOM   3260  N   LYS A 420     -10.109 -26.203  27.109  1.00 88.25           N  
ATOM   3261  CA  LYS A 420      -9.445 -25.219  26.281  1.00 88.25           C  
ATOM   3262  C   LYS A 420      -9.398 -25.656  24.828  1.00 88.25           C  
ATOM   3263  CB  LYS A 420      -8.023 -24.953  26.797  1.00 88.25           C  
ATOM   3264  O   LYS A 420      -9.625 -24.859  23.922  1.00 88.25           O  
ATOM   3265  CG  LYS A 420      -7.961 -23.969  27.953  1.00 88.25           C  
ATOM   3266  CD  LYS A 420      -6.520 -23.641  28.328  1.00 88.25           C  
ATOM   3267  CE  LYS A 420      -6.453 -22.703  29.531  1.00 88.25           C  
ATOM   3268  NZ  LYS A 420      -5.043 -22.406  29.922  1.00 88.25           N  
ATOM   3269  N   LYS A 421      -9.078 -26.844  24.625  1.00 85.94           N  
ATOM   3270  CA  LYS A 421      -9.000 -27.391  23.266  1.00 85.94           C  
ATOM   3271  C   LYS A 421     -10.359 -27.328  22.578  1.00 85.94           C  
ATOM   3272  CB  LYS A 421      -8.477 -28.828  23.297  1.00 85.94           C  
ATOM   3273  O   LYS A 421     -10.453 -26.953  21.406  1.00 85.94           O  
ATOM   3274  CG  LYS A 421      -7.789 -29.250  22.000  1.00 85.94           C  
ATOM   3275  CD  LYS A 421      -7.262 -30.672  22.094  1.00 85.94           C  
ATOM   3276  CE  LYS A 421      -6.664 -31.141  20.781  1.00 85.94           C  
ATOM   3277  NZ  LYS A 421      -6.191 -32.562  20.844  1.00 85.94           N  
ATOM   3278  N   GLY A 422     -11.430 -27.688  23.297  1.00 88.00           N  
ATOM   3279  CA  GLY A 422     -12.781 -27.625  22.766  1.00 88.00           C  
ATOM   3280  C   GLY A 422     -13.234 -26.219  22.422  1.00 88.00           C  
ATOM   3281  O   GLY A 422     -13.898 -26.016  21.406  1.00 88.00           O  
ATOM   3282  N   ILE A 423     -12.805 -25.266  23.250  1.00 91.06           N  
ATOM   3283  CA  ILE A 423     -13.148 -23.859  23.016  1.00 91.06           C  
ATOM   3284  C   ILE A 423     -12.477 -23.359  21.750  1.00 91.06           C  
ATOM   3285  CB  ILE A 423     -12.734 -22.984  24.219  1.00 91.06           C  
ATOM   3286  O   ILE A 423     -13.117 -22.719  20.906  1.00 91.06           O  
ATOM   3287  CG1 ILE A 423     -13.578 -23.328  25.453  1.00 91.06           C  
ATOM   3288  CG2 ILE A 423     -12.875 -21.500  23.875  1.00 91.06           C  
ATOM   3289  CD1 ILE A 423     -13.086 -22.688  26.750  1.00 91.06           C  
ATOM   3290  N   VAL A 424     -11.234 -23.703  21.578  1.00 86.38           N  
ATOM   3291  CA  VAL A 424     -10.453 -23.250  20.422  1.00 86.38           C  
ATOM   3292  C   VAL A 424     -11.023 -23.859  19.141  1.00 86.38           C  
ATOM   3293  CB  VAL A 424      -8.961 -23.625  20.578  1.00 86.38           C  
ATOM   3294  O   VAL A 424     -11.156 -23.172  18.141  1.00 86.38           O  
ATOM   3295  CG1 VAL A 424      -8.211 -23.375  19.266  1.00 86.38           C  
ATOM   3296  CG2 VAL A 424      -8.320 -22.844  21.719  1.00 86.38           C  
ATOM   3297  N   GLU A 425     -11.430 -25.125  19.172  1.00 81.75           N  
ATOM   3298  CA  GLU A 425     -11.977 -25.812  18.000  1.00 81.75           C  
ATOM   3299  C   GLU A 425     -13.328 -25.234  17.609  1.00 81.75           C  
ATOM   3300  CB  GLU A 425     -12.117 -27.312  18.297  1.00 81.75           C  
ATOM   3301  O   GLU A 425     -13.594 -25.016  16.422  1.00 81.75           O  
ATOM   3302  CG  GLU A 425     -10.812 -28.094  18.156  1.00 81.75           C  
ATOM   3303  CD  GLU A 425     -10.961 -29.562  18.469  1.00 81.75           C  
ATOM   3304  OE1 GLU A 425      -9.945 -30.297  18.422  1.00 81.75           O  
ATOM   3305  OE2 GLU A 425     -12.094 -30.000  18.781  1.00 81.75           O  
ATOM   3306  N   GLU A 426     -14.156 -25.031  18.594  1.00 87.06           N  
ATOM   3307  CA  GLU A 426     -15.469 -24.453  18.328  1.00 87.06           C  
ATOM   3308  C   GLU A 426     -15.359 -23.016  17.844  1.00 87.06           C  
ATOM   3309  CB  GLU A 426     -16.359 -24.531  19.562  1.00 87.06           C  
ATOM   3310  O   GLU A 426     -16.109 -22.594  16.953  1.00 87.06           O  
ATOM   3311  CG  GLU A 426     -17.828 -24.750  19.266  1.00 87.06           C  
ATOM   3312  CD  GLU A 426     -18.078 -25.922  18.312  1.00 87.06           C  
ATOM   3313  OE1 GLU A 426     -19.219 -26.078  17.828  1.00 87.06           O  
ATOM   3314  OE2 GLU A 426     -17.109 -26.688  18.062  1.00 87.06           O  
ATOM   3315  N   GLY A 427     -14.391 -22.250  18.453  1.00 87.25           N  
ATOM   3316  CA  GLY A 427     -14.102 -20.906  17.969  1.00 87.25           C  
ATOM   3317  C   GLY A 427     -13.680 -20.859  16.516  1.00 87.25           C  
ATOM   3318  O   GLY A 427     -14.086 -19.969  15.773  1.00 87.25           O  
ATOM   3319  N   HIS A 428     -12.898 -21.750  16.141  1.00 79.12           N  
ATOM   3320  CA  HIS A 428     -12.445 -21.875  14.750  1.00 79.12           C  
ATOM   3321  C   HIS A 428     -13.609 -22.141  13.812  1.00 79.12           C  
ATOM   3322  CB  HIS A 428     -11.406 -22.984  14.633  1.00 79.12           C  
ATOM   3323  O   HIS A 428     -13.688 -21.547  12.727  1.00 79.12           O  
ATOM   3324  CG  HIS A 428     -10.812 -23.109  13.258  1.00 79.12           C  
ATOM   3325  CD2 HIS A 428     -10.961 -24.062  12.312  1.00 79.12           C  
ATOM   3326  ND1 HIS A 428      -9.953 -22.172  12.734  1.00 79.12           N  
ATOM   3327  CE1 HIS A 428      -9.594 -22.547  11.516  1.00 79.12           C  
ATOM   3328  NE2 HIS A 428     -10.195 -23.688  11.234  1.00 79.12           N  
ATOM   3329  N   LYS A 429     -14.539 -23.062  14.227  1.00 80.62           N  
ATOM   3330  CA  LYS A 429     -15.719 -23.391  13.438  1.00 80.62           C  
ATOM   3331  C   LYS A 429     -16.609 -22.156  13.242  1.00 80.62           C  
ATOM   3332  CB  LYS A 429     -16.516 -24.516  14.102  1.00 80.62           C  
ATOM   3333  O   LYS A 429     -17.047 -21.891  12.125  1.00 80.62           O  
ATOM   3334  CG  LYS A 429     -15.969 -25.906  13.844  1.00 80.62           C  
ATOM   3335  CD  LYS A 429     -16.859 -26.984  14.469  1.00 80.62           C  
ATOM   3336  CE  LYS A 429     -16.219 -28.359  14.344  1.00 80.62           C  
ATOM   3337  NZ  LYS A 429     -17.047 -29.406  15.031  1.00 80.62           N  
ATOM   3338  N   ILE A 430     -16.766 -21.453  14.273  1.00 86.75           N  
ATOM   3339  CA  ILE A 430     -17.609 -20.266  14.242  1.00 86.75           C  
ATOM   3340  C   ILE A 430     -16.953 -19.188  13.383  1.00 86.75           C  
ATOM   3341  CB  ILE A 430     -17.891 -19.719  15.664  1.00 86.75           C  
ATOM   3342  O   ILE A 430     -17.625 -18.516  12.586  1.00 86.75           O  
ATOM   3343  CG1 ILE A 430     -18.688 -20.750  16.469  1.00 86.75           C  
ATOM   3344  CG2 ILE A 430     -18.625 -18.375  15.594  1.00 86.75           C  
ATOM   3345  CD1 ILE A 430     -18.828 -20.391  17.953  1.00 86.75           C  
ATOM   3346  N   LYS A 431     -15.656 -19.016  13.555  1.00 84.12           N  
ATOM   3347  CA  LYS A 431     -14.906 -18.047  12.742  1.00 84.12           C  
ATOM   3348  C   LYS A 431     -15.086 -18.328  11.250  1.00 84.12           C  
ATOM   3349  CB  LYS A 431     -13.422 -18.078  13.109  1.00 84.12           C  
ATOM   3350  O   LYS A 431     -15.320 -17.422  10.469  1.00 84.12           O  
ATOM   3351  CG  LYS A 431     -12.562 -17.109  12.312  1.00 84.12           C  
ATOM   3352  CD  LYS A 431     -11.078 -17.359  12.539  1.00 84.12           C  
ATOM   3353  CE  LYS A 431     -10.227 -16.594  11.547  1.00 84.12           C  
ATOM   3354  NZ  LYS A 431      -8.773 -16.906  11.703  1.00 84.12           N  
ATOM   3355  N   GLY A 432     -14.898 -19.547  10.867  1.00 78.31           N  
ATOM   3356  CA  GLY A 432     -15.078 -19.969   9.484  1.00 78.31           C  
ATOM   3357  C   GLY A 432     -16.484 -19.734   8.977  1.00 78.31           C  
ATOM   3358  O   GLY A 432     -16.688 -19.234   7.867  1.00 78.31           O  
ATOM   3359  N   ALA A 433     -17.547 -20.156   9.742  1.00 84.56           N  
ATOM   3360  CA  ALA A 433     -18.953 -19.984   9.383  1.00 84.56           C  
ATOM   3361  C   ALA A 433     -19.297 -18.516   9.219  1.00 84.56           C  
ATOM   3362  CB  ALA A 433     -19.844 -20.625  10.438  1.00 84.56           C  
ATOM   3363  O   ALA A 433     -19.922 -18.125   8.219  1.00 84.56           O  
ATOM   3364  N   ALA A 434     -18.844 -17.719  10.164  1.00 87.19           N  
ATOM   3365  CA  ALA A 434     -19.109 -16.281  10.125  1.00 87.19           C  
ATOM   3366  C   ALA A 434     -18.422 -15.625   8.922  1.00 87.19           C  
ATOM   3367  CB  ALA A 434     -18.656 -15.617  11.422  1.00 87.19           C  
ATOM   3368  O   ALA A 434     -19.016 -14.789   8.242  1.00 87.19           O  
ATOM   3369  N   GLY A 435     -17.234 -16.016   8.688  1.00 80.69           N  
ATOM   3370  CA  GLY A 435     -16.484 -15.492   7.559  1.00 80.69           C  
ATOM   3371  C   GLY A 435     -17.109 -15.844   6.219  1.00 80.69           C  
ATOM   3372  O   GLY A 435     -17.031 -15.062   5.270  1.00 80.69           O  
ATOM   3373  N   SER A 436     -17.781 -16.969   6.105  1.00 78.25           N  
ATOM   3374  CA  SER A 436     -18.375 -17.453   4.867  1.00 78.25           C  
ATOM   3375  C   SER A 436     -19.672 -16.703   4.535  1.00 78.25           C  
ATOM   3376  CB  SER A 436     -18.672 -18.953   4.969  1.00 78.25           C  
ATOM   3377  O   SER A 436     -20.094 -16.672   3.379  1.00 78.25           O  
ATOM   3378  OG  SER A 436     -17.734 -19.594   5.812  1.00 78.25           O  
ATOM   3379  N   VAL A 437     -20.297 -16.141   5.516  1.00 82.44           N  
ATOM   3380  CA  VAL A 437     -21.562 -15.430   5.293  1.00 82.44           C  
ATOM   3381  C   VAL A 437     -21.328 -13.930   5.387  1.00 82.44           C  
ATOM   3382  CB  VAL A 437     -22.641 -15.867   6.305  1.00 82.44           C  
ATOM   3383  O   VAL A 437     -22.266 -13.141   5.301  1.00 82.44           O  
ATOM   3384  CG1 VAL A 437     -23.922 -16.266   5.578  1.00 82.44           C  
ATOM   3385  CG2 VAL A 437     -22.141 -17.016   7.168  1.00 82.44           C  
ATOM   3386  N   GLY A 438     -20.047 -13.453   5.672  1.00 82.25           N  
ATOM   3387  CA  GLY A 438     -19.703 -12.039   5.617  1.00 82.25           C  
ATOM   3388  C   GLY A 438     -19.922 -11.320   6.934  1.00 82.25           C  
ATOM   3389  O   GLY A 438     -20.094 -10.102   6.961  1.00 82.25           O  
ATOM   3390  N   LEU A 439     -20.078 -12.031   8.008  1.00 86.25           N  
ATOM   3391  CA  LEU A 439     -20.219 -11.445   9.336  1.00 86.25           C  
ATOM   3392  C   LEU A 439     -18.859 -11.172   9.969  1.00 86.25           C  
ATOM   3393  CB  LEU A 439     -21.047 -12.367  10.242  1.00 86.25           C  
ATOM   3394  O   LEU A 439     -18.328 -12.023  10.680  1.00 86.25           O  
ATOM   3395  CG  LEU A 439     -22.516 -12.547   9.883  1.00 86.25           C  
ATOM   3396  CD1 LEU A 439     -23.109 -13.727  10.641  1.00 86.25           C  
ATOM   3397  CD2 LEU A 439     -23.297 -11.266  10.172  1.00 86.25           C  
ATOM   3398  N   ARG A 440     -18.359 -10.039   9.766  1.00 86.94           N  
ATOM   3399  CA  ARG A 440     -17.000  -9.656  10.125  1.00 86.94           C  
ATOM   3400  C   ARG A 440     -16.828  -9.602  11.641  1.00 86.94           C  
ATOM   3401  CB  ARG A 440     -16.641  -8.305   9.508  1.00 86.94           C  
ATOM   3402  O   ARG A 440     -15.828 -10.078  12.180  1.00 86.94           O  
ATOM   3403  CG  ARG A 440     -15.156  -7.957   9.617  1.00 86.94           C  
ATOM   3404  CD  ARG A 440     -14.836  -6.641   8.930  1.00 86.94           C  
ATOM   3405  NE  ARG A 440     -13.461  -6.613   8.430  1.00 86.94           N  
ATOM   3406  NH1 ARG A 440     -13.672  -4.570   7.367  1.00 86.94           N  
ATOM   3407  NH2 ARG A 440     -11.680  -5.707   7.305  1.00 86.94           N  
ATOM   3408  CZ  ARG A 440     -12.945  -5.629   7.703  1.00 86.94           C  
ATOM   3409  N   HIS A 441     -17.766  -9.016  12.367  1.00 87.75           N  
ATOM   3410  CA  HIS A 441     -17.719  -8.898  13.820  1.00 87.75           C  
ATOM   3411  C   HIS A 441     -17.688 -10.273  14.484  1.00 87.75           C  
ATOM   3412  CB  HIS A 441     -18.922  -8.102  14.328  1.00 87.75           C  
ATOM   3413  O   HIS A 441     -16.828 -10.539  15.320  1.00 87.75           O  
ATOM   3414  CG  HIS A 441     -18.969  -7.961  15.820  1.00 87.75           C  
ATOM   3415  CD2 HIS A 441     -17.969  -7.777  16.719  1.00 87.75           C  
ATOM   3416  ND1 HIS A 441     -20.141  -8.016  16.547  1.00 87.75           N  
ATOM   3417  CE1 HIS A 441     -19.859  -7.863  17.828  1.00 87.75           C  
ATOM   3418  NE2 HIS A 441     -18.547  -7.719  17.969  1.00 87.75           N  
ATOM   3419  N   LEU A 442     -18.547 -11.109  14.117  1.00 88.62           N  
ATOM   3420  CA  LEU A 442     -18.594 -12.461  14.672  1.00 88.62           C  
ATOM   3421  C   LEU A 442     -17.344 -13.242  14.289  1.00 88.62           C  
ATOM   3422  CB  LEU A 442     -19.844 -13.195  14.172  1.00 88.62           C  
ATOM   3423  O   LEU A 442     -16.875 -14.070  15.078  1.00 88.62           O  
ATOM   3424  CG  LEU A 442     -21.172 -12.812  14.844  1.00 88.62           C  
ATOM   3425  CD1 LEU A 442     -22.344 -13.422  14.078  1.00 88.62           C  
ATOM   3426  CD2 LEU A 442     -21.188 -13.266  16.297  1.00 88.62           C  
ATOM   3427  N   GLN A 443     -16.906 -12.984  13.125  1.00 86.00           N  
ATOM   3428  CA  GLN A 443     -15.664 -13.617  12.695  1.00 86.00           C  
ATOM   3429  C   GLN A 443     -14.492 -13.211  13.586  1.00 86.00           C  
ATOM   3430  CB  GLN A 443     -15.352 -13.258  11.234  1.00 86.00           C  
ATOM   3431  O   GLN A 443     -13.664 -14.047  13.945  1.00 86.00           O  
ATOM   3432  CG  GLN A 443     -14.195 -14.039  10.641  1.00 86.00           C  
ATOM   3433  CD  GLN A 443     -13.828 -13.578   9.242  1.00 86.00           C  
ATOM   3434  NE2 GLN A 443     -13.047 -14.391   8.531  1.00 86.00           N  
ATOM   3435  OE1 GLN A 443     -14.242 -12.500   8.805  1.00 86.00           O  
ATOM   3436  N   GLN A 444     -14.352 -11.930  13.883  1.00 86.00           N  
ATOM   3437  CA  GLN A 444     -13.305 -11.406  14.758  1.00 86.00           C  
ATOM   3438  C   GLN A 444     -13.414 -12.000  16.156  1.00 86.00           C  
ATOM   3439  CB  GLN A 444     -13.367  -9.883  14.820  1.00 86.00           C  
ATOM   3440  O   GLN A 444     -12.406 -12.359  16.766  1.00 86.00           O  
ATOM   3441  CG  GLN A 444     -12.820  -9.188  13.586  1.00 86.00           C  
ATOM   3442  CD  GLN A 444     -12.930  -7.676  13.664  1.00 86.00           C  
ATOM   3443  NE2 GLN A 444     -12.359  -6.992  12.672  1.00 86.00           N  
ATOM   3444  OE1 GLN A 444     -13.516  -7.129  14.602  1.00 86.00           O  
ATOM   3445  N   LEU A 445     -14.609 -12.102  16.688  1.00 87.88           N  
ATOM   3446  CA  LEU A 445     -14.844 -12.719  17.984  1.00 87.88           C  
ATOM   3447  C   LEU A 445     -14.414 -14.180  17.984  1.00 87.88           C  
ATOM   3448  CB  LEU A 445     -16.328 -12.617  18.375  1.00 87.88           C  
ATOM   3449  O   LEU A 445     -13.758 -14.648  18.922  1.00 87.88           O  
ATOM   3450  CG  LEU A 445     -16.750 -11.344  19.109  1.00 87.88           C  
ATOM   3451  CD1 LEU A 445     -18.250 -11.141  18.984  1.00 87.88           C  
ATOM   3452  CD2 LEU A 445     -16.328 -11.414  20.578  1.00 87.88           C  
ATOM   3453  N   GLY A 446     -14.797 -14.867  16.922  1.00 87.38           N  
ATOM   3454  CA  GLY A 446     -14.344 -16.234  16.750  1.00 87.38           C  
ATOM   3455  C   GLY A 446     -12.836 -16.359  16.719  1.00 87.38           C  
ATOM   3456  O   GLY A 446     -12.273 -17.328  17.250  1.00 87.38           O  
ATOM   3457  N   GLN A 447     -12.203 -15.414  16.078  1.00 84.56           N  
ATOM   3458  CA  GLN A 447     -10.742 -15.367  16.000  1.00 84.56           C  
ATOM   3459  C   GLN A 447     -10.125 -15.203  17.391  1.00 84.56           C  
ATOM   3460  CB  GLN A 447     -10.289 -14.242  15.086  1.00 84.56           C  
ATOM   3461  O   GLN A 447      -9.117 -15.836  17.703  1.00 84.56           O  
ATOM   3462  CG  GLN A 447      -8.773 -14.156  14.914  1.00 84.56           C  
ATOM   3463  CD  GLN A 447      -8.203 -15.336  14.148  1.00 84.56           C  
ATOM   3464  NE2 GLN A 447      -7.004 -15.766  14.523  1.00 84.56           N  
ATOM   3465  OE1 GLN A 447      -8.836 -15.859  13.227  1.00 84.56           O  
ATOM   3466  N   GLN A 448     -10.625 -14.391  18.156  1.00 85.75           N  
ATOM   3467  CA  GLN A 448     -10.156 -14.180  19.516  1.00 85.75           C  
ATOM   3468  C   GLN A 448     -10.336 -15.438  20.359  1.00 85.75           C  
ATOM   3469  CB  GLN A 448     -10.891 -13.000  20.156  1.00 85.75           C  
ATOM   3470  O   GLN A 448      -9.422 -15.844  21.078  1.00 85.75           O  
ATOM   3471  CG  GLN A 448     -10.539 -11.648  19.547  1.00 85.75           C  
ATOM   3472  CD  GLN A 448     -11.352 -10.516  20.141  1.00 85.75           C  
ATOM   3473  NE2 GLN A 448     -10.797  -9.312  20.125  1.00 85.75           N  
ATOM   3474  OE1 GLN A 448     -12.477 -10.719  20.609  1.00 85.75           O  
ATOM   3475  N   ILE A 449     -11.461 -16.094  20.234  1.00 88.31           N  
ATOM   3476  CA  ILE A 449     -11.812 -17.281  21.016  1.00 88.31           C  
ATOM   3477  C   ILE A 449     -10.883 -18.422  20.656  1.00 88.31           C  
ATOM   3478  CB  ILE A 449     -13.289 -17.688  20.781  1.00 88.31           C  
ATOM   3479  O   ILE A 449     -10.469 -19.203  21.516  1.00 88.31           O  
ATOM   3480  CG1 ILE A 449     -14.234 -16.656  21.422  1.00 88.31           C  
ATOM   3481  CG2 ILE A 449     -13.547 -19.094  21.344  1.00 88.31           C  
ATOM   3482  CD1 ILE A 449     -15.695 -16.844  21.031  1.00 88.31           C  
ATOM   3483  N   GLN A 450     -10.484 -18.453  19.406  1.00 81.94           N  
ATOM   3484  CA  GLN A 450      -9.656 -19.562  18.938  1.00 81.94           C  
ATOM   3485  C   GLN A 450      -8.180 -19.297  19.203  1.00 81.94           C  
ATOM   3486  CB  GLN A 450      -9.891 -19.797  17.453  1.00 81.94           C  
ATOM   3487  O   GLN A 450      -7.328 -20.125  18.875  1.00 81.94           O  
ATOM   3488  CG  GLN A 450      -9.180 -18.797  16.547  1.00 81.94           C  
ATOM   3489  CD  GLN A 450      -9.227 -19.188  15.078  1.00 81.94           C  
ATOM   3490  NE2 GLN A 450      -8.523 -18.453  14.234  1.00 81.94           N  
ATOM   3491  OE1 GLN A 450      -9.898 -20.156  14.703  1.00 81.94           O  
ATOM   3492  N   SER A 451      -7.746 -18.156  19.719  1.00 82.81           N  
ATOM   3493  CA  SER A 451      -6.352 -17.766  19.875  1.00 82.81           C  
ATOM   3494  C   SER A 451      -5.941 -17.781  21.344  1.00 82.81           C  
ATOM   3495  CB  SER A 451      -6.117 -16.359  19.281  1.00 82.81           C  
ATOM   3496  O   SER A 451      -5.773 -16.719  21.953  1.00 82.81           O  
ATOM   3497  OG  SER A 451      -6.465 -16.328  17.922  1.00 82.81           O  
ATOM   3498  N   PRO A 452      -5.590 -18.984  21.844  1.00 78.81           N  
ATOM   3499  CA  PRO A 452      -5.219 -19.094  23.250  1.00 78.81           C  
ATOM   3500  C   PRO A 452      -3.898 -18.391  23.562  1.00 78.81           C  
ATOM   3501  CB  PRO A 452      -5.098 -20.609  23.469  1.00 78.81           C  
ATOM   3502  O   PRO A 452      -3.576 -18.172  24.734  1.00 78.81           O  
ATOM   3503  CG  PRO A 452      -4.969 -21.188  22.094  1.00 78.81           C  
ATOM   3504  CD  PRO A 452      -5.516 -20.188  21.109  1.00 78.81           C  
ATOM   3505  N   ASP A 453      -3.160 -18.047  22.609  1.00 70.38           N  
ATOM   3506  CA  ASP A 453      -1.859 -17.406  22.781  1.00 70.38           C  
ATOM   3507  C   ASP A 453      -2.014 -15.914  23.062  1.00 70.38           C  
ATOM   3508  CB  ASP A 453      -0.979 -17.625  21.562  1.00 70.38           C  
ATOM   3509  O   ASP A 453      -1.035 -15.234  23.375  1.00 70.38           O  
ATOM   3510  CG  ASP A 453      -0.730 -19.094  21.266  1.00 70.38           C  
ATOM   3511  OD1 ASP A 453      -0.571 -19.891  22.203  1.00 70.38           O  
ATOM   3512  OD2 ASP A 453      -0.689 -19.469  20.062  1.00 70.38           O  
ATOM   3513  N   LEU A 454      -3.143 -15.375  22.984  1.00 70.38           N  
ATOM   3514  CA  LEU A 454      -3.420 -13.984  23.312  1.00 70.38           C  
ATOM   3515  C   LEU A 454      -3.207 -13.727  24.797  1.00 70.38           C  
ATOM   3516  CB  LEU A 454      -4.852 -13.609  22.922  1.00 70.38           C  
ATOM   3517  O   LEU A 454      -3.486 -14.594  25.625  1.00 70.38           O  
ATOM   3518  CG  LEU A 454      -5.082 -13.266  21.438  1.00 70.38           C  
ATOM   3519  CD1 LEU A 454      -6.559 -13.391  21.094  1.00 70.38           C  
ATOM   3520  CD2 LEU A 454      -4.574 -11.859  21.141  1.00 70.38           C  
ATOM   3521  N   PRO A 455      -2.529 -12.617  25.047  1.00 72.56           N  
ATOM   3522  CA  PRO A 455      -2.396 -12.266  26.469  1.00 72.56           C  
ATOM   3523  C   PRO A 455      -3.736 -12.234  27.188  1.00 72.56           C  
ATOM   3524  CB  PRO A 455      -1.768 -10.867  26.422  1.00 72.56           C  
ATOM   3525  O   PRO A 455      -4.699 -11.641  26.703  1.00 72.56           O  
ATOM   3526  CG  PRO A 455      -1.506 -10.609  24.969  1.00 72.56           C  
ATOM   3527  CD  PRO A 455      -2.109 -11.727  24.172  1.00 72.56           C  
ATOM   3528  N   ALA A 456      -3.861 -12.945  28.391  1.00 73.12           N  
ATOM   3529  CA  ALA A 456      -5.031 -12.961  29.266  1.00 73.12           C  
ATOM   3530  C   ALA A 456      -6.203 -13.680  28.594  1.00 73.12           C  
ATOM   3531  CB  ALA A 456      -5.430 -11.539  29.656  1.00 73.12           C  
ATOM   3532  O   ALA A 456      -7.359 -13.289  28.781  1.00 73.12           O  
ATOM   3533  N   TRP A 457      -6.004 -14.570  27.641  1.00 79.31           N  
ATOM   3534  CA  TRP A 457      -7.020 -15.344  26.938  1.00 79.31           C  
ATOM   3535  C   TRP A 457      -7.941 -16.062  27.922  1.00 79.31           C  
ATOM   3536  CB  TRP A 457      -6.367 -16.375  26.016  1.00 79.31           C  
ATOM   3537  O   TRP A 457      -9.164 -16.000  27.797  1.00 79.31           O  
ATOM   3538  CG  TRP A 457      -7.348 -17.156  25.203  1.00 79.31           C  
ATOM   3539  CD1 TRP A 457      -7.926 -16.797  24.016  1.00 79.31           C  
ATOM   3540  CD2 TRP A 457      -7.867 -18.453  25.516  1.00 79.31           C  
ATOM   3541  CE2 TRP A 457      -8.758 -18.812  24.469  1.00 79.31           C  
ATOM   3542  CE3 TRP A 457      -7.668 -19.344  26.578  1.00 79.31           C  
ATOM   3543  NE1 TRP A 457      -8.773 -17.781  23.578  1.00 79.31           N  
ATOM   3544  CH2 TRP A 457      -9.234 -20.891  25.516  1.00 79.31           C  
ATOM   3545  CZ2 TRP A 457      -9.445 -20.031  24.469  1.00 79.31           C  
ATOM   3546  CZ3 TRP A 457      -8.359 -20.562  26.562  1.00 79.31           C  
ATOM   3547  N   GLU A 458      -7.438 -16.625  28.984  1.00 76.81           N  
ATOM   3548  CA  GLU A 458      -8.219 -17.375  29.969  1.00 76.81           C  
ATOM   3549  C   GLU A 458      -9.172 -16.469  30.719  1.00 76.81           C  
ATOM   3550  CB  GLU A 458      -7.289 -18.094  30.953  1.00 76.81           C  
ATOM   3551  O   GLU A 458     -10.289 -16.875  31.062  1.00 76.81           O  
ATOM   3552  CG  GLU A 458      -6.676 -19.375  30.391  1.00 76.81           C  
ATOM   3553  CD  GLU A 458      -5.832 -20.125  31.406  1.00 76.81           C  
ATOM   3554  OE1 GLU A 458      -5.352 -21.250  31.094  1.00 76.81           O  
ATOM   3555  OE2 GLU A 458      -5.652 -19.609  32.531  1.00 76.81           O  
ATOM   3556  N   ASP A 459      -8.742 -15.219  30.859  1.00 74.12           N  
ATOM   3557  CA  ASP A 459      -9.547 -14.266  31.609  1.00 74.12           C  
ATOM   3558  C   ASP A 459     -10.625 -13.633  30.719  1.00 74.12           C  
ATOM   3559  CB  ASP A 459      -8.664 -13.172  32.219  1.00 74.12           C  
ATOM   3560  O   ASP A 459     -11.672 -13.219  31.219  1.00 74.12           O  
ATOM   3561  CG  ASP A 459      -7.711 -13.703  33.281  1.00 74.12           C  
ATOM   3562  OD1 ASP A 459      -8.055 -14.688  33.969  1.00 74.12           O  
ATOM   3563  OD2 ASP A 459      -6.613 -13.133  33.438  1.00 74.12           O  
ATOM   3564  N   ASN A 460     -10.391 -13.617  29.391  1.00 80.00           N  
ATOM   3565  CA  ASN A 460     -11.242 -12.844  28.500  1.00 80.00           C  
ATOM   3566  C   ASN A 460     -12.164 -13.750  27.688  1.00 80.00           C  
ATOM   3567  CB  ASN A 460     -10.398 -11.969  27.562  1.00 80.00           C  
ATOM   3568  O   ASN A 460     -13.172 -13.297  27.156  1.00 80.00           O  
ATOM   3569  CG  ASN A 460      -9.727 -10.828  28.297  1.00 80.00           C  
ATOM   3570  ND2 ASN A 460      -8.617 -10.344  27.750  1.00 80.00           N  
ATOM   3571  OD1 ASN A 460     -10.195 -10.383  29.344  1.00 80.00           O  
ATOM   3572  N   VAL A 461     -11.859 -15.000  27.531  1.00 86.00           N  
ATOM   3573  CA  VAL A 461     -12.562 -15.922  26.641  1.00 86.00           C  
ATOM   3574  C   VAL A 461     -14.023 -16.047  27.062  1.00 86.00           C  
ATOM   3575  CB  VAL A 461     -11.891 -17.312  26.609  1.00 86.00           C  
ATOM   3576  O   VAL A 461     -14.914 -16.141  26.219  1.00 86.00           O  
ATOM   3577  CG1 VAL A 461     -12.430 -18.188  27.750  1.00 86.00           C  
ATOM   3578  CG2 VAL A 461     -12.117 -17.984  25.266  1.00 86.00           C  
ATOM   3579  N   GLY A 462     -14.328 -15.992  28.297  1.00 85.06           N  
ATOM   3580  CA  GLY A 462     -15.695 -15.992  28.797  1.00 85.06           C  
ATOM   3581  C   GLY A 462     -16.500 -14.789  28.344  1.00 85.06           C  
ATOM   3582  O   GLY A 462     -17.656 -14.914  27.969  1.00 85.06           O  
ATOM   3583  N   GLU A 463     -15.844 -13.648  28.391  1.00 81.88           N  
ATOM   3584  CA  GLU A 463     -16.484 -12.406  27.953  1.00 81.88           C  
ATOM   3585  C   GLU A 463     -16.750 -12.422  26.453  1.00 81.88           C  
ATOM   3586  CB  GLU A 463     -15.617 -11.203  28.328  1.00 81.88           C  
ATOM   3587  O   GLU A 463     -17.797 -11.945  26.000  1.00 81.88           O  
ATOM   3588  CG  GLU A 463     -15.805 -10.727  29.766  1.00 81.88           C  
ATOM   3589  CD  GLU A 463     -15.016  -9.469  30.078  1.00 81.88           C  
ATOM   3590  OE1 GLU A 463     -15.117  -8.961  31.219  1.00 81.88           O  
ATOM   3591  OE2 GLU A 463     -14.297  -8.977  29.188  1.00 81.88           O  
ATOM   3592  N   TRP A 464     -15.820 -12.961  25.688  1.00 88.12           N  
ATOM   3593  CA  TRP A 464     -15.992 -13.047  24.250  1.00 88.12           C  
ATOM   3594  C   TRP A 464     -17.141 -13.984  23.875  1.00 88.12           C  
ATOM   3595  CB  TRP A 464     -14.695 -13.523  23.578  1.00 88.12           C  
ATOM   3596  O   TRP A 464     -17.906 -13.703  22.953  1.00 88.12           O  
ATOM   3597  CG  TRP A 464     -13.547 -12.570  23.719  1.00 88.12           C  
ATOM   3598  CD1 TRP A 464     -13.617 -11.211  23.844  1.00 88.12           C  
ATOM   3599  CD2 TRP A 464     -12.156 -12.906  23.750  1.00 88.12           C  
ATOM   3600  CE2 TRP A 464     -11.438 -11.703  23.891  1.00 88.12           C  
ATOM   3601  CE3 TRP A 464     -11.453 -14.117  23.672  1.00 88.12           C  
ATOM   3602  NE1 TRP A 464     -12.352 -10.680  23.953  1.00 88.12           N  
ATOM   3603  CH2 TRP A 464      -9.375 -12.859  23.891  1.00 88.12           C  
ATOM   3604  CZ2 TRP A 464     -10.047 -11.664  23.969  1.00 88.12           C  
ATOM   3605  CZ3 TRP A 464     -10.062 -14.078  23.750  1.00 88.12           C  
ATOM   3606  N   ILE A 465     -17.297 -15.039  24.609  1.00 89.38           N  
ATOM   3607  CA  ILE A 465     -18.375 -16.000  24.375  1.00 89.38           C  
ATOM   3608  C   ILE A 465     -19.719 -15.367  24.734  1.00 89.38           C  
ATOM   3609  CB  ILE A 465     -18.156 -17.297  25.188  1.00 89.38           C  
ATOM   3610  O   ILE A 465     -20.703 -15.547  24.016  1.00 89.38           O  
ATOM   3611  CG1 ILE A 465     -16.953 -18.078  24.641  1.00 89.38           C  
ATOM   3612  CG2 ILE A 465     -19.422 -18.156  25.172  1.00 89.38           C  
ATOM   3613  CD1 ILE A 465     -16.578 -19.297  25.469  1.00 89.38           C  
ATOM   3614  N   GLU A 466     -19.797 -14.609  25.797  1.00 86.44           N  
ATOM   3615  CA  GLU A 466     -21.016 -13.898  26.188  1.00 86.44           C  
ATOM   3616  C   GLU A 466     -21.375 -12.820  25.172  1.00 86.44           C  
ATOM   3617  CB  GLU A 466     -20.844 -13.266  27.578  1.00 86.44           C  
ATOM   3618  O   GLU A 466     -22.547 -12.633  24.844  1.00 86.44           O  
ATOM   3619  CG  GLU A 466     -21.719 -13.898  28.641  1.00 86.44           C  
ATOM   3620  CD  GLU A 466     -22.984 -14.547  28.078  1.00 86.44           C  
ATOM   3621  OE1 GLU A 466     -23.688 -15.250  28.844  1.00 86.44           O  
ATOM   3622  OE2 GLU A 466     -23.266 -14.344  26.875  1.00 86.44           O  
ATOM   3623  N   GLU A 467     -20.391 -12.172  24.656  1.00 85.50           N  
ATOM   3624  CA  GLU A 467     -20.594 -11.180  23.609  1.00 85.50           C  
ATOM   3625  C   GLU A 467     -21.156 -11.836  22.344  1.00 85.50           C  
ATOM   3626  CB  GLU A 467     -19.297 -10.445  23.281  1.00 85.50           C  
ATOM   3627  O   GLU A 467     -22.078 -11.305  21.719  1.00 85.50           O  
ATOM   3628  CG  GLU A 467     -19.484  -9.219  22.406  1.00 85.50           C  
ATOM   3629  CD  GLU A 467     -18.203  -8.430  22.203  1.00 85.50           C  
ATOM   3630  OE1 GLU A 467     -18.188  -7.488  21.375  1.00 85.50           O  
ATOM   3631  OE2 GLU A 467     -17.188  -8.766  22.859  1.00 85.50           O  
ATOM   3632  N   MET A 468     -20.625 -12.938  21.953  1.00 88.94           N  
ATOM   3633  CA  MET A 468     -21.094 -13.688  20.797  1.00 88.94           C  
ATOM   3634  C   MET A 468     -22.547 -14.148  20.984  1.00 88.94           C  
ATOM   3635  CB  MET A 468     -20.203 -14.898  20.547  1.00 88.94           C  
ATOM   3636  O   MET A 468     -23.344 -14.070  20.062  1.00 88.94           O  
ATOM   3637  CG  MET A 468     -20.516 -15.648  19.266  1.00 88.94           C  
ATOM   3638  SD  MET A 468     -19.281 -16.953  18.875  1.00 88.94           S  
ATOM   3639  CE  MET A 468     -17.906 -15.922  18.312  1.00 88.94           C  
ATOM   3640  N   LYS A 469     -22.922 -14.633  22.141  1.00 89.38           N  
ATOM   3641  CA  LYS A 469     -24.266 -15.102  22.484  1.00 89.38           C  
ATOM   3642  C   LYS A 469     -25.281 -13.977  22.391  1.00 89.38           C  
ATOM   3643  CB  LYS A 469     -24.281 -15.711  23.891  1.00 89.38           C  
ATOM   3644  O   LYS A 469     -26.391 -14.172  21.891  1.00 89.38           O  
ATOM   3645  CG  LYS A 469     -25.594 -16.359  24.266  1.00 89.38           C  
ATOM   3646  CD  LYS A 469     -25.562 -16.922  25.688  1.00 89.38           C  
ATOM   3647  CE  LYS A 469     -26.922 -17.469  26.109  1.00 89.38           C  
ATOM   3648  NZ  LYS A 469     -26.906 -17.953  27.516  1.00 89.38           N  
ATOM   3649  N   GLU A 470     -24.891 -12.766  22.703  1.00 84.75           N  
ATOM   3650  CA  GLU A 470     -25.812 -11.641  22.781  1.00 84.75           C  
ATOM   3651  C   GLU A 470     -25.891 -10.906  21.438  1.00 84.75           C  
ATOM   3652  CB  GLU A 470     -25.391 -10.664  23.875  1.00 84.75           C  
ATOM   3653  O   GLU A 470     -26.969 -10.453  21.031  1.00 84.75           O  
ATOM   3654  CG  GLU A 470     -25.766 -11.125  25.281  1.00 84.75           C  
ATOM   3655  CD  GLU A 470     -25.484 -10.078  26.344  1.00 84.75           C  
ATOM   3656  OE1 GLU A 470     -25.812 -10.328  27.531  1.00 84.75           O  
ATOM   3657  OE2 GLU A 470     -24.938  -9.016  26.000  1.00 84.75           O  
ATOM   3658  N   GLU A 471     -24.797 -10.922  20.641  1.00 86.00           N  
ATOM   3659  CA  GLU A 471     -24.688 -10.000  19.516  1.00 86.00           C  
ATOM   3660  C   GLU A 471     -24.938 -10.719  18.188  1.00 86.00           C  
ATOM   3661  CB  GLU A 471     -23.328  -9.312  19.500  1.00 86.00           C  
ATOM   3662  O   GLU A 471     -25.219 -10.078  17.172  1.00 86.00           O  
ATOM   3663  CG  GLU A 471     -23.094  -8.352  20.656  1.00 86.00           C  
ATOM   3664  CD  GLU A 471     -22.625  -6.977  20.203  1.00 86.00           C  
ATOM   3665  OE1 GLU A 471     -22.672  -6.027  21.031  1.00 86.00           O  
ATOM   3666  OE2 GLU A 471     -22.219  -6.848  19.031  1.00 86.00           O  
ATOM   3667  N   TRP A 472     -24.875 -12.078  18.203  1.00 89.75           N  
ATOM   3668  CA  TRP A 472     -24.922 -12.766  16.922  1.00 89.75           C  
ATOM   3669  C   TRP A 472     -26.266 -12.531  16.234  1.00 89.75           C  
ATOM   3670  CB  TRP A 472     -24.688 -14.266  17.094  1.00 89.75           C  
ATOM   3671  O   TRP A 472     -26.344 -12.406  15.016  1.00 89.75           O  
ATOM   3672  CG  TRP A 472     -25.828 -15.000  17.734  1.00 89.75           C  
ATOM   3673  CD1 TRP A 472     -26.000 -15.266  19.062  1.00 89.75           C  
ATOM   3674  CD2 TRP A 472     -26.953 -15.562  17.062  1.00 89.75           C  
ATOM   3675  CE2 TRP A 472     -27.781 -16.156  18.047  1.00 89.75           C  
ATOM   3676  CE3 TRP A 472     -27.359 -15.617  15.719  1.00 89.75           C  
ATOM   3677  NE1 TRP A 472     -27.172 -15.961  19.250  1.00 89.75           N  
ATOM   3678  CH2 TRP A 472     -29.344 -16.844  16.422  1.00 89.75           C  
ATOM   3679  CZ2 TRP A 472     -28.969 -16.797  17.734  1.00 89.75           C  
ATOM   3680  CZ3 TRP A 472     -28.547 -16.266  15.406  1.00 89.75           C  
ATOM   3681  N   ARG A 473     -27.359 -12.430  17.000  1.00 90.94           N  
ATOM   3682  CA  ARG A 473     -28.672 -12.188  16.438  1.00 90.94           C  
ATOM   3683  C   ARG A 473     -28.766 -10.805  15.812  1.00 90.94           C  
ATOM   3684  CB  ARG A 473     -29.750 -12.344  17.516  1.00 90.94           C  
ATOM   3685  O   ARG A 473     -29.375 -10.633  14.750  1.00 90.94           O  
ATOM   3686  CG  ARG A 473     -30.047 -13.789  17.906  1.00 90.94           C  
ATOM   3687  CD  ARG A 473     -31.156 -13.883  18.922  1.00 90.94           C  
ATOM   3688  NE  ARG A 473     -31.422 -15.273  19.297  1.00 90.94           N  
ATOM   3689  NH1 ARG A 473     -32.281 -14.758  21.375  1.00 90.94           N  
ATOM   3690  NH2 ARG A 473     -32.156 -16.938  20.703  1.00 90.94           N  
ATOM   3691  CZ  ARG A 473     -31.953 -15.648  20.453  1.00 90.94           C  
ATOM   3692  N   HIS A 474     -28.188  -9.852  16.516  1.00 89.94           N  
ATOM   3693  CA  HIS A 474     -28.156  -8.484  16.000  1.00 89.94           C  
ATOM   3694  C   HIS A 474     -27.359  -8.414  14.695  1.00 89.94           C  
ATOM   3695  CB  HIS A 474     -27.547  -7.539  17.031  1.00 89.94           C  
ATOM   3696  O   HIS A 474     -27.812  -7.797  13.727  1.00 89.94           O  
ATOM   3697  CG  HIS A 474     -27.438  -6.125  16.562  1.00 89.94           C  
ATOM   3698  CD2 HIS A 474     -26.359  -5.355  16.281  1.00 89.94           C  
ATOM   3699  ND1 HIS A 474     -28.547  -5.332  16.344  1.00 89.94           N  
ATOM   3700  CE1 HIS A 474     -28.156  -4.137  15.945  1.00 89.94           C  
ATOM   3701  NE2 HIS A 474     -26.828  -4.125  15.898  1.00 89.94           N  
ATOM   3702  N   ASP A 475     -26.219  -9.000  14.648  1.00 89.56           N  
ATOM   3703  CA  ASP A 475     -25.375  -9.008  13.445  1.00 89.56           C  
ATOM   3704  C   ASP A 475     -26.109  -9.648  12.273  1.00 89.56           C  
ATOM   3705  CB  ASP A 475     -24.062  -9.742  13.711  1.00 89.56           C  
ATOM   3706  O   ASP A 475     -26.047  -9.156  11.148  1.00 89.56           O  
ATOM   3707  CG  ASP A 475     -23.109  -8.953  14.594  1.00 89.56           C  
ATOM   3708  OD1 ASP A 475     -23.547  -7.984  15.250  1.00 89.56           O  
ATOM   3709  OD2 ASP A 475     -21.906  -9.297  14.625  1.00 89.56           O  
ATOM   3710  N   VAL A 476     -26.844 -10.688  12.562  1.00 90.69           N  
ATOM   3711  CA  VAL A 476     -27.609 -11.406  11.555  1.00 90.69           C  
ATOM   3712  C   VAL A 476     -28.734 -10.508  11.031  1.00 90.69           C  
ATOM   3713  CB  VAL A 476     -28.203 -12.711  12.125  1.00 90.69           C  
ATOM   3714  O   VAL A 476     -29.000 -10.484   9.828  1.00 90.69           O  
ATOM   3715  CG1 VAL A 476     -29.297 -13.258  11.203  1.00 90.69           C  
ATOM   3716  CG2 VAL A 476     -27.094 -13.750  12.320  1.00 90.69           C  
ATOM   3717  N   GLU A 477     -29.328  -9.805  11.859  1.00 90.88           N  
ATOM   3718  CA  GLU A 477     -30.406  -8.906  11.469  1.00 90.88           C  
ATOM   3719  C   GLU A 477     -29.891  -7.758  10.609  1.00 90.88           C  
ATOM   3720  CB  GLU A 477     -31.125  -8.352  12.703  1.00 90.88           C  
ATOM   3721  O   GLU A 477     -30.547  -7.316   9.672  1.00 90.88           O  
ATOM   3722  CG  GLU A 477     -32.125  -9.305  13.312  1.00 90.88           C  
ATOM   3723  CD  GLU A 477     -33.281  -9.656  12.367  1.00 90.88           C  
ATOM   3724  OE1 GLU A 477     -33.719 -10.828  12.336  1.00 90.88           O  
ATOM   3725  OE2 GLU A 477     -33.750  -8.742  11.641  1.00 90.88           O  
ATOM   3726  N   VAL A 478     -28.750  -7.285  10.953  1.00 89.75           N  
ATOM   3727  CA  VAL A 478     -28.125  -6.219  10.180  1.00 89.75           C  
ATOM   3728  C   VAL A 478     -27.828  -6.723   8.773  1.00 89.75           C  
ATOM   3729  CB  VAL A 478     -26.844  -5.707  10.852  1.00 89.75           C  
ATOM   3730  O   VAL A 478     -28.031  -6.004   7.789  1.00 89.75           O  
ATOM   3731  CG1 VAL A 478     -26.094  -4.742   9.938  1.00 89.75           C  
ATOM   3732  CG2 VAL A 478     -27.172  -5.035  12.188  1.00 89.75           C  
ATOM   3733  N   LEU A 479     -27.312  -7.910   8.688  1.00 87.69           N  
ATOM   3734  CA  LEU A 479     -27.031  -8.508   7.387  1.00 87.69           C  
ATOM   3735  C   LEU A 479     -28.312  -8.719   6.590  1.00 87.69           C  
ATOM   3736  CB  LEU A 479     -26.297  -9.844   7.559  1.00 87.69           C  
ATOM   3737  O   LEU A 479     -28.359  -8.453   5.391  1.00 87.69           O  
ATOM   3738  CG  LEU A 479     -25.938 -10.586   6.273  1.00 87.69           C  
ATOM   3739  CD1 LEU A 479     -25.031  -9.711   5.398  1.00 87.69           C  
ATOM   3740  CD2 LEU A 479     -25.250 -11.906   6.598  1.00 87.69           C  
ATOM   3741  N   LYS A 480     -29.375  -9.203   7.195  1.00 88.81           N  
ATOM   3742  CA  LYS A 480     -30.672  -9.383   6.543  1.00 88.81           C  
ATOM   3743  C   LYS A 480     -31.188  -8.062   5.984  1.00 88.81           C  
ATOM   3744  CB  LYS A 480     -31.688  -9.977   7.516  1.00 88.81           C  
ATOM   3745  O   LYS A 480     -31.719  -8.016   4.875  1.00 88.81           O  
ATOM   3746  CG  LYS A 480     -31.531 -11.477   7.738  1.00 88.81           C  
ATOM   3747  CD  LYS A 480     -32.594 -12.016   8.688  1.00 88.81           C  
ATOM   3748  CE  LYS A 480     -32.406 -13.516   8.930  1.00 88.81           C  
ATOM   3749  NZ  LYS A 480     -33.375 -14.023   9.961  1.00 88.81           N  
ATOM   3750  N   ALA A 481     -31.047  -7.023   6.703  1.00 86.56           N  
ATOM   3751  CA  ALA A 481     -31.484  -5.691   6.285  1.00 86.56           C  
ATOM   3752  C   ALA A 481     -30.656  -5.191   5.105  1.00 86.56           C  
ATOM   3753  CB  ALA A 481     -31.391  -4.711   7.453  1.00 86.56           C  
ATOM   3754  O   ALA A 481     -31.188  -4.559   4.188  1.00 86.56           O  
ATOM   3755  N   TRP A 482     -29.453  -5.465   5.227  1.00 85.62           N  
ATOM   3756  CA  TRP A 482     -28.547  -5.055   4.156  1.00 85.62           C  
ATOM   3757  C   TRP A 482     -28.906  -5.758   2.850  1.00 85.62           C  
ATOM   3758  CB  TRP A 482     -27.094  -5.344   4.535  1.00 85.62           C  
ATOM   3759  O   TRP A 482     -28.969  -5.125   1.795  1.00 85.62           O  
ATOM   3760  CG  TRP A 482     -26.094  -4.871   3.523  1.00 85.62           C  
ATOM   3761  CD1 TRP A 482     -25.547  -3.625   3.430  1.00 85.62           C  
ATOM   3762  CD2 TRP A 482     -25.531  -5.641   2.457  1.00 85.62           C  
ATOM   3763  CE2 TRP A 482     -24.641  -4.797   1.755  1.00 85.62           C  
ATOM   3764  CE3 TRP A 482     -25.688  -6.965   2.025  1.00 85.62           C  
ATOM   3765  NE1 TRP A 482     -24.672  -3.572   2.367  1.00 85.62           N  
ATOM   3766  CH2 TRP A 482     -24.094  -6.531   0.245  1.00 85.62           C  
ATOM   3767  CZ2 TRP A 482     -23.922  -5.230   0.645  1.00 85.62           C  
ATOM   3768  CZ3 TRP A 482     -24.969  -7.398   0.921  1.00 85.62           C  
ATOM   3769  N   VAL A 483     -29.125  -7.035   2.859  1.00 84.81           N  
ATOM   3770  CA  VAL A 483     -29.484  -7.828   1.687  1.00 84.81           C  
ATOM   3771  C   VAL A 483     -30.812  -7.348   1.121  1.00 84.81           C  
ATOM   3772  CB  VAL A 483     -29.547  -9.336   2.021  1.00 84.81           C  
ATOM   3773  O   VAL A 483     -30.984  -7.262  -0.097  1.00 84.81           O  
ATOM   3774  CG1 VAL A 483     -30.125 -10.125   0.843  1.00 84.81           C  
ATOM   3775  CG2 VAL A 483     -28.172  -9.867   2.402  1.00 84.81           C  
ATOM   3776  N   ALA A 484     -31.750  -7.113   1.963  1.00 83.31           N  
ATOM   3777  CA  ALA A 484     -33.062  -6.629   1.551  1.00 83.31           C  
ATOM   3778  C   ALA A 484     -32.938  -5.285   0.836  1.00 83.31           C  
ATOM   3779  CB  ALA A 484     -34.000  -6.512   2.758  1.00 83.31           C  
ATOM   3780  O   ALA A 484     -33.688  -5.027  -0.129  1.00 83.31           O  
ATOM   3781  N   LYS A 485     -32.094  -4.492   1.204  1.00 78.56           N  
ATOM   3782  CA  LYS A 485     -31.875  -3.180   0.596  1.00 78.56           C  
ATOM   3783  C   LYS A 485     -31.156  -3.305  -0.745  1.00 78.56           C  
ATOM   3784  CB  LYS A 485     -31.078  -2.273   1.534  1.00 78.56           C  
ATOM   3785  O   LYS A 485     -31.422  -2.537  -1.671  1.00 78.56           O  
ATOM   3786  CG  LYS A 485     -31.656  -0.868   1.667  1.00 78.56           C  
ATOM   3787  CD  LYS A 485     -30.812  -0.014   2.611  1.00 78.56           C  
ATOM   3788  CE  LYS A 485     -31.359   1.406   2.711  1.00 78.56           C  
ATOM   3789  NZ  LYS A 485     -30.516   2.262   3.594  1.00 78.56           N  
ATOM   3790  N   ALA A 486     -30.266  -4.227  -0.808  1.00 70.75           N  
ATOM   3791  CA  ALA A 486     -29.484  -4.418  -2.018  1.00 70.75           C  
ATOM   3792  C   ALA A 486     -30.312  -5.059  -3.125  1.00 70.75           C  
ATOM   3793  CB  ALA A 486     -28.250  -5.273  -1.717  1.00 70.75           C  
ATOM   3794  O   ALA A 486     -30.031  -4.863  -4.312  1.00 70.75           O  
ATOM   3795  N   THR A 487     -31.250  -5.906  -2.803  1.00 67.19           N  
ATOM   3796  CA  THR A 487     -32.125  -6.570  -3.773  1.00 67.19           C  
ATOM   3797  C   THR A 487     -33.188  -5.617  -4.285  1.00 67.19           C  
ATOM   3798  CB  THR A 487     -32.781  -7.820  -3.168  1.00 67.19           C  
ATOM   3799  O   THR A 487     -33.812  -5.879  -5.309  1.00 67.19           O  
ATOM   3800  CG2 THR A 487     -32.156  -9.102  -3.717  1.00 67.19           C  
ATOM   3801  OG1 THR A 487     -32.625  -7.797  -1.745  1.00 67.19           O  
ATOM   3802  N   LYS A 488     -33.594  -4.574  -3.602  1.00 60.66           N  
ATOM   3803  CA  LYS A 488     -34.625  -3.619  -4.043  1.00 60.66           C  
ATOM   3804  C   LYS A 488     -34.031  -2.633  -5.055  1.00 60.66           C  
ATOM   3805  CB  LYS A 488     -35.188  -2.863  -2.850  1.00 60.66           C  
ATOM   3806  O   LYS A 488     -34.781  -1.920  -5.730  1.00 60.66           O  
ATOM   3807  CG  LYS A 488     -36.406  -3.531  -2.230  1.00 60.66           C  
ATOM   3808  CD  LYS A 488     -37.031  -2.662  -1.147  1.00 60.66           C  
ATOM   3809  CE  LYS A 488     -38.250  -3.330  -0.526  1.00 60.66           C  
ATOM   3810  NZ  LYS A 488     -38.844  -2.500   0.567  1.00 60.66           N  
ATOM   3811  N   LYS A 489     -32.781  -2.494  -5.234  1.00 45.09           N  
ATOM   3812  CA  LYS A 489     -32.281  -1.602  -6.281  1.00 45.09           C  
ATOM   3813  C   LYS A 489     -32.188  -2.334  -7.613  1.00 45.09           C  
ATOM   3814  CB  LYS A 489     -30.953  -0.998  -5.891  1.00 45.09           C  
ATOM   3815  O   LYS A 489     -31.906  -3.537  -7.645  1.00 45.09           O  
ATOM   3816  CG  LYS A 489     -31.047   0.386  -5.266  1.00 45.09           C  
ATOM   3817  CD  LYS A 489     -29.672   0.977  -4.992  1.00 45.09           C  
ATOM   3818  CE  LYS A 489     -29.766   2.375  -4.395  1.00 45.09           C  
ATOM   3819  NZ  LYS A 489     -28.422   2.955  -4.121  1.00 45.09           N  
TER    3820      LYS A 489                                                      
ATOM   3821  N   MET B   1     -19.594 -31.250 -23.719  1.00 36.97           N  
ATOM   3822  CA  MET B   1     -18.469 -30.859 -22.875  1.00 36.97           C  
ATOM   3823  C   MET B   1     -18.703 -31.250 -21.422  1.00 36.97           C  
ATOM   3824  CB  MET B   1     -18.219 -29.359 -22.984  1.00 36.97           C  
ATOM   3825  O   MET B   1     -19.781 -30.984 -20.875  1.00 36.97           O  
ATOM   3826  CG  MET B   1     -17.172 -28.969 -24.016  1.00 36.97           C  
ATOM   3827  SD  MET B   1     -16.875 -27.172 -24.078  1.00 36.97           S  
ATOM   3828  CE  MET B   1     -15.367 -27.125 -25.094  1.00 36.97           C  
ATOM   3829  N   GLN B   2     -18.172 -32.312 -20.906  1.00 57.06           N  
ATOM   3830  CA  GLN B   2     -18.406 -32.969 -19.625  1.00 57.06           C  
ATOM   3831  C   GLN B   2     -18.297 -31.938 -18.484  1.00 57.06           C  
ATOM   3832  CB  GLN B   2     -17.406 -34.094 -19.406  1.00 57.06           C  
ATOM   3833  O   GLN B   2     -17.406 -31.094 -18.469  1.00 57.06           O  
ATOM   3834  CG  GLN B   2     -18.016 -35.469 -19.562  1.00 57.06           C  
ATOM   3835  CD  GLN B   2     -17.000 -36.594 -19.422  1.00 57.06           C  
ATOM   3836  NE2 GLN B   2     -17.469 -37.844 -19.422  1.00 57.06           N  
ATOM   3837  OE1 GLN B   2     -15.789 -36.344 -19.312  1.00 57.06           O  
ATOM   3838  N   THR B   3     -19.391 -31.656 -17.781  1.00 73.88           N  
ATOM   3839  CA  THR B   3     -19.453 -30.766 -16.609  1.00 73.88           C  
ATOM   3840  C   THR B   3     -18.438 -31.188 -15.555  1.00 73.88           C  
ATOM   3841  CB  THR B   3     -20.875 -30.750 -16.000  1.00 73.88           C  
ATOM   3842  O   THR B   3     -18.484 -32.312 -15.062  1.00 73.88           O  
ATOM   3843  CG2 THR B   3     -21.344 -29.328 -15.734  1.00 73.88           C  
ATOM   3844  OG1 THR B   3     -21.781 -31.391 -16.906  1.00 73.88           O  
ATOM   3845  N   PRO B   4     -17.391 -30.406 -15.344  1.00 80.44           N  
ATOM   3846  CA  PRO B   4     -16.375 -30.766 -14.352  1.00 80.44           C  
ATOM   3847  C   PRO B   4     -16.969 -31.016 -12.969  1.00 80.44           C  
ATOM   3848  CB  PRO B   4     -15.438 -29.562 -14.336  1.00 80.44           C  
ATOM   3849  O   PRO B   4     -17.938 -30.344 -12.578  1.00 80.44           O  
ATOM   3850  CG  PRO B   4     -15.969 -28.656 -15.398  1.00 80.44           C  
ATOM   3851  CD  PRO B   4     -17.266 -29.219 -15.906  1.00 80.44           C  
ATOM   3852  N   HIS B   5     -16.594 -32.062 -12.336  1.00 86.81           N  
ATOM   3853  CA  HIS B   5     -17.016 -32.438 -10.992  1.00 86.81           C  
ATOM   3854  C   HIS B   5     -16.047 -31.875  -9.945  1.00 86.81           C  
ATOM   3855  CB  HIS B   5     -17.094 -33.969 -10.859  1.00 86.81           C  
ATOM   3856  O   HIS B   5     -14.852 -32.125  -9.992  1.00 86.81           O  
ATOM   3857  CG  HIS B   5     -18.172 -34.562 -11.680  1.00 86.81           C  
ATOM   3858  CD2 HIS B   5     -19.203 -34.000 -12.375  1.00 86.81           C  
ATOM   3859  ND1 HIS B   5     -18.297 -35.938 -11.859  1.00 86.81           N  
ATOM   3860  CE1 HIS B   5     -19.344 -36.188 -12.625  1.00 86.81           C  
ATOM   3861  NE2 HIS B   5     -19.906 -35.031 -12.953  1.00 86.81           N  
ATOM   3862  N   ILE B   6     -16.594 -31.109  -8.938  1.00 91.00           N  
ATOM   3863  CA  ILE B   6     -15.805 -30.500  -7.871  1.00 91.00           C  
ATOM   3864  C   ILE B   6     -16.188 -31.141  -6.531  1.00 91.00           C  
ATOM   3865  CB  ILE B   6     -16.016 -28.969  -7.816  1.00 91.00           C  
ATOM   3866  O   ILE B   6     -17.359 -31.328  -6.238  1.00 91.00           O  
ATOM   3867  CG1 ILE B   6     -15.547 -28.328  -9.125  1.00 91.00           C  
ATOM   3868  CG2 ILE B   6     -15.266 -28.375  -6.621  1.00 91.00           C  
ATOM   3869  CD1 ILE B   6     -15.695 -26.812  -9.156  1.00 91.00           C  
ATOM   3870  N   LEU B   7     -15.203 -31.562  -5.801  1.00 91.62           N  
ATOM   3871  CA  LEU B   7     -15.398 -32.094  -4.461  1.00 91.62           C  
ATOM   3872  C   LEU B   7     -14.945 -31.094  -3.402  1.00 91.62           C  
ATOM   3873  CB  LEU B   7     -14.633 -33.406  -4.297  1.00 91.62           C  
ATOM   3874  O   LEU B   7     -13.781 -30.688  -3.389  1.00 91.62           O  
ATOM   3875  CG  LEU B   7     -14.672 -34.062  -2.908  1.00 91.62           C  
ATOM   3876  CD1 LEU B   7     -16.109 -34.406  -2.525  1.00 91.62           C  
ATOM   3877  CD2 LEU B   7     -13.781 -35.312  -2.865  1.00 91.62           C  
ATOM   3878  N   ILE B   8     -15.852 -30.719  -2.506  1.00 92.19           N  
ATOM   3879  CA  ILE B   8     -15.570 -29.812  -1.397  1.00 92.19           C  
ATOM   3880  C   ILE B   8     -15.430 -30.609  -0.102  1.00 92.19           C  
ATOM   3881  CB  ILE B   8     -16.672 -28.734  -1.252  1.00 92.19           C  
ATOM   3882  O   ILE B   8     -16.344 -31.328   0.290  1.00 92.19           O  
ATOM   3883  CG1 ILE B   8     -16.797 -27.922  -2.545  1.00 92.19           C  
ATOM   3884  CG2 ILE B   8     -16.375 -27.828  -0.056  1.00 92.19           C  
ATOM   3885  CD1 ILE B   8     -18.000 -27.000  -2.576  1.00 92.19           C  
ATOM   3886  N   VAL B   9     -14.297 -30.531   0.511  1.00 88.62           N  
ATOM   3887  CA  VAL B   9     -14.039 -31.172   1.792  1.00 88.62           C  
ATOM   3888  C   VAL B   9     -13.930 -30.125   2.893  1.00 88.62           C  
ATOM   3889  CB  VAL B   9     -12.750 -32.031   1.743  1.00 88.62           C  
ATOM   3890  O   VAL B   9     -12.867 -29.531   3.088  1.00 88.62           O  
ATOM   3891  CG1 VAL B   9     -12.609 -32.875   3.010  1.00 88.62           C  
ATOM   3892  CG2 VAL B   9     -12.750 -32.938   0.502  1.00 88.62           C  
ATOM   3893  N   GLU B  10     -14.977 -29.922   3.609  1.00 85.62           N  
ATOM   3894  CA  GLU B  10     -15.141 -28.875   4.609  1.00 85.62           C  
ATOM   3895  C   GLU B  10     -16.094 -29.312   5.715  1.00 85.62           C  
ATOM   3896  CB  GLU B  10     -15.633 -27.578   3.961  1.00 85.62           C  
ATOM   3897  O   GLU B  10     -17.234 -29.703   5.438  1.00 85.62           O  
ATOM   3898  CG  GLU B  10     -15.961 -26.484   4.957  1.00 85.62           C  
ATOM   3899  CD  GLU B  10     -14.750 -26.031   5.766  1.00 85.62           C  
ATOM   3900  OE1 GLU B  10     -14.750 -26.203   7.004  1.00 85.62           O  
ATOM   3901  OE2 GLU B  10     -13.805 -25.484   5.156  1.00 85.62           O  
ATOM   3902  N   ASP B  11     -15.656 -29.234   6.910  1.00 77.12           N  
ATOM   3903  CA  ASP B  11     -16.438 -29.719   8.039  1.00 77.12           C  
ATOM   3904  C   ASP B  11     -17.500 -28.688   8.453  1.00 77.12           C  
ATOM   3905  CB  ASP B  11     -15.531 -30.047   9.219  1.00 77.12           C  
ATOM   3906  O   ASP B  11     -18.516 -29.047   9.062  1.00 77.12           O  
ATOM   3907  CG  ASP B  11     -14.812 -28.828   9.773  1.00 77.12           C  
ATOM   3908  OD1 ASP B  11     -14.461 -27.922   8.992  1.00 77.12           O  
ATOM   3909  OD2 ASP B  11     -14.594 -28.781  11.008  1.00 77.12           O  
ATOM   3910  N   GLU B  12     -17.234 -27.469   8.258  1.00 79.50           N  
ATOM   3911  CA  GLU B  12     -18.156 -26.422   8.648  1.00 79.50           C  
ATOM   3912  C   GLU B  12     -19.266 -26.250   7.617  1.00 79.50           C  
ATOM   3913  CB  GLU B  12     -17.406 -25.094   8.828  1.00 79.50           C  
ATOM   3914  O   GLU B  12     -19.000 -25.922   6.457  1.00 79.50           O  
ATOM   3915  CG  GLU B  12     -18.172 -24.078   9.672  1.00 79.50           C  
ATOM   3916  CD  GLU B  12     -19.328 -23.422   8.922  1.00 79.50           C  
ATOM   3917  OE1 GLU B  12     -20.375 -23.156   9.539  1.00 79.50           O  
ATOM   3918  OE2 GLU B  12     -19.172 -23.172   7.703  1.00 79.50           O  
ATOM   3919  N   LEU B  13     -20.406 -26.422   7.930  1.00 81.50           N  
ATOM   3920  CA  LEU B  13     -21.578 -26.531   7.070  1.00 81.50           C  
ATOM   3921  C   LEU B  13     -21.797 -25.234   6.289  1.00 81.50           C  
ATOM   3922  CB  LEU B  13     -22.828 -26.859   7.902  1.00 81.50           C  
ATOM   3923  O   LEU B  13     -22.078 -25.281   5.086  1.00 81.50           O  
ATOM   3924  CG  LEU B  13     -24.078 -27.219   7.117  1.00 81.50           C  
ATOM   3925  CD1 LEU B  13     -24.047 -28.688   6.703  1.00 81.50           C  
ATOM   3926  CD2 LEU B  13     -25.328 -26.922   7.941  1.00 81.50           C  
ATOM   3927  N   VAL B  14     -21.750 -24.094   6.941  1.00 80.38           N  
ATOM   3928  CA  VAL B  14     -22.016 -22.812   6.293  1.00 80.38           C  
ATOM   3929  C   VAL B  14     -21.000 -22.562   5.184  1.00 80.38           C  
ATOM   3930  CB  VAL B  14     -22.000 -21.641   7.305  1.00 80.38           C  
ATOM   3931  O   VAL B  14     -21.359 -22.172   4.074  1.00 80.38           O  
ATOM   3932  CG1 VAL B  14     -22.234 -20.312   6.598  1.00 80.38           C  
ATOM   3933  CG2 VAL B  14     -23.047 -21.875   8.398  1.00 80.38           C  
ATOM   3934  N   THR B  15     -19.797 -22.828   5.516  1.00 81.62           N  
ATOM   3935  CA  THR B  15     -18.734 -22.656   4.531  1.00 81.62           C  
ATOM   3936  C   THR B  15     -18.906 -23.625   3.369  1.00 81.62           C  
ATOM   3937  CB  THR B  15     -17.359 -22.844   5.172  1.00 81.62           C  
ATOM   3938  O   THR B  15     -18.781 -23.234   2.205  1.00 81.62           O  
ATOM   3939  CG2 THR B  15     -16.234 -22.469   4.199  1.00 81.62           C  
ATOM   3940  OG1 THR B  15     -17.250 -22.031   6.340  1.00 81.62           O  
ATOM   3941  N   ARG B  16     -19.156 -24.828   3.674  1.00 87.44           N  
ATOM   3942  CA  ARG B  16     -19.359 -25.859   2.660  1.00 87.44           C  
ATOM   3943  C   ARG B  16     -20.531 -25.500   1.742  1.00 87.44           C  
ATOM   3944  CB  ARG B  16     -19.609 -27.219   3.316  1.00 87.44           C  
ATOM   3945  O   ARG B  16     -20.422 -25.625   0.520  1.00 87.44           O  
ATOM   3946  CG  ARG B  16     -19.547 -28.391   2.348  1.00 87.44           C  
ATOM   3947  CD  ARG B  16     -19.531 -29.734   3.080  1.00 87.44           C  
ATOM   3948  NE  ARG B  16     -20.750 -29.922   3.863  1.00 87.44           N  
ATOM   3949  NH1 ARG B  16     -19.672 -30.016   5.902  1.00 87.44           N  
ATOM   3950  NH2 ARG B  16     -21.953 -30.219   5.797  1.00 87.44           N  
ATOM   3951  CZ  ARG B  16     -20.781 -30.047   5.188  1.00 87.44           C  
ATOM   3952  N   ASN B  17     -21.594 -25.078   2.271  1.00 85.81           N  
ATOM   3953  CA  ASN B  17     -22.766 -24.688   1.499  1.00 85.81           C  
ATOM   3954  C   ASN B  17     -22.484 -23.469   0.626  1.00 85.81           C  
ATOM   3955  CB  ASN B  17     -23.953 -24.422   2.426  1.00 85.81           C  
ATOM   3956  O   ASN B  17     -22.969 -23.375  -0.501  1.00 85.81           O  
ATOM   3957  CG  ASN B  17     -24.688 -25.688   2.824  1.00 85.81           C  
ATOM   3958  ND2 ASN B  17     -25.609 -25.562   3.768  1.00 85.81           N  
ATOM   3959  OD1 ASN B  17     -24.406 -26.766   2.291  1.00 85.81           O  
ATOM   3960  N   THR B  18     -21.750 -22.578   1.172  1.00 83.88           N  
ATOM   3961  CA  THR B  18     -21.375 -21.391   0.406  1.00 83.88           C  
ATOM   3962  C   THR B  18     -20.516 -21.766  -0.799  1.00 83.88           C  
ATOM   3963  CB  THR B  18     -20.609 -20.375   1.280  1.00 83.88           C  
ATOM   3964  O   THR B  18     -20.766 -21.312  -1.914  1.00 83.88           O  
ATOM   3965  CG2 THR B  18     -20.328 -19.094   0.510  1.00 83.88           C  
ATOM   3966  OG1 THR B  18     -21.406 -20.062   2.436  1.00 83.88           O  
ATOM   3967  N   LEU B  19     -19.625 -22.594  -0.535  1.00 87.19           N  
ATOM   3968  CA  LEU B  19     -18.750 -23.062  -1.612  1.00 87.19           C  
ATOM   3969  C   LEU B  19     -19.562 -23.812  -2.664  1.00 87.19           C  
ATOM   3970  CB  LEU B  19     -17.656 -23.969  -1.059  1.00 87.19           C  
ATOM   3971  O   LEU B  19     -19.391 -23.594  -3.865  1.00 87.19           O  
ATOM   3972  CG  LEU B  19     -16.531 -23.266  -0.289  1.00 87.19           C  
ATOM   3973  CD1 LEU B  19     -15.648 -24.297   0.412  1.00 87.19           C  
ATOM   3974  CD2 LEU B  19     -15.703 -22.391  -1.226  1.00 87.19           C  
ATOM   3975  N   LYS B  20     -20.375 -24.703  -2.188  1.00 88.25           N  
ATOM   3976  CA  LYS B  20     -21.234 -25.453  -3.088  1.00 88.25           C  
ATOM   3977  C   LYS B  20     -22.078 -24.531  -3.957  1.00 88.25           C  
ATOM   3978  CB  LYS B  20     -22.141 -26.406  -2.295  1.00 88.25           C  
ATOM   3979  O   LYS B  20     -22.141 -24.703  -5.176  1.00 88.25           O  
ATOM   3980  CG  LYS B  20     -23.062 -27.250  -3.160  1.00 88.25           C  
ATOM   3981  CD  LYS B  20     -23.922 -28.172  -2.316  1.00 88.25           C  
ATOM   3982  CE  LYS B  20     -24.891 -28.984  -3.178  1.00 88.25           C  
ATOM   3983  NZ  LYS B  20     -25.703 -29.938  -2.359  1.00 88.25           N  
ATOM   3984  N   SER B  21     -22.641 -23.547  -3.408  1.00 85.81           N  
ATOM   3985  CA  SER B  21     -23.484 -22.609  -4.125  1.00 85.81           C  
ATOM   3986  C   SER B  21     -22.688 -21.812  -5.164  1.00 85.81           C  
ATOM   3987  CB  SER B  21     -24.156 -21.641  -3.146  1.00 85.81           C  
ATOM   3988  O   SER B  21     -23.172 -21.578  -6.270  1.00 85.81           O  
ATOM   3989  OG  SER B  21     -25.000 -22.344  -2.252  1.00 85.81           O  
ATOM   3990  N   ILE B  22     -21.547 -21.438  -4.820  1.00 84.56           N  
ATOM   3991  CA  ILE B  22     -20.688 -20.672  -5.719  1.00 84.56           C  
ATOM   3992  C   ILE B  22     -20.344 -21.516  -6.945  1.00 84.56           C  
ATOM   3993  CB  ILE B  22     -19.406 -20.188  -5.008  1.00 84.56           C  
ATOM   3994  O   ILE B  22     -20.469 -21.047  -8.078  1.00 84.56           O  
ATOM   3995  CG1 ILE B  22     -19.750 -19.125  -3.963  1.00 84.56           C  
ATOM   3996  CG2 ILE B  22     -18.391 -19.672  -6.023  1.00 84.56           C  
ATOM   3997  CD1 ILE B  22     -18.578 -18.766  -3.047  1.00 84.56           C  
ATOM   3998  N   PHE B  23     -20.000 -22.672  -6.707  1.00 87.38           N  
ATOM   3999  CA  PHE B  23     -19.531 -23.531  -7.797  1.00 87.38           C  
ATOM   4000  C   PHE B  23     -20.719 -24.047  -8.617  1.00 87.38           C  
ATOM   4001  CB  PHE B  23     -18.719 -24.703  -7.250  1.00 87.38           C  
ATOM   4002  O   PHE B  23     -20.609 -24.203  -9.836  1.00 87.38           O  
ATOM   4003  CG  PHE B  23     -17.328 -24.344  -6.840  1.00 87.38           C  
ATOM   4004  CD1 PHE B  23     -16.422 -23.844  -7.773  1.00 87.38           C  
ATOM   4005  CD2 PHE B  23     -16.906 -24.484  -5.520  1.00 87.38           C  
ATOM   4006  CE1 PHE B  23     -15.125 -23.500  -7.395  1.00 87.38           C  
ATOM   4007  CE2 PHE B  23     -15.617 -24.141  -5.137  1.00 87.38           C  
ATOM   4008  CZ  PHE B  23     -14.727 -23.656  -6.074  1.00 87.38           C  
ATOM   4009  N   GLU B  24     -21.797 -24.375  -8.008  1.00 85.94           N  
ATOM   4010  CA  GLU B  24     -22.984 -24.781  -8.742  1.00 85.94           C  
ATOM   4011  C   GLU B  24     -23.516 -23.656  -9.625  1.00 85.94           C  
ATOM   4012  CB  GLU B  24     -24.078 -25.250  -7.773  1.00 85.94           C  
ATOM   4013  O   GLU B  24     -24.031 -23.906 -10.719  1.00 85.94           O  
ATOM   4014  CG  GLU B  24     -23.828 -26.641  -7.188  1.00 85.94           C  
ATOM   4015  CD  GLU B  24     -24.922 -27.094  -6.242  1.00 85.94           C  
ATOM   4016  OE1 GLU B  24     -25.000 -28.297  -5.934  1.00 85.94           O  
ATOM   4017  OE2 GLU B  24     -25.734 -26.234  -5.812  1.00 85.94           O  
ATOM   4018  N   ALA B  25     -23.375 -22.469  -9.172  1.00 81.00           N  
ATOM   4019  CA  ALA B  25     -23.766 -21.297  -9.953  1.00 81.00           C  
ATOM   4020  C   ALA B  25     -22.906 -21.156 -11.203  1.00 81.00           C  
ATOM   4021  CB  ALA B  25     -23.688 -20.031  -9.102  1.00 81.00           C  
ATOM   4022  O   ALA B  25     -23.359 -20.609 -12.211  1.00 81.00           O  
ATOM   4023  N   GLU B  26     -21.750 -21.594 -11.141  1.00 77.25           N  
ATOM   4024  CA  GLU B  26     -20.844 -21.547 -12.281  1.00 77.25           C  
ATOM   4025  C   GLU B  26     -21.078 -22.719 -13.227  1.00 77.25           C  
ATOM   4026  CB  GLU B  26     -19.375 -21.547 -11.812  1.00 77.25           C  
ATOM   4027  O   GLU B  26     -20.469 -22.812 -14.289  1.00 77.25           O  
ATOM   4028  CG  GLU B  26     -18.875 -20.172 -11.375  1.00 77.25           C  
ATOM   4029  CD  GLU B  26     -18.641 -19.219 -12.539  1.00 77.25           C  
ATOM   4030  OE1 GLU B  26     -18.875 -18.000 -12.383  1.00 77.25           O  
ATOM   4031  OE2 GLU B  26     -18.219 -19.703 -13.609  1.00 77.25           O  
ATOM   4032  N   GLY B  27     -21.969 -23.656 -12.781  1.00 80.88           N  
ATOM   4033  CA  GLY B  27     -22.328 -24.750 -13.664  1.00 80.88           C  
ATOM   4034  C   GLY B  27     -21.562 -26.031 -13.375  1.00 80.88           C  
ATOM   4035  O   GLY B  27     -21.500 -26.922 -14.227  1.00 80.88           O  
ATOM   4036  N   TYR B  28     -20.875 -26.109 -12.320  1.00 85.50           N  
ATOM   4037  CA  TYR B  28     -20.125 -27.312 -11.953  1.00 85.50           C  
ATOM   4038  C   TYR B  28     -21.000 -28.266 -11.148  1.00 85.50           C  
ATOM   4039  CB  TYR B  28     -18.875 -26.938 -11.148  1.00 85.50           C  
ATOM   4040  O   TYR B  28     -21.984 -27.859 -10.531  1.00 85.50           O  
ATOM   4041  CG  TYR B  28     -17.938 -26.016 -11.883  1.00 85.50           C  
ATOM   4042  CD1 TYR B  28     -17.281 -26.438 -13.047  1.00 85.50           C  
ATOM   4043  CD2 TYR B  28     -17.688 -24.734 -11.422  1.00 85.50           C  
ATOM   4044  CE1 TYR B  28     -16.406 -25.594 -13.727  1.00 85.50           C  
ATOM   4045  CE2 TYR B  28     -16.828 -23.875 -12.094  1.00 85.50           C  
ATOM   4046  OH  TYR B  28     -15.328 -23.469 -13.914  1.00 85.50           O  
ATOM   4047  CZ  TYR B  28     -16.188 -24.312 -13.242  1.00 85.50           C  
ATOM   4048  N   ASP B  29     -20.766 -29.531 -11.289  1.00 87.75           N  
ATOM   4049  CA  ASP B  29     -21.328 -30.531 -10.383  1.00 87.75           C  
ATOM   4050  C   ASP B  29     -20.500 -30.656  -9.109  1.00 87.75           C  
ATOM   4051  CB  ASP B  29     -21.422 -31.891 -11.078  1.00 87.75           C  
ATOM   4052  O   ASP B  29     -19.297 -30.969  -9.172  1.00 87.75           O  
ATOM   4053  CG  ASP B  29     -22.703 -32.062 -11.875  1.00 87.75           C  
ATOM   4054  OD1 ASP B  29     -23.672 -31.328 -11.625  1.00 87.75           O  
ATOM   4055  OD2 ASP B  29     -22.750 -32.969 -12.750  1.00 87.75           O  
ATOM   4056  N   VAL B  30     -21.094 -30.375  -7.973  1.00 92.75           N  
ATOM   4057  CA  VAL B  30     -20.344 -30.250  -6.730  1.00 92.75           C  
ATOM   4058  C   VAL B  30     -20.688 -31.391  -5.793  1.00 92.75           C  
ATOM   4059  CB  VAL B  30     -20.609 -28.891  -6.035  1.00 92.75           C  
ATOM   4060  O   VAL B  30     -21.875 -31.719  -5.605  1.00 92.75           O  
ATOM   4061  CG1 VAL B  30     -19.766 -28.766  -4.766  1.00 92.75           C  
ATOM   4062  CG2 VAL B  30     -20.312 -27.734  -6.992  1.00 92.75           C  
ATOM   4063  N   PHE B  31     -19.766 -32.031  -5.285  1.00 93.00           N  
ATOM   4064  CA  PHE B  31     -19.859 -33.062  -4.246  1.00 93.00           C  
ATOM   4065  C   PHE B  31     -19.328 -32.531  -2.920  1.00 93.00           C  
ATOM   4066  CB  PHE B  31     -19.109 -34.312  -4.660  1.00 93.00           C  
ATOM   4067  O   PHE B  31     -18.469 -31.641  -2.896  1.00 93.00           O  
ATOM   4068  CG  PHE B  31     -19.609 -34.938  -5.934  1.00 93.00           C  
ATOM   4069  CD1 PHE B  31     -20.656 -35.875  -5.906  1.00 93.00           C  
ATOM   4070  CD2 PHE B  31     -19.047 -34.625  -7.156  1.00 93.00           C  
ATOM   4071  CE1 PHE B  31     -21.125 -36.438  -7.082  1.00 93.00           C  
ATOM   4072  CE2 PHE B  31     -19.500 -35.188  -8.336  1.00 93.00           C  
ATOM   4073  CZ  PHE B  31     -20.547 -36.094  -8.297  1.00 93.00           C  
ATOM   4074  N   GLU B  32     -19.844 -32.969  -1.868  1.00 92.38           N  
ATOM   4075  CA  GLU B  32     -19.484 -32.469  -0.546  1.00 92.38           C  
ATOM   4076  C   GLU B  32     -19.000 -33.594   0.361  1.00 92.38           C  
ATOM   4077  CB  GLU B  32     -20.688 -31.750   0.098  1.00 92.38           C  
ATOM   4078  O   GLU B  32     -19.562 -34.688   0.361  1.00 92.38           O  
ATOM   4079  CG  GLU B  32     -21.203 -30.562  -0.706  1.00 92.38           C  
ATOM   4080  CD  GLU B  32     -22.406 -29.906  -0.080  1.00 92.38           C  
ATOM   4081  OE1 GLU B  32     -23.547 -30.125  -0.570  1.00 92.38           O  
ATOM   4082  OE2 GLU B  32     -22.234 -29.156   0.907  1.00 92.38           O  
ATOM   4083  N   ALA B  33     -17.984 -33.344   1.116  1.00 89.88           N  
ATOM   4084  CA  ALA B  33     -17.469 -34.250   2.154  1.00 89.88           C  
ATOM   4085  C   ALA B  33     -17.141 -33.469   3.426  1.00 89.88           C  
ATOM   4086  CB  ALA B  33     -16.219 -34.969   1.649  1.00 89.88           C  
ATOM   4087  O   ALA B  33     -16.688 -32.312   3.361  1.00 89.88           O  
ATOM   4088  N   THR B  34     -17.391 -34.031   4.555  1.00 85.44           N  
ATOM   4089  CA  THR B  34     -17.172 -33.375   5.836  1.00 85.44           C  
ATOM   4090  C   THR B  34     -15.852 -33.844   6.453  1.00 85.44           C  
ATOM   4091  CB  THR B  34     -18.328 -33.656   6.816  1.00 85.44           C  
ATOM   4092  O   THR B  34     -15.359 -33.219   7.406  1.00 85.44           O  
ATOM   4093  CG2 THR B  34     -19.641 -33.094   6.293  1.00 85.44           C  
ATOM   4094  OG1 THR B  34     -18.453 -35.062   6.996  1.00 85.44           O  
ATOM   4095  N   ASP B  35     -15.414 -34.938   6.035  1.00 83.12           N  
ATOM   4096  CA  ASP B  35     -14.180 -35.500   6.562  1.00 83.12           C  
ATOM   4097  C   ASP B  35     -13.445 -36.312   5.496  1.00 83.12           C  
ATOM   4098  CB  ASP B  35     -14.469 -36.375   7.785  1.00 83.12           C  
ATOM   4099  O   ASP B  35     -13.883 -36.375   4.344  1.00 83.12           O  
ATOM   4100  CG  ASP B  35     -15.406 -37.531   7.480  1.00 83.12           C  
ATOM   4101  OD1 ASP B  35     -15.406 -38.031   6.336  1.00 83.12           O  
ATOM   4102  OD2 ASP B  35     -16.156 -37.938   8.391  1.00 83.12           O  
ATOM   4103  N   GLY B  36     -12.328 -36.875   5.836  1.00 81.62           N  
ATOM   4104  CA  GLY B  36     -11.492 -37.656   4.934  1.00 81.62           C  
ATOM   4105  C   GLY B  36     -12.148 -38.938   4.457  1.00 81.62           C  
ATOM   4106  O   GLY B  36     -11.930 -39.375   3.326  1.00 81.62           O  
ATOM   4107  N   ALA B  37     -12.938 -39.531   5.320  1.00 82.94           N  
ATOM   4108  CA  ALA B  37     -13.602 -40.781   4.961  1.00 82.94           C  
ATOM   4109  C   ALA B  37     -14.641 -40.562   3.867  1.00 82.94           C  
ATOM   4110  CB  ALA B  37     -14.258 -41.406   6.191  1.00 82.94           C  
ATOM   4111  O   ALA B  37     -14.680 -41.281   2.877  1.00 82.94           O  
ATOM   4112  N   GLU B  38     -15.383 -39.562   4.043  1.00 87.31           N  
ATOM   4113  CA  GLU B  38     -16.375 -39.188   3.031  1.00 87.31           C  
ATOM   4114  C   GLU B  38     -15.695 -38.750   1.736  1.00 87.31           C  
ATOM   4115  CB  GLU B  38     -17.297 -38.094   3.551  1.00 87.31           C  
ATOM   4116  O   GLU B  38     -16.188 -39.062   0.644  1.00 87.31           O  
ATOM   4117  CG  GLU B  38     -18.438 -38.594   4.406  1.00 87.31           C  
ATOM   4118  CD  GLU B  38     -19.391 -37.500   4.844  1.00 87.31           C  
ATOM   4119  OE1 GLU B  38     -20.406 -37.812   5.508  1.00 87.31           O  
ATOM   4120  OE2 GLU B  38     -19.125 -36.312   4.516  1.00 87.31           O  
ATOM   4121  N   MET B  39     -14.617 -38.156   1.890  1.00 87.38           N  
ATOM   4122  CA  MET B  39     -13.844 -37.750   0.724  1.00 87.38           C  
ATOM   4123  C   MET B  39     -13.406 -38.938  -0.102  1.00 87.38           C  
ATOM   4124  CB  MET B  39     -12.617 -36.938   1.152  1.00 87.38           C  
ATOM   4125  O   MET B  39     -13.602 -38.969  -1.318  1.00 87.38           O  
ATOM   4126  CG  MET B  39     -11.742 -36.469  -0.008  1.00 87.38           C  
ATOM   4127  SD  MET B  39     -10.172 -35.719   0.550  1.00 87.38           S  
ATOM   4128  CE  MET B  39      -9.242 -37.219   1.013  1.00 87.38           C  
ATOM   4129  N   HIS B  40     -12.875 -39.938   0.581  1.00 83.56           N  
ATOM   4130  CA  HIS B  40     -12.383 -41.125  -0.103  1.00 83.56           C  
ATOM   4131  C   HIS B  40     -13.523 -41.906  -0.760  1.00 83.56           C  
ATOM   4132  CB  HIS B  40     -11.633 -42.062   0.874  1.00 83.56           C  
ATOM   4133  O   HIS B  40     -13.352 -42.500  -1.836  1.00 83.56           O  
ATOM   4134  CG  HIS B  40     -10.219 -41.625   1.104  1.00 83.56           C  
ATOM   4135  CD2 HIS B  40      -9.062 -42.344   0.996  1.00 83.56           C  
ATOM   4136  ND1 HIS B  40      -9.867 -40.375   1.503  1.00 83.56           N  
ATOM   4137  CE1 HIS B  40      -8.547 -40.281   1.629  1.00 83.56           C  
ATOM   4138  NE2 HIS B  40      -8.039 -41.469   1.326  1.00 83.56           N  
ATOM   4139  N   GLN B  41     -14.664 -41.906  -0.139  1.00 86.94           N  
ATOM   4140  CA  GLN B  41     -15.836 -42.562  -0.713  1.00 86.94           C  
ATOM   4141  C   GLN B  41     -16.266 -41.875  -2.008  1.00 86.94           C  
ATOM   4142  CB  GLN B  41     -16.984 -42.562   0.288  1.00 86.94           C  
ATOM   4143  O   GLN B  41     -16.500 -42.562  -3.016  1.00 86.94           O  
ATOM   4144  CG  GLN B  41     -18.156 -43.438  -0.139  1.00 86.94           C  
ATOM   4145  CD  GLN B  41     -19.266 -43.500   0.904  1.00 86.94           C  
ATOM   4146  NE2 GLN B  41     -20.344 -44.219   0.587  1.00 86.94           N  
ATOM   4147  OE1 GLN B  41     -19.141 -42.938   1.986  1.00 86.94           O  
ATOM   4148  N   ILE B  42     -16.250 -40.625  -2.008  1.00 88.50           N  
ATOM   4149  CA  ILE B  42     -16.688 -39.844  -3.168  1.00 88.50           C  
ATOM   4150  C   ILE B  42     -15.648 -39.969  -4.285  1.00 88.50           C  
ATOM   4151  CB  ILE B  42     -16.922 -38.375  -2.809  1.00 88.50           C  
ATOM   4152  O   ILE B  42     -16.000 -40.062  -5.461  1.00 88.50           O  
ATOM   4153  CG1 ILE B  42     -18.109 -38.250  -1.837  1.00 88.50           C  
ATOM   4154  CG2 ILE B  42     -17.172 -37.531  -4.074  1.00 88.50           C  
ATOM   4155  CD1 ILE B  42     -18.281 -36.844  -1.252  1.00 88.50           C  
ATOM   4156  N   LEU B  43     -14.438 -40.000  -3.912  1.00 82.81           N  
ATOM   4157  CA  LEU B  43     -13.359 -40.094  -4.887  1.00 82.81           C  
ATOM   4158  C   LEU B  43     -13.391 -41.438  -5.586  1.00 82.81           C  
ATOM   4159  CB  LEU B  43     -12.000 -39.875  -4.211  1.00 82.81           C  
ATOM   4160  O   LEU B  43     -12.961 -41.562  -6.734  1.00 82.81           O  
ATOM   4161  CG  LEU B  43     -11.570 -38.438  -3.982  1.00 82.81           C  
ATOM   4162  CD1 LEU B  43     -10.500 -38.375  -2.906  1.00 82.81           C  
ATOM   4163  CD2 LEU B  43     -11.078 -37.812  -5.285  1.00 82.81           C  
ATOM   4164  N   SER B  44     -13.867 -42.438  -4.875  1.00 80.38           N  
ATOM   4165  CA  SER B  44     -13.930 -43.812  -5.418  1.00 80.38           C  
ATOM   4166  C   SER B  44     -15.156 -44.000  -6.312  1.00 80.38           C  
ATOM   4167  CB  SER B  44     -13.961 -44.844  -4.289  1.00 80.38           C  
ATOM   4168  O   SER B  44     -15.148 -44.812  -7.219  1.00 80.38           O  
ATOM   4169  OG  SER B  44     -15.070 -44.625  -3.441  1.00 80.38           O  
ATOM   4170  N   GLU B  45     -16.203 -43.188  -6.164  1.00 81.50           N  
ATOM   4171  CA  GLU B  45     -17.484 -43.375  -6.855  1.00 81.50           C  
ATOM   4172  C   GLU B  45     -17.594 -42.438  -8.055  1.00 81.50           C  
ATOM   4173  CB  GLU B  45     -18.656 -43.156  -5.895  1.00 81.50           C  
ATOM   4174  O   GLU B  45     -18.250 -42.781  -9.039  1.00 81.50           O  
ATOM   4175  CG  GLU B  45     -18.875 -44.281  -4.918  1.00 81.50           C  
ATOM   4176  CD  GLU B  45     -20.047 -44.062  -3.988  1.00 81.50           C  
ATOM   4177  OE1 GLU B  45     -20.281 -44.906  -3.084  1.00 81.50           O  
ATOM   4178  OE2 GLU B  45     -20.750 -43.062  -4.164  1.00 81.50           O  
ATOM   4179  N   TYR B  46     -16.984 -41.312  -7.973  1.00 82.31           N  
ATOM   4180  CA  TYR B  46     -17.156 -40.312  -9.008  1.00 82.31           C  
ATOM   4181  C   TYR B  46     -15.805 -39.844  -9.547  1.00 82.31           C  
ATOM   4182  CB  TYR B  46     -17.938 -39.094  -8.469  1.00 82.31           C  
ATOM   4183  O   TYR B  46     -14.781 -39.969  -8.859  1.00 82.31           O  
ATOM   4184  CG  TYR B  46     -19.328 -39.438  -8.023  1.00 82.31           C  
ATOM   4185  CD1 TYR B  46     -20.391 -39.500  -8.930  1.00 82.31           C  
ATOM   4186  CD2 TYR B  46     -19.609 -39.719  -6.680  1.00 82.31           C  
ATOM   4187  CE1 TYR B  46     -21.672 -39.812  -8.523  1.00 82.31           C  
ATOM   4188  CE2 TYR B  46     -20.891 -40.000  -6.258  1.00 82.31           C  
ATOM   4189  OH  TYR B  46     -23.203 -40.375  -6.770  1.00 82.31           O  
ATOM   4190  CZ  TYR B  46     -21.922 -40.062  -7.184  1.00 82.31           C  
ATOM   4191  N   ASP B  47     -15.742 -39.500 -10.812  1.00 79.88           N  
ATOM   4192  CA  ASP B  47     -14.555 -38.906 -11.414  1.00 79.88           C  
ATOM   4193  C   ASP B  47     -14.461 -37.406 -11.078  1.00 79.88           C  
ATOM   4194  CB  ASP B  47     -14.570 -39.094 -12.930  1.00 79.88           C  
ATOM   4195  O   ASP B  47     -15.055 -36.562 -11.766  1.00 79.88           O  
ATOM   4196  CG  ASP B  47     -13.945 -40.406 -13.367  1.00 79.88           C  
ATOM   4197  OD1 ASP B  47     -13.141 -40.969 -12.602  1.00 79.88           O  
ATOM   4198  OD2 ASP B  47     -14.258 -40.875 -14.484  1.00 79.88           O  
ATOM   4199  N   ILE B  48     -13.703 -37.094 -10.109  1.00 85.62           N  
ATOM   4200  CA  ILE B  48     -13.539 -35.750  -9.602  1.00 85.62           C  
ATOM   4201  C   ILE B  48     -12.398 -35.031 -10.344  1.00 85.62           C  
ATOM   4202  CB  ILE B  48     -13.266 -35.719  -8.078  1.00 85.62           C  
ATOM   4203  O   ILE B  48     -11.328 -35.625 -10.531  1.00 85.62           O  
ATOM   4204  CG1 ILE B  48     -14.422 -36.406  -7.332  1.00 85.62           C  
ATOM   4205  CG2 ILE B  48     -13.055 -34.312  -7.574  1.00 85.62           C  
ATOM   4206  CD1 ILE B  48     -15.742 -35.656  -7.418  1.00 85.62           C  
ATOM   4207  N   ASN B  49     -12.711 -33.844 -10.758  1.00 83.88           N  
ATOM   4208  CA  ASN B  49     -11.727 -33.062 -11.508  1.00 83.88           C  
ATOM   4209  C   ASN B  49     -10.961 -32.094 -10.594  1.00 83.88           C  
ATOM   4210  CB  ASN B  49     -12.406 -32.281 -12.641  1.00 83.88           C  
ATOM   4211  O   ASN B  49      -9.828 -31.719 -10.891  1.00 83.88           O  
ATOM   4212  CG  ASN B  49     -13.117 -33.188 -13.625  1.00 83.88           C  
ATOM   4213  ND2 ASN B  49     -12.352 -33.844 -14.477  1.00 83.88           N  
ATOM   4214  OD1 ASN B  49     -14.344 -33.281 -13.617  1.00 83.88           O  
ATOM   4215  N   LEU B  50     -11.625 -31.641  -9.547  1.00 87.69           N  
ATOM   4216  CA  LEU B  50     -11.039 -30.656  -8.633  1.00 87.69           C  
ATOM   4217  C   LEU B  50     -11.500 -30.906  -7.203  1.00 87.69           C  
ATOM   4218  CB  LEU B  50     -11.406 -29.234  -9.062  1.00 87.69           C  
ATOM   4219  O   LEU B  50     -12.695 -31.125  -6.961  1.00 87.69           O  
ATOM   4220  CG  LEU B  50     -10.953 -28.109  -8.133  1.00 87.69           C  
ATOM   4221  CD1 LEU B  50      -9.430 -28.031  -8.102  1.00 87.69           C  
ATOM   4222  CD2 LEU B  50     -11.555 -26.781  -8.570  1.00 87.69           C  
ATOM   4223  N   VAL B  51     -10.539 -30.953  -6.312  1.00 88.12           N  
ATOM   4224  CA  VAL B  51     -10.820 -31.094  -4.887  1.00 88.12           C  
ATOM   4225  C   VAL B  51     -10.477 -29.797  -4.160  1.00 88.12           C  
ATOM   4226  CB  VAL B  51     -10.039 -32.281  -4.270  1.00 88.12           C  
ATOM   4227  O   VAL B  51      -9.375 -29.266  -4.312  1.00 88.12           O  
ATOM   4228  CG1 VAL B  51     -10.305 -32.375  -2.768  1.00 88.12           C  
ATOM   4229  CG2 VAL B  51     -10.414 -33.594  -4.961  1.00 88.12           C  
ATOM   4230  N   ILE B  52     -11.469 -29.234  -3.482  1.00 88.31           N  
ATOM   4231  CA  ILE B  52     -11.281 -28.078  -2.592  1.00 88.31           C  
ATOM   4232  C   ILE B  52     -11.312 -28.547  -1.140  1.00 88.31           C  
ATOM   4233  CB  ILE B  52     -12.359 -27.000  -2.830  1.00 88.31           C  
ATOM   4234  O   ILE B  52     -12.328 -29.078  -0.670  1.00 88.31           O  
ATOM   4235  CG1 ILE B  52     -12.367 -26.578  -4.301  1.00 88.31           C  
ATOM   4236  CG2 ILE B  52     -12.125 -25.797  -1.910  1.00 88.31           C  
ATOM   4237  CD1 ILE B  52     -13.336 -25.438  -4.609  1.00 88.31           C  
ATOM   4238  N   MET B  53     -10.250 -28.375  -0.444  1.00 84.81           N  
ATOM   4239  CA  MET B  53     -10.109 -28.984   0.880  1.00 84.81           C  
ATOM   4240  C   MET B  53      -9.664 -27.938   1.904  1.00 84.81           C  
ATOM   4241  CB  MET B  53      -9.117 -30.141   0.845  1.00 84.81           C  
ATOM   4242  O   MET B  53      -8.703 -27.219   1.673  1.00 84.81           O  
ATOM   4243  CG  MET B  53      -9.008 -30.891   2.160  1.00 84.81           C  
ATOM   4244  SD  MET B  53      -7.859 -32.312   2.059  1.00 84.81           S  
ATOM   4245  CE  MET B  53      -8.297 -32.969   0.418  1.00 84.81           C  
ATOM   4246  N   ASP B  54     -10.352 -27.891   3.021  1.00 79.88           N  
ATOM   4247  CA  ASP B  54      -9.922 -27.094   4.168  1.00 79.88           C  
ATOM   4248  C   ASP B  54      -8.719 -27.734   4.855  1.00 79.88           C  
ATOM   4249  CB  ASP B  54     -11.070 -26.938   5.168  1.00 79.88           C  
ATOM   4250  O   ASP B  54      -8.688 -28.953   5.074  1.00 79.88           O  
ATOM   4251  CG  ASP B  54     -10.805 -25.859   6.203  1.00 79.88           C  
ATOM   4252  OD1 ASP B  54      -9.688 -25.297   6.227  1.00 79.88           O  
ATOM   4253  OD2 ASP B  54     -11.719 -25.562   7.004  1.00 79.88           O  
ATOM   4254  N   ILE B  55      -7.754 -26.938   5.227  1.00 72.88           N  
ATOM   4255  CA  ILE B  55      -6.535 -27.453   5.848  1.00 72.88           C  
ATOM   4256  C   ILE B  55      -6.820 -27.859   7.289  1.00 72.88           C  
ATOM   4257  CB  ILE B  55      -5.402 -26.391   5.805  1.00 72.88           C  
ATOM   4258  O   ILE B  55      -6.195 -28.781   7.812  1.00 72.88           O  
ATOM   4259  CG1 ILE B  55      -4.734 -26.391   4.426  1.00 72.88           C  
ATOM   4260  CG2 ILE B  55      -4.379 -26.656   6.910  1.00 72.88           C  
ATOM   4261  CD1 ILE B  55      -3.701 -25.281   4.250  1.00 72.88           C  
ATOM   4262  N   ASN B  56      -7.680 -27.156   7.898  1.00 70.62           N  
ATOM   4263  CA  ASN B  56      -7.953 -27.406   9.312  1.00 70.62           C  
ATOM   4264  C   ASN B  56      -9.141 -28.344   9.492  1.00 70.62           C  
ATOM   4265  CB  ASN B  56      -8.195 -26.078  10.047  1.00 70.62           C  
ATOM   4266  O   ASN B  56     -10.023 -28.078  10.320  1.00 70.62           O  
ATOM   4267  CG  ASN B  56      -6.918 -25.297  10.281  1.00 70.62           C  
ATOM   4268  ND2 ASN B  56      -7.039 -23.984  10.352  1.00 70.62           N  
ATOM   4269  OD1 ASN B  56      -5.832 -25.875  10.383  1.00 70.62           O  
ATOM   4270  N   LEU B  57      -9.273 -29.281   8.820  1.00 68.31           N  
ATOM   4271  CA  LEU B  57     -10.320 -30.281   8.977  1.00 68.31           C  
ATOM   4272  C   LEU B  57     -10.125 -31.062  10.273  1.00 68.31           C  
ATOM   4273  CB  LEU B  57     -10.320 -31.250   7.781  1.00 68.31           C  
ATOM   4274  O   LEU B  57      -9.000 -31.281  10.711  1.00 68.31           O  
ATOM   4275  CG  LEU B  57     -11.016 -30.750   6.516  1.00 68.31           C  
ATOM   4276  CD1 LEU B  57     -10.469 -31.469   5.289  1.00 68.31           C  
ATOM   4277  CD2 LEU B  57     -12.523 -30.953   6.621  1.00 68.31           C  
ATOM   4278  N   PRO B  58     -11.289 -31.188  10.961  1.00 57.69           N  
ATOM   4279  CA  PRO B  58     -11.227 -32.062  12.141  1.00 57.69           C  
ATOM   4280  C   PRO B  58     -10.734 -33.469  11.805  1.00 57.69           C  
ATOM   4281  CB  PRO B  58     -12.672 -32.094  12.633  1.00 57.69           C  
ATOM   4282  O   PRO B  58     -11.125 -34.031  10.781  1.00 57.69           O  
ATOM   4283  CG  PRO B  58     -13.453 -31.375  11.586  1.00 57.69           C  
ATOM   4284  CD  PRO B  58     -12.492 -30.812  10.578  1.00 57.69           C  
ATOM   4285  N   GLY B  59      -9.781 -33.969  12.625  1.00 57.47           N  
ATOM   4286  CA  GLY B  59      -9.219 -35.281  12.508  1.00 57.47           C  
ATOM   4287  C   GLY B  59      -7.867 -35.312  11.828  1.00 57.47           C  
ATOM   4288  O   GLY B  59      -6.883 -34.812  12.367  1.00 57.47           O  
ATOM   4289  N   LYS B  60      -8.000 -35.875  10.469  1.00 56.75           N  
ATOM   4290  CA  LYS B  60      -6.781 -35.938   9.672  1.00 56.75           C  
ATOM   4291  C   LYS B  60      -6.434 -34.594   9.062  1.00 56.75           C  
ATOM   4292  CB  LYS B  60      -6.934 -37.000   8.562  1.00 56.75           C  
ATOM   4293  O   LYS B  60      -7.301 -33.906   8.516  1.00 56.75           O  
ATOM   4294  CG  LYS B  60      -6.684 -38.406   9.016  1.00 56.75           C  
ATOM   4295  CD  LYS B  60      -6.727 -39.406   7.852  1.00 56.75           C  
ATOM   4296  CE  LYS B  60      -6.523 -40.812   8.312  1.00 56.75           C  
ATOM   4297  NZ  LYS B  60      -6.594 -41.781   7.176  1.00 56.75           N  
ATOM   4298  N   ASN B  61      -5.379 -33.969   9.492  1.00 62.31           N  
ATOM   4299  CA  ASN B  61      -4.895 -32.688   8.969  1.00 62.31           C  
ATOM   4300  C   ASN B  61      -5.039 -32.625   7.453  1.00 62.31           C  
ATOM   4301  CB  ASN B  61      -3.439 -32.469   9.375  1.00 62.31           C  
ATOM   4302  O   ASN B  61      -4.844 -33.625   6.758  1.00 62.31           O  
ATOM   4303  CG  ASN B  61      -3.102 -31.000   9.531  1.00 62.31           C  
ATOM   4304  ND2 ASN B  61      -1.983 -30.703  10.188  1.00 62.31           N  
ATOM   4305  OD1 ASN B  61      -3.842 -30.125   9.062  1.00 62.31           O  
ATOM   4306  N   GLY B  62      -5.871 -31.766   6.914  1.00 62.53           N  
ATOM   4307  CA  GLY B  62      -6.020 -31.547   5.480  1.00 62.53           C  
ATOM   4308  C   GLY B  62      -4.754 -31.828   4.699  1.00 62.53           C  
ATOM   4309  O   GLY B  62      -4.816 -32.312   3.559  1.00 62.53           O  
ATOM   4310  N   LEU B  63      -3.686 -31.875   5.359  1.00 66.81           N  
ATOM   4311  CA  LEU B  63      -2.410 -32.125   4.699  1.00 66.81           C  
ATOM   4312  C   LEU B  63      -2.197 -33.625   4.473  1.00 66.81           C  
ATOM   4313  CB  LEU B  63      -1.256 -31.547   5.527  1.00 66.81           C  
ATOM   4314  O   LEU B  63      -1.674 -34.031   3.432  1.00 66.81           O  
ATOM   4315  CG  LEU B  63      -0.982 -30.062   5.367  1.00 66.81           C  
ATOM   4316  CD1 LEU B  63      -0.491 -29.469   6.684  1.00 66.81           C  
ATOM   4317  CD2 LEU B  63       0.033 -29.812   4.258  1.00 66.81           C  
ATOM   4318  N   LEU B  64      -2.564 -34.375   5.395  1.00 69.62           N  
ATOM   4319  CA  LEU B  64      -2.434 -35.812   5.277  1.00 69.62           C  
ATOM   4320  C   LEU B  64      -3.387 -36.375   4.219  1.00 69.62           C  
ATOM   4321  CB  LEU B  64      -2.705 -36.500   6.621  1.00 69.62           C  
ATOM   4322  O   LEU B  64      -3.016 -37.250   3.439  1.00 69.62           O  
ATOM   4323  CG  LEU B  64      -1.477 -36.906   7.430  1.00 69.62           C  
ATOM   4324  CD1 LEU B  64      -1.660 -36.562   8.898  1.00 69.62           C  
ATOM   4325  CD2 LEU B  64      -1.217 -38.406   7.258  1.00 69.62           C  
ATOM   4326  N   LEU B  65      -4.480 -35.781   4.199  1.00 74.50           N  
ATOM   4327  CA  LEU B  65      -5.469 -36.188   3.209  1.00 74.50           C  
ATOM   4328  C   LEU B  65      -5.012 -35.812   1.800  1.00 74.50           C  
ATOM   4329  CB  LEU B  65      -6.824 -35.531   3.502  1.00 74.50           C  
ATOM   4330  O   LEU B  65      -5.242 -36.594   0.854  1.00 74.50           O  
ATOM   4331  CG  LEU B  65      -7.758 -36.312   4.434  1.00 74.50           C  
ATOM   4332  CD1 LEU B  65      -8.586 -35.344   5.273  1.00 74.50           C  
ATOM   4333  CD2 LEU B  65      -8.656 -37.250   3.633  1.00 74.50           C  
ATOM   4334  N   ALA B  66      -4.375 -34.719   1.733  1.00 74.19           N  
ATOM   4335  CA  ALA B  66      -3.848 -34.281   0.444  1.00 74.19           C  
ATOM   4336  C   ALA B  66      -2.783 -35.250  -0.068  1.00 74.19           C  
ATOM   4337  CB  ALA B  66      -3.275 -32.875   0.555  1.00 74.19           C  
ATOM   4338  O   ALA B  66      -2.723 -35.531  -1.266  1.00 74.19           O  
ATOM   4339  N   ARG B  67      -2.002 -35.656   0.835  1.00 68.88           N  
ATOM   4340  CA  ARG B  67      -0.964 -36.594   0.462  1.00 68.88           C  
ATOM   4341  C   ARG B  67      -1.576 -37.906  -0.042  1.00 68.88           C  
ATOM   4342  CB  ARG B  67      -0.039 -36.875   1.647  1.00 68.88           C  
ATOM   4343  O   ARG B  67      -1.104 -38.469  -1.025  1.00 68.88           O  
ATOM   4344  CG  ARG B  67       1.306 -36.188   1.560  1.00 68.88           C  
ATOM   4345  CD  ARG B  67       2.209 -36.531   2.730  1.00 68.88           C  
ATOM   4346  NE  ARG B  67       3.510 -35.875   2.631  1.00 68.88           N  
ATOM   4347  NH1 ARG B  67       4.301 -36.688   4.648  1.00 68.88           N  
ATOM   4348  NH2 ARG B  67       5.617 -35.344   3.352  1.00 68.88           N  
ATOM   4349  CZ  ARG B  67       4.473 -35.969   3.543  1.00 68.88           C  
ATOM   4350  N   GLU B  68      -2.541 -38.312   0.621  1.00 71.50           N  
ATOM   4351  CA  GLU B  68      -3.232 -39.562   0.224  1.00 71.50           C  
ATOM   4352  C   GLU B  68      -3.928 -39.375  -1.124  1.00 71.50           C  
ATOM   4353  CB  GLU B  68      -4.250 -39.969   1.291  1.00 71.50           C  
ATOM   4354  O   GLU B  68      -3.939 -40.312  -1.943  1.00 71.50           O  
ATOM   4355  CG  GLU B  68      -3.623 -40.594   2.523  1.00 71.50           C  
ATOM   4356  CD  GLU B  68      -4.637 -40.938   3.602  1.00 71.50           C  
ATOM   4357  OE1 GLU B  68      -4.230 -41.406   4.691  1.00 71.50           O  
ATOM   4358  OE2 GLU B  68      -5.848 -40.750   3.354  1.00 71.50           O  
ATOM   4359  N   LEU B  69      -4.379 -38.219  -1.299  1.00 73.06           N  
ATOM   4360  CA  LEU B  69      -5.070 -37.906  -2.547  1.00 73.06           C  
ATOM   4361  C   LEU B  69      -4.098 -37.906  -3.723  1.00 73.06           C  
ATOM   4362  CB  LEU B  69      -5.758 -36.531  -2.455  1.00 73.06           C  
ATOM   4363  O   LEU B  69      -4.434 -38.406  -4.805  1.00 73.06           O  
ATOM   4364  CG  LEU B  69      -6.973 -36.312  -3.359  1.00 73.06           C  
ATOM   4365  CD1 LEU B  69      -8.242 -36.219  -2.525  1.00 73.06           C  
ATOM   4366  CD2 LEU B  69      -6.797 -35.062  -4.211  1.00 73.06           C  
ATOM   4367  N   ARG B  70      -2.947 -37.375  -3.512  1.00 68.00           N  
ATOM   4368  CA  ARG B  70      -1.951 -37.281  -4.574  1.00 68.00           C  
ATOM   4369  C   ARG B  70      -1.445 -38.656  -4.965  1.00 68.00           C  
ATOM   4370  CB  ARG B  70      -0.779 -36.406  -4.145  1.00 68.00           C  
ATOM   4371  O   ARG B  70      -1.071 -38.906  -6.117  1.00 68.00           O  
ATOM   4372  CG  ARG B  70      -0.980 -34.906  -4.438  1.00 68.00           C  
ATOM   4373  CD  ARG B  70       0.135 -34.375  -5.309  1.00 68.00           C  
ATOM   4374  NE  ARG B  70      -0.028 -32.938  -5.543  1.00 68.00           N  
ATOM   4375  NH1 ARG B  70       1.825 -32.719  -6.906  1.00 68.00           N  
ATOM   4376  NH2 ARG B  70       0.536 -30.891  -6.441  1.00 68.00           N  
ATOM   4377  CZ  ARG B  70       0.778 -32.188  -6.297  1.00 68.00           C  
ATOM   4378  N   GLU B  71      -1.523 -39.500  -4.059  1.00 63.31           N  
ATOM   4379  CA  GLU B  71      -1.081 -40.875  -4.328  1.00 63.31           C  
ATOM   4380  C   GLU B  71      -2.119 -41.625  -5.141  1.00 63.31           C  
ATOM   4381  CB  GLU B  71      -0.789 -41.594  -3.018  1.00 63.31           C  
ATOM   4382  O   GLU B  71      -1.773 -42.562  -5.891  1.00 63.31           O  
ATOM   4383  CG  GLU B  71       0.532 -41.219  -2.373  1.00 63.31           C  
ATOM   4384  CD  GLU B  71       0.836 -42.000  -1.104  1.00 63.31           C  
ATOM   4385  OE1 GLU B  71       1.927 -41.812  -0.520  1.00 63.31           O  
ATOM   4386  OE2 GLU B  71      -0.023 -42.812  -0.693  1.00 63.31           O  
ATOM   4387  N   GLN B  72      -3.322 -41.250  -5.055  1.00 59.94           N  
ATOM   4388  CA  GLN B  72      -4.387 -42.062  -5.645  1.00 59.94           C  
ATOM   4389  C   GLN B  72      -4.871 -41.469  -6.961  1.00 59.94           C  
ATOM   4390  CB  GLN B  72      -5.559 -42.188  -4.672  1.00 59.94           C  
ATOM   4391  O   GLN B  72      -5.281 -42.188  -7.867  1.00 59.94           O  
ATOM   4392  CG  GLN B  72      -5.285 -43.156  -3.518  1.00 59.94           C  
ATOM   4393  CD  GLN B  72      -6.480 -43.312  -2.592  1.00 59.94           C  
ATOM   4394  NE2 GLN B  72      -6.383 -44.250  -1.656  1.00 59.94           N  
ATOM   4395  OE1 GLN B  72      -7.477 -42.594  -2.715  1.00 59.94           O  
ATOM   4396  N   ALA B  73      -4.980 -40.125  -7.043  1.00 59.84           N  
ATOM   4397  CA  ALA B  73      -5.633 -39.531  -8.203  1.00 59.84           C  
ATOM   4398  C   ALA B  73      -4.875 -38.281  -8.672  1.00 59.84           C  
ATOM   4399  CB  ALA B  73      -7.078 -39.156  -7.867  1.00 59.84           C  
ATOM   4400  O   ALA B  73      -4.203 -37.625  -7.879  1.00 59.84           O  
ATOM   4401  N   ASN B  74      -4.688 -38.156  -9.922  1.00 63.88           N  
ATOM   4402  CA  ASN B  74      -4.172 -36.938 -10.547  1.00 63.88           C  
ATOM   4403  C   ASN B  74      -5.246 -35.844 -10.656  1.00 63.88           C  
ATOM   4404  CB  ASN B  74      -3.584 -37.250 -11.922  1.00 63.88           C  
ATOM   4405  O   ASN B  74      -5.664 -35.500 -11.766  1.00 63.88           O  
ATOM   4406  CG  ASN B  74      -2.336 -36.438 -12.227  1.00 63.88           C  
ATOM   4407  ND2 ASN B  74      -1.835 -36.562 -13.453  1.00 63.88           N  
ATOM   4408  OD1 ASN B  74      -1.827 -35.719 -11.367  1.00 63.88           O  
ATOM   4409  N   VAL B  75      -5.820 -35.562  -9.508  1.00 74.56           N  
ATOM   4410  CA  VAL B  75      -6.902 -34.562  -9.445  1.00 74.56           C  
ATOM   4411  C   VAL B  75      -6.352 -33.219  -8.977  1.00 74.56           C  
ATOM   4412  CB  VAL B  75      -8.039 -35.031  -8.508  1.00 74.56           C  
ATOM   4413  O   VAL B  75      -5.383 -33.188  -8.219  1.00 74.56           O  
ATOM   4414  CG1 VAL B  75      -9.234 -34.094  -8.594  1.00 74.56           C  
ATOM   4415  CG2 VAL B  75      -8.453 -36.469  -8.852  1.00 74.56           C  
ATOM   4416  N   ALA B  76      -6.855 -32.188  -9.547  1.00 79.69           N  
ATOM   4417  CA  ALA B  76      -6.488 -30.828  -9.102  1.00 79.69           C  
ATOM   4418  C   ALA B  76      -6.918 -30.594  -7.656  1.00 79.69           C  
ATOM   4419  CB  ALA B  76      -7.113 -29.781 -10.016  1.00 79.69           C  
ATOM   4420  O   ALA B  76      -8.023 -30.969  -7.266  1.00 79.69           O  
ATOM   4421  N   LEU B  77      -6.004 -30.188  -6.828  1.00 81.62           N  
ATOM   4422  CA  LEU B  77      -6.246 -29.969  -5.406  1.00 81.62           C  
ATOM   4423  C   LEU B  77      -6.031 -28.500  -5.031  1.00 81.62           C  
ATOM   4424  CB  LEU B  77      -5.332 -30.859  -4.562  1.00 81.62           C  
ATOM   4425  O   LEU B  77      -4.969 -27.938  -5.312  1.00 81.62           O  
ATOM   4426  CG  LEU B  77      -5.438 -30.703  -3.045  1.00 81.62           C  
ATOM   4427  CD1 LEU B  77      -6.797 -31.188  -2.553  1.00 81.62           C  
ATOM   4428  CD2 LEU B  77      -4.312 -31.453  -2.346  1.00 81.62           C  
ATOM   4429  N   MET B  78      -7.086 -27.906  -4.449  1.00 82.81           N  
ATOM   4430  CA  MET B  78      -7.035 -26.531  -3.941  1.00 82.81           C  
ATOM   4431  C   MET B  78      -7.305 -26.500  -2.439  1.00 82.81           C  
ATOM   4432  CB  MET B  78      -8.039 -25.641  -4.672  1.00 82.81           C  
ATOM   4433  O   MET B  78      -8.328 -27.016  -1.979  1.00 82.81           O  
ATOM   4434  CG  MET B  78      -7.977 -24.188  -4.266  1.00 82.81           C  
ATOM   4435  SD  MET B  78      -9.195 -23.141  -5.168  1.00 82.81           S  
ATOM   4436  CE  MET B  78      -8.477 -23.188  -6.832  1.00 82.81           C  
ATOM   4437  N   PHE B  79      -6.422 -25.891  -1.652  1.00 81.00           N  
ATOM   4438  CA  PHE B  79      -6.578 -25.812  -0.206  1.00 81.00           C  
ATOM   4439  C   PHE B  79      -7.266 -24.500   0.185  1.00 81.00           C  
ATOM   4440  CB  PHE B  79      -5.215 -25.906   0.491  1.00 81.00           C  
ATOM   4441  O   PHE B  79      -6.992 -23.453  -0.400  1.00 81.00           O  
ATOM   4442  CG  PHE B  79      -4.738 -27.328   0.682  1.00 81.00           C  
ATOM   4443  CD1 PHE B  79      -5.500 -28.234   1.398  1.00 81.00           C  
ATOM   4444  CD2 PHE B  79      -3.527 -27.734   0.145  1.00 81.00           C  
ATOM   4445  CE1 PHE B  79      -5.062 -29.547   1.577  1.00 81.00           C  
ATOM   4446  CE2 PHE B  79      -3.082 -29.047   0.319  1.00 81.00           C  
ATOM   4447  CZ  PHE B  79      -3.852 -29.953   1.036  1.00 81.00           C  
ATOM   4448  N   LEU B  80      -8.211 -24.594   1.094  1.00 79.12           N  
ATOM   4449  CA  LEU B  80      -8.766 -23.453   1.797  1.00 79.12           C  
ATOM   4450  C   LEU B  80      -8.023 -23.203   3.111  1.00 79.12           C  
ATOM   4451  CB  LEU B  80     -10.258 -23.641   2.064  1.00 79.12           C  
ATOM   4452  O   LEU B  80      -7.957 -24.094   3.959  1.00 79.12           O  
ATOM   4453  CG  LEU B  80     -11.164 -23.703   0.834  1.00 79.12           C  
ATOM   4454  CD1 LEU B  80     -12.500 -24.344   1.192  1.00 79.12           C  
ATOM   4455  CD2 LEU B  80     -11.375 -22.312   0.255  1.00 79.12           C  
ATOM   4456  N   THR B  81      -7.332 -22.109   3.240  1.00 68.62           N  
ATOM   4457  CA  THR B  81      -6.508 -21.875   4.422  1.00 68.62           C  
ATOM   4458  C   THR B  81      -6.934 -20.594   5.133  1.00 68.62           C  
ATOM   4459  CB  THR B  81      -5.016 -21.797   4.059  1.00 68.62           C  
ATOM   4460  O   THR B  81      -7.531 -19.703   4.520  1.00 68.62           O  
ATOM   4461  CG2 THR B  81      -4.812 -21.906   2.549  1.00 68.62           C  
ATOM   4462  OG1 THR B  81      -4.488 -20.547   4.512  1.00 68.62           O  
ATOM   4463  N   GLY B  82      -6.941 -20.594   6.484  1.00 60.56           N  
ATOM   4464  CA  GLY B  82      -7.148 -19.359   7.219  1.00 60.56           C  
ATOM   4465  C   GLY B  82      -6.039 -18.344   7.012  1.00 60.56           C  
ATOM   4466  O   GLY B  82      -4.930 -18.703   6.613  1.00 60.56           O  
ATOM   4467  N   ARG B  83      -6.359 -16.969   6.938  1.00 52.47           N  
ATOM   4468  CA  ARG B  83      -5.434 -15.883   6.668  1.00 52.47           C  
ATOM   4469  C   ARG B  83      -4.156 -16.031   7.488  1.00 52.47           C  
ATOM   4470  CB  ARG B  83      -6.090 -14.531   6.961  1.00 52.47           C  
ATOM   4471  O   ARG B  83      -3.061 -15.734   7.000  1.00 52.47           O  
ATOM   4472  CG  ARG B  83      -6.160 -13.602   5.758  1.00 52.47           C  
ATOM   4473  CD  ARG B  83      -6.781 -12.258   6.117  1.00 52.47           C  
ATOM   4474  NE  ARG B  83      -6.824 -11.367   4.965  1.00 52.47           N  
ATOM   4475  NH1 ARG B  83      -7.879  -9.641   6.090  1.00 52.47           N  
ATOM   4476  NH2 ARG B  83      -7.336  -9.406   3.875  1.00 52.47           N  
ATOM   4477  CZ  ARG B  83      -7.348 -10.141   4.980  1.00 52.47           C  
ATOM   4478  N   ASP B  84      -4.098 -16.312   8.766  1.00 48.28           N  
ATOM   4479  CA  ASP B  84      -3.023 -16.156   9.742  1.00 48.28           C  
ATOM   4480  C   ASP B  84      -2.088 -17.375   9.727  1.00 48.28           C  
ATOM   4481  CB  ASP B  84      -3.600 -15.961  11.148  1.00 48.28           C  
ATOM   4482  O   ASP B  84      -1.131 -17.422  10.500  1.00 48.28           O  
ATOM   4483  CG  ASP B  84      -4.262 -14.609  11.336  1.00 48.28           C  
ATOM   4484  OD1 ASP B  84      -3.943 -13.664  10.578  1.00 48.28           O  
ATOM   4485  OD2 ASP B  84      -5.109 -14.484  12.242  1.00 48.28           O  
ATOM   4486  N   ASN B  85      -2.385 -18.422   9.102  1.00 45.59           N  
ATOM   4487  CA  ASN B  85      -1.463 -19.547   9.281  1.00 45.59           C  
ATOM   4488  C   ASN B  85      -0.514 -19.688   8.094  1.00 45.59           C  
ATOM   4489  CB  ASN B  85      -2.234 -20.844   9.508  1.00 45.59           C  
ATOM   4490  O   ASN B  85      -0.878 -20.266   7.074  1.00 45.59           O  
ATOM   4491  CG  ASN B  85      -1.718 -21.625  10.695  1.00 45.59           C  
ATOM   4492  ND2 ASN B  85      -2.473 -22.641  11.109  1.00 45.59           N  
ATOM   4493  OD1 ASN B  85      -0.649 -21.328  11.234  1.00 45.59           O  
ATOM   4494  N   GLU B  86       0.534 -18.844   8.047  1.00 44.12           N  
ATOM   4495  CA  GLU B  86       1.620 -18.953   7.078  1.00 44.12           C  
ATOM   4496  C   GLU B  86       2.049 -20.422   6.898  1.00 44.12           C  
ATOM   4497  CB  GLU B  86       2.816 -18.109   7.508  1.00 44.12           C  
ATOM   4498  O   GLU B  86       2.389 -20.828   5.789  1.00 44.12           O  
ATOM   4499  CG  GLU B  86       2.826 -16.719   6.902  1.00 44.12           C  
ATOM   4500  CD  GLU B  86       4.113 -15.945   7.176  1.00 44.12           C  
ATOM   4501  OE1 GLU B  86       4.336 -14.891   6.551  1.00 44.12           O  
ATOM   4502  OE2 GLU B  86       4.902 -16.422   8.031  1.00 44.12           O  
ATOM   4503  N   VAL B  87       2.053 -21.078   7.957  1.00 45.66           N  
ATOM   4504  CA  VAL B  87       2.518 -22.453   7.945  1.00 45.66           C  
ATOM   4505  C   VAL B  87       1.602 -23.297   7.062  1.00 45.66           C  
ATOM   4506  CB  VAL B  87       2.578 -23.047   9.367  1.00 45.66           C  
ATOM   4507  O   VAL B  87       2.070 -24.156   6.309  1.00 45.66           O  
ATOM   4508  CG1 VAL B  87       3.053 -24.500   9.336  1.00 45.66           C  
ATOM   4509  CG2 VAL B  87       3.492 -22.203  10.258  1.00 45.66           C  
ATOM   4510  N   ASP B  88       0.390 -22.984   7.164  1.00 51.19           N  
ATOM   4511  CA  ASP B  88      -0.572 -23.766   6.395  1.00 51.19           C  
ATOM   4512  C   ASP B  88      -0.416 -23.500   4.898  1.00 51.19           C  
ATOM   4513  CB  ASP B  88      -2.002 -23.453   6.836  1.00 51.19           C  
ATOM   4514  O   ASP B  88      -0.550 -24.422   4.086  1.00 51.19           O  
ATOM   4515  CG  ASP B  88      -2.371 -24.094   8.156  1.00 51.19           C  
ATOM   4516  OD1 ASP B  88      -1.657 -25.016   8.609  1.00 51.19           O  
ATOM   4517  OD2 ASP B  88      -3.387 -23.688   8.758  1.00 51.19           O  
ATOM   4518  N   LYS B  89      -0.061 -22.234   4.621  1.00 49.59           N  
ATOM   4519  CA  LYS B  89       0.161 -21.922   3.213  1.00 49.59           C  
ATOM   4520  C   LYS B  89       1.353 -22.703   2.658  1.00 49.59           C  
ATOM   4521  CB  LYS B  89       0.382 -20.422   3.029  1.00 49.59           C  
ATOM   4522  O   LYS B  89       1.280 -23.250   1.560  1.00 49.59           O  
ATOM   4523  CG  LYS B  89      -0.901 -19.625   2.828  1.00 49.59           C  
ATOM   4524  CD  LYS B  89      -0.612 -18.156   2.564  1.00 49.59           C  
ATOM   4525  CE  LYS B  89      -1.896 -17.344   2.461  1.00 49.59           C  
ATOM   4526  NZ  LYS B  89      -1.615 -15.891   2.258  1.00 49.59           N  
ATOM   4527  N   ILE B  90       2.385 -22.625   3.424  1.00 49.47           N  
ATOM   4528  CA  ILE B  90       3.609 -23.312   3.039  1.00 49.47           C  
ATOM   4529  C   ILE B  90       3.354 -24.812   2.979  1.00 49.47           C  
ATOM   4530  CB  ILE B  90       4.766 -23.000   4.016  1.00 49.47           C  
ATOM   4531  O   ILE B  90       3.789 -25.500   2.043  1.00 49.47           O  
ATOM   4532  CG1 ILE B  90       5.113 -21.516   3.979  1.00 49.47           C  
ATOM   4533  CG2 ILE B  90       5.992 -23.859   3.686  1.00 49.47           C  
ATOM   4534  CD1 ILE B  90       6.094 -21.078   5.059  1.00 49.47           C  
ATOM   4535  N   LEU B  91       2.625 -25.297   3.939  1.00 50.97           N  
ATOM   4536  CA  LEU B  91       2.369 -26.734   4.020  1.00 50.97           C  
ATOM   4537  C   LEU B  91       1.456 -27.188   2.885  1.00 50.97           C  
ATOM   4538  CB  LEU B  91       1.740 -27.094   5.367  1.00 50.97           C  
ATOM   4539  O   LEU B  91       1.631 -28.281   2.340  1.00 50.97           O  
ATOM   4540  CG  LEU B  91       2.520 -28.078   6.238  1.00 50.97           C  
ATOM   4541  CD1 LEU B  91       3.078 -27.375   7.469  1.00 50.97           C  
ATOM   4542  CD2 LEU B  91       1.633 -29.250   6.645  1.00 50.97           C  
ATOM   4543  N   GLY B  92       0.580 -26.328   2.535  1.00 50.50           N  
ATOM   4544  CA  GLY B  92      -0.269 -26.672   1.406  1.00 50.50           C  
ATOM   4545  C   GLY B  92       0.498 -26.828   0.106  1.00 50.50           C  
ATOM   4546  O   GLY B  92       0.221 -27.734  -0.683  1.00 50.50           O  
ATOM   4547  N   LEU B  93       1.550 -25.969  -0.003  1.00 50.84           N  
ATOM   4548  CA  LEU B  93       2.355 -26.031  -1.217  1.00 50.84           C  
ATOM   4549  C   LEU B  93       3.260 -27.266  -1.197  1.00 50.84           C  
ATOM   4550  CB  LEU B  93       3.197 -24.766  -1.378  1.00 50.84           C  
ATOM   4551  O   LEU B  93       3.494 -27.891  -2.236  1.00 50.84           O  
ATOM   4552  CG  LEU B  93       2.523 -23.594  -2.084  1.00 50.84           C  
ATOM   4553  CD1 LEU B  93       3.102 -22.266  -1.582  1.00 50.84           C  
ATOM   4554  CD2 LEU B  93       2.684 -23.703  -3.596  1.00 50.84           C  
ATOM   4555  N   GLU B  94       3.672 -27.625  -0.030  1.00 50.50           N  
ATOM   4556  CA  GLU B  94       4.559 -28.781   0.117  1.00 50.50           C  
ATOM   4557  C   GLU B  94       3.811 -30.094  -0.134  1.00 50.50           C  
ATOM   4558  CB  GLU B  94       5.191 -28.797   1.510  1.00 50.50           C  
ATOM   4559  O   GLU B  94       4.391 -31.062  -0.629  1.00 50.50           O  
ATOM   4560  CG  GLU B  94       6.586 -28.188   1.559  1.00 50.50           C  
ATOM   4561  CD  GLU B  94       7.238 -28.297   2.928  1.00 50.50           C  
ATOM   4562  OE1 GLU B  94       8.430 -27.922   3.062  1.00 50.50           O  
ATOM   4563  OE2 GLU B  94       6.562 -28.766   3.869  1.00 50.50           O  
ATOM   4564  N   ILE B  95       2.635 -30.141   0.240  1.00 51.62           N  
ATOM   4565  CA  ILE B  95       1.894 -31.391   0.203  1.00 51.62           C  
ATOM   4566  C   ILE B  95       1.329 -31.609  -1.198  1.00 51.62           C  
ATOM   4567  CB  ILE B  95       0.756 -31.406   1.248  1.00 51.62           C  
ATOM   4568  O   ILE B  95       0.888 -32.719  -1.527  1.00 51.62           O  
ATOM   4569  CG1 ILE B  95       1.333 -31.328   2.666  1.00 51.62           C  
ATOM   4570  CG2 ILE B  95      -0.118 -32.656   1.076  1.00 51.62           C  
ATOM   4571  CD1 ILE B  95       0.285 -31.125   3.752  1.00 51.62           C  
ATOM   4572  N   GLY B  96       1.530 -30.594  -2.260  1.00 58.84           N  
ATOM   4573  CA  GLY B  96       1.150 -30.812  -3.645  1.00 58.84           C  
ATOM   4574  C   GLY B  96      -0.156 -30.141  -4.023  1.00 58.84           C  
ATOM   4575  O   GLY B  96      -0.879 -30.641  -4.895  1.00 58.84           O  
ATOM   4576  N   ALA B  97      -0.571 -29.234  -3.240  1.00 65.75           N  
ATOM   4577  CA  ALA B  97      -1.766 -28.500  -3.660  1.00 65.75           C  
ATOM   4578  C   ALA B  97      -1.486 -27.656  -4.898  1.00 65.75           C  
ATOM   4579  CB  ALA B  97      -2.281 -27.625  -2.523  1.00 65.75           C  
ATOM   4580  O   ALA B  97      -0.374 -27.156  -5.078  1.00 65.75           O  
ATOM   4581  N   ASP B  98      -2.402 -27.781  -5.867  1.00 68.12           N  
ATOM   4582  CA  ASP B  98      -2.287 -27.031  -7.121  1.00 68.12           C  
ATOM   4583  C   ASP B  98      -2.506 -25.547  -6.895  1.00 68.12           C  
ATOM   4584  CB  ASP B  98      -3.287 -27.562  -8.148  1.00 68.12           C  
ATOM   4585  O   ASP B  98      -2.012 -24.719  -7.660  1.00 68.12           O  
ATOM   4586  CG  ASP B  98      -3.031 -29.016  -8.539  1.00 68.12           C  
ATOM   4587  OD1 ASP B  98      -1.911 -29.328  -8.992  1.00 68.12           O  
ATOM   4588  OD2 ASP B  98      -3.957 -29.844  -8.391  1.00 68.12           O  
ATOM   4589  N   ASP B  99      -3.291 -25.266  -5.832  1.00 73.00           N  
ATOM   4590  CA  ASP B  99      -3.613 -23.875  -5.500  1.00 73.00           C  
ATOM   4591  C   ASP B  99      -4.148 -23.766  -4.074  1.00 73.00           C  
ATOM   4592  CB  ASP B  99      -4.633 -23.312  -6.492  1.00 73.00           C  
ATOM   4593  O   ASP B  99      -4.441 -24.781  -3.436  1.00 73.00           O  
ATOM   4594  CG  ASP B  99      -4.457 -21.812  -6.734  1.00 73.00           C  
ATOM   4595  OD1 ASP B  99      -3.783 -21.141  -5.930  1.00 73.00           O  
ATOM   4596  OD2 ASP B  99      -5.004 -21.312  -7.738  1.00 73.00           O  
ATOM   4597  N   TYR B 100      -4.055 -22.625  -3.555  1.00 75.31           N  
ATOM   4598  CA  TYR B 100      -4.645 -22.391  -2.242  1.00 75.31           C  
ATOM   4599  C   TYR B 100      -5.398 -21.062  -2.213  1.00 75.31           C  
ATOM   4600  CB  TYR B 100      -3.564 -22.391  -1.155  1.00 75.31           C  
ATOM   4601  O   TYR B 100      -5.105 -20.156  -3.000  1.00 75.31           O  
ATOM   4602  CG  TYR B 100      -2.553 -21.281  -1.294  1.00 75.31           C  
ATOM   4603  CD1 TYR B 100      -1.414 -21.453  -2.082  1.00 75.31           C  
ATOM   4604  CD2 TYR B 100      -2.730 -20.078  -0.638  1.00 75.31           C  
ATOM   4605  CE1 TYR B 100      -0.477 -20.422  -2.211  1.00 75.31           C  
ATOM   4606  CE2 TYR B 100      -1.799 -19.047  -0.759  1.00 75.31           C  
ATOM   4607  OH  TYR B 100       0.246 -18.219  -1.672  1.00 75.31           O  
ATOM   4608  CZ  TYR B 100      -0.678 -19.234  -1.547  1.00 75.31           C  
ATOM   4609  N   ILE B 101      -6.414 -21.031  -1.369  1.00 73.56           N  
ATOM   4610  CA  ILE B 101      -7.223 -19.828  -1.178  1.00 73.56           C  
ATOM   4611  C   ILE B 101      -7.434 -19.578   0.315  1.00 73.56           C  
ATOM   4612  CB  ILE B 101      -8.586 -19.953  -1.896  1.00 73.56           C  
ATOM   4613  O   ILE B 101      -7.598 -20.531   1.090  1.00 73.56           O  
ATOM   4614  CG1 ILE B 101      -8.609 -19.062  -3.145  1.00 73.56           C  
ATOM   4615  CG2 ILE B 101      -9.734 -19.594  -0.945  1.00 73.56           C  
ATOM   4616  CD1 ILE B 101      -9.781 -19.328  -4.078  1.00 73.56           C  
ATOM   4617  N   THR B 102      -7.215 -18.359   0.701  1.00 72.69           N  
ATOM   4618  CA  THR B 102      -7.355 -18.000   2.107  1.00 72.69           C  
ATOM   4619  C   THR B 102      -8.805 -17.656   2.434  1.00 72.69           C  
ATOM   4620  CB  THR B 102      -6.449 -16.812   2.471  1.00 72.69           C  
ATOM   4621  O   THR B 102      -9.500 -17.031   1.628  1.00 72.69           O  
ATOM   4622  CG2 THR B 102      -4.977 -17.188   2.346  1.00 72.69           C  
ATOM   4623  OG1 THR B 102      -6.734 -15.719   1.591  1.00 72.69           O  
ATOM   4624  N   LYS B 103      -9.273 -18.156   3.594  1.00 72.12           N  
ATOM   4625  CA  LYS B 103     -10.570 -17.781   4.145  1.00 72.12           C  
ATOM   4626  C   LYS B 103     -10.500 -16.406   4.816  1.00 72.12           C  
ATOM   4627  CB  LYS B 103     -11.062 -18.828   5.141  1.00 72.12           C  
ATOM   4628  O   LYS B 103      -9.516 -16.094   5.488  1.00 72.12           O  
ATOM   4629  CG  LYS B 103     -11.430 -20.156   4.500  1.00 72.12           C  
ATOM   4630  CD  LYS B 103     -11.945 -21.156   5.539  1.00 72.12           C  
ATOM   4631  CE  LYS B 103     -12.234 -22.516   4.914  1.00 72.12           C  
ATOM   4632  NZ  LYS B 103     -12.672 -23.516   5.938  1.00 72.12           N  
ATOM   4633  N   PRO B 104     -11.453 -15.547   4.672  1.00 64.88           N  
ATOM   4634  CA  PRO B 104     -12.602 -15.617   3.771  1.00 64.88           C  
ATOM   4635  C   PRO B 104     -12.219 -15.406   2.309  1.00 64.88           C  
ATOM   4636  CB  PRO B 104     -13.508 -14.484   4.270  1.00 64.88           C  
ATOM   4637  O   PRO B 104     -11.289 -14.648   2.014  1.00 64.88           O  
ATOM   4638  CG  PRO B 104     -12.602 -13.570   5.023  1.00 64.88           C  
ATOM   4639  CD  PRO B 104     -11.375 -14.344   5.426  1.00 64.88           C  
ATOM   4640  N   PHE B 105     -12.711 -16.234   1.445  1.00 71.06           N  
ATOM   4641  CA  PHE B 105     -12.312 -16.219   0.044  1.00 71.06           C  
ATOM   4642  C   PHE B 105     -13.234 -15.328  -0.775  1.00 71.06           C  
ATOM   4643  CB  PHE B 105     -12.312 -17.641  -0.530  1.00 71.06           C  
ATOM   4644  O   PHE B 105     -14.391 -15.117  -0.407  1.00 71.06           O  
ATOM   4645  CG  PHE B 105     -13.547 -18.438  -0.197  1.00 71.06           C  
ATOM   4646  CD1 PHE B 105     -13.586 -19.250   0.931  1.00 71.06           C  
ATOM   4647  CD2 PHE B 105     -14.672 -18.359  -1.012  1.00 71.06           C  
ATOM   4648  CE1 PHE B 105     -14.734 -19.969   1.242  1.00 71.06           C  
ATOM   4649  CE2 PHE B 105     -15.812 -19.094  -0.708  1.00 71.06           C  
ATOM   4650  CZ  PHE B 105     -15.844 -19.906   0.419  1.00 71.06           C  
ATOM   4651  N   ASN B 106     -12.695 -14.633  -1.657  1.00 70.19           N  
ATOM   4652  CA  ASN B 106     -13.406 -13.922  -2.711  1.00 70.19           C  
ATOM   4653  C   ASN B 106     -13.992 -14.883  -3.744  1.00 70.19           C  
ATOM   4654  CB  ASN B 106     -12.492 -12.898  -3.391  1.00 70.19           C  
ATOM   4655  O   ASN B 106     -13.250 -15.625  -4.387  1.00 70.19           O  
ATOM   4656  CG  ASN B 106     -13.227 -12.000  -4.363  1.00 70.19           C  
ATOM   4657  ND2 ASN B 106     -12.773 -10.766  -4.492  1.00 70.19           N  
ATOM   4658  OD1 ASN B 106     -14.211 -12.414  -4.988  1.00 70.19           O  
ATOM   4659  N   PRO B 107     -15.312 -14.852  -3.846  1.00 74.00           N  
ATOM   4660  CA  PRO B 107     -15.953 -15.812  -4.750  1.00 74.00           C  
ATOM   4661  C   PRO B 107     -15.414 -15.727  -6.176  1.00 74.00           C  
ATOM   4662  CB  PRO B 107     -17.422 -15.406  -4.699  1.00 74.00           C  
ATOM   4663  O   PRO B 107     -15.250 -16.766  -6.836  1.00 74.00           O  
ATOM   4664  CG  PRO B 107     -17.516 -14.422  -3.576  1.00 74.00           C  
ATOM   4665  CD  PRO B 107     -16.125 -13.984  -3.217  1.00 74.00           C  
ATOM   4666  N   ARG B 108     -15.172 -14.578  -6.637  1.00 70.56           N  
ATOM   4667  CA  ARG B 108     -14.656 -14.430  -7.992  1.00 70.56           C  
ATOM   4668  C   ARG B 108     -13.258 -15.023  -8.117  1.00 70.56           C  
ATOM   4669  CB  ARG B 108     -14.633 -12.961  -8.406  1.00 70.56           C  
ATOM   4670  O   ARG B 108     -12.945 -15.695  -9.102  1.00 70.56           O  
ATOM   4671  CG  ARG B 108     -15.828 -12.539  -9.258  1.00 70.56           C  
ATOM   4672  CD  ARG B 108     -15.703 -11.102  -9.727  1.00 70.56           C  
ATOM   4673  NE  ARG B 108     -16.828 -10.711 -10.578  1.00 70.56           N  
ATOM   4674  NH1 ARG B 108     -16.141  -8.523 -10.844  1.00 70.56           N  
ATOM   4675  NH2 ARG B 108     -18.062  -9.250 -11.844  1.00 70.56           N  
ATOM   4676  CZ  ARG B 108     -17.000  -9.500 -11.086  1.00 70.56           C  
ATOM   4677  N   GLU B 109     -12.484 -14.742  -7.098  1.00 73.44           N  
ATOM   4678  CA  GLU B 109     -11.148 -15.344  -7.074  1.00 73.44           C  
ATOM   4679  C   GLU B 109     -11.234 -16.859  -7.031  1.00 73.44           C  
ATOM   4680  CB  GLU B 109     -10.352 -14.828  -5.875  1.00 73.44           C  
ATOM   4681  O   GLU B 109     -10.500 -17.547  -7.754  1.00 73.44           O  
ATOM   4682  CG  GLU B 109      -8.906 -15.289  -5.852  1.00 73.44           C  
ATOM   4683  CD  GLU B 109      -8.133 -14.812  -4.629  1.00 73.44           C  
ATOM   4684  OE1 GLU B 109      -6.945 -15.172  -4.480  1.00 73.44           O  
ATOM   4685  OE2 GLU B 109      -8.734 -14.078  -3.812  1.00 73.44           O  
ATOM   4686  N   LEU B 110     -12.133 -17.312  -6.293  1.00 79.81           N  
ATOM   4687  CA  LEU B 110     -12.344 -18.750  -6.129  1.00 79.81           C  
ATOM   4688  C   LEU B 110     -12.742 -19.391  -7.449  1.00 79.81           C  
ATOM   4689  CB  LEU B 110     -13.414 -19.016  -5.070  1.00 79.81           C  
ATOM   4690  O   LEU B 110     -12.164 -20.406  -7.844  1.00 79.81           O  
ATOM   4691  CG  LEU B 110     -13.719 -20.484  -4.770  1.00 79.81           C  
ATOM   4692  CD1 LEU B 110     -12.531 -21.141  -4.066  1.00 79.81           C  
ATOM   4693  CD2 LEU B 110     -14.984 -20.609  -3.926  1.00 79.81           C  
ATOM   4694  N   THR B 111     -13.648 -18.766  -8.219  1.00 78.94           N  
ATOM   4695  CA  THR B 111     -14.156 -19.359  -9.453  1.00 78.94           C  
ATOM   4696  C   THR B 111     -13.102 -19.297 -10.555  1.00 78.94           C  
ATOM   4697  CB  THR B 111     -15.438 -18.641  -9.922  1.00 78.94           C  
ATOM   4698  O   THR B 111     -12.977 -20.219 -11.359  1.00 78.94           O  
ATOM   4699  CG2 THR B 111     -16.625 -19.000  -9.039  1.00 78.94           C  
ATOM   4700  OG1 THR B 111     -15.227 -17.219  -9.875  1.00 78.94           O  
ATOM   4701  N   ILE B 112     -12.344 -18.281 -10.562  1.00 74.00           N  
ATOM   4702  CA  ILE B 112     -11.305 -18.109 -11.578  1.00 74.00           C  
ATOM   4703  C   ILE B 112     -10.195 -19.141 -11.344  1.00 74.00           C  
ATOM   4704  CB  ILE B 112     -10.727 -16.688 -11.570  1.00 74.00           C  
ATOM   4705  O   ILE B 112      -9.734 -19.797 -12.281  1.00 74.00           O  
ATOM   4706  CG1 ILE B 112     -11.773 -15.680 -12.062  1.00 74.00           C  
ATOM   4707  CG2 ILE B 112      -9.453 -16.609 -12.422  1.00 74.00           C  
ATOM   4708  CD1 ILE B 112     -11.383 -14.219 -11.859  1.00 74.00           C  
ATOM   4709  N   ARG B 113      -9.836 -19.266 -10.094  1.00 76.44           N  
ATOM   4710  CA  ARG B 113      -8.797 -20.219  -9.742  1.00 76.44           C  
ATOM   4711  C   ARG B 113      -9.242 -21.656 -10.023  1.00 76.44           C  
ATOM   4712  CB  ARG B 113      -8.406 -20.078  -8.273  1.00 76.44           C  
ATOM   4713  O   ARG B 113      -8.477 -22.453 -10.547  1.00 76.44           O  
ATOM   4714  CG  ARG B 113      -7.602 -18.812  -7.973  1.00 76.44           C  
ATOM   4715  CD  ARG B 113      -7.160 -18.766  -6.516  1.00 76.44           C  
ATOM   4716  NE  ARG B 113      -6.422 -17.547  -6.219  1.00 76.44           N  
ATOM   4717  NH1 ARG B 113      -4.344 -18.547  -6.207  1.00 76.44           N  
ATOM   4718  NH2 ARG B 113      -4.531 -16.297  -5.812  1.00 76.44           N  
ATOM   4719  CZ  ARG B 113      -5.102 -17.469  -6.082  1.00 76.44           C  
ATOM   4720  N   ALA B 114     -10.438 -21.906  -9.766  1.00 80.94           N  
ATOM   4721  CA  ALA B 114     -10.992 -23.234 -10.031  1.00 80.94           C  
ATOM   4722  C   ALA B 114     -11.062 -23.516 -11.531  1.00 80.94           C  
ATOM   4723  CB  ALA B 114     -12.383 -23.359  -9.406  1.00 80.94           C  
ATOM   4724  O   ALA B 114     -10.719 -24.609 -11.977  1.00 80.94           O  
ATOM   4725  N   ARG B 115     -11.477 -22.531 -12.312  1.00 75.56           N  
ATOM   4726  CA  ARG B 115     -11.555 -22.688 -13.766  1.00 75.56           C  
ATOM   4727  C   ARG B 115     -10.180 -22.953 -14.359  1.00 75.56           C  
ATOM   4728  CB  ARG B 115     -12.172 -21.438 -14.406  1.00 75.56           C  
ATOM   4729  O   ARG B 115     -10.039 -23.781 -15.258  1.00 75.56           O  
ATOM   4730  CG  ARG B 115     -12.688 -21.656 -15.820  1.00 75.56           C  
ATOM   4731  CD  ARG B 115     -13.234 -20.375 -16.438  1.00 75.56           C  
ATOM   4732  NE  ARG B 115     -14.430 -19.906 -15.734  1.00 75.56           N  
ATOM   4733  NH1 ARG B 115     -14.008 -17.672 -16.078  1.00 75.56           N  
ATOM   4734  NH2 ARG B 115     -15.883 -18.328 -14.938  1.00 75.56           N  
ATOM   4735  CZ  ARG B 115     -14.773 -18.641 -15.586  1.00 75.56           C  
ATOM   4736  N   ASN B 116      -9.250 -22.266 -13.828  1.00 70.25           N  
ATOM   4737  CA  ASN B 116      -7.883 -22.438 -14.320  1.00 70.25           C  
ATOM   4738  C   ASN B 116      -7.359 -23.844 -14.023  1.00 70.25           C  
ATOM   4739  CB  ASN B 116      -6.957 -21.391 -13.711  1.00 70.25           C  
ATOM   4740  O   ASN B 116      -6.723 -24.469 -14.875  1.00 70.25           O  
ATOM   4741  CG  ASN B 116      -7.164 -20.016 -14.305  1.00 70.25           C  
ATOM   4742  ND2 ASN B 116      -6.602 -19.000 -13.664  1.00 70.25           N  
ATOM   4743  OD1 ASN B 116      -7.832 -19.859 -15.328  1.00 70.25           O  
ATOM   4744  N   LEU B 117      -7.699 -24.250 -12.898  1.00 73.00           N  
ATOM   4745  CA  LEU B 117      -7.270 -25.578 -12.500  1.00 73.00           C  
ATOM   4746  C   LEU B 117      -7.988 -26.656 -13.312  1.00 73.00           C  
ATOM   4747  CB  LEU B 117      -7.523 -25.797 -11.008  1.00 73.00           C  
ATOM   4748  O   LEU B 117      -7.379 -27.641 -13.719  1.00 73.00           O  
ATOM   4749  CG  LEU B 117      -6.461 -25.250 -10.047  1.00 73.00           C  
ATOM   4750  CD1 LEU B 117      -7.016 -25.172  -8.633  1.00 73.00           C  
ATOM   4751  CD2 LEU B 117      -5.211 -26.125 -10.086  1.00 73.00           C  
ATOM   4752  N   LEU B 118      -9.250 -26.453 -13.688  1.00 74.56           N  
ATOM   4753  CA  LEU B 118     -10.055 -27.406 -14.438  1.00 74.56           C  
ATOM   4754  C   LEU B 118      -9.641 -27.438 -15.906  1.00 74.56           C  
ATOM   4755  CB  LEU B 118     -11.539 -27.062 -14.328  1.00 74.56           C  
ATOM   4756  O   LEU B 118      -9.648 -28.500 -16.531  1.00 74.56           O  
ATOM   4757  CG  LEU B 118     -12.234 -27.469 -13.023  1.00 74.56           C  
ATOM   4758  CD1 LEU B 118     -13.555 -26.719 -12.875  1.00 74.56           C  
ATOM   4759  CD2 LEU B 118     -12.461 -28.969 -12.977  1.00 74.56           C  
ATOM   4760  N   SER B 119      -9.406 -26.266 -16.562  1.00 64.94           N  
ATOM   4761  CA  SER B 119      -8.977 -26.188 -17.953  1.00 64.94           C  
ATOM   4762  C   SER B 119      -7.680 -26.969 -18.156  1.00 64.94           C  
ATOM   4763  CB  SER B 119      -8.789 -24.734 -18.391  1.00 64.94           C  
ATOM   4764  O   SER B 119      -7.473 -27.562 -19.219  1.00 64.94           O  
ATOM   4765  OG  SER B 119      -7.520 -24.250 -18.000  1.00 64.94           O  
ATOM   4766  N   ARG B 120      -6.875 -26.938 -17.172  1.00 51.56           N  
ATOM   4767  CA  ARG B 120      -5.617 -27.672 -17.266  1.00 51.56           C  
ATOM   4768  C   ARG B 120      -5.859 -29.188 -17.266  1.00 51.56           C  
ATOM   4769  CB  ARG B 120      -4.695 -27.297 -16.094  1.00 51.56           C  
ATOM   4770  O   ARG B 120      -5.199 -29.922 -18.000  1.00 51.56           O  
ATOM   4771  CG  ARG B 120      -3.836 -26.078 -16.359  1.00 51.56           C  
ATOM   4772  CD  ARG B 120      -2.910 -25.766 -15.195  1.00 51.56           C  
ATOM   4773  NE  ARG B 120      -2.166 -24.531 -15.406  1.00 51.56           N  
ATOM   4774  NH1 ARG B 120      -0.939 -24.688 -13.453  1.00 51.56           N  
ATOM   4775  NH2 ARG B 120      -0.630 -22.906 -14.867  1.00 51.56           N  
ATOM   4776  CZ  ARG B 120      -1.247 -24.047 -14.570  1.00 51.56           C  
ATOM   4777  N   THR B 121      -6.820 -29.547 -16.688  1.00 52.81           N  
ATOM   4778  CA  THR B 121      -7.074 -30.969 -16.547  1.00 52.81           C  
ATOM   4779  C   THR B 121      -7.902 -31.500 -17.719  1.00 52.81           C  
ATOM   4780  CB  THR B 121      -7.793 -31.281 -15.219  1.00 52.81           C  
ATOM   4781  O   THR B 121      -7.695 -32.625 -18.172  1.00 52.81           O  
ATOM   4782  CG2 THR B 121      -7.027 -32.312 -14.414  1.00 52.81           C  
ATOM   4783  OG1 THR B 121      -7.902 -30.078 -14.453  1.00 52.81           O  
ATOM   4784  N   MET B 122      -8.945 -30.719 -18.547  1.00 48.66           N  
ATOM   4785  CA  MET B 122      -9.828 -31.219 -19.609  1.00 48.66           C  
ATOM   4786  C   MET B 122      -9.164 -31.109 -20.969  1.00 48.66           C  
ATOM   4787  CB  MET B 122     -11.148 -30.438 -19.609  1.00 48.66           C  
ATOM   4788  O   MET B 122      -9.602 -31.766 -21.922  1.00 48.66           O  
ATOM   4789  CG  MET B 122     -12.125 -30.891 -18.531  1.00 48.66           C  
ATOM   4790  SD  MET B 122     -13.836 -31.094 -19.156  1.00 48.66           S  
ATOM   4791  CE  MET B 122     -14.766 -31.016 -17.609  1.00 48.66           C  
ATOM   4792  N   ASN B 123      -8.562 -29.938 -21.641  1.00 41.62           N  
ATOM   4793  CA  ASN B 123      -7.926 -29.844 -22.953  1.00 41.62           C  
ATOM   4794  C   ASN B 123      -6.879 -30.938 -23.141  1.00 41.62           C  
ATOM   4795  CB  ASN B 123      -7.293 -28.469 -23.141  1.00 41.62           C  
ATOM   4796  O   ASN B 123      -6.070 -30.875 -24.062  1.00 41.62           O  
ATOM   4797  CG  ASN B 123      -8.242 -27.469 -23.750  1.00 41.62           C  
ATOM   4798  ND2 ASN B 123      -7.922 -26.188 -23.641  1.00 41.62           N  
ATOM   4799  OD1 ASN B 123      -9.266 -27.844 -24.344  1.00 41.62           O  
ATOM   4800  N   LEU B 124      -6.648 -31.844 -22.641  1.00 34.41           N  
ATOM   4801  CA  LEU B 124      -5.754 -32.906 -23.062  1.00 34.41           C  
ATOM   4802  C   LEU B 124      -6.320 -33.656 -24.266  1.00 34.41           C  
ATOM   4803  CB  LEU B 124      -5.523 -33.906 -21.906  1.00 34.41           C  
ATOM   4804  O   LEU B 124      -5.691 -34.594 -24.797  1.00 34.41           O  
ATOM   4805  CG  LEU B 124      -4.363 -33.594 -20.969  1.00 34.41           C  
ATOM   4806  CD1 LEU B 124      -4.684 -34.062 -19.562  1.00 34.41           C  
ATOM   4807  CD2 LEU B 124      -3.072 -34.219 -21.469  1.00 34.41           C  
ATOM   4808  N   GLY B 125      -7.566 -33.750 -24.891  1.00 28.36           N  
ATOM   4809  CA  GLY B 125      -7.828 -34.719 -25.953  1.00 28.36           C  
ATOM   4810  C   GLY B 125      -7.484 -34.188 -27.328  1.00 28.36           C  
ATOM   4811  O   GLY B 125      -6.902 -34.906 -28.141  1.00 28.36           O  
ATOM   4812  N   THR B 126      -8.312 -33.438 -28.375  1.00 27.55           N  
ATOM   4813  CA  THR B 126      -8.359 -33.531 -29.828  1.00 27.55           C  
ATOM   4814  C   THR B 126      -7.066 -33.000 -30.438  1.00 27.55           C  
ATOM   4815  CB  THR B 126      -9.555 -32.750 -30.406  1.00 27.55           C  
ATOM   4816  O   THR B 126      -6.465 -32.062 -29.938  1.00 27.55           O  
ATOM   4817  CG2 THR B 126     -10.820 -33.594 -30.422  1.00 27.55           C  
ATOM   4818  OG1 THR B 126      -9.797 -31.594 -29.594  1.00 27.55           O  
ATOM   4819  N   VAL B 127      -6.469 -33.500 -31.891  1.00 25.38           N  
ATOM   4820  CA  VAL B 127      -5.355 -33.469 -32.812  1.00 25.38           C  
ATOM   4821  C   VAL B 127      -5.105 -32.031 -33.312  1.00 25.38           C  
ATOM   4822  CB  VAL B 127      -5.617 -34.406 -34.031  1.00 25.38           C  
ATOM   4823  O   VAL B 127      -3.963 -31.578 -33.344  1.00 25.38           O  
ATOM   4824  CG1 VAL B 127      -4.445 -34.344 -35.000  1.00 25.38           C  
ATOM   4825  CG2 VAL B 127      -5.875 -35.812 -33.562  1.00 25.38           C  
ATOM   4826  N   SER B 128      -5.867 -31.375 -34.469  1.00 26.80           N  
ATOM   4827  CA  SER B 128      -5.582 -30.828 -35.812  1.00 26.80           C  
ATOM   4828  C   SER B 128      -4.781 -29.531 -35.719  1.00 26.80           C  
ATOM   4829  CB  SER B 128      -6.879 -30.578 -36.562  1.00 26.80           C  
ATOM   4830  O   SER B 128      -4.711 -28.922 -34.656  1.00 26.80           O  
ATOM   4831  OG  SER B 128      -7.414 -29.312 -36.250  1.00 26.80           O  
ATOM   4832  N   GLU B 129      -4.840 -28.344 -36.906  1.00 28.97           N  
ATOM   4833  CA  GLU B 129      -3.887 -27.375 -37.406  1.00 28.97           C  
ATOM   4834  C   GLU B 129      -3.340 -26.469 -36.312  1.00 28.97           C  
ATOM   4835  CB  GLU B 129      -4.535 -26.516 -38.500  1.00 28.97           C  
ATOM   4836  O   GLU B 129      -4.105 -25.828 -35.594  1.00 28.97           O  
ATOM   4837  CG  GLU B 129      -4.410 -27.094 -39.906  1.00 28.97           C  
ATOM   4838  CD  GLU B 129      -4.930 -26.172 -41.000  1.00 28.97           C  
ATOM   4839  OE1 GLU B 129      -4.707 -26.469 -42.188  1.00 28.97           O  
ATOM   4840  OE2 GLU B 129      -5.559 -25.156 -40.656  1.00 28.97           O  
ATOM   4841  N   GLU B 130      -2.062 -26.547 -35.844  1.00 26.03           N  
ATOM   4842  CA  GLU B 130      -1.190 -26.531 -34.688  1.00 26.03           C  
ATOM   4843  C   GLU B 130      -0.763 -25.109 -34.312  1.00 26.03           C  
ATOM   4844  CB  GLU B 130       0.042 -27.406 -34.938  1.00 26.03           C  
ATOM   4845  O   GLU B 130       0.430 -24.828 -34.188  1.00 26.03           O  
ATOM   4846  CG  GLU B 130      -0.193 -28.891 -34.656  1.00 26.03           C  
ATOM   4847  CD  GLU B 130       1.045 -29.750 -34.875  1.00 26.03           C  
ATOM   4848  OE1 GLU B 130       1.024 -30.953 -34.531  1.00 26.03           O  
ATOM   4849  OE2 GLU B 130       2.045 -29.203 -35.406  1.00 26.03           O  
ATOM   4850  N   ARG B 131      -0.999 -23.875 -35.125  1.00 30.89           N  
ATOM   4851  CA  ARG B 131      -0.396 -22.609 -34.719  1.00 30.89           C  
ATOM   4852  C   ARG B 131      -0.319 -22.516 -33.188  1.00 30.89           C  
ATOM   4853  CB  ARG B 131      -1.187 -21.422 -35.250  1.00 30.89           C  
ATOM   4854  O   ARG B 131      -1.348 -22.500 -32.500  1.00 30.89           O  
ATOM   4855  CG  ARG B 131      -0.791 -21.031 -36.688  1.00 30.89           C  
ATOM   4856  CD  ARG B 131      -1.564 -19.812 -37.156  1.00 30.89           C  
ATOM   4857  NE  ARG B 131      -1.264 -19.500 -38.562  1.00 30.89           N  
ATOM   4858  NH1 ARG B 131      -2.740 -17.719 -38.688  1.00 30.89           N  
ATOM   4859  NH2 ARG B 131      -1.481 -18.328 -40.500  1.00 30.89           N  
ATOM   4860  CZ  ARG B 131      -1.829 -18.516 -39.250  1.00 30.89           C  
ATOM   4861  N   ARG B 132       0.521 -23.188 -32.500  1.00 30.94           N  
ATOM   4862  CA  ARG B 132       0.720 -23.641 -31.141  1.00 30.94           C  
ATOM   4863  C   ARG B 132       0.490 -22.516 -30.141  1.00 30.94           C  
ATOM   4864  CB  ARG B 132       2.127 -24.219 -30.969  1.00 30.94           C  
ATOM   4865  O   ARG B 132       1.234 -21.531 -30.125  1.00 30.94           O  
ATOM   4866  CG  ARG B 132       2.244 -25.688 -31.344  1.00 30.94           C  
ATOM   4867  CD  ARG B 132       3.650 -26.219 -31.109  1.00 30.94           C  
ATOM   4868  NE  ARG B 132       3.805 -27.578 -31.625  1.00 30.94           N  
ATOM   4869  NH1 ARG B 132       6.074 -27.703 -31.203  1.00 30.94           N  
ATOM   4870  NH2 ARG B 132       4.977 -29.484 -32.125  1.00 30.94           N  
ATOM   4871  CZ  ARG B 132       4.953 -28.250 -31.656  1.00 30.94           C  
ATOM   4872  N   SER B 133      -0.595 -21.781 -30.016  1.00 40.25           N  
ATOM   4873  CA  SER B 133      -0.824 -20.812 -28.953  1.00 40.25           C  
ATOM   4874  C   SER B 133       0.058 -21.109 -27.750  1.00 40.25           C  
ATOM   4875  CB  SER B 133      -2.295 -20.812 -28.531  1.00 40.25           C  
ATOM   4876  O   SER B 133      -0.126 -22.125 -27.062  1.00 40.25           O  
ATOM   4877  OG  SER B 133      -2.686 -22.109 -28.078  1.00 40.25           O  
ATOM   4878  N   VAL B 134       1.330 -20.844 -27.969  1.00 48.44           N  
ATOM   4879  CA  VAL B 134       2.303 -21.125 -26.906  1.00 48.44           C  
ATOM   4880  C   VAL B 134       1.711 -20.781 -25.547  1.00 48.44           C  
ATOM   4881  CB  VAL B 134       3.623 -20.344 -27.141  1.00 48.44           C  
ATOM   4882  O   VAL B 134       1.415 -19.609 -25.266  1.00 48.44           O  
ATOM   4883  CG1 VAL B 134       4.645 -20.703 -26.062  1.00 48.44           C  
ATOM   4884  CG2 VAL B 134       4.184 -20.641 -28.531  1.00 48.44           C  
ATOM   4885  N   GLU B 135       0.938 -21.641 -24.953  1.00 58.72           N  
ATOM   4886  CA  GLU B 135       0.377 -21.484 -23.609  1.00 58.72           C  
ATOM   4887  C   GLU B 135       1.472 -21.219 -22.578  1.00 58.72           C  
ATOM   4888  CB  GLU B 135      -0.433 -22.719 -23.219  1.00 58.72           C  
ATOM   4889  O   GLU B 135       1.260 -20.484 -21.625  1.00 58.72           O  
ATOM   4890  CG  GLU B 135      -1.792 -22.812 -23.891  1.00 58.72           C  
ATOM   4891  CD  GLU B 135      -2.648 -23.953 -23.375  1.00 58.72           C  
ATOM   4892  OE1 GLU B 135      -3.844 -24.031 -23.734  1.00 58.72           O  
ATOM   4893  OE2 GLU B 135      -2.119 -24.781 -22.609  1.00 58.72           O  
ATOM   4894  N   SER B 136       2.611 -21.891 -22.875  1.00 71.94           N  
ATOM   4895  CA  SER B 136       3.738 -21.688 -21.969  1.00 71.94           C  
ATOM   4896  C   SER B 136       5.066 -21.781 -22.703  1.00 71.94           C  
ATOM   4897  CB  SER B 136       3.701 -22.703 -20.828  1.00 71.94           C  
ATOM   4898  O   SER B 136       5.141 -22.375 -23.781  1.00 71.94           O  
ATOM   4899  OG  SER B 136       3.900 -24.016 -21.312  1.00 71.94           O  
ATOM   4900  N   TYR B 137       5.965 -21.078 -22.453  1.00 79.81           N  
ATOM   4901  CA  TYR B 137       7.355 -21.172 -22.875  1.00 79.81           C  
ATOM   4902  C   TYR B 137       8.188 -21.922 -21.844  1.00 79.81           C  
ATOM   4903  CB  TYR B 137       7.941 -19.781 -23.109  1.00 79.81           C  
ATOM   4904  O   TYR B 137       8.211 -21.547 -20.656  1.00 79.81           O  
ATOM   4905  CG  TYR B 137       7.348 -19.062 -24.297  1.00 79.81           C  
ATOM   4906  CD1 TYR B 137       7.836 -19.281 -25.578  1.00 79.81           C  
ATOM   4907  CD2 TYR B 137       6.301 -18.156 -24.125  1.00 79.81           C  
ATOM   4908  CE1 TYR B 137       7.297 -18.625 -26.672  1.00 79.81           C  
ATOM   4909  CE2 TYR B 137       5.750 -17.500 -25.219  1.00 79.81           C  
ATOM   4910  OH  TYR B 137       5.715 -17.078 -27.578  1.00 79.81           O  
ATOM   4911  CZ  TYR B 137       6.254 -17.734 -26.484  1.00 79.81           C  
ATOM   4912  N   LYS B 138       8.703 -23.016 -22.234  1.00 82.50           N  
ATOM   4913  CA  LYS B 138       9.594 -23.781 -21.359  1.00 82.50           C  
ATOM   4914  C   LYS B 138      11.055 -23.562 -21.734  1.00 82.50           C  
ATOM   4915  CB  LYS B 138       9.258 -25.281 -21.438  1.00 82.50           C  
ATOM   4916  O   LYS B 138      11.414 -23.547 -22.906  1.00 82.50           O  
ATOM   4917  CG  LYS B 138       7.871 -25.625 -20.922  1.00 82.50           C  
ATOM   4918  CD  LYS B 138       7.633 -27.141 -20.938  1.00 82.50           C  
ATOM   4919  CE  LYS B 138       6.234 -27.484 -20.453  1.00 82.50           C  
ATOM   4920  NZ  LYS B 138       6.008 -28.969 -20.438  1.00 82.50           N  
ATOM   4921  N   PHE B 139      11.812 -23.250 -20.797  1.00 81.94           N  
ATOM   4922  CA  PHE B 139      13.234 -23.016 -21.000  1.00 81.94           C  
ATOM   4923  C   PHE B 139      14.031 -23.406 -19.750  1.00 81.94           C  
ATOM   4924  CB  PHE B 139      13.500 -21.562 -21.359  1.00 81.94           C  
ATOM   4925  O   PHE B 139      13.703 -22.984 -18.641  1.00 81.94           O  
ATOM   4926  CG  PHE B 139      12.922 -20.578 -20.359  1.00 81.94           C  
ATOM   4927  CD1 PHE B 139      11.602 -20.172 -20.469  1.00 81.94           C  
ATOM   4928  CD2 PHE B 139      13.711 -20.062 -19.344  1.00 81.94           C  
ATOM   4929  CE1 PHE B 139      11.062 -19.266 -19.547  1.00 81.94           C  
ATOM   4930  CE2 PHE B 139      13.180 -19.172 -18.422  1.00 81.94           C  
ATOM   4931  CZ  PHE B 139      11.859 -18.766 -18.531  1.00 81.94           C  
ATOM   4932  N   ASN B 140      15.117 -24.250 -19.938  1.00 79.56           N  
ATOM   4933  CA  ASN B 140      16.031 -24.625 -18.875  1.00 79.56           C  
ATOM   4934  C   ASN B 140      15.289 -25.141 -17.641  1.00 79.56           C  
ATOM   4935  CB  ASN B 140      16.953 -23.453 -18.500  1.00 79.56           C  
ATOM   4936  O   ASN B 140      15.633 -24.781 -16.500  1.00 79.56           O  
ATOM   4937  CG  ASN B 140      17.781 -22.969 -19.656  1.00 79.56           C
[truncated: 64,963 more chars]
