# Supplementary material for: Theoretical study of ArcB and its dimerization, interaction with anaerobic metabolites, and activation of ArcA
Source: PeerJ. 2023 Oct 13;11:e16309. doi: 10.7717/peerj.16309 (PMC10578306; doi:10.7717/peerj.16309)
Supplement: Supplemental Information 2 [file peerj-11-16309-s002.zip › Supplementary Files/ArcA and ArcB conformations/ArcA tetramer/ArcAtetramer_5bc6d_unrelaxed_rank_001_alphafold2_multimer_v3_model_3_seed_000.pdb]

MODEL     1                                                                     
ATOM      1  N   MET A   1      14.297   7.562  -4.570  1.00 35.25           N  
ATOM      2  CA  MET A   1      13.539   8.062  -3.428  1.00 35.25           C  
ATOM      3  C   MET A   1      14.469   8.445  -2.283  1.00 35.25           C  
ATOM      4  CB  MET A   1      12.523   7.020  -2.955  1.00 35.25           C  
ATOM      5  O   MET A   1      15.391   7.691  -1.949  1.00 35.25           O  
ATOM      6  CG  MET A   1      11.109   7.273  -3.447  1.00 35.25           C  
ATOM      7  SD  MET A   1       9.945   5.945  -2.951  1.00 35.25           S  
ATOM      8  CE  MET A   1       9.195   6.707  -1.482  1.00 35.25           C  
ATOM      9  N   GLN A   2      14.695   9.789  -1.983  1.00 44.62           N  
ATOM     10  CA  GLN A   2      15.633  10.234  -0.963  1.00 44.62           C  
ATOM     11  C   GLN A   2      15.375   9.539   0.370  1.00 44.62           C  
ATOM     12  CB  GLN A   2      15.562  11.750  -0.790  1.00 44.62           C  
ATOM     13  O   GLN A   2      14.219   9.312   0.741  1.00 44.62           O  
ATOM     14  CG  GLN A   2      16.500  12.523  -1.708  1.00 44.62           C  
ATOM     15  CD  GLN A   2      16.406  14.023  -1.519  1.00 44.62           C  
ATOM     16  NE2 GLN A   2      17.219  14.766  -2.250  1.00 44.62           N  
ATOM     17  OE1 GLN A   2      15.594  14.508  -0.723  1.00 44.62           O  
ATOM     18  N   THR A   3      16.375   8.875   0.871  1.00 63.75           N  
ATOM     19  CA  THR A   3      16.297   8.289   2.205  1.00 63.75           C  
ATOM     20  C   THR A   3      15.922   9.352   3.238  1.00 63.75           C  
ATOM     21  CB  THR A   3      17.625   7.629   2.605  1.00 63.75           C  
ATOM     22  O   THR A   3      16.594  10.367   3.371  1.00 63.75           O  
ATOM     23  CG2 THR A   3      17.500   6.887   3.932  1.00 63.75           C  
ATOM     24  OG1 THR A   3      18.016   6.699   1.587  1.00 63.75           O  
ATOM     25  N   PRO A   4      14.852   9.188   3.773  1.00 78.62           N  
ATOM     26  CA  PRO A   4      14.445  10.180   4.770  1.00 78.62           C  
ATOM     27  C   PRO A   4      15.422  10.289   5.938  1.00 78.62           C  
ATOM     28  CB  PRO A   4      13.086   9.664   5.246  1.00 78.62           C  
ATOM     29  O   PRO A   4      15.992   9.281   6.363  1.00 78.62           O  
ATOM     30  CG  PRO A   4      12.680   8.656   4.219  1.00 78.62           C  
ATOM     31  CD  PRO A   4      13.914   8.164   3.520  1.00 78.62           C  
ATOM     32  N   HIS A   5      15.703  11.453   6.363  1.00 84.81           N  
ATOM     33  CA  HIS A   5      16.547  11.734   7.520  1.00 84.81           C  
ATOM     34  C   HIS A   5      15.711  11.883   8.789  1.00 84.81           C  
ATOM     35  CB  HIS A   5      17.359  13.008   7.285  1.00 84.81           C  
ATOM     36  O   HIS A   5      14.797  12.711   8.844  1.00 84.81           O  
ATOM     37  CG  HIS A   5      18.359  12.883   6.180  1.00 84.81           C  
ATOM     38  CD2 HIS A   5      18.797  11.797   5.484  1.00 84.81           C  
ATOM     39  ND1 HIS A   5      19.047  13.961   5.672  1.00 84.81           N  
ATOM     40  CE1 HIS A   5      19.859  13.547   4.711  1.00 84.81           C  
ATOM     41  NE2 HIS A   5      19.719  12.242   4.578  1.00 84.81           N  
ATOM     42  N   ILE A   6      16.078  11.070   9.758  1.00 94.31           N  
ATOM     43  CA  ILE A   6      15.391  11.117  11.047  1.00 94.31           C  
ATOM     44  C   ILE A   6      16.328  11.648  12.117  1.00 94.31           C  
ATOM     45  CB  ILE A   6      14.844   9.727  11.453  1.00 94.31           C  
ATOM     46  O   ILE A   6      17.500  11.234  12.188  1.00 94.31           O  
ATOM     47  CG1 ILE A   6      13.828   9.227  10.414  1.00 94.31           C  
ATOM     48  CG2 ILE A   6      14.219   9.781  12.844  1.00 94.31           C  
ATOM     49  CD1 ILE A   6      13.203   7.887  10.758  1.00 94.31           C  
ATOM     50  N   LEU A   7      15.852  12.617  12.812  1.00 95.00           N  
ATOM     51  CA  LEU A   7      16.609  13.141  13.953  1.00 95.00           C  
ATOM     52  C   LEU A   7      16.000  12.656  15.266  1.00 95.00           C  
ATOM     53  CB  LEU A   7      16.625  14.672  13.922  1.00 95.00           C  
ATOM     54  O   LEU A   7      14.844  12.930  15.562  1.00 95.00           O  
ATOM     55  CG  LEU A   7      17.266  15.359  15.125  1.00 95.00           C  
ATOM     56  CD1 LEU A   7      18.703  14.898  15.297  1.00 95.00           C  
ATOM     57  CD2 LEU A   7      17.203  16.875  14.969  1.00 95.00           C  
ATOM     58  N   ILE A   8      16.828  11.961  16.016  1.00 96.69           N  
ATOM     59  CA  ILE A   8      16.438  11.492  17.344  1.00 96.69           C  
ATOM     60  C   ILE A   8      17.016  12.422  18.406  1.00 96.69           C  
ATOM     61  CB  ILE A   8      16.922  10.039  17.594  1.00 96.69           C  
ATOM     62  O   ILE A   8      18.234  12.609  18.484  1.00 96.69           O  
ATOM     63  CG1 ILE A   8      16.312   9.094  16.547  1.00 96.69           C  
ATOM     64  CG2 ILE A   8      16.562   9.594  19.016  1.00 96.69           C  
ATOM     65  CD1 ILE A   8      16.891   7.691  16.578  1.00 96.69           C  
ATOM     66  N   VAL A   9      16.156  13.047  19.203  1.00 95.94           N  
ATOM     67  CA  VAL A   9      16.578  13.914  20.297  1.00 95.94           C  
ATOM     68  C   VAL A   9      16.266  13.234  21.641  1.00 95.94           C  
ATOM     69  CB  VAL A   9      15.875  15.289  20.219  1.00 95.94           C  
ATOM     70  O   VAL A   9      15.109  13.227  22.078  1.00 95.94           O  
ATOM     71  CG1 VAL A   9      16.484  16.266  21.234  1.00 95.94           C  
ATOM     72  CG2 VAL A   9      15.969  15.859  18.812  1.00 95.94           C  
ATOM     73  N   GLU A  10      17.250  12.664  22.203  1.00 94.62           N  
ATOM     74  CA  GLU A  10      17.156  11.805  23.391  1.00 94.62           C  
ATOM     75  C   GLU A  10      18.453  11.820  24.188  1.00 94.62           C  
ATOM     76  CB  GLU A  10      16.797  10.375  22.984  1.00 94.62           C  
ATOM     77  O   GLU A  10      19.531  11.531  23.656  1.00 94.62           O  
ATOM     78  CG  GLU A  10      16.844   9.383  24.141  1.00 94.62           C  
ATOM     79  CD  GLU A  10      15.789   9.664  25.203  1.00 94.62           C  
ATOM     80  OE1 GLU A  10      16.156   9.969  26.359  1.00 94.62           O  
ATOM     81  OE2 GLU A  10      14.586   9.570  24.875  1.00 94.62           O  
ATOM     82  N   ASP A  11      18.391  12.164  25.516  1.00 89.19           N  
ATOM     83  CA  ASP A  11      19.594  12.328  26.312  1.00 89.19           C  
ATOM     84  C   ASP A  11      20.094  10.984  26.844  1.00 89.19           C  
ATOM     85  CB  ASP A  11      19.344  13.297  27.469  1.00 89.19           C  
ATOM     86  O   ASP A  11      21.266  10.836  27.203  1.00 89.19           O  
ATOM     87  CG  ASP A  11      18.344  12.766  28.469  1.00 89.19           C  
ATOM     88  OD1 ASP A  11      17.266  12.289  28.062  1.00 89.19           O  
ATOM     89  OD2 ASP A  11      18.625  12.836  29.688  1.00 89.19           O  
ATOM     90  N   GLU A  12      19.141  10.016  27.047  1.00 89.38           N  
ATOM     91  CA  GLU A  12      19.547   8.719  27.562  1.00 89.38           C  
ATOM     92  C   GLU A  12      20.234   7.879  26.484  1.00 89.38           C  
ATOM     93  CB  GLU A  12      18.344   7.961  28.141  1.00 89.38           C  
ATOM     94  O   GLU A  12      19.609   7.551  25.469  1.00 89.38           O  
ATOM     95  CG  GLU A  12      18.719   6.820  29.062  1.00 89.38           C  
ATOM     96  CD  GLU A  12      19.141   5.555  28.328  1.00 89.38           C  
ATOM     97  OE1 GLU A  12      20.094   4.875  28.781  1.00 89.38           O  
ATOM     98  OE2 GLU A  12      18.500   5.238  27.297  1.00 89.38           O  
ATOM     99  N   LEU A  13      21.375   7.523  26.672  1.00 89.69           N  
ATOM    100  CA  LEU A  13      22.234   6.867  25.703  1.00 89.69           C  
ATOM    101  C   LEU A  13      21.594   5.574  25.203  1.00 89.69           C  
ATOM    102  CB  LEU A  13      23.609   6.578  26.297  1.00 89.69           C  
ATOM    103  O   LEU A  13      21.562   5.320  24.000  1.00 89.69           O  
ATOM    104  CG  LEU A  13      24.625   5.914  25.375  1.00 89.69           C  
ATOM    105  CD1 LEU A  13      25.016   6.859  24.234  1.00 89.69           C  
ATOM    106  CD2 LEU A  13      25.859   5.484  26.156  1.00 89.69           C  
ATOM    107  N   VAL A  14      21.141   4.707  26.094  1.00 89.38           N  
ATOM    108  CA  VAL A  14      20.609   3.398  25.734  1.00 89.38           C  
ATOM    109  C   VAL A  14      19.391   3.562  24.828  1.00 89.38           C  
ATOM    110  CB  VAL A  14      20.234   2.580  27.000  1.00 89.38           C  
ATOM    111  O   VAL A  14      19.266   2.875  23.812  1.00 89.38           O  
ATOM    112  CG1 VAL A  14      19.484   1.308  26.609  1.00 89.38           C  
ATOM    113  CG2 VAL A  14      21.484   2.242  27.812  1.00 89.38           C  
ATOM    114  N   THR A  15      18.531   4.430  25.188  1.00 92.12           N  
ATOM    115  CA  THR A  15      17.328   4.688  24.391  1.00 92.12           C  
ATOM    116  C   THR A  15      17.703   5.270  23.031  1.00 92.12           C  
ATOM    117  CB  THR A  15      16.375   5.645  25.125  1.00 92.12           C  
ATOM    118  O   THR A  15      17.172   4.852  22.000  1.00 92.12           O  
ATOM    119  CG2 THR A  15      15.109   5.887  24.297  1.00 92.12           C  
ATOM    120  OG1 THR A  15      16.000   5.074  26.375  1.00 92.12           O  
ATOM    121  N   ARG A  16      18.547   6.215  23.062  1.00 94.25           N  
ATOM    122  CA  ARG A  16      19.016   6.844  21.812  1.00 94.25           C  
ATOM    123  C   ARG A  16      19.609   5.812  20.875  1.00 94.25           C  
ATOM    124  CB  ARG A  16      20.031   7.938  22.125  1.00 94.25           C  
ATOM    125  O   ARG A  16      19.281   5.793  19.672  1.00 94.25           O  
ATOM    126  CG  ARG A  16      20.359   8.820  20.922  1.00 94.25           C  
ATOM    127  CD  ARG A  16      21.172  10.039  21.328  1.00 94.25           C  
ATOM    128  NE  ARG A  16      22.484   9.672  21.859  1.00 94.25           N  
ATOM    129  NH1 ARG A  16      22.047  10.422  24.000  1.00 94.25           N  
ATOM    130  NH2 ARG A  16      24.078   9.484  23.500  1.00 94.25           N  
ATOM    131  CZ  ARG A  16      22.859   9.859  23.125  1.00 94.25           C  
ATOM    132  N   ASN A  17      20.422   4.980  21.375  1.00 90.25           N  
ATOM    133  CA  ASN A  17      21.047   3.932  20.578  1.00 90.25           C  
ATOM    134  C   ASN A  17      20.016   2.943  20.047  1.00 90.25           C  
ATOM    135  CB  ASN A  17      22.125   3.197  21.391  1.00 90.25           C  
ATOM    136  O   ASN A  17      20.109   2.498  18.891  1.00 90.25           O  
ATOM    137  CG  ASN A  17      23.391   4.008  21.547  1.00 90.25           C  
ATOM    138  ND2 ASN A  17      24.266   3.557  22.438  1.00 90.25           N  
ATOM    139  OD1 ASN A  17      23.578   5.031  20.891  1.00 90.25           O  
ATOM    140  N   THR A  18      19.141   2.590  20.906  1.00 90.56           N  
ATOM    141  CA  THR A  18      18.078   1.675  20.516  1.00 90.56           C  
ATOM    142  C   THR A  18      17.266   2.250  19.344  1.00 90.56           C  
ATOM    143  CB  THR A  18      17.125   1.374  21.688  1.00 90.56           C  
ATOM    144  O   THR A  18      17.016   1.562  18.359  1.00 90.56           O  
ATOM    145  CG2 THR A  18      15.992   0.447  21.266  1.00 90.56           C  
ATOM    146  OG1 THR A  18      17.875   0.747  22.750  1.00 90.56           O  
ATOM    147  N   LEU A  19      16.859   3.484  19.438  1.00 94.31           N  
ATOM    148  CA  LEU A  19      16.078   4.145  18.406  1.00 94.31           C  
ATOM    149  C   LEU A  19      16.875   4.246  17.109  1.00 94.31           C  
ATOM    150  CB  LEU A  19      15.656   5.543  18.859  1.00 94.31           C  
ATOM    151  O   LEU A  19      16.344   4.012  16.016  1.00 94.31           O  
ATOM    152  CG  LEU A  19      14.602   5.602  19.969  1.00 94.31           C  
ATOM    153  CD1 LEU A  19      14.398   7.039  20.438  1.00 94.31           C  
ATOM    154  CD2 LEU A  19      13.289   5.000  19.484  1.00 94.31           C  
ATOM    155  N   LYS A  20      18.109   4.641  17.281  1.00 92.38           N  
ATOM    156  CA  LYS A  20      18.984   4.688  16.109  1.00 92.38           C  
ATOM    157  C   LYS A  20      19.000   3.346  15.383  1.00 92.38           C  
ATOM    158  CB  LYS A  20      20.406   5.086  16.516  1.00 92.38           C  
ATOM    159  O   LYS A  20      18.812   3.291  14.172  1.00 92.38           O  
ATOM    160  CG  LYS A  20      21.375   5.176  15.336  1.00 92.38           C  
ATOM    161  CD  LYS A  20      22.766   5.578  15.797  1.00 92.38           C  
ATOM    162  CE  LYS A  20      23.734   5.633  14.633  1.00 92.38           C  
ATOM    163  NZ  LYS A  20      25.094   6.086  15.062  1.00 92.38           N  
ATOM    164  N   SER A  21      19.172   2.320  16.094  1.00 86.88           N  
ATOM    165  CA  SER A  21      19.250   0.977  15.523  1.00 86.88           C  
ATOM    166  C   SER A  21      17.953   0.596  14.836  1.00 86.88           C  
ATOM    167  CB  SER A  21      19.578  -0.046  16.609  1.00 86.88           C  
ATOM    168  O   SER A  21      17.953   0.032  13.734  1.00 86.88           O  
ATOM    169  OG  SER A  21      20.875   0.178  17.141  1.00 86.88           O  
ATOM    170  N   ILE A  22      16.891   0.907  15.445  1.00 88.12           N  
ATOM    171  CA  ILE A  22      15.555   0.560  14.945  1.00 88.12           C  
ATOM    172  C   ILE A  22      15.312   1.232  13.602  1.00 88.12           C  
ATOM    173  CB  ILE A  22      14.453   0.967  15.953  1.00 88.12           C  
ATOM    174  O   ILE A  22      14.898   0.581  12.641  1.00 88.12           O  
ATOM    175  CG1 ILE A  22      14.438   0.000  17.141  1.00 88.12           C  
ATOM    176  CG2 ILE A  22      13.086   1.020  15.266  1.00 88.12           C  
ATOM    177  CD1 ILE A  22      13.547   0.454  18.297  1.00 88.12           C  
ATOM    178  N   PHE A  23      15.602   2.467  13.469  1.00 90.12           N  
ATOM    179  CA  PHE A  23      15.289   3.225  12.266  1.00 90.12           C  
ATOM    180  C   PHE A  23      16.328   2.967  11.180  1.00 90.12           C  
ATOM    181  CB  PHE A  23      15.219   4.723  12.578  1.00 90.12           C  
ATOM    182  O   PHE A  23      15.984   2.926   9.992  1.00 90.12           O  
ATOM    183  CG  PHE A  23      13.914   5.152  13.203  1.00 90.12           C  
ATOM    184  CD1 PHE A  23      12.750   5.195  12.453  1.00 90.12           C  
ATOM    185  CD2 PHE A  23      13.859   5.516  14.539  1.00 90.12           C  
ATOM    186  CE1 PHE A  23      11.547   5.590  13.023  1.00 90.12           C  
ATOM    187  CE2 PHE A  23      12.664   5.914  15.125  1.00 90.12           C  
ATOM    188  CZ  PHE A  23      11.508   5.949  14.367  1.00 90.12           C  
ATOM    189  N   GLU A  24      17.516   2.883  11.570  1.00 82.38           N  
ATOM    190  CA  GLU A  24      18.531   2.535  10.578  1.00 82.38           C  
ATOM    191  C   GLU A  24      18.234   1.182   9.938  1.00 82.38           C  
ATOM    192  CB  GLU A  24      19.922   2.525  11.219  1.00 82.38           C  
ATOM    193  O   GLU A  24      18.469   0.994   8.742  1.00 82.38           O  
ATOM    194  CG  GLU A  24      20.484   3.912  11.477  1.00 82.38           C  
ATOM    195  CD  GLU A  24      21.891   3.887  12.062  1.00 82.38           C  
ATOM    196  OE1 GLU A  24      22.609   4.910  11.969  1.00 82.38           O  
ATOM    197  OE2 GLU A  24      22.281   2.836  12.625  1.00 82.38           O  
ATOM    198  N   ALA A  25      17.797   0.261  10.734  1.00 74.38           N  
ATOM    199  CA  ALA A  25      17.438  -1.065  10.242  1.00 74.38           C  
ATOM    200  C   ALA A  25      16.328  -0.979   9.195  1.00 74.38           C  
ATOM    201  CB  ALA A  25      16.984  -1.960  11.398  1.00 74.38           C  
ATOM    202  O   ALA A  25      16.203  -1.862   8.344  1.00 74.38           O  
ATOM    203  N   GLU A  26      15.617   0.081   9.227  1.00 73.12           N  
ATOM    204  CA  GLU A  26      14.531   0.271   8.273  1.00 73.12           C  
ATOM    205  C   GLU A  26      14.984   1.093   7.070  1.00 73.12           C  
ATOM    206  CB  GLU A  26      13.336   0.946   8.953  1.00 73.12           C  
ATOM    207  O   GLU A  26      14.180   1.423   6.195  1.00 73.12           O  
ATOM    208  CG  GLU A  26      12.648   0.080  10.000  1.00 73.12           C  
ATOM    209  CD  GLU A  26      11.875  -1.083   9.406  1.00 73.12           C  
ATOM    210  OE1 GLU A  26      11.883  -2.186  10.000  1.00 73.12           O  
ATOM    211  OE2 GLU A  26      11.250  -0.891   8.336  1.00 73.12           O  
ATOM    212  N   GLY A  27      16.188   1.466   7.082  1.00 74.19           N  
ATOM    213  CA  GLY A  27      16.750   2.109   5.906  1.00 74.19           C  
ATOM    214  C   GLY A  27      16.781   3.623   6.012  1.00 74.19           C  
ATOM    215  O   GLY A  27      17.016   4.316   5.020  1.00 74.19           O  
ATOM    216  N   TYR A  28      16.578   4.121   7.121  1.00 80.44           N  
ATOM    217  CA  TYR A  28      16.625   5.570   7.305  1.00 80.44           C  
ATOM    218  C   TYR A  28      18.016   6.039   7.676  1.00 80.44           C  
ATOM    219  CB  TYR A  28      15.625   5.996   8.383  1.00 80.44           C  
ATOM    220  O   TYR A  28      18.812   5.270   8.227  1.00 80.44           O  
ATOM    221  CG  TYR A  28      14.188   5.641   8.070  1.00 80.44           C  
ATOM    222  CD1 TYR A  28      13.430   6.430   7.203  1.00 80.44           C  
ATOM    223  CD2 TYR A  28      13.594   4.520   8.625  1.00 80.44           C  
ATOM    224  CE1 TYR A  28      12.109   6.109   6.906  1.00 80.44           C  
ATOM    225  CE2 TYR A  28      12.273   4.188   8.336  1.00 80.44           C  
ATOM    226  OH  TYR A  28      10.234   4.664   7.188  1.00 80.44           O  
ATOM    227  CZ  TYR A  28      11.539   4.988   7.477  1.00 80.44           C  
ATOM    228  N   ASP A  29      18.328   7.281   7.285  1.00 84.06           N  
ATOM    229  CA  ASP A  29      19.500   7.961   7.848  1.00 84.06           C  
ATOM    230  C   ASP A  29      19.141   8.664   9.156  1.00 84.06           C  
ATOM    231  CB  ASP A  29      20.062   8.969   6.844  1.00 84.06           C  
ATOM    232  O   ASP A  29      18.219   9.469   9.203  1.00 84.06           O  
ATOM    233  CG  ASP A  29      20.891   8.312   5.750  1.00 84.06           C  
ATOM    234  OD1 ASP A  29      21.312   7.156   5.918  1.00 84.06           O  
ATOM    235  OD2 ASP A  29      21.109   8.969   4.707  1.00 84.06           O  
ATOM    236  N   VAL A  30      19.953   8.281  10.180  1.00 92.31           N  
ATOM    237  CA  VAL A  30      19.562   8.734  11.516  1.00 92.31           C  
ATOM    238  C   VAL A  30      20.609   9.695  12.070  1.00 92.31           C  
ATOM    239  CB  VAL A  30      19.375   7.543  12.477  1.00 92.31           C  
ATOM    240  O   VAL A  30      21.812   9.438  11.984  1.00 92.31           O  
ATOM    241  CG1 VAL A  30      19.016   8.039  13.875  1.00 92.31           C  
ATOM    242  CG2 VAL A  30      18.297   6.594  11.953  1.00 92.31           C  
ATOM    243  N   PHE A  31      20.188  10.805  12.500  1.00 91.56           N  
ATOM    244  CA  PHE A  31      20.969  11.766  13.266  1.00 91.56           C  
ATOM    245  C   PHE A  31      20.562  11.742  14.734  1.00 91.56           C  
ATOM    246  CB  PHE A  31      20.797  13.180  12.703  1.00 91.56           C  
ATOM    247  O   PHE A  31      19.422  11.414  15.070  1.00 91.56           O  
ATOM    248  CG  PHE A  31      21.297  13.328  11.289  1.00 91.56           C  
ATOM    249  CD1 PHE A  31      22.578  13.789  11.031  1.00 91.56           C  
ATOM    250  CD2 PHE A  31      20.469  13.008  10.211  1.00 91.56           C  
ATOM    251  CE1 PHE A  31      23.047  13.930   9.727  1.00 91.56           C  
ATOM    252  CE2 PHE A  31      20.922  13.141   8.906  1.00 91.56           C  
ATOM    253  CZ  PHE A  31      22.203  13.602   8.664  1.00 91.56           C  
ATOM    254  N   GLU A  32      21.578  12.055  15.625  1.00 94.19           N  
ATOM    255  CA  GLU A  32      21.344  11.977  17.062  1.00 94.19           C  
ATOM    256  C   GLU A  32      21.672  13.297  17.750  1.00 94.19           C  
ATOM    257  CB  GLU A  32      22.156  10.844  17.688  1.00 94.19           C  
ATOM    258  O   GLU A  32      22.672  13.938  17.422  1.00 94.19           O  
ATOM    259  CG  GLU A  32      21.859   9.469  17.094  1.00 94.19           C  
ATOM    260  CD  GLU A  32      22.766   8.375  17.625  1.00 94.19           C  
ATOM    261  OE1 GLU A  32      23.656   7.918  16.875  1.00 94.19           O  
ATOM    262  OE2 GLU A  32      22.594   7.973  18.797  1.00 94.19           O  
ATOM    263  N   ALA A  33      20.859  13.680  18.625  1.00 94.44           N  
ATOM    264  CA  ALA A  33      21.078  14.836  19.500  1.00 94.44           C  
ATOM    265  C   ALA A  33      20.750  14.500  20.953  1.00 94.44           C  
ATOM    266  CB  ALA A  33      20.250  16.016  19.016  1.00 94.44           C  
ATOM    267  O   ALA A  33      19.781  13.781  21.219  1.00 94.44           O  
ATOM    268  N   THR A  34      21.547  15.016  21.844  1.00 92.81           N  
ATOM    269  CA  THR A  34      21.359  14.711  23.266  1.00 92.81           C  
ATOM    270  C   THR A  34      20.578  15.820  23.953  1.00 92.81           C  
ATOM    271  CB  THR A  34      22.703  14.492  23.969  1.00 92.81           C  
ATOM    272  O   THR A  34      20.141  15.664  25.094  1.00 92.81           O  
ATOM    273  CG2 THR A  34      23.516  13.398  23.297  1.00 92.81           C  
ATOM    274  OG1 THR A  34      23.453  15.719  23.938  1.00 92.81           O  
ATOM    275  N   ASP A  35      20.516  16.969  23.250  1.00 87.69           N  
ATOM    276  CA  ASP A  35      19.812  18.125  23.797  1.00 87.69           C  
ATOM    277  C   ASP A  35      19.375  19.094  22.688  1.00 87.69           C  
ATOM    278  CB  ASP A  35      20.688  18.859  24.812  1.00 87.69           C  
ATOM    279  O   ASP A  35      19.562  18.797  21.500  1.00 87.69           O  
ATOM    280  CG  ASP A  35      22.016  19.297  24.234  1.00 87.69           C  
ATOM    281  OD1 ASP A  35      22.094  19.594  23.016  1.00 87.69           O  
ATOM    282  OD2 ASP A  35      23.016  19.344  25.000  1.00 87.69           O  
ATOM    283  N   GLY A  36      18.719  20.203  23.062  1.00 88.44           N  
ATOM    284  CA  GLY A  36      18.188  21.188  22.125  1.00 88.44           C  
ATOM    285  C   GLY A  36      19.266  21.859  21.297  1.00 88.44           C  
ATOM    286  O   GLY A  36      19.047  22.141  20.109  1.00 88.44           O  
ATOM    287  N   ALA A  37      20.375  22.125  21.938  1.00 81.12           N  
ATOM    288  CA  ALA A  37      21.469  22.781  21.234  1.00 81.12           C  
ATOM    289  C   ALA A  37      21.969  21.922  20.078  1.00 81.12           C  
ATOM    290  CB  ALA A  37      22.609  23.094  22.203  1.00 81.12           C  
ATOM    291  O   ALA A  37      22.109  22.422  18.953  1.00 81.12           O  
ATOM    292  N   GLU A  38      22.188  20.672  20.359  1.00 90.06           N  
ATOM    293  CA  GLU A  38      22.641  19.750  19.328  1.00 90.06           C  
ATOM    294  C   GLU A  38      21.562  19.562  18.250  1.00 90.06           C  
ATOM    295  CB  GLU A  38      23.016  18.391  19.938  1.00 90.06           C  
ATOM    296  O   GLU A  38      21.875  19.453  17.062  1.00 90.06           O  
ATOM    297  CG  GLU A  38      24.438  18.344  20.484  1.00 90.06           C  
ATOM    298  CD  GLU A  38      24.844  16.953  20.953  1.00 90.06           C  
ATOM    299  OE1 GLU A  38      25.984  16.812  21.469  1.00 90.06           O  
ATOM    300  OE2 GLU A  38      24.031  16.016  20.812  1.00 90.06           O  
ATOM    301  N   MET A  39      20.328  19.484  18.641  1.00 91.38           N  
ATOM    302  CA  MET A  39      19.203  19.391  17.703  1.00 91.38           C  
ATOM    303  C   MET A  39      19.219  20.531  16.703  1.00 91.38           C  
ATOM    304  CB  MET A  39      17.875  19.359  18.453  1.00 91.38           C  
ATOM    305  O   MET A  39      19.188  20.312  15.492  1.00 91.38           O  
ATOM    306  CG  MET A  39      16.656  19.266  17.547  1.00 91.38           C  
ATOM    307  SD  MET A  39      15.086  19.516  18.453  1.00 91.38           S  
ATOM    308  CE  MET A  39      15.133  21.328  18.656  1.00 91.38           C  
ATOM    309  N   HIS A  40      19.328  21.719  17.250  1.00 79.88           N  
ATOM    310  CA  HIS A  40      19.312  22.906  16.406  1.00 79.88           C  
ATOM    311  C   HIS A  40      20.500  22.922  15.453  1.00 79.88           C  
ATOM    312  CB  HIS A  40      19.297  24.172  17.250  1.00 79.88           C  
ATOM    313  O   HIS A  40      20.375  23.344  14.297  1.00 79.88           O  
ATOM    314  CG  HIS A  40      17.953  24.469  17.859  1.00 79.88           C  
ATOM    315  CD2 HIS A  40      17.578  24.594  19.156  1.00 79.88           C  
ATOM    316  ND1 HIS A  40      16.812  24.656  17.109  1.00 79.88           N  
ATOM    317  CE1 HIS A  40      15.797  24.906  17.906  1.00 79.88           C  
ATOM    318  NE2 HIS A  40      16.234  24.859  19.156  1.00 79.88           N  
ATOM    319  N   GLN A  41      21.641  22.516  15.977  1.00 78.44           N  
ATOM    320  CA  GLN A  41      22.828  22.422  15.133  1.00 78.44           C  
ATOM    321  C   GLN A  41      22.609  21.484  13.961  1.00 78.44           C  
ATOM    322  CB  GLN A  41      24.031  21.984  15.953  1.00 78.44           C  
ATOM    323  O   GLN A  41      22.906  21.812  12.812  1.00 78.44           O  
ATOM    324  CG  GLN A  41      25.344  21.984  15.172  1.00 78.44           C  
ATOM    325  CD  GLN A  41      26.547  21.609  16.031  1.00 78.44           C  
ATOM    326  NE2 GLN A  41      27.578  21.062  15.391  1.00 78.44           N  
ATOM    327  OE1 GLN A  41      26.531  21.812  17.250  1.00 78.44           O  
ATOM    328  N   ILE A  42      22.062  20.344  14.203  1.00 86.94           N  
ATOM    329  CA  ILE A  42      21.844  19.328  13.180  1.00 86.94           C  
ATOM    330  C   ILE A  42      20.797  19.812  12.188  1.00 86.94           C  
ATOM    331  CB  ILE A  42      21.422  17.984  13.797  1.00 86.94           C  
ATOM    332  O   ILE A  42      20.938  19.656  10.977  1.00 86.94           O  
ATOM    333  CG1 ILE A  42      22.578  17.359  14.570  1.00 86.94           C  
ATOM    334  CG2 ILE A  42      20.906  17.031  12.711  1.00 86.94           C  
ATOM    335  CD1 ILE A  42      22.188  16.172  15.453  1.00 86.94           C  
ATOM    336  N   LEU A  43      19.812  20.453  12.672  1.00 79.75           N  
ATOM    337  CA  LEU A  43      18.719  20.953  11.836  1.00 79.75           C  
ATOM    338  C   LEU A  43      19.234  22.062  10.906  1.00 79.75           C  
ATOM    339  CB  LEU A  43      17.578  21.500  12.703  1.00 79.75           C  
ATOM    340  O   LEU A  43      18.703  22.234   9.805  1.00 79.75           O  
ATOM    341  CG  LEU A  43      16.688  20.438  13.359  1.00 79.75           C  
ATOM    342  CD1 LEU A  43      15.812  21.094  14.430  1.00 79.75           C  
ATOM    343  CD2 LEU A  43      15.820  19.750  12.312  1.00 79.75           C  
ATOM    344  N   SER A  44      20.219  22.750  11.383  1.00 69.75           N  
ATOM    345  CA  SER A  44      20.781  23.828  10.586  1.00 69.75           C  
ATOM    346  C   SER A  44      21.703  23.281   9.492  1.00 69.75           C  
ATOM    347  CB  SER A  44      21.562  24.797  11.477  1.00 69.75           C  
ATOM    348  O   SER A  44      21.891  23.922   8.461  1.00 69.75           O  
ATOM    349  OG  SER A  44      22.734  24.188  11.984  1.00 69.75           O  
ATOM    350  N   GLU A  45      22.141  22.062   9.789  1.00 69.06           N  
ATOM    351  CA  GLU A  45      23.172  21.500   8.914  1.00 69.06           C  
ATOM    352  C   GLU A  45      22.562  20.500   7.941  1.00 69.06           C  
ATOM    353  CB  GLU A  45      24.281  20.844   9.742  1.00 69.06           C  
ATOM    354  O   GLU A  45      23.094  20.281   6.848  1.00 69.06           O  
ATOM    355  CG  GLU A  45      25.125  21.828  10.531  1.00 69.06           C  
ATOM    356  CD  GLU A  45      26.141  21.156  11.445  1.00 69.06           C  
ATOM    357  OE1 GLU A  45      26.797  21.844  12.250  1.00 69.06           O  
ATOM    358  OE2 GLU A  45      26.281  19.906  11.352  1.00 69.06           O  
ATOM    359  N   TYR A  46      21.516  19.906   8.344  1.00 73.44           N  
ATOM    360  CA  TYR A  46      20.969  18.797   7.551  1.00 73.44           C  
ATOM    361  C   TYR A  46      19.484  18.984   7.316  1.00 73.44           C  
ATOM    362  CB  TYR A  46      21.234  17.469   8.250  1.00 73.44           C  
ATOM    363  O   TYR A  46      18.797  19.641   8.109  1.00 73.44           O  
ATOM    364  CG  TYR A  46      22.688  17.172   8.500  1.00 73.44           C  
ATOM    365  CD1 TYR A  46      23.484  16.609   7.512  1.00 73.44           C  
ATOM    366  CD2 TYR A  46      23.266  17.469   9.727  1.00 73.44           C  
ATOM    367  CE1 TYR A  46      24.844  16.344   7.742  1.00 73.44           C  
ATOM    368  CE2 TYR A  46      24.625  17.203   9.969  1.00 73.44           C  
ATOM    369  OH  TYR A  46      26.719  16.375   9.203  1.00 73.44           O  
ATOM    370  CZ  TYR A  46      25.391  16.641   8.969  1.00 73.44           C  
ATOM    371  N   ASP A  47      18.969  18.453   6.250  1.00 73.19           N  
ATOM    372  CA  ASP A  47      17.531  18.438   5.980  1.00 73.19           C  
ATOM    373  C   ASP A  47      16.875  17.250   6.672  1.00 73.19           C  
ATOM    374  CB  ASP A  47      17.266  18.375   4.477  1.00 73.19           C  
ATOM    375  O   ASP A  47      16.844  16.141   6.129  1.00 73.19           O  
ATOM    376  CG  ASP A  47      15.953  19.016   4.078  1.00 73.19           C  
ATOM    377  OD1 ASP A  47      15.219  19.500   4.969  1.00 73.19           O  
ATOM    378  OD2 ASP A  47      15.641  19.031   2.869  1.00 73.19           O  
ATOM    379  N   ILE A  48      16.266  17.562   7.691  1.00 86.12           N  
ATOM    380  CA  ILE A  48      15.641  16.531   8.508  1.00 86.12           C  
ATOM    381  C   ILE A  48      14.172  16.391   8.102  1.00 86.12           C  
ATOM    382  CB  ILE A  48      15.750  16.859  10.016  1.00 86.12           C  
ATOM    383  O   ILE A  48      13.469  17.391   7.934  1.00 86.12           O  
ATOM    384  CG1 ILE A  48      17.219  16.953  10.438  1.00 86.12           C  
ATOM    385  CG2 ILE A  48      15.000  15.820  10.844  1.00 86.12           C  
ATOM    386  CD1 ILE A  48      17.984  15.641  10.266  1.00 86.12           C  
ATOM    387  N   ASN A  49      13.773  15.164   7.953  1.00 86.50           N  
ATOM    388  CA  ASN A  49      12.414  14.898   7.516  1.00 86.50           C  
ATOM    389  C   ASN A  49      11.492  14.586   8.695  1.00 86.50           C  
ATOM    390  CB  ASN A  49      12.383  13.742   6.508  1.00 86.50           C  
ATOM    391  O   ASN A  49      10.281  14.789   8.617  1.00 86.50           O  
ATOM    392  CG  ASN A  49      13.250  14.016   5.289  1.00 86.50           C  
ATOM    393  ND2 ASN A  49      12.844  14.984   4.480  1.00 86.50           N  
ATOM    394  OD1 ASN A  49      14.273  13.359   5.078  1.00 86.50           O  
ATOM    395  N   LEU A  50      12.055  14.055   9.750  1.00 93.19           N  
ATOM    396  CA  LEU A  50      11.305  13.688  10.945  1.00 93.19           C  
ATOM    397  C   LEU A  50      12.156  13.852  12.195  1.00 93.19           C  
ATOM    398  CB  LEU A  50      10.805  12.242  10.836  1.00 93.19           C  
ATOM    399  O   LEU A  50      13.320  13.461  12.211  1.00 93.19           O  
ATOM    400  CG  LEU A  50      10.195  11.641  12.102  1.00 93.19           C  
ATOM    401  CD1 LEU A  50       8.914  12.375  12.469  1.00 93.19           C  
ATOM    402  CD2 LEU A  50       9.922  10.148  11.914  1.00 93.19           C  
ATOM    403  N   VAL A  51      11.539  14.477  13.141  1.00 94.62           N  
ATOM    404  CA  VAL A  51      12.164  14.602  14.453  1.00 94.62           C  
ATOM    405  C   VAL A  51      11.406  13.742  15.469  1.00 94.62           C  
ATOM    406  CB  VAL A  51      12.211  16.062  14.922  1.00 94.62           C  
ATOM    407  O   VAL A  51      10.180  13.844  15.578  1.00 94.62           O  
ATOM    408  CG1 VAL A  51      12.844  16.172  16.312  1.00 94.62           C  
ATOM    409  CG2 VAL A  51      12.977  16.922  13.922  1.00 94.62           C  
ATOM    410  N   ILE A  52      12.078  12.867  16.125  1.00 96.31           N  
ATOM    411  CA  ILE A  52      11.562  12.117  17.266  1.00 96.31           C  
ATOM    412  C   ILE A  52      12.227  12.602  18.547  1.00 96.31           C  
ATOM    413  CB  ILE A  52      11.789  10.594  17.078  1.00 96.31           C  
ATOM    414  O   ILE A  52      13.445  12.484  18.719  1.00 96.31           O  
ATOM    415  CG1 ILE A  52      11.172  10.117  15.766  1.00 96.31           C  
ATOM    416  CG2 ILE A  52      11.219   9.820  18.281  1.00 96.31           C  
ATOM    417  CD1 ILE A  52      11.398   8.641  15.477  1.00 96.31           C  
ATOM    418  N   MET A  53      11.406  13.023  19.453  1.00 94.62           N  
ATOM    419  CA  MET A  53      11.977  13.797  20.562  1.00 94.62           C  
ATOM    420  C   MET A  53      11.352  13.391  21.891  1.00 94.62           C  
ATOM    421  CB  MET A  53      11.773  15.297  20.328  1.00 94.62           C  
ATOM    422  O   MET A  53      10.125  13.258  22.000  1.00 94.62           O  
ATOM    423  CG  MET A  53      12.406  16.172  21.391  1.00 94.62           C  
ATOM    424  SD  MET A  53      12.148  17.969  21.078  1.00 94.62           S  
ATOM    425  CE  MET A  53      12.641  18.062  19.344  1.00 94.62           C  
ATOM    426  N   ASP A  54      12.273  13.250  22.875  1.00 94.25           N  
ATOM    427  CA  ASP A  54      11.820  13.117  24.250  1.00 94.25           C  
ATOM    428  C   ASP A  54      11.375  14.469  24.812  1.00 94.25           C  
ATOM    429  CB  ASP A  54      12.922  12.516  25.125  1.00 94.25           C  
ATOM    430  O   ASP A  54      11.859  15.516  24.375  1.00 94.25           O  
ATOM    431  CG  ASP A  54      12.398  11.945  26.438  1.00 94.25           C  
ATOM    432  OD1 ASP A  54      11.188  12.078  26.719  1.00 94.25           O  
ATOM    433  OD2 ASP A  54      13.203  11.359  27.188  1.00 94.25           O  
ATOM    434  N   ILE A  55      10.469  14.414  25.719  1.00 90.12           N  
ATOM    435  CA  ILE A  55      10.062  15.648  26.391  1.00 90.12           C  
ATOM    436  C   ILE A  55      11.078  16.000  27.484  1.00 90.12           C  
ATOM    437  CB  ILE A  55       8.648  15.516  27.000  1.00 90.12           C  
ATOM    438  O   ILE A  55      11.414  17.172  27.672  1.00 90.12           O  
ATOM    439  CG1 ILE A  55       7.586  15.523  25.906  1.00 90.12           C  
ATOM    440  CG2 ILE A  55       8.398  16.641  28.016  1.00 90.12           C  
ATOM    441  CD1 ILE A  55       6.160  15.383  26.406  1.00 90.12           C  
ATOM    442  N   ASN A  56      11.492  14.977  28.172  1.00 86.31           N  
ATOM    443  CA  ASN A  56      12.469  15.180  29.234  1.00 86.31           C  
ATOM    444  C   ASN A  56      13.891  15.242  28.672  1.00 86.31           C  
ATOM    445  CB  ASN A  56      12.359  14.078  30.297  1.00 86.31           C  
ATOM    446  O   ASN A  56      14.500  14.211  28.391  1.00 86.31           O  
ATOM    447  CG  ASN A  56      11.023  14.086  31.000  1.00 86.31           C  
ATOM    448  ND2 ASN A  56      10.531  12.898  31.344  1.00 86.31           N  
ATOM    449  OD1 ASN A  56      10.445  15.148  31.250  1.00 86.31           O  
ATOM    450  N   LEU A  57      14.414  16.375  28.391  1.00 89.38           N  
ATOM    451  CA  LEU A  57      15.758  16.641  27.891  1.00 89.38           C  
ATOM    452  C   LEU A  57      16.516  17.594  28.812  1.00 89.38           C  
ATOM    453  CB  LEU A  57      15.695  17.219  26.469  1.00 89.38           C  
ATOM    454  O   LEU A  57      15.898  18.359  29.547  1.00 89.38           O  
ATOM    455  CG  LEU A  57      15.172  16.297  25.375  1.00 89.38           C  
ATOM    456  CD1 LEU A  57      14.758  17.109  24.141  1.00 89.38           C  
ATOM    457  CD2 LEU A  57      16.219  15.258  25.016  1.00 89.38           C  
ATOM    458  N   PRO A  58      17.938  17.469  28.859  1.00 82.75           N  
ATOM    459  CA  PRO A  58      18.688  18.516  29.562  1.00 82.75           C  
ATOM    460  C   PRO A  58      18.547  19.891  28.922  1.00 82.75           C  
ATOM    461  CB  PRO A  58      20.125  18.016  29.484  1.00 82.75           C  
ATOM    462  O   PRO A  58      18.469  20.000  27.688  1.00 82.75           O  
ATOM    463  CG  PRO A  58      20.141  17.062  28.344  1.00 82.75           C  
ATOM    464  CD  PRO A  58      18.750  16.562  28.109  1.00 82.75           C  
ATOM    465  N   GLY A  59      18.438  20.906  29.688  1.00 76.56           N  
ATOM    466  CA  GLY A  59      18.203  22.234  29.172  1.00 76.56           C  
ATOM    467  C   GLY A  59      16.750  22.531  28.891  1.00 76.56           C  
ATOM    468  O   GLY A  59      15.891  22.359  29.766  1.00 76.56           O  
ATOM    469  N   LYS A  60      16.469  22.953  27.734  1.00 78.94           N  
ATOM    470  CA  LYS A  60      15.086  23.172  27.328  1.00 78.94           C  
ATOM    471  C   LYS A  60      14.352  21.844  27.156  1.00 78.94           C  
ATOM    472  CB  LYS A  60      15.031  23.969  26.031  1.00 78.94           C  
ATOM    473  O   LYS A  60      14.891  20.906  26.578  1.00 78.94           O  
ATOM    474  CG  LYS A  60      15.438  25.438  26.188  1.00 78.94           C  
ATOM    475  CD  LYS A  60      15.297  26.203  24.875  1.00 78.94           C  
ATOM    476  CE  LYS A  60      15.773  27.641  25.016  1.00 78.94           C  
ATOM    477  NZ  LYS A  60      15.664  28.375  23.719  1.00 78.94           N  
ATOM    478  N   ASN A  61      13.211  21.812  27.797  1.00 81.38           N  
ATOM    479  CA  ASN A  61      12.484  20.547  27.672  1.00 81.38           C  
ATOM    480  C   ASN A  61      11.922  20.375  26.266  1.00 81.38           C  
ATOM    481  CB  ASN A  61      11.359  20.469  28.703  1.00 81.38           C  
ATOM    482  O   ASN A  61      11.852  21.328  25.484  1.00 81.38           O  
ATOM    483  CG  ASN A  61      10.219  21.422  28.406  1.00 81.38           C  
ATOM    484  ND2 ASN A  61       9.625  21.984  29.453  1.00 81.38           N  
ATOM    485  OD1 ASN A  61       9.875  21.656  27.234  1.00 81.38           O  
ATOM    486  N   GLY A  62      11.508  19.188  25.938  1.00 89.25           N  
ATOM    487  CA  GLY A  62      11.086  18.844  24.594  1.00 89.25           C  
ATOM    488  C   GLY A  62       9.891  19.656  24.109  1.00 89.25           C  
ATOM    489  O   GLY A  62       9.750  19.906  22.906  1.00 89.25           O  
ATOM    490  N   LEU A  63       8.992  20.047  24.953  1.00 81.62           N  
ATOM    491  CA  LEU A  63       7.820  20.828  24.594  1.00 81.62           C  
ATOM    492  C   LEU A  63       8.227  22.203  24.078  1.00 81.62           C  
ATOM    493  CB  LEU A  63       6.867  20.969  25.781  1.00 81.62           C  
ATOM    494  O   LEU A  63       7.699  22.688  23.078  1.00 81.62           O  
ATOM    495  CG  LEU A  63       6.180  19.688  26.250  1.00 81.62           C  
ATOM    496  CD1 LEU A  63       5.445  19.922  27.562  1.00 81.62           C  
ATOM    497  CD2 LEU A  63       5.223  19.172  25.188  1.00 81.62           C  
ATOM    498  N   LEU A  64       9.102  22.828  24.781  1.00 76.75           N  
ATOM    499  CA  LEU A  64       9.617  24.141  24.359  1.00 76.75           C  
ATOM    500  C   LEU A  64      10.359  24.031  23.031  1.00 76.75           C  
ATOM    501  CB  LEU A  64      10.539  24.719  25.438  1.00 76.75           C  
ATOM    502  O   LEU A  64      10.211  24.891  22.172  1.00 76.75           O  
ATOM    503  CG  LEU A  64      10.094  26.031  26.078  1.00 76.75           C  
ATOM    504  CD1 LEU A  64       9.797  25.828  27.562  1.00 76.75           C  
ATOM    505  CD2 LEU A  64      11.156  27.109  25.875  1.00 76.75           C  
ATOM    506  N   LEU A  65      11.109  23.047  22.953  1.00 84.25           N  
ATOM    507  CA  LEU A  65      11.859  22.828  21.734  1.00 84.25           C  
ATOM    508  C   LEU A  65      10.922  22.609  20.547  1.00 84.25           C  
ATOM    509  CB  LEU A  65      12.812  21.641  21.875  1.00 84.25           C  
ATOM    510  O   LEU A  65      11.188  23.078  19.438  1.00 84.25           O  
ATOM    511  CG  LEU A  65      13.992  21.828  22.828  1.00 84.25           C  
ATOM    512  CD1 LEU A  65      14.750  20.516  23.000  1.00 84.25           C  
ATOM    513  CD2 LEU A  65      14.922  22.922  22.312  1.00 84.25           C  
ATOM    514  N   ALA A  66       9.844  21.859  20.766  1.00 86.56           N  
ATOM    515  CA  ALA A  66       8.852  21.609  19.719  1.00 86.56           C  
ATOM    516  C   ALA A  66       8.219  22.922  19.250  1.00 86.56           C  
ATOM    517  CB  ALA A  66       7.773  20.656  20.219  1.00 86.56           C  
ATOM    518  O   ALA A  66       7.996  23.109  18.047  1.00 86.56           O  
ATOM    519  N   ARG A  67       7.949  23.734  20.203  1.00 71.69           N  
ATOM    520  CA  ARG A  67       7.383  25.031  19.859  1.00 71.69           C  
ATOM    521  C   ARG A  67       8.336  25.828  18.984  1.00 71.69           C  
ATOM    522  CB  ARG A  67       7.062  25.828  21.125  1.00 71.69           C  
ATOM    523  O   ARG A  67       7.918  26.406  17.969  1.00 71.69           O  
ATOM    524  CG  ARG A  67       6.121  27.000  20.891  1.00 71.69           C  
ATOM    525  CD  ARG A  67       5.730  27.688  22.203  1.00 71.69           C  
ATOM    526  NE  ARG A  67       5.066  28.953  21.969  1.00 71.69           N  
ATOM    527  NH1 ARG A  67       4.062  29.062  24.047  1.00 71.69           N  
ATOM    528  NH2 ARG A  67       3.736  30.750  22.531  1.00 71.69           N  
ATOM    529  CZ  ARG A  67       4.289  29.578  22.844  1.00 71.69           C  
ATOM    530  N   GLU A  68       9.570  25.812  19.375  1.00 73.25           N  
ATOM    531  CA  GLU A  68      10.594  26.500  18.594  1.00 73.25           C  
ATOM    532  C   GLU A  68      10.711  25.906  17.188  1.00 73.25           C  
ATOM    533  CB  GLU A  68      11.945  26.453  19.312  1.00 73.25           C  
ATOM    534  O   GLU A  68      10.844  26.641  16.219  1.00 73.25           O  
ATOM    535  CG  GLU A  68      12.000  27.266  20.594  1.00 73.25           C  
ATOM    536  CD  GLU A  68      13.328  27.156  21.312  1.00 73.25           C  
ATOM    537  OE1 GLU A  68      13.508  27.812  22.359  1.00 73.25           O  
ATOM    538  OE2 GLU A  68      14.195  26.391  20.844  1.00 73.25           O  
ATOM    539  N   LEU A  69      10.672  24.625  17.078  1.00 79.12           N  
ATOM    540  CA  LEU A  69      10.781  23.938  15.805  1.00 79.12           C  
ATOM    541  C   LEU A  69       9.609  24.297  14.883  1.00 79.12           C  
ATOM    542  CB  LEU A  69      10.820  22.422  16.016  1.00 79.12           C  
ATOM    543  O   LEU A  69       9.805  24.516  13.688  1.00 79.12           O  
ATOM    544  CG  LEU A  69      12.102  21.703  15.578  1.00 79.12           C  
ATOM    545  CD1 LEU A  69      12.680  20.891  16.734  1.00 79.12           C  
ATOM    546  CD2 LEU A  69      11.836  20.828  14.367  1.00 79.12           C  
ATOM    547  N   ARG A  70       8.406  24.281  15.445  1.00 71.50           N  
ATOM    548  CA  ARG A  70       7.199  24.547  14.672  1.00 71.50           C  
ATOM    549  C   ARG A  70       7.180  25.984  14.164  1.00 71.50           C  
ATOM    550  CB  ARG A  70       5.949  24.281  15.523  1.00 71.50           C  
ATOM    551  O   ARG A  70       6.668  26.250  13.070  1.00 71.50           O  
ATOM    552  CG  ARG A  70       4.742  23.828  14.711  1.00 71.50           C  
ATOM    553  CD  ARG A  70       5.109  22.734  13.711  1.00 71.50           C  
ATOM    554  NE  ARG A  70       4.152  21.641  13.727  1.00 71.50           N  
ATOM    555  NH1 ARG A  70       5.441  20.219  12.445  1.00 71.50           N  
ATOM    556  NH2 ARG A  70       3.393  19.531  13.211  1.00 71.50           N  
ATOM    557  CZ  ARG A  70       4.332  20.469  13.125  1.00 71.50           C  
ATOM    558  N   GLU A  71       7.777  26.797  14.961  1.00 61.53           N  
ATOM    559  CA  GLU A  71       7.883  28.203  14.547  1.00 61.53           C  
ATOM    560  C   GLU A  71       8.836  28.359  13.367  1.00 61.53           C  
ATOM    561  CB  GLU A  71       8.344  29.078  15.711  1.00 61.53           C  
ATOM    562  O   GLU A  71       8.656  29.234  12.523  1.00 61.53           O  
ATOM    563  CG  GLU A  71       7.277  29.297  16.781  1.00 61.53           C  
ATOM    564  CD  GLU A  71       7.781  30.078  17.984  1.00 61.53           C  
ATOM    565  OE1 GLU A  71       7.004  30.281  18.938  1.00 61.53           O  
ATOM    566  OE2 GLU A  71       8.969  30.484  17.969  1.00 61.53           O  
ATOM    567  N   GLN A  72       9.742  27.406  13.359  1.00 60.56           N  
ATOM    568  CA  GLN A  72      10.781  27.516  12.344  1.00 60.56           C  
ATOM    569  C   GLN A  72      10.398  26.750  11.078  1.00 60.56           C  
ATOM    570  CB  GLN A  72      12.117  26.984  12.883  1.00 60.56           C  
ATOM    571  O   GLN A  72      10.664  27.203   9.969  1.00 60.56           O  
ATOM    572  CG  GLN A  72      12.719  27.859  13.984  1.00 60.56           C  
ATOM    573  CD  GLN A  72      14.016  27.297  14.531  1.00 60.56           C  
ATOM    574  NE2 GLN A  72      14.727  28.109  15.312  1.00 60.56           N  
ATOM    575  OE1 GLN A  72      14.375  26.156  14.250  1.00 60.56           O  
ATOM    576  N   ALA A  73       9.883  25.562  11.250  1.00 67.94           N  
ATOM    577  CA  ALA A  73       9.562  24.703  10.117  1.00 67.94           C  
ATOM    578  C   ALA A  73       8.438  23.719  10.469  1.00 67.94           C  
ATOM    579  CB  ALA A  73      10.805  23.922   9.664  1.00 67.94           C  
ATOM    580  O   ALA A  73       8.195  23.453  11.648  1.00 67.94           O  
ATOM    581  N   ASN A  74       7.762  23.234   9.375  1.00 72.19           N  
ATOM    582  CA  ASN A  74       6.711  22.250   9.586  1.00 72.19           C  
ATOM    583  C   ASN A  74       7.234  20.828   9.383  1.00 72.19           C  
ATOM    584  CB  ASN A  74       5.527  22.516   8.656  1.00 72.19           C  
ATOM    585  O   ASN A  74       6.602  20.016   8.703  1.00 72.19           O  
ATOM    586  CG  ASN A  74       4.246  21.875   9.148  1.00 72.19           C  
ATOM    587  ND2 ASN A  74       3.275  21.719   8.250  1.00 72.19           N  
ATOM    588  OD1 ASN A  74       4.129  21.500  10.320  1.00 72.19           O  
ATOM    589  N   VAL A  75       8.320  20.609  10.047  1.00 81.50           N  
ATOM    590  CA  VAL A  75       8.938  19.281   9.992  1.00 81.50           C  
ATOM    591  C   VAL A  75       8.078  18.281  10.750  1.00 81.50           C  
ATOM    592  CB  VAL A  75      10.367  19.297  10.570  1.00 81.50           C  
ATOM    593  O   VAL A  75       7.445  18.625  11.750  1.00 81.50           O  
ATOM    594  CG1 VAL A  75      10.344  19.656  12.055  1.00 81.50           C  
ATOM    595  CG2 VAL A  75      11.055  17.953  10.344  1.00 81.50           C  
ATOM    596  N   ALA A  76       8.000  17.062  10.250  1.00 89.44           N  
ATOM    597  CA  ALA A  76       7.324  16.016  11.000  1.00 89.44           C  
ATOM    598  C   ALA A  76       7.914  15.867  12.398  1.00 89.44           C  
ATOM    599  CB  ALA A  76       7.410  14.688  10.250  1.00 89.44           C  
ATOM    600  O   ALA A  76       9.141  15.836  12.562  1.00 89.44           O  
ATOM    601  N   LEU A  77       7.004  15.836  13.398  1.00 91.44           N  
ATOM    602  CA  LEU A  77       7.434  15.820  14.797  1.00 91.44           C  
ATOM    603  C   LEU A  77       6.648  14.781  15.594  1.00 91.44           C  
ATOM    604  CB  LEU A  77       7.258  17.203  15.430  1.00 91.44           C  
ATOM    605  O   LEU A  77       5.418  14.812  15.617  1.00 91.44           O  
ATOM    606  CG  LEU A  77       7.555  17.312  16.922  1.00 91.44           C  
ATOM    607  CD1 LEU A  77       9.023  17.000  17.188  1.00 91.44           C  
ATOM    608  CD2 LEU A  77       7.191  18.688  17.438  1.00 91.44           C  
ATOM    609  N   MET A  78       7.379  13.891  16.219  1.00 95.44           N  
ATOM    610  CA  MET A  78       6.797  12.891  17.109  1.00 95.44           C  
ATOM    611  C   MET A  78       7.449  12.953  18.484  1.00 95.44           C  
ATOM    612  CB  MET A  78       6.945  11.492  16.516  1.00 95.44           C  
ATOM    613  O   MET A  78       8.680  12.922  18.594  1.00 95.44           O  
ATOM    614  CG  MET A  78       6.074  11.250  15.297  1.00 95.44           C  
ATOM    615  SD  MET A  78       6.250   9.539  14.641  1.00 95.44           S  
ATOM    616  CE  MET A  78       8.016   9.258  14.961  1.00 95.44           C  
ATOM    617  N   PHE A  79       6.613  13.000  19.453  1.00 94.06           N  
ATOM    618  CA  PHE A  79       7.141  12.836  20.812  1.00 94.06           C  
ATOM    619  C   PHE A  79       7.230  11.367  21.188  1.00 94.06           C  
ATOM    620  CB  PHE A  79       6.270  13.586  21.828  1.00 94.06           C  
ATOM    621  O   PHE A  79       6.316  10.586  20.891  1.00 94.06           O  
ATOM    622  CG  PHE A  79       6.551  15.062  21.891  1.00 94.06           C  
ATOM    623  CD1 PHE A  79       7.793  15.531  22.297  1.00 94.06           C  
ATOM    624  CD2 PHE A  79       5.566  15.984  21.562  1.00 94.06           C  
ATOM    625  CE1 PHE A  79       8.055  16.891  22.359  1.00 94.06           C  
ATOM    626  CE2 PHE A  79       5.820  17.344  21.625  1.00 94.06           C  
ATOM    627  CZ  PHE A  79       7.066  17.812  22.016  1.00 94.06           C  
ATOM    628  N   LEU A  80       8.344  10.969  21.688  1.00 94.75           N  
ATOM    629  CA  LEU A  80       8.555   9.688  22.344  1.00 94.75           C  
ATOM    630  C   LEU A  80       9.086   9.883  23.766  1.00 94.75           C  
ATOM    631  CB  LEU A  80       9.531   8.820  21.547  1.00 94.75           C  
ATOM    632  O   LEU A  80      10.250  10.250  23.953  1.00 94.75           O  
ATOM    633  CG  LEU A  80       9.844   7.441  22.109  1.00 94.75           C  
ATOM    634  CD1 LEU A  80       8.609   6.555  22.062  1.00 94.75           C  
ATOM    635  CD2 LEU A  80      11.000   6.797  21.359  1.00 94.75           C  
ATOM    636  N   THR A  81       8.195   9.625  24.750  1.00 91.62           N  
ATOM    637  CA  THR A  81       8.547  10.078  26.094  1.00 91.62           C  
ATOM    638  C   THR A  81       7.945   9.156  27.141  1.00 91.62           C  
ATOM    639  CB  THR A  81       8.062  11.523  26.344  1.00 91.62           C  
ATOM    640  O   THR A  81       6.984   8.430  26.875  1.00 91.62           O  
ATOM    641  CG2 THR A  81       6.551  11.633  26.188  1.00 91.62           C  
ATOM    642  OG1 THR A  81       8.422  11.922  27.672  1.00 91.62           O  
ATOM    643  N   GLY A  82       8.578   9.102  28.297  1.00 88.25           N  
ATOM    644  CA  GLY A  82       8.055   8.383  29.438  1.00 88.25           C  
ATOM    645  C   GLY A  82       6.902   9.102  30.125  1.00 88.25           C  
ATOM    646  O   GLY A  82       6.242   8.531  31.000  1.00 88.25           O  
ATOM    647  N   ARG A  83       6.641  10.320  29.750  1.00 81.88           N  
ATOM    648  CA  ARG A  83       5.523  11.078  30.297  1.00 81.88           C  
ATOM    649  C   ARG A  83       4.195  10.578  29.750  1.00 81.88           C  
ATOM    650  CB  ARG A  83       5.684  12.570  30.016  1.00 81.88           C  
ATOM    651  O   ARG A  83       3.816  10.922  28.625  1.00 81.88           O  
ATOM    652  CG  ARG A  83       6.887  13.203  30.688  1.00 81.88           C  
ATOM    653  CD  ARG A  83       6.777  14.727  30.734  1.00 81.88           C  
ATOM    654  NE  ARG A  83       7.922  15.328  31.406  1.00 81.88           N  
ATOM    655  NH1 ARG A  83       7.023  17.453  31.469  1.00 81.88           N  
ATOM    656  NH2 ARG A  83       9.102  17.062  32.344  1.00 81.88           N  
ATOM    657  CZ  ARG A  83       8.008  16.609  31.750  1.00 81.88           C  
ATOM    658  N   ASP A  84       3.492   9.844  30.500  1.00 82.44           N  
ATOM    659  CA  ASP A  84       2.305   9.148  30.016  1.00 82.44           C  
ATOM    660  C   ASP A  84       1.029   9.828  30.500  1.00 82.44           C  
ATOM    661  CB  ASP A  84       2.324   7.688  30.453  1.00 82.44           C  
ATOM    662  O   ASP A  84      -0.071   9.305  30.312  1.00 82.44           O  
ATOM    663  CG  ASP A  84       2.320   7.527  31.969  1.00 82.44           C  
ATOM    664  OD1 ASP A  84       2.439   8.539  32.688  1.00 82.44           O  
ATOM    665  OD2 ASP A  84       2.201   6.375  32.438  1.00 82.44           O  
ATOM    666  N   ASN A  85       1.185  11.055  31.094  1.00 73.94           N  
ATOM    667  CA  ASN A  85      -0.018  11.734  31.562  1.00 73.94           C  
ATOM    668  C   ASN A  85      -0.754  12.422  30.406  1.00 73.94           C  
ATOM    669  CB  ASN A  85       0.330  12.750  32.656  1.00 73.94           C  
ATOM    670  O   ASN A  85      -0.134  12.852  29.438  1.00 73.94           O  
ATOM    671  CG  ASN A  85       1.163  13.906  32.125  1.00 73.94           C  
ATOM    672  ND2 ASN A  85       2.449  13.898  32.469  1.00 73.94           N  
ATOM    673  OD1 ASN A  85       0.655  14.789  31.438  1.00 73.94           O  
ATOM    674  N   GLU A  86      -2.041  12.562  30.484  1.00 75.56           N  
ATOM    675  CA  GLU A  86      -2.920  13.086  29.453  1.00 75.56           C  
ATOM    676  C   GLU A  86      -2.611  14.555  29.156  1.00 75.56           C  
ATOM    677  CB  GLU A  86      -4.387  12.930  29.859  1.00 75.56           C  
ATOM    678  O   GLU A  86      -2.695  14.992  28.000  1.00 75.56           O  
ATOM    679  CG  GLU A  86      -5.004  11.609  29.422  1.00 75.56           C  
ATOM    680  CD  GLU A  86      -6.492  11.516  29.719  1.00 75.56           C  
ATOM    681  OE1 GLU A  86      -7.137  10.523  29.297  1.00 75.56           O  
ATOM    682  OE2 GLU A  86      -7.023  12.438  30.375  1.00 75.56           O  
ATOM    683  N   VAL A  87      -2.336  15.242  30.141  1.00 70.88           N  
ATOM    684  CA  VAL A  87      -2.084  16.672  29.984  1.00 70.88           C  
ATOM    685  C   VAL A  87      -0.885  16.875  29.062  1.00 70.88           C  
ATOM    686  CB  VAL A  87      -1.839  17.359  31.344  1.00 70.88           C  
ATOM    687  O   VAL A  87      -0.954  17.672  28.125  1.00 70.88           O  
ATOM    688  CG1 VAL A  87      -1.368  18.797  31.156  1.00 70.88           C  
ATOM    689  CG2 VAL A  87      -3.105  17.312  32.188  1.00 70.88           C  
ATOM    690  N   ASP A  88       0.169  16.219  29.359  1.00 74.25           N  
ATOM    691  CA  ASP A  88       1.368  16.359  28.531  1.00 74.25           C  
ATOM    692  C   ASP A  88       1.110  15.906  27.109  1.00 74.25           C  
ATOM    693  CB  ASP A  88       2.527  15.562  29.141  1.00 74.25           C  
ATOM    694  O   ASP A  88       1.600  16.531  26.156  1.00 74.25           O  
ATOM    695  CG  ASP A  88       3.115  16.203  30.375  1.00 74.25           C  
ATOM    696  OD1 ASP A  88       2.973  17.438  30.547  1.00 74.25           O  
ATOM    697  OD2 ASP A  88       3.729  15.484  31.188  1.00 74.25           O  
ATOM    698  N   LYS A  89       0.391  14.852  27.031  1.00 85.12           N  
ATOM    699  CA  LYS A  89       0.040  14.359  25.703  1.00 85.12           C  
ATOM    700  C   LYS A  89      -0.745  15.406  24.922  1.00 85.12           C  
ATOM    701  CB  LYS A  89      -0.771  13.062  25.797  1.00 85.12           C  
ATOM    702  O   LYS A  89      -0.417  15.703  23.766  1.00 85.12           O  
ATOM    703  CG  LYS A  89      -0.990  12.367  24.469  1.00 85.12           C  
ATOM    704  CD  LYS A  89      -1.773  11.070  24.641  1.00 85.12           C  
ATOM    705  CE  LYS A  89      -0.891   9.945  25.172  1.00 85.12           C  
ATOM    706  NZ  LYS A  89      -1.684   8.719  25.484  1.00 85.12           N  
ATOM    707  N   ILE A  90      -1.714  15.977  25.500  1.00 76.75           N  
ATOM    708  CA  ILE A  90      -2.555  16.984  24.875  1.00 76.75           C  
ATOM    709  C   ILE A  90      -1.711  18.219  24.531  1.00 76.75           C  
ATOM    710  CB  ILE A  90      -3.732  17.391  25.797  1.00 76.75           C  
ATOM    711  O   ILE A  90      -1.812  18.766  23.438  1.00 76.75           O  
ATOM    712  CG1 ILE A  90      -4.742  16.234  25.891  1.00 76.75           C  
ATOM    713  CG2 ILE A  90      -4.402  18.672  25.281  1.00 76.75           C  
ATOM    714  CD1 ILE A  90      -5.863  16.484  26.891  1.00 76.75           C  
ATOM    715  N   LEU A  91      -0.869  18.625  25.453  1.00 73.81           N  
ATOM    716  CA  LEU A  91      -0.010  19.781  25.234  1.00 73.81           C  
ATOM    717  C   LEU A  91       0.948  19.547  24.078  1.00 73.81           C  
ATOM    718  CB  LEU A  91       0.781  20.109  26.500  1.00 73.81           C  
ATOM    719  O   LEU A  91       1.156  20.422  23.250  1.00 73.81           O  
ATOM    720  CG  LEU A  91       0.527  21.484  27.125  1.00 73.81           C  
ATOM    721  CD1 LEU A  91      -0.116  21.328  28.500  1.00 73.81           C  
ATOM    722  CD2 LEU A  91       1.826  22.281  27.219  1.00 73.81           C  
ATOM    723  N   GLY A  92       1.493  18.391  24.094  1.00 82.44           N  
ATOM    724  CA  GLY A  92       2.398  18.047  23.000  1.00 82.44           C  
ATOM    725  C   GLY A  92       1.740  18.109  21.641  1.00 82.44           C  
ATOM    726  O   GLY A  92       2.309  18.672  20.688  1.00 82.44           O  
ATOM    727  N   LEU A  93       0.599  17.578  21.562  1.00 84.00           N  
ATOM    728  CA  LEU A  93      -0.144  17.594  20.312  1.00 84.00           C  
ATOM    729  C   LEU A  93      -0.621  19.000  19.969  1.00 84.00           C  
ATOM    730  CB  LEU A  93      -1.340  16.641  20.391  1.00 84.00           C  
ATOM    731  O   LEU A  93      -0.645  19.375  18.797  1.00 84.00           O  
ATOM    732  CG  LEU A  93      -1.014  15.148  20.516  1.00 84.00           C  
ATOM    733  CD1 LEU A  93      -2.270  14.359  20.875  1.00 84.00           C  
ATOM    734  CD2 LEU A  93      -0.394  14.625  19.234  1.00 84.00           C  
ATOM    735  N   GLU A  94      -0.959  19.781  20.891  1.00 76.12           N  
ATOM    736  CA  GLU A  94      -1.412  21.156  20.688  1.00 76.12           C  
ATOM    737  C   GLU A  94      -0.287  22.031  20.156  1.00 76.12           C  
ATOM    738  CB  GLU A  94      -1.953  21.750  22.000  1.00 76.12           C  
ATOM    739  O   GLU A  94      -0.527  22.938  19.344  1.00 76.12           O  
ATOM    740  CG  GLU A  94      -3.016  22.812  21.797  1.00 76.12           C  
ATOM    741  CD  GLU A  94      -4.344  22.266  21.297  1.00 76.12           C  
ATOM    742  OE1 GLU A  94      -5.086  22.984  20.609  1.00 76.12           O  
ATOM    743  OE2 GLU A  94      -4.641  21.078  21.625  1.00 76.12           O  
ATOM    744  N   ILE A  95       0.866  21.781  20.625  1.00 71.88           N  
ATOM    745  CA  ILE A  95       2.031  22.531  20.156  1.00 71.88           C  
ATOM    746  C   ILE A  95       2.271  22.219  18.672  1.00 71.88           C  
ATOM    747  CB  ILE A  95       3.291  22.188  20.984  1.00 71.88           C  
ATOM    748  O   ILE A  95       2.793  23.062  17.938  1.00 71.88           O  
ATOM    749  CG1 ILE A  95       3.178  22.781  22.391  1.00 71.88           C  
ATOM    750  CG2 ILE A  95       4.555  22.688  20.266  1.00 71.88           C  
ATOM    751  CD1 ILE A  95       4.238  22.266  23.359  1.00 71.88           C  
ATOM    752  N   GLY A  96       1.769  21.031  18.219  1.00 77.12           N  
ATOM    753  CA  GLY A  96       1.831  20.734  16.797  1.00 77.12           C  
ATOM    754  C   GLY A  96       2.521  19.422  16.484  1.00 77.12           C  
ATOM    755  O   GLY A  96       2.836  19.141  15.336  1.00 77.12           O  
ATOM    756  N   ALA A  97       2.818  18.688  17.547  1.00 88.00           N  
ATOM    757  CA  ALA A  97       3.379  17.359  17.281  1.00 88.00           C  
ATOM    758  C   ALA A  97       2.393  16.500  16.500  1.00 88.00           C  
ATOM    759  CB  ALA A  97       3.768  16.672  18.594  1.00 88.00           C  
ATOM    760  O   ALA A  97       1.186  16.547  16.750  1.00 88.00           O  
ATOM    761  N   ASP A  98       2.951  15.781  15.586  1.00 89.25           N  
ATOM    762  CA  ASP A  98       2.113  14.930  14.750  1.00 89.25           C  
ATOM    763  C   ASP A  98       1.664  13.680  15.508  1.00 89.25           C  
ATOM    764  CB  ASP A  98       2.859  14.523  13.477  1.00 89.25           C  
ATOM    765  O   ASP A  98       0.633  13.094  15.188  1.00 89.25           O  
ATOM    766  CG  ASP A  98       3.260  15.719  12.625  1.00 89.25           C  
ATOM    767  OD1 ASP A  98       2.373  16.375  12.039  1.00 89.25           O  
ATOM    768  OD2 ASP A  98       4.477  15.992  12.531  1.00 89.25           O  
ATOM    769  N   ASP A  99       2.494  13.258  16.422  1.00 92.00           N  
ATOM    770  CA  ASP A  99       2.197  12.070  17.203  1.00 92.00           C  
ATOM    771  C   ASP A  99       2.842  12.141  18.594  1.00 92.00           C  
ATOM    772  CB  ASP A  99       2.672  10.812  16.469  1.00 92.00           C  
ATOM    773  O   ASP A  99       3.756  12.938  18.812  1.00 92.00           O  
ATOM    774  CG  ASP A  99       1.815   9.594  16.766  1.00 92.00           C  
ATOM    775  OD1 ASP A  99       1.076   9.594  17.781  1.00 92.00           O  
ATOM    776  OD2 ASP A  99       1.882   8.617  15.984  1.00 92.00           O  
ATOM    777  N   TYR A 100       2.234  11.359  19.469  1.00 90.50           N  
ATOM    778  CA  TYR A 100       2.693  11.211  20.844  1.00 90.50           C  
ATOM    779  C   TYR A 100       2.697   9.750  21.266  1.00 90.50           C  
ATOM    780  CB  TYR A 100       1.808  12.023  21.797  1.00 90.50           C  
ATOM    781  O   TYR A 100       1.641   9.125  21.375  1.00 90.50           O  
ATOM    782  CG  TYR A 100       2.391  12.188  23.188  1.00 90.50           C  
ATOM    783  CD1 TYR A 100       2.324  11.148  24.109  1.00 90.50           C  
ATOM    784  CD2 TYR A 100       3.008  13.367  23.562  1.00 90.50           C  
ATOM    785  CE1 TYR A 100       2.857  11.289  25.391  1.00 90.50           C  
ATOM    786  CE2 TYR A 100       3.545  13.523  24.828  1.00 90.50           C  
ATOM    787  OH  TYR A 100       3.996  12.633  27.000  1.00 90.50           O  
ATOM    788  CZ  TYR A 100       3.467  12.484  25.734  1.00 90.50           C  
ATOM    789  N   ILE A 101       3.955   9.211  21.453  1.00 92.62           N  
ATOM    790  CA  ILE A 101       4.121   7.809  21.812  1.00 92.62           C  
ATOM    791  C   ILE A 101       4.773   7.707  23.188  1.00 92.62           C  
ATOM    792  CB  ILE A 101       4.957   7.047  20.766  1.00 92.62           C  
ATOM    793  O   ILE A 101       5.754   8.398  23.469  1.00 92.62           O  
ATOM    794  CG1 ILE A 101       4.293   7.133  19.391  1.00 92.62           C  
ATOM    795  CG2 ILE A 101       5.156   5.590  21.188  1.00 92.62           C  
ATOM    796  CD1 ILE A 101       5.113   6.508  18.266  1.00 92.62           C  
ATOM    797  N   THR A 102       4.223   6.887  24.047  1.00 89.19           N  
ATOM    798  CA  THR A 102       4.727   6.758  25.422  1.00 89.19           C  
ATOM    799  C   THR A 102       5.711   5.594  25.516  1.00 89.19           C  
ATOM    800  CB  THR A 102       3.580   6.555  26.422  1.00 89.19           C  
ATOM    801  O   THR A 102       5.590   4.605  24.781  1.00 89.19           O  
ATOM    802  CG2 THR A 102       2.682   7.785  26.484  1.00 89.19           C  
ATOM    803  OG1 THR A 102       2.795   5.426  26.016  1.00 89.19           O  
ATOM    804  N   LYS A 103       6.816   5.730  26.375  1.00 84.44           N  
ATOM    805  CA  LYS A 103       7.684   4.633  26.781  1.00 84.44           C  
ATOM    806  C   LYS A 103       7.055   3.824  27.906  1.00 84.44           C  
ATOM    807  CB  LYS A 103       9.055   5.160  27.203  1.00 84.44           C  
ATOM    808  O   LYS A 103       6.406   4.387  28.797  1.00 84.44           O  
ATOM    809  CG  LYS A 103       9.812   5.891  26.109  1.00 84.44           C  
ATOM    810  CD  LYS A 103      11.102   6.496  26.641  1.00 84.44           C  
ATOM    811  CE  LYS A 103      11.742   7.422  25.609  1.00 84.44           C  
ATOM    812  NZ  LYS A 103      12.852   8.227  26.203  1.00 84.44           N  
ATOM    813  N   PRO A 104       7.152   2.596  28.016  1.00 86.31           N  
ATOM    814  CA  PRO A 104       7.773   1.763  26.984  1.00 86.31           C  
ATOM    815  C   PRO A 104       6.945   1.700  25.703  1.00 86.31           C  
ATOM    816  CB  PRO A 104       7.859   0.385  27.656  1.00 86.31           C  
ATOM    817  O   PRO A 104       5.738   1.950  25.734  1.00 86.31           O  
ATOM    818  CG  PRO A 104       6.668   0.321  28.547  1.00 86.31           C  
ATOM    819  CD  PRO A 104       6.391   1.701  29.078  1.00 86.31           C  
ATOM    820  N   PHE A 105       7.574   1.480  24.547  1.00 86.94           N  
ATOM    821  CA  PHE A 105       6.887   1.526  23.266  1.00 86.94           C  
ATOM    822  C   PHE A 105       7.121   0.242  22.484  1.00 86.94           C  
ATOM    823  CB  PHE A 105       7.355   2.734  22.453  1.00 86.94           C  
ATOM    824  O   PHE A 105       8.078  -0.489  22.750  1.00 86.94           O  
ATOM    825  CG  PHE A 105       8.820   2.709  22.109  1.00 86.94           C  
ATOM    826  CD1 PHE A 105       9.758   3.256  22.984  1.00 86.94           C  
ATOM    827  CD2 PHE A 105       9.266   2.139  20.922  1.00 86.94           C  
ATOM    828  CE1 PHE A 105      11.117   3.234  22.672  1.00 86.94           C  
ATOM    829  CE2 PHE A 105      10.617   2.113  20.609  1.00 86.94           C  
ATOM    830  CZ  PHE A 105      11.539   2.662  21.484  1.00 86.94           C  
ATOM    831  N   ASN A 106       6.160  -0.014  21.531  1.00 83.12           N  
ATOM    832  CA  ASN A 106       6.328  -1.065  20.531  1.00 83.12           C  
ATOM    833  C   ASN A 106       7.133  -0.576  19.328  1.00 83.12           C  
ATOM    834  CB  ASN A 106       4.965  -1.597  20.078  1.00 83.12           C  
ATOM    835  O   ASN A 106       6.703   0.338  18.625  1.00 83.12           O  
ATOM    836  CG  ASN A 106       5.082  -2.775  19.125  1.00 83.12           C  
ATOM    837  ND2 ASN A 106       4.223  -3.771  19.312  1.00 83.12           N  
ATOM    838  OD1 ASN A 106       5.941  -2.795  18.250  1.00 83.12           O  
ATOM    839  N   PRO A 107       8.297  -1.161  19.141  1.00 84.50           N  
ATOM    840  CA  PRO A 107       9.156  -0.676  18.062  1.00 84.50           C  
ATOM    841  C   PRO A 107       8.477  -0.735  16.688  1.00 84.50           C  
ATOM    842  CB  PRO A 107      10.359  -1.622  18.109  1.00 84.50           C  
ATOM    843  O   PRO A 107       8.664   0.155  15.859  1.00 84.50           O  
ATOM    844  CG  PRO A 107      10.383  -2.139  19.516  1.00 84.50           C  
ATOM    845  CD  PRO A 107       8.969  -2.199  20.016  1.00 84.50           C  
ATOM    846  N   ARG A 108       7.746  -1.773  16.484  1.00 78.38           N  
ATOM    847  CA  ARG A 108       7.043  -1.881  15.203  1.00 78.38           C  
ATOM    848  C   ARG A 108       6.012  -0.768  15.055  1.00 78.38           C  
ATOM    849  CB  ARG A 108       6.363  -3.246  15.078  1.00 78.38           C  
ATOM    850  O   ARG A 108       5.887  -0.173  13.977  1.00 78.38           O  
ATOM    851  CG  ARG A 108       5.980  -3.613  13.648  1.00 78.38           C  
ATOM    852  CD  ARG A 108       5.836  -5.117  13.477  1.00 78.38           C  
ATOM    853  NE  ARG A 108       5.406  -5.465  12.125  1.00 78.38           N  
ATOM    854  NH1 ARG A 108       6.215  -7.629  12.195  1.00 78.38           N  
ATOM    855  NH2 ARG A 108       5.160  -6.855  10.312  1.00 78.38           N  
ATOM    856  CZ  ARG A 108       5.594  -6.648  11.547  1.00 78.38           C  
ATOM    857  N   GLU A 109       5.258  -0.438  16.031  1.00 85.62           N  
ATOM    858  CA  GLU A 109       4.301   0.665  16.000  1.00 85.62           C  
ATOM    859  C   GLU A 109       5.000   1.995  15.734  1.00 85.62           C  
ATOM    860  CB  GLU A 109       3.529   0.733  17.328  1.00 85.62           C  
ATOM    861  O   GLU A 109       4.539   2.785  14.906  1.00 85.62           O  
ATOM    862  CG  GLU A 109       2.477   1.833  17.359  1.00 85.62           C  
ATOM    863  CD  GLU A 109       1.692   1.864  18.672  1.00 85.62           C  
ATOM    864  OE1 GLU A 109       0.851   2.773  18.844  1.00 85.62           O  
ATOM    865  OE2 GLU A 109       1.921   0.972  19.516  1.00 85.62           O  
ATOM    866  N   LEU A 110       6.047   2.121  16.438  1.00 90.12           N  
ATOM    867  CA  LEU A 110       6.793   3.365  16.281  1.00 90.12           C  
ATOM    868  C   LEU A 110       7.238   3.561  14.836  1.00 90.12           C  
ATOM    869  CB  LEU A 110       8.016   3.375  17.203  1.00 90.12           C  
ATOM    870  O   LEU A 110       7.051   4.637  14.266  1.00 90.12           O  
ATOM    871  CG  LEU A 110       8.953   4.578  17.078  1.00 90.12           C  
ATOM    872  CD1 LEU A 110       8.227   5.859  17.484  1.00 90.12           C  
ATOM    873  CD2 LEU A 110      10.195   4.375  17.938  1.00 90.12           C  
ATOM    874  N   THR A 111       7.785   2.561  14.273  1.00 88.81           N  
ATOM    875  CA  THR A 111       8.352   2.682  12.930  1.00 88.81           C  
ATOM    876  C   THR A 111       7.246   2.867  11.898  1.00 88.81           C  
ATOM    877  CB  THR A 111       9.195   1.448  12.570  1.00 88.81           C  
ATOM    878  O   THR A 111       7.406   3.627  10.938  1.00 88.81           O  
ATOM    879  CG2 THR A 111      10.469   1.387  13.406  1.00 88.81           C  
ATOM    880  OG1 THR A 111       8.430   0.262  12.797  1.00 88.81           O  
ATOM    881  N   ILE A 112       6.129   2.229  12.039  1.00 83.75           N  
ATOM    882  CA  ILE A 112       5.023   2.357  11.094  1.00 83.75           C  
ATOM    883  C   ILE A 112       4.441   3.768  11.172  1.00 83.75           C  
ATOM    884  CB  ILE A 112       3.922   1.308  11.367  1.00 83.75           C  
ATOM    885  O   ILE A 112       4.152   4.383  10.148  1.00 83.75           O  
ATOM    886  CG1 ILE A 112       4.438  -0.101  11.047  1.00 83.75           C  
ATOM    887  CG2 ILE A 112       2.662   1.625  10.555  1.00 83.75           C  
ATOM    888  CD1 ILE A 112       3.521  -1.219  11.531  1.00 83.75           C  
ATOM    889  N   ARG A 113       4.262   4.238  12.352  1.00 89.69           N  
ATOM    890  CA  ARG A 113       3.758   5.598  12.531  1.00 89.69           C  
ATOM    891  C   ARG A 113       4.691   6.621  11.891  1.00 89.69           C  
ATOM    892  CB  ARG A 113       3.586   5.910  14.023  1.00 89.69           C  
ATOM    893  O   ARG A 113       4.234   7.555  11.234  1.00 89.69           O  
ATOM    894  CG  ARG A 113       2.387   5.227  14.656  1.00 89.69           C  
ATOM    895  CD  ARG A 113       2.223   5.621  16.125  1.00 89.69           C  
ATOM    896  NE  ARG A 113       1.035   5.012  16.719  1.00 89.69           N  
ATOM    897  NH1 ARG A 113      -0.389   6.734  16.141  1.00 89.69           N  
ATOM    898  NH2 ARG A 113      -1.189   4.914  17.281  1.00 89.69           N  
ATOM    899  CZ  ARG A 113      -0.178   5.555  16.703  1.00 89.69           C  
ATOM    900  N   ALA A 114       5.891   6.406  12.102  1.00 90.94           N  
ATOM    901  CA  ALA A 114       6.883   7.293  11.500  1.00 90.94           C  
ATOM    902  C   ALA A 114       6.809   7.246   9.977  1.00 90.94           C  
ATOM    903  CB  ALA A 114       8.289   6.922  11.977  1.00 90.94           C  
ATOM    904  O   ALA A 114       6.820   8.289   9.312  1.00 90.94           O  
ATOM    905  N   ARG A 115       6.801   6.113   9.477  1.00 81.81           N  
ATOM    906  CA  ARG A 115       6.723   5.922   8.039  1.00 81.81           C  
ATOM    907  C   ARG A 115       5.488   6.609   7.461  1.00 81.81           C  
ATOM    908  CB  ARG A 115       6.703   4.434   7.688  1.00 81.81           C  
ATOM    909  O   ARG A 115       5.574   7.305   6.445  1.00 81.81           O  
ATOM    910  CG  ARG A 115       6.637   4.148   6.199  1.00 81.81           C  
ATOM    911  CD  ARG A 115       6.465   2.662   5.914  1.00 81.81           C  
ATOM    912  NE  ARG A 115       5.789   1.978   7.012  1.00 81.81           N  
ATOM    913  NH1 ARG A 115       5.758  -0.089   5.980  1.00 81.81           N  
ATOM    914  NH2 ARG A 115       4.852   0.167   8.070  1.00 81.81           N  
ATOM    915  CZ  ARG A 115       5.469   0.687   7.020  1.00 81.81           C  
ATOM    916  N   ASN A 116       4.328   6.398   8.055  1.00 78.81           N  
ATOM    917  CA  ASN A 116       3.082   7.008   7.594  1.00 78.81           C  
ATOM    918  C   ASN A 116       3.150   8.531   7.637  1.00 78.81           C  
ATOM    919  CB  ASN A 116       1.900   6.504   8.422  1.00 78.81           C  
ATOM    920  O   ASN A 116       2.711   9.203   6.703  1.00 78.81           O  
ATOM    921  CG  ASN A 116       1.549   5.059   8.125  1.00 78.81           C  
ATOM    922  ND2 ASN A 116       0.633   4.496   8.906  1.00 78.81           N  
ATOM    923  OD1 ASN A 116       2.096   4.453   7.199  1.00 78.81           O  
ATOM    924  N   LEU A 117       3.703   9.000   8.695  1.00 85.25           N  
ATOM    925  CA  LEU A 117       3.852  10.445   8.852  1.00 85.25           C  
ATOM    926  C   LEU A 117       4.781  11.008   7.777  1.00 85.25           C  
ATOM    927  CB  LEU A 117       4.391  10.781  10.242  1.00 85.25           C  
ATOM    928  O   LEU A 117       4.469  12.031   7.156  1.00 85.25           O  
ATOM    929  CG  LEU A 117       4.629  12.266  10.531  1.00 85.25           C  
ATOM    930  CD1 LEU A 117       3.336  13.055  10.359  1.00 85.25           C  
ATOM    931  CD2 LEU A 117       5.195  12.453  11.938  1.00 85.25           C  
ATOM    932  N   LEU A 118       5.840  10.375   7.547  1.00 82.38           N  
ATOM    933  CA  LEU A 118       6.801  10.812   6.543  1.00 82.38           C  
ATOM    934  C   LEU A 118       6.188  10.781   5.148  1.00 82.38           C  
ATOM    935  CB  LEU A 118       8.055   9.938   6.586  1.00 82.38           C  
ATOM    936  O   LEU A 118       6.449  11.664   4.328  1.00 82.38           O  
ATOM    937  CG  LEU A 118       9.070  10.258   7.684  1.00 82.38           C  
ATOM    938  CD1 LEU A 118      10.078   9.125   7.820  1.00 82.38           C  
ATOM    939  CD2 LEU A 118       9.781  11.578   7.395  1.00 82.38           C  
ATOM    940  N   SER A 119       5.461   9.781   4.875  1.00 71.94           N  
ATOM    941  CA  SER A 119       4.789   9.688   3.582  1.00 71.94           C  
ATOM    942  C   SER A 119       3.889  10.898   3.338  1.00 71.94           C  
ATOM    943  CB  SER A 119       3.967   8.406   3.496  1.00 71.94           C  
ATOM    944  O   SER A 119       3.793  11.383   2.211  1.00 71.94           O  
ATOM    945  OG  SER A 119       3.357   8.281   2.223  1.00 71.94           O  
ATOM    946  N   ARG A 120       3.254  11.297   4.324  1.00 71.31           N  
ATOM    947  CA  ARG A 120       2.355  12.445   4.250  1.00 71.31           C  
ATOM    948  C   ARG A 120       3.135  13.742   4.062  1.00 71.31           C  
ATOM    949  CB  ARG A 120       1.491  12.531   5.512  1.00 71.31           C  
ATOM    950  O   ARG A 120       2.727  14.609   3.291  1.00 71.31           O  
ATOM    951  CG  ARG A 120       0.524  11.367   5.676  1.00 71.31           C  
ATOM    952  CD  ARG A 120      -0.670  11.492   4.742  1.00 71.31           C  
ATOM    953  NE  ARG A 120      -1.645  10.430   4.969  1.00 71.31           N  
ATOM    954  NH1 ARG A 120      -2.770  10.750   2.977  1.00 71.31           N  
ATOM    955  NH2 ARG A 120      -3.451   9.117   4.434  1.00 71.31           N  
ATOM    956  CZ  ARG A 120      -2.619  10.102   4.125  1.00 71.31           C  
ATOM    957  N   THR A 121       4.199  13.844   4.820  1.00 74.50           N  
ATOM    958  CA  THR A 121       4.891  15.125   4.879  1.00 74.50           C  
ATOM    959  C   THR A 121       5.867  15.266   3.717  1.00 74.50           C  
ATOM    960  CB  THR A 121       5.648  15.289   6.211  1.00 74.50           C  
ATOM    961  O   THR A 121       6.180  16.391   3.293  1.00 74.50           O  
ATOM    962  CG2 THR A 121       4.684  15.312   7.395  1.00 74.50           C  
ATOM    963  OG1 THR A 121       6.559  14.195   6.375  1.00 74.50           O  
ATOM    964  N   MET A 122       6.422  14.250   3.273  1.00 62.16           N  
ATOM    965  CA  MET A 122       7.379  14.312   2.172  1.00 62.16           C  
ATOM    966  C   MET A 122       6.668  14.203   0.827  1.00 62.16           C  
ATOM    967  CB  MET A 122       8.430  13.211   2.303  1.00 62.16           C  
ATOM    968  O   MET A 122       7.305  14.273  -0.225  1.00 62.16           O  
ATOM    969  CG  MET A 122       9.383  13.406   3.471  1.00 62.16           C  
ATOM    970  SD  MET A 122      11.062  12.766   3.119  1.00 62.16           S  
ATOM    971  CE  MET A 122      10.680  11.023   2.783  1.00 62.16           C  
ATOM    972  N   ASN A 123       5.395  14.586   0.791  1.00 43.56           N  
ATOM    973  CA  ASN A 123       4.582  14.492  -0.416  1.00 43.56           C  
ATOM    974  C   ASN A 123       5.000  13.297  -1.276  1.00 43.56           C  
ATOM    975  CB  ASN A 123       4.664  15.781  -1.227  1.00 43.56           C  
ATOM    976  O   ASN A 123       5.145  13.430  -2.492  1.00 43.56           O  
ATOM    977  CG  ASN A 123       3.678  16.828  -0.749  1.00 43.56           C  
ATOM    978  ND2 ASN A 123       3.984  18.094  -1.015  1.00 43.56           N  
ATOM    979  OD1 ASN A 123       2.652  16.516  -0.145  1.00 43.56           O  
ATOM    980  N   LEU A 124       5.559  12.320  -0.802  1.00 35.25           N  
ATOM    981  CA  LEU A 124       5.816  11.102  -1.561  1.00 35.25           C  
ATOM    982  C   LEU A 124       4.512  10.469  -2.035  1.00 35.25           C  
ATOM    983  CB  LEU A 124       6.605  10.102  -0.711  1.00 35.25           C  
ATOM    984  O   LEU A 124       3.748   9.938  -1.230  1.00 35.25           O  
ATOM    985  CG  LEU A 124       8.109  10.359  -0.582  1.00 35.25           C  
ATOM    986  CD1 LEU A 124       8.633   9.773   0.728  1.00 35.25           C  
ATOM    987  CD2 LEU A 124       8.852   9.766  -1.771  1.00 35.25           C  
ATOM    988  N   GLY A 125       3.703  11.156  -2.752  1.00 31.86           N  
ATOM    989  CA  GLY A 125       2.496  10.633  -3.369  1.00 31.86           C  
ATOM    990  C   GLY A 125       2.594   9.156  -3.713  1.00 31.86           C  
ATOM    991  O   GLY A 125       3.693   8.617  -3.863  1.00 31.86           O  
ATOM    992  N   THR A 126       1.873   8.281  -3.418  1.00 28.56           N  
ATOM    993  CA  THR A 126       1.812   7.020  -4.141  1.00 28.56           C  
ATOM    994  C   THR A 126       2.088   7.230  -5.629  1.00 28.56           C  
ATOM    995  CB  THR A 126       0.443   6.340  -3.961  1.00 28.56           C  
ATOM    996  O   THR A 126       1.782   8.289  -6.176  1.00 28.56           O  
ATOM    997  CG2 THR A 126       0.364   5.605  -2.627  1.00 28.56           C  
ATOM    998  OG1 THR A 126      -0.588   7.332  -4.008  1.00 28.56           O  
ATOM    999  N   VAL A 127       2.996   6.496  -6.383  1.00 28.03           N  
ATOM   1000  CA  VAL A 127       3.438   6.395  -7.770  1.00 28.03           C  
ATOM   1001  C   VAL A 127       2.242   6.551  -8.703  1.00 28.03           C  
ATOM   1002  CB  VAL A 127       4.156   5.059  -8.039  1.00 28.03           C  
ATOM   1003  O   VAL A 127       2.408   6.676  -9.922  1.00 28.03           O  
ATOM   1004  CG1 VAL A 127       4.672   5.004  -9.477  1.00 28.03           C  
ATOM   1005  CG2 VAL A 127       5.305   4.855  -7.055  1.00 28.03           C  
ATOM   1006  N   SER A 128       1.063   6.262  -8.484  1.00 26.42           N  
ATOM   1007  CA  SER A 128       0.335   6.254  -9.750  1.00 26.42           C  
ATOM   1008  C   SER A 128       0.350   7.633 -10.406  1.00 26.42           C  
ATOM   1009  CB  SER A 128      -1.108   5.797  -9.531  1.00 26.42           C  
ATOM   1010  O   SER A 128      -0.164   7.805 -11.516  1.00 26.42           O  
ATOM   1011  OG  SER A 128      -1.808   6.715  -8.711  1.00 26.42           O  
ATOM   1012  N   GLU A 129       0.192   8.742  -9.797  1.00 26.41           N  
ATOM   1013  CA  GLU A 129       0.203   9.875 -10.711  1.00 26.41           C  
ATOM   1014  C   GLU A 129       1.570  10.039 -11.367  1.00 26.41           C  
ATOM   1015  CB  GLU A 129      -0.189  11.164  -9.984  1.00 26.41           C  
ATOM   1016  O   GLU A 129       2.592  10.109 -10.680  1.00 26.41           O  
ATOM   1017  CG  GLU A 129      -1.688  11.422  -9.953  1.00 26.41           C  
ATOM   1018  CD  GLU A 129      -2.062  12.703  -9.227  1.00 26.41           C  
ATOM   1019  OE1 GLU A 129      -3.254  13.086  -9.250  1.00 26.41           O  
ATOM   1020  OE2 GLU A 129      -1.155  13.328  -8.633  1.00 26.41           O  
ATOM   1021  N   GLU A 130       1.876   9.578 -12.594  1.00 26.28           N  
ATOM   1022  CA  GLU A 130       2.729  10.055 -13.680  1.00 26.28           C  
ATOM   1023  C   GLU A 130       2.752  11.578 -13.734  1.00 26.28           C  
ATOM   1024  CB  GLU A 130       2.256   9.484 -15.023  1.00 26.28           C  
ATOM   1025  O   GLU A 130       1.915  12.195 -14.398  1.00 26.28           O  
ATOM   1026  CG  GLU A 130       2.836   8.117 -15.344  1.00 26.28           C  
ATOM   1027  CD  GLU A 130       2.326   7.543 -16.656  1.00 26.28           C  
ATOM   1028  OE1 GLU A 130       2.805   6.469 -17.078  1.00 26.28           O  
ATOM   1029  OE2 GLU A 130       1.440   8.180 -17.281  1.00 26.28           O  
ATOM   1030  N   ARG A 131       2.447  12.500 -13.102  1.00 28.17           N  
ATOM   1031  CA  ARG A 131       3.143  13.688 -13.594  1.00 28.17           C  
ATOM   1032  C   ARG A 131       4.578  13.352 -13.984  1.00 28.17           C  
ATOM   1033  CB  ARG A 131       3.129  14.797 -12.539  1.00 28.17           C  
ATOM   1034  O   ARG A 131       5.211  12.484 -13.375  1.00 28.17           O  
ATOM   1035  CG  ARG A 131       1.916  15.703 -12.617  1.00 28.17           C  
ATOM   1036  CD  ARG A 131       1.994  16.844 -11.602  1.00 28.17           C  
ATOM   1037  NE  ARG A 131       0.697  17.484 -11.406  1.00 28.17           N  
ATOM   1038  NH1 ARG A 131       1.446  18.984  -9.828  1.00 28.17           N  
ATOM   1039  NH2 ARG A 131      -0.754  19.000 -10.469  1.00 28.17           N  
ATOM   1040  CZ  ARG A 131       0.466  18.484 -10.570  1.00 28.17           C  
ATOM   1041  N   ARG A 132       4.984  13.367 -15.320  1.00 29.16           N  
ATOM   1042  CA  ARG A 132       6.344  13.445 -15.836  1.00 29.16           C  
ATOM   1043  C   ARG A 132       7.293  14.031 -14.797  1.00 29.16           C  
ATOM   1044  CB  ARG A 132       6.387  14.289 -17.109  1.00 29.16           C  
ATOM   1045  O   ARG A 132       7.309  15.242 -14.570  1.00 29.16           O  
ATOM   1046  CG  ARG A 132       6.223  13.484 -18.391  1.00 29.16           C  
ATOM   1047  CD  ARG A 132       6.312  14.359 -19.625  1.00 29.16           C  
ATOM   1048  NE  ARG A 132       5.848  13.664 -20.828  1.00 29.16           N  
ATOM   1049  NH1 ARG A 132       5.973  15.508 -22.203  1.00 29.16           N  
ATOM   1050  NH2 ARG A 132       5.270  13.492 -23.031  1.00 29.16           N  
ATOM   1051  CZ  ARG A 132       5.699  14.219 -22.016  1.00 29.16           C  
ATOM   1052  N   SER A 133       7.242  13.664 -13.711  1.00 35.22           N  
ATOM   1053  CA  SER A 133       8.258  14.188 -12.805  1.00 35.22           C  
ATOM   1054  C   SER A 133       9.602  14.352 -13.516  1.00 35.22           C  
ATOM   1055  CB  SER A 133       8.422  13.266 -11.594  1.00 35.22           C  
ATOM   1056  O   SER A 133      10.102  13.414 -14.141  1.00 35.22           O  
ATOM   1057  OG  SER A 133       8.891  11.984 -12.000  1.00 35.22           O  
ATOM   1058  N   VAL A 134       9.727  15.344 -14.133  1.00 40.94           N  
ATOM   1059  CA  VAL A 134      11.070  15.703 -14.562  1.00 40.94           C  
ATOM   1060  C   VAL A 134      12.094  15.062 -13.633  1.00 40.94           C  
ATOM   1061  CB  VAL A 134      11.266  17.234 -14.602  1.00 40.94           C  
ATOM   1062  O   VAL A 134      12.109  15.344 -12.430  1.00 40.94           O  
ATOM   1063  CG1 VAL A 134      12.695  17.594 -15.023  1.00 40.94           C  
ATOM   1064  CG2 VAL A 134      10.250  17.875 -15.539  1.00 40.94           C  
ATOM   1065  N   GLU A 135      12.344  13.805 -13.930  1.00 51.94           N  
ATOM   1066  CA  GLU A 135      13.398  13.141 -13.172  1.00 51.94           C  
ATOM   1067  C   GLU A 135      14.602  14.062 -12.969  1.00 51.94           C  
ATOM   1068  CB  GLU A 135      13.844  11.852 -13.875  1.00 51.94           C  
ATOM   1069  O   GLU A 135      15.305  13.961 -11.969  1.00 51.94           O  
ATOM   1070  CG  GLU A 135      12.930  10.664 -13.602  1.00 51.94           C  
ATOM   1071  CD  GLU A 135      13.445   9.367 -14.211  1.00 51.94           C  
ATOM   1072  OE1 GLU A 135      12.867   8.297 -13.922  1.00 51.94           O  
ATOM   1073  OE2 GLU A 135      14.422   9.430 -14.992  1.00 51.94           O  
ATOM   1074  N   SER A 136      14.750  14.672 -14.031  1.00 66.44           N  
ATOM   1075  CA  SER A 136      15.859  15.617 -14.000  1.00 66.44           C  
ATOM   1076  C   SER A 136      15.547  16.875 -14.812  1.00 66.44           C  
ATOM   1077  CB  SER A 136      17.141  14.961 -14.531  1.00 66.44           C  
ATOM   1078  O   SER A 136      14.672  16.844 -15.680  1.00 66.44           O  
ATOM   1079  OG  SER A 136      17.031  14.695 -15.914  1.00 66.44           O  
ATOM   1080  N   TYR A 137      15.930  17.906 -14.430  1.00 75.88           N  
ATOM   1081  CA  TYR A 137      15.992  19.141 -15.211  1.00 75.88           C  
ATOM   1082  C   TYR A 137      17.375  19.312 -15.836  1.00 75.88           C  
ATOM   1083  CB  TYR A 137      15.648  20.344 -14.344  1.00 75.88           C  
ATOM   1084  O   TYR A 137      18.375  19.297 -15.133  1.00 75.88           O  
ATOM   1085  CG  TYR A 137      14.219  20.375 -13.875  1.00 75.88           C  
ATOM   1086  CD1 TYR A 137      13.211  20.906 -14.680  1.00 75.88           C  
ATOM   1087  CD2 TYR A 137      13.867  19.875 -12.625  1.00 75.88           C  
ATOM   1088  CE1 TYR A 137      11.891  20.938 -14.250  1.00 75.88           C  
ATOM   1089  CE2 TYR A 137      12.547  19.906 -12.188  1.00 75.88           C  
ATOM   1090  OH  TYR A 137      10.258  20.453 -12.578  1.00 75.88           O  
ATOM   1091  CZ  TYR A 137      11.562  20.438 -13.008  1.00 75.88           C  
ATOM   1092  N   LYS A 138      17.344  19.250 -17.156  1.00 78.62           N  
ATOM   1093  CA  LYS A 138      18.594  19.500 -17.859  1.00 78.62           C  
ATOM   1094  C   LYS A 138      18.672  20.938 -18.344  1.00 78.62           C  
ATOM   1095  CB  LYS A 138      18.766  18.531 -19.031  1.00 78.62           C  
ATOM   1096  O   LYS A 138      17.703  21.484 -18.875  1.00 78.62           O  
ATOM   1097  CG  LYS A 138      18.938  17.078 -18.609  1.00 78.62           C  
ATOM   1098  CD  LYS A 138      19.188  16.172 -19.812  1.00 78.62           C  
ATOM   1099  CE  LYS A 138      19.375  14.727 -19.406  1.00 78.62           C  
ATOM   1100  NZ  LYS A 138      19.656  13.852 -20.578  1.00 78.62           N  
ATOM   1101  N   PHE A 139      19.766  21.547 -18.031  1.00 81.88           N  
ATOM   1102  CA  PHE A 139      19.984  22.922 -18.438  1.00 81.88           C  
ATOM   1103  C   PHE A 139      21.469  23.203 -18.625  1.00 81.88           C  
ATOM   1104  CB  PHE A 139      19.406  23.891 -17.406  1.00 81.88           C  
ATOM   1105  O   PHE A 139      22.281  22.906 -17.750  1.00 81.88           O  
ATOM   1106  CG  PHE A 139      19.859  23.641 -16.000  1.00 81.88           C  
ATOM   1107  CD1 PHE A 139      19.188  22.719 -15.203  1.00 81.88           C  
ATOM   1108  CD2 PHE A 139      20.953  24.312 -15.477  1.00 81.88           C  
ATOM   1109  CE1 PHE A 139      19.609  22.469 -13.898  1.00 81.88           C  
ATOM   1110  CE2 PHE A 139      21.375  24.062 -14.172  1.00 81.88           C  
ATOM   1111  CZ  PHE A 139      20.703  23.156 -13.383  1.00 81.88           C  
ATOM   1112  N   ASN A 140      21.859  23.734 -19.875  1.00 78.38           N  
ATOM   1113  CA  ASN A 140      23.234  24.156 -20.188  1.00 78.38           C  
ATOM   1114  C   ASN A 140      24.250  23.078 -19.859  1.00 78.38           C  
ATOM   1115  CB  ASN A 140      23.562  25.453 -19.438  1.00 78.38           C  
ATOM   1116  O   ASN A 140      25.297  23.344 -19.281  1.00 78.38           O  
ATOM   1117  CG  ASN A 140      22.688  26.609 -19.844  1.00 78.38           C  
ATOM   1118  ND2 ASN A 140      23.250  27.547 -20.594  1.00 78.38           N  
ATOM   1119  OD1 ASN A 140      21.516  26.672 -19.469  1.00 78.38           O  
ATOM   1120  N   GLY A 141      23.844  21.797 -20.156  1.00 78.12           N  
ATOM   1121  CA  GLY A 141      24.734  20.688 -19.906  1.00 78.12           C  
ATOM   1122  C   GLY A 141      24.625  20.125 -18.500  1.00 78.12           C  
ATOM   1123  O   GLY A 141      25.203  19.078 -18.203  1.00 78.12           O  
ATOM   1124  N   TRP A 142      23.891  20.875 -17.688  1.00 82.06           N  
ATOM   1125  CA  TRP A 142      23.703  20.406 -16.328  1.00 82.06           C  
ATOM   1126  C   TRP A 142      22.406  19.594 -16.203  1.00 82.06           C  
ATOM   1127  CB  TRP A 142      23.672  21.578 -15.344  1.00 82.06           C  
ATOM   1128  O   TRP A 142      21.516  19.719 -17.062  1.00 82.06           O  
ATOM   1129  CG  TRP A 142      25.000  22.266 -15.180  1.00 82.06           C  
ATOM   1130  CD1 TRP A 142      25.562  23.172 -16.016  1.00 82.06           C  
ATOM   1131  CD2 TRP A 142      25.922  22.078 -14.102  1.00 82.06           C  
ATOM   1132  CE2 TRP A 142      27.031  22.906 -14.352  1.00 82.06           C  
ATOM   1133  CE3 TRP A 142      25.906  21.281 -12.945  1.00 82.06           C  
ATOM   1134  NE1 TRP A 142      26.781  23.578 -15.523  1.00 82.06           N  
ATOM   1135  CH2 TRP A 142      28.094  22.188 -12.367  1.00 82.06           C  
ATOM   1136  CZ2 TRP A 142      28.125  22.984 -13.492  1.00 82.06           C  
ATOM   1137  CZ3 TRP A 142      27.000  21.344 -12.086  1.00 82.06           C  
ATOM   1138  N   GLU A 143      22.406  18.766 -15.156  1.00 83.56           N  
ATOM   1139  CA  GLU A 143      21.219  17.984 -14.844  1.00 83.56           C  
ATOM   1140  C   GLU A 143      20.922  18.000 -13.344  1.00 83.56           C  
ATOM   1141  CB  GLU A 143      21.391  16.531 -15.320  1.00 83.56           C  
ATOM   1142  O   GLU A 143      21.797  17.719 -12.523  1.00 83.56           O  
ATOM   1143  CG  GLU A 143      20.156  15.664 -15.102  1.00 83.56           C  
ATOM   1144  CD  GLU A 143      20.312  14.258 -15.648  1.00 83.56           C  
ATOM   1145  OE1 GLU A 143      19.375  13.445 -15.516  1.00 83.56           O  
ATOM   1146  OE2 GLU A 143      21.391  13.961 -16.219  1.00 83.56           O  
ATOM   1147  N   LEU A 144      19.750  18.547 -13.086  1.00 81.56           N  
ATOM   1148  CA  LEU A 144      19.250  18.391 -11.727  1.00 81.56           C  
ATOM   1149  C   LEU A 144      18.484  17.078 -11.578  1.00 81.56           C  
ATOM   1150  CB  LEU A 144      18.359  19.562 -11.344  1.00 81.56           C  
ATOM   1151  O   LEU A 144      17.375  16.953 -12.094  1.00 81.56           O  
ATOM   1152  CG  LEU A 144      17.875  19.609  -9.891  1.00 81.56           C  
ATOM   1153  CD1 LEU A 144      19.047  19.938  -8.953  1.00 81.56           C  
ATOM   1154  CD2 LEU A 144      16.750  20.625  -9.727  1.00 81.56           C  
ATOM   1155  N   ASP A 145      19.062  16.219 -10.938  1.00 73.31           N  
ATOM   1156  CA  ASP A 145      18.438  14.930 -10.688  1.00 73.31           C  
ATOM   1157  C   ASP A 145      17.516  14.992  -9.461  1.00 73.31           C  
ATOM   1158  CB  ASP A 145      19.484  13.844 -10.500  1.00 73.31           C  
ATOM   1159  O   ASP A 145      17.984  15.219  -8.344  1.00 73.31           O  
ATOM   1160  CG  ASP A 145      18.906  12.445 -10.414  1.00 73.31           C  
ATOM   1161  OD1 ASP A 145      17.844  12.266  -9.773  1.00 73.31           O  
ATOM   1162  OD2 ASP A 145      19.500  11.516 -10.992  1.00 73.31           O  
ATOM   1163  N   ILE A 146      16.406  14.805  -9.812  1.00 66.44           N  
ATOM   1164  CA  ILE A 146      15.406  14.977  -8.758  1.00 66.44           C  
ATOM   1165  C   ILE A 146      15.469  13.789  -7.789  1.00 66.44           C  
ATOM   1166  CB  ILE A 146      13.984  15.117  -9.336  1.00 66.44           C  
ATOM   1167  O   ILE A 146      15.352  13.961  -6.574  1.00 66.44           O  
ATOM   1168  CG1 ILE A 146      13.906  16.344 -10.250  1.00 66.44           C  
ATOM   1169  CG2 ILE A 146      12.945  15.203  -8.211  1.00 66.44           C  
ATOM   1170  CD1 ILE A 146      12.570  16.484 -10.977  1.00 66.44           C  
ATOM   1171  N   ASN A 147      15.797  12.742  -8.195  1.00 57.16           N  
ATOM   1172  CA  ASN A 147      15.836  11.539  -7.363  1.00 57.16           C  
ATOM   1173  C   ASN A 147      17.047  11.531  -6.445  1.00 57.16           C  
ATOM   1174  CB  ASN A 147      15.812  10.281  -8.227  1.00 57.16           C  
ATOM   1175  O   ASN A 147      16.938  11.242  -5.254  1.00 57.16           O  
ATOM   1176  CG  ASN A 147      14.461  10.031  -8.859  1.00 57.16           C  
ATOM   1177  ND2 ASN A 147      14.453   9.336  -9.992  1.00 57.16           N  
ATOM   1178  OD1 ASN A 147      13.430  10.453  -8.336  1.00 57.16           O  
ATOM   1179  N   SER A 148      18.219  11.922  -6.945  1.00 60.06           N  
ATOM   1180  CA  SER A 148      19.469  11.906  -6.184  1.00 60.06           C  
ATOM   1181  C   SER A 148      19.719  13.258  -5.520  1.00 60.06           C  
ATOM   1182  CB  SER A 148      20.641  11.539  -7.082  1.00 60.06           C  
ATOM   1183  O   SER A 148      20.656  13.406  -4.734  1.00 60.06           O  
ATOM   1184  OG  SER A 148      20.844  12.531  -8.078  1.00 60.06           O  
ATOM   1185  N   ARG A 149      18.812  14.164  -5.781  1.00 66.50           N  
ATOM   1186  CA  ARG A 149      19.016  15.523  -5.305  1.00 66.50           C  
ATOM   1187  C   ARG A 149      20.453  15.984  -5.551  1.00 66.50           C  
ATOM   1188  CB  ARG A 149      18.688  15.633  -3.814  1.00 66.50           C  
ATOM   1189  O   ARG A 149      21.109  16.500  -4.645  1.00 66.50           O  
ATOM   1190  CG  ARG A 149      17.219  15.352  -3.488  1.00 66.50           C  
ATOM   1191  CD  ARG A 149      16.953  15.438  -1.993  1.00 66.50           C  
ATOM   1192  NE  ARG A 149      15.617  14.953  -1.657  1.00 66.50           N  
ATOM   1193  NH1 ARG A 149      15.984  14.898   0.623  1.00 66.50           N  
ATOM   1194  NH2 ARG A 149      13.961  14.266  -0.230  1.00 66.50           N  
ATOM   1195  CZ  ARG A 149      15.195  14.703  -0.422  1.00 66.50           C  
ATOM   1196  N   SER A 150      20.781  15.727  -6.777  1.00 78.88           N  
ATOM   1197  CA  SER A 150      22.141  16.078  -7.160  1.00 78.88           C  
ATOM   1198  C   SER A 150      22.172  16.906  -8.445  1.00 78.88           C  
ATOM   1199  CB  SER A 150      22.984  14.812  -7.344  1.00 78.88           C  
ATOM   1200  O   SER A 150      21.219  16.859  -9.227  1.00 78.88           O  
ATOM   1201  OG  SER A 150      22.328  13.891  -8.195  1.00 78.88           O  
ATOM   1202  N   LEU A 151      23.219  17.672  -8.477  1.00 81.50           N  
ATOM   1203  CA  LEU A 151      23.578  18.375  -9.703  1.00 81.50           C  
ATOM   1204  C   LEU A 151      24.672  17.625 -10.453  1.00 81.50           C  
ATOM   1205  CB  LEU A 151      24.047  19.797  -9.391  1.00 81.50           C  
ATOM   1206  O   LEU A 151      25.703  17.281  -9.875  1.00 81.50           O  
ATOM   1207  CG  LEU A 151      23.312  20.922 -10.141  1.00 81.50           C  
ATOM   1208  CD1 LEU A 151      22.469  21.750  -9.172  1.00 81.50           C  
ATOM   1209  CD2 LEU A 151      24.328  21.828 -10.859  1.00 81.50           C  
ATOM   1210  N   ILE A 152      24.344  17.266 -11.656  1.00 81.81           N  
ATOM   1211  CA  ILE A 152      25.328  16.609 -12.500  1.00 81.81           C  
ATOM   1212  C   ILE A 152      25.875  17.609 -13.523  1.00 81.81           C  
ATOM   1213  CB  ILE A 152      24.750  15.375 -13.219  1.00 81.81           C  
ATOM   1214  O   ILE A 152      25.109  18.203 -14.289  1.00 81.81           O  
ATOM   1215  CG1 ILE A 152      24.141  14.406 -12.195  1.00 81.81           C  
ATOM   1216  CG2 ILE A 152      25.812  14.688 -14.070  1.00 81.81           C  
ATOM   1217  CD1 ILE A 152      23.281  13.305 -12.812  1.00 81.81           C  
ATOM   1218  N   GLY A 153      27.156  17.750 -13.492  1.00 79.94           N  
ATOM   1219  CA  GLY A 153      27.812  18.688 -14.398  1.00 79.94           C  
ATOM   1220  C   GLY A 153      28.016  18.141 -15.797  1.00 79.94           C  
ATOM   1221  O   GLY A 153      27.797  16.953 -16.031  1.00 79.94           O  
ATOM   1222  N   PRO A 154      28.438  19.047 -16.703  1.00 77.06           N  
ATOM   1223  CA  PRO A 154      28.734  18.625 -18.078  1.00 77.06           C  
ATOM   1224  C   PRO A 154      29.828  17.562 -18.141  1.00 77.06           C  
ATOM   1225  CB  PRO A 154      29.188  19.922 -18.750  1.00 77.06           C  
ATOM   1226  O   PRO A 154      29.844  16.750 -19.078  1.00 77.06           O  
ATOM   1227  CG  PRO A 154      28.875  21.000 -17.766  1.00 77.06           C  
ATOM   1228  CD  PRO A 154      28.562  20.359 -16.438  1.00 77.06           C  
ATOM   1229  N   ASP A 155      30.672  17.594 -17.203  1.00 73.56           N  
ATOM   1230  CA  ASP A 155      31.766  16.625 -17.172  1.00 73.56           C  
ATOM   1231  C   ASP A 155      31.344  15.328 -16.500  1.00 73.56           C  
ATOM   1232  CB  ASP A 155      32.969  17.234 -16.438  1.00 73.56           C  
ATOM   1233  O   ASP A 155      32.156  14.398 -16.375  1.00 73.56           O  
ATOM   1234  CG  ASP A 155      32.656  17.719 -15.047  1.00 73.56           C  
ATOM   1235  OD1 ASP A 155      31.453  17.688 -14.656  1.00 73.56           O  
ATOM   1236  OD2 ASP A 155      33.562  18.156 -14.336  1.00 73.56           O  
ATOM   1237  N   GLY A 156      30.094  15.328 -16.109  1.00 76.50           N  
ATOM   1238  CA  GLY A 156      29.594  14.109 -15.484  1.00 76.50           C  
ATOM   1239  C   GLY A 156      29.797  14.086 -13.977  1.00 76.50           C  
ATOM   1240  O   GLY A 156      29.375  13.141 -13.305  1.00 76.50           O  
ATOM   1241  N   GLU A 157      30.516  15.031 -13.414  1.00 74.88           N  
ATOM   1242  CA  GLU A 157      30.719  15.086 -11.969  1.00 74.88           C  
ATOM   1243  C   GLU A 157      29.406  15.336 -11.234  1.00 74.88           C  
ATOM   1244  CB  GLU A 157      31.734  16.188 -11.609  1.00 74.88           C  
ATOM   1245  O   GLU A 157      28.594  16.156 -11.664  1.00 74.88           O  
ATOM   1246  CG  GLU A 157      33.031  15.648 -11.000  1.00 74.88           C  
ATOM   1247  CD  GLU A 157      33.969  16.750 -10.547  1.00 74.88           C  
ATOM   1248  OE1 GLU A 157      35.062  16.438 -10.000  1.00 74.88           O  
ATOM   1249  OE2 GLU A 157      33.625  17.938 -10.734  1.00 74.88           O  
ATOM   1250  N   GLN A 158      29.156  14.547 -10.180  1.00 78.94           N  
ATOM   1251  CA  GLN A 158      27.922  14.633  -9.398  1.00 78.94           C  
ATOM   1252  C   GLN A 158      28.156  15.367  -8.086  1.00 78.94           C  
ATOM   1253  CB  GLN A 158      27.375  13.234  -9.125  1.00 78.94           C  
ATOM   1254  O   GLN A 158      29.125  15.086  -7.371  1.00 78.94           O  
ATOM   1255  CG  GLN A 158      25.875  13.211  -8.812  1.00 78.94           C  
ATOM   1256  CD  GLN A 158      25.312  11.805  -8.750  1.00 78.94           C  
ATOM   1257  NE2 GLN A 158      24.031  11.703  -8.414  1.00 78.94           N  
ATOM   1258  OE1 GLN A 158      26.016  10.828  -9.000  1.00 78.94           O  
ATOM   1259  N   TYR A 159      27.344  16.406  -7.855  1.00 76.31           N  
ATOM   1260  CA  TYR A 159      27.359  17.188  -6.621  1.00 76.31           C  
ATOM   1261  C   TYR A 159      26.094  16.969  -5.816  1.00 76.31           C  
ATOM   1262  CB  TYR A 159      27.547  18.672  -6.922  1.00 76.31           C  
ATOM   1263  O   TYR A 159      25.000  17.312  -6.270  1.00 76.31           O  
ATOM   1264  CG  TYR A 159      28.750  18.969  -7.793  1.00 76.31           C  
ATOM   1265  CD1 TYR A 159      30.016  19.156  -7.238  1.00 76.31           C  
ATOM   1266  CD2 TYR A 159      28.609  19.078  -9.172  1.00 76.31           C  
ATOM   1267  CE1 TYR A 159      31.109  19.438  -8.039  1.00 76.31           C  
ATOM   1268  CE2 TYR A 159      29.703  19.359  -9.984  1.00 76.31           C  
ATOM   1269  OH  TYR A 159      32.031  19.812 -10.203  1.00 76.31           O  
ATOM   1270  CZ  TYR A 159      30.953  19.531  -9.406  1.00 76.31           C  
ATOM   1271  N   LYS A 160      26.250  16.359  -4.758  1.00 74.75           N  
ATOM   1272  CA  LYS A 160      25.109  16.250  -3.867  1.00 74.75           C  
ATOM   1273  C   LYS A 160      24.734  17.609  -3.275  1.00 74.75           C  
ATOM   1274  CB  LYS A 160      25.391  15.250  -2.746  1.00 74.75           C  
ATOM   1275  O   LYS A 160      25.609  18.328  -2.779  1.00 74.75           O  
ATOM   1276  CG  LYS A 160      24.656  13.922  -2.906  1.00 74.75           C  
ATOM   1277  CD  LYS A 160      24.891  13.008  -1.706  1.00 74.75           C  
ATOM   1278  CE  LYS A 160      24.250  11.648  -1.905  1.00 74.75           C  
ATOM   1279  NZ  LYS A 160      24.516  10.734  -0.754  1.00 74.75           N  
ATOM   1280  N   LEU A 161      23.469  17.984  -3.469  1.00 77.69           N  
ATOM   1281  CA  LEU A 161      23.000  19.281  -2.973  1.00 77.69           C  
ATOM   1282  C   LEU A 161      22.359  19.125  -1.602  1.00 77.69           C  
ATOM   1283  CB  LEU A 161      22.016  19.906  -3.957  1.00 77.69           C  
ATOM   1284  O   LEU A 161      21.562  18.203  -1.376  1.00 77.69           O  
ATOM   1285  CG  LEU A 161      22.562  20.281  -5.328  1.00 77.69           C  
ATOM   1286  CD1 LEU A 161      21.438  20.719  -6.258  1.00 77.69           C  
ATOM   1287  CD2 LEU A 161      23.594  21.406  -5.191  1.00 77.69           C  
ATOM   1288  N   PRO A 162      22.812  19.922  -0.708  1.00 70.00           N  
ATOM   1289  CA  PRO A 162      22.000  20.000   0.507  1.00 70.00           C  
ATOM   1290  C   PRO A 162      20.531  20.266   0.214  1.00 70.00           C  
ATOM   1291  CB  PRO A 162      22.625  21.156   1.278  1.00 70.00           C  
ATOM   1292  O   PRO A 162      20.203  20.781  -0.855  1.00 70.00           O  
ATOM   1293  CG  PRO A 162      23.938  21.406   0.601  1.00 70.00           C  
ATOM   1294  CD  PRO A 162      23.875  20.844  -0.792  1.00 70.00           C  
ATOM   1295  N   ARG A 163      19.734  19.953   1.070  1.00 66.75           N  
ATOM   1296  CA  ARG A 163      18.297  20.031   0.884  1.00 66.75           C  
ATOM   1297  C   ARG A 163      17.875  21.438   0.448  1.00 66.75           C  
ATOM   1298  CB  ARG A 163      17.562  19.656   2.172  1.00 66.75           C  
ATOM   1299  O   ARG A 163      17.094  21.594  -0.495  1.00 66.75           O  
ATOM   1300  CG  ARG A 163      16.109  19.234   1.957  1.00 66.75           C  
ATOM   1301  CD  ARG A 163      15.477  18.719   3.240  1.00 66.75           C  
ATOM   1302  NE  ARG A 163      14.023  18.719   3.160  1.00 66.75           N  
ATOM   1303  NH1 ARG A 163      13.703  17.500   5.094  1.00 66.75           N  
ATOM   1304  NH2 ARG A 163      11.898  18.203   3.871  1.00 66.75           N  
ATOM   1305  CZ  ARG A 163      13.211  18.141   4.043  1.00 66.75           C  
ATOM   1306  N   SER A 164      18.281  22.406   1.146  1.00 72.38           N  
ATOM   1307  CA  SER A 164      17.906  23.781   0.824  1.00 72.38           C  
ATOM   1308  C   SER A 164      18.375  24.172  -0.573  1.00 72.38           C  
ATOM   1309  CB  SER A 164      18.469  24.750   1.854  1.00 72.38           C  
ATOM   1310  O   SER A 164      17.656  24.859  -1.306  1.00 72.38           O  
ATOM   1311  OG  SER A 164      19.891  24.641   1.926  1.00 72.38           O  
ATOM   1312  N   GLU A 165      19.562  23.797  -0.942  1.00 79.25           N  
ATOM   1313  CA  GLU A 165      20.094  24.094  -2.273  1.00 79.25           C  
ATOM   1314  C   GLU A 165      19.297  23.359  -3.354  1.00 79.25           C  
ATOM   1315  CB  GLU A 165      21.562  23.719  -2.363  1.00 79.25           C  
ATOM   1316  O   GLU A 165      18.984  23.938  -4.402  1.00 79.25           O  
ATOM   1317  CG  GLU A 165      22.469  24.578  -1.496  1.00 79.25           C  
ATOM   1318  CD  GLU A 165      23.922  24.125  -1.517  1.00 79.25           C  
ATOM   1319  OE1 GLU A 165      24.641  24.328  -0.512  1.00 79.25           O  
ATOM   1320  OE2 GLU A 165      24.359  23.547  -2.547  1.00 79.25           O  
ATOM   1321  N   PHE A 166      19.016  22.172  -3.008  1.00 81.81           N  
ATOM   1322  CA  PHE A 166      18.219  21.406  -3.959  1.00 81.81           C  
ATOM   1323  C   PHE A 166      16.844  22.031  -4.148  1.00 81.81           C  
ATOM   1324  CB  PHE A 166      18.078  19.953  -3.490  1.00 81.81           C  
ATOM   1325  O   PHE A 166      16.375  22.188  -5.277  1.00 81.81           O  
ATOM   1326  CG  PHE A 166      17.156  19.125  -4.344  1.00 81.81           C  
ATOM   1327  CD1 PHE A 166      15.891  18.797  -3.898  1.00 81.81           C  
ATOM   1328  CD2 PHE A 166      17.562  18.672  -5.594  1.00 81.81           C  
ATOM   1329  CE1 PHE A 166      15.031  18.031  -4.688  1.00 81.81           C  
ATOM   1330  CE2 PHE A 166      16.719  17.922  -6.387  1.00 81.81           C  
ATOM   1331  CZ  PHE A 166      15.453  17.594  -5.930  1.00 81.81           C  
ATOM   1332  N   ARG A 167      16.188  22.312  -3.143  1.00 78.38           N  
ATOM   1333  CA  ARG A 167      14.859  22.922  -3.223  1.00 78.38           C  
ATOM   1334  C   ARG A 167      14.914  24.234  -3.994  1.00 78.38           C  
ATOM   1335  CB  ARG A 167      14.297  23.156  -1.822  1.00 78.38           C  
ATOM   1336  O   ARG A 167      14.000  24.547  -4.758  1.00 78.38           O  
ATOM   1337  CG  ARG A 167      13.758  21.906  -1.153  1.00 78.38           C  
ATOM   1338  CD  ARG A 167      13.117  22.219   0.192  1.00 78.38           C  
ATOM   1339  NE  ARG A 167      12.578  21.016   0.821  1.00 78.38           N  
ATOM   1340  NH1 ARG A 167      11.773  22.094   2.691  1.00 78.38           N  
ATOM   1341  NH2 ARG A 167      11.500  19.828   2.473  1.00 78.38           N  
ATOM   1342  CZ  ARG A 167      11.953  20.984   1.994  1.00 78.38           C  
ATOM   1343  N   ALA A 168      15.914  24.922  -3.764  1.00 84.06           N  
ATOM   1344  CA  ALA A 168      16.094  26.156  -4.531  1.00 84.06           C  
ATOM   1345  C   ALA A 168      16.234  25.859  -6.023  1.00 84.06           C  
ATOM   1346  CB  ALA A 168      17.312  26.922  -4.031  1.00 84.06           C  
ATOM   1347  O   ALA A 168      15.539  26.469  -6.848  1.00 84.06           O  
ATOM   1348  N   MET A 169      17.094  24.938  -6.281  1.00 85.81           N  
ATOM   1349  CA  MET A 169      17.312  24.578  -7.680  1.00 85.81           C  
ATOM   1350  C   MET A 169      16.047  24.047  -8.320  1.00 85.81           C  
ATOM   1351  CB  MET A 169      18.438  23.547  -7.801  1.00 85.81           C  
ATOM   1352  O   MET A 169      15.719  24.391  -9.453  1.00 85.81           O  
ATOM   1353  CG  MET A 169      19.828  24.156  -7.867  1.00 85.81           C  
ATOM   1354  SD  MET A 169      19.984  25.391  -9.211  1.00 85.81           S  
ATOM   1355  CE  MET A 169      19.672  24.344 -10.656  1.00 85.81           C  
ATOM   1356  N   LEU A 170      15.492  23.250  -7.602  1.00 79.94           N  
ATOM   1357  CA  LEU A 170      14.234  22.703  -8.094  1.00 79.94           C  
ATOM   1358  C   LEU A 170      13.227  23.812  -8.367  1.00 79.94           C  
ATOM   1359  CB  LEU A 170      13.648  21.703  -7.094  1.00 79.94           C  
ATOM   1360  O   LEU A 170      12.578  23.828  -9.422  1.00 79.94           O  
ATOM   1361  CG  LEU A 170      12.375  20.984  -7.520  1.00 79.94           C  
ATOM   1362  CD1 LEU A 170      12.633  20.141  -8.766  1.00 79.94           C  
ATOM   1363  CD2 LEU A 170      11.844  20.125  -6.383  1.00 79.94           C  
ATOM   1364  N   HIS A 171      13.086  24.625  -7.480  1.00 81.12           N  
ATOM   1365  CA  HIS A 171      12.188  25.766  -7.652  1.00 81.12           C  
ATOM   1366  C   HIS A 171      12.578  26.594  -8.867  1.00 81.12           C  
ATOM   1367  CB  HIS A 171      12.188  26.641  -6.398  1.00 81.12           C  
ATOM   1368  O   HIS A 171      11.719  27.000  -9.656  1.00 81.12           O  
ATOM   1369  CG  HIS A 171      11.195  27.750  -6.445  1.00 81.12           C  
ATOM   1370  CD2 HIS A 171      11.367  29.094  -6.512  1.00 81.12           C  
ATOM   1371  ND1 HIS A 171       9.828  27.547  -6.422  1.00 81.12           N  
ATOM   1372  CE1 HIS A 171       9.203  28.703  -6.473  1.00 81.12           C  
ATOM   1373  NE2 HIS A 171      10.117  29.672  -6.527  1.00 81.12           N  
ATOM   1374  N   PHE A 172      13.773  26.797  -8.992  1.00 85.31           N  
ATOM   1375  CA  PHE A 172      14.273  27.531 -10.156  1.00 85.31           C  
ATOM   1376  C   PHE A 172      13.938  26.797 -11.445  1.00 85.31           C  
ATOM   1377  CB  PHE A 172      15.789  27.734 -10.055  1.00 85.31           C  
ATOM   1378  O   PHE A 172      13.453  27.406 -12.406  1.00 85.31           O  
ATOM   1379  CG  PHE A 172      16.188  28.938  -9.242  1.00 85.31           C  
ATOM   1380  CD1 PHE A 172      15.672  30.203  -9.547  1.00 85.31           C  
ATOM   1381  CD2 PHE A 172      17.062  28.812  -8.180  1.00 85.31           C  
ATOM   1382  CE1 PHE A 172      16.031  31.312  -8.797  1.00 85.31           C  
ATOM   1383  CE2 PHE A 172      17.438  29.938  -7.426  1.00 85.31           C  
ATOM   1384  CZ  PHE A 172      16.922  31.172  -7.734  1.00 85.31           C  
ATOM   1385  N   CYS A 173      14.164  25.516 -11.422  1.00 80.38           N  
ATOM   1386  CA  CYS A 173      13.930  24.734 -12.625  1.00 80.38           C  
ATOM   1387  C   CYS A 173      12.438  24.641 -12.938  1.00 80.38           C  
ATOM   1388  CB  CYS A 173      14.500  23.328 -12.461  1.00 80.38           C  
ATOM   1389  O   CYS A 173      12.047  24.609 -14.109  1.00 80.38           O  
ATOM   1390  SG  CYS A 173      16.312  23.266 -12.484  1.00 80.38           S  
ATOM   1391  N   GLU A 174      11.750  24.672 -11.984  1.00 73.69           N  
ATOM   1392  CA  GLU A 174      10.297  24.594 -12.156  1.00 73.69           C  
ATOM   1393  C   GLU A 174       9.719  25.938 -12.594  1.00 73.69           C  
ATOM   1394  CB  GLU A 174       9.633  24.125 -10.859  1.00 73.69           C  
ATOM   1395  O   GLU A 174       8.602  26.000 -13.109  1.00 73.69           O  
ATOM   1396  CG  GLU A 174       9.828  22.641 -10.562  1.00 73.69           C  
ATOM   1397  CD  GLU A 174       9.234  22.219  -9.227  1.00 73.69           C  
ATOM   1398  OE1 GLU A 174       9.039  21.000  -9.016  1.00 73.69           O  
ATOM   1399  OE2 GLU A 174       8.969  23.109  -8.391  1.00 73.69           O  
ATOM   1400  N   ASN A 175      10.508  26.953 -12.352  1.00 73.69           N  
ATOM   1401  CA  ASN A 175      10.094  28.312 -12.680  1.00 73.69           C  
ATOM   1402  C   ASN A 175      11.172  29.047 -13.477  1.00 73.69           C  
ATOM   1403  CB  ASN A 175       9.750  29.094 -11.406  1.00 73.69           C  
ATOM   1404  O   ASN A 175      11.672  30.094 -13.039  1.00 73.69           O  
ATOM   1405  CG  ASN A 175       8.617  28.469 -10.625  1.00 73.69           C  
ATOM   1406  ND2 ASN A 175       8.953  27.750  -9.562  1.00 73.69           N  
ATOM   1407  OD1 ASN A 175       7.441  28.625 -10.977  1.00 73.69           O  
ATOM   1408  N   PRO A 176      11.445  28.469 -14.609  1.00 74.62           N  
ATOM   1409  CA  PRO A 176      12.516  29.094 -15.383  1.00 74.62           C  
ATOM   1410  C   PRO A 176      12.148  30.500 -15.859  1.00 74.62           C  
ATOM   1411  CB  PRO A 176      12.695  28.156 -16.578  1.00 74.62           C  
ATOM   1412  O   PRO A 176      11.000  30.750 -16.250  1.00 74.62           O  
ATOM   1413  CG  PRO A 176      11.398  27.422 -16.688  1.00 74.62           C  
ATOM   1414  CD  PRO A 176      10.750  27.391 -15.328  1.00 74.62           C  
ATOM   1415  N   GLY A 177      13.180  31.469 -15.664  1.00 78.50           N  
ATOM   1416  CA  GLY A 177      13.031  32.812 -16.203  1.00 78.50           C  
ATOM   1417  C   GLY A 177      12.281  33.750 -15.266  1.00 78.50           C  
ATOM   1418  O   GLY A 177      12.250  34.938 -15.484  1.00 78.50           O  
ATOM   1419  N   LYS A 178      11.711  33.188 -14.289  1.00 79.00           N  
ATOM   1420  CA  LYS A 178      10.945  34.031 -13.367  1.00 79.00           C  
ATOM   1421  C   LYS A 178      11.812  34.500 -12.211  1.00 79.00           C  
ATOM   1422  CB  LYS A 178       9.734  33.250 -12.828  1.00 79.00           C  
ATOM   1423  O   LYS A 178      12.672  33.750 -11.719  1.00 79.00           O  
ATOM   1424  CG  LYS A 178       8.633  33.031 -13.859  1.00 79.00           C  
ATOM   1425  CD  LYS A 178       7.410  32.375 -13.234  1.00 79.00           C  
ATOM   1426  CE  LYS A 178       6.324  32.125 -14.273  1.00 79.00           C  
ATOM   1427  NZ  LYS A 178       5.148  31.422 -13.680  1.00 79.00           N  
ATOM   1428  N   ILE A 179      11.625  35.781 -11.898  1.00 79.56           N  
ATOM   1429  CA  ILE A 179      12.320  36.312 -10.734  1.00 79.56           C  
ATOM   1430  C   ILE A 179      11.719  35.750  -9.461  1.00 79.56           C  
ATOM   1431  CB  ILE A 179      12.258  37.844 -10.711  1.00 79.56           C  
ATOM   1432  O   ILE A 179      10.500  35.750  -9.289  1.00 79.56           O  
ATOM   1433  CG1 ILE A 179      12.945  38.438 -11.953  1.00 79.56           C  
ATOM   1434  CG2 ILE A 179      12.898  38.406  -9.430  1.00 79.56           C  
ATOM   1435  CD1 ILE A 179      12.766  39.938 -12.102  1.00 79.56           C  
ATOM   1436  N   GLN A 180      12.578  35.250  -8.672  1.00 86.50           N  
ATOM   1437  CA  GLN A 180      12.227  34.719  -7.355  1.00 86.50           C  
ATOM   1438  C   GLN A 180      12.750  35.656  -6.246  1.00 86.50           C  
ATOM   1439  CB  GLN A 180      12.773  33.312  -7.172  1.00 86.50           C  
ATOM   1440  O   GLN A 180      13.961  35.844  -6.121  1.00 86.50           O  
ATOM   1441  CG  GLN A 180      12.414  32.375  -8.305  1.00 86.50           C  
ATOM   1442  CD  GLN A 180      10.922  32.125  -8.414  1.00 86.50           C  
ATOM   1443  NE2 GLN A 180      10.438  31.938  -9.633  1.00 86.50           N  
ATOM   1444  OE1 GLN A 180      10.219  32.062  -7.398  1.00 86.50           O  
ATOM   1445  N   SER A 181      11.844  36.156  -5.477  1.00 84.00           N  
ATOM   1446  CA  SER A 181      12.273  37.000  -4.391  1.00 84.00           C  
ATOM   1447  C   SER A 181      13.000  36.219  -3.307  1.00 84.00           C  
ATOM   1448  CB  SER A 181      11.078  37.750  -3.781  1.00 84.00           C  
ATOM   1449  O   SER A 181      12.852  35.000  -3.215  1.00 84.00           O  
ATOM   1450  OG  SER A 181      10.258  36.844  -3.049  1.00 84.00           O  
ATOM   1451  N   ARG A 182      13.734  36.969  -2.525  1.00 82.06           N  
ATOM   1452  CA  ARG A 182      14.430  36.344  -1.407  1.00 82.06           C  
ATOM   1453  C   ARG A 182      13.445  35.688  -0.445  1.00 82.06           C  
ATOM   1454  CB  ARG A 182      15.289  37.375  -0.662  1.00 82.06           C  
ATOM   1455  O   ARG A 182      13.695  34.594   0.058  1.00 82.06           O  
ATOM   1456  CG  ARG A 182      16.578  37.750  -1.380  1.00 82.06           C  
ATOM   1457  CD  ARG A 182      17.297  38.906  -0.704  1.00 82.06           C  
ATOM   1458  NE  ARG A 182      18.594  39.188  -1.326  1.00 82.06           N  
ATOM   1459  NH1 ARG A 182      17.719  40.375  -3.100  1.00 82.06           N  
ATOM   1460  NH2 ARG A 182      19.984  40.062  -2.928  1.00 82.06           N  
ATOM   1461  CZ  ARG A 182      18.750  39.875  -2.449  1.00 82.06           C  
ATOM   1462  N   ALA A 183      12.422  36.344  -0.258  1.00 79.19           N  
ATOM   1463  CA  ALA A 183      11.406  35.812   0.645  1.00 79.19           C  
ATOM   1464  C   ALA A 183      10.828  34.500   0.110  1.00 79.19           C  
ATOM   1465  CB  ALA A 183      10.297  36.812   0.854  1.00 79.19           C  
ATOM   1466  O   ALA A 183      10.680  33.531   0.856  1.00 79.19           O  
ATOM   1467  N   GLU A 184      10.555  34.469  -1.089  1.00 78.88           N  
ATOM   1468  CA  GLU A 184      10.008  33.281  -1.729  1.00 78.88           C  
ATOM   1469  C   GLU A 184      11.016  32.125  -1.721  1.00 78.88           C  
ATOM   1470  CB  GLU A 184       9.570  33.594  -3.164  1.00 78.88           C  
ATOM   1471  O   GLU A 184      10.656  30.984  -1.459  1.00 78.88           O  
ATOM   1472  CG  GLU A 184       8.266  32.938  -3.568  1.00 78.88           C  
ATOM   1473  CD  GLU A 184       7.797  33.312  -4.961  1.00 78.88           C  
ATOM   1474  OE1 GLU A 184       6.766  32.781  -5.430  1.00 78.88           O  
ATOM   1475  OE2 GLU A 184       8.469  34.156  -5.586  1.00 78.88           O  
ATOM   1476  N   LEU A 185      12.125  32.406  -2.047  1.00 82.88           N  
ATOM   1477  CA  LEU A 185      13.180  31.391  -2.086  1.00 82.88           C  
ATOM   1478  C   LEU A 185      13.422  30.812  -0.699  1.00 82.88           C  
ATOM   1479  CB  LEU A 185      14.477  31.984  -2.637  1.00 82.88           C  
ATOM   1480  O   LEU A 185      13.586  29.594  -0.553  1.00 82.88           O  
ATOM   1481  CG  LEU A 185      14.570  32.125  -4.156  1.00 82.88           C  
ATOM   1482  CD1 LEU A 185      15.766  32.969  -4.543  1.00 82.88           C  
ATOM   1483  CD2 LEU A 185      14.664  30.750  -4.809  1.00 82.88           C  
ATOM   1484  N   LEU A 186      13.500  31.688   0.176  1.00 76.19           N  
ATOM   1485  CA  LEU A 186      13.719  31.203   1.536  1.00 76.19           C  
ATOM   1486  C   LEU A 186      12.602  30.266   1.965  1.00 76.19           C  
ATOM   1487  CB  LEU A 186      13.805  32.375   2.512  1.00 76.19           C  
ATOM   1488  O   LEU A 186      12.867  29.219   2.553  1.00 76.19           O  
ATOM   1489  CG  LEU A 186      14.289  32.062   3.926  1.00 76.19           C  
ATOM   1490  CD1 LEU A 186      15.773  31.703   3.908  1.00 76.19           C  
ATOM   1491  CD2 LEU A 186      14.031  33.219   4.863  1.00 76.19           C  
ATOM   1492  N   LYS A 187      11.500  30.672   1.651  1.00 71.56           N  
ATOM   1493  CA  LYS A 187      10.336  29.859   1.997  1.00 71.56           C  
ATOM   1494  C   LYS A 187      10.406  28.500   1.316  1.00 71.56           C  
ATOM   1495  CB  LYS A 187       9.047  30.578   1.610  1.00 71.56           C  
ATOM   1496  O   LYS A 187      10.148  27.469   1.948  1.00 71.56           O  
ATOM   1497  CG  LYS A 187       7.793  29.984   2.244  1.00 71.56           C  
ATOM   1498  CD  LYS A 187       6.570  30.859   1.997  1.00 71.56           C  
ATOM   1499  CE  LYS A 187       5.332  30.281   2.678  1.00 71.56           C  
ATOM   1500  NZ  LYS A 187       4.148  31.188   2.512  1.00 71.56           N  
ATOM   1501  N   LYS A 188      10.695  28.500   0.162  1.00 74.44           N  
ATOM   1502  CA  LYS A 188      10.766  27.281  -0.622  1.00 74.44           C  
ATOM   1503  C   LYS A 188      11.930  26.406  -0.166  1.00 74.44           C  
ATOM   1504  CB  LYS A 188      10.898  27.594  -2.111  1.00 74.44           C  
ATOM   1505  O   LYS A 188      11.828  25.172  -0.160  1.00 74.44           O  
ATOM   1506  CG  LYS A 188       9.602  28.031  -2.770  1.00 74.44           C  
ATOM   1507  CD  LYS A 188       8.633  26.875  -2.932  1.00 74.44           C  
ATOM   1508  CE  LYS A 188       7.324  27.312  -3.564  1.00 74.44           C  
ATOM   1509  NZ  LYS A 188       6.309  26.219  -3.566  1.00 74.44           N  
ATOM   1510  N   MET A 189      12.984  27.078   0.098  1.00 73.00           N  
ATOM   1511  CA  MET A 189      14.219  26.391   0.476  1.00 73.00           C  
ATOM   1512  C   MET A 189      14.086  25.766   1.861  1.00 73.00           C  
ATOM   1513  CB  MET A 189      15.398  27.359   0.445  1.00 73.00           C  
ATOM   1514  O   MET A 189      14.555  24.656   2.088  1.00 73.00           O  
ATOM   1515  CG  MET A 189      15.773  27.828  -0.952  1.00 73.00           C  
ATOM   1516  SD  MET A 189      16.922  29.266  -0.930  1.00 73.00           S  
ATOM   1517  CE  MET A 189      18.359  28.516  -0.112  1.00 73.00           C  
ATOM   1518  N   THR A 190      13.586  26.562   2.771  1.00 63.88           N  
ATOM   1519  CA  THR A 190      13.727  26.219   4.180  1.00 63.88           C  
ATOM   1520  C   THR A 190      12.367  26.141   4.859  1.00 63.88           C  
ATOM   1521  CB  THR A 190      14.609  27.250   4.918  1.00 63.88           C  
ATOM   1522  O   THR A 190      12.242  25.609   5.961  1.00 63.88           O  
ATOM   1523  CG2 THR A 190      15.961  27.406   4.234  1.00 63.88           C  
ATOM   1524  OG1 THR A 190      13.945  28.516   4.934  1.00 63.88           O  
ATOM   1525  N   GLY A 191      11.297  26.656   4.219  1.00 59.62           N  
ATOM   1526  CA  GLY A 191       9.992  26.781   4.852  1.00 59.62           C  
ATOM   1527  C   GLY A 191       9.906  27.953   5.812  1.00 59.62           C  
ATOM   1528  O   GLY A 191       8.836  28.219   6.371  1.00 59.62           O  
ATOM   1529  N   ARG A 192      11.000  28.750   5.977  1.00 59.22           N  
ATOM   1530  CA  ARG A 192      11.062  29.859   6.918  1.00 59.22           C  
ATOM   1531  C   ARG A 192      10.711  31.172   6.234  1.00 59.22           C  
ATOM   1532  CB  ARG A 192      12.461  29.953   7.547  1.00 59.22           C  
ATOM   1533  O   ARG A 192      10.797  31.281   5.012  1.00 59.22           O  
ATOM   1534  CG  ARG A 192      12.836  28.734   8.391  1.00 59.22           C  
ATOM   1535  CD  ARG A 192      14.219  28.891   9.008  1.00 59.22           C  
ATOM   1536  NE  ARG A 192      14.789  27.594   9.375  1.00 59.22           N  
ATOM   1537  NH1 ARG A 192      16.922  28.406   9.711  1.00 59.22           N  
ATOM   1538  NH2 ARG A 192      16.469  26.188  10.016  1.00 59.22           N  
ATOM   1539  CZ  ARG A 192      16.062  27.391   9.695  1.00 59.22           C  
ATOM   1540  N   GLU A 193      10.258  32.094   7.023  1.00 66.81           N  
ATOM   1541  CA  GLU A 193      10.062  33.438   6.543  1.00 66.81           C  
ATOM   1542  C   GLU A 193      11.352  34.250   6.613  1.00 66.81           C  
ATOM   1543  CB  GLU A 193       8.961  34.156   7.352  1.00 66.81           C  
ATOM   1544  O   GLU A 193      12.188  34.031   7.488  1.00 66.81           O  
ATOM   1545  CG  GLU A 193       7.566  33.594   7.094  1.00 66.81           C  
ATOM   1546  CD  GLU A 193       6.680  34.562   6.312  1.00 66.81           C  
ATOM   1547  OE1 GLU A 193       5.613  34.125   5.816  1.00 66.81           O  
ATOM   1548  OE2 GLU A 193       7.055  35.750   6.195  1.00 66.81           O  
ATOM   1549  N   LEU A 194      11.477  35.188   5.711  1.00 68.38           N  
ATOM   1550  CA  LEU A 194      12.656  36.031   5.609  1.00 68.38           C  
ATOM   1551  C   LEU A 194      12.734  37.000   6.785  1.00 68.38           C  
ATOM   1552  CB  LEU A 194      12.648  36.812   4.293  1.00 68.38           C  
ATOM   1553  O   LEU A 194      11.750  37.656   7.113  1.00 68.38           O  
ATOM   1554  CG  LEU A 194      14.000  37.312   3.795  1.00 68.38           C  
ATOM   1555  CD1 LEU A 194      14.648  36.312   2.869  1.00 68.38           C  
ATOM   1556  CD2 LEU A 194      13.844  38.656   3.088  1.00 68.38           C  
ATOM   1557  N   LYS A 195      13.688  36.906   7.641  1.00 67.44           N  
ATOM   1558  CA  LYS A 195      13.977  37.875   8.695  1.00 67.44           C  
ATOM   1559  C   LYS A 195      14.961  38.938   8.211  1.00 67.44           C  
ATOM   1560  CB  LYS A 195      14.547  37.156   9.930  1.00 67.44           C  
ATOM   1561  O   LYS A 195      15.680  38.719   7.234  1.00 67.44           O  
ATOM   1562  CG  LYS A 195      13.570  36.188  10.594  1.00 67.44           C  
ATOM   1563  CD  LYS A 195      14.164  35.594  11.852  1.00 67.44           C  
ATOM   1564  CE  LYS A 195      13.195  34.594  12.508  1.00 67.44           C  
ATOM   1565  NZ  LYS A 195      13.797  33.938  13.711  1.00 67.44           N  
ATOM   1566  N   PRO A 196      14.836  40.062   8.977  1.00 66.00           N  
ATOM   1567  CA  PRO A 196      15.820  41.094   8.641  1.00 66.00           C  
ATOM   1568  C   PRO A 196      17.250  40.594   8.750  1.00 66.00           C  
ATOM   1569  CB  PRO A 196      15.539  42.219   9.664  1.00 66.00           C  
ATOM   1570  O   PRO A 196      17.594  39.875   9.688  1.00 66.00           O  
ATOM   1571  CG  PRO A 196      14.203  41.844  10.250  1.00 66.00           C  
ATOM   1572  CD  PRO A 196      13.898  40.406   9.906  1.00 66.00           C  
ATOM   1573  N   HIS A 197      18.125  40.844   7.777  1.00 63.50           N  
ATOM   1574  CA  HIS A 197      19.547  40.531   7.684  1.00 63.50           C  
ATOM   1575  C   HIS A 197      19.766  39.062   7.406  1.00 63.50           C  
ATOM   1576  CB  HIS A 197      20.266  40.938   8.969  1.00 63.50           C  
ATOM   1577  O   HIS A 197      20.875  38.531   7.625  1.00 63.50           O  
ATOM   1578  CG  HIS A 197      20.109  42.375   9.305  1.00 63.50           C  
ATOM   1579  CD2 HIS A 197      19.562  43.000  10.391  1.00 63.50           C  
ATOM   1580  ND1 HIS A 197      20.531  43.406   8.477  1.00 63.50           N  
ATOM   1581  CE1 HIS A 197      20.266  44.562   9.031  1.00 63.50           C  
ATOM   1582  NE2 HIS A 197      19.672  44.344  10.195  1.00 63.50           N  
ATOM   1583  N   ASP A 198      18.609  38.344   7.141  1.00 73.31           N  
ATOM   1584  CA  ASP A 198      18.719  36.969   6.742  1.00 73.31           C  
ATOM   1585  C   ASP A 198      19.484  36.812   5.426  1.00 73.31           C  
ATOM   1586  CB  ASP A 198      17.344  36.312   6.621  1.00 73.31           C  
ATOM   1587  O   ASP A 198      19.047  37.312   4.391  1.00 73.31           O  
ATOM   1588  CG  ASP A 198      17.375  34.812   6.652  1.00 73.31           C  
ATOM   1589  OD1 ASP A 198      18.391  34.219   6.223  1.00 73.31           O  
ATOM   1590  OD2 ASP A 198      16.391  34.188   7.113  1.00 73.31           O  
ATOM   1591  N   ARG A 199      20.641  36.188   5.508  1.00 74.19           N  
ATOM   1592  CA  ARG A 199      21.469  36.031   4.312  1.00 74.19           C  
ATOM   1593  C   ARG A 199      21.469  34.594   3.809  1.00 74.19           C  
ATOM   1594  CB  ARG A 199      22.906  36.500   4.594  1.00 74.19           C  
ATOM   1595  O   ARG A 199      22.328  34.219   3.000  1.00 74.19           O  
ATOM   1596  CG  ARG A 199      23.031  37.969   4.922  1.00 74.19           C  
ATOM   1597  CD  ARG A 199      23.781  38.719   3.840  1.00 74.19           C  
ATOM   1598  NE  ARG A 199      25.234  38.531   3.955  1.00 74.19           N  
ATOM   1599  NH1 ARG A 199      25.766  39.875   2.154  1.00 74.19           N  
ATOM   1600  NH2 ARG A 199      27.422  38.844   3.348  1.00 74.19           N  
ATOM   1601  CZ  ARG A 199      26.141  39.094   3.152  1.00 74.19           C  
ATOM   1602  N   THR A 200      20.531  33.875   4.285  1.00 78.75           N  
ATOM   1603  CA  THR A 200      20.484  32.438   3.955  1.00 78.75           C  
ATOM   1604  C   THR A 200      20.328  32.250   2.451  1.00 78.75           C  
ATOM   1605  CB  THR A 200      19.344  31.734   4.691  1.00 78.75           C  
ATOM   1606  O   THR A 200      21.016  31.406   1.858  1.00 78.75           O  
ATOM   1607  CG2 THR A 200      19.391  30.219   4.457  1.00 78.75           C  
ATOM   1608  OG1 THR A 200      19.438  31.984   6.098  1.00 78.75           O  
ATOM   1609  N   VAL A 201      19.438  32.969   1.926  1.00 85.38           N  
ATOM   1610  CA  VAL A 201      19.188  32.812   0.494  1.00 85.38           C  
ATOM   1611  C   VAL A 201      20.453  33.188  -0.286  1.00 85.38           C  
ATOM   1612  CB  VAL A 201      18.000  33.719   0.039  1.00 85.38           C  
ATOM   1613  O   VAL A 201      20.859  32.438  -1.187  1.00 85.38           O  
ATOM   1614  CG1 VAL A 201      17.891  33.719  -1.484  1.00 85.38           C  
ATOM   1615  CG2 VAL A 201      16.703  33.219   0.668  1.00 85.38           C  
ATOM   1616  N   ASP A 202      21.000  34.250   0.081  1.00 80.12           N  
ATOM   1617  CA  ASP A 202      22.203  34.719  -0.610  1.00 80.12           C  
ATOM   1618  C   ASP A 202      23.328  33.688  -0.495  1.00 80.12           C  
ATOM   1619  CB  ASP A 202      22.641  36.062  -0.050  1.00 80.12           C  
ATOM   1620  O   ASP A 202      24.031  33.406  -1.476  1.00 80.12           O  
ATOM   1621  CG  ASP A 202      21.656  37.156  -0.317  1.00 80.12           C  
ATOM   1622  OD1 ASP A 202      20.875  37.062  -1.288  1.00 80.12           O  
ATOM   1623  OD2 ASP A 202      21.656  38.156   0.449  1.00 80.12           O  
ATOM   1624  N   VAL A 203      23.500  33.188   0.606  1.00 79.75           N  
ATOM   1625  CA  VAL A 203      24.547  32.219   0.848  1.00 79.75           C  
ATOM   1626  C   VAL A 203      24.266  30.953   0.040  1.00 79.75           C  
ATOM   1627  CB  VAL A 203      24.672  31.875   2.350  1.00 79.75           C  
ATOM   1628  O   VAL A 203      25.172  30.391  -0.592  1.00 79.75           O  
ATOM   1629  CG1 VAL A 203      25.594  30.672   2.557  1.00 79.75           C  
ATOM   1630  CG2 VAL A 203      25.188  33.062   3.133  1.00 79.75           C  
ATOM   1631  N   THR A 204      23.047  30.484   0.138  1.00 84.75           N  
ATOM   1632  CA  THR A 204      22.656  29.281  -0.594  1.00 84.75           C  
ATOM   1633  C   THR A 204      22.891  29.469  -2.092  1.00 84.75           C  
ATOM   1634  CB  THR A 204      21.188  28.938  -0.343  1.00 84.75           C  
ATOM   1635  O   THR A 204      23.422  28.578  -2.752  1.00 84.75           O  
ATOM   1636  CG2 THR A 204      20.812  27.609  -1.007  1.00 84.75           C  
ATOM   1637  OG1 THR A 204      20.953  28.828   1.067  1.00 84.75           O  
ATOM   1638  N   ILE A 205      22.469  30.578  -2.615  1.00 86.19           N  
ATOM   1639  CA  ILE A 205      22.625  30.859  -4.043  1.00 86.19           C  
ATOM   1640  C   ILE A 205      24.109  30.906  -4.406  1.00 86.19           C  
ATOM   1641  CB  ILE A 205      21.922  32.188  -4.441  1.00 86.19           C  
ATOM   1642  O   ILE A 205      24.500  30.406  -5.461  1.00 86.19           O  
ATOM   1643  CG1 ILE A 205      20.406  32.062  -4.250  1.00 86.19           C  
ATOM   1644  CG2 ILE A 205      22.266  32.562  -5.883  1.00 86.19           C  
ATOM   1645  CD1 ILE A 205      19.750  31.031  -5.160  1.00 86.19           C  
ATOM   1646  N   ARG A 206      24.812  31.484  -3.586  1.00 79.94           N  
ATOM   1647  CA  ARG A 206      26.250  31.516  -3.816  1.00 79.94           C  
ATOM   1648  C   ARG A 206      26.812  30.094  -3.898  1.00 79.94           C  
ATOM   1649  CB  ARG A 206      26.953  32.281  -2.711  1.00 79.94           C  
ATOM   1650  O   ARG A 206      27.656  29.812  -4.762  1.00 79.94           O  
ATOM   1651  CG  ARG A 206      28.422  32.562  -2.986  1.00 79.94           C  
ATOM   1652  CD  ARG A 206      29.062  33.406  -1.889  1.00 79.94           C  
ATOM   1653  NE  ARG A 206      30.469  33.688  -2.178  1.00 79.94           N  
ATOM   1654  NH1 ARG A 206      30.953  34.469  -0.061  1.00 79.94           N  
ATOM   1655  NH2 ARG A 206      32.594  34.406  -1.671  1.00 79.94           N  
ATOM   1656  CZ  ARG A 206      31.328  34.188  -1.302  1.00 79.94           C  
ATOM   1657  N   ARG A 207      26.422  29.312  -2.990  1.00 80.38           N  
ATOM   1658  CA  ARG A 207      26.906  27.938  -2.965  1.00 80.38           C  
ATOM   1659  C   ARG A 207      26.500  27.188  -4.234  1.00 80.38           C  
ATOM   1660  CB  ARG A 207      26.375  27.188  -1.733  1.00 80.38           C  
ATOM   1661  O   ARG A 207      27.312  26.438  -4.801  1.00 80.38           O  
ATOM   1662  CG  ARG A 207      27.047  27.609  -0.432  1.00 80.38           C  
ATOM   1663  CD  ARG A 207      26.516  26.812   0.754  1.00 80.38           C  
ATOM   1664  NE  ARG A 207      27.078  27.297   2.016  1.00 80.38           N  
ATOM   1665  NH1 ARG A 207      25.750  25.953   3.350  1.00 80.38           N  
ATOM   1666  NH2 ARG A 207      27.281  27.375   4.301  1.00 80.38           N  
ATOM   1667  CZ  ARG A 207      26.703  26.875   3.219  1.00 80.38           C  
ATOM   1668  N   ILE A 208      25.297  27.344  -4.594  1.00 85.31           N  
ATOM   1669  CA  ILE A 208      24.812  26.719  -5.820  1.00 85.31           C  
ATOM   1670  C   ILE A 208      25.641  27.203  -7.004  1.00 85.31           C  
ATOM   1671  CB  ILE A 208      23.312  27.031  -6.059  1.00 85.31           C  
ATOM   1672  O   ILE A 208      26.062  26.406  -7.844  1.00 85.31           O  
ATOM   1673  CG1 ILE A 208      22.453  26.359  -4.977  1.00 85.31           C  
ATOM   1674  CG2 ILE A 208      22.891  26.562  -7.453  1.00 85.31           C  
ATOM   1675  CD1 ILE A 208      20.984  26.781  -5.004  1.00 85.31           C  
ATOM   1676  N   ARG A 209      25.828  28.484  -7.090  1.00 82.81           N  
ATOM   1677  CA  ARG A 209      26.578  29.094  -8.180  1.00 82.81           C  
ATOM   1678  C   ARG A 209      27.984  28.531  -8.266  1.00 82.81           C  
ATOM   1679  CB  ARG A 209      26.625  30.609  -8.008  1.00 82.81           C  
ATOM   1680  O   ARG A 209      28.547  28.391  -9.359  1.00 82.81           O  
ATOM   1681  CG  ARG A 209      25.375  31.328  -8.484  1.00 82.81           C  
ATOM   1682  CD  ARG A 209      25.484  32.844  -8.281  1.00 82.81           C  
ATOM   1683  NE  ARG A 209      24.344  33.531  -8.852  1.00 82.81           N  
ATOM   1684  NH1 ARG A 209      24.719  35.500  -7.719  1.00 82.81           N  
ATOM   1685  NH2 ARG A 209      22.938  35.344  -9.148  1.00 82.81           N  
ATOM   1686  CZ  ARG A 209      24.000  34.781  -8.570  1.00 82.81           C  
ATOM   1687  N   LYS A 210      28.500  28.234  -7.133  1.00 78.75           N  
ATOM   1688  CA  LYS A 210      29.859  27.703  -7.105  1.00 78.75           C  
ATOM   1689  C   LYS A 210      29.953  26.422  -7.934  1.00 78.75           C  
ATOM   1690  CB  LYS A 210      30.297  27.438  -5.668  1.00 78.75           C  
ATOM   1691  O   LYS A 210      30.984  26.156  -8.539  1.00 78.75           O  
ATOM   1692  CG  LYS A 210      31.172  28.531  -5.074  1.00 78.75           C  
ATOM   1693  CD  LYS A 210      31.641  28.188  -3.668  1.00 78.75           C  
ATOM   1694  CE  LYS A 210      32.469  29.297  -3.062  1.00 78.75           C  
ATOM   1695  NZ  LYS A 210      32.938  28.953  -1.684  1.00 78.75           N  
ATOM   1696  N   HIS A 211      28.938  25.656  -7.867  1.00 80.50           N  
ATOM   1697  CA  HIS A 211      28.953  24.438  -8.664  1.00 80.50           C  
ATOM   1698  C   HIS A 211      29.016  24.750 -10.156  1.00 80.50           C  
ATOM   1699  CB  HIS A 211      27.719  23.578  -8.352  1.00 80.50           C  
ATOM   1700  O   HIS A 211      29.625  24.016 -10.922  1.00 80.50           O  
ATOM   1701  CG  HIS A 211      27.703  23.047  -6.957  1.00 80.50           C  
ATOM   1702  CD2 HIS A 211      26.828  23.250  -5.941  1.00 80.50           C  
ATOM   1703  ND1 HIS A 211      28.656  22.188  -6.473  1.00 80.50           N  
ATOM   1704  CE1 HIS A 211      28.391  21.891  -5.215  1.00 80.50           C  
ATOM   1705  NE2 HIS A 211      27.281  22.516  -4.867  1.00 80.50           N  
ATOM   1706  N   PHE A 212      28.406  25.797 -10.578  1.00 80.62           N  
ATOM   1707  CA  PHE A 212      28.328  26.188 -11.984  1.00 80.62           C  
ATOM   1708  C   PHE A 212      29.609  26.891 -12.422  1.00 80.62           C  
ATOM   1709  CB  PHE A 212      27.125  27.078 -12.242  1.00 80.62           C  
ATOM   1710  O   PHE A 212      29.953  26.891 -13.609  1.00 80.62           O  
ATOM   1711  CG  PHE A 212      25.797  26.453 -11.875  1.00 80.62           C  
ATOM   1712  CD1 PHE A 212      25.422  25.219 -12.406  1.00 80.62           C  
ATOM   1713  CD2 PHE A 212      24.938  27.094 -10.992  1.00 80.62           C  
ATOM   1714  CE1 PHE A 212      24.219  24.641 -12.062  1.00 80.62           C  
ATOM   1715  CE2 PHE A 212      23.719  26.516 -10.641  1.00 80.62           C  
ATOM   1716  CZ  PHE A 212      23.359  25.281 -11.180  1.00 80.62           C  
ATOM   1717  N   GLU A 213      30.109  27.625 -11.523  1.00 70.44           N  
ATOM   1718  CA  GLU A 213      31.281  28.453 -11.820  1.00 70.44           C  
ATOM   1719  C   GLU A 213      32.500  27.594 -12.156  1.00 70.44           C  
ATOM   1720  CB  GLU A 213      31.594  29.375 -10.648  1.00 70.44           C  
ATOM   1721  O   GLU A 213      33.438  28.078 -12.766  1.00 70.44           O  
ATOM   1722  CG  GLU A 213      30.625  30.531 -10.492  1.00 70.44           C  
ATOM   1723  CD  GLU A 213      30.906  31.391  -9.266  1.00 70.44           C  
ATOM   1724  OE1 GLU A 213      30.141  32.344  -9.016  1.00 70.44           O  
ATOM   1725  OE2 GLU A 213      31.875  31.094  -8.547  1.00 70.44           O  
ATOM   1726  N   SER A 214      32.469  26.344 -11.719  1.00 59.16           N  
ATOM   1727  CA  SER A 214      33.625  25.500 -12.016  1.00 59.16           C  
ATOM   1728  C   SER A 214      33.719  25.219 -13.508  1.00 59.16           C  
ATOM   1729  CB  SER A 214      33.531  24.172 -11.258  1.00 59.16           C  
ATOM   1730  O   SER A 214      34.781  24.781 -13.992  1.00 59.16           O  
ATOM   1731  OG  SER A 214      32.312  23.500 -11.562  1.00 59.16           O  
ATOM   1732  N   THR A 215      32.625  25.422 -14.188  1.00 56.00           N  
ATOM   1733  CA  THR A 215      32.688  25.266 -15.641  1.00 56.00           C  
ATOM   1734  C   THR A 215      32.844  26.609 -16.328  1.00 56.00           C  
ATOM   1735  CB  THR A 215      31.438  24.547 -16.172  1.00 56.00           C  
ATOM   1736  O   THR A 215      32.156  27.562 -16.000  1.00 56.00           O  
ATOM   1737  CG2 THR A 215      31.812  23.266 -16.906  1.00 56.00           C  
ATOM   1738  OG1 THR A 215      30.578  24.234 -15.086  1.00 56.00           O  
ATOM   1739  N   PRO A 216      34.031  26.953 -16.875  1.00 51.88           N  
ATOM   1740  CA  PRO A 216      34.438  28.250 -17.422  1.00 51.88           C  
ATOM   1741  C   PRO A 216      33.281  28.984 -18.094  1.00 51.88           C  
ATOM   1742  CB  PRO A 216      35.500  27.891 -18.438  1.00 51.88           C  
ATOM   1743  O   PRO A 216      33.125  30.203 -17.953  1.00 51.88           O  
ATOM   1744  CG  PRO A 216      35.625  26.406 -18.375  1.00 51.88           C  
ATOM   1745  CD  PRO A 216      34.594  25.891 -17.406  1.00 51.88           C  
ATOM   1746  N   ASP A 217      32.688  28.547 -19.281  1.00 48.97           N  
ATOM   1747  CA  ASP A 217      31.734  29.250 -20.156  1.00 48.97           C  
ATOM   1748  C   ASP A 217      30.312  29.172 -19.609  1.00 48.97           C  
ATOM   1749  CB  ASP A 217      31.797  28.688 -21.578  1.00 48.97           C  
ATOM   1750  O   ASP A 217      29.344  29.203 -20.375  1.00 48.97           O  
ATOM   1751  CG  ASP A 217      32.938  29.250 -22.391  1.00 48.97           C  
ATOM   1752  OD1 ASP A 217      33.406  30.359 -22.078  1.00 48.97           O  
ATOM   1753  OD2 ASP A 217      33.344  28.594 -23.375  1.00 48.97           O  
ATOM   1754  N   THR A 218      30.078  28.969 -18.391  1.00 49.91           N  
ATOM   1755  CA  THR A 218      28.719  28.766 -17.922  1.00 49.91           C  
ATOM   1756  C   THR A 218      27.969  30.094 -17.812  1.00 49.91           C  
ATOM   1757  CB  THR A 218      28.703  28.047 -16.562  1.00 49.91           C  
ATOM   1758  O   THR A 218      28.453  31.031 -17.172  1.00 49.91           O  
ATOM   1759  CG2 THR A 218      27.781  26.844 -16.578  1.00 49.91           C  
ATOM   1760  OG1 THR A 218      30.031  27.609 -16.250  1.00 49.91           O  
ATOM   1761  N   PRO A 219      27.125  30.438 -18.734  1.00 58.75           N  
ATOM   1762  CA  PRO A 219      26.281  31.609 -18.516  1.00 58.75           C  
ATOM   1763  C   PRO A 219      25.719  31.688 -17.094  1.00 58.75           C  
ATOM   1764  CB  PRO A 219      25.156  31.406 -19.531  1.00 58.75           C  
ATOM   1765  O   PRO A 219      25.703  30.672 -16.375  1.00 58.75           O  
ATOM   1766  CG  PRO A 219      25.359  30.031 -20.078  1.00 58.75           C  
ATOM   1767  CD  PRO A 219      26.625  29.484 -19.500  1.00 58.75           C  
ATOM   1768  N   GLU A 220      25.531  32.875 -16.641  1.00 71.94           N  
ATOM   1769  CA  GLU A 220      24.891  33.094 -15.344  1.00 71.94           C  
ATOM   1770  C   GLU A 220      23.578  32.344 -15.242  1.00 71.94           C  
ATOM   1771  CB  GLU A 220      24.656  34.594 -15.117  1.00 71.94           C  
ATOM   1772  O   GLU A 220      22.562  32.781 -15.773  1.00 71.94           O  
ATOM   1773  CG  GLU A 220      25.234  35.125 -13.805  1.00 71.94           C  
ATOM   1774  CD  GLU A 220      25.062  36.625 -13.633  1.00 71.94           C  
ATOM   1775  OE1 GLU A 220      25.516  37.156 -12.609  1.00 71.94           O  
ATOM   1776  OE2 GLU A 220      24.453  37.250 -14.523  1.00 71.94           O  
ATOM   1777  N   ILE A 221      23.609  31.156 -14.734  1.00 80.69           N  
ATOM   1778  CA  ILE A 221      22.453  30.266 -14.609  1.00 80.69           C  
ATOM   1779  C   ILE A 221      21.469  30.859 -13.609  1.00 80.69           C  
ATOM   1780  CB  ILE A 221      22.875  28.844 -14.172  1.00 80.69           C  
ATOM   1781  O   ILE A 221      20.250  30.812 -13.836  1.00 80.69           O  
ATOM   1782  CG1 ILE A 221      23.719  28.188 -15.266  1.00 80.69           C  
ATOM   1783  CG2 ILE A 221      21.641  28.000 -13.844  1.00 80.69           C  
ATOM   1784  CD1 ILE A 221      24.219  26.797 -14.906  1.00 80.69           C  
ATOM   1785  N   ILE A 222      22.062  31.422 -12.578  1.00 87.81           N  
ATOM   1786  CA  ILE A 222      21.234  32.125 -11.609  1.00 87.81           C  
ATOM   1787  C   ILE A 222      21.656  33.562 -11.500  1.00 87.81           C  
ATOM   1788  CB  ILE A 222      21.281  31.422 -10.219  1.00 87.81           C  
ATOM   1789  O   ILE A 222      22.750  33.875 -11.008  1.00 87.81           O  
ATOM   1790  CG1 ILE A 222      20.891  29.953 -10.336  1.00 87.81           C  
ATOM   1791  CG2 ILE A 222      20.375  32.156  -9.227  1.00 87.81           C  
ATOM   1792  CD1 ILE A 222      21.062  29.156  -9.047  1.00 87.81           C  
ATOM   1793  N   ALA A 223      20.844  34.438 -12.016  1.00 85.88           N  
ATOM   1794  CA  ALA A 223      21.141  35.844 -12.039  1.00 85.88           C  
ATOM   1795  C   ALA A 223      20.547  36.562 -10.828  1.00 85.88           C  
ATOM   1796  CB  ALA A 223      20.625  36.500 -13.336  1.00 85.88           C  
ATOM   1797  O   ALA A 223      19.438  36.219 -10.391  1.00 85.88           O  
ATOM   1798  N   THR A 224      21.375  37.406 -10.312  1.00 85.31           N  
ATOM   1799  CA  THR A 224      20.844  38.281  -9.289  1.00 85.31           C  
ATOM   1800  C   THR A 224      20.141  39.469  -9.922  1.00 85.31           C  
ATOM   1801  CB  THR A 224      21.969  38.781  -8.359  1.00 85.31           C  
ATOM   1802  O   THR A 224      20.703  40.156 -10.789  1.00 85.31           O  
ATOM   1803  CG2 THR A 224      21.406  39.531  -7.160  1.00 85.31           C  
ATOM   1804  OG1 THR A 224      22.734  37.688  -7.895  1.00 85.31           O  
ATOM   1805  N   ILE A 225      18.922  39.719  -9.648  1.00 80.44           N  
ATOM   1806  CA  ILE A 225      18.172  40.906 -10.023  1.00 80.44           C  
ATOM   1807  C   ILE A 225      18.078  41.844  -8.836  1.00 80.44           C  
ATOM   1808  CB  ILE A 225      16.750  40.531 -10.523  1.00 80.44           C  
ATOM   1809  O   ILE A 225      17.328  41.594  -7.891  1.00 80.44           O  
ATOM   1810  CG1 ILE A 225      16.828  39.438 -11.602  1.00 80.44           C  
ATOM   1811  CG2 ILE A 225      16.031  41.750 -11.055  1.00 80.44           C  
ATOM   1812  CD1 ILE A 225      17.578  39.875 -12.859  1.00 80.44           C  
ATOM   1813  N   HIS A 226      18.844  42.875  -8.930  1.00 75.38           N  
ATOM   1814  CA  HIS A 226      19.000  43.812  -7.812  1.00 75.38           C  
ATOM   1815  C   HIS A 226      17.656  44.312  -7.324  1.00 75.38           C  
ATOM   1816  CB  HIS A 226      19.891  44.969  -8.211  1.00 75.38           C  
ATOM   1817  O   HIS A 226      16.812  44.750  -8.125  1.00 75.38           O  
ATOM   1818  CG  HIS A 226      21.359  44.656  -8.188  1.00 75.38           C  
ATOM   1819  CD2 HIS A 226      22.250  44.531  -9.195  1.00 75.38           C  
ATOM   1820  ND1 HIS A 226      22.047  44.375  -7.023  1.00 75.38           N  
ATOM   1821  CE1 HIS A 226      23.312  44.125  -7.312  1.00 75.38           C  
ATOM   1822  NE2 HIS A 226      23.469  44.219  -8.625  1.00 75.38           N  
ATOM   1823  N   GLY A 227      17.391  44.219  -6.035  1.00 73.75           N  
ATOM   1824  CA  GLY A 227      16.219  44.750  -5.359  1.00 73.75           C  
ATOM   1825  C   GLY A 227      15.016  43.812  -5.477  1.00 73.75           C  
ATOM   1826  O   GLY A 227      13.984  44.031  -4.836  1.00 73.75           O  
ATOM   1827  N   GLU A 228      15.203  42.844  -6.324  1.00 80.94           N  
ATOM   1828  CA  GLU A 228      14.023  42.031  -6.605  1.00 80.94           C  
ATOM   1829  C   GLU A 228      14.250  40.594  -6.180  1.00 80.94           C  
ATOM   1830  CB  GLU A 228      13.664  42.094  -8.094  1.00 80.94           C  
ATOM   1831  O   GLU A 228      13.375  39.969  -5.562  1.00 80.94           O  
ATOM   1832  CG  GLU A 228      13.195  43.469  -8.555  1.00 80.94           C  
ATOM   1833  CD  GLU A 228      12.453  43.438  -9.883  1.00 80.94           C  
ATOM   1834  OE1 GLU A 228      12.523  44.406 -10.641  1.00 80.94           O  
ATOM   1835  OE2 GLU A 228      11.797  42.406 -10.164  1.00 80.94           O  
ATOM   1836  N   GLY A 229      15.375  40.000  -6.434  1.00 88.25           N  
ATOM   1837  CA  GLY A 229      15.641  38.594  -6.117  1.00 88.25           C  
ATOM   1838  C   GLY A 229      16.547  37.906  -7.125  1.00 88.25           C  
ATOM   1839  O   GLY A 229      17.547  38.500  -7.562  1.00 88.25           O  
ATOM   1840  N   TYR A 230      16.234  36.656  -7.332  1.00 86.75           N  
ATOM   1841  CA  TYR A 230      17.047  35.844  -8.211  1.00 86.75           C  
ATOM   1842  C   TYR A 230      16.219  35.281  -9.352  1.00 86.75           C  
ATOM   1843  CB  TYR A 230      17.719  34.719  -7.426  1.00 86.75           C  
ATOM   1844  O   TYR A 230      15.023  35.062  -9.211  1.00 86.75           O  
ATOM   1845  CG  TYR A 230      18.656  35.188  -6.352  1.00 86.75           C  
ATOM   1846  CD1 TYR A 230      20.000  35.469  -6.637  1.00 86.75           C  
ATOM   1847  CD2 TYR A 230      18.219  35.375  -5.043  1.00 86.75           C  
ATOM   1848  CE1 TYR A 230      20.875  35.906  -5.648  1.00 86.75           C  
ATOM   1849  CE2 TYR A 230      19.078  35.812  -4.047  1.00 86.75           C  
ATOM   1850  OH  TYR A 230      21.266  36.531  -3.377  1.00 86.75           O  
ATOM   1851  CZ  TYR A 230      20.406  36.094  -4.359  1.00 86.75           C  
ATOM   1852  N   ARG A 231      16.938  35.062 -10.453  1.00 86.94           N  
ATOM   1853  CA  ARG A 231      16.312  34.531 -11.656  1.00 86.94           C  
ATOM   1854  C   ARG A 231      17.125  33.375 -12.234  1.00 86.94           C  
ATOM   1855  CB  ARG A 231      16.109  35.625 -12.703  1.00 86.94           C  
ATOM   1856  O   ARG A 231      18.344  33.500 -12.367  1.00 86.94           O  
ATOM   1857  CG  ARG A 231      15.430  35.125 -13.977  1.00 86.94           C  
ATOM   1858  CD  ARG A 231      15.359  36.250 -15.031  1.00 86.94           C  
ATOM   1859  NE  ARG A 231      14.438  37.312 -14.633  1.00 86.94           N  
ATOM   1860  NH1 ARG A 231      15.141  38.781 -16.250  1.00 86.94           N  
ATOM   1861  NH2 ARG A 231      13.477  39.375 -14.781  1.00 86.94           N  
ATOM   1862  CZ  ARG A 231      14.359  38.500 -15.227  1.00 86.94           C  
ATOM   1863  N   PHE A 232      16.375  32.281 -12.539  1.00 86.44           N  
ATOM   1864  CA  PHE A 232      17.016  31.188 -13.227  1.00 86.44           C  
ATOM   1865  C   PHE A 232      17.109  31.453 -14.727  1.00 86.44           C  
ATOM   1866  CB  PHE A 232      16.266  29.875 -12.977  1.00 86.44           C  
ATOM   1867  O   PHE A 232      16.078  31.641 -15.391  1.00 86.44           O  
ATOM   1868  CG  PHE A 232      16.906  28.672 -13.617  1.00 86.44           C  
ATOM   1869  CD1 PHE A 232      16.312  28.062 -14.711  1.00 86.44           C  
ATOM   1870  CD2 PHE A 232      18.094  28.156 -13.125  1.00 86.44           C  
ATOM   1871  CE1 PHE A 232      16.891  26.938 -15.305  1.00 86.44           C  
ATOM   1872  CE2 PHE A 232      18.688  27.047 -13.719  1.00 86.44           C  
ATOM   1873  CZ  PHE A 232      18.078  26.438 -14.805  1.00 86.44           C  
ATOM   1874  N   CYS A 233      18.266  31.453 -15.234  1.00 80.25           N  
ATOM   1875  CA  CYS A 233      18.516  31.812 -16.625  1.00 80.25           C  
ATOM   1876  C   CYS A 233      19.016  30.609 -17.406  1.00 80.25           C  
ATOM   1877  CB  CYS A 233      19.531  32.969 -16.703  1.00 80.25           C  
ATOM   1878  O   CYS A 233      19.500  30.766 -18.531  1.00 80.25           O  
ATOM   1879  SG  CYS A 233      18.984  34.469 -15.906  1.00 80.25           S  
ATOM   1880  N   GLY A 234      18.953  29.500 -16.781  1.00 81.44           N  
ATOM   1881  CA  GLY A 234      19.375  28.312 -17.500  1.00 81.44           C  
ATOM   1882  C   GLY A 234      18.438  27.922 -18.625  1.00 81.44           C  
ATOM   1883  O   GLY A 234      17.219  28.172 -18.531  1.00 81.44           O  
ATOM   1884  N   ASP A 235      19.016  27.422 -19.656  1.00 75.69           N  
ATOM   1885  CA  ASP A 235      18.234  26.891 -20.766  1.00 75.69           C  
ATOM   1886  C   ASP A 235      17.766  25.469 -20.484  1.00 75.69           C  
ATOM   1887  CB  ASP A 235      19.047  26.922 -22.062  1.00 75.69           C  
ATOM   1888  O   ASP A 235      18.531  24.516 -20.609  1.00 75.69           O  
ATOM   1889  CG  ASP A 235      19.141  28.297 -22.672  1.00 75.69           C  
ATOM   1890  OD1 ASP A 235      18.234  29.125 -22.438  1.00 75.69           O  
ATOM   1891  OD2 ASP A 235      20.109  28.562 -23.406  1.00 75.69           O  
ATOM   1892  N   LEU A 236      16.641  25.422 -20.047  1.00 74.75           N  
ATOM   1893  CA  LEU A 236      16.109  24.109 -19.703  1.00 74.75           C  
ATOM   1894  C   LEU A 236      15.844  23.297 -20.969  1.00 74.75           C  
ATOM   1895  CB  LEU A 236      14.812  24.250 -18.906  1.00 74.75           C  
ATOM   1896  O   LEU A 236      15.312  23.812 -21.953  1.00 74.75           O  
ATOM   1897  CG  LEU A 236      14.977  24.453 -17.391  1.00 74.75           C  
ATOM   1898  CD1 LEU A 236      13.750  25.141 -16.812  1.00 74.75           C  
ATOM   1899  CD2 LEU A 236      15.219  23.109 -16.703  1.00 74.75           C  
ATOM   1900  N   GLU A 237      16.438  22.125 -20.969  1.00 69.38           N  
ATOM   1901  CA  GLU A 237      16.203  21.219 -22.094  1.00 69.38           C  
ATOM   1902  C   GLU A 237      14.867  20.500 -21.953  1.00 69.38           C  
ATOM   1903  CB  GLU A 237      17.344  20.203 -22.219  1.00 69.38           C  
ATOM   1904  O   GLU A 237      14.438  20.188 -20.844  1.00 69.38           O  
ATOM   1905  CG  GLU A 237      18.688  20.828 -22.547  1.00 69.38           C  
ATOM   1906  CD  GLU A 237      19.812  19.812 -22.625  1.00 69.38           C  
ATOM   1907  OE1 GLU A 237      21.000  20.219 -22.781  1.00 69.38           O  
ATOM   1908  OE2 GLU A 237      19.531  18.609 -22.547  1.00 69.38           O  
ATOM   1909  N   ASP A 238      13.891  20.453 -22.922  1.00 49.31           N  
ATOM   1910  CA  ASP A 238      12.586  19.797 -22.984  1.00 49.31           C  
ATOM   1911  C   ASP A 238      12.727  18.281 -22.812  1.00 49.31           C  
ATOM   1912  CB  ASP A 238      11.883  20.109 -24.312  1.00 49.31           C  
ATOM   1913  O   ASP A 238      13.727  17.688 -23.219  1.00 49.31           O  
ATOM   1914  CG  ASP A 238      11.203  21.453 -24.312  1.00 49.31           C  
ATOM   1915  OD1 ASP A 238      11.000  22.047 -23.219  1.00 49.31           O  
ATOM   1916  OD2 ASP A 238      10.867  21.953 -25.406  1.00 49.31           O  
TER    1917      ASP A 238                                                      
ATOM   1918  N   MET B   1     -10.781  29.844   4.477  1.00 35.25           N  
ATOM   1919  CA  MET B   1     -10.242  28.516   4.727  1.00 35.25           C  
ATOM   1920  C   MET B   1     -11.336  27.453   4.652  1.00 35.25           C  
ATOM   1921  CB  MET B   1      -9.555  28.469   6.094  1.00 35.25           C  
ATOM   1922  O   MET B   1     -12.406  27.625   5.234  1.00 35.25           O  
ATOM   1923  CG  MET B   1      -8.039  28.547   6.023  1.00 35.25           C  
ATOM   1924  SD  MET B   1      -7.262  28.594   7.684  1.00 35.25           S  
ATOM   1925  CE  MET B   1      -6.812  26.859   7.879  1.00 35.25           C  
ATOM   1926  N   GLN B   2     -11.406  26.672   3.502  1.00 46.09           N  
ATOM   1927  CA  GLN B   2     -12.508  25.734   3.340  1.00 46.09           C  
ATOM   1928  C   GLN B   2     -12.664  24.844   4.570  1.00 46.09           C  
ATOM   1929  CB  GLN B   2     -12.305  24.875   2.094  1.00 46.09           C  
ATOM   1930  O   GLN B   2     -11.672  24.469   5.199  1.00 46.09           O  
ATOM   1931  CG  GLN B   2     -12.898  25.469   0.826  1.00 46.09           C  
ATOM   1932  CD  GLN B   2     -12.664  24.594  -0.396  1.00 46.09           C  
ATOM   1933  NE2 GLN B   2     -13.180  25.031  -1.540  1.00 46.09           N  
ATOM   1934  OE1 GLN B   2     -12.023  23.547  -0.313  1.00 46.09           O  
ATOM   1935  N   THR B   3     -13.828  24.969   5.148  1.00 64.75           N  
ATOM   1936  CA  THR B   3     -14.156  24.109   6.277  1.00 64.75           C  
ATOM   1937  C   THR B   3     -13.906  22.641   5.922  1.00 64.75           C  
ATOM   1938  CB  THR B   3     -15.617  24.297   6.719  1.00 64.75           C  
ATOM   1939  O   THR B   3     -14.461  22.141   4.941  1.00 64.75           O  
ATOM   1940  CG2 THR B   3     -15.906  23.500   7.992  1.00 64.75           C  
ATOM   1941  OG1 THR B   3     -15.867  25.688   6.961  1.00 64.75           O  
ATOM   1942  N   PRO B   4     -12.984  22.078   6.504  1.00 78.50           N  
ATOM   1943  CA  PRO B   4     -12.719  20.672   6.207  1.00 78.50           C  
ATOM   1944  C   PRO B   4     -13.945  19.781   6.430  1.00 78.50           C  
ATOM   1945  CB  PRO B   4     -11.602  20.312   7.188  1.00 78.50           C  
ATOM   1946  O   PRO B   4     -14.719  20.016   7.355  1.00 78.50           O  
ATOM   1947  CG  PRO B   4     -11.086  21.625   7.672  1.00 78.50           C  
ATOM   1948  CD  PRO B   4     -12.156  22.656   7.488  1.00 78.50           C  
ATOM   1949  N   HIS B   5     -14.164  18.938   5.598  1.00 85.25           N  
ATOM   1950  CA  HIS B   5     -15.227  17.953   5.688  1.00 85.25           C  
ATOM   1951  C   HIS B   5     -14.734  16.672   6.355  1.00 85.25           C  
ATOM   1952  CB  HIS B   5     -15.789  17.641   4.301  1.00 85.25           C  
ATOM   1953  O   HIS B   5     -13.773  16.047   5.887  1.00 85.25           O  
ATOM   1954  CG  HIS B   5     -16.469  18.797   3.654  1.00 85.25           C  
ATOM   1955  CD2 HIS B   5     -16.844  20.000   4.152  1.00 85.25           C  
ATOM   1956  ND1 HIS B   5     -16.859  18.797   2.330  1.00 85.25           N  
ATOM   1957  CE1 HIS B   5     -17.438  19.938   2.043  1.00 85.25           C  
ATOM   1958  NE2 HIS B   5     -17.438  20.703   3.131  1.00 85.25           N  
ATOM   1959  N   ILE B   6     -15.406  16.281   7.387  1.00 93.69           N  
ATOM   1960  CA  ILE B   6     -15.078  15.062   8.109  1.00 93.69           C  
ATOM   1961  C   ILE B   6     -16.188  14.039   7.934  1.00 93.69           C  
ATOM   1962  CB  ILE B   6     -14.836  15.344   9.609  1.00 93.69           C  
ATOM   1963  O   ILE B   6     -17.375  14.375   8.039  1.00 93.69           O  
ATOM   1964  CG1 ILE B   6     -13.664  16.312   9.797  1.00 93.69           C  
ATOM   1965  CG2 ILE B   6     -14.594  14.039  10.367  1.00 93.69           C  
ATOM   1966  CD1 ILE B   6     -13.320  16.594  11.250  1.00 93.69           C  
ATOM   1967  N   LEU B   7     -15.773  12.891   7.539  1.00 95.00           N  
ATOM   1968  CA  LEU B   7     -16.719  11.789   7.445  1.00 95.00           C  
ATOM   1969  C   LEU B   7     -16.547  10.820   8.617  1.00 95.00           C  
ATOM   1970  CB  LEU B   7     -16.547  11.039   6.121  1.00 95.00           C  
ATOM   1971  O   LEU B   7     -15.484  10.234   8.789  1.00 95.00           O  
ATOM   1972  CG  LEU B   7     -17.375   9.758   5.949  1.00 95.00           C  
ATOM   1973  CD1 LEU B   7     -18.859  10.062   6.098  1.00 95.00           C  
ATOM   1974  CD2 LEU B   7     -17.078   9.117   4.598  1.00 95.00           C  
ATOM   1975  N   ILE B   8     -17.594  10.672   9.375  1.00 96.25           N  
ATOM   1976  CA  ILE B   8     -17.625   9.727  10.484  1.00 96.25           C  
ATOM   1977  C   ILE B   8     -18.344   8.445  10.047  1.00 96.25           C  
ATOM   1978  CB  ILE B   8     -18.328  10.336  11.719  1.00 96.25           C  
ATOM   1979  O   ILE B   8     -19.500   8.484   9.633  1.00 96.25           O  
ATOM   1980  CG1 ILE B   8     -17.578  11.594  12.188  1.00 96.25           C  
ATOM   1981  CG2 ILE B   8     -18.422   9.305  12.852  1.00 96.25           C  
ATOM   1982  CD1 ILE B   8     -18.328  12.391  13.250  1.00 96.25           C  
ATOM   1983  N   VAL B   9     -17.625   7.336  10.086  1.00 95.50           N  
ATOM   1984  CA  VAL B   9     -18.203   6.035   9.766  1.00 95.50           C  
ATOM   1985  C   VAL B   9     -18.344   5.199  11.039  1.00 95.50           C  
ATOM   1986  CB  VAL B   9     -17.344   5.281   8.719  1.00 95.50           C  
ATOM   1987  O   VAL B   9     -17.359   4.637  11.523  1.00 95.50           O  
ATOM   1988  CG1 VAL B   9     -18.078   4.031   8.227  1.00 95.50           C  
ATOM   1989  CG2 VAL B   9     -17.000   6.199   7.551  1.00 95.50           C  
ATOM   1990  N   GLU B  10     -19.500   5.148  11.578  1.00 93.88           N  
ATOM   1991  CA  GLU B  10     -19.828   4.574  12.883  1.00 93.88           C  
ATOM   1992  C   GLU B  10     -21.281   4.102  12.930  1.00 93.88           C  
ATOM   1993  CB  GLU B  10     -19.562   5.594  14.000  1.00 93.88           C  
ATOM   1994  O   GLU B  10     -22.203   4.879  12.680  1.00 93.88           O  
ATOM   1995  CG  GLU B  10     -20.031   5.133  15.367  1.00 93.88           C  
ATOM   1996  CD  GLU B  10     -19.281   3.916  15.883  1.00 93.88           C  
ATOM   1997  OE1 GLU B  10     -19.906   2.848  16.078  1.00 93.88           O  
ATOM   1998  OE2 GLU B  10     -18.047   4.031  16.094  1.00 93.88           O  
ATOM   1999  N   ASP B  11     -21.484   2.812  13.289  1.00 87.75           N  
ATOM   2000  CA  ASP B  11     -22.844   2.254  13.234  1.00 87.75           C  
ATOM   2001  C   ASP B  11     -23.609   2.570  14.516  1.00 87.75           C  
ATOM   2002  CB  ASP B  11     -22.781   0.741  13.016  1.00 87.75           C  
ATOM   2003  O   ASP B  11     -24.844   2.535  14.523  1.00 87.75           O  
ATOM   2004  CG  ASP B  11     -22.156  -0.007  14.188  1.00 87.75           C  
ATOM   2005  OD1 ASP B  11     -21.078   0.396  14.664  1.00 87.75           O  
ATOM   2006  OD2 ASP B  11     -22.766  -1.011  14.625  1.00 87.75           O  
ATOM   2007  N   GLU B  12     -22.953   2.721  15.664  1.00 86.62           N  
ATOM   2008  CA  GLU B  12     -23.641   3.018  16.922  1.00 86.62           C  
ATOM   2009  C   GLU B  12     -24.094   4.473  16.969  1.00 86.62           C  
ATOM   2010  CB  GLU B  12     -22.734   2.709  18.109  1.00 86.62           C  
ATOM   2011  O   GLU B  12     -23.266   5.391  16.906  1.00 86.62           O  
ATOM   2012  CG  GLU B  12     -23.484   2.562  19.422  1.00 86.62           C  
ATOM   2013  CD  GLU B  12     -23.828   3.896  20.062  1.00 86.62           C  
ATOM   2014  OE1 GLU B  12     -24.953   4.035  20.594  1.00 86.62           O  
ATOM   2015  OE2 GLU B  12     -22.984   4.812  20.031  1.00 86.62           O  
ATOM   2016  N   LEU B  13     -25.281   4.688  17.094  1.00 87.56           N  
ATOM   2017  CA  LEU B  13     -25.922   5.992  16.984  1.00 87.56           C  
ATOM   2018  C   LEU B  13     -25.344   6.965  18.016  1.00 87.56           C  
ATOM   2019  CB  LEU B  13     -27.438   5.859  17.203  1.00 87.56           C  
ATOM   2020  O   LEU B  13     -25.016   8.102  17.672  1.00 87.56           O  
ATOM   2021  CG  LEU B  13     -28.250   7.148  17.094  1.00 87.56           C  
ATOM   2022  CD1 LEU B  13     -28.188   7.703  15.672  1.00 87.56           C  
ATOM   2023  CD2 LEU B  13     -29.703   6.906  17.516  1.00 87.56           C  
ATOM   2024  N   VAL B  14     -25.250   6.605  19.281  1.00 86.38           N  
ATOM   2025  CA  VAL B  14     -24.797   7.484  20.344  1.00 86.38           C  
ATOM   2026  C   VAL B  14     -23.375   7.953  20.078  1.00 86.38           C  
ATOM   2027  CB  VAL B  14     -24.875   6.785  21.734  1.00 86.38           C  
ATOM   2028  O   VAL B  14     -23.062   9.141  20.203  1.00 86.38           O  
ATOM   2029  CG1 VAL B  14     -24.203   7.633  22.797  1.00 86.38           C  
ATOM   2030  CG2 VAL B  14     -26.328   6.492  22.109  1.00 86.38           C  
ATOM   2031  N   THR B  15     -22.547   7.039  19.703  1.00 91.50           N  
ATOM   2032  CA  THR B  15     -21.172   7.379  19.391  1.00 91.50           C  
ATOM   2033  C   THR B  15     -21.109   8.281  18.156  1.00 91.50           C  
ATOM   2034  CB  THR B  15     -20.328   6.117  19.141  1.00 91.50           C  
ATOM   2035  O   THR B  15     -20.359   9.273  18.141  1.00 91.50           O  
ATOM   2036  CG2 THR B  15     -18.875   6.480  18.844  1.00 91.50           C  
ATOM   2037  OG1 THR B  15     -20.359   5.289  20.312  1.00 91.50           O  
ATOM   2038  N   ARG B  16     -21.812   7.973  17.219  1.00 93.31           N  
ATOM   2039  CA  ARG B  16     -21.844   8.766  15.992  1.00 93.31           C  
ATOM   2040  C   ARG B  16     -22.297  10.188  16.281  1.00 93.31           C  
ATOM   2041  CB  ARG B  16     -22.766   8.117  14.961  1.00 93.31           C  
ATOM   2042  O   ARG B  16     -21.688  11.148  15.797  1.00 93.31           O  
ATOM   2043  CG  ARG B  16     -22.672   8.727  13.570  1.00 93.31           C  
ATOM   2044  CD  ARG B  16     -23.406   7.883  12.531  1.00 93.31           C  
ATOM   2045  NE  ARG B  16     -24.844   7.828  12.797  1.00 93.31           N  
ATOM   2046  NH1 ARG B  16     -24.875   5.566  13.273  1.00 93.31           N  
ATOM   2047  NH2 ARG B  16     -26.812   6.789  13.359  1.00 93.31           N  
ATOM   2048  CZ  ARG B  16     -25.500   6.730  13.141  1.00 93.31           C  
ATOM   2049  N   ASN B  17     -23.344  10.328  17.016  1.00 86.69           N  
ATOM   2050  CA  ASN B  17     -23.859  11.641  17.375  1.00 86.69           C  
ATOM   2051  C   ASN B  17     -22.859  12.422  18.219  1.00 86.69           C  
ATOM   2052  CB  ASN B  17     -25.188  11.500  18.125  1.00 86.69           C  
ATOM   2053  O   ASN B  17     -22.703  13.633  18.031  1.00 86.69           O  
ATOM   2054  CG  ASN B  17     -26.344  11.156  17.219  1.00 86.69           C  
ATOM   2055  ND2 ASN B  17     -27.484  10.773  17.812  1.00 86.69           N  
ATOM   2056  OD1 ASN B  17     -26.234  11.227  15.992  1.00 86.69           O  
ATOM   2057  N   THR B  18     -22.266  11.742  19.141  1.00 88.06           N  
ATOM   2058  CA  THR B  18     -21.250  12.375  19.969  1.00 88.06           C  
ATOM   2059  C   THR B  18     -20.109  12.922  19.125  1.00 88.06           C  
ATOM   2060  CB  THR B  18     -20.688  11.391  21.016  1.00 88.06           C  
ATOM   2061  O   THR B  18     -19.688  14.070  19.297  1.00 88.06           O  
ATOM   2062  CG2 THR B  18     -19.594  12.039  21.859  1.00 88.06           C  
ATOM   2063  OG1 THR B  18     -21.750  10.969  21.875  1.00 88.06           O  
ATOM   2064  N   LEU B  19     -19.625  12.109  18.172  1.00 94.44           N  
ATOM   2065  CA  LEU B  19     -18.516  12.531  17.312  1.00 94.44           C  
ATOM   2066  C   LEU B  19     -18.938  13.703  16.438  1.00 94.44           C  
ATOM   2067  CB  LEU B  19     -18.047  11.359  16.453  1.00 94.44           C  
ATOM   2068  O   LEU B  19     -18.172  14.641  16.234  1.00 94.44           O  
ATOM   2069  CG  LEU B  19     -17.312  10.234  17.172  1.00 94.44           C  
ATOM   2070  CD1 LEU B  19     -17.047   9.078  16.219  1.00 94.44           C  
ATOM   2071  CD2 LEU B  19     -16.000  10.742  17.781  1.00 94.44           C  
ATOM   2072  N   LYS B  20     -20.094  13.609  15.953  1.00 91.25           N  
ATOM   2073  CA  LYS B  20     -20.625  14.719  15.156  1.00 91.25           C  
ATOM   2074  C   LYS B  20     -20.609  16.016  15.945  1.00 91.25           C  
ATOM   2075  CB  LYS B  20     -22.031  14.406  14.672  1.00 91.25           C  
ATOM   2076  O   LYS B  20     -20.125  17.047  15.461  1.00 91.25           O  
ATOM   2077  CG  LYS B  20     -22.656  15.500  13.805  1.00 91.25           C  
ATOM   2078  CD  LYS B  20     -24.062  15.141  13.367  1.00 91.25           C  
ATOM   2079  CE  LYS B  20     -24.688  16.250  12.539  1.00 91.25           C  
ATOM   2080  NZ  LYS B  20     -26.062  15.875  12.062  1.00 91.25           N  
ATOM   2081  N   SER B  21     -21.141  15.945  17.078  1.00 85.50           N  
ATOM   2082  CA  SER B  21     -21.234  17.125  17.938  1.00 85.50           C  
ATOM   2083  C   SER B  21     -19.844  17.688  18.250  1.00 85.50           C  
ATOM   2084  CB  SER B  21     -21.953  16.781  19.250  1.00 85.50           C  
ATOM   2085  O   SER B  21     -19.641  18.891  18.203  1.00 85.50           O  
ATOM   2086  OG  SER B  21     -23.312  16.453  19.000  1.00 85.50           O  
ATOM   2087  N   ILE B  22     -18.938  16.812  18.531  1.00 86.62           N  
ATOM   2088  CA  ILE B  22     -17.578  17.188  18.906  1.00 86.62           C  
ATOM   2089  C   ILE B  22     -16.922  17.938  17.750  1.00 86.62           C  
ATOM   2090  CB  ILE B  22     -16.734  15.961  19.297  1.00 86.62           C  
ATOM   2091  O   ILE B  22     -16.359  19.016  17.953  1.00 86.62           O  
ATOM   2092  CG1 ILE B  22     -17.141  15.453  20.688  1.00 86.62           C  
ATOM   2093  CG2 ILE B  22     -15.242  16.297  19.250  1.00 86.62           C  
ATOM   2094  CD1 ILE B  22     -16.531  14.109  21.062  1.00 86.62           C  
ATOM   2095  N   PHE B  23     -17.062  17.469  16.562  1.00 91.31           N  
ATOM   2096  CA  PHE B  23     -16.344  18.047  15.430  1.00 91.31           C  
ATOM   2097  C   PHE B  23     -17.094  19.266  14.891  1.00 91.31           C  
ATOM   2098  CB  PHE B  23     -16.156  17.016  14.320  1.00 91.31           C  
ATOM   2099  O   PHE B  23     -16.469  20.234  14.445  1.00 91.31           O  
ATOM   2100  CG  PHE B  23     -15.016  16.062  14.547  1.00 91.31           C  
ATOM   2101  CD1 PHE B  23     -13.703  16.500  14.438  1.00 91.31           C  
ATOM   2102  CD2 PHE B  23     -15.250  14.742  14.883  1.00 91.31           C  
ATOM   2103  CE1 PHE B  23     -12.633  15.633  14.656  1.00 91.31           C  
ATOM   2104  CE2 PHE B  23     -14.188  13.859  15.102  1.00 91.31           C  
ATOM   2105  CZ  PHE B  23     -12.883  14.312  14.984  1.00 91.31           C  
ATOM   2106  N   GLU B  24     -18.344  19.219  14.906  1.00 84.19           N  
ATOM   2107  CA  GLU B  24     -19.109  20.391  14.500  1.00 84.19           C  
ATOM   2108  C   GLU B  24     -18.828  21.578  15.422  1.00 84.19           C  
ATOM   2109  CB  GLU B  24     -20.609  20.094  14.484  1.00 84.19           C  
ATOM   2110  O   GLU B  24     -18.766  22.719  14.977  1.00 84.19           O  
ATOM   2111  CG  GLU B  24     -21.047  19.266  13.289  1.00 84.19           C  
ATOM   2112  CD  GLU B  24     -22.547  19.016  13.258  1.00 84.19           C  
ATOM   2113  OE1 GLU B  24     -23.094  18.688  12.172  1.00 84.19           O  
ATOM   2114  OE2 GLU B  24     -23.188  19.141  14.328  1.00 84.19           O  
ATOM   2115  N   ALA B  25     -18.703  21.281  16.688  1.00 77.19           N  
ATOM   2116  CA  ALA B  25     -18.391  22.328  17.672  1.00 77.19           C  
ATOM   2117  C   ALA B  25     -17.047  22.969  17.359  1.00 77.19           C  
ATOM   2118  CB  ALA B  25     -18.375  21.734  19.078  1.00 77.19           C  
ATOM   2119  O   ALA B  25     -16.812  24.125  17.734  1.00 77.19           O  
ATOM   2120  N   GLU B  26     -16.219  22.234  16.703  1.00 76.69           N  
ATOM   2121  CA  GLU B  26     -14.898  22.766  16.359  1.00 76.69           C  
ATOM   2122  C   GLU B  26     -14.930  23.453  15.000  1.00 76.69           C  
ATOM   2123  CB  GLU B  26     -13.852  21.656  16.359  1.00 76.69           C  
ATOM   2124  O   GLU B  26     -13.898  23.938  14.516  1.00 76.69           O  
ATOM   2125  CG  GLU B  26     -13.539  21.109  17.750  1.00 76.69           C  
ATOM   2126  CD  GLU B  26     -12.750  22.062  18.609  1.00 76.69           C  
ATOM   2127  OE1 GLU B  26     -13.016  22.156  19.828  1.00 76.69           O  
ATOM   2128  OE2 GLU B  26     -11.859  22.750  18.062  1.00 76.69           O  
ATOM   2129  N   GLY B  27     -16.078  23.453  14.352  1.00 75.75           N  
ATOM   2130  CA  GLY B  27     -16.250  24.219  13.125  1.00 75.75           C  
ATOM   2131  C   GLY B  27     -16.109  23.391  11.867  1.00 75.75           C  
ATOM   2132  O   GLY B  27     -16.000  23.922  10.766  1.00 75.75           O  
ATOM   2133  N   TYR B  28     -16.125  22.141  11.984  1.00 81.25           N  
ATOM   2134  CA  TYR B  28     -16.031  21.250  10.828  1.00 81.25           C  
ATOM   2135  C   TYR B  28     -17.406  20.938  10.266  1.00 81.25           C  
ATOM   2136  CB  TYR B  28     -15.297  19.969  11.195  1.00 81.25           C  
ATOM   2137  O   TYR B  28     -18.406  20.984  10.984  1.00 81.25           O  
ATOM   2138  CG  TYR B  28     -13.883  20.188  11.695  1.00 81.25           C  
ATOM   2139  CD1 TYR B  28     -12.836  20.391  10.805  1.00 81.25           C  
ATOM   2140  CD2 TYR B  28     -13.602  20.188  13.055  1.00 81.25           C  
ATOM   2141  CE1 TYR B  28     -11.539  20.594  11.258  1.00 81.25           C  
ATOM   2142  CE2 TYR B  28     -12.305  20.391  13.523  1.00 81.25           C  
ATOM   2143  OH  TYR B  28      -9.992  20.781  13.070  1.00 81.25           O  
ATOM   2144  CZ  TYR B  28     -11.281  20.594  12.617  1.00 81.25           C  
ATOM   2145  N   ASP B  29     -17.438  20.719   9.000  1.00 83.94           N  
ATOM   2146  CA  ASP B  29     -18.625  20.094   8.398  1.00 83.94           C  
ATOM   2147  C   ASP B  29     -18.531  18.578   8.484  1.00 83.94           C  
ATOM   2148  CB  ASP B  29     -18.781  20.531   6.945  1.00 83.94           C  
ATOM   2149  O   ASP B  29     -17.562  17.969   8.008  1.00 83.94           O  
ATOM   2150  CG  ASP B  29     -19.344  21.938   6.809  1.00 83.94           C  
ATOM   2151  OD1 ASP B  29     -19.938  22.453   7.781  1.00 83.94           O  
ATOM   2152  OD2 ASP B  29     -19.203  22.531   5.719  1.00 83.94           O  
ATOM   2153  N   VAL B  30     -19.578  18.000   9.070  1.00 91.31           N  
ATOM   2154  CA  VAL B  30     -19.500  16.578   9.406  1.00 91.31           C  
ATOM   2155  C   VAL B  30     -20.516  15.797   8.594  1.00 91.31           C  
ATOM   2156  CB  VAL B  30     -19.703  16.328  10.914  1.00 91.31           C  
ATOM   2157  O   VAL B  30     -21.688  16.188   8.492  1.00 91.31           O  
ATOM   2158  CG1 VAL B  30     -19.672  14.844  11.227  1.00 91.31           C  
ATOM   2159  CG2 VAL B  30     -18.656  17.078  11.727  1.00 91.31           C  
ATOM   2160  N   PHE B  31     -20.062  14.789   7.938  1.00 91.62           N  
ATOM   2161  CA  PHE B  31     -20.891  13.781   7.289  1.00 91.62           C  
ATOM   2162  C   PHE B  31     -20.891  12.484   8.086  1.00 91.62           C  
ATOM   2163  CB  PHE B  31     -20.406  13.523   5.859  1.00 91.62           C  
ATOM   2164  O   PHE B  31     -19.922  12.180   8.781  1.00 91.62           O  
ATOM   2165  CG  PHE B  31     -20.484  14.734   4.965  1.00 91.62           C  
ATOM   2166  CD1 PHE B  31     -21.594  14.938   4.145  1.00 91.62           C  
ATOM   2167  CD2 PHE B  31     -19.453  15.664   4.941  1.00 91.62           C  
ATOM   2168  CE1 PHE B  31     -21.656  16.062   3.314  1.00 91.62           C  
ATOM   2169  CE2 PHE B  31     -19.516  16.781   4.113  1.00 91.62           C  
ATOM   2170  CZ  PHE B  31     -20.625  16.969   3.301  1.00 91.62           C  
ATOM   2171  N   GLU B  32     -22.047  11.734   7.996  1.00 92.94           N  
ATOM   2172  CA  GLU B  32     -22.188  10.516   8.789  1.00 92.94           C  
ATOM   2173  C   GLU B  32     -22.531   9.320   7.902  1.00 92.94           C  
ATOM   2174  CB  GLU B  32     -23.281  10.703   9.852  1.00 92.94           C  
ATOM   2175  O   GLU B  32     -23.312   9.445   6.961  1.00 92.94           O  
ATOM   2176  CG  GLU B  32     -23.000  11.859  10.812  1.00 92.94           C  
ATOM   2177  CD  GLU B  32     -24.156  12.117  11.773  1.00 92.94           C  
ATOM   2178  OE1 GLU B  32     -24.875  13.133  11.594  1.00 92.94           O  
ATOM   2179  OE2 GLU B  32     -24.328  11.312  12.711  1.00 92.94           O  
ATOM   2180  N   ALA B  33     -21.906   8.234   8.141  1.00 94.00           N  
ATOM   2181  CA  ALA B  33     -22.203   6.945   7.516  1.00 94.00           C  
ATOM   2182  C   ALA B  33     -22.297   5.840   8.562  1.00 94.00           C  
ATOM   2183  CB  ALA B  33     -21.125   6.598   6.477  1.00 94.00           C  
ATOM   2184  O   ALA B  33     -21.531   5.816   9.531  1.00 94.00           O  
ATOM   2185  N   THR B  34     -23.188   4.914   8.367  1.00 91.31           N  
ATOM   2186  CA  THR B  34     -23.406   3.850   9.336  1.00 91.31           C  
ATOM   2187  C   THR B  34     -22.719   2.561   8.891  1.00 91.31           C  
ATOM   2188  CB  THR B  34     -24.922   3.588   9.539  1.00 91.31           C  
ATOM   2189  O   THR B  34     -22.641   1.604   9.664  1.00 91.31           O  
ATOM   2190  CG2 THR B  34     -25.641   4.855   9.969  1.00 91.31           C  
ATOM   2191  OG1 THR B  34     -25.484   3.119   8.312  1.00 91.31           O  
ATOM   2192  N   ASP B  35     -22.297   2.557   7.645  1.00 88.81           N  
ATOM   2193  CA  ASP B  35     -21.641   1.381   7.086  1.00 88.81           C  
ATOM   2194  C   ASP B  35     -20.812   1.748   5.855  1.00 88.81           C  
ATOM   2195  CB  ASP B  35     -22.656   0.304   6.730  1.00 88.81           C  
ATOM   2196  O   ASP B  35     -20.703   2.924   5.500  1.00 88.81           O  
ATOM   2197  CG  ASP B  35     -23.734   0.799   5.773  1.00 88.81           C  
ATOM   2198  OD1 ASP B  35     -23.438   1.663   4.922  1.00 88.81           O  
ATOM   2199  OD2 ASP B  35     -24.891   0.323   5.875  1.00 88.81           O  
ATOM   2200  N   GLY B  36     -20.172   0.768   5.234  1.00 86.94           N  
ATOM   2201  CA  GLY B  36     -19.281   0.968   4.090  1.00 86.94           C  
ATOM   2202  C   GLY B  36     -20.016   1.515   2.873  1.00 86.94           C  
ATOM   2203  O   GLY B  36     -19.469   2.340   2.139  1.00 86.94           O  
ATOM   2204  N   ALA B  37     -21.156   1.081   2.664  1.00 80.44           N  
ATOM   2205  CA  ALA B  37     -21.922   1.530   1.507  1.00 80.44           C  
ATOM   2206  C   ALA B  37     -22.203   3.027   1.587  1.00 80.44           C  
ATOM   2207  CB  ALA B  37     -23.234   0.746   1.400  1.00 80.44           C  
ATOM   2208  O   ALA B  37     -21.984   3.760   0.621  1.00 80.44           O  
ATOM   2209  N   GLU B  38     -22.719   3.422   2.727  1.00 87.94           N  
ATOM   2210  CA  GLU B  38     -22.984   4.844   2.938  1.00 87.94           C  
ATOM   2211  C   GLU B  38     -21.703   5.660   2.850  1.00 87.94           C  
ATOM   2212  CB  GLU B  38     -23.656   5.066   4.293  1.00 87.94           C  
ATOM   2213  O   GLU B  38     -21.703   6.770   2.312  1.00 87.94           O  
ATOM   2214  CG  GLU B  38     -25.172   4.867   4.270  1.00 87.94           C  
ATOM   2215  CD  GLU B  38     -25.844   5.227   5.582  1.00 87.94           C  
ATOM   2216  OE1 GLU B  38     -27.078   5.066   5.695  1.00 87.94           O  
ATOM   2217  OE2 GLU B  38     -25.125   5.676   6.508  1.00 87.94           O  
ATOM   2218  N   MET B  39     -20.594   5.078   3.350  1.00 90.31           N  
ATOM   2219  CA  MET B  39     -19.297   5.742   3.268  1.00 90.31           C  
ATOM   2220  C   MET B  39     -18.922   6.020   1.816  1.00 90.31           C  
ATOM   2221  CB  MET B  39     -18.219   4.895   3.939  1.00 90.31           C  
ATOM   2222  O   MET B  39     -18.594   7.152   1.461  1.00 90.31           O  
ATOM   2223  CG  MET B  39     -16.828   5.520   3.891  1.00 90.31           C  
ATOM   2224  SD  MET B  39     -15.516   4.363   4.445  1.00 90.31           S  
ATOM   2225  CE  MET B  39     -15.383   3.312   2.973  1.00 90.31           C  
ATOM   2226  N   HIS B  40     -19.031   5.023   1.053  1.00 80.31           N  
ATOM   2227  CA  HIS B  40     -18.641   5.148  -0.346  1.00 80.31           C  
ATOM   2228  C   HIS B  40     -19.531   6.137  -1.085  1.00 80.31           C  
ATOM   2229  CB  HIS B  40     -18.672   3.787  -1.038  1.00 80.31           C  
ATOM   2230  O   HIS B  40     -19.062   6.883  -1.946  1.00 80.31           O  
ATOM   2231  CG  HIS B  40     -17.516   2.906  -0.697  1.00 80.31           C  
ATOM   2232  CD2 HIS B  40     -17.469   1.682  -0.124  1.00 80.31           C  
ATOM   2233  ND1 HIS B  40     -16.203   3.270  -0.946  1.00 80.31           N  
ATOM   2234  CE1 HIS B  40     -15.406   2.301  -0.541  1.00 80.31           C  
ATOM   2235  NE2 HIS B  40     -16.141   1.326  -0.037  1.00 80.31           N  
ATOM   2236  N   GLN B  41     -20.844   6.137  -0.803  1.00 75.38           N  
ATOM   2237  CA  GLN B  41     -21.766   7.094  -1.396  1.00 75.38           C  
ATOM   2238  C   GLN B  41     -21.359   8.531  -1.077  1.00 75.38           C  
ATOM   2239  CB  GLN B  41     -23.203   6.828  -0.906  1.00 75.38           C  
ATOM   2240  O   GLN B  41     -21.297   9.375  -1.972  1.00 75.38           O  
ATOM   2241  CG  GLN B  41     -24.250   7.723  -1.556  1.00 75.38           C  
ATOM   2242  CD  GLN B  41     -25.656   7.426  -1.067  1.00 75.38           C  
ATOM   2243  NE2 GLN B  41     -26.531   8.414  -1.183  1.00 75.38           N  
ATOM   2244  OE1 GLN B  41     -25.938   6.324  -0.589  1.00 75.38           O  
ATOM   2245  N   ILE B  42     -21.047   8.758   0.171  1.00 82.12           N  
ATOM   2246  CA  ILE B  42     -20.688  10.102   0.612  1.00 82.12           C  
ATOM   2247  C   ILE B  42     -19.359  10.516  -0.017  1.00 82.12           C  
ATOM   2248  CB  ILE B  42     -20.594  10.188   2.152  1.00 82.12           C  
ATOM   2249  O   ILE B  42     -19.203  11.648  -0.476  1.00 82.12           O  
ATOM   2250  CG1 ILE B  42     -22.000  10.039   2.773  1.00 82.12           C  
ATOM   2251  CG2 ILE B  42     -19.938  11.500   2.584  1.00 82.12           C  
ATOM   2252  CD1 ILE B  42     -21.984   9.805   4.277  1.00 82.12           C  
ATOM   2253  N   LEU B  43     -18.453   9.586  -0.106  1.00 78.88           N  
ATOM   2254  CA  LEU B  43     -17.141   9.867  -0.674  1.00 78.88           C  
ATOM   2255  C   LEU B  43     -17.250  10.195  -2.158  1.00 78.88           C  
ATOM   2256  CB  LEU B  43     -16.203   8.680  -0.470  1.00 78.88           C  
ATOM   2257  O   LEU B  43     -16.453  10.969  -2.688  1.00 78.88           O  
ATOM   2258  CG  LEU B  43     -15.641   8.492   0.938  1.00 78.88           C  
ATOM   2259  CD1 LEU B  43     -14.992   7.117   1.076  1.00 78.88           C  
ATOM   2260  CD2 LEU B  43     -14.633   9.594   1.257  1.00 78.88           C  
ATOM   2261  N   SER B  44     -18.203   9.664  -2.768  1.00 69.25           N  
ATOM   2262  CA  SER B  44     -18.406   9.898  -4.191  1.00 69.25           C  
ATOM   2263  C   SER B  44     -19.078  11.250  -4.438  1.00 69.25           C  
ATOM   2264  CB  SER B  44     -19.266   8.789  -4.805  1.00 69.25           C  
ATOM   2265  O   SER B  44     -18.922  11.844  -5.508  1.00 69.25           O  
ATOM   2266  OG  SER B  44     -20.594   8.844  -4.320  1.00 69.25           O  
ATOM   2267  N   GLU B  45     -19.734  11.672  -3.383  1.00 67.25           N  
ATOM   2268  CA  GLU B  45     -20.562  12.867  -3.535  1.00 67.25           C  
ATOM   2269  C   GLU B  45     -19.859  14.094  -2.971  1.00 67.25           C  
ATOM   2270  CB  GLU B  45     -21.922  12.680  -2.852  1.00 67.25           C  
ATOM   2271  O   GLU B  45     -20.094  15.219  -3.428  1.00 67.25           O  
ATOM   2272  CG  GLU B  45     -22.812  11.648  -3.531  1.00 67.25           C  
ATOM   2273  CD  GLU B  45     -24.094  11.375  -2.771  1.00 67.25           C  
ATOM   2274  OE1 GLU B  45     -24.844  10.445  -3.150  1.00 67.25           O  
ATOM   2275  OE2 GLU B  45     -24.375  12.102  -1.786  1.00 67.25           O  
ATOM   2276  N   TYR B  46     -19.062  13.891  -2.033  1.00 69.81           N  
ATOM   2277  CA  TYR B  46     -18.469  15.008  -1.312  1.00 69.81           C  
ATOM   2278  C   TYR B  46     -16.953  14.867  -1.240  1.00 69.81           C  
ATOM   2279  CB  TYR B  46     -19.062  15.109   0.101  1.00 69.81           C  
ATOM   2280  O   TYR B  46     -16.438  13.758  -1.286  1.00 69.81           O  
ATOM   2281  CG  TYR B  46     -20.562  15.281   0.128  1.00 69.81           C  
ATOM   2282  CD1 TYR B  46     -21.141  16.531  -0.016  1.00 69.81           C  
ATOM   2283  CD2 TYR B  46     -21.391  14.188   0.299  1.00 69.81           C  
ATOM   2284  CE1 TYR B  46     -22.516  16.703   0.011  1.00 69.81           C  
ATOM   2285  CE2 TYR B  46     -22.781  14.336   0.327  1.00 69.81           C  
ATOM   2286  OH  TYR B  46     -24.703  15.750   0.210  1.00 69.81           O  
ATOM   2287  CZ  TYR B  46     -23.328  15.594   0.182  1.00 69.81           C  
ATOM   2288  N   ASP B  47     -16.281  15.945  -1.222  1.00 72.12           N  
ATOM   2289  CA  ASP B  47     -14.844  15.953  -0.984  1.00 72.12           C  
ATOM   2290  C   ASP B  47     -14.531  15.859   0.507  1.00 72.12           C  
ATOM   2291  CB  ASP B  47     -14.211  17.219  -1.573  1.00 72.12           C  
ATOM   2292  O   ASP B  47     -14.531  16.875   1.213  1.00 72.12           O  
ATOM   2293  CG  ASP B  47     -12.758  17.031  -1.970  1.00 72.12           C  
ATOM   2294  OD1 ASP B  47     -12.211  15.922  -1.755  1.00 72.12           O  
ATOM   2295  OD2 ASP B  47     -12.156  17.984  -2.500  1.00 72.12           O  
ATOM   2296  N   ILE B  48     -14.195  14.758   0.847  1.00 85.69           N  
ATOM   2297  CA  ILE B  48     -13.922  14.477   2.252  1.00 85.69           C  
ATOM   2298  C   ILE B  48     -12.430  14.656   2.529  1.00 85.69           C  
ATOM   2299  CB  ILE B  48     -14.367  13.055   2.645  1.00 85.69           C  
ATOM   2300  O   ILE B  48     -11.586  14.203   1.751  1.00 85.69           O  
ATOM   2301  CG1 ILE B  48     -15.883  12.891   2.426  1.00 85.69           C  
ATOM   2302  CG2 ILE B  48     -13.992  12.750   4.098  1.00 85.69           C  
ATOM   2303  CD1 ILE B  48     -16.734  13.812   3.287  1.00 85.69           C  
ATOM   2304  N   ASN B  49     -12.188  15.328   3.600  1.00 83.19           N  
ATOM   2305  CA  ASN B  49     -10.797  15.617   3.951  1.00 83.19           C  
ATOM   2306  C   ASN B  49     -10.266  14.625   4.980  1.00 83.19           C  
ATOM   2307  CB  ASN B  49     -10.656  17.047   4.477  1.00 83.19           C  
ATOM   2308  O   ASN B  49      -9.055  14.375   5.047  1.00 83.19           O  
ATOM   2309  CG  ASN B  49     -11.141  18.078   3.480  1.00 83.19           C  
ATOM   2310  ND2 ASN B  49     -10.414  18.234   2.379  1.00 83.19           N  
ATOM   2311  OD1 ASN B  49     -12.164  18.750   3.699  1.00 83.19           O  
ATOM   2312  N   LEU B  50     -11.156  14.102   5.781  1.00 92.31           N  
ATOM   2313  CA  LEU B  50     -10.797  13.164   6.840  1.00 92.31           C  
ATOM   2314  C   LEU B  50     -11.922  12.156   7.078  1.00 92.31           C  
ATOM   2315  CB  LEU B  50     -10.484  13.906   8.141  1.00 92.31           C  
ATOM   2316  O   LEU B  50     -13.094  12.531   7.145  1.00 92.31           O  
ATOM   2317  CG  LEU B  50     -10.305  13.047   9.391  1.00 92.31           C  
ATOM   2318  CD1 LEU B  50      -9.086  12.148   9.242  1.00 92.31           C  
ATOM   2319  CD2 LEU B  50     -10.180  13.930  10.633  1.00 92.31           C  
ATOM   2320  N   VAL B  51     -11.500  10.969   7.117  1.00 94.38           N  
ATOM   2321  CA  VAL B  51     -12.422   9.891   7.480  1.00 94.38           C  
ATOM   2322  C   VAL B  51     -12.062   9.352   8.859  1.00 94.38           C  
ATOM   2323  CB  VAL B  51     -12.406   8.750   6.438  1.00 94.38           C  
ATOM   2324  O   VAL B  51     -10.906   9.000   9.117  1.00 94.38           O  
ATOM   2325  CG1 VAL B  51     -13.344   7.625   6.859  1.00 94.38           C  
ATOM   2326  CG2 VAL B  51     -12.789   9.289   5.059  1.00 94.38           C  
ATOM   2327  N   ILE B  52     -12.961   9.336   9.789  1.00 95.81           N  
ATOM   2328  CA  ILE B  52     -12.859   8.680  11.094  1.00 95.81           C  
ATOM   2329  C   ILE B  52     -13.766   7.453  11.125  1.00 95.81           C  
ATOM   2330  CB  ILE B  52     -13.219   9.648  12.234  1.00 95.81           C  
ATOM   2331  O   ILE B  52     -14.984   7.570  10.992  1.00 95.81           O  
ATOM   2332  CG1 ILE B  52     -12.352  10.914  12.172  1.00 95.81           C  
ATOM   2333  CG2 ILE B  52     -13.078   8.961  13.594  1.00 95.81           C  
ATOM   2334  CD1 ILE B  52     -12.680  11.945  13.234  1.00 95.81           C  
ATOM   2335  N   MET B  53     -13.156   6.363  11.383  1.00 94.25           N  
ATOM   2336  CA  MET B  53     -13.891   5.133  11.102  1.00 94.25           C  
ATOM   2337  C   MET B  53     -13.688   4.117  12.219  1.00 94.25           C  
ATOM   2338  CB  MET B  53     -13.445   4.531   9.766  1.00 94.25           C  
ATOM   2339  O   MET B  53     -12.562   3.893  12.672  1.00 94.25           O  
ATOM   2340  CG  MET B  53     -14.195   3.270   9.383  1.00 94.25           C  
ATOM   2341  SD  MET B  53     -13.625   2.564   7.789  1.00 94.25           S  
ATOM   2342  CE  MET B  53     -13.766   4.027   6.723  1.00 94.25           C  
ATOM   2343  N   ASP B  54     -14.812   3.482  12.578  1.00 93.31           N  
ATOM   2344  CA  ASP B  54     -14.750   2.311  13.445  1.00 93.31           C  
ATOM   2345  C   ASP B  54     -14.312   1.072  12.672  1.00 93.31           C  
ATOM   2346  CB  ASP B  54     -16.109   2.061  14.109  1.00 93.31           C  
ATOM   2347  O   ASP B  54     -14.531   0.980  11.461  1.00 93.31           O  
ATOM   2348  CG  ASP B  54     -16.016   1.165  15.328  1.00 93.31           C  
ATOM   2349  OD1 ASP B  54     -14.906   0.682  15.648  1.00 93.31           O  
ATOM   2350  OD2 ASP B  54     -17.062   0.938  15.977  1.00 93.31           O  
ATOM   2351  N   ILE B  55     -13.641   0.204  13.352  1.00 89.88           N  
ATOM   2352  CA  ILE B  55     -13.273  -1.060  12.719  1.00 89.88           C  
ATOM   2353  C   ILE B  55     -14.484  -1.992  12.688  1.00 89.88           C  
ATOM   2354  CB  ILE B  55     -12.094  -1.734  13.453  1.00 89.88           C  
ATOM   2355  O   ILE B  55     -14.711  -2.689  11.695  1.00 89.88           O  
ATOM   2356  CG1 ILE B  55     -10.789  -0.979  13.180  1.00 89.88           C  
ATOM   2357  CG2 ILE B  55     -11.977  -3.205  13.047  1.00 89.88           C  
ATOM   2358  CD1 ILE B  55      -9.578  -1.567  13.883  1.00 89.88           C  
ATOM   2359  N   ASN B  56     -15.195  -1.990  13.789  1.00 86.00           N  
ATOM   2360  CA  ASN B  56     -16.391  -2.830  13.883  1.00 86.00           C  
ATOM   2361  C   ASN B  56     -17.594  -2.156  13.234  1.00 86.00           C  
ATOM   2362  CB  ASN B  56     -16.688  -3.182  15.336  1.00 86.00           C  
ATOM   2363  O   ASN B  56     -18.219  -1.288  13.844  1.00 86.00           O  
ATOM   2364  CG  ASN B  56     -15.594  -4.016  15.977  1.00 86.00           C  
ATOM   2365  ND2 ASN B  56     -15.352  -3.791  17.266  1.00 86.00           N  
ATOM   2366  OD1 ASN B  56     -14.977  -4.855  15.320  1.00 86.00           O  
ATOM   2367  N   LEU B  57     -17.828  -2.418  11.961  1.00 87.06           N  
ATOM   2368  CA  LEU B  57     -18.969  -1.900  11.195  1.00 87.06           C  
ATOM   2369  C   LEU B  57     -19.812  -3.039  10.648  1.00 87.06           C  
ATOM   2370  CB  LEU B  57     -18.469  -1.021  10.047  1.00 87.06           C  
ATOM   2371  O   LEU B  57     -19.328  -4.164  10.500  1.00 87.06           O  
ATOM   2372  CG  LEU B  57     -17.781   0.288  10.438  1.00 87.06           C  
ATOM   2373  CD1 LEU B  57     -16.984   0.837   9.266  1.00 87.06           C  
ATOM   2374  CD2 LEU B  57     -18.812   1.310  10.914  1.00 87.06           C  
ATOM   2375  N   PRO B  58     -21.234  -2.742  10.461  1.00 79.12           N  
ATOM   2376  CA  PRO B  58     -22.031  -3.742   9.742  1.00 79.12           C  
ATOM   2377  C   PRO B  58     -21.562  -3.947   8.305  1.00 79.12           C  
ATOM   2378  CB  PRO B  58     -23.438  -3.158   9.773  1.00 79.12           C  
ATOM   2379  O   PRO B  58     -21.125  -2.994   7.645  1.00 79.12           O  
ATOM   2380  CG  PRO B  58     -23.250  -1.703  10.062  1.00 79.12           C  
ATOM   2381  CD  PRO B  58     -21.891  -1.517  10.688  1.00 79.12           C  
ATOM   2382  N   GLY B  59     -21.516  -5.141   7.863  1.00 74.81           N  
ATOM   2383  CA  GLY B  59     -21.000  -5.441   6.539  1.00 74.81           C  
ATOM   2384  C   GLY B  59     -19.484  -5.605   6.512  1.00 74.81           C  
ATOM   2385  O   GLY B  59     -18.938  -6.375   7.293  1.00 74.81           O  
ATOM   2386  N   LYS B  60     -18.875  -4.926   5.684  1.00 76.56           N  
ATOM   2387  CA  LYS B  60     -17.406  -4.910   5.629  1.00 76.56           C  
ATOM   2388  C   LYS B  60     -16.812  -4.207   6.848  1.00 76.56           C  
ATOM   2389  CB  LYS B  60     -16.922  -4.230   4.348  1.00 76.56           C  
ATOM   2390  O   LYS B  60     -17.297  -3.137   7.238  1.00 76.56           O  
ATOM   2391  CG  LYS B  60     -17.188  -5.035   3.082  1.00 76.56           C  
ATOM   2392  CD  LYS B  60     -16.594  -4.359   1.854  1.00 76.56           C  
ATOM   2393  CE  LYS B  60     -16.906  -5.125   0.580  1.00 76.56           C  
ATOM   2394  NZ  LYS B  60     -16.359  -4.445  -0.631  1.00 76.56           N  
ATOM   2395  N   ASN B  61     -15.805  -4.895   7.430  1.00 78.56           N  
ATOM   2396  CA  ASN B  61     -15.234  -4.246   8.602  1.00 78.56           C  
ATOM   2397  C   ASN B  61     -14.359  -3.055   8.211  1.00 78.56           C  
ATOM   2398  CB  ASN B  61     -14.422  -5.246   9.430  1.00 78.56           C  
ATOM   2399  O   ASN B  61     -14.000  -2.902   7.047  1.00 78.56           O  
ATOM   2400  CG  ASN B  61     -13.141  -5.664   8.750  1.00 78.56           C  
ATOM   2401  ND2 ASN B  61     -12.789  -6.941   8.875  1.00 78.56           N  
ATOM   2402  OD1 ASN B  61     -12.469  -4.852   8.109  1.00 78.56           O  
ATOM   2403  N   GLY B  62     -14.023  -2.262   9.180  1.00 87.56           N  
ATOM   2404  CA  GLY B  62     -13.328  -1.013   8.930  1.00 87.56           C  
ATOM   2405  C   GLY B  62     -11.961  -1.213   8.305  1.00 87.56           C  
ATOM   2406  O   GLY B  62     -11.492  -0.366   7.539  1.00 87.56           O  
ATOM   2407  N   LEU B  63     -11.289  -2.246   8.648  1.00 82.50           N  
ATOM   2408  CA  LEU B  63      -9.969  -2.512   8.094  1.00 82.50           C  
ATOM   2409  C   LEU B  63     -10.055  -2.756   6.586  1.00 82.50           C  
ATOM   2410  CB  LEU B  63      -9.328  -3.719   8.781  1.00 82.50           C  
ATOM   2411  O   LEU B  63      -9.227  -2.246   5.824  1.00 82.50           O  
ATOM   2412  CG  LEU B  63      -8.953  -3.541  10.250  1.00 82.50           C  
ATOM   2413  CD1 LEU B  63      -8.516  -4.871  10.852  1.00 82.50           C  
ATOM   2414  CD2 LEU B  63      -7.852  -2.494  10.398  1.00 82.50           C  
ATOM   2415  N   LEU B  64     -10.984  -3.451   6.137  1.00 75.69           N  
ATOM   2416  CA  LEU B  64     -11.203  -3.689   4.711  1.00 75.69           C  
ATOM   2417  C   LEU B  64     -11.586  -2.400   3.998  1.00 75.69           C  
ATOM   2418  CB  LEU B  64     -12.289  -4.746   4.508  1.00 75.69           C  
ATOM   2419  O   LEU B  64     -11.109  -2.129   2.895  1.00 75.69           O  
ATOM   2420  CG  LEU B  64     -11.844  -6.078   3.904  1.00 75.69           C  
ATOM   2421  CD1 LEU B  64     -11.906  -7.184   4.953  1.00 75.69           C  
ATOM   2422  CD2 LEU B  64     -12.695  -6.434   2.693  1.00 75.69           C  
ATOM   2423  N   LEU B  65     -12.438  -1.720   4.598  1.00 82.25           N  
ATOM   2424  CA  LEU B  65     -12.867  -0.453   4.020  1.00 82.25           C  
ATOM   2425  C   LEU B  65     -11.695   0.506   3.873  1.00 82.25           C  
ATOM   2426  CB  LEU B  65     -13.961   0.187   4.879  1.00 82.25           C  
ATOM   2427  O   LEU B  65     -11.602   1.234   2.881  1.00 82.25           O  
ATOM   2428  CG  LEU B  65     -15.320  -0.520   4.891  1.00 82.25           C  
ATOM   2429  CD1 LEU B  65     -16.250   0.136   5.902  1.00 82.25           C  
ATOM   2430  CD2 LEU B  65     -15.938  -0.507   3.498  1.00 82.25           C  
ATOM   2431  N   ALA B  66     -10.797   0.492   4.852  1.00 83.62           N  
ATOM   2432  CA  ALA B  66      -9.609   1.347   4.809  1.00 83.62           C  
ATOM   2433  C   ALA B  66      -8.719   0.981   3.627  1.00 83.62           C  
ATOM   2434  CB  ALA B  66      -8.836   1.243   6.117  1.00 83.62           C  
ATOM   2435  O   ALA B  66      -8.172   1.861   2.957  1.00 83.62           O  
ATOM   2436  N   ARG B  67      -8.641  -0.220   3.467  1.00 70.56           N  
ATOM   2437  CA  ARG B  67      -7.852  -0.674   2.326  1.00 70.56           C  
ATOM   2438  C   ARG B  67      -8.438  -0.163   1.015  1.00 70.56           C  
ATOM   2439  CB  ARG B  67      -7.770  -2.201   2.303  1.00 70.56           C  
ATOM   2440  O   ARG B  67      -7.711   0.332   0.152  1.00 70.56           O  
ATOM   2441  CG  ARG B  67      -6.684  -2.746   1.388  1.00 70.56           C  
ATOM   2442  CD  ARG B  67      -6.555  -4.258   1.499  1.00 70.56           C  
ATOM   2443  NE  ARG B  67      -6.008  -4.844   0.280  1.00 70.56           N  
ATOM   2444  NH1 ARG B  67      -5.473  -6.871   1.250  1.00 70.56           N  
ATOM   2445  NH2 ARG B  67      -5.031  -6.508  -0.969  1.00 70.56           N  
ATOM   2446  CZ  ARG B  67      -5.504  -6.074   0.190  1.00 70.56           C  
ATOM   2447  N   GLU B  68      -9.664  -0.236   0.921  1.00 70.00           N  
ATOM   2448  CA  GLU B  68     -10.352   0.248  -0.271  1.00 70.00           C  
ATOM   2449  C   GLU B  68     -10.188   1.756  -0.432  1.00 70.00           C  
ATOM   2450  CB  GLU B  68     -11.844  -0.113  -0.218  1.00 70.00           C  
ATOM   2451  O   GLU B  68      -9.969   2.246  -1.541  1.00 70.00           O  
ATOM   2452  CG  GLU B  68     -12.117  -1.604  -0.348  1.00 70.00           C  
ATOM   2453  CD  GLU B  68     -13.594  -1.954  -0.233  1.00 70.00           C  
ATOM   2454  OE1 GLU B  68     -13.945  -3.143  -0.396  1.00 70.00           O  
ATOM   2455  OE2 GLU B  68     -14.398  -1.031   0.022  1.00 70.00           O  
ATOM   2456  N   LEU B  69     -10.289   2.418   0.581  1.00 75.00           N  
ATOM   2457  CA  LEU B  69     -10.156   3.869   0.567  1.00 75.00           C  
ATOM   2458  C   LEU B  69      -8.766   4.285   0.109  1.00 75.00           C  
ATOM   2459  CB  LEU B  69     -10.445   4.449   1.956  1.00 75.00           C  
ATOM   2460  O   LEU B  69      -8.617   5.211  -0.693  1.00 75.00           O  
ATOM   2461  CG  LEU B  69     -11.812   5.113   2.146  1.00 75.00           C  
ATOM   2462  CD1 LEU B  69     -12.414   4.711   3.488  1.00 75.00           C  
ATOM   2463  CD2 LEU B  69     -11.688   6.629   2.043  1.00 75.00           C  
ATOM   2464  N   ARG B  70      -7.785   3.578   0.682  1.00 69.44           N  
ATOM   2465  CA  ARG B  70      -6.398   3.924   0.382  1.00 69.44           C  
ATOM   2466  C   ARG B  70      -6.066   3.635  -1.078  1.00 69.44           C  
ATOM   2467  CB  ARG B  70      -5.445   3.156   1.298  1.00 69.44           C  
ATOM   2468  O   ARG B  70      -5.277   4.355  -1.693  1.00 69.44           O  
ATOM   2469  CG  ARG B  70      -4.160   3.906   1.618  1.00 69.44           C  
ATOM   2470  CD  ARG B  70      -4.414   5.391   1.828  1.00 69.44           C  
ATOM   2471  NE  ARG B  70      -3.623   5.922   2.936  1.00 69.44           N  
ATOM   2472  NH1 ARG B  70      -4.793   7.910   3.092  1.00 69.44           N  
ATOM   2473  NH2 ARG B  70      -3.043   7.488   4.508  1.00 69.44           N  
ATOM   2474  CZ  ARG B  70      -3.822   7.105   3.510  1.00 69.44           C  
ATOM   2475  N   GLU B  71      -6.715   2.732  -1.540  1.00 61.56           N  
ATOM   2476  CA  GLU B  71      -6.535   2.410  -2.953  1.00 61.56           C  
ATOM   2477  C   GLU B  71      -7.133   3.496  -3.846  1.00 61.56           C  
ATOM   2478  CB  GLU B  71      -7.168   1.055  -3.281  1.00 61.56           C  
ATOM   2479  O   GLU B  71      -6.645   3.736  -4.949  1.00 61.56           O  
ATOM   2480  CG  GLU B  71      -6.387  -0.133  -2.736  1.00 61.56           C  
ATOM   2481  CD  GLU B  71      -7.086  -1.464  -2.965  1.00 61.56           C  
ATOM   2482  OE1 GLU B  71      -6.551  -2.512  -2.539  1.00 61.56           O  
ATOM   2483  OE2 GLU B  71      -8.180  -1.459  -3.576  1.00 61.56           O  
ATOM   2484  N   GLN B  72      -8.078   4.137  -3.320  1.00 57.31           N  
ATOM   2485  CA  GLN B  72      -8.805   5.121  -4.113  1.00 57.31           C  
ATOM   2486  C   GLN B  72      -8.203   6.516  -3.936  1.00 57.31           C  
ATOM   2487  CB  GLN B  72     -10.281   5.133  -3.734  1.00 57.31           C  
ATOM   2488  O   GLN B  72      -8.102   7.277  -4.898  1.00 57.31           O  
ATOM   2489  CG  GLN B  72     -11.023   3.855  -4.113  1.00 57.31           C  
ATOM   2490  CD  GLN B  72     -12.477   3.869  -3.678  1.00 57.31           C  
ATOM   2491  NE2 GLN B  72     -13.266   2.957  -4.230  1.00 57.31           N  
ATOM   2492  OE1 GLN B  72     -12.883   4.691  -2.852  1.00 57.31           O  
ATOM   2493  N   ALA B  73      -7.938   6.812  -2.781  1.00 63.47           N  
ATOM   2494  CA  ALA B  73      -7.457   8.156  -2.471  1.00 63.47           C  
ATOM   2495  C   ALA B  73      -6.602   8.156  -1.210  1.00 63.47           C  
ATOM   2496  CB  ALA B  73      -8.633   9.117  -2.311  1.00 63.47           C  
ATOM   2497  O   ALA B  73      -6.684   7.234  -0.394  1.00 63.47           O  
ATOM   2498  N   ASN B  74      -5.762   9.180  -1.143  1.00 69.00           N  
ATOM   2499  CA  ASN B  74      -4.945   9.336   0.057  1.00 69.00           C  
ATOM   2500  C   ASN B  74      -5.598  10.289   1.056  1.00 69.00           C  
ATOM   2501  CB  ASN B  74      -3.543   9.820  -0.308  1.00 69.00           C  
ATOM   2502  O   ASN B  74      -4.926  11.164   1.610  1.00 69.00           O  
ATOM   2503  CG  ASN B  74      -2.527   9.547   0.782  1.00 69.00           C  
ATOM   2504  ND2 ASN B  74      -1.412  10.266   0.750  1.00 69.00           N  
ATOM   2505  OD1 ASN B  74      -2.742   8.688   1.646  1.00 69.00           O  
ATOM   2506  N   VAL B  75      -6.809  10.000   1.242  1.00 80.56           N  
ATOM   2507  CA  VAL B  75      -7.566  10.797   2.199  1.00 80.56           C  
ATOM   2508  C   VAL B  75      -7.066  10.523   3.615  1.00 80.56           C  
ATOM   2509  CB  VAL B  75      -9.078  10.508   2.104  1.00 80.56           C  
ATOM   2510  O   VAL B  75      -6.668   9.398   3.932  1.00 80.56           O  
ATOM   2511  CG1 VAL B  75      -9.383   9.062   2.484  1.00 80.56           C  
ATOM   2512  CG2 VAL B  75      -9.859  11.477   2.994  1.00 80.56           C  
ATOM   2513  N   ALA B  76      -7.004  11.547   4.445  1.00 88.38           N  
ATOM   2514  CA  ALA B  76      -6.688  11.344   5.855  1.00 88.38           C  
ATOM   2515  C   ALA B  76      -7.633  10.320   6.488  1.00 88.38           C  
ATOM   2516  CB  ALA B  76      -6.750  12.664   6.613  1.00 88.38           C  
ATOM   2517  O   ALA B  76      -8.852  10.391   6.293  1.00 88.38           O  
ATOM   2518  N   LEU B  77      -7.039   9.352   7.176  1.00 91.25           N  
ATOM   2519  CA  LEU B  77      -7.812   8.258   7.746  1.00 91.25           C  
ATOM   2520  C   LEU B  77      -7.398   7.988   9.188  1.00 91.25           C  
ATOM   2521  CB  LEU B  77      -7.637   6.984   6.906  1.00 91.25           C  
ATOM   2522  O   LEU B  77      -6.223   7.742   9.469  1.00 91.25           O  
ATOM   2523  CG  LEU B  77      -8.281   5.715   7.461  1.00 91.25           C  
ATOM   2524  CD1 LEU B  77      -9.797   5.875   7.531  1.00 91.25           C  
ATOM   2525  CD2 LEU B  77      -7.902   4.508   6.605  1.00 91.25           C  
ATOM   2526  N   MET B  78      -8.352   8.008  10.086  1.00 94.75           N  
ATOM   2527  CA  MET B  78      -8.156   7.672  11.500  1.00 94.75           C  
ATOM   2528  C   MET B  78      -9.125   6.586  11.938  1.00 94.75           C  
ATOM   2529  CB  MET B  78      -8.320   8.914  12.375  1.00 94.75           C  
ATOM   2530  O   MET B  78     -10.336   6.699  11.719  1.00 94.75           O  
ATOM   2531  CG  MET B  78      -7.211   9.938  12.211  1.00 94.75           C  
ATOM   2532  SD  MET B  78      -7.426  11.391  13.305  1.00 94.75           S  
ATOM   2533  CE  MET B  78      -9.219  11.609  13.203  1.00 94.75           C  
ATOM   2534  N   PHE B  79      -8.562   5.590  12.539  1.00 94.00           N  
ATOM   2535  CA  PHE B  79      -9.438   4.621  13.180  1.00 94.00           C  
ATOM   2536  C   PHE B  79      -9.812   5.082  14.586  1.00 94.00           C  
ATOM   2537  CB  PHE B  79      -8.773   3.244  13.242  1.00 94.00           C  
ATOM   2538  O   PHE B  79      -8.961   5.578  15.328  1.00 94.00           O  
ATOM   2539  CG  PHE B  79      -8.883   2.467  11.953  1.00 94.00           C  
ATOM   2540  CD1 PHE B  79     -10.125   2.127  11.438  1.00 94.00           C  
ATOM   2541  CD2 PHE B  79      -7.742   2.072  11.273  1.00 94.00           C  
ATOM   2542  CE1 PHE B  79     -10.227   1.406  10.250  1.00 94.00           C  
ATOM   2543  CE2 PHE B  79      -7.836   1.352  10.086  1.00 94.00           C  
ATOM   2544  CZ  PHE B  79      -9.078   1.020   9.570  1.00 94.00           C  
ATOM   2545  N   LEU B  80     -11.047   5.039  14.898  1.00 93.75           N  
ATOM   2546  CA  LEU B  80     -11.586   5.176  16.250  1.00 93.75           C  
ATOM   2547  C   LEU B  80     -12.438   3.963  16.625  1.00 93.75           C  
ATOM   2548  CB  LEU B  80     -12.422   6.453  16.359  1.00 93.75           C  
ATOM   2549  O   LEU B  80     -13.539   3.789  16.094  1.00 93.75           O  
ATOM   2550  CG  LEU B  80     -13.055   6.734  17.734  1.00 93.75           C  
ATOM   2551  CD1 LEU B  80     -11.969   7.043  18.750  1.00 93.75           C  
ATOM   2552  CD2 LEU B  80     -14.047   7.883  17.641  1.00 93.75           C  
ATOM   2553  N   THR B  81     -11.906   3.131  17.516  1.00 92.38           N  
ATOM   2554  CA  THR B  81     -12.531   1.822  17.688  1.00 92.38           C  
ATOM   2555  C   THR B  81     -12.344   1.328  19.125  1.00 92.38           C  
ATOM   2556  CB  THR B  81     -11.945   0.789  16.703  1.00 92.38           C  
ATOM   2557  O   THR B  81     -11.430   1.772  19.828  1.00 92.38           O  
ATOM   2558  CG2 THR B  81     -10.438   0.646  16.891  1.00 92.38           C  
ATOM   2559  OG1 THR B  81     -12.562  -0.482  16.938  1.00 92.38           O  
ATOM   2560  N   GLY B  82     -13.219   0.473  19.531  1.00 87.31           N  
ATOM   2561  CA  GLY B  82     -13.102  -0.186  20.812  1.00 87.31           C  
ATOM   2562  C   GLY B  82     -12.086  -1.312  20.828  1.00 87.31           C  
ATOM   2563  O   GLY B  82     -11.742  -1.848  21.875  1.00 87.31           O  
ATOM   2564  N   ARG B  83     -11.562  -1.668  19.688  1.00 83.94           N  
ATOM   2565  CA  ARG B  83     -10.539  -2.703  19.578  1.00 83.94           C  
ATOM   2566  C   ARG B  83      -9.188  -2.188  20.062  1.00 83.94           C  
ATOM   2567  CB  ARG B  83     -10.430  -3.207  18.141  1.00 83.94           C  
ATOM   2568  O   ARG B  83      -8.500  -1.468  19.328  1.00 83.94           O  
ATOM   2569  CG  ARG B  83     -11.672  -3.914  17.625  1.00 83.94           C  
ATOM   2570  CD  ARG B  83     -11.383  -4.762  16.406  1.00 83.94           C  
ATOM   2571  NE  ARG B  83     -12.570  -5.461  15.930  1.00 83.94           N  
ATOM   2572  NH1 ARG B  83     -11.461  -6.738  14.359  1.00 83.94           N  
ATOM   2573  NH2 ARG B  83     -13.727  -6.957  14.625  1.00 83.94           N  
ATOM   2574  CZ  ARG B  83     -12.586  -6.383  14.977  1.00 83.94           C  
ATOM   2575  N   ASP B  84      -8.750  -2.605  21.188  1.00 79.69           N  
ATOM   2576  CA  ASP B  84      -7.574  -2.023  21.828  1.00 79.69           C  
ATOM   2577  C   ASP B  84      -6.387  -2.984  21.781  1.00 79.69           C  
ATOM   2578  CB  ASP B  84      -7.887  -1.649  23.281  1.00 79.69           C  
ATOM   2579  O   ASP B  84      -5.348  -2.727  22.391  1.00 79.69           O  
ATOM   2580  CG  ASP B  84      -8.289  -2.844  24.125  1.00 79.69           C  
ATOM   2581  OD1 ASP B  84      -8.461  -3.953  23.578  1.00 79.69           O  
ATOM   2582  OD2 ASP B  84      -8.453  -2.672  25.359  1.00 79.69           O  
ATOM   2583  N   ASN B  85      -6.531  -4.094  21.016  1.00 77.69           N  
ATOM   2584  CA  ASN B  85      -5.402  -5.020  20.953  1.00 77.69           C  
ATOM   2585  C   ASN B  85      -4.320  -4.520  20.000  1.00 77.69           C  
ATOM   2586  CB  ASN B  85      -5.875  -6.414  20.531  1.00 77.69           C  
ATOM   2587  O   ASN B  85      -4.617  -3.859  19.016  1.00 77.69           O  
ATOM   2588  CG  ASN B  85      -6.383  -6.457  19.109  1.00 77.69           C  
ATOM   2589  ND2 ASN B  85      -7.699  -6.512  18.953  1.00 77.69           N  
ATOM   2590  OD1 ASN B  85      -5.598  -6.438  18.156  1.00 77.69           O  
ATOM   2591  N   GLU B  86      -3.078  -4.828  20.266  1.00 76.69           N  
ATOM   2592  CA  GLU B  86      -1.904  -4.344  19.547  1.00 76.69           C  
ATOM   2593  C   GLU B  86      -1.914  -4.820  18.094  1.00 76.69           C  
ATOM   2594  CB  GLU B  86      -0.620  -4.805  20.250  1.00 76.69           C  
ATOM   2595  O   GLU B  86      -1.483  -4.094  17.203  1.00 76.69           O  
ATOM   2596  CG  GLU B  86      -0.104  -3.828  21.297  1.00 76.69           C  
ATOM   2597  CD  GLU B  86       1.240  -4.230  21.875  1.00 76.69           C  
ATOM   2598  OE1 GLU B  86       1.842  -3.428  22.625  1.00 76.69           O  
ATOM   2599  OE2 GLU B  86       1.697  -5.359  21.578  1.00 76.69           O  
ATOM   2600  N   VAL B  87      -2.326  -5.941  17.906  1.00 72.62           N  
ATOM   2601  CA  VAL B  87      -2.342  -6.512  16.562  1.00 72.62           C  
ATOM   2602  C   VAL B  87      -3.234  -5.668  15.656  1.00 72.62           C  
ATOM   2603  CB  VAL B  87      -2.830  -7.977  16.578  1.00 72.62           C  
ATOM   2604  O   VAL B  87      -2.832  -5.297  14.547  1.00 72.62           O  
ATOM   2605  CG1 VAL B  87      -3.031  -8.492  15.148  1.00 72.62           C  
ATOM   2606  CG2 VAL B  87      -1.838  -8.859  17.328  1.00 72.62           C  
ATOM   2607  N   ASP B  88      -4.398  -5.352  16.094  1.00 74.44           N  
ATOM   2608  CA  ASP B  88      -5.328  -4.551  15.297  1.00 74.44           C  
ATOM   2609  C   ASP B  88      -4.777  -3.146  15.055  1.00 74.44           C  
ATOM   2610  CB  ASP B  88      -6.688  -4.469  16.000  1.00 74.44           C  
ATOM   2611  O   ASP B  88      -4.926  -2.596  13.969  1.00 74.44           O  
ATOM   2612  CG  ASP B  88      -7.480  -5.758  15.906  1.00 74.44           C  
ATOM   2613  OD1 ASP B  88      -7.230  -6.566  14.992  1.00 74.44           O  
ATOM   2614  OD2 ASP B  88      -8.367  -5.973  16.766  1.00 74.44           O  
ATOM   2615  N   LYS B  89      -4.203  -2.689  16.078  1.00 83.25           N  
ATOM   2616  CA  LYS B  89      -3.600  -1.364  15.961  1.00 83.25           C  
ATOM   2617  C   LYS B  89      -2.516  -1.350  14.891  1.00 83.25           C  
ATOM   2618  CB  LYS B  89      -3.016  -0.916  17.312  1.00 83.25           C  
ATOM   2619  O   LYS B  89      -2.510  -0.478  14.016  1.00 83.25           O  
ATOM   2620  CG  LYS B  89      -2.559   0.536  17.328  1.00 83.25           C  
ATOM   2621  CD  LYS B  89      -1.996   0.925  18.688  1.00 83.25           C  
ATOM   2622  CE  LYS B  89      -3.104   1.153  19.703  1.00 83.25           C  
ATOM   2623  NZ  LYS B  89      -2.555   1.413  21.078  1.00 83.25           N  
ATOM   2624  N   ILE B  90      -1.668  -2.238  14.945  1.00 76.31           N  
ATOM   2625  CA  ILE B  90      -0.563  -2.338  13.992  1.00 76.31           C  
ATOM   2626  C   ILE B  90      -1.111  -2.568  12.586  1.00 76.31           C  
ATOM   2627  CB  ILE B  90       0.413  -3.471  14.383  1.00 76.31           C  
ATOM   2628  O   ILE B  90      -0.667  -1.932  11.633  1.00 76.31           O  
ATOM   2629  CG1 ILE B  90       1.203  -3.090  15.641  1.00 76.31           C  
ATOM   2630  CG2 ILE B  90       1.356  -3.793  13.219  1.00 76.31           C  
ATOM   2631  CD1 ILE B  90       2.082  -4.207  16.188  1.00 76.31           C  
ATOM   2632  N   LEU B  91      -2.115  -3.416  12.477  1.00 74.31           N  
ATOM   2633  CA  LEU B  91      -2.729  -3.697  11.180  1.00 74.31           C  
ATOM   2634  C   LEU B  91      -3.391  -2.447  10.609  1.00 74.31           C  
ATOM   2635  CB  LEU B  91      -3.762  -4.820  11.312  1.00 74.31           C  
ATOM   2636  O   LEU B  91      -3.252  -2.154   9.422  1.00 74.31           O  
ATOM   2637  CG  LEU B  91      -3.299  -6.219  10.891  1.00 74.31           C  
ATOM   2638  CD1 LEU B  91      -3.680  -7.242  11.953  1.00 74.31           C  
ATOM   2639  CD2 LEU B  91      -3.893  -6.594   9.539  1.00 74.31           C  
ATOM   2640  N   GLY B  92      -4.086  -1.776  11.422  1.00 81.25           N  
ATOM   2641  CA  GLY B  92      -4.723  -0.541  11.000  1.00 81.25           C  
ATOM   2642  C   GLY B  92      -3.742   0.481  10.461  1.00 81.25           C  
ATOM   2643  O   GLY B  92      -3.979   1.081   9.406  1.00 81.25           O  
ATOM   2644  N   LEU B  93      -2.703   0.633  11.172  1.00 81.81           N  
ATOM   2645  CA  LEU B  93      -1.679   1.589  10.766  1.00 81.81           C  
ATOM   2646  C   LEU B  93      -0.942   1.101   9.523  1.00 81.81           C  
ATOM   2647  CB  LEU B  93      -0.683   1.825  11.906  1.00 81.81           C  
ATOM   2648  O   LEU B  93      -0.589   1.898   8.648  1.00 81.81           O  
ATOM   2649  CG  LEU B  93      -1.233   2.514  13.156  1.00 81.81           C  
ATOM   2650  CD1 LEU B  93      -0.235   2.404  14.305  1.00 81.81           C  
ATOM   2651  CD2 LEU B  93      -1.559   3.975  12.859  1.00 81.81           C  
ATOM   2652  N   GLU B  94      -0.726  -0.155   9.375  1.00 75.69           N  
ATOM   2653  CA  GLU B  94      -0.039  -0.737   8.227  1.00 75.69           C  
ATOM   2654  C   GLU B  94      -0.859  -0.567   6.953  1.00 75.69           C  
ATOM   2655  CB  GLU B  94       0.256  -2.219   8.469  1.00 75.69           C  
ATOM   2656  O   GLU B  94      -0.301  -0.365   5.871  1.00 75.69           O  
ATOM   2657  CG  GLU B  94       1.472  -2.736   7.719  1.00 75.69           C  
ATOM   2658  CD  GLU B  94       2.789  -2.227   8.281  1.00 75.69           C  
ATOM   2659  OE1 GLU B  94       3.770  -2.102   7.512  1.00 75.69           O  
ATOM   2660  OE2 GLU B  94       2.840  -1.950   9.500  1.00 75.69           O  
ATOM   2661  N   ILE B  95      -2.107  -0.625   7.062  1.00 72.56           N  
ATOM   2662  CA  ILE B  95      -3.002  -0.421   5.930  1.00 72.56           C  
ATOM   2663  C   ILE B  95      -2.887   1.019   5.434  1.00 72.56           C  
ATOM   2664  CB  ILE B  95      -4.465  -0.746   6.297  1.00 72.56           C  
ATOM   2665  O   ILE B  95      -3.057   1.288   4.242  1.00 72.56           O  
ATOM   2666  CG1 ILE B  95      -4.652  -2.258   6.473  1.00 72.56           C  
ATOM   2667  CG2 ILE B  95      -5.426  -0.194   5.238  1.00 72.56           C  
ATOM   2668  CD1 ILE B  95      -5.980  -2.650   7.098  1.00 72.56           C  
ATOM   2669  N   GLY B  96      -2.520   1.822   6.316  1.00 76.12           N  
ATOM   2670  CA  GLY B  96      -2.262   3.191   5.895  1.00 76.12           C  
ATOM   2671  C   GLY B  96      -3.029   4.219   6.707  1.00 76.12           C  
ATOM   2672  O   GLY B  96      -3.070   5.395   6.344  1.00 76.12           O  
ATOM   2673  N   ALA B  97      -3.652   3.785   7.746  1.00 86.06           N  
ATOM   2674  CA  ALA B  97      -4.301   4.770   8.609  1.00 86.06           C  
ATOM   2675  C   ALA B  97      -3.275   5.719   9.227  1.00 86.06           C  
ATOM   2676  CB  ALA B  97      -5.094   4.066   9.711  1.00 86.06           C  
ATOM   2677  O   ALA B  97      -2.174   5.305   9.586  1.00 86.06           O  
ATOM   2678  N   ASP B  98      -3.670   6.934   9.289  1.00 88.06           N  
ATOM   2679  CA  ASP B  98      -2.781   7.957   9.828  1.00 88.06           C  
ATOM   2680  C   ASP B  98      -2.721   7.879  11.359  1.00 88.06           C  
ATOM   2681  CB  ASP B  98      -3.236   9.352   9.398  1.00 88.06           C  
ATOM   2682  O   ASP B  98      -1.729   8.281  11.969  1.00 88.06           O  
ATOM   2683  CG  ASP B  98      -3.250   9.523   7.887  1.00 88.06           C  
ATOM   2684  OD1 ASP B  98      -2.166   9.555   7.266  1.00 88.06           O  
ATOM   2685  OD2 ASP B  98      -4.355   9.641   7.316  1.00 88.06           O  
ATOM   2686  N   ASP B  99      -3.812   7.402  11.914  1.00 91.31           N  
ATOM   2687  CA  ASP B  99      -3.891   7.301  13.367  1.00 91.31           C  
ATOM   2688  C   ASP B  99      -4.855   6.199  13.789  1.00 91.31           C  
ATOM   2689  CB  ASP B  99      -4.320   8.641  13.977  1.00 91.31           C  
ATOM   2690  O   ASP B  99      -5.695   5.762  13.000  1.00 91.31           O  
ATOM   2691  CG  ASP B  99      -3.734   8.883  15.352  1.00 91.31           C  
ATOM   2692  OD1 ASP B  99      -3.291   7.910  16.000  1.00 91.31           O  
ATOM   2693  OD2 ASP B  99      -3.719  10.047  15.797  1.00 91.31           O  
ATOM   2694  N   TYR B 100      -4.629   5.742  14.992  1.00 91.25           N  
ATOM   2695  CA  TYR B 100      -5.441   4.730  15.656  1.00 91.25           C  
ATOM   2696  C   TYR B 100      -5.746   5.133  17.094  1.00 91.25           C  
ATOM   2697  CB  TYR B 100      -4.734   3.373  15.633  1.00 91.25           C  
ATOM   2698  O   TYR B 100      -4.844   5.184  17.938  1.00 91.25           O  
ATOM   2699  CG  TYR B 100      -5.629   2.215  16.000  1.00 91.25           C  
ATOM   2700  CD1 TYR B 100      -5.957   1.957  17.328  1.00 91.25           C  
ATOM   2701  CD2 TYR B 100      -6.148   1.376  15.016  1.00 91.25           C  
ATOM   2702  CE1 TYR B 100      -6.781   0.890  17.672  1.00 91.25           C  
ATOM   2703  CE2 TYR B 100      -6.973   0.306  15.352  1.00 91.25           C  
ATOM   2704  OH  TYR B 100      -8.102  -0.986  17.016  1.00 91.25           O  
ATOM   2705  CZ  TYR B 100      -7.285   0.072  16.672  1.00 91.25           C  
ATOM   2706  N   ILE B 101      -7.023   5.422  17.312  1.00 91.50           N  
ATOM   2707  CA  ILE B 101      -7.453   5.867  18.641  1.00 91.50           C  
ATOM   2708  C   ILE B 101      -8.445   4.867  19.219  1.00 91.50           C  
ATOM   2709  CB  ILE B 101      -8.086   7.277  18.578  1.00 91.50           C  
ATOM   2710  O   ILE B 101      -9.367   4.418  18.531  1.00 91.50           O  
ATOM   2711  CG1 ILE B 101      -7.086   8.289  18.000  1.00 91.50           C  
ATOM   2712  CG2 ILE B 101      -8.570   7.707  19.969  1.00 91.50           C  
ATOM   2713  CD1 ILE B 101      -7.668   9.680  17.797  1.00 91.50           C  
ATOM   2714  N   THR B 102      -8.266   4.449  20.469  1.00 90.25           N  
ATOM   2715  CA  THR B 102      -9.125   3.461  21.125  1.00 90.25           C  
ATOM   2716  C   THR B 102     -10.227   4.141  21.922  1.00 90.25           C  
ATOM   2717  CB  THR B 102      -8.305   2.539  22.047  1.00 90.25           C  
ATOM   2718  O   THR B 102     -10.039   5.246  22.438  1.00 90.25           O  
ATOM   2719  CG2 THR B 102      -7.320   1.692  21.250  1.00 90.25           C  
ATOM   2720  OG1 THR B 102      -7.578   3.338  22.984  1.00 90.25           O  
ATOM   2721  N   LYS B 103     -11.430   3.504  21.953  1.00 83.31           N  
ATOM   2722  CA  LYS B 103     -12.500   3.885  22.875  1.00 83.31           C  
ATOM   2723  C   LYS B 103     -12.273   3.281  24.266  1.00 83.31           C  
ATOM   2724  CB  LYS B 103     -13.859   3.451  22.328  1.00 83.31           C  
ATOM   2725  O   LYS B 103     -11.789   2.154  24.375  1.00 83.31           O  
ATOM   2726  CG  LYS B 103     -14.219   4.094  21.000  1.00 83.31           C  
ATOM   2727  CD  LYS B 103     -15.516   3.523  20.438  1.00 83.31           C  
ATOM   2728  CE  LYS B 103     -15.766   3.988  19.000  1.00 83.31           C  
ATOM   2729  NZ  LYS B 103     -16.875   3.236  18.359  1.00 83.31           N  
ATOM   2730  N   PRO B 104     -12.633   3.912  25.328  1.00 82.00           N  
ATOM   2731  CA  PRO B 104     -13.062   5.309  25.375  1.00 82.00           C  
ATOM   2732  C   PRO B 104     -11.945   6.285  25.016  1.00 82.00           C  
ATOM   2733  CB  PRO B 104     -13.500   5.496  26.844  1.00 82.00           C  
ATOM   2734  O   PRO B 104     -10.766   5.945  25.109  1.00 82.00           O  
ATOM   2735  CG  PRO B 104     -12.602   4.590  27.625  1.00 82.00           C  
ATOM   2736  CD  PRO B 104     -12.289   3.387  26.781  1.00 82.00           C  
ATOM   2737  N   PHE B 105     -12.266   7.371  24.469  1.00 86.69           N  
ATOM   2738  CA  PHE B 105     -11.273   8.328  23.984  1.00 86.69           C  
ATOM   2739  C   PHE B 105     -11.477   9.688  24.641  1.00 86.69           C  
ATOM   2740  CB  PHE B 105     -11.352   8.461  22.469  1.00 86.69           C  
ATOM   2741  O   PHE B 105     -12.555   9.977  25.172  1.00 86.69           O  
ATOM   2742  CG  PHE B 105     -12.672   8.977  21.969  1.00 86.69           C  
ATOM   2743  CD1 PHE B 105     -13.719   8.109  21.703  1.00 86.69           C  
ATOM   2744  CD2 PHE B 105     -12.867  10.336  21.766  1.00 86.69           C  
ATOM   2745  CE1 PHE B 105     -14.938   8.578  21.234  1.00 86.69           C  
ATOM   2746  CE2 PHE B 105     -14.086  10.820  21.297  1.00 86.69           C  
ATOM   2747  CZ  PHE B 105     -15.125   9.938  21.031  1.00 86.69           C  
ATOM   2748  N   ASN B 106     -10.398  10.492  24.688  1.00 81.06           N  
ATOM   2749  CA  ASN B 106     -10.445  11.898  25.078  1.00 81.06           C  
ATOM   2750  C   ASN B 106     -10.836  12.789  23.906  1.00 81.06           C  
ATOM   2751  CB  ASN B 106      -9.102  12.344  25.656  1.00 81.06           C  
ATOM   2752  O   ASN B 106     -10.117  12.852  22.906  1.00 81.06           O  
ATOM   2753  CG  ASN B 106      -9.133  13.766  26.188  1.00 81.06           C  
ATOM   2754  ND2 ASN B 106      -8.523  13.984  27.344  1.00 81.06           N  
ATOM   2755  OD1 ASN B 106      -9.703  14.664  25.562  1.00 81.06           O  
ATOM   2756  N   PRO B 107     -12.000  13.445  24.031  1.00 82.12           N  
ATOM   2757  CA  PRO B 107     -12.477  14.250  22.906  1.00 82.12           C  
ATOM   2758  C   PRO B 107     -11.469  15.312  22.469  1.00 82.12           C  
ATOM   2759  CB  PRO B 107     -13.750  14.898  23.453  1.00 82.12           C  
ATOM   2760  O   PRO B 107     -11.328  15.578  21.281  1.00 82.12           O  
ATOM   2761  CG  PRO B 107     -14.203  13.992  24.547  1.00 82.12           C  
ATOM   2762  CD  PRO B 107     -13.000  13.367  25.188  1.00 82.12           C  
ATOM   2763  N   ARG B 108     -10.812  15.930  23.406  1.00 73.38           N  
ATOM   2764  CA  ARG B 108      -9.812  16.938  23.062  1.00 73.38           C  
ATOM   2765  C   ARG B 108      -8.641  16.328  22.312  1.00 73.38           C  
ATOM   2766  CB  ARG B 108      -9.312  17.641  24.328  1.00 73.38           C  
ATOM   2767  O   ARG B 108      -8.164  16.891  21.328  1.00 73.38           O  
ATOM   2768  CG  ARG B 108      -8.656  18.984  24.062  1.00 73.38           C  
ATOM   2769  CD  ARG B 108      -8.680  19.875  25.297  1.00 73.38           C  
ATOM   2770  NE  ARG B 108      -7.949  21.125  25.078  1.00 73.38           N  
ATOM   2771  NH1 ARG B 108      -9.086  22.312  26.688  1.00 73.38           N  
ATOM   2772  NH2 ARG B 108      -7.438  23.328  25.469  1.00 73.38           N  
ATOM   2773  CZ  ARG B 108      -8.156  22.250  25.750  1.00 73.38           C  
ATOM   2774  N   GLU B 109      -8.156  15.219  22.750  1.00 83.88           N  
ATOM   2775  CA  GLU B 109      -7.090  14.523  22.031  1.00 83.88           C  
ATOM   2776  C   GLU B 109      -7.516  14.180  20.609  1.00 83.88           C  
ATOM   2777  CB  GLU B 109      -6.684  13.250  22.781  1.00 83.88           C  
ATOM   2778  O   GLU B 109      -6.758  14.383  19.656  1.00 83.88           O  
ATOM   2779  CG  GLU B 109      -5.543  12.484  22.109  1.00 83.88           C  
ATOM   2780  CD  GLU B 109      -5.133  11.242  22.891  1.00 83.88           C  
ATOM   2781  OE1 GLU B 109      -4.262  10.484  22.391  1.00 83.88           O  
ATOM   2782  OE2 GLU B 109      -5.684  11.016  23.984  1.00 83.88           O  
ATOM   2783  N   LEU B 110      -8.688  13.680  20.531  1.00 90.75           N  
ATOM   2784  CA  LEU B 110      -9.203  13.297  19.234  1.00 90.75           C  
ATOM   2785  C   LEU B 110      -9.227  14.492  18.281  1.00 90.75           C  
ATOM   2786  CB  LEU B 110     -10.602  12.695  19.359  1.00 90.75           C  
ATOM   2787  O   LEU B 110      -8.766  14.398  17.141  1.00 90.75           O  
ATOM   2788  CG  LEU B 110     -11.312  12.344  18.047  1.00 90.75           C  
ATOM   2789  CD1 LEU B 110     -10.547  11.250  17.312  1.00 90.75           C  
ATOM   2790  CD2 LEU B 110     -12.750  11.914  18.328  1.00 90.75           C  
ATOM   2791  N   THR B 111      -9.766  15.586  18.781  1.00 86.44           N  
ATOM   2792  CA  THR B 111      -9.938  16.750  17.922  1.00 86.44           C  
ATOM   2793  C   THR B 111      -8.586  17.344  17.547  1.00 86.44           C  
ATOM   2794  CB  THR B 111     -10.805  17.828  18.609  1.00 86.44           C  
ATOM   2795  O   THR B 111      -8.398  17.797  16.406  1.00 86.44           O  
ATOM   2796  CG2 THR B 111     -12.250  17.344  18.766  1.00 86.44           C  
ATOM   2797  OG1 THR B 111     -10.266  18.109  19.906  1.00 86.44           O  
ATOM   2798  N   ILE B 112      -7.641  17.359  18.422  1.00 80.31           N  
ATOM   2799  CA  ILE B 112      -6.324  17.922  18.141  1.00 80.31           C  
ATOM   2800  C   ILE B 112      -5.598  17.047  17.125  1.00 80.31           C  
ATOM   2801  CB  ILE B 112      -5.480  18.047  19.438  1.00 80.31           C  
ATOM   2802  O   ILE B 112      -4.973  17.562  16.188  1.00 80.31           O  
ATOM   2803  CG1 ILE B 112      -6.090  19.094  20.359  1.00 80.31           C  
ATOM   2804  CG2 ILE B 112      -4.027  18.391  19.094  1.00 80.31           C  
ATOM   2805  CD1 ILE B 112      -5.477  19.125  21.750  1.00 80.31           C  
ATOM   2806  N   ARG B 113      -5.684  15.766  17.328  1.00 89.44           N  
ATOM   2807  CA  ARG B 113      -5.070  14.852  16.375  1.00 89.44           C  
ATOM   2808  C   ARG B 113      -5.664  15.023  14.977  1.00 89.44           C  
ATOM   2809  CB  ARG B 113      -5.238  13.398  16.844  1.00 89.44           C  
ATOM   2810  O   ARG B 113      -4.938  15.031  13.984  1.00 89.44           O  
ATOM   2811  CG  ARG B 113      -4.340  13.023  18.000  1.00 89.44           C  
ATOM   2812  CD  ARG B 113      -4.496  11.555  18.375  1.00 89.44           C  
ATOM   2813  NE  ARG B 113      -3.592  11.172  19.469  1.00 89.44           N  
ATOM   2814  NH1 ARG B 113      -1.835  10.602  18.078  1.00 89.44           N  
ATOM   2815  NH2 ARG B 113      -1.614  10.422  20.359  1.00 89.44           N  
ATOM   2816  CZ  ARG B 113      -2.350  10.734  19.297  1.00 89.44           C  
ATOM   2817  N   ALA B 114      -6.898  15.109  14.930  1.00 90.12           N  
ATOM   2818  CA  ALA B 114      -7.578  15.336  13.656  1.00 90.12           C  
ATOM   2819  C   ALA B 114      -7.121  16.641  13.016  1.00 90.12           C  
ATOM   2820  CB  ALA B 114      -9.094  15.344  13.859  1.00 90.12           C  
ATOM   2821  O   ALA B 114      -6.824  16.672  11.820  1.00 90.12           O  
ATOM   2822  N   ARG B 115      -7.141  17.656  13.781  1.00 79.69           N  
ATOM   2823  CA  ARG B 115      -6.719  18.969  13.297  1.00 79.69           C  
ATOM   2824  C   ARG B 115      -5.301  18.922  12.742  1.00 79.69           C  
ATOM   2825  CB  ARG B 115      -6.805  20.016  14.414  1.00 79.69           C  
ATOM   2826  O   ARG B 115      -5.035  19.422  11.648  1.00 79.69           O  
ATOM   2827  CG  ARG B 115      -6.410  21.422  13.977  1.00 79.69           C  
ATOM   2828  CD  ARG B 115      -6.312  22.375  15.164  1.00 79.69           C  
ATOM   2829  NE  ARG B 115      -6.961  21.812  16.344  1.00 79.69           N  
ATOM   2830  NH1 ARG B 115      -6.191  23.453  17.781  1.00 79.69           N  
ATOM   2831  NH2 ARG B 115      -7.520  21.766  18.578  1.00 79.69           N  
ATOM   2832  CZ  ARG B 115      -6.891  22.344  17.562  1.00 79.69           C  
ATOM   2833  N   ASN B 116      -4.410  18.281  13.453  1.00 78.12           N  
ATOM   2834  CA  ASN B 116      -3.018  18.188  13.031  1.00 78.12           C  
ATOM   2835  C   ASN B 116      -2.879  17.391  11.734  1.00 78.12           C  
ATOM   2836  CB  ASN B 116      -2.166  17.547  14.133  1.00 78.12           C  
ATOM   2837  O   ASN B 116      -2.121  17.781  10.844  1.00 78.12           O  
ATOM   2838  CG  ASN B 116      -1.942  18.484  15.305  1.00 78.12           C  
ATOM   2839  ND2 ASN B 116      -1.340  17.969  16.375  1.00 78.12           N  
ATOM   2840  OD1 ASN B 116      -2.311  19.672  15.258  1.00 78.12           O  
ATOM   2841  N   LEU B 117      -3.602  16.328  11.711  1.00 84.44           N  
ATOM   2842  CA  LEU B 117      -3.586  15.508  10.508  1.00 84.44           C  
ATOM   2843  C   LEU B 117      -4.133  16.281   9.312  1.00 84.44           C  
ATOM   2844  CB  LEU B 117      -4.406  14.227  10.719  1.00 84.44           C  
ATOM   2845  O   LEU B 117      -3.547  16.250   8.227  1.00 84.44           O  
ATOM   2846  CG  LEU B 117      -4.512  13.281   9.516  1.00 84.44           C  
ATOM   2847  CD1 LEU B 117      -3.121  12.844   9.070  1.00 84.44           C  
ATOM   2848  CD2 LEU B 117      -5.375  12.078   9.867  1.00 84.44           C  
ATOM   2849  N   LEU B 118      -5.184  16.922   9.461  1.00 80.75           N  
ATOM   2850  CA  LEU B 118      -5.793  17.719   8.398  1.00 80.75           C  
ATOM   2851  C   LEU B 118      -4.855  18.828   7.930  1.00 80.75           C  
ATOM   2852  CB  LEU B 118      -7.121  18.312   8.867  1.00 80.75           C  
ATOM   2853  O   LEU B 118      -4.781  19.125   6.734  1.00 80.75           O  
ATOM   2854  CG  LEU B 118      -8.328  17.375   8.867  1.00 80.75           C  
ATOM   2855  CD1 LEU B 118      -9.477  18.000   9.664  1.00 80.75           C  
ATOM   2856  CD2 LEU B 118      -8.773  17.078   7.438  1.00 80.75           C  
ATOM   2857  N   SER B 119      -4.262  19.438   8.844  1.00 70.69           N  
ATOM   2858  CA  SER B 119      -3.305  20.484   8.500  1.00 70.69           C  
ATOM   2859  C   SER B 119      -2.215  19.953   7.574  1.00 70.69           C  
ATOM   2860  CB  SER B 119      -2.676  21.062   9.758  1.00 70.69           C  
ATOM   2861  O   SER B 119      -1.778  20.641   6.652  1.00 70.69           O  
ATOM   2862  OG  SER B 119      -1.782  22.125   9.430  1.00 70.69           O  
ATOM   2863  N   ARG B 120      -1.805  18.766   7.828  1.00 71.38           N  
ATOM   2864  CA  ARG B 120      -0.765  18.125   7.027  1.00 71.38           C  
ATOM   2865  C   ARG B 120      -1.288  17.750   5.645  1.00 71.38           C  
ATOM   2866  CB  ARG B 120      -0.233  16.875   7.734  1.00 71.38           C  
ATOM   2867  O   ARG B 120      -0.584  17.922   4.645  1.00 71.38           O  
ATOM   2868  CG  ARG B 120       0.494  17.172   9.039  1.00 71.38           C  
ATOM   2869  CD  ARG B 120       1.881  17.750   8.789  1.00 71.38           C  
ATOM   2870  NE  ARG B 120       2.613  17.938  10.039  1.00 71.38           N  
ATOM   2871  NH1 ARG B 120       4.238  19.297   9.117  1.00 71.38           N  
ATOM   2872  NH2 ARG B 120       4.301  18.781  11.352  1.00 71.38           N  
ATOM   2873  CZ  ARG B 120       3.717  18.672  10.164  1.00 71.38           C  
ATOM   2874  N   THR B 121      -2.451  17.188   5.605  1.00 73.12           N  
ATOM   2875  CA  THR B 121      -2.965  16.625   4.363  1.00 73.12           C  
ATOM   2876  C   THR B 121      -3.584  17.703   3.488  1.00 73.12           C  
ATOM   2877  CB  THR B 121      -4.012  15.523   4.641  1.00 73.12           C  
ATOM   2878  O   THR B 121      -3.623  17.578   2.264  1.00 73.12           O  
ATOM   2879  CG2 THR B 121      -3.391  14.344   5.383  1.00 73.12           C  
ATOM   2880  OG1 THR B 121      -5.070  16.078   5.441  1.00 73.12           O  
ATOM   2881  N   MET B 122      -4.160  18.672   4.066  1.00 59.06           N  
ATOM   2882  CA  MET B 122      -4.777  19.750   3.303  1.00 59.06           C  
ATOM   2883  C   MET B 122      -3.764  20.844   2.980  1.00 59.06           C  
ATOM   2884  CB  MET B 122      -5.957  20.344   4.074  1.00 59.06           C  
ATOM   2885  O   MET B 122      -4.090  21.828   2.303  1.00 59.06           O  
ATOM   2886  CG  MET B 122      -7.145  19.406   4.199  1.00 59.06           C  
ATOM   2887  SD  MET B 122      -8.750  20.297   4.199  1.00 59.06           S  
ATOM   2888  CE  MET B 122      -8.500  21.422   5.602  1.00 59.06           C  
ATOM   2889  N   ASN B 123      -2.547  20.406   2.889  1.00 43.59           N  
ATOM   2890  CA  ASN B 123      -1.488  21.391   2.682  1.00 43.59           C  
ATOM   2891  C   ASN B 123      -1.860  22.750   3.279  1.00 43.59           C  
ATOM   2892  CB  ASN B 123      -1.172  21.531   1.192  1.00 43.59           C  
ATOM   2893  O   ASN B 123      -1.658  23.781   2.646  1.00 43.59           O  
ATOM   2894  CG  ASN B 123      -0.224  20.469   0.690  1.00 43.59           C  
ATOM   2895  ND2 ASN B 123      -0.238  20.219  -0.616  1.00 43.59           N  
ATOM   2896  OD1 ASN B 123       0.514  19.859   1.469  1.00 43.59           O  
ATOM   2897  N   LEU B 124      -2.748  22.750   4.277  1.00 32.62           N  
ATOM   2898  CA  LEU B 124      -2.986  24.000   4.969  1.00 32.62           C  
ATOM   2899  C   LEU B 124      -1.713  24.500   5.641  1.00 32.62           C  
ATOM   2900  CB  LEU B 124      -4.098  23.844   6.012  1.00 32.62           C  
ATOM   2901  O   LEU B 124      -1.159  23.828   6.512  1.00 32.62           O  
ATOM   2902  CG  LEU B 124      -5.531  23.859   5.480  1.00 32.62           C  
ATOM   2903  CD1 LEU B 124      -6.441  23.047   6.395  1.00 32.62           C  
ATOM   2904  CD2 LEU B 124      -6.035  25.297   5.355  1.00 32.62           C  
ATOM   2905  N   GLY B 125      -0.800  24.906   5.000  1.00 30.08           N  
ATOM   2906  CA  GLY B 125       0.276  25.641   5.648  1.00 30.08           C  
ATOM   2907  C   GLY B 125      -0.161  26.328   6.922  1.00 30.08           C  
ATOM   2908  O   GLY B 125      -1.348  26.609   7.105  1.00 30.08           O  
ATOM   2909  N   THR B 126       0.217  26.125   8.102  1.00 27.23           N  
ATOM   2910  CA  THR B 126       0.050  27.219   9.047  1.00 27.23           C  
ATOM   2911  C   THR B 126       0.189  28.562   8.352  1.00 27.23           C  
ATOM   2912  CB  THR B 126       1.072  27.125  10.195  1.00 27.23           C  
ATOM   2913  O   THR B 126       1.252  28.875   7.812  1.00 27.23           O  
ATOM   2914  CG2 THR B 126       0.590  26.172  11.289  1.00 27.23           C  
ATOM   2915  OG1 THR B 126       2.320  26.641   9.680  1.00 27.23           O  
ATOM   2916  N   VAL B 127      -0.776  29.172   7.859  1.00 26.72           N  
ATOM   2917  CA  VAL B 127      -0.887  30.594   7.566  1.00 26.72           C  
ATOM   2918  C   VAL B 127      -0.610  31.406   8.836  1.00 26.72           C  
ATOM   2919  CB  VAL B 127      -2.279  30.953   7.000  1.00 26.72           C  
ATOM   2920  O   VAL B 127      -1.423  31.406   9.758  1.00 26.72           O  
ATOM   2921  CG1 VAL B 127      -2.340  32.438   6.613  1.00 26.72           C  
ATOM   2922  CG2 VAL B 127      -2.609  30.062   5.801  1.00 26.72           C  
ATOM   2923  N   SER B 128       0.090  31.422   9.703  1.00 26.20           N  
ATOM   2924  CA  SER B 128       0.151  32.844  10.070  1.00 26.20           C  
ATOM   2925  C   SER B 128       0.334  33.719   8.844  1.00 26.20           C  
ATOM   2926  CB  SER B 128       1.290  33.094  11.062  1.00 26.20           C  
ATOM   2927  O   SER B 128       0.313  34.938   8.945  1.00 26.20           O  
ATOM   2928  OG  SER B 128       2.547  32.844  10.453  1.00 26.20           O  
ATOM   2929  N   GLU B 129       1.413  33.688   8.008  1.00 25.77           N  
ATOM   2930  CA  GLU B 129       1.365  34.875   7.156  1.00 25.77           C  
ATOM   2931  C   GLU B 129       0.005  35.000   6.477  1.00 25.77           C  
ATOM   2932  CB  GLU B 129       2.475  34.812   6.102  1.00 25.77           C  
ATOM   2933  O   GLU B 129      -0.708  34.031   6.297  1.00 25.77           O  
ATOM   2934  CG  GLU B 129       3.797  35.406   6.574  1.00 25.77           C  
ATOM   2935  CD  GLU B 129       4.891  35.344   5.520  1.00 25.77           C  
ATOM   2936  OE1 GLU B 129       5.980  35.938   5.738  1.00 25.77           O  
ATOM   2937  OE2 GLU B 129       4.656  34.719   4.465  1.00 25.77           O  
ATOM   2938  N   GLU B 130      -0.563  36.250   6.207  1.00 24.91           N  
ATOM   2939  CA  GLU B 130      -1.430  37.062   5.359  1.00 24.91           C  
ATOM   2940  C   GLU B 130      -1.505  36.500   3.945  1.00 24.91           C  
ATOM   2941  CB  GLU B 130      -0.940  38.531   5.320  1.00 24.91           C  
ATOM   2942  O   GLU B 130      -1.642  37.250   2.977  1.00 24.91           O  
ATOM   2943  CG  GLU B 130      -1.484  39.375   6.449  1.00 24.91           C  
ATOM   2944  CD  GLU B 130      -0.967  40.812   6.418  1.00 24.91           C  
ATOM   2945  OE1 GLU B 130      -1.432  41.656   7.227  1.00 24.91           O  
ATOM   2946  OE2 GLU B 130      -0.091  41.094   5.570  1.00 24.91           O  
ATOM   2947  N   ARG B 131      -0.689  35.719   3.406  1.00 28.08           N  
ATOM   2948  CA  ARG B 131      -1.191  35.688   2.037  1.00 28.08           C  
ATOM   2949  C   ARG B 131      -2.703  35.500   2.012  1.00 28.08           C  
ATOM   2950  CB  ARG B 131      -0.506  34.594   1.227  1.00 28.08           C  
ATOM   2951  O   ARG B 131      -3.244  34.719   2.779  1.00 28.08           O  
ATOM   2952  CG  ARG B 131       0.764  35.062   0.524  1.00 28.08           C  
ATOM   2953  CD  ARG B 131       1.359  33.938  -0.333  1.00 28.08           C  
ATOM   2954  NE  ARG B 131       2.750  34.219  -0.682  1.00 28.08           N  
ATOM   2955  NH1 ARG B 131       3.043  32.281  -1.902  1.00 28.08           N  
ATOM   2956  NH2 ARG B 131       4.770  33.781  -1.678  1.00 28.08           N  
ATOM   2957  CZ  ARG B 131       3.518  33.406  -1.420  1.00 28.08           C  
ATOM   2958  N   ARG B 132      -3.510  36.500   1.742  1.00 27.56           N  
ATOM   2959  CA  ARG B 132      -4.926  36.562   1.391  1.00 27.56           C  
ATOM   2960  C   ARG B 132      -5.383  35.281   0.690  1.00 27.56           C  
ATOM   2961  CB  ARG B 132      -5.195  37.781   0.499  1.00 27.56           C  
ATOM   2962  O   ARG B 132      -4.953  35.000  -0.430  1.00 27.56           O  
ATOM   2963  CG  ARG B 132      -5.551  39.031   1.269  1.00 27.56           C  
ATOM   2964  CD  ARG B 132      -5.852  40.188   0.334  1.00 27.56           C  
ATOM   2965  NE  ARG B 132      -5.855  41.469   1.046  1.00 27.56           N  
ATOM   2966  NH1 ARG B 132      -6.215  42.750  -0.840  1.00 27.56           N  
ATOM   2967  NH2 ARG B 132      -6.016  43.750   1.214  1.00 27.56           N  
ATOM   2968  CZ  ARG B 132      -6.027  42.656   0.472  1.00 27.56           C  
ATOM   2969  N   SER B 133      -5.207  34.156   1.165  1.00 34.66           N  
ATOM   2970  CA  SER B 133      -5.926  32.969   0.664  1.00 34.66           C  
ATOM   2971  C   SER B 133      -7.137  33.406  -0.165  1.00 34.66           C  
ATOM   2972  CB  SER B 133      -6.367  32.094   1.821  1.00 34.66           C  
ATOM   2973  O   SER B 133      -8.039  34.062   0.337  1.00 34.66           O  
ATOM   2974  OG  SER B 133      -7.277  32.781   2.666  1.00 34.66           O  
ATOM   2975  N   VAL B 134      -6.836  33.750  -1.283  1.00 41.25           N  
ATOM   2976  CA  VAL B 134      -8.031  34.031  -2.062  1.00 41.25           C  
ATOM   2977  C   VAL B 134      -9.141  33.062  -1.688  1.00 41.25           C  
ATOM   2978  CB  VAL B 134      -7.754  33.969  -3.580  1.00 41.25           C  
ATOM   2979  O   VAL B 134      -9.008  31.844  -1.905  1.00 41.25           O  
ATOM   2980  CG1 VAL B 134      -9.023  34.281  -4.379  1.00 41.25           C  
ATOM   2981  CG2 VAL B 134      -6.637  34.938  -3.959  1.00 41.25           C  
ATOM   2982  N   GLU B 135      -9.695  33.125  -0.542  1.00 53.00           N  
ATOM   2983  CA  GLU B 135     -10.875  32.375  -0.107  1.00 53.00           C  
ATOM   2984  C   GLU B 135     -11.859  32.188  -1.260  1.00 53.00           C  
ATOM   2985  CB  GLU B 135     -11.562  33.125   1.054  1.00 53.00           C  
ATOM   2986  O   GLU B 135     -12.633  31.234  -1.271  1.00 53.00           O  
ATOM   2987  CG  GLU B 135     -10.914  32.875   2.406  1.00 53.00           C  
ATOM   2988  CD  GLU B 135     -11.664  33.500   3.562  1.00 53.00           C  
ATOM   2989  OE1 GLU B 135     -11.328  33.219   4.734  1.00 53.00           O  
ATOM   2990  OE2 GLU B 135     -12.594  34.281   3.293  1.00 53.00           O  
ATOM   2991  N   SER B 136     -11.719  33.188  -2.076  1.00 67.12           N  
ATOM   2992  CA  SER B 136     -12.641  33.188  -3.203  1.00 67.12           C  
ATOM   2993  C   SER B 136     -12.031  33.844  -4.426  1.00 67.12           C  
ATOM   2994  CB  SER B 136     -13.945  33.875  -2.830  1.00 67.12           C  
ATOM   2995  O   SER B 136     -11.086  34.625  -4.301  1.00 67.12           O  
ATOM   2996  OG  SER B 136     -13.742  35.281  -2.664  1.00 67.12           O  
ATOM   2997  N   TYR B 137     -12.172  33.344  -5.488  1.00 77.81           N  
ATOM   2998  CA  TYR B 137     -11.938  34.031  -6.750  1.00 77.81           C  
ATOM   2999  C   TYR B 137     -13.180  34.812  -7.191  1.00 77.81           C  
ATOM   3000  CB  TYR B 137     -11.523  33.062  -7.840  1.00 77.81           C  
ATOM   3001  O   TYR B 137     -14.258  34.219  -7.320  1.00 77.81           O  
ATOM   3002  CG  TYR B 137     -10.172  32.406  -7.605  1.00 77.81           C  
ATOM   3003  CD1 TYR B 137      -9.008  33.062  -8.016  1.00 77.81           C  
ATOM   3004  CD2 TYR B 137     -10.062  31.188  -6.980  1.00 77.81           C  
ATOM   3005  CE1 TYR B 137      -7.758  32.469  -7.805  1.00 77.81           C  
ATOM   3006  CE2 TYR B 137      -8.820  30.594  -6.762  1.00 77.81           C  
ATOM   3007  OH  TYR B 137      -6.445  30.672  -6.965  1.00 77.81           O  
ATOM   3008  CZ  TYR B 137      -7.680  31.250  -7.176  1.00 77.81           C  
ATOM   3009  N   LYS B 138     -12.969  36.062  -7.176  1.00 78.56           N  
ATOM   3010  CA  LYS B 138     -14.078  36.875  -7.656  1.00 78.56           C  
ATOM   3011  C   LYS B 138     -13.859  37.312  -9.109  1.00 78.56           C  
ATOM   3012  CB  LYS B 138     -14.242  38.125  -6.781  1.00 78.56           C  
ATOM   3013  O   LYS B 138     -12.750  37.656  -9.500  1.00 78.56           O  
ATOM   3014  CG  LYS B 138     -14.680  37.812  -5.355  1.00 78.56           C  
ATOM   3015  CD  LYS B 138     -14.906  39.094  -4.551  1.00 78.56           C  
ATOM   3016  CE  LYS B 138     -15.352  38.781  -3.129  1.00 78.56           C  
ATOM   3017  NZ  LYS B 138     -15.617  40.031  -2.354  1.00 78.56           N  
ATOM   3018  N   PHE B 139     -14.859  37.062  -9.875  1.00 82.56           N  
ATOM   3019  CA  PHE B 139     -14.812  37.438 -11.289  1.00 82.56           C  
ATOM   3020  C   PHE B 139     -16.203  37.781 -11.797  1.00 82.56           C  
ATOM   3021  CB  PHE B 139     -14.234  36.281 -12.117  1.00 82.56           C  
ATOM   3022  O   PHE B 139     -17.172  37.062 -11.570  1.00 82.56           O  
ATOM   3023  CG  PHE B 139     -14.914  34.938 -11.875  1.00 82.56           C  
ATOM   3024  CD1 PHE B 139     -14.500  34.125 -10.836  1.00 82.56           C  
ATOM   3025  CD2 PHE B 139     -15.961  34.531 -12.688  1.00 82.56           C  
ATOM   3026  CE1 PHE B 139     -15.125  32.906 -10.609  1.00 82.56           C  
ATOM   3027  CE2 PHE B 139     -16.594  33.312 -12.469  1.00 82.56           C  
ATOM   3028  CZ  PHE B 139     -16.172  32.500 -11.430  1.00 82.56           C  
ATOM   3029  N   ASN B 140     -16.312  39.000 -12.406  1.00 80.25           N  
ATOM   3030  CA  ASN B 140     -17.531  39.469 -13.047  1.00 80.25           C  
ATOM   3031  C   ASN B 140     -18.734  39.312 -12.109  1.00 80.25           C  
ATOM   3032  CB  ASN B 140     -17.781  38.688 -14.344  1.00 80.25           C  
ATOM   3033  O   ASN B 140     -19.797  38.875 -12.531  1.00 80.25           O  
ATOM   3034  CG  ASN B 140     -16.703  38.938 -15.383  1.00 80.25           C  
ATOM   3035  ND2 ASN B 140     -17.000  39.750 -16.391  1.00 80.25           N  
ATOM   3036  OD1 ASN B 140     -15.594  38.375 -15.273  1.00 80.25           O  
ATOM   3037  N   GLY B 141     -18.484  39.625 -10.781  1.00 79.56           N  
ATOM   3038  CA  GLY B 141     -19.562  39.562  -9.805  1.00 79.56           C  
ATOM   3039  C   GLY B 141     -19.734  38.156  -9.195  1.00 79.56           C  
ATOM   3040  O   GLY B 141     -20.500  38.000  -8.242  1.00 79.56           O  
ATOM   3041  N   TRP B 142     -19.031  37.250  -9.844  1.00 82.62           N  
ATOM   3042  CA  TRP B 142     -19.094  35.906  -9.297  1.00 82.62           C  
ATOM   3043  C   TRP B 142     -17.953  35.688  -8.305  1.00 82.62           C  
ATOM   3044  CB  TRP B 142     -19.016  34.875 -10.422  1.00 82.62           C  
ATOM   3045  O   TRP B 142     -16.953  36.406  -8.320  1.00 82.62           O  
ATOM   3046  CG  TRP B 142     -20.250  34.844 -11.289  1.00 82.62           C  
ATOM   3047  CD1 TRP B 142     -20.562  35.688 -12.312  1.00 82.62           C  
ATOM   3048  CD2 TRP B 142     -21.312  33.906 -11.195  1.00 82.62           C  
ATOM   3049  CE2 TRP B 142     -22.250  34.219 -12.203  1.00 82.62           C  
ATOM   3050  CE3 TRP B 142     -21.594  32.812 -10.359  1.00 82.62           C  
ATOM   3051  NE1 TRP B 142     -21.766  35.312 -12.867  1.00 82.62           N  
ATOM   3052  CH2 TRP B 142     -23.672  32.438 -11.562  1.00 82.62           C  
ATOM   3053  CZ2 TRP B 142     -23.438  33.500 -12.391  1.00 82.62           C  
ATOM   3054  CZ3 TRP B 142     -22.766  32.094 -10.555  1.00 82.62           C  
ATOM   3055  N   GLU B 143     -18.266  34.688  -7.438  1.00 83.75           N  
ATOM   3056  CA  GLU B 143     -17.250  34.250  -6.465  1.00 83.75           C  
ATOM   3057  C   GLU B 143     -17.156  32.750  -6.391  1.00 83.75           C  
ATOM   3058  CB  GLU B 143     -17.578  34.844  -5.082  1.00 83.75           C  
ATOM   3059  O   GLU B 143     -18.172  32.062  -6.234  1.00 83.75           O  
ATOM   3060  CG  GLU B 143     -16.531  34.500  -4.027  1.00 83.75           C  
ATOM   3061  CD  GLU B 143     -16.812  35.156  -2.678  1.00 83.75           C  
ATOM   3062  OE1 GLU B 143     -16.016  34.938  -1.728  1.00 83.75           O  
ATOM   3063  OE2 GLU B 143     -17.828  35.875  -2.572  1.00 83.75           O  
ATOM   3064  N   LEU B 144     -15.977  32.344  -6.730  1.00 82.81           N  
ATOM   3065  CA  LEU B 144     -15.688  30.953  -6.441  1.00 82.81           C  
ATOM   3066  C   LEU B 144     -15.141  30.781  -5.027  1.00 82.81           C  
ATOM   3067  CB  LEU B 144     -14.680  30.391  -7.457  1.00 82.81           C  
ATOM   3068  O   LEU B 144     -14.008  31.172  -4.746  1.00 82.81           O  
ATOM   3069  CG  LEU B 144     -14.391  28.891  -7.367  1.00 82.81           C  
ATOM   3070  CD1 LEU B 144     -15.602  28.094  -7.832  1.00 82.81           C  
ATOM   3071  CD2 LEU B 144     -13.156  28.531  -8.195  1.00 82.81           C  
ATOM   3072  N   ASP B 145     -15.930  30.266  -4.258  1.00 73.81           N  
ATOM   3073  CA  ASP B 145     -15.539  30.031  -2.873  1.00 73.81           C  
ATOM   3074  C   ASP B 145     -14.797  28.703  -2.738  1.00 73.81           C  
ATOM   3075  CB  ASP B 145     -16.766  30.047  -1.955  1.00 73.81           C  
ATOM   3076  O   ASP B 145     -15.375  27.641  -2.996  1.00 73.81           O  
ATOM   3077  CG  ASP B 145     -16.406  29.969  -0.482  1.00 73.81           C  
ATOM   3078  OD1 ASP B 145     -15.453  29.234  -0.124  1.00 73.81           O  
ATOM   3079  OD2 ASP B 145     -17.078  30.641   0.328  1.00 73.81           O  
ATOM   3080  N   ILE B 146     -13.672  28.906  -2.377  1.00 69.25           N  
ATOM   3081  CA  ILE B 146     -12.805  27.734  -2.344  1.00 69.25           C  
ATOM   3082  C   ILE B 146     -13.180  26.859  -1.146  1.00 69.25           C  
ATOM   3083  CB  ILE B 146     -11.312  28.125  -2.279  1.00 69.25           C  
ATOM   3084  O   ILE B 146     -13.195  25.625  -1.251  1.00 69.25           O  
ATOM   3085  CG1 ILE B 146     -10.930  28.953  -3.512  1.00 69.25           C  
ATOM   3086  CG2 ILE B 146     -10.430  26.891  -2.152  1.00 69.25           C  
ATOM   3087  CD1 ILE B 146      -9.508  29.500  -3.465  1.00 69.25           C  
ATOM   3088  N   ASN B 147     -13.633  27.344  -0.184  1.00 58.00           N  
ATOM   3089  CA  ASN B 147     -13.961  26.609   1.031  1.00 58.00           C  
ATOM   3090  C   ASN B 147     -15.266  25.844   0.886  1.00 58.00           C  
ATOM   3091  CB  ASN B 147     -14.023  27.562   2.232  1.00 58.00           C  
ATOM   3092  O   ASN B 147     -15.352  24.672   1.243  1.00 58.00           O  
ATOM   3093  CG  ASN B 147     -12.656  28.047   2.674  1.00 58.00           C  
ATOM   3094  ND2 ASN B 147     -12.617  29.203   3.314  1.00 58.00           N  
ATOM   3095  OD1 ASN B 147     -11.648  27.375   2.441  1.00 58.00           O  
ATOM   3096  N   SER B 148     -16.281  26.547   0.307  1.00 60.50           N  
ATOM   3097  CA  SER B 148     -17.594  25.938   0.160  1.00 60.50           C  
ATOM   3098  C   SER B 148     -17.734  25.219  -1.178  1.00 60.50           C  
ATOM   3099  CB  SER B 148     -18.688  27.000   0.285  1.00 60.50           C  
ATOM   3100  O   SER B 148     -18.750  24.562  -1.439  1.00 60.50           O  
ATOM   3101  OG  SER B 148     -18.609  27.938  -0.775  1.00 60.50           O  
ATOM   3102  N   ARG B 149     -16.688  25.297  -1.946  1.00 69.75           N  
ATOM   3103  CA  ARG B 149     -16.750  24.750  -3.299  1.00 69.75           C  
ATOM   3104  C   ARG B 149     -18.047  25.141  -3.996  1.00 69.75           C  
ATOM   3105  CB  ARG B 149     -16.594  23.219  -3.271  1.00 69.75           C  
ATOM   3106  O   ARG B 149     -18.719  24.281  -4.566  1.00 69.75           O  
ATOM   3107  CG  ARG B 149     -15.250  22.750  -2.742  1.00 69.75           C  
ATOM   3108  CD  ARG B 149     -15.164  21.219  -2.717  1.00 69.75           C  
ATOM   3109  NE  ARG B 149     -14.000  20.766  -1.976  1.00 69.75           N  
ATOM   3110  NH1 ARG B 149     -14.703  18.578  -1.816  1.00 69.75           N  
ATOM   3111  NH2 ARG B 149     -12.703  19.203  -0.897  1.00 69.75           N  
ATOM   3112  CZ  ARG B 149     -13.805  19.516  -1.564  1.00 69.75           C  
ATOM   3113  N   SER B 150     -18.203  26.344  -3.875  1.00 80.25           N  
ATOM   3114  CA  SER B 150     -19.438  26.875  -4.441  1.00 80.25           C  
ATOM   3115  C   SER B 150     -19.172  28.094  -5.316  1.00 80.25           C  
ATOM   3116  CB  SER B 150     -20.422  27.234  -3.332  1.00 80.25           C  
ATOM   3117  O   SER B 150     -18.156  28.766  -5.160  1.00 80.25           O  
ATOM   3118  OG  SER B 150     -19.797  28.031  -2.342  1.00 80.25           O  
ATOM   3119  N   LEU B 151     -20.078  28.219  -6.227  1.00 84.00           N  
ATOM   3120  CA  LEU B 151     -20.156  29.453  -7.016  1.00 84.00           C  
ATOM   3121  C   LEU B 151     -21.234  30.375  -6.465  1.00 84.00           C  
ATOM   3122  CB  LEU B 151     -20.453  29.125  -8.484  1.00 84.00           C  
ATOM   3123  O   LEU B 151     -22.375  29.953  -6.254  1.00 84.00           O  
ATOM   3124  CG  LEU B 151     -19.469  29.703  -9.508  1.00 84.00           C  
ATOM   3125  CD1 LEU B 151     -18.672  28.594 -10.180  1.00 84.00           C  
ATOM   3126  CD2 LEU B 151     -20.234  30.531 -10.547  1.00 84.00           C  
ATOM   3127  N   ILE B 152     -20.781  31.516  -6.133  1.00 82.44           N  
ATOM   3128  CA  ILE B 152     -21.750  32.531  -5.668  1.00 82.44           C  
ATOM   3129  C   ILE B 152     -22.000  33.562  -6.770  1.00 82.44           C  
ATOM   3130  CB  ILE B 152     -21.250  33.219  -4.383  1.00 82.44           C  
ATOM   3131  O   ILE B 152     -21.047  34.156  -7.273  1.00 82.44           O  
ATOM   3132  CG1 ILE B 152     -20.938  32.188  -3.297  1.00 82.44           C  
ATOM   3133  CG2 ILE B 152     -22.281  34.219  -3.887  1.00 82.44           C  
ATOM   3134  CD1 ILE B 152     -20.188  32.750  -2.100  1.00 82.44           C  
ATOM   3135  N   GLY B 153     -23.203  33.656  -7.121  1.00 80.62           N  
ATOM   3136  CA  GLY B 153     -23.578  34.594  -8.172  1.00 80.62           C  
ATOM   3137  C   GLY B 153     -23.641  36.031  -7.707  1.00 80.62           C  
ATOM   3138  O   GLY B 153     -23.562  36.312  -6.508  1.00 80.62           O  
ATOM   3139  N   PRO B 154     -23.781  36.938  -8.641  1.00 79.06           N  
ATOM   3140  CA  PRO B 154     -23.922  38.344  -8.312  1.00 79.06           C  
ATOM   3141  C   PRO B 154     -25.125  38.625  -7.418  1.00 79.06           C  
ATOM   3142  CB  PRO B 154     -24.078  39.000  -9.680  1.00 79.06           C  
ATOM   3143  O   PRO B 154     -25.109  39.594  -6.656  1.00 79.06           O  
ATOM   3144  CG  PRO B 154     -23.766  37.938 -10.672  1.00 79.06           C  
ATOM   3145  CD  PRO B 154     -23.750  36.625  -9.953  1.00 79.06           C  
ATOM   3146  N   ASP B 155     -26.109  37.812  -7.574  1.00 75.50           N  
ATOM   3147  CA  ASP B 155     -27.312  38.000  -6.777  1.00 75.50           C  
ATOM   3148  C   ASP B 155     -27.172  37.375  -5.398  1.00 75.50           C  
ATOM   3149  CB  ASP B 155     -28.531  37.406  -7.500  1.00 75.50           C  
ATOM   3150  O   ASP B 155     -28.094  37.406  -4.586  1.00 75.50           O  
ATOM   3151  CG  ASP B 155     -28.344  35.969  -7.879  1.00 75.50           C  
ATOM   3152  OD1 ASP B 155     -27.250  35.406  -7.656  1.00 75.50           O  
ATOM   3153  OD2 ASP B 155     -29.297  35.344  -8.406  1.00 75.50           O  
ATOM   3154  N   GLY B 156     -26.000  36.750  -5.188  1.00 77.88           N  
ATOM   3155  CA  GLY B 156     -25.781  36.125  -3.889  1.00 77.88           C  
ATOM   3156  C   GLY B 156     -26.172  34.656  -3.840  1.00 77.88           C  
ATOM   3157  O   GLY B 156     -26.000  34.000  -2.818  1.00 77.88           O  
ATOM   3158  N   GLU B 157     -26.844  34.188  -4.883  1.00 76.94           N  
ATOM   3159  CA  GLU B 157     -27.219  32.781  -4.914  1.00 76.94           C  
ATOM   3160  C   GLU B 157     -26.000  31.875  -4.941  1.00 76.94           C  
ATOM   3161  CB  GLU B 157     -28.125  32.500  -6.125  1.00 76.94           C  
ATOM   3162  O   GLU B 157     -25.047  32.125  -5.680  1.00 76.94           O  
ATOM   3163  CG  GLU B 157     -29.578  32.281  -5.770  1.00 76.94           C  
ATOM   3164  CD  GLU B 157     -30.422  31.812  -6.945  1.00 76.94           C  
ATOM   3165  OE1 GLU B 157     -31.641  31.562  -6.766  1.00 76.94           O  
ATOM   3166  OE2 GLU B 157     -29.859  31.688  -8.062  1.00 76.94           O  
ATOM   3167  N   GLN B 158     -26.047  30.844  -4.074  1.00 79.56           N  
ATOM   3168  CA  GLN B 158     -24.922  29.906  -3.945  1.00 79.56           C  
ATOM   3169  C   GLN B 158     -25.234  28.578  -4.652  1.00 79.56           C  
ATOM   3170  CB  GLN B 158     -24.609  29.641  -2.473  1.00 79.56           C  
ATOM   3171  O   GLN B 158     -26.312  28.016  -4.484  1.00 79.56           O  
ATOM   3172  CG  GLN B 158     -23.203  29.141  -2.225  1.00 79.56           C  
ATOM   3173  CD  GLN B 158     -22.844  29.094  -0.752  1.00 79.56           C  
ATOM   3174  NE2 GLN B 158     -21.641  28.609  -0.448  1.00 79.56           N  
ATOM   3175  OE1 GLN B 158     -23.625  29.500   0.106  1.00 79.56           O  
ATOM   3176  N   TYR B 159     -24.328  28.203  -5.512  1.00 79.25           N  
ATOM   3177  CA  TYR B 159     -24.406  26.938  -6.227  1.00 79.25           C  
ATOM   3178  C   TYR B 159     -23.297  25.984  -5.793  1.00 79.25           C  
ATOM   3179  CB  TYR B 159     -24.328  27.156  -7.738  1.00 79.25           C  
ATOM   3180  O   TYR B 159     -22.109  26.266  -6.004  1.00 79.25           O  
ATOM   3181  CG  TYR B 159     -25.359  28.141  -8.250  1.00 79.25           C  
ATOM   3182  CD1 TYR B 159     -26.641  27.734  -8.578  1.00 79.25           C  
ATOM   3183  CD2 TYR B 159     -25.031  29.484  -8.414  1.00 79.25           C  
ATOM   3184  CE1 TYR B 159     -27.594  28.656  -9.055  1.00 79.25           C  
ATOM   3185  CE2 TYR B 159     -25.953  30.406  -8.883  1.00 79.25           C  
ATOM   3186  OH  TYR B 159     -28.156  30.875  -9.672  1.00 79.25           O  
ATOM   3187  CZ  TYR B 159     -27.234  29.984  -9.203  1.00 79.25           C  
ATOM   3188  N   LYS B 160     -23.688  24.984  -5.195  1.00 77.19           N  
ATOM   3189  CA  LYS B 160     -22.703  23.969  -4.875  1.00 77.19           C  
ATOM   3190  C   LYS B 160     -22.234  23.234  -6.129  1.00 77.19           C  
ATOM   3191  CB  LYS B 160     -23.266  22.969  -3.863  1.00 77.19           C  
ATOM   3192  O   LYS B 160     -23.062  22.812  -6.949  1.00 77.19           O  
ATOM   3193  CG  LYS B 160     -22.719  23.141  -2.453  1.00 77.19           C  
ATOM   3194  CD  LYS B 160     -23.219  22.031  -1.524  1.00 77.19           C  
ATOM   3195  CE  LYS B 160     -22.766  22.266  -0.088  1.00 77.19           C  
ATOM   3196  NZ  LYS B 160     -23.312  21.234   0.838  1.00 77.19           N  
ATOM   3197  N   LEU B 161     -20.922  23.141  -6.301  1.00 78.69           N  
ATOM   3198  CA  LEU B 161     -20.359  22.500  -7.480  1.00 78.69           C  
ATOM   3199  C   LEU B 161     -19.922  21.062  -7.172  1.00 78.69           C  
ATOM   3200  CB  LEU B 161     -19.156  23.297  -8.000  1.00 78.69           C  
ATOM   3201  O   LEU B 161     -19.328  20.812  -6.125  1.00 78.69           O  
ATOM   3202  CG  LEU B 161     -19.453  24.703  -8.547  1.00 78.69           C  
ATOM   3203  CD1 LEU B 161     -18.156  25.453  -8.836  1.00 78.69           C  
ATOM   3204  CD2 LEU B 161     -20.312  24.609  -9.805  1.00 78.69           C  
ATOM   3205  N   PRO B 162     -20.344  20.234  -7.992  1.00 73.88           N  
ATOM   3206  CA  PRO B 162     -19.688  18.922  -7.887  1.00 73.88           C  
ATOM   3207  C   PRO B 162     -18.172  19.016  -7.957  1.00 73.88           C  
ATOM   3208  CB  PRO B 162     -20.250  18.156  -9.094  1.00 73.88           C  
ATOM   3209  O   PRO B 162     -17.625  19.984  -8.469  1.00 73.88           O  
ATOM   3210  CG  PRO B 162     -21.406  18.984  -9.562  1.00 73.88           C  
ATOM   3211  CD  PRO B 162     -21.234  20.391  -9.062  1.00 73.88           C  
ATOM   3212  N   ARG B 163     -17.578  18.031  -7.508  1.00 66.94           N  
ATOM   3213  CA  ARG B 163     -16.125  18.031  -7.391  1.00 66.94           C  
ATOM   3214  C   ARG B 163     -15.469  18.312  -8.734  1.00 66.94           C  
ATOM   3215  CB  ARG B 163     -15.641  16.688  -6.848  1.00 66.94           C  
ATOM   3216  O   ARG B 163     -14.555  19.141  -8.820  1.00 66.94           O  
ATOM   3217  CG  ARG B 163     -14.266  16.734  -6.199  1.00 66.94           C  
ATOM   3218  CD  ARG B 163     -13.898  15.414  -5.547  1.00 66.94           C  
ATOM   3219  NE  ARG B 163     -12.469  15.352  -5.242  1.00 66.94           N  
ATOM   3220  NH1 ARG B 163     -12.617  13.398  -4.004  1.00 66.94           N  
ATOM   3221  NH2 ARG B 163     -10.586  14.430  -4.301  1.00 66.94           N  
ATOM   3222  CZ  ARG B 163     -11.891  14.391  -4.516  1.00 66.94           C  
ATOM   3223  N   SER B 164     -15.773  17.578  -9.664  1.00 72.69           N  
ATOM   3224  CA  SER B 164     -15.156  17.766 -10.977  1.00 72.69           C  
ATOM   3225  C   SER B 164     -15.375  19.188 -11.500  1.00 72.69           C  
ATOM   3226  CB  SER B 164     -15.711  16.750 -11.977  1.00 72.69           C  
ATOM   3227  O   SER B 164     -14.469  19.766 -12.102  1.00 72.69           O  
ATOM   3228  OG  SER B 164     -17.125  16.875 -12.078  1.00 72.69           O  
ATOM   3229  N   GLU B 165     -16.500  19.766 -11.297  1.00 79.94           N  
ATOM   3230  CA  GLU B 165     -16.812  21.125 -11.734  1.00 79.94           C  
ATOM   3231  C   GLU B 165     -16.000  22.156 -10.945  1.00 79.94           C  
ATOM   3232  CB  GLU B 165     -18.297  21.422 -11.594  1.00 79.94           C  
ATOM   3233  O   GLU B 165     -15.484  23.109 -11.523  1.00 79.94           O  
ATOM   3234  CG  GLU B 165     -19.188  20.609 -12.539  1.00 79.94           C  
ATOM   3235  CD  GLU B 165     -20.672  20.828 -12.312  1.00 79.94           C  
ATOM   3236  OE1 GLU B 165     -21.469  19.906 -12.586  1.00 79.94           O  
ATOM   3237  OE2 GLU B 165     -21.031  21.938 -11.867  1.00 79.94           O  
ATOM   3238  N   PHE B 166     -15.977  21.891  -9.742  1.00 81.50           N  
ATOM   3239  CA  PHE B 166     -15.180  22.781  -8.914  1.00 81.50           C  
ATOM   3240  C   PHE B 166     -13.719  22.766  -9.328  1.00 81.50           C  
ATOM   3241  CB  PHE B 166     -15.312  22.406  -7.434  1.00 81.50           C  
ATOM   3242  O   PHE B 166     -13.086  23.812  -9.469  1.00 81.50           O  
ATOM   3243  CG  PHE B 166     -14.422  23.203  -6.523  1.00 81.50           C  
ATOM   3244  CD1 PHE B 166     -13.273  22.641  -5.980  1.00 81.50           C  
ATOM   3245  CD2 PHE B 166     -14.727  24.516  -6.207  1.00 81.50           C  
ATOM   3246  CE1 PHE B 166     -12.445  23.375  -5.137  1.00 81.50           C  
ATOM   3247  CE2 PHE B 166     -13.906  25.266  -5.363  1.00 81.50           C  
ATOM   3248  CZ  PHE B 166     -12.766  24.688  -4.828  1.00 81.50           C  
ATOM   3249  N   ARG B 167     -13.195  21.641  -9.500  1.00 78.75           N  
ATOM   3250  CA  ARG B 167     -11.797  21.516  -9.906  1.00 78.75           C  
ATOM   3251  C   ARG B 167     -11.555  22.219 -11.242  1.00 78.75           C  
ATOM   3252  CB  ARG B 167     -11.391  20.047 -10.000  1.00 78.75           C  
ATOM   3253  O   ARG B 167     -10.508  22.828 -11.445  1.00 78.75           O  
ATOM   3254  CG  ARG B 167     -11.102  19.406  -8.648  1.00 78.75           C  
ATOM   3255  CD  ARG B 167     -10.609  17.969  -8.805  1.00 78.75           C  
ATOM   3256  NE  ARG B 167     -10.336  17.359  -7.508  1.00 78.75           N  
ATOM   3257  NH1 ARG B 167      -9.641  15.336  -8.383  1.00 78.75           N  
ATOM   3258  NH2 ARG B 167      -9.680  15.648  -6.113  1.00 78.75           N  
ATOM   3259  CZ  ARG B 167      -9.883  16.109  -7.340  1.00 78.75           C  
ATOM   3260  N   ALA B 168     -12.445  22.062 -12.008  1.00 85.25           N  
ATOM   3261  CA  ALA B 168     -12.336  22.781 -13.281  1.00 85.25           C  
ATOM   3262  C   ALA B 168     -12.312  24.281 -13.070  1.00 85.25           C  
ATOM   3263  CB  ALA B 168     -13.492  22.391 -14.203  1.00 85.25           C  
ATOM   3264  O   ALA B 168     -11.445  24.984 -13.602  1.00 85.25           O  
ATOM   3265  N   MET B 169     -13.234  24.734 -12.312  1.00 86.25           N  
ATOM   3266  CA  MET B 169     -13.328  26.172 -12.055  1.00 86.25           C  
ATOM   3267  C   MET B 169     -12.070  26.688 -11.359  1.00 86.25           C  
ATOM   3268  CB  MET B 169     -14.562  26.484 -11.203  1.00 86.25           C  
ATOM   3269  O   MET B 169     -11.555  27.750 -11.703  1.00 86.25           O  
ATOM   3270  CG  MET B 169     -15.828  26.672 -12.016  1.00 86.25           C  
ATOM   3271  SD  MET B 169     -15.648  27.938 -13.328  1.00 86.25           S  
ATOM   3272  CE  MET B 169     -15.297  29.406 -12.320  1.00 86.25           C  
ATOM   3273  N   LEU B 170     -11.781  25.969 -10.469  1.00 80.81           N  
ATOM   3274  CA  LEU B 170     -10.562  26.344  -9.758  1.00 80.81           C  
ATOM   3275  C   LEU B 170      -9.375  26.422 -10.711  1.00 80.81           C  
ATOM   3276  CB  LEU B 170     -10.266  25.344  -8.633  1.00 80.81           C  
ATOM   3277  O   LEU B 170      -8.602  27.375 -10.672  1.00 80.81           O  
ATOM   3278  CG  LEU B 170      -9.070  25.672  -7.738  1.00 80.81           C  
ATOM   3279  CD1 LEU B 170      -9.289  26.984  -7.008  1.00 80.81           C  
ATOM   3280  CD2 LEU B 170      -8.820  24.531  -6.746  1.00 80.81           C  
ATOM   3281  N   HIS B 171      -9.250  25.469 -11.453  1.00 82.25           N  
ATOM   3282  CA  HIS B 171      -8.188  25.469 -12.445  1.00 82.25           C  
ATOM   3283  C   HIS B 171      -8.281  26.672 -13.367  1.00 82.25           C  
ATOM   3284  CB  HIS B 171      -8.219  24.172 -13.258  1.00 82.25           C  
ATOM   3285  O   HIS B 171      -7.277  27.312 -13.672  1.00 82.25           O  
ATOM   3286  CG  HIS B 171      -7.082  24.031 -14.219  1.00 82.25           C  
ATOM   3287  CD2 HIS B 171      -7.051  24.047 -15.570  1.00 82.25           C  
ATOM   3288  ND1 HIS B 171      -5.777  23.859 -13.805  1.00 82.25           N  
ATOM   3289  CE1 HIS B 171      -4.992  23.766 -14.859  1.00 82.25           C  
ATOM   3290  NE2 HIS B 171      -5.738  23.875 -15.945  1.00 82.25           N  
ATOM   3291  N   PHE B 172      -9.383  26.922 -13.773  1.00 85.75           N  
ATOM   3292  CA  PHE B 172      -9.617  28.078 -14.617  1.00 85.75           C  
ATOM   3293  C   PHE B 172      -9.227  29.375 -13.891  1.00 85.75           C  
ATOM   3294  CB  PHE B 172     -11.078  28.156 -15.047  1.00 85.75           C  
ATOM   3295  O   PHE B 172      -8.547  30.234 -14.453  1.00 85.75           O  
ATOM   3296  CG  PHE B 172     -11.391  27.312 -16.266  1.00 85.75           C  
ATOM   3297  CD1 PHE B 172     -10.664  27.469 -17.438  1.00 85.75           C  
ATOM   3298  CD2 PHE B 172     -12.414  26.375 -16.219  1.00 85.75           C  
ATOM   3299  CE1 PHE B 172     -10.953  26.703 -18.562  1.00 85.75           C  
ATOM   3300  CE2 PHE B 172     -12.703  25.594 -17.344  1.00 85.75           C  
ATOM   3301  CZ  PHE B 172     -11.977  25.766 -18.516  1.00 85.75           C  
ATOM   3302  N   CYS B 173      -9.664  29.469 -12.688  1.00 80.88           N  
ATOM   3303  CA  CYS B 173      -9.398  30.672 -11.922  1.00 80.88           C  
ATOM   3304  C   CYS B 173      -7.910  30.812 -11.625  1.00 80.88           C  
ATOM   3305  CB  CYS B 173     -10.188  30.672 -10.609  1.00 80.88           C  
ATOM   3306  O   CYS B 173      -7.383  31.922 -11.570  1.00 80.88           O  
ATOM   3307  SG  CYS B 173     -11.961  30.906 -10.828  1.00 80.88           S  
ATOM   3308  N   GLU B 174      -7.375  29.750 -11.508  1.00 74.00           N  
ATOM   3309  CA  GLU B 174      -5.945  29.750 -11.211  1.00 74.00           C  
ATOM   3310  C   GLU B 174      -5.121  30.031 -12.461  1.00 74.00           C  
ATOM   3311  CB  GLU B 174      -5.527  28.406 -10.594  1.00 74.00           C  
ATOM   3312  O   GLU B 174      -3.951  30.406 -12.367  1.00 74.00           O  
ATOM   3313  CG  GLU B 174      -5.980  28.219  -9.148  1.00 74.00           C  
ATOM   3314  CD  GLU B 174      -5.633  26.859  -8.578  1.00 74.00           C  
ATOM   3315  OE1 GLU B 174      -5.648  26.703  -7.340  1.00 74.00           O  
ATOM   3316  OE2 GLU B 174      -5.344  25.938  -9.383  1.00 74.00           O  
ATOM   3317  N   ASN B 175      -5.773  29.828 -13.594  1.00 75.44           N  
ATOM   3318  CA  ASN B 175      -5.129  30.031 -14.891  1.00 75.44           C  
ATOM   3319  C   ASN B 175      -5.973  30.906 -15.805  1.00 75.44           C  
ATOM   3320  CB  ASN B 175      -4.848  28.688 -15.562  1.00 75.44           C  
ATOM   3321  O   ASN B 175      -6.371  30.484 -16.891  1.00 75.44           O  
ATOM   3322  CG  ASN B 175      -3.918  27.812 -14.742  1.00 75.44           C  
ATOM   3323  ND2 ASN B 175      -4.484  26.812 -14.062  1.00 75.44           N  
ATOM   3324  OD1 ASN B 175      -2.703  28.016 -14.727  1.00 75.44           O  
ATOM   3325  N   PRO B 176      -6.145  32.062 -15.281  1.00 74.44           N  
ATOM   3326  CA  PRO B 176      -6.996  32.938 -16.094  1.00 74.44           C  
ATOM   3327  C   PRO B 176      -6.367  33.281 -17.438  1.00 74.44           C  
ATOM   3328  CB  PRO B 176      -7.152  34.188 -15.219  1.00 74.44           C  
ATOM   3329  O   PRO B 176      -5.160  33.500 -17.516  1.00 74.44           O  
ATOM   3330  CG  PRO B 176      -5.977  34.156 -14.297  1.00 74.44           C  
ATOM   3331  CD  PRO B 176      -5.527  32.719 -14.141  1.00 74.44           C  
ATOM   3332  N   GLY B 177      -7.254  33.188 -18.531  1.00 78.62           N  
ATOM   3333  CA  GLY B 177      -6.840  33.625 -19.859  1.00 78.62           C  
ATOM   3334  C   GLY B 177      -6.098  32.562 -20.641  1.00 78.62           C  
ATOM   3335  O   GLY B 177      -5.855  32.688 -21.844  1.00 78.62           O  
ATOM   3336  N   LYS B 178      -5.789  31.547 -20.016  1.00 80.12           N  
ATOM   3337  CA  LYS B 178      -5.035  30.484 -20.688  1.00 80.12           C  
ATOM   3338  C   LYS B 178      -5.973  29.422 -21.250  1.00 80.12           C  
ATOM   3339  CB  LYS B 178      -4.035  29.844 -19.719  1.00 80.12           C  
ATOM   3340  O   LYS B 178      -6.984  29.078 -20.625  1.00 80.12           O  
ATOM   3341  CG  LYS B 178      -2.854  30.734 -19.375  1.00 80.12           C  
ATOM   3342  CD  LYS B 178      -1.835  30.016 -18.516  1.00 80.12           C  
ATOM   3343  CE  LYS B 178      -0.673  30.922 -18.125  1.00 80.12           C  
ATOM   3344  NZ  LYS B 178       0.285  30.234 -17.203  1.00 80.12           N  
ATOM   3345  N   ILE B 179      -5.613  29.016 -22.406  1.00 79.31           N  
ATOM   3346  CA  ILE B 179      -6.371  27.922 -23.016  1.00 79.31           C  
ATOM   3347  C   ILE B 179      -6.035  26.609 -22.312  1.00 79.31           C  
ATOM   3348  CB  ILE B 179      -6.086  27.797 -24.531  1.00 79.31           C  
ATOM   3349  O   ILE B 179      -4.863  26.281 -22.125  1.00 79.31           O  
ATOM   3350  CG1 ILE B 179      -6.508  29.078 -25.250  1.00 79.31           C  
ATOM   3351  CG2 ILE B 179      -6.797  26.578 -25.109  1.00 79.31           C  
ATOM   3352  CD1 ILE B 179      -6.090  29.125 -26.719  1.00 79.31           C  
ATOM   3353  N   GLN B 180      -7.078  25.953 -21.969  1.00 84.94           N  
ATOM   3354  CA  GLN B 180      -6.992  24.625 -21.359  1.00 84.94           C  
ATOM   3355  C   GLN B 180      -7.520  23.547 -22.297  1.00 84.94           C  
ATOM   3356  CB  GLN B 180      -7.762  24.594 -20.031  1.00 84.94           C  
ATOM   3357  O   GLN B 180      -8.695  23.578 -22.672  1.00 84.94           O  
ATOM   3358  CG  GLN B 180      -7.395  25.719 -19.078  1.00 84.94           C  
ATOM   3359  CD  GLN B 180      -5.957  25.641 -18.594  1.00 84.94           C  
ATOM   3360  NE2 GLN B 180      -5.332  26.797 -18.391  1.00 84.94           N  
ATOM   3361  OE1 GLN B 180      -5.414  24.547 -18.406  1.00 84.94           O  
ATOM   3362  N   SER B 181      -6.695  22.641 -22.562  1.00 83.31           N  
ATOM   3363  CA  SER B 181      -7.137  21.562 -23.438  1.00 83.31           C  
ATOM   3364  C   SER B 181      -8.102  20.625 -22.734  1.00 83.31           C  
ATOM   3365  CB  SER B 181      -5.938  20.781 -23.969  1.00 83.31           C  
ATOM   3366  O   SER B 181      -8.133  20.578 -21.500  1.00 83.31           O  
ATOM   3367  OG  SER B 181      -5.359  19.984 -22.938  1.00 83.31           O  
ATOM   3368  N   ARG B 182      -8.781  19.875 -23.500  1.00 81.25           N  
ATOM   3369  CA  ARG B 182      -9.695  18.891 -22.953  1.00 81.25           C  
ATOM   3370  C   ARG B 182      -8.938  17.844 -22.125  1.00 81.25           C  
ATOM   3371  CB  ARG B 182     -10.492  18.203 -24.062  1.00 81.25           C  
ATOM   3372  O   ARG B 182      -9.406  17.422 -21.062  1.00 81.25           O  
ATOM   3373  CG  ARG B 182     -11.617  19.062 -24.625  1.00 81.25           C  
ATOM   3374  CD  ARG B 182     -12.250  18.422 -25.844  1.00 81.25           C  
ATOM   3375  NE  ARG B 182     -13.398  19.188 -26.328  1.00 81.25           N  
ATOM   3376  NH1 ARG B 182     -12.148  20.766 -27.453  1.00 81.25           N  
ATOM   3377  NH2 ARG B 182     -14.438  20.906 -27.438  1.00 81.25           N  
ATOM   3378  CZ  ARG B 182     -13.328  20.281 -27.078  1.00 81.25           C  
ATOM   3379  N   ALA B 183      -7.957  17.469 -22.609  1.00 79.31           N  
ATOM   3380  CA  ALA B 183      -7.156  16.469 -21.891  1.00 79.31           C  
ATOM   3381  C   ALA B 183      -6.703  16.984 -20.531  1.00 79.31           C  
ATOM   3382  CB  ALA B 183      -5.945  16.062 -22.734  1.00 79.31           C  
ATOM   3383  O   ALA B 183      -6.801  16.281 -19.531  1.00 79.31           O  
ATOM   3384  N   GLU B 184      -6.246  18.109 -20.484  1.00 78.19           N  
ATOM   3385  CA  GLU B 184      -5.789  18.750 -19.250  1.00 78.19           C  
ATOM   3386  C   GLU B 184      -6.941  18.938 -18.281  1.00 78.19           C  
ATOM   3387  CB  GLU B 184      -5.129  20.094 -19.562  1.00 78.19           C  
ATOM   3388  O   GLU B 184      -6.793  18.688 -17.078  1.00 78.19           O  
ATOM   3389  CG  GLU B 184      -4.016  20.453 -18.578  1.00 78.19           C  
ATOM   3390  CD  GLU B 184      -3.268  21.719 -18.984  1.00 78.19           C  
ATOM   3391  OE1 GLU B 184      -2.367  22.156 -18.219  1.00 78.19           O  
ATOM   3392  OE2 GLU B 184      -3.582  22.281 -20.047  1.00 78.19           O  
ATOM   3393  N   LEU B 185      -7.930  19.391 -18.734  1.00 83.12           N  
ATOM   3394  CA  LEU B 185      -9.102  19.609 -17.891  1.00 83.12           C  
ATOM   3395  C   LEU B 185      -9.609  18.312 -17.297  1.00 83.12           C  
ATOM   3396  CB  LEU B 185     -10.211  20.297 -18.688  1.00 83.12           C  
ATOM   3397  O   LEU B 185      -9.953  18.250 -16.109  1.00 83.12           O  
ATOM   3398  CG  LEU B 185     -10.094  21.797 -18.875  1.00 83.12           C  
ATOM   3399  CD1 LEU B 185     -11.078  22.281 -19.938  1.00 83.12           C  
ATOM   3400  CD2 LEU B 185     -10.312  22.531 -17.562  1.00 83.12           C  
ATOM   3401  N   LEU B 186      -9.672  17.422 -18.141  1.00 76.19           N  
ATOM   3402  CA  LEU B 186     -10.141  16.125 -17.641  1.00 76.19           C  
ATOM   3403  C   LEU B 186      -9.234  15.609 -16.531  1.00 76.19           C  
ATOM   3404  CB  LEU B 186     -10.195  15.109 -18.781  1.00 76.19           C  
ATOM   3405  O   LEU B 186      -9.727  15.117 -15.508  1.00 76.19           O  
ATOM   3406  CG  LEU B 186     -10.906  13.789 -18.484  1.00 76.19           C  
ATOM   3407  CD1 LEU B 186     -12.406  14.023 -18.344  1.00 76.19           C  
ATOM   3408  CD2 LEU B 186     -10.609  12.766 -19.562  1.00 76.19           C  
ATOM   3409  N   LYS B 187      -8.109  15.703 -16.766  1.00 71.69           N  
ATOM   3410  CA  LYS B 187      -7.137  15.258 -15.766  1.00 71.69           C  
ATOM   3411  C   LYS B 187      -7.305  16.031 -14.453  1.00 71.69           C  
ATOM   3412  CB  LYS B 187      -5.711  15.430 -16.297  1.00 71.69           C  
ATOM   3413  O   LYS B 187      -7.301  15.430 -13.375  1.00 71.69           O  
ATOM   3414  CG  LYS B 187      -4.660  14.680 -15.484  1.00 71.69           C  
ATOM   3415  CD  LYS B 187      -3.301  14.711 -16.172  1.00 71.69           C  
ATOM   3416  CE  LYS B 187      -2.264  13.914 -15.391  1.00 71.69           C  
ATOM   3417  NZ  LYS B 187      -0.951  13.867 -16.109  1.00 71.69           N  
ATOM   3418  N   LYS B 188      -7.414  17.203 -14.555  1.00 73.31           N  
ATOM   3419  CA  LYS B 188      -7.562  18.062 -13.383  1.00 73.31           C  
ATOM   3420  C   LYS B 188      -8.898  17.812 -12.680  1.00 73.31           C  
ATOM   3421  CB  LYS B 188      -7.449  19.531 -13.789  1.00 73.31           C  
ATOM   3422  O   LYS B 188      -8.977  17.875 -11.453  1.00 73.31           O  
ATOM   3423  CG  LYS B 188      -6.023  20.000 -14.031  1.00 73.31           C  
ATOM   3424  CD  LYS B 188      -5.242  20.125 -12.727  1.00 73.31           C  
ATOM   3425  CE  LYS B 188      -3.805  20.562 -12.977  1.00 73.31           C  
ATOM   3426  NZ  LYS B 188      -2.990  20.516 -11.727  1.00 73.31           N  
ATOM   3427  N   MET B 189      -9.812  17.609 -13.508  1.00 72.38           N  
ATOM   3428  CA  MET B 189     -11.172  17.438 -13.000  1.00 72.38           C  
ATOM   3429  C   MET B 189     -11.312  16.094 -12.289  1.00 72.38           C  
ATOM   3430  CB  MET B 189     -12.188  17.531 -14.133  1.00 72.38           C  
ATOM   3431  O   MET B 189     -11.953  16.000 -11.242  1.00 72.38           O  
ATOM   3432  CG  MET B 189     -12.312  18.922 -14.719  1.00 72.38           C  
ATOM   3433  SD  MET B 189     -13.250  18.938 -16.297  1.00 72.38           S  
ATOM   3434  CE  MET B 189     -14.883  18.422 -15.711  1.00 72.38           C  
ATOM   3435  N   THR B 190     -10.820  15.094 -12.930  1.00 63.03           N  
ATOM   3436  CA  THR B 190     -11.195  13.734 -12.539  1.00 63.03           C  
ATOM   3437  C   THR B 190      -9.953  12.906 -12.211  1.00 63.03           C  
ATOM   3438  CB  THR B 190     -12.000  13.039 -13.641  1.00 63.03           C  
ATOM   3439  O   THR B 190     -10.055  11.852 -11.586  1.00 63.03           O  
ATOM   3440  CG2 THR B 190     -13.227  13.859 -14.031  1.00 63.03           C  
ATOM   3441  OG1 THR B 190     -11.172  12.859 -14.797  1.00 63.03           O  
ATOM   3442  N   GLY B 191      -8.812  13.344 -12.609  1.00 57.84           N  
ATOM   3443  CA  GLY B 191      -7.605  12.539 -12.500  1.00 57.84           C  
ATOM   3444  C   GLY B 191      -7.477  11.500 -13.602  1.00 57.84           C  
ATOM   3445  O   GLY B 191      -6.469  10.797 -13.688  1.00 57.84           O  
ATOM   3446  N   ARG B 192      -8.398  11.500 -14.508  1.00 55.78           N  
ATOM   3447  CA  ARG B 192      -8.438  10.523 -15.586  1.00 55.78           C  
ATOM   3448  C   ARG B 192      -7.820  11.094 -16.859  1.00 55.78           C  
ATOM   3449  CB  ARG B 192      -9.875  10.070 -15.859  1.00 55.78           C  
ATOM   3450  O   ARG B 192      -7.727  12.312 -17.016  1.00 55.78           O  
ATOM   3451  CG  ARG B 192     -10.523   9.352 -14.688  1.00 55.78           C  
ATOM   3452  CD  ARG B 192     -11.953   8.938 -15.000  1.00 55.78           C  
ATOM   3453  NE  ARG B 192     -12.648   8.453 -13.812  1.00 55.78           N  
ATOM   3454  NH1 ARG B 192     -14.766   8.609 -14.727  1.00 55.78           N  
ATOM   3455  NH2 ARG B 192     -14.492   7.859 -12.578  1.00 55.78           N  
ATOM   3456  CZ  ARG B 192     -13.969   8.312 -13.711  1.00 55.78           C  
ATOM   3457  N   GLU B 193      -7.398  10.219 -17.641  1.00 62.47           N  
ATOM   3458  CA  GLU B 193      -6.938  10.617 -18.969  1.00 62.47           C  
ATOM   3459  C   GLU B 193      -8.094  10.648 -19.969  1.00 62.47           C  
ATOM   3460  CB  GLU B 193      -5.848   9.664 -19.453  1.00 62.47           C  
ATOM   3461  O   GLU B 193      -9.055   9.898 -19.828  1.00 62.47           O  
ATOM   3462  CG  GLU B 193      -4.527   9.805 -18.719  1.00 62.47           C  
ATOM   3463  CD  GLU B 193      -3.443  10.484 -19.531  1.00 62.47           C  
ATOM   3464  OE1 GLU B 193      -2.408  10.883 -18.953  1.00 62.47           O  
ATOM   3465  OE2 GLU B 193      -3.631  10.617 -20.766  1.00 62.47           O  
ATOM   3466  N   LEU B 194      -7.984  11.539 -20.969  1.00 61.25           N  
ATOM   3467  CA  LEU B 194      -9.008  11.750 -21.984  1.00 61.25           C  
ATOM   3468  C   LEU B 194      -9.109  10.547 -22.906  1.00 61.25           C  
ATOM   3469  CB  LEU B 194      -8.695  13.008 -22.797  1.00 61.25           C  
ATOM   3470  O   LEU B 194      -8.086  10.031 -23.375  1.00 61.25           O  
ATOM   3471  CG  LEU B 194      -9.883  13.680 -23.484  1.00 61.25           C  
ATOM   3472  CD1 LEU B 194     -10.430  14.805 -22.609  1.00 61.25           C  
ATOM   3473  CD2 LEU B 194      -9.484  14.203 -24.859  1.00 61.25           C  
ATOM   3474  N   LYS B 195     -10.195   9.875 -23.094  1.00 59.94           N  
ATOM   3475  CA  LYS B 195     -10.508   8.828 -24.047  1.00 59.94           C  
ATOM   3476  C   LYS B 195     -11.242   9.398 -25.266  1.00 59.94           C  
ATOM   3477  CB  LYS B 195     -11.352   7.730 -23.391  1.00 59.94           C  
ATOM   3478  O   LYS B 195     -11.836  10.477 -25.188  1.00 59.94           O  
ATOM   3479  CG  LYS B 195     -10.625   6.977 -22.281  1.00 59.94           C  
ATOM   3480  CD  LYS B 195     -11.492   5.863 -21.719  1.00 59.94           C  
ATOM   3481  CE  LYS B 195     -10.789   5.133 -20.578  1.00 59.94           C  
ATOM   3482  NZ  LYS B 195     -11.648   4.074 -19.984  1.00 59.94           N  
ATOM   3483  N   PRO B 196     -11.117   8.617 -26.375  1.00 59.28           N  
ATOM   3484  CA  PRO B 196     -11.891   9.047 -27.547  1.00 59.28           C  
ATOM   3485  C   PRO B 196     -13.391   9.133 -27.266  1.00 59.28           C  
ATOM   3486  CB  PRO B 196     -11.594   7.969 -28.594  1.00 59.28           C  
ATOM   3487  O   PRO B 196     -13.945   8.258 -26.594  1.00 59.28           O  
ATOM   3488  CG  PRO B 196     -10.406   7.238 -28.047  1.00 59.28           C  
ATOM   3489  CD  PRO B 196     -10.258   7.570 -26.594  1.00 59.28           C  
ATOM   3490  N   HIS B 197     -14.016  10.203 -27.672  1.00 60.16           N  
ATOM   3491  CA  HIS B 197     -15.438  10.508 -27.578  1.00 60.16           C  
ATOM   3492  C   HIS B 197     -15.828  10.867 -26.156  1.00 60.16           C  
ATOM   3493  CB  HIS B 197     -16.281   9.336 -28.078  1.00 60.16           C  
ATOM   3494  O   HIS B 197     -17.016  10.828 -25.797  1.00 60.16           O  
ATOM   3495  CG  HIS B 197     -15.977   8.930 -29.484  1.00 60.16           C  
ATOM   3496  CD2 HIS B 197     -15.539   7.754 -30.000  1.00 60.16           C  
ATOM   3497  ND1 HIS B 197     -16.109   9.789 -30.547  1.00 60.16           N  
ATOM   3498  CE1 HIS B 197     -15.766   9.164 -31.672  1.00 60.16           C  
ATOM   3499  NE2 HIS B 197     -15.414   7.926 -31.359  1.00 60.16           N  
ATOM   3500  N   ASP B 198     -14.828  10.977 -25.328  1.00 68.62           N  
ATOM   3501  CA  ASP B 198     -15.086  11.453 -23.969  1.00 68.62           C  
ATOM   3502  C   ASP B 198     -15.664  12.867 -23.984  1.00 68.62           C  
ATOM   3503  CB  ASP B 198     -13.805  11.422 -23.141  1.00 68.62           C  
ATOM   3504  O   ASP B 198     -15.016  13.805 -24.469  1.00 68.62           O  
ATOM   3505  CG  ASP B 198     -14.062  11.453 -21.641  1.00 68.62           C  
ATOM   3506  OD1 ASP B 198     -15.086  12.039 -21.219  1.00 68.62           O  
ATOM   3507  OD2 ASP B 198     -13.242  10.891 -20.891  1.00 68.62           O  
ATOM   3508  N   ARG B 199     -16.797  12.930 -23.500  1.00 69.94           N  
ATOM   3509  CA  ARG B 199     -17.453  14.234 -23.500  1.00 69.94           C  
ATOM   3510  C   ARG B 199     -17.594  14.789 -22.094  1.00 69.94           C  
ATOM   3511  CB  ARG B 199     -18.828  14.141 -24.156  1.00 69.94           C  
ATOM   3512  O   ARG B 199     -18.359  15.727 -21.859  1.00 69.94           O  
ATOM   3513  CG  ARG B 199     -18.781  13.789 -25.641  1.00 69.94           C  
ATOM   3514  CD  ARG B 199     -19.219  14.953 -26.516  1.00 69.94           C  
ATOM   3515  NE  ARG B 199     -20.672  15.133 -26.500  1.00 69.94           N  
ATOM   3516  NH1 ARG B 199     -20.672  16.938 -27.938  1.00 69.94           N  
ATOM   3517  NH2 ARG B 199     -22.641  16.141 -27.094  1.00 69.94           N  
ATOM   3518  CZ  ARG B 199     -21.328  16.062 -27.188  1.00 69.94           C  
ATOM   3519  N   THR B 200     -16.828  14.219 -21.234  1.00 76.50           N  
ATOM   3520  CA  THR B 200     -16.938  14.617 -19.844  1.00 76.50           C  
ATOM   3521  C   THR B 200     -16.609  16.094 -19.672  1.00 76.50           C  
ATOM   3522  CB  THR B 200     -16.000  13.781 -18.938  1.00 76.50           C  
ATOM   3523  O   THR B 200     -17.312  16.812 -18.953  1.00 76.50           O  
ATOM   3524  CG2 THR B 200     -16.250  14.078 -17.469  1.00 76.50           C  
ATOM   3525  OG1 THR B 200     -16.250  12.391 -19.188  1.00 76.50           O  
ATOM   3526  N   VAL B 201     -15.609  16.406 -20.266  1.00 84.44           N  
ATOM   3527  CA  VAL B 201     -15.188  17.797 -20.156  1.00 84.44           C  
ATOM   3528  C   VAL B 201     -16.266  18.719 -20.719  1.00 84.44           C  
ATOM   3529  CB  VAL B 201     -13.844  18.047 -20.875  1.00 84.44           C  
ATOM   3530  O   VAL B 201     -16.656  19.703 -20.078  1.00 84.44           O  
ATOM   3531  CG1 VAL B 201     -13.523  19.531 -20.938  1.00 84.44           C  
ATOM   3532  CG2 VAL B 201     -12.719  17.281 -20.203  1.00 84.44           C  
ATOM   3533  N   ASP B 202     -16.703  18.391 -21.812  1.00 78.56           N  
ATOM   3534  CA  ASP B 202     -17.719  19.203 -22.469  1.00 78.56           C  
ATOM   3535  C   ASP B 202     -18.984  19.297 -21.609  1.00 78.56           C  
ATOM   3536  CB  ASP B 202     -18.062  18.641 -23.844  1.00 78.56           C  
ATOM   3537  O   ASP B 202     -19.578  20.359 -21.469  1.00 78.56           O  
ATOM   3538  CG  ASP B 202     -16.891  18.719 -24.812  1.00 78.56           C  
ATOM   3539  OD1 ASP B 202     -16.016  19.594 -24.656  1.00 78.56           O  
ATOM   3540  OD2 ASP B 202     -16.859  17.891 -25.766  1.00 78.56           O  
ATOM   3541  N   VAL B 203     -19.312  18.297 -21.141  1.00 79.12           N  
ATOM   3542  CA  VAL B 203     -20.516  18.234 -20.297  1.00 79.12           C  
ATOM   3543  C   VAL B 203     -20.297  19.078 -19.047  1.00 79.12           C  
ATOM   3544  CB  VAL B 203     -20.875  16.797 -19.922  1.00 79.12           C  
ATOM   3545  O   VAL B 203     -21.188  19.844 -18.641  1.00 79.12           O  
ATOM   3546  CG1 VAL B 203     -21.969  16.766 -18.844  1.00 79.12           C  
ATOM   3547  CG2 VAL B 203     -21.328  16.000 -21.156  1.00 79.12           C  
ATOM   3548  N   THR B 204     -19.219  18.828 -18.438  1.00 83.38           N  
ATOM   3549  CA  THR B 204     -18.906  19.578 -17.219  1.00 83.38           C  
ATOM   3550  C   THR B 204     -18.906  21.078 -17.500  1.00 83.38           C  
ATOM   3551  CB  THR B 204     -17.547  19.156 -16.641  1.00 83.38           C  
ATOM   3552  O   THR B 204     -19.469  21.859 -16.719  1.00 83.38           O  
ATOM   3553  CG2 THR B 204     -17.297  19.828 -15.297  1.00 83.38           C  
ATOM   3554  OG1 THR B 204     -17.531  17.734 -16.469  1.00 83.38           O  
ATOM   3555  N   ILE B 205     -18.281  21.422 -18.547  1.00 86.00           N  
ATOM   3556  CA  ILE B 205     -18.188  22.828 -18.891  1.00 86.00           C  
ATOM   3557  C   ILE B 205     -19.578  23.391 -19.172  1.00 86.00           C  
ATOM   3558  CB  ILE B 205     -17.266  23.062 -20.109  1.00 86.00           C  
ATOM   3559  O   ILE B 205     -19.891  24.516 -18.781  1.00 86.00           O  
ATOM   3560  CG1 ILE B 205     -15.820  22.672 -19.766  1.00 86.00           C  
ATOM   3561  CG2 ILE B 205     -17.359  24.500 -20.594  1.00 86.00           C  
ATOM   3562  CD1 ILE B 205     -15.195  23.547 -18.703  1.00 86.00           C  
ATOM   3563  N   ARG B 206     -20.266  22.688 -19.797  1.00 79.44           N  
ATOM   3564  CA  ARG B 206     -21.641  23.094 -20.047  1.00 79.44           C  
ATOM   3565  C   ARG B 206     -22.391  23.344 -18.750  1.00 79.44           C  
ATOM   3566  CB  ARG B 206     -22.375  22.047 -20.891  1.00 79.44           C  
ATOM   3567  O   ARG B 206     -23.125  24.328 -18.609  1.00 79.44           O  
ATOM   3568  CG  ARG B 206     -23.734  22.516 -21.406  1.00 79.44           C  
ATOM   3569  CD  ARG B 206     -24.391  21.469 -22.281  1.00 79.44           C  
ATOM   3570  NE  ARG B 206     -25.656  21.938 -22.844  1.00 79.44           N  
ATOM   3571  NH1 ARG B 206     -26.453  19.844 -23.375  1.00 79.44           N  
ATOM   3572  NH2 ARG B 206     -27.719  21.703 -23.828  1.00 79.44           N  
ATOM   3573  CZ  ARG B 206     -26.609  21.156 -23.344  1.00 79.44           C  
ATOM   3574  N   ARG B 207     -22.234  22.484 -17.891  1.00 80.12           N  
ATOM   3575  CA  ARG B 207     -22.906  22.609 -16.609  1.00 80.12           C  
ATOM   3576  C   ARG B 207     -22.438  23.859 -15.859  1.00 80.12           C  
ATOM   3577  CB  ARG B 207     -22.656  21.375 -15.750  1.00 80.12           C  
ATOM   3578  O   ARG B 207     -23.250  24.578 -15.266  1.00 80.12           O  
ATOM   3579  CG  ARG B 207     -23.438  20.141 -16.203  1.00 80.12           C  
ATOM   3580  CD  ARG B 207     -23.203  18.953 -15.281  1.00 80.12           C  
ATOM   3581  NE  ARG B 207     -23.844  17.750 -15.789  1.00 80.12           N  
ATOM   3582  NH1 ARG B 207     -22.922  16.344 -14.203  1.00 80.12           N  
ATOM   3583  NH2 ARG B 207     -24.328  15.500 -15.805  1.00 80.12           N  
ATOM   3584  CZ  ARG B 207     -23.703  16.531 -15.266  1.00 80.12           C  
ATOM   3585  N   ILE B 208     -21.203  24.000 -15.883  1.00 84.94           N  
ATOM   3586  CA  ILE B 208     -20.641  25.188 -15.242  1.00 84.94           C  
ATOM   3587  C   ILE B 208     -21.234  26.438 -15.891  1.00 84.94           C  
ATOM   3588  CB  ILE B 208     -19.094  25.203 -15.344  1.00 84.94           C  
ATOM   3589  O   ILE B 208     -21.641  27.359 -15.188  1.00 84.94           O  
ATOM   3590  CG1 ILE B 208     -18.500  24.047 -14.523  1.00 84.94           C  
ATOM   3591  CG2 ILE B 208     -18.547  26.547 -14.883  1.00 84.94           C  
ATOM   3592  CD1 ILE B 208     -17.000  23.859 -14.734  1.00 84.94           C  
ATOM   3593  N   ARG B 209     -21.219  26.453 -17.141  1.00 83.12           N  
ATOM   3594  CA  ARG B 209     -21.703  27.594 -17.906  1.00 83.12           C  
ATOM   3595  C   ARG B 209     -23.156  27.906 -17.547  1.00 83.12           C  
ATOM   3596  CB  ARG B 209     -21.578  27.344 -19.406  1.00 83.12           C  
ATOM   3597  O   ARG B 209     -23.562  29.062 -17.547  1.00 83.12           O  
ATOM   3598  CG  ARG B 209     -20.188  27.594 -19.969  1.00 83.12           C  
ATOM   3599  CD  ARG B 209     -20.109  27.328 -21.453  1.00 83.12           C  
ATOM   3600  NE  ARG B 209     -18.812  27.703 -22.016  1.00 83.12           N  
ATOM   3601  NH1 ARG B 209     -19.094  26.547 -23.984  1.00 83.12           N  
ATOM   3602  NH2 ARG B 209     -17.156  27.719 -23.609  1.00 83.12           N  
ATOM   3603  CZ  ARG B 209     -18.359  27.312 -23.203  1.00 83.12           C  
ATOM   3604  N   LYS B 210     -23.828  26.906 -17.328  1.00 79.50           N  
ATOM   3605  CA  LYS B 210     -25.250  27.094 -17.000  1.00 79.50           C  
ATOM   3606  C   LYS B 210     -25.406  28.000 -15.781  1.00 79.50           C  
ATOM   3607  CB  LYS B 210     -25.922  25.750 -16.750  1.00 79.50           C  
ATOM   3608  O   LYS B 210     -26.375  28.750 -15.688  1.00 79.50           O  
ATOM   3609  CG  LYS B 210     -26.703  25.219 -17.938  1.00 79.50           C  
ATOM   3610  CD  LYS B 210     -27.406  23.906 -17.594  1.00 79.50           C  
ATOM   3611  CE  LYS B 210     -28.172  23.359 -18.781  1.00 79.50           C  
ATOM   3612  NZ  LYS B 210     -28.859  22.078 -18.453  1.00 79.50           N  
ATOM   3613  N   HIS B 211     -24.516  27.844 -14.914  1.00 80.81           N  
ATOM   3614  CA  HIS B 211     -24.594  28.703 -13.742  1.00 80.81           C  
ATOM   3615  C   HIS B 211     -24.406  30.172 -14.125  1.00 80.81           C  
ATOM   3616  CB  HIS B 211     -23.562  28.297 -12.703  1.00 80.81           C  
ATOM   3617  O   HIS B 211     -25.031  31.062 -13.523  1.00 80.81           O  
ATOM   3618  CG  HIS B 211     -23.812  26.938 -12.102  1.00 80.81           C  
ATOM   3619  CD2 HIS B 211     -23.062  25.812 -12.133  1.00 80.81           C  
ATOM   3620  ND1 HIS B 211     -24.938  26.656 -11.375  1.00 80.81           N  
ATOM   3621  CE1 HIS B 211     -24.891  25.391 -10.984  1.00 80.81           C  
ATOM   3622  NE2 HIS B 211     -23.766  24.859 -11.430  1.00 80.81           N  
ATOM   3623  N   PHE B 212     -23.609  30.406 -15.109  1.00 81.06           N  
ATOM   3624  CA  PHE B 212     -23.297  31.766 -15.523  1.00 81.06           C  
ATOM   3625  C   PHE B 212     -24.391  32.344 -16.422  1.00 81.06           C  
ATOM   3626  CB  PHE B 212     -21.953  31.812 -16.250  1.00 81.06           C  
ATOM   3627  O   PHE B 212     -24.562  33.562 -16.500  1.00 81.06           O  
ATOM   3628  CG  PHE B 212     -20.797  31.297 -15.438  1.00 81.06           C  
ATOM   3629  CD1 PHE B 212     -20.531  31.844 -14.188  1.00 81.06           C  
ATOM   3630  CD2 PHE B 212     -19.984  30.281 -15.914  1.00 81.06           C  
ATOM   3631  CE1 PHE B 212     -19.453  31.375 -13.430  1.00 81.06           C  
ATOM   3632  CE2 PHE B 212     -18.922  29.812 -15.164  1.00 81.06           C  
ATOM   3633  CZ  PHE B 212     -18.656  30.359 -13.922  1.00 81.06           C  
ATOM   3634  N   GLU B 213     -24.891  31.484 -17.234  1.00 71.19           N  
ATOM   3635  CA  GLU B 213     -25.891  31.891 -18.219  1.00 71.19           C  
ATOM   3636  C   GLU B 213     -27.141  32.438 -17.547  1.00 71.19           C  
ATOM   3637  CB  GLU B 213     -26.234  30.719 -19.141  1.00 71.19           C  
ATOM   3638  O   GLU B 213     -27.938  33.156 -18.188  1.00 71.19           O  
ATOM   3639  CG  GLU B 213     -25.156  30.375 -20.141  1.00 71.19           C  
ATOM   3640  CD  GLU B 213     -25.484  29.156 -21.000  1.00 71.19           C  
ATOM   3641  OE1 GLU B 213     -24.656  28.766 -21.844  1.00 71.19           O  
ATOM   3642  OE2 GLU B 213     -26.594  28.594 -20.812  1.00 71.19           O  
ATOM   3643  N   SER B 214     -27.312  32.062 -16.328  1.00 59.66           N  
ATOM   3644  CA  SER B 214     -28.500  32.562 -15.648  1.00 59.66           C  
ATOM   3645  C   SER B 214     -28.422  34.094 -15.453  1.00 59.66           C  
ATOM   3646  CB  SER B 214     -28.688  31.891 -14.297  1.00 59.66           C  
ATOM   3647  O   SER B 214     -29.438  34.719 -15.172  1.00 59.66           O  
ATOM   3648  OG  SER B 214     -27.531  32.062 -13.484  1.00 59.66           O  
ATOM   3649  N   THR B 215     -27.203  34.531 -15.523  1.00 56.47           N  
ATOM   3650  CA  THR B 215     -27.078  36.000 -15.414  1.00 56.47           C  
ATOM   3651  C   THR B 215     -26.969  36.625 -16.797  1.00 56.47           C  
ATOM   3652  CB  THR B 215     -25.859  36.375 -14.562  1.00 56.47           C  
ATOM   3653  O   THR B 215     -26.219  36.156 -17.641  1.00 56.47           O  
ATOM   3654  CG2 THR B 215     -26.250  37.344 -13.453  1.00 56.47           C  
ATOM   3655  OG1 THR B 215     -25.297  35.219 -13.961  1.00 56.47           O  
ATOM   3656  N   PRO B 216     -28.016  37.344 -17.312  1.00 52.16           N  
ATOM   3657  CA  PRO B 216     -28.172  37.906 -18.656  1.00 52.16           C  
ATOM   3658  C   PRO B 216     -26.844  38.375 -19.250  1.00 52.16           C  
ATOM   3659  CB  PRO B 216     -29.125  39.094 -18.438  1.00 52.16           C  
ATOM   3660  O   PRO B 216     -26.594  38.188 -20.453  1.00 52.16           O  
ATOM   3661  CG  PRO B 216     -29.422  39.062 -16.969  1.00 52.16           C  
ATOM   3662  CD  PRO B 216     -28.625  37.969 -16.328  1.00 52.16           C  
ATOM   3663  N   ASP B 217     -26.141  39.500 -18.797  1.00 49.31           N  
ATOM   3664  CA  ASP B 217     -25.000  40.188 -19.375  1.00 49.31           C  
ATOM   3665  C   ASP B 217     -23.703  39.469 -19.094  1.00 49.31           C  
ATOM   3666  CB  ASP B 217     -24.922  41.625 -18.859  1.00 49.31           C  
ATOM   3667  O   ASP B 217     -22.656  40.062 -18.938  1.00 49.31           O  
ATOM   3668  CG  ASP B 217     -25.828  42.594 -19.594  1.00 49.31           C  
ATOM   3669  OD1 ASP B 217     -26.219  42.281 -20.750  1.00 49.31           O  
ATOM   3670  OD2 ASP B 217     -26.172  43.656 -19.031  1.00 49.31           O  
ATOM   3671  N   THR B 218     -23.688  38.219 -18.844  1.00 50.19           N  
ATOM   3672  CA  THR B 218     -22.469  37.562 -18.391  1.00 50.19           C  
ATOM   3673  C   THR B 218     -21.531  37.281 -19.562  1.00 50.19           C  
ATOM   3674  CB  THR B 218     -22.781  36.250 -17.656  1.00 50.19           C  
ATOM   3675  O   THR B 218     -21.953  36.688 -20.562  1.00 50.19           O  
ATOM   3676  CG2 THR B 218     -22.094  36.188 -16.297  1.00 50.19           C  
ATOM   3677  OG1 THR B 218     -24.203  36.156 -17.469  1.00 50.19           O  
ATOM   3678  N   PRO B 219     -20.547  38.031 -19.703  1.00 59.53           N  
ATOM   3679  CA  PRO B 219     -19.547  37.688 -20.703  1.00 59.53           C  
ATOM   3680  C   PRO B 219     -19.203  36.188 -20.688  1.00 59.53           C  
ATOM   3681  CB  PRO B 219     -18.328  38.531 -20.297  1.00 59.53           C  
ATOM   3682  O   PRO B 219     -19.438  35.500 -19.688  1.00 59.53           O  
ATOM   3683  CG  PRO B 219     -18.688  39.094 -18.969  1.00 59.53           C  
ATOM   3684  CD  PRO B 219     -20.125  38.750 -18.672  1.00 59.53           C  
ATOM   3685  N   GLU B 220     -18.984  35.719 -21.828  1.00 71.75           N  
ATOM   3686  CA  GLU B 220     -18.500  34.344 -21.922  1.00 71.75           C  
ATOM   3687  C   GLU B 220     -17.328  34.094 -20.984  1.00 71.75           C  
ATOM   3688  CB  GLU B 220     -18.094  34.031 -23.359  1.00 71.75           C  
ATOM   3689  O   GLU B 220     -16.188  34.438 -21.297  1.00 71.75           O  
ATOM   3690  CG  GLU B 220     -18.844  32.844 -23.953  1.00 71.75           C  
ATOM   3691  CD  GLU B 220     -18.469  32.562 -25.406  1.00 71.75           C  
ATOM   3692  OE1 GLU B 220     -19.031  31.609 -26.000  1.00 71.75           O  
ATOM   3693  OE2 GLU B 220     -17.625  33.312 -25.953  1.00 71.75           O  
ATOM   3694  N   ILE B 221     -17.594  33.625 -19.828  1.00 81.19           N  
ATOM   3695  CA  ILE B 221     -16.609  33.406 -18.781  1.00 81.19           C  
ATOM   3696  C   ILE B 221     -15.695  32.250 -19.172  1.00 81.19           C  
ATOM   3697  CB  ILE B 221     -17.281  33.125 -17.422  1.00 81.19           C  
ATOM   3698  O   ILE B 221     -14.477  32.312 -18.953  1.00 81.19           O  
ATOM   3699  CG1 ILE B 221     -18.047  34.344 -16.922  1.00 81.19           C  
ATOM   3700  CG2 ILE B 221     -16.250  32.656 -16.391  1.00 81.19           C  
ATOM   3701  CD1 ILE B 221     -18.766  34.156 -15.609  1.00 81.19           C  
ATOM   3702  N   ILE B 222     -16.344  31.266 -19.766  1.00 87.19           N  
ATOM   3703  CA  ILE B 222     -15.555  30.156 -20.281  1.00 87.19           C  
ATOM   3704  C   ILE B 222     -15.789  30.016 -21.781  1.00 87.19           C  
ATOM   3705  CB  ILE B 222     -15.906  28.828 -19.562  1.00 87.19           C  
ATOM   3706  O   ILE B 222     -16.891  29.672 -22.219  1.00 87.19           O  
ATOM   3707  CG1 ILE B 222     -15.711  28.969 -18.047  1.00 87.19           C  
ATOM   3708  CG2 ILE B 222     -15.055  27.672 -20.109  1.00 87.19           C  
ATOM   3709  CD1 ILE B 222     -16.172  27.766 -17.250  1.00 87.19           C  
ATOM   3710  N   ALA B 223     -14.797  30.328 -22.500  1.00 85.00           N  
ATOM   3711  CA  ALA B 223     -14.891  30.312 -23.969  1.00 85.00           C  
ATOM   3712  C   ALA B 223     -14.367  29.000 -24.531  1.00 85.00           C  
ATOM   3713  CB  ALA B 223     -14.117  31.484 -24.562  1.00 85.00           C  
ATOM   3714  O   ALA B 223     -13.391  28.438 -24.016  1.00 85.00           O  
ATOM   3715  N   THR B 224     -15.133  28.578 -25.438  1.00 84.06           N  
ATOM   3716  CA  THR B 224     -14.625  27.453 -26.219  1.00 84.06           C  
ATOM   3717  C   THR B 224     -13.680  27.938 -27.312  1.00 84.06           C  
ATOM   3718  CB  THR B 224     -15.781  26.656 -26.844  1.00 84.06           C  
ATOM   3719  O   THR B 224     -14.031  28.828 -28.094  1.00 84.06           O  
ATOM   3720  CG2 THR B 224     -15.273  25.359 -27.469  1.00 84.06           C  
ATOM   3721  OG1 THR B 224     -16.750  26.344 -25.844  1.00 84.06           O  
ATOM   3722  N   ILE B 225     -12.539  27.484 -27.312  1.00 80.19           N  
ATOM   3723  CA  ILE B 225     -11.578  27.703 -28.391  1.00 80.19           C  
ATOM   3724  C   ILE B 225     -11.523  26.484 -29.297  1.00 80.19           C  
ATOM   3725  CB  ILE B 225     -10.172  28.031 -27.828  1.00 80.19           C  
ATOM   3726  O   ILE B 225     -10.938  25.453 -28.938  1.00 80.19           O  
ATOM   3727  CG1 ILE B 225     -10.258  29.141 -26.797  1.00 80.19           C  
ATOM   3728  CG2 ILE B 225      -9.211  28.391 -28.969  1.00 80.19           C  
ATOM   3729  CD1 ILE B 225     -10.742  30.469 -27.344  1.00 80.19           C  
ATOM   3730  N   HIS B 226     -12.078  26.641 -30.375  1.00 72.50           N  
ATOM   3731  CA  HIS B 226     -12.266  25.531 -31.297  1.00 72.50           C  
ATOM   3732  C   HIS B 226     -10.938  24.844 -31.609  1.00 72.50           C  
ATOM   3733  CB  HIS B 226     -12.930  26.000 -32.594  1.00 72.50           C  
ATOM   3734  O   HIS B 226      -9.953  25.516 -31.938  1.00 72.50           O  
ATOM   3735  CG  HIS B 226     -14.414  26.141 -32.469  1.00 72.50           C  
ATOM   3736  CD2 HIS B 226     -15.211  27.234 -32.500  1.00 72.50           C  
ATOM   3737  ND1 HIS B 226     -15.258  25.062 -32.344  1.00 72.50           N  
ATOM   3738  CE1 HIS B 226     -16.500  25.484 -32.250  1.00 72.50           C  
ATOM   3739  NE2 HIS B 226     -16.500  26.812 -32.375  1.00 72.50           N  
ATOM   3740  N   GLY B 227     -10.914  23.531 -31.406  1.00 72.69           N  
ATOM   3741  CA  GLY B 227      -9.773  22.703 -31.734  1.00 72.69           C  
ATOM   3742  C   GLY B 227      -8.719  22.672 -30.641  1.00 72.69           C  
ATOM   3743  O   GLY B 227      -7.770  21.875 -30.703  1.00 72.69           O  
ATOM   3744  N   GLU B 228      -8.906  23.500 -29.766  1.00 79.50           N  
ATOM   3745  CA  GLU B 228      -7.828  23.656 -28.797  1.00 79.50           C  
ATOM   3746  C   GLU B 228      -8.305  23.312 -27.391  1.00 79.50           C  
ATOM   3747  CB  GLU B 228      -7.254  25.078 -28.844  1.00 79.50           C  
ATOM   3748  O   GLU B 228      -7.629  22.609 -26.641  1.00 79.50           O  
ATOM   3749  CG  GLU B 228      -6.531  25.406 -30.141  1.00 79.50           C  
ATOM   3750  CD  GLU B 228      -5.617  26.609 -30.016  1.00 79.50           C  
ATOM   3751  OE1 GLU B 228      -5.418  27.328 -31.031  1.00 79.50           O  
ATOM   3752  OE2 GLU B 228      -5.098  26.859 -28.906  1.00 79.50           O  
ATOM   3753  N   GLY B 229      -9.469  23.828 -27.000  1.00 88.06           N  
ATOM   3754  CA  GLY B 229      -9.977  23.609 -25.656  1.00 88.06           C  
ATOM   3755  C   GLY B 229     -10.828  24.766 -25.156  1.00 88.06           C  
ATOM   3756  O   GLY B 229     -11.664  25.281 -25.891  1.00 88.06           O  
ATOM   3757  N   TYR B 230     -10.609  25.016 -23.859  1.00 87.88           N  
ATOM   3758  CA  TYR B 230     -11.414  26.047 -23.203  1.00 87.88           C  
ATOM   3759  C   TYR B 230     -10.531  27.094 -22.547  1.00 87.88           C  
ATOM   3760  CB  TYR B 230     -12.328  25.406 -22.141  1.00 87.88           C  
ATOM   3761  O   TYR B 230      -9.398  26.812 -22.156  1.00 87.88           O  
ATOM   3762  CG  TYR B 230     -13.336  24.438 -22.719  1.00 87.88           C  
ATOM   3763  CD1 TYR B 230     -14.570  24.875 -23.188  1.00 87.88           C  
ATOM   3764  CD2 TYR B 230     -13.047  23.078 -22.797  1.00 87.88           C  
ATOM   3765  CE1 TYR B 230     -15.500  23.984 -23.703  1.00 87.88           C  
ATOM   3766  CE2 TYR B 230     -13.969  22.172 -23.328  1.00 87.88           C  
ATOM   3767  OH  TYR B 230     -16.109  21.750 -24.297  1.00 87.88           O  
ATOM   3768  CZ  TYR B 230     -15.188  22.641 -23.766  1.00 87.88           C  
ATOM   3769  N   ARG B 231     -11.094  28.266 -22.484  1.00 87.12           N  
ATOM   3770  CA  ARG B 231     -10.391  29.406 -21.906  1.00 87.12           C  
ATOM   3771  C   ARG B 231     -11.289  30.156 -20.922  1.00 87.12           C  
ATOM   3772  CB  ARG B 231      -9.906  30.359 -23.000  1.00 87.12           C  
ATOM   3773  O   ARG B 231     -12.453  30.438 -21.219  1.00 87.12           O  
ATOM   3774  CG  ARG B 231      -9.125  31.547 -22.469  1.00 87.12           C  
ATOM   3775  CD  ARG B 231      -8.742  32.500 -23.594  1.00 87.12           C  
ATOM   3776  NE  ARG B 231      -7.730  31.938 -24.469  1.00 87.12           N  
ATOM   3777  NH1 ARG B 231      -7.957  33.531 -26.125  1.00 87.12           N  
ATOM   3778  NH2 ARG B 231      -6.449  31.828 -26.375  1.00 87.12           N  
ATOM   3779  CZ  ARG B 231      -7.383  32.438 -25.656  1.00 87.12           C  
ATOM   3780  N   PHE B 232     -10.672  30.453 -19.750  1.00 87.12           N  
ATOM   3781  CA  PHE B 232     -11.367  31.281 -18.781  1.00 87.12           C  
ATOM   3782  C   PHE B 232     -11.195  32.781 -19.109  1.00 87.12           C  
ATOM   3783  CB  PHE B 232     -10.859  31.000 -17.359  1.00 87.12           C  
ATOM   3784  O   PHE B 232     -10.078  33.281 -19.141  1.00 87.12           O  
ATOM   3785  CG  PHE B 232     -11.570  31.781 -16.297  1.00 87.12           C  
ATOM   3786  CD1 PHE B 232     -10.930  32.812 -15.617  1.00 87.12           C  
ATOM   3787  CD2 PHE B 232     -12.891  31.484 -15.953  1.00 87.12           C  
ATOM   3788  CE1 PHE B 232     -11.586  33.531 -14.633  1.00 87.12           C  
ATOM   3789  CE2 PHE B 232     -13.547  32.219 -14.961  1.00 87.12           C  
ATOM   3790  CZ  PHE B 232     -12.898  33.250 -14.305  1.00 87.12           C  
ATOM   3791  N   CYS B 233     -12.234  33.406 -19.281  1.00 81.25           N  
ATOM   3792  CA  CYS B 233     -12.227  34.812 -19.719  1.00 81.25           C  
ATOM   3793  C   CYS B 233     -12.805  35.719 -18.641  1.00 81.25           C  
ATOM   3794  CB  CYS B 233     -13.023  34.969 -21.016  1.00 81.25           C  
ATOM   3795  O   CYS B 233     -13.102  36.875 -18.906  1.00 81.25           O  
ATOM   3796  SG  CYS B 233     -12.359  34.031 -22.406  1.00 81.25           S  
ATOM   3797  N   GLY B 234     -12.984  35.188 -17.516  1.00 81.88           N  
ATOM   3798  CA  GLY B 234     -13.484  36.000 -16.438  1.00 81.88           C  
ATOM   3799  C   GLY B 234     -12.469  37.031 -15.953  1.00 81.88           C  
ATOM   3800  O   GLY B 234     -11.266  36.781 -16.000  1.00 81.88           O  
ATOM   3801  N   ASP B 235     -12.969  38.188 -15.625  1.00 76.56           N  
ATOM   3802  CA  ASP B 235     -12.141  39.219 -15.023  1.00 76.56           C  
ATOM   3803  C   ASP B 235     -11.930  38.969 -13.531  1.00 76.56           C  
ATOM   3804  CB  ASP B 235     -12.766  40.594 -15.242  1.00 76.56           C  
ATOM   3805  O   ASP B 235     -12.812  39.250 -12.727  1.00 76.56           O  
ATOM   3806  CG  ASP B 235     -12.578  41.125 -16.656  1.00 76.56           C  
ATOM   3807  OD1 ASP B 235     -11.609  40.719 -17.328  1.00 76.56           O  
ATOM   3808  OD2 ASP B 235     -13.398  41.969 -17.094  1.00 76.56           O  
ATOM   3809  N   LEU B 236     -10.906  38.438 -13.266  1.00 76.50           N  
ATOM   3810  CA  LEU B 236     -10.633  38.094 -11.867  1.00 76.50           C  
ATOM   3811  C   LEU B 236     -10.336  39.375 -11.070  1.00 76.50           C  
ATOM   3812  CB  LEU B 236      -9.445  37.125 -11.758  1.00 76.50           C  
ATOM   3813  O   LEU B 236      -9.609  40.250 -11.531  1.00 76.50           O  
ATOM   3814  CG  LEU B 236      -9.773  35.656 -11.922  1.00 76.50           C  
ATOM   3815  CD1 LEU B 236      -8.531  34.906 -12.391  1.00 76.50           C  
ATOM   3816  CD2 LEU B 236     -10.305  35.062 -10.617  1.00 76.50           C  
ATOM   3817  N   GLU B 237     -11.102  39.531 -10.070  1.00 71.69           N  
ATOM   3818  CA  GLU B 237     -10.867  40.688  -9.195  1.00 71.69           C  
ATOM   3819  C   GLU B 237      -9.688  40.406  -8.266  1.00 71.69           C  
ATOM   3820  CB  GLU B 237     -12.117  41.000  -8.383  1.00 71.69           C  
ATOM   3821  O   GLU B 237      -9.438  39.281  -7.855  1.00 71.69           O  
ATOM   3822  CG  GLU B 237     -13.312  41.406  -9.227  1.00 71.69           C  
ATOM   3823  CD  GLU B 237     -14.562  41.688  -8.406  1.00 71.69           C  
ATOM   3824  OE1 GLU B 237     -15.633  41.969  -9.008  1.00 71.69           O  
ATOM   3825  OE2 GLU B 237     -14.469  41.656  -7.164  1.00 71.69           O  
ATOM   3826  N   ASP B 238      -8.625  41.312  -8.125  1.00 52.19           N  
ATOM   3827  CA  ASP B 238      -7.461  41.281  -7.246  1.00 52.19           C  
ATOM   3828  C   ASP B 238      -7.879  41.156  -5.781  1.00 52.19           C  
ATOM   3829  CB  ASP B 238      -6.598  42.531  -7.453  1.00 52.19           C  
ATOM   3830  O   ASP B 238      -8.914  41.719  -5.383  1.00 52.19           O  
ATOM   3831  CG  ASP B 238      -5.695  42.438  -8.672  1.00 52.19           C  
ATOM   3832  OD1 ASP B 238      -5.512  41.312  -9.203  1.00 52.19           O  
ATOM   3833  OD2 ASP B 238      -5.164  43.469  -9.102  1.00 52.19           O  
TER    3834      ASP B 238                                                      
ATOM   3835  N   MET C   1       7.148 -19.781 -21.609  1.00 33.34           N  
ATOM   3836  CA  MET C   1       6.719 -19.250 -20.312  1.00 33.34           C  
ATOM   3837  C   MET C   1       7.777 -18.312 -19.734  1.00 33.34           C  
ATOM   3838  CB  MET C   1       6.430 -20.391 -19.344  1.00 33.34           C  
ATOM   3839  O   MET C   1       8.961 -18.641 -19.719  1.00 33.34           O  
ATOM   3840  CG  MET C   1       4.949 -20.672 -19.156  1.00 33.34           C  
ATOM   3841  SD  MET C   1       4.641 -22.125 -18.078  1.00 33.34           S  
ATOM   3842  CE  MET C   1       4.379 -21.297 -16.484  1.00 33.34           C  
ATOM   3843  N   GLN C   2       7.582 -16.953 -19.766  1.00 45.81           N  
ATOM   3844  CA  GLN C   2       8.617 -16.016 -19.344  1.00 45.81           C  
ATOM   3845  C   GLN C   2       9.133 -16.375 -17.938  1.00 45.81           C  
ATOM   3846  CB  GLN C   2       8.094 -14.586 -19.359  1.00 45.81           C  
ATOM   3847  O   GLN C   2       8.359 -16.781 -17.078  1.00 45.81           O  
ATOM   3848  CG  GLN C   2       8.328 -13.867 -20.672  1.00 45.81           C  
ATOM   3849  CD  GLN C   2       7.797 -12.445 -20.672  1.00 45.81           C  
ATOM   3850  NE2 GLN C   2       7.996 -11.734 -21.781  1.00 45.81           N  
ATOM   3851  OE1 GLN C   2       7.207 -11.992 -19.688  1.00 45.81           O  
ATOM   3852  N   THR C   3      10.414 -16.719 -17.953  1.00 62.75           N  
ATOM   3853  CA  THR C   3      11.070 -16.969 -16.672  1.00 62.75           C  
ATOM   3854  C   THR C   3      10.789 -15.836 -15.688  1.00 62.75           C  
ATOM   3855  CB  THR C   3      12.586 -17.141 -16.844  1.00 62.75           C  
ATOM   3856  O   THR C   3      11.062 -14.664 -15.984  1.00 62.75           O  
ATOM   3857  CG2 THR C   3      13.242 -17.562 -15.531  1.00 62.75           C  
ATOM   3858  OG1 THR C   3      12.844 -18.141 -17.828  1.00 62.75           O  
ATOM   3859  N   PRO C   4      10.102 -16.109 -14.727  1.00 77.81           N  
ATOM   3860  CA  PRO C   4       9.820 -15.055 -13.750  1.00 77.81           C  
ATOM   3861  C   PRO C   4      11.094 -14.438 -13.172  1.00 77.81           C  
ATOM   3862  CB  PRO C   4       9.031 -15.789 -12.656  1.00 77.81           C  
ATOM   3863  O   PRO C   4      12.086 -15.133 -12.953  1.00 77.81           O  
ATOM   3864  CG  PRO C   4       8.625 -17.078 -13.289  1.00 77.81           C  
ATOM   3865  CD  PRO C   4       9.555 -17.375 -14.438  1.00 77.81           C  
ATOM   3866  N   HIS C   5      11.117 -13.266 -13.055  1.00 83.81           N  
ATOM   3867  CA  HIS C   5      12.203 -12.508 -12.438  1.00 83.81           C  
ATOM   3868  C   HIS C   5      11.961 -12.305 -10.945  1.00 83.81           C  
ATOM   3869  CB  HIS C   5      12.383 -11.156 -13.133  1.00 83.81           C  
ATOM   3870  O   HIS C   5      10.938 -11.750 -10.555  1.00 83.81           O  
ATOM   3871  CG  HIS C   5      12.820 -11.266 -14.562  1.00 83.81           C  
ATOM   3872  CD2 HIS C   5      13.266 -12.328 -15.273  1.00 83.81           C  
ATOM   3873  ND1 HIS C   5      12.836 -10.188 -15.414  1.00 83.81           N  
ATOM   3874  CE1 HIS C   5      13.266 -10.586 -16.609  1.00 83.81           C  
ATOM   3875  NE2 HIS C   5      13.539 -11.875 -16.547  1.00 83.81           N  
ATOM   3876  N   ILE C   6      12.867 -12.719 -10.188  1.00 93.25           N  
ATOM   3877  CA  ILE C   6      12.789 -12.562  -8.734  1.00 93.25           C  
ATOM   3878  C   ILE C   6      13.859 -11.578  -8.266  1.00 93.25           C  
ATOM   3879  CB  ILE C   6      12.961 -13.922  -8.016  1.00 93.25           C  
ATOM   3880  O   ILE C   6      15.008 -11.641  -8.703  1.00 93.25           O  
ATOM   3881  CG1 ILE C   6      11.844 -14.891  -8.422  1.00 93.25           C  
ATOM   3882  CG2 ILE C   6      12.992 -13.727  -6.496  1.00 93.25           C  
ATOM   3883  CD1 ILE C   6      11.906 -16.234  -7.727  1.00 93.25           C  
ATOM   3884  N   LEU C   7      13.430 -10.664  -7.500  1.00 94.69           N  
ATOM   3885  CA  LEU C   7      14.359  -9.719  -6.883  1.00 94.69           C  
ATOM   3886  C   LEU C   7      14.547 -10.039  -5.402  1.00 94.69           C  
ATOM   3887  CB  LEU C   7      13.852  -8.281  -7.047  1.00 94.69           C  
ATOM   3888  O   LEU C   7      13.594 -10.000  -4.629  1.00 94.69           O  
ATOM   3889  CG  LEU C   7      14.641  -7.199  -6.316  1.00 94.69           C  
ATOM   3890  CD1 LEU C   7      16.094  -7.207  -6.770  1.00 94.69           C  
ATOM   3891  CD2 LEU C   7      14.016  -5.828  -6.551  1.00 94.69           C  
ATOM   3892  N   ILE C   8      15.719 -10.328  -5.066  1.00 96.00           N  
ATOM   3893  CA  ILE C   8      16.094 -10.570  -3.678  1.00 96.00           C  
ATOM   3894  C   ILE C   8      16.703  -9.305  -3.080  1.00 96.00           C  
ATOM   3895  CB  ILE C   8      17.078 -11.750  -3.559  1.00 96.00           C  
ATOM   3896  O   ILE C   8      17.703  -8.797  -3.590  1.00 96.00           O  
ATOM   3897  CG1 ILE C   8      16.453 -13.031  -4.117  1.00 96.00           C  
ATOM   3898  CG2 ILE C   8      17.516 -11.945  -2.104  1.00 96.00           C  
ATOM   3899  CD1 ILE C   8      17.422 -14.195  -4.258  1.00 96.00           C  
ATOM   3900  N   VAL C   9      16.109  -8.773  -2.025  1.00 95.06           N  
ATOM   3901  CA  VAL C   9      16.609  -7.605  -1.312  1.00 95.06           C  
ATOM   3902  C   VAL C   9      17.125  -8.023   0.066  1.00 95.06           C  
ATOM   3903  CB  VAL C   9      15.539  -6.508  -1.173  1.00 95.06           C  
ATOM   3904  O   VAL C   9      16.328  -8.203   0.996  1.00 95.06           O  
ATOM   3905  CG1 VAL C   9      16.141  -5.215  -0.633  1.00 95.06           C  
ATOM   3906  CG2 VAL C   9      14.852  -6.258  -2.516  1.00 95.06           C  
ATOM   3907  N   GLU C  10      18.438  -8.180   0.193  1.00 93.31           N  
ATOM   3908  CA  GLU C  10      19.125  -8.750   1.347  1.00 93.31           C  
ATOM   3909  C   GLU C  10      20.547  -8.219   1.452  1.00 93.31           C  
ATOM   3910  CB  GLU C  10      19.125 -10.273   1.268  1.00 93.31           C  
ATOM   3911  O   GLU C  10      21.328  -8.336   0.507  1.00 93.31           O  
ATOM   3912  CG  GLU C  10      19.969 -10.945   2.346  1.00 93.31           C  
ATOM   3913  CD  GLU C  10      19.438 -10.711   3.752  1.00 93.31           C  
ATOM   3914  OE1 GLU C  10      20.141 -10.078   4.570  1.00 93.31           O  
ATOM   3915  OE2 GLU C  10      18.312 -11.172   4.035  1.00 93.31           O  
ATOM   3916  N   ASP C  11      20.922  -7.629   2.625  1.00 86.19           N  
ATOM   3917  CA  ASP C  11      22.234  -6.992   2.760  1.00 86.19           C  
ATOM   3918  C   ASP C  11      23.312  -8.016   3.117  1.00 86.19           C  
ATOM   3919  CB  ASP C  11      22.188  -5.887   3.816  1.00 86.19           C  
ATOM   3920  O   ASP C  11      24.484  -7.789   2.863  1.00 86.19           O  
ATOM   3921  CG  ASP C  11      21.938  -6.418   5.219  1.00 86.19           C  
ATOM   3922  OD1 ASP C  11      21.031  -7.254   5.406  1.00 86.19           O  
ATOM   3923  OD2 ASP C  11      22.656  -5.988   6.145  1.00 86.19           O  
ATOM   3924  N   GLU C  12      22.938  -9.164   3.693  1.00 86.31           N  
ATOM   3925  CA  GLU C  12      23.922 -10.172   4.070  1.00 86.31           C  
ATOM   3926  C   GLU C  12      24.328 -11.023   2.869  1.00 86.31           C  
ATOM   3927  CB  GLU C  12      23.375 -11.062   5.191  1.00 86.31           C  
ATOM   3928  O   GLU C  12      23.484 -11.711   2.279  1.00 86.31           O  
ATOM   3929  CG  GLU C  12      24.453 -11.828   5.938  1.00 86.31           C  
ATOM   3930  CD  GLU C  12      24.953 -13.062   5.191  1.00 86.31           C  
ATOM   3931  OE1 GLU C  12      26.172 -13.336   5.203  1.00 86.31           O  
ATOM   3932  OE2 GLU C  12      24.094 -13.758   4.590  1.00 86.31           O  
ATOM   3933  N   LEU C  13      25.516 -11.031   2.627  1.00 85.25           N  
ATOM   3934  CA  LEU C  13      26.062 -11.648   1.425  1.00 85.25           C  
ATOM   3935  C   LEU C  13      25.734 -13.141   1.384  1.00 85.25           C  
ATOM   3936  CB  LEU C  13      27.578 -11.438   1.355  1.00 85.25           C  
ATOM   3937  O   LEU C  13      25.281 -13.648   0.360  1.00 85.25           O  
ATOM   3938  CG  LEU C  13      28.281 -12.016   0.127  1.00 85.25           C  
ATOM   3939  CD1 LEU C  13      27.844 -11.273  -1.133  1.00 85.25           C  
ATOM   3940  CD2 LEU C  13      29.797 -11.930   0.296  1.00 85.25           C  
ATOM   3941  N   VAL C  14      26.000 -13.867   2.426  1.00 85.12           N  
ATOM   3942  CA  VAL C  14      25.812 -15.320   2.463  1.00 85.12           C  
ATOM   3943  C   VAL C  14      24.359 -15.672   2.221  1.00 85.12           C  
ATOM   3944  CB  VAL C  14      26.297 -15.914   3.809  1.00 85.12           C  
ATOM   3945  O   VAL C  14      24.047 -16.562   1.428  1.00 85.12           O  
ATOM   3946  CG1 VAL C  14      25.906 -17.391   3.912  1.00 85.12           C  
ATOM   3947  CG2 VAL C  14      27.797 -15.734   3.967  1.00 85.12           C  
ATOM   3948  N   THR C  15      23.500 -14.930   2.881  1.00 90.12           N  
ATOM   3949  CA  THR C  15      22.078 -15.164   2.703  1.00 90.12           C  
ATOM   3950  C   THR C  15      21.641 -14.812   1.283  1.00 90.12           C  
ATOM   3951  CB  THR C  15      21.250 -14.344   3.711  1.00 90.12           C  
ATOM   3952  O   THR C  15      20.891 -15.562   0.656  1.00 90.12           O  
ATOM   3953  CG2 THR C  15      19.750 -14.625   3.549  1.00 90.12           C  
ATOM   3954  OG1 THR C  15      21.641 -14.695   5.043  1.00 90.12           O  
ATOM   3955  N   ARG C  16      22.078 -13.758   0.818  1.00 92.62           N  
ATOM   3956  CA  ARG C  16      21.750 -13.312  -0.534  1.00 92.62           C  
ATOM   3957  C   ARG C  16      22.203 -14.336  -1.569  1.00 92.62           C  
ATOM   3958  CB  ARG C  16      22.391 -11.953  -0.826  1.00 92.62           C  
ATOM   3959  O   ARG C  16      21.453 -14.695  -2.473  1.00 92.62           O  
ATOM   3960  CG  ARG C  16      21.891 -11.305  -2.105  1.00 92.62           C  
ATOM   3961  CD  ARG C  16      22.359  -9.852  -2.215  1.00 92.62           C  
ATOM   3962  NE  ARG C  16      23.812  -9.750  -2.293  1.00 92.62           N  
ATOM   3963  NH1 ARG C  16      24.047  -8.711  -0.248  1.00 92.62           N  
ATOM   3964  NH2 ARG C  16      25.891  -9.172  -1.531  1.00 92.62           N  
ATOM   3965  CZ  ARG C  16      24.578  -9.211  -1.357  1.00 92.62           C  
ATOM   3966  N   ASN C  17      23.406 -14.820  -1.439  1.00 85.62           N  
ATOM   3967  CA  ASN C  17      23.969 -15.828  -2.346  1.00 85.62           C  
ATOM   3968  C   ASN C  17      23.188 -17.141  -2.258  1.00 85.62           C  
ATOM   3969  CB  ASN C  17      25.453 -16.062  -2.055  1.00 85.62           C  
ATOM   3970  O   ASN C  17      22.953 -17.797  -3.277  1.00 85.62           O  
ATOM   3971  CG  ASN C  17      26.328 -14.930  -2.559  1.00 85.62           C  
ATOM   3972  ND2 ASN C  17      27.578 -14.922  -2.141  1.00 85.62           N  
ATOM   3973  OD1 ASN C  17      25.875 -14.062  -3.316  1.00 85.62           O  
ATOM   3974  N   THR C  18      22.906 -17.500  -1.069  1.00 87.00           N  
ATOM   3975  CA  THR C  18      22.141 -18.719  -0.859  1.00 87.00           C  
ATOM   3976  C   THR C  18      20.781 -18.625  -1.561  1.00 87.00           C  
ATOM   3977  CB  THR C  18      21.922 -18.984   0.641  1.00 87.00           C  
ATOM   3978  O   THR C  18      20.391 -19.547  -2.273  1.00 87.00           O  
ATOM   3979  CG2 THR C  18      21.094 -20.250   0.856  1.00 87.00           C  
ATOM   3980  OG1 THR C  18      23.203 -19.172   1.273  1.00 87.00           O  
ATOM   3981  N   LEU C  19      20.109 -17.484  -1.369  1.00 93.44           N  
ATOM   3982  CA  LEU C  19      18.812 -17.297  -1.989  1.00 93.44           C  
ATOM   3983  C   LEU C  19      18.922 -17.297  -3.510  1.00 93.44           C  
ATOM   3984  CB  LEU C  19      18.172 -16.000  -1.507  1.00 93.44           C  
ATOM   3985  O   LEU C  19      18.094 -17.891  -4.203  1.00 93.44           O  
ATOM   3986  CG  LEU C  19      17.703 -15.969  -0.050  1.00 93.44           C  
ATOM   3987  CD1 LEU C  19      17.250 -14.562   0.332  1.00 93.44           C  
ATOM   3988  CD2 LEU C  19      16.578 -16.984   0.175  1.00 93.44           C  
ATOM   3989  N   LYS C  20      19.906 -16.656  -3.979  1.00 90.88           N  
ATOM   3990  CA  LYS C  20      20.141 -16.656  -5.418  1.00 90.88           C  
ATOM   3991  C   LYS C  20      20.297 -18.062  -5.961  1.00 90.88           C  
ATOM   3992  CB  LYS C  20      21.391 -15.828  -5.746  1.00 90.88           C  
ATOM   3993  O   LYS C  20      19.656 -18.438  -6.953  1.00 90.88           O  
ATOM   3994  CG  LYS C  20      21.688 -15.734  -7.234  1.00 90.88           C  
ATOM   3995  CD  LYS C  20      22.953 -14.906  -7.496  1.00 90.88           C  
ATOM   3996  CE  LYS C  20      23.281 -14.844  -8.984  1.00 90.88           C  
ATOM   3997  NZ  LYS C  20      24.469 -13.984  -9.250  1.00 90.88           N  
ATOM   3998  N   SER C  21      21.125 -18.750  -5.324  1.00 84.44           N  
ATOM   3999  CA  SER C  21      21.391 -20.125  -5.750  1.00 84.44           C  
ATOM   4000  C   SER C  21      20.125 -20.969  -5.727  1.00 84.44           C  
ATOM   4001  CB  SER C  21      22.453 -20.766  -4.863  1.00 84.44           C  
ATOM   4002  O   SER C  21      19.859 -21.734  -6.664  1.00 84.44           O  
ATOM   4003  OG  SER C  21      23.703 -20.109  -5.027  1.00 84.44           O  
ATOM   4004  N   ILE C  22      19.375 -20.812  -4.699  1.00 85.50           N  
ATOM   4005  CA  ILE C  22      18.156 -21.594  -4.504  1.00 85.50           C  
ATOM   4006  C   ILE C  22      17.172 -21.312  -5.645  1.00 85.50           C  
ATOM   4007  CB  ILE C  22      17.500 -21.266  -3.143  1.00 85.50           C  
ATOM   4008  O   ILE C  22      16.641 -22.234  -6.254  1.00 85.50           O  
ATOM   4009  CG1 ILE C  22      18.281 -21.922  -2.002  1.00 85.50           C  
ATOM   4010  CG2 ILE C  22      16.031 -21.734  -3.129  1.00 85.50           C  
ATOM   4011  CD1 ILE C  22      17.859 -21.469  -0.613  1.00 85.50           C  
ATOM   4012  N   PHE C  23      16.984 -20.062  -6.008  1.00 89.38           N  
ATOM   4013  CA  PHE C  23      15.977 -19.703  -6.992  1.00 89.38           C  
ATOM   4014  C   PHE C  23      16.484 -19.938  -8.406  1.00 89.38           C  
ATOM   4015  CB  PHE C  23      15.539 -18.250  -6.812  1.00 89.38           C  
ATOM   4016  O   PHE C  23      15.727 -20.312  -9.297  1.00 89.38           O  
ATOM   4017  CG  PHE C  23      14.547 -18.047  -5.703  1.00 89.38           C  
ATOM   4018  CD1 PHE C  23      13.234 -18.469  -5.840  1.00 89.38           C  
ATOM   4019  CD2 PHE C  23      14.922 -17.422  -4.520  1.00 89.38           C  
ATOM   4020  CE1 PHE C  23      12.305 -18.281  -4.816  1.00 89.38           C  
ATOM   4021  CE2 PHE C  23      14.008 -17.234  -3.490  1.00 89.38           C  
ATOM   4022  CZ  PHE C  23      12.695 -17.656  -3.641  1.00 89.38           C  
ATOM   4023  N   GLU C  24      17.703 -19.703  -8.617  1.00 83.75           N  
ATOM   4024  CA  GLU C  24      18.281 -19.984  -9.930  1.00 83.75           C  
ATOM   4025  C   GLU C  24      18.219 -21.469 -10.250  1.00 83.75           C  
ATOM   4026  CB  GLU C  24      19.734 -19.500 -10.000  1.00 83.75           C  
ATOM   4027  O   GLU C  24      18.000 -21.859 -11.398  1.00 83.75           O  
ATOM   4028  CG  GLU C  24      19.875 -17.984 -10.156  1.00 83.75           C  
ATOM   4029  CD  GLU C  24      21.312 -17.531 -10.258  1.00 83.75           C  
ATOM   4030  OE1 GLU C  24      21.562 -16.406 -10.758  1.00 83.75           O  
ATOM   4031  OE2 GLU C  24      22.219 -18.297  -9.844  1.00 83.75           O  
ATOM   4032  N   ALA C  25      18.469 -22.250  -9.234  1.00 75.69           N  
ATOM   4033  CA  ALA C  25      18.406 -23.703  -9.398  1.00 75.69           C  
ATOM   4034  C   ALA C  25      17.000 -24.125  -9.820  1.00 75.69           C  
ATOM   4035  CB  ALA C  25      18.797 -24.406  -8.102  1.00 75.69           C  
ATOM   4036  O   ALA C  25      16.828 -25.172 -10.461  1.00 75.69           O  
ATOM   4037  N   GLU C  26      16.047 -23.328  -9.438  1.00 73.50           N  
ATOM   4038  CA  GLU C  26      14.664 -23.641  -9.797  1.00 73.50           C  
ATOM   4039  C   GLU C  26      14.297 -23.047 -11.156  1.00 73.50           C  
ATOM   4040  CB  GLU C  26      13.703 -23.141  -8.719  1.00 73.50           C  
ATOM   4041  O   GLU C  26      13.156 -23.188 -11.609  1.00 73.50           O  
ATOM   4042  CG  GLU C  26      13.789 -23.906  -7.406  1.00 73.50           C  
ATOM   4043  CD  GLU C  26      13.219 -25.312  -7.484  1.00 73.50           C  
ATOM   4044  OE1 GLU C  26      13.773 -26.234  -6.848  1.00 73.50           O  
ATOM   4045  OE2 GLU C  26      12.203 -25.484  -8.188  1.00 73.50           O  
ATOM   4046  N   GLY C  27      15.227 -22.328 -11.766  1.00 74.56           N  
ATOM   4047  CA  GLY C  27      15.008 -21.859 -13.125  1.00 74.56           C  
ATOM   4048  C   GLY C  27      14.570 -20.406 -13.188  1.00 74.56           C  
ATOM   4049  O   GLY C  27      14.141 -19.922 -14.242  1.00 74.56           O  
ATOM   4050  N   TYR C  28      14.617 -19.703 -12.156  1.00 79.00           N  
ATOM   4051  CA  TYR C  28      14.234 -18.297 -12.141  1.00 79.00           C  
ATOM   4052  C   TYR C  28      15.414 -17.406 -12.500  1.00 79.00           C  
ATOM   4053  CB  TYR C  28      13.695 -17.906 -10.758  1.00 79.00           C  
ATOM   4054  O   TYR C  28      16.578 -17.797 -12.320  1.00 79.00           O  
ATOM   4055  CG  TYR C  28      12.469 -18.688 -10.344  1.00 79.00           C  
ATOM   4056  CD1 TYR C  28      11.203 -18.344 -10.828  1.00 79.00           C  
ATOM   4057  CD2 TYR C  28      12.570 -19.766  -9.477  1.00 79.00           C  
ATOM   4058  CE1 TYR C  28      10.070 -19.062 -10.445  1.00 79.00           C  
ATOM   4059  CE2 TYR C  28      11.445 -20.484  -9.094  1.00 79.00           C  
ATOM   4060  OH  TYR C  28       9.086 -20.844  -9.203  1.00 79.00           O  
ATOM   4061  CZ  TYR C  28      10.203 -20.125  -9.578  1.00 79.00           C  
ATOM   4062  N   ASP C  29      15.156 -16.328 -13.086  1.00 81.94           N  
ATOM   4063  CA  ASP C  29      16.141 -15.266 -13.195  1.00 81.94           C  
ATOM   4064  C   ASP C  29      16.141 -14.391 -11.945  1.00 81.94           C  
ATOM   4065  CB  ASP C  29      15.883 -14.414 -14.438  1.00 81.94           C  
ATOM   4066  O   ASP C  29      15.102 -13.859 -11.555  1.00 81.94           O  
ATOM   4067  CG  ASP C  29      16.406 -15.047 -15.711  1.00 81.94           C  
ATOM   4068  OD1 ASP C  29      17.234 -15.977 -15.641  1.00 81.94           O  
ATOM   4069  OD2 ASP C  29      15.977 -14.609 -16.797  1.00 81.94           O  
ATOM   4070  N   VAL C  30      17.281 -14.297 -11.352  1.00 89.94           N  
ATOM   4071  CA  VAL C  30      17.344 -13.680 -10.031  1.00 89.94           C  
ATOM   4072  C   VAL C  30      18.141 -12.375 -10.109  1.00 89.94           C  
ATOM   4073  CB  VAL C  30      17.969 -14.625  -8.984  1.00 89.94           C  
ATOM   4074  O   VAL C  30      19.203 -12.328 -10.719  1.00 89.94           O  
ATOM   4075  CG1 VAL C  30      18.094 -13.930  -7.629  1.00 89.94           C  
ATOM   4076  CG2 VAL C  30      17.156 -15.906  -8.867  1.00 89.94           C  
ATOM   4077  N   PHE C  31      17.578 -11.312  -9.602  1.00 91.69           N  
ATOM   4078  CA  PHE C  31      18.234 -10.031  -9.375  1.00 91.69           C  
ATOM   4079  C   PHE C  31      18.516  -9.820  -7.891  1.00 91.69           C  
ATOM   4080  CB  PHE C  31      17.391  -8.883  -9.922  1.00 91.69           C  
ATOM   4081  O   PHE C  31      17.781 -10.344  -7.039  1.00 91.69           O  
ATOM   4082  CG  PHE C  31      17.172  -8.945 -11.406  1.00 91.69           C  
ATOM   4083  CD1 PHE C  31      17.984  -8.234 -12.273  1.00 91.69           C  
ATOM   4084  CD2 PHE C  31      16.141  -9.711 -11.938  1.00 91.69           C  
ATOM   4085  CE1 PHE C  31      17.781  -8.289 -13.656  1.00 91.69           C  
ATOM   4086  CE2 PHE C  31      15.930  -9.773 -13.312  1.00 91.69           C  
ATOM   4087  CZ  PHE C  31      16.750  -9.055 -14.172  1.00 91.69           C  
ATOM   4088  N   GLU C  32      19.562  -9.133  -7.590  1.00 92.38           N  
ATOM   4089  CA  GLU C  32      19.984  -8.945  -6.207  1.00 92.38           C  
ATOM   4090  C   GLU C  32      20.109  -7.457  -5.867  1.00 92.38           C  
ATOM   4091  CB  GLU C  32      21.312  -9.656  -5.938  1.00 92.38           C  
ATOM   4092  O   GLU C  32      20.594  -6.672  -6.684  1.00 92.38           O  
ATOM   4093  CG  GLU C  32      21.266 -11.156  -6.207  1.00 92.38           C  
ATOM   4094  CD  GLU C  32      22.625 -11.828  -6.070  1.00 92.38           C  
ATOM   4095  OE1 GLU C  32      23.219 -12.203  -7.105  1.00 92.38           O  
ATOM   4096  OE2 GLU C  32      23.094 -11.984  -4.922  1.00 92.38           O  
ATOM   4097  N   ALA C  33      19.625  -7.031  -4.727  1.00 94.00           N  
ATOM   4098  CA  ALA C  33      19.781  -5.699  -4.152  1.00 94.00           C  
ATOM   4099  C   ALA C  33      20.219  -5.781  -2.691  1.00 94.00           C  
ATOM   4100  CB  ALA C  33      18.500  -4.902  -4.281  1.00 94.00           C  
ATOM   4101  O   ALA C  33      19.750  -6.641  -1.946  1.00 94.00           O  
ATOM   4102  N   THR C  34      21.047  -4.945  -2.283  1.00 90.75           N  
ATOM   4103  CA  THR C  34      21.562  -4.969  -0.924  1.00 90.75           C  
ATOM   4104  C   THR C  34      20.844  -3.953  -0.045  1.00 90.75           C  
ATOM   4105  CB  THR C  34      23.078  -4.684  -0.906  1.00 90.75           C  
ATOM   4106  O   THR C  34      21.016  -3.949   1.177  1.00 90.75           O  
ATOM   4107  CG2 THR C  34      23.844  -5.672  -1.785  1.00 90.75           C  
ATOM   4108  OG1 THR C  34      23.312  -3.355  -1.389  1.00 90.75           O  
ATOM   4109  N   ASP C  35      20.078  -3.051  -0.648  1.00 87.44           N  
ATOM   4110  CA  ASP C  35      19.344  -2.010   0.062  1.00 87.44           C  
ATOM   4111  C   ASP C  35      18.203  -1.471  -0.790  1.00 87.44           C  
ATOM   4112  CB  ASP C  35      20.281  -0.870   0.468  1.00 87.44           C  
ATOM   4113  O   ASP C  35      17.938  -1.975  -1.886  1.00 87.44           O  
ATOM   4114  CG  ASP C  35      21.031  -0.265  -0.711  1.00 87.44           C  
ATOM   4115  OD1 ASP C  35      20.469  -0.230  -1.830  1.00 87.44           O  
ATOM   4116  OD2 ASP C  35      22.172   0.178  -0.520  1.00 87.44           O  
ATOM   4117  N   GLY C  36      17.469  -0.545  -0.289  1.00 84.81           N  
ATOM   4118  CA  GLY C  36      16.297   0.032  -0.948  1.00 84.81           C  
ATOM   4119  C   GLY C  36      16.641   0.736  -2.248  1.00 84.81           C  
ATOM   4120  O   GLY C  36      15.883   0.667  -3.215  1.00 84.81           O  
ATOM   4121  N   ALA C  37      17.703   1.379  -2.240  1.00 80.38           N  
ATOM   4122  CA  ALA C  37      18.109   2.113  -3.432  1.00 80.38           C  
ATOM   4123  C   ALA C  37      18.344   1.168  -4.605  1.00 80.38           C  
ATOM   4124  CB  ALA C  37      19.375   2.922  -3.146  1.00 80.38           C  
ATOM   4125  O   ALA C  37      17.828   1.397  -5.707  1.00 80.38           O  
ATOM   4126  N   GLU C  38      19.125   0.139  -4.336  1.00 86.25           N  
ATOM   4127  CA  GLU C  38      19.375  -0.866  -5.363  1.00 86.25           C  
ATOM   4128  C   GLU C  38      18.078  -1.544  -5.793  1.00 86.25           C  
ATOM   4129  CB  GLU C  38      20.375  -1.912  -4.867  1.00 86.25           C  
ATOM   4130  O   GLU C  38      17.875  -1.831  -6.977  1.00 86.25           O  
ATOM   4131  CG  GLU C  38      21.828  -1.520  -5.074  1.00 86.25           C  
ATOM   4132  CD  GLU C  38      22.797  -2.619  -4.691  1.00 86.25           C  
ATOM   4133  OE1 GLU C  38      24.031  -2.400  -4.797  1.00 86.25           O  
ATOM   4134  OE2 GLU C  38      22.344  -3.705  -4.281  1.00 86.25           O  
ATOM   4135  N   MET C  39      17.156  -1.717  -4.828  1.00 89.88           N  
ATOM   4136  CA  MET C  39      15.852  -2.309  -5.133  1.00 89.88           C  
ATOM   4137  C   MET C  39      15.086  -1.456  -6.141  1.00 89.88           C  
ATOM   4138  CB  MET C  39      15.023  -2.477  -3.857  1.00 89.88           C  
ATOM   4139  O   MET C  39      14.641  -1.958  -7.172  1.00 89.88           O  
ATOM   4140  CG  MET C  39      13.656  -3.090  -4.090  1.00 89.88           C  
ATOM   4141  SD  MET C  39      12.586  -3.010  -2.602  1.00 89.88           S  
ATOM   4142  CE  MET C  39      12.102  -1.261  -2.650  1.00 89.88           C  
ATOM   4143  N   HIS C  40      15.031  -0.268  -5.855  1.00 80.50           N  
ATOM   4144  CA  HIS C  40      14.273   0.643  -6.707  1.00 80.50           C  
ATOM   4145  C   HIS C  40      14.898   0.743  -8.094  1.00 80.50           C  
ATOM   4146  CB  HIS C  40      14.195   2.031  -6.070  1.00 80.50           C  
ATOM   4147  O   HIS C  40      14.188   0.848  -9.094  1.00 80.50           O  
ATOM   4148  CG  HIS C  40      13.188   2.125  -4.969  1.00 80.50           C  
ATOM   4149  CD2 HIS C  40      13.320   2.443  -3.660  1.00 80.50           C  
ATOM   4150  ND1 HIS C  40      11.844   1.870  -5.164  1.00 80.50           N  
ATOM   4151  CE1 HIS C  40      11.203   2.029  -4.020  1.00 80.50           C  
ATOM   4152  NE2 HIS C  40      12.078   2.377  -3.092  1.00 80.50           N  
ATOM   4153  N   GLN C  41      16.219   0.759  -8.180  1.00 75.38           N  
ATOM   4154  CA  GLN C  41      16.922   0.783  -9.461  1.00 75.38           C  
ATOM   4155  C   GLN C  41      16.547  -0.431 -10.305  1.00 75.38           C  
ATOM   4156  CB  GLN C  41      18.438   0.837  -9.250  1.00 75.38           C  
ATOM   4157  O   GLN C  41      16.203  -0.292 -11.484  1.00 75.38           O  
ATOM   4158  CG  GLN C  41      19.234   0.975 -10.539  1.00 75.38           C  
ATOM   4159  CD  GLN C  41      20.719   1.045 -10.297  1.00 75.38           C  
ATOM   4160  NE2 GLN C  41      21.500   0.666 -11.305  1.00 75.38           N  
ATOM   4161  OE1 GLN C  41      21.172   1.437  -9.219  1.00 75.38           O  
ATOM   4162  N   ILE C  42      16.578  -1.548  -9.664  1.00 81.75           N  
ATOM   4163  CA  ILE C  42      16.312  -2.791 -10.375  1.00 81.75           C  
ATOM   4164  C   ILE C  42      14.844  -2.822 -10.812  1.00 81.75           C  
ATOM   4165  CB  ILE C  42      16.641  -4.027  -9.508  1.00 81.75           C  
ATOM   4166  O   ILE C  42      14.531  -3.217 -11.938  1.00 81.75           O  
ATOM   4167  CG1 ILE C  42      18.141  -4.141  -9.297  1.00 81.75           C  
ATOM   4168  CG2 ILE C  42      16.078  -5.301 -10.148  1.00 81.75           C  
ATOM   4169  CD1 ILE C  42      18.547  -5.141  -8.219  1.00 81.75           C  
ATOM   4170  N   LEU C  43      13.969  -2.303  -9.969  1.00 78.25           N  
ATOM   4171  CA  LEU C  43      12.539  -2.295 -10.266  1.00 78.25           C  
ATOM   4172  C   LEU C  43      12.234  -1.360 -11.430  1.00 78.25           C  
ATOM   4173  CB  LEU C  43      11.734  -1.871  -9.031  1.00 78.25           C  
ATOM   4174  O   LEU C  43      11.289  -1.594 -12.188  1.00 78.25           O  
ATOM   4175  CG  LEU C  43      11.570  -2.924  -7.938  1.00 78.25           C  
ATOM   4176  CD1 LEU C  43      11.055  -2.279  -6.656  1.00 78.25           C  
ATOM   4177  CD2 LEU C  43      10.633  -4.035  -8.398  1.00 78.25           C  
ATOM   4178  N   SER C  44      13.008  -0.388 -11.562  1.00 70.06           N  
ATOM   4179  CA  SER C  44      12.812   0.579 -12.641  1.00 70.06           C  
ATOM   4180  C   SER C  44      13.328   0.034 -13.969  1.00 70.06           C  
ATOM   4181  CB  SER C  44      13.523   1.894 -12.312  1.00 70.06           C  
ATOM   4182  O   SER C  44      12.875   0.449 -15.039  1.00 70.06           O  
ATOM   4183  OG  SER C  44      14.930   1.726 -12.328  1.00 70.06           O  
ATOM   4184  N   GLU C  45      14.219  -0.925 -13.828  1.00 67.12           N  
ATOM   4185  CA  GLU C  45      14.914  -1.411 -15.016  1.00 67.12           C  
ATOM   4186  C   GLU C  45      14.336  -2.738 -15.492  1.00 67.12           C  
ATOM   4187  CB  GLU C  45      16.406  -1.566 -14.727  1.00 67.12           C  
ATOM   4188  O   GLU C  45      14.391  -3.051 -16.688  1.00 67.12           O  
ATOM   4189  CG  GLU C  45      17.141  -0.246 -14.516  1.00 67.12           C  
ATOM   4190  CD  GLU C  45      18.594  -0.420 -14.109  1.00 67.12           C  
ATOM   4191  OE1 GLU C  45      19.250   0.587 -13.766  1.00 67.12           O  
ATOM   4192  OE2 GLU C  45      19.078  -1.572 -14.141  1.00 67.12           O  
ATOM   4193  N   TYR C  46      13.891  -3.438 -14.594  1.00 69.25           N  
ATOM   4194  CA  TYR C  46      13.469  -4.797 -14.922  1.00 69.25           C  
ATOM   4195  C   TYR C  46      12.039  -5.051 -14.469  1.00 69.25           C  
ATOM   4196  CB  TYR C  46      14.414  -5.816 -14.273  1.00 69.25           C  
ATOM   4197  O   TYR C  46      11.555  -4.418 -13.531  1.00 69.25           O  
ATOM   4198  CG  TYR C  46      15.852  -5.660 -14.688  1.00 69.25           C  
ATOM   4199  CD1 TYR C  46      16.328  -6.230 -15.867  1.00 69.25           C  
ATOM   4200  CD2 TYR C  46      16.750  -4.945 -13.898  1.00 69.25           C  
ATOM   4201  CE1 TYR C  46      17.656  -6.090 -16.250  1.00 69.25           C  
ATOM   4202  CE2 TYR C  46      18.078  -4.801 -14.273  1.00 69.25           C  
ATOM   4203  OH  TYR C  46      19.844  -5.234 -15.828  1.00 69.25           O  
ATOM   4204  CZ  TYR C  46      18.516  -5.375 -15.453  1.00 69.25           C  
ATOM   4205  N   ASP C  47      11.328  -5.840 -15.172  1.00 71.12           N  
ATOM   4206  CA  ASP C  47      10.008  -6.301 -14.750  1.00 71.12           C  
ATOM   4207  C   ASP C  47      10.125  -7.426 -13.727  1.00 71.12           C  
ATOM   4208  CB  ASP C  47       9.195  -6.770 -15.961  1.00 71.12           C  
ATOM   4209  O   ASP C  47      10.266  -8.594 -14.094  1.00 71.12           O  
ATOM   4210  CG  ASP C  47       7.844  -6.086 -16.062  1.00 71.12           C  
ATOM   4211  OD1 ASP C  47       7.441  -5.379 -15.117  1.00 71.12           O  
ATOM   4212  OD2 ASP C  47       7.172  -6.262 -17.109  1.00 71.12           O  
ATOM   4213  N   ILE C  48       9.984  -7.074 -12.594  1.00 85.69           N  
ATOM   4214  CA  ILE C  48      10.109  -8.016 -11.477  1.00 85.69           C  
ATOM   4215  C   ILE C  48       8.742  -8.617 -11.156  1.00 85.69           C  
ATOM   4216  CB  ILE C  48      10.695  -7.328 -10.227  1.00 85.69           C  
ATOM   4217  O   ILE C  48       7.734  -7.898 -11.109  1.00 85.69           O  
ATOM   4218  CG1 ILE C  48      12.094  -6.773 -10.531  1.00 85.69           C  
ATOM   4219  CG2 ILE C  48      10.742  -8.312  -9.047  1.00 85.69           C  
ATOM   4220  CD1 ILE C  48      13.117  -7.836 -10.906  1.00 85.69           C  
ATOM   4221  N   ASN C  49       8.773  -9.891 -11.016  1.00 81.94           N  
ATOM   4222  CA  ASN C  49       7.527 -10.594 -10.750  1.00 81.94           C  
ATOM   4223  C   ASN C  49       7.332 -10.852  -9.258  1.00 81.94           C  
ATOM   4224  CB  ASN C  49       7.477 -11.906 -11.531  1.00 81.94           C  
ATOM   4225  O   ASN C  49       6.203 -10.977  -8.789  1.00 81.94           O  
ATOM   4226  CG  ASN C  49       7.621 -11.711 -13.023  1.00 81.94           C  
ATOM   4227  ND2 ASN C  49       6.605 -11.117 -13.648  1.00 81.94           N  
ATOM   4228  OD1 ASN C  49       8.641 -12.086 -13.617  1.00 81.94           O  
ATOM   4229  N   LEU C  50       8.438 -10.961  -8.555  1.00 91.81           N  
ATOM   4230  CA  LEU C  50       8.414 -11.242  -7.129  1.00 91.81           C  
ATOM   4231  C   LEU C  50       9.602 -10.586  -6.426  1.00 91.81           C  
ATOM   4232  CB  LEU C  50       8.438 -12.750  -6.879  1.00 91.81           C  
ATOM   4233  O   LEU C  50      10.727 -10.641  -6.918  1.00 91.81           O  
ATOM   4234  CG  LEU C  50       8.641 -13.195  -5.430  1.00 91.81           C  
ATOM   4235  CD1 LEU C  50       7.453 -12.758  -4.570  1.00 91.81           C  
ATOM   4236  CD2 LEU C  50       8.828 -14.711  -5.359  1.00 91.81           C  
ATOM   4237  N   VAL C  51       9.281  -9.953  -5.387  1.00 94.00           N  
ATOM   4238  CA  VAL C  51      10.312  -9.383  -4.520  1.00 94.00           C  
ATOM   4239  C   VAL C  51      10.367 -10.156  -3.207  1.00 94.00           C  
ATOM   4240  CB  VAL C  51      10.055  -7.883  -4.246  1.00 94.00           C  
ATOM   4241  O   VAL C  51       9.336 -10.352  -2.551  1.00 94.00           O  
ATOM   4242  CG1 VAL C  51      11.109  -7.320  -3.305  1.00 94.00           C  
ATOM   4243  CG2 VAL C  51      10.023  -7.102  -5.559  1.00 94.00           C  
ATOM   4244  N   ILE C  52      11.453 -10.672  -2.850  1.00 95.56           N  
ATOM   4245  CA  ILE C  52      11.734 -11.273  -1.550  1.00 95.56           C  
ATOM   4246  C   ILE C  52      12.664 -10.359  -0.751  1.00 95.56           C  
ATOM   4247  CB  ILE C  52      12.359 -12.680  -1.699  1.00 95.56           C  
ATOM   4248  O   ILE C  52      13.789 -10.094  -1.168  1.00 95.56           O  
ATOM   4249  CG1 ILE C  52      11.453 -13.578  -2.545  1.00 95.56           C  
ATOM   4250  CG2 ILE C  52      12.625 -13.297  -0.325  1.00 95.56           C  
ATOM   4251  CD1 ILE C  52      12.016 -14.969  -2.793  1.00 95.56           C  
ATOM   4252  N   MET C  53      12.219  -9.977   0.380  1.00 93.62           N  
ATOM   4253  CA  MET C  53      12.898  -8.859   1.022  1.00 93.62           C  
ATOM   4254  C   MET C  53      13.055  -9.102   2.520  1.00 93.62           C  
ATOM   4255  CB  MET C  53      12.125  -7.555   0.786  1.00 93.62           C  
ATOM   4256  O   MET C  53      12.109  -9.508   3.191  1.00 93.62           O  
ATOM   4257  CG  MET C  53      12.797  -6.328   1.377  1.00 93.62           C  
ATOM   4258  SD  MET C  53      11.836  -4.793   1.090  1.00 93.62           S  
ATOM   4259  CE  MET C  53      11.602  -4.891  -0.707  1.00 93.62           C  
ATOM   4260  N   ASP C  54      14.242  -8.781   2.982  1.00 92.75           N  
ATOM   4261  CA  ASP C  54      14.477  -8.711   4.422  1.00 92.75           C  
ATOM   4262  C   ASP C  54      13.891  -7.430   5.016  1.00 92.75           C  
ATOM   4263  CB  ASP C  54      15.969  -8.797   4.727  1.00 92.75           C  
ATOM   4264  O   ASP C  54      13.766  -6.422   4.320  1.00 92.75           O  
ATOM   4265  CG  ASP C  54      16.266  -9.180   6.168  1.00 92.75           C  
ATOM   4266  OD1 ASP C  54      15.312  -9.312   6.969  1.00 92.75           O  
ATOM   4267  OD2 ASP C  54      17.453  -9.344   6.508  1.00 92.75           O  
ATOM   4268  N   ILE C  55      13.469  -7.512   6.238  1.00 88.81           N  
ATOM   4269  CA  ILE C  55      13.000  -6.316   6.930  1.00 88.81           C  
ATOM   4270  C   ILE C  55      14.195  -5.484   7.387  1.00 88.81           C  
ATOM   4271  CB  ILE C  55      12.102  -6.672   8.133  1.00 88.81           C  
ATOM   4272  O   ILE C  55      14.172  -4.254   7.301  1.00 88.81           O  
ATOM   4273  CG1 ILE C  55      10.742  -7.188   7.652  1.00 88.81           C  
ATOM   4274  CG2 ILE C  55      11.930  -5.465   9.062  1.00 88.81           C  
ATOM   4275  CD1 ILE C  55       9.789  -7.582   8.781  1.00 88.81           C  
ATOM   4276  N   ASN C  56      15.180  -6.168   7.910  1.00 85.00           N  
ATOM   4277  CA  ASN C  56      16.391  -5.496   8.367  1.00 85.00           C  
ATOM   4278  C   ASN C  56      17.344  -5.211   7.211  1.00 85.00           C  
ATOM   4279  CB  ASN C  56      17.094  -6.328   9.445  1.00 85.00           C  
ATOM   4280  O   ASN C  56      18.062  -6.105   6.762  1.00 85.00           O  
ATOM   4281  CG  ASN C  56      16.266  -6.480  10.703  1.00 85.00           C  
ATOM   4282  ND2 ASN C  56      16.375  -7.633  11.352  1.00 85.00           N  
ATOM   4283  OD1 ASN C  56      15.531  -5.566  11.086  1.00 85.00           O  
ATOM   4284  N   LEU C  57      17.250  -4.066   6.613  1.00 85.00           N  
ATOM   4285  CA  LEU C  57      18.109  -3.605   5.523  1.00 85.00           C  
ATOM   4286  C   LEU C  57      18.844  -2.324   5.910  1.00 85.00           C  
ATOM   4287  CB  LEU C  57      17.281  -3.369   4.258  1.00 85.00           C  
ATOM   4288  O   LEU C  57      18.391  -1.598   6.805  1.00 85.00           O  
ATOM   4289  CG  LEU C  57      16.672  -4.609   3.609  1.00 85.00           C  
ATOM   4290  CD1 LEU C  57      15.547  -4.207   2.654  1.00 85.00           C  
ATOM   4291  CD2 LEU C  57      17.734  -5.418   2.879  1.00 85.00           C  
ATOM   4292  N   PRO C  58      20.094  -2.098   5.285  1.00 76.69           N  
ATOM   4293  CA  PRO C  58      20.719  -0.784   5.469  1.00 76.69           C  
ATOM   4294  C   PRO C  58      19.891   0.350   4.875  1.00 76.69           C  
ATOM   4295  CB  PRO C  58      22.062  -0.920   4.742  1.00 76.69           C  
ATOM   4296  O   PRO C  58      19.250   0.172   3.830  1.00 76.69           O  
ATOM   4297  CG  PRO C  58      21.891  -2.121   3.865  1.00 76.69           C  
ATOM   4298  CD  PRO C  58      20.734  -2.922   4.367  1.00 76.69           C  
ATOM   4299  N   GLY C  59      19.781   1.428   5.582  1.00 74.12           N  
ATOM   4300  CA  GLY C  59      18.922   2.518   5.125  1.00 74.12           C  
ATOM   4301  C   GLY C  59      17.469   2.357   5.543  1.00 74.12           C  
ATOM   4302  O   GLY C  59      17.188   2.148   6.723  1.00 74.12           O  
ATOM   4303  N   LYS C  60      16.609   2.461   4.645  1.00 75.00           N  
ATOM   4304  CA  LYS C  60      15.195   2.225   4.898  1.00 75.00           C  
ATOM   4305  C   LYS C  60      14.930   0.753   5.195  1.00 75.00           C  
ATOM   4306  CB  LYS C  60      14.352   2.680   3.703  1.00 75.00           C  
ATOM   4307  O   LYS C  60      15.445  -0.130   4.512  1.00 75.00           O  
ATOM   4308  CG  LYS C  60      14.281   4.188   3.531  1.00 75.00           C  
ATOM   4309  CD  LYS C  60      13.352   4.582   2.393  1.00 75.00           C  
ATOM   4310  CE  LYS C  60      13.344   6.086   2.168  1.00 75.00           C  
ATOM   4311  NZ  LYS C  60      12.461   6.473   1.024  1.00 75.00           N  
ATOM   4312  N   ASN C  61      14.125   0.533   6.273  1.00 77.19           N  
ATOM   4313  CA  ASN C  61      13.859  -0.867   6.582  1.00 77.19           C  
ATOM   4314  C   ASN C  61      12.867  -1.483   5.598  1.00 77.19           C  
ATOM   4315  CB  ASN C  61      13.336  -1.009   8.016  1.00 77.19           C  
ATOM   4316  O   ASN C  61      12.195  -0.765   4.855  1.00 77.19           O  
ATOM   4317  CG  ASN C  61      11.922  -0.497   8.180  1.00 77.19           C  
ATOM   4318  ND2 ASN C  61      11.648   0.148   9.305  1.00 77.19           N  
ATOM   4319  OD1 ASN C  61      11.078  -0.679   7.293  1.00 77.19           O  
ATOM   4320  N   GLY C  62      12.812  -2.773   5.621  1.00 86.88           N  
ATOM   4321  CA  GLY C  62      12.016  -3.500   4.641  1.00 86.88           C  
ATOM   4322  C   GLY C  62      10.539  -3.156   4.699  1.00 86.88           C  
ATOM   4323  O   GLY C  62       9.852  -3.199   3.680  1.00 86.88           O  
ATOM   4324  N   LEU C  63      10.000  -2.861   5.855  1.00 80.62           N  
ATOM   4325  CA  LEU C  63       8.594  -2.516   5.996  1.00 80.62           C  
ATOM   4326  C   LEU C  63       8.273  -1.214   5.270  1.00 80.62           C  
ATOM   4327  CB  LEU C  63       8.219  -2.393   7.477  1.00 80.62           C  
ATOM   4328  O   LEU C  63       7.254  -1.111   4.586  1.00 80.62           O  
ATOM   4329  CG  LEU C  63       8.250  -3.686   8.297  1.00 80.62           C  
ATOM   4330  CD1 LEU C  63       8.055  -3.379   9.773  1.00 80.62           C  
ATOM   4331  CD2 LEU C  63       7.176  -4.652   7.801  1.00 80.62           C  
ATOM   4332  N   LEU C  64       9.094  -0.279   5.348  1.00 74.50           N  
ATOM   4333  CA  LEU C  64       8.930   0.984   4.641  1.00 74.50           C  
ATOM   4334  C   LEU C  64       9.047   0.781   3.133  1.00 74.50           C  
ATOM   4335  CB  LEU C  64       9.969   2.004   5.109  1.00 74.50           C  
ATOM   4336  O   LEU C  64       8.273   1.355   2.363  1.00 74.50           O  
ATOM   4337  CG  LEU C  64       9.430   3.238   5.836  1.00 74.50           C  
ATOM   4338  CD1 LEU C  64       9.859   3.223   7.301  1.00 74.50           C  
ATOM   4339  CD2 LEU C  64       9.906   4.512   5.148  1.00 74.50           C  
ATOM   4340  N   LEU C  65       9.984   0.040   2.785  1.00 81.50           N  
ATOM   4341  CA  LEU C  65      10.188  -0.245   1.368  1.00 81.50           C  
ATOM   4342  C   LEU C  65       8.969  -0.949   0.780  1.00 81.50           C  
ATOM   4343  CB  LEU C  65      11.438  -1.105   1.164  1.00 81.50           C  
ATOM   4344  O   LEU C  65       8.578  -0.675  -0.357  1.00 81.50           O  
ATOM   4345  CG  LEU C  65      12.773  -0.428   1.444  1.00 81.50           C  
ATOM   4346  CD1 LEU C  65      13.914  -1.443   1.359  1.00 81.50           C  
ATOM   4347  CD2 LEU C  65      13.008   0.723   0.470  1.00 81.50           C  
ATOM   4348  N   ALA C  66       8.359  -1.832   1.555  1.00 82.62           N  
ATOM   4349  CA  ALA C  66       7.168  -2.555   1.109  1.00 82.62           C  
ATOM   4350  C   ALA C  66       6.004  -1.602   0.874  1.00 82.62           C  
ATOM   4351  CB  ALA C  66       6.781  -3.623   2.131  1.00 82.62           C  
ATOM   4352  O   ALA C  66       5.258  -1.749  -0.099  1.00 82.62           O  
ATOM   4353  N   ARG C  67       5.941  -0.723   1.735  1.00 70.44           N  
ATOM   4354  CA  ARG C  67       4.898   0.281   1.569  1.00 70.44           C  
ATOM   4355  C   ARG C  67       5.086   1.059   0.271  1.00 70.44           C  
ATOM   4356  CB  ARG C  67       4.879   1.243   2.760  1.00 70.44           C  
ATOM   4357  O   ARG C  67       4.129   1.265  -0.479  1.00 70.44           O  
ATOM   4358  CG  ARG C  67       3.588   2.033   2.895  1.00 70.44           C  
ATOM   4359  CD  ARG C  67       3.574   2.875   4.164  1.00 70.44           C  
ATOM   4360  NE  ARG C  67       2.748   4.070   4.008  1.00 70.44           N  
ATOM   4361  NH1 ARG C  67       2.637   4.539   6.266  1.00 70.44           N  
ATOM   4362  NH2 ARG C  67       1.576   5.898   4.754  1.00 70.44           N  
ATOM   4363  CZ  ARG C  67       2.322   4.832   5.008  1.00 70.44           C  
ATOM   4364  N   GLU C  68       6.254   1.381   0.005  1.00 70.12           N  
ATOM   4365  CA  GLU C  68       6.574   2.104  -1.223  1.00 70.12           C  
ATOM   4366  C   GLU C  68       6.297   1.247  -2.455  1.00 70.12           C  
ATOM   4367  CB  GLU C  68       8.039   2.553  -1.215  1.00 70.12           C  
ATOM   4368  O   GLU C  68       5.762   1.740  -3.451  1.00 70.12           O  
ATOM   4369  CG  GLU C  68       8.344   3.641  -0.195  1.00 70.12           C  
ATOM   4370  CD  GLU C  68       9.805   4.039  -0.159  1.00 70.12           C  
ATOM   4371  OE1 GLU C  68      10.164   4.969   0.596  1.00 70.12           O  
ATOM   4372  OE2 GLU C  68      10.602   3.412  -0.894  1.00 70.12           O  
ATOM   4373  N   LEU C  69       6.625   0.093  -2.363  1.00 73.94           N  
ATOM   4374  CA  LEU C  69       6.430  -0.833  -3.473  1.00 73.94           C  
ATOM   4375  C   LEU C  69       4.945  -1.002  -3.785  1.00 73.94           C  
ATOM   4376  CB  LEU C  69       7.055  -2.195  -3.152  1.00 73.94           C  
ATOM   4377  O   LEU C  69       4.551  -1.003  -4.953  1.00 73.94           O  
ATOM   4378  CG  LEU C  69       8.359  -2.531  -3.879  1.00 73.94           C  
ATOM   4379  CD1 LEU C  69       9.367  -3.125  -2.906  1.00 73.94           C  
ATOM   4380  CD2 LEU C  69       8.094  -3.492  -5.035  1.00 73.94           C  
ATOM   4381  N   ARG C  70       4.207  -1.168  -2.699  1.00 68.50           N  
ATOM   4382  CA  ARG C  70       2.775  -1.405  -2.865  1.00 68.50           C  
ATOM   4383  C   ARG C  70       2.080  -0.180  -3.449  1.00 68.50           C  
ATOM   4384  CB  ARG C  70       2.135  -1.783  -1.527  1.00 68.50           C  
ATOM   4385  O   ARG C  70       1.124  -0.310  -4.215  1.00 68.50           O  
ATOM   4386  CG  ARG C  70       0.979  -2.764  -1.653  1.00 68.50           C  
ATOM   4387  CD  ARG C  70       1.239  -3.809  -2.729  1.00 68.50           C  
ATOM   4388  NE  ARG C  70       0.831  -5.141  -2.297  1.00 68.50           N  
ATOM   4389  NH1 ARG C  70       1.921  -6.254  -4.004  1.00 68.50           N  
ATOM   4390  NH2 ARG C  70       0.737  -7.434  -2.434  1.00 68.50           N  
ATOM   4391  CZ  ARG C  70       1.164  -6.273  -2.912  1.00 68.50           C  
ATOM   4392  N   GLU C  71       2.607   0.854  -3.133  1.00 60.12           N  
ATOM   4393  CA  GLU C  71       2.076   2.096  -3.689  1.00 60.12           C  
ATOM   4394  C   GLU C  71       2.361   2.195  -5.184  1.00 60.12           C  
ATOM   4395  CB  GLU C  71       2.662   3.307  -2.959  1.00 60.12           C  
ATOM   4396  O   GLU C  71       1.583   2.795  -5.930  1.00 60.12           O  
ATOM   4397  CG  GLU C  71       2.113   3.502  -1.554  1.00 60.12           C  
ATOM   4398  CD  GLU C  71       2.783   4.641  -0.801  1.00 60.12           C  
ATOM   4399  OE1 GLU C  71       2.438   4.875   0.379  1.00 60.12           O  
ATOM   4400  OE2 GLU C  71       3.662   5.305  -1.396  1.00 60.12           O  
ATOM   4401  N   GLN C  72       3.383   1.545  -5.574  1.00 56.25           N  
ATOM   4402  CA  GLN C  72       3.826   1.656  -6.957  1.00 56.25           C  
ATOM   4403  C   GLN C  72       3.230   0.543  -7.816  1.00 56.25           C  
ATOM   4404  CB  GLN C  72       5.352   1.621  -7.039  1.00 56.25           C  
ATOM   4405  O   GLN C  72       2.840   0.778  -8.961  1.00 56.25           O  
ATOM   4406  CG  GLN C  72       6.027   2.861  -6.469  1.00 56.25           C  
ATOM   4407  CD  GLN C  72       7.543   2.783  -6.520  1.00 56.25           C  
ATOM   4408  NE2 GLN C  72       8.203   3.916  -6.312  1.00 56.25           N  
ATOM   4409  OE1 GLN C  72       8.109   1.711  -6.742  1.00 56.25           O  
ATOM   4410  N   ALA C  73       3.262  -0.547  -7.312  1.00 61.94           N  
ATOM   4411  CA  ALA C  73       2.826  -1.714  -8.078  1.00 61.94           C  
ATOM   4412  C   ALA C  73       2.344  -2.826  -7.148  1.00 61.94           C  
ATOM   4413  CB  ALA C  73       3.959  -2.221  -8.961  1.00 61.94           C  
ATOM   4414  O   ALA C  73       2.688  -2.852  -5.965  1.00 61.94           O  
ATOM   4415  N   ASN C  74       1.524  -3.672  -7.723  1.00 68.19           N  
ATOM   4416  CA  ASN C  74       1.062  -4.832  -6.973  1.00 68.19           C  
ATOM   4417  C   ASN C  74       1.922  -6.062  -7.254  1.00 68.19           C  
ATOM   4418  CB  ASN C  74      -0.406  -5.129  -7.285  1.00 68.19           C  
ATOM   4419  O   ASN C  74       1.396  -7.152  -7.488  1.00 68.19           O  
ATOM   4420  CG  ASN C  74      -1.077  -5.961  -6.211  1.00 68.19           C  
ATOM   4421  ND2 ASN C  74      -2.201  -6.578  -6.555  1.00 68.19           N  
ATOM   4422  OD1 ASN C  74      -0.591  -6.047  -5.082  1.00 68.19           O  
ATOM   4423  N   VAL C  75       3.176  -5.785  -7.188  1.00 79.62           N  
ATOM   4424  CA  VAL C  75       4.133  -6.867  -7.398  1.00 79.62           C  
ATOM   4425  C   VAL C  75       4.055  -7.859  -6.242  1.00 79.62           C  
ATOM   4426  CB  VAL C  75       5.574  -6.328  -7.539  1.00 79.62           C  
ATOM   4427  O   VAL C  75       3.803  -7.473  -5.098  1.00 79.62           O  
ATOM   4428  CG1 VAL C  75       6.031  -5.656  -6.242  1.00 79.62           C  
ATOM   4429  CG2 VAL C  75       6.531  -7.453  -7.926  1.00 79.62           C  
ATOM   4430  N   ALA C  76       4.164  -9.141  -6.527  1.00 87.88           N  
ATOM   4431  CA  ALA C  76       4.254 -10.148  -5.469  1.00 87.88           C  
ATOM   4432  C   ALA C  76       5.379  -9.812  -4.492  1.00 87.88           C  
ATOM   4433  CB  ALA C  76       4.465 -11.531  -6.066  1.00 87.88           C  
ATOM   4434  O   ALA C  76       6.488  -9.477  -4.906  1.00 87.88           O  
ATOM   4435  N   LEU C  77       5.070  -9.828  -3.197  1.00 90.88           N  
ATOM   4436  CA  LEU C  77       6.020  -9.422  -2.166  1.00 90.88           C  
ATOM   4437  C   LEU C  77       6.031 -10.422  -1.015  1.00 90.88           C  
ATOM   4438  CB  LEU C  77       5.672  -8.023  -1.640  1.00 90.88           C  
ATOM   4439  O   LEU C  77       4.988 -10.695  -0.416  1.00 90.88           O  
ATOM   4440  CG  LEU C  77       6.496  -7.523  -0.453  1.00 90.88           C  
ATOM   4441  CD1 LEU C  77       7.965  -7.383  -0.848  1.00 90.88           C  
ATOM   4442  CD2 LEU C  77       5.945  -6.195   0.058  1.00 90.88           C  
ATOM   4443  N   MET C  78       7.172 -10.930  -0.706  1.00 94.38           N  
ATOM   4444  CA  MET C  78       7.379 -11.828   0.428  1.00 94.38           C  
ATOM   4445  C   MET C  78       8.484 -11.305   1.338  1.00 94.38           C  
ATOM   4446  CB  MET C  78       7.727 -13.234  -0.055  1.00 94.38           C  
ATOM   4447  O   MET C  78       9.578 -10.977   0.871  1.00 94.38           O  
ATOM   4448  CG  MET C  78       6.539 -14.000  -0.618  1.00 94.38           C  
ATOM   4449  SD  MET C  78       6.980 -15.703  -1.146  1.00 94.38           S  
ATOM   4450  CE  MET C  78       8.641 -15.406  -1.813  1.00 94.38           C  
ATOM   4451  N   PHE C  79       8.164 -11.227   2.590  1.00 93.38           N  
ATOM   4452  CA  PHE C  79       9.227 -10.953   3.549  1.00 93.38           C  
ATOM   4453  C   PHE C  79       9.945 -12.234   3.947  1.00 93.38           C  
ATOM   4454  CB  PHE C  79       8.664 -10.258   4.793  1.00 93.38           C  
ATOM   4455  O   PHE C  79       9.312 -13.266   4.164  1.00 93.38           O  
ATOM   4456  CG  PHE C  79       8.445  -8.781   4.621  1.00 93.38           C  
ATOM   4457  CD1 PHE C  79       9.516  -7.938   4.328  1.00 93.38           C  
ATOM   4458  CD2 PHE C  79       7.180  -8.227   4.750  1.00 93.38           C  
ATOM   4459  CE1 PHE C  79       9.320  -6.566   4.168  1.00 93.38           C  
ATOM   4460  CE2 PHE C  79       6.973  -6.863   4.590  1.00 93.38           C  
ATOM   4461  CZ  PHE C  79       8.047  -6.031   4.301  1.00 93.38           C  
ATOM   4462  N   LEU C  80      11.234 -12.219   3.918  1.00 93.19           N  
ATOM   4463  CA  LEU C  80      12.117 -13.219   4.500  1.00 93.19           C  
ATOM   4464  C   LEU C  80      13.086 -12.586   5.488  1.00 93.19           C  
ATOM   4465  CB  LEU C  80      12.898 -13.953   3.400  1.00 93.19           C  
ATOM   4466  O   LEU C  80      14.016 -11.883   5.090  1.00 93.19           O  
ATOM   4467  CG  LEU C  80      13.859 -15.047   3.863  1.00 93.19           C  
ATOM   4468  CD1 LEU C  80      13.086 -16.219   4.453  1.00 93.19           C  
ATOM   4469  CD2 LEU C  80      14.742 -15.508   2.709  1.00 93.19           C  
ATOM   4470  N   THR C  81      12.852 -12.820   6.777  1.00 92.00           N  
ATOM   4471  CA  THR C  81      13.555 -12.023   7.777  1.00 92.00           C  
ATOM   4472  C   THR C  81      13.789 -12.828   9.047  1.00 92.00           C  
ATOM   4473  CB  THR C  81      12.766 -10.742   8.117  1.00 92.00           C  
ATOM   4474  O   THR C  81      13.094 -13.820   9.305  1.00 92.00           O  
ATOM   4475  CG2 THR C  81      11.375 -11.070   8.633  1.00 92.00           C  
ATOM   4476  OG1 THR C  81      13.477 -10.000   9.117  1.00 92.00           O  
ATOM   4477  N   GLY C  82      14.789 -12.445   9.773  1.00 86.50           N  
ATOM   4478  CA  GLY C  82      15.055 -13.031  11.078  1.00 86.50           C  
ATOM   4479  C   GLY C  82      14.133 -12.516  12.164  1.00 86.50           C  
ATOM   4480  O   GLY C  82      14.125 -13.039  13.281  1.00 86.50           O  
ATOM   4481  N   ARG C  83      13.336 -11.531  11.859  1.00 83.62           N  
ATOM   4482  CA  ARG C  83      12.367 -11.000  12.812  1.00 83.62           C  
ATOM   4483  C   ARG C  83      11.180 -11.945  12.969  1.00 83.62           C  
ATOM   4484  CB  ARG C  83      11.883  -9.617  12.367  1.00 83.62           C  
ATOM   4485  O   ARG C  83      10.281 -11.969  12.125  1.00 83.62           O  
ATOM   4486  CG  ARG C  83      12.969  -8.555  12.367  1.00 83.62           C  
ATOM   4487  CD  ARG C  83      12.383  -7.148  12.367  1.00 83.62           C  
ATOM   4488  NE  ARG C  83      13.430  -6.129  12.383  1.00 83.62           N  
ATOM   4489  NH1 ARG C  83      11.977  -4.355  12.680  1.00 83.62           N  
ATOM   4490  NH2 ARG C  83      14.234  -3.984  12.523  1.00 83.62           N  
ATOM   4491  CZ  ARG C  83      13.211  -4.824  12.531  1.00 83.62           C  
ATOM   4492  N   ASP C  84      11.109 -12.602  14.055  1.00 77.88           N  
ATOM   4493  CA  ASP C  84      10.133 -13.672  14.227  1.00 77.88           C  
ATOM   4494  C   ASP C  84       9.016 -13.258  15.180  1.00 77.88           C  
ATOM   4495  CB  ASP C  84      10.812 -14.945  14.734  1.00 77.88           C  
ATOM   4496  O   ASP C  84       8.164 -14.070  15.547  1.00 77.88           O  
ATOM   4497  CG  ASP C  84      11.484 -14.758  16.094  1.00 77.88           C  
ATOM   4498  OD1 ASP C  84      11.531 -13.609  16.594  1.00 77.88           O  
ATOM   4499  OD2 ASP C  84      11.969 -15.758  16.656  1.00 77.88           O  
ATOM   4500  N   ASN C  85       8.992 -11.938  15.555  1.00 75.81           N  
ATOM   4501  CA  ASN C  85       7.930 -11.523  16.469  1.00 75.81           C  
ATOM   4502  C   ASN C  85       6.609 -11.328  15.727  1.00 75.81           C  
ATOM   4503  CB  ASN C  85       8.320 -10.242  17.203  1.00 75.81           C  
ATOM   4504  O   ASN C  85       6.594 -10.930  14.562  1.00 75.81           O  
ATOM   4505  CG  ASN C  85       8.422  -9.047  16.281  1.00 75.81           C  
ATOM   4506  ND2 ASN C  85       9.648  -8.633  15.969  1.00 75.81           N  
ATOM   4507  OD1 ASN C  85       7.406  -8.492  15.844  1.00 75.81           O  
ATOM   4508  N   GLU C  86       5.504 -11.570  16.375  1.00 75.12           N  
ATOM   4509  CA  GLU C  86       4.156 -11.547  15.812  1.00 75.12           C  
ATOM   4510  C   GLU C  86       3.791 -10.148  15.320  1.00 75.12           C  
ATOM   4511  CB  GLU C  86       3.131 -12.023  16.844  1.00 75.12           C  
ATOM   4512  O   GLU C  86       3.096 -10.008  14.312  1.00 75.12           O  
ATOM   4513  CG  GLU C  86       2.836 -13.516  16.781  1.00 75.12           C  
ATOM   4514  CD  GLU C  86       1.732 -13.945  17.734  1.00 75.12           C  
ATOM   4515  OE1 GLU C  86       1.306 -15.125  17.672  1.00 75.12           O  
ATOM   4516  OE2 GLU C  86       1.289 -13.109  18.547  1.00 75.12           O  
ATOM   4517  N   VAL C  87       4.188  -9.219  15.992  1.00 71.25           N  
ATOM   4518  CA  VAL C  87       3.863  -7.844  15.633  1.00 71.25           C  
ATOM   4519  C   VAL C  87       4.434  -7.523  14.258  1.00 71.25           C  
ATOM   4520  CB  VAL C  87       4.406  -6.844  16.688  1.00 71.25           C  
ATOM   4521  O   VAL C  87       3.725  -6.992  13.391  1.00 71.25           O  
ATOM   4522  CG1 VAL C  87       4.238  -5.406  16.188  1.00 71.25           C  
ATOM   4523  CG2 VAL C  87       3.697  -7.039  18.016  1.00 71.25           C  
ATOM   4524  N   ASP C  88       5.645  -7.848  14.016  1.00 72.81           N  
ATOM   4525  CA  ASP C  88       6.289  -7.582  12.734  1.00 72.81           C  
ATOM   4526  C   ASP C  88       5.625  -8.375  11.617  1.00 72.81           C  
ATOM   4527  CB  ASP C  88       7.781  -7.918  12.805  1.00 72.81           C  
ATOM   4528  O   ASP C  88       5.445  -7.867  10.508  1.00 72.81           O  
ATOM   4529  CG  ASP C  88       8.578  -6.895  13.594  1.00 72.81           C  
ATOM   4530  OD1 ASP C  88       8.133  -5.738  13.727  1.00 72.81           O  
ATOM   4531  OD2 ASP C  88       9.672  -7.254  14.086  1.00 72.81           O  
ATOM   4532  N   LYS C  89       5.328  -9.555  11.984  1.00 81.44           N  
ATOM   4533  CA  LYS C  89       4.656 -10.406  11.008  1.00 81.44           C  
ATOM   4534  C   LYS C  89       3.320  -9.805  10.586  1.00 81.44           C  
ATOM   4535  CB  LYS C  89       4.441 -11.812  11.578  1.00 81.44           C  
ATOM   4536  O   LYS C  89       3.037  -9.695   9.391  1.00 81.44           O  
ATOM   4537  CG  LYS C  89       3.941 -12.828  10.562  1.00 81.44           C  
ATOM   4538  CD  LYS C  89       3.758 -14.203  11.188  1.00 81.44           C  
ATOM   4539  CE  LYS C  89       5.090 -14.922  11.367  1.00 81.44           C  
ATOM   4540  NZ  LYS C  89       4.926 -16.219  12.086  1.00 81.44           N  
ATOM   4541  N   ILE C  90       2.555  -9.422  11.492  1.00 74.69           N  
ATOM   4542  CA  ILE C  90       1.238  -8.844  11.234  1.00 74.69           C  
ATOM   4543  C   ILE C  90       1.389  -7.539  10.461  1.00 74.69           C  
ATOM   4544  CB  ILE C  90       0.461  -8.609  12.547  1.00 74.69           C  
ATOM   4545  O   ILE C  90       0.670  -7.297   9.492  1.00 74.69           O  
ATOM   4546  CG1 ILE C  90       0.035  -9.945  13.164  1.00 74.69           C  
ATOM   4547  CG2 ILE C  90      -0.752  -7.707  12.305  1.00 74.69           C  
ATOM   4548  CD1 ILE C  90      -0.607  -9.812  14.539  1.00 74.69           C  
ATOM   4549  N   LEU C  91       2.357  -6.746  10.844  1.00 72.12           N  
ATOM   4550  CA  LEU C  91       2.611  -5.480  10.164  1.00 72.12           C  
ATOM   4551  C   LEU C  91       3.027  -5.715   8.719  1.00 72.12           C  
ATOM   4552  CB  LEU C  91       3.695  -4.688  10.898  1.00 72.12           C  
ATOM   4553  O   LEU C  91       2.561  -5.016   7.812  1.00 72.12           O  
ATOM   4554  CG  LEU C  91       3.221  -3.479  11.703  1.00 72.12           C  
ATOM   4555  CD1 LEU C  91       3.736  -3.562  13.141  1.00 72.12           C  
ATOM   4556  CD2 LEU C  91       3.676  -2.182  11.047  1.00 72.12           C  
ATOM   4557  N   GLY C  92       3.889  -6.645   8.531  1.00 79.50           N  
ATOM   4558  CA  GLY C  92       4.324  -6.980   7.188  1.00 79.50           C  
ATOM   4559  C   GLY C  92       3.182  -7.387   6.273  1.00 79.50           C  
ATOM   4560  O   GLY C  92       3.092  -6.918   5.137  1.00 79.50           O  
ATOM   4561  N   LEU C  93       2.365  -8.195   6.801  1.00 79.38           N  
ATOM   4562  CA  LEU C  93       1.226  -8.672   6.027  1.00 79.38           C  
ATOM   4563  C   LEU C  93       0.201  -7.562   5.820  1.00 79.38           C  
ATOM   4564  CB  LEU C  93       0.568  -9.867   6.727  1.00 79.38           C  
ATOM   4565  O   LEU C  93      -0.414  -7.469   4.758  1.00 79.38           O  
ATOM   4566  CG  LEU C  93       1.407 -11.141   6.820  1.00 79.38           C  
ATOM   4567  CD1 LEU C  93       0.766 -12.125   7.793  1.00 79.38           C  
ATOM   4568  CD2 LEU C  93       1.574 -11.773   5.445  1.00 79.38           C  
ATOM   4569  N   GLU C  94       0.012  -6.703   6.777  1.00 73.50           N  
ATOM   4570  CA  GLU C  94      -0.934  -5.594   6.691  1.00 73.50           C  
ATOM   4571  C   GLU C  94      -0.503  -4.582   5.633  1.00 73.50           C  
ATOM   4572  CB  GLU C  94      -1.080  -4.906   8.047  1.00 73.50           C  
ATOM   4573  O   GLU C  94      -1.345  -3.992   4.953  1.00 73.50           O  
ATOM   4574  CG  GLU C  94      -2.451  -4.289   8.281  1.00 73.50           C  
ATOM   4575  CD  GLU C  94      -3.543  -5.320   8.516  1.00 73.50           C  
ATOM   4576  OE1 GLU C  94      -4.727  -5.031   8.219  1.00 73.50           O  
ATOM   4577  OE2 GLU C  94      -3.213  -6.430   8.992  1.00 73.50           O  
ATOM   4578  N   ILE C  95       0.726  -4.402   5.477  1.00 71.31           N  
ATOM   4579  CA  ILE C  95       1.270  -3.508   4.461  1.00 71.31           C  
ATOM   4580  C   ILE C  95       0.956  -4.059   3.070  1.00 71.31           C  
ATOM   4581  CB  ILE C  95       2.793  -3.320   4.629  1.00 71.31           C  
ATOM   4582  O   ILE C  95       0.789  -3.295   2.115  1.00 71.31           O  
ATOM   4583  CG1 ILE C  95       3.092  -2.471   5.871  1.00 71.31           C  
ATOM   4584  CG2 ILE C  95       3.402  -2.689   3.375  1.00 71.31           C  
ATOM   4585  CD1 ILE C  95       4.559  -2.461   6.273  1.00 71.31           C  
ATOM   4586  N   GLY C  96       0.786  -5.305   3.047  1.00 74.62           N  
ATOM   4587  CA  GLY C  96       0.368  -5.895   1.784  1.00 74.62           C  
ATOM   4588  C   GLY C  96       1.285  -7.008   1.312  1.00 74.62           C  
ATOM   4589  O   GLY C  96       1.180  -7.465   0.173  1.00 74.62           O  
ATOM   4590  N   ALA C  97       2.205  -7.418   2.133  1.00 84.81           N  
ATOM   4591  CA  ALA C  97       3.020  -8.570   1.752  1.00 84.81           C  
ATOM   4592  C   ALA C  97       2.160  -9.820   1.584  1.00 84.81           C  
ATOM   4593  CB  ALA C  97       4.113  -8.812   2.789  1.00 84.81           C  
ATOM   4594  O   ALA C  97       1.218 -10.039   2.350  1.00 84.81           O  
ATOM   4595  N   ASP C  98       2.484 -10.547   0.610  1.00 87.00           N  
ATOM   4596  CA  ASP C  98       1.737 -11.766   0.318  1.00 87.00           C  
ATOM   4597  C   ASP C  98       2.104 -12.883   1.294  1.00 87.00           C  
ATOM   4598  CB  ASP C  98       1.992 -12.227  -1.120  1.00 87.00           C  
ATOM   4599  O   ASP C  98       1.299 -13.781   1.546  1.00 87.00           O  
ATOM   4600  CG  ASP C  98       1.591 -11.180  -2.150  1.00 87.00           C  
ATOM   4601  OD1 ASP C  98       0.378 -10.930  -2.322  1.00 87.00           O  
ATOM   4602  OD2 ASP C  98       2.494 -10.609  -2.801  1.00 87.00           O  
ATOM   4603  N   ASP C  99       3.346 -12.781   1.764  1.00 90.62           N  
ATOM   4604  CA  ASP C  99       3.826 -13.805   2.684  1.00 90.62           C  
ATOM   4605  C   ASP C  99       4.918 -13.258   3.600  1.00 90.62           C  
ATOM   4606  CB  ASP C  99       4.348 -15.016   1.909  1.00 90.62           C  
ATOM   4607  O   ASP C  99       5.520 -12.227   3.305  1.00 90.62           O  
ATOM   4608  CG  ASP C  99       4.156 -16.328   2.654  1.00 90.62           C  
ATOM   4609  OD1 ASP C  99       3.957 -16.297   3.889  1.00 90.62           O  
ATOM   4610  OD2 ASP C  99       4.207 -17.391   2.002  1.00 90.62           O  
ATOM   4611  N   TYR C 100       5.051 -13.930   4.711  1.00 90.44           N  
ATOM   4612  CA  TYR C 100       6.059 -13.648   5.730  1.00 90.44           C  
ATOM   4613  C   TYR C 100       6.727 -14.930   6.207  1.00 90.44           C  
ATOM   4614  CB  TYR C 100       5.426 -12.914   6.914  1.00 90.44           C  
ATOM   4615  O   TYR C 100       6.094 -15.766   6.855  1.00 90.44           O  
ATOM   4616  CG  TYR C 100       6.438 -12.305   7.859  1.00 90.44           C  
ATOM   4617  CD1 TYR C 100       7.125 -13.094   8.773  1.00 90.44           C  
ATOM   4618  CD2 TYR C 100       6.707 -10.938   7.832  1.00 90.44           C  
ATOM   4619  CE1 TYR C 100       8.055 -12.539   9.648  1.00 90.44           C  
ATOM   4620  CE2 TYR C 100       7.633 -10.375   8.695  1.00 90.44           C  
ATOM   4621  OH  TYR C 100       9.227 -10.617  10.461  1.00 90.44           O  
ATOM   4622  CZ  TYR C 100       8.305 -11.180   9.602  1.00 90.44           C  
ATOM   4623  N   ILE C 101       8.039 -15.039   5.855  1.00 90.75           N  
ATOM   4624  CA  ILE C 101       8.797 -16.234   6.203  1.00 90.75           C  
ATOM   4625  C   ILE C 101       9.953 -15.867   7.129  1.00 90.75           C  
ATOM   4626  CB  ILE C 101       9.328 -16.953   4.941  1.00 90.75           C  
ATOM   4627  O   ILE C 101      10.664 -14.883   6.883  1.00 90.75           O  
ATOM   4628  CG1 ILE C 101       8.172 -17.344   4.020  1.00 90.75           C  
ATOM   4629  CG2 ILE C 101      10.164 -18.188   5.328  1.00 90.75           C  
ATOM   4630  CD1 ILE C 101       8.609 -17.953   2.689  1.00 90.75           C  
ATOM   4631  N   THR C 102      10.164 -16.562   8.234  1.00 89.25           N  
ATOM   4632  CA  THR C 102      11.203 -16.281   9.219  1.00 89.25           C  
ATOM   4633  C   THR C 102      12.453 -17.109   8.938  1.00 89.25           C  
ATOM   4634  CB  THR C 102      10.711 -16.562  10.648  1.00 89.25           C  
ATOM   4635  O   THR C 102      12.367 -18.219   8.414  1.00 89.25           O  
ATOM   4636  CG2 THR C 102       9.578 -15.609  11.039  1.00 89.25           C  
ATOM   4637  OG1 THR C 102      10.242 -17.906  10.734  1.00 89.25           O  
ATOM   4638  N   LYS C 103      13.664 -16.547   9.180  1.00 81.44           N  
ATOM   4639  CA  LYS C 103      14.930 -17.281   9.211  1.00 81.44           C  
ATOM   4640  C   LYS C 103      15.117 -17.984  10.547  1.00 81.44           C  
ATOM   4641  CB  LYS C 103      16.094 -16.328   8.953  1.00 81.44           C  
ATOM   4642  O   LYS C 103      14.727 -17.469  11.594  1.00 81.44           O  
ATOM   4643  CG  LYS C 103      16.062 -15.656   7.586  1.00 81.44           C  
ATOM   4644  CD  LYS C 103      17.172 -14.633   7.434  1.00 81.44           C  
ATOM   4645  CE  LYS C 103      17.000 -13.797   6.176  1.00 81.44           C  
ATOM   4646  NZ  LYS C 103      17.938 -12.625   6.152  1.00 81.44           N  
ATOM   4647  N   PRO C 104      15.727 -19.125  10.617  1.00 80.62           N  
ATOM   4648  CA  PRO C 104      16.109 -19.953   9.469  1.00 80.62           C  
ATOM   4649  C   PRO C 104      14.891 -20.500   8.719  1.00 80.62           C  
ATOM   4650  CB  PRO C 104      16.906 -21.094  10.109  1.00 80.62           C  
ATOM   4651  O   PRO C 104      13.797 -20.578   9.281  1.00 80.62           O  
ATOM   4652  CG  PRO C 104      16.297 -21.281  11.461  1.00 80.62           C  
ATOM   4653  CD  PRO C 104      15.820 -19.938  11.953  1.00 80.62           C  
ATOM   4654  N   PHE C 105      15.023 -20.656   7.484  1.00 85.81           N  
ATOM   4655  CA  PHE C 105      13.906 -21.078   6.656  1.00 85.81           C  
ATOM   4656  C   PHE C 105      14.219 -22.391   5.941  1.00 85.81           C  
ATOM   4657  CB  PHE C 105      13.555 -19.984   5.629  1.00 85.81           C  
ATOM   4658  O   PHE C 105      15.391 -22.750   5.809  1.00 85.81           O  
ATOM   4659  CG  PHE C 105      14.672 -19.688   4.668  1.00 85.81           C  
ATOM   4660  CD1 PHE C 105      15.641 -18.734   4.984  1.00 85.81           C  
ATOM   4661  CD2 PHE C 105      14.750 -20.344   3.445  1.00 85.81           C  
ATOM   4662  CE1 PHE C 105      16.672 -18.453   4.094  1.00 85.81           C  
ATOM   4663  CE2 PHE C 105      15.773 -20.062   2.551  1.00 85.81           C  
ATOM   4664  CZ  PHE C 105      16.734 -19.109   2.877  1.00 85.81           C  
ATOM   4665  N   ASN C 106      13.148 -23.156   5.555  1.00 79.62           N  
ATOM   4666  CA  ASN C 106      13.242 -24.312   4.672  1.00 79.62           C  
ATOM   4667  C   ASN C 106      13.266 -23.906   3.205  1.00 79.62           C  
ATOM   4668  CB  ASN C 106      12.078 -25.281   4.934  1.00 79.62           C  
ATOM   4669  O   ASN C 106      12.305 -23.312   2.703  1.00 79.62           O  
ATOM   4670  CG  ASN C 106      12.195 -26.562   4.133  1.00 79.62           C  
ATOM   4671  ND2 ASN C 106      11.922 -27.688   4.777  1.00 79.62           N  
ATOM   4672  OD1 ASN C 106      12.523 -26.531   2.945  1.00 79.62           O  
ATOM   4673  N   PRO C 107      14.422 -24.172   2.533  1.00 81.44           N  
ATOM   4674  CA  PRO C 107      14.539 -23.734   1.141  1.00 81.44           C  
ATOM   4675  C   PRO C 107      13.406 -24.266   0.262  1.00 81.44           C  
ATOM   4676  CB  PRO C 107      15.883 -24.328   0.699  1.00 81.44           C  
ATOM   4677  O   PRO C 107      12.930 -23.547  -0.628  1.00 81.44           O  
ATOM   4678  CG  PRO C 107      16.656 -24.516   1.967  1.00 81.44           C  
ATOM   4679  CD  PRO C 107      15.680 -24.797   3.076  1.00 81.44           C  
ATOM   4680  N   ARG C 108      13.000 -25.484   0.475  1.00 72.06           N  
ATOM   4681  CA  ARG C 108      11.906 -26.062  -0.312  1.00 72.06           C  
ATOM   4682  C   ARG C 108      10.602 -25.328  -0.043  1.00 72.06           C  
ATOM   4683  CB  ARG C 108      11.750 -27.547  -0.008  1.00 72.06           C  
ATOM   4684  O   ARG C 108       9.852 -25.016  -0.973  1.00 72.06           O  
ATOM   4685  CG  ARG C 108      11.047 -28.328  -1.107  1.00 72.06           C  
ATOM   4686  CD  ARG C 108      11.438 -29.797  -1.096  1.00 72.06           C  
ATOM   4687  NE  ARG C 108      10.633 -30.578  -2.033  1.00 72.06           N  
ATOM   4688  NH1 ARG C 108      12.219 -32.219  -2.342  1.00 72.06           N  
ATOM   4689  NH2 ARG C 108      10.211 -32.344  -3.443  1.00 72.06           N  
ATOM   4690  CZ  ARG C 108      11.023 -31.719  -2.604  1.00 72.06           C  
ATOM   4691  N   GLU C 109      10.273 -25.031   1.190  1.00 81.88           N  
ATOM   4692  CA  GLU C 109       9.078 -24.250   1.525  1.00 81.88           C  
ATOM   4693  C   GLU C 109       9.109 -22.875   0.861  1.00 81.88           C  
ATOM   4694  CB  GLU C 109       8.945 -24.094   3.043  1.00 81.88           C  
ATOM   4695  O   GLU C 109       8.109 -22.438   0.294  1.00 81.88           O  
ATOM   4696  CG  GLU C 109       7.703 -23.344   3.479  1.00 81.88           C  
ATOM   4697  CD  GLU C 109       7.574 -23.219   4.988  1.00 81.88           C  
ATOM   4698  OE1 GLU C 109       6.633 -22.531   5.461  1.00 81.88           O  
ATOM   4699  OE2 GLU C 109       8.422 -23.797   5.703  1.00 81.88           O  
ATOM   4700  N   LEU C 110      10.219 -22.312   0.957  1.00 90.25           N  
ATOM   4701  CA  LEU C 110      10.375 -20.984   0.372  1.00 90.25           C  
ATOM   4702  C   LEU C 110      10.086 -21.016  -1.126  1.00 90.25           C  
ATOM   4703  CB  LEU C 110      11.781 -20.438   0.625  1.00 90.25           C  
ATOM   4704  O   LEU C 110       9.336 -20.172  -1.637  1.00 90.25           O  
ATOM   4705  CG  LEU C 110      12.117 -19.094  -0.029  1.00 90.25           C  
ATOM   4706  CD1 LEU C 110      11.234 -18.000   0.536  1.00 90.25           C  
ATOM   4707  CD2 LEU C 110      13.594 -18.766   0.173  1.00 90.25           C  
ATOM   4708  N   THR C 111      10.711 -21.984  -1.779  1.00 85.88           N  
ATOM   4709  CA  THR C 111      10.594 -22.031  -3.232  1.00 85.88           C  
ATOM   4710  C   THR C 111       9.164 -22.375  -3.648  1.00 85.88           C  
ATOM   4711  CB  THR C 111      11.562 -23.062  -3.834  1.00 85.88           C  
ATOM   4712  O   THR C 111       8.656 -21.828  -4.633  1.00 85.88           O  
ATOM   4713  CG2 THR C 111      13.008 -22.594  -3.705  1.00 85.88           C  
ATOM   4714  OG1 THR C 111      11.414 -24.312  -3.146  1.00 85.88           O  
ATOM   4715  N   ILE C 112       8.477 -23.219  -2.943  1.00 79.81           N  
ATOM   4716  CA  ILE C 112       7.109 -23.609  -3.275  1.00 79.81           C  
ATOM   4717  C   ILE C 112       6.164 -22.422  -3.055  1.00 79.81           C  
ATOM   4718  CB  ILE C 112       6.652 -24.828  -2.441  1.00 79.81           C  
ATOM   4719  O   ILE C 112       5.289 -22.172  -3.879  1.00 79.81           O  
ATOM   4720  CG1 ILE C 112       7.461 -26.078  -2.826  1.00 79.81           C  
ATOM   4721  CG2 ILE C 112       5.152 -25.078  -2.623  1.00 79.81           C  
ATOM   4722  CD1 ILE C 112       7.254 -27.250  -1.893  1.00 79.81           C  
ATOM   4723  N   ARG C 113       6.355 -21.734  -1.945  1.00 88.38           N  
ATOM   4724  CA  ARG C 113       5.539 -20.562  -1.666  1.00 88.38           C  
ATOM   4725  C   ARG C 113       5.715 -19.500  -2.752  1.00 88.38           C  
ATOM   4726  CB  ARG C 113       5.895 -19.969  -0.299  1.00 88.38           C  
ATOM   4727  O   ARG C 113       4.738 -18.906  -3.201  1.00 88.38           O  
ATOM   4728  CG  ARG C 113       5.371 -20.781   0.875  1.00 88.38           C  
ATOM   4729  CD  ARG C 113       5.688 -20.125   2.207  1.00 88.38           C  
ATOM   4730  NE  ARG C 113       5.137 -20.875   3.330  1.00 88.38           N  
ATOM   4731  NH1 ARG C 113       3.096 -19.797   3.318  1.00 88.38           N  
ATOM   4732  NH2 ARG C 113       3.520 -21.438   4.859  1.00 88.38           N  
ATOM   4733  CZ  ARG C 113       3.920 -20.703   3.834  1.00 88.38           C  
ATOM   4734  N   ALA C 114       6.875 -19.312  -3.102  1.00 89.88           N  
ATOM   4735  CA  ALA C 114       7.168 -18.359  -4.172  1.00 89.88           C  
ATOM   4736  C   ALA C 114       6.492 -18.781  -5.477  1.00 89.88           C  
ATOM   4737  CB  ALA C 114       8.680 -18.234  -4.379  1.00 89.88           C  
ATOM   4738  O   ALA C 114       5.875 -17.953  -6.152  1.00 89.88           O  
ATOM   4739  N   ARG C 115       6.699 -20.000  -5.828  1.00 78.81           N  
ATOM   4740  CA  ARG C 115       6.105 -20.531  -7.051  1.00 78.81           C  
ATOM   4741  C   ARG C 115       4.594 -20.344  -7.051  1.00 78.81           C  
ATOM   4742  CB  ARG C 115       6.453 -22.016  -7.219  1.00 78.81           C  
ATOM   4743  O   ARG C 115       4.020 -19.891  -8.039  1.00 78.81           O  
ATOM   4744  CG  ARG C 115       5.898 -22.641  -8.484  1.00 78.81           C  
ATOM   4745  CD  ARG C 115       6.121 -24.141  -8.523  1.00 78.81           C  
ATOM   4746  NE  ARG C 115       6.578 -24.656  -7.230  1.00 78.81           N  
ATOM   4747  NH1 ARG C 115       6.598 -26.875  -7.875  1.00 78.81           N  
ATOM   4748  NH2 ARG C 115       7.215 -26.281  -5.746  1.00 78.81           N  
ATOM   4749  CZ  ARG C 115       6.797 -25.938  -6.953  1.00 78.81           C  
ATOM   4750  N   ASN C 116       3.943 -20.641  -5.934  1.00 77.31           N  
ATOM   4751  CA  ASN C 116       2.492 -20.516  -5.824  1.00 77.31           C  
ATOM   4752  C   ASN C 116       2.037 -19.078  -5.949  1.00 77.31           C  
ATOM   4753  CB  ASN C 116       2.004 -21.125  -4.504  1.00 77.31           C  
ATOM   4754  O   ASN C 116       1.047 -18.781  -6.625  1.00 77.31           O  
ATOM   4755  CG  ASN C 116       2.076 -22.641  -4.488  1.00 77.31           C  
ATOM   4756  ND2 ASN C 116       1.812 -23.234  -3.330  1.00 77.31           N  
ATOM   4757  OD1 ASN C 116       2.365 -23.266  -5.508  1.00 77.31           O  
ATOM   4758  N   LEU C 117       2.760 -18.234  -5.281  1.00 82.56           N  
ATOM   4759  CA  LEU C 117       2.453 -16.812  -5.355  1.00 82.56           C  
ATOM   4760  C   LEU C 117       2.615 -16.297  -6.777  1.00 82.56           C  
ATOM   4761  CB  LEU C 117       3.355 -16.031  -4.402  1.00 82.56           C  
ATOM   4762  O   LEU C 117       1.759 -15.562  -7.277  1.00 82.56           O  
ATOM   4763  CG  LEU C 117       3.172 -14.508  -4.402  1.00 82.56           C  
ATOM   4764  CD1 LEU C 117       1.733 -14.148  -4.039  1.00 82.56           C  
ATOM   4765  CD2 LEU C 117       4.152 -13.852  -3.432  1.00 82.56           C  
ATOM   4766  N   LEU C 118       3.639 -16.625  -7.414  1.00 80.06           N  
ATOM   4767  CA  LEU C 118       3.902 -16.203  -8.789  1.00 80.06           C  
ATOM   4768  C   LEU C 118       2.824 -16.719  -9.734  1.00 80.06           C  
ATOM   4769  CB  LEU C 118       5.277 -16.703  -9.242  1.00 80.06           C  
ATOM   4770  O   LEU C 118       2.416 -16.016 -10.656  1.00 80.06           O  
ATOM   4771  CG  LEU C 118       6.484 -15.883  -8.766  1.00 80.06           C  
ATOM   4772  CD1 LEU C 118       7.773 -16.672  -8.992  1.00 80.06           C  
ATOM   4773  CD2 LEU C 118       6.535 -14.539  -9.477  1.00 80.06           C  
ATOM   4774  N   SER C 119       2.479 -17.906  -9.539  1.00 70.19           N  
ATOM   4775  CA  SER C 119       1.424 -18.484 -10.367  1.00 70.19           C  
ATOM   4776  C   SER C 119       0.144 -17.656 -10.289  1.00 70.19           C  
ATOM   4777  CB  SER C 119       1.140 -19.938  -9.945  1.00 70.19           C  
ATOM   4778  O   SER C 119      -0.554 -17.484 -11.289  1.00 70.19           O  
ATOM   4779  OG  SER C 119       0.144 -20.516 -10.773  1.00 70.19           O  
ATOM   4780  N   ARG C 120      -0.130 -17.172  -9.117  1.00 70.50           N  
ATOM   4781  CA  ARG C 120      -1.322 -16.359  -8.883  1.00 70.50           C  
ATOM   4782  C   ARG C 120      -1.188 -14.984  -9.531  1.00 70.50           C  
ATOM   4783  CB  ARG C 120      -1.585 -16.219  -7.383  1.00 70.50           C  
ATOM   4784  O   ARG C 120      -2.146 -14.469 -10.102  1.00 70.50           O  
ATOM   4785  CG  ARG C 120      -1.936 -17.516  -6.688  1.00 70.50           C  
ATOM   4786  CD  ARG C 120      -3.361 -17.953  -6.992  1.00 70.50           C  
ATOM   4787  NE  ARG C 120      -3.725 -19.156  -6.258  1.00 70.50           N  
ATOM   4788  NH1 ARG C 120      -5.594 -19.625  -7.531  1.00 70.50           N  
ATOM   4789  NH2 ARG C 120      -5.012 -21.000  -5.797  1.00 70.50           N  
ATOM   4790  CZ  ARG C 120      -4.777 -19.922  -6.531  1.00 70.50           C  
ATOM   4791  N   THR C 121      -0.067 -14.375  -9.344  1.00 72.31           N  
ATOM   4792  CA  THR C 121       0.112 -12.984  -9.742  1.00 72.31           C  
ATOM   4793  C   THR C 121       0.424 -12.883 -11.234  1.00 72.31           C  
ATOM   4794  CB  THR C 121       1.236 -12.305  -8.938  1.00 72.31           C  
ATOM   4795  O   THR C 121       0.138 -11.867 -11.867  1.00 72.31           O  
ATOM   4796  CG2 THR C 121       0.887 -12.250  -7.453  1.00 72.31           C  
ATOM   4797  OG1 THR C 121       2.449 -13.055  -9.102  1.00 72.31           O  
ATOM   4798  N   MET C 122       1.094 -13.805 -11.758  1.00 58.19           N  
ATOM   4799  CA  MET C 122       1.444 -13.789 -13.180  1.00 58.19           C  
ATOM   4800  C   MET C 122       0.337 -14.414 -14.016  1.00 58.19           C  
ATOM   4801  CB  MET C 122       2.764 -14.523 -13.414  1.00 58.19           C  
ATOM   4802  O   MET C 122       0.428 -14.445 -15.250  1.00 58.19           O  
ATOM   4803  CG  MET C 122       3.977 -13.812 -12.844  1.00 58.19           C  
ATOM   4804  SD  MET C 122       5.488 -14.070 -13.852  1.00 58.19           S  
ATOM   4805  CE  MET C 122       5.641 -15.875 -13.742  1.00 58.19           C  
ATOM   4806  N   ASN C 123      -0.866 -14.250 -13.453  1.00 42.75           N  
ATOM   4807  CA  ASN C 123      -1.968 -14.914 -14.148  1.00 42.75           C  
ATOM   4808  C   ASN C 123      -1.488 -16.141 -14.922  1.00 42.75           C  
ATOM   4809  CB  ASN C 123      -2.678 -13.930 -15.086  1.00 42.75           C  
ATOM   4810  O   ASN C 123      -1.877 -16.344 -16.078  1.00 42.75           O  
ATOM   4811  CG  ASN C 123      -3.701 -13.070 -14.367  1.00 42.75           C  
ATOM   4812  ND2 ASN C 123      -4.027 -11.930 -14.953  1.00 42.75           N  
ATOM   4813  OD1 ASN C 123      -4.191 -13.438 -13.297  1.00 42.75           O  
ATOM   4814  N   LEU C 124      -0.385 -16.672 -14.477  1.00 32.41           N  
ATOM   4815  CA  LEU C 124      -0.029 -17.938 -15.102  1.00 32.41           C  
ATOM   4816  C   LEU C 124      -1.119 -18.984 -14.867  1.00 32.41           C  
ATOM   4817  CB  LEU C 124       1.306 -18.453 -14.547  1.00 32.41           C  
ATOM   4818  O   LEU C 124      -1.399 -19.359 -13.727  1.00 32.41           O  
ATOM   4819  CG  LEU C 124       2.568 -17.812 -15.133  1.00 32.41           C  
ATOM   4820  CD1 LEU C 124       3.697 -17.844 -14.109  1.00 32.41           C  
ATOM   4821  CD2 LEU C 124       2.982 -18.531 -16.422  1.00 32.41           C  
ATOM   4822  N   GLY C 125      -2.199 -18.797 -15.328  1.00 29.39           N  
ATOM   4823  CA  GLY C 125      -3.143 -19.891 -15.344  1.00 29.39           C  
ATOM   4824  C   GLY C 125      -2.473 -21.250 -15.281  1.00 29.39           C  
ATOM   4825  O   GLY C 125      -1.339 -21.422 -15.734  1.00 29.39           O  
ATOM   4826  N   THR C 126      -2.520 -22.047 -14.273  1.00 27.08           N  
ATOM   4827  CA  THR C 126      -2.291 -23.438 -14.625  1.00 27.08           C  
ATOM   4828  C   THR C 126      -2.930 -23.766 -15.969  1.00 27.08           C  
ATOM   4829  CB  THR C 126      -2.850 -24.391 -13.547  1.00 27.08           C  
ATOM   4830  O   THR C 126      -4.152 -23.906 -16.062  1.00 27.08           O  
ATOM   4831  CG2 THR C 126      -1.897 -24.484 -12.359  1.00 27.08           C  
ATOM   4832  OG1 THR C 126      -4.113 -23.891 -13.086  1.00 27.08           O  
ATOM   4833  N   VAL C 127      -2.662 -23.266 -17.031  1.00 26.08           N  
ATOM   4834  CA  VAL C 127      -3.002 -23.953 -18.266  1.00 26.08           C  
ATOM   4835  C   VAL C 127      -2.469 -25.375 -18.234  1.00 26.08           C  
ATOM   4836  CB  VAL C 127      -2.443 -23.203 -19.500  1.00 26.08           C  
ATOM   4837  O   VAL C 127      -1.258 -25.594 -18.156  1.00 26.08           O  
ATOM   4838  CG1 VAL C 127      -2.857 -23.906 -20.797  1.00 26.08           C  
ATOM   4839  CG2 VAL C 127      -2.920 -21.750 -19.516  1.00 26.08           C  
ATOM   4840  N   SER C 128      -2.820 -26.359 -17.625  1.00 25.89           N  
ATOM   4841  CA  SER C 128      -2.752 -27.469 -18.562  1.00 25.89           C  
ATOM   4842  C   SER C 128      -3.207 -27.062 -19.953  1.00 25.89           C  
ATOM   4843  CB  SER C 128      -3.609 -28.641 -18.062  1.00 25.89           C  
ATOM   4844  O   SER C 128      -3.209 -27.875 -20.875  1.00 25.89           O  
ATOM   4845  OG  SER C 128      -4.953 -28.234 -17.875  1.00 25.89           O  
ATOM   4846  N   GLU C 129      -4.457 -26.469 -20.172  1.00 25.38           N  
ATOM   4847  CA  GLU C 129      -4.684 -26.469 -21.609  1.00 25.38           C  
ATOM   4848  C   GLU C 129      -3.465 -25.938 -22.359  1.00 25.38           C  
ATOM   4849  CB  GLU C 129      -5.922 -25.641 -21.953  1.00 25.38           C  
ATOM   4850  O   GLU C 129      -2.682 -25.156 -21.812  1.00 25.38           O  
ATOM   4851  CG  GLU C 129      -7.219 -26.422 -21.938  1.00 25.38           C  
ATOM   4852  CD  GLU C 129      -8.438 -25.594 -22.297  1.00 25.38           C  
ATOM   4853  OE1 GLU C 129      -9.539 -26.156 -22.438  1.00 25.38           O  
ATOM   4854  OE2 GLU C 129      -8.289 -24.359 -22.422  1.00 25.38           O  
ATOM   4855  N   GLU C 130      -3.111 -26.453 -23.547  1.00 24.95           N  
ATOM   4856  CA  GLU C 130      -2.449 -26.203 -24.812  1.00 24.95           C  
ATOM   4857  C   GLU C 130      -2.539 -24.734 -25.219  1.00 24.95           C  
ATOM   4858  CB  GLU C 130      -3.059 -27.094 -25.906  1.00 24.95           C  
ATOM   4859  O   GLU C 130      -2.525 -24.406 -26.406  1.00 24.95           O  
ATOM   4860  CG  GLU C 130      -2.428 -28.469 -26.016  1.00 24.95           C  
ATOM   4861  CD  GLU C 130      -3.043 -29.328 -27.109  1.00 24.95           C  
ATOM   4862  OE1 GLU C 130      -2.506 -30.422 -27.391  1.00 24.95           O  
ATOM   4863  OE2 GLU C 130      -4.066 -28.906 -27.688  1.00 24.95           O  
ATOM   4864  N   ARG C 131      -3.412 -23.906 -24.797  1.00 27.83           N  
ATOM   4865  CA  ARG C 131      -3.062 -22.781 -25.641  1.00 27.83           C  
ATOM   4866  C   ARG C 131      -1.554 -22.547 -25.656  1.00 27.83           C  
ATOM   4867  CB  ARG C 131      -3.777 -21.516 -25.172  1.00 27.83           C  
ATOM   4868  O   ARG C 131      -0.898 -22.641 -24.625  1.00 27.83           O  
ATOM   4869  CG  ARG C 131      -5.148 -21.312 -25.797  1.00 27.83           C  
ATOM   4870  CD  ARG C 131      -5.777 -19.984 -25.375  1.00 27.83           C  
ATOM   4871  NE  ARG C 131      -7.211 -19.969 -25.625  1.00 27.83           N  
ATOM   4872  NH1 ARG C 131      -7.535 -17.828 -24.797  1.00 27.83           N  
ATOM   4873  NH2 ARG C 131      -9.305 -19.031 -25.641  1.00 27.83           N  
ATOM   4874  CZ  ARG C 131      -8.016 -18.938 -25.359  1.00 27.83           C  
ATOM   4875  N   ARG C 132      -0.862 -22.938 -26.656  1.00 27.33           N  
ATOM   4876  CA  ARG C 132       0.497 -22.594 -27.062  1.00 27.33           C  
ATOM   4877  C   ARG C 132       0.912 -21.234 -26.531  1.00 27.33           C  
ATOM   4878  CB  ARG C 132       0.616 -22.625 -28.594  1.00 27.33           C  
ATOM   4879  O   ARG C 132       0.359 -20.203 -26.938  1.00 27.33           O  
ATOM   4880  CG  ARG C 132       1.018 -23.984 -29.156  1.00 27.33           C  
ATOM   4881  CD  ARG C 132       1.152 -23.953 -30.672  1.00 27.33           C  
ATOM   4882  NE  ARG C 132       1.256 -25.297 -31.234  1.00 27.33           N  
ATOM   4883  NH1 ARG C 132       1.195 -24.594 -33.438  1.00 27.33           N  
ATOM   4884  NH2 ARG C 132       1.371 -26.828 -32.938  1.00 27.33           N  
ATOM   4885  CZ  ARG C 132       1.273 -25.562 -32.531  1.00 27.33           C  
ATOM   4886  N   SER C 133       0.765 -20.953 -25.328  1.00 34.56           N  
ATOM   4887  CA  SER C 133       1.465 -19.766 -24.828  1.00 34.56           C  
ATOM   4888  C   SER C 133       2.551 -19.312 -25.797  1.00 34.56           C  
ATOM   4889  CB  SER C 133       2.078 -20.031 -23.453  1.00 34.56           C  
ATOM   4890  O   SER C 133       3.477 -20.078 -26.094  1.00 34.56           O  
ATOM   4891  OG  SER C 133       3.072 -21.047 -23.547  1.00 34.56           O  
ATOM   4892  N   VAL C 134       2.076 -18.766 -26.750  1.00 40.81           N  
ATOM   4893  CA  VAL C 134       3.143 -18.266 -27.609  1.00 40.81           C  
ATOM   4894  C   VAL C 134       4.344 -17.859 -26.766  1.00 40.81           C  
ATOM   4895  CB  VAL C 134       2.662 -17.094 -28.484  1.00 40.81           C  
ATOM   4896  O   VAL C 134       4.246 -16.922 -25.969  1.00 40.81           O  
ATOM   4897  CG1 VAL C 134       3.793 -16.594 -29.391  1.00 40.81           C  
ATOM   4898  CG2 VAL C 134       1.455 -17.500 -29.328  1.00 40.81           C  
ATOM   4899  N   GLU C 135       4.996 -18.781 -26.156  1.00 52.78           N  
ATOM   4900  CA  GLU C 135       6.273 -18.547 -25.500  1.00 52.78           C  
ATOM   4901  C   GLU C 135       7.066 -17.453 -26.203  1.00 52.78           C  
ATOM   4902  CB  GLU C 135       7.094 -19.828 -25.422  1.00 52.78           C  
ATOM   4903  O   GLU C 135       7.875 -16.766 -25.578  1.00 52.78           O  
ATOM   4904  CG  GLU C 135       6.676 -20.766 -24.297  1.00 52.78           C  
ATOM   4905  CD  GLU C 135       7.570 -21.984 -24.172  1.00 52.78           C  
ATOM   4906  OE1 GLU C 135       7.430 -22.750 -23.172  1.00 52.78           O  
ATOM   4907  OE2 GLU C 135       8.422 -22.203 -25.062  1.00 52.78           O  
ATOM   4908  N   SER C 136       6.766 -17.516 -27.422  1.00 67.06           N  
ATOM   4909  CA  SER C 136       7.484 -16.578 -28.281  1.00 67.06           C  
ATOM   4910  C   SER C 136       6.641 -16.156 -29.469  1.00 67.06           C  
ATOM   4911  CB  SER C 136       8.805 -17.188 -28.750  1.00 67.06           C  
ATOM   4912  O   SER C 136       5.695 -16.859 -29.844  1.00 67.06           O  
ATOM   4913  OG  SER C 136       8.562 -18.234 -29.688  1.00 67.06           O  
ATOM   4914  N   TYR C 137       6.609 -15.039 -29.781  1.00 77.94           N  
ATOM   4915  CA  TYR C 137       6.141 -14.555 -31.078  1.00 77.94           C  
ATOM   4916  C   TYR C 137       7.258 -14.602 -32.125  1.00 77.94           C  
ATOM   4917  CB  TYR C 137       5.598 -13.133 -30.953  1.00 77.94           C  
ATOM   4918  O   TYR C 137       8.328 -14.023 -31.906  1.00 77.94           O  
ATOM   4919  CG  TYR C 137       4.332 -13.031 -30.141  1.00 77.94           C  
ATOM   4920  CD1 TYR C 137       3.086 -13.258 -30.734  1.00 77.94           C  
ATOM   4921  CD2 TYR C 137       4.375 -12.703 -28.797  1.00 77.94           C  
ATOM   4922  CE1 TYR C 137       1.915 -13.164 -29.984  1.00 77.94           C  
ATOM   4923  CE2 TYR C 137       3.211 -12.602 -28.047  1.00 77.94           C  
ATOM   4924  OH  TYR C 137       0.833 -12.742 -27.891  1.00 77.94           O  
ATOM   4925  CZ  TYR C 137       1.988 -12.836 -28.641  1.00 77.94           C  
ATOM   4926  N   LYS C 138       7.012 -15.477 -33.031  1.00 78.44           N  
ATOM   4927  CA  LYS C 138       7.988 -15.531 -34.125  1.00 78.44           C  
ATOM   4928  C   LYS C 138       7.512 -14.727 -35.312  1.00 78.44           C  
ATOM   4929  CB  LYS C 138       8.250 -16.984 -34.531  1.00 78.44           C  
ATOM   4930  O   LYS C 138       6.336 -14.781 -35.688  1.00 78.44           O  
ATOM   4931  CG  LYS C 138       8.938 -17.812 -33.438  1.00 78.44           C  
ATOM   4932  CD  LYS C 138       9.227 -19.219 -33.938  1.00 78.44           C  
ATOM   4933  CE  LYS C 138       9.922 -20.062 -32.875  1.00 78.44           C  
ATOM   4934  NZ  LYS C 138      10.250 -21.438 -33.344  1.00 78.44           N  
ATOM   4935  N   PHE C 139       8.375 -13.891 -35.750  1.00 82.69           N  
ATOM   4936  CA  PHE C 139       8.086 -13.055 -36.906  1.00 82.69           C  
ATOM   4937  C   PHE C 139       9.359 -12.766 -37.719  1.00 82.69           C
[truncated: 221,374 more chars]
