# Supplementary material for: Theoretical study of ArcB and its dimerization, interaction with anaerobic metabolites, and activation of ArcA
Source: PeerJ. 2023 Oct 13;11:e16309. doi: 10.7717/peerj.16309 (PMC10578306; doi:10.7717/peerj.16309)
Supplement: Supplemental Information 2 [file peerj-11-16309-s002.zip › Supplementary Files/ArcA and ArcB conformations/ArcBDimerArcA/ArcBDimerArcA_0a20c/ArcBDimerArcA_0a20c_unrelaxed_rank_001_alphafold2_multimer_v3_model_1_seed_000.pdb]

MODEL     1                                                                     
ATOM      1  N   MET A   1      -3.168-135.125 -87.688  1.00 54.03           N  
ATOM      2  CA  MET A   1      -2.258-134.625 -86.625  1.00 54.03           C  
ATOM      3  C   MET A   1      -3.033-134.125 -85.438  1.00 54.03           C  
ATOM      4  CB  MET A   1      -1.358-133.500 -87.188  1.00 54.03           C  
ATOM      5  O   MET A   1      -2.617-134.375 -84.312  1.00 54.03           O  
ATOM      6  CG  MET A   1       0.031-134.000 -87.562  1.00 54.03           C  
ATOM      7  SD  MET A   1       1.233-132.625 -87.688  1.00 54.03           S  
ATOM      8  CE  MET A   1       1.827-132.875 -89.438  1.00 54.03           C  
ATOM      9  N   LYS A   2      -4.191-133.750 -85.812  1.00 60.44           N  
ATOM     10  CA  LYS A   2      -5.023-133.250 -84.688  1.00 60.44           C  
ATOM     11  C   LYS A   2      -5.676-134.375 -83.938  1.00 60.44           C  
ATOM     12  CB  LYS A   2      -6.098-132.250 -85.188  1.00 60.44           C  
ATOM     13  O   LYS A   2      -5.773-134.375 -82.688  1.00 60.44           O  
ATOM     14  CG  LYS A   2      -5.793-130.750 -84.938  1.00 60.44           C  
ATOM     15  CD  LYS A   2      -6.930-129.875 -85.375  1.00 60.44           C  
ATOM     16  CE  LYS A   2      -6.617-128.375 -85.188  1.00 60.44           C  
ATOM     17  NZ  LYS A   2      -7.715-127.562 -85.625  1.00 60.44           N  
ATOM     18  N   GLN A   3      -6.070-135.250 -84.438  1.00 62.88           N  
ATOM     19  CA  GLN A   3      -6.738-136.375 -83.875  1.00 62.88           C  
ATOM     20  C   GLN A   3      -5.758-137.250 -83.062  1.00 62.88           C  
ATOM     21  CB  GLN A   3      -7.398-137.250 -84.938  1.00 62.88           C  
ATOM     22  O   GLN A   3      -6.109-137.750 -82.000  1.00 62.88           O  
ATOM     23  CG  GLN A   3      -8.805-136.750 -85.312  1.00 62.88           C  
ATOM     24  CD  GLN A   3      -9.523-137.750 -86.250  1.00 62.88           C  
ATOM     25  NE2 GLN A   3     -10.820-137.625 -86.438  1.00 62.88           N  
ATOM     26  OE1 GLN A   3      -8.922-138.750 -86.750  1.00 62.88           O  
ATOM     27  N   ILE A   4      -4.559-137.375 -83.500  1.00 63.44           N  
ATOM     28  CA  ILE A   4      -3.523-138.000 -82.750  1.00 63.44           C  
ATOM     29  C   ILE A   4      -3.156-137.250 -81.500  1.00 63.44           C  
ATOM     30  CB  ILE A   4      -2.270-138.250 -83.625  1.00 63.44           C  
ATOM     31  O   ILE A   4      -2.896-137.875 -80.438  1.00 63.44           O  
ATOM     32  CG1 ILE A   4      -2.584-139.250 -84.750  1.00 63.44           C  
ATOM     33  CG2 ILE A   4      -1.104-138.750 -82.812  1.00 63.44           C  
ATOM     34  CD1 ILE A   4      -1.452-139.375 -85.812  1.00 63.44           C  
ATOM     35  N   ARG A   5      -3.258-136.000 -81.625  1.00 68.38           N  
ATOM     36  CA  ARG A   5      -3.006-135.250 -80.438  1.00 68.38           C  
ATOM     37  C   ARG A   5      -4.129-135.375 -79.438  1.00 68.38           C  
ATOM     38  CB  ARG A   5      -2.846-133.750 -80.875  1.00 68.38           C  
ATOM     39  O   ARG A   5      -3.875-135.375 -78.250  1.00 68.38           O  
ATOM     40  CG  ARG A   5      -1.412-133.375 -81.188  1.00 68.38           C  
ATOM     41  CD  ARG A   5      -1.290-131.875 -81.438  1.00 68.38           C  
ATOM     42  NE  ARG A   5       0.075-131.500 -81.812  1.00 68.38           N  
ATOM     43  NH1 ARG A   5      -0.389-129.250 -82.062  1.00 68.38           N  
ATOM     44  NH2 ARG A   5       1.738-130.000 -82.375  1.00 68.38           N  
ATOM     45  CZ  ARG A   5       0.471-130.250 -82.062  1.00 68.38           C  
ATOM     46  N   LEU A   6      -5.297-135.625 -79.812  1.00 70.62           N  
ATOM     47  CA  LEU A   6      -6.422-135.875 -78.938  1.00 70.62           C  
ATOM     48  C   LEU A   6      -6.336-137.250 -78.312  1.00 70.62           C  
ATOM     49  CB  LEU A   6      -7.750-135.625 -79.688  1.00 70.62           C  
ATOM     50  O   LEU A   6      -6.629-137.500 -77.188  1.00 70.62           O  
ATOM     51  CG  LEU A   6      -8.719-134.625 -79.062  1.00 70.62           C  
ATOM     52  CD1 LEU A   6      -9.008-133.500 -80.125  1.00 70.62           C  
ATOM     53  CD2 LEU A   6     -10.008-135.250 -78.625  1.00 70.62           C  
ATOM     54  N   LEU A   7      -5.828-138.250 -79.062  1.00 72.50           N  
ATOM     55  CA  LEU A   7      -5.629-139.625 -78.562  1.00 72.50           C  
ATOM     56  C   LEU A   7      -4.453-139.625 -77.625  1.00 72.50           C  
ATOM     57  CB  LEU A   7      -5.391-140.500 -79.750  1.00 72.50           C  
ATOM     58  O   LEU A   7      -4.496-140.375 -76.625  1.00 72.50           O  
ATOM     59  CG  LEU A   7      -6.566-141.375 -80.125  1.00 72.50           C  
ATOM     60  CD1 LEU A   7      -6.742-141.500 -81.625  1.00 72.50           C  
ATOM     61  CD2 LEU A   7      -6.359-142.875 -79.625  1.00 72.50           C  
ATOM     62  N   ALA A   8      -3.555-138.750 -77.938  1.00 71.19           N  
ATOM     63  CA  ALA A   8      -2.412-138.625 -77.000  1.00 71.19           C  
ATOM     64  C   ALA A   8      -2.832-138.000 -75.688  1.00 71.19           C  
ATOM     65  CB  ALA A   8      -1.312-137.750 -77.688  1.00 71.19           C  
ATOM     66  O   ALA A   8      -2.391-138.500 -74.625  1.00 71.19           O  
ATOM     67  N   GLN A   9      -3.721-137.125 -75.750  1.00 72.00           N  
ATOM     68  CA  GLN A   9      -4.238-136.500 -74.500  1.00 72.00           C  
ATOM     69  C   GLN A   9      -5.129-137.500 -73.750  1.00 72.00           C  
ATOM     70  CB  GLN A   9      -5.020-135.250 -74.812  1.00 72.00           C  
ATOM     71  O   GLN A   9      -5.062-137.625 -72.500  1.00 72.00           O  
ATOM     72  CG  GLN A   9      -4.816-134.125 -73.750  1.00 72.00           C  
ATOM     73  CD  GLN A   9      -4.809-132.750 -74.375  1.00 72.00           C  
ATOM     74  NE2 GLN A   9      -4.629-131.750 -73.562  1.00 72.00           N  
ATOM     75  OE1 GLN A   9      -4.961-132.625 -75.625  1.00 72.00           O  
ATOM     76  N   TYR A  10      -5.832-138.250 -74.438  1.00 74.75           N  
ATOM     77  CA  TYR A  10      -6.641-139.375 -73.812  1.00 74.75           C  
ATOM     78  C   TYR A  10      -5.758-140.500 -73.250  1.00 74.75           C  
ATOM     79  CB  TYR A  10      -7.605-140.000 -74.875  1.00 74.75           C  
ATOM     80  O   TYR A  10      -6.039-141.000 -72.188  1.00 74.75           O  
ATOM     81  CG  TYR A  10      -8.906-140.375 -74.250  1.00 74.75           C  
ATOM     82  CD1 TYR A  10      -9.062-141.750 -73.875  1.00 74.75           C  
ATOM     83  CD2 TYR A  10      -9.992-139.500 -74.125  1.00 74.75           C  
ATOM     84  CE1 TYR A  10     -10.258-142.250 -73.312  1.00 74.75           C  
ATOM     85  CE2 TYR A  10     -11.195-140.000 -73.562  1.00 74.75           C  
ATOM     86  OH  TYR A  10     -12.508-141.750 -72.625  1.00 74.75           O  
ATOM     87  CZ  TYR A  10     -11.320-141.375 -73.188  1.00 74.75           C  
ATOM     88  N   TYR A  11      -4.645-140.875 -73.938  1.00 77.00           N  
ATOM     89  CA  TYR A  11      -3.637-141.750 -73.438  1.00 77.00           C  
ATOM     90  C   TYR A  11      -3.020-141.375 -72.125  1.00 77.00           C  
ATOM     91  CB  TYR A  11      -2.541-142.000 -74.500  1.00 77.00           C  
ATOM     92  O   TYR A  11      -2.920-142.125 -71.188  1.00 77.00           O  
ATOM     93  CG  TYR A  11      -1.408-142.875 -74.062  1.00 77.00           C  
ATOM     94  CD1 TYR A  11      -0.267-142.375 -73.438  1.00 77.00           C  
ATOM     95  CD2 TYR A  11      -1.476-144.250 -74.188  1.00 77.00           C  
ATOM     96  CE1 TYR A  11       0.781-143.125 -73.062  1.00 77.00           C  
ATOM     97  CE2 TYR A  11      -0.435-145.125 -73.812  1.00 77.00           C  
ATOM     98  OH  TYR A  11       1.721-145.375 -72.812  1.00 77.00           O  
ATOM     99  CZ  TYR A  11       0.688-144.500 -73.188  1.00 77.00           C  
ATOM    100  N   VAL A  12      -2.770-140.000 -72.062  1.00 76.50           N  
ATOM    101  CA  VAL A  12      -2.123-139.500 -70.875  1.00 76.50           C  
ATOM    102  C   VAL A  12      -3.135-139.375 -69.750  1.00 76.50           C  
ATOM    103  CB  VAL A  12      -1.500-138.125 -71.188  1.00 76.50           C  
ATOM    104  O   VAL A  12      -2.826-139.625 -68.625  1.00 76.50           O  
ATOM    105  CG1 VAL A  12      -0.953-137.500 -69.875  1.00 76.50           C  
ATOM    106  CG2 VAL A  12      -0.398-138.125 -72.250  1.00 76.50           C  
ATOM    107  N   ASP A  13      -4.402-139.125 -70.062  1.00 75.94           N  
ATOM    108  CA  ASP A  13      -5.457-139.000 -69.062  1.00 75.94           C  
ATOM    109  C   ASP A  13      -5.828-140.375 -68.562  1.00 75.94           C  
ATOM    110  CB  ASP A  13      -6.695-138.375 -69.625  1.00 75.94           C  
ATOM    111  O   ASP A  13      -6.039-140.625 -67.312  1.00 75.94           O  
ATOM    112  CG  ASP A  13      -6.574-136.875 -69.625  1.00 75.94           C  
ATOM    113  OD1 ASP A  13      -5.656-136.250 -68.938  1.00 75.94           O  
ATOM    114  OD2 ASP A  13      -7.402-136.125 -70.250  1.00 75.94           O  
ATOM    115  N   LEU A  14      -5.816-141.375 -69.375  1.00 76.81           N  
ATOM    116  CA  LEU A  14      -6.117-142.750 -69.000  1.00 76.81           C  
ATOM    117  C   LEU A  14      -4.977-143.375 -68.188  1.00 76.81           C  
ATOM    118  CB  LEU A  14      -6.379-143.625 -70.250  1.00 76.81           C  
ATOM    119  O   LEU A  14      -5.219-144.125 -67.188  1.00 76.81           O  
ATOM    120  CG  LEU A  14      -7.309-144.875 -70.062  1.00 76.81           C  
ATOM    121  CD1 LEU A  14      -8.750-144.375 -70.375  1.00 76.81           C  
ATOM    122  CD2 LEU A  14      -6.863-146.000 -70.938  1.00 76.81           C  
ATOM    123  N   MET A  15      -3.795-143.000 -68.500  1.00 77.44           N  
ATOM    124  CA  MET A  15      -2.623-143.500 -67.750  1.00 77.44           C  
ATOM    125  C   MET A  15      -2.605-142.875 -66.312  1.00 77.44           C  
ATOM    126  CB  MET A  15      -1.339-143.125 -68.438  1.00 77.44           C  
ATOM    127  O   MET A  15      -2.328-143.625 -65.375  1.00 77.44           O  
ATOM    128  CG  MET A  15      -0.073-143.625 -67.812  1.00 77.44           C  
ATOM    129  SD  MET A  15       1.447-142.875 -68.500  1.00 77.44           S  
ATOM    130  CE  MET A  15       1.216-141.125 -68.062  1.00 77.44           C  
ATOM    131  N   MET A  16      -3.059-141.625 -66.312  1.00 75.25           N  
ATOM    132  CA  MET A  16      -3.059-141.000 -65.000  1.00 75.25           C  
ATOM    133  C   MET A  16      -4.215-141.500 -64.125  1.00 75.25           C  
ATOM    134  CB  MET A  16      -3.145-139.500 -65.188  1.00 75.25           C  
ATOM    135  O   MET A  16      -4.074-141.625 -62.906  1.00 75.25           O  
ATOM    136  CG  MET A  16      -1.833-138.875 -65.625  1.00 75.25           C  
ATOM    137  SD  MET A  16      -0.674-138.625 -64.188  1.00 75.25           S  
ATOM    138  CE  MET A  16      -1.282-137.000 -63.562  1.00 75.25           C  
ATOM    139  N   LYS A  17      -5.359-142.125 -64.625  1.00 75.62           N  
ATOM    140  CA  LYS A  17      -6.520-142.625 -63.938  1.00 75.62           C  
ATOM    141  C   LYS A  17      -6.309-144.000 -63.531  1.00 75.62           C  
ATOM    142  CB  LYS A  17      -7.785-142.500 -64.750  1.00 75.62           C  
ATOM    143  O   LYS A  17      -6.641-144.375 -62.406  1.00 75.62           O  
ATOM    144  CG  LYS A  17      -8.969-141.875 -64.062  1.00 75.62           C  
ATOM    145  CD  LYS A  17     -10.195-141.750 -64.938  1.00 75.62           C  
ATOM    146  CE  LYS A  17     -11.391-141.125 -64.188  1.00 75.62           C  
ATOM    147  NZ  LYS A  17     -12.602-141.125 -65.062  1.00 75.62           N  
ATOM    148  N   LEU A  18      -5.688-145.000 -64.312  1.00 76.06           N  
ATOM    149  CA  LEU A  18      -5.547-146.375 -64.000  1.00 76.06           C  
ATOM    150  C   LEU A  18      -4.242-146.750 -63.281  1.00 76.06           C  
ATOM    151  CB  LEU A  18      -5.605-147.250 -65.312  1.00 76.06           C  
ATOM    152  O   LEU A  18      -4.105-147.750 -62.625  1.00 76.06           O  
ATOM    153  CG  LEU A  18      -7.000-147.625 -65.812  1.00 76.06           C  
ATOM    154  CD1 LEU A  18      -7.062-147.500 -67.312  1.00 76.06           C  
ATOM    155  CD2 LEU A  18      -7.367-149.000 -65.312  1.00 76.06           C  
ATOM    156  N   GLY A  19      -3.320-145.625 -63.094  1.00 74.44           N  
ATOM    157  CA  GLY A  19      -2.018-145.875 -62.500  1.00 74.44           C  
ATOM    158  C   GLY A  19      -1.016-146.500 -63.469  1.00 74.44           C  
ATOM    159  O   GLY A  19      -1.398-147.125 -64.438  1.00 74.44           O  
ATOM    160  N   LEU A  20       0.196-146.375 -63.344  1.00 74.31           N  
ATOM    161  CA  LEU A  20       1.290-146.750 -64.250  1.00 74.31           C  
ATOM    162  C   LEU A  20       1.342-148.250 -64.438  1.00 74.31           C  
ATOM    163  CB  LEU A  20       2.627-146.250 -63.688  1.00 74.31           C  
ATOM    164  O   LEU A  20       1.444-148.750 -65.625  1.00 74.31           O  
ATOM    165  CG  LEU A  20       3.734-146.000 -64.688  1.00 74.31           C  
ATOM    166  CD1 LEU A  20       4.066-144.500 -64.750  1.00 74.31           C  
ATOM    167  CD2 LEU A  20       4.977-146.875 -64.375  1.00 74.31           C  
ATOM    168  N   VAL A  21       1.207-149.000 -63.469  1.00 75.94           N  
ATOM    169  CA  VAL A  21       1.414-150.500 -63.531  1.00 75.94           C  
ATOM    170  C   VAL A  21       0.202-151.125 -64.188  1.00 75.94           C  
ATOM    171  CB  VAL A  21       1.670-151.125 -62.125  1.00 75.94           C  
ATOM    172  O   VAL A  21       0.348-152.000 -65.062  1.00 75.94           O  
ATOM    173  CG1 VAL A  21       1.795-152.625 -62.219  1.00 75.94           C  
ATOM    174  CG2 VAL A  21       2.926-150.500 -61.500  1.00 75.94           C  
ATOM    175  N   ARG A  22      -0.930-150.750 -63.875  1.00 75.81           N  
ATOM    176  CA  ARG A  22      -2.133-151.375 -64.438  1.00 75.81           C  
ATOM    177  C   ARG A  22      -2.336-151.000 -65.875  1.00 75.81           C  
ATOM    178  CB  ARG A  22      -3.361-151.000 -63.594  1.00 75.81           C  
ATOM    179  O   ARG A  22      -2.707-151.875 -66.688  1.00 75.81           O  
ATOM    180  CG  ARG A  22      -3.535-151.750 -62.312  1.00 75.81           C  
ATOM    181  CD  ARG A  22      -4.801-151.375 -61.594  1.00 75.81           C  
ATOM    182  NE  ARG A  22      -4.938-152.125 -60.312  1.00 75.81           N  
ATOM    183  NH1 ARG A  22      -6.914-151.125 -59.688  1.00 75.81           N  
ATOM    184  NH2 ARG A  22      -5.961-152.750 -58.344  1.00 75.81           N  
ATOM    185  CZ  ARG A  22      -5.938-152.000 -59.469  1.00 75.81           C  
ATOM    186  N   PHE A  23      -1.969-149.875 -66.188  1.00 77.94           N  
ATOM    187  CA  PHE A  23      -2.107-149.375 -67.562  1.00 77.94           C  
ATOM    188  C   PHE A  23      -1.061-150.000 -68.438  1.00 77.94           C  
ATOM    189  CB  PHE A  23      -1.985-147.875 -67.625  1.00 77.94           C  
ATOM    190  O   PHE A  23      -1.373-150.500 -69.562  1.00 77.94           O  
ATOM    191  CG  PHE A  23      -2.111-147.250 -69.062  1.00 77.94           C  
ATOM    192  CD1 PHE A  23      -0.980-146.875 -69.750  1.00 77.94           C  
ATOM    193  CD2 PHE A  23      -3.359-147.125 -69.625  1.00 77.94           C  
ATOM    194  CE1 PHE A  23      -1.094-146.375 -71.062  1.00 77.94           C  
ATOM    195  CE2 PHE A  23      -3.480-146.625 -70.938  1.00 77.94           C  
ATOM    196  CZ  PHE A  23      -2.348-146.250 -71.625  1.00 77.94           C  
ATOM    197  N   SER A  24       0.144-150.125 -67.812  1.00 74.69           N  
ATOM    198  CA  SER A  24       1.202-150.750 -68.625  1.00 74.69           C  
ATOM    199  C   SER A  24       0.901-152.250 -68.812  1.00 74.69           C  
ATOM    200  CB  SER A  24       2.551-150.625 -67.875  1.00 74.69           C  
ATOM    201  O   SER A  24       1.158-152.750 -69.875  1.00 74.69           O  
ATOM    202  OG  SER A  24       2.436-150.875 -66.500  1.00 74.69           O  
ATOM    203  N   MET A  25       0.273-152.875 -67.812  1.00 77.12           N  
ATOM    204  CA  MET A  25      -0.086-154.250 -67.938  1.00 77.12           C  
ATOM    205  C   MET A  25      -1.225-154.375 -68.938  1.00 77.12           C  
ATOM    206  CB  MET A  25      -0.484-154.750 -66.625  1.00 77.12           C  
ATOM    207  O   MET A  25      -1.197-155.375 -69.750  1.00 77.12           O  
ATOM    208  CG  MET A  25       0.687-155.375 -65.812  1.00 77.12           C  
ATOM    209  SD  MET A  25       0.328-157.000 -65.062  1.00 77.12           S  
ATOM    210  CE  MET A  25       1.101-156.875 -63.438  1.00 77.12           C  
ATOM    211  N   LEU A  26      -2.115-153.500 -69.000  1.00 78.31           N  
ATOM    212  CA  LEU A  26      -3.252-153.625 -69.938  1.00 78.31           C  
ATOM    213  C   LEU A  26      -2.826-153.250 -71.375  1.00 78.31           C  
ATOM    214  CB  LEU A  26      -4.363-152.625 -69.500  1.00 78.31           C  
ATOM    215  O   LEU A  26      -3.242-154.000 -72.312  1.00 78.31           O  
ATOM    216  CG  LEU A  26      -5.711-153.250 -69.188  1.00 78.31           C  
ATOM    217  CD1 LEU A  26      -6.273-152.750 -67.875  1.00 78.31           C  
ATOM    218  CD2 LEU A  26      -6.695-153.125 -70.312  1.00 78.31           C  
ATOM    219  N   LEU A  27      -1.946-152.375 -71.375  1.00 76.38           N  
ATOM    220  CA  LEU A  27      -1.444-152.000 -72.688  1.00 76.38           C  
ATOM    221  C   LEU A  27      -0.510-153.125 -73.250  1.00 76.38           C  
ATOM    222  CB  LEU A  27      -0.716-150.625 -72.688  1.00 76.38           C  
ATOM    223  O   LEU A  27      -0.549-153.375 -74.438  1.00 76.38           O  
ATOM    224  CG  LEU A  27      -0.397-150.000 -74.000  1.00 76.38           C  
ATOM    225  CD1 LEU A  27      -1.651-149.375 -74.625  1.00 76.38           C  
ATOM    226  CD2 LEU A  27       0.712-149.000 -73.875  1.00 76.38           C  
ATOM    227  N   ALA A  28       0.238-153.625 -72.312  1.00 75.50           N  
ATOM    228  CA  ALA A  28       1.090-154.750 -72.688  1.00 75.50           C  
ATOM    229  C   ALA A  28       0.254-156.000 -73.062  1.00 75.50           C  
ATOM    230  CB  ALA A  28       2.027-155.125 -71.562  1.00 75.50           C  
ATOM    231  O   ALA A  28       0.551-156.625 -74.062  1.00 75.50           O  
ATOM    232  N   LEU A  29      -0.804-156.125 -72.375  1.00 77.19           N  
ATOM    233  CA  LEU A  29      -1.686-157.250 -72.688  1.00 77.19           C  
ATOM    234  C   LEU A  29      -2.391-157.125 -74.062  1.00 77.19           C  
ATOM    235  CB  LEU A  29      -2.721-157.500 -71.625  1.00 77.19           C  
ATOM    236  O   LEU A  29      -2.494-158.000 -74.875  1.00 77.19           O  
ATOM    237  CG  LEU A  29      -3.324-158.875 -71.500  1.00 77.19           C  
ATOM    238  CD1 LEU A  29      -2.504-159.750 -70.500  1.00 77.19           C  
ATOM    239  CD2 LEU A  29      -4.777-158.750 -71.000  1.00 77.19           C  
ATOM    240  N   ALA A  30      -2.713-155.875 -74.312  1.00 76.25           N  
ATOM    241  CA  ALA A  30      -3.400-155.625 -75.562  1.00 76.25           C  
ATOM    242  C   ALA A  30      -2.445-155.625 -76.750  1.00 76.25           C  
ATOM    243  CB  ALA A  30      -4.023-154.250 -75.500  1.00 76.25           C  
ATOM    244  O   ALA A  30      -2.812-156.125 -77.812  1.00 76.25           O  
ATOM    245  N   LEU A  31      -1.197-155.375 -76.438  1.00 74.00           N  
ATOM    246  CA  LEU A  31      -0.204-155.375 -77.500  1.00 74.00           C  
ATOM    247  C   LEU A  31       0.235-156.875 -77.750  1.00 74.00           C  
ATOM    248  CB  LEU A  31       1.012-154.500 -77.188  1.00 74.00           C  
ATOM    249  O   LEU A  31       0.469-157.250 -78.938  1.00 74.00           O  
ATOM    250  CG  LEU A  31       0.896-153.125 -77.500  1.00 74.00           C  
ATOM    251  CD1 LEU A  31       1.955-152.250 -76.688  1.00 74.00           C  
ATOM    252  CD2 LEU A  31       1.022-152.875 -79.000  1.00 74.00           C  
ATOM    253  N   VAL A  32       0.223-157.625 -76.688  1.00 74.56           N  
ATOM    254  CA  VAL A  32       0.560-159.125 -76.875  1.00 74.56           C  
ATOM    255  C   VAL A  32      -0.568-159.750 -77.562  1.00 74.56           C  
ATOM    256  CB  VAL A  32       0.826-159.750 -75.500  1.00 74.56           C  
ATOM    257  O   VAL A  32      -0.318-160.625 -78.500  1.00 74.56           O  
ATOM    258  CG1 VAL A  32       0.920-161.250 -75.625  1.00 74.56           C  
ATOM    259  CG2 VAL A  32       2.102-159.125 -74.875  1.00 74.56           C  
ATOM    260  N   VAL A  33      -1.765-159.500 -77.312  1.00 76.25           N  
ATOM    261  CA  VAL A  33      -2.900-160.125 -78.000  1.00 76.25           C  
ATOM    262  C   VAL A  33      -2.963-159.625 -79.438  1.00 76.25           C  
ATOM    263  CB  VAL A  33      -4.230-159.750 -77.250  1.00 76.25           C  
ATOM    264  O   VAL A  33      -3.184-160.500 -80.312  1.00 76.25           O  
ATOM    265  CG1 VAL A  33      -5.422-160.250 -78.062  1.00 76.25           C  
ATOM    266  CG2 VAL A  33      -4.258-160.375 -75.875  1.00 76.25           C  
ATOM    267  N   LEU A  34      -2.555-158.500 -79.625  1.00 74.75           N  
ATOM    268  CA  LEU A  34      -2.545-158.000 -81.000  1.00 74.75           C  
ATOM    269  C   LEU A  34      -1.410-158.625 -81.812  1.00 74.75           C  
ATOM    270  CB  LEU A  34      -2.408-156.500 -81.000  1.00 74.75           C  
ATOM    271  O   LEU A  34      -1.593-159.000 -82.938  1.00 74.75           O  
ATOM    272  CG  LEU A  34      -2.596-155.750 -82.312  1.00 74.75           C  
ATOM    273  CD1 LEU A  34      -4.078-155.625 -82.688  1.00 74.75           C  
ATOM    274  CD2 LEU A  34      -1.906-154.375 -82.312  1.00 74.75           C  
ATOM    275  N   ALA A  35      -0.338-158.875 -81.062  1.00 71.62           N  
ATOM    276  CA  ALA A  35       0.796-159.500 -81.688  1.00 71.62           C  
ATOM    277  C   ALA A  35       0.472-161.000 -82.000  1.00 71.62           C  
ATOM    278  CB  ALA A  35       2.031-159.375 -80.812  1.00 71.62           C  
ATOM    279  O   ALA A  35       0.819-161.500 -83.125  1.00 71.62           O  
ATOM    280  N   ILE A  36      -0.339-161.625 -81.188  1.00 73.81           N  
ATOM    281  CA  ILE A  36      -0.725-163.000 -81.375  1.00 73.81           C  
ATOM    282  C   ILE A  36      -1.714-163.000 -82.562  1.00 73.81           C  
ATOM    283  CB  ILE A  36      -1.340-163.625 -80.125  1.00 73.81           C  
ATOM    284  O   ILE A  36      -1.574-163.875 -83.438  1.00 73.81           O  
ATOM    285  CG1 ILE A  36      -0.291-163.625 -79.000  1.00 73.81           C  
ATOM    286  CG2 ILE A  36      -1.923-165.000 -80.375  1.00 73.81           C  
ATOM    287  CD1 ILE A  36      -0.859-164.000 -77.625  1.00 73.81           C  
ATOM    288  N   VAL A  37      -2.568-162.125 -82.625  1.00 75.88           N  
ATOM    289  CA  VAL A  37      -3.611-162.125 -83.688  1.00 75.88           C  
ATOM    290  C   VAL A  37      -3.004-161.875 -85.062  1.00 75.88           C  
ATOM    291  CB  VAL A  37      -4.742-161.125 -83.375  1.00 75.88           C  
ATOM    292  O   VAL A  37      -3.303-162.500 -86.000  1.00 75.88           O  
ATOM    293  CG1 VAL A  37      -5.691-161.000 -84.562  1.00 75.88           C  
ATOM    294  CG2 VAL A  37      -5.508-161.625 -82.125  1.00 75.88           C  
ATOM    295  N   VAL A  38      -1.995-161.000 -85.000  1.00 72.94           N  
ATOM    296  CA  VAL A  38      -1.376-160.625 -86.250  1.00 72.94           C  
ATOM    297  C   VAL A  38      -0.444-161.750 -86.750  1.00 72.94           C  
ATOM    298  CB  VAL A  38      -0.599-159.375 -86.125  1.00 72.94           C  
ATOM    299  O   VAL A  38      -0.423-162.125 -87.938  1.00 72.94           O  
ATOM    300  CG1 VAL A  38       0.250-159.125 -87.375  1.00 72.94           C  
ATOM    301  CG2 VAL A  38      -1.562-158.125 -85.938  1.00 72.94           C  
ATOM    302  N   GLN A  39       0.161-162.250 -85.750  1.00 70.88           N  
ATOM    303  CA  GLN A  39       1.037-163.375 -86.125  1.00 70.88           C  
ATOM    304  C   GLN A  39       0.230-164.625 -86.562  1.00 70.88           C  
ATOM    305  CB  GLN A  39       1.937-163.750 -84.938  1.00 70.88           C  
ATOM    306  O   GLN A  39       0.616-165.250 -87.500  1.00 70.88           O  
ATOM    307  CG  GLN A  39       3.367-163.250 -85.062  1.00 70.88           C  
ATOM    308  CD  GLN A  39       4.281-163.750 -83.938  1.00 70.88           C  
ATOM    309  NE2 GLN A  39       5.582-163.625 -84.125  1.00 70.88           N  
ATOM    310  OE1 GLN A  39       3.818-164.375 -83.000  1.00 70.88           O  
ATOM    311  N   MET A  40      -0.912-164.750 -85.938  1.00 73.88           N  
ATOM    312  CA  MET A  40      -1.773-165.875 -86.375  1.00 73.88           C  
ATOM    313  C   MET A  40      -2.381-165.625 -87.750  1.00 73.88           C  
ATOM    314  CB  MET A  40      -2.883-166.125 -85.312  1.00 73.88           C  
ATOM    315  O   MET A  40      -2.463-166.625 -88.562  1.00 73.88           O  
ATOM    316  CG  MET A  40      -2.498-167.125 -84.188  1.00 73.88           C  
ATOM    317  SD  MET A  40      -3.957-167.750 -83.312  1.00 73.88           S  
ATOM    318  CE  MET A  40      -3.627-169.500 -83.375  1.00 73.88           C  
ATOM    319  N   ALA A  41      -2.615-164.500 -88.000  1.00 75.19           N  
ATOM    320  CA  ALA A  41      -3.215-164.125 -89.312  1.00 75.19           C  
ATOM    321  C   ALA A  41      -2.191-164.250 -90.438  1.00 75.19           C  
ATOM    322  CB  ALA A  41      -3.814-162.750 -89.250  1.00 75.19           C  
ATOM    323  O   ALA A  41      -2.486-164.750 -91.500  1.00 75.19           O  
ATOM    324  N   VAL A  42      -0.943-163.875 -90.062  1.00 71.94           N  
ATOM    325  CA  VAL A  42       0.106-164.000 -91.062  1.00 71.94           C  
ATOM    326  C   VAL A  42       0.504-165.375 -91.312  1.00 71.94           C  
ATOM    327  CB  VAL A  42       1.343-163.125 -90.688  1.00 71.94           C  
ATOM    328  O   VAL A  42       0.708-165.875 -92.438  1.00 71.94           O  
ATOM    329  CG1 VAL A  42       2.508-163.375 -91.625  1.00 71.94           C  
ATOM    330  CG2 VAL A  42       0.998-161.625 -90.625  1.00 71.94           C  
ATOM    331  N   THR A  43       0.479-166.250 -90.250  1.00 72.56           N  
ATOM    332  CA  THR A  43       0.784-167.625 -90.375  1.00 72.56           C  
ATOM    333  C   THR A  43      -0.344-168.375 -91.125  1.00 72.56           C  
ATOM    334  CB  THR A  43       1.019-168.250 -89.000  1.00 72.56           C  
ATOM    335  O   THR A  43      -0.090-169.250 -91.938  1.00 72.56           O  
ATOM    336  CG2 THR A  43       1.885-169.500 -89.125  1.00 72.56           C  
ATOM    337  OG1 THR A  43       1.675-167.375 -88.125  1.00 72.56           O  
ATOM    338  N   MET A  44      -1.527-167.875 -90.938  1.00 75.00           N  
ATOM    339  CA  MET A  44      -2.658-168.625 -91.625  1.00 75.00           C  
ATOM    340  C   MET A  44      -2.658-168.250 -93.125  1.00 75.00           C  
ATOM    341  CB  MET A  44      -3.979-168.125 -91.000  1.00 75.00           C  
ATOM    342  O   MET A  44      -2.959-169.125 -93.938  1.00 75.00           O  
ATOM    343  CG  MET A  44      -5.012-169.250 -90.875  1.00 75.00           C  
ATOM    344  SD  MET A  44      -6.590-168.625 -90.125  1.00 75.00           S  
ATOM    345  CE  MET A  44      -7.496-170.250 -90.062  1.00 75.00           C  
ATOM    346  N   VAL A  45      -2.188-167.125 -93.438  1.00 73.25           N  
ATOM    347  CA  VAL A  45      -2.207-166.750 -94.812  1.00 73.25           C  
ATOM    348  C   VAL A  45      -1.003-167.250 -95.562  1.00 73.25           C  
ATOM    349  CB  VAL A  45      -2.207-165.125 -94.938  1.00 73.25           C  
ATOM    350  O   VAL A  45      -1.114-167.750 -96.750  1.00 73.25           O  
ATOM    351  CG1 VAL A  45      -1.980-164.750 -96.438  1.00 73.25           C  
ATOM    352  CG2 VAL A  45      -3.520-164.625 -94.438  1.00 73.25           C  
ATOM    353  N   LEU A  46       0.175-167.500 -94.938  1.00 69.75           N  
ATOM    354  CA  LEU A  46       1.366-168.000 -95.625  1.00 69.75           C  
ATOM    355  C   LEU A  46       1.455-169.500 -95.562  1.00 69.75           C  
ATOM    356  CB  LEU A  46       2.627-167.375 -95.000  1.00 69.75           C  
ATOM    357  O   LEU A  46       1.870-170.125 -96.562  1.00 69.75           O  
ATOM    358  CG  LEU A  46       2.975-166.000 -95.438  1.00 69.75           C  
ATOM    359  CD1 LEU A  46       3.775-165.250 -94.375  1.00 69.75           C  
ATOM    360  CD2 LEU A  46       3.746-166.000 -96.750  1.00 69.75           C  
ATOM    361  N   HIS A  47       1.118-170.250 -94.500  1.00 68.00           N  
ATOM    362  CA  HIS A  47       1.318-171.750 -94.375  1.00 68.00           C  
ATOM    363  C   HIS A  47      -0.012-172.500 -94.250  1.00 68.00           C  
ATOM    364  CB  HIS A  47       2.221-172.125 -93.188  1.00 68.00           C  
ATOM    365  O   HIS A  47      -0.056-173.750 -94.375  1.00 68.00           O  
ATOM    366  CG  HIS A  47       3.664-172.250 -93.562  1.00 68.00           C  
ATOM    367  CD2 HIS A  47       4.512-173.250 -93.500  1.00 68.00           C  
ATOM    368  ND1 HIS A  47       4.395-171.250 -94.125  1.00 68.00           N  
ATOM    369  CE1 HIS A  47       5.633-171.625 -94.375  1.00 68.00           C  
ATOM    370  NE2 HIS A  47       5.730-172.875 -93.938  1.00 68.00           N  
ATOM    371  N   GLY A  48      -1.267-171.750 -94.312  1.00 68.62           N  
ATOM    372  CA  GLY A  48      -2.600-172.375 -94.250  1.00 68.62           C  
ATOM    373  C   GLY A  48      -2.961-173.000 -92.938  1.00 68.62           C  
ATOM    374  O   GLY A  48      -4.141-173.000 -92.562  1.00 68.62           O  
ATOM    375  N   GLN A  49      -2.029-173.875 -92.125  1.00 68.69           N  
ATOM    376  CA  GLN A  49      -2.352-174.500 -90.875  1.00 68.69           C  
ATOM    377  C   GLN A  49      -1.475-173.875 -89.750  1.00 68.69           C  
ATOM    378  CB  GLN A  49      -2.193-176.000 -90.938  1.00 68.69           C  
ATOM    379  O   GLN A  49      -0.281-173.625 -89.938  1.00 68.69           O  
ATOM    380  CG  GLN A  49      -3.426-176.750 -91.438  1.00 68.69           C  
ATOM    381  CD  GLN A  49      -3.277-178.250 -91.375  1.00 68.69           C  
ATOM    382  NE2 GLN A  49      -4.367-179.000 -91.688  1.00 68.69           N  
ATOM    383  OE1 GLN A  49      -2.191-178.750 -91.125  1.00 68.69           O  
ATOM    384  N   VAL A  50      -1.968-173.500 -88.438  1.00 67.38           N  
ATOM    385  CA  VAL A  50      -1.307-173.000 -87.312  1.00 67.38           C  
ATOM    386  C   VAL A  50      -0.851-174.000 -86.375  1.00 67.38           C  
ATOM    387  CB  VAL A  50      -2.234-172.000 -86.625  1.00 67.38           C  
ATOM    388  O   VAL A  50      -1.664-174.875 -85.875  1.00 67.38           O  
ATOM    389  CG1 VAL A  50      -1.508-171.250 -85.438  1.00 67.38           C  
ATOM    390  CG2 VAL A  50      -2.746-170.875 -87.562  1.00 67.38           C  
ATOM    391  N   GLU A  51       0.267-174.375 -86.312  1.00 70.31           N  
ATOM    392  CA  GLU A  51       0.756-175.375 -85.312  1.00 70.31           C  
ATOM    393  C   GLU A  51       0.910-174.750 -83.938  1.00 70.31           C  
ATOM    394  CB  GLU A  51       2.090-176.000 -85.750  1.00 70.31           C  
ATOM    395  O   GLU A  51       1.115-173.500 -83.812  1.00 70.31           O  
ATOM    396  CG  GLU A  51       1.956-177.000 -86.875  1.00 70.31           C  
ATOM    397  CD  GLU A  51       3.271-177.625 -87.250  1.00 70.31           C  
ATOM    398  OE1 GLU A  51       3.270-178.625 -88.062  1.00 70.31           O  
ATOM    399  OE2 GLU A  51       4.312-177.250 -86.688  1.00 70.31           O  
ATOM    400  N   SER A  52       0.719-175.375 -82.875  1.00 69.94           N  
ATOM    401  CA  SER A  52       0.671-175.000 -81.500  1.00 69.94           C  
ATOM    402  C   SER A  52       1.980-174.250 -81.062  1.00 69.94           C  
ATOM    403  CB  SER A  52       0.371-176.125 -80.562  1.00 69.94           C  
ATOM    404  O   SER A  52       1.985-173.375 -80.188  1.00 69.94           O  
ATOM    405  OG  SER A  52       0.501-177.375 -81.250  1.00 69.94           O  
ATOM    406  N   ILE A  53       3.023-174.500 -81.688  1.00 68.81           N  
ATOM    407  CA  ILE A  53       4.324-174.000 -81.312  1.00 68.81           C  
ATOM    408  C   ILE A  53       4.496-172.625 -81.750  1.00 68.81           C  
ATOM    409  CB  ILE A  53       5.477-174.875 -81.812  1.00 68.81           C  
ATOM    410  O   ILE A  53       5.160-171.750 -81.062  1.00 68.81           O  
ATOM    411  CG1 ILE A  53       6.504-175.125 -80.750  1.00 68.81           C  
ATOM    412  CG2 ILE A  53       6.133-174.250 -83.062  1.00 68.81           C  
ATOM    413  CD1 ILE A  53       6.914-176.625 -80.625  1.00 68.81           C  
ATOM    414  N   ASP A  54       3.861-172.250 -82.750  1.00 64.94           N  
ATOM    415  CA  ASP A  54       3.949-170.875 -83.188  1.00 64.94           C  
ATOM    416  C   ASP A  54       3.209-169.875 -82.312  1.00 64.94           C  
ATOM    417  CB  ASP A  54       3.391-170.750 -84.625  1.00 64.94           C  
ATOM    418  O   ASP A  54       3.668-168.750 -82.062  1.00 64.94           O  
ATOM    419  CG  ASP A  54       4.223-171.500 -85.625  1.00 64.94           C  
ATOM    420  OD1 ASP A  54       5.438-171.750 -85.438  1.00 64.94           O  
ATOM    421  OD2 ASP A  54       3.656-172.000 -86.688  1.00 64.94           O  
ATOM    422  N   VAL A  55       2.295-170.375 -81.688  1.00 67.88           N  
ATOM    423  CA  VAL A  55       1.515-169.625 -80.750  1.00 67.88           C  
ATOM    424  C   VAL A  55       2.307-169.375 -79.438  1.00 67.88           C  
ATOM    425  CB  VAL A  55       0.150-170.250 -80.438  1.00 67.88           C  
ATOM    426  O   VAL A  55       2.334-168.250 -78.875  1.00 67.88           O  
ATOM    427  CG1 VAL A  55      -0.645-169.375 -79.438  1.00 67.88           C  
ATOM    428  CG2 VAL A  55      -0.646-170.500 -81.750  1.00 67.88           C  
ATOM    429  N   ILE A  56       3.041-170.375 -79.125  1.00 68.88           N  
ATOM    430  CA  ILE A  56       3.805-170.250 -77.875  1.00 68.88           C  
ATOM    431  C   ILE A  56       4.980-169.250 -78.062  1.00 68.88           C  
ATOM    432  CB  ILE A  56       4.305-171.625 -77.438  1.00 68.88           C  
ATOM    433  O   ILE A  56       5.297-168.500 -77.125  1.00 68.88           O  
ATOM    434  CG1 ILE A  56       3.123-172.500 -77.062  1.00 68.88           C  
ATOM    435  CG2 ILE A  56       5.285-171.500 -76.250  1.00 68.88           C  
ATOM    436  CD1 ILE A  56       3.502-174.000 -76.812  1.00 68.88           C  
ATOM    437  N   ARG A  57       5.500-169.250 -79.188  1.00 69.31           N  
ATOM    438  CA  ARG A  57       6.617-168.375 -79.500  1.00 69.31           C  
ATOM    439  C   ARG A  57       6.168-166.875 -79.500  1.00 69.31           C  
ATOM    440  CB  ARG A  57       7.242-168.750 -80.875  1.00 69.31           C  
ATOM    441  O   ARG A  57       6.867-166.125 -78.938  1.00 69.31           O  
ATOM    442  CG  ARG A  57       8.742-168.875 -80.812  1.00 69.31           C  
ATOM    443  CD  ARG A  57       9.320-169.250 -82.188  1.00 69.31           C  
ATOM    444  NE  ARG A  57      10.039-170.500 -82.250  1.00 69.31           N  
ATOM    445  NH1 ARG A  57      10.922-170.125 -84.312  1.00 69.31           N  
ATOM    446  NH2 ARG A  57      11.398-172.125 -83.188  1.00 69.31           N  
ATOM    447  CZ  ARG A  57      10.781-170.875 -83.250  1.00 69.31           C  
ATOM    448  N   SER A  58       5.008-166.750 -80.000  1.00 66.88           N  
ATOM    449  CA  SER A  58       4.492-165.375 -80.062  1.00 66.88           C  
ATOM    450  C   SER A  58       4.105-164.875 -78.625  1.00 66.88           C  
ATOM    451  CB  SER A  58       3.283-165.250 -81.000  1.00 66.88           C  
ATOM    452  O   SER A  58       4.324-163.750 -78.312  1.00 66.88           O  
ATOM    453  OG  SER A  58       3.646-165.625 -82.312  1.00 66.88           O  
ATOM    454  N   ILE A  59       3.676-165.750 -77.938  1.00 67.88           N  
ATOM    455  CA  ILE A  59       3.299-165.375 -76.562  1.00 67.88           C  
ATOM    456  C   ILE A  59       4.551-165.125 -75.750  1.00 67.88           C  
ATOM    457  CB  ILE A  59       2.471-166.500 -75.875  1.00 67.88           C  
ATOM    458  O   ILE A  59       4.586-164.125 -75.000  1.00 67.88           O  
ATOM    459  CG1 ILE A  59       1.111-166.625 -76.562  1.00 67.88           C  
ATOM    460  CG2 ILE A  59       2.297-166.250 -74.375  1.00 67.88           C  
ATOM    461  CD1 ILE A  59       0.300-167.875 -76.062  1.00 67.88           C  
ATOM    462  N   PHE A  60       5.527-165.875 -76.000  1.00 71.56           N  
ATOM    463  CA  PHE A  60       6.766-165.750 -75.250  1.00 71.56           C  
ATOM    464  C   PHE A  60       7.449-164.375 -75.625  1.00 71.56           C  
ATOM    465  CB  PHE A  60       7.711-166.875 -75.438  1.00 71.56           C  
ATOM    466  O   PHE A  60       7.969-163.750 -74.812  1.00 71.56           O  
ATOM    467  CG  PHE A  60       8.477-167.250 -74.188  1.00 71.56           C  
ATOM    468  CD1 PHE A  60       9.742-166.750 -73.938  1.00 71.56           C  
ATOM    469  CD2 PHE A  60       7.922-168.125 -73.312  1.00 71.56           C  
ATOM    470  CE1 PHE A  60      10.445-167.125 -72.812  1.00 71.56           C  
ATOM    471  CE2 PHE A  60       8.625-168.500 -72.125  1.00 71.56           C  
ATOM    472  CZ  PHE A  60       9.891-168.000 -71.938  1.00 71.56           C  
ATOM    473  N   PHE A  61       7.383-164.125 -76.938  1.00 68.88           N  
ATOM    474  CA  PHE A  61       7.945-162.875 -77.375  1.00 68.88           C  
ATOM    475  C   PHE A  61       7.188-161.750 -76.812  1.00 68.88           C  
ATOM    476  CB  PHE A  61       7.910-162.875 -78.938  1.00 68.88           C  
ATOM    477  O   PHE A  61       7.801-160.750 -76.375  1.00 68.88           O  
ATOM    478  CG  PHE A  61       8.531-161.625 -79.500  1.00 68.88           C  
ATOM    479  CD1 PHE A  61       7.742-160.625 -79.938  1.00 68.88           C  
ATOM    480  CD2 PHE A  61       9.914-161.500 -79.625  1.00 68.88           C  
ATOM    481  CE1 PHE A  61       8.320-159.500 -80.500  1.00 68.88           C  
ATOM    482  CE2 PHE A  61      10.500-160.375 -80.188  1.00 68.88           C  
ATOM    483  CZ  PHE A  61       9.695-159.375 -80.625  1.00 68.88           C  
ATOM    484  N   GLY A  62       5.949-161.750 -76.938  1.00 67.06           N  
ATOM    485  CA  GLY A  62       5.133-160.625 -76.438  1.00 67.06           C  
ATOM    486  C   GLY A  62       5.309-160.500 -74.938  1.00 67.06           C  
ATOM    487  O   GLY A  62       5.398-159.375 -74.438  1.00 67.06           O  
ATOM    488  N   LEU A  63       5.551-161.500 -74.250  1.00 70.81           N  
ATOM    489  CA  LEU A  63       5.641-161.375 -72.812  1.00 70.81           C  
ATOM    490  C   LEU A  63       7.008-160.875 -72.375  1.00 70.81           C  
ATOM    491  CB  LEU A  63       5.371-162.750 -72.125  1.00 70.81           C  
ATOM    492  O   LEU A  63       7.141-160.250 -71.312  1.00 70.81           O  
ATOM    493  CG  LEU A  63       4.004-162.875 -71.500  1.00 70.81           C  
ATOM    494  CD1 LEU A  63       3.430-164.250 -71.812  1.00 70.81           C  
ATOM    495  CD2 LEU A  63       4.121-162.750 -69.938  1.00 70.81           C  
ATOM    496  N   LEU A  64       8.016-161.000 -73.250  1.00 70.56           N  
ATOM    497  CA  LEU A  64       9.359-160.625 -72.812  1.00 70.56           C  
ATOM    498  C   LEU A  64       9.633-159.125 -73.125  1.00 70.56           C  
ATOM    499  CB  LEU A  64      10.398-161.500 -73.500  1.00 70.56           C  
ATOM    500  O   LEU A  64      10.289-158.375 -72.375  1.00 70.56           O  
ATOM    501  CG  LEU A  64      11.461-162.125 -72.562  1.00 70.56           C  
ATOM    502  CD1 LEU A  64      11.398-163.625 -72.625  1.00 70.56           C  
ATOM    503  CD2 LEU A  64      12.852-161.625 -73.000  1.00 70.56           C  
ATOM    504  N   ILE A  65       9.039-158.750 -74.250  1.00 70.56           N  
ATOM    505  CA  ILE A  65       9.477-157.375 -74.750  1.00 70.56           C  
ATOM    506  C   ILE A  65       8.414-156.375 -74.375  1.00 70.56           C  
ATOM    507  CB  ILE A  65       9.766-157.375 -76.250  1.00 70.56           C  
ATOM    508  O   ILE A  65       8.734-155.250 -73.875  1.00 70.56           O  
ATOM    509  CG1 ILE A  65      10.969-158.250 -76.562  1.00 70.56           C  
ATOM    510  CG2 ILE A  65      10.000-156.000 -76.750  1.00 70.56           C  
ATOM    511  CD1 ILE A  65      11.234-158.500 -78.062  1.00 70.56           C  
ATOM    512  N   THR A  66       7.227-156.750 -74.625  1.00 72.81           N  
ATOM    513  CA  THR A  66       6.164-155.750 -74.562  1.00 72.81           C  
ATOM    514  C   THR A  66       6.016-155.125 -73.188  1.00 72.81           C  
ATOM    515  CB  THR A  66       4.820-156.250 -75.062  1.00 72.81           C  
ATOM    516  O   THR A  66       5.918-153.875 -73.000  1.00 72.81           O  
ATOM    517  CG2 THR A  66       4.008-155.250 -75.812  1.00 72.81           C  
ATOM    518  OG1 THR A  66       5.066-157.500 -75.875  1.00 72.81           O  
ATOM    519  N   PRO A  67       6.156-155.875 -72.125  1.00 73.44           N  
ATOM    520  CA  PRO A  67       5.938-155.250 -70.812  1.00 73.44           C  
ATOM    521  C   PRO A  67       7.039-154.250 -70.438  1.00 73.44           C  
ATOM    522  CB  PRO A  67       5.930-156.375 -69.875  1.00 73.44           C  
ATOM    523  O   PRO A  67       6.762-153.250 -69.812  1.00 73.44           O  
ATOM    524  CG  PRO A  67       5.855-157.625 -70.750  1.00 73.44           C  
ATOM    525  CD  PRO A  67       6.207-157.250 -72.125  1.00 73.44           C  
ATOM    526  N   TRP A  68       8.227-154.500 -70.875  1.00 73.75           N  
ATOM    527  CA  TRP A  68       9.344-153.625 -70.562  1.00 73.75           C  
ATOM    528  C   TRP A  68       9.297-152.250 -71.312  1.00 73.75           C  
ATOM    529  CB  TRP A  68      10.672-154.375 -70.750  1.00 73.75           C  
ATOM    530  O   TRP A  68       9.570-151.250 -70.812  1.00 73.75           O  
ATOM    531  CG  TRP A  68      11.055-155.250 -69.688  1.00 73.75           C  
ATOM    532  CD1 TRP A  68      10.797-156.625 -69.625  1.00 73.75           C  
ATOM    533  CD2 TRP A  68      11.758-155.000 -68.500  1.00 73.75           C  
ATOM    534  CE2 TRP A  68      11.891-156.125 -67.750  1.00 73.75           C  
ATOM    535  CE3 TRP A  68      12.297-153.750 -67.938  1.00 73.75           C  
ATOM    536  NE1 TRP A  68      11.297-157.125 -68.500  1.00 73.75           N  
ATOM    537  CH2 TRP A  68      13.055-155.000 -66.000  1.00 73.75           C  
ATOM    538  CZ2 TRP A  68      12.539-156.250 -66.500  1.00 73.75           C  
ATOM    539  CZ3 TRP A  68      12.938-153.875 -66.688  1.00 73.75           C  
ATOM    540  N   ALA A  69       8.820-152.500 -72.562  1.00 73.12           N  
ATOM    541  CA  ALA A  69       8.734-151.250 -73.438  1.00 73.12           C  
ATOM    542  C   ALA A  69       7.602-150.375 -72.938  1.00 73.12           C  
ATOM    543  CB  ALA A  69       8.523-151.625 -74.875  1.00 73.12           C  
ATOM    544  O   ALA A  69       7.781-149.125 -72.812  1.00 73.12           O  
ATOM    545  N   VAL A  70       6.594-151.000 -72.625  1.00 73.31           N  
ATOM    546  CA  VAL A  70       5.438-150.250 -72.188  1.00 73.31           C  
ATOM    547  C   VAL A  70       5.715-149.625 -70.812  1.00 73.31           C  
ATOM    548  CB  VAL A  70       4.160-151.000 -72.125  1.00 73.31           C  
ATOM    549  O   VAL A  70       5.367-148.375 -70.562  1.00 73.31           O  
ATOM    550  CG1 VAL A  70       3.014-150.250 -71.500  1.00 73.31           C  
ATOM    551  CG2 VAL A  70       3.766-151.500 -73.500  1.00 73.31           C  
ATOM    552  N   TYR A  71       6.398-150.250 -70.000  1.00 76.06           N  
ATOM    553  CA  TYR A  71       6.715-149.750 -68.688  1.00 76.06           C  
ATOM    554  C   TYR A  71       7.633-148.500 -68.750  1.00 76.06           C  
ATOM    555  CB  TYR A  71       7.367-150.875 -67.812  1.00 76.06           C  
ATOM    556  O   TYR A  71       7.402-147.500 -68.125  1.00 76.06           O  
ATOM    557  CG  TYR A  71       7.758-150.375 -66.438  1.00 76.06           C  
ATOM    558  CD1 TYR A  71       9.094-150.125 -66.125  1.00 76.06           C  
ATOM    559  CD2 TYR A  71       6.797-150.125 -65.438  1.00 76.06           C  
ATOM    560  CE1 TYR A  71       9.461-149.625 -64.812  1.00 76.06           C  
ATOM    561  CE2 TYR A  71       7.152-149.625 -64.188  1.00 76.06           C  
ATOM    562  OH  TYR A  71       8.844-149.000 -62.625  1.00 76.06           O  
ATOM    563  CZ  TYR A  71       8.484-149.500 -63.875  1.00 76.06           C  
ATOM    564  N   PHE A  72       8.578-148.750 -69.562  1.00 76.06           N  
ATOM    565  CA  PHE A  72       9.531-147.625 -69.750  1.00 76.06           C  
ATOM    566  C   PHE A  72       8.836-146.375 -70.250  1.00 76.06           C  
ATOM    567  CB  PHE A  72      10.664-148.000 -70.688  1.00 76.06           C  
ATOM    568  O   PHE A  72       9.039-145.250 -69.750  1.00 76.06           O  
ATOM    569  CG  PHE A  72      11.664-147.000 -70.938  1.00 76.06           C  
ATOM    570  CD1 PHE A  72      11.617-146.250 -72.125  1.00 76.06           C  
ATOM    571  CD2 PHE A  72      12.641-146.625 -70.000  1.00 76.06           C  
ATOM    572  CE1 PHE A  72      12.539-145.250 -72.438  1.00 76.06           C  
ATOM    573  CE2 PHE A  72      13.570-145.625 -70.312  1.00 76.06           C  
ATOM    574  CZ  PHE A  72      13.516-144.875 -71.500  1.00 76.06           C  
ATOM    575  N   LEU A  73       8.016-146.500 -71.250  1.00 76.25           N  
ATOM    576  CA  LEU A  73       7.340-145.375 -71.875  1.00 76.25           C  
ATOM    577  C   LEU A  73       6.359-144.750 -70.938  1.00 76.25           C  
ATOM    578  CB  LEU A  73       6.609-145.875 -73.188  1.00 76.25           C  
ATOM    579  O   LEU A  73       6.219-143.500 -70.875  1.00 76.25           O  
ATOM    580  CG  LEU A  73       6.457-144.750 -74.250  1.00 76.25           C  
ATOM    581  CD1 LEU A  73       7.637-144.750 -75.188  1.00 76.25           C  
ATOM    582  CD2 LEU A  73       5.141-144.875 -75.000  1.00 76.25           C  
ATOM    583  N   SER A  74       5.781-145.500 -70.188  1.00 77.06           N  
ATOM    584  CA  SER A  74       4.840-145.000 -69.188  1.00 77.06           C  
ATOM    585  C   SER A  74       5.559-144.250 -68.125  1.00 77.06           C  
ATOM    586  CB  SER A  74       4.055-146.125 -68.562  1.00 77.06           C  
ATOM    587  O   SER A  74       5.035-143.250 -67.688  1.00 77.06           O  
ATOM    588  OG  SER A  74       3.344-146.875 -69.500  1.00 77.06           O  
ATOM    589  N   VAL A  75       6.750-144.500 -67.875  1.00 78.75           N  
ATOM    590  CA  VAL A  75       7.527-143.750 -66.875  1.00 78.75           C  
ATOM    591  C   VAL A  75       7.930-142.500 -67.438  1.00 78.75           C  
ATOM    592  CB  VAL A  75       8.789-144.625 -66.438  1.00 78.75           C  
ATOM    593  O   VAL A  75       7.891-141.500 -66.688  1.00 78.75           O  
ATOM    594  CG1 VAL A  75       9.727-143.750 -65.625  1.00 78.75           C  
ATOM    595  CG2 VAL A  75       8.391-145.875 -65.625  1.00 78.75           C  
ATOM    596  N   VAL A  76       8.164-142.375 -68.688  1.00 79.31           N  
ATOM    597  CA  VAL A  76       8.570-141.125 -69.312  1.00 79.31           C  
ATOM    598  C   VAL A  76       7.395-140.125 -69.312  1.00 79.31           C  
ATOM    599  CB  VAL A  76       9.078-141.375 -70.750  1.00 79.31           C  
ATOM    600  O   VAL A  76       7.551-138.875 -69.000  1.00 79.31           O  
ATOM    601  CG1 VAL A  76       9.258-140.000 -71.500  1.00 79.31           C  
ATOM    602  CG2 VAL A  76      10.391-142.125 -70.750  1.00 79.31           C  
ATOM    603  N   VAL A  77       6.277-140.625 -69.688  1.00 78.62           N  
ATOM    604  CA  VAL A  77       5.086-139.750 -69.812  1.00 78.62           C  
ATOM    605  C   VAL A  77       4.699-139.250 -68.375  1.00 78.62           C  
ATOM    606  CB  VAL A  77       3.906-140.500 -70.438  1.00 78.62           C  
ATOM    607  O   VAL A  77       4.336-138.125 -68.250  1.00 78.62           O  
ATOM    608  CG1 VAL A  77       2.613-139.750 -70.312  1.00 78.62           C  
ATOM    609  CG2 VAL A  77       4.207-140.875 -71.875  1.00 78.62           C  
ATOM    610  N   GLU A  78       4.836-140.125 -67.500  1.00 78.56           N  
ATOM    611  CA  GLU A  78       4.488-139.750 -66.125  1.00 78.56           C  
ATOM    612  C   GLU A  78       5.402-138.625 -65.625  1.00 78.56           C  
ATOM    613  CB  GLU A  78       4.566-141.000 -65.188  1.00 78.56           C  
ATOM    614  O   GLU A  78       4.934-137.625 -65.000  1.00 78.56           O  
ATOM    615  CG  GLU A  78       4.137-140.625 -63.750  1.00 78.56           C  
ATOM    616  CD  GLU A  78       4.305-141.875 -62.812  1.00 78.56           C  
ATOM    617  OE1 GLU A  78       3.797-141.750 -61.656  1.00 78.56           O  
ATOM    618  OE2 GLU A  78       4.949-142.875 -63.219  1.00 78.56           O  
ATOM    619  N   GLN A  79       6.574-138.750 -65.875  1.00 78.69           N  
ATOM    620  CA  GLN A  79       7.539-137.750 -65.375  1.00 78.69           C  
ATOM    621  C   GLN A  79       7.297-136.375 -66.062  1.00 78.69           C  
ATOM    622  CB  GLN A  79       8.969-138.250 -65.688  1.00 78.69           C  
ATOM    623  O   GLN A  79       7.348-135.375 -65.375  1.00 78.69           O  
ATOM    624  CG  GLN A  79      10.000-137.625 -64.750  1.00 78.69           C  
ATOM    625  CD  GLN A  79      11.398-138.125 -64.938  1.00 78.69           C  
ATOM    626  NE2 GLN A  79      12.375-137.625 -64.250  1.00 78.69           N  
ATOM    627  OE1 GLN A  79      11.586-139.125 -65.812  1.00 78.69           O  
ATOM    628  N   LEU A  80       6.953-136.375 -67.312  1.00 80.50           N  
ATOM    629  CA  LEU A  80       6.742-135.125 -68.000  1.00 80.50           C  
ATOM    630  C   LEU A  80       5.453-134.500 -67.562  1.00 80.50           C  
ATOM    631  CB  LEU A  80       6.691-135.375 -69.500  1.00 80.50           C  
ATOM    632  O   LEU A  80       5.402-133.250 -67.375  1.00 80.50           O  
ATOM    633  CG  LEU A  80       7.934-135.000 -70.312  1.00 80.50           C  
ATOM    634  CD1 LEU A  80       8.500-136.125 -71.062  1.00 80.50           C  
ATOM    635  CD2 LEU A  80       7.609-133.875 -71.250  1.00 80.50           C  
ATOM    636  N   GLU A  81       4.566-135.375 -67.312  1.00 77.88           N  
ATOM    637  CA  GLU A  81       3.289-134.875 -66.812  1.00 77.88           C  
ATOM    638  C   GLU A  81       3.408-134.250 -65.438  1.00 77.88           C  
ATOM    639  CB  GLU A  81       2.203-135.875 -66.875  1.00 77.88           C  
ATOM    640  O   GLU A  81       2.857-133.125 -65.125  1.00 77.88           O  
ATOM    641  CG  GLU A  81       0.833-135.375 -66.438  1.00 77.88           C  
ATOM    642  CD  GLU A  81       0.272-134.250 -67.312  1.00 77.88           C  
ATOM    643  OE1 GLU A  81      -0.657-133.625 -66.875  1.00 77.88           O  
ATOM    644  OE2 GLU A  81       0.766-134.125 -68.438  1.00 77.88           O  
ATOM    645  N   GLU A  82       4.152-134.875 -64.625  1.00 79.81           N  
ATOM    646  CA  GLU A  82       4.359-134.375 -63.281  1.00 79.81           C  
ATOM    647  C   GLU A  82       5.098-133.000 -63.312  1.00 79.81           C  
ATOM    648  CB  GLU A  82       5.129-135.375 -62.438  1.00 79.81           C  
ATOM    649  O   GLU A  82       4.762-132.125 -62.562  1.00 79.81           O  
ATOM    650  CG  GLU A  82       4.531-135.625 -61.062  1.00 79.81           C  
ATOM    651  CD  GLU A  82       5.324-136.625 -60.219  1.00 79.81           C  
ATOM    652  OE1 GLU A  82       4.957-136.750 -59.031  1.00 79.81           O  
ATOM    653  OE2 GLU A  82       6.316-137.125 -60.719  1.00 79.81           O  
ATOM    654  N   SER A  83       5.918-132.750 -64.125  1.00 80.94           N  
ATOM    655  CA  SER A  83       6.684-131.500 -64.250  1.00 80.94           C  
ATOM    656  C   SER A  83       5.816-130.375 -64.750  1.00 80.94           C  
ATOM    657  CB  SER A  83       7.883-131.750 -65.188  1.00 80.94           C  
ATOM    658  O   SER A  83       5.895-129.250 -64.250  1.00 80.94           O  
ATOM    659  OG  SER A  83       8.547-130.500 -65.375  1.00 80.94           O  
ATOM    660  N   ARG A  84       4.973-130.750 -65.750  1.00 79.81           N  
ATOM    661  CA  ARG A  84       4.059-129.750 -66.250  1.00 79.81           C  
ATOM    662  C   ARG A  84       3.090-129.250 -65.188  1.00 79.81           C  
ATOM    663  CB  ARG A  84       3.283-130.375 -67.438  1.00 79.81           C  
ATOM    664  O   ARG A  84       2.857-128.125 -65.062  1.00 79.81           O  
ATOM    665  CG  ARG A  84       2.459-129.375 -68.188  1.00 79.81           C  
ATOM    666  CD  ARG A  84       1.424-130.000 -69.125  1.00 79.81           C  
ATOM    667  NE  ARG A  84       0.063-129.625 -68.688  1.00 79.81           N  
ATOM    668  NH1 ARG A  84      -0.883-130.125 -70.750  1.00 79.81           N  
ATOM    669  NH2 ARG A  84      -2.193-129.375 -69.062  1.00 79.81           N  
ATOM    670  CZ  ARG A  84      -1.001-129.750 -69.500  1.00 79.81           C  
ATOM    671  N   GLN A  85       2.604-130.125 -64.438  1.00 79.56           N  
ATOM    672  CA  GLN A  85       1.656-129.750 -63.406  1.00 79.56           C  
ATOM    673  C   GLN A  85       2.328-128.875 -62.344  1.00 79.56           C  
ATOM    674  CB  GLN A  85       1.039-131.000 -62.750  1.00 79.56           C  
ATOM    675  O   GLN A  85       1.744-127.938 -61.875  1.00 79.56           O  
ATOM    676  CG  GLN A  85      -0.055-131.625 -63.594  1.00 79.56           C  
ATOM    677  CD  GLN A  85      -0.709-132.875 -62.906  1.00 79.56           C  
ATOM    678  NE2 GLN A  85      -1.717-133.375 -63.531  1.00 79.56           N  
ATOM    679  OE1 GLN A  85      -0.312-133.250 -61.781  1.00 79.56           O  
ATOM    680  N   ARG A  86       3.477-129.250 -62.094  1.00 79.38           N  
ATOM    681  CA  ARG A  86       4.215-128.500 -61.094  1.00 79.38           C  
ATOM    682  C   ARG A  86       4.457-127.000 -61.594  1.00 79.38           C  
ATOM    683  CB  ARG A  86       5.547-129.125 -60.750  1.00 79.38           C  
ATOM    684  O   ARG A  86       4.277-126.062 -60.844  1.00 79.38           O  
ATOM    685  CG  ARG A  86       6.004-128.875 -59.312  1.00 79.38           C  
ATOM    686  CD  ARG A  86       7.328-129.625 -59.062  1.00 79.38           C  
ATOM    687  NE  ARG A  86       7.539-129.875 -57.625  1.00 79.38           N  
ATOM    688  NH1 ARG A  86       9.711-130.625 -57.844  1.00 79.38           N  
ATOM    689  NH2 ARG A  86       8.758-130.375 -55.750  1.00 79.38           N  
ATOM    690  CZ  ARG A  86       8.672-130.250 -57.062  1.00 79.38           C  
ATOM    691  N   LEU A  87       4.688-126.812 -62.812  1.00 82.00           N  
ATOM    692  CA  LEU A  87       4.973-125.500 -63.406  1.00 82.00           C  
ATOM    693  C   LEU A  87       3.705-124.688 -63.500  1.00 82.00           C  
ATOM    694  CB  LEU A  87       5.609-125.688 -64.750  1.00 82.00           C  
ATOM    695  O   LEU A  87       3.736-123.500 -63.250  1.00 82.00           O  
ATOM    696  CG  LEU A  87       7.133-125.562 -64.812  1.00 82.00           C  
ATOM    697  CD1 LEU A  87       7.703-126.688 -65.688  1.00 82.00           C  
ATOM    698  CD2 LEU A  87       7.555-124.188 -65.375  1.00 82.00           C  
ATOM    699  N   SER A  88       2.645-125.375 -63.844  1.00 81.50           N  
ATOM    700  CA  SER A  88       1.368-124.688 -63.906  1.00 81.50           C  
ATOM    701  C   SER A  88       0.955-124.125 -62.562  1.00 81.50           C  
ATOM    702  CB  SER A  88       0.278-125.625 -64.438  1.00 81.50           C  
ATOM    703  O   SER A  88       0.458-123.000 -62.469  1.00 81.50           O  
ATOM    704  OG  SER A  88      -0.940-124.938 -64.625  1.00 81.50           O  
ATOM    705  N   ARG A  89       1.248-124.875 -61.562  1.00 81.19           N  
ATOM    706  CA  ARG A  89       0.932-124.375 -60.219  1.00 81.19           C  
ATOM    707  C   ARG A  89       1.812-123.250 -59.844  1.00 81.19           C  
ATOM    708  CB  ARG A  89       1.097-125.562 -59.219  1.00 81.19           C  
ATOM    709  O   ARG A  89       1.342-122.250 -59.188  1.00 81.19           O  
ATOM    710  CG  ARG A  89      -0.142-126.438 -59.062  1.00 81.19           C  
ATOM    711  CD  ARG A  89       0.045-127.438 -57.969  1.00 81.19           C  
ATOM    712  NE  ARG A  89      -0.713-128.625 -58.281  1.00 81.19           N  
ATOM    713  NH1 ARG A  89       0.164-129.875 -56.531  1.00 81.19           N  
ATOM    714  NH2 ARG A  89      -1.374-130.875 -57.938  1.00 81.19           N  
ATOM    715  CZ  ARG A  89      -0.640-129.750 -57.562  1.00 81.19           C  
ATOM    716  N   LEU A  90       2.938-123.125 -60.250  1.00 82.88           N  
ATOM    717  CA  LEU A  90       3.863-122.062 -59.969  1.00 82.88           C  
ATOM    718  C   LEU A  90       3.428-120.750 -60.656  1.00 82.88           C  
ATOM    719  CB  LEU A  90       5.285-122.438 -60.406  1.00 82.88           C  
ATOM    720  O   LEU A  90       3.504-119.688 -60.062  1.00 82.88           O  
ATOM    721  CG  LEU A  90       6.312-122.625 -59.281  1.00 82.88           C  
ATOM    722  CD1 LEU A  90       7.199-123.812 -59.562  1.00 82.88           C  
ATOM    723  CD2 LEU A  90       7.156-121.312 -59.125  1.00 82.88           C  
ATOM    724  N   VAL A  91       2.959-120.938 -61.875  1.00 83.00           N  
ATOM    725  CA  VAL A  91       2.492-119.750 -62.625  1.00 83.00           C  
ATOM    726  C   VAL A  91       1.299-119.125 -61.938  1.00 83.00           C  
ATOM    727  CB  VAL A  91       2.109-120.125 -64.062  1.00 83.00           C  
ATOM    728  O   VAL A  91       1.222-117.938 -61.812  1.00 83.00           O  
ATOM    729  CG1 VAL A  91       1.353-119.000 -64.750  1.00 83.00           C  
ATOM    730  CG2 VAL A  91       3.355-120.500 -64.875  1.00 83.00           C  
ATOM    731  N   GLN A  92       0.469-120.062 -61.469  1.00 81.69           N  
ATOM    732  CA  GLN A  92      -0.716-119.562 -60.781  1.00 81.69           C  
ATOM    733  C   GLN A  92      -0.340-118.812 -59.500  1.00 81.69           C  
ATOM    734  CB  GLN A  92      -1.679-120.688 -60.469  1.00 81.69           C  
ATOM    735  O   GLN A  92      -0.889-117.750 -59.219  1.00 81.69           O  
ATOM    736  CG  GLN A  92      -3.117-120.438 -60.875  1.00 81.69           C  
ATOM    737  CD  GLN A  92      -4.027-121.625 -60.656  1.00 81.69           C  
ATOM    738  NE2 GLN A  92      -5.305-121.438 -61.000  1.00 81.69           N  
ATOM    739  OE1 GLN A  92      -3.590-122.688 -60.188  1.00 81.69           O  
ATOM    740  N   LYS A  93       0.589-119.250 -58.875  1.00 83.00           N  
ATOM    741  CA  LYS A  93       1.016-118.688 -57.625  1.00 83.00           C  
ATOM    742  C   LYS A  93       1.710-117.312 -57.875  1.00 83.00           C  
ATOM    743  CB  LYS A  93       1.947-119.625 -56.844  1.00 83.00           C  
ATOM    744  O   LYS A  93       1.480-116.375 -57.125  1.00 83.00           O  
ATOM    745  CG  LYS A  93       1.927-119.438 -55.344  1.00 83.00           C  
ATOM    746  CD  LYS A  93       2.721-120.500 -54.625  1.00 83.00           C  
ATOM    747  CE  LYS A  93       2.752-120.250 -53.125  1.00 83.00           C  
ATOM    748  NZ  LYS A  93       3.496-121.375 -52.406  1.00 83.00           N  
ATOM    749  N   LEU A  94       2.385-117.188 -58.906  1.00 82.75           N  
ATOM    750  CA  LEU A  94       3.127-115.938 -59.219  1.00 82.75           C  
ATOM    751  C   LEU A  94       2.186-114.875 -59.688  1.00 82.75           C  
ATOM    752  CB  LEU A  94       4.172-116.250 -60.312  1.00 82.75           C  
ATOM    753  O   LEU A  94       2.395-113.688 -59.375  1.00 82.75           O  
ATOM    754  CG  LEU A  94       5.590-116.562 -59.812  1.00 82.75           C  
ATOM    755  CD1 LEU A  94       6.297-117.500 -60.812  1.00 82.75           C  
ATOM    756  CD2 LEU A  94       6.383-115.250 -59.656  1.00 82.75           C  
ATOM    757  N   GLU A  95       1.153-115.375 -60.375  1.00 82.25           N  
ATOM    758  CA  GLU A  95       0.145-114.438 -60.812  1.00 82.25           C  
ATOM    759  C   GLU A  95      -0.592-113.812 -59.625  1.00 82.25           C  
ATOM    760  CB  GLU A  95      -0.852-115.125 -61.750  1.00 82.25           C  
ATOM    761  O   GLU A  95      -0.841-112.625 -59.594  1.00 82.25           O  
ATOM    762  CG  GLU A  95      -0.486-115.000 -63.219  1.00 82.25           C  
ATOM    763  CD  GLU A  95      -1.472-115.688 -64.188  1.00 82.25           C  
ATOM    764  OE1 GLU A  95      -1.322-115.562 -65.375  1.00 82.25           O  
ATOM    765  OE2 GLU A  95      -2.400-116.312 -63.656  1.00 82.25           O  
ATOM    766  N   GLU A  96      -0.814-114.562 -58.688  1.00 81.75           N  
ATOM    767  CA  GLU A  96      -1.492-114.062 -57.500  1.00 81.75           C  
ATOM    768  C   GLU A  96      -0.611-113.062 -56.719  1.00 81.75           C  
ATOM    769  CB  GLU A  96      -1.899-115.250 -56.594  1.00 81.75           C  
ATOM    770  O   GLU A  96      -1.089-112.062 -56.219  1.00 81.75           O  
ATOM    771  CG  GLU A  96      -3.266-115.062 -55.938  1.00 81.75           C  
ATOM    772  CD  GLU A  96      -3.672-116.250 -55.094  1.00 81.75           C  
ATOM    773  OE1 GLU A  96      -4.758-116.188 -54.469  1.00 81.75           O  
ATOM    774  OE2 GLU A  96      -2.895-117.250 -55.031  1.00 81.75           O  
ATOM    775  N   MET A  97       0.595-113.250 -56.688  1.00 81.81           N  
ATOM    776  CA  MET A  97       1.526-112.438 -55.969  1.00 81.81           C  
ATOM    777  C   MET A  97       1.707-111.062 -56.656  1.00 81.81           C  
ATOM    778  CB  MET A  97       2.881-113.125 -55.812  1.00 81.81           C  
ATOM    779  O   MET A  97       1.774-110.062 -56.000  1.00 81.81           O  
ATOM    780  CG  MET A  97       2.930-114.125 -54.656  1.00 81.81           C  
ATOM    781  SD  MET A  97       4.621-114.750 -54.344  1.00 81.81           S  
ATOM    782  CE  MET A  97       4.297-116.562 -54.406  1.00 81.81           C  
ATOM    783  N   ARG A  98       1.611-111.125 -57.938  1.00 81.69           N  
ATOM    784  CA  ARG A  98       1.758-109.875 -58.719  1.00 81.69           C  
ATOM    785  C   ARG A  98       0.550-109.000 -58.531  1.00 81.69           C  
ATOM    786  CB  ARG A  98       1.951-110.188 -60.219  1.00 81.69           C  
ATOM    787  O   ARG A  98       0.698-107.750 -58.406  1.00 81.69           O  
ATOM    788  CG  ARG A  98       2.271-109.000 -61.062  1.00 81.69           C  
ATOM    789  CD  ARG A  98       2.385-109.375 -62.531  1.00 81.69           C  
ATOM    790  NE  ARG A  98       2.525-108.188 -63.375  1.00 81.69           N  
ATOM    791  NH1 ARG A  98       2.580-109.312 -65.375  1.00 81.69           N  
ATOM    792  NH2 ARG A  98       2.740-107.062 -65.375  1.00 81.69           N  
ATOM    793  CZ  ARG A  98       2.615-108.188 -64.688  1.00 81.69           C  
ATOM    794  N   GLU A  99      -0.500-109.625 -58.531  1.00 81.44           N  
ATOM    795  CA  GLU A  99      -1.712-108.875 -58.344  1.00 81.44           C  
ATOM    796  C   GLU A  99      -1.700-108.125 -56.969  1.00 81.44           C  
ATOM    797  CB  GLU A  99      -2.957-109.750 -58.469  1.00 81.44           C  
ATOM    798  O   GLU A  99      -2.111-107.000 -56.875  1.00 81.44           O  
ATOM    799  CG  GLU A  99      -3.877-109.312 -59.594  1.00 81.44           C  
ATOM    800  CD  GLU A  99      -5.133-110.188 -59.688  1.00 81.44           C  
ATOM    801  OE1 GLU A  99      -5.965-109.938 -60.594  1.00 81.44           O  
ATOM    802  OE2 GLU A  99      -5.281-111.125 -58.844  1.00 81.44           O  
ATOM    803  N   ARG A 100      -1.172-108.688 -56.062  1.00 80.06           N  
ATOM    804  CA  ARG A 100      -1.087-108.125 -54.719  1.00 80.06           C  
ATOM    805  C   ARG A 100      -0.098-107.000 -54.688  1.00 80.06           C  
ATOM    806  CB  ARG A 100      -0.681-109.188 -53.688  1.00 80.06           C  
ATOM    807  O   ARG A 100      -0.370-105.938 -54.094  1.00 80.06           O  
ATOM    808  CG  ARG A 100      -1.854-109.938 -53.094  1.00 80.06           C  
ATOM    809  CD  ARG A 100      -1.404-110.938 -52.031  1.00 80.06           C  
ATOM    810  NE  ARG A 100      -2.428-111.938 -51.719  1.00 80.06           N  
ATOM    811  NH1 ARG A 100      -1.141-113.125 -50.219  1.00 80.06           N  
ATOM    812  NH2 ARG A 100      -3.275-113.812 -50.688  1.00 80.06           N  
ATOM    813  CZ  ARG A 100      -2.279-112.938 -50.875  1.00 80.06           C  
ATOM    814  N   ASP A 101       0.955-107.000 -55.406  1.00 80.69           N  
ATOM    815  CA  ASP A 101       1.983-106.000 -55.406  1.00 80.69           C  
ATOM    816  C   ASP A 101       1.493-104.750 -56.156  1.00 80.69           C  
ATOM    817  CB  ASP A 101       3.264-106.500 -56.062  1.00 80.69           C  
ATOM    818  O   ASP A 101       1.766-103.625 -55.719  1.00 80.69           O  
ATOM    819  CG  ASP A 101       4.008-107.500 -55.188  1.00 80.69           C  
ATOM    820  OD1 ASP A 101       3.719-107.562 -53.969  1.00 80.69           O  
ATOM    821  OD2 ASP A 101       4.891-108.188 -55.719  1.00 80.69           O  
ATOM    822  N   LEU A 102       0.695-105.000 -57.219  1.00 81.69           N  
ATOM    823  CA  LEU A 102       0.151-103.875 -57.969  1.00 81.69           C  
ATOM    824  C   LEU A 102      -0.861-103.125 -57.156  1.00 81.69           C  
ATOM    825  CB  LEU A 102      -0.505-104.375 -59.250  1.00 81.69           C  
ATOM    826  O   LEU A 102      -0.879-101.875 -57.188  1.00 81.69           O  
ATOM    827  CG  LEU A 102       0.332-104.312 -60.531  1.00 81.69           C  
ATOM    828  CD1 LEU A 102       0.160-105.562 -61.375  1.00 81.69           C  
ATOM    829  CD2 LEU A 102      -0.051-103.062 -61.312  1.00 81.69           C  
ATOM    830  N   SER A 103      -1.587-103.875 -56.375  1.00 82.06           N  
ATOM    831  CA  SER A 103      -2.562-103.188 -55.531  1.00 82.06           C  
ATOM    832  C   SER A 103      -1.874-102.375 -54.438  1.00 82.06           C  
ATOM    833  CB  SER A 103      -3.490-104.188 -54.875  1.00 82.06           C  
ATOM    834  O   SER A 103      -2.311-101.250 -54.156  1.00 82.06           O  
ATOM    835  OG  SER A 103      -2.881-104.812 -53.719  1.00 82.06           O  
ATOM    836  N   LEU A 104      -0.780-102.750 -54.000  1.00 81.88           N  
ATOM    837  CA  LEU A 104      -0.016-102.062 -52.969  1.00 81.88           C  
ATOM    838  C   LEU A 104       0.616-100.750 -53.531  1.00 81.88           C  
ATOM    839  CB  LEU A 104       1.069-102.938 -52.375  1.00 81.88           C  
ATOM    840  O   LEU A 104       0.618 -99.750 -52.875  1.00 81.88           O  
ATOM    841  CG  LEU A 104       1.740-102.500 -51.094  1.00 81.88           C  
ATOM    842  CD1 LEU A 104       0.914-102.875 -49.875  1.00 81.88           C  
ATOM    843  CD2 LEU A 104       3.160-103.000 -51.000  1.00 81.88           C  
ATOM    844  N   ASN A 105       1.082-100.812 -54.781  1.00 80.88           N  
ATOM    845  CA  ASN A 105       1.699 -99.688 -55.438  1.00 80.88           C  
ATOM    846  C   ASN A 105       0.700 -98.500 -55.625  1.00 80.88           C  
ATOM    847  CB  ASN A 105       2.303-100.062 -56.781  1.00 80.88           C  
ATOM    848  O   ASN A 105       1.036 -97.375 -55.406  1.00 80.88           O  
ATOM    849  CG  ASN A 105       3.812-100.188 -56.719  1.00 80.88           C  
ATOM    850  ND2 ASN A 105       4.395-100.812 -57.750  1.00 80.88           N  
ATOM    851  OD1 ASN A 105       4.449 -99.750 -55.750  1.00 80.88           O  
ATOM    852  N   VAL A 106      -0.511 -99.000 -56.000  1.00 81.81           N  
ATOM    853  CA  VAL A 106      -1.543 -98.000 -56.219  1.00 81.81           C  
ATOM    854  C   VAL A 106      -1.888 -97.312 -54.875  1.00 81.81           C  
ATOM    855  CB  VAL A 106      -2.812 -98.625 -56.844  1.00 81.81           C  
ATOM    856  O   VAL A 106      -2.031 -96.125 -54.812  1.00 81.81           O  
ATOM    857  CG1 VAL A 106      -3.961 -97.625 -56.844  1.00 81.81           C  
ATOM    858  CG2 VAL A 106      -2.523 -99.125 -58.250  1.00 81.81           C  
ATOM    859  N   GLN A 107      -1.885 -98.000 -53.812  1.00 81.25           N  
ATOM    860  CA  GLN A 107      -2.205 -97.500 -52.500  1.00 81.25           C  
ATOM    861  C   GLN A 107      -1.110 -96.500 -52.000  1.00 81.25           C  
ATOM    862  CB  GLN A 107      -2.408 -98.625 -51.500  1.00 81.25           C  
ATOM    863  O   GLN A 107      -1.402 -95.438 -51.469  1.00 81.25           O  
ATOM    864  CG  GLN A 107      -3.867 -98.875 -51.156  1.00 81.25           C  
ATOM    865  CD  GLN A 107      -4.043-100.000 -50.156  1.00 81.25           C  
ATOM    866  NE2 GLN A 107      -5.289-100.312 -49.781  1.00 81.25           N  
ATOM    867  OE1 GLN A 107      -3.066-100.625 -49.750  1.00 81.25           O  
ATOM    868  N   LEU A 108       0.104 -96.812 -52.281  1.00 83.12           N  
ATOM    869  CA  LEU A 108       1.229 -96.000 -51.844  1.00 83.12           C  
ATOM    870  C   LEU A 108       1.308 -94.688 -52.594  1.00 83.12           C  
ATOM    871  CB  LEU A 108       2.541 -96.750 -52.000  1.00 83.12           C  
ATOM    872  O   LEU A 108       1.598 -93.625 -52.031  1.00 83.12           O  
ATOM    873  CG  LEU A 108       2.799 -97.875 -50.969  1.00 83.12           C  
ATOM    874  CD1 LEU A 108       3.945 -98.750 -51.438  1.00 83.12           C  
ATOM    875  CD2 LEU A 108       3.100 -97.250 -49.594  1.00 83.12           C  
ATOM    876  N   LYS A 109       0.929 -94.750 -53.875  1.00 82.88           N  
ATOM    877  CA  LYS A 109       0.917 -93.562 -54.688  1.00 82.88           C  
ATOM    878  C   LYS A 109      -0.177 -92.625 -54.250  1.00 82.88           C  
ATOM    879  CB  LYS A 109       0.724 -93.938 -56.156  1.00 82.88           C  
ATOM    880  O   LYS A 109       0.035 -91.375 -54.188  1.00 82.88           O  
ATOM    881  CG  LYS A 109       2.020 -94.188 -56.906  1.00 82.88           C  
ATOM    882  CD  LYS A 109       1.771 -94.500 -58.375  1.00 82.88           C  
ATOM    883  CE  LYS A 109       3.057 -94.812 -59.125  1.00 82.88           C  
ATOM    884  NZ  LYS A 109       2.811 -95.125 -60.562  1.00 82.88           N  
ATOM    885  N   ASP A 110      -1.271 -93.188 -53.844  1.00 81.94           N  
ATOM    886  CA  ASP A 110      -2.369 -92.375 -53.344  1.00 81.94           C  
ATOM    887  C   ASP A 110      -2.000 -91.688 -52.000  1.00 81.94           C  
ATOM    888  CB  ASP A 110      -3.637 -93.188 -53.188  1.00 81.94           C  
ATOM    889  O   ASP A 110      -2.311 -90.562 -51.781  1.00 81.94           O  
ATOM    890  CG  ASP A 110      -4.434 -93.312 -54.469  1.00 81.94           C  
ATOM    891  OD1 ASP A 110      -4.090 -92.688 -55.469  1.00 81.94           O  
ATOM    892  OD2 ASP A 110      -5.414 -94.125 -54.469  1.00 81.94           O  
ATOM    893  N   ASN A 111      -1.282 -92.375 -51.219  1.00 81.00           N  
ATOM    894  CA  ASN A 111      -0.843 -91.812 -49.938  1.00 81.00           C  
ATOM    895  C   ASN A 111       0.147 -90.688 -50.125  1.00 81.00           C  
ATOM    896  CB  ASN A 111      -0.224 -92.938 -49.062  1.00 81.00           C  
ATOM    897  O   ASN A 111       0.065 -89.688 -49.438  1.00 81.00           O  
ATOM    898  CG  ASN A 111      -1.262 -93.750 -48.281  1.00 81.00           C  
ATOM    899  ND2 ASN A 111      -0.823 -94.750 -47.625  1.00 81.00           N  
ATOM    900  OD1 ASN A 111      -2.447 -93.375 -48.312  1.00 81.00           O  
ATOM    901  N   ILE A 112       0.979 -90.750 -51.156  1.00 82.12           N  
ATOM    902  CA  ILE A 112       1.977 -89.750 -51.406  1.00 82.12           C  
ATOM    903  C   ILE A 112       1.287 -88.500 -51.906  1.00 82.12           C  
ATOM    904  CB  ILE A 112       3.016 -90.250 -52.469  1.00 82.12           C  
ATOM    905  O   ILE A 112       1.639 -87.375 -51.500  1.00 82.12           O  
ATOM    906  CG1 ILE A 112       3.932 -91.312 -51.844  1.00 82.12           C  
ATOM    907  CG2 ILE A 112       3.828 -89.062 -53.000  1.00 82.12           C  
ATOM    908  CD1 ILE A 112       4.844 -92.000 -52.844  1.00 82.12           C  
ATOM    909  N   ALA A 113       0.261 -88.812 -52.750  1.00 81.88           N  
ATOM    910  CA  ALA A 113      -0.480 -87.688 -53.281  1.00 81.88           C  
ATOM    911  C   ALA A 113      -1.182 -86.938 -52.156  1.00 81.88           C  
ATOM    912  CB  ALA A 113      -1.494 -88.125 -54.312  1.00 81.88           C  
ATOM    913  O   ALA A 113      -1.165 -85.688 -52.125  1.00 81.88           O  
ATOM    914  N   GLN A 114      -1.693 -87.562 -51.188  1.00 81.62           N  
ATOM    915  CA  GLN A 114      -2.389 -87.000 -50.062  1.00 81.62           C  
ATOM    916  C   GLN A 114      -1.414 -86.250 -49.156  1.00 81.62           C  
ATOM    917  CB  GLN A 114      -3.152 -88.062 -49.281  1.00 81.62           C  
ATOM    918  O   GLN A 114      -1.704 -85.125 -48.688  1.00 81.62           O  
ATOM    919  CG  GLN A 114      -4.625 -88.125 -49.656  1.00 81.62           C  
ATOM    920  CD  GLN A 114      -5.348 -89.250 -48.875  1.00 81.62           C  
ATOM    921  NE2 GLN A 114      -6.641 -89.375 -49.125  1.00 81.62           N  
ATOM    922  OE1 GLN A 114      -4.746 -89.938 -48.062  1.00 81.62           O  
ATOM    923  N   LEU A 115      -0.245 -86.750 -48.969  1.00 81.75           N  
ATOM    924  CA  LEU A 115       0.755 -86.125 -48.094  1.00 81.75           C  
ATOM    925  C   LEU A 115       1.316 -84.812 -48.719  1.00 81.75           C  
ATOM    926  CB  LEU A 115       1.891 -87.125 -47.812  1.00 81.75           C  
ATOM    927  O   LEU A 115       1.527 -83.875 -48.031  1.00 81.75           O  
ATOM    928  CG  LEU A 115       1.662 -88.125 -46.688  1.00 81.75           C  
ATOM    929  CD1 LEU A 115       2.498 -89.375 -46.906  1.00 81.75           C  
ATOM    930  CD2 LEU A 115       1.989 -87.438 -45.344  1.00 81.75           C  
ATOM    931  N   ASN A 116       1.414 -84.875 -50.062  1.00 82.12           N  
ATOM    932  CA  ASN A 116       1.885 -83.688 -50.750  1.00 82.12           C  
ATOM    933  C   ASN A 116       0.876 -82.562 -50.656  1.00 82.12           C  
ATOM    934  CB  ASN A 116       2.186 -84.000 -52.219  1.00 82.12           C  
ATOM    935  O   ASN A 116       1.258 -81.375 -50.500  1.00 82.12           O  
ATOM    936  CG  ASN A 116       3.525 -84.688 -52.406  1.00 82.12           C  
ATOM    937  ND2 ASN A 116       3.686 -85.375 -53.531  1.00 82.12           N  
ATOM    938  OD1 ASN A 116       4.410 -84.562 -51.562  1.00 82.12           O  
ATOM    939  N   GLN A 117      -0.371 -82.938 -50.719  1.00 81.88           N  
ATOM    940  CA  GLN A 117      -1.410 -81.938 -50.562  1.00 81.88           C  
ATOM    941  C   GLN A 117      -1.413 -81.312 -49.156  1.00 81.88           C  
ATOM    942  CB  GLN A 117      -2.783 -82.500 -50.906  1.00 81.88           C  
ATOM    943  O   GLN A 117      -1.563 -80.125 -48.969  1.00 81.88           O  
ATOM    944  CG  GLN A 117      -3.781 -81.500 -51.406  1.00 81.88           C  
ATOM    945  CD  GLN A 117      -5.074 -82.125 -51.906  1.00 81.88           C  
ATOM    946  NE2 GLN A 117      -5.988 -81.312 -52.406  1.00 81.88           N  
ATOM    947  OE1 GLN A 117      -5.246 -83.312 -51.844  1.00 81.88           O  
ATOM    948  N   GLU A 118      -1.139 -82.125 -48.219  1.00 80.31           N  
ATOM    949  CA  GLU A 118      -1.093 -81.625 -46.812  1.00 80.31           C  
ATOM    950  C   GLU A 118       0.106 -80.750 -46.562  1.00 80.31           C  
ATOM    951  CB  GLU A 118      -1.045 -82.875 -45.875  1.00 80.31           C  
ATOM    952  O   GLU A 118      -0.009 -79.750 -45.875  1.00 80.31           O  
ATOM    953  CG  GLU A 118      -1.331 -82.500 -44.406  1.00 80.31           C  
ATOM    954  CD  GLU A 118      -1.357 -83.688 -43.500  1.00 80.31           C  
ATOM    955  OE1 GLU A 118      -1.473 -83.500 -42.250  1.00 80.31           O  
ATOM    956  OE2 GLU A 118      -1.262 -84.812 -44.000  1.00 80.31           O  
ATOM    957  N   ILE A 119       1.175 -81.000 -47.219  1.00 80.50           N  
ATOM    958  CA  ILE A 119       2.381 -80.188 -47.062  1.00 80.50           C  
ATOM    959  C   ILE A 119       2.168 -78.812 -47.719  1.00 80.50           C  
ATOM    960  CB  ILE A 119       3.609 -80.875 -47.688  1.00 80.50           C  
ATOM    961  O   ILE A 119       2.561 -77.812 -47.156  1.00 80.50           O  
ATOM    962  CG1 ILE A 119       4.016 -82.125 -46.875  1.00 80.50           C  
ATOM    963  CG2 ILE A 119       4.777 -79.875 -47.844  1.00 80.50           C  
ATOM    964  CD1 ILE A 119       5.094 -82.938 -47.500  1.00 80.50           C  
ATOM    965  N   ALA A 120       1.420 -78.938 -48.875  1.00 80.12           N  
ATOM    966  CA  ALA A 120       1.163 -77.688 -49.562  1.00 80.12           C  
ATOM    967  C   ALA A 120       0.281 -76.812 -48.719  1.00 80.12           C  
ATOM    968  CB  ALA A 120       0.514 -77.938 -50.906  1.00 80.12           C  
ATOM    969  O   ALA A 120       0.531 -75.562 -48.625  1.00 80.12           O  
ATOM    970  N   VAL A 121      -0.641 -77.250 -48.031  1.00 78.69           N  
ATOM    971  CA  VAL A 121      -1.555 -76.500 -47.219  1.00 78.69           C  
ATOM    972  C   VAL A 121      -0.813 -75.938 -46.000  1.00 78.69           C  
ATOM    973  CB  VAL A 121      -2.773 -77.312 -46.781  1.00 78.69           C  
ATOM    974  O   VAL A 121      -0.982 -74.812 -45.625  1.00 78.69           O  
ATOM    975  CG1 VAL A 121      -3.600 -76.562 -45.719  1.00 78.69           C  
ATOM    976  CG2 VAL A 121      -3.635 -77.688 -47.969  1.00 78.69           C  
ATOM    977  N   ARG A 122       0.038 -76.688 -45.500  1.00 79.06           N  
ATOM    978  CA  ARG A 122       0.777 -76.250 -44.312  1.00 79.06           C  
ATOM    979  C   ARG A 122       1.824 -75.188 -44.656  1.00 79.06           C  
ATOM    980  CB  ARG A 122       1.446 -77.438 -43.656  1.00 79.06           C  
ATOM    981  O   ARG A 122       2.055 -74.250 -43.875  1.00 79.06           O  
ATOM    982  CG  ARG A 122       0.521 -78.250 -42.750  1.00 79.06           C  
ATOM    983  CD  ARG A 122       1.291 -79.250 -41.906  1.00 79.06           C  
ATOM    984  NE  ARG A 122       0.399 -80.062 -41.062  1.00 79.06           N  
ATOM    985  NH1 ARG A 122       2.049 -81.500 -40.281  1.00 79.06           N  
ATOM    986  NH2 ARG A 122      -0.116 -81.750 -39.562  1.00 79.06           N  
ATOM    987  CZ  ARG A 122       0.779 -81.062 -40.312  1.00 79.06           C  
ATOM    988  N   GLU A 123       2.367 -75.312 -45.844  1.00 79.50           N  
ATOM    989  CA  GLU A 123       3.324 -74.312 -46.281  1.00 79.50           C  
ATOM    990  C   GLU A 123       2.652 -72.938 -46.469  1.00 79.50           C  
ATOM    991  CB  GLU A 123       3.984 -74.750 -47.594  1.00 79.50           C  
ATOM    992  O   GLU A 123       3.223 -71.875 -46.094  1.00 79.50           O  
ATOM    993  CG  GLU A 123       5.316 -75.438 -47.406  1.00 79.50           C  
ATOM    994  CD  GLU A 123       5.961 -75.875 -48.719  1.00 79.50           C  
ATOM    995  OE1 GLU A 123       7.094 -76.375 -48.688  1.00 79.50           O  
ATOM    996  OE2 GLU A 123       5.324 -75.625 -49.781  1.00 79.50           O  
ATOM    997  N   LYS A 124       1.515 -72.938 -46.906  1.00 79.88           N  
ATOM    998  CA  LYS A 124       0.776 -71.688 -47.094  1.00 79.88           C  
ATOM    999  C   LYS A 124       0.384 -71.062 -45.750  1.00 79.88           C  
ATOM   1000  CB  LYS A 124      -0.472 -71.938 -47.938  1.00 79.88           C  
ATOM   1001  O   LYS A 124       0.495 -69.875 -45.531  1.00 79.88           O  
ATOM   1002  CG  LYS A 124      -0.977 -70.688 -48.656  1.00 79.88           C  
ATOM   1003  CD  LYS A 124      -2.197 -71.000 -49.500  1.00 79.88           C  
ATOM   1004  CE  LYS A 124      -2.760 -69.688 -50.156  1.00 79.88           C  
ATOM   1005  NZ  LYS A 124      -3.973 -70.000 -50.969  1.00 79.88           N  
ATOM   1006  N   ALA A 125       0.027 -71.938 -44.875  1.00 76.81           N  
ATOM   1007  CA  ALA A 125      -0.345 -71.438 -43.562  1.00 76.81           C  
ATOM   1008  C   ALA A 125       0.860 -70.875 -42.812  1.00 76.81           C  
ATOM   1009  CB  ALA A 125      -0.962 -72.562 -42.750  1.00 76.81           C  
ATOM   1010  O   ALA A 125       0.752 -69.812 -42.125  1.00 76.81           O  
ATOM   1011  N   GLU A 126       1.966 -71.500 -43.000  1.00 77.81           N  
ATOM   1012  CA  GLU A 126       3.199 -71.000 -42.406  1.00 77.81           C  
ATOM   1013  C   GLU A 126       3.613 -69.688 -42.969  1.00 77.81           C  
ATOM   1014  CB  GLU A 126       4.324 -72.000 -42.594  1.00 77.81           C  
ATOM   1015  O   GLU A 126       4.035 -68.750 -42.219  1.00 77.81           O  
ATOM   1016  CG  GLU A 126       5.516 -71.812 -41.656  1.00 77.81           C  
ATOM   1017  CD  GLU A 126       6.641 -72.812 -41.875  1.00 77.81           C  
ATOM   1018  OE1 GLU A 126       7.715 -72.625 -41.250  1.00 77.81           O  
ATOM   1019  OE2 GLU A 126       6.449 -73.750 -42.688  1.00 77.81           O  
ATOM   1020  N   ALA A 127       3.383 -69.625 -44.250  1.00 79.00           N  
ATOM   1021  CA  ALA A 127       3.748 -68.375 -44.875  1.00 79.00           C  
ATOM   1022  C   ALA A 127       2.852 -67.250 -44.406  1.00 79.00           C  
ATOM   1023  CB  ALA A 127       3.668 -68.500 -46.406  1.00 79.00           C  
ATOM   1024  O   ALA A 127       3.330 -66.125 -44.125  1.00 79.00           O  
ATOM   1025  N   GLU A 128       1.657 -67.438 -44.219  1.00 78.62           N  
ATOM   1026  CA  GLU A 128       0.719 -66.438 -43.750  1.00 78.62           C  
ATOM   1027  C   GLU A 128       1.016 -66.062 -42.281  1.00 78.62           C  
ATOM   1028  CB  GLU A 128      -0.722 -66.938 -43.875  1.00 78.62           C  
ATOM   1029  O   GLU A 128       0.944 -64.875 -41.906  1.00 78.62           O  
ATOM   1030  CG  GLU A 128      -1.384 -66.562 -45.188  1.00 78.62           C  
ATOM   1031  CD  GLU A 128      -2.789 -67.125 -45.344  1.00 78.62           C  
ATOM   1032  OE1 GLU A 128      -3.398 -66.938 -46.406  1.00 78.62           O  
ATOM   1033  OE2 GLU A 128      -3.285 -67.750 -44.375  1.00 78.62           O  
ATOM   1034  N   LEU A 129       1.390 -67.000 -41.562  1.00 78.69           N  
ATOM   1035  CA  LEU A 129       1.702 -66.750 -40.156  1.00 78.69           C  
ATOM   1036  C   LEU A 129       2.982 -65.938 -40.000  1.00 78.69           C  
ATOM   1037  CB  LEU A 129       1.844 -68.062 -39.406  1.00 78.69           C  
ATOM   1038  O   LEU A 129       3.072 -65.062 -39.156  1.00 78.69           O  
ATOM   1039  CG  LEU A 129       1.454 -68.062 -37.938  1.00 78.69           C  
ATOM   1040  CD1 LEU A 129       0.006 -68.500 -37.750  1.00 78.69           C  
ATOM   1041  CD2 LEU A 129       2.391 -68.938 -37.125  1.00 78.69           C  
ATOM   1042  N   GLN A 130       3.881 -66.250 -40.938  1.00 78.94           N  
ATOM   1043  CA  GLN A 130       5.133 -65.500 -40.906  1.00 78.94           C  
ATOM   1044  C   GLN A 130       4.918 -64.000 -41.281  1.00 78.94           C  
ATOM   1045  CB  GLN A 130       6.172 -66.125 -41.812  1.00 78.94           C  
ATOM   1046  O   GLN A 130       5.531 -63.125 -40.719  1.00 78.94           O  
ATOM   1047  CG  GLN A 130       7.223 -66.938 -41.094  1.00 78.94           C  
ATOM   1048  CD  GLN A 130       8.258 -67.562 -42.000  1.00 78.94           C  
ATOM   1049  NE2 GLN A 130       9.250 -68.250 -41.438  1.00 78.94           N  
ATOM   1050  OE1 GLN A 130       8.164 -67.438 -43.250  1.00 78.94           O  
ATOM   1051  N   GLU A 131       4.016 -63.812 -42.156  1.00 80.94           N  
ATOM   1052  CA  GLU A 131       3.697 -62.469 -42.562  1.00 80.94           C  
ATOM   1053  C   GLU A 131       3.000 -61.688 -41.438  1.00 80.94           C  
ATOM   1054  CB  GLU A 131       2.824 -62.438 -43.812  1.00 80.94           C  
ATOM   1055  O   GLU A 131       3.336 -60.562 -41.156  1.00 80.94           O  
ATOM   1056  CG  GLU A 131       2.764 -61.094 -44.531  1.00 80.94           C  
ATOM   1057  CD  GLU A 131       1.881 -61.094 -45.750  1.00 80.94           C  
ATOM   1058  OE1 GLU A 131       1.673 -60.031 -46.375  1.00 80.94           O  
ATOM   1059  OE2 GLU A 131       1.392 -62.188 -46.125  1.00 80.94           O  
ATOM   1060  N   THR A 132       2.107 -62.312 -40.844  1.00 81.25           N  
ATOM   1061  CA  THR A 132       1.409 -61.656 -39.719  1.00 81.25           C  
ATOM   1062  C   THR A 132       2.363 -61.406 -38.562  1.00 81.25           C  
ATOM   1063  CB  THR A 132       0.223 -62.531 -39.250  1.00 81.25           C  
ATOM   1064  O   THR A 132       2.268 -60.406 -37.875  1.00 81.25           O  
ATOM   1065  CG2 THR A 132      -1.012 -62.281 -40.094  1.00 81.25           C  
ATOM   1066  OG1 THR A 132       0.582 -63.906 -39.312  1.00 81.25           O  
ATOM   1067  N   PHE A 133       3.309 -62.344 -38.406  1.00 79.44           N  
ATOM   1068  CA  PHE A 133       4.324 -62.188 -37.375  1.00 79.44           C  
ATOM   1069  C   PHE A 133       5.188 -60.938 -37.656  1.00 79.44           C  
ATOM   1070  CB  PHE A 133       5.203 -63.438 -37.312  1.00 79.44           C  
ATOM   1071  O   PHE A 133       5.496 -60.188 -36.719  1.00 79.44           O  
ATOM   1072  CG  PHE A 133       5.895 -63.594 -35.969  1.00 79.44           C  
ATOM   1073  CD1 PHE A 133       7.172 -63.094 -35.781  1.00 79.44           C  
ATOM   1074  CD2 PHE A 133       5.266 -64.250 -34.938  1.00 79.44           C  
ATOM   1075  CE1 PHE A 133       7.812 -63.250 -34.531  1.00 79.44           C  
ATOM   1076  CE2 PHE A 133       5.898 -64.438 -33.688  1.00 79.44           C  
ATOM   1077  CZ  PHE A 133       7.172 -63.906 -33.500  1.00 79.44           C  
ATOM   1078  N   GLY A 134       5.500 -60.812 -38.844  1.00 78.44           N  
ATOM   1079  CA  GLY A 134       6.285 -59.625 -39.219  1.00 78.44           C  
ATOM   1080  C   GLY A 134       5.559 -58.344 -38.969  1.00 78.44           C  
ATOM   1081  O   GLY A 134       6.148 -57.375 -38.438  1.00 78.44           O  
ATOM   1082  N   GLN A 135       4.359 -58.250 -39.188  1.00 80.62           N  
ATOM   1083  CA  GLN A 135       3.561 -57.062 -38.969  1.00 80.62           C  
ATOM   1084  C   GLN A 135       3.395 -56.781 -37.469  1.00 80.62           C  
ATOM   1085  CB  GLN A 135       2.189 -57.188 -39.625  1.00 80.62           C  
ATOM   1086  O   GLN A 135       3.451 -55.625 -37.031  1.00 80.62           O  
ATOM   1087  CG  GLN A 135       2.217 -57.031 -41.125  1.00 80.62           C  
ATOM   1088  CD  GLN A 135       0.846 -57.188 -41.781  1.00 80.62           C  
ATOM   1089  NE2 GLN A 135       0.761 -56.906 -43.062  1.00 80.62           N  
ATOM   1090  OE1 GLN A 135      -0.127 -57.531 -41.094  1.00 80.62           O  
ATOM   1091  N   LEU A 136       3.244 -57.750 -36.750  1.00 80.12           N  
ATOM   1092  CA  LEU A 136       3.068 -57.594 -35.312  1.00 80.12           C  
ATOM   1093  C   LEU A 136       4.355 -57.094 -34.688  1.00 80.12           C  
ATOM   1094  CB  LEU A 136       2.629 -58.906 -34.688  1.00 80.12           C  
ATOM   1095  O   LEU A 136       4.320 -56.281 -33.750  1.00 80.12           O  
ATOM   1096  CG  LEU A 136       1.137 -59.031 -34.375  1.00 80.12           C  
ATOM   1097  CD1 LEU A 136       0.651 -60.438 -34.719  1.00 80.12           C  
ATOM   1098  CD2 LEU A 136       0.860 -58.719 -32.906  1.00 80.12           C  
ATOM   1099  N   LYS A 137       5.410 -57.594 -35.250  1.00 80.56           N  
ATOM   1100  CA  LYS A 137       6.695 -57.125 -34.719  1.00 80.56           C  
ATOM   1101  C   LYS A 137       6.902 -55.656 -34.969  1.00 80.56           C  
ATOM   1102  CB  LYS A 137       7.840 -57.938 -35.344  1.00 80.56           C  
ATOM   1103  O   LYS A 137       7.426 -54.938 -34.125  1.00 80.56           O  
ATOM   1104  CG  LYS A 137       8.945 -58.281 -34.375  1.00 80.56           C  
ATOM   1105  CD  LYS A 137      10.031 -59.125 -35.031  1.00 80.56           C  
ATOM   1106  CE  LYS A 137      11.164 -59.438 -34.062  1.00 80.56           C  
ATOM   1107  NZ  LYS A 137      12.227 -60.281 -34.688  1.00 80.56           N  
ATOM   1108  N   ILE A 138       6.453 -55.219 -36.031  1.00 80.38           N  
ATOM   1109  CA  ILE A 138       6.566 -53.812 -36.375  1.00 80.38           C  
ATOM   1110  C   ILE A 138       5.641 -52.969 -35.469  1.00 80.38           C  
ATOM   1111  CB  ILE A 138       6.230 -53.531 -37.875  1.00 80.38           C  
ATOM   1112  O   ILE A 138       6.035 -51.938 -34.969  1.00 80.38           O  
ATOM   1113  CG1 ILE A 138       7.270 -54.219 -38.781  1.00 80.38           C  
ATOM   1114  CG2 ILE A 138       6.148 -52.031 -38.156  1.00 80.38           C  
ATOM   1115  CD1 ILE A 138       6.902 -54.219 -40.250  1.00 80.38           C  
ATOM   1116  N   GLU A 139       4.527 -53.438 -35.250  1.00 80.62           N  
ATOM   1117  CA  GLU A 139       3.572 -52.750 -34.406  1.00 80.62           C  
ATOM   1118  C   GLU A 139       4.074 -52.688 -32.969  1.00 80.62           C  
ATOM   1119  CB  GLU A 139       2.205 -53.438 -34.438  1.00 80.62           C  
ATOM   1120  O   GLU A 139       3.920 -51.656 -32.312  1.00 80.62           O  
ATOM   1121  CG  GLU A 139       1.113 -52.688 -33.688  1.00 80.62           C  
ATOM   1122  CD  GLU A 139      -0.243 -53.375 -33.781  1.00 80.62           C  
ATOM   1123  OE1 GLU A 139      -1.186 -52.938 -33.062  1.00 80.62           O  
ATOM   1124  OE2 GLU A 139      -0.365 -54.375 -34.531  1.00 80.62           O  
ATOM   1125  N   ILE A 140       4.664 -53.688 -32.562  1.00 81.31           N  
ATOM   1126  CA  ILE A 140       5.184 -53.688 -31.203  1.00 81.31           C  
ATOM   1127  C   ILE A 140       6.309 -52.656 -31.062  1.00 81.31           C  
ATOM   1128  CB  ILE A 140       5.691 -55.094 -30.812  1.00 81.31           C  
ATOM   1129  O   ILE A 140       6.387 -51.969 -30.047  1.00 81.31           O  
ATOM   1130  CG1 ILE A 140       4.508 -56.062 -30.562  1.00 81.31           C  
ATOM   1131  CG2 ILE A 140       6.598 -55.031 -29.578  1.00 81.31           C  
ATOM   1132  CD1 ILE A 140       4.910 -57.500 -30.359  1.00 81.31           C  
ATOM   1133  N   LYS A 141       7.051 -52.594 -32.062  1.00 80.94           N  
ATOM   1134  CA  LYS A 141       8.156 -51.625 -31.984  1.00 80.94           C  
ATOM   1135  C   LYS A 141       7.637 -50.188 -32.000  1.00 80.94           C  
ATOM   1136  CB  LYS A 141       9.109 -51.844 -33.156  1.00 80.94           C  
ATOM   1137  O   LYS A 141       8.148 -49.344 -31.266  1.00 80.94           O  
ATOM   1138  CG  LYS A 141      10.492 -51.219 -32.969  1.00 80.94           C  
ATOM   1139  CD  LYS A 141      11.406 -51.500 -34.156  1.00 80.94           C  
ATOM   1140  CE  LYS A 141      12.750 -50.781 -34.000  1.00 80.94           C  
ATOM   1141  NZ  LYS A 141      13.648 -51.062 -35.156  1.00 80.94           N  
ATOM   1142  N   GLU A 142       6.719 -49.969 -32.719  1.00 80.31           N  
ATOM   1143  CA  GLU A 142       6.133 -48.625 -32.781  1.00 80.31           C  
ATOM   1144  C   GLU A 142       5.473 -48.250 -31.469  1.00 80.31           C  
ATOM   1145  CB  GLU A 142       5.113 -48.531 -33.938  1.00 80.31           C  
ATOM   1146  O   GLU A 142       5.617 -47.125 -30.984  1.00 80.31           O  
ATOM   1147  CG  GLU A 142       5.727 -48.219 -35.281  1.00 80.31           C  
ATOM   1148  CD  GLU A 142       4.703 -48.125 -36.406  1.00 80.31           C  
ATOM   1149  OE1 GLU A 142       5.082 -47.812 -37.562  1.00 80.31           O  
ATOM   1150  OE2 GLU A 142       3.510 -48.406 -36.125  1.00 80.31           O  
ATOM   1151  N   ARG A 143       4.855 -49.125 -30.984  1.00 81.00           N  
ATOM   1152  CA  ARG A 143       4.172 -48.875 -29.719  1.00 81.00           C  
ATOM   1153  C   ARG A 143       5.172 -48.719 -28.578  1.00 81.00           C  
ATOM   1154  CB  ARG A 143       3.178 -50.000 -29.391  1.00 81.00           C  
ATOM   1155  O   ARG A 143       4.945 -47.938 -27.656  1.00 81.00           O  
ATOM   1156  CG  ARG A 143       1.873 -49.906 -30.172  1.00 81.00           C  
ATOM   1157  CD  ARG A 143       0.747 -50.656 -29.469  1.00 81.00           C  
ATOM   1158  NE  ARG A 143      -0.510 -50.531 -30.203  1.00 81.00           N  
ATOM   1159  NH1 ARG A 143      -1.804 -51.469 -28.547  1.00 81.00           N  
ATOM   1160  NH2 ARG A 143      -2.773 -50.781 -30.500  1.00 81.00           N  
ATOM   1161  CZ  ARG A 143      -1.692 -50.938 -29.750  1.00 81.00           C  
ATOM   1162  N   GLU A 144       6.188 -49.438 -28.656  1.00 81.12           N  
ATOM   1163  CA  GLU A 144       7.246 -49.281 -27.672  1.00 81.12           C  
ATOM   1164  C   GLU A 144       7.859 -47.906 -27.719  1.00 81.12           C  
ATOM   1165  CB  GLU A 144       8.328 -50.344 -27.875  1.00 81.12           C  
ATOM   1166  O   GLU A 144       8.102 -47.281 -26.672  1.00 81.12           O  
ATOM   1167  CG  GLU A 144       9.125 -50.688 -26.625  1.00 81.12           C  
ATOM   1168  CD  GLU A 144      10.211 -51.719 -26.844  1.00 81.12           C  
ATOM   1169  OE1 GLU A 144      10.906 -52.094 -25.875  1.00 81.12           O  
ATOM   1170  OE2 GLU A 144      10.375 -52.156 -28.016  1.00 81.12           O  
ATOM   1171  N   GLU A 145       8.086 -47.438 -28.875  1.00 79.88           N  
ATOM   1172  CA  GLU A 145       8.648 -46.094 -29.031  1.00 79.88           C  
ATOM   1173  C   GLU A 145       7.676 -45.031 -28.516  1.00 79.88           C  
ATOM   1174  CB  GLU A 145       9.008 -45.844 -30.484  1.00 79.88           C  
ATOM   1175  O   GLU A 145       8.086 -44.094 -27.859  1.00 79.88           O  
ATOM   1176  CG  GLU A 145      10.344 -46.438 -30.906  1.00 79.88           C  
ATOM   1177  CD  GLU A 145      10.672 -46.188 -32.375  1.00 79.88           C  
ATOM   1178  OE1 GLU A 145      11.758 -46.594 -32.844  1.00 79.88           O  
ATOM   1179  OE2 GLU A 145       9.828 -45.594 -33.062  1.00 79.88           O  
ATOM   1180  N   THR A 146       6.504 -45.156 -28.812  1.00 80.12           N  
ATOM   1181  CA  THR A 146       5.500 -44.219 -28.359  1.00 80.12           C  
ATOM   1182  C   THR A 146       5.375 -44.250 -26.844  1.00 80.12           C  
ATOM   1183  CB  THR A 146       4.129 -44.500 -29.000  1.00 80.12           C  
ATOM   1184  O   THR A 146       5.191 -43.219 -26.188  1.00 80.12           O  
ATOM   1185  CG2 THR A 146       3.355 -43.188 -29.219  1.00 80.12           C  
ATOM   1186  OG1 THR A 146       4.320 -45.156 -30.250  1.00 80.12           O  
ATOM   1187  N   GLN A 147       5.398 -45.469 -26.359  1.00 78.81           N  
ATOM   1188  CA  GLN A 147       5.340 -45.625 -24.906  1.00 78.81           C  
ATOM   1189  C   GLN A 147       6.500 -44.906 -24.234  1.00 78.81           C  
ATOM   1190  CB  GLN A 147       5.348 -47.125 -24.531  1.00 78.81           C  
ATOM   1191  O   GLN A 147       6.312 -44.250 -23.219  1.00 78.81           O  
ATOM   1192  CG  GLN A 147       5.074 -47.375 -23.062  1.00 78.81           C  
ATOM   1193  CD  GLN A 147       5.129 -48.844 -22.703  1.00 78.81           C  
ATOM   1194  NE2 GLN A 147       5.027 -49.156 -21.406  1.00 78.81           N  
ATOM   1195  OE1 GLN A 147       5.258 -49.719 -23.578  1.00 78.81           O  
ATOM   1196  N   ILE A 148       7.609 -45.031 -24.766  1.00 76.81           N  
ATOM   1197  CA  ILE A 148       8.781 -44.375 -24.188  1.00 76.81           C  
ATOM   1198  C   ILE A 148       8.617 -42.844 -24.266  1.00 76.81           C  
ATOM   1199  CB  ILE A 148      10.078 -44.812 -24.906  1.00 76.81           C  
ATOM   1200  O   ILE A 148       8.914 -42.156 -23.312  1.00 76.81           O  
ATOM   1201  CG1 ILE A 148      10.352 -46.281 -24.656  1.00 76.81           C  
ATOM   1202  CG2 ILE A 148      11.266 -43.938 -24.453  1.00 76.81           C  
ATOM   1203  CD1 ILE A 148      11.484 -46.875 -25.500  1.00 76.81           C  
ATOM   1204  N   GLN A 149       8.141 -42.406 -25.328  1.00 76.62           N  
ATOM   1205  CA  GLN A 149       7.949 -41.000 -25.500  1.00 76.62           C  
ATOM   1206  C   GLN A 149       6.922 -40.438 -24.516  1.00 76.62           C  
ATOM   1207  CB  GLN A 149       7.512 -40.688 -26.938  1.00 76.62           C  
ATOM   1208  O   GLN A 149       7.113 -39.375 -23.938  1.00 76.62           O  
ATOM   1209  CG  GLN A 149       7.945 -39.281 -27.422  1.00 76.62           C  
ATOM   1210  CD  GLN A 149       7.566 -39.031 -28.859  1.00 76.62           C  
ATOM   1211  NE2 GLN A 149       7.930 -37.875 -29.375  1.00 76.62           N  
ATOM   1212  OE1 GLN A 149       6.953 -39.875 -29.516  1.00 76.62           O  
ATOM   1213  N   LEU A 150       5.891 -41.094 -24.328  1.00 77.69           N  
ATOM   1214  CA  LEU A 150       4.836 -40.656 -23.422  1.00 77.69           C  
ATOM   1215  C   LEU A 150       5.309 -40.750 -21.969  1.00 77.69           C  
ATOM   1216  CB  LEU A 150       3.586 -41.531 -23.594  1.00 77.69           C  
ATOM   1217  O   LEU A 150       4.941 -39.875 -21.156  1.00 77.69           O  
ATOM   1218  CG  LEU A 150       2.600 -41.094 -24.672  1.00 77.69           C  
ATOM   1219  CD1 LEU A 150       1.762 -42.250 -25.156  1.00 77.69           C  
ATOM   1220  CD2 LEU A 150       1.705 -39.969 -24.156  1.00 77.69           C  
ATOM   1221  N   GLU A 151       6.059 -41.688 -21.672  1.00 75.75           N  
ATOM   1222  CA  GLU A 151       6.629 -41.781 -20.328  1.00 75.75           C  
ATOM   1223  C   GLU A 151       7.578 -40.625 -20.047  1.00 75.75           C  
ATOM   1224  CB  GLU A 151       7.359 -43.125 -20.156  1.00 75.75           C  
ATOM   1225  O   GLU A 151       7.590 -40.094 -18.938  1.00 75.75           O  
ATOM   1226  CG  GLU A 151       6.668 -44.094 -19.203  1.00 75.75           C  
ATOM   1227  CD  GLU A 151       7.375 -45.438 -19.078  1.00 75.75           C  
ATOM   1228  OE1 GLU A 151       6.859 -46.344 -18.391  1.00 75.75           O  
ATOM   1229  OE2 GLU A 151       8.461 -45.562 -19.688  1.00 75.75           O  
ATOM   1230  N   GLN A 152       8.289 -40.344 -21.031  1.00 72.19           N  
ATOM   1231  CA  GLN A 152       9.195 -39.219 -20.875  1.00 72.19           C  
ATOM   1232  C   GLN A 152       8.422 -37.906 -20.688  1.00 72.19           C  
ATOM   1233  CB  GLN A 152      10.117 -39.094 -22.094  1.00 72.19           C  
ATOM   1234  O   GLN A 152       8.781 -37.094 -19.844  1.00 72.19           O  
ATOM   1235  CG  GLN A 152      11.289 -40.094 -22.078  1.00 72.19           C  
ATOM   1236  CD  GLN A 152      12.180 -39.969 -23.297  1.00 72.19           C  
ATOM   1237  NE2 GLN A 152      13.305 -40.656 -23.281  1.00 72.19           N  
ATOM   1238  OE1 GLN A 152      11.852 -39.219 -24.250  1.00 72.19           O  
ATOM   1239  N   GLN A 153       7.422 -37.812 -21.406  1.00 74.00           N  
ATOM   1240  CA  GLN A 153       6.594 -36.625 -21.281  1.00 74.00           C  
ATOM   1241  C   GLN A 153       5.934 -36.531 -19.922  1.00 74.00           C  
ATOM   1242  CB  GLN A 153       5.523 -36.594 -22.391  1.00 74.00           C  
ATOM   1243  O   GLN A 153       5.883 -35.469 -19.312  1.00 74.00           O  
ATOM   1244  CG  GLN A 153       4.789 -35.281 -22.500  1.00 74.00           C  
ATOM   1245  CD  GLN A 153       3.799 -35.250 -23.656  1.00 74.00           C  
ATOM   1246  NE2 GLN A 153       3.182 -34.094 -23.875  1.00 74.00           N  
ATOM   1247  OE1 GLN A 153       3.592 -36.281 -24.328  1.00 74.00           O  
ATOM   1248  N   SER A 154       5.398 -37.594 -19.547  1.00 75.62           N  
ATOM   1249  CA  SER A 154       4.754 -37.656 -18.234  1.00 75.62           C  
ATOM   1250  C   SER A 154       5.742 -37.344 -17.125  1.00 75.62           C  
ATOM   1251  CB  SER A 154       4.117 -39.000 -18.000  1.00 75.62           C  
ATOM   1252  O   SER A 154       5.418 -36.594 -16.188  1.00 75.62           O  
ATOM   1253  OG  SER A 154       3.438 -39.062 -16.766  1.00 75.62           O  
ATOM   1254  N   SER A 155       6.891 -37.938 -17.266  1.00 72.69           N  
ATOM   1255  CA  SER A 155       7.922 -37.656 -16.266  1.00 72.69           C  
ATOM   1256  C   SER A 155       8.336 -36.188 -16.281  1.00 72.69           C  
ATOM   1257  CB  SER A 155       9.148 -38.531 -16.516  1.00 72.69           C  
ATOM   1258  O   SER A 155       8.578 -35.594 -15.219  1.00 72.69           O  
ATOM   1259  OG  SER A 155      10.258 -38.094 -15.773  1.00 72.69           O  
ATOM   1260  N   PHE A 156       8.430 -35.688 -17.438  1.00 72.38           N  
ATOM   1261  CA  PHE A 156       8.750 -34.281 -17.594  1.00 72.38           C  
ATOM   1262  C   PHE A 156       7.715 -33.406 -16.906  1.00 72.38           C  
ATOM   1263  CB  PHE A 156       8.844 -33.906 -19.078  1.00 72.38           C  
ATOM   1264  O   PHE A 156       8.062 -32.531 -16.125  1.00 72.38           O  
ATOM   1265  CG  PHE A 156       9.047 -32.438 -19.344  1.00 72.38           C  
ATOM   1266  CD1 PHE A 156       8.016 -31.672 -19.859  1.00 72.38           C  
ATOM   1267  CD2 PHE A 156      10.258 -31.844 -19.047  1.00 72.38           C  
ATOM   1268  CE1 PHE A 156       8.195 -30.312 -20.094  1.00 72.38           C  
ATOM   1269  CE2 PHE A 156      10.453 -30.484 -19.281  1.00 72.38           C  
ATOM   1270  CZ  PHE A 156       9.422 -29.719 -19.812  1.00 72.38           C  
ATOM   1271  N   LEU A 157       6.480 -33.656 -17.172  1.00 76.19           N  
ATOM   1272  CA  LEU A 157       5.398 -32.875 -16.609  1.00 76.19           C  
ATOM   1273  C   LEU A 157       5.336 -33.031 -15.086  1.00 76.19           C  
ATOM   1274  CB  LEU A 157       4.059 -33.250 -17.234  1.00 76.19           C  
ATOM   1275  O   LEU A 157       5.062 -32.062 -14.367  1.00 76.19           O  
ATOM   1276  CG  LEU A 157       3.844 -32.875 -18.688  1.00 76.19           C  
ATOM   1277  CD1 LEU A 157       2.584 -33.531 -19.234  1.00 76.19           C  
ATOM   1278  CD2 LEU A 157       3.760 -31.344 -18.828  1.00 76.19           C  
ATOM   1279  N   ARG A 158       5.629 -34.156 -14.664  1.00 77.19           N  
ATOM   1280  CA  ARG A 158       5.656 -34.406 -13.234  1.00 77.19           C  
ATOM   1281  C   ARG A 158       6.789 -33.625 -12.562  1.00 77.19           C  
ATOM   1282  CB  ARG A 158       5.812 -35.906 -12.953  1.00 77.19           C  
ATOM   1283  O   ARG A 158       6.621 -33.094 -11.461  1.00 77.19           O  
ATOM   1284  CG  ARG A 158       5.383 -36.312 -11.555  1.00 77.19           C  
ATOM   1285  CD  ARG A 158       4.270 -37.344 -11.594  1.00 77.19           C  
ATOM   1286  NE  ARG A 158       3.875 -37.781 -10.250  1.00 77.19           N  
ATOM   1287  NH1 ARG A 158       2.307 -39.312 -10.961  1.00 77.19           N  
ATOM   1288  NH2 ARG A 158       2.674 -39.000  -8.727  1.00 77.19           N  
ATOM   1289  CZ  ARG A 158       2.953 -38.688  -9.984  1.00 77.19           C  
ATOM   1290  N   SER A 159       7.859 -33.656 -13.211  1.00 74.19           N  
ATOM   1291  CA  SER A 159       8.984 -32.906 -12.680  1.00 74.19           C  
ATOM   1292  C   SER A 159       8.656 -31.422 -12.578  1.00 74.19           C  
ATOM   1293  CB  SER A 159      10.227 -33.094 -13.547  1.00 74.19           C  
ATOM   1294  O   SER A 159       9.094 -30.750 -11.641  1.00 74.19           O  
ATOM   1295  OG  SER A 159      10.703 -34.438 -13.453  1.00 74.19           O  
ATOM   1296  N   PHE A 160       7.859 -31.031 -13.445  1.00 75.44           N  
ATOM   1297  CA  PHE A 160       7.426 -29.641 -13.438  1.00 75.44           C  
ATOM   1298  C   PHE A 160       6.570 -29.344 -12.211  1.00 75.44           C  
ATOM   1299  CB  PHE A 160       6.641 -29.312 -14.711  1.00 75.44           C  
ATOM   1300  O   PHE A 160       6.762 -28.328 -11.547  1.00 75.44           O  
ATOM   1301  CG  PHE A 160       7.129 -28.078 -15.430  1.00 75.44           C  
ATOM   1302  CD1 PHE A 160       6.750 -26.812 -15.000  1.00 75.44           C  
ATOM   1303  CD2 PHE A 160       7.969 -28.188 -16.531  1.00 75.44           C  
ATOM   1304  CE1 PHE A 160       7.199 -25.672 -15.664  1.00 75.44           C  
ATOM   1305  CE2 PHE A 160       8.422 -27.062 -17.203  1.00 75.44           C  
ATOM   1306  CZ  PHE A 160       8.039 -25.797 -16.766  1.00 75.44           C  
ATOM   1307  N   LEU A 161       5.684 -30.156 -11.992  1.00 79.94           N  
ATOM   1308  CA  LEU A 161       4.770 -29.984 -10.875  1.00 79.94           C  
ATOM   1309  C   LEU A 161       5.512 -30.047  -9.547  1.00 79.94           C  
ATOM   1310  CB  LEU A 161       3.668 -31.047 -10.906  1.00 79.94           C  
ATOM   1311  O   LEU A 161       5.215 -29.281  -8.625  1.00 79.94           O  
ATOM   1312  CG  LEU A 161       2.537 -30.828 -11.914  1.00 79.94           C  
ATOM   1313  CD1 LEU A 161       1.731 -32.094 -12.102  1.00 79.94           C  
ATOM   1314  CD2 LEU A 161       1.637 -29.688 -11.461  1.00 79.94           C  
ATOM   1315  N   ASP A 162       6.508 -30.828  -9.539  1.00 78.94           N  
ATOM   1316  CA  ASP A 162       7.262 -31.000  -8.305  1.00 78.94           C  
ATOM   1317  C   ASP A 162       8.188 -29.812  -8.047  1.00 78.94           C  
ATOM   1318  CB  ASP A 162       8.078 -32.312  -8.352  1.00 78.94           C  
ATOM   1319  O   ASP A 162       8.516 -29.516  -6.898  1.00 78.94           O  
ATOM   1320  CG  ASP A 162       7.254 -33.531  -8.023  1.00 78.94           C  
ATOM   1321  OD1 ASP A 162       6.148 -33.406  -7.453  1.00 78.94           O  
ATOM   1322  OD2 ASP A 162       7.715 -34.656  -8.328  1.00 78.94           O  
ATOM   1323  N   ALA A 163       8.555 -29.234  -9.102  1.00 74.38           N  
ATOM   1324  CA  ALA A 163       9.453 -28.094  -8.953  1.00 74.38           C  
ATOM   1325  C   ALA A 163       8.680 -26.828  -8.633  1.00 74.38           C  
ATOM   1326  CB  ALA A 163      10.289 -27.906 -10.219  1.00 74.38           C  
ATOM   1327  O   ALA A 163       9.258 -25.828  -8.203  1.00 74.38           O  
ATOM   1328  N   SER A 164       7.434 -26.891  -8.797  1.00 76.81           N  
ATOM   1329  CA  SER A 164       6.613 -25.703  -8.539  1.00 76.81           C  
ATOM   1330  C   SER A 164       6.539 -25.406  -7.047  1.00 76.81           C  
ATOM   1331  CB  SER A 164       5.203 -25.906  -9.102  1.00 76.81           C  
ATOM   1332  O   SER A 164       6.348 -26.312  -6.230  1.00 76.81           O  
ATOM   1333  OG  SER A 164       4.344 -24.859  -8.680  1.00 76.81           O  
ATOM   1334  N   PRO A 165       6.707 -24.156  -6.727  1.00 76.19           N  
ATOM   1335  CA  PRO A 165       6.590 -23.797  -5.312  1.00 76.19           C  
ATOM   1336  C   PRO A 165       5.141 -23.734  -4.836  1.00 76.19           C  
ATOM   1337  CB  PRO A 165       7.238 -22.406  -5.246  1.00 76.19           C  
ATOM   1338  O   PRO A 165       4.883 -23.719  -3.629  1.00 76.19           O  
ATOM   1339  CG  PRO A 165       7.191 -21.906  -6.652  1.00 76.19           C  
ATOM   1340  CD  PRO A 165       7.039 -23.078  -7.578  1.00 76.19           C  
ATOM   1341  N   ASP A 166       4.203 -23.797  -5.684  1.00 83.88           N  
ATOM   1342  CA  ASP A 166       2.787 -23.734  -5.328  1.00 83.88           C  
ATOM   1343  C   ASP A 166       2.244 -25.141  -5.016  1.00 83.88           C  
ATOM   1344  CB  ASP A 166       1.976 -23.094  -6.453  1.00 83.88           C  
ATOM   1345  O   ASP A 166       2.805 -26.141  -5.461  1.00 83.88           O  
ATOM   1346  CG  ASP A 166       2.256 -21.609  -6.613  1.00 83.88           C  
ATOM   1347  OD1 ASP A 166       2.842 -21.000  -5.699  1.00 83.88           O  
ATOM   1348  OD2 ASP A 166       1.883 -21.047  -7.668  1.00 83.88           O  
ATOM   1349  N   LEU A 167       1.242 -25.047  -4.207  1.00 89.94           N  
ATOM   1350  CA  LEU A 167       0.611 -26.312  -3.867  1.00 89.94           C  
ATOM   1351  C   LEU A 167      -0.187 -26.859  -5.047  1.00 89.94           C  
ATOM   1352  CB  LEU A 167      -0.304 -26.156  -2.650  1.00 89.94           C  
ATOM   1353  O   LEU A 167      -0.896 -26.109  -5.723  1.00 89.94           O  
ATOM   1354  CG  LEU A 167       0.347 -25.594  -1.384  1.00 89.94           C  
ATOM   1355  CD1 LEU A 167      -0.721 -25.188  -0.370  1.00 89.94           C  
ATOM   1356  CD2 LEU A 167       1.309 -26.609  -0.783  1.00 89.94           C  
ATOM   1357  N   VAL A 168       0.092 -28.109  -5.359  1.00 89.00           N  
ATOM   1358  CA  VAL A 168      -0.710 -28.797  -6.363  1.00 89.00           C  
ATOM   1359  C   VAL A 168      -1.229 -30.125  -5.789  1.00 89.00           C  
ATOM   1360  CB  VAL A 168       0.097 -29.062  -7.652  1.00 89.00           C  
ATOM   1361  O   VAL A 168      -0.454 -30.922  -5.266  1.00 89.00           O  
ATOM   1362  CG1 VAL A 168      -0.777 -29.734  -8.711  1.00 89.00           C  
ATOM   1363  CG2 VAL A 168       0.680 -27.750  -8.188  1.00 89.00           C  
ATOM   1364  N   PHE A 169      -2.547 -30.312  -5.867  1.00 90.31           N  
ATOM   1365  CA  PHE A 169      -3.107 -31.562  -5.367  1.00 90.31           C  
ATOM   1366  C   PHE A 169      -4.305 -31.984  -6.207  1.00 90.31           C  
ATOM   1367  CB  PHE A 169      -3.523 -31.422  -3.898  1.00 90.31           C  
ATOM   1368  O   PHE A 169      -4.906 -31.172  -6.906  1.00 90.31           O  
ATOM   1369  CG  PHE A 169      -4.555 -30.344  -3.662  1.00 90.31           C  
ATOM   1370  CD1 PHE A 169      -4.168 -29.031  -3.400  1.00 90.31           C  
ATOM   1371  CD2 PHE A 169      -5.910 -30.656  -3.701  1.00 90.31           C  
ATOM   1372  CE1 PHE A 169      -5.121 -28.047  -3.182  1.00 90.31           C  
ATOM   1373  CE2 PHE A 169      -6.867 -29.656  -3.482  1.00 90.31           C  
ATOM   1374  CZ  PHE A 169      -6.469 -28.359  -3.223  1.00 90.31           C  
ATOM   1375  N   TYR A 170      -4.504 -33.344  -6.129  1.00 88.81           N  
ATOM   1376  CA  TYR A 170      -5.625 -34.000  -6.812  1.00 88.81           C  
ATOM   1377  C   TYR A 170      -6.430 -34.844  -5.848  1.00 88.81           C  
ATOM   1378  CB  TYR A 170      -5.125 -34.844  -7.984  1.00 88.81           C  
ATOM   1379  O   TYR A 170      -5.859 -35.594  -5.047  1.00 88.81           O  
ATOM   1380  CG  TYR A 170      -3.752 -34.438  -8.477  1.00 88.81           C  
ATOM   1381  CD1 TYR A 170      -3.588 -33.469  -9.445  1.00 88.81           C  
ATOM   1382  CD2 TYR A 170      -2.613 -35.062  -7.965  1.00 88.81           C  
ATOM   1383  CE1 TYR A 170      -2.324 -33.094  -9.898  1.00 88.81           C  
ATOM   1384  CE2 TYR A 170      -1.345 -34.719  -8.414  1.00 88.81           C  
ATOM   1385  OH  TYR A 170       0.044 -33.375  -9.828  1.00 88.81           O  
ATOM   1386  CZ  TYR A 170      -1.210 -33.750  -9.383  1.00 88.81           C  
ATOM   1387  N   ARG A 171      -7.730 -34.594  -5.961  1.00 90.56           N  
ATOM   1388  CA  ARG A 171      -8.602 -35.406  -5.133  1.00 90.56           C  
ATOM   1389  C   ARG A 171      -9.695 -36.062  -5.973  1.00 90.56           C  
ATOM   1390  CB  ARG A 171      -9.234 -34.594  -4.012  1.00 90.56           C  
ATOM   1391  O   ARG A 171     -10.242 -35.469  -6.887  1.00 90.56           O  
ATOM   1392  CG  ARG A 171      -8.336 -34.406  -2.801  1.00 90.56           C  
ATOM   1393  CD  ARG A 171      -9.070 -33.750  -1.640  1.00 90.56           C  
ATOM   1394  NE  ARG A 171      -8.766 -32.344  -1.529  1.00 90.56           N  
ATOM   1395  NH1 ARG A 171      -9.102 -32.219   0.754  1.00 90.56           N  
ATOM   1396  NH2 ARG A 171      -8.484 -30.359  -0.408  1.00 90.56           N  
ATOM   1397  CZ  ARG A 171      -8.781 -31.641  -0.395  1.00 90.56           C  
ATOM   1398  N   ASN A 172      -9.984 -37.250  -5.637  1.00 88.00           N  
ATOM   1399  CA  ASN A 172     -10.992 -38.000  -6.391  1.00 88.00           C  
ATOM   1400  C   ASN A 172     -12.406 -37.656  -5.926  1.00 88.00           C  
ATOM   1401  CB  ASN A 172     -10.750 -39.500  -6.273  1.00 88.00           C  
ATOM   1402  O   ASN A 172     -12.586 -36.781  -5.074  1.00 88.00           O  
ATOM   1403  CG  ASN A 172     -10.672 -39.969  -4.836  1.00 88.00           C  
ATOM   1404  ND2 ASN A 172     -10.305 -41.219  -4.645  1.00 88.00           N  
ATOM   1405  OD1 ASN A 172     -10.953 -39.219  -3.904  1.00 88.00           O  
ATOM   1406  N   GLU A 173     -13.406 -38.312  -6.488  1.00 86.25           N  
ATOM   1407  CA  GLU A 173     -14.805 -38.000  -6.199  1.00 86.25           C  
ATOM   1408  C   GLU A 173     -15.164 -38.375  -4.762  1.00 86.25           C  
ATOM   1409  CB  GLU A 173     -15.727 -38.750  -7.180  1.00 86.25           C  
ATOM   1410  O   GLU A 173     -16.109 -37.844  -4.188  1.00 86.25           O  
ATOM   1411  CG  GLU A 173     -16.000 -37.969  -8.461  1.00 86.25           C  
ATOM   1412  CD  GLU A 173     -17.156 -38.531  -9.266  1.00 86.25           C  
ATOM   1413  OE1 GLU A 173     -17.531 -37.938 -10.297  1.00 86.25           O  
ATOM   1414  OE2 GLU A 173     -17.703 -39.594  -8.852  1.00 86.25           O  
ATOM   1415  N   ASP A 174     -14.391 -39.344  -4.230  1.00 85.19           N  
ATOM   1416  CA  ASP A 174     -14.617 -39.719  -2.842  1.00 85.19           C  
ATOM   1417  C   ASP A 174     -13.844 -38.812  -1.884  1.00 85.19           C  
ATOM   1418  CB  ASP A 174     -14.203 -41.188  -2.625  1.00 85.19           C  
ATOM   1419  O   ASP A 174     -13.719 -39.125  -0.696  1.00 85.19           O  
ATOM   1420  CG  ASP A 174     -15.188 -42.188  -3.232  1.00 85.19           C  
ATOM   1421  OD1 ASP A 174     -16.406 -41.875  -3.275  1.00 85.19           O  
ATOM   1422  OD2 ASP A 174     -14.742 -43.250  -3.668  1.00 85.19           O  
ATOM   1423  N   LYS A 175     -13.297 -37.781  -2.369  1.00 86.88           N  
ATOM   1424  CA  LYS A 175     -12.609 -36.750  -1.599  1.00 86.88           C  
ATOM   1425  C   LYS A 175     -11.289 -37.281  -1.041  1.00 86.88           C  
ATOM   1426  CB  LYS A 175     -13.500 -36.250  -0.458  1.00 86.88           C  
ATOM   1427  O   LYS A 175     -10.867 -36.875   0.044  1.00 86.88           O  
ATOM   1428  CG  LYS A 175     -14.820 -35.656  -0.919  1.00 86.88           C  
ATOM   1429  CD  LYS A 175     -15.656 -35.156   0.258  1.00 86.88           C  
ATOM   1430  CE  LYS A 175     -17.016 -34.656  -0.194  1.00 86.88           C  
ATOM   1431  NZ  LYS A 175     -17.859 -34.219   0.961  1.00 86.88           N  
ATOM   1432  N   GLU A 176     -10.734 -38.219  -1.769  1.00 90.94           N  
ATOM   1433  CA  GLU A 176      -9.430 -38.750  -1.366  1.00 90.94           C  
ATOM   1434  C   GLU A 176      -8.312 -38.188  -2.238  1.00 90.94           C  
ATOM   1435  CB  GLU A 176      -9.422 -40.281  -1.430  1.00 90.94           C  
ATOM   1436  O   GLU A 176      -8.523 -37.906  -3.424  1.00 90.94           O  
ATOM   1437  CG  GLU A 176     -10.578 -40.938  -0.683  1.00 90.94           C  
ATOM   1438  CD  GLU A 176     -10.586 -42.438  -0.803  1.00 90.94           C  
ATOM   1439  OE1 GLU A 176     -11.273 -43.125   0.000  1.00 90.94           O  
ATOM   1440  OE2 GLU A 176      -9.898 -42.969  -1.708  1.00 90.94           O  
ATOM   1441  N   PHE A 177      -7.203 -38.062  -1.582  1.00 92.06           N  
ATOM   1442  CA  PHE A 177      -6.047 -37.594  -2.328  1.00 92.06           C  
ATOM   1443  C   PHE A 177      -5.625 -38.625  -3.381  1.00 92.06           C  
ATOM   1444  CB  PHE A 177      -4.875 -37.312  -1.382  1.00 92.06           C  
ATOM   1445  O   PHE A 177      -5.539 -39.812  -3.094  1.00 92.06           O  
ATOM   1446  CG  PHE A 177      -4.953 -35.969  -0.715  1.00 92.06           C  
ATOM   1447  CD1 PHE A 177      -4.375 -34.844  -1.305  1.00 92.06           C  
ATOM   1448  CD2 PHE A 177      -5.605 -35.812   0.501  1.00 92.06           C  
ATOM   1449  CE1 PHE A 177      -4.445 -33.594  -0.689  1.00 92.06           C  
ATOM   1450  CE2 PHE A 177      -5.680 -34.562   1.121  1.00 92.06           C  
ATOM   1451  CZ  PHE A 177      -5.098 -33.469   0.525  1.00 92.06           C  
ATOM   1452  N   SER A 178      -5.457 -38.188  -4.516  1.00 86.94           N  
ATOM   1453  CA  SER A 178      -4.988 -39.031  -5.598  1.00 86.94           C  
ATOM   1454  C   SER A 178      -3.557 -38.688  -5.996  1.00 86.94           C  
ATOM   1455  CB  SER A 178      -5.906 -38.906  -6.816  1.00 86.94           C  
ATOM   1456  O   SER A 178      -2.887 -39.469  -6.664  1.00 86.94           O  
ATOM   1457  OG  SER A 178      -7.254 -39.188  -6.457  1.00 86.94           O  
ATOM   1458  N   GLY A 179      -3.168 -37.531  -5.738  1.00 86.19           N  
ATOM   1459  CA  GLY A 179      -1.818 -37.094  -6.059  1.00 86.19           C  
ATOM   1460  C   GLY A 179      -1.511 -35.688  -5.566  1.00 86.19           C  
ATOM   1461  O   GLY A 179      -2.420 -34.938  -5.207  1.00 86.19           O  
ATOM   1462  N   CYS A 180      -0.228 -35.500  -5.477  1.00 88.75           N  
ATOM   1463  CA  CYS A 180       0.196 -34.156  -5.062  1.00 88.75           C  
ATOM   1464  C   CYS A 180       1.644 -33.906  -5.465  1.00 88.75           C  
ATOM   1465  CB  CYS A 180       0.035 -34.000  -3.555  1.00 88.75           C  
ATOM   1466  O   CYS A 180       2.322 -34.781  -5.969  1.00 88.75           O  
ATOM   1467  SG  CYS A 180       1.092 -35.094  -2.582  1.00 88.75           S  
ATOM   1468  N   ASN A 181       2.043 -32.688  -5.398  1.00 88.56           N  
ATOM   1469  CA  ASN A 181       3.426 -32.344  -5.711  1.00 88.56           C  
ATOM   1470  C   ASN A 181       4.281 -32.250  -4.449  1.00 88.56           C  
ATOM   1471  CB  ASN A 181       3.488 -31.016  -6.480  1.00 88.56           C  
ATOM   1472  O   ASN A 181       3.812 -32.562  -3.355  1.00 88.56           O  
ATOM   1473  CG  ASN A 181       3.152 -29.812  -5.613  1.00 88.56           C  
ATOM   1474  ND2 ASN A 181       3.521 -28.625  -6.074  1.00 88.56           N  
ATOM   1475  OD1 ASN A 181       2.568 -29.953  -4.535  1.00 88.56           O  
ATOM   1476  N   ARG A 182       5.531 -31.906  -4.586  1.00 87.00           N  
ATOM   1477  CA  ARG A 182       6.484 -31.859  -3.484  1.00 87.00           C  
ATOM   1478  C   ARG A 182       6.102 -30.781  -2.471  1.00 87.00           C  
ATOM   1479  CB  ARG A 182       7.898 -31.594  -4.008  1.00 87.00           C  
ATOM   1480  O   ARG A 182       6.266 -30.969  -1.264  1.00 87.00           O  
ATOM   1481  CG  ARG A 182       9.000 -31.922  -3.006  1.00 87.00           C  
ATOM   1482  CD  ARG A 182       9.703 -33.219  -3.338  1.00 87.00           C  
ATOM   1483  NE  ARG A 182      10.867 -33.438  -2.488  1.00 87.00           N  
ATOM   1484  NH1 ARG A 182      11.086 -35.688  -3.006  1.00 87.00           N  
ATOM   1485  NH2 ARG A 182      12.555 -34.688  -1.552  1.00 87.00           N  
ATOM   1486  CZ  ARG A 182      11.500 -34.594  -2.352  1.00 87.00           C  
ATOM   1487  N   ALA A 183       5.609 -29.719  -2.949  1.00 88.69           N  
ATOM   1488  CA  ALA A 183       5.211 -28.641  -2.051  1.00 88.69           C  
ATOM   1489  C   ALA A 183       4.133 -29.109  -1.075  1.00 88.69           C  
ATOM   1490  CB  ALA A 183       4.711 -27.438  -2.852  1.00 88.69           C  
ATOM   1491  O   ALA A 183       4.148 -28.734   0.101  1.00 88.69           O  
ATOM   1492  N   MET A 184       3.234 -29.891  -1.547  1.00 91.69           N  
ATOM   1493  CA  MET A 184       2.176 -30.422  -0.698  1.00 91.69           C  
ATOM   1494  C   MET A 184       2.748 -31.391   0.335  1.00 91.69           C  
ATOM   1495  CB  MET A 184       1.115 -31.141  -1.543  1.00 91.69           C  
ATOM   1496  O   MET A 184       2.258 -31.469   1.464  1.00 91.69           O  
ATOM   1497  CG  MET A 184      -0.259 -31.172  -0.896  1.00 91.69           C  
ATOM   1498  SD  MET A 184      -0.917 -29.500  -0.542  1.00 91.69           S  
ATOM   1499  CE  MET A 184      -2.518 -29.922   0.194  1.00 91.69           C  
ATOM   1500  N   GLU A 185       3.777 -32.062  -0.097  1.00 91.56           N  
ATOM   1501  CA  GLU A 185       4.438 -32.969   0.836  1.00 91.56           C  
ATOM   1502  C   GLU A 185       5.086 -32.219   1.985  1.00 91.56           C  
ATOM   1503  CB  GLU A 185       5.488 -33.812   0.111  1.00 91.56           C  
ATOM   1504  O   GLU A 185       5.008 -32.625   3.143  1.00 91.56           O  
ATOM   1505  CG  GLU A 185       4.898 -34.875  -0.821  1.00 91.56           C  
ATOM   1506  CD  GLU A 185       5.945 -35.781  -1.451  1.00 91.56           C  
ATOM   1507  OE1 GLU A 185       5.613 -36.906  -1.828  1.00 91.56           O  
ATOM   1508  OE2 GLU A 185       7.109 -35.312  -1.568  1.00 91.56           O  
ATOM   1509  N   LEU A 186       5.652 -31.188   1.629  1.00 88.19           N  
ATOM   1510  CA  LEU A 186       6.312 -30.359   2.637  1.00 88.19           C  
ATOM   1511  C   LEU A 186       5.293 -29.734   3.582  1.00 88.19           C  
ATOM   1512  CB  LEU A 186       7.145 -29.266   1.970  1.00 88.19           C  
ATOM   1513  O   LEU A 186       5.539 -29.641   4.785  1.00 88.19           O  
ATOM   1514  CG  LEU A 186       8.484 -29.703   1.373  1.00 88.19           C  
ATOM   1515  CD1 LEU A 186       9.000 -28.641   0.408  1.00 88.19           C  
ATOM   1516  CD2 LEU A 186       9.500 -29.969   2.479  1.00 88.19           C  
ATOM   1517  N   LEU A 187       4.203 -29.297   3.076  1.00 89.75           N  
ATOM   1518  CA  LEU A 187       3.166 -28.656   3.875  1.00 89.75           C  
ATOM   1519  C   LEU A 187       2.547 -29.641   4.859  1.00 89.75           C  
ATOM   1520  CB  LEU A 187       2.078 -28.062   2.971  1.00 89.75           C  
ATOM   1521  O   LEU A 187       2.311 -29.297   6.023  1.00 89.75           O  
ATOM   1522  CG  LEU A 187       0.914 -27.375   3.676  1.00 89.75           C  
ATOM   1523  CD1 LEU A 187       1.287 -25.938   4.020  1.00 89.75           C  
ATOM   1524  CD2 LEU A 187      -0.339 -27.406   2.805  1.00 89.75           C  
ATOM   1525  N   THR A 188       2.277 -30.812   4.422  1.00 89.88           N  
ATOM   1526  CA  THR A 188       1.571 -31.781   5.254  1.00 89.88           C  
ATOM   1527  C   THR A 188       2.557 -32.594   6.086  1.00 89.88           C  
ATOM   1528  CB  THR A 188       0.707 -32.719   4.398  1.00 89.88           C  
ATOM   1529  O   THR A 188       2.178 -33.188   7.094  1.00 89.88           O  
ATOM   1530  CG2 THR A 188      -0.346 -31.953   3.615  1.00 89.88           C  
ATOM   1531  OG1 THR A 188       1.548 -33.438   3.479  1.00 89.88           O  
ATOM   1532  N   GLY A 189       3.830 -32.688   5.625  1.00 87.69           N  
ATOM   1533  CA  GLY A 189       4.832 -33.500   6.301  1.00 87.69           C  
ATOM   1534  C   GLY A 189       4.762 -34.969   5.922  1.00 87.69           C  
ATOM   1535  O   GLY A 189       5.441 -35.812   6.523  1.00 87.69           O  
ATOM   1536  N   LYS A 190       3.885 -35.281   4.973  1.00 89.38           N  
ATOM   1537  CA  LYS A 190       3.707 -36.625   4.512  1.00 89.38           C  
ATOM   1538  C   LYS A 190       4.129 -36.781   3.055  1.00 89.38           C  
ATOM   1539  CB  LYS A 190       2.252 -37.094   4.688  1.00 89.38           C  
ATOM   1540  O   LYS A 190       4.008 -35.844   2.268  1.00 89.38           O  
ATOM   1541  CG  LYS A 190       1.758 -37.031   6.125  1.00 89.38           C  
ATOM   1542  CD  LYS A 190       0.323 -37.531   6.242  1.00 89.38           C  
ATOM   1543  CE  LYS A 190      -0.161 -37.500   7.684  1.00 89.38           C  
ATOM   1544  NZ  LYS A 190      -1.550 -38.062   7.809  1.00 89.38           N  
ATOM   1545  N   SER A 191       4.660 -37.906   2.750  1.00 88.50           N  
ATOM   1546  CA  SER A 191       5.031 -38.156   1.365  1.00 88.50           C  
ATOM   1547  C   SER A 191       3.801 -38.406   0.499  1.00 88.50           C  
ATOM   1548  CB  SER A 191       5.969 -39.375   1.285  1.00 88.50           C  
ATOM   1549  O   SER A 191       2.715 -38.688   1.016  1.00 88.50           O  
ATOM   1550  OG  SER A 191       5.250 -40.594   1.446  1.00 88.50           O  
ATOM   1551  N   GLU A 192       3.918 -38.250  -0.799  1.00 89.81           N  
ATOM   1552  CA  GLU A 192       2.809 -38.469  -1.725  1.00 89.81           C  
ATOM   1553  C   GLU A 192       2.182 -39.844  -1.527  1.00 89.81           C  
ATOM   1554  CB  GLU A 192       3.277 -38.312  -3.172  1.00 89.81           C  
ATOM   1555  O   GLU A 192       0.957 -40.000  -1.521  1.00 89.81           O  
ATOM   1556  CG  GLU A 192       2.170 -38.500  -4.199  1.00 89.81           C  
ATOM   1557  CD  GLU A 192       2.672 -38.469  -5.637  1.00 89.81           C  
ATOM   1558  OE1 GLU A 192       1.845 -38.344  -6.566  1.00 89.81           O  
ATOM   1559  OE2 GLU A 192       3.904 -38.562  -5.828  1.00 89.81           O  
ATOM   1560  N   LYS A 193       3.037 -40.844  -1.327  1.00 88.25           N  
ATOM   1561  CA  LYS A 193       2.553 -42.219  -1.160  1.00 88.25           C  
ATOM   1562  C   LYS A 193       1.694 -42.344   0.095  1.00 88.25           C  
ATOM   1563  CB  LYS A 193       3.725 -43.219  -1.099  1.00 88.25           C  
ATOM   1564  O   LYS A 193       0.705 -43.094   0.104  1.00 88.25           O  
ATOM   1565  CG  LYS A 193       4.352 -43.500  -2.451  1.00 88.25           C  
ATOM   1566  CD  LYS A 193       5.461 -44.531  -2.334  1.00 88.25           C  
ATOM   1567  CE  LYS A 193       6.121 -44.812  -3.680  1.00 88.25           C  
ATOM   1568  NZ  LYS A 193       7.230 -45.812  -3.564  1.00 88.25           N  
ATOM   1569  N   GLN A 194       2.027 -41.625   1.041  1.00 89.00           N  
ATOM   1570  CA  GLN A 194       1.280 -41.656   2.295  1.00 89.00           C  
ATOM   1571  C   GLN A 194      -0.026 -40.875   2.184  1.00 89.00           C  
ATOM   1572  CB  GLN A 194       2.127 -41.125   3.441  1.00 89.00           C  
ATOM   1573  O   GLN A 194      -1.007 -41.219   2.857  1.00 89.00           O  
ATOM   1574  CG  GLN A 194       3.314 -42.000   3.811  1.00 89.00           C  
ATOM   1575  CD  GLN A 194       4.215 -41.344   4.848  1.00 89.00           C  
ATOM   1576  NE2 GLN A 194       5.008 -42.188   5.531  1.00 89.00           N  
ATOM   1577  OE1 GLN A 194       4.203 -40.125   5.035  1.00 89.00           O  
ATOM   1578  N   LEU A 195       0.004 -39.906   1.372  1.00 90.81           N  
ATOM   1579  CA  LEU A 195      -1.139 -39.031   1.264  1.00 90.81           C  
ATOM   1580  C   LEU A 195      -2.232 -39.625   0.394  1.00 90.81           C  
ATOM   1581  CB  LEU A 195      -0.706 -37.656   0.684  1.00 90.81           C  
ATOM   1582  O   LEU A 195      -3.418 -39.344   0.594  1.00 90.81           O  
ATOM   1583  CG  LEU A 195      -0.297 -36.594   1.695  1.00 90.81           C  
ATOM   1584  CD1 LEU A 195       0.611 -35.562   1.036  1.00 90.81           C  
ATOM   1585  CD2 LEU A 195      -1.530 -35.938   2.293  1.00 90.81           C  
ATOM   1586  N   VAL A 196      -1.828 -40.438  -0.465  1.00 89.62           N  
ATOM   1587  CA  VAL A 196      -2.785 -41.031  -1.405  1.00 89.62           C  
ATOM   1588  C   VAL A 196      -3.816 -41.844  -0.648  1.00 89.62           C  
ATOM   1589  CB  VAL A 196      -2.082 -41.875  -2.475  1.00 89.62           C  
ATOM   1590  O   VAL A 196      -3.459 -42.656   0.208  1.00 89.62           O  
ATOM   1591  CG1 VAL A 196      -3.107 -42.625  -3.342  1.00 89.62           C  
ATOM   1592  CG2 VAL A 196      -1.165 -41.031  -3.340  1.00 89.62           C  
ATOM   1593  N   HIS A 197      -5.082 -41.656  -0.786  1.00 88.44           N  
ATOM   1594  CA  HIS A 197      -6.242 -42.344  -0.242  1.00 88.44           C  
ATOM   1595  C   HIS A 197      -6.648 -41.781   1.110  1.00 88.44           C  
ATOM   1596  CB  HIS A 197      -5.957 -43.844  -0.110  1.00 88.44           C  
ATOM   1597  O   HIS A 197      -7.570 -42.281   1.756  1.00 88.44           O  
ATOM   1598  CG  HIS A 197      -5.668 -44.531  -1.414  1.00 88.44           C  
ATOM   1599  CD2 HIS A 197      -4.602 -45.250  -1.822  1.00 88.44           C  
ATOM   1600  ND1 HIS A 197      -6.539 -44.500  -2.480  1.00 88.44           N  
ATOM   1601  CE1 HIS A 197      -6.020 -45.156  -3.492  1.00 88.44           C  
ATOM   1602  NE2 HIS A 197      -4.844 -45.625  -3.117  1.00 88.44           N  
ATOM   1603  N   LEU A 198      -5.953 -40.781   1.541  1.00 91.12           N  
ATOM   1604  CA  LEU A 198      -6.352 -40.094   2.770  1.00 91.12           C  
ATOM   1605  C   LEU A 198      -7.363 -39.000   2.479  1.00 91.12           C  
ATOM   1606  CB  LEU A 198      -5.129 -39.531   3.482  1.00 91.12           C  
ATOM   1607  O   LEU A 198      -7.422 -38.500   1.357  1.00 91.12           O  
ATOM   1608  CG  LEU A 198      -4.113 -40.531   4.016  1.00 91.12           C  
ATOM   1609  CD1 LEU A 198      -2.908 -39.812   4.609  1.00 91.12           C  
ATOM   1610  CD2 LEU A 198      -4.758 -41.438   5.055  1.00 91.12           C  
ATOM   1611  N   LYS A 199      -8.188 -38.719   3.494  1.00 92.25           N  
ATOM   1612  CA  LYS A 199      -9.172 -37.656   3.391  1.00 92.25           C  
ATOM   1613  C   LYS A 199      -8.672 -36.375   4.066  1.00 92.25           C  
ATOM   1614  CB  LYS A 199     -10.500 -38.094   4.008  1.00 92.25           C  
ATOM   1615  O   LYS A 199      -7.773 -36.438   4.910  1.00 92.25           O  
ATOM   1616  CG  LYS A 199     -11.180 -39.219   3.275  1.00 92.25           C  
ATOM   1617  CD  LYS A 199     -12.547 -39.562   3.879  1.00 92.25           C  
ATOM   1618  CE  LYS A 199     -13.234 -40.688   3.135  1.00 92.25           C  
ATOM   1619  NZ  LYS A 199     -14.609 -40.938   3.652  1.00 92.25           N  
ATOM   1620  N   PRO A 200      -9.211 -35.250   3.676  1.00 91.44           N  
ATOM   1621  CA  PRO A 200      -8.750 -34.000   4.254  1.00 91.44           C  
ATOM   1622  C   PRO A 200      -8.844 -33.969   5.777  1.00 91.44           C  
ATOM   1623  CB  PRO A 200      -9.695 -32.969   3.633  1.00 91.44           C  
ATOM   1624  O   PRO A 200      -8.008 -33.344   6.441  1.00 91.44           O  
ATOM   1625  CG  PRO A 200     -10.195 -33.594   2.381  1.00 91.44           C  
ATOM   1626  CD  PRO A 200     -10.188 -35.094   2.572  1.00 91.44           C  
ATOM   1627  N   ALA A 201      -9.758 -34.625   6.344  1.00 89.06           N  
ATOM   1628  CA  ALA A 201      -9.930 -34.656   7.793  1.00 89.06           C  
ATOM   1629  C   ALA A 201      -8.742 -35.344   8.477  1.00 89.06           C  
ATOM   1630  CB  ALA A 201     -11.227 -35.375   8.156  1.00 89.06           C  
ATOM   1631  O   ALA A 201      -8.445 -35.062   9.633  1.00 89.06           O  
ATOM   1632  N   ASP A 202      -8.016 -36.188   7.656  1.00 89.31           N  
ATOM   1633  CA  ASP A 202      -6.891 -36.938   8.203  1.00 89.31           C  
ATOM   1634  C   ASP A 202      -5.586 -36.156   8.039  1.00 89.31           C  
ATOM   1635  CB  ASP A 202      -6.773 -38.312   7.523  1.00 89.31           C  
ATOM   1636  O   ASP A 202      -4.574 -36.500   8.656  1.00 89.31           O  
ATOM   1637  CG  ASP A 202      -8.039 -39.156   7.648  1.00 89.31           C  
ATOM   1638  OD1 ASP A 202      -8.750 -39.000   8.664  1.00 89.31           O  
ATOM   1639  OD2 ASP A 202      -8.320 -39.938   6.719  1.00 89.31           O  
ATOM   1640  N   VAL A 203      -5.613 -35.188   7.293  1.00 90.25           N  
ATOM   1641  CA  VAL A 203      -4.363 -34.531   6.922  1.00 90.25           C  
ATOM   1642  C   VAL A 203      -4.289 -33.156   7.586  1.00 90.25           C  
ATOM   1643  CB  VAL A 203      -4.230 -34.375   5.391  1.00 90.25           C  
ATOM   1644  O   VAL A 203      -3.240 -32.781   8.109  1.00 90.25           O  
ATOM   1645  CG1 VAL A 203      -2.895 -33.750   5.020  1.00 90.25           C  
ATOM   1646  CG2 VAL A 203      -4.379 -35.750   4.715  1.00 90.25           C  
ATOM   1647  N   TYR A 204      -5.422 -32.500   7.566  1.00 90.62           N  
ATOM   1648  CA  TYR A 204      -5.426 -31.109   8.031  1.00 90.62           C  
ATOM   1649  C   TYR A 204      -6.000 -31.016   9.438  1.00 90.62           C  
ATOM   1650  CB  TYR A 204      -6.227 -30.234   7.070  1.00 90.62           C  
ATOM   1651  O   TYR A 204      -6.578 -31.969   9.953  1.00 90.62           O  
ATOM   1652  CG  TYR A 204      -5.734 -30.281   5.645  1.00 90.62           C  
ATOM   1653  CD1 TYR A 204      -4.492 -29.750   5.301  1.00 90.62           C  
ATOM   1654  CD2 TYR A 204      -6.508 -30.844   4.641  1.00 90.62           C  
ATOM   1655  CE1 TYR A 204      -4.031 -29.781   3.986  1.00 90.62           C  
ATOM   1656  CE2 TYR A 204      -6.059 -30.891   3.324  1.00 90.62           C  
ATOM   1657  OH  TYR A 204      -4.371 -30.391   1.707  1.00 90.62           O  
ATOM   1658  CZ  TYR A 204      -4.820 -30.359   3.008  1.00 90.62           C  
ATOM   1659  N   SER A 205      -5.816 -29.828  10.070  1.00 82.38           N  
ATOM   1660  CA  SER A 205      -6.496 -29.516  11.328  1.00 82.38           C  
ATOM   1661  C   SER A 205      -8.008 -29.484  11.141  1.00 82.38           C  
ATOM   1662  CB  SER A 205      -6.016 -28.172  11.883  1.00 82.38           C  
ATOM   1663  O   SER A 205      -8.500 -29.297  10.023  1.00 82.38           O  
ATOM   1664  OG  SER A 205      -6.512 -27.109  11.109  1.00 82.38           O  
ATOM   1665  N   PRO A 206      -8.773 -29.750  12.125  1.00 84.75           N  
ATOM   1666  CA  PRO A 206     -10.234 -29.844  11.984  1.00 84.75           C  
ATOM   1667  C   PRO A 206     -10.852 -28.594  11.375  1.00 84.75           C  
ATOM   1668  CB  PRO A 206     -10.711 -30.047  13.430  1.00 84.75           C  
ATOM   1669  O   PRO A 206     -11.750 -28.688  10.539  1.00 84.75           O  
ATOM   1670  CG  PRO A 206      -9.469 -30.312  14.211  1.00 84.75           C  
ATOM   1671  CD  PRO A 206      -8.281 -29.953  13.359  1.00 84.75           C  
ATOM   1672  N   GLU A 207     -10.328 -27.484  11.820  1.00 80.50           N  
ATOM   1673  CA  GLU A 207     -10.883 -26.250  11.266  1.00 80.50           C  
ATOM   1674  C   GLU A 207     -10.531 -26.109   9.789  1.00 80.50           C  
ATOM   1675  CB  GLU A 207     -10.367 -25.047  12.047  1.00 80.50           C  
ATOM   1676  O   GLU A 207     -11.391 -25.750   8.977  1.00 80.50           O  
ATOM   1677  CG  GLU A 207     -11.148 -24.750  13.320  1.00 80.50           C  
ATOM   1678  CD  GLU A 207     -10.352 -23.969  14.344  1.00 80.50           C  
ATOM   1679  OE1 GLU A 207     -10.859 -23.750  15.469  1.00 80.50           O  
ATOM   1680  OE2 GLU A 207      -9.211 -23.562  14.023  1.00 80.50           O  
ATOM   1681  N   ALA A 208      -9.297 -26.312   9.500  1.00 86.94           N  
ATOM   1682  CA  ALA A 208      -8.859 -26.250   8.109  1.00 86.94           C  
ATOM   1683  C   ALA A 208      -9.555 -27.312   7.258  1.00 86.94           C  
ATOM   1684  CB  ALA A 208      -7.344 -26.391   8.023  1.00 86.94           C  
ATOM   1685  O   ALA A 208      -9.930 -27.047   6.113  1.00 86.94           O  
ATOM   1686  N   ALA A 209      -9.781 -28.531   7.801  1.00 90.94           N  
ATOM   1687  CA  ALA A 209     -10.414 -29.625   7.078  1.00 90.94           C  
ATOM   1688  C   ALA A 209     -11.875 -29.312   6.762  1.00 90.94           C  
ATOM   1689  CB  ALA A 209     -10.320 -30.922   7.883  1.00 90.94           C  
ATOM   1690  O   ALA A 209     -12.367 -29.641   5.684  1.00 90.94           O  
ATOM   1691  N   ALA A 210     -12.484 -28.703   7.727  1.00 88.19           N  
ATOM   1692  CA  ALA A 210     -13.891 -28.344   7.520  1.00 88.19           C  
ATOM   1693  C   ALA A 210     -14.047 -27.422   6.324  1.00 88.19           C  
ATOM   1694  CB  ALA A 210     -14.469 -27.703   8.781  1.00 88.19           C  
ATOM   1695  O   ALA A 210     -14.961 -27.594   5.512  1.00 88.19           O  
ATOM   1696  N   LYS A 211     -13.188 -26.453   6.242  1.00 90.19           N  
ATOM   1697  CA  LYS A 211     -13.258 -25.516   5.129  1.00 90.19           C  
ATOM   1698  C   LYS A 211     -12.922 -26.203   3.807  1.00 90.19           C  
ATOM   1699  CB  LYS A 211     -12.305 -24.344   5.367  1.00 90.19           C  
ATOM   1700  O   LYS A 211     -13.531 -25.906   2.777  1.00 90.19           O  
ATOM   1701  CG  LYS A 211     -12.797 -23.016   4.789  1.00 90.19           C  
ATOM   1702  CD  LYS A 211     -12.055 -21.844   5.391  1.00 90.19           C  
ATOM   1703  CE  LYS A 211     -12.516 -20.516   4.793  1.00 90.19           C  
ATOM   1704  NZ  LYS A 211     -11.812 -19.344   5.398  1.00 90.19           N  
ATOM   1705  N   VAL A 212     -11.961 -27.062   3.805  1.00 91.56           N  
ATOM   1706  CA  VAL A 212     -11.555 -27.781   2.605  1.00 91.56           C  
ATOM   1707  C   VAL A 212     -12.703 -28.656   2.111  1.00 91.56           C  
ATOM   1708  CB  VAL A 212     -10.297 -28.641   2.861  1.00 91.56           C  
ATOM   1709  O   VAL A 212     -12.992 -28.688   0.914  1.00 91.56           O  
ATOM   1710  CG1 VAL A 212     -10.031 -29.578   1.682  1.00 91.56           C  
ATOM   1711  CG2 VAL A 212      -9.086 -27.766   3.125  1.00 91.56           C  
ATOM   1712  N   ILE A 213     -13.383 -29.328   3.018  1.00 90.62           N  
ATOM   1713  CA  ILE A 213     -14.469 -30.234   2.668  1.00 90.62           C  
ATOM   1714  C   ILE A 213     -15.648 -29.438   2.123  1.00 90.62           C  
ATOM   1715  CB  ILE A 213     -14.914 -31.094   3.881  1.00 90.62           C  
ATOM   1716  O   ILE A 213     -16.281 -29.844   1.141  1.00 90.62           O  
ATOM   1717  CG1 ILE A 213     -13.781 -32.031   4.316  1.00 90.62           C  
ATOM   1718  CG2 ILE A 213     -16.188 -31.875   3.551  1.00 90.62           C  
ATOM   1719  CD1 ILE A 213     -14.055 -32.750   5.625  1.00 90.62           C  
ATOM   1720  N   GLU A 214     -15.859 -28.391   2.770  1.00 90.19           N  
ATOM   1721  CA  GLU A 214     -16.953 -27.547   2.318  1.00 90.19           C  
ATOM   1722  C   GLU A 214     -16.719 -27.047   0.894  1.00 90.19           C  
ATOM   1723  CB  GLU A 214     -17.125 -26.344   3.264  1.00 90.19           C  
ATOM   1724  O   GLU A 214     -17.641 -27.062   0.071  1.00 90.19           O  
ATOM   1725  CG  GLU A 214     -18.359 -25.500   2.961  1.00 90.19           C  
ATOM   1726  CD  GLU A 214     -18.391 -24.203   3.750  1.00 90.19           C  
ATOM   1727  OE1 GLU A 214     -19.297 -23.359   3.504  1.00 90.19           O  
ATOM   1728  OE2 GLU A 214     -17.516 -24.016   4.621  1.00 90.19           O  
ATOM   1729  N   THR A 215     -15.555 -26.609   0.635  1.00 91.00           N  
ATOM   1730  CA  THR A 215     -15.242 -26.078  -0.688  1.00 91.00           C  
ATOM   1731  C   THR A 215     -15.211 -27.188  -1.725  1.00 91.00           C  
ATOM   1732  CB  THR A 215     -13.898 -25.328  -0.687  1.00 91.00           C  
ATOM   1733  O   THR A 215     -15.547 -26.969  -2.891  1.00 91.00           O  
ATOM   1734  CG2 THR A 215     -13.969 -24.062   0.153  1.00 91.00           C  
ATOM   1735  OG1 THR A 215     -12.883 -26.188  -0.147  1.00 91.00           O  
ATOM   1736  N   ASP A 216     -14.766 -28.359  -1.364  1.00 90.75           N  
ATOM   1737  CA  ASP A 216     -14.805 -29.500  -2.273  1.00 90.75           C  
ATOM   1738  C   ASP A 216     -16.234 -29.812  -2.703  1.00 90.75           C  
ATOM   1739  CB  ASP A 216     -14.164 -30.734  -1.616  1.00 90.75           C  
ATOM   1740  O   ASP A 216     -16.484 -30.062  -3.883  1.00 90.75           O  
ATOM   1741  CG  ASP A 216     -12.648 -30.672  -1.605  1.00 90.75           C  
ATOM   1742  OD1 ASP A 216     -12.070 -29.688  -2.098  1.00 90.75           O  
ATOM   1743  OD2 ASP A 216     -12.031 -31.641  -1.103  1.00 90.75           O  
ATOM   1744  N   GLU A 217     -17.062 -29.797  -1.703  1.00 89.31           N  
ATOM   1745  CA  GLU A 217     -18.469 -30.094  -1.979  1.00 89.31           C  
ATOM   1746  C   GLU A 217     -19.078 -29.062  -2.926  1.00 89.31           C  
ATOM   1747  CB  GLU A 217     -19.281 -30.156  -0.679  1.00 89.31           C  
ATOM   1748  O   GLU A 217     -19.875 -29.406  -3.801  1.00 89.31           O  
ATOM   1749  CG  GLU A 217     -19.531 -31.562  -0.173  1.00 89.31           C  
ATOM   1750  CD  GLU A 217     -20.375 -31.609   1.087  1.00 89.31           C  
ATOM   1751  OE1 GLU A 217     -20.656 -32.719   1.591  1.00 89.31           O  
ATOM   1752  OE2 GLU A 217     -20.766 -30.531   1.572  1.00 89.31           O  
ATOM   1753  N   LYS A 218     -18.688 -27.906  -2.754  1.00 89.38           N  
ATOM   1754  CA  LYS A 218     -19.203 -26.859  -3.619  1.00 89.38           C  
ATOM   1755  C   LYS A 218     -18.719 -27.031  -5.059  1.00 89.38           C  
ATOM   1756  CB  LYS A 218     -18.781 -25.484  -3.098  1.00 89.38           C  
ATOM   1757  O   LYS A 218     -19.484 -26.812  -6.004  1.00 89.38           O  
ATOM   1758  CG  LYS A 218     -19.703 -24.906  -2.039  1.00 89.38           C  
ATOM   1759  CD  LYS A 218     -19.281 -23.500  -1.614  1.00 89.38           C  
ATOM   1760  CE  LYS A 218     -20.172 -22.953  -0.515  1.00 89.38           C  
ATOM   1761  NZ  LYS A 218     -19.688 -21.641  -0.014  1.00 89.38           N  
ATOM   1762  N   VAL A 219     -17.453 -27.406  -5.211  1.00 88.75           N  
ATOM   1763  CA  VAL A 219     -16.906 -27.625  -6.543  1.00 88.75           C  
ATOM   1764  C   VAL A 219     -17.578 -28.828  -7.199  1.00 88.75           C  
ATOM   1765  CB  VAL A 219     -15.367 -27.828  -6.492  1.00 88.75           C  
ATOM   1766  O   VAL A 219     -17.891 -28.797  -8.391  1.00 88.75           O  
ATOM   1767  CG1 VAL A 219     -14.836 -28.281  -7.852  1.00 88.75           C  
ATOM   1768  CG2 VAL A 219     -14.672 -26.562  -6.031  1.00 88.75           C  
ATOM   1769  N   PHE A 220     -17.875 -29.891  -6.449  1.00 87.44           N  
ATOM   1770  CA  PHE A 220     -18.500 -31.094  -6.992  1.00 87.44           C  
ATOM   1771  C   PHE A 220     -19.969 -30.859  -7.293  1.00 87.44           C  
ATOM   1772  CB  PHE A 220     -18.344 -32.281  -6.016  1.00 87.44           C  
ATOM   1773  O   PHE A 220     -20.500 -31.359  -8.289  1.00 87.44           O  
ATOM   1774  CG  PHE A 220     -16.969 -32.875  -6.023  1.00 87.44           C  
ATOM   1775  CD1 PHE A 220     -16.328 -33.188  -7.223  1.00 87.44           C  
ATOM   1776  CD2 PHE A 220     -16.312 -33.156  -4.828  1.00 87.44           C  
ATOM   1777  CE1 PHE A 220     -15.070 -33.781  -7.230  1.00 87.44           C  
ATOM   1778  CE2 PHE A 220     -15.047 -33.750  -4.832  1.00 87.44           C  
ATOM   1779  CZ  PHE A 220     -14.422 -34.031  -6.031  1.00 87.44           C  
ATOM   1780  N   ARG A 221     -20.609 -30.094  -6.453  1.00 83.94           N  
ATOM   1781  CA  ARG A 221     -22.031 -29.859  -6.617  1.00 83.94           C  
ATOM   1782  C   ARG A 221     -22.297 -28.906  -7.785  1.00 83.94           C  
ATOM   1783  CB  ARG A 221     -22.641 -29.281  -5.332  1.00 83.94           C  
ATOM   1784  O   ARG A 221     -23.188 -29.172  -8.609  1.00 83.94           O  
ATOM   1785  CG  ARG A 221     -23.422 -30.297  -4.516  1.00 83.94           C  
ATOM   1786  CD  ARG A 221     -24.094 -29.641  -3.309  1.00 83.94           C  
ATOM   1787  NE  ARG A 221     -24.609 -30.641  -2.379  1.00 83.94           N  
ATOM   1788  NH1 ARG A 221     -25.312 -29.109  -0.804  1.00 83.94           N  
ATOM   1789  NH2 ARG A 221     -25.625 -31.359  -0.444  1.00 83.94           N  
ATOM   1790  CZ  ARG A 221     -25.188 -30.375  -1.211  1.00 83.94           C  
ATOM   1791  N   HIS A 222     -21.547 -27.859  -7.887  1.00 82.62           N  
ATOM   1792  CA  HIS A 222     -21.844 -26.828  -8.867  1.00 82.62           C  
ATOM   1793  C   HIS A 222     -20.953 -26.969 -10.102  1.00 82.62           C  
ATOM   1794  CB  HIS A 222     -21.656 -25.438  -8.250  1.00 82.62           C  
ATOM   1795  O   HIS A 222     -21.234 -26.375 -11.141  1.00 82.62           O  
ATOM   1796  CG  HIS A 222     -22.562 -25.172  -7.102  1.00 82.62           C  
ATOM   1797  CD2 HIS A 222     -23.844 -24.703  -7.062  1.00 82.62           C  
ATOM   1798  ND1 HIS A 222     -22.188 -25.375  -5.789  1.00 82.62           N  
ATOM   1799  CE1 HIS A 222     -23.203 -25.047  -4.992  1.00 82.62           C  
ATOM   1800  NE2 HIS A 222     -24.203 -24.641  -5.742  1.00 82.62           N  
ATOM   1801  N   ASN A 223     -19.938 -27.672 -10.078  1.00 82.25           N  
ATOM   1802  CA  ASN A 223     -19.016 -27.953 -11.180  1.00 82.25           C  
ATOM   1803  C   ASN A 223     -18.375 -26.672 -11.711  1.00 82.25           C  
ATOM   1804  CB  ASN A 223     -19.750 -28.672 -12.312  1.00 82.25           C  
ATOM   1805  O   ASN A 223     -18.297 -26.453 -12.922  1.00 82.25           O  
ATOM   1806  CG  ASN A 223     -19.156 -30.047 -12.594  1.00 82.25           C  
ATOM   1807  ND2 ASN A 223     -19.703 -30.734 -13.594  1.00 82.25           N  
ATOM   1808  OD1 ASN A 223     -18.234 -30.500 -11.906  1.00 82.25           O  
ATOM   1809  N   VAL A 224     -18.172 -25.797 -10.828  1.00 80.94           N  
ATOM   1810  CA  VAL A 224     -17.516 -24.547 -11.172  1.00 80.94           C  
ATOM   1811  C   VAL A 224     -16.234 -24.391 -10.359  1.00 80.94           C  
ATOM   1812  CB  VAL A 224     -18.453 -23.344 -10.938  1.00 80.94           C  
ATOM   1813  O   VAL A 224     -16.078 -25.000  -9.305  1.00 80.94           O  
ATOM   1814  CG1 VAL A 224     -17.953 -22.109 -11.711  1.00 80.94           C  
ATOM   1815  CG2 VAL A 224     -19.875 -23.688 -11.336  1.00 80.94           C  
ATOM   1816  N   SER A 225     -15.328 -23.625 -10.961  1.00 83.69           N  
ATOM   1817  CA  SER A 225     -14.078 -23.359 -10.258  1.00 83.69           C  
ATOM   1818  C   SER A 225     -14.297 -22.422  -9.078  1.00 83.69           C  
ATOM   1819  CB  SER A 225     -13.039 -22.766 -11.211  1.00 83.69           C  
ATOM   1820  O   SER A 225     -15.211 -21.609  -9.094  1.00 83.69           O  
ATOM   1821  OG  SER A 225     -13.453 -21.500 -11.672  1.00 83.69           O  
ATOM   1822  N   LEU A 226     -13.633 -22.641  -7.996  1.00 85.12           N  
ATOM   1823  CA  LEU A 226     -13.742 -21.859  -6.777  1.00 85.12           C  
ATOM   1824  C   LEU A 226     -12.375 -21.391  -6.297  1.00 85.12           C  
ATOM   1825  CB  LEU A 226     -14.438 -22.656  -5.676  1.00 85.12           C  
ATOM   1826  O   LEU A 226     -11.406 -22.156  -6.332  1.00 85.12           O  
ATOM   1827  CG  LEU A 226     -15.070 -21.844  -4.543  1.00 85.12           C  
ATOM   1828  CD1 LEU A 226     -16.594 -21.844  -4.676  1.00 85.12           C  
ATOM   1829  CD2 LEU A 226     -14.648 -22.406  -3.188  1.00 85.12           C  
ATOM   1830  N   THR A 227     -12.305 -20.062  -5.992  1.00 87.25           N  
ATOM   1831  CA  THR A 227     -11.078 -19.516  -5.422  1.00 87.25           C  
ATOM   1832  C   THR A 227     -11.336 -18.953  -4.031  1.00 87.25           C  
ATOM   1833  CB  THR A 227     -10.484 -18.422  -6.328  1.00 87.25           C  
ATOM   1834  O   THR A 227     -12.305 -18.219  -3.822  1.00 87.25           O  
ATOM   1835  CG2 THR A 227      -9.094 -18.016  -5.859  1.00 87.25           C  
ATOM   1836  OG1 THR A 227     -10.406 -18.906  -7.672  1.00 87.25           O  
ATOM   1837  N   TYR A 228     -10.531 -19.344  -3.072  1.00 85.12           N  
ATOM   1838  CA  TYR A 228     -10.688 -18.844  -1.712  1.00 85.12           C  
ATOM   1839  C   TYR A 228      -9.344 -18.781  -0.994  1.00 85.12           C  
ATOM   1840  CB  TYR A 228     -11.664 -19.703  -0.924  1.00 85.12           C  
ATOM   1841  O   TYR A 228      -8.359 -19.375  -1.459  1.00 85.12           O  
ATOM   1842  CG  TYR A 228     -11.172 -21.125  -0.699  1.00 85.12           C  
ATOM   1843  CD1 TYR A 228     -11.266 -22.078  -1.707  1.00 85.12           C  
ATOM   1844  CD2 TYR A 228     -10.625 -21.500   0.522  1.00 85.12           C  
ATOM   1845  CE1 TYR A 228     -10.812 -23.375  -1.504  1.00 85.12           C  
ATOM   1846  CE2 TYR A 228     -10.172 -22.797   0.736  1.00 85.12           C  
ATOM   1847  OH  TYR A 228      -9.828 -25.016  -0.074  1.00 85.12           O  
ATOM   1848  CZ  TYR A 228     -10.273 -23.734  -0.281  1.00 85.12           C  
ATOM   1849  N   GLU A 229      -9.289 -18.031   0.088  1.00 86.75           N  
ATOM   1850  CA  GLU A 229      -8.078 -17.922   0.904  1.00 86.75           C  
ATOM   1851  C   GLU A 229      -8.211 -18.750   2.184  1.00 86.75           C  
ATOM   1852  CB  GLU A 229      -7.785 -16.453   1.246  1.00 86.75           C  
ATOM   1853  O   GLU A 229      -9.289 -18.812   2.775  1.00 86.75           O  
ATOM   1854  CG  GLU A 229      -7.574 -15.570   0.027  1.00 86.75           C  
ATOM   1855  CD  GLU A 229      -7.379 -14.109   0.378  1.00 86.75           C  
ATOM   1856  OE1 GLU A 229      -7.258 -13.273  -0.547  1.00 86.75           O  
ATOM   1857  OE2 GLU A 229      -7.352 -13.789   1.589  1.00 86.75           O  
ATOM   1858  N   GLN A 230      -7.082 -19.391   2.523  1.00 86.94           N  
ATOM   1859  CA  GLN A 230      -7.117 -20.219   3.727  1.00 86.94           C  
ATOM   1860  C   GLN A 230      -5.742 -20.297   4.383  1.00 86.94           C  
ATOM   1861  CB  GLN A 230      -7.625 -21.625   3.396  1.00 86.94           C  
ATOM   1862  O   GLN A 230      -4.723 -20.375   3.693  1.00 86.94           O  
ATOM   1863  CG  GLN A 230      -7.652 -22.562   4.594  1.00 86.94           C  
ATOM   1864  CD  GLN A 230      -8.586 -23.734   4.398  1.00 86.94           C  
ATOM   1865  NE2 GLN A 230      -8.852 -24.469   5.473  1.00 86.94           N  
ATOM   1866  OE1 GLN A 230      -9.078 -23.984   3.287  1.00 86.94           O  
ATOM   1867  N   TRP A 231      -5.773 -20.312   5.730  1.00 81.81           N  
ATOM   1868  CA  TRP A 231      -4.543 -20.500   6.496  1.00 81.81           C  
ATOM   1869  C   TRP A 231      -4.285 -21.984   6.754  1.00 81.81           C  
ATOM   1870  CB  TRP A 231      -4.613 -19.734   7.824  1.00 81.81           C  
ATOM   1871  O   TRP A 231      -5.199 -22.719   7.121  1.00 81.81           O  
ATOM   1872  CG  TRP A 231      -4.523 -18.250   7.680  1.00 81.81           C  
ATOM   1873  CD1 TRP A 231      -5.555 -17.375   7.500  1.00 81.81           C  
ATOM   1874  CD2 TRP A 231      -3.326 -17.469   7.703  1.00 81.81           C  
ATOM   1875  CE2 TRP A 231      -3.711 -16.125   7.531  1.00 81.81           C  
ATOM   1876  CE3 TRP A 231      -1.967 -17.766   7.852  1.00 81.81           C  
ATOM   1877  NE1 TRP A 231      -5.074 -16.094   7.410  1.00 81.81           N  
ATOM   1878  CH2 TRP A 231      -1.459 -15.398   7.652  1.00 81.81           C  
ATOM   1879  CZ2 TRP A 231      -2.783 -15.070   7.504  1.00 81.81           C  
ATOM   1880  CZ3 TRP A 231      -1.045 -16.734   7.824  1.00 81.81           C  
ATOM   1881  N   LEU A 232      -3.123 -22.438   6.410  1.00 87.75           N  
ATOM   1882  CA  LEU A 232      -2.721 -23.812   6.645  1.00 87.75           C  
ATOM   1883  C   LEU A 232      -1.466 -23.875   7.508  1.00 87.75           C  
ATOM   1884  CB  LEU A 232      -2.473 -24.531   5.316  1.00 87.75           C  
ATOM   1885  O   LEU A 232      -0.709 -22.906   7.582  1.00 87.75           O  
ATOM   1886  CG  LEU A 232      -3.678 -24.672   4.383  1.00 87.75           C  
ATOM   1887  CD1 LEU A 232      -3.229 -25.141   3.002  1.00 87.75           C  
ATOM   1888  CD2 LEU A 232      -4.707 -25.625   4.969  1.00 87.75           C  
ATOM   1889  N   ASP A 233      -1.330 -25.016   8.133  1.00 80.50           N  
ATOM   1890  CA  ASP A 233      -0.233 -25.172   9.086  1.00 80.50           C  
ATOM   1891  C   ASP A 233       0.831 -26.125   8.547  1.00 80.50           C  
ATOM   1892  CB  ASP A 233      -0.755 -25.672  10.430  1.00 80.50           C  
ATOM   1893  O   ASP A 233       0.509 -27.203   8.055  1.00 80.50           O  
ATOM   1894  CG  ASP A 233      -1.883 -24.812  10.984  1.00 80.50           C  
ATOM   1895  OD1 ASP A 233      -1.830 -23.562  10.844  1.00 80.50           O  
ATOM   1896  OD2 ASP A 233      -2.832 -25.391  11.562  1.00 80.50           O  
ATOM   1897  N   TYR A 234       2.094 -25.656   8.617  1.00 80.50           N  
ATOM   1898  CA  TYR A 234       3.209 -26.562   8.367  1.00 80.50           C  
ATOM   1899  C   TYR A 234       3.482 -27.438   9.586  1.00 80.50           C  
ATOM   1900  CB  TYR A 234       4.469 -25.766   7.996  1.00 80.50           C  
ATOM   1901  O   TYR A 234       3.102 -27.078  10.703  1.00 80.50           O  
ATOM   1902  CG  TYR A 234       4.469 -25.250   6.578  1.00 80.50           C  
ATOM   1903  CD1 TYR A 234       4.969 -26.031   5.535  1.00 80.50           C  
ATOM   1904  CD2 TYR A 234       3.969 -24.000   6.277  1.00 80.50           C  
ATOM   1905  CE1 TYR A 234       4.973 -25.562   4.227  1.00 80.50           C  
ATOM   1906  CE2 TYR A 234       3.967 -23.516   4.969  1.00 80.50           C  
ATOM   1907  OH  TYR A 234       4.473 -23.828   2.658  1.00 80.50           O  
ATOM   1908  CZ  TYR A 234       4.473 -24.297   3.953  1.00 80.50           C  
ATOM   1909  N   PRO A 235       4.121 -28.531   9.344  1.00 76.44           N  
ATOM   1910  CA  PRO A 235       4.406 -29.406  10.484  1.00 76.44           C  
ATOM   1911  C   PRO A 235       5.332 -28.750  11.508  1.00 76.44           C  
ATOM   1912  CB  PRO A 235       5.074 -30.625   9.836  1.00 76.44           C  
ATOM   1913  O   PRO A 235       5.309 -29.125  12.688  1.00 76.44           O  
ATOM   1914  CG  PRO A 235       5.078 -30.312   8.367  1.00 76.44           C  
ATOM   1915  CD  PRO A 235       4.449 -28.969   8.164  1.00 76.44           C  
ATOM   1916  N   ASP A 236       6.113 -27.766  11.102  1.00 62.12           N  
ATOM   1917  CA  ASP A 236       7.039 -27.078  12.008  1.00 62.12           C  
ATOM   1918  C   ASP A 236       6.332 -25.969  12.789  1.00 62.12           C  
ATOM   1919  CB  ASP A 236       8.227 -26.500  11.227  1.00 62.12           C  
ATOM   1920  O   ASP A 236       6.949 -25.297  13.617  1.00 62.12           O  
ATOM   1921  CG  ASP A 236       7.797 -25.656  10.039  1.00 62.12           C  
ATOM   1922  OD1 ASP A 236       6.582 -25.562   9.766  1.00 62.12           O  
ATOM   1923  OD2 ASP A 236       8.688 -25.094   9.375  1.00 62.12           O  
ATOM   1924  N   GLY A 237       5.000 -25.797  12.578  1.00 60.16           N  
ATOM   1925  CA  GLY A 237       4.250 -24.812  13.328  1.00 60.16           C  
ATOM   1926  C   GLY A 237       4.051 -23.516  12.562  1.00 60.16           C  
ATOM   1927  O   GLY A 237       3.320 -22.625  13.016  1.00 60.16           O  
ATOM   1928  N   ARG A 238       4.695 -23.438  11.414  1.00 64.31           N  
ATOM   1929  CA  ARG A 238       4.535 -22.234  10.594  1.00 64.31           C  
ATOM   1930  C   ARG A 238       3.160 -22.203   9.930  1.00 64.31           C  
ATOM   1931  CB  ARG A 238       5.633 -22.156   9.531  1.00 64.31           C  
ATOM   1932  O   ARG A 238       2.666 -23.234   9.477  1.00 64.31           O  
ATOM   1933  CG  ARG A 238       6.426 -20.859   9.562  1.00 64.31           C  
ATOM   1934  CD  ARG A 238       7.496 -20.828   8.484  1.00 64.31           C  
ATOM   1935  NE  ARG A 238       8.492 -19.797   8.742  1.00 64.31           N  
ATOM   1936  NH1 ARG A 238       9.695 -20.172   6.801  1.00 64.31           N  
ATOM   1937  NH2 ARG A 238      10.359 -18.547   8.266  1.00 64.31           N  
ATOM   1938  CZ  ARG A 238       9.516 -19.500   7.934  1.00 64.31           C  
ATOM   1939  N   LYS A 239       2.617 -20.969  10.016  1.00 74.88           N  
ATOM   1940  CA  LYS A 239       1.341 -20.797   9.328  1.00 74.88           C  
ATOM   1941  C   LYS A 239       1.515 -20.000   8.039  1.00 74.88           C  
ATOM   1942  CB  LYS A 239       0.326 -20.109  10.242  1.00 74.88           C  
ATOM   1943  O   LYS A 239       2.328 -19.078   7.977  1.00 74.88           O  
ATOM   1944  CG  LYS A 239      -0.121 -20.953  11.422  1.00 74.88           C  
ATOM   1945  CD  LYS A 239      -1.360 -20.359  12.086  1.00 74.88           C  
ATOM   1946  CE  LYS A 239      -1.824 -21.219  13.258  1.00 74.88           C  
ATOM   1947  NZ  LYS A 239      -3.141 -20.766  13.797  1.00 74.88           N  
ATOM   1948  N   ALA A 240       0.880 -20.500   7.070  1.00 81.00           N  
ATOM   1949  CA  ALA A 240       0.938 -19.812   5.789  1.00 81.00           C  
ATOM   1950  C   ALA A 240      -0.459 -19.625   5.195  1.00 81.00           C  
ATOM   1951  CB  ALA A 240       1.833 -20.562   4.812  1.00 81.00           C  
ATOM   1952  O   ALA A 240      -1.326 -20.484   5.371  1.00 81.00           O  
ATOM   1953  N   CYS A 241      -0.637 -18.531   4.645  1.00 85.56           N  
ATOM   1954  CA  CYS A 241      -1.908 -18.266   3.986  1.00 85.56           C  
ATOM   1955  C   CYS A 241      -1.833 -18.578   2.500  1.00 85.56           C  
ATOM   1956  CB  CYS A 241      -2.303 -16.797   4.180  1.00 85.56           C  
ATOM   1957  O   CYS A 241      -0.953 -18.094   1.795  1.00 85.56           O  
ATOM   1958  SG  CYS A 241      -3.992 -16.422   3.658  1.00 85.56           S  
ATOM   1959  N   PHE A 242      -2.820 -19.406   2.043  1.00 89.44           N  
ATOM   1960  CA  PHE A 242      -2.807 -19.812   0.644  1.00 89.44           C  
ATOM   1961  C   PHE A 242      -4.074 -19.359  -0.067  1.00 89.44           C  
ATOM   1962  CB  PHE A 242      -2.658 -21.328   0.527  1.00 89.44           C  
ATOM   1963  O   PHE A 242      -5.164 -19.391   0.512  1.00 89.44           O  
ATOM   1964  CG  PHE A 242      -1.303 -21.844   0.937  1.00 89.44           C  
ATOM   1965  CD1 PHE A 242      -0.261 -21.906   0.018  1.00 89.44           C  
ATOM   1966  CD2 PHE A 242      -1.069 -22.266   2.240  1.00 89.44           C  
ATOM   1967  CE1 PHE A 242       0.994 -22.375   0.394  1.00 89.44           C  
ATOM   1968  CE2 PHE A 242       0.183 -22.734   2.623  1.00 89.44           C  
ATOM   1969  CZ  PHE A 242       1.213 -22.797   1.698  1.00 89.44           C  
ATOM   1970  N   GLU A 243      -3.820 -18.828  -1.163  1.00 88.19           N  
ATOM   1971  CA  GLU A 243      -4.941 -18.672  -2.088  1.00 88.19           C  
ATOM   1972  C   GLU A 243      -5.164 -19.953  -2.896  1.00 88.19           C  
ATOM   1973  CB  GLU A 243      -4.707 -17.484  -3.027  1.00 88.19           C  
ATOM   1974  O   GLU A 243      -4.359 -20.281  -3.770  1.00 88.19           O  
ATOM   1975  CG  GLU A 243      -5.859 -17.234  -3.986  1.00 88.19           C  
ATOM   1976  CD  GLU A 243      -5.582 -16.109  -4.969  1.00 88.19           C  
ATOM   1977  OE1 GLU A 243      -6.418 -15.180  -5.090  1.00 88.19           O  
ATOM   1978  OE2 GLU A 243      -4.516 -16.141  -5.629  1.00 88.19           O  
ATOM   1979  N   ILE A 244      -6.250 -20.688  -2.680  1.00 91.12           N  
ATOM   1980  CA  ILE A 244      -6.480 -22.000  -3.271  1.00 91.12           C  
ATOM   1981  C   ILE A 244      -7.547 -21.906  -4.355  1.00 91.12           C  
ATOM   1982  CB  ILE A 244      -6.902 -23.047  -2.203  1.00 91.12           C  
ATOM   1983  O   ILE A 244      -8.641 -21.375  -4.117  1.00 91.12           O  
ATOM   1984  CG1 ILE A 244      -5.812 -23.172  -1.131  1.00 91.12           C  
ATOM   1985  CG2 ILE A 244      -7.203 -24.391  -2.852  1.00 91.12           C  
ATOM   1986  CD1 ILE A 244      -6.125 -24.203  -0.056  1.00 91.12           C  
ATOM   1987  N   ARG A 245      -7.125 -22.344  -5.473  1.00 86.31           N  
ATOM   1988  CA  ARG A 245      -8.055 -22.453  -6.590  1.00 86.31           C  
ATOM   1989  C   ARG A 245      -8.359 -23.906  -6.914  1.00 86.31           C  
ATOM   1990  CB  ARG A 245      -7.500 -21.750  -7.824  1.00 86.31           C  
ATOM   1991  O   ARG A 245      -7.445 -24.703  -7.176  1.00 86.31           O  
ATOM   1992  CG  ARG A 245      -8.492 -21.641  -8.969  1.00 86.31           C  
ATOM   1993  CD  ARG A 245      -7.938 -20.812 -10.125  1.00 86.31           C  
ATOM   1994  NE  ARG A 245      -8.891 -20.703 -11.219  1.00 86.31           N  
ATOM   1995  NH1 ARG A 245      -7.449 -19.594 -12.648  1.00 86.31           N  
ATOM   1996  NH2 ARG A 245      -9.578 -20.094 -13.328  1.00 86.31           N  
ATOM   1997  CZ  ARG A 245      -8.641 -20.125 -12.398  1.00 86.31           C  
ATOM   1998  N   LYS A 246      -9.609 -24.297  -6.887  1.00 90.19           N  
ATOM   1999  CA  LYS A 246     -10.039 -25.656  -7.195  1.00 90.19           C  
ATOM   2000  C   LYS A 246     -10.812 -25.703  -8.508  1.00 90.19           C  
ATOM   2001  CB  LYS A 246     -10.891 -26.219  -6.055  1.00 90.19           C  
ATOM   2002  O   LYS A 246     -11.680 -24.859  -8.750  1.00 90.19           O  
ATOM   2003  CG  LYS A 246     -10.148 -26.344  -4.730  1.00 90.19           C  
ATOM   2004  CD  LYS A 246     -11.047 -26.906  -3.641  1.00 90.19           C  
ATOM   2005  CE  LYS A 246     -10.312 -27.016  -2.309  1.00 90.19           C  
ATOM   2006  NZ  LYS A 246     -11.203 -27.531  -1.227  1.00 90.19           N  
ATOM   2007  N   VAL A 247     -10.398 -26.656  -9.336  1.00 85.69           N  
ATOM   2008  CA  VAL A 247     -11.055 -26.828 -10.625  1.00 85.69           C  
ATOM   2009  C   VAL A 247     -11.477 -28.281 -10.812  1.00 85.69           C  
ATOM   2010  CB  VAL A 247     -10.125 -26.375 -11.789  1.00 85.69           C  
ATOM   2011  O   VAL A 247     -10.727 -29.203 -10.477  1.00 85.69           O  
ATOM   2012  CG1 VAL A 247     -10.953 -25.922 -12.992  1.00 85.69           C  
ATOM   2013  CG2 VAL A 247      -9.188 -25.266 -11.328  1.00 85.69           C  
ATOM   2014  N   PRO A 248     -12.711 -28.438 -11.312  1.00 86.62           N  
ATOM   2015  CA  PRO A 248     -13.102 -29.812 -11.609  1.00 86.62           C  
ATOM   2016  C   PRO A 248     -12.320 -30.406 -12.781  1.00 86.62           C  
ATOM   2017  CB  PRO A 248     -14.586 -29.688 -11.953  1.00 86.62           C  
ATOM   2018  O   PRO A 248     -12.008 -29.688 -13.742  1.00 86.62           O  
ATOM   2019  CG  PRO A 248     -14.820 -28.234 -12.148  1.00 86.62           C  
ATOM   2020  CD  PRO A 248     -13.617 -27.484 -11.641  1.00 86.62           C  
ATOM   2021  N   TYR A 249     -11.977 -31.703 -12.664  1.00 79.31           N  
ATOM   2022  CA  TYR A 249     -11.203 -32.406 -13.688  1.00 79.31           C  
ATOM   2023  C   TYR A 249     -12.062 -33.406 -14.438  1.00 79.31           C  
ATOM   2024  CB  TYR A 249     -10.000 -33.094 -13.055  1.00 79.31           C  
ATOM   2025  O   TYR A 249     -12.734 -34.250 -13.828  1.00 79.31           O  
ATOM   2026  CG  TYR A 249      -9.578 -34.344 -13.789  1.00 79.31           C  
ATOM   2027  CD1 TYR A 249      -9.906 -35.625 -13.305  1.00 79.31           C  
ATOM   2028  CD2 TYR A 249      -8.859 -34.281 -14.977  1.00 79.31           C  
ATOM   2029  CE1 TYR A 249      -9.516 -36.781 -13.977  1.00 79.31           C  
ATOM   2030  CE2 TYR A 249      -8.469 -35.406 -15.664  1.00 79.31           C  
ATOM   2031  OH  TYR A 249      -8.414 -37.812 -15.828  1.00 79.31           O  
ATOM   2032  CZ  TYR A 249      -8.797 -36.656 -15.156  1.00 79.31           C  
ATOM   2033  N   TYR A 250     -11.945 -33.156 -15.789  1.00 75.31           N  
ATOM   2034  CA  TYR A 250     -12.695 -34.062 -16.656  1.00 75.31           C  
ATOM   2035  C   TYR A 250     -11.750 -34.906 -17.500  1.00 75.31           C  
ATOM   2036  CB  TYR A 250     -13.656 -33.281 -17.547  1.00 75.31           C  
ATOM   2037  O   TYR A 250     -10.711 -34.438 -17.953  1.00 75.31           O  
ATOM   2038  CG  TYR A 250     -14.703 -32.500 -16.797  1.00 75.31           C  
ATOM   2039  CD1 TYR A 250     -15.922 -33.094 -16.453  1.00 75.31           C  
ATOM   2040  CD2 TYR A 250     -14.477 -31.188 -16.422  1.00 75.31           C  
ATOM   2041  CE1 TYR A 250     -16.891 -32.375 -15.758  1.00 75.31           C  
ATOM   2042  CE2 TYR A 250     -15.445 -30.469 -15.719  1.00 75.31           C  
ATOM   2043  OH  TYR A 250     -17.594 -30.359 -14.703  1.00 75.31           O  
ATOM   2044  CZ  TYR A 250     -16.641 -31.062 -15.391  1.00 75.31           C  
ATOM   2045  N   ASP A 251     -12.023 -36.156 -17.547  1.00 68.12           N  
ATOM   2046  CA  ASP A 251     -11.242 -37.000 -18.438  1.00 68.12           C  
ATOM   2047  C   ASP A 251     -11.602 -36.750 -19.906  1.00 68.12           C  
ATOM   2048  CB  ASP A 251     -11.469 -38.500 -18.094  1.00 68.12           C  
ATOM   2049  O   ASP A 251     -12.461 -35.906 -20.203  1.00 68.12           O  
ATOM   2050  CG  ASP A 251     -11.133 -39.406 -19.234  1.00 68.12           C  
ATOM   2051  OD1 ASP A 251     -10.680 -38.938 -20.312  1.00 68.12           O  
ATOM   2052  OD2 ASP A 251     -11.320 -40.656 -19.078  1.00 68.12           O  
ATOM   2053  N   ARG A 252     -10.820 -37.375 -20.812  1.00 59.31           N  
ATOM   2054  CA  ARG A 252     -11.000 -37.188 -22.250  1.00 59.31           C  
ATOM   2055  C   ARG A 252     -12.430 -37.562 -22.672  1.00 59.31           C  
ATOM   2056  CB  ARG A 252     -10.000 -38.062 -23.016  1.00 59.31           C  
ATOM   2057  O   ARG A 252     -12.969 -36.969 -23.609  1.00 59.31           O  
ATOM   2058  CG  ARG A 252      -8.695 -37.344 -23.344  1.00 59.31           C  
ATOM   2059  CD  ARG A 252      -7.797 -38.219 -24.234  1.00 59.31           C  
ATOM   2060  NE  ARG A 252      -6.555 -37.531 -24.562  1.00 59.31           N  
ATOM   2061  NH1 ARG A 252      -5.734 -39.188 -25.922  1.00 59.31           N  
ATOM   2062  NH2 ARG A 252      -4.512 -37.281 -25.594  1.00 59.31           N  
ATOM   2063  CZ  ARG A 252      -5.602 -38.000 -25.359  1.00 59.31           C  
ATOM   2064  N   VAL A 253     -12.992 -38.500 -21.922  1.00 62.06           N  
ATOM   2065  CA  VAL A 253     -14.328 -38.969 -22.297  1.00 62.06           C  
ATOM   2066  C   VAL A 253     -15.375 -38.062 -21.656  1.00 62.06           C  
ATOM   2067  CB  VAL A 253     -14.570 -40.438 -21.891  1.00 62.06           C  
ATOM   2068  O   VAL A 253     -16.562 -38.156 -21.984  1.00 62.06           O  
ATOM   2069  CG1 VAL A 253     -15.750 -41.000 -22.656  1.00 62.06           C  
ATOM   2070  CG2 VAL A 253     -13.312 -41.250 -22.125  1.00 62.06           C  
ATOM   2071  N   GLY A 254     -14.984 -37.000 -20.969  1.00 67.00           N  
ATOM   2072  CA  GLY A 254     -15.891 -36.031 -20.391  1.00 67.00           C  
ATOM   2073  C   GLY A 254     -16.375 -36.438 -19.000  1.00 67.00           C  
ATOM   2074  O   GLY A 254     -17.328 -35.844 -18.484  1.00 67.00           O  
ATOM   2075  N   LYS A 255     -15.875 -37.562 -18.516  1.00 74.88           N  
ATOM   2076  CA  LYS A 255     -16.297 -37.969 -17.188  1.00 74.88           C  
ATOM   2077  C   LYS A 255     -15.445 -37.281 -16.109  1.00 74.88           C  
ATOM   2078  CB  LYS A 255     -16.203 -39.469 -17.031  1.00 74.88           C  
ATOM   2079  O   LYS A 255     -14.227 -37.188 -16.250  1.00 74.88           O  
ATOM   2080  CG  LYS A 255     -17.156 -40.062 -15.977  1.00 74.88           C  
ATOM   2081  CD  LYS A 255     -17.047 -41.562 -15.898  1.00 74.88           C  
ATOM   2082  CE  LYS A 255     -17.906 -42.125 -14.766  1.00 74.88           C  
ATOM   2083  NZ  LYS A 255     -17.766 -43.625 -14.664  1.00 74.88           N  
ATOM   2084  N   ARG A 256     -16.203 -36.844 -15.117  1.00 80.81           N  
ATOM   2085  CA  ARG A 256     -15.500 -36.156 -14.031  1.00 80.81           C  
ATOM   2086  C   ARG A 256     -14.758 -37.156 -13.148  1.00 80.81           C  
ATOM   2087  CB  ARG A 256     -16.469 -35.344 -13.188  1.00 80.81           C  
ATOM   2088  O   ARG A 256     -15.344 -38.156 -12.695  1.00 80.81           O  
ATOM   2089  CG  ARG A 256     -15.797 -34.406 -12.211  1.00 80.81           C  
ATOM   2090  CD  ARG A 256     -16.812 -33.656 -11.367  1.00 80.81           C  
ATOM   2091  NE  ARG A 256     -17.500 -34.531 -10.414  1.00 80.81           N  
ATOM   2092  NH1 ARG A 256     -18.906 -32.906  -9.594  1.00 80.81           N  
ATOM   2093  NH2 ARG A 256     -19.016 -35.031  -8.773  1.00 80.81           N  
ATOM   2094  CZ  ARG A 256     -18.469 -34.156  -9.602  1.00 80.81           C  
ATOM   2095  N   HIS A 257     -13.500 -37.094 -12.906  1.00 77.12           N  
ATOM   2096  CA  HIS A 257     -12.695 -38.000 -12.102  1.00 77.12           C  
ATOM   2097  C   HIS A 257     -12.352 -37.375 -10.750  1.00 77.12           C  
ATOM   2098  CB  HIS A 257     -11.414 -38.375 -12.844  1.00 77.12           C  
ATOM   2099  O   HIS A 257     -11.953 -38.062  -9.820  1.00 77.12           O  
ATOM   2100  CG  HIS A 257     -11.492 -39.688 -13.531  1.00 77.12           C  
ATOM   2101  CD2 HIS A 257     -10.922 -40.156 -14.672  1.00 77.12           C  
ATOM   2102  ND1 HIS A 257     -12.234 -40.750 -13.031  1.00 77.12           N  
ATOM   2103  CE1 HIS A 257     -12.117 -41.781 -13.844  1.00 77.12           C  
ATOM   2104  NE2 HIS A 257     -11.328 -41.438 -14.852  1.00 77.12           N  
ATOM   2105  N   GLY A 258     -12.562 -36.094 -10.664  1.00 87.81           N  
ATOM   2106  CA  GLY A 258     -12.211 -35.438  -9.414  1.00 87.81           C  
ATOM   2107  C   GLY A 258     -11.992 -33.969  -9.555  1.00 87.81           C  
ATOM   2108  O   GLY A 258     -12.656 -33.281 -10.359  1.00 87.81           O  
ATOM   2109  N   LEU A 259     -11.234 -33.438  -8.609  1.00 88.31           N  
ATOM   2110  CA  LEU A 259     -10.922 -32.000  -8.672  1.00 88.31           C  
ATOM   2111  C   LEU A 259      -9.422 -31.781  -8.531  1.00 88.31           C  
ATOM   2112  CB  LEU A 259     -11.672 -31.250  -7.570  1.00 88.31           C  
ATOM   2113  O   LEU A 259      -8.703 -32.625  -8.008  1.00 88.31           O  
ATOM   2114  CG  LEU A 259     -11.094 -31.344  -6.160  1.00 88.31           C  
ATOM   2115  CD1 LEU A 259     -10.172 -30.172  -5.875  1.00 88.31           C  
ATOM   2116  CD2 LEU A 259     -12.211 -31.422  -5.125  1.00 88.31           C  
ATOM   2117  N   MET A 260      -9.000 -30.734  -9.148  1.00 87.06           N  
ATOM   2118  CA  MET A 260      -7.617 -30.281  -9.062  1.00 87.06           C  
ATOM   2119  C   MET A 260      -7.520 -28.969  -8.273  1.00 87.06           C  
ATOM   2120  CB  MET A 260      -7.027 -30.094 -10.461  1.00 87.06           C  
ATOM   2121  O   MET A 260      -8.383 -28.109  -8.398  1.00 87.06           O  
ATOM   2122  CG  MET A 260      -6.266 -31.297 -10.977  1.00 87.06           C  
ATOM   2123  SD  MET A 260      -5.660 -31.078 -12.695  1.00 87.06           S  
ATOM   2124  CE  MET A 260      -5.180 -32.781 -13.086  1.00 87.06           C  
ATOM   2125  N   GLY A 261      -6.551 -28.938  -7.441  1.00 89.56           N  
ATOM   2126  CA  GLY A 261      -6.375 -27.750  -6.633  1.00 89.56           C  
ATOM   2127  C   GLY A 261      -4.996 -27.125  -6.766  1.00 89.56           C  
ATOM   2128  O   GLY A 261      -4.004 -27.844  -6.910  1.00 89.56           O  
ATOM   2129  N   PHE A 262      -5.039 -25.734  -6.797  1.00 87.50           N  
ATOM   2130  CA  PHE A 262      -3.820 -24.938  -6.801  1.00 87.50           C  
ATOM   2131  C   PHE A 262      -3.783 -24.000  -5.598  1.00 87.50           C  
ATOM   2132  CB  PHE A 262      -3.705 -24.141  -8.094  1.00 87.50           C  
ATOM   2133  O   PHE A 262      -4.766 -23.312  -5.309  1.00 87.50           O  
ATOM   2134  CG  PHE A 262      -3.578 -24.984  -9.328  1.00 87.50           C  
ATOM   2135  CD1 PHE A 262      -2.334 -25.438  -9.758  1.00 87.50           C  
ATOM   2136  CD2 PHE A 262      -4.703 -25.344 -10.062  1.00 87.50           C  
ATOM   2137  CE1 PHE A 262      -2.213 -26.219 -10.898  1.00 87.50           C  
ATOM   2138  CE2 PHE A 262      -4.590 -26.125 -11.203  1.00 87.50           C  
ATOM   2139  CZ  PHE A 262      -3.346 -26.578 -11.625  1.00 87.50           C  
ATOM   2140  N   GLY A 263      -2.736 -24.078  -4.879  1.00 88.31           N  
ATOM   2141  CA  GLY A 263      -2.594 -23.188  -3.744  1.00 88.31           C  
ATOM   2142  C   GLY A 263      -1.374 -22.297  -3.840  1.00 88.31           C  
ATOM   2143  O   GLY A 263      -0.240 -22.781  -3.799  1.00 88.31           O  
ATOM   2144  N   ARG A 264      -1.623 -20.969  -3.840  1.00 84.12           N  
ATOM   2145  CA  ARG A 264      -0.553 -19.984  -3.891  1.00 84.12           C  
ATOM   2146  C   ARG A 264      -0.290 -19.391  -2.510  1.00 84.12           C  
ATOM   2147  CB  ARG A 264      -0.897 -18.875  -4.879  1.00 84.12           C  
ATOM   2148  O   ARG A 264      -1.221 -18.969  -1.823  1.00 84.12           O  
ATOM   2149  CG  ARG A 264       0.269 -17.953  -5.199  1.00 84.12           C  
ATOM   2150  CD  ARG A 264      -0.106 -16.906  -6.242  1.00 84.12           C  
ATOM   2151  NE  ARG A 264       1.036 -16.078  -6.605  1.00 84.12           N  
ATOM   2152  NH1 ARG A 264      -0.051 -14.969  -8.320  1.00 84.12           N  
ATOM   2153  NH2 ARG A 264       2.131 -14.461  -7.828  1.00 84.12           N  
ATOM   2154  CZ  ARG A 264       1.036 -15.172  -7.586  1.00 84.12           C  
ATOM   2155  N   ASP A 265       1.026 -19.312  -2.201  1.00 84.38           N  
ATOM   2156  CA  ASP A 265       1.396 -18.734  -0.911  1.00 84.38           C  
ATOM   2157  C   ASP A 265       1.350 -17.219  -0.955  1.00 84.38           C  
ATOM   2158  CB  ASP A 265       2.791 -19.203  -0.494  1.00 84.38           C  
ATOM   2159  O   ASP A 265       2.186 -16.578  -1.604  1.00 84.38           O  
ATOM   2160  CG  ASP A 265       3.143 -18.828   0.934  1.00 84.38           C  
ATOM   2161  OD1 ASP A 265       2.479 -17.938   1.511  1.00 84.38           O  
ATOM   2162  OD2 ASP A 265       4.094 -19.422   1.486  1.00 84.38           O  
ATOM   2163  N   ILE A 266       0.381 -16.703  -0.300  1.00 80.19           N  
ATOM   2164  CA  ILE A 266       0.225 -15.258  -0.299  1.00 80.19           C  
ATOM   2165  C   ILE A 266       0.540 -14.703   1.089  1.00 80.19           C  
ATOM   2166  CB  ILE A 266      -1.200 -14.844  -0.730  1.00 80.19           C  
ATOM   2167  O   ILE A 266       0.045 -13.641   1.468  1.00 80.19           O  
ATOM   2168  CG1 ILE A 266      -2.244 -15.477   0.194  1.00 80.19           C  
ATOM   2169  CG2 ILE A 266      -1.455 -15.227  -2.191  1.00 80.19           C  
ATOM   2170  CD1 ILE A 266      -3.648 -14.914   0.024  1.00 80.19           C  
ATOM   2171  N   THR A 267       1.289 -15.328   1.829  1.00 75.94           N  
ATOM   2172  CA  THR A 267       1.588 -14.922   3.199  1.00 75.94           C  
ATOM   2173  C   THR A 267       2.262 -13.555   3.225  1.00 75.94           C  
ATOM   2174  CB  THR A 267       2.490 -15.953   3.902  1.00 75.94           C  
ATOM   2175  O   THR A 267       1.903 -12.695   4.031  1.00 75.94           O  
ATOM   2176  CG2 THR A 267       2.535 -15.711   5.406  1.00 75.94           C  
ATOM   2177  OG1 THR A 267       1.980 -17.266   3.656  1.00 75.94           O  
ATOM   2178  N   GLU A 268       3.172 -13.367   2.395  1.00 74.62           N  
ATOM   2179  CA  GLU A 268       3.889 -12.094   2.357  1.00 74.62           C  
ATOM   2180  C   GLU A 268       2.955 -10.945   1.983  1.00 74.62           C  
ATOM   2181  CB  GLU A 268       5.059 -12.164   1.370  1.00 74.62           C  
ATOM   2182  O   GLU A 268       3.051  -9.852   2.547  1.00 74.62           O  
ATOM   2183  CG  GLU A 268       6.344 -12.695   1.979  1.00 74.62           C  
ATOM   2184  CD  GLU A 268       7.551 -12.539   1.064  1.00 74.62           C  
ATOM   2185  OE1 GLU A 268       8.680 -12.883   1.486  1.00 74.62           O  
ATOM   2186  OE2 GLU A 268       7.363 -12.078  -0.081  1.00 74.62           O  
ATOM   2187  N   ARG A 269       2.176 -11.234   1.069  1.00 74.94           N  
ATOM   2188  CA  ARG A 269       1.194 -10.219   0.687  1.00 74.94           C  
ATOM   2189  C   ARG A 269       0.326  -9.820   1.876  1.00 74.94           C  
ATOM   2190  CB  ARG A 269       0.314 -10.734  -0.456  1.00 74.94           C  
ATOM   2191  O   ARG A 269       0.096  -8.633   2.113  1.00 74.94           O  
ATOM   2192  CG  ARG A 269      -0.789  -9.773  -0.863  1.00 74.94           C  
ATOM   2193  CD  ARG A 269      -1.779 -10.422  -1.821  1.00 74.94           C  
ATOM   2194  NE  ARG A 269      -3.094  -9.789  -1.744  1.00 74.94           N  
ATOM   2195  NH1 ARG A 269      -4.133 -11.312  -3.133  1.00 74.94           N  
ATOM   2196  NH2 ARG A 269      -5.328  -9.578  -2.230  1.00 74.94           N  
ATOM   2197  CZ  ARG A 269      -4.184 -10.227  -2.369  1.00 74.94           C  
ATOM   2198  N   LYS A 270      -0.148 -10.797   2.537  1.00 73.38           N  
ATOM   2199  CA  LYS A 270      -1.016 -10.547   3.684  1.00 73.38           C  
ATOM   2200  C   LYS A 270      -0.277  -9.773   4.773  1.00 73.38           C  
ATOM   2201  CB  LYS A 270      -1.553 -11.867   4.250  1.00 73.38           C  
ATOM   2202  O   LYS A 270      -0.869  -8.938   5.453  1.00 73.38           O  
ATOM   2203  CG  LYS A 270      -3.070 -11.977   4.219  1.00 73.38           C  
ATOM   2204  CD  LYS A 270      -3.697 -10.867   3.385  1.00 73.38           C  
ATOM   2205  CE  LYS A 270      -5.215 -10.961   3.379  1.00 73.38           C  
ATOM   2206  NZ  LYS A 270      -5.836  -9.883   2.547  1.00 73.38           N  
ATOM   2207  N   ARG A 271       0.921 -10.070   4.910  1.00 69.06           N  
ATOM   2208  CA  ARG A 271       1.740  -9.375   5.898  1.00 69.06           C  
ATOM   2209  C   ARG A 271       1.837  -7.887   5.582  1.00 69.06           C  
ATOM   2210  CB  ARG A 271       3.141  -9.992   5.965  1.00 69.06           C  
ATOM   2211  O   ARG A 271       1.641  -7.047   6.465  1.00 69.06           O  
ATOM   2212  CG  ARG A 271       3.932  -9.586   7.199  1.00 69.06           C  
ATOM   2213  CD  ARG A 271       5.324 -10.203   7.199  1.00 69.06           C  
ATOM   2214  NE  ARG A 271       6.117  -9.750   8.336  1.00 69.06           N  
ATOM   2215  NH1 ARG A 271       7.965 -11.039   7.840  1.00 69.06           N  
ATOM   2216  NH2 ARG A 271       7.980  -9.672   9.680  1.00 69.06           N  
ATOM   2217  CZ  ARG A 271       7.352 -10.156   8.617  1.00 69.06           C  
ATOM   2218  N   TYR A 272       2.098  -7.559   4.410  1.00 71.06           N  
ATOM   2219  CA  TYR A 272       2.219  -6.160   4.012  1.00 71.06           C  
ATOM   2220  C   TYR A 272       0.875  -5.449   4.113  1.00 71.06           C  
ATOM   2221  CB  TYR A 272       2.762  -6.055   2.584  1.00 71.06           C  
ATOM   2222  O   TYR A 272       0.813  -4.281   4.504  1.00 71.06           O  
ATOM   2223  CG  TYR A 272       4.238  -6.336   2.475  1.00 71.06           C  
ATOM   2224  CD1 TYR A 272       5.176  -5.484   3.053  1.00 71.06           C  
ATOM   2225  CD2 TYR A 272       4.703  -7.457   1.793  1.00 71.06           C  
ATOM   2226  CE1 TYR A 272       6.539  -5.738   2.953  1.00 71.06           C  
ATOM   2227  CE2 TYR A 272       6.066  -7.723   1.687  1.00 71.06           C  
ATOM   2228  OH  TYR A 272       8.320  -7.117   2.166  1.00 71.06           O  
ATOM   2229  CZ  TYR A 272       6.973  -6.859   2.270  1.00 71.06           C  
ATOM   2230  N   GLN A 273      -0.065  -6.145   3.791  1.00 71.12           N  
ATOM   2231  CA  GLN A 273      -1.403  -5.574   3.902  1.00 71.12           C  
ATOM   2232  C   GLN A 273      -1.737  -5.234   5.352  1.00 71.12           C  
ATOM   2233  CB  GLN A 273      -2.447  -6.535   3.334  1.00 71.12           C  
ATOM   2234  O   GLN A 273      -2.248  -4.148   5.637  1.00 71.12           O  
ATOM   2235  CG  GLN A 273      -3.828  -5.918   3.172  1.00 71.12           C  
ATOM   2236  CD  GLN A 273      -4.844  -6.891   2.596  1.00 71.12           C  
ATOM   2237  NE2 GLN A 273      -6.074  -6.426   2.422  1.00 71.12           N  
ATOM   2238  OE1 GLN A 273      -4.520  -8.047   2.307  1.00 71.12           O  
ATOM   2239  N   ASP A 274      -1.466  -6.109   6.184  1.00 65.94           N  
ATOM   2240  CA  ASP A 274      -1.742  -5.898   7.602  1.00 65.94           C  
ATOM   2241  C   ASP A 274      -0.878  -4.773   8.164  1.00 65.94           C  
ATOM   2242  CB  ASP A 274      -1.510  -7.188   8.391  1.00 65.94           C  
ATOM   2243  O   ASP A 274      -1.343  -3.979   8.984  1.00 65.94           O  
ATOM   2244  CG  ASP A 274      -2.781  -7.984   8.609  1.00 65.94           C  
ATOM   2245  OD1 ASP A 274      -3.877  -7.500   8.250  1.00 65.94           O  
ATOM   2246  OD2 ASP A 274      -2.691  -9.109   9.156  1.00 65.94           O  
ATOM   2247  N   ALA A 275       0.329  -4.812   7.734  1.00 67.25           N  
ATOM   2248  CA  ALA A 275       1.232  -3.762   8.195  1.00 67.25           C  
ATOM   2249  C   ALA A 275       0.738  -2.385   7.766  1.00 67.25           C  
ATOM   2250  CB  ALA A 275       2.645  -4.008   7.672  1.00 67.25           C  
ATOM   2251  O   ALA A 275       0.826  -1.420   8.531  1.00 67.25           O  
ATOM   2252  N   LEU A 276       0.231  -2.285   6.672  1.00 67.25           N  
ATOM   2253  CA  LEU A 276      -0.293  -1.027   6.152  1.00 67.25           C  
ATOM   2254  C   LEU A 276      -1.526  -0.588   6.934  1.00 67.25           C  
ATOM   2255  CB  LEU A 276      -0.637  -1.163   4.668  1.00 67.25           C  
ATOM   2256  O   LEU A 276      -1.680   0.596   7.246  1.00 67.25           O  
ATOM   2257  CG  LEU A 276      -0.803   0.142   3.887  1.00 67.25           C  
ATOM   2258  CD1 LEU A 276       0.561   0.712   3.512  1.00 67.25           C  
ATOM   2259  CD2 LEU A 276      -1.655  -0.082   2.643  1.00 67.25           C  
ATOM   2260  N   GLU A 277      -2.363  -1.504   7.188  1.00 64.94           N  
ATOM   2261  CA  GLU A 277      -3.568  -1.192   7.953  1.00 64.94           C  
ATOM   2262  C   GLU A 277      -3.223  -0.743   9.367  1.00 64.94           C  
ATOM   2263  CB  GLU A 277      -4.504  -2.402   7.996  1.00 64.94           C  
ATOM   2264  O   GLU A 277      -3.838   0.185   9.898  1.00 64.94           O  
ATOM   2265  CG  GLU A 277      -5.520  -2.438   6.863  1.00 64.94           C  
ATOM   2266  CD  GLU A 277      -6.395  -3.682   6.879  1.00 64.94           C  
ATOM   2267  OE1 GLU A 277      -7.191  -3.873   5.934  1.00 64.94           O  
ATOM   2268  OE2 GLU A 277      -6.281  -4.469   7.844  1.00 64.94           O  
ATOM   2269  N   ARG A 278      -2.334  -1.403   9.945  1.00 61.25           N  
ATOM   2270  CA  ARG A 278      -1.896  -1.023  11.289  1.00 61.25           C  
ATOM   2271  C   ARG A 278      -1.273   0.369  11.281  1.00 61.25           C  
ATOM   2272  CB  ARG A 278      -0.895  -2.043  11.836  1.00 61.25           C  
ATOM   2273  O   ARG A 278      -1.538   1.174  12.180  1.00 61.25           O  
ATOM   2274  CG  ARG A 278      -1.069  -2.344  13.312  1.00 61.25           C  
ATOM   2275  CD  ARG A 278      -0.051  -3.363  13.805  1.00 61.25           C  
ATOM   2276  NE  ARG A 278      -0.695  -4.492  14.477  1.00 61.25           N  
ATOM   2277  NH1 ARG A 278       1.243  -5.727  14.703  1.00 61.25           N  
ATOM   2278  NH2 ARG A 278      -0.750  -6.555  15.484  1.00 61.25           N  
ATOM   2279  CZ  ARG A 278      -0.066  -5.586  14.883  1.00 61.25           C  
ATOM   2280  N   ALA A 279      -0.426   0.558  10.250  1.00 65.50           N  
ATOM   2281  CA  ALA A 279       0.211   1.868  10.148  1.00 65.50           C  
ATOM   2282  C   ALA A 279      -0.831   2.975  10.008  1.00 65.50           C  
ATOM   2283  CB  ALA A 279       1.177   1.900   8.969  1.00 65.50           C  
ATOM   2284  O   ALA A 279      -0.695   4.043  10.609  1.00 65.50           O  
ATOM   2285  N   SER A 280      -1.805   2.736   9.305  1.00 64.12           N  
ATOM   2286  CA  SER A 280      -2.875   3.709   9.109  1.00 64.12           C  
ATOM   2287  C   SER A 280      -3.668   3.928  10.391  1.00 64.12           C  
ATOM   2288  CB  SER A 280      -3.816   3.250   7.992  1.00 64.12           C  
ATOM   2289  O   SER A 280      -3.996   5.062  10.742  1.00 64.12           O  
ATOM   2290  OG  SER A 280      -4.855   4.191   7.797  1.00 64.12           O  
ATOM   2291  N   ARG A 281      -3.914   2.928  11.094  1.00 61.38           N  
ATOM   2292  CA  ARG A 281      -4.648   3.023  12.352  1.00 61.38           C  
ATOM   2293  C   ARG A 281      -3.834   3.764  13.406  1.00 61.38           C  
ATOM   2294  CB  ARG A 281      -5.027   1.632  12.859  1.00 61.38           C  
ATOM   2295  O   ARG A 281      -4.371   4.598  14.141  1.00 61.38           O  
ATOM   2296  CG  ARG A 281      -6.445   1.538  13.406  1.00 61.38           C  
ATOM   2297  CD  ARG A 281      -6.766   0.136  13.906  1.00 61.38           C  
ATOM   2298  NE  ARG A 281      -8.047   0.091  14.594  1.00 61.38           N  
ATOM   2299  NH1 ARG A 281      -8.047  -2.199  14.898  1.00 61.38           N  
ATOM   2300  NH2 ARG A 281      -9.797  -0.943  15.664  1.00 61.38           N  
ATOM   2301  CZ  ARG A 281      -8.625  -1.017  15.055  1.00 61.38           C  
ATOM   2302  N   ASP A 282      -2.639   3.381  13.484  1.00 63.78           N  
ATOM   2303  CA  ASP A 282      -1.750   4.047  14.430  1.00 63.78           C  
ATOM   2304  C   ASP A 282      -1.668   5.543  14.148  1.00 63.78           C  
ATOM   2305  CB  ASP A 282      -0.353   3.424  14.383  1.00 63.78           C  
ATOM   2306  O   ASP A 282      -1.661   6.355  15.070  1.00 63.78           O  
ATOM   2307  CG  ASP A 282      -0.285   2.066  15.055  1.00 63.78           C  
ATOM   2308  OD1 ASP A 282      -1.264   1.666  15.719  1.00 63.78           O  
ATOM   2309  OD2 ASP A 282       0.758   1.390  14.922  1.00 63.78           O  
ATOM   2310  N   LYS A 283      -1.562   5.848  12.914  1.00 65.75           N  
ATOM   2311  CA  LYS A 283      -1.516   7.254  12.531  1.00 65.75           C  
ATOM   2312  C   LYS A 283      -2.768   7.992  12.992  1.00 65.75           C  
ATOM   2313  CB  LYS A 283      -1.357   7.387  11.016  1.00 65.75           C  
ATOM   2314  O   LYS A 283      -2.680   9.102  13.523  1.00 65.75           O  
ATOM   2315  CG  LYS A 283      -1.229   8.820  10.531  1.00 65.75           C  
ATOM   2316  CD  LYS A 283      -1.193   8.898   9.008  1.00 65.75           C  
ATOM   2317  CE  LYS A 283      -1.391  10.320   8.508  1.00 65.75           C  
ATOM   2318  NZ  LYS A 283      -1.255  10.422   7.027  1.00 65.75           N  
ATOM   2319  N   THR A 284      -3.861   7.340  12.859  1.00 63.19           N  
ATOM   2320  CA  THR A 284      -5.125   7.961  13.250  1.00 63.19           C  
ATOM   2321  C   THR A 284      -5.207   8.125  14.766  1.00 63.19           C  
ATOM   2322  CB  THR A 284      -6.328   7.137  12.750  1.00 63.19           C  
ATOM   2323  O   THR A 284      -5.625   9.172  15.258  1.00 63.19           O  
ATOM   2324  CG2 THR A 284      -7.602   7.977  12.734  1.00 63.19           C  
ATOM   2325  OG1 THR A 284      -6.062   6.668  11.422  1.00 63.19           O  
ATOM   2326  N   THR A 285      -4.840   7.070  15.375  1.00 62.84           N  
ATOM   2327  CA  THR A 285      -4.859   7.129  16.828  1.00 62.84           C  
ATOM   2328  C   THR A 285      -3.867   8.172  17.344  1.00 62.84           C  
ATOM   2329  CB  THR A 285      -4.531   5.758  17.453  1.00 62.84           C  
ATOM   2330  O   THR A 285      -4.156   8.891  18.297  1.00 62.84           O  
ATOM   2331  CG2 THR A 285      -5.191   5.598  18.812  1.00 62.84           C  
ATOM   2332  OG1 THR A 285      -5.004   4.723  16.578  1.00 62.84           O  
ATOM   2333  N   PHE A 286      -2.799   8.344  16.672  1.00 68.75           N  
ATOM   2334  CA  PHE A 286      -1.743   9.281  17.031  1.00 68.75           C  
ATOM   2335  C   PHE A 286      -2.230  10.719  16.906  1.00 68.75           C  
ATOM   2336  CB  PHE A 286      -0.507   9.070  16.156  1.00 68.75           C  
ATOM   2337  O   PHE A 286      -2.096  11.508  17.844  1.00 68.75           O  
ATOM   2338  CG  PHE A 286       0.573  10.094  16.375  1.00 68.75           C  
ATOM   2339  CD1 PHE A 286       0.741  11.148  15.477  1.00 68.75           C  
ATOM   2340  CD2 PHE A 286       1.422  10.008  17.469  1.00 68.75           C  
ATOM   2341  CE1 PHE A 286       1.741  12.094  15.664  1.00 68.75           C  
ATOM   2342  CE2 PHE A 286       2.422  10.961  17.672  1.00 68.75           C  
ATOM   2343  CZ  PHE A 286       2.582  12.000  16.766  1.00 68.75           C  
ATOM   2344  N   ILE A 287      -2.781  10.930  15.820  1.00 65.75           N  
ATOM   2345  CA  ILE A 287      -3.197  12.297  15.523  1.00 65.75           C  
ATOM   2346  C   ILE A 287      -4.355  12.695  16.438  1.00 65.75           C  
ATOM   2347  CB  ILE A 287      -3.605  12.453  14.039  1.00 65.75           C  
ATOM   2348  O   ILE A 287      -4.391  13.812  16.953  1.00 65.75           O  
ATOM   2349  CG1 ILE A 287      -2.387  12.273  13.133  1.00 65.75           C  
ATOM   2350  CG2 ILE A 287      -4.270  13.812  13.805  1.00 65.75           C  
ATOM   2351  CD1 ILE A 287      -2.703  12.383  11.641  1.00 65.75           C  
ATOM   2352  N   SER A 288      -5.234  11.742  16.688  1.00 62.56           N  
ATOM   2353  CA  SER A 288      -6.379  12.031  17.547  1.00 62.56           C  
ATOM   2354  C   SER A 288      -5.941  12.289  18.984  1.00 62.56           C  
ATOM   2355  CB  SER A 288      -7.387  10.883  17.500  1.00 62.56           C  
ATOM   2356  O   SER A 288      -6.422  13.227  19.625  1.00 62.56           O  
ATOM   2357  OG  SER A 288      -8.188  10.875  18.672  1.00 62.56           O  
ATOM   2358  N   THR A 289      -5.062  11.555  19.438  1.00 63.12           N  
ATOM   2359  CA  THR A 289      -4.582  11.672  20.797  1.00 63.12           C  
ATOM   2360  C   THR A 289      -3.787  12.961  20.984  1.00 63.12           C  
ATOM   2361  CB  THR A 289      -3.711  10.469  21.203  1.00 63.12           C  
ATOM   2362  O   THR A 289      -3.982  13.680  21.969  1.00 63.12           O  
ATOM   2363  CG2 THR A 289      -3.547  10.375  22.719  1.00 63.12           C  
ATOM   2364  OG1 THR A 289      -4.328   9.266  20.719  1.00 63.12           O  
ATOM   2365  N   ILE A 290      -2.895  13.250  20.016  1.00 66.44           N  
ATOM   2366  CA  ILE A 290      -2.055  14.445  20.094  1.00 66.44           C  
ATOM   2367  C   ILE A 290      -2.924  15.695  20.016  1.00 66.44           C  
ATOM   2368  CB  ILE A 290      -0.999  14.461  18.969  1.00 66.44           C  
ATOM   2369  O   ILE A 290      -2.688  16.672  20.750  1.00 66.44           O  
ATOM   2370  CG1 ILE A 290       0.046  13.359  19.188  1.00 66.44           C  
ATOM   2371  CG2 ILE A 290      -0.334  15.836  18.859  1.00 66.44           C  
ATOM   2372  CD1 ILE A 290       1.123  13.297  18.125  1.00 66.44           C  
ATOM   2373  N   SER A 291      -3.936  15.656  19.234  1.00 64.06           N  
ATOM   2374  CA  SER A 291      -4.816  16.797  19.047  1.00 64.06           C  
ATOM   2375  C   SER A 291      -5.520  17.172  20.359  1.00 64.06           C  
ATOM   2376  CB  SER A 291      -5.855  16.516  17.969  1.00 64.06           C  
ATOM   2377  O   SER A 291      -5.582  18.344  20.719  1.00 64.06           O  
ATOM   2378  OG  SER A 291      -6.410  17.719  17.469  1.00 64.06           O  
ATOM   2379  N   HIS A 292      -5.953  16.188  21.000  1.00 58.78           N  
ATOM   2380  CA  HIS A 292      -6.676  16.406  22.234  1.00 58.78           C  
ATOM   2381  C   HIS A 292      -5.750  16.938  23.328  1.00 58.78           C  
ATOM   2382  CB  HIS A 292      -7.348  15.109  22.703  1.00 58.78           C  
ATOM   2383  O   HIS A 292      -6.105  17.859  24.047  1.00 58.78           O  
ATOM   2384  CG  HIS A 292      -8.695  15.320  23.328  1.00 58.78           C  
ATOM   2385  CD2 HIS A 292      -9.938  15.141  22.828  1.00 58.78           C  
ATOM   2386  ND1 HIS A 292      -8.852  15.773  24.625  1.00 58.78           N  
ATOM   2387  CE1 HIS A 292     -10.141  15.859  24.891  1.00 58.78           C  
ATOM   2388  NE2 HIS A 292     -10.820  15.484  23.828  1.00 58.78           N  
ATOM   2389  N   GLU A 293      -4.641  16.469  23.375  1.00 64.88           N  
ATOM   2390  CA  GLU A 293      -3.707  16.797  24.453  1.00 64.88           C  
ATOM   2391  C   GLU A 293      -3.090  18.172  24.234  1.00 64.88           C  
ATOM   2392  CB  GLU A 293      -2.605  15.734  24.547  1.00 64.88           C  
ATOM   2393  O   GLU A 293      -2.752  18.859  25.203  1.00 64.88           O  
ATOM   2394  CG  GLU A 293      -2.984  14.531  25.406  1.00 64.88           C  
ATOM   2395  CD  GLU A 293      -2.779  14.766  26.891  1.00 64.88           C  
ATOM   2396  OE1 GLU A 293      -3.504  14.148  27.703  1.00 64.88           O  
ATOM   2397  OE2 GLU A 293      -1.886  15.562  27.250  1.00 64.88           O  
ATOM   2398  N   LEU A 294      -2.969  18.500  23.000  1.00 70.25           N  
ATOM   2399  CA  LEU A 294      -2.352  19.797  22.688  1.00 70.25           C  
ATOM   2400  C   LEU A 294      -3.371  20.922  22.781  1.00 70.25           C  
ATOM   2401  CB  LEU A 294      -1.733  19.766  21.281  1.00 70.25           C  
ATOM   2402  O   LEU A 294      -3.020  22.047  23.125  1.00 70.25           O  
ATOM   2403  CG  LEU A 294      -0.457  18.938  21.125  1.00 70.25           C  
ATOM   2404  CD1 LEU A 294      -0.072  18.844  19.656  1.00 70.25           C  
ATOM   2405  CD2 LEU A 294       0.680  19.547  21.938  1.00 70.25           C  
ATOM   2406  N   ARG A 295      -4.598  20.594  22.625  1.00 64.88           N  
ATOM   2407  CA  ARG A 295      -5.648  21.594  22.594  1.00 64.88           C  
ATOM   2408  C   ARG A 295      -5.902  22.156  24.000  1.00 64.88           C  
ATOM   2409  CB  ARG A 295      -6.941  21.016  22.031  1.00 64.88           C  
ATOM   2410  O   ARG A 295      -6.145  23.359  24.156  1.00 64.88           O  
ATOM   2411  CG  ARG A 295      -7.812  22.031  21.312  1.00 64.88           C  
ATOM   2412  CD  ARG A 295      -9.047  21.391  20.703  1.00 64.88           C  
ATOM   2413  NE  ARG A 295      -8.727  20.656  19.469  1.00 64.88           N  
ATOM   2414  NH1 ARG A 295     -10.688  19.438  19.438  1.00 64.88           N  
ATOM   2415  NH2 ARG A 295      -9.117  19.141  17.797  1.00 64.88           N  
ATOM   2416  CZ  ARG A 295      -9.508  19.734  18.906  1.00 64.88           C  
ATOM   2417  N   THR A 296      -5.773  21.359  25.000  1.00 63.75           N  
ATOM   2418  CA  THR A 296      -6.121  21.766  26.359  1.00 63.75           C  
ATOM   2419  C   THR A 296      -5.164  22.828  26.875  1.00 63.75           C  
ATOM   2420  CB  THR A 296      -6.105  20.562  27.328  1.00 63.75           C  
ATOM   2421  O   THR A 296      -5.594  23.906  27.281  1.00 63.75           O  
ATOM   2422  CG2 THR A 296      -7.000  20.797  28.531  1.00 63.75           C  
ATOM   2423  OG1 THR A 296      -6.570  19.391  26.625  1.00 63.75           O  
ATOM   2424  N   PRO A 297      -3.846  22.562  26.828  1.00 73.00           N  
ATOM   2425  CA  PRO A 297      -2.934  23.609  27.281  1.00 73.00           C  
ATOM   2426  C   PRO A 297      -2.945  24.844  26.375  1.00 73.00           C  
ATOM   2427  CB  PRO A 297      -1.565  22.922  27.266  1.00 73.00           C  
ATOM   2428  O   PRO A 297      -2.820  25.969  26.859  1.00 73.00           O  
ATOM   2429  CG  PRO A 297      -1.802  21.625  26.562  1.00 73.00           C  
ATOM   2430  CD  PRO A 297      -3.283  21.391  26.469  1.00 73.00           C  
ATOM   2431  N   LEU A 298      -3.135  24.641  25.219  1.00 77.25           N  
ATOM   2432  CA  LEU A 298      -3.137  25.750  24.281  1.00 77.25           C  
ATOM   2433  C   LEU A 298      -4.328  26.672  24.516  1.00 77.25           C  
ATOM   2434  CB  LEU A 298      -3.160  25.234  22.828  1.00 77.25           C  
ATOM   2435  O   LEU A 298      -4.191  27.891  24.500  1.00 77.25           O  
ATOM   2436  CG  LEU A 298      -2.672  26.219  21.750  1.00 77.25           C  
ATOM   2437  CD1 LEU A 298      -1.166  26.078  21.562  1.00 77.25           C  
ATOM   2438  CD2 LEU A 298      -3.412  25.969  20.453  1.00 77.25           C  
ATOM   2439  N   ASN A 299      -5.457  26.078  24.797  1.00 67.00           N  
ATOM   2440  CA  ASN A 299      -6.652  26.859  25.094  1.00 67.00           C  
ATOM   2441  C   ASN A 299      -6.496  27.656  26.391  1.00 67.00           C  
ATOM   2442  CB  ASN A 299      -7.883  25.953  25.172  1.00 67.00           C  
ATOM   2443  O   ASN A 299      -7.016  28.766  26.516  1.00 67.00           O  
ATOM   2444  CG  ASN A 299      -8.391  25.547  23.797  1.00 67.00           C  
ATOM   2445  ND2 ASN A 299      -9.273  24.562  23.766  1.00 67.00           N  
ATOM   2446  OD1 ASN A 299      -7.996  26.125  22.781  1.00 67.00           O  
ATOM   2447  N   GLY A 300      -5.785  27.031  27.234  1.00 69.50           N  
ATOM   2448  CA  GLY A 300      -5.484  27.734  28.469  1.00 69.50           C  
ATOM   2449  C   GLY A 300      -4.617  28.969  28.266  1.00 69.50           C  
ATOM   2450  O   GLY A 300      -4.887  30.031  28.828  1.00 69.50           O  
ATOM   2451  N   ILE A 301      -3.639  28.797  27.391  1.00 78.81           N  
ATOM   2452  CA  ILE A 301      -2.723  29.891  27.109  1.00 78.81           C  
ATOM   2453  C   ILE A 301      -3.465  31.016  26.391  1.00 78.81           C  
ATOM   2454  CB  ILE A 301      -1.509  29.422  26.281  1.00 78.81           C  
ATOM   2455  O   ILE A 301      -3.332  32.188  26.734  1.00 78.81           O  
ATOM   2456  CG1 ILE A 301      -0.700  28.375  27.062  1.00 78.81           C  
ATOM   2457  CG2 ILE A 301      -0.630  30.609  25.891  1.00 78.81           C  
ATOM   2458  CD1 ILE A 301       0.404  27.719  26.250  1.00 78.81           C  
ATOM   2459  N   VAL A 302      -4.250  30.641  25.469  1.00 75.69           N  
ATOM   2460  CA  VAL A 302      -4.988  31.625  24.672  1.00 75.69           C  
ATOM   2461  C   VAL A 302      -5.988  32.344  25.562  1.00 75.69           C  
ATOM   2462  CB  VAL A 302      -5.723  30.953  23.484  1.00 75.69           C  
ATOM   2463  O   VAL A 302      -6.078  33.594  25.531  1.00 75.69           O  
ATOM   2464  CG1 VAL A 302      -6.664  31.938  22.812  1.00 75.69           C  
ATOM   2465  CG2 VAL A 302      -4.715  30.391  22.484  1.00 75.69           C  
ATOM   2466  N   GLY A 303      -6.680  31.672  26.391  1.00 69.31           N  
ATOM   2467  CA  GLY A 303      -7.672  32.250  27.266  1.00 69.31           C  
ATOM   2468  C   GLY A 303      -7.070  33.188  28.312  1.00 69.31           C  
ATOM   2469  O   GLY A 303      -7.543  34.312  28.516  1.00 69.31           O  
ATOM   2470  N   LEU A 304      -6.023  32.719  28.906  1.00 75.50           N  
ATOM   2471  CA  LEU A 304      -5.395  33.469  29.984  1.00 75.50           C  
ATOM   2472  C   LEU A 304      -4.680  34.719  29.438  1.00 75.50           C  
ATOM   2473  CB  LEU A 304      -4.410  32.594  30.766  1.00 75.50           C  
ATOM   2474  O   LEU A 304      -4.645  35.750  30.094  1.00 75.50           O  
ATOM   2475  CG  LEU A 304      -5.012  31.656  31.812  1.00 75.50           C  
ATOM   2476  CD1 LEU A 304      -4.039  30.531  32.125  1.00 75.50           C  
ATOM   2477  CD2 LEU A 304      -5.387  32.438  33.062  1.00 75.50           C  
ATOM   2478  N   SER A 305      -4.055  34.562  28.297  1.00 81.31           N  
ATOM   2479  CA  SER A 305      -3.396  35.688  27.703  1.00 81.31           C  
ATOM   2480  C   SER A 305      -4.402  36.781  27.359  1.00 81.31           C  
ATOM   2481  CB  SER A 305      -2.635  35.281  26.438  1.00 81.31           C  
ATOM   2482  O   SER A 305      -4.117  37.969  27.531  1.00 81.31           O  
ATOM   2483  OG  SER A 305      -3.525  34.781  25.453  1.00 81.31           O  
ATOM   2484  N   ARG A 306      -5.582  36.438  26.984  1.00 73.19           N  
ATOM   2485  CA  ARG A 306      -6.633  37.406  26.672  1.00 73.19           C  
ATOM   2486  C   ARG A 306      -7.109  38.125  27.938  1.00 73.19           C  
ATOM   2487  CB  ARG A 306      -7.812  36.719  25.984  1.00 73.19           C  
ATOM   2488  O   ARG A 306      -7.344  39.312  27.906  1.00 73.19           O  
ATOM   2489  CG  ARG A 306      -8.703  37.656  25.188  1.00 73.19           C  
ATOM   2490  CD  ARG A 306      -9.055  37.062  23.828  1.00 73.19           C  
ATOM   2491  NE  ARG A 306     -10.094  37.844  23.172  1.00 73.19           N  
ATOM   2492  NH1 ARG A 306     -10.078  36.625  21.219  1.00 73.19           N  
ATOM   2493  NH2 ARG A 306     -11.516  38.375  21.438  1.00 73.19           N  
ATOM   2494  CZ  ARG A 306     -10.562  37.625  21.938  1.00 73.19           C  
ATOM   2495  N   ILE A 307      -7.219  37.375  29.000  1.00 70.62           N  
ATOM   2496  CA  ILE A 307      -7.664  37.938  30.281  1.00 70.62           C  
ATOM   2497  C   ILE A 307      -6.621  38.906  30.812  1.00 70.62           C  
ATOM   2498  CB  ILE A 307      -7.934  36.812  31.312  1.00 70.62           C  
ATOM   2499  O   ILE A 307      -6.965  39.969  31.312  1.00 70.62           O  
ATOM   2500  CG1 ILE A 307      -9.125  35.969  30.891  1.00 70.62           C  
ATOM   2501  CG2 ILE A 307      -8.164  37.406  32.719  1.00 70.62           C  
ATOM   2502  CD1 ILE A 307      -9.391  34.750  31.781  1.00 70.62           C  
ATOM   2503  N   LEU A 308      -5.426  38.531  30.594  1.00 81.25           N  
ATOM   2504  CA  LEU A 308      -4.336  39.375  31.094  1.00 81.25           C  
ATOM   2505  C   LEU A 308      -4.250  40.688  30.297  1.00 81.25           C  
ATOM   2506  CB  LEU A 308      -3.006  38.625  31.000  1.00 81.25           C  
ATOM   2507  O   LEU A 308      -3.889  41.719  30.844  1.00 81.25           O  
ATOM   2508  CG  LEU A 308      -2.588  37.844  32.250  1.00 81.25           C  
ATOM   2509  CD1 LEU A 308      -1.640  36.719  31.891  1.00 81.25           C  
ATOM   2510  CD2 LEU A 308      -1.938  38.781  33.281  1.00 81.25           C  
ATOM   2511  N   LEU A 309      -4.605  40.625  29.047  1.00 80.12           N  
ATOM   2512  CA  LEU A 309      -4.547  41.812  28.203  1.00 80.12           C  
ATOM   2513  C   LEU A 309      -5.613  42.812  28.594  1.00 80.12           C  
ATOM   2514  CB  LEU A 309      -4.727  41.406  26.734  1.00 80.12           C  
ATOM   2515  O   LEU A 309      -5.473  44.000  28.328  1.00 80.12           O  
ATOM   2516  CG  LEU A 309      -3.443  41.188  25.922  1.00 80.12           C  
ATOM   2517  CD1 LEU A 309      -3.691  40.219  24.781  1.00 80.12           C  
ATOM   2518  CD2 LEU A 309      -2.916  42.531  25.391  1.00 80.12           C  
ATOM   2519  N   ASP A 310      -6.602  42.375  29.359  1.00 69.88           N  
ATOM   2520  CA  ASP A 310      -7.680  43.250  29.797  1.00 69.88           C  
ATOM   2521  C   ASP A 310      -7.344  43.875  31.141  1.00 69.88           C  
ATOM   2522  CB  ASP A 310      -8.992  42.469  29.906  1.00 69.88           C  
ATOM   2523  O   ASP A 310      -8.078  44.750  31.609  1.00 69.88           O  
ATOM   2524  CG  ASP A 310      -9.641  42.188  28.562  1.00 69.88           C  
ATOM   2525  OD1 ASP A 310      -9.312  42.906  27.578  1.00 69.88           O  
ATOM   2526  OD2 ASP A 310     -10.492  41.281  28.484  1.00 69.88           O  
ATOM   2527  N   THR A 311      -6.188  43.531  31.719  1.00 78.44           N  
ATOM   2528  CA  THR A 311      -5.766  44.125  33.000  1.00 78.44           C  
ATOM   2529  C   THR A 311      -4.848  45.312  32.750  1.00 78.44           C  
ATOM   2530  CB  THR A 311      -5.039  43.094  33.875  1.00 78.44           C  
ATOM   2531  O   THR A 311      -4.500  45.625  31.609  1.00 78.44           O  
ATOM   2532  CG2 THR A 311      -5.988  41.969  34.312  1.00 78.44           C  
ATOM   2533  OG1 THR A 311      -3.955  42.531  33.125  1.00 78.44           O  
ATOM   2534  N   GLU A 312      -4.531  46.062  33.812  1.00 79.25           N  
ATOM   2535  CA  GLU A 312      -3.637  47.219  33.688  1.00 79.25           C  
ATOM   2536  C   GLU A 312      -2.184  46.781  33.562  1.00 79.25           C  
ATOM   2537  CB  GLU A 312      -3.791  48.156  34.906  1.00 79.25           C  
ATOM   2538  O   GLU A 312      -1.646  46.094  34.438  1.00 79.25           O  
ATOM   2539  CG  GLU A 312      -4.906  49.188  34.750  1.00 79.25           C  
ATOM   2540  CD  GLU A 312      -4.855  50.281  35.781  1.00 79.25           C  
ATOM   2541  OE1 GLU A 312      -5.699  51.188  35.750  1.00 79.25           O  
ATOM   2542  OE2 GLU A 312      -3.969  50.219  36.656  1.00 79.25           O  
ATOM   2543  N   LEU A 313      -1.689  47.031  32.406  1.00 84.56           N  
ATOM   2544  CA  LEU A 313      -0.327  46.594  32.094  1.00 84.56           C  
ATOM   2545  C   LEU A 313       0.519  47.781  31.625  1.00 84.56           C  
ATOM   2546  CB  LEU A 313      -0.332  45.500  31.047  1.00 84.56           C  
ATOM   2547  O   LEU A 313      -0.018  48.781  31.156  1.00 84.56           O  
ATOM   2548  CG  LEU A 313      -1.019  44.188  31.438  1.00 84.56           C  
ATOM   2549  CD1 LEU A 313      -1.617  43.531  30.203  1.00 84.56           C  
ATOM   2550  CD2 LEU A 313      -0.036  43.250  32.125  1.00 84.56           C  
ATOM   2551  N   THR A 314       1.784  47.719  31.938  1.00 80.31           N  
ATOM   2552  CA  THR A 314       2.713  48.656  31.344  1.00 80.31           C  
ATOM   2553  C   THR A 314       2.826  48.438  29.828  1.00 80.31           C  
ATOM   2554  CB  THR A 314       4.105  48.562  31.984  1.00 80.31           C  
ATOM   2555  O   THR A 314       2.408  47.406  29.312  1.00 80.31           O  
ATOM   2556  CG2 THR A 314       4.047  48.875  33.469  1.00 80.31           C  
ATOM   2557  OG1 THR A 314       4.617  47.250  31.797  1.00 80.31           O  
ATOM   2558  N   ALA A 315       3.287  49.406  29.141  1.00 75.44           N  
ATOM   2559  CA  ALA A 315       3.395  49.344  27.688  1.00 75.44           C  
ATOM   2560  C   ALA A 315       4.262  48.156  27.250  1.00 75.44           C  
ATOM   2561  CB  ALA A 315       3.965  50.656  27.125  1.00 75.44           C  
ATOM   2562  O   ALA A 315       3.959  47.500  26.266  1.00 75.44           O  
ATOM   2563  N   GLU A 316       5.262  47.969  28.000  1.00 76.31           N  
ATOM   2564  CA  GLU A 316       6.156  46.844  27.688  1.00 76.31           C  
ATOM   2565  C   GLU A 316       5.488  45.500  27.969  1.00 76.31           C  
ATOM   2566  CB  GLU A 316       7.461  46.969  28.469  1.00 76.31           C  
ATOM   2567  O   GLU A 316       5.617  44.562  27.172  1.00 76.31           O  
ATOM   2568  CG  GLU A 316       8.711  46.750  27.641  1.00 76.31           C  
ATOM   2569  CD  GLU A 316       9.992  46.812  28.453  1.00 76.31           C  
ATOM   2570  OE1 GLU A 316      11.086  46.625  27.875  1.00 76.31           O  
ATOM   2571  OE2 GLU A 316       9.906  47.062  29.672  1.00 76.31           O  
ATOM   2572  N   GLN A 317       4.824  45.438  29.031  1.00 82.12           N  
ATOM   2573  CA  GLN A 317       4.121  44.188  29.391  1.00 82.12           C  
ATOM   2574  C   GLN A 317       3.029  43.875  28.375  1.00 82.12           C  
ATOM   2575  CB  GLN A 317       3.520  44.312  30.797  1.00 82.12           C  
ATOM   2576  O   GLN A 317       2.828  42.688  28.031  1.00 82.12           O  
ATOM   2577  CG  GLN A 317       4.555  44.344  31.906  1.00 82.12           C  
ATOM   2578  CD  GLN A 317       3.939  44.562  33.281  1.00 82.12           C  
ATOM   2579  NE2 GLN A 317       4.629  44.094  34.312  1.00 82.12           N  
ATOM   2580  OE1 GLN A 317       2.852  45.125  33.406  1.00 82.12           O  
ATOM   2581  N   GLU A 318       2.422  44.875  27.906  1.00 81.56           N  
ATOM   2582  CA  GLU A 318       1.351  44.688  26.938  1.00 81.56           C  
ATOM   2583  C   GLU A 318       1.892  44.156  25.609  1.00 81.56           C  
ATOM   2584  CB  GLU A 318       0.609  46.000  26.703  1.00 81.56           C  
ATOM   2585  O   GLU A 318       1.269  43.281  24.984  1.00 81.56           O  
ATOM   2586  CG  GLU A 318      -0.783  45.844  26.109  1.00 81.56           C  
ATOM   2587  CD  GLU A 318      -1.495  47.156  25.844  1.00 81.56           C  
ATOM   2588  OE1 GLU A 318      -2.619  47.156  25.297  1.00 81.56           O  
ATOM   2589  OE2 GLU A 318      -0.923  48.219  26.203  1.00 81.56           O  
ATOM   2590  N   LYS A 319       3.020  44.656  25.250  1.00 75.12           N  
ATOM   2591  CA  LYS A 319       3.637  44.188  24.016  1.00 75.12           C  
ATOM   2592  C   LYS A 319       3.988  42.688  24.094  1.00 75.12           C  
ATOM   2593  CB  LYS A 319       4.891  45.000  23.703  1.00 75.12           C  
ATOM   2594  O   LYS A 319       3.736  41.938  23.156  1.00 75.12           O  
ATOM   2595  CG  LYS A 319       5.277  45.000  22.219  1.00 75.12           C  
ATOM   2596  CD  LYS A 319       6.531  45.812  21.969  1.00 75.12           C  
ATOM   2597  CE  LYS A 319       6.965  45.750  20.516  1.00 75.12           C  
ATOM   2598  NZ  LYS A 319       8.195  46.562  20.266  1.00 75.12           N  
ATOM   2599  N   TYR A 320       4.559  42.312  25.188  1.00 76.62           N  
ATOM   2600  CA  TYR A 320       4.941  40.906  25.359  1.00 76.62           C  
ATOM   2601  C   TYR A 320       3.715  40.000  25.406  1.00 76.62           C  
ATOM   2602  CB  TYR A 320       5.773  40.750  26.641  1.00 76.62           C  
ATOM   2603  O   TYR A 320       3.707  38.938  24.828  1.00 76.62           O  
ATOM   2604  CG  TYR A 320       7.176  41.281  26.516  1.00 76.62           C  
ATOM   2605  CD1 TYR A 320       7.867  41.250  25.312  1.00 76.62           C  
ATOM   2606  CD2 TYR A 320       7.816  41.844  27.625  1.00 76.62           C  
ATOM   2607  CE1 TYR A 320       9.164  41.719  25.203  1.00 76.62           C  
ATOM   2608  CE2 TYR A 320       9.109  42.344  27.531  1.00 76.62           C  
ATOM   2609  OH  TYR A 320      11.055  42.781  26.203  1.00 76.62           O  
ATOM   2610  CZ  TYR A 320       9.773  42.281  26.312  1.00 76.62           C  
ATOM   2611  N   LEU A 321       2.725  40.438  26.031  1.00 83.75           N  
ATOM   2612  CA  LEU A 321       1.511  39.625  26.188  1.00 83.75           C  
ATOM   2613  C   LEU A 321       0.775  39.500  24.859  1.00 83.75           C  
ATOM   2614  CB  LEU A 321       0.588  40.250  27.234  1.00 83.75           C  
ATOM   2615  O   LEU A 321       0.180  38.438  24.578  1.00 83.75           O  
ATOM   2616  CG  LEU A 321      -0.010  39.312  28.281  1.00 83.75           C  
ATOM   2617  CD1 LEU A 321       0.754  39.406  29.594  1.00 83.75           C  
ATOM   2618  CD2 LEU A 321      -1.490  39.594  28.484  1.00 83.75           C  
ATOM   2619  N   LYS A 322       0.813  40.562  24.125  1.00 78.81           N  
ATOM   2620  CA  LYS A 322       0.210  40.500  22.797  1.00 78.81           C  
ATOM   2621  C   LYS A 322       0.926  39.469  21.922  1.00 78.81           C  
ATOM   2622  CB  LYS A 322       0.235  41.875  22.141  1.00 78.81           C  
ATOM   2623  O   LYS A 322       0.285  38.719  21.172  1.00 78.81           O  
ATOM   2624  CG  LYS A 322      -1.021  42.688  22.375  1.00 78.81           C  
ATOM   2625  CD  LYS A 322      -0.979  44.000  21.609  1.00 78.81           C  
ATOM   2626  CE  LYS A 322      -2.236  44.844  21.844  1.00 78.81           C  
ATOM   2627  NZ  LYS A 322      -2.135  46.188  21.234  1.00 78.81           N  
ATOM   2628  N   THR A 323       2.172  39.438  22.031  1.00 76.25           N  
ATOM   2629  CA  THR A 323       2.951  38.500  21.250  1.00 76.25           C  
ATOM   2630  C   THR A 323       2.648  37.062  21.703  1.00 76.25           C  
ATOM   2631  CB  THR A 323       4.461  38.750  21.391  1.00 76.25           C  
ATOM   2632  O   THR A 323       2.553  36.156  20.875  1.00 76.25           O  
ATOM   2633  CG2 THR A 323       5.246  38.031  20.297  1.00 76.25           C  
ATOM   2634  OG1 THR A 323       4.699  40.156  21.250  1.00 76.25           O  
ATOM   2635  N   ILE A 324       2.543  36.844  22.969  1.00 82.12           N  
ATOM   2636  CA  ILE A 324       2.209  35.531  23.500  1.00 82.12           C  
ATOM   2637  C   ILE A 324       0.843  35.094  22.969  1.00 82.12           C  
ATOM   2638  CB  ILE A 324       2.215  35.531  25.047  1.00 82.12           C  
ATOM   2639  O   ILE A 324       0.671  33.938  22.547  1.00 82.12           O  
ATOM   2640  CG1 ILE A 324       3.648  35.625  25.578  1.00 82.12           C  
ATOM   2641  CG2 ILE A 324       1.535  34.250  25.578  1.00 82.12           C  
ATOM   2642  CD1 ILE A 324       3.742  35.750  27.078  1.00 82.12           C  
ATOM   2643  N   HIS A 325      -0.012  36.031  23.000  1.00 81.62           N  
ATOM   2644  CA  HIS A 325      -1.370  35.719  22.562  1.00 81.62           C  
ATOM   2645  C   HIS A 325      -1.402  35.344  21.078  1.00 81.62           C  
ATOM   2646  CB  HIS A 325      -2.297  36.906  22.828  1.00 81.62           C  
ATOM   2647  O   HIS A 325      -2.031  34.344  20.703  1.00 81.62           O  
ATOM   2648  CG  HIS A 325      -3.730  36.625  22.500  1.00 81.62           C  
ATOM   2649  CD2 HIS A 325      -4.566  37.188  21.609  1.00 81.62           C  
ATOM   2650  ND1 HIS A 325      -4.465  35.656  23.141  1.00 81.62           N  
ATOM   2651  CE1 HIS A 325      -5.691  35.625  22.641  1.00 81.62           C  
ATOM   2652  NE2 HIS A 325      -5.781  36.562  21.719  1.00 81.62           N  
ATOM   2653  N   VAL A 326      -0.767  36.094  20.297  1.00 74.94           N  
ATOM   2654  CA  VAL A 326      -0.739  35.844  18.859  1.00 74.94           C  
ATOM   2655  C   VAL A 326      -0.040  34.531  18.578  1.00 74.94           C  
ATOM   2656  CB  VAL A 326      -0.032  37.000  18.094  1.00 74.94           C  
ATOM   2657  O   VAL A 326      -0.468  33.750  17.719  1.00 74.94           O  
ATOM   2658  CG1 VAL A 326       0.187  36.594  16.641  1.00 74.94           C  
ATOM   2659  CG2 VAL A 326      -0.843  38.281  18.203  1.00 74.94           C  
ATOM   2660  N   SER A 327       1.002  34.250  19.250  1.00 77.94           N  
ATOM   2661  CA  SER A 327       1.722  33.000  19.078  1.00 77.94           C  
ATOM   2662  C   SER A 327       0.850  31.797  19.453  1.00 77.94           C  
ATOM   2663  CB  SER A 327       3.000  32.969  19.922  1.00 77.94           C  
ATOM   2664  O   SER A 327       0.881  30.766  18.781  1.00 77.94           O  
ATOM   2665  OG  SER A 327       3.941  33.906  19.406  1.00 77.94           O  
ATOM   2666  N   ALA A 328       0.191  31.938  20.500  1.00 81.44           N  
ATOM   2667  CA  ALA A 328      -0.684  30.844  20.953  1.00 81.44           C  
ATOM   2668  C   ALA A 328      -1.792  30.578  19.953  1.00 81.44           C  
ATOM   2669  CB  ALA A 328      -1.283  31.188  22.328  1.00 81.44           C  
ATOM   2670  O   ALA A 328      -2.127  29.422  19.672  1.00 81.44           O  
ATOM   2671  N   VAL A 329      -2.350  31.656  19.453  1.00 77.69           N  
ATOM   2672  CA  VAL A 329      -3.404  31.516  18.453  1.00 77.69           C  
ATOM   2673  C   VAL A 329      -2.836  30.875  17.188  1.00 77.69           C  
ATOM   2674  CB  VAL A 329      -4.047  32.875  18.125  1.00 77.69           C  
ATOM   2675  O   VAL A 329      -3.484  30.031  16.578  1.00 77.69           O  
ATOM   2676  CG1 VAL A 329      -5.000  32.750  16.938  1.00 77.69           C  
ATOM   2677  CG2 VAL A 329      -4.781  33.438  19.328  1.00 77.69           C  
ATOM   2678  N   THR A 330      -1.699  31.281  16.812  1.00 75.38           N  
ATOM   2679  CA  THR A 330      -1.042  30.703  15.648  1.00 75.38           C  
ATOM   2680  C   THR A 330      -0.816  29.203  15.844  1.00 75.38           C  
ATOM   2681  CB  THR A 330       0.303  31.391  15.359  1.00 75.38           C  
ATOM   2682  O   THR A 330      -1.055  28.406  14.938  1.00 75.38           O  
ATOM   2683  CG2 THR A 330       0.789  31.094  13.953  1.00 75.38           C  
ATOM   2684  OG1 THR A 330       0.146  32.812  15.508  1.00 75.38           O  
ATOM   2685  N   LEU A 331      -0.328  28.828  17.016  1.00 78.31           N  
ATOM   2686  CA  LEU A 331      -0.112  27.422  17.344  1.00 78.31           C  
ATOM   2687  C   LEU A 331      -1.414  26.641  17.234  1.00 78.31           C  
ATOM   2688  CB  LEU A 331       0.472  27.281  18.750  1.00 78.31           C  
ATOM   2689  O   LEU A 331      -1.426  25.516  16.734  1.00 78.31           O  
ATOM   2690  CG  LEU A 331       1.485  26.156  18.953  1.00 78.31           C  
ATOM   2691  CD1 LEU A 331       2.902  26.672  18.719  1.00 78.31           C  
ATOM   2692  CD2 LEU A 331       1.344  25.562  20.344  1.00 78.31           C  
ATOM   2693  N   GLY A 332      -2.428  27.266  17.734  1.00 76.12           N  
ATOM   2694  CA  GLY A 332      -3.736  26.641  17.641  1.00 76.12           C  
ATOM   2695  C   GLY A 332      -4.180  26.391  16.219  1.00 76.12           C  
ATOM   2696  O   GLY A 332      -4.750  25.328  15.906  1.00 76.12           O  
ATOM   2697  N   ASN A 333      -3.896  27.297  15.391  1.00 75.06           N  
ATOM   2698  CA  ASN A 333      -4.270  27.172  13.984  1.00 75.06           C  
ATOM   2699  C   ASN A 333      -3.467  26.062  13.297  1.00 75.06           C  
ATOM   2700  CB  ASN A 333      -4.082  28.500  13.250  1.00 75.06           C  
ATOM   2701  O   ASN A 333      -4.008  25.312  12.484  1.00 75.06           O  
ATOM   2702  CG  ASN A 333      -5.273  29.422  13.414  1.00 75.06           C  
ATOM   2703  ND2 ASN A 333      -5.062  30.703  13.156  1.00 75.06           N  
ATOM   2704  OD1 ASN A 333      -6.371  28.984  13.766  1.00 75.06           O  
ATOM   2705  N   ILE A 334      -2.223  26.047  13.570  1.00 73.38           N  
ATOM   2706  CA  ILE A 334      -1.377  25.016  12.984  1.00 73.38           C  
ATOM   2707  C   ILE A 334      -1.892  23.625  13.391  1.00 73.38           C  
ATOM   2708  CB  ILE A 334       0.098  25.172  13.406  1.00 73.38           C  
ATOM   2709  O   ILE A 334      -1.961  22.719  12.562  1.00 73.38           O  
ATOM   2710  CG1 ILE A 334       0.677  26.469  12.828  1.00 73.38           C  
ATOM   2711  CG2 ILE A 334       0.927  23.969  12.977  1.00 73.38           C  
ATOM   2712  CD1 ILE A 334       2.070  26.812  13.336  1.00 73.38           C  
ATOM   2713  N   PHE A 335      -2.238  23.547  14.586  1.00 74.06           N  
ATOM   2714  CA  PHE A 335      -2.752  22.281  15.086  1.00 74.06           C  
ATOM   2715  C   PHE A 335      -4.059  21.906  14.391  1.00 74.06           C  
ATOM   2716  CB  PHE A 335      -2.967  22.344  16.609  1.00 74.06           C  
ATOM   2717  O   PHE A 335      -4.289  20.750  14.070  1.00 74.06           O  
ATOM   2718  CG  PHE A 335      -2.127  21.359  17.375  1.00 74.06           C  
ATOM   2719  CD1 PHE A 335      -2.482  20.031  17.438  1.00 74.06           C  
ATOM   2720  CD2 PHE A 335      -0.981  21.781  18.047  1.00 74.06           C  
ATOM   2721  CE1 PHE A 335      -1.706  19.109  18.156  1.00 74.06           C  
ATOM   2722  CE2 PHE A 335      -0.201  20.891  18.750  1.00 74.06           C  
ATOM   2723  CZ  PHE A 335      -0.566  19.547  18.812  1.00 74.06           C  
ATOM   2724  N   ASN A 336      -4.809  22.875  14.211  1.00 73.31           N  
ATOM   2725  CA  ASN A 336      -6.074  22.625  13.531  1.00 73.31           C  
ATOM   2726  C   ASN A 336      -5.859  22.156  12.094  1.00 73.31           C  
ATOM   2727  CB  ASN A 336      -6.957  23.875  13.562  1.00 73.31           C  
ATOM   2728  O   ASN A 336      -6.598  21.297  11.602  1.00 73.31           O  
ATOM   2729  CG  ASN A 336      -7.770  23.984  14.836  1.00 73.31           C  
ATOM   2730  ND2 ASN A 336      -8.250  25.188  15.125  1.00 73.31           N  
ATOM   2731  OD1 ASN A 336      -7.957  23.000  15.555  1.00 73.31           O  
ATOM   2732  N   ASP A 337      -4.867  22.703  11.555  1.00 73.19           N  
ATOM   2733  CA  ASP A 337      -4.535  22.281  10.203  1.00 73.19           C  
ATOM   2734  C   ASP A 337      -4.133  20.812  10.164  1.00 73.19           C  
ATOM   2735  CB  ASP A 337      -3.406  23.156   9.633  1.00 73.19           C  
ATOM   2736  O   ASP A 337      -4.523  20.078   9.258  1.00 73.19           O  
ATOM   2737  CG  ASP A 337      -3.867  24.547   9.250  1.00 73.19           C  
ATOM   2738  OD1 ASP A 337      -5.090  24.781   9.172  1.00 73.19           O  
ATOM   2739  OD2 ASP A 337      -2.996  25.422   9.016  1.00 73.19           O  
ATOM   2740  N   ILE A 338      -3.418  20.484  11.109  1.00 70.88           N  
ATOM   2741  CA  ILE A 338      -2.896  19.125  11.164  1.00 70.88           C  
ATOM   2742  C   ILE A 338      -4.043  18.141  11.398  1.00 70.88           C  
ATOM   2743  CB  ILE A 338      -1.825  18.984  12.266  1.00 70.88           C  
ATOM   2744  O   ILE A 338      -4.102  17.094  10.766  1.00 70.88           O  
ATOM   2745  CG1 ILE A 338      -0.599  19.844  11.938  1.00 70.88           C  
ATOM   2746  CG2 ILE A 338      -1.432  17.516  12.438  1.00 70.88           C  
ATOM   2747  CD1 ILE A 338       0.385  19.984  13.094  1.00 70.88           C  
ATOM   2748  N   ILE A 339      -4.898  18.469  12.234  1.00 68.19           N  
ATOM   2749  CA  ILE A 339      -6.035  17.609  12.562  1.00 68.19           C  
ATOM   2750  C   ILE A 339      -6.945  17.484  11.344  1.00 68.19           C  
ATOM   2751  CB  ILE A 339      -6.832  18.156  13.766  1.00 68.19           C  
ATOM   2752  O   ILE A 339      -7.402  16.375  11.023  1.00 68.19           O  
ATOM   2753  CG1 ILE A 339      -5.969  18.141  15.031  1.00 68.19           C  
ATOM   2754  CG2 ILE A 339      -8.117  17.359  13.969  1.00 68.19           C  
ATOM   2755  CD1 ILE A 339      -6.598  18.859  16.219  1.00 68.19           C  
ATOM   2756  N   ASP A 340      -7.121  18.562  10.734  1.00 70.94           N  
ATOM   2757  CA  ASP A 340      -8.016  18.531   9.586  1.00 70.94           C  
ATOM   2758  C   ASP A 340      -7.406  17.750   8.422  1.00 70.94           C  
ATOM   2759  CB  ASP A 340      -8.344  19.969   9.141  1.00 70.94           C  
ATOM   2760  O   ASP A 340      -8.125  17.109   7.656  1.00 70.94           O  
ATOM   2761  CG  ASP A 340      -9.422  20.625   9.984  1.00 70.94           C  
ATOM   2762  OD1 ASP A 340     -10.266  19.891  10.562  1.00 70.94           O  
ATOM   2763  OD2 ASP A 340      -9.438  21.859  10.070  1.00 70.94           O  
ATOM   2764  N   MET A 341      -6.148  17.891   8.344  1.00 68.31           N  
ATOM   2765  CA  MET A 341      -5.465  17.094   7.324  1.00 68.31           C  
ATOM   2766  C   MET A 341      -5.734  15.609   7.516  1.00 68.31           C  
ATOM   2767  CB  MET A 341      -3.961  17.375   7.355  1.00 68.31           C  
ATOM   2768  O   MET A 341      -5.996  14.891   6.547  1.00 68.31           O  
ATOM   2769  CG  MET A 341      -3.203  16.750   6.191  1.00 68.31           C  
ATOM   2770  SD  MET A 341      -1.385  16.938   6.355  1.00 68.31           S  
ATOM   2771  CE  MET A 341      -0.831  15.398   5.570  1.00 68.31           C  
ATOM   2772  N   ASP A 342      -5.660  15.180   8.656  1.00 67.69           N  
ATOM   2773  CA  ASP A 342      -5.895  13.773   8.945  1.00 67.69           C  
ATOM   2774  C   ASP A 342      -7.352  13.391   8.680  1.00 67.69           C  
ATOM   2775  CB  ASP A 342      -5.523  13.453  10.398  1.00 67.69           C  
ATOM   2776  O   ASP A 342      -7.629  12.320   8.141  1.00 67.69           O  
ATOM   2777  CG  ASP A 342      -5.441  11.961  10.672  1.00 67.69           C  
ATOM   2778  OD1 ASP A 342      -4.785  11.234   9.906  1.00 67.69           O  
ATOM   2779  OD2 ASP A 342      -6.043  11.516  11.680  1.00 67.69           O  
ATOM   2780  N   LYS A 343      -8.188  14.312   9.109  1.00 64.75           N  
ATOM   2781  CA  LYS A 343      -9.609  14.055   8.898  1.00 64.75           C  
ATOM   2782  C   LYS A 343      -9.945  14.000   7.414  1.00 64.75           C  
ATOM   2783  CB  LYS A 343     -10.453  15.125   9.586  1.00 64.75           C  
ATOM   2784  O   LYS A 343     -10.781  13.195   6.988  1.00 64.75           O  
ATOM   2785  CG  LYS A 343     -10.555  14.961  11.094  1.00 64.75           C  
ATOM   2786  CD  LYS A 343     -11.492  16.000  11.711  1.00 64.75           C  
ATOM   2787  CE  LYS A 343     -11.594  15.828  13.219  1.00 64.75           C  
ATOM   2788  NZ  LYS A 343     -12.445  16.891  13.836  1.00 64.75           N  
ATOM   2789  N   MET A 344      -9.312  14.875   6.734  1.00 63.09           N  
ATOM   2790  CA  MET A 344      -9.562  14.945   5.297  1.00 63.09           C  
ATOM   2791  C   MET A 344      -9.094  13.680   4.598  1.00 63.09           C  
ATOM   2792  CB  MET A 344      -8.875  16.172   4.688  1.00 63.09           C  
ATOM   2793  O   MET A 344      -9.734  13.195   3.666  1.00 63.09           O  
ATOM   2794  CG  MET A 344      -9.586  17.484   4.977  1.00 63.09           C  
ATOM   2795  SD  MET A 344      -8.719  18.922   4.242  1.00 63.09           S  
ATOM   2796  CE  MET A 344     -10.086  19.672   3.314  1.00 63.09           C  
ATOM   2797  N   GLU A 345      -8.016  13.219   5.090  1.00 60.91           N  
ATOM   2798  CA  GLU A 345      -7.477  12.000   4.500  1.00 60.91           C  
ATOM   2799  C   GLU A 345      -8.438  10.828   4.676  1.00 60.91           C  
ATOM   2800  CB  GLU A 345      -6.117  11.664   5.117  1.00 60.91           C  
ATOM   2801  O   GLU A 345      -8.516   9.945   3.820  1.00 60.91           O  
ATOM   2802  CG  GLU A 345      -4.941  12.297   4.398  1.00 60.91           C  
ATOM   2803  CD  GLU A 345      -3.592  11.883   4.969  1.00 60.91           C  
ATOM   2804  OE1 GLU A 345      -2.549  12.359   4.469  1.00 60.91           O  
ATOM   2805  OE2 GLU A 345      -3.580  11.078   5.926  1.00 60.91           O  
ATOM   2806  N   ARG A 346      -9.234  11.000   5.770  1.00 51.22           N  
ATOM   2807  CA  ARG A 346     -10.188   9.930   6.047  1.00 51.22           C  
ATOM   2808  C   ARG A 346     -11.562  10.258   5.484  1.00 51.22           C  
ATOM   2809  CB  ARG A 346     -10.281   9.672   7.555  1.00 51.22           C  
ATOM   2810  O   ARG A 346     -12.523   9.516   5.703  1.00 51.22           O  
ATOM   2811  CG  ARG A 346      -8.992   9.172   8.180  1.00 51.22           C  
ATOM   2812  CD  ARG A 346      -9.164   8.844   9.656  1.00 51.22           C  
ATOM   2813  NE  ARG A 346      -8.164   9.508  10.477  1.00 51.22           N  
ATOM   2814  NH1 ARG A 346      -9.070   8.828  12.492  1.00 51.22           N  
ATOM   2815  NH2 ARG A 346      -7.180  10.117  12.461  1.00 51.22           N  
ATOM   2816  CZ  ARG A 346      -8.141   9.484  11.812  1.00 51.22           C  
ATOM   2817  N   ARG A 347     -11.609  11.492   4.859  1.00 47.72           N  
ATOM   2818  CA  ARG A 347     -12.844  11.969   4.254  1.00 47.72           C  
ATOM   2819  C   ARG A 347     -13.914  12.219   5.309  1.00 47.72           C  
ATOM   2820  CB  ARG A 347     -13.359  10.969   3.215  1.00 47.72           C  
ATOM   2821  O   ARG A 347     -15.086  11.906   5.098  1.00 47.72           O  
ATOM   2822  CG  ARG A 347     -12.539  10.938   1.933  1.00 47.72           C  
ATOM   2823  CD  ARG A 347     -13.164  10.023   0.888  1.00 47.72           C  
ATOM   2824  NE  ARG A 347     -12.359   9.969  -0.330  1.00 47.72           N  
ATOM   2825  NH1 ARG A 347     -13.938   8.812  -1.563  1.00 47.72           N  
ATOM   2826  NH2 ARG A 347     -11.938   9.398  -2.514  1.00 47.72           N  
ATOM   2827  CZ  ARG A 347     -12.742   9.391  -1.466  1.00 47.72           C  
ATOM   2828  N   LYS A 348     -13.453  12.453   6.414  1.00 55.81           N  
ATOM   2829  CA  LYS A 348     -14.383  12.633   7.520  1.00 55.81           C  
ATOM   2830  C   LYS A 348     -14.547  14.109   7.867  1.00 55.81           C  
ATOM   2831  CB  LYS A 348     -13.914  11.859   8.750  1.00 55.81           C  
ATOM   2832  O   LYS A 348     -14.969  14.453   8.969  1.00 55.81           O  
ATOM   2833  CG  LYS A 348     -14.273  10.375   8.719  1.00 55.81           C  
ATOM   2834  CD  LYS A 348     -13.922   9.695  10.031  1.00 55.81           C  
ATOM   2835  CE  LYS A 348     -14.289   8.211  10.008  1.00 55.81           C  
ATOM   2836  NZ  LYS A 348     -13.898   7.527  11.281  1.00 55.81           N  
ATOM   2837  N   VAL A 349     -14.273  15.000   6.789  1.00 60.16           N  
ATOM   2838  CA  VAL A 349     -14.406  16.406   7.176  1.00 60.16           C  
ATOM   2839  C   VAL A 349     -15.875  16.828   7.113  1.00 60.16           C  
ATOM   2840  CB  VAL A 349     -13.547  17.328   6.281  1.00 60.16           C  
ATOM   2841  O   VAL A 349     -16.516  16.719   6.062  1.00 60.16           O  
ATOM   2842  CG1 VAL A 349     -13.781  18.797   6.633  1.00 60.16           C  
ATOM   2843  CG2 VAL A 349     -12.062  16.969   6.414  1.00 60.16           C  
ATOM   2844  N   GLN A 350     -16.516  16.922   8.172  1.00 61.72           N  
ATOM   2845  CA  GLN A 350     -17.891  17.422   8.250  1.00 61.72           C  
ATOM   2846  C   GLN A 350     -17.906  18.906   8.625  1.00 61.72           C  
ATOM   2847  CB  GLN A 350     -18.719  16.625   9.250  1.00 61.72           C  
ATOM   2848  O   GLN A 350     -17.219  19.312   9.570  1.00 61.72           O  
ATOM   2849  CG  GLN A 350     -19.188  15.273   8.719  1.00 61.72           C  
ATOM   2850  CD  GLN A 350     -20.078  14.539   9.695  1.00 61.72           C  
ATOM   2851  NE2 GLN A 350     -20.625  13.406   9.258  1.00 61.72           N  
ATOM   2852  OE1 GLN A 350     -20.281  14.977  10.828  1.00 61.72           O  
ATOM   2853  N   LEU A 351     -18.547  19.797   7.719  1.00 72.69           N  
ATOM   2854  CA  LEU A 351     -18.625  21.234   7.961  1.00 72.69           C  
ATOM   2855  C   LEU A 351     -19.750  21.547   8.945  1.00 72.69           C  
ATOM   2856  CB  LEU A 351     -18.859  21.984   6.645  1.00 72.69           C  
ATOM   2857  O   LEU A 351     -20.812  20.922   8.906  1.00 72.69           O  
ATOM   2858  CG  LEU A 351     -17.656  22.109   5.719  1.00 72.69           C  
ATOM   2859  CD1 LEU A 351     -18.109  22.250   4.270  1.00 72.69           C  
ATOM   2860  CD2 LEU A 351     -16.781  23.297   6.133  1.00 72.69           C  
ATOM   2861  N   ASP A 352     -19.500  22.281   9.922  1.00 69.81           N  
ATOM   2862  CA  ASP A 352     -20.500  22.750  10.875  1.00 69.81           C  
ATOM   2863  C   ASP A 352     -21.031  24.125  10.477  1.00 69.81           C  
ATOM   2864  CB  ASP A 352     -19.906  22.812  12.281  1.00 69.81           C  
ATOM   2865  O   ASP A 352     -20.594  25.156  11.008  1.00 69.81           O  
ATOM   2866  CG  ASP A 352     -20.984  22.828  13.367  1.00 69.81           C  
ATOM   2867  OD1 ASP A 352     -22.172  22.594  13.062  1.00 69.81           O  
ATOM   2868  OD2 ASP A 352     -20.625  23.094  14.539  1.00 69.81           O  
ATOM   2869  N   ASN A 353     -22.062  24.188   9.625  1.00 78.31           N  
ATOM   2870  CA  ASN A 353     -22.641  25.453   9.148  1.00 78.31           C  
ATOM   2871  C   ASN A 353     -23.609  26.031  10.164  1.00 78.31           C  
ATOM   2872  CB  ASN A 353     -23.328  25.250   7.797  1.00 78.31           C  
ATOM   2873  O   ASN A 353     -24.688  25.484  10.383  1.00 78.31           O  
ATOM   2874  CG  ASN A 353     -22.344  25.062   6.660  1.00 78.31           C  
ATOM   2875  ND2 ASN A 353     -22.812  24.500   5.555  1.00 78.31           N  
ATOM   2876  OD1 ASN A 353     -21.156  25.422   6.777  1.00 78.31           O  
ATOM   2877  N   GLN A 354     -23.203  27.031  10.891  1.00 74.00           N  
ATOM   2878  CA  GLN A 354     -24.016  27.734  11.867  1.00 74.00           C  
ATOM   2879  C   GLN A 354     -24.062  29.234  11.570  1.00 74.00           C  
ATOM   2880  CB  GLN A 354     -23.500  27.500  13.289  1.00 74.00           C  
ATOM   2881  O   GLN A 354     -23.203  29.750  10.844  1.00 74.00           O  
ATOM   2882  CG  GLN A 354     -23.312  26.031  13.633  1.00 74.00           C  
ATOM   2883  CD  GLN A 354     -23.750  25.703  15.055  1.00 74.00           C  
ATOM   2884  NE2 GLN A 354     -23.766  24.422  15.391  1.00 74.00           N  
ATOM   2885  OE1 GLN A 354     -24.078  26.594  15.836  1.00 74.00           O  
ATOM   2886  N   PRO A 355     -25.078  29.891  11.938  1.00 79.56           N  
ATOM   2887  CA  PRO A 355     -25.109  31.344  11.766  1.00 79.56           C  
ATOM   2888  C   PRO A 355     -23.969  32.062  12.508  1.00 79.56           C  
ATOM   2889  CB  PRO A 355     -26.469  31.750  12.336  1.00 79.56           C  
ATOM   2890  O   PRO A 355     -23.766  31.797  13.695  1.00 79.56           O  
ATOM   2891  CG  PRO A 355     -27.078  30.484  12.820  1.00 79.56           C  
ATOM   2892  CD  PRO A 355     -26.109  29.359  12.562  1.00 79.56           C  
ATOM   2893  N   VAL A 356     -23.234  32.719  11.820  1.00 82.00           N  
ATOM   2894  CA  VAL A 356     -22.078  33.438  12.375  1.00 82.00           C  
ATOM   2895  C   VAL A 356     -22.297  34.938  12.258  1.00 82.00           C  
ATOM   2896  CB  VAL A 356     -20.766  33.031  11.664  1.00 82.00           C  
ATOM   2897  O   VAL A 356     -22.734  35.438  11.211  1.00 82.00           O  
ATOM   2898  CG1 VAL A 356     -19.578  33.750  12.289  1.00 82.00           C  
ATOM   2899  CG2 VAL A 356     -20.578  31.516  11.727  1.00 82.00           C  
ATOM   2900  N   ASP A 357     -22.141  35.688  13.461  1.00 78.62           N  
ATOM   2901  CA  ASP A 357     -22.109  37.125  13.406  1.00 78.62           C  
ATOM   2902  C   ASP A 357     -20.922  37.625  12.594  1.00 78.62           C  
ATOM   2903  CB  ASP A 357     -22.078  37.719  14.820  1.00 78.62           C  
ATOM   2904  O   ASP A 357     -19.797  37.688  13.094  1.00 78.62           O  
ATOM   2905  CG  ASP A 357     -22.391  39.219  14.844  1.00 78.62           C  
ATOM   2906  OD1 ASP A 357     -22.453  39.844  13.766  1.00 78.62           O  
ATOM   2907  OD2 ASP A 357     -22.594  39.750  15.953  1.00 78.62           O  
ATOM   2908  N   PHE A 358     -21.203  38.094  11.430  1.00 87.31           N  
ATOM   2909  CA  PHE A 358     -20.156  38.406  10.484  1.00 87.31           C  
ATOM   2910  C   PHE A 358     -19.438  39.688  10.883  1.00 87.31           C  
ATOM   2911  CB  PHE A 358     -20.719  38.531   9.062  1.00 87.31           C  
ATOM   2912  O   PHE A 358     -18.234  39.844  10.648  1.00 87.31           O  
ATOM   2913  CG  PHE A 358     -19.672  38.375   7.980  1.00 87.31           C  
ATOM   2914  CD1 PHE A 358     -19.438  39.406   7.082  1.00 87.31           C  
ATOM   2915  CD2 PHE A 358     -18.953  37.188   7.863  1.00 87.31           C  
ATOM   2916  CE1 PHE A 358     -18.469  39.281   6.082  1.00 87.31           C  
ATOM   2917  CE2 PHE A 358     -18.000  37.062   6.863  1.00 87.31           C  
ATOM   2918  CZ  PHE A 358     -17.750  38.094   5.973  1.00 87.31           C  
ATOM   2919  N   THR A 359     -20.109  40.625  11.523  1.00 76.56           N  
ATOM   2920  CA  THR A 359     -19.516  41.875  11.969  1.00 76.56           C  
ATOM   2921  C   THR A 359     -18.484  41.594  13.062  1.00 76.56           C  
ATOM   2922  CB  THR A 359     -20.578  42.844  12.492  1.00 76.56           C  
ATOM   2923  O   THR A 359     -17.359  42.125  13.016  1.00 76.56           O  
ATOM   2924  CG2 THR A 359     -20.453  44.219  11.805  1.00 76.56           C  
ATOM   2925  OG1 THR A 359     -21.875  42.312  12.242  1.00 76.56           O  
ATOM   2926  N   SER A 360     -18.938  40.812  13.977  1.00 73.12           N  
ATOM   2927  CA  SER A 360     -18.016  40.438  15.047  1.00 73.12           C  
ATOM   2928  C   SER A 360     -16.844  39.625  14.508  1.00 73.12           C  
ATOM   2929  CB  SER A 360     -18.734  39.688  16.156  1.00 73.12           C  
ATOM   2930  O   SER A 360     -15.727  39.719  15.008  1.00 73.12           O  
ATOM   2931  OG  SER A 360     -17.812  38.969  16.969  1.00 73.12           O  
ATOM   2932  N   PHE A 361     -17.172  38.812  13.617  1.00 85.88           N  
ATOM   2933  CA  PHE A 361     -16.156  37.969  12.992  1.00 85.88           C  
ATOM   2934  C   PHE A 361     -15.070  38.812  12.336  1.00 85.88           C  
ATOM   2935  CB  PHE A 361     -16.797  37.062  11.945  1.00 85.88           C  
ATOM   2936  O   PHE A 361     -13.883  38.562  12.516  1.00 85.88           O  
ATOM   2937  CG  PHE A 361     -15.812  36.188  11.219  1.00 85.88           C  
ATOM   2938  CD1 PHE A 361     -15.227  36.594  10.031  1.00 85.88           C  
ATOM   2939  CD2 PHE A 361     -15.461  34.938  11.727  1.00 85.88           C  
ATOM   2940  CE1 PHE A 361     -14.312  35.781   9.359  1.00 85.88           C  
ATOM   2941  CE2 PHE A 361     -14.555  34.125  11.062  1.00 85.88           C  
ATOM   2942  CZ  PHE A 361     -13.977  34.531   9.875  1.00 85.88           C  
ATOM   2943  N   LEU A 362     -15.477  39.812  11.602  1.00 84.56           N  
ATOM   2944  CA  LEU A 362     -14.539  40.688  10.898  1.00 84.56           C  
ATOM   2945  C   LEU A 362     -13.719  41.500  11.891  1.00 84.56           C  
ATOM   2946  CB  LEU A 362     -15.273  41.594   9.930  1.00 84.56           C  
ATOM   2947  O   LEU A 362     -12.531  41.750  11.664  1.00 84.56           O  
ATOM   2948  CG  LEU A 362     -15.570  41.031   8.547  1.00 84.56           C  
ATOM   2949  CD1 LEU A 362     -16.625  41.875   7.836  1.00 84.56           C  
ATOM   2950  CD2 LEU A 362     -14.289  40.969   7.715  1.00 84.56           C  
ATOM   2951  N   ALA A 363     -14.359  41.906  12.945  1.00 77.19           N  
ATOM   2952  CA  ALA A 363     -13.656  42.688  13.969  1.00 77.19           C  
ATOM   2953  C   ALA A 363     -12.555  41.844  14.617  1.00 77.19           C  
ATOM   2954  CB  ALA A 363     -14.641  43.188  15.023  1.00 77.19           C  
ATOM   2955  O   ALA A 363     -11.453  42.344  14.852  1.00 77.19           O  
ATOM   2956  N   ASP A 364     -12.906  40.656  14.914  1.00 75.38           N  
ATOM   2957  CA  ASP A 364     -11.922  39.750  15.516  1.00 75.38           C  
ATOM   2958  C   ASP A 364     -10.750  39.500  14.562  1.00 75.38           C  
ATOM   2959  CB  ASP A 364     -12.578  38.438  15.891  1.00 75.38           C  
ATOM   2960  O   ASP A 364      -9.594  39.469  14.992  1.00 75.38           O  
ATOM   2961  CG  ASP A 364     -13.133  38.406  17.312  1.00 75.38           C  
ATOM   2962  OD1 ASP A 364     -12.867  39.375  18.062  1.00 75.38           O  
ATOM   2963  OD2 ASP A 364     -13.836  37.438  17.656  1.00 75.38           O  
ATOM   2964  N   LEU A 365     -11.094  39.250  13.367  1.00 84.94           N  
ATOM   2965  CA  LEU A 365     -10.078  39.031  12.344  1.00 84.94           C  
ATOM   2966  C   LEU A 365      -9.141  40.219  12.227  1.00 84.94           C  
ATOM   2967  CB  LEU A 365     -10.734  38.719  10.992  1.00 84.94           C  
ATOM   2968  O   LEU A 365      -7.930  40.062  12.102  1.00 84.94           O  
ATOM   2969  CG  LEU A 365      -9.984  37.781  10.070  1.00 84.94           C  
ATOM   2970  CD1 LEU A 365     -10.789  36.500   9.867  1.00 84.94           C  
ATOM   2971  CD2 LEU A 365      -9.688  38.438   8.734  1.00 84.94           C  
ATOM   2972  N   GLU A 366      -9.734  41.344  12.242  1.00 80.94           N  
ATOM   2973  CA  GLU A 366      -8.953  42.594  12.109  1.00 80.94           C  
ATOM   2974  C   GLU A 366      -8.008  42.781  13.297  1.00 80.94           C  
ATOM   2975  CB  GLU A 366      -9.875  43.781  11.977  1.00 80.94           C  
ATOM   2976  O   GLU A 366      -6.840  43.125  13.117  1.00 80.94           O  
ATOM   2977  CG  GLU A 366      -9.172  45.062  11.516  1.00 80.94           C  
ATOM   2978  CD  GLU A 366     -10.109  46.250  11.328  1.00 80.94           C  
ATOM   2979  OE1 GLU A 366      -9.680  47.281  10.789  1.00 80.94           O  
ATOM   2980  OE2 GLU A 366     -11.289  46.125  11.734  1.00 80.94           O  
ATOM   2981  N   ASN A 367      -8.508  42.594  14.461  1.00 75.25           N  
ATOM   2982  CA  ASN A 367      -7.715  42.781  15.664  1.00 75.25           C  
ATOM   2983  C   ASN A 367      -6.496  41.844  15.688  1.00 75.25           C  
ATOM   2984  CB  ASN A 367      -8.570  42.562  16.922  1.00 75.25           C  
ATOM   2985  O   ASN A 367      -5.375  42.312  15.922  1.00 75.25           O  
ATOM   2986  CG  ASN A 367      -9.195  43.844  17.422  1.00 75.25           C  
ATOM   2987  ND2 ASN A 367     -10.164  43.688  18.328  1.00 75.25           N  
ATOM   2988  OD1 ASN A 367      -8.820  44.938  17.016  1.00 75.25           O  
ATOM   2989  N   LEU A 368      -6.738  40.656  15.477  1.00 76.56           N  
ATOM   2990  CA  LEU A 368      -5.656  39.656  15.547  1.00 76.56           C  
ATOM   2991  C   LEU A 368      -4.668  39.875  14.406  1.00 76.56           C  
ATOM   2992  CB  LEU A 368      -6.219  38.250  15.516  1.00 76.56           C  
ATOM   2993  O   LEU A 368      -3.455  39.750  14.602  1.00 76.56           O  
ATOM   2994  CG  LEU A 368      -6.238  37.500  16.844  1.00 76.56           C  
ATOM   2995  CD1 LEU A 368      -7.422  36.531  16.891  1.00 76.56           C  
ATOM   2996  CD2 LEU A 368      -4.926  36.750  17.047  1.00 76.56           C  
ATOM   2997  N   SER A 369      -5.176  40.094  13.242  1.00 85.88           N  
ATOM   2998  CA  SER A 369      -4.312  40.312  12.086  1.00 85.88           C  
ATOM   2999  C   SER A 369      -3.473  41.562  12.234  1.00 85.88           C  
ATOM   3000  CB  SER A 369      -5.141  40.375  10.805  1.00 85.88           C  
ATOM   3001  O   SER A 369      -2.305  41.594  11.844  1.00 85.88           O  
ATOM   3002  OG  SER A 369      -6.160  39.406  10.797  1.00 85.88           O  
ATOM   3003  N   ALA A 370      -4.133  42.531  12.750  1.00 79.88           N  
ATOM   3004  CA  ALA A 370      -3.418  43.781  12.977  1.00 79.88           C  
ATOM   3005  C   ALA A 370      -2.260  43.594  13.945  1.00 79.88           C  
ATOM   3006  CB  ALA A 370      -4.371  44.875  13.492  1.00 79.88           C  
ATOM   3007  O   ALA A 370      -1.181  44.156  13.766  1.00 79.88           O  
ATOM   3008  N   LEU A 371      -2.527  42.812  14.930  1.00 74.25           N  
ATOM   3009  CA  LEU A 371      -1.492  42.531  15.914  1.00 74.25           C  
ATOM   3010  C   LEU A 371      -0.321  41.781  15.273  1.00 74.25           C  
ATOM   3011  CB  LEU A 371      -2.064  41.719  17.062  1.00 74.25           C  
ATOM   3012  O   LEU A 371       0.839  42.094  15.562  1.00 74.25           O  
ATOM   3013  CG  LEU A 371      -2.072  42.375  18.438  1.00 74.25           C  
ATOM   3014  CD1 LEU A 371      -3.457  42.281  19.078  1.00 74.25           C  
ATOM   3015  CD2 LEU A 371      -1.018  41.750  19.344  1.00 74.25           C  
ATOM   3016  N   GLN A 372      -0.593  40.875  14.516  1.00 81.00           N  
ATOM   3017  CA  GLN A 372       0.438  40.125  13.828  1.00 81.00           C  
ATOM   3018  C   GLN A 372       1.251  41.000  12.883  1.00 81.00           C  
ATOM   3019  CB  GLN A 372      -0.188  38.938  13.055  1.00 81.00           C  
ATOM   3020  O   GLN A 372       2.473  40.875  12.805  1.00 81.00           O  
ATOM   3021  CG  GLN A 372       0.594  37.656  13.156  1.00 81.00           C  
ATOM   3022  CD  GLN A 372      -0.045  36.531  12.375  1.00 81.00           C  
ATOM   3023  NE2 GLN A 372       0.584  35.344  12.406  1.00 81.00           N  
ATOM   3024  OE1 GLN A 372      -1.097  36.688  11.750  1.00 81.00           O  
ATOM   3025  N   ALA A 373       0.582  41.812  12.141  1.00 82.81           N  
ATOM   3026  CA  ALA A 373       1.240  42.719  11.211  1.00 82.81           C  
ATOM   3027  C   ALA A 373       2.105  43.750  11.953  1.00 82.81           C  
ATOM   3028  CB  ALA A 373       0.204  43.438  10.344  1.00 82.81           C  
ATOM   3029  O   ALA A 373       3.197  44.094  11.492  1.00 82.81           O  
ATOM   3030  N   GLN A 374       1.624  44.188  13.055  1.00 76.25           N  
ATOM   3031  CA  GLN A 374       2.332  45.156  13.852  1.00 76.25           C  
ATOM   3032  C   GLN A 374       3.660  44.625  14.367  1.00 76.25           C  
ATOM   3033  CB  GLN A 374       1.468  45.625  15.023  1.00 76.25           C  
ATOM   3034  O   GLN A 374       4.648  45.344  14.461  1.00 76.25           O  
ATOM   3035  CG  GLN A 374       1.718  47.062  15.438  1.00 76.25           C  
ATOM   3036  CD  GLN A 374       0.851  47.500  16.609  1.00 76.25           C  
ATOM   3037  NE2 GLN A 374       0.993  48.781  17.016  1.00 76.25           N  
ATOM   3038  OE1 GLN A 374       0.058  46.719  17.141  1.00 76.25           O  
ATOM   3039  N   GLN A 375       3.621  43.406  14.641  1.00 71.31           N  
ATOM   3040  CA  GLN A 375       4.832  42.750  15.148  1.00 71.31           C  
ATOM   3041  C   GLN A 375       5.957  42.812  14.117  1.00 71.31           C  
ATOM   3042  CB  GLN A 375       4.551  41.312  15.539  1.00 71.31           C  
ATOM   3043  O   GLN A 375       7.129  42.938  14.477  1.00 71.31           O  
ATOM   3044  CG  GLN A 375       4.406  41.094  17.047  1.00 71.31           C  
ATOM   3045  CD  GLN A 375       4.301  39.625  17.422  1.00 71.31           C  
ATOM   3046  NE2 GLN A 375       4.273  39.344  18.719  1.00 71.31           N  
ATOM   3047  OE1 GLN A 375       4.246  38.750  16.547  1.00 71.31           O  
ATOM   3048  N   LYS A 376       5.574  42.781  12.906  1.00 76.38           N  
ATOM   3049  CA  LYS A 376       6.570  42.844  11.836  1.00 76.38           C  
ATOM   3050  C   LYS A 376       6.711  44.250  11.266  1.00 76.38           C  
ATOM   3051  CB  LYS A 376       6.203  41.844  10.727  1.00 76.38           C  
ATOM   3052  O   LYS A 376       7.402  44.438  10.266  1.00 76.38           O  
ATOM   3053  CG  LYS A 376       7.207  40.719  10.547  1.00 76.38           C  
ATOM   3054  CD  LYS A 376       6.980  39.969   9.234  1.00 76.38           C  
ATOM   3055  CE  LYS A 376       8.055  38.906   8.992  1.00 76.38           C  
ATOM   3056  NZ  LYS A 376       7.898  38.250   7.664  1.00 76.38           N  
ATOM   3057  N   GLY A 377       5.988  45.156  11.891  1.00 76.94           N  
ATOM   3058  CA  GLY A 377       6.039  46.531  11.438  1.00 76.94           C  
ATOM   3059  C   GLY A 377       5.270  46.781  10.156  1.00 76.94           C  
ATOM   3060  O   GLY A 377       5.594  47.688   9.391  1.00 76.94           O  
ATOM   3061  N   LEU A 378       4.387  45.938   9.852  1.00 87.38           N  
ATOM   3062  CA  LEU A 378       3.590  46.062   8.633  1.00 87.38           C  
ATOM   3063  C   LEU A 378       2.266  46.750   8.922  1.00 87.38           C  
ATOM   3064  CB  LEU A 378       3.326  44.688   8.031  1.00 87.38           C  
ATOM   3065  O   LEU A 378       1.805  46.781  10.062  1.00 87.38           O  
ATOM   3066  CG  LEU A 378       4.539  43.938   7.453  1.00 87.38           C  
ATOM   3067  CD1 LEU A 378       4.297  42.438   7.441  1.00 87.38           C  
ATOM   3068  CD2 LEU A 378       4.855  44.438   6.051  1.00 87.38           C  
ATOM   3069  N   ARG A 379       1.743  47.406   7.875  1.00 87.06           N  
ATOM   3070  CA  ARG A 379       0.424  48.000   7.988  1.00 87.06           C  
ATOM   3071  C   ARG A 379      -0.670  47.031   7.551  1.00 87.06           C  
ATOM   3072  CB  ARG A 379       0.353  49.281   7.156  1.00 87.06           C  
ATOM   3073  O   ARG A 379      -0.537  46.375   6.527  1.00 87.06           O  
ATOM   3074  CG  ARG A 379       0.198  50.562   7.984  1.00 87.06           C  
ATOM   3075  CD  ARG A 379       0.063  51.781   7.105  1.00 87.06           C  
ATOM   3076  NE  ARG A 379       0.120  53.031   7.891  1.00 87.06           N  
ATOM   3077  NH1 ARG A 379      -0.083  54.438   6.078  1.00 87.06           N  
ATOM   3078  NH2 ARG A 379       0.112  55.281   8.195  1.00 87.06           N  
ATOM   3079  CZ  ARG A 379       0.049  54.250   7.387  1.00 87.06           C  
ATOM   3080  N   PHE A 380      -1.646  46.844   8.422  1.00 90.94           N  
ATOM   3081  CA  PHE A 380      -2.773  46.000   8.109  1.00 90.94           C  
ATOM   3082  C   PHE A 380      -4.035  46.812   7.855  1.00 90.94           C  
ATOM   3083  CB  PHE A 380      -3.016  45.000   9.250  1.00 90.94           C  
ATOM   3084  O   PHE A 380      -4.391  47.656   8.656  1.00 90.94           O  
ATOM   3085  CG  PHE A 380      -4.156  44.031   8.992  1.00 90.94           C  
ATOM   3086  CD1 PHE A 380      -5.418  44.281   9.523  1.00 90.94           C  
ATOM   3087  CD2 PHE A 380      -3.973  42.906   8.219  1.00 90.94           C  
ATOM   3088  CE1 PHE A 380      -6.477  43.406   9.289  1.00 90.94           C  
ATOM   3089  CE2 PHE A 380      -5.027  42.031   7.977  1.00 90.94           C  
ATOM   3090  CZ  PHE A 380      -6.277  42.281   8.516  1.00 90.94           C  
ATOM   3091  N   ASN A 381      -4.707  46.594   6.672  1.00 88.44           N  
ATOM   3092  CA  ASN A 381      -5.926  47.312   6.316  1.00 88.44           C  
ATOM   3093  C   ASN A 381      -7.055  46.344   5.945  1.00 88.44           C  
ATOM   3094  CB  ASN A 381      -5.660  48.281   5.164  1.00 88.44           C  
ATOM   3095  O   ASN A 381      -6.863  45.438   5.125  1.00 88.44           O  
ATOM   3096  CG  ASN A 381      -5.133  49.625   5.641  1.00 88.44           C  
ATOM   3097  ND2 ASN A 381      -4.691  50.438   4.707  1.00 88.44           N  
ATOM   3098  OD1 ASN A 381      -5.117  49.906   6.844  1.00 88.44           O  
ATOM   3099  N   LEU A 382      -8.141  46.406   6.680  1.00 90.62           N  
ATOM   3100  CA  LEU A 382      -9.344  45.656   6.320  1.00 90.62           C  
ATOM   3101  C   LEU A 382     -10.359  46.562   5.633  1.00 90.62           C  
ATOM   3102  CB  LEU A 382      -9.977  45.031   7.562  1.00 90.62           C  
ATOM   3103  O   LEU A 382     -10.797  47.562   6.215  1.00 90.62           O  
ATOM   3104  CG  LEU A 382     -11.000  43.906   7.312  1.00 90.62           C  
ATOM   3105  CD1 LEU A 382     -10.359  42.531   7.520  1.00 90.62           C  
ATOM   3106  CD2 LEU A 382     -12.211  44.094   8.219  1.00 90.62           C  
ATOM   3107  N   GLU A 383     -10.695  46.312   4.324  1.00 89.44           N  
ATOM   3108  CA  GLU A 383     -11.594  47.156   3.525  1.00 89.44           C  
ATOM   3109  C   GLU A 383     -12.859  46.406   3.143  1.00 89.44           C  
ATOM   3110  CB  GLU A 383     -10.875  47.656   2.266  1.00 89.44           C  
ATOM   3111  O   GLU A 383     -12.914  45.750   2.090  1.00 89.44           O  
ATOM   3112  CG  GLU A 383      -9.758  48.656   2.545  1.00 89.44           C  
ATOM   3113  CD  GLU A 383      -9.055  49.125   1.286  1.00 89.44           C  
ATOM   3114  OE1 GLU A 383      -8.109  49.938   1.392  1.00 89.44           O  
ATOM   3115  OE2 GLU A 383      -9.445  48.688   0.185  1.00 89.44           O  
ATOM   3116  N   PRO A 384     -13.812  46.469   3.977  1.00 87.44           N  
ATOM   3117  CA  PRO A 384     -15.086  45.844   3.611  1.00 87.44           C  
ATOM   3118  C   PRO A 384     -15.867  46.656   2.576  1.00 87.44           C  
ATOM   3119  CB  PRO A 384     -15.844  45.781   4.941  1.00 87.44           C  
ATOM   3120  O   PRO A 384     -15.914  47.875   2.652  1.00 87.44           O  
ATOM   3121  CG  PRO A 384     -15.133  46.750   5.832  1.00 87.44           C  
ATOM   3122  CD  PRO A 384     -13.797  47.062   5.215  1.00 87.44           C  
ATOM   3123  N   THR A 385     -16.312  46.031   1.508  1.00 85.50           N  
ATOM   3124  CA  THR A 385     -17.219  46.656   0.553  1.00 85.50           C  
ATOM   3125  C   THR A 385     -18.672  46.469   0.991  1.00 85.50           C  
ATOM   3126  CB  THR A 385     -17.031  46.062  -0.860  1.00 85.50           C  
ATOM   3127  O   THR A 385     -19.188  45.375   1.043  1.00 85.50           O  
ATOM   3128  CG2 THR A 385     -17.406  47.094  -1.931  1.00 85.50           C  
ATOM   3129  OG1 THR A 385     -15.672  45.688  -1.038  1.00 85.50           O  
ATOM   3130  N   LEU A 386     -19.234  47.531   1.354  1.00 77.88           N  
ATOM   3131  CA  LEU A 386     -20.609  47.500   1.849  1.00 77.88           C  
ATOM   3132  C   LEU A 386     -21.594  47.375   0.696  1.00 77.88           C  
ATOM   3133  CB  LEU A 386     -20.922  48.750   2.672  1.00 77.88           C  
ATOM   3134  O   LEU A 386     -21.328  47.844  -0.412  1.00 77.88           O  
ATOM   3135  CG  LEU A 386     -20.109  48.906   3.963  1.00 77.88           C  
ATOM   3136  CD1 LEU A 386     -20.000  50.406   4.320  1.00 77.88           C  
ATOM   3137  CD2 LEU A 386     -20.750  48.125   5.102  1.00 77.88           C  
ATOM   3138  N   PRO A 387     -22.828  46.656   0.883  1.00 78.81           N  
ATOM   3139  CA  PRO A 387     -23.391  46.188   2.143  1.00 78.81           C  
ATOM   3140  C   PRO A 387     -22.938  44.750   2.477  1.00 78.81           C  
ATOM   3141  CB  PRO A 387     -24.906  46.219   1.897  1.00 78.81           C  
ATOM   3142  O   PRO A 387     -22.781  43.938   1.577  1.00 78.81           O  
ATOM   3143  CG  PRO A 387     -25.047  46.125   0.413  1.00 78.81           C  
ATOM   3144  CD  PRO A 387     -23.781  46.625  -0.225  1.00 78.81           C  
ATOM   3145  N   LEU A 388     -22.594  44.531   3.662  1.00 85.81           N  
ATOM   3146  CA  LEU A 388     -22.250  43.188   4.168  1.00 85.81           C  
ATOM   3147  C   LEU A 388     -23.344  42.656   5.086  1.00 85.81           C  
ATOM   3148  CB  LEU A 388     -20.922  43.250   4.922  1.00 85.81           C  
ATOM   3149  O   LEU A 388     -23.953  43.438   5.836  1.00 85.81           O  
ATOM   3150  CG  LEU A 388     -19.656  43.406   4.066  1.00 85.81           C  
ATOM   3151  CD1 LEU A 388     -18.516  43.969   4.902  1.00 85.81           C  
ATOM   3152  CD2 LEU A 388     -19.266  42.062   3.436  1.00 85.81           C  
ATOM   3153  N   PRO A 389     -23.656  41.406   4.902  1.00 84.69           N  
ATOM   3154  CA  PRO A 389     -24.656  40.844   5.809  1.00 84.69           C  
ATOM   3155  C   PRO A 389     -24.188  40.812   7.262  1.00 84.69           C  
ATOM   3156  CB  PRO A 389     -24.859  39.438   5.270  1.00 84.69           C  
ATOM   3157  O   PRO A 389     -22.984  40.688   7.523  1.00 84.69           O  
ATOM   3158  CG  PRO A 389     -23.734  39.219   4.305  1.00 84.69           C  
ATOM   3159  CD  PRO A 389     -23.078  40.562   4.047  1.00 84.69           C  
ATOM   3160  N   HIS A 390     -25.062  41.000   8.141  1.00 77.88           N  
ATOM   3161  CA  HIS A 390     -24.734  40.969   9.562  1.00 77.88           C  
ATOM   3162  C   HIS A 390     -24.531  39.531  10.039  1.00 77.88           C  
ATOM   3163  CB  HIS A 390     -25.828  41.656  10.383  1.00 77.88           C  
ATOM   3164  O   HIS A 390     -23.703  39.281  10.914  1.00 77.88           O  
ATOM   3165  CG  HIS A 390     -25.453  43.000  10.883  1.00 77.88           C  
ATOM   3166  CD2 HIS A 390     -26.141  44.188  10.859  1.00 77.88           C  
ATOM   3167  ND1 HIS A 390     -24.250  43.281  11.492  1.00 77.88           N  
ATOM   3168  CE1 HIS A 390     -24.203  44.562  11.820  1.00 77.88           C  
ATOM   3169  NE2 HIS A 390     -25.328  45.125  11.453  1.00 77.88           N  
ATOM   3170  N   GLN A 391     -25.391  38.594   9.469  1.00 83.56           N  
ATOM   3171  CA  GLN A 391     -25.281  37.188   9.820  1.00 83.56           C  
ATOM   3172  C   GLN A 391     -25.203  36.312   8.570  1.00 83.56           C  
ATOM   3173  CB  GLN A 391     -26.469  36.750  10.680  1.00 83.56           C  
ATOM   3174  O   GLN A 391     -25.906  36.562   7.586  1.00 83.56           O  
ATOM   3175  CG  GLN A 391     -26.250  36.969  12.172  1.00 83.56           C  
ATOM   3176  CD  GLN A 391     -27.344  36.344  13.023  1.00 83.56           C  
ATOM   3177  NE2 GLN A 391     -27.188  36.406  14.336  1.00 83.56           N  
ATOM   3178  OE1 GLN A 391     -28.328  35.812  12.492  1.00 83.56           O  
ATOM   3179  N   VAL A 392     -24.281  35.406   8.625  1.00 88.38           N  
ATOM   3180  CA  VAL A 392     -24.125  34.469   7.520  1.00 88.38           C  
ATOM   3181  C   VAL A 392     -24.094  33.031   8.055  1.00 88.38           C  
ATOM   3182  CB  VAL A 392     -22.859  34.750   6.695  1.00 88.38           C  
ATOM   3183  O   VAL A 392     -23.703  32.812   9.195  1.00 88.38           O  
ATOM   3184  CG1 VAL A 392     -23.188  35.625   5.473  1.00 88.38           C  
ATOM   3185  CG2 VAL A 392     -21.812  35.469   7.566  1.00 88.38           C  
ATOM   3186  N   ILE A 393     -24.562  32.094   7.262  1.00 88.44           N  
ATOM   3187  CA  ILE A 393     -24.531  30.688   7.645  1.00 88.44           C  
ATOM   3188  C   ILE A 393     -23.266  30.031   7.078  1.00 88.44           C  
ATOM   3189  CB  ILE A 393     -25.781  29.938   7.160  1.00 88.44           C  
ATOM   3190  O   ILE A 393     -23.156  29.844   5.863  1.00 88.44           O  
ATOM   3191  CG1 ILE A 393     -27.047  30.516   7.812  1.00 88.44           C  
ATOM   3192  CG2 ILE A 393     -25.672  28.438   7.457  1.00 88.44           C  
ATOM   3193  CD1 ILE A 393     -28.344  29.891   7.340  1.00 88.44           C  
ATOM   3194  N   THR A 394     -22.328  29.766   7.863  1.00 88.50           N  
ATOM   3195  CA  THR A 394     -21.094  29.094   7.469  1.00 88.50           C  
ATOM   3196  C   THR A 394     -20.375  28.516   8.688  1.00 88.50           C  
ATOM   3197  CB  THR A 394     -20.156  30.078   6.734  1.00 88.50           C  
ATOM   3198  O   THR A 394     -20.844  28.688   9.820  1.00 88.50           O  
ATOM   3199  CG2 THR A 394     -19.781  31.250   7.621  1.00 88.50           C  
ATOM   3200  OG1 THR A 394     -18.953  29.375   6.355  1.00 88.50           O  
ATOM   3201  N   ASP A 395     -19.422  27.703   8.453  1.00 85.88           N  
ATOM   3202  CA  ASP A 395     -18.547  27.250   9.523  1.00 85.88           C  
ATOM   3203  C   ASP A 395     -17.516  28.312   9.898  1.00 85.88           C  
ATOM   3204  CB  ASP A 395     -17.828  25.953   9.109  1.00 85.88           C  
ATOM   3205  O   ASP A 395     -16.484  28.438   9.234  1.00 85.88           O  
ATOM   3206  CG  ASP A 395     -17.125  25.266  10.266  1.00 85.88           C  
ATOM   3207  OD1 ASP A 395     -16.688  25.969  11.211  1.00 85.88           O  
ATOM   3208  OD2 ASP A 395     -16.984  24.031  10.234  1.00 85.88           O  
ATOM   3209  N   GLY A 396     -17.797  29.000  10.945  1.00 82.62           N  
ATOM   3210  CA  GLY A 396     -16.969  30.109  11.359  1.00 82.62           C  
ATOM   3211  C   GLY A 396     -15.555  29.703  11.719  1.00 82.62           C  
ATOM   3212  O   GLY A 396     -14.602  30.453  11.477  1.00 82.62           O  
ATOM   3213  N   THR A 397     -15.398  28.547  12.258  1.00 77.12           N  
ATOM   3214  CA  THR A 397     -14.086  28.078  12.680  1.00 77.12           C  
ATOM   3215  C   THR A 397     -13.195  27.797  11.477  1.00 77.12           C  
ATOM   3216  CB  THR A 397     -14.203  26.797  13.547  1.00 77.12           C  
ATOM   3217  O   THR A 397     -12.031  28.188  11.445  1.00 77.12           O  
ATOM   3218  CG2 THR A 397     -13.039  26.703  14.531  1.00 77.12           C  
ATOM   3219  OG1 THR A 397     -15.438  26.844  14.273  1.00 77.12           O  
ATOM   3220  N   ARG A 398     -13.766  27.156  10.539  1.00 85.69           N  
ATOM   3221  CA  ARG A 398     -13.000  26.812   9.344  1.00 85.69           C  
ATOM   3222  C   ARG A 398     -12.703  28.062   8.516  1.00 85.69           C  
ATOM   3223  CB  ARG A 398     -13.750  25.781   8.492  1.00 85.69           C  
ATOM   3224  O   ARG A 398     -11.625  28.188   7.934  1.00 85.69           O  
ATOM   3225  CG  ARG A 398     -13.867  24.422   9.148  1.00 85.69           C  
ATOM   3226  CD  ARG A 398     -12.625  23.562   8.914  1.00 85.69           C  
ATOM   3227  NE  ARG A 398     -12.742  22.250   9.539  1.00 85.69           N  
ATOM   3228  NH1 ARG A 398     -10.477  21.984   9.883  1.00 85.69           N  
ATOM   3229  NH2 ARG A 398     -11.938  20.344  10.539  1.00 85.69           N  
ATOM   3230  CZ  ARG A 398     -11.719  21.531   9.984  1.00 85.69           C  
ATOM   3231  N   LEU A 399     -13.727  28.891   8.469  1.00 89.88           N  
ATOM   3232  CA  LEU A 399     -13.508  30.125   7.742  1.00 89.88           C  
ATOM   3233  C   LEU A 399     -12.359  30.922   8.367  1.00 89.88           C  
ATOM   3234  CB  LEU A 399     -14.781  30.984   7.730  1.00 89.88           C  
ATOM   3235  O   LEU A 399     -11.516  31.469   7.648  1.00 89.88           O  
ATOM   3236  CG  LEU A 399     -14.758  32.219   6.840  1.00 89.88           C  
ATOM   3237  CD1 LEU A 399     -14.766  31.812   5.367  1.00 89.88           C  
ATOM   3238  CD2 LEU A 399     -15.945  33.125   7.156  1.00 89.88           C  
ATOM   3239  N   ARG A 400     -12.344  31.000   9.672  1.00 86.81           N  
ATOM   3240  CA  ARG A 400     -11.266  31.672  10.383  1.00 86.81           C  
ATOM   3241  C   ARG A 400      -9.922  31.016  10.086  1.00 86.81           C  
ATOM   3242  CB  ARG A 400     -11.523  31.656  11.891  1.00 86.81           C  
ATOM   3243  O   ARG A 400      -8.906  31.703   9.930  1.00 86.81           O  
ATOM   3244  CG  ARG A 400     -11.047  32.906  12.609  1.00 86.81           C  
ATOM   3245  CD  ARG A 400     -11.336  32.875  14.102  1.00 86.81           C  
ATOM   3246  NE  ARG A 400     -12.766  32.719  14.375  1.00 86.81           N  
ATOM   3247  NH1 ARG A 400     -12.789  34.219  16.125  1.00 86.81           N  
ATOM   3248  NH2 ARG A 400     -14.719  33.156  15.492  1.00 86.81           N  
ATOM   3249  CZ  ARG A 400     -13.422  33.375  15.328  1.00 86.81           C  
ATOM   3250  N   GLN A 401      -9.922  29.750  10.047  1.00 85.38           N  
ATOM   3251  CA  GLN A 401      -8.711  29.000   9.766  1.00 85.38           C  
ATOM   3252  C   GLN A 401      -8.148  29.328   8.398  1.00 85.38           C  
ATOM   3253  CB  GLN A 401      -8.992  27.484   9.859  1.00 85.38           C  
ATOM   3254  O   GLN A 401      -6.941  29.547   8.250  1.00 85.38           O  
ATOM   3255  CG  GLN A 401      -7.742  26.641  10.086  1.00 85.38           C  
ATOM   3256  CD  GLN A 401      -8.047  25.172  10.219  1.00 85.38           C  
ATOM   3257  NE2 GLN A 401      -7.012  24.359  10.414  1.00 85.38           N  
ATOM   3258  OE1 GLN A 401      -9.211  24.750  10.148  1.00 85.38           O  
ATOM   3259  N   ILE A 402      -9.008  29.344   7.430  1.00 91.62           N  
ATOM   3260  CA  ILE A 402      -8.586  29.641   6.066  1.00 91.62           C  
ATOM   3261  C   ILE A 402      -8.016  31.062   6.008  1.00 91.62           C  
ATOM   3262  CB  ILE A 402      -9.750  29.484   5.062  1.00 91.62           C  
ATOM   3263  O   ILE A 402      -6.922  31.281   5.484  1.00 91.62           O  
ATOM   3264  CG1 ILE A 402     -10.250  28.047   5.047  1.00 91.62           C  
ATOM   3265  CG2 ILE A 402      -9.320  29.938   3.664  1.00 91.62           C  
ATOM   3266  CD1 ILE A 402     -11.508  27.828   4.223  1.00 91.62           C  
ATOM   3267  N   LEU A 403      -8.773  31.984   6.555  1.00 92.62           N  
ATOM   3268  CA  LEU A 403      -8.383  33.375   6.477  1.00 92.62           C  
ATOM   3269  C   LEU A 403      -7.102  33.656   7.262  1.00 92.62           C  
ATOM   3270  CB  LEU A 403      -9.508  34.281   7.008  1.00 92.62           C  
ATOM   3271  O   LEU A 403      -6.250  34.438   6.828  1.00 92.62           O  
ATOM   3272  CG  LEU A 403     -10.695  34.500   6.066  1.00 92.62           C  
ATOM   3273  CD1 LEU A 403     -11.867  35.125   6.828  1.00 92.62           C  
ATOM   3274  CD2 LEU A 403     -10.289  35.406   4.902  1.00 92.62           C  
ATOM   3275  N   TRP A 404      -7.016  32.969   8.352  1.00 87.56           N  
ATOM   3276  CA  TRP A 404      -5.805  33.094   9.148  1.00 87.56           C  
ATOM   3277  C   TRP A 404      -4.586  32.594   8.391  1.00 87.56           C  
ATOM   3278  CB  TRP A 404      -5.941  32.344  10.477  1.00 87.56           C  
ATOM   3279  O   TRP A 404      -3.502  33.188   8.477  1.00 87.56           O  
ATOM   3280  CG  TRP A 404      -5.398  33.094  11.656  1.00 87.56           C  
ATOM   3281  CD1 TRP A 404      -4.199  32.875  12.281  1.00 87.56           C  
ATOM   3282  CD2 TRP A 404      -6.035  34.156  12.359  1.00 87.56           C  
ATOM   3283  CE2 TRP A 404      -5.168  34.562  13.406  1.00 87.56           C  
ATOM   3284  CE3 TRP A 404      -7.258  34.844  12.211  1.00 87.56           C  
ATOM   3285  NE1 TRP A 404      -4.055  33.750  13.336  1.00 87.56           N  
ATOM   3286  CH2 TRP A 404      -6.688  36.219  14.125  1.00 87.56           C  
ATOM   3287  CZ2 TRP A 404      -5.484  35.594  14.289  1.00 87.56           C  
ATOM   3288  CZ3 TRP A 404      -7.574  35.844  13.094  1.00 87.56           C  
ATOM   3289  N   ASN A 405      -4.770  31.578   7.766  1.00 88.38           N  
ATOM   3290  CA  ASN A 405      -3.668  31.016   6.988  1.00 88.38           C  
ATOM   3291  C   ASN A 405      -3.240  31.969   5.867  1.00 88.38           C  
ATOM   3292  CB  ASN A 405      -4.055  29.656   6.410  1.00 88.38           C  
ATOM   3293  O   ASN A 405      -2.045  32.156   5.637  1.00 88.38           O  
ATOM   3294  CG  ASN A 405      -3.141  28.547   6.879  1.00 88.38           C  
ATOM   3295  ND2 ASN A 405      -3.543  27.297   6.633  1.00 88.38           N  
ATOM   3296  OD1 ASN A 405      -2.084  28.797   7.461  1.00 88.38           O  
ATOM   3297  N   LEU A 406      -4.219  32.469   5.230  1.00 93.12           N  
ATOM   3298  CA  LEU A 406      -3.926  33.375   4.121  1.00 93.12           C  
ATOM   3299  C   LEU A 406      -3.264  34.656   4.621  1.00 93.12           C  
ATOM   3300  CB  LEU A 406      -5.203  33.719   3.352  1.00 93.12           C  
ATOM   3301  O   LEU A 406      -2.285  35.125   4.035  1.00 93.12           O  
ATOM   3302  CG  LEU A 406      -5.809  32.594   2.512  1.00 93.12           C  
ATOM   3303  CD1 LEU A 406      -7.191  33.000   2.006  1.00 93.12           C  
ATOM   3304  CD2 LEU A 406      -4.887  32.250   1.349  1.00 93.12           C  
ATOM   3305  N   ILE A 407      -3.781  35.188   5.672  1.00 91.44           N  
ATOM   3306  CA  ILE A 407      -3.256  36.438   6.223  1.00 91.44           C  
ATOM   3307  C   ILE A 407      -1.864  36.188   6.805  1.00 91.44           C  
ATOM   3308  CB  ILE A 407      -4.195  37.000   7.301  1.00 91.44           C  
ATOM   3309  O   ILE A 407      -0.957  37.000   6.613  1.00 91.44           O  
ATOM   3310  CG1 ILE A 407      -5.551  37.375   6.688  1.00 91.44           C  
ATOM   3311  CG2 ILE A 407      -3.551  38.219   7.984  1.00 91.44           C  
ATOM   3312  CD1 ILE A 407      -6.617  37.750   7.711  1.00 91.44           C  
ATOM   3313  N   SER A 408      -1.732  35.094   7.535  1.00 86.75           N  
ATOM   3314  CA  SER A 408      -0.436  34.750   8.125  1.00 86.75           C  
ATOM   3315  C   SER A 408       0.634  34.625   7.047  1.00 86.75           C  
ATOM   3316  CB  SER A 408      -0.526  33.469   8.945  1.00 86.75           C  
ATOM   3317  O   SER A 408       1.774  35.031   7.234  1.00 86.75           O  
ATOM   3318  OG  SER A 408       0.728  32.812   8.992  1.00 86.75           O  
ATOM   3319  N   ASN A 409       0.261  34.000   6.000  1.00 86.31           N  
ATOM   3320  CA  ASN A 409       1.193  33.875   4.883  1.00 86.31           C  
ATOM   3321  C   ASN A 409       1.540  35.219   4.277  1.00 86.31           C  
ATOM   3322  CB  ASN A 409       0.619  32.938   3.812  1.00 86.31           C  
ATOM   3323  O   ASN A 409       2.693  35.469   3.922  1.00 86.31           O  
ATOM   3324  CG  ASN A 409       0.890  31.469   4.102  1.00 86.31           C  
ATOM   3325  ND2 ASN A 409       0.107  30.594   3.490  1.00 86.31           N  
ATOM   3326  OD1 ASN A 409       1.794  31.141   4.871  1.00 86.31           O  
ATOM   3327  N   ALA A 410       0.521  36.062   4.145  1.00 91.00           N  
ATOM   3328  CA  ALA A 410       0.735  37.375   3.600  1.00 91.00           C  
ATOM   3329  C   ALA A 410       1.705  38.188   4.469  1.00 91.00           C  
ATOM   3330  CB  ALA A 410      -0.594  38.125   3.475  1.00 91.00           C  
ATOM   3331  O   ALA A 410       2.586  38.875   3.953  1.00 91.00           O  
ATOM   3332  N   VAL A 411       1.556  38.031   5.727  1.00 87.75           N  
ATOM   3333  CA  VAL A 411       2.418  38.750   6.660  1.00 87.75           C  
ATOM   3334  C   VAL A 411       3.818  38.156   6.645  1.00 87.75           C  
ATOM   3335  CB  VAL A 411       1.845  38.719   8.094  1.00 87.75           C  
ATOM   3336  O   VAL A 411       4.816  38.875   6.660  1.00 87.75           O  
ATOM   3337  CG1 VAL A 411       2.838  39.344   9.086  1.00 87.75           C  
ATOM   3338  CG2 VAL A 411       0.511  39.469   8.148  1.00 87.75           C  
ATOM   3339  N   LYS A 412       3.863  36.875   6.613  1.00 81.25           N  
ATOM   3340  CA  LYS A 412       5.121  36.125   6.660  1.00 81.25           C  
ATOM   3341  C   LYS A 412       6.008  36.500   5.469  1.00 81.25           C  
ATOM   3342  CB  LYS A 412       4.859  34.625   6.691  1.00 81.25           C  
ATOM   3343  O   LYS A 412       7.227  36.625   5.613  1.00 81.25           O  
ATOM   3344  CG  LYS A 412       6.082  33.781   7.047  1.00 81.25           C  
ATOM   3345  CD  LYS A 412       5.770  32.312   7.027  1.00 81.25           C  
ATOM   3346  CE  LYS A 412       7.027  31.469   7.180  1.00 81.25           C  
ATOM   3347  NZ  LYS A 412       6.723  30.000   7.172  1.00 81.25           N  
ATOM   3348  N   PHE A 413       5.449  36.688   4.316  1.00 85.50           N  
ATOM   3349  CA  PHE A 413       6.238  36.812   3.102  1.00 85.50           C  
ATOM   3350  C   PHE A 413       6.332  38.281   2.701  1.00 85.50           C  
ATOM   3351  CB  PHE A 413       5.633  36.000   1.957  1.00 85.50           C  
ATOM   3352  O   PHE A 413       6.793  38.625   1.604  1.00 85.50           O  
ATOM   3353  CG  PHE A 413       5.770  34.531   2.137  1.00 85.50           C  
ATOM   3354  CD1 PHE A 413       7.020  33.906   2.121  1.00 85.50           C  
ATOM   3355  CD2 PHE A 413       4.645  33.719   2.320  1.00 85.50           C  
ATOM   3356  CE1 PHE A 413       7.148  32.531   2.287  1.00 85.50           C  
ATOM   3357  CE2 PHE A 413       4.762  32.344   2.486  1.00 85.50           C  
ATOM   3358  CZ  PHE A 413       6.016  31.766   2.469  1.00 85.50           C  
ATOM   3359  N   THR A 414       5.859  39.156   3.576  1.00 87.25           N  
ATOM   3360  CA  THR A 414       5.992  40.594   3.352  1.00 87.25           C  
ATOM   3361  C   THR A 414       7.016  41.188   4.309  1.00 87.25           C  
ATOM   3362  CB  THR A 414       4.641  41.312   3.520  1.00 87.25           C  
ATOM   3363  O   THR A 414       6.801  41.219   5.523  1.00 87.25           O  
ATOM   3364  CG2 THR A 414       4.688  42.719   2.943  1.00 87.25           C  
ATOM   3365  OG1 THR A 414       3.621  40.562   2.840  1.00 87.25           O  
ATOM   3366  N   GLN A 415       8.125  41.625   3.816  1.00 79.62           N  
ATOM   3367  CA  GLN A 415       9.156  42.219   4.672  1.00 79.62           C  
ATOM   3368  C   GLN A 415       8.852  43.656   5.000  1.00 79.62           C  
ATOM   3369  CB  GLN A 415      10.531  42.094   4.012  1.00 79.62           C  
ATOM   3370  O   GLN A 415       9.008  44.094   6.141  1.00 79.62           O  
ATOM   3371  CG  GLN A 415      11.227  40.750   4.250  1.00 79.62           C  
ATOM   3372  CD  GLN A 415      12.734  40.875   4.188  1.00 79.62           C  
ATOM   3373  NE2 GLN A 415      13.414  39.750   4.383  1.00 79.62           N  
ATOM   3374  OE1 GLN A 415      13.289  41.938   3.969  1.00 79.62           O  
ATOM   3375  N   GLN A 416       8.508  44.375   3.994  1.00 82.00           N  
ATOM   3376  CA  GLN A 416       8.133  45.781   4.172  1.00 82.00           C  
ATOM   3377  C   GLN A 416       6.906  46.125   3.336  1.00 82.00           C  
ATOM   3378  CB  GLN A 416       9.297  46.719   3.809  1.00 82.00           C  
ATOM   3379  O   GLN A 416       6.742  45.625   2.225  1.00 82.00           O  
ATOM   3380  CG  GLN A 416      10.445  46.656   4.809  1.00 82.00           C  
ATOM   3381  CD  GLN A 416      11.531  47.688   4.488  1.00 82.00           C  
ATOM   3382  NE2 GLN A 416      12.578  47.688   5.309  1.00 82.00           N  
ATOM   3383  OE1 GLN A 416      11.438  48.438   3.514  1.00 82.00           O  
ATOM   3384  N   GLY A 417       6.023  46.875   3.977  1.00 88.25           N  
ATOM   3385  CA  GLY A 417       4.848  47.281   3.227  1.00 88.25           C  
ATOM   3386  C   GLY A 417       3.555  47.094   3.994  1.00 88.25           C  
ATOM   3387  O   GLY A 417       3.445  47.500   5.148  1.00 88.25           O  
ATOM   3388  N   GLN A 418       2.562  46.562   3.141  1.00 89.88           N  
ATOM   3389  CA  GLN A 418       1.249  46.469   3.768  1.00 89.88           C  
ATOM   3390  C   GLN A 418       0.511  45.219   3.311  1.00 89.88           C  
ATOM   3391  CB  GLN A 418       0.413  47.719   3.457  1.00 89.88           C  
ATOM   3392  O   GLN A 418       0.842  44.656   2.273  1.00 89.88           O  
ATOM   3393  CG  GLN A 418      -0.091  47.781   2.021  1.00 89.88           C  
ATOM   3394  CD  GLN A 418      -0.929  49.000   1.743  1.00 89.88           C  
ATOM   3395  NE2 GLN A 418      -1.697  48.969   0.660  1.00 89.88           N  
ATOM   3396  OE1 GLN A 418      -0.888  50.000   2.498  1.00 89.88           O  
ATOM   3397  N   VAL A 419      -0.330  44.719   4.133  1.00 94.00           N  
ATOM   3398  CA  VAL A 419      -1.257  43.625   3.842  1.00 94.00           C  
ATOM   3399  C   VAL A 419      -2.693  44.156   3.883  1.00 94.00           C  
ATOM   3400  CB  VAL A 419      -1.083  42.469   4.832  1.00 94.00           C  
ATOM   3401  O   VAL A 419      -3.100  44.812   4.855  1.00 94.00           O  
ATOM   3402  CG1 VAL A 419      -2.098  41.375   4.547  1.00 94.00           C  
ATOM   3403  CG2 VAL A 419       0.342  41.906   4.766  1.00 94.00           C  
ATOM   3404  N   THR A 420      -3.420  43.969   2.801  1.00 94.19           N  
ATOM   3405  CA  THR A 420      -4.785  44.469   2.707  1.00 94.19           C  
ATOM   3406  C   THR A 420      -5.770  43.312   2.479  1.00 94.19           C  
ATOM   3407  CB  THR A 420      -4.926  45.500   1.572  1.00 94.19           C  
ATOM   3408  O   THR A 420      -5.516  42.438   1.657  1.00 94.19           O  
ATOM   3409  CG2 THR A 420      -6.164  46.375   1.769  1.00 94.19           C  
ATOM   3410  OG1 THR A 420      -3.766  46.344   1.555  1.00 94.19           O  
ATOM   3411  N   VAL A 421      -6.809  43.281   3.312  1.00 95.38           N  
ATOM   3412  CA  VAL A 421      -7.871  42.281   3.143  1.00 95.38           C  
ATOM   3413  C   VAL A 421      -9.148  43.000   2.678  1.00 95.38           C  
ATOM   3414  CB  VAL A 421      -8.133  41.500   4.449  1.00 95.38           C  
ATOM   3415  O   VAL A 421      -9.641  43.906   3.342  1.00 95.38           O  
ATOM   3416  CG1 VAL A 421      -9.305  40.531   4.273  1.00 95.38           C  
ATOM   3417  CG2 VAL A 421      -6.879  40.781   4.887  1.00 95.38           C  
ATOM   3418  N   ARG A 422      -9.664  42.688   1.526  1.00 94.88           N  
ATOM   3419  CA  ARG A 422     -10.914  43.188   0.987  1.00 94.88           C  
ATOM   3420  C   ARG A 422     -12.031  42.156   1.064  1.00 94.88           C  
ATOM   3421  CB  ARG A 422     -10.727  43.656  -0.460  1.00 94.88           C  
ATOM   3422  O   ARG A 422     -11.805  41.000   0.779  1.00 94.88           O  
ATOM   3423  CG  ARG A 422      -9.828  44.875  -0.608  1.00 94.88           C  
ATOM   3424  CD  ARG A 422      -9.703  45.312  -2.062  1.00 94.88           C  
ATOM   3425  NE  ARG A 422      -8.383  45.875  -2.344  1.00 94.88           N  
ATOM   3426  NH1 ARG A 422      -8.391  45.312  -4.586  1.00 94.88           N  
ATOM   3427  NH2 ARG A 422      -6.586  46.406  -3.680  1.00 94.88           N  
ATOM   3428  CZ  ARG A 422      -7.789  45.844  -3.535  1.00 94.88           C  
ATOM   3429  N   VAL A 423     -13.133  42.531   1.615  1.00 94.38           N  
ATOM   3430  CA  VAL A 423     -14.273  41.625   1.773  1.00 94.38           C  
ATOM   3431  C   VAL A 423     -15.477  42.156   1.010  1.00 94.38           C  
ATOM   3432  CB  VAL A 423     -14.633  41.406   3.262  1.00 94.38           C  
ATOM   3433  O   VAL A 423     -15.742  43.375   1.038  1.00 94.38           O  
ATOM   3434  CG1 VAL A 423     -15.945  40.656   3.400  1.00 94.38           C  
ATOM   3435  CG2 VAL A 423     -13.508  40.688   3.988  1.00 94.38           C  
ATOM   3436  N   ARG A 424     -16.109  41.375   0.241  1.00 91.81           N  
ATOM   3437  CA  ARG A 424     -17.344  41.750  -0.454  1.00 91.81           C  
ATOM   3438  C   ARG A 424     -18.344  40.625  -0.490  1.00 91.81           C  
ATOM   3439  CB  ARG A 424     -17.016  42.219  -1.877  1.00 91.81           C  
ATOM   3440  O   ARG A 424     -17.969  39.438  -0.377  1.00 91.81           O  
ATOM   3441  CG  ARG A 424     -16.812  41.094  -2.863  1.00 91.81           C  
ATOM   3442  CD  ARG A 424     -16.516  41.594  -4.266  1.00 91.81           C  
ATOM   3443  NE  ARG A 424     -16.641  40.562  -5.266  1.00 91.81           N  
ATOM   3444  NH1 ARG A 424     -16.438  41.969  -7.082  1.00 91.81           N  
ATOM   3445  NH2 ARG A 424     -16.734  39.719  -7.406  1.00 91.81           N  
ATOM   3446  CZ  ARG A 424     -16.609  40.750  -6.582  1.00 91.81           C  
ATOM   3447  N   TYR A 425     -19.562  40.844  -0.469  1.00 90.44           N  
ATOM   3448  CA  TYR A 425     -20.656  39.906  -0.585  1.00 90.44           C  
ATOM   3449  C   TYR A 425     -21.344  40.000  -1.937  1.00 90.44           C  
ATOM   3450  CB  TYR A 425     -21.672  40.094   0.543  1.00 90.44           C  
ATOM   3451  O   TYR A 425     -21.922  41.062  -2.252  1.00 90.44           O  
ATOM   3452  CG  TYR A 425     -22.656  38.969   0.689  1.00 90.44           C  
ATOM   3453  CD1 TYR A 425     -23.953  39.062   0.184  1.00 90.44           C  
ATOM   3454  CD2 TYR A 425     -22.297  37.781   1.332  1.00 90.44           C  
ATOM   3455  CE1 TYR A 425     -24.859  38.031   0.318  1.00 90.44           C  
ATOM   3456  CE2 TYR A 425     -23.188  36.719   1.472  1.00 90.44           C  
ATOM   3457  OH  TYR A 425     -25.359  35.812   1.097  1.00 90.44           O  
ATOM   3458  CZ  TYR A 425     -24.469  36.844   0.961  1.00 90.44           C  
ATOM   3459  N   ASP A 426     -21.125  39.031  -2.750  1.00 83.56           N  
ATOM   3460  CA  ASP A 426     -21.641  39.062  -4.113  1.00 83.56           C  
ATOM   3461  C   ASP A 426     -23.047  38.469  -4.180  1.00 83.56           C  
ATOM   3462  CB  ASP A 426     -20.703  38.312  -5.066  1.00 83.56           C  
ATOM   3463  O   ASP A 426     -23.531  37.875  -3.203  1.00 83.56           O  
ATOM   3464  CG  ASP A 426     -19.469  39.125  -5.430  1.00 83.56           C  
ATOM   3465  OD1 ASP A 426     -19.484  40.344  -5.277  1.00 83.56           O  
ATOM   3466  OD2 ASP A 426     -18.469  38.500  -5.871  1.00 83.56           O  
ATOM   3467  N   GLU A 427     -23.656  38.656  -5.395  1.00 77.69           N  
ATOM   3468  CA  GLU A 427     -24.969  38.094  -5.641  1.00 77.69           C  
ATOM   3469  C   GLU A 427     -24.922  36.562  -5.703  1.00 77.69           C  
ATOM   3470  CB  GLU A 427     -25.562  38.656  -6.941  1.00 77.69           C  
ATOM   3471  O   GLU A 427     -23.938  36.000  -6.184  1.00 77.69           O  
ATOM   3472  CG  GLU A 427     -26.219  40.000  -6.785  1.00 77.69           C  
ATOM   3473  CD  GLU A 427     -27.000  40.438  -8.016  1.00 77.69           C  
ATOM   3474  OE1 GLU A 427     -27.656  41.500  -7.973  1.00 77.69           O  
ATOM   3475  OE2 GLU A 427     -26.953  39.719  -9.031  1.00 77.69           O  
ATOM   3476  N   GLY A 428     -25.812  35.781  -4.977  1.00 76.75           N  
ATOM   3477  CA  GLY A 428     -25.859  34.312  -4.930  1.00 76.75           C  
ATOM   3478  C   GLY A 428     -25.328  33.750  -3.625  1.00 76.75           C  
ATOM   3479  O   GLY A 428     -24.859  32.594  -3.584  1.00 76.75           O  
ATOM   3480  N   ASP A 429     -25.234  34.500  -2.682  1.00 83.12           N  
ATOM   3481  CA  ASP A 429     -24.844  34.094  -1.335  1.00 83.12           C  
ATOM   3482  C   ASP A 429     -23.375  33.688  -1.297  1.00 83.12           C  
ATOM   3483  CB  ASP A 429     -25.719  32.938  -0.836  1.00 83.12           C  
ATOM   3484  O   ASP A 429     -23.000  32.750  -0.615  1.00 83.12           O  
ATOM   3485  CG  ASP A 429     -27.172  33.344  -0.632  1.00 83.12           C  
ATOM   3486  OD1 ASP A 429     -27.453  34.562  -0.478  1.00 83.12           O  
ATOM   3487  OD2 ASP A 429     -28.031  32.469  -0.622  1.00 83.12           O  
ATOM   3488  N   MET A 430     -22.562  34.406  -2.213  1.00 90.69           N  
ATOM   3489  CA  MET A 430     -21.141  34.094  -2.238  1.00 90.69           C  
ATOM   3490  C   MET A 430     -20.328  35.156  -1.490  1.00 90.69           C  
ATOM   3491  CB  MET A 430     -20.641  33.969  -3.678  1.00 90.69           C  
ATOM   3492  O   MET A 430     -20.484  36.344  -1.750  1.00 90.69           O  
ATOM   3493  CG  MET A 430     -20.984  32.656  -4.348  1.00 90.69           C  
ATOM   3494  SD  MET A 430     -20.016  31.250  -3.682  1.00 90.69           S  
ATOM   3495  CE  MET A 430     -18.422  31.562  -4.492  1.00 90.69           C  
ATOM   3496  N   LEU A 431     -19.547  34.688  -0.540  1.00 92.25           N  
ATOM   3497  CA  LEU A 431     -18.641  35.562   0.192  1.00 92.25           C  
ATOM   3498  C   LEU A 431     -17.250  35.562  -0.457  1.00 92.25           C  
ATOM   3499  CB  LEU A 431     -18.531  35.125   1.652  1.00 92.25           C  
ATOM   3500  O   LEU A 431     -16.703  34.500  -0.741  1.00 92.25           O  
ATOM   3501  CG  LEU A 431     -18.906  36.156   2.709  1.00 92.25           C  
ATOM   3502  CD1 LEU A 431     -19.969  35.594   3.648  1.00 92.25           C  
ATOM   3503  CD2 LEU A 431     -17.672  36.594   3.492  1.00 92.25           C  
ATOM   3504  N   HIS A 432     -16.797  36.781  -0.725  1.00 93.62           N  
ATOM   3505  CA  HIS A 432     -15.500  36.969  -1.389  1.00 93.62           C  
ATOM   3506  C   HIS A 432     -14.500  37.656  -0.479  1.00 93.62           C  
ATOM   3507  CB  HIS A 432     -15.672  37.750  -2.691  1.00 93.62           C  
ATOM   3508  O   HIS A 432     -14.797  38.719   0.084  1.00 93.62           O  
ATOM   3509  CG  HIS A 432     -15.438  36.938  -3.920  1.00 93.62           C  
ATOM   3510  CD2 HIS A 432     -16.312  36.281  -4.738  1.00 93.62           C  
ATOM   3511  ND1 HIS A 432     -14.180  36.688  -4.430  1.00 93.62           N  
ATOM   3512  CE1 HIS A 432     -14.289  35.938  -5.516  1.00 93.62           C  
ATOM   3513  NE2 HIS A 432     -15.570  35.688  -5.723  1.00 93.62           N  
ATOM   3514  N   PHE A 433     -13.328  37.000  -0.275  1.00 95.38           N  
ATOM   3515  CA  PHE A 433     -12.219  37.594   0.463  1.00 95.38           C  
ATOM   3516  C   PHE A 433     -10.984  37.719  -0.420  1.00 95.38           C  
ATOM   3517  CB  PHE A 433     -11.891  36.750   1.710  1.00 95.38           C  
ATOM   3518  O   PHE A 433     -10.625  36.781  -1.129  1.00 95.38           O  
ATOM   3519  CG  PHE A 433     -12.961  36.812   2.771  1.00 95.38           C  
ATOM   3520  CD1 PHE A 433     -12.891  37.750   3.789  1.00 95.38           C  
ATOM   3521  CD2 PHE A 433     -14.023  35.938   2.754  1.00 95.38           C  
ATOM   3522  CE1 PHE A 433     -13.875  37.812   4.773  1.00 95.38           C  
ATOM   3523  CE2 PHE A 433     -15.008  35.969   3.734  1.00 95.38           C  
ATOM   3524  CZ  PHE A 433     -14.938  36.906   4.746  1.00 95.38           C  
ATOM   3525  N   GLU A 434     -10.406  38.875  -0.456  1.00 95.62           N  
ATOM   3526  CA  GLU A 434      -9.156  39.094  -1.176  1.00 95.62           C  
ATOM   3527  C   GLU A 434      -8.039  39.531  -0.229  1.00 95.62           C  
ATOM   3528  CB  GLU A 434      -9.344  40.125  -2.287  1.00 95.62           C  
ATOM   3529  O   GLU A 434      -8.148  40.594   0.414  1.00 95.62           O  
ATOM   3530  CG  GLU A 434      -9.453  39.531  -3.678  1.00 95.62           C  
ATOM   3531  CD  GLU A 434      -9.664  40.562  -4.770  1.00 95.62           C  
ATOM   3532  OE1 GLU A 434      -9.805  40.188  -5.953  1.00 95.62           O  
ATOM   3533  OE2 GLU A 434      -9.688  41.781  -4.438  1.00 95.62           O  
ATOM   3534  N   VAL A 435      -7.031  38.719  -0.100  1.00 95.56           N  
ATOM   3535  CA  VAL A 435      -5.871  39.062   0.720  1.00 95.56           C  
ATOM   3536  C   VAL A 435      -4.707  39.469  -0.177  1.00 95.56           C  
ATOM   3537  CB  VAL A 435      -5.457  37.875   1.630  1.00 95.56           C  
ATOM   3538  O   VAL A 435      -4.137  38.625  -0.887  1.00 95.56           O  
ATOM   3539  CG1 VAL A 435      -4.277  38.281   2.518  1.00 95.56           C  
ATOM   3540  CG2 VAL A 435      -6.637  37.406   2.480  1.00 95.56           C  
ATOM   3541  N   GLU A 436      -4.371  40.719  -0.115  1.00 94.69           N  
ATOM   3542  CA  GLU A 436      -3.303  41.250  -0.948  1.00 94.69           C  
ATOM   3543  C   GLU A 436      -2.082  41.625  -0.111  1.00 94.69           C  
ATOM   3544  CB  GLU A 436      -3.799  42.469  -1.720  1.00 94.69           C  
ATOM   3545  O   GLU A 436      -2.201  42.312   0.896  1.00 94.69           O  
ATOM   3546  CG  GLU A 436      -2.773  43.062  -2.686  1.00 94.69           C  
ATOM   3547  CD  GLU A 436      -3.262  44.281  -3.410  1.00 94.69           C  
ATOM   3548  OE1 GLU A 436      -2.506  44.844  -4.234  1.00 94.69           O  
ATOM   3549  OE2 GLU A 436      -4.410  44.719  -3.148  1.00 94.69           O  
ATOM   3550  N   ASP A 437      -0.944  41.031  -0.520  1.00 91.88           N  
ATOM   3551  CA  ASP A 437       0.302  41.375   0.162  1.00 91.88           C  
ATOM   3552  C   ASP A 437       1.266  42.094  -0.777  1.00 91.88           C  
ATOM   3553  CB  ASP A 437       0.962  40.125   0.724  1.00 91.88           C  
ATOM   3554  O   ASP A 437       1.144  42.000  -1.999  1.00 91.88           O  
ATOM   3555  CG  ASP A 437       1.492  39.188  -0.358  1.00 91.88           C  
ATOM   3556  OD1 ASP A 437       2.447  39.562  -1.069  1.00 91.88           O  
ATOM   3557  OD2 ASP A 437       0.948  38.094  -0.503  1.00 91.88           O  
ATOM   3558  N   SER A 438       2.094  42.969  -0.266  1.00 90.44           N  
ATOM   3559  CA  SER A 438       3.121  43.688  -1.030  1.00 90.44           C  
ATOM   3560  C   SER A 438       4.484  43.000  -0.868  1.00 90.44           C  
ATOM   3561  CB  SER A 438       3.209  45.156  -0.598  1.00 90.44           C  
ATOM   3562  O   SER A 438       5.508  43.688  -0.778  1.00 90.44           O  
ATOM   3563  OG  SER A 438       3.381  45.250   0.805  1.00 90.44           O  
ATOM   3564  N   GLY A 439       4.504  41.750  -0.732  1.00 87.50           N  
ATOM   3565  CA  GLY A 439       5.727  41.031  -0.421  1.00 87.50           C  
ATOM   3566  C   GLY A 439       6.520  40.625  -1.654  1.00 87.50           C  
ATOM   3567  O   GLY A 439       6.539  41.375  -2.645  1.00 87.50           O  
ATOM   3568  N   ILE A 440       7.328  39.531  -1.579  1.00 84.44           N  
ATOM   3569  CA  ILE A 440       8.305  39.094  -2.566  1.00 84.44           C  
ATOM   3570  C   ILE A 440       7.590  38.531  -3.791  1.00 84.44           C  
ATOM   3571  CB  ILE A 440       9.266  38.031  -1.977  1.00 84.44           C  
ATOM   3572  O   ILE A 440       8.172  38.406  -4.871  1.00 84.44           O  
ATOM   3573  CG1 ILE A 440       8.500  37.031  -1.076  1.00 84.44           C  
ATOM   3574  CG2 ILE A 440      10.406  38.688  -1.207  1.00 84.44           C  
ATOM   3575  CD1 ILE A 440       9.328  35.875  -0.581  1.00 84.44           C  
ATOM   3576  N   GLY A 441       6.402  38.156  -3.598  1.00 86.81           N  
ATOM   3577  CA  GLY A 441       5.652  37.562  -4.695  1.00 86.81           C  
ATOM   3578  C   GLY A 441       6.051  36.125  -4.980  1.00 86.81           C  
ATOM   3579  O   GLY A 441       6.969  35.594  -4.355  1.00 86.81           O  
ATOM   3580  N   ILE A 442       5.305  35.469  -5.930  1.00 86.62           N  
ATOM   3581  CA  ILE A 442       5.523  34.062  -6.273  1.00 86.62           C  
ATOM   3582  C   ILE A 442       5.754  33.938  -7.777  1.00 86.62           C  
ATOM   3583  CB  ILE A 442       4.336  33.188  -5.832  1.00 86.62           C  
ATOM   3584  O   ILE A 442       4.996  34.500  -8.578  1.00 86.62           O  
ATOM   3585  CG1 ILE A 442       4.012  33.438  -4.355  1.00 86.62           C  
ATOM   3586  CG2 ILE A 442       4.637  31.703  -6.094  1.00 86.62           C  
ATOM   3587  CD1 ILE A 442       2.660  32.875  -3.920  1.00 86.62           C  
ATOM   3588  N   PRO A 443       6.828  33.219  -8.086  1.00 83.81           N  
ATOM   3589  CA  PRO A 443       7.043  32.969  -9.516  1.00 83.81           C  
ATOM   3590  C   PRO A 443       5.887  32.219 -10.172  1.00 83.81           C  
ATOM   3591  CB  PRO A 443       8.328  32.156  -9.555  1.00 83.81           C  
ATOM   3592  O   PRO A 443       5.254  31.391  -9.539  1.00 83.81           O  
ATOM   3593  CG  PRO A 443       8.750  32.031  -8.125  1.00 83.81           C  
ATOM   3594  CD  PRO A 443       7.695  32.656  -7.266  1.00 83.81           C  
ATOM   3595  N   GLN A 444       5.637  32.469 -11.406  1.00 80.88           N  
ATOM   3596  CA  GLN A 444       4.488  31.938 -12.133  1.00 80.88           C  
ATOM   3597  C   GLN A 444       4.535  30.422 -12.188  1.00 80.88           C  
ATOM   3598  CB  GLN A 444       4.430  32.531 -13.547  1.00 80.88           C  
ATOM   3599  O   GLN A 444       3.494  29.750 -12.148  1.00 80.88           O  
ATOM   3600  CG  GLN A 444       3.156  33.312 -13.836  1.00 80.88           C  
ATOM   3601  CD  GLN A 444       3.285  34.219 -15.055  1.00 80.88           C  
ATOM   3602  NE2 GLN A 444       2.188  34.844 -15.430  1.00 80.88           N  
ATOM   3603  OE1 GLN A 444       4.363  34.312 -15.648  1.00 80.88           O  
ATOM   3604  N   ASP A 445       5.754  29.859 -12.211  1.00 73.94           N  
ATOM   3605  CA  ASP A 445       5.918  28.406 -12.328  1.00 73.94           C  
ATOM   3606  C   ASP A 445       5.605  27.719 -11.008  1.00 73.94           C  
ATOM   3607  CB  ASP A 445       7.340  28.078 -12.781  1.00 73.94           C  
ATOM   3608  O   ASP A 445       5.363  26.500 -10.984  1.00 73.94           O  
ATOM   3609  CG  ASP A 445       8.375  29.062 -12.289  1.00 73.94           C  
ATOM   3610  OD1 ASP A 445       8.055  30.281 -12.188  1.00 73.94           O  
ATOM   3611  OD2 ASP A 445       9.516  28.641 -12.008  1.00 73.94           O  
ATOM   3612  N   GLU A 446       5.461  28.531 -10.008  1.00 79.19           N  
ATOM   3613  CA  GLU A 446       5.277  27.938  -8.695  1.00 79.19           C  
ATOM   3614  C   GLU A 446       3.836  28.094  -8.211  1.00 79.19           C  
ATOM   3615  CB  GLU A 446       6.238  28.547  -7.676  1.00 79.19           C  
ATOM   3616  O   GLU A 446       3.457  27.531  -7.180  1.00 79.19           O  
ATOM   3617  CG  GLU A 446       7.703  28.234  -7.949  1.00 79.19           C  
ATOM   3618  CD  GLU A 446       8.352  27.406  -6.855  1.00 79.19           C  
ATOM   3619  OE1 GLU A 446       9.539  27.031  -7.000  1.00 79.19           O  
ATOM   3620  OE2 GLU A 446       7.668  27.125  -5.844  1.00 79.19           O  
ATOM   3621  N   LEU A 447       2.982  28.719  -8.906  1.00 81.69           N  
ATOM   3622  CA  LEU A 447       1.653  29.094  -8.438  1.00 81.69           C  
ATOM   3623  C   LEU A 447       0.780  27.859  -8.234  1.00 81.69           C  
ATOM   3624  CB  LEU A 447       0.985  30.047  -9.430  1.00 81.69           C  
ATOM   3625  O   LEU A 447       0.038  27.781  -7.250  1.00 81.69           O  
ATOM   3626  CG  LEU A 447       1.286  31.531  -9.250  1.00 81.69           C  
ATOM   3627  CD1 LEU A 447       1.048  32.281 -10.555  1.00 81.69           C  
ATOM   3628  CD2 LEU A 447       0.435  32.125  -8.125  1.00 81.69           C  
ATOM   3629  N   ASP A 448       0.989  26.938  -9.062  1.00 72.19           N  
ATOM   3630  CA  ASP A 448       0.164  25.734  -8.930  1.00 72.19           C  
ATOM   3631  C   ASP A 448       0.741  24.781  -7.891  1.00 72.19           C  
ATOM   3632  CB  ASP A 448       0.032  25.031 -10.281  1.00 72.19           C  
ATOM   3633  O   ASP A 448       0.003  24.016  -7.266  1.00 72.19           O  
ATOM   3634  CG  ASP A 448      -0.955  25.703 -11.211  1.00 72.19           C  
ATOM   3635  OD1 ASP A 448      -1.865  26.422 -10.727  1.00 72.19           O  
ATOM   3636  OD2 ASP A 448      -0.823  25.531 -12.445  1.00 72.19           O  
ATOM   3637  N   LYS A 449       1.979  24.969  -7.621  1.00 72.94           N  
ATOM   3638  CA  LYS A 449       2.691  24.016  -6.766  1.00 72.94           C  
ATOM   3639  C   LYS A 449       2.490  24.359  -5.289  1.00 72.94           C  
ATOM   3640  CB  LYS A 449       4.184  24.016  -7.102  1.00 72.94           C  
ATOM   3641  O   LYS A 449       2.668  23.500  -4.422  1.00 72.94           O  
ATOM   3642  CG  LYS A 449       4.504  23.438  -8.477  1.00 72.94           C  
ATOM   3643  CD  LYS A 449       6.004  23.406  -8.734  1.00 72.94           C  
ATOM   3644  CE  LYS A 449       6.316  23.016 -10.172  1.00 72.94           C  
ATOM   3645  NZ  LYS A 449       7.777  23.109 -10.461  1.00 72.94           N  
ATOM   3646  N   ILE A 450       2.104  25.500  -5.051  1.00 80.31           N  
ATOM   3647  CA  ILE A 450       2.066  25.953  -3.662  1.00 80.31           C  
ATOM   3648  C   ILE A 450       0.865  25.328  -2.953  1.00 80.31           C  
ATOM   3649  CB  ILE A 450       2.008  27.484  -3.562  1.00 80.31           C  
ATOM   3650  O   ILE A 450       0.811  25.297  -1.722  1.00 80.31           O  
ATOM   3651  CG1 ILE A 450       0.883  28.047  -4.449  1.00 80.31           C  
ATOM   3652  CG2 ILE A 450       3.355  28.109  -3.943  1.00 80.31           C  
ATOM   3653  CD1 ILE A 450       0.569  29.516  -4.207  1.00 80.31           C  
ATOM   3654  N   PHE A 451      -0.062  24.719  -3.717  1.00 80.44           N  
ATOM   3655  CA  PHE A 451      -1.246  24.125  -3.107  1.00 80.44           C  
ATOM   3656  C   PHE A 451      -1.037  22.641  -2.855  1.00 80.44           C  
ATOM   3657  CB  PHE A 451      -2.477  24.344  -3.994  1.00 80.44           C  
ATOM   3658  O   PHE A 451      -1.918  21.969  -2.318  1.00 80.44           O  
ATOM   3659  CG  PHE A 451      -2.938  25.781  -4.055  1.00 80.44           C  
ATOM   3660  CD1 PHE A 451      -3.650  26.344  -3.002  1.00 80.44           C  
ATOM   3661  CD2 PHE A 451      -2.658  26.562  -5.168  1.00 80.44           C  
ATOM   3662  CE1 PHE A 451      -4.078  27.672  -3.057  1.00 80.44           C  
ATOM   3663  CE2 PHE A 451      -3.082  27.891  -5.227  1.00 80.44           C  
ATOM   3664  CZ  PHE A 451      -3.793  28.438  -4.172  1.00 80.44           C  
ATOM   3665  N   ALA A 452       0.165  22.266  -3.182  1.00 70.12           N  
ATOM   3666  CA  ALA A 452       0.487  20.859  -2.918  1.00 70.12           C  
ATOM   3667  C   ALA A 452       0.951  20.656  -1.478  1.00 70.12           C  
ATOM   3668  CB  ALA A 452       1.558  20.375  -3.889  1.00 70.12           C  
ATOM   3669  O   ALA A 452       1.559  21.562  -0.888  1.00 70.12           O  
ATOM   3670  N   MET A 453       0.673  19.391  -1.047  1.00 69.81           N  
ATOM   3671  CA  MET A 453       1.030  19.078   0.333  1.00 69.81           C  
ATOM   3672  C   MET A 453       2.545  19.078   0.516  1.00 69.81           C  
ATOM   3673  CB  MET A 453       0.450  17.719   0.743  1.00 69.81           C  
ATOM   3674  O   MET A 453       3.273  18.547  -0.321  1.00 69.81           O  
ATOM   3675  CG  MET A 453      -0.681  17.828   1.754  1.00 69.81           C  
ATOM   3676  SD  MET A 453      -0.975  16.234   2.635  1.00 69.81           S  
ATOM   3677  CE  MET A 453      -2.770  16.078   2.424  1.00 69.81           C  
ATOM   3678  N   TYR A 454       3.045  19.719   1.542  1.00 64.50           N  
ATOM   3679  CA  TYR A 454       4.434  19.750   1.989  1.00 64.50           C  
ATOM   3680  C   TYR A 454       5.316  20.484   0.999  1.00 64.50           C  
ATOM   3681  CB  TYR A 454       4.957  18.312   2.180  1.00 64.50           C  
ATOM   3682  O   TYR A 454       6.535  20.312   0.979  1.00 64.50           O  
ATOM   3683  CG  TYR A 454       4.129  17.484   3.135  1.00 64.50           C  
ATOM   3684  CD1 TYR A 454       4.098  17.781   4.496  1.00 64.50           C  
ATOM   3685  CD2 TYR A 454       3.383  16.406   2.682  1.00 64.50           C  
ATOM   3686  CE1 TYR A 454       3.340  17.031   5.379  1.00 64.50           C  
ATOM   3687  CE2 TYR A 454       2.621  15.641   3.557  1.00 64.50           C  
ATOM   3688  OH  TYR A 454       1.854  15.203   5.773  1.00 64.50           O  
ATOM   3689  CZ  TYR A 454       2.605  15.961   4.902  1.00 64.50           C  
ATOM   3690  N   TYR A 455       4.664  21.266   0.123  1.00 66.81           N  
ATOM   3691  CA  TYR A 455       5.441  21.984  -0.870  1.00 66.81           C  
ATOM   3692  C   TYR A 455       5.797  23.391  -0.369  1.00 66.81           C  
ATOM   3693  CB  TYR A 455       4.676  22.094  -2.191  1.00 66.81           C  
ATOM   3694  O   TYR A 455       4.953  24.078   0.210  1.00 66.81           O  
ATOM   3695  CG  TYR A 455       5.508  22.594  -3.342  1.00 66.81           C  
ATOM   3696  CD1 TYR A 455       5.484  23.938  -3.705  1.00 66.81           C  
ATOM   3697  CD2 TYR A 455       6.316  21.734  -4.070  1.00 66.81           C  
ATOM   3698  CE1 TYR A 455       6.250  24.406  -4.766  1.00 66.81           C  
ATOM   3699  CE2 TYR A 455       7.086  22.188  -5.133  1.00 66.81           C  
ATOM   3700  OH  TYR A 455       7.809  24.000  -6.527  1.00 66.81           O  
ATOM   3701  CZ  TYR A 455       7.047  23.531  -5.473  1.00 66.81           C  
ATOM   3702  N   GLN A 456       7.059  23.594  -0.418  1.00 69.75           N  
ATOM   3703  CA  GLN A 456       7.539  24.938  -0.075  1.00 69.75           C  
ATOM   3704  C   GLN A 456       8.383  25.516  -1.202  1.00 69.75           C  
ATOM   3705  CB  GLN A 456       8.352  24.891   1.223  1.00 69.75           C  
ATOM   3706  O   GLN A 456       9.180  24.812  -1.825  1.00 69.75           O  
ATOM   3707  CG  GLN A 456       7.512  24.594   2.461  1.00 69.75           C  
ATOM   3708  CD  GLN A 456       8.344  24.500   3.723  1.00 69.75           C  
ATOM   3709  NE2 GLN A 456       7.684  24.312   4.859  1.00 69.75           N  
ATOM   3710  OE1 GLN A 456       9.578  24.594   3.680  1.00 69.75           O  
ATOM   3711  N   VAL A 457       8.062  26.781  -1.621  1.00 64.88           N  
ATOM   3712  CA  VAL A 457       8.789  27.438  -2.699  1.00 64.88           C  
ATOM   3713  C   VAL A 457      10.266  27.562  -2.322  1.00 64.88           C  
ATOM   3714  CB  VAL A 457       8.195  28.828  -3.016  1.00 64.88           C  
ATOM   3715  O   VAL A 457      10.594  27.984  -1.210  1.00 64.88           O  
ATOM   3716  CG1 VAL A 457       9.000  29.516  -4.109  1.00 64.88           C  
ATOM   3717  CG2 VAL A 457       6.730  28.703  -3.426  1.00 64.88           C  
ATOM   3718  N   LYS A 458      11.164  26.766  -3.064  1.00 55.81           N  
ATOM   3719  CA  LYS A 458      12.602  26.797  -2.820  1.00 55.81           C  
ATOM   3720  C   LYS A 458      13.188  28.156  -3.174  1.00 55.81           C  
ATOM   3721  CB  LYS A 458      13.312  25.703  -3.619  1.00 55.81           C  
ATOM   3722  O   LYS A 458      12.781  28.781  -4.160  1.00 55.81           O  
ATOM   3723  CG  LYS A 458      13.047  24.297  -3.105  1.00 55.81           C  
ATOM   3724  CD  LYS A 458      13.852  23.250  -3.881  1.00 55.81           C  
ATOM   3725  CE  LYS A 458      13.562  21.844  -3.391  1.00 55.81           C  
ATOM   3726  NZ  LYS A 458      14.367  20.828  -4.133  1.00 55.81           N  
ATOM   3727  N   ASP A 459      13.594  28.906  -2.279  1.00 50.38           N  
ATOM   3728  CA  ASP A 459      14.227  30.172  -2.611  1.00 50.38           C  
ATOM   3729  C   ASP A 459      15.344  29.984  -3.635  1.00 50.38           C  
ATOM   3730  CB  ASP A 459      14.773  30.844  -1.352  1.00 50.38           C  
ATOM   3731  O   ASP A 459      16.016  28.953  -3.639  1.00 50.38           O  
ATOM   3732  CG  ASP A 459      14.055  32.125  -0.999  1.00 50.38           C  
ATOM   3733  OD1 ASP A 459      13.297  32.656  -1.845  1.00 50.38           O  
ATOM   3734  OD2 ASP A 459      14.242  32.625   0.134  1.00 50.38           O  
ATOM   3735  N   SER A 460      15.328  30.516  -4.996  1.00 43.53           N  
ATOM   3736  CA  SER A 460      16.344  30.516  -6.039  1.00 43.53           C  
ATOM   3737  C   SER A 460      17.750  30.531  -5.441  1.00 43.53           C  
ATOM   3738  CB  SER A 460      16.156  31.719  -6.965  1.00 43.53           C  
ATOM   3739  O   SER A 460      18.719  30.172  -6.113  1.00 43.53           O  
ATOM   3740  OG  SER A 460      15.117  32.562  -6.504  1.00 43.53           O  
ATOM   3741  N   HIS A 461      18.141  31.406  -4.645  1.00 37.28           N  
ATOM   3742  CA  HIS A 461      19.531  31.594  -4.277  1.00 37.28           C  
ATOM   3743  C   HIS A 461      19.984  30.531  -3.268  1.00 37.28           C  
ATOM   3744  CB  HIS A 461      19.750  33.000  -3.705  1.00 37.28           C  
ATOM   3745  O   HIS A 461      21.000  30.719  -2.590  1.00 37.28           O  
ATOM   3746  CG  HIS A 461      19.719  34.062  -4.738  1.00 37.28           C  
ATOM   3747  CD2 HIS A 461      18.875  35.125  -4.887  1.00 37.28           C  
ATOM   3748  ND1 HIS A 461      20.609  34.125  -5.781  1.00 37.28           N  
ATOM   3749  CE1 HIS A 461      20.328  35.188  -6.527  1.00 37.28           C  
ATOM   3750  NE2 HIS A 461      19.281  35.812  -6.008  1.00 37.28           N  
ATOM   3751  N   GLY A 462      19.641  29.375  -3.416  1.00 40.41           N  
ATOM   3752  CA  GLY A 462      20.219  28.281  -2.664  1.00 40.41           C  
ATOM   3753  C   GLY A 462      19.703  28.188  -1.239  1.00 40.41           C  
ATOM   3754  O   GLY A 462      20.266  27.469  -0.413  1.00 40.41           O  
ATOM   3755  N   GLY A 463      19.062  29.266  -0.673  1.00 38.38           N  
ATOM   3756  CA  GLY A 463      18.750  29.281   0.748  1.00 38.38           C  
ATOM   3757  C   GLY A 463      17.578  28.391   1.119  1.00 38.38           C  
ATOM   3758  O   GLY A 463      17.000  27.734   0.256  1.00 38.38           O  
ATOM   3759  N   LYS A 464      17.359  28.016   2.404  1.00 42.81           N  
ATOM   3760  CA  LYS A 464      16.422  27.109   3.062  1.00 42.81           C  
ATOM   3761  C   LYS A 464      14.984  27.406   2.629  1.00 42.81           C  
ATOM   3762  CB  LYS A 464      16.547  27.234   4.582  1.00 42.81           C  
ATOM   3763  O   LYS A 464      14.617  28.547   2.404  1.00 42.81           O  
ATOM   3764  CG  LYS A 464      17.391  26.141   5.223  1.00 42.81           C  
ATOM   3765  CD  LYS A 464      17.422  26.266   6.738  1.00 42.81           C  
ATOM   3766  CE  LYS A 464      18.312  25.219   7.375  1.00 42.81           C  
ATOM   3767  NZ  LYS A 464      18.375  25.359   8.859  1.00 42.81           N  
ATOM   3768  N   PRO A 465      14.281  26.500   2.137  1.00 45.59           N  
ATOM   3769  CA  PRO A 465      12.844  26.594   1.852  1.00 45.59           C  
ATOM   3770  C   PRO A 465      12.094  27.453   2.867  1.00 45.59           C  
ATOM   3771  CB  PRO A 465      12.375  25.141   1.921  1.00 45.59           C  
ATOM   3772  O   PRO A 465      12.531  27.578   4.016  1.00 45.59           O  
ATOM   3773  CG  PRO A 465      13.562  24.391   2.430  1.00 45.59           C  
ATOM   3774  CD  PRO A 465      14.711  25.344   2.586  1.00 45.59           C  
ATOM   3775  N   ALA A 466      11.336  28.500   2.510  1.00 48.69           N  
ATOM   3776  CA  ALA A 466      10.508  29.375   3.334  1.00 48.69           C  
ATOM   3777  C   ALA A 466       9.891  28.609   4.504  1.00 48.69           C  
ATOM   3778  CB  ALA A 466       9.414  30.016   2.488  1.00 48.69           C  
ATOM   3779  O   ALA A 466       9.648  27.406   4.406  1.00 48.69           O  
ATOM   3780  N   THR A 467      10.117  28.969   5.762  1.00 52.75           N  
ATOM   3781  CA  THR A 467       9.672  28.547   7.082  1.00 52.75           C  
ATOM   3782  C   THR A 467       8.164  28.297   7.090  1.00 52.75           C  
ATOM   3783  CB  THR A 467      10.023  29.609   8.148  1.00 52.75           C  
ATOM   3784  O   THR A 467       7.375  29.219   6.848  1.00 52.75           O  
ATOM   3785  CG2 THR A 467      11.203  29.156   9.000  1.00 52.75           C  
ATOM   3786  OG1 THR A 467      10.359  30.844   7.508  1.00 52.75           O  
ATOM   3787  N   GLY A 468       7.543  27.141   6.383  1.00 59.75           N  
ATOM   3788  CA  GLY A 468       6.145  26.781   6.523  1.00 59.75           C  
ATOM   3789  C   GLY A 468       5.914  25.281   6.480  1.00 59.75           C  
ATOM   3790  O   GLY A 468       6.809  24.516   6.094  1.00 59.75           O  
ATOM   3791  N   THR A 469       4.867  24.953   7.070  1.00 64.19           N  
ATOM   3792  CA  THR A 469       4.492  23.547   7.090  1.00 64.19           C  
ATOM   3793  C   THR A 469       4.145  23.062   5.688  1.00 64.19           C  
ATOM   3794  CB  THR A 469       3.303  23.297   8.031  1.00 64.19           C  
ATOM   3795  O   THR A 469       4.230  21.859   5.402  1.00 64.19           O  
ATOM   3796  CG2 THR A 469       3.650  23.672   9.469  1.00 64.19           C  
ATOM   3797  OG1 THR A 469       2.186  24.078   7.602  1.00 64.19           O  
ATOM   3798  N   GLY A 470       3.879  24.000   4.773  1.00 69.69           N  
ATOM   3799  CA  GLY A 470       3.355  23.625   3.465  1.00 69.69           C  
ATOM   3800  C   GLY A 470       2.047  22.859   3.539  1.00 69.69           C  
ATOM   3801  O   GLY A 470       1.650  22.203   2.574  1.00 69.69           O  
ATOM   3802  N   ILE A 471       1.444  22.828   4.684  1.00 74.56           N  
ATOM   3803  CA  ILE A 471       0.198  22.094   4.879  1.00 74.56           C  
ATOM   3804  C   ILE A 471      -0.979  23.062   4.879  1.00 74.56           C  
ATOM   3805  CB  ILE A 471       0.220  21.281   6.195  1.00 74.56           C  
ATOM   3806  O   ILE A 471      -2.070  22.719   4.410  1.00 74.56           O  
ATOM   3807  CG1 ILE A 471       1.400  20.297   6.203  1.00 74.56           C  
ATOM   3808  CG2 ILE A 471      -1.105  20.531   6.395  1.00 74.56           C  
ATOM   3809  CD1 ILE A 471       1.629  19.609   7.539  1.00 74.56           C  
ATOM   3810  N   GLY A 472      -0.737  24.234   5.277  1.00 81.06           N  
ATOM   3811  CA  GLY A 472      -1.800  25.203   5.523  1.00 81.06           C  
ATOM   3812  C   GLY A 472      -2.596  25.531   4.273  1.00 81.06           C  
ATOM   3813  O   GLY A 472      -3.826  25.453   4.277  1.00 81.06           O  
ATOM   3814  N   LEU A 473      -1.850  25.859   3.246  1.00 85.31           N  
ATOM   3815  CA  LEU A 473      -2.521  26.281   2.023  1.00 85.31           C  
ATOM   3816  C   LEU A 473      -3.270  25.125   1.377  1.00 85.31           C  
ATOM   3817  CB  LEU A 473      -1.513  26.875   1.035  1.00 85.31           C  
ATOM   3818  O   LEU A 473      -4.348  25.312   0.809  1.00 85.31           O  
ATOM   3819  CG  LEU A 473      -1.742  28.328   0.613  1.00 85.31           C  
ATOM   3820  CD1 LEU A 473      -0.570  29.203   1.053  1.00 85.31           C  
ATOM   3821  CD2 LEU A 473      -1.948  28.422  -0.895  1.00 85.31           C  
ATOM   3822  N   ALA A 474      -2.611  24.031   1.399  1.00 82.00           N  
ATOM   3823  CA  ALA A 474      -3.260  22.844   0.829  1.00 82.00           C  
ATOM   3824  C   ALA A 474      -4.559  22.531   1.563  1.00 82.00           C  
ATOM   3825  CB  ALA A 474      -2.318  21.656   0.871  1.00 82.00           C  
ATOM   3826  O   ALA A 474      -5.582  22.250   0.936  1.00 82.00           O  
ATOM   3827  N   VAL A 475      -4.531  22.562   2.828  1.00 83.44           N  
ATOM   3828  CA  VAL A 475      -5.703  22.297   3.654  1.00 83.44           C  
ATOM   3829  C   VAL A 475      -6.762  23.375   3.432  1.00 83.44           C  
ATOM   3830  CB  VAL A 475      -5.332  22.203   5.152  1.00 83.44           C  
ATOM   3831  O   VAL A 475      -7.957  23.062   3.357  1.00 83.44           O  
ATOM   3832  CG1 VAL A 475      -6.590  22.109   6.012  1.00 83.44           C  
ATOM   3833  CG2 VAL A 475      -4.406  21.016   5.410  1.00 83.44           C  
ATOM   3834  N   SER A 476      -6.289  24.578   3.389  1.00 90.62           N  
ATOM   3835  CA  SER A 476      -7.211  25.688   3.191  1.00 90.62           C  
ATOM   3836  C   SER A 476      -7.977  25.547   1.881  1.00 90.62           C  
ATOM   3837  CB  SER A 476      -6.457  27.016   3.209  1.00 90.62           C  
ATOM   3838  O   SER A 476      -9.180  25.828   1.824  1.00 90.62           O  
ATOM   3839  OG  SER A 476      -5.883  27.250   4.484  1.00 90.62           O  
ATOM   3840  N   ARG A 477      -7.328  25.219   0.883  1.00 88.12           N  
ATOM   3841  CA  ARG A 477      -8.000  25.047  -0.403  1.00 88.12           C  
ATOM   3842  C   ARG A 477      -9.031  23.938  -0.336  1.00 88.12           C  
ATOM   3843  CB  ARG A 477      -6.977  24.766  -1.505  1.00 88.12           C  
ATOM   3844  O   ARG A 477     -10.133  24.062  -0.875  1.00 88.12           O  
ATOM   3845  CG  ARG A 477      -7.559  24.797  -2.910  1.00 88.12           C  
ATOM   3846  CD  ARG A 477      -6.480  24.625  -3.971  1.00 88.12           C  
ATOM   3847  NE  ARG A 477      -7.059  24.469  -5.305  1.00 88.12           N  
ATOM   3848  NH1 ARG A 477      -5.023  24.375  -6.398  1.00 88.12           N  
ATOM   3849  NH2 ARG A 477      -6.980  24.219  -7.586  1.00 88.12           N  
ATOM   3850  CZ  ARG A 477      -6.352  24.359  -6.426  1.00 88.12           C  
ATOM   3851  N   ARG A 478      -8.664  22.906   0.224  1.00 82.44           N  
ATOM   3852  CA  ARG A 478      -9.586  21.781   0.365  1.00 82.44           C  
ATOM   3853  C   ARG A 478     -10.812  22.188   1.182  1.00 82.44           C  
ATOM   3854  CB  ARG A 478      -8.891  20.594   1.020  1.00 82.44           C  
ATOM   3855  O   ARG A 478     -11.930  21.781   0.870  1.00 82.44           O  
ATOM   3856  CG  ARG A 478      -8.828  19.359   0.138  1.00 82.44           C  
ATOM   3857  CD  ARG A 478      -8.016  18.234   0.786  1.00 82.44           C  
ATOM   3858  NE  ARG A 478      -7.887  17.094  -0.099  1.00 82.44           N  
ATOM   3859  NH1 ARG A 478      -6.508  15.891   1.321  1.00 82.44           N  
ATOM   3860  NH2 ARG A 478      -7.117  15.008  -0.703  1.00 82.44           N  
ATOM   3861  CZ  ARG A 478      -7.172  16.000   0.175  1.00 82.44           C  
ATOM   3862  N   LEU A 479     -10.578  22.859   2.246  1.00 87.12           N  
ATOM   3863  CA  LEU A 479     -11.672  23.328   3.082  1.00 87.12           C  
ATOM   3864  C   LEU A 479     -12.578  24.281   2.299  1.00 87.12           C  
ATOM   3865  CB  LEU A 479     -11.125  24.047   4.324  1.00 87.12           C  
ATOM   3866  O   LEU A 479     -13.805  24.203   2.424  1.00 87.12           O  
ATOM   3867  CG  LEU A 479     -10.820  23.172   5.535  1.00 87.12           C  
ATOM   3868  CD1 LEU A 479      -9.852  23.875   6.477  1.00 87.12           C  
ATOM   3869  CD2 LEU A 479     -12.109  22.797   6.266  1.00 87.12           C  
ATOM   3870  N   ALA A 480     -11.945  25.141   1.554  1.00 90.88           N  
ATOM   3871  CA  ALA A 480     -12.711  26.094   0.742  1.00 90.88           C  
ATOM   3872  C   ALA A 480     -13.602  25.359  -0.258  1.00 90.88           C  
ATOM   3873  CB  ALA A 480     -11.773  27.047   0.011  1.00 90.88           C  
ATOM   3874  O   ALA A 480     -14.758  25.734  -0.462  1.00 90.88           O  
ATOM   3875  N   LYS A 481     -13.047  24.391  -0.787  1.00 86.25           N  
ATOM   3876  CA  LYS A 481     -13.812  23.594  -1.743  1.00 86.25           C  
ATOM   3877  C   LYS A 481     -14.992  22.891  -1.062  1.00 86.25           C  
ATOM   3878  CB  LYS A 481     -12.914  22.562  -2.428  1.00 86.25           C  
ATOM   3879  O   LYS A 481     -16.078  22.797  -1.637  1.00 86.25           O  
ATOM   3880  CG  LYS A 481     -12.234  23.078  -3.686  1.00 86.25           C  
ATOM   3881  CD  LYS A 481     -11.484  21.953  -4.406  1.00 86.25           C  
ATOM   3882  CE  LYS A 481     -10.797  22.469  -5.664  1.00 86.25           C  
ATOM   3883  NZ  LYS A 481     -10.000  21.406  -6.336  1.00 86.25           N  
ATOM   3884  N   ASN A 482     -14.742  22.422   0.101  1.00 82.50           N  
ATOM   3885  CA  ASN A 482     -15.797  21.781   0.882  1.00 82.50           C  
ATOM   3886  C   ASN A 482     -16.891  22.781   1.262  1.00 82.50           C  
ATOM   3887  CB  ASN A 482     -15.211  21.141   2.137  1.00 82.50           C  
ATOM   3888  O   ASN A 482     -18.047  22.375   1.496  1.00 82.50           O  
ATOM   3889  CG  ASN A 482     -14.789  19.703   1.905  1.00 82.50           C  
ATOM   3890  ND2 ASN A 482     -14.070  19.125   2.863  1.00 82.50           N  
ATOM   3891  OD1 ASN A 482     -15.117  19.094   0.875  1.00 82.50           O  
ATOM   3892  N   MET A 483     -16.531  24.000   1.375  1.00 88.19           N  
ATOM   3893  CA  MET A 483     -17.469  25.047   1.753  1.00 88.19           C  
ATOM   3894  C   MET A 483     -18.172  25.625   0.523  1.00 88.19           C  
ATOM   3895  CB  MET A 483     -16.766  26.156   2.531  1.00 88.19           C  
ATOM   3896  O   MET A 483     -18.891  26.625   0.622  1.00 88.19           O  
ATOM   3897  CG  MET A 483     -16.219  25.719   3.873  1.00 88.19           C  
ATOM   3898  SD  MET A 483     -15.305  27.047   4.734  1.00 88.19           S  
ATOM   3899  CE  MET A 483     -16.688  27.969   5.465  1.00 88.19           C  
ATOM   3900  N   GLY A 484     -17.891  25.000  -0.617  1.00 82.12           N  
ATOM   3901  CA  GLY A 484     -18.562  25.375  -1.851  1.00 82.12           C  
ATOM   3902  C   GLY A 484     -17.828  26.453  -2.635  1.00 82.12           C  
ATOM   3903  O   GLY A 484     -18.422  27.109  -3.498  1.00 82.12           O  
ATOM   3904  N   GLY A 485     -16.641  26.688  -2.277  1.00 89.44           N  
ATOM   3905  CA  GLY A 485     -15.836  27.688  -2.965  1.00 89.44           C  
ATOM   3906  C   GLY A 485     -14.461  27.188  -3.373  1.00 89.44           C  
ATOM   3907  O   GLY A 485     -14.305  26.016  -3.713  1.00 89.44           O  
ATOM   3908  N   ASP A 486     -13.555  28.219  -3.564  1.00 90.69           N  
ATOM   3909  CA  ASP A 486     -12.180  27.891  -3.957  1.00 90.69           C  
ATOM   3910  C   ASP A 486     -11.227  29.031  -3.604  1.00 90.69           C  
ATOM   3911  CB  ASP A 486     -12.109  27.594  -5.457  1.00 90.69           C  
ATOM   3912  O   ASP A 486     -11.664  30.125  -3.225  1.00 90.69           O  
ATOM   3913  CG  ASP A 486     -10.961  26.672  -5.820  1.00 90.69           C  
ATOM   3914  OD1 ASP A 486     -10.172  26.297  -4.926  1.00 90.69           O  
ATOM   3915  OD2 ASP A 486     -10.836  26.328  -7.016  1.00 90.69           O  
ATOM   3916  N   ILE A 487      -9.961  28.625  -3.629  1.00 93.44           N  
ATOM   3917  CA  ILE A 487      -8.922  29.625  -3.434  1.00 93.44           C  
ATOM   3918  C   ILE A 487      -8.125  29.797  -4.723  1.00 93.44           C  
ATOM   3919  CB  ILE A 487      -7.984  29.250  -2.268  1.00 93.44           C  
ATOM   3920  O   ILE A 487      -7.672  28.828  -5.316  1.00 93.44           O  
ATOM   3921  CG1 ILE A 487      -8.750  29.250  -0.941  1.00 93.44           C  
ATOM   3922  CG2 ILE A 487      -6.789  30.203  -2.205  1.00 93.44           C  
ATOM   3923  CD1 ILE A 487      -7.922  28.797   0.253  1.00 93.44           C  
ATOM   3924  N   THR A 488      -8.039  31.016  -5.203  1.00 91.75           N  
ATOM   3925  CA  THR A 488      -7.230  31.312  -6.379  1.00 91.75           C  
ATOM   3926  C   THR A 488      -6.141  32.312  -6.031  1.00 91.75           C  
ATOM   3927  CB  THR A 488      -8.102  31.859  -7.527  1.00 91.75           C  
ATOM   3928  O   THR A 488      -6.254  33.062  -5.047  1.00 91.75           O  
ATOM   3929  CG2 THR A 488      -8.984  30.781  -8.117  1.00 91.75           C  
ATOM   3930  OG1 THR A 488      -8.930  32.938  -7.027  1.00 91.75           O  
ATOM   3931  N   VAL A 489      -5.047  32.312  -6.824  1.00 92.25           N  
ATOM   3932  CA  VAL A 489      -3.930  33.188  -6.508  1.00 92.25           C  
ATOM   3933  C   VAL A 489      -3.445  33.875  -7.773  1.00 92.25           C  
ATOM   3934  CB  VAL A 489      -2.768  32.406  -5.848  1.00 92.25           C  
ATOM   3935  O   VAL A 489      -3.438  33.281  -8.852  1.00 92.25           O  
ATOM   3936  CG1 VAL A 489      -1.979  31.625  -6.891  1.00 92.25           C  
ATOM   3937  CG2 VAL A 489      -1.851  33.375  -5.090  1.00 92.25           C  
ATOM   3938  N   THR A 490      -3.238  35.188  -7.688  1.00 91.69           N  
ATOM   3939  CA  THR A 490      -2.543  36.000  -8.688  1.00 91.69           C  
ATOM   3940  C   THR A 490      -1.314  36.656  -8.086  1.00 91.69           C  
ATOM   3941  CB  THR A 490      -3.471  37.062  -9.297  1.00 91.69           C  
ATOM   3942  O   THR A 490      -1.381  37.219  -6.984  1.00 91.69           O  
ATOM   3943  CG2 THR A 490      -4.379  36.469 -10.359  1.00 91.69           C  
ATOM   3944  OG1 THR A 490      -4.281  37.625  -8.258  1.00 91.69           O  
ATOM   3945  N   SER A 491      -0.132  36.406  -8.688  1.00 90.81           N  
ATOM   3946  CA  SER A 491       1.085  36.969  -8.086  1.00 90.81           C  
ATOM   3947  C   SER A 491       2.072  37.406  -9.156  1.00 90.81           C  
ATOM   3948  CB  SER A 491       1.743  35.906  -7.184  1.00 90.81           C  
ATOM   3949  O   SER A 491       2.010  36.969 -10.305  1.00 90.81           O  
ATOM   3950  OG  SER A 491       3.000  36.375  -6.719  1.00 90.81           O  
ATOM   3951  N   GLU A 492       2.797  38.469  -8.820  1.00 86.69           N  
ATOM   3952  CA  GLU A 492       3.934  38.938  -9.602  1.00 86.69           C  
ATOM   3953  C   GLU A 492       5.191  39.062  -8.742  1.00 86.69           C  
ATOM   3954  CB  GLU A 492       3.617  40.281 -10.250  1.00 86.69           C  
ATOM   3955  O   GLU A 492       5.148  39.594  -7.641  1.00 86.69           O  
ATOM   3956  CG  GLU A 492       4.195  40.469 -11.648  1.00 86.69           C  
ATOM   3957  CD  GLU A 492       3.904  41.812 -12.258  1.00 86.69           C  
ATOM   3958  OE1 GLU A 492       4.395  42.094 -13.375  1.00 86.69           O  
ATOM   3959  OE2 GLU A 492       3.184  42.625 -11.617  1.00 86.69           O  
ATOM   3960  N   GLN A 493       6.273  38.531  -9.266  1.00 86.31           N  
ATOM   3961  CA  GLN A 493       7.512  38.500  -8.492  1.00 86.31           C  
ATOM   3962  C   GLN A 493       7.953  39.938  -8.133  1.00 86.31           C  
ATOM   3963  CB  GLN A 493       8.617  37.812  -9.273  1.00 86.31           C  
ATOM   3964  O   GLN A 493       8.031  40.812  -9.000  1.00 86.31           O  
ATOM   3965  CG  GLN A 493       9.477  36.875  -8.422  1.00 86.31           C  
ATOM   3966  CD  GLN A 493      10.273  35.875  -9.250  1.00 86.31           C  
ATOM   3967  NE2 GLN A 493      10.961  34.969  -8.570  1.00 86.31           N  
ATOM   3968  OE1 GLN A 493      10.266  35.938 -10.477  1.00 86.31           O  
ATOM   3969  N   GLY A 494       8.172  40.219  -6.898  1.00 83.88           N  
ATOM   3970  CA  GLY A 494       8.664  41.469  -6.406  1.00 83.88           C  
ATOM   3971  C   GLY A 494       7.562  42.469  -6.070  1.00 83.88           C  
ATOM   3972  O   GLY A 494       7.820  43.531  -5.516  1.00 83.88           O  
ATOM   3973  N   LYS A 495       6.316  42.250  -6.504  1.00 87.44           N  
ATOM   3974  CA  LYS A 495       5.223  43.188  -6.277  1.00 87.44           C  
ATOM   3975  C   LYS A 495       4.227  42.656  -5.258  1.00 87.44           C  
ATOM   3976  CB  LYS A 495       4.508  43.500  -7.594  1.00 87.44           C  
ATOM   3977  O   LYS A 495       3.350  43.375  -4.789  1.00 87.44           O  
ATOM   3978  CG  LYS A 495       5.207  44.562  -8.445  1.00 87.44           C  
ATOM   3979  CD  LYS A 495       4.312  45.062  -9.578  1.00 87.44           C  
ATOM   3980  CE  LYS A 495       5.023  46.062 -10.445  1.00 87.44           C  
ATOM   3981  NZ  LYS A 495       4.164  46.531 -11.578  1.00 87.44           N  
ATOM   3982  N   GLY A 496       4.352  41.438  -5.020  1.00 90.31           N  
ATOM   3983  CA  GLY A 496       3.449  40.875  -4.035  1.00 90.31           C  
ATOM   3984  C   GLY A 496       2.479  39.875  -4.625  1.00 90.31           C  
ATOM   3985  O   GLY A 496       2.637  39.438  -5.773  1.00 90.31           O  
ATOM   3986  N   SER A 497       1.574  39.344  -3.832  1.00 93.31           N  
ATOM   3987  CA  SER A 497       0.617  38.312  -4.246  1.00 93.31           C  
ATOM   3988  C   SER A 497      -0.785  38.656  -3.738  1.00 93.31           C  
ATOM   3989  CB  SER A 497       1.050  36.938  -3.746  1.00 93.31           C  
ATOM   3990  O   SER A 497      -0.944  39.344  -2.740  1.00 93.31           O  
ATOM   3991  OG  SER A 497       2.459  36.875  -3.604  1.00 93.31           O  
ATOM   3992  N   THR A 498      -1.794  38.219  -4.504  1.00 94.56           N  
ATOM   3993  CA  THR A 498      -3.188  38.375  -4.094  1.00 94.56           C  
ATOM   3994  C   THR A 498      -3.881  37.000  -4.074  1.00 94.56           C  
ATOM   3995  CB  THR A 498      -3.951  39.312  -5.027  1.00 94.56           C  
ATOM   3996  O   THR A 498      -3.996  36.344  -5.109  1.00 94.56           O  
ATOM   3997  CG2 THR A 498      -5.344  39.625  -4.480  1.00 94.56           C  
ATOM   3998  OG1 THR A 498      -3.219  40.531  -5.152  1.00 94.56           O  
ATOM   3999  N   PHE A 499      -4.281  36.625  -2.908  1.00 95.38           N  
ATOM   4000  CA  PHE A 499      -5.047  35.406  -2.748  1.00 95.38           C  
ATOM   4001  C   PHE A 499      -6.539  35.688  -2.633  1.00 95.38           C  
ATOM   4002  CB  PHE A 499      -4.570  34.625  -1.515  1.00 95.38           C  
ATOM   4003  O   PHE A 499      -6.945  36.562  -1.845  1.00 95.38           O  
ATOM   4004  CG  PHE A 499      -3.256  33.906  -1.709  1.00 95.38           C  
ATOM   4005  CD1 PHE A 499      -3.211  32.562  -2.010  1.00 95.38           C  
ATOM   4006  CD2 PHE A 499      -2.061  34.625  -1.590  1.00 95.38           C  
ATOM   4007  CE1 PHE A 499      -1.994  31.906  -2.191  1.00 95.38           C  
ATOM   4008  CE2 PHE A 499      -0.839  33.969  -1.769  1.00 95.38           C  
ATOM   4009  CZ  PHE A 499      -0.809  32.625  -2.068  1.00 95.38           C  
ATOM   4010  N   THR A 500      -7.348  35.031  -3.422  1.00 94.94           N  
ATOM   4011  CA  THR A 500      -8.789  35.250  -3.414  1.00 94.94           C  
ATOM   4012  C   THR A 500      -9.523  34.000  -2.926  1.00 94.94           C  
ATOM   4013  CB  THR A 500      -9.305  35.656  -4.812  1.00 94.94           C  
ATOM   4014  O   THR A 500      -9.375  32.938  -3.498  1.00 94.94           O  
ATOM   4015  CG2 THR A 500     -10.555  36.500  -4.723  1.00 94.94           C  
ATOM   4016  OG1 THR A 500      -8.281  36.375  -5.504  1.00 94.94           O  
ATOM   4017  N   LEU A 501     -10.266  34.156  -1.855  1.00 96.06           N  
ATOM   4018  CA  LEU A 501     -11.094  33.094  -1.294  1.00 96.06           C  
ATOM   4019  C   LEU A 501     -12.562  33.344  -1.595  1.00 96.06           C  
ATOM   4020  CB  LEU A 501     -10.875  33.000   0.219  1.00 96.06           C  
ATOM   4021  O   LEU A 501     -13.070  34.438  -1.394  1.00 96.06           O  
ATOM   4022  CG  LEU A 501     -11.852  32.094   0.982  1.00 96.06           C  
ATOM   4023  CD1 LEU A 501     -11.500  30.625   0.783  1.00 96.06           C  
ATOM   4024  CD2 LEU A 501     -11.859  32.469   2.465  1.00 96.06           C  
ATOM   4025  N   THR A 502     -13.242  32.344  -2.146  1.00 94.00           N  
ATOM   4026  CA  THR A 502     -14.688  32.406  -2.348  1.00 94.00           C  
ATOM   4027  C   THR A 502     -15.375  31.250  -1.606  1.00 94.00           C  
ATOM   4028  CB  THR A 502     -15.047  32.344  -3.844  1.00 94.00           C  
ATOM   4029  O   THR A 502     -14.906  30.109  -1.636  1.00 94.00           O  
ATOM   4030  CG2 THR A 502     -14.945  33.719  -4.492  1.00 94.00           C  
ATOM   4031  OG1 THR A 502     -14.148  31.438  -4.508  1.00 94.00           O  
ATOM   4032  N   ILE A 503     -16.391  31.578  -0.879  1.00 92.81           N  
ATOM   4033  CA  ILE A 503     -17.141  30.547  -0.175  1.00 92.81           C  
ATOM   4034  C   ILE A 503     -18.641  30.812  -0.309  1.00 92.81           C  
ATOM   4035  CB  ILE A 503     -16.750  30.469   1.315  1.00 92.81           C  
ATOM   4036  O   ILE A 503     -19.062  31.953  -0.509  1.00 92.81           O  
ATOM   4037  CG1 ILE A 503     -16.281  31.844   1.811  1.00 92.81           C  
ATOM   4038  CG2 ILE A 503     -15.656  29.422   1.531  1.00 92.81           C  
ATOM   4039  CD1 ILE A 503     -16.172  31.953   3.326  1.00 92.81           C  
ATOM   4040  N   HIS A 504     -19.391  29.750  -0.201  1.00 90.62           N  
ATOM   4041  CA  HIS A 504     -20.859  29.875  -0.205  1.00 90.62           C  
ATOM   4042  C   HIS A 504     -21.391  30.078   1.206  1.00 90.62           C  
ATOM   4043  CB  HIS A 504     -21.484  28.625  -0.833  1.00 90.62           C  
ATOM   4044  O   HIS A 504     -21.266  29.203   2.061  1.00 90.62           O  
ATOM   4045  CG  HIS A 504     -22.906  28.844  -1.274  1.00 90.62           C  
ATOM   4046  CD2 HIS A 504     -23.422  29.125  -2.494  1.00 90.62           C  
ATOM   4047  ND1 HIS A 504     -23.969  28.766  -0.408  1.00 90.62           N  
ATOM   4048  CE1 HIS A 504     -25.094  29.000  -1.077  1.00 90.62           C  
ATOM   4049  NE2 HIS A 504     -24.781  29.219  -2.344  1.00 90.62           N  
ATOM   4050  N   ALA A 505     -21.875  31.234   1.510  1.00 90.25           N  
ATOM   4051  CA  ALA A 505     -22.406  31.562   2.824  1.00 90.25           C  
ATOM   4052  C   ALA A 505     -23.719  32.344   2.699  1.00 90.25           C  
ATOM   4053  CB  ALA A 505     -21.391  32.375   3.627  1.00 90.25           C  
ATOM   4054  O   ALA A 505     -23.719  33.562   2.656  1.00 90.25           O  
ATOM   4055  N   PRO A 506     -24.859  31.672   2.701  1.00 87.31           N  
ATOM   4056  CA  PRO A 506     -26.156  32.344   2.576  1.00 87.31           C  
ATOM   4057  C   PRO A 506     -26.438  33.312   3.732  1.00 87.31           C  
ATOM   4058  CB  PRO A 506     -27.172  31.203   2.574  1.00 87.31           C  
ATOM   4059  O   PRO A 506     -26.031  33.031   4.871  1.00 87.31           O  
ATOM   4060  CG  PRO A 506     -26.359  29.984   2.928  1.00 87.31           C  
ATOM   4061  CD  PRO A 506     -24.906  30.375   2.951  1.00 87.31           C  
ATOM   4062  N   SER A 507     -26.969  34.469   3.371  1.00 81.62           N  
ATOM   4063  CA  SER A 507     -27.297  35.469   4.375  1.00 81.62           C  
ATOM   4064  C   SER A 507     -28.625  35.156   5.055  1.00 81.62           C  
ATOM   4065  CB  SER A 507     -27.359  36.875   3.738  1.00 81.62           C  
ATOM   4066  O   SER A 507     -29.547  34.625   4.422  1.00 81.62           O  
ATOM   4067  OG  SER A 507     -28.688  37.375   3.760  1.00 81.62           O  
ATOM   4068  N   VAL A 508     -28.656  35.094   6.297  1.00 66.00           N  
ATOM   4069  CA  VAL A 508     -29.922  34.938   7.016  1.00 66.00           C  
ATOM   4070  C   VAL A 508     -30.703  36.250   6.969  1.00 66.00           C  
ATOM   4071  CB  VAL A 508     -29.688  34.500   8.484  1.00 66.00           C  
ATOM   4072  O   VAL A 508     -30.141  37.312   7.145  1.00 66.00           O  
ATOM   4073  CG1 VAL A 508     -31.000  34.125   9.148  1.00 66.00           C  
ATOM   4074  CG2 VAL A 508     -28.688  33.344   8.547  1.00 66.00           C  
ATOM   4075  N   ALA A 509     -31.891  36.375   6.207  1.00 52.25           N  
ATOM   4076  CA  ALA A 509     -32.781  37.531   6.074  1.00 52.25           C  
ATOM   4077  C   ALA A 509     -32.875  38.281   7.387  1.00 52.25           C  
ATOM   4078  CB  ALA A 509     -34.156  37.062   5.629  1.00 52.25           C  
ATOM   4079  O   ALA A 509     -33.094  37.719   8.445  1.00 52.25           O  
ATOM   4080  N   GLU A 510     -32.219  39.344   7.375  1.00 43.38           N  
ATOM   4081  CA  GLU A 510     -32.312  40.281   8.469  1.00 43.38           C  
ATOM   4082  C   GLU A 510     -33.750  40.688   8.719  1.00 43.38           C  
ATOM   4083  CB  GLU A 510     -31.469  41.531   8.164  1.00 43.38           C  
ATOM   4084  O   GLU A 510     -34.438  41.188   7.812  1.00 43.38           O  
ATOM   4085  CG  GLU A 510     -30.016  41.406   8.625  1.00 43.38           C  
ATOM   4086  CD  GLU A 510     -29.188  42.625   8.328  1.00 43.38           C  
ATOM   4087  OE1 GLU A 510     -28.000  42.688   8.727  1.00 43.38           O  
ATOM   4088  OE2 GLU A 510     -29.719  43.562   7.699  1.00 43.38           O  
ATOM   4089  N   GLU A 511     -34.750  40.094   9.188  1.00 33.81           N  
ATOM   4090  CA  GLU A 511     -35.688  41.062   9.688  1.00 33.81           C  
ATOM   4091  C   GLU A 511     -35.000  42.281  10.266  1.00 33.81           C  
ATOM   4092  CB  GLU A 511     -36.625  40.438  10.742  1.00 33.81           C  
ATOM   4093  O   GLU A 511     -34.094  42.156  11.102  1.00 33.81           O  
ATOM   4094  CG  GLU A 511     -37.781  39.656  10.156  1.00 33.81           C  
ATOM   4095  CD  GLU A 511     -38.750  39.125  11.211  1.00 33.81           C  
ATOM   4096  OE1 GLU A 511     -39.781  38.531  10.852  1.00 33.81           O  
ATOM   4097  OE2 GLU A 511     -38.438  39.281  12.414  1.00 33.81           O  
ATOM   4098  N   VAL A 512     -34.938  43.312   9.406  1.00 33.22           N  
ATOM   4099  CA  VAL A 512     -34.562  44.688   9.742  1.00 33.22           C  
ATOM   4100  C   VAL A 512     -35.094  45.031  11.141  1.00 33.22           C  
ATOM   4101  CB  VAL A 512     -35.125  45.688   8.711  1.00 33.22           C  
ATOM   4102  O   VAL A 512     -36.250  45.375  11.312  1.00 33.22           O  
ATOM   4103  CG1 VAL A 512     -34.562  47.094   8.961  1.00 33.22           C  
ATOM   4104  CG2 VAL A 512     -34.812  45.250   7.289  1.00 33.22           C  
ATOM   4105  N   ASP A 513     -35.375  44.219  12.023  1.00 30.14           N  
ATOM   4106  CA  ASP A 513     -35.719  44.938  13.250  1.00 30.14           C  
ATOM   4107  C   ASP A 513     -34.688  46.031  13.531  1.00 30.14           C  
ATOM   4108  CB  ASP A 513     -35.781  43.969  14.438  1.00 30.14           C  
ATOM   4109  O   ASP A 513     -33.469  45.812  13.422  1.00 30.14           O  
ATOM   4110  CG  ASP A 513     -37.219  43.594  14.805  1.00 30.14           C  
ATOM   4111  OD1 ASP A 513     -38.156  44.281  14.375  1.00 30.14           O  
ATOM   4112  OD2 ASP A 513     -37.375  42.594  15.531  1.00 30.14           O  
ATOM   4113  N   ASP A 514     -35.031  47.312  13.086  1.00 30.72           N  
ATOM   4114  CA  ASP A 514     -34.531  48.594  13.570  1.00 30.72           C  
ATOM   4115  C   ASP A 514     -33.906  48.469  14.953  1.00 30.72           C  
ATOM   4116  CB  ASP A 514     -35.688  49.625  13.594  1.00 30.72           C  
ATOM   4117  O   ASP A 514     -33.844  49.469  15.695  1.00 30.72           O  
ATOM   4118  CG  ASP A 514     -35.781  50.469  12.320  1.00 30.72           C  
ATOM   4119  OD1 ASP A 514     -34.781  50.469  11.539  1.00 30.72           O  
ATOM   4120  OD2 ASP A 514     -36.812  51.094  12.102  1.00 30.72           O  
ATOM   4121  N   ALA A 515     -34.188  47.344  15.555  1.00 32.62           N  
ATOM   4122  CA  ALA A 515     -33.750  47.375  16.953  1.00 32.62           C  
ATOM   4123  C   ALA A 515     -32.281  47.719  17.078  1.00 32.62           C  
ATOM   4124  CB  ALA A 515     -34.062  46.031  17.625  1.00 32.62           C  
ATOM   4125  O   ALA A 515     -31.438  46.812  17.109  1.00 32.62           O  
ATOM   4126  N   PHE A 516     -31.656  48.531  16.188  1.00 30.61           N  
ATOM   4127  CA  PHE A 516     -30.344  49.094  16.531  1.00 30.61           C  
ATOM   4128  C   PHE A 516     -30.250  49.375  18.031  1.00 30.61           C  
ATOM   4129  CB  PHE A 516     -30.078  50.375  15.750  1.00 30.61           C  
ATOM   4130  O   PHE A 516     -29.172  49.375  18.609  1.00 30.61           O  
ATOM   4131  CG  PHE A 516     -29.359  50.156  14.453  1.00 30.61           C  
ATOM   4132  CD1 PHE A 516     -27.969  50.125  14.406  1.00 30.61           C  
ATOM   4133  CD2 PHE A 516     -30.062  49.969  13.273  1.00 30.61           C  
ATOM   4134  CE1 PHE A 516     -27.297  49.906  13.203  1.00 30.61           C  
ATOM   4135  CE2 PHE A 516     -29.406  49.781  12.062  1.00 30.61           C  
ATOM   4136  CZ  PHE A 516     -28.016  49.750  12.031  1.00 30.61           C  
ATOM   4137  N   ASP A 517     -31.141  50.406  18.422  1.00 28.02           N  
ATOM   4138  CA  ASP A 517     -31.047  51.094  19.703  1.00 28.02           C  
ATOM   4139  C   ASP A 517     -31.172  50.125  20.859  1.00 28.02           C  
ATOM   4140  CB  ASP A 517     -32.125  52.188  19.812  1.00 28.02           C  
ATOM   4141  O   ASP A 517     -31.531  50.500  21.984  1.00 28.02           O  
ATOM   4142  CG  ASP A 517     -31.594  53.562  19.438  1.00 28.02           C  
ATOM   4143  OD1 ASP A 517     -30.359  53.781  19.406  1.00 28.02           O  
ATOM   4144  OD2 ASP A 517     -32.438  54.469  19.188  1.00 28.02           O  
ATOM   4145  N   GLU A 518     -31.797  49.000  20.578  1.00 29.91           N  
ATOM   4146  CA  GLU A 518     -32.094  48.312  21.828  1.00 29.91           C  
ATOM   4147  C   GLU A 518     -30.844  48.188  22.703  1.00 29.91           C  
ATOM   4148  CB  GLU A 518     -32.688  46.938  21.562  1.00 29.91           C  
ATOM   4149  O   GLU A 518     -29.797  47.750  22.219  1.00 29.91           O  
ATOM   4150  CG  GLU A 518     -34.219  46.938  21.438  1.00 29.91           C  
ATOM   4151  CD  GLU A 518     -34.812  45.531  21.234  1.00 29.91           C  
ATOM   4152  OE1 GLU A 518     -36.031  45.406  21.156  1.00 29.91           O  
ATOM   4153  OE2 GLU A 518     -34.000  44.594  21.141  1.00 29.91           O  
ATOM   4154  N   ASP A 519     -30.828  49.031  23.625  1.00 30.08           N  
ATOM   4155  CA  ASP A 519     -30.047  49.188  24.859  1.00 30.08           C  
ATOM   4156  C   ASP A 519     -29.438  47.844  25.281  1.00 30.08           C  
ATOM   4157  CB  ASP A 519     -30.938  49.750  25.969  1.00 30.08           C  
ATOM   4158  O   ASP A 519     -30.031  46.781  25.047  1.00 30.08           O  
ATOM   4159  CG  ASP A 519     -30.812  51.250  26.109  1.00 30.08           C  
ATOM   4160  OD1 ASP A 519     -29.844  51.844  25.609  1.00 30.08           O  
ATOM   4161  OD2 ASP A 519     -31.703  51.875  26.750  1.00 30.08           O  
ATOM   4162  N   ASP A 520     -28.141  47.781  25.344  1.00 34.25           N  
ATOM   4163  CA  ASP A 520     -27.297  46.875  26.109  1.00 34.25           C  
ATOM   4164  C   ASP A 520     -28.109  46.188  27.219  1.00 34.25           C  
ATOM   4165  CB  ASP A 520     -26.109  47.625  26.719  1.00 34.25           C  
ATOM   4166  O   ASP A 520     -28.156  46.688  28.344  1.00 34.25           O  
ATOM   4167  CG  ASP A 520     -24.859  47.531  25.875  1.00 34.25           C  
ATOM   4168  OD1 ASP A 520     -24.797  46.656  24.953  1.00 34.25           O  
ATOM   4169  OD2 ASP A 520     -23.906  48.312  26.109  1.00 34.25           O  
ATOM   4170  N   MET A 521     -29.406  45.969  27.016  1.00 33.31           N  
ATOM   4171  CA  MET A 521     -29.969  45.312  28.203  1.00 33.31           C  
ATOM   4172  C   MET A 521     -29.016  44.250  28.750  1.00 33.31           C  
ATOM   4173  CB  MET A 521     -31.328  44.656  27.875  1.00 33.31           C  
ATOM   4174  O   MET A 521     -28.531  43.406  28.000  1.00 33.31           O  
ATOM   4175  CG  MET A 521     -32.500  45.375  28.516  1.00 33.31           C  
ATOM   4176  SD  MET A 521     -34.031  44.375  28.438  1.00 33.31           S  
ATOM   4177  CE  MET A 521     -34.562  44.719  26.734  1.00 33.31           C  
ATOM   4178  N   PRO A 522     -28.359  44.594  29.734  1.00 39.34           N  
ATOM   4179  CA  PRO A 522     -27.406  43.719  30.438  1.00 39.34           C  
ATOM   4180  C   PRO A 522     -27.844  42.250  30.406  1.00 39.34           C  
ATOM   4181  CB  PRO A 522     -27.406  44.250  31.859  1.00 39.34           C  
ATOM   4182  O   PRO A 522     -29.047  41.938  30.500  1.00 39.34           O  
ATOM   4183  CG  PRO A 522     -28.562  45.188  31.922  1.00 39.34           C  
ATOM   4184  CD  PRO A 522     -29.094  45.375  30.531  1.00 39.34           C  
ATOM   4185  N   LEU A 523     -27.391  41.406  29.562  1.00 47.03           N  
ATOM   4186  CA  LEU A 523     -27.656  39.969  29.719  1.00 47.03           C  
ATOM   4187  C   LEU A 523     -28.047  39.656  31.156  1.00 47.03           C  
ATOM   4188  CB  LEU A 523     -26.422  39.156  29.312  1.00 47.03           C  
ATOM   4189  O   LEU A 523     -27.531  40.250  32.094  1.00 47.03           O  
ATOM   4190  CG  LEU A 523     -26.219  38.906  27.828  1.00 47.03           C  
ATOM   4191  CD1 LEU A 523     -24.719  38.875  27.484  1.00 47.03           C  
ATOM   4192  CD2 LEU A 523     -26.891  37.625  27.391  1.00 47.03           C  
ATOM   4193  N   PRO A 524     -29.297  39.188  31.375  1.00 54.50           N  
ATOM   4194  CA  PRO A 524     -29.656  38.906  32.750  1.00 54.50           C  
ATOM   4195  C   PRO A 524     -28.547  38.125  33.500  1.00 54.50           C  
ATOM   4196  CB  PRO A 524     -30.906  38.031  32.625  1.00 54.50           C  
ATOM   4197  O   PRO A 524     -27.781  37.406  32.875  1.00 54.50           O  
ATOM   4198  CG  PRO A 524     -30.922  37.594  31.203  1.00 54.50           C  
ATOM   4199  CD  PRO A 524     -29.953  38.438  30.422  1.00 54.50           C  
ATOM   4200  N   ALA A 525     -28.156  38.594  34.562  1.00 65.44           N  
ATOM   4201  CA  ALA A 525     -27.234  37.906  35.438  1.00 65.44           C  
ATOM   4202  C   ALA A 525     -27.766  36.500  35.750  1.00 65.44           C  
ATOM   4203  CB  ALA A 525     -27.047  38.656  36.750  1.00 65.44           C  
ATOM   4204  O   ALA A 525     -28.812  36.344  36.344  1.00 65.44           O  
ATOM   4205  N   LEU A 526     -27.266  35.469  35.031  1.00 80.19           N  
ATOM   4206  CA  LEU A 526     -27.688  34.094  35.188  1.00 80.19           C  
ATOM   4207  C   LEU A 526     -26.828  33.375  36.250  1.00 80.19           C  
ATOM   4208  CB  LEU A 526     -27.594  33.344  33.844  1.00 80.19           C  
ATOM   4209  O   LEU A 526     -25.703  33.781  36.500  1.00 80.19           O  
ATOM   4210  CG  LEU A 526     -28.406  33.906  32.688  1.00 80.19           C  
ATOM   4211  CD1 LEU A 526     -27.859  33.438  31.359  1.00 80.19           C  
ATOM   4212  CD2 LEU A 526     -29.875  33.531  32.844  1.00 80.19           C  
ATOM   4213  N   ASN A 527     -27.469  32.500  36.938  1.00 85.31           N  
ATOM   4214  CA  ASN A 527     -26.734  31.547  37.781  1.00 85.31           C  
ATOM   4215  C   ASN A 527     -26.391  30.281  37.000  1.00 85.31           C  
ATOM   4216  CB  ASN A 527     -27.562  31.203  39.031  1.00 85.31           C  
ATOM   4217  O   ASN A 527     -27.266  29.484  36.688  1.00 85.31           O  
ATOM   4218  CG  ASN A 527     -27.312  32.156  40.188  1.00 85.31           C  
ATOM   4219  ND2 ASN A 527     -28.156  32.094  41.188  1.00 85.31           N  
ATOM   4220  OD1 ASN A 527     -26.375  32.969  40.125  1.00 85.31           O  
ATOM   4221  N   VAL A 528     -25.094  30.172  36.719  1.00 88.75           N  
ATOM   4222  CA  VAL A 528     -24.656  29.109  35.812  1.00 88.75           C  
ATOM   4223  C   VAL A 528     -23.969  28.016  36.594  1.00 88.75           C  
ATOM   4224  CB  VAL A 528     -23.719  29.641  34.719  1.00 88.75           C  
ATOM   4225  O   VAL A 528     -23.141  28.297  37.500  1.00 88.75           O  
ATOM   4226  CG1 VAL A 528     -23.281  28.516  33.781  1.00 88.75           C  
ATOM   4227  CG2 VAL A 528     -24.422  30.750  33.906  1.00 88.75           C  
ATOM   4228  N   LEU A 529     -24.328  26.766  36.344  1.00 91.38           N  
ATOM   4229  CA  LEU A 529     -23.562  25.625  36.844  1.00 91.38           C  
ATOM   4230  C   LEU A 529     -22.594  25.109  35.781  1.00 91.38           C  
ATOM   4231  CB  LEU A 529     -24.516  24.500  37.250  1.00 91.38           C  
ATOM   4232  O   LEU A 529     -23.016  24.609  34.750  1.00 91.38           O  
ATOM   4233  CG  LEU A 529     -23.859  23.250  37.844  1.00 91.38           C  
ATOM   4234  CD1 LEU A 529     -23.203  23.562  39.188  1.00 91.38           C  
ATOM   4235  CD2 LEU A 529     -24.891  22.141  38.000  1.00 91.38           C  
ATOM   4236  N   LEU A 530     -21.328  25.281  36.031  1.00 89.75           N  
ATOM   4237  CA  LEU A 530     -20.281  24.812  35.125  1.00 89.75           C  
ATOM   4238  C   LEU A 530     -19.719  23.484  35.594  1.00 89.75           C  
ATOM   4239  CB  LEU A 530     -19.172  25.859  35.031  1.00 89.75           C  
ATOM   4240  O   LEU A 530     -19.172  23.391  36.688  1.00 89.75           O  
ATOM   4241  CG  LEU A 530     -17.969  25.484  34.156  1.00 89.75           C  
ATOM   4242  CD1 LEU A 530     -18.375  25.422  32.688  1.00 89.75           C  
ATOM   4243  CD2 LEU A 530     -16.828  26.469  34.375  1.00 89.75           C  
ATOM   4244  N   VAL A 531     -19.891  22.453  34.719  1.00 88.69           N  
ATOM   4245  CA  VAL A 531     -19.344  21.141  35.031  1.00 88.69           C  
ATOM   4246  C   VAL A 531     -18.125  20.875  34.156  1.00 88.69           C  
ATOM   4247  CB  VAL A 531     -20.391  20.031  34.844  1.00 88.69           C  
ATOM   4248  O   VAL A 531     -18.250  20.641  32.938  1.00 88.69           O  
ATOM   4249  CG1 VAL A 531     -19.844  18.672  35.281  1.00 88.69           C  
ATOM   4250  CG2 VAL A 531     -21.672  20.375  35.594  1.00 88.69           C  
ATOM   4251  N   GLU A 532     -17.047  20.969  34.688  1.00 80.75           N  
ATOM   4252  CA  GLU A 532     -15.758  20.859  34.000  1.00 80.75           C  
ATOM   4253  C   GLU A 532     -14.672  20.328  34.938  1.00 80.75           C  
ATOM   4254  CB  GLU A 532     -15.344  22.219  33.406  1.00 80.75           C  
ATOM   4255  O   GLU A 532     -14.570  20.750  36.062  1.00 80.75           O  
ATOM   4256  CG  GLU A 532     -14.047  22.172  32.625  1.00 80.75           C  
ATOM   4257  CD  GLU A 532     -14.234  21.688  31.203  1.00 80.75           C  
ATOM   4258  OE1 GLU A 532     -13.602  20.672  30.812  1.00 80.75           O  
ATOM   4259  OE2 GLU A 532     -15.023  22.312  30.453  1.00 80.75           O  
ATOM   4260  N   ASP A 533     -13.945  19.375  34.406  1.00 69.19           N  
ATOM   4261  CA  ASP A 533     -12.977  18.734  35.281  1.00 69.19           C  
ATOM   4262  C   ASP A 533     -11.602  19.391  35.156  1.00 69.19           C  
ATOM   4263  CB  ASP A 533     -12.883  17.234  34.969  1.00 69.19           C  
ATOM   4264  O   ASP A 533     -10.742  19.188  36.031  1.00 69.19           O  
ATOM   4265  CG  ASP A 533     -12.352  16.953  33.594  1.00 69.19           C  
ATOM   4266  OD1 ASP A 533     -12.625  17.750  32.656  1.00 69.19           O  
ATOM   4267  OD2 ASP A 533     -11.648  15.938  33.406  1.00 69.19           O  
ATOM   4268  N   ILE A 534     -11.406  20.062  34.094  1.00 63.94           N  
ATOM   4269  CA  ILE A 534     -10.102  20.656  33.875  1.00 63.94           C  
ATOM   4270  C   ILE A 534     -10.070  22.078  34.438  1.00 63.94           C  
ATOM   4271  CB  ILE A 534      -9.758  20.688  32.375  1.00 63.94           C  
ATOM   4272  O   ILE A 534     -10.844  22.938  34.031  1.00 63.94           O  
ATOM   4273  CG1 ILE A 534      -9.750  19.266  31.781  1.00 63.94           C  
ATOM   4274  CG2 ILE A 534      -8.406  21.375  32.125  1.00 63.94           C  
ATOM   4275  CD1 ILE A 534      -9.688  19.203  30.266  1.00 63.94           C  
ATOM   4276  N   GLU A 535      -9.242  22.188  35.406  1.00 62.56           N  
ATOM   4277  CA  GLU A 535      -9.164  23.453  36.125  1.00 62.56           C  
ATOM   4278  C   GLU A 535      -8.961  24.625  35.188  1.00 62.56           C  
ATOM   4279  CB  GLU A 535      -8.039  23.406  37.156  1.00 62.56           C  
ATOM   4280  O   GLU A 535      -9.562  25.688  35.375  1.00 62.56           O  
ATOM   4281  CG  GLU A 535      -8.531  23.312  38.594  1.00 62.56           C  
ATOM   4282  CD  GLU A 535      -7.398  23.250  39.625  1.00 62.56           C  
ATOM   4283  OE1 GLU A 535      -7.680  23.172  40.844  1.00 62.56           O  
ATOM   4284  OE2 GLU A 535      -6.223  23.281  39.188  1.00 62.56           O  
ATOM   4285  N   LEU A 536      -8.109  24.375  34.281  1.00 60.41           N  
ATOM   4286  CA  LEU A 536      -7.816  25.453  33.375  1.00 60.41           C  
ATOM   4287  C   LEU A 536      -9.086  25.906  32.625  1.00 60.41           C  
ATOM   4288  CB  LEU A 536      -6.766  25.016  32.344  1.00 60.41           C  
ATOM   4289  O   LEU A 536      -9.320  27.109  32.469  1.00 60.41           O  
ATOM   4290  CG  LEU A 536      -5.812  26.109  31.844  1.00 60.41           C  
ATOM   4291  CD1 LEU A 536      -4.445  25.953  32.500  1.00 60.41           C  
ATOM   4292  CD2 LEU A 536      -5.680  26.047  30.328  1.00 60.41           C  
ATOM   4293  N   ASN A 537      -9.766  25.000  32.281  1.00 64.31           N  
ATOM   4294  CA  ASN A 537     -11.008  25.312  31.562  1.00 64.31           C  
ATOM   4295  C   ASN A 537     -12.016  26.000  32.469  1.00 64.31           C  
ATOM   4296  CB  ASN A 537     -11.609  24.031  30.984  1.00 64.31           C  
ATOM   4297  O   ASN A 537     -12.773  26.859  32.031  1.00 64.31           O  
ATOM   4298  CG  ASN A 537     -10.805  23.484  29.812  1.00 64.31           C  
ATOM   4299  ND2 ASN A 537     -11.031  22.219  29.484  1.00 64.31           N  
ATOM   4300  OD1 ASN A 537      -9.984  24.188  29.234  1.00 64.31           O  
ATOM   4301  N   VAL A 538     -11.938  25.609  33.688  1.00 71.62           N  
ATOM   4302  CA  VAL A 538     -12.844  26.219  34.656  1.00 71.62           C  
ATOM   4303  C   VAL A 538     -12.492  27.688  34.844  1.00 71.62           C  
ATOM   4304  CB  VAL A 538     -12.781  25.484  36.031  1.00 71.62           C  
ATOM   4305  O   VAL A 538     -13.383  28.547  34.844  1.00 71.62           O  
ATOM   4306  CG1 VAL A 538     -13.531  26.266  37.094  1.00 71.62           C  
ATOM   4307  CG2 VAL A 538     -13.359  24.078  35.875  1.00 71.62           C  
ATOM   4308  N   ILE A 539     -11.195  27.891  34.969  1.00 66.00           N  
ATOM   4309  CA  ILE A 539     -10.750  29.250  35.188  1.00 66.00           C  
ATOM   4310  C   ILE A 539     -11.141  30.141  34.000  1.00 66.00           C  
ATOM   4311  CB  ILE A 539      -9.227  29.312  35.438  1.00 66.00           C  
ATOM   4312  O   ILE A 539     -11.664  31.234  34.188  1.00 66.00           O  
ATOM   4313  CG1 ILE A 539      -8.859  28.594  36.750  1.00 66.00           C  
ATOM   4314  CG2 ILE A 539      -8.742  30.766  35.469  1.00 66.00           C  
ATOM   4315  CD1 ILE A 539      -7.363  28.453  36.969  1.00 66.00           C  
ATOM   4316  N   VAL A 540     -10.938  29.594  32.906  1.00 65.19           N  
ATOM   4317  CA  VAL A 540     -11.211  30.375  31.688  1.00 65.19           C  
ATOM   4318  C   VAL A 540     -12.711  30.594  31.547  1.00 65.19           C  
ATOM   4319  CB  VAL A 540     -10.656  29.656  30.422  1.00 65.19           C  
ATOM   4320  O   VAL A 540     -13.164  31.719  31.328  1.00 65.19           O  
ATOM   4321  CG1 VAL A 540     -11.117  30.375  29.156  1.00 65.19           C  
ATOM   4322  CG2 VAL A 540      -9.125  29.609  30.484  1.00 65.19           C  
ATOM   4323  N   ALA A 541     -13.438  29.547  31.703  1.00 73.69           N  
ATOM   4324  CA  ALA A 541     -14.883  29.625  31.531  1.00 73.69           C  
ATOM   4325  C   ALA A 541     -15.508  30.531  32.594  1.00 73.69           C  
ATOM   4326  CB  ALA A 541     -15.508  28.234  31.594  1.00 73.69           C  
ATOM   4327  O   ALA A 541     -16.375  31.344  32.281  1.00 73.69           O  
ATOM   4328  N   ARG A 542     -15.086  30.312  33.812  1.00 73.12           N  
ATOM   4329  CA  ARG A 542     -15.609  31.109  34.906  1.00 73.12           C  
ATOM   4330  C   ARG A 542     -15.328  32.594  34.688  1.00 73.12           C  
ATOM   4331  CB  ARG A 542     -15.016  30.656  36.250  1.00 73.12           C  
ATOM   4332  O   ARG A 542     -16.203  33.438  34.875  1.00 73.12           O  
ATOM   4333  CG  ARG A 542     -15.531  31.438  37.438  1.00 73.12           C  
ATOM   4334  CD  ARG A 542     -14.859  31.000  38.719  1.00 73.12           C  
ATOM   4335  NE  ARG A 542     -15.273  29.656  39.125  1.00 73.12           N  
ATOM   4336  NH1 ARG A 542     -13.852  29.516  40.938  1.00 73.12           N  
ATOM   4337  NH2 ARG A 542     -15.242  27.766  40.438  1.00 73.12           N  
ATOM   4338  CZ  ARG A 542     -14.789  28.984  40.156  1.00 73.12           C  
ATOM   4339  N   SER A 543     -14.125  32.875  34.281  1.00 68.00           N  
ATOM   4340  CA  SER A 543     -13.742  34.281  34.062  1.00 68.00           C  
ATOM   4341  C   SER A 543     -14.602  34.906  33.000  1.00 68.00           C  
ATOM   4342  CB  SER A 543     -12.266  34.375  33.688  1.00 68.00           C  
ATOM   4343  O   SER A 543     -15.062  36.031  33.156  1.00 68.00           O  
ATOM   4344  OG  SER A 543     -11.883  35.719  33.469  1.00 68.00           O  
ATOM   4345  N   VAL A 544     -14.836  34.188  31.969  1.00 67.19           N  
ATOM   4346  CA  VAL A 544     -15.617  34.719  30.844  1.00 67.19           C  
ATOM   4347  C   VAL A 544     -17.062  34.906  31.281  1.00 67.19           C  
ATOM   4348  CB  VAL A 544     -15.547  33.750  29.625  1.00 67.19           C  
ATOM   4349  O   VAL A 544     -17.672  35.938  31.000  1.00 67.19           O  
ATOM   4350  CG1 VAL A 544     -16.547  34.188  28.562  1.00 67.19           C  
ATOM   4351  CG2 VAL A 544     -14.125  33.750  29.062  1.00 67.19           C  
ATOM   4352  N   LEU A 545     -17.578  34.000  32.031  1.00 77.75           N  
ATOM   4353  CA  LEU A 545     -18.984  34.031  32.438  1.00 77.75           C  
ATOM   4354  C   LEU A 545     -19.219  35.125  33.500  1.00 77.75           C  
ATOM   4355  CB  LEU A 545     -19.406  32.656  33.000  1.00 77.75           C  
ATOM   4356  O   LEU A 545     -20.234  35.812  33.438  1.00 77.75           O  
ATOM   4357  CG  LEU A 545     -19.656  31.562  31.953  1.00 77.75           C  
ATOM   4358  CD1 LEU A 545     -19.688  30.203  32.625  1.00 77.75           C  
ATOM   4359  CD2 LEU A 545     -20.953  31.828  31.203  1.00 77.75           C  
ATOM   4360  N   GLU A 546     -18.297  35.250  34.344  1.00 75.62           N  
ATOM   4361  CA  GLU A 546     -18.438  36.250  35.406  1.00 75.62           C  
ATOM   4362  C   GLU A 546     -18.281  37.656  34.812  1.00 75.62           C  
ATOM   4363  CB  GLU A 546     -17.406  36.031  36.500  1.00 75.62           C  
ATOM   4364  O   GLU A 546     -18.938  38.594  35.281  1.00 75.62           O  
ATOM   4365  CG  GLU A 546     -17.766  34.875  37.438  1.00 75.62           C  
ATOM   4366  CD  GLU A 546     -16.734  34.656  38.531  1.00 75.62           C  
ATOM   4367  OE1 GLU A 546     -16.984  33.844  39.438  1.00 75.62           O  
ATOM   4368  OE2 GLU A 546     -15.656  35.281  38.469  1.00 75.62           O  
ATOM   4369  N   LYS A 547     -17.469  37.750  33.844  1.00 67.69           N  
ATOM   4370  CA  LYS A 547     -17.281  39.031  33.188  1.00 67.69           C  
ATOM   4371  C   LYS A 547     -18.562  39.469  32.469  1.00 67.69           C  
ATOM   4372  CB  LYS A 547     -16.125  38.969  32.188  1.00 67.69           C  
ATOM   4373  O   LYS A 547     -18.828  40.656  32.344  1.00 67.69           O  
ATOM   4374  CG  LYS A 547     -15.172  40.156  32.281  1.00 67.69           C  
ATOM   4375  CD  LYS A 547     -14.008  40.000  31.312  1.00 67.69           C  
ATOM   4376  CE  LYS A 547     -13.070  41.188  31.375  1.00 67.69           C  
ATOM   4377  NZ  LYS A 547     -11.914  41.031  30.438  1.00 67.69           N  
ATOM   4378  N   LEU A 548     -19.234  38.500  32.094  1.00 66.94           N  
ATOM   4379  CA  LEU A 548     -20.500  38.781  31.406  1.00 66.94           C  
ATOM   4380  C   LEU A 548     -21.609  39.062  32.438  1.00 66.94           C  
ATOM   4381  CB  LEU A 548     -20.922  37.594  30.516  1.00 66.94           C  
ATOM   4382  O   LEU A 548     -22.750  39.312  32.031  1.00 66.94           O  
ATOM   4383  CG  LEU A 548     -20.250  37.531  29.141  1.00 66.94           C  
ATOM   4384  CD1 LEU A 548     -20.234  36.094  28.625  1.00 66.94           C  
ATOM   4385  CD2 LEU A 548     -20.984  38.438  28.156  1.00 66.94           C  
ATOM   4386  N   GLY A 549     -21.188  39.031  33.656  1.00 68.00           N  
ATOM   4387  CA  GLY A 549     -22.125  39.438  34.688  1.00 68.00           C  
ATOM   4388  C   GLY A 549     -22.859  38.250  35.281  1.00 68.00           C  
ATOM   4389  O   GLY A 549     -23.781  38.406  36.062  1.00 68.00           O  
ATOM   4390  N   ASN A 550     -22.438  37.000  35.062  1.00 78.06           N  
ATOM   4391  CA  ASN A 550     -23.094  35.812  35.562  1.00 78.06           C  
ATOM   4392  C   ASN A 550     -22.438  35.281  36.844  1.00 78.06           C  
ATOM   4393  CB  ASN A 550     -23.125  34.719  34.500  1.00 78.06           C  
ATOM   4394  O   ASN A 550     -21.281  35.625  37.125  1.00 78.06           O  
ATOM   4395  CG  ASN A 550     -23.812  35.188  33.219  1.00 78.06           C  
ATOM   4396  ND2 ASN A 550     -23.281  34.750  32.062  1.00 78.06           N  
ATOM   4397  OD1 ASN A 550     -24.797  35.906  33.250  1.00 78.06           O  
ATOM   4398  N   SER A 551     -23.250  34.625  37.656  1.00 82.88           N  
ATOM   4399  CA  SER A 551     -22.703  33.875  38.781  1.00 82.88           C  
ATOM   4400  C   SER A 551     -22.469  32.406  38.438  1.00 82.88           C  
ATOM   4401  CB  SER A 551     -23.625  33.969  40.000  1.00 82.88           C  
ATOM   4402  O   SER A 551     -23.328  31.781  37.812  1.00 82.88           O  
ATOM   4403  OG  SER A 551     -24.797  33.188  39.812  1.00 82.88           O  
ATOM   4404  N   VAL A 552     -21.250  31.938  38.750  1.00 86.62           N  
ATOM   4405  CA  VAL A 552     -20.891  30.609  38.281  1.00 86.62           C  
ATOM   4406  C   VAL A 552     -20.562  29.703  39.469  1.00 86.62           C  
ATOM   4407  CB  VAL A 552     -19.703  30.656  37.281  1.00 86.62           C  
ATOM   4408  O   VAL A 552     -19.766  30.078  40.344  1.00 86.62           O  
ATOM   4409  CG1 VAL A 552     -19.375  29.250  36.781  1.00 86.62           C  
ATOM   4410  CG2 VAL A 552     -20.016  31.594  36.125  1.00 86.62           C  
ATOM   4411  N   ASP A 553     -21.234  28.594  39.594  1.00 87.75           N  
ATOM   4412  CA  ASP A 553     -20.859  27.500  40.469  1.00 87.75           C  
ATOM   4413  C   ASP A 553     -20.188  26.375  39.688  1.00 87.75           C  
ATOM   4414  CB  ASP A 553     -22.078  26.969  41.219  1.00 87.75           C  
ATOM   4415  O   ASP A 553     -20.609  26.047  38.562  1.00 87.75           O  
ATOM   4416  CG  ASP A 553     -22.562  27.906  42.312  1.00 87.75           C  
ATOM   4417  OD1 ASP A 553     -21.750  28.719  42.812  1.00 87.75           O  
ATOM   4418  OD2 ASP A 553     -23.766  27.844  42.656  1.00 87.75           O  
ATOM   4419  N   VAL A 554     -19.109  25.891  40.219  1.00 88.25           N  
ATOM   4420  CA  VAL A 554     -18.312  24.922  39.469  1.00 88.25           C  
ATOM   4421  C   VAL A 554     -18.406  23.547  40.125  1.00 88.25           C  
ATOM   4422  CB  VAL A 554     -16.844  25.359  39.344  1.00 88.25           C  
ATOM   4423  O   VAL A 554     -18.312  23.438  41.344  1.00 88.25           O  
ATOM   4424  CG1 VAL A 554     -16.031  24.328  38.562  1.00 88.25           C  
ATOM   4425  CG2 VAL A 554     -16.750  26.734  38.688  1.00 88.25           C  
ATOM   4426  N   ALA A 555     -18.734  22.547  39.375  1.00 88.56           N  
ATOM   4427  CA  ALA A 555     -18.609  21.156  39.750  1.00 88.56           C  
ATOM   4428  C   ALA A 555     -17.516  20.453  38.969  1.00 88.56           C  
ATOM   4429  CB  ALA A 555     -19.938  20.422  39.562  1.00 88.56           C  
ATOM   4430  O   ALA A 555     -17.531  20.469  37.719  1.00 88.56           O  
ATOM   4431  N   MET A 556     -16.625  19.891  39.562  1.00 82.31           N  
ATOM   4432  CA  MET A 556     -15.469  19.328  38.875  1.00 82.31           C  
ATOM   4433  C   MET A 556     -15.695  17.844  38.562  1.00 82.31           C  
ATOM   4434  CB  MET A 556     -14.203  19.484  39.750  1.00 82.31           C  
ATOM   4435  O   MET A 556     -14.867  17.219  37.906  1.00 82.31           O  
ATOM   4436  CG  MET A 556     -13.758  20.938  39.906  1.00 82.31           C  
ATOM   4437  SD  MET A 556     -12.312  21.344  38.844  1.00 82.31           S  
ATOM   4438  CE  MET A 556     -10.969  21.109  40.062  1.00 82.31           C  
ATOM   4439  N   THR A 557     -16.719  17.219  39.125  1.00 81.88           N  
ATOM   4440  CA  THR A 557     -17.094  15.836  38.844  1.00 81.88           C  
ATOM   4441  C   THR A 557     -18.578  15.719  38.531  1.00 81.88           C  
ATOM   4442  CB  THR A 557     -16.719  14.906  40.000  1.00 81.88           C  
ATOM   4443  O   THR A 557     -19.359  16.609  38.875  1.00 81.88           O  
ATOM   4444  CG2 THR A 557     -15.234  14.969  40.312  1.00 81.88           C  
ATOM   4445  OG1 THR A 557     -17.469  15.297  41.156  1.00 81.88           O  
ATOM   4446  N   GLY A 558     -18.906  14.617  37.844  1.00 84.38           N  
ATOM   4447  CA  GLY A 558     -20.312  14.391  37.562  1.00 84.38           C  
ATOM   4448  C   GLY A 558     -21.172  14.211  38.781  1.00 84.38           C  
ATOM   4449  O   GLY A 558     -22.281  14.742  38.875  1.00 84.38           O  
ATOM   4450  N   LYS A 559     -20.594  13.445  39.719  1.00 85.38           N  
ATOM   4451  CA  LYS A 559     -21.328  13.219  40.969  1.00 85.38           C  
ATOM   4452  C   LYS A 559     -21.578  14.523  41.688  1.00 85.38           C  
ATOM   4453  CB  LYS A 559     -20.547  12.250  41.875  1.00 85.38           C  
ATOM   4454  O   LYS A 559     -22.672  14.742  42.219  1.00 85.38           O  
ATOM   4455  CG  LYS A 559     -21.094  10.828  41.844  1.00 85.38           C  
ATOM   4456  CD  LYS A 559     -20.312   9.930  42.812  1.00 85.38           C  
ATOM   4457  CE  LYS A 559     -20.781   8.484  42.719  1.00 85.38           C  
ATOM   4458  NZ  LYS A 559     -19.984   7.594  43.625  1.00 85.38           N  
ATOM   4459  N   ALA A 560     -20.562  15.391  41.688  1.00 88.00           N  
ATOM   4460  CA  ALA A 560     -20.719  16.688  42.312  1.00 88.00           C  
ATOM   4461  C   ALA A 560     -21.781  17.531  41.625  1.00 88.00           C  
ATOM   4462  CB  ALA A 560     -19.375  17.438  42.312  1.00 88.00           C  
ATOM   4463  O   ALA A 560     -22.562  18.234  42.281  1.00 88.00           O  
ATOM   4464  N   ALA A 561     -21.797  17.328  40.375  1.00 90.44           N  
ATOM   4465  CA  ALA A 561     -22.781  18.078  39.594  1.00 90.44           C  
ATOM   4466  C   ALA A 561     -24.203  17.656  39.938  1.00 90.44           C  
ATOM   4467  CB  ALA A 561     -22.516  17.906  38.094  1.00 90.44           C  
ATOM   4468  O   ALA A 561     -25.078  18.500  40.125  1.00 90.44           O  
ATOM   4469  N   LEU A 562     -24.375  16.359  40.125  1.00 89.94           N  
ATOM   4470  CA  LEU A 562     -25.703  15.820  40.406  1.00 89.94           C  
ATOM   4471  C   LEU A 562     -26.156  16.188  41.812  1.00 89.94           C  
ATOM   4472  CB  LEU A 562     -25.719  14.305  40.219  1.00 89.94           C  
ATOM   4473  O   LEU A 562     -27.344  16.406  42.062  1.00 89.94           O  
ATOM   4474  CG  LEU A 562     -25.734  13.789  38.781  1.00 89.94           C  
ATOM   4475  CD1 LEU A 562     -25.375  12.305  38.719  1.00 89.94           C  
ATOM   4476  CD2 LEU A 562     -27.094  14.023  38.125  1.00 89.94           C  
ATOM   4477  N   GLU A 563     -25.172  16.297  42.656  1.00 87.38           N  
ATOM   4478  CA  GLU A 563     -25.484  16.625  44.062  1.00 87.38           C  
ATOM   4479  C   GLU A 563     -25.781  18.125  44.219  1.00 87.38           C  
ATOM   4480  CB  GLU A 563     -24.328  16.234  44.969  1.00 87.38           C  
ATOM   4481  O   GLU A 563     -26.672  18.516  44.969  1.00 87.38           O  
ATOM   4482  CG  GLU A 563     -24.328  14.766  45.375  1.00 87.38           C  
ATOM   4483  CD  GLU A 563     -23.172  14.383  46.281  1.00 87.38           C  
ATOM   4484  OE1 GLU A 563     -23.078  13.203  46.688  1.00 87.38           O  
ATOM   4485  OE2 GLU A 563     -22.359  15.273  46.594  1.00 87.38           O  
ATOM   4486  N   MET A 564     -25.094  18.906  43.469  1.00 88.00           N  
ATOM   4487  CA  MET A 564     -25.203  20.359  43.562  1.00 88.00           C  
ATOM   4488  C   MET A 564     -26.469  20.859  42.844  1.00 88.00           C  
ATOM   4489  CB  MET A 564     -23.969  21.031  42.969  1.00 88.00           C  
ATOM   4490  O   MET A 564     -27.031  21.875  43.250  1.00 88.00           O  
ATOM   4491  CG  MET A 564     -22.906  21.375  44.000  1.00 88.00           C  
ATOM   4492  SD  MET A 564     -21.469  22.234  43.281  1.00 88.00           S  
ATOM   4493  CE  MET A 564     -22.188  22.781  41.688  1.00 88.00           C  
ATOM   4494  N   PHE A 565     -26.859  20.109  41.938  1.00 89.12           N  
ATOM   4495  CA  PHE A 565     -27.938  20.609  41.094  1.00 89.12           C  
ATOM   4496  C   PHE A 565     -29.281  20.516  41.812  1.00 89.12           C  
ATOM   4497  CB  PHE A 565     -28.000  19.828  39.781  1.00 89.12           C  
ATOM   4498  O   PHE A 565     -29.672  19.453  42.281  1.00 89.12           O  
ATOM   4499  CG  PHE A 565     -29.047  20.328  38.812  1.00 89.12           C  
ATOM   4500  CD1 PHE A 565     -30.297  19.734  38.750  1.00 89.12           C  
ATOM   4501  CD2 PHE A 565     -28.766  21.406  37.969  1.00 89.12           C  
ATOM   4502  CE1 PHE A 565     -31.266  20.203  37.844  1.00 89.12           C  
ATOM   4503  CE2 PHE A 565     -29.719  21.875  37.094  1.00 89.12           C  
ATOM   4504  CZ  PHE A 565     -30.969  21.281  37.031  1.00 89.12           C  
ATOM   4505  N   LYS A 566     -29.906  21.594  41.969  1.00 80.31           N  
ATOM   4506  CA  LYS A 566     -31.281  21.703  42.469  1.00 80.31           C  
ATOM   4507  C   LYS A 566     -32.156  22.484  41.469  1.00 80.31           C  
ATOM   4508  CB  LYS A 566     -31.328  22.359  43.844  1.00 80.31           C  
ATOM   4509  O   LYS A 566     -31.734  23.547  41.000  1.00 80.31           O  
ATOM   4510  CG  LYS A 566     -30.766  21.484  44.969  1.00 80.31           C  
ATOM   4511  CD  LYS A 566     -30.891  22.172  46.312  1.00 80.31           C  
ATOM   4512  CE  LYS A 566     -30.266  21.328  47.406  1.00 80.31           C  
ATOM   4513  NZ  LYS A 566     -30.328  22.016  48.750  1.00 80.31           N  
ATOM   4514  N   PRO A 567     -33.312  21.875  41.156  1.00 78.50           N  
ATOM   4515  CA  PRO A 567     -34.156  22.594  40.219  1.00 78.50           C  
ATOM   4516  C   PRO A 567     -34.500  24.016  40.688  1.00 78.50           C  
ATOM   4517  CB  PRO A 567     -35.438  21.719  40.156  1.00 78.50           C  
ATOM   4518  O   PRO A 567     -34.781  24.234  41.844  1.00 78.50           O  
ATOM   4519  CG  PRO A 567     -35.188  20.641  41.156  1.00 78.50           C  
ATOM   4520  CD  PRO A 567     -33.812  20.828  41.750  1.00 78.50           C  
ATOM   4521  N   GLY A 568     -34.344  25.062  39.812  1.00 76.31           N  
ATOM   4522  CA  GLY A 568     -34.656  26.453  40.094  1.00 76.31           C  
ATOM   4523  C   GLY A 568     -33.469  27.266  40.531  1.00 76.31           C  
ATOM   4524  O   GLY A 568     -33.531  28.500  40.562  1.00 76.31           O  
ATOM   4525  N   GLU A 569     -32.406  26.625  40.906  1.00 80.50           N  
ATOM   4526  CA  GLU A 569     -31.234  27.344  41.375  1.00 80.50           C  
ATOM   4527  C   GLU A 569     -30.359  27.844  40.250  1.00 80.50           C  
ATOM   4528  CB  GLU A 569     -30.406  26.469  42.344  1.00 80.50           C  
ATOM   4529  O   GLU A 569     -29.734  28.906  40.344  1.00 80.50           O  
ATOM   4530  CG  GLU A 569     -30.031  27.141  43.625  1.00 80.50           C  
ATOM   4531  CD  GLU A 569     -29.234  26.250  44.562  1.00 80.50           C  
ATOM   4532  OE1 GLU A 569     -28.828  26.719  45.656  1.00 80.50           O  
ATOM   4533  OE2 GLU A 569     -29.000  25.078  44.188  1.00 80.50           O  
ATOM   4534  N   TYR A 570     -30.375  27.109  39.250  1.00 87.44           N  
ATOM   4535  CA  TYR A 570     -29.516  27.469  38.125  1.00 87.44           C  
ATOM   4536  C   TYR A 570     -30.328  27.781  36.875  1.00 87.44           C  
ATOM   4537  CB  TYR A 570     -28.516  26.344  37.844  1.00 87.44           C  
ATOM   4538  O   TYR A 570     -31.375  27.156  36.656  1.00 87.44           O  
ATOM   4539  CG  TYR A 570     -27.609  26.016  39.000  1.00 87.44           C  
ATOM   4540  CD1 TYR A 570     -26.562  26.859  39.344  1.00 87.44           C  
ATOM   4541  CD2 TYR A 570     -27.797  24.859  39.750  1.00 87.44           C  
ATOM   4542  CE1 TYR A 570     -25.734  26.562  40.438  1.00 87.44           C  
ATOM   4543  CE2 TYR A 570     -26.969  24.547  40.812  1.00 87.44           C  
ATOM   4544  OH  TYR A 570     -25.125  25.109  42.219  1.00 87.44           O  
ATOM   4545  CZ  TYR A 570     -25.938  25.406  41.156  1.00 87.44           C  
ATOM   4546  N   ASP A 571     -29.828  28.750  36.094  1.00 85.50           N  
ATOM   4547  CA  ASP A 571     -30.516  29.172  34.875  1.00 85.50           C  
ATOM   4548  C   ASP A 571     -29.906  28.469  33.656  1.00 85.50           C  
ATOM   4549  CB  ASP A 571     -30.438  30.688  34.719  1.00 85.50           C  
ATOM   4550  O   ASP A 571     -30.547  28.422  32.594  1.00 85.50           O  
ATOM   4551  CG  ASP A 571     -31.062  31.438  35.875  1.00 85.50           C  
ATOM   4552  OD1 ASP A 571     -32.156  31.031  36.344  1.00 85.50           O  
ATOM   4553  OD2 ASP A 571     -30.484  32.438  36.312  1.00 85.50           O  
ATOM   4554  N   LEU A 572     -28.688  28.078  33.875  1.00 86.88           N  
ATOM   4555  CA  LEU A 572     -27.953  27.469  32.781  1.00 86.88           C  
ATOM   4556  C   LEU A 572     -26.969  26.438  33.312  1.00 86.88           C  
ATOM   4557  CB  LEU A 572     -27.203  28.531  31.969  1.00 86.88           C  
ATOM   4558  O   LEU A 572     -26.328  26.641  34.344  1.00 86.88           O  
ATOM   4559  CG  LEU A 572     -26.359  28.016  30.797  1.00 86.88           C  
ATOM   4560  CD1 LEU A 572     -27.250  27.656  29.609  1.00 86.88           C  
ATOM   4561  CD2 LEU A 572     -25.312  29.062  30.406  1.00 86.88           C  
ATOM   4562  N   VAL A 573     -26.891  25.297  32.594  1.00 90.00           N  
ATOM   4563  CA  VAL A 573     -25.922  24.281  32.938  1.00 90.00           C  
ATOM   4564  C   VAL A 573     -25.016  23.969  31.750  1.00 90.00           C  
ATOM   4565  CB  VAL A 573     -26.609  22.984  33.438  1.00 90.00           C  
ATOM   4566  O   VAL A 573     -25.500  23.625  30.672  1.00 90.00           O  
ATOM   4567  CG1 VAL A 573     -25.578  21.891  33.688  1.00 90.00           C  
ATOM   4568  CG2 VAL A 573     -27.438  23.266  34.688  1.00 90.00           C  
ATOM   4569  N   LEU A 574     -23.750  24.203  31.938  1.00 88.06           N  
ATOM   4570  CA  LEU A 574     -22.750  23.859  30.938  1.00 88.06           C  
ATOM   4571  C   LEU A 574     -22.031  22.562  31.312  1.00 88.06           C  
ATOM   4572  CB  LEU A 574     -21.719  24.984  30.797  1.00 88.06           C  
ATOM   4573  O   LEU A 574     -21.391  22.484  32.344  1.00 88.06           O  
ATOM   4574  CG  LEU A 574     -22.250  26.312  30.250  1.00 88.06           C  
ATOM   4575  CD1 LEU A 574     -21.234  27.422  30.469  1.00 88.06           C  
ATOM   4576  CD2 LEU A 574     -22.594  26.172  28.766  1.00 88.06           C  
ATOM   4577  N   LEU A 575     -22.203  21.547  30.438  1.00 86.94           N  
ATOM   4578  CA  LEU A 575     -21.734  20.203  30.750  1.00 86.94           C  
ATOM   4579  C   LEU A 575     -20.594  19.797  29.797  1.00 86.94           C  
ATOM   4580  CB  LEU A 575     -22.875  19.188  30.641  1.00 86.94           C  
ATOM   4581  O   LEU A 575     -20.797  19.719  28.578  1.00 86.94           O  
ATOM   4582  CG  LEU A 575     -23.922  19.250  31.750  1.00 86.94           C  
ATOM   4583  CD1 LEU A 575     -25.281  18.797  31.234  1.00 86.94           C  
ATOM   4584  CD2 LEU A 575     -23.484  18.391  32.938  1.00 86.94           C  
ATOM   4585  N   ASP A 576     -19.391  19.641  30.266  1.00 80.06           N  
ATOM   4586  CA  ASP A 576     -18.328  18.969  29.500  1.00 80.06           C  
ATOM   4587  C   ASP A 576     -18.688  17.516  29.219  1.00 80.06           C  
ATOM   4588  CB  ASP A 576     -17.000  19.062  30.219  1.00 80.06           C  
ATOM   4589  O   ASP A 576     -19.188  16.812  30.109  1.00 80.06           O  
ATOM   4590  CG  ASP A 576     -15.805  18.734  29.328  1.00 80.06           C  
ATOM   4591  OD1 ASP A 576     -16.000  18.469  28.125  1.00 80.06           O  
ATOM   4592  OD2 ASP A 576     -14.664  18.734  29.844  1.00 80.06           O  
ATOM   4593  N   ILE A 577     -18.531  17.031  28.094  1.00 75.06           N  
ATOM   4594  CA  ILE A 577     -18.938  15.680  27.719  1.00 75.06           C  
ATOM   4595  C   ILE A 577     -18.000  14.656  28.359  1.00 75.06           C  
ATOM   4596  CB  ILE A 577     -18.953  15.500  26.172  1.00 75.06           C  
ATOM   4597  O   ILE A 577     -18.422  13.578  28.766  1.00 75.06           O  
ATOM   4598  CG1 ILE A 577     -20.062  16.359  25.562  1.00 75.06           C  
ATOM   4599  CG2 ILE A 577     -19.141  14.031  25.812  1.00 75.06           C  
ATOM   4600  CD1 ILE A 577     -21.188  15.562  24.922  1.00 75.06           C  
ATOM   4601  N   GLN A 578     -16.797  15.086  28.438  1.00 70.25           N  
ATOM   4602  CA  GLN A 578     -15.812  14.164  28.969  1.00 70.25           C  
ATOM   4603  C   GLN A 578     -15.445  14.523  30.406  1.00 70.25           C  
ATOM   4604  CB  GLN A 578     -14.555  14.148  28.094  1.00 70.25           C  
ATOM   4605  O   GLN A 578     -14.742  15.500  30.641  1.00 70.25           O  
ATOM   4606  CG  GLN A 578     -14.727  13.391  26.781  1.00 70.25           C  
ATOM   4607  CD  GLN A 578     -13.430  13.266  26.016  1.00 70.25           C  
ATOM   4608  NE2 GLN A 578     -13.477  12.523  24.906  1.00 70.25           N  
ATOM   4609  OE1 GLN A 578     -12.398  13.820  26.391  1.00 70.25           O  
ATOM   4610  N   LEU A 579     -16.031  13.828  31.406  1.00 70.38           N  
ATOM   4611  CA  LEU A 579     -15.750  14.016  32.812  1.00 70.38           C  
ATOM   4612  C   LEU A 579     -15.125  12.758  33.438  1.00 70.38           C  
ATOM   4613  CB  LEU A 579     -17.031  14.367  33.594  1.00 70.38           C  
ATOM   4614  O   LEU A 579     -15.211  11.680  32.844  1.00 70.38           O  
ATOM   4615  CG  LEU A 579     -17.719  15.680  33.188  1.00 70.38           C  
ATOM   4616  CD1 LEU A 579     -19.156  15.703  33.688  1.00 70.38           C  
ATOM   4617  CD2 LEU A 579     -16.938  16.875  33.750  1.00 70.38           C  
ATOM   4618  N   PRO A 580     -14.297  12.836  34.438  1.00 64.31           N  
ATOM   4619  CA  PRO A 580     -13.562  11.695  35.000  1.00 64.31           C  
ATOM   4620  C   PRO A 580     -14.492  10.594  35.500  1.00 64.31           C  
ATOM   4621  CB  PRO A 580     -12.789  12.320  36.156  1.00 64.31           C  
ATOM   4622  O   PRO A 580     -14.148   9.406  35.406  1.00 64.31           O  
ATOM   4623  CG  PRO A 580     -13.328  13.711  36.281  1.00 64.31           C  
ATOM   4624  CD  PRO A 580     -14.188  13.992  35.094  1.00 64.31           C  
ATOM   4625  N   ASP A 581     -15.656  10.852  36.094  1.00 70.50           N  
ATOM   4626  CA  ASP A 581     -16.500   9.852  36.719  1.00 70.50           C  
ATOM   4627  C   ASP A 581     -17.641   9.414  35.812  1.00 70.50           C  
ATOM   4628  CB  ASP A 581     -17.062  10.398  38.031  1.00 70.50           C  
ATOM   4629  O   ASP A 581     -18.016   8.242  35.781  1.00 70.50           O  
ATOM   4630  CG  ASP A 581     -17.672  11.781  37.906  1.00 70.50           C  
ATOM   4631  OD1 ASP A 581     -17.344  12.492  36.938  1.00 70.50           O  
ATOM   4632  OD2 ASP A 581     -18.484  12.156  38.750  1.00 70.50           O  
ATOM   4633  N   MET A 582     -18.266  10.336  35.031  1.00 76.62           N  
ATOM   4634  CA  MET A 582     -19.344  10.055  34.094  1.00 76.62           C  
ATOM   4635  C   MET A 582     -19.312  11.008  32.906  1.00 76.62           C  
ATOM   4636  CB  MET A 582     -20.703  10.156  34.812  1.00 76.62           C  
ATOM   4637  O   MET A 582     -18.531  11.953  32.875  1.00 76.62           O  
ATOM   4638  CG  MET A 582     -21.000  11.547  35.344  1.00 76.62           C  
ATOM   4639  SD  MET A 582     -22.562  11.594  36.312  1.00 76.62           S  
ATOM   4640  CE  MET A 582     -22.078  10.609  37.750  1.00 76.62           C  
ATOM   4641  N   THR A 583     -20.078  10.586  31.875  1.00 79.44           N  
ATOM   4642  CA  THR A 583     -20.109  11.453  30.719  1.00 79.44           C  
ATOM   4643  C   THR A 583     -21.141  12.555  30.875  1.00 79.44           C  
ATOM   4644  CB  THR A 583     -20.391  10.656  29.422  1.00 79.44           C  
ATOM   4645  O   THR A 583     -22.125  12.391  31.625  1.00 79.44           O  
ATOM   4646  CG2 THR A 583     -19.344   9.578  29.203  1.00 79.44           C  
ATOM   4647  OG1 THR A 583     -21.688  10.039  29.531  1.00 79.44           O  
ATOM   4648  N   GLY A 584     -20.781  13.664  30.234  1.00 81.31           N  
ATOM   4649  CA  GLY A 584     -21.781  14.727  30.234  1.00 81.31           C  
ATOM   4650  C   GLY A 584     -23.141  14.273  29.750  1.00 81.31           C  
ATOM   4651  O   GLY A 584     -24.172  14.805  30.172  1.00 81.31           O  
ATOM   4652  N   LEU A 585     -23.156  13.258  28.969  1.00 82.81           N  
ATOM   4653  CA  LEU A 585     -24.406  12.711  28.453  1.00 82.81           C  
ATOM   4654  C   LEU A 585     -25.156  11.969  29.547  1.00 82.81           C  
ATOM   4655  CB  LEU A 585     -24.141  11.773  27.266  1.00 82.81           C  
ATOM   4656  O   LEU A 585     -26.391  12.070  29.641  1.00 82.81           O  
ATOM   4657  CG  LEU A 585     -23.672  12.438  25.969  1.00 82.81           C  
ATOM   4658  CD1 LEU A 585     -22.875  11.445  25.141  1.00 82.81           C  
ATOM   4659  CD2 LEU A 585     -24.859  12.977  25.188  1.00 82.81           C  
ATOM   4660  N   ASP A 586     -24.453  11.312  30.344  1.00 84.94           N  
ATOM   4661  CA  ASP A 586     -25.047  10.578  31.453  1.00 84.94           C  
ATOM   4662  C   ASP A 586     -25.703  11.523  32.438  1.00 84.94           C  
ATOM   4663  CB  ASP A 586     -24.000   9.719  32.156  1.00 84.94           C  
ATOM   4664  O   ASP A 586     -26.797  11.242  32.969  1.00 84.94           O  
ATOM   4665  CG  ASP A 586     -23.484   8.578  31.281  1.00 84.94           C  
ATOM   4666  OD1 ASP A 586     -24.203   8.156  30.344  1.00 84.94           O  
ATOM   4667  OD2 ASP A 586     -22.359   8.102  31.531  1.00 84.94           O  
ATOM   4668  N   ILE A 587     -25.000  12.586  32.625  1.00 88.50           N  
ATOM   4669  CA  ILE A 587     -25.516  13.578  33.562  1.00 88.50           C  
ATOM   4670  C   ILE A 587     -26.844  14.141  33.062  1.00 88.50           C  
ATOM   4671  CB  ILE A 587     -24.500  14.719  33.812  1.00 88.50           C  
ATOM   4672  O   ILE A 587     -27.812  14.250  33.812  1.00 88.50           O  
ATOM   4673  CG1 ILE A 587     -23.203  14.164  34.406  1.00 88.50           C  
ATOM   4674  CG2 ILE A 587     -25.109  15.797  34.719  1.00 88.50           C  
ATOM   4675  CD1 ILE A 587     -22.078  15.180  34.469  1.00 88.50           C  
ATOM   4676  N   SER A 588     -26.797  14.430  31.844  1.00 88.38           N  
ATOM   4677  CA  SER A 588     -28.000  14.977  31.219  1.00 88.38           C  
ATOM   4678  C   SER A 588     -29.156  13.992  31.297  1.00 88.38           C  
ATOM   4679  CB  SER A 588     -27.734  15.352  29.766  1.00 88.38           C  
ATOM   4680  O   SER A 588     -30.281  14.367  31.625  1.00 88.38           O  
ATOM   4681  OG  SER A 588     -28.953  15.531  29.062  1.00 88.38           O  
ATOM   4682  N   ARG A 589     -28.859  12.781  31.062  1.00 86.31           N  
ATOM   4683  CA  ARG A 589     -29.875  11.742  31.125  1.00 86.31           C  
ATOM   4684  C   ARG A 589     -30.422  11.594  32.531  1.00 86.31           C  
ATOM   4685  CB  ARG A 589     -29.312  10.406  30.641  1.00 86.31           C  
ATOM   4686  O   ARG A 589     -31.625  11.461  32.750  1.00 86.31           O  
ATOM   4687  CG  ARG A 589     -29.219  10.289  29.125  1.00 86.31           C  
ATOM   4688  CD  ARG A 589     -28.672   8.938  28.688  1.00 86.31           C  
ATOM   4689  NE  ARG A 589     -28.406   8.891  27.250  1.00 86.31           N  
ATOM   4690  NH1 ARG A 589     -27.156   6.953  27.328  1.00 86.31           N  
ATOM   4691  NH2 ARG A 589     -27.516   8.008  25.328  1.00 86.31           N  
ATOM   4692  CZ  ARG A 589     -27.703   7.953  26.641  1.00 86.31           C  
ATOM   4693  N   GLU A 590     -29.516  11.625  33.406  1.00 87.50           N  
ATOM   4694  CA  GLU A 590     -29.906  11.477  34.812  1.00 87.50           C  
ATOM   4695  C   GLU A 590     -30.750  12.656  35.250  1.00 87.50           C  
ATOM   4696  CB  GLU A 590     -28.672  11.344  35.688  1.00 87.50           C  
ATOM   4697  O   GLU A 590     -31.734  12.477  35.969  1.00 87.50           O  
ATOM   4698  CG  GLU A 590     -28.906  10.508  36.938  1.00 87.50           C  
ATOM   4699  CD  GLU A 590     -29.219   9.055  36.656  1.00 87.50           C  
ATOM   4700  OE1 GLU A 590     -29.547   8.297  37.594  1.00 87.50           O  
ATOM   4701  OE2 GLU A 590     -29.141   8.664  35.469  1.00 87.50           O  
ATOM   4702  N   LEU A 591     -30.406  13.797  34.844  1.00 88.31           N  
ATOM   4703  CA  LEU A 591     -31.156  14.992  35.219  1.00 88.31           C  
ATOM   4704  C   LEU A 591     -32.531  14.992  34.594  1.00 88.31           C  
ATOM   4705  CB  LEU A 591     -30.391  16.250  34.812  1.00 88.31           C  
ATOM   4706  O   LEU A 591     -33.531  15.383  35.250  1.00 88.31           O  
ATOM   4707  CG  LEU A 591     -29.219  16.672  35.719  1.00 88.31           C  
ATOM   4708  CD1 LEU A 591     -28.359  17.703  35.000  1.00 88.31           C  
ATOM   4709  CD2 LEU A 591     -29.734  17.203  37.031  1.00 88.31           C  
ATOM   4710  N   THR A 592     -32.594  14.562  33.406  1.00 85.62           N  
ATOM   4711  CA  THR A 592     -33.875  14.531  32.688  1.00 85.62           C  
ATOM   4712  C   THR A 592     -34.781  13.453  33.281  1.00 85.62           C  
ATOM   4713  CB  THR A 592     -33.656  14.273  31.188  1.00 85.62           C  
ATOM   4714  O   THR A 592     -36.000  13.555  33.188  1.00 85.62           O  
ATOM   4715  CG2 THR A 592     -34.094  15.484  30.359  1.00 85.62           C  
ATOM   4716  OG1 THR A 592     -32.281  14.008  30.938  1.00 85.62           O  
ATOM   4717  N   LYS A 593     -34.188  12.500  33.750  1.00 82.62           N  
ATOM   4718  CA  LYS A 593     -34.969  11.438  34.406  1.00 82.62           C  
ATOM   4719  C   LYS A 593     -35.469  11.867  35.781  1.00 82.62           C  
ATOM   4720  CB  LYS A 593     -34.125  10.172  34.531  1.00 82.62           C  
ATOM   4721  O   LYS A 593     -36.594  11.555  36.156  1.00 82.62           O  
ATOM   4722  CG  LYS A 593     -34.750   8.938  33.875  1.00 82.62           C  
ATOM   4723  CD  LYS A 593     -33.875   7.699  34.094  1.00 82.62           C  
ATOM   4724  CE  LYS A 593     -34.500   6.469  33.438  1.00 82.62           C  
ATOM   4725  NZ  LYS A 593     -33.688   5.246  33.688  1.00 82.62           N  
ATOM   4726  N   ARG A 594     -34.625  12.602  36.469  1.00 85.75           N  
ATOM   4727  CA  ARG A 594     -34.938  12.992  37.844  1.00 85.75           C  
ATOM   4728  C   ARG A 594     -35.938  14.133  37.875  1.00 85.75           C  
ATOM   4729  CB  ARG A 594     -33.656  13.398  38.562  1.00 85.75           C  
ATOM   4730  O   ARG A 594     -36.781  14.203  38.781  1.00 85.75           O  
ATOM   4731  CG  ARG A 594     -32.938  12.242  39.281  1.00 85.75           C  
ATOM   4732  CD  ARG A 594     -31.766  12.727  40.094  1.00 85.75           C  
ATOM   4733  NE  ARG A 594     -31.000  11.602  40.625  1.00 85.75           N  
ATOM   4734  NH1 ARG A 594     -29.406  12.930  41.688  1.00 85.75           N  
ATOM   4735  NH2 ARG A 594     -29.266  10.641  41.781  1.00 85.75           N  
ATOM   4736  CZ  ARG A 594     -29.891  11.727  41.375  1.00 85.75           C  
ATOM   4737  N   TYR A 595     -35.812  15.016  36.969  1.00 85.06           N  
ATOM   4738  CA  TYR A 595     -36.656  16.219  36.969  1.00 85.06           C  
ATOM   4739  C   TYR A 595     -37.406  16.359  35.656  1.00 85.06           C  
ATOM   4740  CB  TYR A 595     -35.781  17.453  37.219  1.00 85.06           C  
ATOM   4741  O   TYR A 595     -36.938  15.930  34.594  1.00 85.06           O  
ATOM   4742  CG  TYR A 595     -35.000  17.406  38.500  1.00 85.06           C  
ATOM   4743  CD1 TYR A 595     -35.625  17.594  39.719  1.00 85.06           C  
ATOM   4744  CD2 TYR A 595     -33.625  17.188  38.469  1.00 85.06           C  
ATOM   4745  CE1 TYR A 595     -34.906  17.562  40.906  1.00 85.06           C  
ATOM   4746  CE2 TYR A 595     -32.906  17.141  39.656  1.00 85.06           C  
ATOM   4747  OH  TYR A 595     -32.812  17.281  42.031  1.00 85.06           O  
ATOM   4748  CZ  TYR A 595     -33.531  17.328  40.875  1.00 85.06           C  
ATOM   4749  N   PRO A 596     -38.719  16.859  35.781  1.00 78.56           N  
ATOM   4750  CA  PRO A 596     -39.438  17.141  34.562  1.00 78.56           C  
ATOM   4751  C   PRO A 596     -38.750  18.203  33.688  1.00 78.56           C  
ATOM   4752  CB  PRO A 596     -40.812  17.625  35.062  1.00 78.56           C  
ATOM   4753  O   PRO A 596     -38.062  19.078  34.219  1.00 78.56           O  
ATOM   4754  CG  PRO A 596     -40.625  17.797  36.531  1.00 78.56           C  
ATOM   4755  CD  PRO A 596     -39.281  17.266  36.906  1.00 78.56           C  
ATOM   4756  N   ARG A 597     -38.844  18.203  32.406  1.00 76.50           N  
ATOM   4757  CA  ARG A 597     -38.188  19.031  31.422  1.00 76.50           C  
ATOM   4758  C   ARG A 597     -38.469  20.516  31.641  1.00 76.50           C  
ATOM   4759  CB  ARG A 597     -38.594  18.625  30.000  1.00 76.50           C  
ATOM   4760  O   ARG A 597     -37.625  21.375  31.406  1.00 76.50           O  
ATOM   4761  CG  ARG A 597     -37.469  18.766  28.969  1.00 76.50           C  
ATOM   4762  CD  ARG A 597     -37.656  17.812  27.812  1.00 76.50           C  
ATOM   4763  NE  ARG A 597     -36.656  18.031  26.766  1.00 76.50           N  
ATOM   4764  NH1 ARG A 597     -37.281  16.219  25.484  1.00 76.50           N  
ATOM   4765  NH2 ARG A 597     -35.562  17.562  24.797  1.00 76.50           N  
ATOM   4766  CZ  ARG A 597     -36.500  17.266  25.688  1.00 76.50           C  
ATOM   4767  N   GLU A 598     -39.656  20.750  32.188  1.00 73.81           N  
ATOM   4768  CA  GLU A 598     -40.062  22.125  32.406  1.00 73.81           C  
ATOM   4769  C   GLU A 598     -39.281  22.766  33.531  1.00 73.81           C  
ATOM   4770  CB  GLU A 598     -41.562  22.203  32.688  1.00 73.81           C  
ATOM   4771  O   GLU A 598     -39.094  23.984  33.562  1.00 73.81           O  
ATOM   4772  CG  GLU A 598     -42.438  21.703  31.531  1.00 73.81           C  
ATOM   4773  CD  GLU A 598     -43.906  21.719  31.859  1.00 73.81           C  
ATOM   4774  OE1 GLU A 598     -44.719  21.344  30.984  1.00 73.81           O  
ATOM   4775  OE2 GLU A 598     -44.281  22.125  33.000  1.00 73.81           O  
ATOM   4776  N   ASP A 599     -38.750  21.969  34.406  1.00 77.44           N  
ATOM   4777  CA  ASP A 599     -38.031  22.484  35.562  1.00 77.44           C  
ATOM   4778  C   ASP A 599     -36.531  22.500  35.312  1.00 77.44           C  
ATOM   4779  CB  ASP A 599     -38.344  21.641  36.812  1.00 77.44           C  
ATOM   4780  O   ASP A 599     -35.750  22.969  36.156  1.00 77.44           O  
ATOM   4781  CG  ASP A 599     -39.750  21.906  37.344  1.00 77.44           C  
ATOM   4782  OD1 ASP A 599     -40.344  22.953  37.031  1.00 77.44           O  
ATOM   4783  OD2 ASP A 599     -40.250  21.062  38.094  1.00 77.44           O  
ATOM   4784  N   LEU A 600     -36.062  22.062  34.188  1.00 84.50           N  
ATOM   4785  CA  LEU A 600     -34.656  21.984  33.906  1.00 84.50           C  
ATOM   4786  C   LEU A 600     -34.188  23.188  33.094  1.00 84.50           C  
ATOM   4787  CB  LEU A 600     -34.312  20.688  33.156  1.00 84.50           C  
ATOM   4788  O   LEU A 600     -34.875  23.609  32.156  1.00 84.50           O  
ATOM   4789  CG  LEU A 600     -34.188  19.422  34.031  1.00 84.50           C  
ATOM   4790  CD1 LEU A 600     -34.531  18.188  33.188  1.00 84.50           C  
ATOM   4791  CD2 LEU A 600     -32.812  19.312  34.594  1.00 84.50           C  
ATOM   4792  N   PRO A 601     -33.125  23.797  33.562  1.00 85.19           N  
ATOM   4793  CA  PRO A 601     -32.562  24.844  32.719  1.00 85.19           C  
ATOM   4794  C   PRO A 601     -31.953  24.266  31.422  1.00 85.19           C  
ATOM   4795  CB  PRO A 601     -31.469  25.453  33.594  1.00 85.19           C  
ATOM   4796  O   PRO A 601     -31.781  23.062  31.297  1.00 85.19           O  
ATOM   4797  CG  PRO A 601     -31.062  24.359  34.531  1.00 85.19           C  
ATOM   4798  CD  PRO A 601     -32.219  23.422  34.688  1.00 85.19           C  
ATOM   4799  N   PRO A 602     -31.719  25.109  30.547  1.00 86.38           N  
ATOM   4800  CA  PRO A 602     -31.047  24.625  29.344  1.00 86.38           C  
ATOM   4801  C   PRO A 602     -29.719  23.922  29.641  1.00 86.38           C  
ATOM   4802  CB  PRO A 602     -30.797  25.906  28.531  1.00 86.38           C  
ATOM   4803  O   PRO A 602     -28.891  24.438  30.375  1.00 86.38           O  
ATOM   4804  CG  PRO A 602     -31.531  26.969  29.281  1.00 86.38           C  
ATOM   4805  CD  PRO A 602     -31.953  26.406  30.609  1.00 86.38           C  
ATOM   4806  N   LEU A 603     -29.609  22.719  29.172  1.00 89.62           N  
ATOM   4807  CA  LEU A 603     -28.406  21.922  29.297  1.00 89.62           C  
ATOM   4808  C   LEU A 603     -27.562  22.000  28.016  1.00 89.62           C  
ATOM   4809  CB  LEU A 603     -28.766  20.453  29.578  1.00 89.62           C  
ATOM   4810  O   LEU A 603     -28.000  21.578  26.953  1.00 89.62           O  
ATOM   4811  CG  LEU A 603     -29.562  20.188  30.859  1.00 89.62           C  
ATOM   4812  CD1 LEU A 603     -30.203  18.797  30.797  1.00 89.62           C  
ATOM   4813  CD2 LEU A 603     -28.656  20.312  32.062  1.00 89.62           C  
ATOM   4814  N   VAL A 604     -26.375  22.578  28.156  1.00 87.00           N  
ATOM   4815  CA  VAL A 604     -25.547  22.812  26.984  1.00 87.00           C  
ATOM   4816  C   VAL A 604     -24.266  21.984  27.109  1.00 87.00           C  
ATOM   4817  CB  VAL A 604     -25.203  24.297  26.812  1.00 87.00           C  
ATOM   4818  O   VAL A 604     -23.594  22.000  28.141  1.00 87.00           O  
ATOM   4819  CG1 VAL A 604     -24.266  24.516  25.625  1.00 87.00           C  
ATOM   4820  CG2 VAL A 604     -26.469  25.125  26.656  1.00 87.00           C  
ATOM   4821  N   ALA A 605     -23.891  21.297  26.062  1.00 83.94           N  
ATOM   4822  CA  ALA A 605     -22.688  20.469  26.047  1.00 83.94           C  
ATOM   4823  C   ALA A 605     -21.469  21.297  25.672  1.00 83.94           C  
ATOM   4824  CB  ALA A 605     -22.859  19.312  25.062  1.00 83.94           C  
ATOM   4825  O   ALA A 605     -21.531  22.172  24.797  1.00 83.94           O  
ATOM   4826  N   LEU A 606     -20.406  21.094  26.422  1.00 75.81           N  
ATOM   4827  CA  LEU A 606     -19.094  21.641  26.094  1.00 75.81           C  
ATOM   4828  C   LEU A 606     -18.172  20.531  25.578  1.00 75.81           C  
ATOM   4829  CB  LEU A 606     -18.469  22.312  27.312  1.00 75.81           C  
ATOM   4830  O   LEU A 606     -17.828  19.609  26.312  1.00 75.81           O  
ATOM   4831  CG  LEU A 606     -18.859  23.781  27.547  1.00 75.81           C  
ATOM   4832  CD1 LEU A 606     -18.656  24.141  29.016  1.00 75.81           C  
ATOM   4833  CD2 LEU A 606     -18.047  24.703  26.641  1.00 75.81           C  
ATOM   4834  N   THR A 607     -17.875  20.516  24.266  1.00 63.88           N  
ATOM   4835  CA  THR A 607     -17.094  19.406  23.734  1.00 63.88           C  
ATOM   4836  C   THR A 607     -15.992  19.922  22.812  1.00 63.88           C  
ATOM   4837  CB  THR A 607     -17.969  18.406  22.969  1.00 63.88           C  
ATOM   4838  O   THR A 607     -16.109  21.016  22.234  1.00 63.88           O  
ATOM   4839  CG2 THR A 607     -19.234  19.078  22.438  1.00 63.88           C  
ATOM   4840  OG1 THR A 607     -17.234  17.875  21.875  1.00 63.88           O  
ATOM   4841  N   ALA A 608     -14.820  19.281  22.859  1.00 54.94           N  
ATOM   4842  CA  ALA A 608     -13.734  19.594  21.938  1.00 54.94           C  
ATOM   4843  C   ALA A 608     -14.055  19.125  20.531  1.00 54.94           C  
ATOM   4844  CB  ALA A 608     -12.422  18.969  22.422  1.00 54.94           C  
ATOM   4845  O   ALA A 608     -13.609  19.719  19.547  1.00 54.94           O  
ATOM   4846  N   ASN A 609     -14.609  17.953  20.375  1.00 46.81           N  
ATOM   4847  CA  ASN A 609     -14.953  17.344  19.094  1.00 46.81           C  
ATOM   4848  C   ASN A 609     -16.469  17.266  18.906  1.00 46.81           C  
ATOM   4849  CB  ASN A 609     -14.336  15.945  18.984  1.00 46.81           C  
ATOM   4850  O   ASN A 609     -17.156  16.594  19.688  1.00 46.81           O  
ATOM   4851  CG  ASN A 609     -13.023  15.953  18.219  1.00 46.81           C  
ATOM   4852  ND2 ASN A 609     -12.312  14.836  18.250  1.00 46.81           N  
ATOM   4853  OD1 ASN A 609     -12.664  16.953  17.594  1.00 46.81           O  
ATOM   4854  N   VAL A 610     -17.062  18.125  18.266  1.00 43.34           N  
ATOM   4855  CA  VAL A 610     -18.484  18.016  18.000  1.00 43.34           C  
ATOM   4856  C   VAL A 610     -18.766  16.719  17.219  1.00 43.34           C  
ATOM   4857  CB  VAL A 610     -19.031  19.234  17.219  1.00 43.34           C  
ATOM   4858  O   VAL A 610     -18.188  16.500  16.156  1.00 43.34           O  
ATOM   4859  CG1 VAL A 610     -20.531  19.094  16.969  1.00 43.34           C  
ATOM   4860  CG2 VAL A 610     -18.734  20.516  17.984  1.00 43.34           C  
ATOM   4861  N   LEU A 611     -19.188  15.711  17.859  1.00 42.66           N  
ATOM   4862  CA  LEU A 611     -19.578  14.477  17.188  1.00 42.66           C  
ATOM   4863  C   LEU A 611     -20.406  14.766  15.945  1.00 42.66           C  
ATOM   4864  CB  LEU A 611     -20.359  13.570  18.141  1.00 42.66           C  
ATOM   4865  O   LEU A 611     -21.062  15.805  15.859  1.00 42.66           O  
ATOM   4866  CG  LEU A 611     -19.531  12.727  19.125  1.00 42.66           C  
ATOM   4867  CD1 LEU A 611     -20.297  12.492  20.406  1.00 42.66           C  
ATOM   4868  CD2 LEU A 611     -19.125  11.406  18.484  1.00 42.66           C  
ATOM   4869  N   LYS A 612     -20.328  13.844  14.977  1.00 46.16           N  
ATOM   4870  CA  LYS A 612     -20.984  13.789  13.680  1.00 46.16           C  
ATOM   4871  C   LYS A 612     -22.453  14.148  13.797  1.00 46.16           C  
ATOM   4872  CB  LYS A 612     -20.828  12.398  13.055  1.00 46.16           C  
ATOM   4873  O   LYS A 612     -23.000  14.852  12.938  1.00 46.16           O  
ATOM   4874  CG  LYS A 612     -19.609  12.250  12.172  1.00 46.16           C  
ATOM   4875  CD  LYS A 612     -19.562  10.875  11.508  1.00 46.16           C  
ATOM   4876  CE  LYS A 612     -18.312  10.711  10.648  1.00 46.16           C  
ATOM   4877  NZ  LYS A 612     -18.250   9.359  10.016  1.00 46.16           N  
ATOM   4878  N   ASP A 613     -23.219  13.648  14.867  1.00 50.25           N  
ATOM   4879  CA  ASP A 613     -24.672  13.742  14.891  1.00 50.25           C  
ATOM   4880  C   ASP A 613     -25.141  14.555  16.094  1.00 50.25           C  
ATOM   4881  CB  ASP A 613     -25.297  12.352  14.914  1.00 50.25           C  
ATOM   4882  O   ASP A 613     -25.078  14.078  17.234  1.00 50.25           O  
ATOM   4883  CG  ASP A 613     -26.406  12.188  13.891  1.00 50.25           C  
ATOM   4884  OD1 ASP A 613     -26.875  13.203  13.320  1.00 50.25           O  
ATOM   4885  OD2 ASP A 613     -26.828  11.031  13.656  1.00 50.25           O  
ATOM   4886  N   LYS A 614     -25.266  15.883  15.953  1.00 56.97           N  
ATOM   4887  CA  LYS A 614     -25.891  16.750  16.953  1.00 56.97           C  
ATOM   4888  C   LYS A 614     -27.094  16.062  17.594  1.00 56.97           C  
ATOM   4889  CB  LYS A 614     -26.312  18.078  16.312  1.00 56.97           C  
ATOM   4890  O   LYS A 614     -27.484  16.406  18.703  1.00 56.97           O  
ATOM   4891  CG  LYS A 614     -25.406  19.250  16.656  1.00 56.97           C  
ATOM   4892  CD  LYS A 614     -25.922  20.547  16.078  1.00 56.97           C  
ATOM   4893  CE  LYS A 614     -25.016  21.719  16.406  1.00 56.97           C  
ATOM   4894  NZ  LYS A 614     -25.547  23.016  15.875  1.00 56.97           N  
ATOM   4895  N   GLN A 615     -27.562  15.102  16.859  1.00 63.19           N  
ATOM   4896  CA  GLN A 615     -28.766  14.438  17.312  1.00 63.19           C  
ATOM   4897  C   GLN A 615     -28.500  13.594  18.562  1.00 63.19           C  
ATOM   4898  CB  GLN A 615     -29.359  13.562  16.203  1.00 63.19           C  
ATOM   4899  O   GLN A 615     -29.375  13.422  19.406  1.00 63.19           O  
ATOM   4900  CG  GLN A 615     -30.656  14.094  15.633  1.00 63.19           C  
ATOM   4901  CD  GLN A 615     -31.234  13.211  14.539  1.00 63.19           C  
ATOM   4902  NE2 GLN A 615     -32.438  13.539  14.070  1.00 63.19           N  
ATOM   4903  OE1 GLN A 615     -30.594  12.234  14.125  1.00 63.19           O  
ATOM   4904  N   GLU A 616     -27.312  13.234  18.656  1.00 70.12           N  
ATOM   4905  CA  GLU A 616     -26.984  12.414  19.812  1.00 70.12           C  
ATOM   4906  C   GLU A 616     -27.031  13.227  21.094  1.00 70.12           C  
ATOM   4907  CB  GLU A 616     -25.594  11.781  19.641  1.00 70.12           C  
ATOM   4908  O   GLU A 616     -27.453  12.727  22.141  1.00 70.12           O  
ATOM   4909  CG  GLU A 616     -25.625  10.266  19.484  1.00 70.12           C  
ATOM   4910  CD  GLU A 616     -24.234   9.648  19.359  1.00 70.12           C  
ATOM   4911  OE1 GLU A 616     -24.141   8.406  19.234  1.00 70.12           O  
ATOM   4912  OE2 GLU A 616     -23.250  10.414  19.406  1.00 70.12           O  
ATOM   4913  N   TYR A 617     -26.656  14.453  20.969  1.00 77.38           N  
ATOM   4914  CA  TYR A 617     -26.703  15.336  22.125  1.00 77.38           C  
ATOM   4915  C   TYR A 617     -28.141  15.688  22.484  1.00 77.38           C  
ATOM   4916  CB  TYR A 617     -25.906  16.609  21.875  1.00 77.38           C  
ATOM   4917  O   TYR A 617     -28.516  15.664  23.672  1.00 77.38           O  
ATOM   4918  CG  TYR A 617     -24.438  16.375  21.656  1.00 77.38           C  
ATOM   4919  CD1 TYR A 617     -23.609  16.016  22.719  1.00 77.38           C  
ATOM   4920  CD2 TYR A 617     -23.859  16.500  20.406  1.00 77.38           C  
ATOM   4921  CE1 TYR A 617     -22.250  15.789  22.531  1.00 77.38           C  
ATOM   4922  CE2 TYR A 617     -22.500  16.281  20.203  1.00 77.38           C  
ATOM   4923  OH  TYR A 617     -20.359  15.711  21.078  1.00 77.38           O  
ATOM   4924  CZ  TYR A 617     -21.703  15.930  21.281  1.00 77.38           C  
ATOM   4925  N   LEU A 618     -28.906  15.852  21.453  1.00 75.06           N  
ATOM   4926  CA  LEU A 618     -30.312  16.203  21.656  1.00 75.06           C  
ATOM   4927  C   LEU A 618     -31.078  15.023  22.234  1.00 75.06           C  
ATOM   4928  CB  LEU A 618     -30.953  16.656  20.344  1.00 75.06           C  
ATOM   4929  O   LEU A 618     -31.922  15.195  23.109  1.00 75.06           O  
ATOM   4930  CG  LEU A 618     -30.578  18.047  19.844  1.00 75.06           C  
ATOM   4931  CD1 LEU A 618     -30.766  18.156  18.344  1.00 75.06           C  
ATOM   4932  CD2 LEU A 618     -31.406  19.109  20.578  1.00 75.06           C  
ATOM   4933  N   ASN A 619     -30.672  13.844  21.781  1.00 76.75           N  
ATOM   4934  CA  ASN A 619     -31.328  12.625  22.266  1.00 76.75           C  
ATOM   4935  C   ASN A 619     -30.969  12.352  23.719  1.00 76.75           C  
ATOM   4936  CB  ASN A 619     -30.938  11.430  21.391  1.00 76.75           C  
ATOM   4937  O   ASN A 619     -31.750  11.703  24.438  1.00 76.75           O
[truncated: 757,351 more chars]
