# Supplementary material for: Theoretical study of ArcB and its dimerization, interaction with anaerobic metabolites, and activation of ArcA
Source: PeerJ. 2023 Oct 13;11:e16309. doi: 10.7717/peerj.16309 (PMC10578306; doi:10.7717/peerj.16309)
Supplement: Supplemental Information 2 [file peerj-11-16309-s002.zip › Supplementary Files/ArcB dimer/ArcA dimer/test_9a4a7_unrelaxed_rank_001_alphafold2_multimer_v3_model_5_seed_000.pdb]

MODEL     1                                                                     
ATOM      1  N   MET A   1      16.828  -8.586  -0.561  1.00 41.06           N  
ATOM      2  CA  MET A   1      15.539  -8.016  -0.938  1.00 41.06           C  
ATOM      3  C   MET A   1      14.797  -8.938  -1.901  1.00 41.06           C  
ATOM      4  CB  MET A   1      15.719  -6.637  -1.570  1.00 41.06           C  
ATOM      5  O   MET A   1      15.367  -9.398  -2.895  1.00 41.06           O  
ATOM      6  CG  MET A   1      15.398  -5.484  -0.632  1.00 41.06           C  
ATOM      7  SD  MET A   1      15.719  -3.848  -1.396  1.00 41.06           S  
ATOM      8  CE  MET A   1      14.023  -3.350  -1.807  1.00 41.06           C  
ATOM      9  N   GLN A   2      13.680  -9.664  -1.438  1.00 50.97           N  
ATOM     10  CA  GLN A   2      13.016 -10.609  -2.322  1.00 50.97           C  
ATOM     11  C   GLN A   2      12.602  -9.945  -3.631  1.00 50.97           C  
ATOM     12  CB  GLN A   2      11.789 -11.219  -1.632  1.00 50.97           C  
ATOM     13  O   GLN A   2      12.133  -8.805  -3.633  1.00 50.97           O  
ATOM     14  CG  GLN A   2      12.023 -12.625  -1.090  1.00 50.97           C  
ATOM     15  CD  GLN A   2      10.805 -13.188  -0.384  1.00 50.97           C  
ATOM     16  NE2 GLN A   2      10.922 -14.422   0.098  1.00 50.97           N  
ATOM     17  OE1 GLN A   2       9.773 -12.523  -0.273  1.00 50.97           O  
ATOM     18  N   THR A   3      13.109 -10.484  -4.750  1.00 74.62           N  
ATOM     19  CA  THR A   3      12.734 -10.023  -6.082  1.00 74.62           C  
ATOM     20  C   THR A   3      11.219 -10.109  -6.273  1.00 74.62           C  
ATOM     21  CB  THR A   3      13.438 -10.852  -7.176  1.00 74.62           C  
ATOM     22  O   THR A   3      10.633 -11.188  -6.145  1.00 74.62           O  
ATOM     23  CG2 THR A   3      13.172 -10.266  -8.562  1.00 74.62           C  
ATOM     24  OG1 THR A   3      14.852 -10.844  -6.930  1.00 74.62           O  
ATOM     25  N   PRO A   4      10.586  -9.062  -6.371  1.00 82.88           N  
ATOM     26  CA  PRO A   4       9.141  -9.094  -6.578  1.00 82.88           C  
ATOM     27  C   PRO A   4       8.734  -9.914  -7.801  1.00 82.88           C  
ATOM     28  CB  PRO A   4       8.773  -7.621  -6.766  1.00 82.88           C  
ATOM     29  O   PRO A   4       9.430  -9.898  -8.820  1.00 82.88           O  
ATOM     30  CG  PRO A   4       9.961  -6.867  -6.246  1.00 82.88           C  
ATOM     31  CD  PRO A   4      11.172  -7.754  -6.348  1.00 82.88           C  
ATOM     32  N   HIS A   5       7.742 -10.641  -7.754  1.00 88.31           N  
ATOM     33  CA  HIS A   5       7.168 -11.438  -8.836  1.00 88.31           C  
ATOM     34  C   HIS A   5       6.031 -10.695  -9.523  1.00 88.31           C  
ATOM     35  CB  HIS A   5       6.668 -12.781  -8.297  1.00 88.31           C  
ATOM     36  O   HIS A   5       5.055 -10.305  -8.875  1.00 88.31           O  
ATOM     37  CG  HIS A   5       7.758 -13.664  -7.773  1.00 88.31           C  
ATOM     38  CD2 HIS A   5       9.109 -13.562  -7.871  1.00 88.31           C  
ATOM     39  ND1 HIS A   5       7.508 -14.805  -7.055  1.00 88.31           N  
ATOM     40  CE1 HIS A   5       8.656 -15.375  -6.727  1.00 88.31           C  
ATOM     41  NE2 HIS A   5       9.641 -14.641  -7.211  1.00 88.31           N  
ATOM     42  N   ILE A   6       6.148 -10.617 -10.812  1.00 96.44           N  
ATOM     43  CA  ILE A   6       5.121  -9.977 -11.625  1.00 96.44           C  
ATOM     44  C   ILE A   6       4.461 -11.016 -12.531  1.00 96.44           C  
ATOM     45  CB  ILE A   6       5.703  -8.820 -12.461  1.00 96.44           C  
ATOM     46  O   ILE A   6       5.145 -11.828 -13.156  1.00 96.44           O  
ATOM     47  CG1 ILE A   6       6.285  -7.734 -11.547  1.00 96.44           C  
ATOM     48  CG2 ILE A   6       4.637  -8.242 -13.398  1.00 96.44           C  
ATOM     49  CD1 ILE A   6       6.812  -6.520 -12.297  1.00 96.44           C  
ATOM     50  N   LEU A   7       3.199 -10.992 -12.516  1.00 97.50           N  
ATOM     51  CA  LEU A   7       2.430 -11.836 -13.422  1.00 97.50           C  
ATOM     52  C   LEU A   7       1.802 -11.008 -14.539  1.00 97.50           C  
ATOM     53  CB  LEU A   7       1.341 -12.594 -12.656  1.00 97.50           C  
ATOM     54  O   LEU A   7       0.992 -10.117 -14.273  1.00 97.50           O  
ATOM     55  CG  LEU A   7       0.357 -13.406 -13.500  1.00 97.50           C  
ATOM     56  CD1 LEU A   7       1.105 -14.414 -14.359  1.00 97.50           C  
ATOM     57  CD2 LEU A   7      -0.661 -14.109 -12.609  1.00 97.50           C  
ATOM     58  N   ILE A   8       2.148 -11.352 -15.773  1.00 98.44           N  
ATOM     59  CA  ILE A   8       1.568 -10.727 -16.953  1.00 98.44           C  
ATOM     60  C   ILE A   8       0.479 -11.625 -17.531  1.00 98.44           C  
ATOM     61  CB  ILE A   8       2.645 -10.438 -18.031  1.00 98.44           C  
ATOM     62  O   ILE A   8       0.737 -12.781 -17.875  1.00 98.44           O  
ATOM     63  CG1 ILE A   8       3.705  -9.477 -17.469  1.00 98.44           C  
ATOM     64  CG2 ILE A   8       2.004  -9.867 -19.297  1.00 98.44           C  
ATOM     65  CD1 ILE A   8       4.949  -9.359 -18.344  1.00 98.44           C  
ATOM     66  N   VAL A   9      -0.704 -11.109 -17.609  1.00 98.19           N  
ATOM     67  CA  VAL A   9      -1.826 -11.828 -18.203  1.00 98.19           C  
ATOM     68  C   VAL A   9      -2.225 -11.164 -19.516  1.00 98.19           C  
ATOM     69  CB  VAL A   9      -3.037 -11.883 -17.250  1.00 98.19           C  
ATOM     70  O   VAL A   9      -2.936 -10.156 -19.516  1.00 98.19           O  
ATOM     71  CG1 VAL A   9      -4.098 -12.852 -17.766  1.00 98.19           C  
ATOM     72  CG2 VAL A   9      -2.590 -12.289 -15.844  1.00 98.19           C  
ATOM     73  N   GLU A  10      -1.794 -11.758 -20.594  1.00 97.44           N  
ATOM     74  CA  GLU A  10      -1.873 -11.195 -21.938  1.00 97.44           C  
ATOM     75  C   GLU A  10      -1.858 -12.297 -23.000  1.00 97.44           C  
ATOM     76  CB  GLU A  10      -0.722 -10.219 -22.188  1.00 97.44           C  
ATOM     77  O   GLU A  10      -0.932 -13.109 -23.047  1.00 97.44           O  
ATOM     78  CG  GLU A  10      -0.624  -9.727 -23.625  1.00 97.44           C  
ATOM     79  CD  GLU A  10      -1.838  -8.930 -24.078  1.00 97.44           C  
ATOM     80  OE1 GLU A  10      -2.551  -9.375 -25.000  1.00 97.44           O  
ATOM     81  OE2 GLU A  10      -2.078  -7.848 -23.484  1.00 97.44           O  
ATOM     82  N   ASP A  11      -2.842 -12.312 -23.891  1.00 96.00           N  
ATOM     83  CA  ASP A  11      -2.975 -13.406 -24.844  1.00 96.00           C  
ATOM     84  C   ASP A  11      -2.119 -13.156 -26.078  1.00 96.00           C  
ATOM     85  CB  ASP A  11      -4.441 -13.594 -25.250  1.00 96.00           C  
ATOM     86  O   ASP A  11      -1.790 -14.094 -26.812  1.00 96.00           O  
ATOM     87  CG  ASP A  11      -4.996 -12.414 -26.031  1.00 96.00           C  
ATOM     88  OD1 ASP A  11      -4.742 -11.250 -25.641  1.00 96.00           O  
ATOM     89  OD2 ASP A  11      -5.699 -12.648 -27.031  1.00 96.00           O  
ATOM     90  N   GLU A  12      -1.857 -11.914 -26.328  1.00 96.19           N  
ATOM     91  CA  GLU A  12      -1.040 -11.602 -27.500  1.00 96.19           C  
ATOM     92  C   GLU A  12       0.440 -11.844 -27.219  1.00 96.19           C  
ATOM     93  CB  GLU A  12      -1.263 -10.148 -27.938  1.00 96.19           C  
ATOM     94  O   GLU A  12       1.034 -11.164 -26.375  1.00 96.19           O  
ATOM     95  CG  GLU A  12      -0.839  -9.875 -29.375  1.00 96.19           C  
ATOM     96  CD  GLU A  12       0.650  -9.602 -29.516  1.00 96.19           C  
ATOM     97  OE1 GLU A  12       1.246 -10.023 -30.531  1.00 96.19           O  
ATOM     98  OE2 GLU A  12       1.226  -8.977 -28.609  1.00 96.19           O  
ATOM     99  N   LEU A  13       1.023 -12.648 -27.969  1.00 95.94           N  
ATOM    100  CA  LEU A  13       2.383 -13.133 -27.734  1.00 95.94           C  
ATOM    101  C   LEU A  13       3.385 -11.984 -27.797  1.00 95.94           C  
ATOM    102  CB  LEU A  13       2.750 -14.203 -28.781  1.00 95.94           C  
ATOM    103  O   LEU A  13       4.246 -11.859 -26.938  1.00 95.94           O  
ATOM    104  CG  LEU A  13       4.156 -14.789 -28.672  1.00 95.94           C  
ATOM    105  CD1 LEU A  13       4.328 -15.516 -27.344  1.00 95.94           C  
ATOM    106  CD2 LEU A  13       4.430 -15.734 -29.844  1.00 95.94           C  
ATOM    107  N   VAL A  14       3.346 -11.133 -28.750  1.00 96.38           N  
ATOM    108  CA  VAL A  14       4.293 -10.039 -28.953  1.00 96.38           C  
ATOM    109  C   VAL A  14       4.234  -9.078 -27.766  1.00 96.38           C  
ATOM    110  CB  VAL A  14       4.016  -9.281 -30.266  1.00 96.38           C  
ATOM    111  O   VAL A  14       5.270  -8.680 -27.234  1.00 96.38           O  
ATOM    112  CG1 VAL A  14       4.895  -8.039 -30.375  1.00 96.38           C  
ATOM    113  CG2 VAL A  14       4.242 -10.195 -31.469  1.00 96.38           C  
ATOM    114  N   THR A  15       3.070  -8.727 -27.438  1.00 96.81           N  
ATOM    115  CA  THR A  15       2.895  -7.836 -26.297  1.00 96.81           C  
ATOM    116  C   THR A  15       3.393  -8.500 -25.016  1.00 96.81           C  
ATOM    117  CB  THR A  15       1.418  -7.434 -26.125  1.00 96.81           C  
ATOM    118  O   THR A  15       4.090  -7.867 -24.219  1.00 96.81           O  
ATOM    119  CG2 THR A  15       1.239  -6.484 -24.953  1.00 96.81           C  
ATOM    120  OG1 THR A  15       0.968  -6.781 -27.328  1.00 96.81           O  
ATOM    121  N   ARG A  16       3.033  -9.695 -24.812  1.00 97.62           N  
ATOM    122  CA  ARG A  16       3.463 -10.445 -23.625  1.00 97.62           C  
ATOM    123  C   ARG A  16       4.984 -10.516 -23.547  1.00 97.62           C  
ATOM    124  CB  ARG A  16       2.871 -11.852 -23.641  1.00 97.62           C  
ATOM    125  O   ARG A  16       5.570 -10.266 -22.500  1.00 97.62           O  
ATOM    126  CG  ARG A  16       3.029 -12.594 -22.328  1.00 97.62           C  
ATOM    127  CD  ARG A  16       2.236 -13.898 -22.312  1.00 97.62           C  
ATOM    128  NE  ARG A  16       2.695 -14.820 -23.344  1.00 97.62           N  
ATOM    129  NH1 ARG A  16       0.763 -14.688 -24.609  1.00 97.62           N  
ATOM    130  NH2 ARG A  16       2.500 -16.016 -25.297  1.00 97.62           N  
ATOM    131  CZ  ARG A  16       1.984 -15.172 -24.406  1.00 97.62           C  
ATOM    132  N   ASN A  17       5.641 -10.828 -24.641  1.00 96.62           N  
ATOM    133  CA  ASN A  17       7.098 -10.898 -24.688  1.00 96.62           C  
ATOM    134  C   ASN A  17       7.734  -9.539 -24.422  1.00 96.62           C  
ATOM    135  CB  ASN A  17       7.551 -11.438 -26.047  1.00 96.62           C  
ATOM    136  O   ASN A  17       8.758  -9.445 -23.750  1.00 96.62           O  
ATOM    137  CG  ASN A  17       7.328 -12.938 -26.188  1.00 96.62           C  
ATOM    138  ND2 ASN A  17       7.445 -13.445 -27.406  1.00 96.62           N  
ATOM    139  OD1 ASN A  17       7.051 -13.625 -25.203  1.00 96.62           O  
ATOM    140  N   THR A  18       7.176  -8.555 -25.000  1.00 97.56           N  
ATOM    141  CA  THR A  18       7.664  -7.199 -24.781  1.00 97.56           C  
ATOM    142  C   THR A  18       7.598  -6.828 -23.312  1.00 97.56           C  
ATOM    143  CB  THR A  18       6.859  -6.180 -25.609  1.00 97.56           C  
ATOM    144  O   THR A  18       8.570  -6.328 -22.750  1.00 97.56           O  
ATOM    145  CG2 THR A  18       7.336  -4.758 -25.344  1.00 97.56           C  
ATOM    146  OG1 THR A  18       7.023  -6.469 -27.016  1.00 97.56           O  
ATOM    147  N   LEU A  19       6.492  -7.094 -22.703  1.00 98.12           N  
ATOM    148  CA  LEU A  19       6.320  -6.785 -21.297  1.00 98.12           C  
ATOM    149  C   LEU A  19       7.289  -7.594 -20.438  1.00 98.12           C  
ATOM    150  CB  LEU A  19       4.879  -7.066 -20.859  1.00 98.12           C  
ATOM    151  O   LEU A  19       7.887  -7.062 -19.500  1.00 98.12           O  
ATOM    152  CG  LEU A  19       3.814  -6.098 -21.375  1.00 98.12           C  
ATOM    153  CD1 LEU A  19       2.420  -6.605 -21.016  1.00 98.12           C  
ATOM    154  CD2 LEU A  19       4.043  -4.699 -20.797  1.00 98.12           C  
ATOM    155  N   LYS A  20       7.410  -8.844 -20.734  1.00 97.56           N  
ATOM    156  CA  LYS A  20       8.375  -9.680 -20.031  1.00 97.56           C  
ATOM    157  C   LYS A  20       9.781  -9.086 -20.094  1.00 97.56           C  
ATOM    158  CB  LYS A  20       8.375 -11.094 -20.609  1.00 97.56           C  
ATOM    159  O   LYS A  20      10.453  -8.945 -19.078  1.00 97.56           O  
ATOM    160  CG  LYS A  20       9.359 -12.039 -19.922  1.00 97.56           C  
ATOM    161  CD  LYS A  20       9.297 -13.438 -20.516  1.00 97.56           C  
ATOM    162  CE  LYS A  20      10.281 -14.383 -19.844  1.00 97.56           C  
ATOM    163  NZ  LYS A  20      10.172 -15.773 -20.375  1.00 97.56           N  
ATOM    164  N   SER A  21      10.172  -8.711 -21.203  1.00 96.69           N  
ATOM    165  CA  SER A  21      11.508  -8.148 -21.406  1.00 96.69           C  
ATOM    166  C   SER A  21      11.688  -6.863 -20.609  1.00 96.69           C  
ATOM    167  CB  SER A  21      11.742  -7.875 -22.891  1.00 96.69           C  
ATOM    168  O   SER A  21      12.727  -6.668 -19.969  1.00 96.69           O  
ATOM    169  OG  SER A  21      11.750  -9.086 -23.641  1.00 96.69           O  
ATOM    170  N   ILE A  22      10.750  -6.074 -20.656  1.00 97.12           N  
ATOM    171  CA  ILE A  22      10.789  -4.781 -19.984  1.00 97.12           C  
ATOM    172  C   ILE A  22      10.977  -4.996 -18.484  1.00 97.12           C  
ATOM    173  CB  ILE A  22       9.500  -3.963 -20.250  1.00 97.12           C  
ATOM    174  O   ILE A  22      11.859  -4.395 -17.859  1.00 97.12           O  
ATOM    175  CG1 ILE A  22       9.516  -3.398 -21.672  1.00 97.12           C  
ATOM    176  CG2 ILE A  22       9.352  -2.842 -19.219  1.00 97.12           C  
ATOM    177  CD1 ILE A  22       8.188  -2.822 -22.125  1.00 97.12           C  
ATOM    178  N   PHE A  23      10.242  -5.855 -17.875  1.00 97.06           N  
ATOM    179  CA  PHE A  23      10.258  -6.027 -16.422  1.00 97.06           C  
ATOM    180  C   PHE A  23      11.453  -6.867 -15.992  1.00 97.06           C  
ATOM    181  CB  PHE A  23       8.953  -6.680 -15.945  1.00 97.06           C  
ATOM    182  O   PHE A  23      12.031  -6.629 -14.930  1.00 97.06           O  
ATOM    183  CG  PHE A  23       7.805  -5.719 -15.812  1.00 97.06           C  
ATOM    184  CD1 PHE A  23       7.801  -4.762 -14.805  1.00 97.06           C  
ATOM    185  CD2 PHE A  23       6.734  -5.770 -16.688  1.00 97.06           C  
ATOM    186  CE1 PHE A  23       6.738  -3.869 -14.672  1.00 97.06           C  
ATOM    187  CE2 PHE A  23       5.668  -4.879 -16.562  1.00 97.06           C  
ATOM    188  CZ  PHE A  23       5.672  -3.932 -15.562  1.00 97.06           C  
ATOM    189  N   GLU A  24      11.789  -7.828 -16.734  1.00 94.31           N  
ATOM    190  CA  GLU A  24      12.992  -8.594 -16.422  1.00 94.31           C  
ATOM    191  C   GLU A  24      14.234  -7.707 -16.469  1.00 94.31           C  
ATOM    192  CB  GLU A  24      13.156  -9.766 -17.391  1.00 94.31           C  
ATOM    193  O   GLU A  24      15.148  -7.871 -15.656  1.00 94.31           O  
ATOM    194  CG  GLU A  24      12.195 -10.914 -17.125  1.00 94.31           C  
ATOM    195  CD  GLU A  24      12.367 -12.078 -18.094  1.00 94.31           C  
ATOM    196  OE1 GLU A  24      11.938 -13.203 -17.766  1.00 94.31           O  
ATOM    197  OE2 GLU A  24      12.945 -11.852 -19.188  1.00 94.31           O  
ATOM    198  N   ALA A  25      14.289  -6.824 -17.375  1.00 92.88           N  
ATOM    199  CA  ALA A  25      15.391  -5.875 -17.484  1.00 92.88           C  
ATOM    200  C   ALA A  25      15.484  -5.004 -16.234  1.00 92.88           C  
ATOM    201  CB  ALA A  25      15.227  -5.000 -18.719  1.00 92.88           C  
ATOM    202  O   ALA A  25      16.562  -4.504 -15.891  1.00 92.88           O  
ATOM    203  N   GLU A  26      14.359  -4.859 -15.594  1.00 90.56           N  
ATOM    204  CA  GLU A  26      14.328  -4.055 -14.375  1.00 90.56           C  
ATOM    205  C   GLU A  26      14.633  -4.902 -13.148  1.00 90.56           C  
ATOM    206  CB  GLU A  26      12.961  -3.375 -14.227  1.00 90.56           C  
ATOM    207  O   GLU A  26      14.625  -4.398 -12.023  1.00 90.56           O  
ATOM    208  CG  GLU A  26      12.711  -2.271 -15.242  1.00 90.56           C  
ATOM    209  CD  GLU A  26      13.609  -1.060 -15.047  1.00 90.56           C  
ATOM    210  OE1 GLU A  26      14.148  -0.542 -16.047  1.00 90.56           O  
ATOM    211  OE2 GLU A  26      13.766  -0.624 -13.883  1.00 90.56           O  
ATOM    212  N   GLY A  27      14.766  -6.195 -13.328  1.00 89.88           N  
ATOM    213  CA  GLY A  27      15.195  -7.047 -12.234  1.00 89.88           C  
ATOM    214  C   GLY A  27      14.055  -7.816 -11.594  1.00 89.88           C  
ATOM    215  O   GLY A  27      14.211  -8.367 -10.500  1.00 89.88           O  
ATOM    216  N   TYR A  28      12.961  -7.867 -12.156  1.00 90.69           N  
ATOM    217  CA  TYR A  28      11.812  -8.594 -11.625  1.00 90.69           C  
ATOM    218  C   TYR A  28      11.781 -10.023 -12.148  1.00 90.69           C  
ATOM    219  CB  TYR A  28      10.508  -7.875 -11.977  1.00 90.69           C  
ATOM    220  O   TYR A  28      12.320 -10.312 -13.219  1.00 90.69           O  
ATOM    221  CG  TYR A  28      10.430  -6.465 -11.453  1.00 90.69           C  
ATOM    222  CD1 TYR A  28      10.133  -6.219 -10.109  1.00 90.69           C  
ATOM    223  CD2 TYR A  28      10.648  -5.375 -12.289  1.00 90.69           C  
ATOM    224  CE1 TYR A  28      10.055  -4.918  -9.625  1.00 90.69           C  
ATOM    225  CE2 TYR A  28      10.570  -4.074 -11.805  1.00 90.69           C  
ATOM    226  OH  TYR A  28      10.203  -2.566  -9.992  1.00 90.69           O  
ATOM    227  CZ  TYR A  28      10.281  -3.854 -10.477  1.00 90.69           C  
ATOM    228  N   ASP A  29      11.250 -10.859 -11.398  1.00 91.38           N  
ATOM    229  CA  ASP A  29      10.859 -12.172 -11.898  1.00 91.38           C  
ATOM    230  C   ASP A  29       9.469 -12.133 -12.516  1.00 91.38           C  
ATOM    231  CB  ASP A  29      10.906 -13.211 -10.773  1.00 91.38           C  
ATOM    232  O   ASP A  29       8.500 -11.727 -11.859  1.00 91.38           O  
ATOM    233  CG  ASP A  29      12.328 -13.570 -10.367  1.00 91.38           C  
ATOM    234  OD1 ASP A  29      13.266 -13.336 -11.148  1.00 91.38           O  
ATOM    235  OD2 ASP A  29      12.500 -14.109  -9.250  1.00 91.38           O  
ATOM    236  N   VAL A  30       9.383 -12.641 -13.758  1.00 96.88           N  
ATOM    237  CA  VAL A  30       8.148 -12.430 -14.500  1.00 96.88           C  
ATOM    238  C   VAL A  30       7.508 -13.781 -14.828  1.00 96.88           C  
ATOM    239  CB  VAL A  30       8.383 -11.633 -15.797  1.00 96.88           C  
ATOM    240  O   VAL A  30       8.180 -14.695 -15.305  1.00 96.88           O  
ATOM    241  CG1 VAL A  30       7.086 -11.469 -16.578  1.00 96.88           C  
ATOM    242  CG2 VAL A  30       8.992 -10.266 -15.477  1.00 96.88           C  
ATOM    243  N   PHE A  31       6.297 -13.867 -14.500  1.00 96.31           N  
ATOM    244  CA  PHE A  31       5.441 -14.984 -14.898  1.00 96.31           C  
ATOM    245  C   PHE A  31       4.457 -14.547 -15.977  1.00 96.31           C  
ATOM    246  CB  PHE A  31       4.688 -15.539 -13.695  1.00 96.31           C  
ATOM    247  O   PHE A  31       4.102 -13.367 -16.062  1.00 96.31           O  
ATOM    248  CG  PHE A  31       5.582 -16.062 -12.602  1.00 96.31           C  
ATOM    249  CD1 PHE A  31       5.902 -17.422 -12.539  1.00 96.31           C  
ATOM    250  CD2 PHE A  31       6.109 -15.211 -11.648  1.00 96.31           C  
ATOM    251  CE1 PHE A  31       6.730 -17.906 -11.531  1.00 96.31           C  
ATOM    252  CE2 PHE A  31       6.941 -15.688 -10.641  1.00 96.31           C  
ATOM    253  CZ  PHE A  31       7.250 -17.047 -10.586  1.00 96.31           C  
ATOM    254  N   GLU A  32       4.035 -15.547 -16.828  1.00 97.62           N  
ATOM    255  CA  GLU A  32       3.180 -15.227 -17.969  1.00 97.62           C  
ATOM    256  C   GLU A  32       1.938 -16.109 -17.984  1.00 97.62           C  
ATOM    257  CB  GLU A  32       3.957 -15.375 -19.281  1.00 97.62           C  
ATOM    258  O   GLU A  32       2.020 -17.312 -17.719  1.00 97.62           O  
ATOM    259  CG  GLU A  32       5.188 -14.484 -19.359  1.00 97.62           C  
ATOM    260  CD  GLU A  32       6.051 -14.766 -20.578  1.00 97.62           C  
ATOM    261  OE1 GLU A  32       7.125 -15.391 -20.438  1.00 97.62           O  
ATOM    262  OE2 GLU A  32       5.648 -14.359 -21.688  1.00 97.62           O  
ATOM    263  N   ALA A  33       0.850 -15.570 -18.297  1.00 97.50           N  
ATOM    264  CA  ALA A  33      -0.418 -16.250 -18.516  1.00 97.50           C  
ATOM    265  C   ALA A  33      -1.124 -15.703 -19.750  1.00 97.50           C  
ATOM    266  CB  ALA A  33      -1.321 -16.141 -17.297  1.00 97.50           C  
ATOM    267  O   ALA A  33      -1.065 -14.500 -20.031  1.00 97.50           O  
ATOM    268  N   THR A  34      -1.860 -16.578 -20.453  1.00 97.12           N  
ATOM    269  CA  THR A  34      -2.523 -16.172 -21.688  1.00 97.12           C  
ATOM    270  C   THR A  34      -4.023 -16.000 -21.469  1.00 97.12           C  
ATOM    271  CB  THR A  34      -2.275 -17.188 -22.812  1.00 97.12           C  
ATOM    272  O   THR A  34      -4.734 -15.500 -22.328  1.00 97.12           O  
ATOM    273  CG2 THR A  34      -0.783 -17.344 -23.078  1.00 97.12           C  
ATOM    274  OG1 THR A  34      -2.826 -18.453 -22.438  1.00 97.12           O  
ATOM    275  N   ASP A  35      -4.445 -16.531 -20.312  1.00 96.00           N  
ATOM    276  CA  ASP A  35      -5.867 -16.453 -19.984  1.00 96.00           C  
ATOM    277  C   ASP A  35      -6.082 -16.594 -18.484  1.00 96.00           C  
ATOM    278  CB  ASP A  35      -6.656 -17.516 -20.734  1.00 96.00           C  
ATOM    279  O   ASP A  35      -5.121 -16.641 -17.703  1.00 96.00           O  
ATOM    280  CG  ASP A  35      -6.168 -18.922 -20.453  1.00 96.00           C  
ATOM    281  OD1 ASP A  35      -5.621 -19.172 -19.359  1.00 96.00           O  
ATOM    282  OD2 ASP A  35      -6.324 -19.797 -21.328  1.00 96.00           O  
ATOM    283  N   GLY A  36      -7.355 -16.578 -18.000  1.00 94.44           N  
ATOM    284  CA  GLY A  36      -7.723 -16.656 -16.594  1.00 94.44           C  
ATOM    285  C   GLY A  36      -7.324 -17.953 -15.938  1.00 94.44           C  
ATOM    286  O   GLY A  36      -6.941 -17.984 -14.766  1.00 94.44           O  
ATOM    287  N   ALA A  37      -7.434 -19.000 -16.656  1.00 91.44           N  
ATOM    288  CA  ALA A  37      -7.094 -20.312 -16.109  1.00 91.44           C  
ATOM    289  C   ALA A  37      -5.609 -20.391 -15.742  1.00 91.44           C  
ATOM    290  CB  ALA A  37      -7.457 -21.422 -17.094  1.00 91.44           C  
ATOM    291  O   ALA A  37      -5.254 -20.781 -14.633  1.00 91.44           O  
ATOM    292  N   GLU A  38      -4.789 -19.984 -16.656  1.00 94.62           N  
ATOM    293  CA  GLU A  38      -3.352 -19.969 -16.406  1.00 94.62           C  
ATOM    294  C   GLU A  38      -2.996 -18.984 -15.289  1.00 94.62           C  
ATOM    295  CB  GLU A  38      -2.590 -19.609 -17.688  1.00 94.62           C  
ATOM    296  O   GLU A  38      -2.127 -19.266 -14.461  1.00 94.62           O  
ATOM    297  CG  GLU A  38      -2.531 -20.750 -18.703  1.00 94.62           C  
ATOM    298  CD  GLU A  38      -1.670 -20.422 -19.906  1.00 94.62           C  
ATOM    299  OE1 GLU A  38      -1.499 -21.297 -20.781  1.00 94.62           O  
ATOM    300  OE2 GLU A  38      -1.161 -19.281 -19.984  1.00 94.62           O  
ATOM    301  N   MET A  39      -3.643 -17.859 -15.258  1.00 94.62           N  
ATOM    302  CA  MET A  39      -3.445 -16.875 -14.195  1.00 94.62           C  
ATOM    303  C   MET A  39      -3.684 -17.500 -12.828  1.00 94.62           C  
ATOM    304  CB  MET A  39      -4.375 -15.680 -14.391  1.00 94.62           C  
ATOM    305  O   MET A  39      -2.834 -17.406 -11.938  1.00 94.62           O  
ATOM    306  CG  MET A  39      -4.238 -14.617 -13.312  1.00 94.62           C  
ATOM    307  SD  MET A  39      -5.535 -13.328 -13.430  1.00 94.62           S  
ATOM    308  CE  MET A  39      -6.961 -14.250 -12.789  1.00 94.62           C  
ATOM    309  N   HIS A  40      -4.824 -18.156 -12.719  1.00 86.81           N  
ATOM    310  CA  HIS A  40      -5.191 -18.734 -11.438  1.00 86.81           C  
ATOM    311  C   HIS A  40      -4.219 -19.844 -11.039  1.00 86.81           C  
ATOM    312  CB  HIS A  40      -6.617 -19.297 -11.492  1.00 86.81           C  
ATOM    313  O   HIS A  40      -3.896 -20.000  -9.859  1.00 86.81           O  
ATOM    314  CG  HIS A  40      -7.672 -18.234 -11.398  1.00 86.81           C  
ATOM    315  CD2 HIS A  40      -8.648 -17.875 -12.273  1.00 86.81           C  
ATOM    316  ND1 HIS A  40      -7.805 -17.406 -10.305  1.00 86.81           N  
ATOM    317  CE1 HIS A  40      -8.812 -16.578 -10.508  1.00 86.81           C  
ATOM    318  NE2 HIS A  40      -9.344 -16.844 -11.695  1.00 86.81           N  
ATOM    319  N   GLN A  41      -3.752 -20.562 -12.031  1.00 84.94           N  
ATOM    320  CA  GLN A  41      -2.762 -21.609 -11.766  1.00 84.94           C  
ATOM    321  C   GLN A  41      -1.473 -21.000 -11.211  1.00 84.94           C  
ATOM    322  CB  GLN A  41      -2.467 -22.406 -13.039  1.00 84.94           C  
ATOM    323  O   GLN A  41      -0.957 -21.469 -10.188  1.00 84.94           O  
ATOM    324  CG  GLN A  41      -1.494 -23.547 -12.828  1.00 84.94           C  
ATOM    325  CD  GLN A  41      -1.284 -24.375 -14.086  1.00 84.94           C  
ATOM    326  NE2 GLN A  41      -0.117 -25.000 -14.195  1.00 84.94           N  
ATOM    327  OE1 GLN A  41      -2.164 -24.453 -14.945  1.00 84.94           O  
ATOM    328  N   ILE A  42      -1.018 -19.984 -11.773  1.00 88.75           N  
ATOM    329  CA  ILE A  42       0.226 -19.344 -11.367  1.00 88.75           C  
ATOM    330  C   ILE A  42       0.047 -18.703  -9.992  1.00 88.75           C  
ATOM    331  CB  ILE A  42       0.677 -18.281 -12.398  1.00 88.75           C  
ATOM    332  O   ILE A  42       0.925 -18.797  -9.133  1.00 88.75           O  
ATOM    333  CG1 ILE A  42       1.145 -18.969 -13.688  1.00 88.75           C  
ATOM    334  CG2 ILE A  42       1.781 -17.406 -11.820  1.00 88.75           C  
ATOM    335  CD1 ILE A  42       1.288 -18.031 -14.875  1.00 88.75           C  
ATOM    336  N   LEU A  43      -1.119 -18.109  -9.766  1.00 81.25           N  
ATOM    337  CA  LEU A  43      -1.410 -17.469  -8.500  1.00 81.25           C  
ATOM    338  C   LEU A  43      -1.453 -18.484  -7.363  1.00 81.25           C  
ATOM    339  CB  LEU A  43      -2.740 -16.703  -8.570  1.00 81.25           C  
ATOM    340  O   LEU A  43      -1.155 -18.141  -6.211  1.00 81.25           O  
ATOM    341  CG  LEU A  43      -2.729 -15.391  -9.344  1.00 81.25           C  
ATOM    342  CD1 LEU A  43      -4.152 -14.953  -9.664  1.00 81.25           C  
ATOM    343  CD2 LEU A  43      -2.000 -14.312  -8.547  1.00 81.25           C  
ATOM    344  N   SER A  44      -1.771 -19.656  -7.715  1.00 71.25           N  
ATOM    345  CA  SER A  44      -1.854 -20.703  -6.715  1.00 71.25           C  
ATOM    346  C   SER A  44      -0.479 -21.281  -6.410  1.00 71.25           C  
ATOM    347  CB  SER A  44      -2.795 -21.812  -7.188  1.00 71.25           C  
ATOM    348  O   SER A  44      -0.263 -21.859  -5.336  1.00 71.25           O  
ATOM    349  OG  SER A  44      -2.229 -22.531  -8.273  1.00 71.25           O  
ATOM    350  N   GLU A  45       0.433 -21.062  -7.371  1.00 70.12           N  
ATOM    351  CA  GLU A  45       1.728 -21.734  -7.277  1.00 70.12           C  
ATOM    352  C   GLU A  45       2.812 -20.766  -6.809  1.00 70.12           C  
ATOM    353  CB  GLU A  45       2.115 -22.344  -8.633  1.00 70.12           C  
ATOM    354  O   GLU A  45       3.807 -21.188  -6.211  1.00 70.12           O  
ATOM    355  CG  GLU A  45       1.262 -23.531  -9.031  1.00 70.12           C  
ATOM    356  CD  GLU A  45       1.571 -24.047 -10.430  1.00 70.12           C  
ATOM    357  OE1 GLU A  45       0.834 -24.922 -10.930  1.00 70.12           O  
ATOM    358  OE2 GLU A  45       2.561 -23.578 -11.031  1.00 70.12           O  
ATOM    359  N   TYR A  46       2.607 -19.562  -7.039  1.00 73.94           N  
ATOM    360  CA  TYR A  46       3.654 -18.594  -6.773  1.00 73.94           C  
ATOM    361  C   TYR A  46       3.100 -17.391  -6.023  1.00 73.94           C  
ATOM    362  CB  TYR A  46       4.309 -18.125  -8.078  1.00 73.94           C  
ATOM    363  O   TYR A  46       1.911 -17.062  -6.133  1.00 73.94           O  
ATOM    364  CG  TYR A  46       4.922 -19.250  -8.875  1.00 73.94           C  
ATOM    365  CD1 TYR A  46       6.211 -19.703  -8.609  1.00 73.94           C  
ATOM    366  CD2 TYR A  46       4.211 -19.875  -9.898  1.00 73.94           C  
ATOM    367  CE1 TYR A  46       6.781 -20.750  -9.344  1.00 73.94           C  
ATOM    368  CE2 TYR A  46       4.770 -20.906 -10.641  1.00 73.94           C  
ATOM    369  OH  TYR A  46       6.609 -22.359 -11.086  1.00 73.94           O  
ATOM    370  CZ  TYR A  46       6.051 -21.344 -10.352  1.00 73.94           C  
ATOM    371  N   ASP A  47       3.916 -16.750  -5.219  1.00 70.88           N  
ATOM    372  CA  ASP A  47       3.562 -15.492  -4.570  1.00 70.88           C  
ATOM    373  C   ASP A  47       3.758 -14.312  -5.520  1.00 70.88           C  
ATOM    374  CB  ASP A  47       4.391 -15.289  -3.301  1.00 70.88           C  
ATOM    375  O   ASP A  47       4.859 -13.773  -5.629  1.00 70.88           O  
ATOM    376  CG  ASP A  47       3.541 -15.117  -2.057  1.00 70.88           C  
ATOM    377  OD1 ASP A  47       2.299 -15.039  -2.174  1.00 70.88           O  
ATOM    378  OD2 ASP A  47       4.117 -15.047  -0.950  1.00 70.88           O  
ATOM    379  N   ILE A  48       2.730 -13.938  -5.988  1.00 85.88           N  
ATOM    380  CA  ILE A  48       2.740 -12.844  -6.957  1.00 85.88           C  
ATOM    381  C   ILE A  48       2.523 -11.516  -6.238  1.00 85.88           C  
ATOM    382  CB  ILE A  48       1.665 -13.047  -8.047  1.00 85.88           C  
ATOM    383  O   ILE A  48       1.627 -11.398  -5.402  1.00 85.88           O  
ATOM    384  CG1 ILE A  48       1.906 -14.367  -8.797  1.00 85.88           C  
ATOM    385  CG2 ILE A  48       1.647 -11.859  -9.016  1.00 85.88           C  
ATOM    386  CD1 ILE A  48       3.254 -14.438  -9.508  1.00 85.88           C  
ATOM    387  N   ASN A  49       3.365 -10.586  -6.633  1.00 85.50           N  
ATOM    388  CA  ASN A  49       3.297  -9.281  -5.984  1.00 85.50           C  
ATOM    389  C   ASN A  49       2.514  -8.281  -6.828  1.00 85.50           C  
ATOM    390  CB  ASN A  49       4.703  -8.750  -5.699  1.00 85.50           C  
ATOM    391  O   ASN A  49       1.956  -7.316  -6.293  1.00 85.50           O  
ATOM    392  CG  ASN A  49       5.504  -9.672  -4.797  1.00 85.50           C  
ATOM    393  ND2 ASN A  49       5.113  -9.750  -3.529  1.00 85.50           N  
ATOM    394  OD1 ASN A  49       6.461 -10.312  -5.234  1.00 85.50           O  
ATOM    395  N   LEU A  50       2.498  -8.469  -8.102  1.00 94.25           N  
ATOM    396  CA  LEU A  50       1.816  -7.574  -9.039  1.00 94.25           C  
ATOM    397  C   LEU A  50       1.287  -8.344 -10.242  1.00 94.25           C  
ATOM    398  CB  LEU A  50       2.760  -6.461  -9.500  1.00 94.25           C  
ATOM    399  O   LEU A  50       1.997  -9.172 -10.812  1.00 94.25           O  
ATOM    400  CG  LEU A  50       2.248  -5.566 -10.633  1.00 94.25           C  
ATOM    401  CD1 LEU A  50       1.017  -4.789 -10.180  1.00 94.25           C  
ATOM    402  CD2 LEU A  50       3.344  -4.613 -11.102  1.00 94.25           C  
ATOM    403  N   VAL A  51       0.061  -8.086 -10.547  1.00 96.38           N  
ATOM    404  CA  VAL A  51      -0.558  -8.617 -11.758  1.00 96.38           C  
ATOM    405  C   VAL A  51      -0.785  -7.480 -12.758  1.00 96.38           C  
ATOM    406  CB  VAL A  51      -1.893  -9.328 -11.445  1.00 96.38           C  
ATOM    407  O   VAL A  51      -1.358  -6.445 -12.414  1.00 96.38           O  
ATOM    408  CG1 VAL A  51      -2.539  -9.844 -12.727  1.00 96.38           C  
ATOM    409  CG2 VAL A  51      -1.670 -10.469 -10.461  1.00 96.38           C  
ATOM    410  N   ILE A  52      -0.296  -7.613 -13.938  1.00 98.25           N  
ATOM    411  CA  ILE A  52      -0.590  -6.754 -15.078  1.00 98.25           C  
ATOM    412  C   ILE A  52      -1.473  -7.500 -16.078  1.00 98.25           C  
ATOM    413  CB  ILE A  52       0.704  -6.266 -15.773  1.00 98.25           C  
ATOM    414  O   ILE A  52      -1.058  -8.516 -16.641  1.00 98.25           O  
ATOM    415  CG1 ILE A  52       1.618  -5.566 -14.758  1.00 98.25           C  
ATOM    416  CG2 ILE A  52       0.375  -5.336 -16.938  1.00 98.25           C  
ATOM    417  CD1 ILE A  52       2.951  -5.113 -15.336  1.00 98.25           C  
ATOM    418  N   MET A  53      -2.604  -6.930 -16.328  1.00 97.56           N  
ATOM    419  CA  MET A  53      -3.615  -7.730 -17.000  1.00 97.56           C  
ATOM    420  C   MET A  53      -4.320  -6.910 -18.078  1.00 97.56           C  
ATOM    421  CB  MET A  53      -4.641  -8.273 -16.016  1.00 97.56           C  
ATOM    422  O   MET A  53      -4.719  -5.770 -17.844  1.00 97.56           O  
ATOM    423  CG  MET A  53      -5.711  -9.148 -16.641  1.00 97.56           C  
ATOM    424  SD  MET A  53      -6.918  -9.781 -15.422  1.00 97.56           S  
ATOM    425  CE  MET A  53      -5.793 -10.211 -14.062  1.00 97.56           C  
ATOM    426  N   ASP A  54      -4.469  -7.539 -19.234  1.00 97.25           N  
ATOM    427  CA  ASP A  54      -5.344  -6.984 -20.266  1.00 97.25           C  
ATOM    428  C   ASP A  54      -6.812  -7.227 -19.922  1.00 97.25           C  
ATOM    429  CB  ASP A  54      -5.016  -7.586 -21.641  1.00 97.25           C  
ATOM    430  O   ASP A  54      -7.141  -8.164 -19.188  1.00 97.25           O  
ATOM    431  CG  ASP A  54      -5.492  -6.727 -22.797  1.00 97.25           C  
ATOM    432  OD1 ASP A  54      -6.289  -5.789 -22.562  1.00 97.25           O  
ATOM    433  OD2 ASP A  54      -5.070  -6.988 -23.938  1.00 97.25           O  
ATOM    434  N   ILE A  55      -7.629  -6.406 -20.438  1.00 96.38           N  
ATOM    435  CA  ILE A  55      -9.070  -6.598 -20.266  1.00 96.38           C  
ATOM    436  C   ILE A  55      -9.578  -7.574 -21.328  1.00 96.38           C  
ATOM    437  CB  ILE A  55      -9.836  -5.262 -20.359  1.00 96.38           C  
ATOM    438  O   ILE A  55     -10.438  -8.414 -21.047  1.00 96.38           O  
ATOM    439  CG1 ILE A  55      -9.570  -4.410 -19.109  1.00 96.38           C  
ATOM    440  CG2 ILE A  55     -11.336  -5.508 -20.547  1.00 96.38           C  
ATOM    441  CD1 ILE A  55     -10.250  -3.053 -19.125  1.00 96.38           C  
ATOM    442  N   ASN A  56      -9.023  -7.414 -22.453  1.00 95.31           N  
ATOM    443  CA  ASN A  56      -9.422  -8.289 -23.562  1.00 95.31           C  
ATOM    444  C   ASN A  56      -8.648  -9.602 -23.531  1.00 95.31           C  
ATOM    445  CB  ASN A  56      -9.242  -7.586 -24.906  1.00 95.31           C  
ATOM    446  O   ASN A  56      -7.535  -9.680 -24.062  1.00 95.31           O  
ATOM    447  CG  ASN A  56     -10.117  -6.355 -25.047  1.00 95.31           C  
ATOM    448  ND2 ASN A  56      -9.609  -5.344 -25.734  1.00 95.31           N  
ATOM    449  OD1 ASN A  56     -11.242  -6.316 -24.531  1.00 95.31           O  
ATOM    450  N   LEU A  57      -9.180 -10.578 -22.938  1.00 95.62           N  
ATOM    451  CA  LEU A  57      -8.602 -11.906 -22.828  1.00 95.62           C  
ATOM    452  C   LEU A  57      -9.555 -12.969 -23.359  1.00 95.62           C  
ATOM    453  CB  LEU A  57      -8.242 -12.219 -21.375  1.00 95.62           C  
ATOM    454  O   LEU A  57     -10.766 -12.742 -23.422  1.00 95.62           O  
ATOM    455  CG  LEU A  57      -7.117 -11.391 -20.750  1.00 95.62           C  
ATOM    456  CD1 LEU A  57      -7.141 -11.508 -19.234  1.00 95.62           C  
ATOM    457  CD2 LEU A  57      -5.766 -11.828 -21.312  1.00 95.62           C  
ATOM    458  N   PRO A  58      -8.992 -14.109 -23.875  1.00 93.19           N  
ATOM    459  CA  PRO A  58      -9.875 -15.234 -24.219  1.00 93.19           C  
ATOM    460  C   PRO A  58     -10.578 -15.820 -22.984  1.00 93.19           C  
ATOM    461  CB  PRO A  58      -8.922 -16.250 -24.844  1.00 93.19           C  
ATOM    462  O   PRO A  58      -9.992 -15.875 -21.906  1.00 93.19           O  
ATOM    463  CG  PRO A  58      -7.562 -15.852 -24.375  1.00 93.19           C  
ATOM    464  CD  PRO A  58      -7.609 -14.406 -23.969  1.00 93.19           C  
ATOM    465  N   GLY A  59     -11.812 -16.188 -23.156  1.00 91.06           N  
ATOM    466  CA  GLY A  59     -12.586 -16.688 -22.031  1.00 91.06           C  
ATOM    467  C   GLY A  59     -13.195 -15.586 -21.188  1.00 91.06           C  
ATOM    468  O   GLY A  59     -13.953 -14.758 -21.688  1.00 91.06           O  
ATOM    469  N   LYS A  60     -12.844 -15.594 -20.031  1.00 90.56           N  
ATOM    470  CA  LYS A  60     -13.320 -14.539 -19.125  1.00 90.56           C  
ATOM    471  C   LYS A  60     -12.570 -13.234 -19.375  1.00 90.56           C  
ATOM    472  CB  LYS A  60     -13.156 -14.969 -17.672  1.00 90.56           C  
ATOM    473  O   LYS A  60     -11.344 -13.227 -19.516  1.00 90.56           O  
ATOM    474  CG  LYS A  60     -14.117 -16.078 -17.250  1.00 90.56           C  
ATOM    475  CD  LYS A  60     -13.992 -16.375 -15.758  1.00 90.56           C  
ATOM    476  CE  LYS A  60     -14.891 -17.531 -15.344  1.00 90.56           C  
ATOM    477  NZ  LYS A  60     -14.742 -17.859 -13.891  1.00 90.56           N  
ATOM    478  N   ASN A  61     -13.328 -12.180 -19.453  1.00 91.88           N  
ATOM    479  CA  ASN A  61     -12.641 -10.914 -19.672  1.00 91.88           C  
ATOM    480  C   ASN A  61     -11.898 -10.453 -18.422  1.00 91.88           C  
ATOM    481  CB  ASN A  61     -13.633  -9.844 -20.141  1.00 91.88           C  
ATOM    482  O   ASN A  61     -12.180 -10.922 -17.312  1.00 91.88           O  
ATOM    483  CG  ASN A  61     -14.484  -9.305 -19.000  1.00 91.88           C  
ATOM    484  ND2 ASN A  61     -15.602  -8.680 -19.344  1.00 91.88           N  
ATOM    485  OD1 ASN A  61     -14.141  -9.461 -17.828  1.00 91.88           O  
ATOM    486  N   GLY A  62     -11.000  -9.531 -18.578  1.00 94.19           N  
ATOM    487  CA  GLY A  62     -10.102  -9.094 -17.516  1.00 94.19           C  
ATOM    488  C   GLY A  62     -10.828  -8.453 -16.359  1.00 94.19           C  
ATOM    489  O   GLY A  62     -10.375  -8.531 -15.211  1.00 94.19           O  
ATOM    490  N   LEU A  63     -11.922  -7.809 -16.547  1.00 93.88           N  
ATOM    491  CA  LEU A  63     -12.688  -7.176 -15.484  1.00 93.88           C  
ATOM    492  C   LEU A  63     -13.266  -8.227 -14.539  1.00 93.88           C  
ATOM    493  CB  LEU A  63     -13.812  -6.316 -16.062  1.00 93.88           C  
ATOM    494  O   LEU A  63     -13.234  -8.055 -13.320  1.00 93.88           O  
ATOM    495  CG  LEU A  63     -13.383  -5.070 -16.844  1.00 93.88           C  
ATOM    496  CD1 LEU A  63     -14.586  -4.422 -17.516  1.00 93.88           C  
ATOM    497  CD2 LEU A  63     -12.680  -4.082 -15.914  1.00 93.88           C  
ATOM    498  N   LEU A  64     -13.797  -9.242 -15.086  1.00 92.25           N  
ATOM    499  CA  LEU A  64     -14.320 -10.344 -14.281  1.00 92.25           C  
ATOM    500  C   LEU A  64     -13.203 -11.031 -13.508  1.00 92.25           C  
ATOM    501  CB  LEU A  64     -15.047 -11.359 -15.172  1.00 92.25           C  
ATOM    502  O   LEU A  64     -13.367 -11.359 -12.328  1.00 92.25           O  
ATOM    503  CG  LEU A  64     -16.469 -11.008 -15.578  1.00 92.25           C  
ATOM    504  CD1 LEU A  64     -16.906 -11.836 -16.781  1.00 92.25           C  
ATOM    505  CD2 LEU A  64     -17.438 -11.219 -14.414  1.00 92.25           C  
ATOM    506  N   LEU A  65     -12.141 -11.242 -14.156  1.00 93.88           N  
ATOM    507  CA  LEU A  65     -10.992 -11.867 -13.508  1.00 93.88           C  
ATOM    508  C   LEU A  65     -10.484 -11.008 -12.352  1.00 93.88           C  
ATOM    509  CB  LEU A  65      -9.875 -12.102 -14.523  1.00 93.88           C  
ATOM    510  O   LEU A  65     -10.062 -11.531 -11.320  1.00 93.88           O  
ATOM    511  CG  LEU A  65     -10.117 -13.180 -15.570  1.00 93.88           C  
ATOM    512  CD1 LEU A  65      -8.992 -13.195 -16.594  1.00 93.88           C  
ATOM    513  CD2 LEU A  65     -10.258 -14.547 -14.906  1.00 93.88           C  
ATOM    514  N   ALA A  66     -10.500  -9.703 -12.516  1.00 92.88           N  
ATOM    515  CA  ALA A  66     -10.078  -8.773 -11.461  1.00 92.88           C  
ATOM    516  C   ALA A  66     -10.969  -8.906 -10.234  1.00 92.88           C  
ATOM    517  CB  ALA A  66     -10.102  -7.340 -11.984  1.00 92.88           C  
ATOM    518  O   ALA A  66     -10.484  -8.875  -9.102  1.00 92.88           O  
ATOM    519  N   ARG A  67     -12.195  -9.008 -10.461  1.00 83.94           N  
ATOM    520  CA  ARG A  67     -13.133  -9.195  -9.352  1.00 83.94           C  
ATOM    521  C   ARG A  67     -12.820 -10.477  -8.578  1.00 83.94           C  
ATOM    522  CB  ARG A  67     -14.570  -9.242  -9.867  1.00 83.94           C  
ATOM    523  O   ARG A  67     -12.781 -10.469  -7.348  1.00 83.94           O  
ATOM    524  CG  ARG A  67     -15.625  -9.125  -8.773  1.00 83.94           C  
ATOM    525  CD  ARG A  67     -17.031  -9.039  -9.352  1.00 83.94           C  
ATOM    526  NE  ARG A  67     -18.047  -9.148  -8.305  1.00 83.94           N  
ATOM    527  NH1 ARG A  67     -19.828  -8.742  -9.711  1.00 83.94           N  
ATOM    528  NH2 ARG A  67     -20.188  -9.125  -7.480  1.00 83.94           N  
ATOM    529  CZ  ARG A  67     -19.359  -9.008  -8.500  1.00 83.94           C  
ATOM    530  N   GLU A  68     -12.562 -11.508  -9.312  1.00 80.88           N  
ATOM    531  CA  GLU A  68     -12.203 -12.789  -8.695  1.00 80.88           C  
ATOM    532  C   GLU A  68     -10.891 -12.680  -7.926  1.00 80.88           C  
ATOM    533  CB  GLU A  68     -12.102 -13.883  -9.758  1.00 80.88           C  
ATOM    534  O   GLU A  68     -10.766 -13.242  -6.836  1.00 80.88           O  
ATOM    535  CG  GLU A  68     -13.430 -14.234 -10.406  1.00 80.88           C  
ATOM    536  CD  GLU A  68     -13.297 -15.227 -11.555  1.00 80.88           C  
ATOM    537  OE1 GLU A  68     -14.328 -15.625 -12.141  1.00 80.88           O  
ATOM    538  OE2 GLU A  68     -12.148 -15.609 -11.867  1.00 80.88           O  
ATOM    539  N   LEU A  69      -9.961 -12.008  -8.453  1.00 82.38           N  
ATOM    540  CA  LEU A  69      -8.656 -11.812  -7.828  1.00 82.38           C  
ATOM    541  C   LEU A  69      -8.789 -11.070  -6.500  1.00 82.38           C  
ATOM    542  CB  LEU A  69      -7.723 -11.039  -8.766  1.00 82.38           C  
ATOM    543  O   LEU A  69      -8.164 -11.445  -5.508  1.00 82.38           O  
ATOM    544  CG  LEU A  69      -6.270 -10.906  -8.312  1.00 82.38           C  
ATOM    545  CD1 LEU A  69      -5.605 -12.281  -8.250  1.00 82.38           C  
ATOM    546  CD2 LEU A  69      -5.500  -9.977  -9.250  1.00 82.38           C  
ATOM    547  N   ARG A  70      -9.617 -10.000  -6.484  1.00 73.38           N  
ATOM    548  CA  ARG A  70      -9.797  -9.164  -5.301  1.00 73.38           C  
ATOM    549  C   ARG A  70     -10.484  -9.945  -4.184  1.00 73.38           C  
ATOM    550  CB  ARG A  70     -10.602  -7.910  -5.637  1.00 73.38           C  
ATOM    551  O   ARG A  70     -10.227  -9.703  -3.002  1.00 73.38           O  
ATOM    552  CG  ARG A  70      -9.789  -6.820  -6.320  1.00 73.38           C  
ATOM    553  CD  ARG A  70      -8.750  -6.227  -5.387  1.00 73.38           C  
ATOM    554  NE  ARG A  70      -7.930  -5.219  -6.062  1.00 73.38           N  
ATOM    555  NH1 ARG A  70      -5.914  -6.027  -5.270  1.00 73.38           N  
ATOM    556  NH2 ARG A  70      -5.961  -4.191  -6.645  1.00 73.38           N  
ATOM    557  CZ  ARG A  70      -6.605  -5.148  -5.992  1.00 73.38           C  
ATOM    558  N   GLU A  71     -11.188 -10.836  -4.637  1.00 63.81           N  
ATOM    559  CA  GLU A  71     -11.867 -11.688  -3.658  1.00 63.81           C  
ATOM    560  C   GLU A  71     -10.891 -12.664  -3.014  1.00 63.81           C  
ATOM    561  CB  GLU A  71     -13.023 -12.445  -4.309  1.00 63.81           C  
ATOM    562  O   GLU A  71     -11.078 -13.078  -1.867  1.00 63.81           O  
ATOM    563  CG  GLU A  71     -14.211 -11.562  -4.676  1.00 63.81           C  
ATOM    564  CD  GLU A  71     -15.297 -12.312  -5.430  1.00 63.81           C  
ATOM    565  OE1 GLU A  71     -16.328 -11.688  -5.770  1.00 63.81           O  
ATOM    566  OE2 GLU A  71     -15.117 -13.523  -5.684  1.00 63.81           O  
ATOM    567  N   GLN A  72      -9.898 -12.891  -3.770  1.00 60.88           N  
ATOM    568  CA  GLN A  72      -8.977 -13.938  -3.324  1.00 60.88           C  
ATOM    569  C   GLN A  72      -7.773 -13.344  -2.605  1.00 60.88           C  
ATOM    570  CB  GLN A  72      -8.516 -14.789  -4.508  1.00 60.88           C  
ATOM    571  O   GLN A  72      -7.270 -13.922  -1.643  1.00 60.88           O  
ATOM    572  CG  GLN A  72      -9.617 -15.641  -5.125  1.00 60.88           C  
ATOM    573  CD  GLN A  72      -9.141 -16.453  -6.309  1.00 60.88           C  
ATOM    574  NE2 GLN A  72      -9.992 -17.344  -6.801  1.00 60.88           N  
ATOM    575  OE1 GLN A  72      -8.008 -16.281  -6.781  1.00 60.88           O  
ATOM    576  N   ALA A  73      -7.309 -12.273  -3.104  1.00 61.69           N  
ATOM    577  CA  ALA A  73      -6.066 -11.711  -2.580  1.00 61.69           C  
ATOM    578  C   ALA A  73      -6.016 -10.203  -2.791  1.00 61.69           C  
ATOM    579  CB  ALA A  73      -4.859 -12.383  -3.242  1.00 61.69           C  
ATOM    580  O   ALA A  73      -6.703  -9.672  -3.664  1.00 61.69           O  
ATOM    581  N   ASN A  74      -5.207  -9.523  -1.907  1.00 69.81           N  
ATOM    582  CA  ASN A  74      -4.969  -8.094  -2.080  1.00 69.81           C  
ATOM    583  C   ASN A  74      -3.682  -7.828  -2.857  1.00 69.81           C  
ATOM    584  CB  ASN A  74      -4.922  -7.387  -0.722  1.00 69.81           C  
ATOM    585  O   ASN A  74      -2.836  -7.043  -2.420  1.00 69.81           O  
ATOM    586  CG  ASN A  74      -5.121  -5.887  -0.833  1.00 69.81           C  
ATOM    587  ND2 ASN A  74      -4.699  -5.156   0.189  1.00 69.81           N  
ATOM    588  OD1 ASN A  74      -5.656  -5.395  -1.830  1.00 69.81           O  
ATOM    589  N   VAL A  75      -3.600  -8.531  -3.951  1.00 80.56           N  
ATOM    590  CA  VAL A  75      -2.438  -8.406  -4.824  1.00 80.56           C  
ATOM    591  C   VAL A  75      -2.541  -7.121  -5.641  1.00 80.56           C  
ATOM    592  CB  VAL A  75      -2.303  -9.625  -5.766  1.00 80.56           C  
ATOM    593  O   VAL A  75      -3.637  -6.711  -6.031  1.00 80.56           O  
ATOM    594  CG1 VAL A  75      -3.512  -9.734  -6.691  1.00 80.56           C  
ATOM    595  CG2 VAL A  75      -1.011  -9.531  -6.574  1.00 80.56           C  
ATOM    596  N   ALA A  76      -1.423  -6.426  -5.832  1.00 90.50           N  
ATOM    597  CA  ALA A  76      -1.405  -5.258  -6.711  1.00 90.50           C  
ATOM    598  C   ALA A  76      -1.886  -5.621  -8.117  1.00 90.50           C  
ATOM    599  CB  ALA A  76      -0.003  -4.656  -6.773  1.00 90.50           C  
ATOM    600  O   ALA A  76      -1.478  -6.641  -8.672  1.00 90.50           O  
ATOM    601  N   LEU A  77      -2.789  -4.832  -8.680  1.00 94.12           N  
ATOM    602  CA  LEU A  77      -3.391  -5.094  -9.984  1.00 94.12           C  
ATOM    603  C   LEU A  77      -3.352  -3.844 -10.859  1.00 94.12           C  
ATOM    604  CB  LEU A  77      -4.836  -5.570  -9.828  1.00 94.12           C  
ATOM    605  O   LEU A  77      -3.859  -2.789 -10.469  1.00 94.12           O  
ATOM    606  CG  LEU A  77      -5.648  -5.719 -11.109  1.00 94.12           C  
ATOM    607  CD1 LEU A  77      -5.023  -6.781 -12.016  1.00 94.12           C  
ATOM    608  CD2 LEU A  77      -7.098  -6.066 -10.797  1.00 94.12           C  
ATOM    609  N   MET A  78      -2.777  -3.945 -12.016  1.00 97.19           N  
ATOM    610  CA  MET A  78      -2.775  -2.908 -13.047  1.00 97.19           C  
ATOM    611  C   MET A  78      -3.365  -3.434 -14.352  1.00 97.19           C  
ATOM    612  CB  MET A  78      -1.356  -2.391 -13.289  1.00 97.19           C  
ATOM    613  O   MET A  78      -2.918  -4.457 -14.875  1.00 97.19           O  
ATOM    614  CG  MET A  78      -1.293  -1.170 -14.188  1.00 97.19           C  
ATOM    615  SD  MET A  78       0.416  -0.535 -14.398  1.00 97.19           S  
ATOM    616  CE  MET A  78       0.740   0.066 -12.719  1.00 97.19           C  
ATOM    617  N   PHE A  79      -4.312  -2.727 -14.828  1.00 97.25           N  
ATOM    618  CA  PHE A  79      -4.781  -3.033 -16.172  1.00 97.25           C  
ATOM    619  C   PHE A  79      -3.893  -2.373 -17.219  1.00 97.25           C  
ATOM    620  CB  PHE A  79      -6.234  -2.574 -16.359  1.00 97.25           C  
ATOM    621  O   PHE A  79      -3.490  -1.219 -17.062  1.00 97.25           O  
ATOM    622  CG  PHE A  79      -7.242  -3.490 -15.719  1.00 97.25           C  
ATOM    623  CD1 PHE A  79      -7.340  -4.820 -16.109  1.00 97.25           C  
ATOM    624  CD2 PHE A  79      -8.094  -3.020 -14.727  1.00 97.25           C  
ATOM    625  CE1 PHE A  79      -8.273  -5.672 -15.516  1.00 97.25           C  
ATOM    626  CE2 PHE A  79      -9.031  -3.861 -14.133  1.00 97.25           C  
ATOM    627  CZ  PHE A  79      -9.117  -5.188 -14.531  1.00 97.25           C  
ATOM    628  N   LEU A  80      -3.502  -3.076 -18.188  1.00 97.62           N  
ATOM    629  CA  LEU A  80      -2.869  -2.602 -19.422  1.00 97.62           C  
ATOM    630  C   LEU A  80      -3.654  -3.051 -20.641  1.00 97.62           C  
ATOM    631  CB  LEU A  80      -1.427  -3.111 -19.516  1.00 97.62           C  
ATOM    632  O   LEU A  80      -3.596  -4.223 -21.031  1.00 97.62           O  
ATOM    633  CG  LEU A  80      -0.623  -2.658 -20.734  1.00 97.62           C  
ATOM    634  CD1 LEU A  80      -0.407  -1.149 -20.688  1.00 97.62           C  
ATOM    635  CD2 LEU A  80       0.712  -3.393 -20.797  1.00 97.62           C  
ATOM    636  N   THR A  81      -4.375  -2.123 -21.297  1.00 95.69           N  
ATOM    637  CA  THR A  81      -5.379  -2.537 -22.266  1.00 95.69           C  
ATOM    638  C   THR A  81      -5.543  -1.483 -23.359  1.00 95.69           C  
ATOM    639  CB  THR A  81      -6.738  -2.793 -21.578  1.00 95.69           C  
ATOM    640  O   THR A  81      -5.188  -0.319 -23.156  1.00 95.69           O  
ATOM    641  CG2 THR A  81      -7.242  -1.542 -20.875  1.00 95.69           C  
ATOM    642  OG1 THR A  81      -7.695  -3.180 -22.578  1.00 95.69           O  
ATOM    643  N   GLY A  82      -6.012  -1.890 -24.469  1.00 94.62           N  
ATOM    644  CA  GLY A  82      -6.336  -0.989 -25.562  1.00 94.62           C  
ATOM    645  C   GLY A  82      -7.660  -0.273 -25.359  1.00 94.62           C  
ATOM    646  O   GLY A  82      -8.000   0.626 -26.141  1.00 94.62           O  
ATOM    647  N   ARG A  83      -8.398  -0.683 -24.406  1.00 93.69           N  
ATOM    648  CA  ARG A  83      -9.664  -0.026 -24.109  1.00 93.69           C  
ATOM    649  C   ARG A  83      -9.438   1.337 -23.469  1.00 93.69           C  
ATOM    650  CB  ARG A  83     -10.523  -0.902 -23.203  1.00 93.69           C  
ATOM    651  O   ARG A  83      -9.125   1.423 -22.281  1.00 93.69           O  
ATOM    652  CG  ARG A  83     -10.945  -2.221 -23.828  1.00 93.69           C  
ATOM    653  CD  ARG A  83     -12.000  -2.928 -22.984  1.00 93.69           C  
ATOM    654  NE  ARG A  83     -12.531  -4.105 -23.672  1.00 93.69           N  
ATOM    655  NH1 ARG A  83     -14.336  -4.371 -22.266  1.00 93.69           N  
ATOM    656  NH2 ARG A  83     -14.016  -5.824 -24.000  1.00 93.69           N  
ATOM    657  CZ  ARG A  83     -13.625  -4.766 -23.312  1.00 93.69           C  
ATOM    658  N   ASP A  84      -9.688   2.320 -24.156  1.00 90.44           N  
ATOM    659  CA  ASP A  84      -9.328   3.664 -23.719  1.00 90.44           C  
ATOM    660  C   ASP A  84     -10.570   4.480 -23.359  1.00 90.44           C  
ATOM    661  CB  ASP A  84      -8.508   4.379 -24.797  1.00 90.44           C  
ATOM    662  O   ASP A  84     -10.477   5.691 -23.141  1.00 90.44           O  
ATOM    663  CG  ASP A  84      -9.273   4.574 -26.078  1.00 90.44           C  
ATOM    664  OD1 ASP A  84     -10.414   4.078 -26.203  1.00 90.44           O  
ATOM    665  OD2 ASP A  84      -8.734   5.230 -27.000  1.00 90.44           O  
ATOM    666  N   ASN A  85     -11.719   3.807 -23.281  1.00 90.19           N  
ATOM    667  CA  ASN A  85     -12.914   4.574 -22.938  1.00 90.19           C  
ATOM    668  C   ASN A  85     -13.023   4.809 -21.438  1.00 90.19           C  
ATOM    669  CB  ASN A  85     -14.164   3.871 -23.469  1.00 90.19           C  
ATOM    670  O   ASN A  85     -12.578   3.977 -20.641  1.00 90.19           O  
ATOM    671  CG  ASN A  85     -14.406   2.531 -22.797  1.00 90.19           C  
ATOM    672  ND2 ASN A  85     -14.367   1.461 -23.578  1.00 90.19           N  
ATOM    673  OD1 ASN A  85     -14.625   2.461 -21.578  1.00 90.19           O  
ATOM    674  N   GLU A  86     -13.602   5.902 -21.047  1.00 91.25           N  
ATOM    675  CA  GLU A  86     -13.711   6.352 -19.656  1.00 91.25           C  
ATOM    676  C   GLU A  86     -14.531   5.371 -18.828  1.00 91.25           C  
ATOM    677  CB  GLU A  86     -14.328   7.750 -19.594  1.00 91.25           C  
ATOM    678  O   GLU A  86     -14.234   5.148 -17.656  1.00 91.25           O  
ATOM    679  CG  GLU A  86     -14.047   8.484 -18.297  1.00 91.25           C  
ATOM    680  CD  GLU A  86     -14.523   9.930 -18.312  1.00 91.25           C  
ATOM    681  OE1 GLU A  86     -14.297  10.648 -17.312  1.00 91.25           O  
ATOM    682  OE2 GLU A  86     -15.117  10.344 -19.328  1.00 91.25           O  
ATOM    683  N   VAL A  87     -15.500   4.852 -19.391  1.00 91.75           N  
ATOM    684  CA  VAL A  87     -16.391   3.934 -18.672  1.00 91.75           C  
ATOM    685  C   VAL A  87     -15.602   2.709 -18.203  1.00 91.75           C  
ATOM    686  CB  VAL A  87     -17.578   3.500 -19.562  1.00 91.75           C  
ATOM    687  O   VAL A  87     -15.672   2.326 -17.047  1.00 91.75           O  
ATOM    688  CG1 VAL A  87     -18.375   2.385 -18.891  1.00 91.75           C  
ATOM    689  CG2 VAL A  87     -18.469   4.695 -19.875  1.00 91.75           C  
ATOM    690  N   ASP A  88     -14.891   2.121 -19.078  1.00 90.94           N  
ATOM    691  CA  ASP A  88     -14.094   0.947 -18.734  1.00 90.94           C  
ATOM    692  C   ASP A  88     -13.031   1.287 -17.703  1.00 90.94           C  
ATOM    693  CB  ASP A  88     -13.438   0.361 -19.984  1.00 90.94           C  
ATOM    694  O   ASP A  88     -12.773   0.500 -16.781  1.00 90.94           O  
ATOM    695  CG  ASP A  88     -14.422  -0.398 -20.875  1.00 90.94           C  
ATOM    696  OD1 ASP A  88     -15.461  -0.870 -20.359  1.00 90.94           O  
ATOM    697  OD2 ASP A  88     -14.148  -0.527 -22.078  1.00 90.94           O  
ATOM    698  N   LYS A  89     -12.453   2.400 -17.938  1.00 94.50           N  
ATOM    699  CA  LYS A  89     -11.445   2.852 -16.984  1.00 94.50           C  
ATOM    700  C   LYS A  89     -12.039   2.986 -15.578  1.00 94.50           C  
ATOM    701  CB  LYS A  89     -10.844   4.184 -17.422  1.00 94.50           C  
ATOM    702  O   LYS A  89     -11.492   2.447 -14.617  1.00 94.50           O  
ATOM    703  CG  LYS A  89      -9.664   4.641 -16.578  1.00 94.50           C  
ATOM    704  CD  LYS A  89      -9.047   5.922 -17.125  1.00 94.50           C  
ATOM    705  CE  LYS A  89      -7.773   6.293 -16.391  1.00 94.50           C  
ATOM    706  NZ  LYS A  89      -7.102   7.484 -16.984  1.00 94.50           N  
ATOM    707  N   ILE A  90     -13.109   3.609 -15.453  1.00 93.62           N  
ATOM    708  CA  ILE A  90     -13.781   3.816 -14.180  1.00 93.62           C  
ATOM    709  C   ILE A  90     -14.195   2.471 -13.586  1.00 93.62           C  
ATOM    710  CB  ILE A  90     -15.016   4.734 -14.336  1.00 93.62           C  
ATOM    711  O   ILE A  90     -13.977   2.211 -12.406  1.00 93.62           O  
ATOM    712  CG1 ILE A  90     -14.578   6.180 -14.594  1.00 93.62           C  
ATOM    713  CG2 ILE A  90     -15.914   4.648 -13.094  1.00 93.62           C  
ATOM    714  CD1 ILE A  90     -15.727   7.133 -14.898  1.00 93.62           C  
ATOM    715  N   LEU A  91     -14.727   1.636 -14.367  1.00 92.75           N  
ATOM    716  CA  LEU A  91     -15.156   0.314 -13.922  1.00 92.75           C  
ATOM    717  C   LEU A  91     -13.969  -0.498 -13.414  1.00 92.75           C  
ATOM    718  CB  LEU A  91     -15.859  -0.436 -15.055  1.00 92.75           C  
ATOM    719  O   LEU A  91     -14.055  -1.156 -12.375  1.00 92.75           O  
ATOM    720  CG  LEU A  91     -16.531  -1.754 -14.680  1.00 92.75           C  
ATOM    721  CD1 LEU A  91     -17.656  -1.504 -13.680  1.00 92.75           C  
ATOM    722  CD2 LEU A  91     -17.062  -2.459 -15.922  1.00 92.75           C  
ATOM    723  N   GLY A  92     -12.906  -0.519 -14.172  1.00 94.12           N  
ATOM    724  CA  GLY A  92     -11.703  -1.215 -13.758  1.00 94.12           C  
ATOM    725  C   GLY A  92     -11.188  -0.756 -12.406  1.00 94.12           C  
ATOM    726  O   GLY A  92     -10.820  -1.579 -11.562  1.00 94.12           O  
ATOM    727  N   LEU A  93     -11.211   0.517 -12.195  1.00 94.00           N  
ATOM    728  CA  LEU A  93     -10.750   1.085 -10.938  1.00 94.00           C  
ATOM    729  C   LEU A  93     -11.742   0.798  -9.812  1.00 94.00           C  
ATOM    730  CB  LEU A  93     -10.539   2.596 -11.070  1.00 94.00           C  
ATOM    731  O   LEU A  93     -11.336   0.547  -8.672  1.00 94.00           O  
ATOM    732  CG  LEU A  93      -9.406   3.041 -12.000  1.00 94.00           C  
ATOM    733  CD1 LEU A  93      -9.484   4.543 -12.250  1.00 94.00           C  
ATOM    734  CD2 LEU A  93      -8.055   2.654 -11.422  1.00 94.00           C  
ATOM    735  N   GLU A  94     -12.930   0.751 -10.055  1.00 91.12           N  
ATOM    736  CA  GLU A  94     -13.969   0.471  -9.070  1.00 91.12           C  
ATOM    737  C   GLU A  94     -13.891  -0.975  -8.586  1.00 91.12           C  
ATOM    738  CB  GLU A  94     -15.352   0.763  -9.648  1.00 91.12           C  
ATOM    739  O   GLU A  94     -14.172  -1.261  -7.422  1.00 91.12           O  
ATOM    740  CG  GLU A  94     -15.734   2.234  -9.609  1.00 91.12           C  
ATOM    741  CD  GLU A  94     -17.125   2.508 -10.180  1.00 91.12           C  
ATOM    742  OE1 GLU A  94     -17.641   3.633 -10.000  1.00 91.12           O  
ATOM    743  OE2 GLU A  94     -17.688   1.589 -10.812  1.00 91.12           O  
ATOM    744  N   ILE A  95     -13.531  -1.808  -9.461  1.00 86.88           N  
ATOM    745  CA  ILE A  95     -13.375  -3.217  -9.117  1.00 86.88           C  
ATOM    746  C   ILE A  95     -12.203  -3.385  -8.156  1.00 86.88           C  
ATOM    747  CB  ILE A  95     -13.164  -4.086 -10.383  1.00 86.88           C  
ATOM    748  O   ILE A  95     -12.156  -4.340  -7.383  1.00 86.88           O  
ATOM    749  CG1 ILE A  95     -14.477  -4.207 -11.172  1.00 86.88           C  
ATOM    750  CG2 ILE A  95     -12.625  -5.469 -10.000  1.00 86.88           C  
ATOM    751  CD1 ILE A  95     -14.297  -4.758 -12.578  1.00 86.88           C  
ATOM    752  N   GLY A  96     -11.250  -2.408  -8.258  1.00 86.25           N  
ATOM    753  CA  GLY A  96     -10.164  -2.439  -7.289  1.00 86.25           C  
ATOM    754  C   GLY A  96      -8.789  -2.426  -7.926  1.00 86.25           C  
ATOM    755  O   GLY A  96      -7.789  -2.678  -7.258  1.00 86.25           O  
ATOM    756  N   ALA A  97      -8.750  -2.238  -9.211  1.00 93.88           N  
ATOM    757  CA  ALA A  97      -7.441  -2.088  -9.836  1.00 93.88           C  
ATOM    758  C   ALA A  97      -6.703  -0.871  -9.289  1.00 93.88           C  
ATOM    759  CB  ALA A  97      -7.586  -1.976 -11.352  1.00 93.88           C  
ATOM    760  O   ALA A  97      -7.316   0.168  -9.023  1.00 93.88           O  
ATOM    761  N   ASP A  98      -5.457  -1.036  -9.156  1.00 93.12           N  
ATOM    762  CA  ASP A  98      -4.637   0.045  -8.625  1.00 93.12           C  
ATOM    763  C   ASP A  98      -4.320   1.078  -9.703  1.00 93.12           C  
ATOM    764  CB  ASP A  98      -3.338  -0.510  -8.031  1.00 93.12           C  
ATOM    765  O   ASP A  98      -4.043   2.240  -9.391  1.00 93.12           O  
ATOM    766  CG  ASP A  98      -3.576  -1.457  -6.863  1.00 93.12           C  
ATOM    767  OD1 ASP A  98      -3.957  -0.993  -5.770  1.00 93.12           O  
ATOM    768  OD2 ASP A  98      -3.379  -2.678  -7.047  1.00 93.12           O  
ATOM    769  N   ASP A  99      -4.273   0.616 -10.953  1.00 95.44           N  
ATOM    770  CA  ASP A  99      -3.982   1.488 -12.086  1.00 95.44           C  
ATOM    771  C   ASP A  99      -4.613   0.951 -13.367  1.00 95.44           C  
ATOM    772  CB  ASP A  99      -2.471   1.643 -12.273  1.00 95.44           C  
ATOM    773  O   ASP A  99      -5.000  -0.218 -13.438  1.00 95.44           O  
ATOM    774  CG  ASP A  99      -2.076   3.008 -12.805  1.00 95.44           C  
ATOM    775  OD1 ASP A  99      -2.941   3.717 -13.367  1.00 95.44           O  
ATOM    776  OD2 ASP A  99      -0.888   3.373 -12.680  1.00 95.44           O  
ATOM    777  N   TYR A 100      -4.832   1.853 -14.250  1.00 95.81           N  
ATOM    778  CA  TYR A 100      -5.363   1.609 -15.586  1.00 95.81           C  
ATOM    779  C   TYR A 100      -4.539   2.338 -16.641  1.00 95.81           C  
ATOM    780  CB  TYR A 100      -6.828   2.049 -15.672  1.00 95.81           C  
ATOM    781  O   TYR A 100      -4.586   3.566 -16.734  1.00 95.81           O  
ATOM    782  CG  TYR A 100      -7.547   1.531 -16.891  1.00 95.81           C  
ATOM    783  CD1 TYR A 100      -7.316   2.086 -18.141  1.00 95.81           C  
ATOM    784  CD2 TYR A 100      -8.461   0.486 -16.797  1.00 95.81           C  
ATOM    785  CE1 TYR A 100      -7.980   1.612 -19.281  1.00 95.81           C  
ATOM    786  CE2 TYR A 100      -9.125   0.005 -17.906  1.00 95.81           C  
ATOM    787  OH  TYR A 100      -9.539   0.100 -20.266  1.00 95.81           O  
ATOM    788  CZ  TYR A 100      -8.883   0.573 -19.141  1.00 95.81           C  
ATOM    789  N   ILE A 101      -3.758   1.597 -17.422  1.00 95.75           N  
ATOM    790  CA  ILE A 101      -2.867   2.148 -18.438  1.00 95.75           C  
ATOM    791  C   ILE A 101      -3.338   1.721 -19.828  1.00 95.75           C  
ATOM    792  CB  ILE A 101      -1.405   1.707 -18.203  1.00 95.75           C  
ATOM    793  O   ILE A 101      -3.635   0.545 -20.047  1.00 95.75           O  
ATOM    794  CG1 ILE A 101      -0.931   2.133 -16.812  1.00 95.75           C  
ATOM    795  CG2 ILE A 101      -0.491   2.279 -19.297  1.00 95.75           C  
ATOM    796  CD1 ILE A 101       0.445   1.602 -16.438  1.00 95.75           C  
ATOM    797  N   THR A 102      -3.428   2.639 -20.734  1.00 95.56           N  
ATOM    798  CA  THR A 102      -3.920   2.369 -22.078  1.00 95.56           C  
ATOM    799  C   THR A 102      -2.764   2.066 -23.031  1.00 95.56           C  
ATOM    800  CB  THR A 102      -4.738   3.557 -22.625  1.00 95.56           C  
ATOM    801  O   THR A 102      -1.655   2.574 -22.844  1.00 95.56           O  
ATOM    802  CG2 THR A 102      -6.004   3.775 -21.797  1.00 95.56           C  
ATOM    803  OG1 THR A 102      -3.936   4.742 -22.578  1.00 95.56           O  
ATOM    804  N   LYS A 103      -2.992   1.124 -24.000  1.00 94.62           N  
ATOM    805  CA  LYS A 103      -2.102   0.914 -25.141  1.00 94.62           C  
ATOM    806  C   LYS A 103      -2.350   1.951 -26.234  1.00 94.62           C  
ATOM    807  CB  LYS A 103      -2.275  -0.496 -25.719  1.00 94.62           C  
ATOM    808  O   LYS A 103      -3.498   2.316 -26.500  1.00 94.62           O  
ATOM    809  CG  LYS A 103      -1.932  -1.604 -24.734  1.00 94.62           C  
ATOM    810  CD  LYS A 103      -2.223  -2.980 -25.312  1.00 94.62           C  
ATOM    811  CE  LYS A 103      -2.012  -4.082 -24.281  1.00 94.62           C  
ATOM    812  NZ  LYS A 103      -2.447  -5.414 -24.797  1.00 94.62           N  
ATOM    813  N   PRO A 104      -1.312   2.402 -26.906  1.00 94.88           N  
ATOM    814  CA  PRO A 104       0.114   2.182 -26.656  1.00 94.88           C  
ATOM    815  C   PRO A 104       0.596   2.850 -25.375  1.00 94.88           C  
ATOM    816  CB  PRO A 104       0.789   2.805 -27.875  1.00 94.88           C  
ATOM    817  O   PRO A 104      -0.032   3.795 -24.891  1.00 94.88           O  
ATOM    818  CG  PRO A 104      -0.112   3.928 -28.281  1.00 94.88           C  
ATOM    819  CD  PRO A 104      -1.528   3.539 -27.969  1.00 94.88           C  
ATOM    820  N   PHE A 105       1.552   2.342 -24.781  1.00 94.50           N  
ATOM    821  CA  PHE A 105       2.014   2.836 -23.500  1.00 94.50           C  
ATOM    822  C   PHE A 105       3.494   3.195 -23.547  1.00 94.50           C  
ATOM    823  CB  PHE A 105       1.768   1.795 -22.406  1.00 94.50           C  
ATOM    824  O   PHE A 105       4.219   2.736 -24.438  1.00 94.50           O  
ATOM    825  CG  PHE A 105       2.484   0.492 -22.625  1.00 94.50           C  
ATOM    826  CD1 PHE A 105       1.879  -0.534 -23.344  1.00 94.50           C  
ATOM    827  CD2 PHE A 105       3.764   0.293 -22.125  1.00 94.50           C  
ATOM    828  CE1 PHE A 105       2.541  -1.741 -23.562  1.00 94.50           C  
ATOM    829  CE2 PHE A 105       4.430  -0.911 -22.328  1.00 94.50           C  
ATOM    830  CZ  PHE A 105       3.816  -1.927 -23.047  1.00 94.50           C  
ATOM    831  N   ASN A 106       3.893   4.098 -22.672  1.00 94.94           N  
ATOM    832  CA  ASN A 106       5.301   4.406 -22.422  1.00 94.94           C  
ATOM    833  C   ASN A 106       5.938   3.412 -21.469  1.00 94.94           C  
ATOM    834  CB  ASN A 106       5.453   5.832 -21.906  1.00 94.94           C  
ATOM    835  O   ASN A 106       5.547   3.336 -20.297  1.00 94.94           O  
ATOM    836  CG  ASN A 106       6.906   6.254 -21.766  1.00 94.94           C  
ATOM    837  ND2 ASN A 106       7.195   7.504 -22.109  1.00 94.94           N  
ATOM    838  OD1 ASN A 106       7.762   5.461 -21.359  1.00 94.94           O  
ATOM    839  N   PRO A 107       6.922   2.635 -21.953  1.00 95.62           N  
ATOM    840  CA  PRO A 107       7.527   1.606 -21.094  1.00 95.62           C  
ATOM    841  C   PRO A 107       8.109   2.176 -19.812  1.00 95.62           C  
ATOM    842  CB  PRO A 107       8.625   1.016 -21.984  1.00 95.62           C  
ATOM    843  O   PRO A 107       8.047   1.531 -18.766  1.00 95.62           O  
ATOM    844  CG  PRO A 107       8.188   1.298 -23.391  1.00 95.62           C  
ATOM    845  CD  PRO A 107       7.438   2.602 -23.391  1.00 95.62           C  
ATOM    846  N   ARG A 108       8.711   3.297 -19.891  1.00 93.81           N  
ATOM    847  CA  ARG A 108       9.273   3.920 -18.703  1.00 93.81           C  
ATOM    848  C   ARG A 108       8.188   4.262 -17.688  1.00 93.81           C  
ATOM    849  CB  ARG A 108      10.062   5.180 -19.078  1.00 93.81           C  
ATOM    850  O   ARG A 108       8.344   4.008 -16.484  1.00 93.81           O  
ATOM    851  CG  ARG A 108      10.859   5.773 -17.922  1.00 93.81           C  
ATOM    852  CD  ARG A 108      11.797   6.875 -18.391  1.00 93.81           C  
ATOM    853  NE  ARG A 108      12.578   7.430 -17.297  1.00 93.81           N  
ATOM    854  NH1 ARG A 108      13.984   8.672 -18.641  1.00 93.81           N  
ATOM    855  NH2 ARG A 108      14.242   8.711 -16.359  1.00 93.81           N  
ATOM    856  CZ  ARG A 108      13.602   8.266 -17.438  1.00 93.81           C  
ATOM    857  N   GLU A 109       7.117   4.848 -18.125  1.00 95.19           N  
ATOM    858  CA  GLU A 109       5.992   5.145 -17.250  1.00 95.19           C  
ATOM    859  C   GLU A 109       5.449   3.873 -16.609  1.00 95.19           C  
ATOM    860  CB  GLU A 109       4.879   5.859 -18.016  1.00 95.19           C  
ATOM    861  O   GLU A 109       5.195   3.846 -15.398  1.00 95.19           O  
ATOM    862  CG  GLU A 109       3.680   6.234 -17.156  1.00 95.19           C  
ATOM    863  CD  GLU A 109       2.602   6.980 -17.922  1.00 95.19           C  
ATOM    864  OE1 GLU A 109       1.512   7.227 -17.359  1.00 95.19           O  
ATOM    865  OE2 GLU A 109       2.846   7.324 -19.109  1.00 95.19           O  
ATOM    866  N   LEU A 110       5.273   2.898 -17.422  1.00 96.81           N  
ATOM    867  CA  LEU A 110       4.738   1.631 -16.938  1.00 96.81           C  
ATOM    868  C   LEU A 110       5.605   1.069 -15.812  1.00 96.81           C  
ATOM    869  CB  LEU A 110       4.641   0.617 -18.078  1.00 96.81           C  
ATOM    870  O   LEU A 110       5.094   0.668 -14.766  1.00 96.81           O  
ATOM    871  CG  LEU A 110       4.188  -0.793 -17.703  1.00 96.81           C  
ATOM    872  CD1 LEU A 110       2.764  -0.764 -17.156  1.00 96.81           C  
ATOM    873  CD2 LEU A 110       4.285  -1.729 -18.891  1.00 96.81           C  
ATOM    874  N   THR A 111       6.918   1.066 -15.984  1.00 96.06           N  
ATOM    875  CA  THR A 111       7.820   0.454 -15.016  1.00 96.06           C  
ATOM    876  C   THR A 111       7.867   1.271 -13.727  1.00 96.06           C  
ATOM    877  CB  THR A 111       9.242   0.311 -15.586  1.00 96.06           C  
ATOM    878  O   THR A 111       7.945   0.711 -12.633  1.00 96.06           O  
ATOM    879  CG2 THR A 111       9.273  -0.690 -16.734  1.00 96.06           C  
ATOM    880  OG1 THR A 111       9.688   1.586 -16.062  1.00 96.06           O  
ATOM    881  N   ILE A 112       7.797   2.570 -13.820  1.00 94.75           N  
ATOM    882  CA  ILE A 112       7.836   3.424 -12.641  1.00 94.75           C  
ATOM    883  C   ILE A 112       6.547   3.254 -11.836  1.00 94.75           C  
ATOM    884  CB  ILE A 112       8.039   4.906 -13.016  1.00 94.75           C  
ATOM    885  O   ILE A 112       6.582   3.168 -10.609  1.00 94.75           O  
ATOM    886  CG1 ILE A 112       9.422   5.109 -13.656  1.00 94.75           C  
ATOM    887  CG2 ILE A 112       7.867   5.809 -11.789  1.00 94.75           C  
ATOM    888  CD1 ILE A 112       9.594   6.461 -14.336  1.00 94.75           C  
ATOM    889  N   ARG A 113       5.410   3.217 -12.516  1.00 95.94           N  
ATOM    890  CA  ARG A 113       4.133   2.986 -11.852  1.00 95.94           C  
ATOM    891  C   ARG A 113       4.129   1.646 -11.125  1.00 95.94           C  
ATOM    892  CB  ARG A 113       2.980   3.043 -12.852  1.00 95.94           C  
ATOM    893  O   ARG A 113       3.670   1.552  -9.984  1.00 95.94           O  
ATOM    894  CG  ARG A 113       2.648   4.449 -13.328  1.00 95.94           C  
ATOM    895  CD  ARG A 113       1.464   4.453 -14.289  1.00 95.94           C  
ATOM    896  NE  ARG A 113       1.096   5.809 -14.680  1.00 95.94           N  
ATOM    897  NH1 ARG A 113      -0.294   6.180 -12.875  1.00 95.94           N  
ATOM    898  NH2 ARG A 113       0.004   7.816 -14.453  1.00 95.94           N  
ATOM    899  CZ  ARG A 113       0.269   6.598 -14.000  1.00 95.94           C  
ATOM    900  N   ALA A 114       4.648   0.669 -11.750  1.00 95.06           N  
ATOM    901  CA  ALA A 114       4.746  -0.653 -11.133  1.00 95.06           C  
ATOM    902  C   ALA A 114       5.641  -0.624  -9.898  1.00 95.06           C  
ATOM    903  CB  ALA A 114       5.270  -1.670 -12.148  1.00 95.06           C  
ATOM    904  O   ALA A 114       5.285  -1.174  -8.859  1.00 95.06           O  
ATOM    905  N   ARG A 115       6.730  -0.013 -10.008  1.00 91.25           N  
ATOM    906  CA  ARG A 115       7.672   0.097  -8.898  1.00 91.25           C  
ATOM    907  C   ARG A 115       7.031   0.802  -7.707  1.00 91.25           C  
ATOM    908  CB  ARG A 115       8.930   0.845  -9.336  1.00 91.25           C  
ATOM    909  O   ARG A 115       7.148   0.338  -6.570  1.00 91.25           O  
ATOM    910  CG  ARG A 115       9.953   1.032  -8.227  1.00 91.25           C  
ATOM    911  CD  ARG A 115      11.141   1.874  -8.680  1.00 91.25           C  
ATOM    912  NE  ARG A 115      10.820   2.650  -9.875  1.00 91.25           N  
ATOM    913  NH1 ARG A 115      12.172   4.438  -9.328  1.00 91.25           N  
ATOM    914  NH2 ARG A 115      10.961   4.469 -11.273  1.00 91.25           N  
ATOM    915  CZ  ARG A 115      11.320   3.850 -10.156  1.00 91.25           C  
ATOM    916  N   ASN A 116       6.391   1.876  -7.984  1.00 89.81           N  
ATOM    917  CA  ASN A 116       5.746   2.641  -6.922  1.00 89.81           C  
ATOM    918  C   ASN A 116       4.648   1.834  -6.234  1.00 89.81           C  
ATOM    919  CB  ASN A 116       5.180   3.951  -7.469  1.00 89.81           C  
ATOM    920  O   ASN A 116       4.547   1.832  -5.008  1.00 89.81           O  
ATOM    921  CG  ASN A 116       6.262   4.945  -7.840  1.00 89.81           C  
ATOM    922  ND2 ASN A 116       5.867   6.047  -8.469  1.00 89.81           N  
ATOM    923  OD1 ASN A 116       7.445   4.727  -7.562  1.00 89.81           O  
ATOM    924  N   LEU A 117       3.881   1.182  -7.035  1.00 90.56           N  
ATOM    925  CA  LEU A 117       2.807   0.351  -6.500  1.00 90.56           C  
ATOM    926  C   LEU A 117       3.367  -0.781  -5.645  1.00 90.56           C  
ATOM    927  CB  LEU A 117       1.958  -0.224  -7.637  1.00 90.56           C  
ATOM    928  O   LEU A 117       2.865  -1.047  -4.551  1.00 90.56           O  
ATOM    929  CG  LEU A 117       0.769  -1.092  -7.223  1.00 90.56           C  
ATOM    930  CD1 LEU A 117      -0.165  -0.309  -6.305  1.00 90.56           C  
ATOM    931  CD2 LEU A 117       0.021  -1.596  -8.453  1.00 90.56           C  
ATOM    932  N   LEU A 118       4.387  -1.395  -6.086  1.00 85.31           N  
ATOM    933  CA  LEU A 118       5.020  -2.490  -5.355  1.00 85.31           C  
ATOM    934  C   LEU A 118       5.633  -1.995  -4.051  1.00 85.31           C  
ATOM    935  CB  LEU A 118       6.094  -3.156  -6.219  1.00 85.31           C  
ATOM    936  O   LEU A 118       5.613  -2.705  -3.043  1.00 85.31           O  
ATOM    937  CG  LEU A 118       5.598  -4.117  -7.301  1.00 85.31           C  
ATOM    938  CD1 LEU A 118       6.719  -4.438  -8.281  1.00 85.31           C  
ATOM    939  CD2 LEU A 118       5.047  -5.395  -6.672  1.00 85.31           C  
ATOM    940  N   SER A 119       6.141  -0.873  -4.051  1.00 77.38           N  
ATOM    941  CA  SER A 119       6.707  -0.288  -2.840  1.00 77.38           C  
ATOM    942  C   SER A 119       5.645  -0.110  -1.762  1.00 77.38           C  
ATOM    943  CB  SER A 119       7.359   1.061  -3.150  1.00 77.38           C  
ATOM    944  O   SER A 119       5.922  -0.284  -0.573  1.00 77.38           O  
ATOM    945  OG  SER A 119       6.672   2.115  -2.500  1.00 77.38           O  
ATOM    946  N   ARG A 120       4.477   0.219  -2.195  1.00 73.69           N  
ATOM    947  CA  ARG A 120       3.365   0.437  -1.275  1.00 73.69           C  
ATOM    948  C   ARG A 120       2.852  -0.885  -0.714  1.00 73.69           C  
ATOM    949  CB  ARG A 120       2.229   1.188  -1.973  1.00 73.69           C  
ATOM    950  O   ARG A 120       2.447  -0.957   0.448  1.00 73.69           O  
ATOM    951  CG  ARG A 120       2.598   2.594  -2.414  1.00 73.69           C  
ATOM    952  CD  ARG A 120       2.756   3.535  -1.228  1.00 73.69           C  
ATOM    953  NE  ARG A 120       3.039   4.902  -1.657  1.00 73.69           N  
ATOM    954  NH1 ARG A 120       3.580   5.672   0.453  1.00 73.69           N  
ATOM    955  NH2 ARG A 120       3.654   7.090  -1.346  1.00 73.69           N  
ATOM    956  CZ  ARG A 120       3.424   5.887  -0.849  1.00 73.69           C  
ATOM    957  N   THR A 121       2.814  -1.880  -1.569  1.00 70.56           N  
ATOM    958  CA  THR A 121       2.146  -3.125  -1.206  1.00 70.56           C  
ATOM    959  C   THR A 121       3.125  -4.090  -0.539  1.00 70.56           C  
ATOM    960  CB  THR A 121       1.517  -3.801  -2.438  1.00 70.56           C  
ATOM    961  O   THR A 121       2.717  -4.965   0.227  1.00 70.56           O  
ATOM    962  CG2 THR A 121       0.405  -2.941  -3.029  1.00 70.56           C  
ATOM    963  OG1 THR A 121       2.527  -4.008  -3.432  1.00 70.56           O  
ATOM    964  N   MET A 122       4.336  -4.062  -0.934  1.00 55.78           N  
ATOM    965  CA  MET A 122       5.316  -4.977  -0.354  1.00 55.78           C  
ATOM    966  C   MET A 122       5.949  -4.375   0.896  1.00 55.78           C  
ATOM    967  CB  MET A 122       6.402  -5.320  -1.376  1.00 55.78           C  
ATOM    968  O   MET A 122       6.785  -5.008   1.542  1.00 55.78           O  
ATOM    969  CG  MET A 122       5.914  -6.199  -2.518  1.00 55.78           C  
ATOM    970  SD  MET A 122       7.277  -7.137  -3.314  1.00 55.78           S  
ATOM    971  CE  MET A 122       8.398  -5.773  -3.730  1.00 55.78           C  
ATOM    972  N   ASN A 123       5.172  -3.596   1.620  1.00 43.31           N  
ATOM    973  CA  ASN A 123       5.723  -2.908   2.785  1.00 43.31           C  
ATOM    974  C   ASN A 123       7.230  -2.701   2.652  1.00 43.31           C  
ATOM    975  CB  ASN A 123       5.402  -3.684   4.066  1.00 43.31           C  
ATOM    976  O   ASN A 123       7.980  -2.965   3.594  1.00 43.31           O  
ATOM    977  CG  ASN A 123       4.008  -3.400   4.586  1.00 43.31           C  
ATOM    978  ND2 ASN A 123       3.445  -4.352   5.320  1.00 43.31           N  
ATOM    979  OD1 ASN A 123       3.443  -2.334   4.332  1.00 43.31           O  
ATOM    980  N   LEU A 124       7.848  -2.811   1.539  1.00 34.75           N  
ATOM    981  CA  LEU A 124       9.266  -2.531   1.362  1.00 34.75           C  
ATOM    982  C   LEU A 124       9.633  -1.171   1.946  1.00 34.75           C  
ATOM    983  CB  LEU A 124       9.641  -2.580  -0.121  1.00 34.75           C  
ATOM    984  O   LEU A 124       9.211  -0.135   1.431  1.00 34.75           O  
ATOM    985  CG  LEU A 124       9.797  -3.973  -0.737  1.00 34.75           C  
ATOM    986  CD1 LEU A 124       9.617  -3.906  -2.250  1.00 34.75           C  
ATOM    987  CD2 LEU A 124      11.156  -4.566  -0.380  1.00 34.75           C  
ATOM    988  N   GLY A 125       9.500  -0.887   3.090  1.00 32.12           N  
ATOM    989  CA  GLY A 125      10.180   0.281   3.631  1.00 32.12           C  
ATOM    990  C   GLY A 125      11.445   0.634   2.879  1.00 32.12           C  
ATOM    991  O   GLY A 125      12.000  -0.198   2.156  1.00 32.12           O  
ATOM    992  N   THR A 126      11.797   1.621   2.385  1.00 28.42           N  
ATOM    993  CA  THR A 126      13.203   1.857   2.074  1.00 28.42           C  
ATOM    994  C   THR A 126      14.102   1.105   3.047  1.00 28.42           C  
ATOM    995  CB  THR A 126      13.539   3.359   2.115  1.00 28.42           C  
ATOM    996  O   THR A 126      14.047   1.336   4.258  1.00 28.42           O  
ATOM    997  CG2 THR A 126      13.148   4.047   0.810  1.00 28.42           C  
ATOM    998  OG1 THR A 126      12.828   3.975   3.195  1.00 28.42           O  
ATOM    999  N   VAL A 127      14.547  -0.082   2.941  1.00 26.28           N  
ATOM   1000  CA  VAL A 127      15.797  -0.592   3.502  1.00 26.28           C  
ATOM   1001  C   VAL A 127      16.922   0.408   3.252  1.00 26.28           C  
ATOM   1002  CB  VAL A 127      16.172  -1.970   2.908  1.00 26.28           C  
ATOM   1003  O   VAL A 127      17.359   0.588   2.113  1.00 26.28           O  
ATOM   1004  CG1 VAL A 127      17.438  -2.510   3.551  1.00 26.28           C  
ATOM   1005  CG2 VAL A 127      15.016  -2.955   3.094  1.00 26.28           C  
ATOM   1006  N   SER A 128      17.156   1.511   3.564  1.00 25.02           N  
ATOM   1007  CA  SER A 128      18.578   1.722   3.787  1.00 25.02           C  
ATOM   1008  C   SER A 128      19.188   0.578   4.594  1.00 25.02           C  
ATOM   1009  CB  SER A 128      18.828   3.049   4.508  1.00 25.02           C  
ATOM   1010  O   SER A 128      18.469  -0.179   5.246  1.00 25.02           O  
ATOM   1011  OG  SER A 128      18.406   2.967   5.863  1.00 25.02           O  
ATOM   1012  N   GLU A 129      20.688   0.380   4.859  1.00 24.00           N  
ATOM   1013  CA  GLU A 129      21.672  -0.560   5.375  1.00 24.00           C  
ATOM   1014  C   GLU A 129      21.266  -1.106   6.738  1.00 24.00           C  
ATOM   1015  CB  GLU A 129      23.047   0.108   5.473  1.00 24.00           C  
ATOM   1016  O   GLU A 129      21.281  -2.318   6.961  1.00 24.00           O  
ATOM   1017  CG  GLU A 129      23.906  -0.061   4.227  1.00 24.00           C  
ATOM   1018  CD  GLU A 129      25.172   0.795   4.238  1.00 24.00           C  
ATOM   1019  OE1 GLU A 129      26.000   0.672   3.309  1.00 24.00           O  
ATOM   1020  OE2 GLU A 129      25.328   1.595   5.188  1.00 24.00           O  
ATOM   1021  N   GLU A 130      21.750  -0.436   8.039  1.00 23.45           N  
ATOM   1022  CA  GLU A 130      22.312  -0.990   9.266  1.00 23.45           C  
ATOM   1023  C   GLU A 130      21.219  -1.523  10.188  1.00 23.45           C  
ATOM   1024  CB  GLU A 130      23.141   0.064  10.000  1.00 23.45           C  
ATOM   1025  O   GLU A 130      21.484  -2.332  11.078  1.00 23.45           O  
ATOM   1026  CG  GLU A 130      24.594   0.101   9.570  1.00 23.45           C  
ATOM   1027  CD  GLU A 130      25.375   1.260  10.180  1.00 23.45           C  
ATOM   1028  OE1 GLU A 130      26.594   1.375   9.922  1.00 23.45           O  
ATOM   1029  OE2 GLU A 130      24.766   2.057  10.922  1.00 23.45           O  
ATOM   1030  N   ARG A 131      20.094  -0.844  10.727  1.00 26.50           N  
ATOM   1031  CA  ARG A 131      19.797  -1.142  12.117  1.00 26.50           C  
ATOM   1032  C   ARG A 131      19.359  -2.592  12.289  1.00 26.50           C  
ATOM   1033  CB  ARG A 131      18.703  -0.202  12.641  1.00 26.50           C  
ATOM   1034  O   ARG A 131      18.500  -3.078  11.547  1.00 26.50           O  
ATOM   1035  CG  ARG A 131      19.234   1.152  13.094  1.00 26.50           C  
ATOM   1036  CD  ARG A 131      18.141   1.978  13.773  1.00 26.50           C  
ATOM   1037  NE  ARG A 131      18.188   3.379  13.367  1.00 26.50           N  
ATOM   1038  NH1 ARG A 131      16.562   4.086  14.844  1.00 26.50           N  
ATOM   1039  NH2 ARG A 131      17.578   5.590  13.438  1.00 26.50           N  
ATOM   1040  CZ  ARG A 131      17.453   4.348  13.883  1.00 26.50           C  
ATOM   1041  N   ARG A 132      20.047  -3.447  13.078  1.00 27.47           N  
ATOM   1042  CA  ARG A 132      20.094  -4.723  13.789  1.00 27.47           C  
ATOM   1043  C   ARG A 132      18.812  -4.945  14.578  1.00 27.47           C  
ATOM   1044  CB  ARG A 132      21.297  -4.777  14.719  1.00 27.47           C  
ATOM   1045  O   ARG A 132      18.828  -5.590  15.625  1.00 27.47           O  
ATOM   1046  CG  ARG A 132      22.547  -5.355  14.078  1.00 27.47           C  
ATOM   1047  CD  ARG A 132      23.703  -5.453  15.070  1.00 27.47           C  
ATOM   1048  NE  ARG A 132      24.984  -5.113  14.453  1.00 27.47           N  
ATOM   1049  NH1 ARG A 132      26.219  -5.336  16.391  1.00 27.47           N  
ATOM   1050  NH2 ARG A 132      27.250  -4.746  14.430  1.00 27.47           N  
ATOM   1051  CZ  ARG A 132      26.141  -5.066  15.094  1.00 27.47           C  
ATOM   1052  N   SER A 133      17.828  -3.990  14.883  1.00 33.00           N  
ATOM   1053  CA  SER A 133      16.719  -4.305  15.789  1.00 33.00           C  
ATOM   1054  C   SER A 133      16.141  -5.680  15.484  1.00 33.00           C  
ATOM   1055  CB  SER A 133      15.633  -3.242  15.695  1.00 33.00           C  
ATOM   1056  O   SER A 133      16.266  -6.184  14.367  1.00 33.00           O  
ATOM   1057  OG  SER A 133      15.070  -3.209  14.398  1.00 33.00           O  
ATOM   1058  N   VAL A 134      15.430  -6.457  16.422  1.00 37.56           N  
ATOM   1059  CA  VAL A 134      15.188  -7.883  16.219  1.00 37.56           C  
ATOM   1060  C   VAL A 134      14.617  -8.117  14.828  1.00 37.56           C  
ATOM   1061  CB  VAL A 134      14.242  -8.469  17.297  1.00 37.56           C  
ATOM   1062  O   VAL A 134      13.445  -7.824  14.570  1.00 37.56           O  
ATOM   1063  CG1 VAL A 134      14.008  -9.953  17.047  1.00 37.56           C  
ATOM   1064  CG2 VAL A 134      14.805  -8.227  18.688  1.00 37.56           C  
ATOM   1065  N   GLU A 135      15.195  -7.676  13.719  1.00 49.56           N  
ATOM   1066  CA  GLU A 135      15.031  -7.734  12.273  1.00 49.56           C  
ATOM   1067  C   GLU A 135      14.695  -9.148  11.812  1.00 49.56           C  
ATOM   1068  CB  GLU A 135      16.297  -7.238  11.570  1.00 49.56           C  
ATOM   1069  O   GLU A 135      14.031  -9.328  10.781  1.00 49.56           O  
ATOM   1070  CG  GLU A 135      16.422  -5.723  11.508  1.00 49.56           C  
ATOM   1071  CD  GLU A 135      17.641  -5.246  10.750  1.00 49.56           C  
ATOM   1072  OE1 GLU A 135      17.734  -4.039  10.438  1.00 49.56           O  
ATOM   1073  OE2 GLU A 135      18.516  -6.090  10.453  1.00 49.56           O  
ATOM   1074  N   SER A 136      15.016 -10.039  12.609  1.00 62.12           N  
ATOM   1075  CA  SER A 136      14.836 -11.453  12.289  1.00 62.12           C  
ATOM   1076  C   SER A 136      14.625 -12.281  13.555  1.00 62.12           C  
ATOM   1077  CB  SER A 136      16.047 -11.984  11.516  1.00 62.12           C  
ATOM   1078  O   SER A 136      15.039 -11.875  14.641  1.00 62.12           O  
ATOM   1079  OG  SER A 136      17.203 -11.977  12.328  1.00 62.12           O  
ATOM   1080  N   TYR A 137      13.609 -12.984  13.750  1.00 76.25           N  
ATOM   1081  CA  TYR A 137      13.539 -14.078  14.711  1.00 76.25           C  
ATOM   1082  C   TYR A 137      14.508 -15.188  14.336  1.00 76.25           C  
ATOM   1083  CB  TYR A 137      12.117 -14.633  14.805  1.00 76.25           C  
ATOM   1084  O   TYR A 137      14.461 -15.719  13.227  1.00 76.25           O  
ATOM   1085  CG  TYR A 137      11.117 -13.648  15.367  1.00 76.25           C  
ATOM   1086  CD1 TYR A 137      10.961 -13.500  16.734  1.00 76.25           C  
ATOM   1087  CD2 TYR A 137      10.328 -12.875  14.523  1.00 76.25           C  
ATOM   1088  CE1 TYR A 137      10.039 -12.594  17.266  1.00 76.25           C  
ATOM   1089  CE2 TYR A 137       9.398 -11.977  15.031  1.00 76.25           C  
ATOM   1090  OH  TYR A 137       8.352 -10.945  16.922  1.00 76.25           O  
ATOM   1091  CZ  TYR A 137       9.266 -11.844  16.406  1.00 76.25           C  
ATOM   1092  N   LYS A 138      15.445 -15.312  15.320  1.00 81.50           N  
ATOM   1093  CA  LYS A 138      16.391 -16.406  15.102  1.00 81.50           C  
ATOM   1094  C   LYS A 138      16.016 -17.625  15.953  1.00 81.50           C  
ATOM   1095  CB  LYS A 138      17.812 -15.961  15.406  1.00 81.50           C  
ATOM   1096  O   LYS A 138      15.688 -17.484  17.141  1.00 81.50           O  
ATOM   1097  CG  LYS A 138      18.344 -14.898  14.461  1.00 81.50           C  
ATOM   1098  CD  LYS A 138      19.812 -14.578  14.750  1.00 81.50           C  
ATOM   1099  CE  LYS A 138      20.344 -13.516  13.797  1.00 81.50           C  
ATOM   1100  NZ  LYS A 138      21.797 -13.250  14.023  1.00 81.50           N  
ATOM   1101  N   PHE A 139      15.953 -18.719  15.305  1.00 84.62           N  
ATOM   1102  CA  PHE A 139      15.633 -19.969  15.984  1.00 84.62           C  
ATOM   1103  C   PHE A 139      16.266 -21.156  15.266  1.00 84.62           C  
ATOM   1104  CB  PHE A 139      14.117 -20.156  16.078  1.00 84.62           C  
ATOM   1105  O   PHE A 139      16.109 -21.297  14.047  1.00 84.62           O  
ATOM   1106  CG  PHE A 139      13.406 -20.062  14.758  1.00 84.62           C  
ATOM   1107  CD1 PHE A 139      13.016 -18.812  14.258  1.00 84.62           C  
ATOM   1108  CD2 PHE A 139      13.133 -21.188  14.008  1.00 84.62           C  
ATOM   1109  CE1 PHE A 139      12.359 -18.719  13.031  1.00 84.62           C  
ATOM   1110  CE2 PHE A 139      12.477 -21.094  12.781  1.00 84.62           C  
ATOM   1111  CZ  PHE A 139      12.094 -19.859  12.297  1.00 84.62           C  
ATOM   1112  N   ASN A 140      17.047 -21.984  16.094  1.00 83.25           N  
ATOM   1113  CA  ASN A 140      17.609 -23.234  15.578  1.00 83.25           C  
ATOM   1114  C   ASN A 140      18.406 -23.000  14.297  1.00 83.25           C  
ATOM   1115  CB  ASN A 140      16.516 -24.266  15.352  1.00 83.25           C  
ATOM   1116  O   ASN A 140      18.281 -23.766  13.344  1.00 83.25           O  
ATOM   1117  CG  ASN A 140      15.789 -24.641  16.625  1.00 83.25           C  
ATOM   1118  ND2 ASN A 140      16.203 -25.734  17.250  1.00 83.25           N  
ATOM   1119  OD1 ASN A 140      14.859 -23.953  17.047  1.00 83.25           O  
ATOM   1120  N   GLY A 141      19.141 -21.844  14.242  1.00 81.62           N  
ATOM   1121  CA  GLY A 141      19.969 -21.547  13.078  1.00 81.62           C  
ATOM   1122  C   GLY A 141      19.188 -20.844  11.969  1.00 81.62           C  
ATOM   1123  O   GLY A 141      19.781 -20.438  10.961  1.00 81.62           O  
ATOM   1124  N   TRP A 142      17.906 -20.812  12.203  1.00 84.75           N  
ATOM   1125  CA  TRP A 142      17.062 -20.125  11.234  1.00 84.75           C  
ATOM   1126  C   TRP A 142      16.828 -18.672  11.656  1.00 84.75           C  
ATOM   1127  CB  TRP A 142      15.727 -20.844  11.078  1.00 84.75           C  
ATOM   1128  O   TRP A 142      17.016 -18.312  12.820  1.00 84.75           O  
ATOM   1129  CG  TRP A 142      15.828 -22.188  10.422  1.00 84.75           C  
ATOM   1130  CD1 TRP A 142      16.141 -23.375  11.016  1.00 84.75           C  
ATOM   1131  CD2 TRP A 142      15.625 -22.469   9.031  1.00 84.75           C  
ATOM   1132  CE2 TRP A 142      15.828 -23.859   8.859  1.00 84.75           C  
ATOM   1133  CE3 TRP A 142      15.289 -21.688   7.918  1.00 84.75           C  
ATOM   1134  NE1 TRP A 142      16.141 -24.391  10.086  1.00 84.75           N  
ATOM   1135  CH2 TRP A 142      15.383 -23.688   6.543  1.00 84.75           C  
ATOM   1136  CZ2 TRP A 142      15.711 -24.484   7.617  1.00 84.75           C  
ATOM   1137  CZ3 TRP A 142      15.172 -22.312   6.680  1.00 84.75           C  
ATOM   1138  N   GLU A 143      16.484 -17.922  10.648  1.00 85.31           N  
ATOM   1139  CA  GLU A 143      16.172 -16.500  10.867  1.00 85.31           C  
ATOM   1140  C   GLU A 143      14.953 -16.078  10.055  1.00 85.31           C  
ATOM   1141  CB  GLU A 143      17.375 -15.625  10.516  1.00 85.31           C  
ATOM   1142  O   GLU A 143      14.898 -16.312   8.844  1.00 85.31           O  
ATOM   1143  CG  GLU A 143      17.156 -14.148  10.781  1.00 85.31           C  
ATOM   1144  CD  GLU A 143      18.391 -13.297  10.492  1.00 85.31           C  
ATOM   1145  OE1 GLU A 143      18.312 -12.055  10.648  1.00 85.31           O  
ATOM   1146  OE2 GLU A 143      19.422 -13.875  10.109  1.00 85.31           O  
ATOM   1147  N   LEU A 144      13.922 -15.688  10.789  1.00 83.31           N  
ATOM   1148  CA  LEU A 144      12.797 -15.031  10.125  1.00 83.31           C  
ATOM   1149  C   LEU A 144      13.039 -13.531  10.008  1.00 83.31           C  
ATOM   1150  CB  LEU A 144      11.500 -15.289  10.898  1.00 83.31           C  
ATOM   1151  O   LEU A 144      12.961 -12.805  11.000  1.00 83.31           O  
ATOM   1152  CG  LEU A 144      10.219 -14.766  10.258  1.00 83.31           C  
ATOM   1153  CD1 LEU A 144       9.875 -15.578   9.008  1.00 83.31           C  
ATOM   1154  CD2 LEU A 144       9.062 -14.805  11.258  1.00 83.31           C  
ATOM   1155  N   ASP A 145      13.367 -13.109   8.898  1.00 72.31           N  
ATOM   1156  CA  ASP A 145      13.578 -11.695   8.609  1.00 72.31           C  
ATOM   1157  C   ASP A 145      12.258 -10.977   8.367  1.00 72.31           C  
ATOM   1158  CB  ASP A 145      14.500 -11.531   7.395  1.00 72.31           C  
ATOM   1159  O   ASP A 145      11.555 -11.266   7.391  1.00 72.31           O  
ATOM   1160  CG  ASP A 145      14.891 -10.086   7.141  1.00 72.31           C  
ATOM   1161  OD1 ASP A 145      14.078  -9.172   7.434  1.00 72.31           O  
ATOM   1162  OD2 ASP A 145      16.016  -9.852   6.645  1.00 72.31           O  
ATOM   1163  N   ILE A 146      11.992 -10.117   9.320  1.00 65.19           N  
ATOM   1164  CA  ILE A 146      10.695  -9.445   9.305  1.00 65.19           C  
ATOM   1165  C   ILE A 146      10.641  -8.445   8.156  1.00 65.19           C  
ATOM   1166  CB  ILE A 146      10.414  -8.734  10.648  1.00 65.19           C  
ATOM   1167  O   ILE A 146       9.602  -8.289   7.512  1.00 65.19           O  
ATOM   1168  CG1 ILE A 146      10.430  -9.742  11.805  1.00 65.19           C  
ATOM   1169  CG2 ILE A 146       9.078  -7.988  10.594  1.00 65.19           C  
ATOM   1170  CD1 ILE A 146      10.305  -9.109  13.180  1.00 65.19           C  
ATOM   1171  N   ASN A 147      11.695  -7.984   7.805  1.00 54.78           N  
ATOM   1172  CA  ASN A 147      11.727  -6.957   6.770  1.00 54.78           C  
ATOM   1173  C   ASN A 147      11.586  -7.562   5.375  1.00 54.78           C  
ATOM   1174  CB  ASN A 147      13.016  -6.141   6.867  1.00 54.78           C  
ATOM   1175  O   ASN A 147      10.789  -7.086   4.566  1.00 54.78           O  
ATOM   1176  CG  ASN A 147      13.039  -5.215   8.062  1.00 54.78           C  
ATOM   1177  ND2 ASN A 147      14.227  -4.957   8.602  1.00 54.78           N  
ATOM   1178  OD1 ASN A 147      11.992  -4.734   8.508  1.00 54.78           O  
ATOM   1179  N   SER A 148      12.320  -8.672   5.129  1.00 55.69           N  
ATOM   1180  CA  SER A 148      12.297  -9.312   3.818  1.00 55.69           C  
ATOM   1181  C   SER A 148      11.227 -10.398   3.752  1.00 55.69           C  
ATOM   1182  CB  SER A 148      13.664  -9.922   3.492  1.00 55.69           C  
ATOM   1183  O   SER A 148      11.000 -10.984   2.695  1.00 55.69           O  
ATOM   1184  OG  SER A 148      13.984 -10.953   4.406  1.00 55.69           O  
ATOM   1185  N   ARG A 149      10.523 -10.570   4.836  1.00 62.22           N  
ATOM   1186  CA  ARG A 149       9.547 -11.648   4.906  1.00 62.22           C  
ATOM   1187  C   ARG A 149      10.125 -12.945   4.348  1.00 62.22           C  
ATOM   1188  CB  ARG A 149       8.273 -11.273   4.148  1.00 62.22           C  
ATOM   1189  O   ARG A 149       9.492 -13.609   3.525  1.00 62.22           O  
ATOM   1190  CG  ARG A 149       7.559 -10.055   4.707  1.00 62.22           C  
ATOM   1191  CD  ARG A 149       6.301  -9.719   3.916  1.00 62.22           C  
ATOM   1192  NE  ARG A 149       6.621  -9.102   2.635  1.00 62.22           N  
ATOM   1193  NH1 ARG A 149       4.430  -8.922   1.936  1.00 62.22           N  
ATOM   1194  NH2 ARG A 149       6.129  -8.172   0.592  1.00 62.22           N  
ATOM   1195  CZ  ARG A 149       5.727  -8.734   1.724  1.00 62.22           C  
ATOM   1196  N   SER A 150      11.328 -13.172   4.832  1.00 76.00           N  
ATOM   1197  CA  SER A 150      12.047 -14.352   4.363  1.00 76.00           C  
ATOM   1198  C   SER A 150      12.523 -15.211   5.531  1.00 76.00           C  
ATOM   1199  CB  SER A 150      13.250 -13.945   3.506  1.00 76.00           C  
ATOM   1200  O   SER A 150      12.688 -14.711   6.648  1.00 76.00           O  
ATOM   1201  OG  SER A 150      12.961 -12.766   2.766  1.00 76.00           O  
ATOM   1202  N   LEU A 151      12.609 -16.422   5.305  1.00 83.19           N  
ATOM   1203  CA  LEU A 151      13.258 -17.406   6.172  1.00 83.19           C  
ATOM   1204  C   LEU A 151      14.680 -17.688   5.699  1.00 83.19           C  
ATOM   1205  CB  LEU A 151      12.445 -18.703   6.207  1.00 83.19           C  
ATOM   1206  O   LEU A 151      14.891 -18.016   4.527  1.00 83.19           O  
ATOM   1207  CG  LEU A 151      12.484 -19.484   7.516  1.00 83.19           C  
ATOM   1208  CD1 LEU A 151      11.367 -19.031   8.445  1.00 83.19           C  
ATOM   1209  CD2 LEU A 151      12.383 -20.984   7.242  1.00 83.19           C  
ATOM   1210  N   ILE A 152      15.594 -17.391   6.516  1.00 82.88           N  
ATOM   1211  CA  ILE A 152      17.000 -17.656   6.215  1.00 82.88           C  
ATOM   1212  C   ILE A 152      17.453 -18.922   6.953  1.00 82.88           C  
ATOM   1213  CB  ILE A 152      17.906 -16.469   6.586  1.00 82.88           C  
ATOM   1214  O   ILE A 152      17.328 -19.000   8.180  1.00 82.88           O  
ATOM   1215  CG1 ILE A 152      17.391 -15.180   5.926  1.00 82.88           C  
ATOM   1216  CG2 ILE A 152      19.359 -16.734   6.191  1.00 82.88           C  
ATOM   1217  CD1 ILE A 152      17.984 -13.906   6.500  1.00 82.88           C  
ATOM   1218  N   GLY A 153      17.922 -19.828   6.191  1.00 83.06           N  
ATOM   1219  CA  GLY A 153      18.375 -21.094   6.750  1.00 83.06           C  
ATOM   1220  C   GLY A 153      19.781 -21.000   7.336  1.00 83.06           C  
ATOM   1221  O   GLY A 153      20.453 -19.984   7.184  1.00 83.06           O  
ATOM   1222  N   PRO A 154      20.125 -22.078   8.070  1.00 81.00           N  
ATOM   1223  CA  PRO A 154      21.469 -22.141   8.656  1.00 81.00           C  
ATOM   1224  C   PRO A 154      22.562 -22.031   7.605  1.00 81.00           C  
ATOM   1225  CB  PRO A 154      21.484 -23.516   9.328  1.00 81.00           C  
ATOM   1226  O   PRO A 154      23.672 -21.578   7.914  1.00 81.00           O  
ATOM   1227  CG  PRO A 154      20.062 -23.953   9.367  1.00 81.00           C  
ATOM   1228  CD  PRO A 154      19.281 -23.109   8.406  1.00 81.00           C  
ATOM   1229  N   ASP A 155      22.312 -22.438   6.441  1.00 77.50           N  
ATOM   1230  CA  ASP A 155      23.281 -22.391   5.355  1.00 77.50           C  
ATOM   1231  C   ASP A 155      23.297 -21.016   4.688  1.00 77.50           C  
ATOM   1232  CB  ASP A 155      22.969 -23.484   4.320  1.00 77.50           C  
ATOM   1233  O   ASP A 155      24.062 -20.797   3.734  1.00 77.50           O  
ATOM   1234  CG  ASP A 155      21.562 -23.391   3.760  1.00 77.50           C  
ATOM   1235  OD1 ASP A 155      20.781 -22.547   4.238  1.00 77.50           O  
ATOM   1236  OD2 ASP A 155      21.250 -24.156   2.834  1.00 77.50           O  
ATOM   1237  N   GLY A 156      22.406 -20.156   5.211  1.00 78.50           N  
ATOM   1238  CA  GLY A 156      22.375 -18.812   4.652  1.00 78.50           C  
ATOM   1239  C   GLY A 156      21.406 -18.672   3.490  1.00 78.50           C  
ATOM   1240  O   GLY A 156      21.219 -17.578   2.953  1.00 78.50           O  
ATOM   1241  N   GLU A 157      20.844 -19.797   3.080  1.00 75.75           N  
ATOM   1242  CA  GLU A 157      19.859 -19.766   2.006  1.00 75.75           C  
ATOM   1243  C   GLU A 157      18.609 -18.984   2.432  1.00 75.75           C  
ATOM   1244  CB  GLU A 157      19.469 -21.172   1.568  1.00 75.75           C  
ATOM   1245  O   GLU A 157      18.109 -19.172   3.545  1.00 75.75           O  
ATOM   1246  CG  GLU A 157      20.344 -21.734   0.453  1.00 75.75           C  
ATOM   1247  CD  GLU A 157      19.672 -22.844  -0.344  1.00 75.75           C  
ATOM   1248  OE1 GLU A 157      20.203 -23.234  -1.401  1.00 75.75           O  
ATOM   1249  OE2 GLU A 157      18.594 -23.297   0.092  1.00 75.75           O  
ATOM   1250  N   GLN A 158      18.203 -18.141   1.599  1.00 78.00           N  
ATOM   1251  CA  GLN A 158      17.047 -17.281   1.860  1.00 78.00           C  
ATOM   1252  C   GLN A 158      15.820 -17.781   1.088  1.00 78.00           C  
ATOM   1253  CB  GLN A 158      17.344 -15.836   1.498  1.00 78.00           C  
ATOM   1254  O   GLN A 158      15.898 -18.016  -0.118  1.00 78.00           O  
ATOM   1255  CG  GLN A 158      16.375 -14.828   2.109  1.00 78.00           C  
ATOM   1256  CD  GLN A 158      16.797 -13.391   1.892  1.00 78.00           C  
ATOM   1257  NE2 GLN A 158      15.938 -12.453   2.260  1.00 78.00           N  
ATOM   1258  OE1 GLN A 158      17.906 -13.125   1.397  1.00 78.00           O  
ATOM   1259  N   TYR A 159      14.773 -18.000   1.844  1.00 75.75           N  
ATOM   1260  CA  TYR A 159      13.492 -18.406   1.277  1.00 75.75           C  
ATOM   1261  C   TYR A 159      12.445 -17.312   1.459  1.00 75.75           C  
ATOM   1262  CB  TYR A 159      13.008 -19.703   1.922  1.00 75.75           C  
ATOM   1263  O   TYR A 159      12.070 -16.984   2.588  1.00 75.75           O  
ATOM   1264  CG  TYR A 159      14.016 -20.828   1.857  1.00 75.75           C  
ATOM   1265  CD1 TYR A 159      14.078 -21.672   0.748  1.00 75.75           C  
ATOM   1266  CD2 TYR A 159      14.898 -21.062   2.906  1.00 75.75           C  
ATOM   1267  CE1 TYR A 159      15.000 -22.703   0.685  1.00 75.75           C  
ATOM   1268  CE2 TYR A 159      15.828 -22.094   2.854  1.00 75.75           C  
ATOM   1269  OH  TYR A 159      16.781 -23.938   1.684  1.00 75.75           O  
ATOM   1270  CZ  TYR A 159      15.875 -22.906   1.741  1.00 75.75           C  
ATOM   1271  N   LYS A 160      12.070 -16.734   0.404  1.00 67.81           N  
ATOM   1272  CA  LYS A 160      10.953 -15.805   0.484  1.00 67.81           C  
ATOM   1273  C   LYS A 160       9.648 -16.531   0.802  1.00 67.81           C  
ATOM   1274  CB  LYS A 160      10.812 -15.023  -0.824  1.00 67.81           C  
ATOM   1275  O   LYS A 160       9.297 -17.500   0.127  1.00 67.81           O  
ATOM   1276  CG  LYS A 160      11.320 -13.594  -0.748  1.00 67.81           C  
ATOM   1277  CD  LYS A 160      11.055 -12.836  -2.041  1.00 67.81           C  
ATOM   1278  CE  LYS A 160      11.633 -11.430  -1.994  1.00 67.81           C  
ATOM   1279  NZ  LYS A 160      11.430 -10.703  -3.285  1.00 67.81           N  
ATOM   1280  N   LEU A 161       8.977 -16.125   1.899  1.00 74.38           N  
ATOM   1281  CA  LEU A 161       7.719 -16.734   2.316  1.00 74.38           C  
ATOM   1282  C   LEU A 161       6.527 -15.992   1.727  1.00 74.38           C  
ATOM   1283  CB  LEU A 161       7.617 -16.766   3.844  1.00 74.38           C  
ATOM   1284  O   LEU A 161       6.492 -14.758   1.740  1.00 74.38           O  
ATOM   1285  CG  LEU A 161       8.625 -17.641   4.578  1.00 74.38           C  
ATOM   1286  CD1 LEU A 161       8.492 -17.469   6.086  1.00 74.38           C  
ATOM   1287  CD2 LEU A 161       8.438 -19.109   4.191  1.00 74.38           C  
ATOM   1288  N   PRO A 162       5.668 -16.734   1.173  1.00 67.69           N  
ATOM   1289  CA  PRO A 162       4.391 -16.078   0.877  1.00 67.69           C  
ATOM   1290  C   PRO A 162       3.791 -15.375   2.092  1.00 67.69           C  
ATOM   1291  CB  PRO A 162       3.498 -17.234   0.423  1.00 67.69           C  
ATOM   1292  O   PRO A 162       4.148 -15.695   3.230  1.00 67.69           O  
ATOM   1293  CG  PRO A 162       4.445 -18.359   0.129  1.00 67.69           C  
ATOM   1294  CD  PRO A 162       5.691 -18.156   0.944  1.00 67.69           C  
ATOM   1295  N   ARG A 163       2.926 -14.453   1.861  1.00 59.19           N  
ATOM   1296  CA  ARG A 163       2.336 -13.641   2.916  1.00 59.19           C  
ATOM   1297  C   ARG A 163       1.712 -14.508   4.000  1.00 59.19           C  
ATOM   1298  CB  ARG A 163       1.282 -12.688   2.336  1.00 59.19           C  
ATOM   1299  O   ARG A 163       1.942 -14.289   5.191  1.00 59.19           O  
ATOM   1300  CG  ARG A 163       1.102 -11.406   3.133  1.00 59.19           C  
ATOM   1301  CD  ARG A 163       0.112 -10.469   2.465  1.00 59.19           C  
ATOM   1302  NE  ARG A 163      -0.697  -9.750   3.447  1.00 59.19           N  
ATOM   1303  NH1 ARG A 163      -1.962  -8.609   1.883  1.00 59.19           N  
ATOM   1304  NH2 ARG A 163      -2.338  -8.289   4.121  1.00 59.19           N  
ATOM   1305  CZ  ARG A 163      -1.664  -8.883   3.148  1.00 59.19           C  
ATOM   1306  N   SER A 164       0.864 -15.359   3.625  1.00 66.88           N  
ATOM   1307  CA  SER A 164       0.192 -16.219   4.590  1.00 66.88           C  
ATOM   1308  C   SER A 164       1.197 -17.047   5.387  1.00 66.88           C  
ATOM   1309  CB  SER A 164      -0.792 -17.156   3.881  1.00 66.88           C  
ATOM   1310  O   SER A 164       1.032 -17.234   6.594  1.00 66.88           O  
ATOM   1311  OG  SER A 164      -0.156 -17.844   2.818  1.00 66.88           O  
ATOM   1312  N   GLU A 165       2.225 -17.531   4.793  1.00 78.06           N  
ATOM   1313  CA  GLU A 165       3.260 -18.297   5.469  1.00 78.06           C  
ATOM   1314  C   GLU A 165       4.082 -17.422   6.406  1.00 78.06           C  
ATOM   1315  CB  GLU A 165       4.176 -18.984   4.453  1.00 78.06           C  
ATOM   1316  O   GLU A 165       4.414 -17.828   7.520  1.00 78.06           O  
ATOM   1317  CG  GLU A 165       3.486 -20.062   3.631  1.00 78.06           C  
ATOM   1318  CD  GLU A 165       4.363 -20.625   2.525  1.00 78.06           C  
ATOM   1319  OE1 GLU A 165       3.820 -21.156   1.526  1.00 78.06           O  
ATOM   1320  OE2 GLU A 165       5.605 -20.547   2.662  1.00 78.06           O  
ATOM   1321  N   PHE A 166       4.375 -16.266   5.906  1.00 77.00           N  
ATOM   1322  CA  PHE A 166       5.109 -15.320   6.746  1.00 77.00           C  
ATOM   1323  C   PHE A 166       4.293 -14.945   7.977  1.00 77.00           C  
ATOM   1324  CB  PHE A 166       5.473 -14.062   5.953  1.00 77.00           C  
ATOM   1325  O   PHE A 166       4.812 -14.945   9.094  1.00 77.00           O  
ATOM   1326  CG  PHE A 166       6.094 -12.977   6.793  1.00 77.00           C  
ATOM   1327  CD1 PHE A 166       5.355 -11.852   7.156  1.00 77.00           C  
ATOM   1328  CD2 PHE A 166       7.410 -13.078   7.215  1.00 77.00           C  
ATOM   1329  CE1 PHE A 166       5.926 -10.852   7.934  1.00 77.00           C  
ATOM   1330  CE2 PHE A 166       7.988 -12.070   7.988  1.00 77.00           C  
ATOM   1331  CZ  PHE A 166       7.246 -10.961   8.344  1.00 77.00           C  
ATOM   1332  N   ARG A 167       3.051 -14.625   7.781  1.00 71.25           N  
ATOM   1333  CA  ARG A 167       2.182 -14.273   8.898  1.00 71.25           C  
ATOM   1334  C   ARG A 167       2.061 -15.430   9.883  1.00 71.25           C  
ATOM   1335  CB  ARG A 167       0.796 -13.859   8.398  1.00 71.25           C  
ATOM   1336  O   ARG A 167       2.021 -15.211  11.094  1.00 71.25           O  
ATOM   1337  CG  ARG A 167       0.748 -12.469   7.781  1.00 71.25           C  
ATOM   1338  CD  ARG A 167      -0.676 -12.055   7.438  1.00 71.25           C  
ATOM   1339  NE  ARG A 167      -0.716 -10.734   6.812  1.00 71.25           N  
ATOM   1340  NH1 ARG A 167      -3.021 -10.617   6.742  1.00 71.25           N  
ATOM   1341  NH2 ARG A 167      -1.752  -8.883   5.934  1.00 71.25           N  
ATOM   1342  CZ  ARG A 167      -1.830 -10.078   6.496  1.00 71.25           C  
ATOM   1343  N   ALA A 168       1.985 -16.531   9.359  1.00 81.81           N  
ATOM   1344  CA  ALA A 168       1.966 -17.703  10.227  1.00 81.81           C  
ATOM   1345  C   ALA A 168       3.258 -17.812  11.031  1.00 81.81           C  
ATOM   1346  CB  ALA A 168       1.746 -18.969   9.398  1.00 81.81           C  
ATOM   1347  O   ALA A 168       3.225 -17.953  12.258  1.00 81.81           O  
ATOM   1348  N   MET A 169       4.367 -17.703  10.352  1.00 86.00           N  
ATOM   1349  CA  MET A 169       5.660 -17.812  11.008  1.00 86.00           C  
ATOM   1350  C   MET A 169       5.855 -16.703  12.039  1.00 86.00           C  
ATOM   1351  CB  MET A 169       6.793 -17.781   9.984  1.00 86.00           C  
ATOM   1352  O   MET A 169       6.352 -16.953  13.141  1.00 86.00           O  
ATOM   1353  CG  MET A 169       7.172 -19.156   9.438  1.00 86.00           C  
ATOM   1354  SD  MET A 169       7.473 -20.375  10.766  1.00 86.00           S  
ATOM   1355  CE  MET A 169       8.898 -19.609  11.594  1.00 86.00           C  
ATOM   1356  N   LEU A 170       5.488 -15.609  11.617  1.00 78.50           N  
ATOM   1357  CA  LEU A 170       5.566 -14.477  12.547  1.00 78.50           C  
ATOM   1358  C   LEU A 170       4.711 -14.727  13.781  1.00 78.50           C  
ATOM   1359  CB  LEU A 170       5.125 -13.188  11.852  1.00 78.50           C  
ATOM   1360  O   LEU A 170       5.164 -14.508  14.906  1.00 78.50           O  
ATOM   1361  CG  LEU A 170       5.227 -11.906  12.680  1.00 78.50           C  
ATOM   1362  CD1 LEU A 170       6.676 -11.641  13.062  1.00 78.50           C  
ATOM   1363  CD2 LEU A 170       4.648 -10.727  11.906  1.00 78.50           C  
ATOM   1364  N   HIS A 171       3.508 -15.133  13.555  1.00 79.06           N  
ATOM   1365  CA  HIS A 171       2.617 -15.469  14.656  1.00 79.06           C  
ATOM   1366  C   HIS A 171       3.223 -16.547  15.547  1.00 79.06           C  
ATOM   1367  CB  HIS A 171       1.257 -15.930  14.125  1.00 79.06           C  
ATOM   1368  O   HIS A 171       3.176 -16.453  16.781  1.00 79.06           O  
ATOM   1369  CG  HIS A 171       0.232 -16.125  15.195  1.00 79.06           C  
ATOM   1370  CD2 HIS A 171      -0.348 -17.250  15.672  1.00 79.06           C  
ATOM   1371  ND1 HIS A 171      -0.315 -15.078  15.906  1.00 79.06           N  
ATOM   1372  CE1 HIS A 171      -1.188 -15.555  16.781  1.00 79.06           C  
ATOM   1373  NE2 HIS A 171      -1.228 -16.875  16.656  1.00 79.06           N  
ATOM   1374  N   PHE A 172       3.840 -17.484  14.977  1.00 86.56           N  
ATOM   1375  CA  PHE A 172       4.516 -18.547  15.711  1.00 86.56           C  
ATOM   1376  C   PHE A 172       5.676 -17.984  16.531  1.00 86.56           C  
ATOM   1377  CB  PHE A 172       5.020 -19.641  14.758  1.00 86.56           C  
ATOM   1378  O   PHE A 172       5.816 -18.297  17.719  1.00 86.56           O  
ATOM   1379  CG  PHE A 172       3.967 -20.641  14.367  1.00 86.56           C  
ATOM   1380  CD1 PHE A 172       3.207 -21.281  15.336  1.00 86.56           C  
ATOM   1381  CD2 PHE A 172       3.736 -20.938  13.031  1.00 86.56           C  
ATOM   1382  CE1 PHE A 172       2.230 -22.203  14.977  1.00 86.56           C  
ATOM   1383  CE2 PHE A 172       2.762 -21.859  12.664  1.00 86.56           C  
ATOM   1384  CZ  PHE A 172       2.012 -22.500  13.641  1.00 86.56           C  
ATOM   1385  N   CYS A 173       6.434 -17.188  15.914  1.00 80.94           N  
ATOM   1386  CA  CYS A 173       7.598 -16.609  16.578  1.00 80.94           C  
ATOM   1387  C   CYS A 173       7.176 -15.672  17.703  1.00 80.94           C  
ATOM   1388  CB  CYS A 173       8.477 -15.867  15.586  1.00 80.94           C  
ATOM   1389  O   CYS A 173       7.859 -15.578  18.734  1.00 80.94           O  
ATOM   1390  SG  CYS A 173       9.344 -16.938  14.430  1.00 80.94           S  
ATOM   1391  N   GLU A 174       6.074 -15.141  17.500  1.00 73.38           N  
ATOM   1392  CA  GLU A 174       5.570 -14.195  18.500  1.00 73.38           C  
ATOM   1393  C   GLU A 174       4.902 -14.930  19.656  1.00 73.38           C  
ATOM   1394  CB  GLU A 174       4.582 -13.219  17.844  1.00 73.38           C  
ATOM   1395  O   GLU A 174       4.719 -14.352  20.734  1.00 73.38           O  
ATOM   1396  CG  GLU A 174       5.238 -12.211  16.922  1.00 73.38           C  
ATOM   1397  CD  GLU A 174       4.238 -11.289  16.234  1.00 73.38           C  
ATOM   1398  OE1 GLU A 174       4.645 -10.219  15.734  1.00 73.38           O  
ATOM   1399  OE2 GLU A 174       3.039 -11.648  16.203  1.00 73.38           O  
ATOM   1400  N   ASN A 175       4.480 -16.125  19.438  1.00 77.44           N  
ATOM   1401  CA  ASN A 175       3.818 -16.953  20.422  1.00 77.44           C  
ATOM   1402  C   ASN A 175       4.496 -18.312  20.562  1.00 77.44           C  
ATOM   1403  CB  ASN A 175       2.338 -17.125  20.078  1.00 77.44           C  
ATOM   1404  O   ASN A 175       3.854 -19.359  20.375  1.00 77.44           O  
ATOM   1405  CG  ASN A 175       1.591 -15.812  20.031  1.00 77.44           C  
ATOM   1406  ND2 ASN A 175       1.419 -15.266  18.844  1.00 77.44           N  
ATOM   1407  OD1 ASN A 175       1.173 -15.281  21.078  1.00 77.44           O  
ATOM   1408  N   PRO A 176       5.789 -18.188  20.891  1.00 80.25           N  
ATOM   1409  CA  PRO A 176       6.508 -19.469  20.984  1.00 80.25           C  
ATOM   1410  C   PRO A 176       5.941 -20.375  22.062  1.00 80.25           C  
ATOM   1411  CB  PRO A 176       7.938 -19.031  21.328  1.00 80.25           C  
ATOM   1412  O   PRO A 176       5.559 -19.922  23.141  1.00 80.25           O  
ATOM   1413  CG  PRO A 176       7.793 -17.703  21.969  1.00 80.25           C  
ATOM   1414  CD  PRO A 176       6.551 -17.047  21.438  1.00 80.25           C  
ATOM   1415  N   GLY A 177       5.770 -21.688  21.719  1.00 81.75           N  
ATOM   1416  CA  GLY A 177       5.383 -22.703  22.672  1.00 81.75           C  
ATOM   1417  C   GLY A 177       3.883 -22.812  22.875  1.00 81.75           C  
ATOM   1418  O   GLY A 177       3.391 -23.766  23.484  1.00 81.75           O  
ATOM   1419  N   LYS A 178       3.172 -21.938  22.391  1.00 85.69           N  
ATOM   1420  CA  LYS A 178       1.721 -21.922  22.562  1.00 85.69           C  
ATOM   1421  C   LYS A 178       1.034 -22.641  21.391  1.00 85.69           C  
ATOM   1422  CB  LYS A 178       1.197 -20.500  22.672  1.00 85.69           C  
ATOM   1423  O   LYS A 178       1.471 -22.531  20.250  1.00 85.69           O  
ATOM   1424  CG  LYS A 178       1.577 -19.797  23.969  1.00 85.69           C  
ATOM   1425  CD  LYS A 178       0.888 -18.453  24.109  1.00 85.69           C  
ATOM   1426  CE  LYS A 178       1.284 -17.750  25.406  1.00 85.69           C  
ATOM   1427  NZ  LYS A 178       0.631 -16.406  25.531  1.00 85.69           N  
ATOM   1428  N   ILE A 179       0.027 -23.391  21.719  1.00 87.38           N  
ATOM   1429  CA  ILE A 179      -0.777 -24.047  20.703  1.00 87.38           C  
ATOM   1430  C   ILE A 179      -1.640 -23.016  19.984  1.00 87.38           C  
ATOM   1431  CB  ILE A 179      -1.664 -25.156  21.297  1.00 87.38           C  
ATOM   1432  O   ILE A 179      -2.336 -22.219  20.625  1.00 87.38           O  
ATOM   1433  CG1 ILE A 179      -0.794 -26.234  21.953  1.00 87.38           C  
ATOM   1434  CG2 ILE A 179      -2.572 -25.766  20.234  1.00 87.38           C  
ATOM   1435  CD1 ILE A 179      -1.584 -27.266  22.750  1.00 87.38           C  
ATOM   1436  N   GLN A 180      -1.533 -23.047  18.766  1.00 87.38           N  
ATOM   1437  CA  GLN A 180      -2.346 -22.219  17.891  1.00 87.38           C  
ATOM   1438  C   GLN A 180      -3.379 -23.047  17.141  1.00 87.38           C  
ATOM   1439  CB  GLN A 180      -1.461 -21.469  16.891  1.00 87.38           C  
ATOM   1440  O   GLN A 180      -3.021 -23.953  16.375  1.00 87.38           O  
ATOM   1441  CG  GLN A 180      -0.342 -20.656  17.531  1.00 87.38           C  
ATOM   1442  CD  GLN A 180      -0.858 -19.516  18.391  1.00 87.38           C  
ATOM   1443  NE2 GLN A 180      -0.159 -19.234  19.484  1.00 87.38           N  
ATOM   1444  OE1 GLN A 180      -1.876 -18.906  18.078  1.00 87.38           O  
ATOM   1445  N   SER A 181      -4.586 -22.688  17.281  1.00 88.38           N  
ATOM   1446  CA  SER A 181      -5.633 -23.438  16.594  1.00 88.38           C  
ATOM   1447  C   SER A 181      -5.652 -23.125  15.109  1.00 88.38           C  
ATOM   1448  CB  SER A 181      -7.000 -23.125  17.219  1.00 88.38           C  
ATOM   1449  O   SER A 181      -5.117 -22.109  14.672  1.00 88.38           O  
ATOM   1450  OG  SER A 181      -7.414 -21.812  16.891  1.00 88.38           O  
ATOM   1451  N   ARG A 182      -6.285 -24.000  14.359  1.00 84.06           N  
ATOM   1452  CA  ARG A 182      -6.430 -23.781  12.922  1.00 84.06           C  
ATOM   1453  C   ARG A 182      -7.223 -22.516  12.625  1.00 84.06           C  
ATOM   1454  CB  ARG A 182      -7.109 -24.984  12.266  1.00 84.06           C  
ATOM   1455  O   ARG A 182      -6.902 -21.781  11.695  1.00 84.06           O  
ATOM   1456  CG  ARG A 182      -6.199 -26.203  12.102  1.00 84.06           C  
ATOM   1457  CD  ARG A 182      -6.910 -27.344  11.406  1.00 84.06           C  
ATOM   1458  NE  ARG A 182      -5.996 -28.453  11.117  1.00 84.06           N  
ATOM   1459  NH1 ARG A 182      -6.188 -29.422  13.211  1.00 84.06           N  
ATOM   1460  NH2 ARG A 182      -4.832 -30.359  11.617  1.00 84.06           N  
ATOM   1461  CZ  ARG A 182      -5.676 -29.406  11.984  1.00 84.06           C  
ATOM   1462  N   ALA A 183      -8.172 -22.344  13.359  1.00 80.88           N  
ATOM   1463  CA  ALA A 183      -9.000 -21.156  13.180  1.00 80.88           C  
ATOM   1464  C   ALA A 183      -8.195 -19.875  13.422  1.00 80.88           C  
ATOM   1465  CB  ALA A 183     -10.211 -21.203  14.102  1.00 80.88           C  
ATOM   1466  O   ALA A 183      -8.281 -18.922  12.648  1.00 80.88           O  
ATOM   1467  N   GLU A 184      -7.461 -19.891  14.461  1.00 79.62           N  
ATOM   1468  CA  GLU A 184      -6.609 -18.750  14.789  1.00 79.62           C  
ATOM   1469  C   GLU A 184      -5.547 -18.516  13.727  1.00 79.62           C  
ATOM   1470  CB  GLU A 184      -5.949 -18.953  16.156  1.00 79.62           C  
ATOM   1471  O   GLU A 184      -5.297 -17.391  13.320  1.00 79.62           O  
ATOM   1472  CG  GLU A 184      -6.141 -17.781  17.109  1.00 79.62           C  
ATOM   1473  CD  GLU A 184      -5.660 -18.094  18.531  1.00 79.62           C  
ATOM   1474  OE1 GLU A 184      -5.641 -17.156  19.375  1.00 79.62           O  
ATOM   1475  OE2 GLU A 184      -5.301 -19.250  18.797  1.00 79.62           O  
ATOM   1476  N   LEU A 185      -4.926 -19.516  13.305  1.00 82.62           N  
ATOM   1477  CA  LEU A 185      -3.887 -19.438  12.281  1.00 82.62           C  
ATOM   1478  C   LEU A 185      -4.457 -18.938  10.961  1.00 82.62           C  
ATOM   1479  CB  LEU A 185      -3.232 -20.812  12.078  1.00 82.62           C  
ATOM   1480  O   LEU A 185      -3.854 -18.078  10.305  1.00 82.62           O  
ATOM   1481  CG  LEU A 185      -2.168 -21.203  13.102  1.00 82.62           C  
ATOM   1482  CD1 LEU A 185      -1.835 -22.688  12.969  1.00 82.62           C  
ATOM   1483  CD2 LEU A 185      -0.915 -20.359  12.930  1.00 82.62           C  
ATOM   1484  N   LEU A 186      -5.531 -19.484  10.570  1.00 74.25           N  
ATOM   1485  CA  LEU A 186      -6.148 -19.062   9.312  1.00 74.25           C  
ATOM   1486  C   LEU A 186      -6.480 -17.562   9.352  1.00 74.25           C  
ATOM   1487  CB  LEU A 186      -7.418 -19.859   9.039  1.00 74.25           C  
ATOM   1488  O   LEU A 186      -6.246 -16.859   8.375  1.00 74.25           O  
ATOM   1489  CG  LEU A 186      -7.930 -19.859   7.602  1.00 74.25           C  
ATOM   1490  CD1 LEU A 186      -7.121 -20.828   6.746  1.00 74.25           C  
ATOM   1491  CD2 LEU A 186      -9.414 -20.203   7.559  1.00 74.25           C  
ATOM   1492  N   LYS A 187      -6.984 -17.203  10.445  1.00 70.44           N  
ATOM   1493  CA  LYS A 187      -7.316 -15.789  10.625  1.00 70.44           C  
ATOM   1494  C   LYS A 187      -6.070 -14.914  10.516  1.00 70.44           C  
ATOM   1495  CB  LYS A 187      -8.000 -15.562  11.969  1.00 70.44           C  
ATOM   1496  O   LYS A 187      -6.094 -13.867   9.852  1.00 70.44           O  
ATOM   1497  CG  LYS A 187      -8.805 -14.266  12.047  1.00 70.44           C  
ATOM   1498  CD  LYS A 187      -9.594 -14.180  13.344  1.00 70.44           C  
ATOM   1499  CE  LYS A 187     -10.430 -12.906  13.406  1.00 70.44           C  
ATOM   1500  NZ  LYS A 187     -11.258 -12.844  14.648  1.00 70.44           N  
ATOM   1501  N   LYS A 188      -5.062 -15.297  11.148  1.00 68.81           N  
ATOM   1502  CA  LYS A 188      -3.801 -14.562  11.133  1.00 68.81           C  
ATOM   1503  C   LYS A 188      -3.154 -14.594   9.758  1.00 68.81           C  
ATOM   1504  CB  LYS A 188      -2.838 -15.133  12.180  1.00 68.81           C  
ATOM   1505  O   LYS A 188      -2.555 -13.609   9.320  1.00 68.81           O  
ATOM   1506  CG  LYS A 188      -3.195 -14.766  13.617  1.00 68.81           C  
ATOM   1507  CD  LYS A 188      -2.949 -13.289  13.898  1.00 68.81           C  
ATOM   1508  CE  LYS A 188      -3.352 -12.922  15.320  1.00 68.81           C  
ATOM   1509  NZ  LYS A 188      -3.338 -11.438  15.523  1.00 68.81           N  
ATOM   1510  N   MET A 189      -3.275 -15.789   9.109  1.00 68.31           N  
ATOM   1511  CA  MET A 189      -2.646 -16.016   7.809  1.00 68.31           C  
ATOM   1512  C   MET A 189      -3.361 -15.227   6.715  1.00 68.31           C  
ATOM   1513  CB  MET A 189      -2.643 -17.500   7.469  1.00 68.31           C  
ATOM   1514  O   MET A 189      -2.717 -14.641   5.844  1.00 68.31           O  
ATOM   1515  CG  MET A 189      -1.719 -18.328   8.344  1.00 68.31           C  
ATOM   1516  SD  MET A 189      -2.021 -20.141   8.180  1.00 68.31           S  
ATOM   1517  CE  MET A 189      -1.516 -20.391   6.457  1.00 68.31           C  
ATOM   1518  N   THR A 190      -4.668 -15.367   6.711  1.00 58.12           N  
ATOM   1519  CA  THR A 190      -5.422 -14.953   5.535  1.00 58.12           C  
ATOM   1520  C   THR A 190      -6.477 -13.914   5.902  1.00 58.12           C  
ATOM   1521  CB  THR A 190      -6.105 -16.156   4.859  1.00 58.12           C  
ATOM   1522  O   THR A 190      -7.039 -13.258   5.023  1.00 58.12           O  
ATOM   1523  CG2 THR A 190      -5.086 -17.250   4.512  1.00 58.12           C  
ATOM   1524  OG1 THR A 190      -7.082 -16.719   5.754  1.00 58.12           O  
ATOM   1525  N   GLY A 191      -6.746 -13.719   7.199  1.00 53.66           N  
ATOM   1526  CA  GLY A 191      -7.848 -12.867   7.625  1.00 53.66           C  
ATOM   1527  C   GLY A 191      -9.203 -13.539   7.484  1.00 53.66           C  
ATOM   1528  O   GLY A 191     -10.234 -12.930   7.793  1.00 53.66           O  
ATOM   1529  N   ARG A 192      -9.203 -14.766   6.988  1.00 51.69           N  
ATOM   1530  CA  ARG A 192     -10.438 -15.492   6.727  1.00 51.69           C  
ATOM   1531  C   ARG A 192     -10.805 -16.391   7.902  1.00 51.69           C  
ATOM   1532  CB  ARG A 192     -10.312 -16.328   5.449  1.00 51.69           C  
ATOM   1533  O   ARG A 192      -9.938 -16.766   8.695  1.00 51.69           O  
ATOM   1534  CG  ARG A 192     -10.133 -15.500   4.188  1.00 51.69           C  
ATOM   1535  CD  ARG A 192      -9.977 -16.375   2.953  1.00 51.69           C  
ATOM   1536  NE  ARG A 192      -9.680 -15.586   1.764  1.00 51.69           N  
ATOM   1537  NH1 ARG A 192      -9.273 -17.406   0.400  1.00 51.69           N  
ATOM   1538  NH2 ARG A 192      -9.102 -15.273  -0.438  1.00 51.69           N  
ATOM   1539  CZ  ARG A 192      -9.352 -16.094   0.578  1.00 51.69           C  
ATOM   1540  N   GLU A 193     -12.078 -16.562   8.070  1.00 67.06           N  
ATOM   1541  CA  GLU A 193     -12.555 -17.547   9.039  1.00 67.06           C  
ATOM   1542  C   GLU A 193     -12.438 -18.969   8.484  1.00 67.06           C  
ATOM   1543  CB  GLU A 193     -14.008 -17.266   9.430  1.00 67.06           C  
ATOM   1544  O   GLU A 193     -12.531 -19.172   7.270  1.00 67.06           O  
ATOM   1545  CG  GLU A 193     -14.188 -15.945  10.180  1.00 67.06           C  
ATOM   1546  CD  GLU A 193     -14.453 -16.141  11.672  1.00 67.06           C  
ATOM   1547  OE1 GLU A 193     -14.375 -15.148  12.430  1.00 67.06           O  
ATOM   1548  OE2 GLU A 193     -14.734 -17.297  12.070  1.00 67.06           O  
ATOM   1549  N   LEU A 194     -12.195 -19.859   9.438  1.00 65.81           N  
ATOM   1550  CA  LEU A 194     -12.047 -21.266   9.094  1.00 65.81           C  
ATOM   1551  C   LEU A 194     -13.375 -21.859   8.633  1.00 65.81           C  
ATOM   1552  CB  LEU A 194     -11.508 -22.047  10.289  1.00 65.81           C  
ATOM   1553  O   LEU A 194     -14.391 -21.719   9.312  1.00 65.81           O  
ATOM   1554  CG  LEU A 194     -10.742 -23.344   9.969  1.00 65.81           C  
ATOM   1555  CD1 LEU A 194      -9.250 -23.047   9.844  1.00 65.81           C  
ATOM   1556  CD2 LEU A 194     -11.008 -24.391  11.039  1.00 65.81           C  
ATOM   1557  N   LYS A 195     -13.508 -22.281   7.438  1.00 64.62           N  
ATOM   1558  CA  LYS A 195     -14.656 -23.031   6.922  1.00 64.62           C  
ATOM   1559  C   LYS A 195     -14.430 -24.531   7.035  1.00 64.62           C  
ATOM   1560  CB  LYS A 195     -14.930 -22.641   5.465  1.00 64.62           C  
ATOM   1561  O   LYS A 195     -13.289 -24.984   7.176  1.00 64.62           O  
ATOM   1562  CG  LYS A 195     -15.367 -21.203   5.273  1.00 64.62           C  
ATOM   1563  CD  LYS A 195     -15.695 -20.906   3.814  1.00 64.62           C  
ATOM   1564  CE  LYS A 195     -16.078 -19.453   3.611  1.00 64.62           C  
ATOM   1565  NZ  LYS A 195     -16.312 -19.141   2.172  1.00 64.62           N  
ATOM   1566  N   PRO A 196     -15.648 -25.219   7.039  1.00 68.44           N  
ATOM   1567  CA  PRO A 196     -15.500 -26.672   7.004  1.00 68.44           C  
ATOM   1568  C   PRO A 196     -14.695 -27.156   5.805  1.00 68.44           C  
ATOM   1569  CB  PRO A 196     -16.953 -27.172   6.926  1.00 68.44           C  
ATOM   1570  O   PRO A 196     -14.828 -26.609   4.703  1.00 68.44           O  
ATOM   1571  CG  PRO A 196     -17.781 -25.969   7.266  1.00 68.44           C  
ATOM   1572  CD  PRO A 196     -16.922 -24.750   7.141  1.00 68.44           C  
ATOM   1573  N   HIS A 197     -13.664 -28.047   6.000  1.00 63.44           N  
ATOM   1574  CA  HIS A 197     -12.820 -28.703   5.004  1.00 63.44           C  
ATOM   1575  C   HIS A 197     -11.750 -27.750   4.484  1.00 63.44           C  
ATOM   1576  CB  HIS A 197     -13.672 -29.219   3.844  1.00 63.44           C  
ATOM   1577  O   HIS A 197     -11.211 -27.953   3.396  1.00 63.44           O  
ATOM   1578  CG  HIS A 197     -14.750 -30.172   4.266  1.00 63.44           C  
ATOM   1579  CD2 HIS A 197     -16.047 -30.250   3.910  1.00 63.44           C  
ATOM   1580  ND1 HIS A 197     -14.531 -31.188   5.164  1.00 63.44           N  
ATOM   1581  CE1 HIS A 197     -15.656 -31.859   5.344  1.00 63.44           C  
ATOM   1582  NE2 HIS A 197     -16.594 -31.312   4.594  1.00 63.44           N  
ATOM   1583  N   ASP A 198     -11.719 -26.578   5.141  1.00 67.69           N  
ATOM   1584  CA  ASP A 198     -10.641 -25.656   4.812  1.00 67.69           C  
ATOM   1585  C   ASP A 198      -9.281 -26.219   5.203  1.00 67.69           C  
ATOM   1586  CB  ASP A 198     -10.875 -24.312   5.504  1.00 67.69           C  
ATOM   1587  O   ASP A 198      -9.008 -26.438   6.387  1.00 67.69           O  
ATOM   1588  CG  ASP A 198     -10.047 -23.188   4.906  1.00 67.69           C  
ATOM   1589  OD1 ASP A 198      -8.953 -23.453   4.355  1.00 67.69           O  
ATOM   1590  OD2 ASP A 198     -10.484 -22.016   4.988  1.00 67.69           O  
ATOM   1591  N   ARG A 199      -8.453 -26.516   4.223  1.00 69.31           N  
ATOM   1592  CA  ARG A 199      -7.148 -27.141   4.453  1.00 69.31           C  
ATOM   1593  C   ARG A 199      -6.020 -26.141   4.285  1.00 69.31           C  
ATOM   1594  CB  ARG A 199      -6.941 -28.328   3.506  1.00 69.31           C  
ATOM   1595  O   ARG A 199      -4.855 -26.516   4.164  1.00 69.31           O  
ATOM   1596  CG  ARG A 199      -7.906 -29.484   3.736  1.00 69.31           C  
ATOM   1597  CD  ARG A 199      -7.238 -30.828   3.514  1.00 69.31           C  
ATOM   1598  NE  ARG A 199      -6.781 -30.984   2.137  1.00 69.31           N  
ATOM   1599  NH1 ARG A 199      -5.949 -33.125   2.436  1.00 69.31           N  
ATOM   1600  NH2 ARG A 199      -5.805 -32.094   0.385  1.00 69.31           N  
ATOM   1601  CZ  ARG A 199      -6.180 -32.062   1.655  1.00 69.31           C  
ATOM   1602  N   THR A 200      -6.418 -24.922   4.273  1.00 74.38           N  
ATOM   1603  CA  THR A 200      -5.445 -23.875   4.000  1.00 74.38           C  
ATOM   1604  C   THR A 200      -4.340 -23.875   5.055  1.00 74.38           C  
ATOM   1605  CB  THR A 200      -6.121 -22.484   3.955  1.00 74.38           C  
ATOM   1606  O   THR A 200      -3.158 -23.766   4.723  1.00 74.38           O  
ATOM   1607  CG2 THR A 200      -5.117 -21.406   3.584  1.00 74.38           C  
ATOM   1608  OG1 THR A 200      -7.172 -22.500   2.980  1.00 74.38           O  
ATOM   1609  N   VAL A 201      -4.723 -23.953   6.270  1.00 82.94           N  
ATOM   1610  CA  VAL A 201      -3.764 -23.938   7.367  1.00 82.94           C  
ATOM   1611  C   VAL A 201      -2.822 -25.125   7.254  1.00 82.94           C  
ATOM   1612  CB  VAL A 201      -4.473 -23.938   8.742  1.00 82.94           C  
ATOM   1613  O   VAL A 201      -1.601 -24.969   7.316  1.00 82.94           O  
ATOM   1614  CG1 VAL A 201      -3.465 -24.141   9.867  1.00 82.94           C  
ATOM   1615  CG2 VAL A 201      -5.258 -22.656   8.945  1.00 82.94           C  
ATOM   1616  N   ASP A 202      -3.361 -26.234   7.039  1.00 81.12           N  
ATOM   1617  CA  ASP A 202      -2.572 -27.469   6.938  1.00 81.12           C  
ATOM   1618  C   ASP A 202      -1.597 -27.391   5.766  1.00 81.12           C  
ATOM   1619  CB  ASP A 202      -3.486 -28.688   6.793  1.00 81.12           C  
ATOM   1620  O   ASP A 202      -0.434 -27.781   5.895  1.00 81.12           O  
ATOM   1621  CG  ASP A 202      -4.324 -28.953   8.031  1.00 81.12           C  
ATOM   1622  OD1 ASP A 202      -3.953 -28.484   9.125  1.00 81.12           O  
ATOM   1623  OD2 ASP A 202      -5.367 -29.625   7.906  1.00 81.12           O  
ATOM   1624  N   VAL A 203      -2.055 -26.969   4.707  1.00 78.19           N  
ATOM   1625  CA  VAL A 203      -1.232 -26.844   3.508  1.00 78.19           C  
ATOM   1626  C   VAL A 203      -0.120 -25.828   3.746  1.00 78.19           C  
ATOM   1627  CB  VAL A 203      -2.076 -26.438   2.279  1.00 78.19           C  
ATOM   1628  O   VAL A 203       1.039 -26.078   3.400  1.00 78.19           O  
ATOM   1629  CG1 VAL A 203      -1.176 -26.078   1.103  1.00 78.19           C  
ATOM   1630  CG2 VAL A 203      -3.035 -27.562   1.893  1.00 78.19           C  
ATOM   1631  N   THR A 204      -0.493 -24.656   4.309  1.00 82.12           N  
ATOM   1632  CA  THR A 204       0.478 -23.609   4.594  1.00 82.12           C  
ATOM   1633  C   THR A 204       1.551 -24.109   5.555  1.00 82.12           C  
ATOM   1634  CB  THR A 204      -0.204 -22.359   5.184  1.00 82.12           C  
ATOM   1635  O   THR A 204       2.742 -23.875   5.344  1.00 82.12           O  
ATOM   1636  CG2 THR A 204       0.793 -21.219   5.359  1.00 82.12           C  
ATOM   1637  OG1 THR A 204      -1.250 -21.938   4.301  1.00 82.12           O  
ATOM   1638  N   ILE A 205       1.157 -24.797   6.613  1.00 87.00           N  
ATOM   1639  CA  ILE A 205       2.092 -25.312   7.605  1.00 87.00           C  
ATOM   1640  C   ILE A 205       3.004 -26.359   6.965  1.00 87.00           C  
ATOM   1641  CB  ILE A 205       1.348 -25.922   8.812  1.00 87.00           C  
ATOM   1642  O   ILE A 205       4.203 -26.406   7.250  1.00 87.00           O  
ATOM   1643  CG1 ILE A 205       0.583 -24.844   9.578  1.00 87.00           C  
ATOM   1644  CG2 ILE A 205       2.328 -26.656   9.734  1.00 87.00           C  
ATOM   1645  CD1 ILE A 205       1.473 -23.750  10.156  1.00 87.00           C  
ATOM   1646  N   ARG A 206       2.479 -27.188   6.160  1.00 81.56           N  
ATOM   1647  CA  ARG A 206       3.283 -28.156   5.438  1.00 81.56           C  
ATOM   1648  C   ARG A 206       4.352 -27.469   4.594  1.00 81.56           C  
ATOM   1649  CB  ARG A 206       2.396 -29.031   4.543  1.00 81.56           C  
ATOM   1650  O   ARG A 206       5.504 -27.922   4.562  1.00 81.56           O  
ATOM   1651  CG  ARG A 206       3.113 -30.234   3.949  1.00 81.56           C  
ATOM   1652  CD  ARG A 206       2.182 -31.078   3.094  1.00 81.56           C  
ATOM   1653  NE  ARG A 206       2.832 -32.312   2.639  1.00 81.56           N  
ATOM   1654  NH1 ARG A 206       1.272 -32.781   0.999  1.00 81.56           N  
ATOM   1655  NH2 ARG A 206       3.055 -34.188   1.322  1.00 81.56           N  
ATOM   1656  CZ  ARG A 206       2.385 -33.094   1.654  1.00 81.56           C  
ATOM   1657  N   ARG A 207       3.996 -26.516   3.955  1.00 80.62           N  
ATOM   1658  CA  ARG A 207       4.926 -25.766   3.109  1.00 80.62           C  
ATOM   1659  C   ARG A 207       6.031 -25.125   3.943  1.00 80.62           C  
ATOM   1660  CB  ARG A 207       4.184 -24.688   2.309  1.00 80.62           C  
ATOM   1661  O   ARG A 207       7.199 -25.156   3.559  1.00 80.62           O  
ATOM   1662  CG  ARG A 207       3.385 -25.250   1.137  1.00 80.62           C  
ATOM   1663  CD  ARG A 207       2.699 -24.141   0.352  1.00 80.62           C  
ATOM   1664  NE  ARG A 207       1.784 -24.672  -0.652  1.00 80.62           N  
ATOM   1665  NH1 ARG A 207       0.797 -22.641  -1.139  1.00 80.62           N  
ATOM   1666  NH2 ARG A 207       0.118 -24.547  -2.229  1.00 80.62           N  
ATOM   1667  CZ  ARG A 207       0.902 -23.953  -1.337  1.00 80.62           C  
ATOM   1668  N   ILE A 208       5.641 -24.500   5.031  1.00 86.56           N  
ATOM   1669  CA  ILE A 208       6.613 -23.906   5.941  1.00 86.56           C  
ATOM   1670  C   ILE A 208       7.570 -24.969   6.449  1.00 86.56           C  
ATOM   1671  CB  ILE A 208       5.918 -23.203   7.133  1.00 86.56           C  
ATOM   1672  O   ILE A 208       8.789 -24.766   6.461  1.00 86.56           O  
ATOM   1673  CG1 ILE A 208       5.109 -21.984   6.641  1.00 86.56           C  
ATOM   1674  CG2 ILE A 208       6.945 -22.781   8.188  1.00 86.56           C  
ATOM   1675  CD1 ILE A 208       4.215 -21.375   7.707  1.00 86.56           C  
ATOM   1676  N   ARG A 209       7.051 -26.078   6.832  1.00 86.31           N  
ATOM   1677  CA  ARG A 209       7.832 -27.188   7.363  1.00 86.31           C  
ATOM   1678  C   ARG A 209       8.852 -27.672   6.348  1.00 86.31           C  
ATOM   1679  CB  ARG A 209       6.914 -28.344   7.781  1.00 86.31           C  
ATOM   1680  O   ARG A 209       9.945 -28.125   6.719  1.00 86.31           O  
ATOM   1681  CG  ARG A 209       6.266 -28.156   9.141  1.00 86.31           C  
ATOM   1682  CD  ARG A 209       5.324 -29.297   9.484  1.00 86.31           C  
ATOM   1683  NE  ARG A 209       4.840 -29.203  10.859  1.00 86.31           N  
ATOM   1684  NH1 ARG A 209       3.070 -30.672  10.547  1.00 86.31           N  
ATOM   1685  NH2 ARG A 209       3.424 -29.703  12.602  1.00 86.31           N  
ATOM   1686  CZ  ARG A 209       3.779 -29.859  11.328  1.00 86.31           C  
ATOM   1687  N   LYS A 210       8.523 -27.672   5.176  1.00 79.75           N  
ATOM   1688  CA  LYS A 210       9.422 -28.125   4.113  1.00 79.75           C  
ATOM   1689  C   LYS A 210      10.742 -27.359   4.145  1.00 79.75           C  
ATOM   1690  CB  LYS A 210       8.758 -27.969   2.746  1.00 79.75           C  
ATOM   1691  O   LYS A 210      11.789 -27.922   3.805  1.00 79.75           O  
ATOM   1692  CG  LYS A 210       8.234 -29.266   2.156  1.00 79.75           C  
ATOM   1693  CD  LYS A 210       7.652 -29.062   0.763  1.00 79.75           C  
ATOM   1694  CE  LYS A 210       7.129 -30.359   0.174  1.00 79.75           C  
ATOM   1695  NZ  LYS A 210       6.547 -30.156  -1.187  1.00 79.75           N  
ATOM   1696  N   HIS A 211      10.656 -26.125   4.477  1.00 81.50           N  
ATOM   1697  CA  HIS A 211      11.891 -25.344   4.566  1.00 81.50           C  
ATOM   1698  C   HIS A 211      12.797 -25.875   5.668  1.00 81.50           C  
ATOM   1699  CB  HIS A 211      11.578 -23.875   4.816  1.00 81.50           C  
ATOM   1700  O   HIS A 211      14.023 -25.891   5.520  1.00 81.50           O  
ATOM   1701  CG  HIS A 211      10.859 -23.219   3.682  1.00 81.50           C  
ATOM   1702  CD2 HIS A 211       9.633 -22.656   3.611  1.00 81.50           C  
ATOM   1703  ND1 HIS A 211      11.422 -23.078   2.430  1.00 81.50           N  
ATOM   1704  CE1 HIS A 211      10.562 -22.453   1.636  1.00 81.50           C  
ATOM   1705  NE2 HIS A 211       9.469 -22.188   2.328  1.00 81.50           N  
ATOM   1706  N   PHE A 212      12.195 -26.312   6.711  1.00 82.12           N  
ATOM   1707  CA  PHE A 212      12.953 -26.797   7.859  1.00 82.12           C  
ATOM   1708  C   PHE A 212      13.422 -28.234   7.641  1.00 82.12           C  
ATOM   1709  CB  PHE A 212      12.109 -26.703   9.133  1.00 82.12           C  
ATOM   1710  O   PHE A 212      14.414 -28.656   8.234  1.00 82.12           O  
ATOM   1711  CG  PHE A 212      11.617 -25.328   9.445  1.00 82.12           C  
ATOM   1712  CD1 PHE A 212      12.500 -24.250   9.484  1.00 82.12           C  
ATOM   1713  CD2 PHE A 212      10.273 -25.094   9.695  1.00 82.12           C  
ATOM   1714  CE1 PHE A 212      12.047 -22.969   9.773  1.00 82.12           C  
ATOM   1715  CE2 PHE A 212       9.812 -23.812   9.984  1.00 82.12           C  
ATOM   1716  CZ  PHE A 212      10.703 -22.750  10.023  1.00 82.12           C  
ATOM   1717  N   GLU A 213      12.617 -28.953   6.996  1.00 71.81           N  
ATOM   1718  CA  GLU A 213      12.891 -30.375   6.777  1.00 71.81           C  
ATOM   1719  C   GLU A 213      14.125 -30.578   5.898  1.00 71.81           C  
ATOM   1720  CB  GLU A 213      11.680 -31.062   6.148  1.00 71.81           C  
ATOM   1721  O   GLU A 213      14.695 -31.656   5.855  1.00 71.81           O  
ATOM   1722  CG  GLU A 213      10.500 -31.234   7.098  1.00 71.81           C  
ATOM   1723  CD  GLU A 213       9.250 -31.766   6.418  1.00 71.81           C  
ATOM   1724  OE1 GLU A 213       8.203 -31.906   7.090  1.00 71.81           O  
ATOM   1725  OE2 GLU A 213       9.320 -32.062   5.203  1.00 71.81           O  
ATOM   1726  N   SER A 214      14.516 -29.531   5.160  1.00 61.25           N  
ATOM   1727  CA  SER A 214      15.688 -29.641   4.297  1.00 61.25           C  
ATOM   1728  C   SER A 214      16.969 -29.719   5.113  1.00 61.25           C  
ATOM   1729  CB  SER A 214      15.758 -28.453   3.330  1.00 61.25           C  
ATOM   1730  O   SER A 214      18.031 -30.047   4.586  1.00 61.25           O  
ATOM   1731  OG  SER A 214      15.531 -27.234   4.016  1.00 61.25           O  
ATOM   1732  N   THR A 215      16.844 -29.406   6.363  1.00 59.09           N  
ATOM   1733  CA  THR A 215      18.000 -29.500   7.234  1.00 59.09           C  
ATOM   1734  C   THR A 215      17.922 -30.734   8.117  1.00 59.09           C  
ATOM   1735  CB  THR A 215      18.156 -28.250   8.117  1.00 59.09           C  
ATOM   1736  O   THR A 215      16.938 -30.922   8.844  1.00 59.09           O  
ATOM   1737  CG2 THR A 215      19.594 -27.750   8.141  1.00 59.09           C  
ATOM   1738  OG1 THR A 215      17.312 -27.203   7.598  1.00 59.09           O  
ATOM   1739  N   PRO A 216      18.625 -31.797   7.879  1.00 56.53           N  
ATOM   1740  CA  PRO A 216      18.578 -33.125   8.492  1.00 56.53           C  
ATOM   1741  C   PRO A 216      18.328 -33.062  10.000  1.00 56.53           C  
ATOM   1742  CB  PRO A 216      19.953 -33.719   8.188  1.00 56.53           C  
ATOM   1743  O   PRO A 216      17.641 -33.938  10.547  1.00 56.53           O  
ATOM   1744  CG  PRO A 216      20.641 -32.656   7.375  1.00 56.53           C  
ATOM   1745  CD  PRO A 216      19.766 -31.453   7.316  1.00 56.53           C  
ATOM   1746  N   ASP A 217      18.953 -32.156  10.805  1.00 55.53           N  
ATOM   1747  CA  ASP A 217      18.938 -32.156  12.266  1.00 55.53           C  
ATOM   1748  C   ASP A 217      17.984 -31.078  12.789  1.00 55.53           C  
ATOM   1749  CB  ASP A 217      20.344 -31.922  12.820  1.00 55.53           C  
ATOM   1750  O   ASP A 217      18.141 -30.594  13.914  1.00 55.53           O  
ATOM   1751  CG  ASP A 217      21.188 -33.188  12.828  1.00 55.53           C  
ATOM   1752  OD1 ASP A 217      20.625 -34.281  12.906  1.00 55.53           O  
ATOM   1753  OD2 ASP A 217      22.438 -33.062  12.773  1.00 55.53           O  
ATOM   1754  N   THR A 218      17.031 -30.719  12.047  1.00 57.06           N  
ATOM   1755  CA  THR A 218      16.156 -29.656  12.539  1.00 57.06           C  
ATOM   1756  C   THR A 218      15.023 -30.234  13.367  1.00 57.06           C  
ATOM   1757  CB  THR A 218      15.586 -28.828  11.375  1.00 57.06           C  
ATOM   1758  O   THR A 218      14.312 -31.141  12.914  1.00 57.06           O  
ATOM   1759  CG2 THR A 218      15.656 -27.344  11.680  1.00 57.06           C  
ATOM   1760  OG1 THR A 218      16.344 -29.094  10.188  1.00 57.06           O  
ATOM   1761  N   PRO A 219      15.031 -30.062  14.664  1.00 64.19           N  
ATOM   1762  CA  PRO A 219      13.852 -30.422  15.461  1.00 64.19           C  
ATOM   1763  C   PRO A 219      12.555 -29.922  14.836  1.00 64.19           C  
ATOM   1764  CB  PRO A 219      14.117 -29.719  16.797  1.00 64.19           C  
ATOM   1765  O   PRO A 219      12.570 -29.062  13.953  1.00 64.19           O  
ATOM   1766  CG  PRO A 219      15.305 -28.844  16.547  1.00 64.19           C  
ATOM   1767  CD  PRO A 219      15.812 -29.125  15.164  1.00 64.19           C  
ATOM   1768  N   GLU A 220      11.539 -30.672  15.102  1.00 77.00           N  
ATOM   1769  CA  GLU A 220      10.219 -30.219  14.680  1.00 77.00           C  
ATOM   1770  C   GLU A 220       9.953 -28.797  15.164  1.00 77.00           C  
ATOM   1771  CB  GLU A 220       9.133 -31.156  15.203  1.00 77.00           C  
ATOM   1772  O   GLU A 220       9.672 -28.578  16.344  1.00 77.00           O  
ATOM   1773  CG  GLU A 220       7.887 -31.203  14.328  1.00 77.00           C  
ATOM   1774  CD  GLU A 220       6.875 -32.250  14.781  1.00 77.00           C  
ATOM   1775  OE1 GLU A 220       5.887 -32.500  14.047  1.00 77.00           O  
ATOM   1776  OE2 GLU A 220       7.070 -32.812  15.875  1.00 77.00           O  
ATOM   1777  N   ILE A 221      10.133 -27.844  14.305  1.00 84.56           N  
ATOM   1778  CA  ILE A 221       9.992 -26.422  14.609  1.00 84.56           C  
ATOM   1779  C   ILE A 221       8.523 -26.078  14.805  1.00 84.56           C  
ATOM   1780  CB  ILE A 221      10.609 -25.547  13.500  1.00 84.56           C  
ATOM   1781  O   ILE A 221       8.172 -25.312  15.703  1.00 84.56           O  
ATOM   1782  CG1 ILE A 221      12.125 -25.734  13.445  1.00 84.56           C  
ATOM   1783  CG2 ILE A 221      10.242 -24.078  13.711  1.00 84.56           C  
ATOM   1784  CD1 ILE A 221      12.859 -24.656  12.664  1.00 84.56           C  
ATOM   1785  N   ILE A 222       7.703 -26.750  13.961  1.00 89.44           N  
ATOM   1786  CA  ILE A 222       6.258 -26.594  14.086  1.00 89.44           C  
ATOM   1787  C   ILE A 222       5.613 -27.969  14.273  1.00 89.44           C  
ATOM   1788  CB  ILE A 222       5.648 -25.891  12.859  1.00 89.44           C  
ATOM   1789  O   ILE A 222       5.609 -28.797  13.359  1.00 89.44           O  
ATOM   1790  CG1 ILE A 222       6.316 -24.516  12.648  1.00 89.44           C  
ATOM   1791  CG2 ILE A 222       4.133 -25.734  13.023  1.00 89.44           C  
ATOM   1792  CD1 ILE A 222       5.895 -23.812  11.367  1.00 89.44           C  
ATOM   1793  N   ALA A 223       5.129 -28.188  15.438  1.00 88.31           N  
ATOM   1794  CA  ALA A 223       4.539 -29.469  15.789  1.00 88.31           C  
ATOM   1795  C   ALA A 223       3.021 -29.453  15.609  1.00 88.31           C  
ATOM   1796  CB  ALA A 223       4.891 -29.844  17.234  1.00 88.31           C  
ATOM   1797  O   ALA A 223       2.371 -28.453  15.914  1.00 88.31           O  
ATOM   1798  N   THR A 224       2.551 -30.531  15.094  1.00 88.38           N  
ATOM   1799  CA  THR A 224       1.106 -30.734  15.047  1.00 88.38           C  
ATOM   1800  C   THR A 224       0.604 -31.312  16.375  1.00 88.38           C  
ATOM   1801  CB  THR A 224       0.704 -31.656  13.891  1.00 88.38           C  
ATOM   1802  O   THR A 224       1.128 -32.312  16.859  1.00 88.38           O  
ATOM   1803  CG2 THR A 224      -0.813 -31.766  13.766  1.00 88.38           C  
ATOM   1804  OG1 THR A 224       1.241 -31.156  12.664  1.00 88.38           O  
ATOM   1805  N   ILE A 225      -0.281 -30.578  16.969  1.00 86.25           N  
ATOM   1806  CA  ILE A 225      -0.988 -31.078  18.141  1.00 86.25           C  
ATOM   1807  C   ILE A 225      -2.381 -31.562  17.734  1.00 86.25           C  
ATOM   1808  CB  ILE A 225      -1.093 -30.000  19.234  1.00 86.25           C  
ATOM   1809  O   ILE A 225      -3.303 -30.750  17.578  1.00 86.25           O  
ATOM   1810  CG1 ILE A 225       0.282 -29.375  19.516  1.00 86.25           C  
ATOM   1811  CG2 ILE A 225      -1.687 -30.594  20.516  1.00 86.25           C  
ATOM   1812  CD1 ILE A 225       1.315 -30.375  20.031  1.00 86.25           C  
ATOM   1813  N   HIS A 226      -2.453 -32.875  17.641  1.00 81.69           N  
ATOM   1814  CA  HIS A 226      -3.646 -33.531  17.109  1.00 81.69           C  
ATOM   1815  C   HIS A 226      -4.906 -33.031  17.812  1.00 81.69           C  
ATOM   1816  CB  HIS A 226      -3.541 -35.062  17.234  1.00 81.69           C  
ATOM   1817  O   HIS A 226      -4.969 -33.031  19.047  1.00 81.69           O  
ATOM   1818  CG  HIS A 226      -3.004 -35.719  16.016  1.00 81.69           C  
ATOM   1819  CD2 HIS A 226      -3.592 -36.562  15.125  1.00 81.69           C  
ATOM   1820  ND1 HIS A 226      -1.703 -35.562  15.586  1.00 81.69           N  
ATOM   1821  CE1 HIS A 226      -1.516 -36.281  14.484  1.00 81.69           C  
ATOM   1822  NE2 HIS A 226      -2.646 -36.875  14.188  1.00 81.69           N  
ATOM   1823  N   GLY A 227      -5.855 -32.500  17.031  1.00 79.81           N  
ATOM   1824  CA  GLY A 227      -7.156 -32.062  17.516  1.00 79.81           C  
ATOM   1825  C   GLY A 227      -7.160 -30.641  18.047  1.00 79.81           C  
ATOM   1826  O   GLY A 227      -8.211 -30.094  18.375  1.00 79.81           O  
ATOM   1827  N   GLU A 228      -6.023 -30.156  18.156  1.00 85.31           N  
ATOM   1828  CA  GLU A 228      -5.938 -28.844  18.797  1.00 85.31           C  
ATOM   1829  C   GLU A 228      -5.375 -27.797  17.859  1.00 85.31           C  
ATOM   1830  CB  GLU A 228      -5.078 -28.938  20.062  1.00 85.31           C  
ATOM   1831  O   GLU A 228      -5.930 -26.703  17.734  1.00 85.31           O  
ATOM   1832  CG  GLU A 228      -5.684 -29.797  21.172  1.00 85.31           C  
ATOM   1833  CD  GLU A 228      -5.020 -29.594  22.516  1.00 85.31           C  
ATOM   1834  OE1 GLU A 228      -4.727 -30.594  23.203  1.00 85.31           O  
ATOM   1835  OE2 GLU A 228      -4.789 -28.422  22.891  1.00 85.31           O  
ATOM   1836  N   GLY A 229      -4.301 -28.062  17.172  1.00 91.12           N  
ATOM   1837  CA  GLY A 229      -3.670 -27.078  16.312  1.00 91.12           C  
ATOM   1838  C   GLY A 229      -2.178 -27.297  16.141  1.00 91.12           C  
ATOM   1839  O   GLY A 229      -1.733 -28.422  15.906  1.00 91.12           O  
ATOM   1840  N   TYR A 230      -1.504 -26.250  16.156  1.00 90.56           N  
ATOM   1841  CA  TYR A 230      -0.065 -26.266  15.930  1.00 90.56           C  
ATOM   1842  C   TYR A 230       0.678 -25.516  17.016  1.00 90.56           C  
ATOM   1843  CB  TYR A 230       0.264 -25.672  14.555  1.00 90.56           C  
ATOM   1844  O   TYR A 230       0.125 -24.594  17.641  1.00 90.56           O  
ATOM   1845  CG  TYR A 230      -0.320 -26.438  13.398  1.00 90.56           C  
ATOM   1846  CD1 TYR A 230       0.364 -27.516  12.836  1.00 90.56           C  
ATOM   1847  CD2 TYR A 230      -1.556 -26.094  12.859  1.00 90.56           C  
ATOM   1848  CE1 TYR A 230      -0.170 -28.234  11.766  1.00 90.56           C  
ATOM   1849  CE2 TYR A 230      -2.098 -26.797  11.797  1.00 90.56           C  
ATOM   1850  OH  TYR A 230      -1.932 -28.562  10.195  1.00 90.56           O  
ATOM   1851  CZ  TYR A 230      -1.399 -27.859  11.258  1.00 90.56           C  
ATOM   1852  N   ARG A 231       1.895 -25.969  17.203  1.00 89.62           N  
ATOM   1853  CA  ARG A 231       2.764 -25.375  18.203  1.00 89.62           C  
ATOM   1854  C   ARG A 231       4.152 -25.094  17.641  1.00 89.62           C  
ATOM   1855  CB  ARG A 231       2.867 -26.266  19.438  1.00 89.62           C  
ATOM   1856  O   ARG A 231       4.746 -25.969  17.000  1.00 89.62           O  
ATOM   1857  CG  ARG A 231       3.746 -25.719  20.547  1.00 89.62           C  
ATOM   1858  CD  ARG A 231       3.852 -26.672  21.719  1.00 89.62           C  
ATOM   1859  NE  ARG A 231       2.574 -26.812  22.422  1.00 89.62           N  
ATOM   1860  NH1 ARG A 231       3.271 -28.547  23.781  1.00 89.62           N  
ATOM   1861  NH2 ARG A 231       1.132 -27.734  23.938  1.00 89.62           N  
ATOM   1862  CZ  ARG A 231       2.330 -27.703  23.375  1.00 89.62           C  
ATOM   1863  N   PHE A 232       4.652 -23.844  17.891  1.00 89.06           N  
ATOM   1864  CA  PHE A 232       6.020 -23.500  17.516  1.00 89.06           C  
ATOM   1865  C   PHE A 232       7.004 -23.984  18.578  1.00 89.06           C  
ATOM   1866  CB  PHE A 232       6.164 -21.984  17.328  1.00 89.06           C  
ATOM   1867  O   PHE A 232       6.930 -23.594  19.734  1.00 89.06           O  
ATOM   1868  CG  PHE A 232       7.531 -21.547  16.875  1.00 89.06           C  
ATOM   1869  CD1 PHE A 232       8.375 -20.859  17.734  1.00 89.06           C  
ATOM   1870  CD2 PHE A 232       7.977 -21.844  15.602  1.00 89.06           C  
ATOM   1871  CE1 PHE A 232       9.641 -20.453  17.312  1.00 89.06           C  
ATOM   1872  CE2 PHE A 232       9.242 -21.453  15.172  1.00 89.06           C  
ATOM   1873  CZ  PHE A 232      10.070 -20.750  16.031  1.00 89.06           C  
ATOM   1874  N   CYS A 233       7.918 -24.781  18.156  1.00 85.50           N  
ATOM   1875  CA  CYS A 233       8.859 -25.438  19.047  1.00 85.50           C  
ATOM   1876  C   CYS A 233      10.281 -24.953  18.797  1.00 85.50           C  
ATOM   1877  CB  CYS A 233       8.797 -26.953  18.875  1.00 85.50           C  
ATOM   1878  O   CYS A 233      11.242 -25.562  19.281  1.00 85.50           O  
ATOM   1879  SG  CYS A 233       7.180 -27.672  19.266  1.00 85.50           S  
ATOM   1880  N   GLY A 234      10.398 -23.953  18.031  1.00 85.25           N  
ATOM   1881  CA  GLY A 234      11.719 -23.391  17.797  1.00 85.25           C  
ATOM   1882  C   GLY A 234      12.297 -22.703  19.016  1.00 85.25           C  
ATOM   1883  O   GLY A 234      11.562 -22.125  19.812  1.00 85.25           O  
ATOM   1884  N   ASP A 235      13.594 -22.891  19.172  1.00 81.06           N  
ATOM   1885  CA  ASP A 235      14.328 -22.203  20.234  1.00 81.06           C  
ATOM   1886  C   ASP A 235      14.680 -20.781  19.828  1.00 81.06           C  
ATOM   1887  CB  ASP A 235      15.602 -22.984  20.594  1.00 81.06           C  
ATOM   1888  O   ASP A 235      15.688 -20.547  19.156  1.00 81.06           O  
ATOM   1889  CG  ASP A 235      15.352 -24.094  21.594  1.00 81.06           C  
ATOM   1890  OD1 ASP A 235      14.328 -24.062  22.297  1.00 81.06           O  
ATOM   1891  OD2 ASP A 235      16.203 -25.016  21.672  1.00 81.06           O  
ATOM   1892  N   LEU A 236      13.883 -19.906  20.172  1.00 80.44           N  
ATOM   1893  CA  LEU A 236      14.094 -18.516  19.812  1.00 80.44           C  
ATOM   1894  C   LEU A 236      15.312 -17.938  20.531  1.00 80.44           C  
ATOM   1895  CB  LEU A 236      12.852 -17.672  20.141  1.00 80.44           C  
ATOM   1896  O   LEU A 236      15.492 -18.172  21.719  1.00 80.44           O  
ATOM   1897  CG  LEU A 236      11.703 -17.734  19.125  1.00 80.44           C  
ATOM   1898  CD1 LEU A 236      10.391 -17.344  19.797  1.00 80.44           C  
ATOM   1899  CD2 LEU A 236      11.992 -16.844  17.938  1.00 80.44           C  
ATOM   1900  N   GLU A 237      16.188 -17.547  19.641  1.00 74.06           N  
ATOM   1901  CA  GLU A 237      17.375 -16.906  20.188  1.00 74.06           C  
ATOM   1902  C   GLU A 237      17.078 -15.453  20.578  1.00 74.06           C  
ATOM   1903  CB  GLU A 237      18.531 -16.953  19.188  1.00 74.06           C  
ATOM   1904  O   GLU A 237      16.281 -14.781  19.906  1.00 74.06           O  
ATOM   1905  CG  GLU A 237      18.938 -18.359  18.797  1.00 74.06           C  
ATOM   1906  CD  GLU A 237      20.047 -18.406  17.750  1.00 74.06           C  
ATOM   1907  OE1 GLU A 237      20.312 -19.484  17.188  1.00 74.06           O  
ATOM   1908  OE2 GLU A 237      20.641 -17.328  17.500  1.00 74.06           O  
ATOM   1909  N   ASP A 238      17.359 -15.031  21.875  1.00 55.34           N  
ATOM   1910  CA  ASP A 238      17.203 -13.680  22.406  1.00 55.34           C  
ATOM   1911  C   ASP A 238      18.016 -12.672  21.594  1.00 55.34           C  
ATOM   1912  CB  ASP A 238      17.641 -13.625  23.875  1.00 55.34           C  
ATOM   1913  O   ASP A 238      19.047 -13.023  21.016  1.00 55.34           O  
ATOM   1914  CG  ASP A 238      16.547 -14.109  24.828  1.00 55.34           C  
ATOM   1915  OD1 ASP A 238      15.367 -14.156  24.438  1.00 55.34           O  
ATOM   1916  OD2 ASP A 238      16.891 -14.445  25.984  1.00 55.34           O  
TER    1917      ASP A 238                                                      
ATOM   1918  N   MET B   1     -13.703   2.797  11.906  1.00 41.34           N  
ATOM   1919  CA  MET B   1     -12.742   2.941  10.828  1.00 41.34           C  
ATOM   1920  C   MET B   1     -12.227   4.375  10.734  1.00 41.34           C  
ATOM   1921  CB  MET B   1     -13.359   2.523   9.492  1.00 41.34           C  
ATOM   1922  O   MET B   1     -13.023   5.320  10.742  1.00 41.34           O  
ATOM   1923  CG  MET B   1     -12.914   1.153   9.008  1.00 41.34           C  
ATOM   1924  SD  MET B   1     -13.719   0.665   7.434  1.00 41.34           S  
ATOM   1925  CE  MET B   1     -12.352   0.948   6.273  1.00 41.34           C  
ATOM   1926  N   GLN B   2     -10.930   4.660  11.156  1.00 50.78           N  
ATOM   1927  CA  GLN B   2     -10.453   6.043  11.156  1.00 50.78           C  
ATOM   1928  C   GLN B   2     -10.641   6.691   9.789  1.00 50.78           C  
ATOM   1929  CB  GLN B   2      -8.984   6.105  11.570  1.00 50.78           C  
ATOM   1930  O   GLN B   2     -10.406   6.059   8.758  1.00 50.78           O  
ATOM   1931  CG  GLN B   2      -8.773   6.504  13.023  1.00 50.78           C  
ATOM   1932  CD  GLN B   2      -7.305   6.539  13.414  1.00 50.78           C  
ATOM   1933  NE2 GLN B   2      -7.031   6.910  14.656  1.00 50.78           N  
ATOM   1934  OE1 GLN B   2      -6.426   6.234  12.602  1.00 50.78           O  
ATOM   1935  N   THR B   3     -11.406   7.793   9.766  1.00 74.88           N  
ATOM   1936  CA  THR B   3     -11.602   8.586   8.555  1.00 74.88           C  
ATOM   1937  C   THR B   3     -10.258   9.047   7.988  1.00 74.88           C  
ATOM   1938  CB  THR B   3     -12.492   9.812   8.836  1.00 74.88           C  
ATOM   1939  O   THR B   3      -9.484   9.719   8.672  1.00 74.88           O  
ATOM   1940  CG2 THR B   3     -12.828  10.547   7.543  1.00 74.88           C  
ATOM   1941  OG1 THR B   3     -13.703   9.383   9.461  1.00 74.88           O  
ATOM   1942  N   PRO B   4      -9.898   8.570   6.918  1.00 83.25           N  
ATOM   1943  CA  PRO B   4      -8.625   9.000   6.320  1.00 83.25           C  
ATOM   1944  C   PRO B   4      -8.547  10.508   6.133  1.00 83.25           C  
ATOM   1945  CB  PRO B   4      -8.617   8.281   4.969  1.00 83.25           C  
ATOM   1946  O   PRO B   4      -9.547  11.148   5.805  1.00 83.25           O  
ATOM   1947  CG  PRO B   4      -9.648   7.207   5.098  1.00 83.25           C  
ATOM   1948  CD  PRO B   4     -10.648   7.629   6.141  1.00 83.25           C  
ATOM   1949  N   HIS B   5      -7.484  11.094   6.363  1.00 88.44           N  
ATOM   1950  CA  HIS B   5      -7.195  12.516   6.176  1.00 88.44           C  
ATOM   1951  C   HIS B   5      -6.520  12.766   4.832  1.00 88.44           C  
ATOM   1952  CB  HIS B   5      -6.316  13.031   7.312  1.00 88.44           C  
ATOM   1953  O   HIS B   5      -5.461  12.195   4.551  1.00 88.44           O  
ATOM   1954  CG  HIS B   5      -6.984  13.000   8.648  1.00 88.44           C  
ATOM   1955  CD2 HIS B   5      -8.273  12.781   8.992  1.00 88.44           C  
ATOM   1956  ND1 HIS B   5      -6.305  13.219   9.828  1.00 88.44           N  
ATOM   1957  CE1 HIS B   5      -7.148  13.133  10.844  1.00 88.44           C  
ATOM   1958  NE2 HIS B   5      -8.352  12.867  10.359  1.00 88.44           N  
ATOM   1959  N   ILE B   6      -7.094  13.680   4.117  1.00 96.44           N  
ATOM   1960  CA  ILE B   6      -6.539  14.070   2.826  1.00 96.44           C  
ATOM   1961  C   ILE B   6      -6.074  15.523   2.885  1.00 96.44           C  
ATOM   1962  CB  ILE B   6      -7.570  13.883   1.689  1.00 96.44           C  
ATOM   1963  O   ILE B   6      -6.781  16.391   3.406  1.00 96.44           O  
ATOM   1964  CG1 ILE B   6      -7.969  12.406   1.566  1.00 96.44           C  
ATOM   1965  CG2 ILE B   6      -7.012  14.414   0.365  1.00 96.44           C  
ATOM   1966  CD1 ILE B   6      -8.922  12.117   0.418  1.00 96.44           C  
ATOM   1967  N   LEU B   7      -4.910  15.711   2.432  1.00 97.50           N  
ATOM   1968  CA  LEU B   7      -4.375  17.062   2.311  1.00 97.50           C  
ATOM   1969  C   LEU B   7      -4.328  17.500   0.852  1.00 97.50           C  
ATOM   1970  CB  LEU B   7      -2.973  17.141   2.926  1.00 97.50           C  
ATOM   1971  O   LEU B   7      -3.643  16.875   0.035  1.00 97.50           O  
ATOM   1972  CG  LEU B   7      -2.225  18.469   2.740  1.00 97.50           C  
ATOM   1973  CD1 LEU B   7      -3.045  19.625   3.303  1.00 97.50           C  
ATOM   1974  CD2 LEU B   7      -0.854  18.406   3.406  1.00 97.50           C  
ATOM   1975  N   ILE B   8      -5.031  18.594   0.553  1.00 98.44           N  
ATOM   1976  CA  ILE B   8      -5.020  19.203  -0.771  1.00 98.44           C  
ATOM   1977  C   ILE B   8      -4.066  20.391  -0.783  1.00 98.44           C  
ATOM   1978  CB  ILE B   8      -6.438  19.656  -1.201  1.00 98.44           C  
ATOM   1979  O   ILE B   8      -4.227  21.344  -0.001  1.00 98.44           O  
ATOM   1980  CG1 ILE B   8      -7.383  18.438  -1.256  1.00 98.44           C  
ATOM   1981  CG2 ILE B   8      -6.391  20.375  -2.553  1.00 98.44           C  
ATOM   1982  CD1 ILE B   8      -8.852  18.812  -1.380  1.00 98.44           C  
ATOM   1983  N   VAL B   9      -3.090  20.328  -1.630  1.00 98.19           N  
ATOM   1984  CA  VAL B   9      -2.143  21.422  -1.803  1.00 98.19           C  
ATOM   1985  C   VAL B   9      -2.350  22.078  -3.168  1.00 98.19           C  
ATOM   1986  CB  VAL B   9      -0.682  20.938  -1.658  1.00 98.19           C  
ATOM   1987  O   VAL B   9      -1.867  21.562  -4.184  1.00 98.19           O  
ATOM   1988  CG1 VAL B   9       0.274  22.125  -1.582  1.00 98.19           C  
ATOM   1989  CG2 VAL B   9      -0.534  20.047  -0.424  1.00 98.19           C  
ATOM   1990  N   GLU B  10      -3.021  23.203  -3.154  1.00 97.44           N  
ATOM   1991  CA  GLU B  10      -3.516  23.891  -4.348  1.00 97.44           C  
ATOM   1992  C   GLU B  10      -3.711  25.375  -4.082  1.00 97.44           C  
ATOM   1993  CB  GLU B  10      -4.828  23.250  -4.824  1.00 97.44           C  
ATOM   1994  O   GLU B  10      -4.441  25.750  -3.166  1.00 97.44           O  
ATOM   1995  CG  GLU B  10      -5.504  24.031  -5.949  1.00 97.44           C  
ATOM   1996  CD  GLU B  10      -4.680  24.078  -7.227  1.00 97.44           C  
ATOM   1997  OE1 GLU B  10      -4.254  25.172  -7.633  1.00 97.44           O  
ATOM   1998  OE2 GLU B  10      -4.457  23.000  -7.820  1.00 97.44           O  
ATOM   1999  N   ASP B  11      -3.113  26.219  -4.906  1.00 96.06           N  
ATOM   2000  CA  ASP B  11      -3.139  27.656  -4.648  1.00 96.06           C  
ATOM   2001  C   ASP B  11      -4.402  28.297  -5.215  1.00 96.06           C  
ATOM   2002  CB  ASP B  11      -1.898  28.328  -5.238  1.00 96.06           C  
ATOM   2003  O   ASP B  11      -4.805  29.375  -4.789  1.00 96.06           O  
ATOM   2004  CG  ASP B  11      -1.857  28.266  -6.754  1.00 96.06           C  
ATOM   2005  OD1 ASP B  11      -2.154  27.203  -7.332  1.00 96.06           O  
ATOM   2006  OD2 ASP B  11      -1.523  29.297  -7.375  1.00 96.06           O  
ATOM   2007  N   GLU B  12      -4.941  27.656  -6.195  1.00 96.19           N  
ATOM   2008  CA  GLU B  12      -6.156  28.203  -6.789  1.00 96.19           C  
ATOM   2009  C   GLU B  12      -7.379  27.891  -5.930  1.00 96.19           C  
ATOM   2010  CB  GLU B  12      -6.355  27.672  -8.211  1.00 96.19           C  
ATOM   2011  O   GLU B  12      -7.742  26.719  -5.770  1.00 96.19           O  
ATOM   2012  CG  GLU B  12      -7.305  28.516  -9.055  1.00 96.19           C  
ATOM   2013  CD  GLU B  12      -8.766  28.172  -8.828  1.00 96.19           C  
ATOM   2014  OE1 GLU B  12      -9.617  29.078  -8.875  1.00 96.19           O  
ATOM   2015  OE2 GLU B  12      -9.062  26.969  -8.602  1.00 96.19           O  
ATOM   2016  N   LEU B  13      -8.039  28.859  -5.535  1.00 95.94           N  
ATOM   2017  CA  LEU B  13      -9.125  28.766  -4.566  1.00 95.94           C  
ATOM   2018  C   LEU B  13     -10.266  27.906  -5.121  1.00 95.94           C  
ATOM   2019  CB  LEU B  13      -9.641  30.156  -4.191  1.00 95.94           C  
ATOM   2020  O   LEU B  13     -10.773  27.031  -4.434  1.00 95.94           O  
ATOM   2021  CG  LEU B  13     -10.797  30.203  -3.191  1.00 95.94           C  
ATOM   2022  CD1 LEU B  13     -10.367  29.609  -1.854  1.00 95.94           C  
ATOM   2023  CD2 LEU B  13     -11.297  31.625  -3.018  1.00 95.94           C  
ATOM   2024  N   VAL B  14     -10.711  28.109  -6.301  1.00 96.38           N  
ATOM   2025  CA  VAL B  14     -11.836  27.422  -6.906  1.00 96.38           C  
ATOM   2026  C   VAL B  14     -11.531  25.922  -7.008  1.00 96.38           C  
ATOM   2027  CB  VAL B  14     -12.180  27.984  -8.305  1.00 96.38           C  
ATOM   2028  O   VAL B  14     -12.367  25.094  -6.656  1.00 96.38           O  
ATOM   2029  CG1 VAL B  14     -13.234  27.141  -8.992  1.00 96.38           C  
ATOM   2030  CG2 VAL B  14     -12.648  29.438  -8.188  1.00 96.38           C  
ATOM   2031  N   THR B  15     -10.406  25.656  -7.504  1.00 96.81           N  
ATOM   2032  CA  THR B  15      -9.992  24.266  -7.613  1.00 96.81           C  
ATOM   2033  C   THR B  15      -9.891  23.609  -6.234  1.00 96.81           C  
ATOM   2034  CB  THR B  15      -8.648  24.125  -8.344  1.00 96.81           C  
ATOM   2035  O   THR B  15     -10.359  22.500  -6.035  1.00 96.81           O  
ATOM   2036  CG2 THR B  15      -8.234  22.672  -8.484  1.00 96.81           C  
ATOM   2037  OG1 THR B  15      -8.766  24.703  -9.656  1.00 96.81           O  
ATOM   2038  N   ARG B  16      -9.281  24.281  -5.340  1.00 97.56           N  
ATOM   2039  CA  ARG B  16      -9.141  23.781  -3.977  1.00 97.56           C  
ATOM   2040  C   ARG B  16     -10.500  23.500  -3.348  1.00 97.56           C  
ATOM   2041  CB  ARG B  16      -8.352  24.766  -3.115  1.00 97.56           C  
ATOM   2042  O   ARG B  16     -10.711  22.438  -2.752  1.00 97.56           O  
ATOM   2043  CG  ARG B  16      -7.910  24.203  -1.776  1.00 97.56           C  
ATOM   2044  CD  ARG B  16      -6.953  25.141  -1.059  1.00 97.56           C  
ATOM   2045  NE  ARG B  16      -7.578  26.438  -0.778  1.00 97.56           N  
ATOM   2046  NH1 ARG B  16      -6.258  27.625  -2.252  1.00 97.56           N  
ATOM   2047  NH2 ARG B  16      -7.867  28.703  -1.023  1.00 97.56           N  
ATOM   2048  CZ  ARG B  16      -7.230  27.594  -1.352  1.00 97.56           C  
ATOM   2049  N   ASN B  17     -11.430  24.406  -3.471  1.00 96.62           N  
ATOM   2050  CA  ASN B  17     -12.781  24.234  -2.939  1.00 96.62           C  
ATOM   2051  C   ASN B  17     -13.508  23.078  -3.604  1.00 96.62           C  
ATOM   2052  CB  ASN B  17     -13.578  25.531  -3.109  1.00 96.62           C  
ATOM   2053  O   ASN B  17     -14.227  22.328  -2.939  1.00 96.62           O  
ATOM   2054  CG  ASN B  17     -13.164  26.609  -2.127  1.00 96.62           C  
ATOM   2055  ND2 ASN B  17     -13.617  27.844  -2.367  1.00 96.62           N  
ATOM   2056  OD1 ASN B  17     -12.445  26.344  -1.163  1.00 96.62           O  
ATOM   2057  N   THR B  18     -13.359  22.984  -4.859  1.00 97.50           N  
ATOM   2058  CA  THR B  18     -13.969  21.891  -5.602  1.00 97.50           C  
ATOM   2059  C   THR B  18     -13.453  20.547  -5.098  1.00 97.50           C  
ATOM   2060  CB  THR B  18     -13.695  22.016  -7.109  1.00 97.50           C  
ATOM   2061  O   THR B  18     -14.242  19.641  -4.824  1.00 97.50           O  
ATOM   2062  CG2 THR B  18     -14.281  20.844  -7.879  1.00 97.50           C  
ATOM   2063  OG1 THR B  18     -14.281  23.234  -7.598  1.00 97.50           O  
ATOM   2064  N   LEU B  19     -12.188  20.453  -4.949  1.00 98.19           N  
ATOM   2065  CA  LEU B  19     -11.578  19.219  -4.469  1.00 98.19           C  
ATOM   2066  C   LEU B  19     -12.031  18.906  -3.047  1.00 98.19           C  
ATOM   2067  CB  LEU B  19     -10.055  19.312  -4.523  1.00 98.19           C  
ATOM   2068  O   LEU B  19     -12.344  17.750  -2.727  1.00 98.19           O  
ATOM   2069  CG  LEU B  19      -9.422  19.281  -5.914  1.00 98.19           C  
ATOM   2070  CD1 LEU B  19      -7.926  19.562  -5.824  1.00 98.19           C  
ATOM   2071  CD2 LEU B  19      -9.672  17.938  -6.590  1.00 98.19           C  
ATOM   2072  N   LYS B  20     -12.039  19.891  -2.229  1.00 97.56           N  
ATOM   2073  CA  LYS B  20     -12.531  19.703  -0.867  1.00 97.56           C  
ATOM   2074  C   LYS B  20     -13.953  19.141  -0.866  1.00 97.56           C  
ATOM   2075  CB  LYS B  20     -12.492  21.031  -0.103  1.00 97.56           C  
ATOM   2076  O   LYS B  20     -14.242  18.172  -0.175  1.00 97.56           O  
ATOM   2077  CG  LYS B  20     -12.992  20.938   1.330  1.00 97.56           C  
ATOM   2078  CD  LYS B  20     -12.898  22.281   2.047  1.00 97.56           C  
ATOM   2079  CE  LYS B  20     -13.406  22.188   3.479  1.00 97.56           C  
ATOM   2080  NZ  LYS B  20     -13.258  23.484   4.203  1.00 97.56           N  
ATOM   2081  N   SER B  21     -14.766  19.688  -1.619  1.00 96.69           N  
ATOM   2082  CA  SER B  21     -16.156  19.266  -1.696  1.00 96.69           C  
ATOM   2083  C   SER B  21     -16.266  17.828  -2.168  1.00 96.69           C  
ATOM   2084  CB  SER B  21     -16.938  20.188  -2.635  1.00 96.69           C  
ATOM   2085  O   SER B  21     -17.031  17.031  -1.603  1.00 96.69           O  
ATOM   2086  OG  SER B  21     -17.000  21.500  -2.119  1.00 96.69           O  
ATOM   2087  N   ILE B  22     -15.562  17.516  -3.121  1.00 97.12           N  
ATOM   2088  CA  ILE B  22     -15.578  16.188  -3.717  1.00 97.12           C  
ATOM   2089  C   ILE B  22     -15.188  15.148  -2.666  1.00 97.12           C  
ATOM   2090  CB  ILE B  22     -14.633  16.094  -4.934  1.00 97.12           C  
ATOM   2091  O   ILE B  22     -15.898  14.156  -2.479  1.00 97.12           O  
ATOM   2092  CG1 ILE B  22     -15.250  16.828  -6.141  1.00 97.12           C  
ATOM   2093  CG2 ILE B  22     -14.328  14.633  -5.273  1.00 97.12           C  
ATOM   2094  CD1 ILE B  22     -14.273  17.031  -7.293  1.00 97.12           C  
ATOM   2095  N   PHE B  23     -14.156  15.359  -1.936  1.00 97.06           N  
ATOM   2096  CA  PHE B  23     -13.625  14.359  -1.009  1.00 97.06           C  
ATOM   2097  C   PHE B  23     -14.430  14.352   0.287  1.00 97.06           C  
ATOM   2098  CB  PHE B  23     -12.148  14.633  -0.708  1.00 97.06           C  
ATOM   2099  O   PHE B  23     -14.625  13.297   0.893  1.00 97.06           O  
ATOM   2100  CG  PHE B  23     -11.211  14.125  -1.771  1.00 97.06           C  
ATOM   2101  CD1 PHE B  23     -11.023  12.758  -1.956  1.00 97.06           C  
ATOM   2102  CD2 PHE B  23     -10.523  15.008  -2.584  1.00 97.06           C  
ATOM   2103  CE1 PHE B  23     -10.156  12.289  -2.938  1.00 97.06           C  
ATOM   2104  CE2 PHE B  23      -9.656  14.547  -3.568  1.00 97.06           C  
ATOM   2105  CZ  PHE B  23      -9.469  13.188  -3.742  1.00 97.06           C  
ATOM   2106  N   GLU B  24     -14.836  15.461   0.721  1.00 94.44           N  
ATOM   2107  CA  GLU B  24     -15.703  15.500   1.896  1.00 94.44           C  
ATOM   2108  C   GLU B  24     -17.016  14.766   1.637  1.00 94.44           C  
ATOM   2109  CB  GLU B  24     -15.984  16.953   2.311  1.00 94.44           C  
ATOM   2110  O   GLU B  24     -17.547  14.102   2.529  1.00 94.44           O  
ATOM   2111  CG  GLU B  24     -14.812  17.625   2.992  1.00 94.44           C  
ATOM   2112  CD  GLU B  24     -15.109  19.062   3.410  1.00 94.44           C  
ATOM   2113  OE1 GLU B  24     -14.398  19.594   4.293  1.00 94.44           O  
ATOM   2114  OE2 GLU B  24     -16.062  19.656   2.852  1.00 94.44           O  
ATOM   2115  N   ALA B  25     -17.547  14.898   0.479  1.00 93.12           N  
ATOM   2116  CA  ALA B  25     -18.766  14.195   0.090  1.00 93.12           C  
ATOM   2117  C   ALA B  25     -18.562  12.680   0.151  1.00 93.12           C  
ATOM   2118  CB  ALA B  25     -19.203  14.609  -1.312  1.00 93.12           C  
ATOM   2119  O   ALA B  25     -19.516  11.930   0.334  1.00 93.12           O  
ATOM   2120  N   GLU B  26     -17.328  12.297  -0.002  1.00 90.81           N  
ATOM   2121  CA  GLU B  26     -17.000  10.875   0.041  1.00 90.81           C  
ATOM   2122  C   GLU B  26     -16.703  10.422   1.467  1.00 90.81           C  
ATOM   2123  CB  GLU B  26     -15.812  10.570  -0.870  1.00 90.81           C  
ATOM   2124  O   GLU B  26     -16.391   9.250   1.698  1.00 90.81           O  
ATOM   2125  CG  GLU B  26     -16.125  10.695  -2.354  1.00 90.81           C  
ATOM   2126  CD  GLU B  26     -17.094   9.633  -2.855  1.00 90.81           C  
ATOM   2127  OE1 GLU B  26     -18.031   9.977  -3.602  1.00 90.81           O  
ATOM   2128  OE2 GLU B  26     -16.891   8.445  -2.498  1.00 90.81           O  
ATOM   2129  N   GLY B  27     -16.672  11.352   2.396  1.00 90.12           N  
ATOM   2130  CA  GLY B  27     -16.547  10.977   3.797  1.00 90.12           C  
ATOM   2131  C   GLY B  27     -15.133  11.164   4.332  1.00 90.12           C  
ATOM   2132  O   GLY B  27     -14.797  10.656   5.398  1.00 90.12           O  
ATOM   2133  N   TYR B  28     -14.312  11.812   3.674  1.00 90.94           N  
ATOM   2134  CA  TYR B  28     -12.945  12.062   4.113  1.00 90.94           C  
ATOM   2135  C   TYR B  28     -12.859  13.367   4.898  1.00 90.94           C  
ATOM   2136  CB  TYR B  28     -11.992  12.109   2.914  1.00 90.94           C  
ATOM   2137  O   TYR B  28     -13.680  14.266   4.723  1.00 90.94           O  
ATOM   2138  CG  TYR B  28     -11.977  10.836   2.104  1.00 90.94           C  
ATOM   2139  CD1 TYR B  28     -11.281   9.719   2.543  1.00 90.94           C  
ATOM   2140  CD2 TYR B  28     -12.664  10.750   0.895  1.00 90.94           C  
ATOM   2141  CE1 TYR B  28     -11.258   8.539   1.797  1.00 90.94           C  
ATOM   2142  CE2 TYR B  28     -12.648   9.586   0.141  1.00 90.94           C  
ATOM   2143  OH  TYR B  28     -11.930   7.324  -0.142  1.00 90.94           O  
ATOM   2144  CZ  TYR B  28     -11.945   8.484   0.600  1.00 90.94           C  
ATOM   2145  N   ASP B  29     -11.961  13.414   5.762  1.00 91.38           N  
ATOM   2146  CA  ASP B  29     -11.547  14.680   6.352  1.00 91.38           C  
ATOM   2147  C   ASP B  29     -10.484  15.367   5.492  1.00 91.38           C  
ATOM   2148  CB  ASP B  29     -11.016  14.469   7.773  1.00 91.38           C  
ATOM   2149  O   ASP B  29      -9.438  14.781   5.211  1.00 91.38           O  
ATOM   2150  CG  ASP B  29     -12.117  14.141   8.773  1.00 91.38           C  
ATOM   2151  OD1 ASP B  29     -13.297  14.422   8.484  1.00 91.38           O  
ATOM   2152  OD2 ASP B  29     -11.789  13.602   9.852  1.00 91.38           O  
ATOM   2153  N   VAL B  30     -10.766  16.625   5.172  1.00 96.88           N  
ATOM   2154  CA  VAL B  30      -9.914  17.281   4.176  1.00 96.88           C  
ATOM   2155  C   VAL B  30      -9.211  18.484   4.801  1.00 96.88           C  
ATOM   2156  CB  VAL B  30     -10.727  17.719   2.939  1.00 96.88           C  
ATOM   2157  O   VAL B  30      -9.844  19.297   5.465  1.00 96.88           O  
ATOM   2158  CG1 VAL B  30      -9.828  18.438   1.931  1.00 96.88           C  
ATOM   2159  CG2 VAL B  30     -11.406  16.516   2.293  1.00 96.88           C  
ATOM   2160  N   PHE B  31      -7.957  18.500   4.617  1.00 96.31           N  
ATOM   2161  CA  PHE B  31      -7.121  19.641   4.945  1.00 96.31           C  
ATOM   2162  C   PHE B  31      -6.664  20.359   3.680  1.00 96.31           C  
ATOM   2163  CB  PHE B  31      -5.902  19.203   5.766  1.00 96.31           C  
ATOM   2164  O   PHE B  31      -6.566  19.750   2.615  1.00 96.31           O  
ATOM   2165  CG  PHE B  31      -6.258  18.562   7.078  1.00 96.31           C  
ATOM   2166  CD1 PHE B  31      -6.293  19.297   8.250  1.00 96.31           C  
ATOM   2167  CD2 PHE B  31      -6.551  17.203   7.133  1.00 96.31           C  
ATOM   2168  CE1 PHE B  31      -6.621  18.703   9.461  1.00 96.31           C  
ATOM   2169  CE2 PHE B  31      -6.879  16.594   8.344  1.00 96.31           C  
ATOM   2170  CZ  PHE B  31      -6.914  17.344   9.508  1.00 96.31           C  
ATOM   2171  N   GLU B  32      -6.414  21.703   3.838  1.00 97.62           N  
ATOM   2172  CA  GLU B  32      -6.082  22.516   2.672  1.00 97.62           C  
ATOM   2173  C   GLU B  32      -4.797  23.312   2.896  1.00 97.62           C  
ATOM   2174  CB  GLU B  32      -7.234  23.469   2.336  1.00 97.62           C  
ATOM   2175  O   GLU B  32      -4.570  23.844   3.984  1.00 97.62           O  
ATOM   2176  CG  GLU B  32      -8.547  22.766   2.047  1.00 97.62           C  
ATOM   2177  CD  GLU B  32      -9.719  23.719   1.887  1.00 97.62           C  
ATOM   2178  OE1 GLU B  32     -10.555  23.812   2.814  1.00 97.62           O  
ATOM   2179  OE2 GLU B  32      -9.805  24.375   0.825  1.00 97.62           O  
ATOM   2180  N   ALA B  33      -3.992  23.375   1.928  1.00 97.50           N  
ATOM   2181  CA  ALA B  33      -2.789  24.203   1.883  1.00 97.50           C  
ATOM   2182  C   ALA B  33      -2.666  24.922   0.541  1.00 97.50           C  
ATOM   2183  CB  ALA B  33      -1.549  23.359   2.145  1.00 97.50           C  
ATOM   2184  O   ALA B  33      -3.018  24.359  -0.501  1.00 97.50           O  
ATOM   2185  N   THR B  34      -2.084  26.125   0.577  1.00 97.19           N  
ATOM   2186  CA  THR B  34      -1.978  26.922  -0.641  1.00 97.19           C  
ATOM   2187  C   THR B  34      -0.546  26.906  -1.171  1.00 97.19           C  
ATOM   2188  CB  THR B  34      -2.428  28.359  -0.399  1.00 97.19           C  
ATOM   2189  O   THR B  34      -0.288  27.375  -2.283  1.00 97.19           O  
ATOM   2190  CG2 THR B  34      -3.865  28.422   0.109  1.00 97.19           C  
ATOM   2191  OG1 THR B  34      -1.566  28.969   0.574  1.00 97.19           O  
ATOM   2192  N   ASP B  35       0.343  26.438  -0.288  1.00 95.88           N  
ATOM   2193  CA  ASP B  35       1.753  26.375  -0.661  1.00 95.88           C  
ATOM   2194  C   ASP B  35       2.504  25.359   0.200  1.00 95.88           C  
ATOM   2195  CB  ASP B  35       2.402  27.750  -0.537  1.00 95.88           C  
ATOM   2196  O   ASP B  35       1.896  24.641   0.994  1.00 95.88           O  
ATOM   2197  CG  ASP B  35       2.289  28.344   0.860  1.00 95.88           C  
ATOM   2198  OD1 ASP B  35       2.229  27.562   1.842  1.00 95.88           O  
ATOM   2199  OD2 ASP B  35       2.256  29.578   0.980  1.00 95.88           O  
ATOM   2200  N   GLY B  36       3.840  25.219  -0.007  1.00 94.62           N  
ATOM   2201  CA  GLY B  36       4.680  24.250   0.682  1.00 94.62           C  
ATOM   2202  C   GLY B  36       4.773  24.500   2.176  1.00 94.62           C  
ATOM   2203  O   GLY B  36       4.840  23.562   2.965  1.00 94.62           O  
ATOM   2204  N   ALA B  37       4.793  25.719   2.549  1.00 91.44           N  
ATOM   2205  CA  ALA B  37       4.902  26.047   3.967  1.00 91.44           C  
ATOM   2206  C   ALA B  37       3.678  25.578   4.738  1.00 91.44           C  
ATOM   2207  CB  ALA B  37       5.082  27.562   4.141  1.00 91.44           C  
ATOM   2208  O   ALA B  37       3.807  24.906   5.770  1.00 91.44           O  
ATOM   2209  N   GLU B  38       2.543  25.875   4.223  1.00 94.56           N  
ATOM   2210  CA  GLU B  38       1.303  25.422   4.844  1.00 94.56           C  
ATOM   2211  C   GLU B  38       1.196  23.906   4.828  1.00 94.56           C  
ATOM   2212  CB  GLU B  38       0.092  26.047   4.141  1.00 94.56           C  
ATOM   2213  O   GLU B  38       0.733  23.297   5.797  1.00 94.56           O  
ATOM   2214  CG  GLU B  38      -0.124  27.516   4.469  1.00 94.56           C  
ATOM   2215  CD  GLU B  38      -1.392  28.078   3.854  1.00 94.56           C  
ATOM   2216  OE1 GLU B  38      -1.698  29.281   4.090  1.00 94.56           O  
ATOM   2217  OE2 GLU B  38      -2.086  27.328   3.131  1.00 94.56           O  
ATOM   2218  N   MET B  39       1.602  23.281   3.760  1.00 94.69           N  
ATOM   2219  CA  MET B  39       1.622  21.828   3.662  1.00 94.69           C  
ATOM   2220  C   MET B  39       2.430  21.219   4.801  1.00 94.69           C  
ATOM   2221  CB  MET B  39       2.199  21.391   2.316  1.00 94.69           C  
ATOM   2222  O   MET B  39       1.941  20.344   5.512  1.00 94.69           O  
ATOM   2223  CG  MET B  39       2.264  19.875   2.143  1.00 94.69           C  
ATOM   2224  SD  MET B  39       3.195  19.391   0.641  1.00 94.69           S  
ATOM   2225  CE  MET B  39       4.895  19.719   1.195  1.00 94.69           C  
ATOM   2226  N   HIS B  40       3.633  21.734   4.965  1.00 87.00           N  
ATOM   2227  CA  HIS B  40       4.520  21.188   5.984  1.00 87.00           C  
ATOM   2228  C   HIS B  40       3.953  21.406   7.383  1.00 87.00           C  
ATOM   2229  CB  HIS B  40       5.910  21.828   5.875  1.00 87.00           C  
ATOM   2230  O   HIS B  40       4.098  20.562   8.258  1.00 87.00           O  
ATOM   2231  CG  HIS B  40       6.727  21.281   4.746  1.00 87.00           C  
ATOM   2232  CD2 HIS B  40       7.254  21.891   3.658  1.00 87.00           C  
ATOM   2233  ND1 HIS B  40       7.082  19.953   4.652  1.00 87.00           N  
ATOM   2234  CE1 HIS B  40       7.797  19.781   3.553  1.00 87.00           C  
ATOM   2235  NE2 HIS B  40       7.918  20.938   2.934  1.00 87.00           N  
ATOM   2236  N   GLN B  41       3.295  22.531   7.551  1.00 85.00           N  
ATOM   2237  CA  GLN B  41       2.656  22.812   8.836  1.00 85.00           C  
ATOM   2238  C   GLN B  41       1.560  21.797   9.133  1.00 85.00           C  
ATOM   2239  CB  GLN B  41       2.076  24.234   8.852  1.00 85.00           C  
ATOM   2240  O   GLN B  41       1.522  21.219  10.227  1.00 85.00           O  
ATOM   2241  CG  GLN B  41       1.458  24.625  10.188  1.00 85.00           C  
ATOM   2242  CD  GLN B  41       0.967  26.062  10.203  1.00 85.00           C  
ATOM   2243  NE2 GLN B  41      -0.053  26.328  11.008  1.00 85.00           N  
ATOM   2244  OE1 GLN B  41       1.500  26.922   9.492  1.00 85.00           O  
ATOM   2245  N   ILE B  42       0.769  21.516   8.203  1.00 88.81           N  
ATOM   2246  CA  ILE B  42      -0.345  20.578   8.367  1.00 88.81           C  
ATOM   2247  C   ILE B  42       0.189  19.172   8.562  1.00 88.81           C  
ATOM   2248  CB  ILE B  42      -1.304  20.625   7.160  1.00 88.81           C  
ATOM   2249  O   ILE B  42      -0.300  18.422   9.422  1.00 88.81           O  
ATOM   2250  CG1 ILE B  42      -2.072  21.953   7.141  1.00 88.81           C  
ATOM   2251  CG2 ILE B  42      -2.268  19.438   7.184  1.00 88.81           C  
ATOM   2252  CD1 ILE B  42      -2.781  22.250   5.824  1.00 88.81           C  
ATOM   2253  N   LEU B  43       1.243  18.828   7.840  1.00 81.25           N  
ATOM   2254  CA  LEU B  43       1.846  17.500   7.938  1.00 81.25           C  
ATOM   2255  C   LEU B  43       2.457  17.281   9.320  1.00 81.25           C  
ATOM   2256  CB  LEU B  43       2.914  17.328   6.859  1.00 81.25           C  
ATOM   2257  O   LEU B  43       2.531  16.156   9.797  1.00 81.25           O  
ATOM   2258  CG  LEU B  43       2.406  17.078   5.438  1.00 81.25           C  
ATOM   2259  CD1 LEU B  43       3.529  17.297   4.430  1.00 81.25           C  
ATOM   2260  CD2 LEU B  43       1.835  15.672   5.309  1.00 81.25           C  
ATOM   2261  N   SER B  44       2.822  18.344   9.914  1.00 71.44           N  
ATOM   2262  CA  SER B  44       3.434  18.250  11.242  1.00 71.44           C  
ATOM   2263  C   SER B  44       2.373  18.156  12.328  1.00 71.44           C  
ATOM   2264  CB  SER B  44       4.324  19.469  11.500  1.00 71.44           C  
ATOM   2265  O   SER B  44       2.648  17.656  13.422  1.00 71.44           O  
ATOM   2266  OG  SER B  44       3.543  20.641  11.641  1.00 71.44           O  
ATOM   2267  N   GLU B  45       1.155  18.578  11.945  1.00 70.75           N  
ATOM   2268  CA  GLU B  45       0.110  18.703  12.953  1.00 70.75           C  
ATOM   2269  C   GLU B  45      -0.889  17.562  12.859  1.00 70.75           C  
ATOM   2270  CB  GLU B  45      -0.617  20.047  12.812  1.00 70.75           C  
ATOM   2271  O   GLU B  45      -1.526  17.203  13.859  1.00 70.75           O  
ATOM   2272  CG  GLU B  45       0.234  21.250  13.188  1.00 70.75           C  
ATOM   2273  CD  GLU B  45      -0.456  22.578  12.930  1.00 70.75           C  
ATOM   2274  OE1 GLU B  45       0.200  23.641  13.047  1.00 70.75           O  
ATOM   2275  OE2 GLU B  45      -1.663  22.562  12.594  1.00 70.75           O  
ATOM   2276  N   TYR B  46      -0.980  17.016  11.750  1.00 74.12           N  
ATOM   2277  CA  TYR B  46      -2.020  16.016  11.516  1.00 74.12           C  
ATOM   2278  C   TYR B  46      -1.450  14.789  10.812  1.00 74.12           C  
ATOM   2279  CB  TYR B  46      -3.160  16.609  10.688  1.00 74.12           C  
ATOM   2280  O   TYR B  46      -0.449  14.883  10.102  1.00 74.12           O  
ATOM   2281  CG  TYR B  46      -3.811  17.812  11.320  1.00 74.12           C  
ATOM   2282  CD1 TYR B  46      -4.828  17.672  12.258  1.00 74.12           C  
ATOM   2283  CD2 TYR B  46      -3.410  19.109  10.984  1.00 74.12           C  
ATOM   2284  CE1 TYR B  46      -5.430  18.781  12.852  1.00 74.12           C  
ATOM   2285  CE2 TYR B  46      -4.008  20.219  11.562  1.00 74.12           C  
ATOM   2286  OH  TYR B  46      -5.609  21.141  13.070  1.00 74.12           O  
ATOM   2287  CZ  TYR B  46      -5.016  20.047  12.492  1.00 74.12           C  
ATOM   2288  N   ASP B  47      -2.021  13.648  11.070  1.00 71.19           N  
ATOM   2289  CA  ASP B  47      -1.684  12.430  10.344  1.00 71.19           C  
ATOM   2290  C   ASP B  47      -2.398  12.375   9.000  1.00 71.19           C  
ATOM   2291  CB  ASP B  47      -2.035  11.195  11.180  1.00 71.19           C  
ATOM   2292  O   ASP B  47      -3.545  11.922   8.914  1.00 71.19           O  
ATOM   2293  CG  ASP B  47      -1.021  10.906  12.273  1.00 71.19           C  
ATOM   2294  OD1 ASP B  47       0.130  11.383  12.172  1.00 71.19           O  
ATOM   2295  OD2 ASP B  47      -1.375  10.195  13.234  1.00 71.19           O  
ATOM   2296  N   ILE B  48      -1.688  12.680   8.086  1.00 86.06           N  
ATOM   2297  CA  ILE B  48      -2.227  12.734   6.734  1.00 86.06           C  
ATOM   2298  C   ILE B  48      -2.004  11.391   6.039  1.00 86.06           C  
ATOM   2299  CB  ILE B  48      -1.585  13.875   5.914  1.00 86.06           C  
ATOM   2300  O   ILE B  48      -0.905  10.836   6.090  1.00 86.06           O  
ATOM   2301  CG1 ILE B  48      -1.842  15.227   6.590  1.00 86.06           C  
ATOM   2302  CG2 ILE B  48      -2.115  13.875   4.477  1.00 86.06           C  
ATOM   2303  CD1 ILE B  48      -3.316  15.578   6.730  1.00 86.06           C  
ATOM   2304  N   ASN B  49      -3.078  10.969   5.406  1.00 85.56           N  
ATOM   2305  CA  ASN B  49      -3.012   9.672   4.742  1.00 85.56           C  
ATOM   2306  C   ASN B  49      -2.758   9.812   3.246  1.00 85.56           C  
ATOM   2307  CB  ASN B  49      -4.297   8.875   4.988  1.00 85.56           C  
ATOM   2308  O   ASN B  49      -2.221   8.906   2.611  1.00 85.56           O  
ATOM   2309  CG  ASN B  49      -4.555   8.625   6.461  1.00 85.56           C  
ATOM   2310  ND2 ASN B  49      -3.734   7.781   7.074  1.00 85.56           N  
ATOM   2311  OD1 ASN B  49      -5.488   9.188   7.043  1.00 85.56           O  
ATOM   2312  N   LEU B  50      -3.166  10.906   2.682  1.00 94.38           N  
ATOM   2313  CA  LEU B  50      -3.016  11.172   1.255  1.00 94.38           C  
ATOM   2314  C   LEU B  50      -2.814  12.664   1.000  1.00 94.38           C  
ATOM   2315  CB  LEU B  50      -4.238  10.672   0.484  1.00 94.38           C  
ATOM   2316  O   LEU B  50      -3.525  13.492   1.568  1.00 94.38           O  
ATOM   2317  CG  LEU B  50      -4.316  11.055  -0.994  1.00 94.38           C  
ATOM   2318  CD1 LEU B  50      -3.154  10.430  -1.765  1.00 94.38           C  
ATOM   2319  CD2 LEU B  50      -5.652  10.625  -1.591  1.00 94.38           C  
ATOM   2320  N   VAL B  51      -1.838  12.938   0.200  1.00 96.31           N  
ATOM   2321  CA  VAL B  51      -1.600  14.297  -0.278  1.00 96.31           C  
ATOM   2322  C   VAL B  51      -1.936  14.383  -1.765  1.00 96.31           C  
ATOM   2323  CB  VAL B  51      -0.139  14.734  -0.033  1.00 96.31           C  
ATOM   2324  O   VAL B  51      -1.467  13.570  -2.564  1.00 96.31           O  
ATOM   2325  CG1 VAL B  51       0.097  16.141  -0.569  1.00 96.31           C  
ATOM   2326  CG2 VAL B  51       0.197  14.664   1.455  1.00 96.31           C  
ATOM   2327  N   ILE B  52      -2.773  15.289  -2.143  1.00 98.25           N  
ATOM   2328  CA  ILE B  52      -3.051  15.664  -3.525  1.00 98.25           C  
ATOM   2329  C   ILE B  52      -2.461  17.047  -3.809  1.00 98.25           C  
ATOM   2330  CB  ILE B  52      -4.566  15.664  -3.820  1.00 98.25           C  
ATOM   2331  O   ILE B  52      -2.869  18.047  -3.199  1.00 98.25           O  
ATOM   2332  CG1 ILE B  52      -5.172  14.297  -3.479  1.00 98.25           C  
ATOM   2333  CG2 ILE B  52      -4.836  16.031  -5.281  1.00 98.25           C  
ATOM   2334  CD1 ILE B  52      -6.680  14.219  -3.678  1.00 98.25           C  
ATOM   2335  N   MET B  53      -1.598  17.062  -4.777  1.00 97.56           N  
ATOM   2336  CA  MET B  53      -0.773  18.266  -4.898  1.00 97.56           C  
ATOM   2337  C   MET B  53      -0.640  18.688  -6.355  1.00 97.56           C  
ATOM   2338  CB  MET B  53       0.612  18.016  -4.293  1.00 97.56           C  
ATOM   2339  O   MET B  53      -0.373  17.859  -7.227  1.00 97.56           O  
ATOM   2340  CG  MET B  53       1.521  19.234  -4.348  1.00 97.56           C  
ATOM   2341  SD  MET B  53       3.162  18.922  -3.588  1.00 97.56           S  
ATOM   2342  CE  MET B  53       2.668  17.906  -2.168  1.00 97.56           C  
ATOM   2343  N   ASP B  54      -0.798  19.984  -6.562  1.00 97.25           N  
ATOM   2344  CA  ASP B  54      -0.447  20.578  -7.852  1.00 97.25           C  
ATOM   2345  C   ASP B  54       1.066  20.719  -7.996  1.00 97.25           C  
ATOM   2346  CB  ASP B  54      -1.127  21.938  -8.031  1.00 97.25           C  
ATOM   2347  O   ASP B  54       1.783  20.812  -6.996  1.00 97.25           O  
ATOM   2348  CG  ASP B  54      -1.238  22.359  -9.484  1.00 97.25           C  
ATOM   2349  OD1 ASP B  54      -0.588  21.734 -10.352  1.00 97.25           O  
ATOM   2350  OD2 ASP B  54      -1.981  23.328  -9.758  1.00 97.25           O  
ATOM   2351  N   ILE B  55       1.496  20.734  -9.188  1.00 96.31           N  
ATOM   2352  CA  ILE B  55       2.910  20.969  -9.453  1.00 96.31           C  
ATOM   2353  C   ILE B  55       3.180  22.469  -9.469  1.00 96.31           C  
ATOM   2354  CB  ILE B  55       3.354  20.328 -10.789  1.00 96.31           C  
ATOM   2355  O   ILE B  55       4.211  22.938  -8.969  1.00 96.31           O  
ATOM   2356  CG1 ILE B  55       3.400  18.812 -10.664  1.00 96.31           C  
ATOM   2357  CG2 ILE B  55       4.711  20.891 -11.227  1.00 96.31           C  
ATOM   2358  CD1 ILE B  55       3.789  18.094 -11.945  1.00 96.31           C  
ATOM   2359  N   ASN B  56       2.254  23.141 -10.008  1.00 95.25           N  
ATOM   2360  CA  ASN B  56       2.391  24.594 -10.078  1.00 95.25           C  
ATOM   2361  C   ASN B  56       1.905  25.266  -8.805  1.00 95.25           C  
ATOM   2362  CB  ASN B  56       1.633  25.141 -11.289  1.00 95.25           C  
ATOM   2363  O   ASN B  56       0.710  25.516  -8.641  1.00 95.25           O  
ATOM   2364  CG  ASN B  56       2.180  24.625 -12.609  1.00 95.25           C  
ATOM   2365  ND2 ASN B  56       1.299  24.438 -13.578  1.00 95.25           N  
ATOM   2366  OD1 ASN B  56       3.387  24.406 -12.750  1.00 95.25           O  
ATOM   2367  N   LEU B  57       2.764  25.500  -7.926  1.00 95.50           N  
ATOM   2368  CA  LEU B  57       2.494  26.156  -6.652  1.00 95.50           C  
ATOM   2369  C   LEU B  57       3.367  27.391  -6.480  1.00 95.50           C  
ATOM   2370  CB  LEU B  57       2.729  25.188  -5.488  1.00 95.50           C  
ATOM   2371  O   LEU B  57       4.430  27.500  -7.102  1.00 95.50           O  
ATOM   2372  CG  LEU B  57       1.763  24.000  -5.387  1.00 95.50           C  
ATOM   2373  CD1 LEU B  57       2.336  22.922  -4.469  1.00 95.50           C  
ATOM   2374  CD2 LEU B  57       0.399  24.469  -4.887  1.00 95.50           C  
ATOM   2375  N   PRO B  58       2.854  28.406  -5.691  1.00 93.12           N  
ATOM   2376  CA  PRO B  58       3.742  29.516  -5.340  1.00 93.12           C  
ATOM   2377  C   PRO B  58       4.918  29.078  -4.469  1.00 93.12           C  
ATOM   2378  CB  PRO B  58       2.822  30.469  -4.578  1.00 93.12           C  
ATOM   2379  O   PRO B  58       4.770  28.188  -3.629  1.00 93.12           O  
ATOM   2380  CG  PRO B  58       1.663  29.625  -4.152  1.00 93.12           C  
ATOM   2381  CD  PRO B  58       1.603  28.422  -5.035  1.00 93.12           C  
ATOM   2382  N   GLY B  59       6.066  29.641  -4.719  1.00 91.06           N  
ATOM   2383  CA  GLY B  59       7.258  29.234  -3.986  1.00 91.06           C  
ATOM   2384  C   GLY B  59       7.926  28.016  -4.570  1.00 91.06           C  
ATOM   2385  O   GLY B  59       8.297  28.000  -5.742  1.00 91.06           O  
ATOM   2386  N   LYS B  60       7.992  27.078  -3.807  1.00 90.50           N  
ATOM   2387  CA  LYS B  60       8.570  25.828  -4.273  1.00 90.50           C  
ATOM   2388  C   LYS B  60       7.574  25.047  -5.141  1.00 90.50           C  
ATOM   2389  CB  LYS B  60       9.008  24.953  -3.092  1.00 90.50           C  
ATOM   2390  O   LYS B  60       6.398  24.938  -4.789  1.00 90.50           O  
ATOM   2391  CG  LYS B  60      10.227  25.500  -2.355  1.00 90.50           C  
ATOM   2392  CD  LYS B  60      10.688  24.531  -1.266  1.00 90.50           C  
ATOM   2393  CE  LYS B  60      11.859  25.109  -0.475  1.00 90.50           C  
ATOM   2394  NZ  LYS B  60      12.289  24.188   0.625  1.00 90.50           N  
ATOM   2395  N   ASN B  61       8.078  24.594  -6.246  1.00 91.81           N  
ATOM   2396  CA  ASN B  61       7.152  23.844  -7.094  1.00 91.81           C  
ATOM   2397  C   ASN B  61       6.832  22.484  -6.504  1.00 91.81           C  
ATOM   2398  CB  ASN B  61       7.719  23.703  -8.508  1.00 91.81           C  
ATOM   2399  O   ASN B  61       7.562  21.984  -5.641  1.00 91.81           O  
ATOM   2400  CG  ASN B  61       8.812  22.641  -8.594  1.00 91.81           C  
ATOM   2401  ND2 ASN B  61       9.547  22.641  -9.695  1.00 91.81           N  
ATOM   2402  OD1 ASN B  61       8.984  21.844  -7.672  1.00 91.81           O  
ATOM   2403  N   GLY B  62       5.781  21.875  -6.973  1.00 94.06           N  
ATOM   2404  CA  GLY B  62       5.258  20.641  -6.410  1.00 94.06           C  
ATOM   2405  C   GLY B  62       6.227  19.469  -6.516  1.00 94.06           C  
ATOM   2406  O   GLY B  62       6.223  18.578  -5.668  1.00 94.06           O  
ATOM   2407  N   LEU B  63       7.051  19.406  -7.492  1.00 93.94           N  
ATOM   2408  CA  LEU B  63       8.023  18.328  -7.652  1.00 93.94           C  
ATOM   2409  C   LEU B  63       9.070  18.375  -6.543  1.00 93.94           C  
ATOM   2410  CB  LEU B  63       8.711  18.438  -9.023  1.00 93.94           C  
ATOM   2411  O   LEU B  63       9.438  17.344  -5.988  1.00 93.94           O  
ATOM   2412  CG  LEU B  63       7.828  18.172 -10.242  1.00 93.94           C  
ATOM   2413  CD1 LEU B  63       8.594  18.484 -11.523  1.00 93.94           C  
ATOM   2414  CD2 LEU B  63       7.324  16.734 -10.242  1.00 93.94           C  
ATOM   2415  N   LEU B  64       9.539  19.516  -6.250  1.00 92.19           N  
ATOM   2416  CA  LEU B  64      10.492  19.688  -5.160  1.00 92.19           C  
ATOM   2417  C   LEU B  64       9.852  19.328  -3.820  1.00 92.19           C  
ATOM   2418  CB  LEU B  64      11.016  21.125  -5.125  1.00 92.19           C  
ATOM   2419  O   LEU B  64      10.469  18.688  -2.982  1.00 92.19           O  
ATOM   2420  CG  LEU B  64      12.109  21.469  -6.133  1.00 92.19           C  
ATOM   2421  CD1 LEU B  64      12.250  22.984  -6.273  1.00 92.19           C  
ATOM   2422  CD2 LEU B  64      13.438  20.844  -5.711  1.00 92.19           C  
ATOM   2423  N   LEU B  65       8.680  19.781  -3.652  1.00 93.75           N  
ATOM   2424  CA  LEU B  65       7.957  19.484  -2.422  1.00 93.75           C  
ATOM   2425  C   LEU B  65       7.746  17.969  -2.266  1.00 93.75           C  
ATOM   2426  CB  LEU B  65       6.605  20.203  -2.404  1.00 93.75           C  
ATOM   2427  O   LEU B  65       7.812  17.453  -1.153  1.00 93.75           O  
ATOM   2428  CG  LEU B  65       6.645  21.719  -2.242  1.00 93.75           C  
ATOM   2429  CD1 LEU B  65       5.250  22.312  -2.402  1.00 93.75           C  
ATOM   2430  CD2 LEU B  65       7.238  22.094  -0.888  1.00 93.75           C  
ATOM   2431  N   ALA B  66       7.473  17.281  -3.344  1.00 92.88           N  
ATOM   2432  CA  ALA B  66       7.305  15.828  -3.328  1.00 92.88           C  
ATOM   2433  C   ALA B  66       8.578  15.125  -2.865  1.00 92.88           C  
ATOM   2434  CB  ALA B  66       6.898  15.320  -4.711  1.00 92.88           C  
ATOM   2435  O   ALA B  66       8.523  14.164  -2.094  1.00 92.88           O  
ATOM   2436  N   ARG B  67       9.648  15.578  -3.336  1.00 84.38           N  
ATOM   2437  CA  ARG B  67      10.930  15.023  -2.918  1.00 84.38           C  
ATOM   2438  C   ARG B  67      11.125  15.180  -1.414  1.00 84.38           C  
ATOM   2439  CB  ARG B  67      12.078  15.688  -3.672  1.00 84.38           C  
ATOM   2440  O   ARG B  67      11.531  14.234  -0.733  1.00 84.38           O  
ATOM   2441  CG  ARG B  67      13.414  14.984  -3.504  1.00 84.38           C  
ATOM   2442  CD  ARG B  67      14.492  15.617  -4.371  1.00 84.38           C  
ATOM   2443  NE  ARG B  67      15.828  15.148  -3.996  1.00 84.38           N  
ATOM   2444  NH1 ARG B  67      16.922  16.234  -5.715  1.00 84.38           N  
ATOM   2445  NH2 ARG B  67      18.109  14.977  -4.215  1.00 84.38           N  
ATOM   2446  CZ  ARG B  67      16.953  15.461  -4.645  1.00 84.38           C  
ATOM   2447  N   GLU B  68      10.812  16.328  -0.933  1.00 80.94           N  
ATOM   2448  CA  GLU B  68      10.922  16.609   0.498  1.00 80.94           C  
ATOM   2449  C   GLU B  68       9.969  15.719   1.301  1.00 80.94           C  
ATOM   2450  CB  GLU B  68      10.641  18.078   0.790  1.00 80.94           C  
ATOM   2451  O   GLU B  68      10.328  15.219   2.367  1.00 80.94           O  
ATOM   2452  CG  GLU B  68      11.695  19.031   0.237  1.00 80.94           C  
ATOM   2453  CD  GLU B  68      11.336  20.500   0.409  1.00 80.94           C  
ATOM   2454  OE1 GLU B  68      12.148  21.359   0.026  1.00 80.94           O  
ATOM   2455  OE2 GLU B  68      10.234  20.766   0.931  1.00 80.94           O  
ATOM   2456  N   LEU B  69       8.805  15.531   0.830  1.00 82.25           N  
ATOM   2457  CA  LEU B  69       7.793  14.711   1.482  1.00 82.25           C  
ATOM   2458  C   LEU B  69       8.258  13.266   1.594  1.00 82.25           C  
ATOM   2459  CB  LEU B  69       6.473  14.781   0.714  1.00 82.25           C  
ATOM   2460  O   LEU B  69       8.094  12.633   2.641  1.00 82.25           O  
ATOM   2461  CG  LEU B  69       5.270  14.102   1.370  1.00 82.25           C  
ATOM   2462  CD1 LEU B  69       4.914  14.797   2.678  1.00 82.25           C  
ATOM   2463  CD2 LEU B  69       4.074  14.094   0.421  1.00 82.25           C  
ATOM   2464  N   ARG B  70       8.844  12.734   0.496  1.00 73.44           N  
ATOM   2465  CA  ARG B  70       9.281  11.344   0.449  1.00 73.44           C  
ATOM   2466  C   ARG B  70      10.438  11.102   1.413  1.00 73.44           C  
ATOM   2467  CB  ARG B  70       9.695  10.961  -0.972  1.00 73.44           C  
ATOM   2468  O   ARG B  70      10.578  10.008   1.966  1.00 73.44           O  
ATOM   2469  CG  ARG B  70       8.523  10.656  -1.894  1.00 73.44           C  
ATOM   2470  CD  ARG B  70       7.789   9.391  -1.473  1.00 73.44           C  
ATOM   2471  NE  ARG B  70       6.633   9.125  -2.328  1.00 73.44           N  
ATOM   2472  NH1 ARG B  70       5.156   8.797  -0.585  1.00 73.44           N  
ATOM   2473  NH2 ARG B  70       4.434   8.633  -2.754  1.00 73.44           N  
ATOM   2474  CZ  ARG B  70       5.410   8.852  -1.887  1.00 73.44           C  
ATOM   2475  N   GLU B  71      11.086  12.117   1.602  1.00 64.06           N  
ATOM   2476  CA  GLU B  71      12.188  12.023   2.545  1.00 64.06           C  
ATOM   2477  C   GLU B  71      11.688  11.977   3.984  1.00 64.06           C  
ATOM   2478  CB  GLU B  71      13.156  13.195   2.363  1.00 64.06           C  
ATOM   2479  O   GLU B  71      12.336  11.398   4.859  1.00 64.06           O  
ATOM   2480  CG  GLU B  71      13.969  13.125   1.077  1.00 64.06           C  
ATOM   2481  CD  GLU B  71      14.836  14.359   0.849  1.00 64.06           C  
ATOM   2482  OE1 GLU B  71      15.555  14.414  -0.175  1.00 64.06           O  
ATOM   2483  OE2 GLU B  71      14.789  15.273   1.700  1.00 64.06           O  
ATOM   2484  N   GLN B  72      10.539  12.523   4.086  1.00 61.22           N  
ATOM   2485  CA  GLN B  72      10.031  12.680   5.445  1.00 61.22           C  
ATOM   2486  C   GLN B  72       9.070  11.547   5.805  1.00 61.22           C  
ATOM   2487  CB  GLN B  72       9.336  14.031   5.605  1.00 61.22           C  
ATOM   2488  O   GLN B  72       9.039  11.094   6.953  1.00 61.22           O  
ATOM   2489  CG  GLN B  72      10.273  15.219   5.531  1.00 61.22           C  
ATOM   2490  CD  GLN B  72       9.555  16.547   5.676  1.00 61.22           C  
ATOM   2491  NE2 GLN B  72      10.320  17.625   5.863  1.00 61.22           N  
ATOM   2492  OE1 GLN B  72       8.320  16.609   5.625  1.00 61.22           O  
ATOM   2493  N   ALA B  73       8.289  11.180   4.879  1.00 61.84           N  
ATOM   2494  CA  ALA B  73       7.234  10.211   5.168  1.00 61.84           C  
ATOM   2495  C   ALA B  73       6.859   9.422   3.920  1.00 61.84           C  
ATOM   2496  CB  ALA B  73       6.004  10.922   5.734  1.00 61.84           C  
ATOM   2497  O   ALA B  73       7.094   9.867   2.797  1.00 61.84           O  
ATOM   2498  N   ASN B  74       6.301   8.188   4.172  1.00 70.25           N  
ATOM   2499  CA  ASN B  74       5.777   7.383   3.074  1.00 70.25           C  
ATOM   2500  C   ASN B  74       4.273   7.586   2.896  1.00 70.25           C  
ATOM   2501  CB  ASN B  74       6.090   5.902   3.299  1.00 70.25           C  
ATOM   2502  O   ASN B  74       3.518   6.613   2.832  1.00 70.25           O  
ATOM   2503  CG  ASN B  74       5.988   5.086   2.025  1.00 70.25           C  
ATOM   2504  ND2 ASN B  74       5.836   3.773   2.174  1.00 70.25           N  
ATOM   2505  OD1 ASN B  74       6.047   5.625   0.919  1.00 70.25           O  
ATOM   2506  N   VAL B  75       3.932   8.844   2.875  1.00 80.69           N  
ATOM   2507  CA  VAL B  75       2.533   9.227   2.711  1.00 80.69           C  
ATOM   2508  C   VAL B  75       2.121   9.055   1.249  1.00 80.69           C  
ATOM   2509  CB  VAL B  75       2.285  10.680   3.170  1.00 80.69           C  
ATOM   2510  O   VAL B  75       2.922   9.289   0.341  1.00 80.69           O  
ATOM   2511  CG1 VAL B  75       3.088  11.664   2.318  1.00 80.69           C  
ATOM   2512  CG2 VAL B  75       0.794  11.008   3.111  1.00 80.69           C  
ATOM   2513  N   ALA B  76       0.907   8.570   0.999  1.00 90.56           N  
ATOM   2514  CA  ALA B  76       0.381   8.508  -0.363  1.00 90.56           C  
ATOM   2515  C   ALA B  76       0.393   9.883  -1.021  1.00 90.56           C  
ATOM   2516  CB  ALA B  76      -1.034   7.934  -0.360  1.00 90.56           C  
ATOM   2517  O   ALA B  76      -0.003  10.875  -0.404  1.00 90.56           O  
ATOM   2518  N   LEU B  77       0.887   9.969  -2.246  1.00 94.06           N  
ATOM   2519  CA  LEU B  77       1.026  11.227  -2.971  1.00 94.06           C  
ATOM   2520  C   LEU B  77       0.470  11.102  -4.387  1.00 94.06           C  
ATOM   2521  CB  LEU B  77       2.496  11.656  -3.023  1.00 94.06           C  
ATOM   2522  O   LEU B  77       0.895  10.234  -5.152  1.00 94.06           O  
ATOM   2523  CG  LEU B  77       2.818  12.867  -3.900  1.00 94.06           C  
ATOM   2524  CD1 LEU B  77       2.115  14.109  -3.367  1.00 94.06           C  
ATOM   2525  CD2 LEU B  77       4.324  13.086  -3.973  1.00 94.06           C  
ATOM   2526  N   MET B  78      -0.448  11.953  -4.746  1.00 97.19           N  
ATOM   2527  CA  MET B  78      -0.990  12.078  -6.094  1.00 97.19           C  
ATOM   2528  C   MET B  78      -0.815  13.508  -6.617  1.00 97.19           C  
ATOM   2529  CB  MET B  78      -2.469  11.695  -6.121  1.00 97.19           C  
ATOM   2530  O   MET B  78      -1.233  14.461  -5.965  1.00 97.19           O  
ATOM   2531  CG  MET B  78      -3.053  11.602  -7.520  1.00 97.19           C  
ATOM   2532  SD  MET B  78      -4.809  11.062  -7.516  1.00 97.19           S  
ATOM   2533  CE  MET B  78      -4.613   9.352  -6.945  1.00 97.19           C  
ATOM   2534  N   PHE B  79      -0.233  13.594  -7.750  1.00 97.19           N  
ATOM   2535  CA  PHE B  79      -0.220  14.883  -8.414  1.00 97.19           C  
ATOM   2536  C   PHE B  79      -1.520  15.117  -9.180  1.00 97.19           C  
ATOM   2537  CB  PHE B  79       0.974  14.992  -9.375  1.00 97.19           C  
ATOM   2538  O   PHE B  79      -2.033  14.203  -9.828  1.00 97.19           O  
ATOM   2539  CG  PHE B  79       2.283  15.258  -8.680  1.00 97.19           C  
ATOM   2540  CD1 PHE B  79       2.461  16.406  -7.914  1.00 97.19           C  
ATOM   2541  CD2 PHE B  79       3.338  14.359  -8.797  1.00 97.19           C  
ATOM   2542  CE1 PHE B  79       3.672  16.656  -7.273  1.00 97.19           C  
ATOM   2543  CE2 PHE B  79       4.551  14.602  -8.156  1.00 97.19           C  
ATOM   2544  CZ  PHE B  79       4.715  15.750  -7.398  1.00 97.19           C  
ATOM   2545  N   LEU B  80      -2.098  16.234  -9.039  1.00 97.62           N  
ATOM   2546  CA  LEU B  80      -3.191  16.750  -9.852  1.00 97.62           C  
ATOM   2547  C   LEU B  80      -2.820  18.109 -10.453  1.00 97.62           C  
ATOM   2548  CB  LEU B  80      -4.461  16.891  -9.008  1.00 97.62           C  
ATOM   2549  O   LEU B  80      -2.809  19.125  -9.758  1.00 97.62           O  
ATOM   2550  CG  LEU B  80      -5.707  17.391  -9.734  1.00 97.62           C  
ATOM   2551  CD1 LEU B  80      -6.152  16.391 -10.789  1.00 97.62           C  
ATOM   2552  CD2 LEU B  80      -6.832  17.672  -8.750  1.00 97.62           C  
ATOM   2553  N   THR B  81      -2.529  18.125 -11.766  1.00 95.62           N  
ATOM   2554  CA  THR B  81      -1.876  19.297 -12.336  1.00 95.62           C  
ATOM   2555  C   THR B  81      -2.289  19.500 -13.797  1.00 95.62           C  
ATOM   2556  CB  THR B  81      -0.343  19.188 -12.242  1.00 95.62           C  
ATOM   2557  O   THR B  81      -2.738  18.562 -14.445  1.00 95.62           O  
ATOM   2558  CG2 THR B  81       0.159  17.953 -12.977  1.00 95.62           C  
ATOM   2559  OG1 THR B  81       0.254  20.344 -12.836  1.00 95.62           O  
ATOM   2560  N   GLY B  82      -2.182  20.672 -14.242  1.00 94.56           N  
ATOM   2561  CA  GLY B  82      -2.418  21.000 -15.641  1.00 94.56           C  
ATOM   2562  C   GLY B  82      -1.252  20.641 -16.547  1.00 94.56           C  
ATOM   2563  O   GLY B  82      -1.360  20.719 -17.766  1.00 94.56           O  
ATOM   2564  N   ARG B  83      -0.171  20.297 -15.961  1.00 93.69           N  
ATOM   2565  CA  ARG B  83       0.990  19.891 -16.734  1.00 93.69           C  
ATOM   2566  C   ARG B  83       0.775  18.500 -17.344  1.00 93.69           C  
ATOM   2567  CB  ARG B  83       2.250  19.891 -15.867  1.00 93.69           C  
ATOM   2568  O   ARG B  83       0.884  17.484 -16.641  1.00 93.69           O  
ATOM   2569  CG  ARG B  83       2.646  21.266 -15.367  1.00 93.69           C  
ATOM   2570  CD  ARG B  83       4.035  21.266 -14.742  1.00 93.69           C  
ATOM   2571  NE  ARG B  83       4.480  22.609 -14.406  1.00 93.69           N  
ATOM   2572  NH1 ARG B  83       6.680  22.016 -14.031  1.00 93.69           N  
ATOM   2573  NH2 ARG B  83       6.023  24.188 -13.789  1.00 93.69           N  
ATOM   2574  CZ  ARG B  83       5.727  22.938 -14.070  1.00 93.69           C  
ATOM   2575  N   ASP B  84       0.608  18.438 -18.562  1.00 90.38           N  
ATOM   2576  CA  ASP B  84       0.200  17.203 -19.203  1.00 90.38           C  
ATOM   2577  C   ASP B  84       1.326  16.641 -20.078  1.00 90.38           C  
ATOM   2578  CB  ASP B  84      -1.053  17.422 -20.062  1.00 90.38           C  
ATOM   2579  O   ASP B  84       1.116  15.703 -20.844  1.00 90.38           O  
ATOM   2580  CG  ASP B  84      -0.834  18.422 -21.188  1.00 90.38           C  
ATOM   2581  OD1 ASP B  84       0.260  19.016 -21.266  1.00 90.38           O  
ATOM   2582  OD2 ASP B  84      -1.767  18.609 -22.000  1.00 90.38           O  
ATOM   2583  N   ASN B  85       2.520  17.203 -19.922  1.00 90.38           N  
ATOM   2584  CA  ASN B  85       3.607  16.672 -20.734  1.00 90.38           C  
ATOM   2585  C   ASN B  85       4.195  15.406 -20.125  1.00 90.38           C  
ATOM   2586  CB  ASN B  85       4.699  17.734 -20.922  1.00 90.38           C  
ATOM   2587  O   ASN B  85       4.207  15.242 -18.906  1.00 90.38           O  
ATOM   2588  CG  ASN B  85       5.391  18.094 -19.625  1.00 90.38           C  
ATOM   2589  ND2 ASN B  85       5.258  19.344 -19.219  1.00 90.38           N  
ATOM   2590  OD1 ASN B  85       6.035  17.250 -18.984  1.00 90.38           O  
ATOM   2591  N   GLU B  86       4.680  14.516 -20.953  1.00 91.25           N  
ATOM   2592  CA  GLU B  86       5.188  13.203 -20.578  1.00 91.25           C  
ATOM   2593  C   GLU B  86       6.402  13.320 -19.656  1.00 91.25           C  
ATOM   2594  CB  GLU B  86       5.543  12.383 -21.812  1.00 91.25           C  
ATOM   2595  O   GLU B  86       6.582  12.516 -18.750  1.00 91.25           O  
ATOM   2596  CG  GLU B  86       5.629  10.883 -21.562  1.00 91.25           C  
ATOM   2597  CD  GLU B  86       5.812  10.070 -22.844  1.00 91.25           C  
ATOM   2598  OE1 GLU B  86       5.844   8.820 -22.766  1.00 91.25           O  
ATOM   2599  OE2 GLU B  86       5.930  10.688 -23.922  1.00 91.25           O  
ATOM   2600  N   VAL B  87       7.188  14.242 -19.906  1.00 91.81           N  
ATOM   2601  CA  VAL B  87       8.414  14.430 -19.125  1.00 91.81           C  
ATOM   2602  C   VAL B  87       8.062  14.711 -17.672  1.00 91.81           C  
ATOM   2603  CB  VAL B  87       9.273  15.586 -19.703  1.00 91.81           C  
ATOM   2604  O   VAL B  87       8.602  14.078 -16.766  1.00 91.81           O  
ATOM   2605  CG1 VAL B  87      10.430  15.906 -18.766  1.00 91.81           C  
ATOM   2606  CG2 VAL B  87       9.789  15.219 -21.094  1.00 91.81           C  
ATOM   2607  N   ASP B  88       7.203  15.602 -17.453  1.00 90.81           N  
ATOM   2608  CA  ASP B  88       6.793  15.945 -16.094  1.00 90.81           C  
ATOM   2609  C   ASP B  88       6.117  14.758 -15.406  1.00 90.81           C  
ATOM   2610  CB  ASP B  88       5.848  17.141 -16.109  1.00 90.81           C  
ATOM   2611  O   ASP B  88       6.336  14.508 -14.219  1.00 90.81           O  
ATOM   2612  CG  ASP B  88       6.566  18.453 -16.359  1.00 90.81           C  
ATOM   2613  OD1 ASP B  88       7.789  18.547 -16.109  1.00 90.81           O  
ATOM   2614  OD2 ASP B  88       5.906  19.422 -16.828  1.00 90.81           O  
ATOM   2615  N   LYS B  89       5.316  14.148 -16.188  1.00 94.50           N  
ATOM   2616  CA  LYS B  89       4.648  12.961 -15.648  1.00 94.50           C  
ATOM   2617  C   LYS B  89       5.660  11.914 -15.195  1.00 94.50           C  
ATOM   2618  CB  LYS B  89       3.707  12.359 -16.703  1.00 94.50           C  
ATOM   2619  O   LYS B  89       5.590  11.422 -14.070  1.00 94.50           O  
ATOM   2620  CG  LYS B  89       2.832  11.234 -16.172  1.00 94.50           C  
ATOM   2621  CD  LYS B  89       1.855  10.742 -17.234  1.00 94.50           C  
ATOM   2622  CE  LYS B  89       0.866   9.734 -16.656  1.00 94.50           C  
ATOM   2623  NZ  LYS B  89      -0.163   9.336 -17.656  1.00 94.50           N  
ATOM   2624  N   ILE B  90       6.582  11.625 -15.984  1.00 93.69           N  
ATOM   2625  CA  ILE B  90       7.613  10.641 -15.680  1.00 93.69           C  
ATOM   2626  C   ILE B  90       8.430  11.102 -14.477  1.00 93.69           C  
ATOM   2627  CB  ILE B  90       8.539  10.398 -16.891  1.00 93.69           C  
ATOM   2628  O   ILE B  90       8.688  10.328 -13.555  1.00 93.69           O  
ATOM   2629  CG1 ILE B  90       7.797   9.617 -17.984  1.00 93.69           C  
ATOM   2630  CG2 ILE B  90       9.812   9.664 -16.469  1.00 93.69           C  
ATOM   2631  CD1 ILE B  90       8.586   9.445 -19.266  1.00 93.69           C  
ATOM   2632  N   LEU B  91       8.789  12.305 -14.445  1.00 92.69           N  
ATOM   2633  CA  LEU B  91       9.562  12.867 -13.336  1.00 92.69           C  
ATOM   2634  C   LEU B  91       8.781  12.789 -12.031  1.00 92.69           C  
ATOM   2635  CB  LEU B  91       9.945  14.320 -13.633  1.00 92.69           C  
ATOM   2636  O   LEU B  91       9.336  12.422 -10.992  1.00 92.69           O  
ATOM   2637  CG  LEU B  91      10.914  14.977 -12.656  1.00 92.69           C  
ATOM   2638  CD1 LEU B  91      12.258  14.258 -12.672  1.00 92.69           C  
ATOM   2639  CD2 LEU B  91      11.094  16.453 -12.992  1.00 92.69           C  
ATOM   2640  N   GLY B  92       7.543  13.188 -12.062  1.00 94.12           N  
ATOM   2641  CA  GLY B  92       6.699  13.102 -10.891  1.00 94.12           C  
ATOM   2642  C   GLY B  92       6.617  11.695 -10.312  1.00 94.12           C  
ATOM   2643  O   GLY B  92       6.719  11.508  -9.102  1.00 94.12           O  
ATOM   2644  N   LEU B  93       6.488  10.750 -11.180  1.00 94.00           N  
ATOM   2645  CA  LEU B  93       6.410   9.352 -10.766  1.00 94.00           C  
ATOM   2646  C   LEU B  93       7.766   8.852 -10.273  1.00 94.00           C  
ATOM   2647  CB  LEU B  93       5.910   8.477 -11.914  1.00 94.00           C  
ATOM   2648  O   LEU B  93       7.840   8.078  -9.320  1.00 94.00           O  
ATOM   2649  CG  LEU B  93       4.473   8.711 -12.375  1.00 94.00           C  
ATOM   2650  CD1 LEU B  93       4.199   7.965 -13.672  1.00 94.00           C  
ATOM   2651  CD2 LEU B  93       3.488   8.273 -11.289  1.00 94.00           C  
ATOM   2652  N   GLU B  94       8.789   9.266 -10.781  1.00 91.25           N  
ATOM   2653  CA  GLU B  94      10.141   8.867 -10.383  1.00 91.25           C  
ATOM   2654  C   GLU B  94      10.484   9.398  -9.000  1.00 91.25           C  
ATOM   2655  CB  GLU B  94      11.164   9.367 -11.406  1.00 91.25           C  
ATOM   2656  O   GLU B  94      11.203   8.742  -8.242  1.00 91.25           O  
ATOM   2657  CG  GLU B  94      11.281   8.484 -12.641  1.00 91.25           C  
ATOM   2658  CD  GLU B  94      12.305   8.984 -13.648  1.00 91.25           C  
ATOM   2659  OE1 GLU B  94      12.664   8.227 -14.578  1.00 91.25           O  
ATOM   2660  OE2 GLU B  94      12.758  10.141 -13.492  1.00 91.25           O  
ATOM   2661  N   ILE B  95       9.992  10.523  -8.719  1.00 87.00           N  
ATOM   2662  CA  ILE B  95      10.203  11.117  -7.406  1.00 87.00           C  
ATOM   2663  C   ILE B  95       9.492  10.289  -6.340  1.00 87.00           C  
ATOM   2664  CB  ILE B  95       9.719  12.586  -7.359  1.00 87.00           C  
ATOM   2665  O   ILE B  95       9.891  10.297  -5.172  1.00 87.00           O  
ATOM   2666  CG1 ILE B  95      10.672  13.484  -8.156  1.00 87.00           C  
ATOM   2667  CG2 ILE B  95       9.594  13.070  -5.914  1.00 87.00           C  
ATOM   2668  CD1 ILE B  95      10.109  14.867  -8.453  1.00 87.00           C  
ATOM   2669  N   GLY B  96       8.406   9.594  -6.805  1.00 86.56           N  
ATOM   2670  CA  GLY B  96       7.758   8.695  -5.871  1.00 86.56           C  
ATOM   2671  C   GLY B  96       6.262   8.938  -5.754  1.00 86.56           C  
ATOM   2672  O   GLY B  96       5.613   8.406  -4.844  1.00 86.56           O  
ATOM   2673  N   ALA B  97       5.746   9.781  -6.598  1.00 93.88           N  
ATOM   2674  CA  ALA B  97       4.293   9.938  -6.598  1.00 93.88           C  
ATOM   2675  C   ALA B  97       3.600   8.625  -6.965  1.00 93.88           C  
ATOM   2676  CB  ALA B  97       3.881  11.047  -7.566  1.00 93.88           C  
ATOM   2677  O   ALA B  97       4.074   7.887  -7.828  1.00 93.88           O  
ATOM   2678  N   ASP B  98       2.531   8.422  -6.324  1.00 93.19           N  
ATOM   2679  CA  ASP B  98       1.776   7.195  -6.562  1.00 93.19           C  
ATOM   2680  C   ASP B  98       0.926   7.312  -7.828  1.00 93.19           C  
ATOM   2681  CB  ASP B  98       0.890   6.867  -5.359  1.00 93.19           C  
ATOM   2682  O   ASP B  98       0.577   6.301  -8.438  1.00 93.19           O  
ATOM   2683  CG  ASP B  98       1.683   6.617  -4.090  1.00 93.19           C  
ATOM   2684  OD1 ASP B  98       2.346   5.562  -3.984  1.00 93.19           O  
ATOM   2685  OD2 ASP B  98       1.643   7.477  -3.188  1.00 93.19           O  
ATOM   2686  N   ASP B  99       0.526   8.547  -8.141  1.00 95.56           N  
ATOM   2687  CA  ASP B  99      -0.289   8.805  -9.320  1.00 95.56           C  
ATOM   2688  C   ASP B  99      -0.062  10.227  -9.844  1.00 95.56           C  
ATOM   2689  CB  ASP B  99      -1.771   8.594  -9.016  1.00 95.56           C  
ATOM   2690  O   ASP B  99       0.467  11.078  -9.125  1.00 95.56           O  
ATOM   2691  CG  ASP B  99      -2.559   8.078 -10.203  1.00 95.56           C  
ATOM   2692  OD1 ASP B  99      -2.080   8.203 -11.352  1.00 95.56           O  
ATOM   2693  OD2 ASP B  99      -3.668   7.543  -9.992  1.00 95.56           O  
ATOM   2694  N   TYR B 100      -0.329  10.359 -11.086  1.00 95.81           N  
ATOM   2695  CA  TYR B 100      -0.267  11.617 -11.820  1.00 95.81           C  
ATOM   2696  C   TYR B 100      -1.521  11.820 -12.664  1.00 95.81           C  
ATOM   2697  CB  TYR B 100       0.976  11.664 -12.711  1.00 95.81           C  
ATOM   2698  O   TYR B 100      -1.721  11.133 -13.664  1.00 95.81           O  
ATOM   2699  CG  TYR B 100       1.300  13.039 -13.234  1.00 95.81           C  
ATOM   2700  CD1 TYR B 100       0.552  13.609 -14.266  1.00 95.81           C  
ATOM   2701  CD2 TYR B 100       2.354  13.773 -12.703  1.00 95.81           C  
ATOM   2702  CE1 TYR B 100       0.849  14.875 -14.750  1.00 95.81           C  
ATOM   2703  CE2 TYR B 100       2.660  15.047 -13.180  1.00 95.81           C  
ATOM   2704  OH  TYR B 100       2.199  16.844 -14.688  1.00 95.81           O  
ATOM   2705  CZ  TYR B 100       1.902  15.586 -14.203  1.00 95.81           C  
ATOM   2706  N   ILE B 101      -2.389  12.742 -12.250  1.00 95.69           N  
ATOM   2707  CA  ILE B 101      -3.658  13.016 -12.914  1.00 95.69           C  
ATOM   2708  C   ILE B 101      -3.637  14.422 -13.516  1.00 95.69           C  
ATOM   2709  CB  ILE B 101      -4.848  12.867 -11.945  1.00 95.69           C  
ATOM   2710  O   ILE B 101      -3.236  15.383 -12.852  1.00 95.69           O  
ATOM   2711  CG1 ILE B 101      -4.867  11.461 -11.336  1.00 95.69           C  
ATOM   2712  CG2 ILE B 101      -6.168  13.180 -12.656  1.00 95.69           C  
ATOM   2713  CD1 ILE B 101      -5.906  11.273 -10.242  1.00 95.69           C  
ATOM   2714  N   THR B 102      -4.031  14.562 -14.734  1.00 95.56           N  
ATOM   2715  CA  THR B 102      -4.004  15.836 -15.438  1.00 95.56           C  
ATOM   2716  C   THR B 102      -5.348  16.547 -15.320  1.00 95.56           C  
ATOM   2717  CB  THR B 102      -3.645  15.648 -16.922  1.00 95.56           C  
ATOM   2718  O   THR B 102      -6.391  15.906 -15.219  1.00 95.56           O  
ATOM   2719  CG2 THR B 102      -2.229  15.102 -17.078  1.00 95.56           C  
ATOM   2720  OG1 THR B 102      -4.566  14.727 -17.516  1.00 95.56           O  
ATOM   2721  N   LYS B 103      -5.305  17.922 -15.234  1.00 94.56           N  
ATOM   2722  CA  LYS B 103      -6.488  18.766 -15.383  1.00 94.56           C  
ATOM   2723  C   LYS B 103      -6.816  19.000 -16.859  1.00 94.56           C  
ATOM   2724  CB  LYS B 103      -6.285  20.109 -14.680  1.00 94.56           C  
ATOM   2725  O   LYS B 103      -5.914  19.172 -17.672  1.00 94.56           O  
ATOM   2726  CG  LYS B 103      -6.070  20.000 -13.180  1.00 94.56           C  
ATOM   2727  CD  LYS B 103      -5.773  21.344 -12.547  1.00 94.56           C  
ATOM   2728  CE  LYS B 103      -5.426  21.219 -11.070  1.00 94.56           C  
ATOM   2729  NZ  LYS B 103      -4.984  22.516 -10.484  1.00 94.56           N  
ATOM   2730  N   PRO B 104      -8.094  19.047 -17.203  1.00 94.88           N  
ATOM   2731  CA  PRO B 104      -9.281  18.750 -16.391  1.00 94.88           C  
ATOM   2732  C   PRO B 104      -9.383  17.266 -16.031  1.00 94.88           C  
ATOM   2733  CB  PRO B 104     -10.438  19.172 -17.312  1.00 94.88           C  
ATOM   2734  O   PRO B 104      -8.797  16.422 -16.719  1.00 94.88           O  
ATOM   2735  CG  PRO B 104      -9.938  18.938 -18.688  1.00 94.88           C  
ATOM   2736  CD  PRO B 104      -8.453  19.188 -18.719  1.00 94.88           C  
ATOM   2737  N   PHE B 105      -9.984  16.984 -15.000  1.00 94.44           N  
ATOM   2738  CA  PHE B 105     -10.047  15.609 -14.508  1.00 94.44           C  
ATOM   2739  C   PHE B 105     -11.484  15.172 -14.297  1.00 94.44           C  
ATOM   2740  CB  PHE B 105      -9.258  15.469 -13.203  1.00 94.44           C  
ATOM   2741  O   PHE B 105     -12.383  16.000 -14.188  1.00 94.44           O  
ATOM   2742  CG  PHE B 105      -9.773  16.328 -12.086  1.00 94.44           C  
ATOM   2743  CD1 PHE B 105      -9.297  17.625 -11.906  1.00 94.44           C  
ATOM   2744  CD2 PHE B 105     -10.742  15.852 -11.211  1.00 94.44           C  
ATOM   2745  CE1 PHE B 105      -9.773  18.422 -10.875  1.00 94.44           C  
ATOM   2746  CE2 PHE B 105     -11.219  16.641 -10.172  1.00 94.44           C  
ATOM   2747  CZ  PHE B 105     -10.734  17.938 -10.008  1.00 94.44           C  
ATOM   2748  N   ASN B 106     -11.711  13.859 -14.352  1.00 94.94           N  
ATOM   2749  CA  ASN B 106     -12.977  13.250 -13.961  1.00 94.94           C  
ATOM   2750  C   ASN B 106     -13.055  13.023 -12.453  1.00 94.94           C  
ATOM   2751  CB  ASN B 106     -13.180  11.930 -14.703  1.00 94.94           C  
ATOM   2752  O   ASN B 106     -12.273  12.250 -11.898  1.00 94.94           O  
ATOM   2753  CG  ASN B 106     -14.547  11.320 -14.445  1.00 94.94           C  
ATOM   2754  ND2 ASN B 106     -15.141  10.742 -15.484  1.00 94.94           N  
ATOM   2755  OD1 ASN B 106     -15.055  11.367 -13.328  1.00 94.94           O  
ATOM   2756  N   PRO B 107     -13.984  13.711 -11.789  1.00 95.56           N  
ATOM   2757  CA  PRO B 107     -14.062  13.609 -10.328  1.00 95.56           C  
ATOM   2758  C   PRO B 107     -14.250  12.164  -9.852  1.00 95.56           C  
ATOM   2759  CB  PRO B 107     -15.289  14.461  -9.977  1.00 95.56           C  
ATOM   2760  O   PRO B 107     -13.719  11.781  -8.812  1.00 95.56           O  
ATOM   2761  CG  PRO B 107     -15.414  15.430 -11.109  1.00 95.56           C  
ATOM   2762  CD  PRO B 107     -14.961  14.750 -12.367  1.00 95.56           C  
ATOM   2763  N   ARG B 108     -15.016  11.422 -10.547  1.00 93.94           N  
ATOM   2764  CA  ARG B 108     -15.234  10.031 -10.172  1.00 93.94           C  
ATOM   2765  C   ARG B 108     -13.938   9.234 -10.258  1.00 93.94           C  
ATOM   2766  CB  ARG B 108     -16.297   9.391 -11.062  1.00 93.94           C  
ATOM   2767  O   ARG B 108     -13.617   8.461  -9.352  1.00 93.94           O  
ATOM   2768  CG  ARG B 108     -16.734   8.008 -10.602  1.00 93.94           C  
ATOM   2769  CD  ARG B 108     -17.953   7.520 -11.375  1.00 93.94           C  
ATOM   2770  NE  ARG B 108     -18.391   6.203 -10.922  1.00 93.94           N  
ATOM   2771  NH1 ARG B 108     -20.344   6.188 -12.156  1.00 93.94           N  
ATOM   2772  NH2 ARG B 108     -19.812   4.402 -10.820  1.00 93.94           N  
ATOM   2773  CZ  ARG B 108     -19.516   5.602 -11.297  1.00 93.94           C  
ATOM   2774  N   GLU B 109     -13.203   9.391 -11.320  1.00 95.25           N  
ATOM   2775  CA  GLU B 109     -11.906   8.727 -11.453  1.00 95.25           C  
ATOM   2776  C   GLU B 109     -10.961   9.125 -10.320  1.00 95.25           C  
ATOM   2777  CB  GLU B 109     -11.273   9.055 -12.805  1.00 95.25           C  
ATOM   2778  O   GLU B 109     -10.305   8.266  -9.727  1.00 95.25           O  
ATOM   2779  CG  GLU B 109      -9.930   8.375 -13.039  1.00 95.25           C  
ATOM   2780  CD  GLU B 109      -9.336   8.672 -14.406  1.00 95.25           C  
ATOM   2781  OE1 GLU B 109      -8.172   8.281 -14.656  1.00 95.25           O  
ATOM   2782  OE2 GLU B 109     -10.031   9.305 -15.227  1.00 95.25           O  
ATOM   2783  N   LEU B 110     -10.930  10.391 -10.086  1.00 96.81           N  
ATOM   2784  CA  LEU B 110     -10.047  10.906  -9.039  1.00 96.81           C  
ATOM   2785  C   LEU B 110     -10.359  10.258  -7.695  1.00 96.81           C  
ATOM   2786  CB  LEU B 110     -10.188  12.430  -8.930  1.00 96.81           C  
ATOM   2787  O   LEU B 110      -9.453   9.805  -6.996  1.00 96.81           O  
ATOM   2788  CG  LEU B 110      -9.391  13.102  -7.809  1.00 96.81           C  
ATOM   2789  CD1 LEU B 110      -7.895  12.906  -8.031  1.00 96.81           C  
ATOM   2790  CD2 LEU B 110      -9.742  14.578  -7.719  1.00 96.81           C  
ATOM   2791  N   THR B 111     -11.625  10.156  -7.332  1.00 96.06           N  
ATOM   2792  CA  THR B 111     -12.016   9.648  -6.020  1.00 96.06           C  
ATOM   2793  C   THR B 111     -11.742   8.148  -5.918  1.00 96.06           C  
ATOM   2794  CB  THR B 111     -13.500   9.930  -5.727  1.00 96.06           C  
ATOM   2795  O   THR B 111     -11.336   7.656  -4.867  1.00 96.06           O  
ATOM   2796  CG2 THR B 111     -13.758  11.422  -5.586  1.00 96.06           C  
ATOM   2797  OG1 THR B 111     -14.297   9.414  -6.801  1.00 96.06           O  
ATOM   2798  N   ILE B 112     -11.938   7.422  -6.984  1.00 94.75           N  
ATOM   2799  CA  ILE B 112     -11.711   5.980  -6.973  1.00 94.75           C  
ATOM   2800  C   ILE B 112     -10.211   5.699  -6.859  1.00 94.75           C  
ATOM   2801  CB  ILE B 112     -12.281   5.305  -8.242  1.00 94.75           C  
ATOM   2802  O   ILE B 112      -9.797   4.812  -6.113  1.00 94.75           O  
ATOM   2803  CG1 ILE B 112     -13.812   5.430  -8.258  1.00 94.75           C  
ATOM   2804  CG2 ILE B 112     -11.852   3.838  -8.312  1.00 94.75           C  
ATOM   2805  CD1 ILE B 112     -14.445   5.070  -9.602  1.00 94.75           C  
ATOM   2806  N   ARG B 113      -9.398   6.438  -7.594  1.00 95.94           N  
ATOM   2807  CA  ARG B 113      -7.949   6.289  -7.500  1.00 95.94           C  
ATOM   2808  C   ARG B 113      -7.461   6.582  -6.082  1.00 95.94           C  
ATOM   2809  CB  ARG B 113      -7.250   7.219  -8.492  1.00 95.94           C  
ATOM   2810  O   ARG B 113      -6.621   5.852  -5.551  1.00 95.94           O  
ATOM   2811  CG  ARG B 113      -7.348   6.758  -9.938  1.00 95.94           C  
ATOM   2812  CD  ARG B 113      -6.590   7.684 -10.883  1.00 95.94           C  
ATOM   2813  NE  ARG B 113      -6.621   7.195 -12.258  1.00 95.94           N  
ATOM   2814  NH1 ARG B 113      -4.770   5.832 -12.031  1.00 95.94           N  
ATOM   2815  NH2 ARG B 113      -5.871   5.949 -14.039  1.00 95.94           N  
ATOM   2816  CZ  ARG B 113      -5.754   6.328 -12.773  1.00 95.94           C  
ATOM   2817  N   ALA B 114      -7.996   7.582  -5.504  1.00 95.06           N  
ATOM   2818  CA  ALA B 114      -7.641   7.930  -4.129  1.00 95.06           C  
ATOM   2819  C   ALA B 114      -8.039   6.816  -3.162  1.00 95.06           C  
ATOM   2820  CB  ALA B 114      -8.305   9.242  -3.723  1.00 95.06           C  
ATOM   2821  O   ALA B 114      -7.250   6.426  -2.299  1.00 95.06           O  
ATOM   2822  N   ARG B 115      -9.180   6.332  -3.301  1.00 91.25           N  
ATOM   2823  CA  ARG B 115      -9.672   5.258  -2.447  1.00 91.25           C  
ATOM   2824  C   ARG B 115      -8.789   4.020  -2.555  1.00 91.25           C  
ATOM   2825  CB  ARG B 115     -11.117   4.902  -2.811  1.00 91.25           C  
ATOM   2826  O   ARG B 115      -8.414   3.424  -1.542  1.00 91.25           O  
ATOM   2827  CG  ARG B 115     -11.695   3.762  -1.988  1.00 91.25           C  
ATOM   2828  CD  ARG B 115     -13.102   3.396  -2.443  1.00 91.25           C  
ATOM   2829  NE  ARG B 115     -13.234   3.463  -3.896  1.00 91.25           N  
ATOM   2830  NH1 ARG B 115     -15.070   2.061  -4.004  1.00 91.25           N  
ATOM   2831  NH2 ARG B 115     -14.188   2.959  -5.922  1.00 91.25           N  
ATOM   2832  CZ  ARG B 115     -14.164   2.828  -4.605  1.00 91.25           C  
ATOM   2833  N   ASN B 116      -8.477   3.660  -3.744  1.00 89.81           N  
ATOM   2834  CA  ASN B 116      -7.645   2.484  -3.969  1.00 89.81           C  
ATOM   2835  C   ASN B 116      -6.254   2.660  -3.365  1.00 89.81           C  
ATOM   2836  CB  ASN B 116      -7.539   2.180  -5.465  1.00 89.81           C  
ATOM   2837  O   ASN B 116      -5.730   1.745  -2.727  1.00 89.81           O  
ATOM   2838  CG  ASN B 116      -8.828   1.642  -6.043  1.00 89.81           C  
ATOM   2839  ND2 ASN B 116      -8.875   1.487  -7.363  1.00 89.81           N  
ATOM   2840  OD1 ASN B 116      -9.789   1.369  -5.312  1.00 89.81           O  
ATOM   2841  N   LEU B 117      -5.715   3.807  -3.576  1.00 90.56           N  
ATOM   2842  CA  LEU B 117      -4.398   4.109  -3.029  1.00 90.56           C  
ATOM   2843  C   LEU B 117      -4.418   4.074  -1.505  1.00 90.56           C  
ATOM   2844  CB  LEU B 117      -3.916   5.477  -3.514  1.00 90.56           C  
ATOM   2845  O   LEU B 117      -3.527   3.496  -0.880  1.00 90.56           O  
ATOM   2846  CG  LEU B 117      -2.525   5.914  -3.047  1.00 90.56           C  
ATOM   2847  CD1 LEU B 117      -1.480   4.887  -3.473  1.00 90.56           C  
ATOM   2848  CD2 LEU B 117      -2.184   7.293  -3.600  1.00 90.56           C  
ATOM   2849  N   LEU B 118      -5.402   4.617  -0.922  1.00 85.31           N  
ATOM   2850  CA  LEU B 118      -5.543   4.645   0.530  1.00 85.31           C  
ATOM   2851  C   LEU B 118      -5.734   3.236   1.082  1.00 85.31           C  
ATOM   2852  CB  LEU B 118      -6.719   5.531   0.940  1.00 85.31           C  
ATOM   2853  O   LEU B 118      -5.242   2.916   2.166  1.00 85.31           O  
ATOM   2854  CG  LEU B 118      -6.477   7.043   0.905  1.00 85.31           C  
ATOM   2855  CD1 LEU B 118      -7.797   7.793   1.007  1.00 85.31           C  
ATOM   2856  CD2 LEU B 118      -5.531   7.457   2.027  1.00 85.31           C  
ATOM   2857  N   SER B 119      -6.406   2.447   0.400  1.00 77.31           N  
ATOM   2858  CA  SER B 119      -6.605   1.063   0.815  1.00 77.31           C  
ATOM   2859  C   SER B 119      -5.281   0.313   0.899  1.00 77.31           C  
ATOM   2860  CB  SER B 119      -7.547   0.344  -0.151  1.00 77.31           C  
ATOM   2861  O   SER B 119      -5.094  -0.528   1.780  1.00 77.31           O  
ATOM   2862  OG  SER B 119      -6.902   0.094  -1.389  1.00 77.31           O  
ATOM   2863  N   ARG B 120      -4.414   0.629   0.006  1.00 73.69           N  
ATOM   2864  CA  ARG B 120      -3.105  -0.014  -0.042  1.00 73.69           C  
ATOM   2865  C   ARG B 120      -2.213   0.473   1.095  1.00 73.69           C  
ATOM   2866  CB  ARG B 120      -2.426   0.245  -1.389  1.00 73.69           C  
ATOM   2867  O   ARG B 120      -1.430  -0.300   1.651  1.00 73.69           O  
ATOM   2868  CG  ARG B 120      -3.154  -0.369  -2.574  1.00 73.69           C  
ATOM   2869  CD  ARG B 120      -3.031  -1.887  -2.586  1.00 73.69           C  
ATOM   2870  NE  ARG B 120      -3.668  -2.471  -3.762  1.00 73.69           N  
ATOM   2871  NH1 ARG B 120      -3.576  -4.645  -2.990  1.00 73.69           N  
ATOM   2872  NH2 ARG B 120      -4.500  -4.191  -5.039  1.00 73.69           N  
ATOM   2873  CZ  ARG B 120      -3.912  -3.768  -3.928  1.00 73.69           C  
ATOM   2874  N   THR B 121      -2.291   1.754   1.363  1.00 70.75           N  
ATOM   2875  CA  THR B 121      -1.335   2.371   2.277  1.00 70.75           C  
ATOM   2876  C   THR B 121      -1.836   2.293   3.717  1.00 70.75           C  
ATOM   2877  CB  THR B 121      -1.072   3.842   1.900  1.00 70.75           C  
ATOM   2878  O   THR B 121      -1.041   2.320   4.660  1.00 70.75           O  
ATOM   2879  CG2 THR B 121      -0.399   3.947   0.536  1.00 70.75           C  
ATOM   2880  OG1 THR B 121      -2.318   4.547   1.863  1.00 70.75           O  
ATOM   2881  N   MET B 122      -3.096   2.371   3.889  1.00 55.81           N  
ATOM   2882  CA  MET B 122      -3.641   2.334   5.242  1.00 55.81           C  
ATOM   2883  C   MET B 122      -3.898   0.897   5.688  1.00 55.81           C  
ATOM   2884  CB  MET B 122      -4.934   3.146   5.324  1.00 55.81           C  
ATOM   2885  O   MET B 122      -4.332   0.660   6.816  1.00 55.81           O  
ATOM   2886  CG  MET B 122      -4.727   4.645   5.195  1.00 55.81           C  
ATOM   2887  SD  MET B 122      -6.066   5.613   5.992  1.00 55.81           S  
ATOM   2888  CE  MET B 122      -7.508   4.934   5.125  1.00 55.81           C  
ATOM   2889  N   ASN B 123      -3.074  -0.019   5.180  1.00 43.34           N  
ATOM   2890  CA  ASN B 123      -3.299  -1.431   5.477  1.00 43.34           C  
ATOM   2891  C   ASN B 123      -4.770  -1.714   5.773  1.00 43.34           C  
ATOM   2892  CB  ASN B 123      -2.422  -1.880   6.648  1.00 43.34           C  
ATOM   2893  O   ASN B 123      -5.086  -2.398   6.750  1.00 43.34           O  
ATOM   2894  CG  ASN B 123      -1.009  -2.223   6.223  1.00 43.34           C  
ATOM   2895  ND2 ASN B 123      -0.066  -2.117   7.152  1.00 43.34           N  
ATOM   2896  OD1 ASN B 123      -0.765  -2.580   5.066  1.00 43.34           O  
ATOM   2897  N   LEU B 124      -5.715  -0.886   5.465  1.00 34.84           N  
ATOM   2898  CA  LEU B 124      -7.137  -1.155   5.648  1.00 34.84           C  
ATOM   2899  C   LEU B 124      -7.520  -2.500   5.043  1.00 34.84           C  
ATOM   2900  CB  LEU B 124      -7.980  -0.041   5.023  1.00 34.84           C  
ATOM   2901  O   LEU B 124      -7.465  -2.674   3.822  1.00 34.84           O  
ATOM   2902  CG  LEU B 124      -8.086   1.260   5.820  1.00 34.84           C  
ATOM   2903  CD1 LEU B 124      -8.445   2.420   4.898  1.00 34.84           C  
ATOM   2904  CD2 LEU B 124      -9.109   1.120   6.938  1.00 34.84           C  
ATOM   2905  N   GLY B 125      -7.066  -3.551   5.410  1.00 32.31           N  
ATOM   2906  CA  GLY B 125      -7.711  -4.797   5.027  1.00 32.31           C  
ATOM   2907  C   GLY B 125      -9.195  -4.637   4.738  1.00 32.31           C  
ATOM   2908  O   GLY B 125      -9.812  -3.654   5.156  1.00 32.31           O  
ATOM   2909  N   THR B 126      -9.828  -4.910   3.820  1.00 28.45           N  
ATOM   2910  CA  THR B 126     -11.281  -5.020   3.902  1.00 28.45           C  
ATOM   2911  C   THR B 126     -11.711  -5.422   5.309  1.00 28.45           C  
ATOM   2912  CB  THR B 126     -11.820  -6.035   2.883  1.00 28.45           C  
ATOM   2913  O   THR B 126     -11.289  -6.461   5.820  1.00 28.45           O  
ATOM   2914  CG2 THR B 126     -11.914  -5.422   1.489  1.00 28.45           C  
ATOM   2915  OG1 THR B 126     -10.945  -7.168   2.834  1.00 28.45           O  
ATOM   2916  N   VAL B 127     -12.031  -4.625   6.273  1.00 26.22           N  
ATOM   2917  CA  VAL B 127     -12.930  -4.934   7.379  1.00 26.22           C  
ATOM   2918  C   VAL B 127     -14.164  -5.668   6.848  1.00 26.22           C  
ATOM   2919  CB  VAL B 127     -13.359  -3.658   8.141  1.00 26.22           C  
ATOM   2920  O   VAL B 127     -15.008  -5.070   6.180  1.00 26.22           O  
ATOM   2921  CG1 VAL B 127     -14.258  -4.008   9.320  1.00 26.22           C  
ATOM   2922  CG2 VAL B 127     -12.125  -2.883   8.609  1.00 26.22           C  
ATOM   2923  N   SER B 128     -14.359  -6.645   6.250  1.00 25.05           N  
ATOM   2924  CA  SER B 128     -15.625  -7.242   6.668  1.00 25.05           C  
ATOM   2925  C   SER B 128     -15.758  -7.258   8.188  1.00 25.05           C  
ATOM   2926  CB  SER B 128     -15.758  -8.664   6.121  1.00 25.05           C  
ATOM   2927  O   SER B 128     -14.758  -7.145   8.898  1.00 25.05           O  
ATOM   2928  OG  SER B 128     -14.914  -9.555   6.836  1.00 25.05           O  
ATOM   2929  N   GLU B 129     -17.016  -7.637   8.992  1.00 23.73           N  
ATOM   2930  CA  GLU B 129     -17.609  -7.609  10.328  1.00 23.73           C  
ATOM   2931  C   GLU B 129     -16.641  -8.164  11.367  1.00 23.73           C  
ATOM   2932  CB  GLU B 129     -18.922  -8.406  10.352  1.00 23.73           C  
ATOM   2933  O   GLU B 129     -16.391  -7.527  12.391  1.00 23.73           O  
ATOM   2934  CG  GLU B 129     -20.156  -7.566  10.055  1.00 23.73           C  
ATOM   2935  CD  GLU B 129     -21.391  -8.398   9.781  1.00 23.73           C  
ATOM   2936  OE1 GLU B 129     -22.484  -7.816   9.609  1.00 23.73           O  
ATOM   2937  OE2 GLU B 129     -21.266  -9.641   9.727  1.00 23.73           O  
ATOM   2938  N   GLU B 130     -16.891  -9.578  12.000  1.00 23.44           N  
ATOM   2939  CA  GLU B 130     -16.906 -10.156  13.344  1.00 23.44           C  
ATOM   2940  C   GLU B 130     -15.500 -10.523  13.812  1.00 23.44           C  
ATOM   2941  CB  GLU B 130     -17.812 -11.391  13.383  1.00 23.44           C  
ATOM   2942  O   GLU B 130     -15.258 -10.633  15.016  1.00 23.44           O  
ATOM   2943  CG  GLU B 130     -19.266 -11.070  13.703  1.00 23.44           C  
ATOM   2944  CD  GLU B 130     -20.172 -12.289  13.609  1.00 23.44           C  
ATOM   2945  OE1 GLU B 130     -21.391 -12.156  13.891  1.00 23.44           O  
ATOM   2946  OE2 GLU B 130     -19.672 -13.383  13.266  1.00 23.44           O  
ATOM   2947  N   ARG B 131     -14.547 -11.383  13.219  1.00 25.80           N  
ATOM   2948  CA  ARG B 131     -13.867 -12.297  14.125  1.00 25.80           C  
ATOM   2949  C   ARG B 131     -12.938 -11.539  15.078  1.00 25.80           C  
ATOM   2950  CB  ARG B 131     -13.070 -13.344  13.344  1.00 25.80           C  
ATOM   2951  O   ARG B 131     -12.227 -10.625  14.656  1.00 25.80           O  
ATOM   2952  CG  ARG B 131     -13.906 -14.516  12.859  1.00 25.80           C  
ATOM   2953  CD  ARG B 131     -13.039 -15.602  12.234  1.00 25.80           C  
ATOM   2954  NE  ARG B 131     -13.727 -16.266  11.133  1.00 25.80           N  
ATOM   2955  NH1 ARG B 131     -12.031 -17.797  10.734  1.00 25.80           N  
ATOM   2956  NH2 ARG B 131     -13.938 -17.828   9.461  1.00 25.80           N  
ATOM   2957  CZ  ARG B 131     -13.234 -17.297  10.445  1.00 25.80           C  
ATOM   2958  N   ARG B 132     -12.969 -11.703  16.453  1.00 27.28           N  
ATOM   2959  CA  ARG B 132     -12.438 -11.438  17.797  1.00 27.28           C  
ATOM   2960  C   ARG B 132     -10.938 -11.695  17.859  1.00 27.28           C  
ATOM   2961  CB  ARG B 132     -13.156 -12.305  18.844  1.00 27.28           C  
ATOM   2962  O   ARG B 132     -10.438 -12.273  18.812  1.00 27.28           O  
ATOM   2963  CG  ARG B 132     -14.391 -11.648  19.438  1.00 27.28           C  
ATOM   2964  CD  ARG B 132     -15.031 -12.523  20.500  1.00 27.28           C  
ATOM   2965  NE  ARG B 132     -16.484 -12.312  20.578  1.00 27.28           N  
ATOM   2966  NH1 ARG B 132     -16.844 -13.930  22.188  1.00 27.28           N  
ATOM   2967  NH2 ARG B 132     -18.594 -12.711  21.359  1.00 27.28           N  
ATOM   2968  CZ  ARG B 132     -17.297 -12.984  21.375  1.00 27.28           C  
ATOM   2969  N   SER B 133     -10.148 -12.281  16.891  1.00 32.75           N  
ATOM   2970  CA  SER B 133      -8.766 -12.617  17.203  1.00 32.75           C  
ATOM   2971  C   SER B 133      -8.062 -11.477  17.922  1.00 32.75           C  
ATOM   2972  CB  SER B 133      -8.000 -12.961  15.922  1.00 32.75           C  
ATOM   2973  O   SER B 133      -8.469 -10.320  17.812  1.00 32.75           O  
ATOM   2974  OG  SER B 133      -7.898 -11.828  15.078  1.00 32.75           O  
ATOM   2975  N   VAL B 134      -6.980 -11.648  18.781  1.00 37.25           N  
ATOM   2976  CA  VAL B 134      -6.527 -10.609  19.703  1.00 37.25           C  
ATOM   2977  C   VAL B 134      -6.391  -9.281  18.969  1.00 37.25           C  
ATOM   2978  CB  VAL B 134      -5.188 -10.992  20.375  1.00 37.25           C  
ATOM   2979  O   VAL B 134      -5.438  -9.086  18.203  1.00 37.25           O  
ATOM   2980  CG1 VAL B 134      -4.719  -9.883  21.312  1.00 37.25           C  
ATOM   2981  CG2 VAL B 134      -5.320 -12.312  21.125  1.00 37.25           C  
ATOM   2982  N   GLU B 135      -7.355  -8.742  18.234  1.00 49.59           N  
ATOM   2983  CA  GLU B 135      -7.656  -7.555  17.438  1.00 49.59           C  
ATOM   2984  C   GLU B 135      -7.246  -6.285  18.172  1.00 49.59           C  
ATOM   2985  CB  GLU B 135      -9.148  -7.504  17.094  1.00 49.59           C  
ATOM   2986  O   GLU B 135      -6.934  -5.270  17.547  1.00 49.59           O  
ATOM   2987  CG  GLU B 135      -9.539  -8.398  15.930  1.00 49.59           C  
ATOM   2988  CD  GLU B 135     -11.000  -8.281  15.547  1.00 49.59           C  
ATOM   2989  OE1 GLU B 135     -11.398  -8.797  14.477  1.00 49.59           O  
ATOM   2990  OE2 GLU B 135     -11.766  -7.664  16.328  1.00 49.59           O  
ATOM   2991  N   SER B 136      -7.117  -6.391  19.406  1.00 61.88           N  
ATOM   2992  CA  SER B 136      -6.820  -5.246  20.250  1.00 61.88           C  
ATOM   2993  C   SER B 136      -6.051  -5.672  21.500  1.00 61.88           C  
ATOM   2994  CB  SER B 136      -8.109  -4.527  20.656  1.00 61.88           C  
ATOM   2995  O   SER B 136      -6.129  -6.828  21.922  1.00 61.88           O  
ATOM   2996  OG  SER B 136      -8.891  -5.348  21.516  1.00 61.88           O  
ATOM   2997  N   TYR B 137      -4.918  -5.207  21.797  1.00 76.31           N  
ATOM   2998  CA  TYR B 137      -4.340  -5.266  23.141  1.00 76.31           C  
ATOM   2999  C   TYR B 137      -5.172  -4.453  24.125  1.00 76.31           C  
ATOM   3000  CB  TYR B 137      -2.898  -4.750  23.125  1.00 76.31           C  
ATOM   3001  O   TYR B 137      -5.418  -3.264  23.906  1.00 76.31           O  
ATOM   3002  CG  TYR B 137      -1.953  -5.621  22.328  1.00 76.31           C  
ATOM   3003  CD1 TYR B 137      -1.369  -6.750  22.906  1.00 76.31           C  
ATOM   3004  CD2 TYR B 137      -1.641  -5.312  21.016  1.00 76.31           C  
ATOM   3005  CE1 TYR B 137      -0.495  -7.551  22.172  1.00 76.31           C  
ATOM   3006  CE2 TYR B 137      -0.768  -6.109  20.266  1.00 76.31           C  
ATOM   3007  OH  TYR B 137       0.663  -8.016  20.141  1.00 76.31           O  
ATOM   3008  CZ  TYR B 137      -0.201  -7.223  20.859  1.00 76.31           C  
ATOM   3009  N   LYS B 138      -5.684  -5.289  25.062  1.00 81.56           N  
ATOM   3010  CA  LYS B 138      -6.430  -4.602  26.109  1.00 81.56           C  
ATOM   3011  C   LYS B 138      -5.590  -4.449  27.375  1.00 81.56           C  
ATOM   3012  CB  LYS B 138      -7.723  -5.352  26.438  1.00 81.56           C  
ATOM   3013  O   LYS B 138      -4.898  -5.387  27.797  1.00 81.56           O  
ATOM   3014  CG  LYS B 138      -8.727  -5.371  25.281  1.00 81.56           C  
ATOM   3015  CD  LYS B 138     -10.031  -6.039  25.703  1.00 81.56           C  
ATOM   3016  CE  LYS B 138     -11.039  -6.055  24.562  1.00 81.56           C  
ATOM   3017  NZ  LYS B 138     -12.344  -6.641  24.969  1.00 81.56           N  
ATOM   3018  N   PHE B 139      -5.547  -3.258  27.859  1.00 84.75           N  
ATOM   3019  CA  PHE B 139      -4.805  -2.957  29.078  1.00 84.75           C  
ATOM   3020  C   PHE B 139      -5.426  -1.780  29.828  1.00 84.75           C  
ATOM   3021  CB  PHE B 139      -3.338  -2.656  28.750  1.00 84.75           C  
ATOM   3022  O   PHE B 139      -5.688  -0.734  29.219  1.00 84.75           O  
ATOM   3023  CG  PHE B 139      -3.154  -1.580  27.719  1.00 84.75           C  
ATOM   3024  CD1 PHE B 139      -3.176  -1.890  26.359  1.00 84.75           C  
ATOM   3025  CD2 PHE B 139      -2.961  -0.258  28.094  1.00 84.75           C  
ATOM   3026  CE1 PHE B 139      -3.008  -0.896  25.406  1.00 84.75           C  
ATOM   3027  CE2 PHE B 139      -2.791   0.740  27.141  1.00 84.75           C  
ATOM   3028  CZ  PHE B 139      -2.814   0.418  25.797  1.00 84.75           C  
ATOM   3029  N   ASN B 140      -5.723  -2.045  31.172  1.00 83.50           N  
ATOM   3030  CA  ASN B 140      -6.207  -0.979  32.062  1.00 83.50           C  
ATOM   3031  C   ASN B 140      -7.414  -0.266  31.438  1.00 83.50           C  
ATOM   3032  CB  ASN B 140      -5.090   0.023  32.344  1.00 83.50           C  
ATOM   3033  O   ASN B 140      -7.500   0.962  31.484  1.00 83.50           O  
ATOM   3034  CG  ASN B 140      -3.918  -0.605  33.062  1.00 83.50           C  
ATOM   3035  ND2 ASN B 140      -3.904  -0.484  34.406  1.00 83.50           N  
ATOM   3036  OD1 ASN B 140      -3.031  -1.195  32.438  1.00 83.50           O  
ATOM   3037  N   GLY B 141      -8.320  -1.052  30.781  1.00 81.75           N  
ATOM   3038  CA  GLY B 141      -9.523  -0.474  30.203  1.00 81.75           C  
ATOM   3039  C   GLY B 141      -9.312   0.080  28.812  1.00 81.75           C  
ATOM   3040  O   GLY B 141     -10.266   0.502  28.156  1.00 81.75           O  
ATOM   3041  N   TRP B 142      -8.055   0.102  28.469  1.00 84.81           N  
ATOM   3042  CA  TRP B 142      -7.727   0.564  27.125  1.00 84.81           C  
ATOM   3043  C   TRP B 142      -7.617  -0.610  26.156  1.00 84.81           C  
ATOM   3044  CB  TRP B 142      -6.414   1.356  27.141  1.00 84.81           C  
ATOM   3045  O   TRP B 142      -7.453  -1.757  26.578  1.00 84.81           O  
ATOM   3046  CG  TRP B 142      -6.504   2.672  27.844  1.00 84.81           C  
ATOM   3047  CD1 TRP B 142      -6.383   2.889  29.188  1.00 84.81           C  
ATOM   3048  CD2 TRP B 142      -6.738   3.951  27.250  1.00 84.81           C  
ATOM   3049  CE2 TRP B 142      -6.746   4.902  28.297  1.00 84.81           C  
ATOM   3050  CE3 TRP B 142      -6.941   4.387  25.938  1.00 84.81           C  
ATOM   3051  NE1 TRP B 142      -6.527   4.230  29.469  1.00 84.81           N  
ATOM   3052  CH2 TRP B 142      -7.145   6.664  26.766  1.00 84.81           C  
ATOM   3053  CZ2 TRP B 142      -6.949   6.266  28.062  1.00 84.81           C  
ATOM   3054  CZ3 TRP B 142      -7.145   5.742  25.703  1.00 84.81           C  
ATOM   3055  N   GLU B 143      -7.773  -0.257  24.906  1.00 85.31           N  
ATOM   3056  CA  GLU B 143      -7.660  -1.237  23.828  1.00 85.31           C  
ATOM   3057  C   GLU B 143      -6.887  -0.667  22.641  1.00 85.31           C  
ATOM   3058  CB  GLU B 143      -9.047  -1.707  23.375  1.00 85.31           C  
ATOM   3059  O   GLU B 143      -7.211   0.414  22.156  1.00 85.31           O  
ATOM   3060  CG  GLU B 143      -9.008  -2.787  22.312  1.00 85.31           C  
ATOM   3061  CD  GLU B 143     -10.391  -3.297  21.922  1.00 85.31           C  
ATOM   3062  OE1 GLU B 143     -10.484  -4.172  21.031  1.00 85.31           O  
ATOM   3063  OE2 GLU B 143     -11.383  -2.816  22.516  1.00 85.31           O  
ATOM   3064  N   LEU B 144      -5.762  -1.288  22.391  1.00 83.50           N  
ATOM   3065  CA  LEU B 144      -5.059  -0.995  21.156  1.00 83.50           C  
ATOM   3066  C   LEU B 144      -5.582  -1.869  20.016  1.00 83.50           C  
ATOM   3067  CB  LEU B 144      -3.553  -1.203  21.312  1.00 83.50           C  
ATOM   3068  O   LEU B 144      -5.293  -3.066  19.969  1.00 83.50           O  
ATOM   3069  CG  LEU B 144      -2.676  -0.812  20.125  1.00 83.50           C  
ATOM   3070  CD1 LEU B 144      -2.646   0.704  19.969  1.00 83.50           C  
ATOM   3071  CD2 LEU B 144      -1.265  -1.363  20.297  1.00 83.50           C  
ATOM   3072  N   ASP B 145      -6.312  -1.333  19.203  1.00 72.38           N  
ATOM   3073  CA  ASP B 145      -6.852  -2.020  18.031  1.00 72.38           C  
ATOM   3074  C   ASP B 145      -5.832  -2.049  16.906  1.00 72.38           C  
ATOM   3075  CB  ASP B 145      -8.141  -1.348  17.562  1.00 72.38           C  
ATOM   3076  O   ASP B 145      -5.469  -1.004  16.359  1.00 72.38           O  
ATOM   3077  CG  ASP B 145      -8.836  -2.109  16.453  1.00 72.38           C  
ATOM   3078  OD1 ASP B 145      -8.141  -2.703  15.594  1.00 72.38           O  
ATOM   3079  OD2 ASP B 145     -10.086  -2.111  16.422  1.00 72.38           O  
ATOM   3080  N   ILE B 146      -5.414  -3.262  16.672  1.00 65.06           N  
ATOM   3081  CA  ILE B 146      -4.336  -3.447  15.695  1.00 65.06           C  
ATOM   3082  C   ILE B 146      -4.852  -3.168  14.289  1.00 65.06           C  
ATOM   3083  CB  ILE B 146      -3.742  -4.871  15.781  1.00 65.06           C  
ATOM   3084  O   ILE B 146      -4.137  -2.600  13.461  1.00 65.06           O  
ATOM   3085  CG1 ILE B 146      -3.182  -5.141  17.188  1.00 65.06           C  
ATOM   3086  CG2 ILE B 146      -2.662  -5.070  14.711  1.00 65.06           C  
ATOM   3087  CD1 ILE B 146      -2.707  -6.570  17.391  1.00 65.06           C  
ATOM   3088  N   ASN B 147      -6.020  -3.363  14.102  1.00 54.81           N  
ATOM   3089  CA  ASN B 147      -6.582  -3.205  12.766  1.00 54.81           C  
ATOM   3090  C   ASN B 147      -6.824  -1.735  12.430  1.00 54.81           C  
ATOM   3091  CB  ASN B 147      -7.879  -4.004  12.633  1.00 54.81           C  
ATOM   3092  O   ASN B 147      -6.441  -1.267  11.359  1.00 54.81           O  
ATOM   3093  CG  ASN B 147      -7.641  -5.500  12.555  1.00 54.81           C  
ATOM   3094  ND2 ASN B 147      -8.594  -6.277  13.062  1.00 54.81           N  
ATOM   3095  OD1 ASN B 147      -6.609  -5.953  12.055  1.00 54.81           O  
ATOM   3096  N   SER B 148      -7.398  -0.985  13.406  1.00 55.56           N  
ATOM   3097  CA  SER B 148      -7.715   0.422  13.188  1.00 55.56           C  
ATOM   3098  C   SER B 148      -6.562   1.323  13.617  1.00 55.56           C  
ATOM   3099  CB  SER B 148      -8.984   0.810  13.945  1.00 55.56           C  
ATOM   3100  O   SER B 148      -6.613   2.539  13.414  1.00 55.56           O  
ATOM   3101  OG  SER B 148      -8.789   0.684  15.344  1.00 55.56           O  
ATOM   3102  N   ARG B 149      -5.527   0.740  14.094  1.00 62.28           N  
ATOM   3103  CA  ARG B 149      -4.414   1.520  14.625  1.00 62.28           C  
ATOM   3104  C   ARG B 149      -4.918   2.646  15.523  1.00 62.28           C  
ATOM   3105  CB  ARG B 149      -3.564   2.092  13.492  1.00 62.28           C  
ATOM   3106  O   ARG B 149      -4.504   3.799  15.367  1.00 62.28           O  
ATOM   3107  CG  ARG B 149      -2.914   1.032  12.617  1.00 62.28           C  
ATOM   3108  CD  ARG B 149      -2.088   1.653  11.500  1.00 62.28           C  
ATOM   3109  NE  ARG B 149      -2.934   2.201  10.438  1.00 62.28           N  
ATOM   3110  NH1 ARG B 149      -1.182   3.002   9.164  1.00 62.28           N  
ATOM   3111  NH2 ARG B 149      -3.344   3.287   8.461  1.00 62.28           N  
ATOM   3112  CZ  ARG B 149      -2.484   2.828   9.359  1.00 62.28           C  
ATOM   3113  N   SER B 150      -5.824   2.195  16.359  1.00 76.19           N  
ATOM   3114  CA  SER B 150      -6.453   3.158  17.250  1.00 76.19           C  
ATOM   3115  C   SER B 150      -6.336   2.709  18.703  1.00 76.19           C  
ATOM   3116  CB  SER B 150      -7.922   3.357  16.891  1.00 76.19           C  
ATOM   3117  O   SER B 150      -6.199   1.517  18.984  1.00 76.19           O  
ATOM   3118  OG  SER B 150      -8.109   3.281  15.484  1.00 76.19           O  
ATOM   3119  N   LEU B 151      -6.289   3.609  19.547  1.00 83.38           N  
ATOM   3120  CA  LEU B 151      -6.414   3.441  20.984  1.00 83.38           C  
ATOM   3121  C   LEU B 151      -7.836   3.744  21.453  1.00 83.38           C  
ATOM   3122  CB  LEU B 151      -5.422   4.348  21.719  1.00 83.38           C  
ATOM   3123  O   LEU B 151      -8.375   4.809  21.141  1.00 83.38           O  
ATOM   3124  CG  LEU B 151      -4.887   3.830  23.062  1.00 83.38           C  
ATOM   3125  CD1 LEU B 151      -3.617   3.016  22.844  1.00 83.38           C  
ATOM   3126  CD2 LEU B 151      -4.629   4.984  24.016  1.00 83.38           C  
ATOM   3127  N   ILE B 152      -8.453   2.766  21.984  1.00 82.94           N  
ATOM   3128  CA  ILE B 152      -9.805   2.932  22.516  1.00 82.94           C  
ATOM   3129  C   ILE B 152      -9.750   3.061  24.031  1.00 82.94           C  
ATOM   3130  CB  ILE B 152     -10.719   1.755  22.109  1.00 82.94           C  
ATOM   3131  O   ILE B 152      -9.219   2.186  24.719  1.00 82.94           O  
ATOM   3132  CG1 ILE B 152     -10.695   1.560  20.578  1.00 82.94           C  
ATOM   3133  CG2 ILE B 152     -12.148   1.985  22.609  1.00 82.94           C  
ATOM   3134  CD1 ILE B 152     -11.273   0.230  20.125  1.00 82.94           C  
ATOM   3135  N   GLY B 153     -10.289   4.129  24.469  1.00 83.06           N  
ATOM   3136  CA  GLY B 153     -10.312   4.398  25.906  1.00 83.06           C  
ATOM   3137  C   GLY B 153     -11.414   3.656  26.641  1.00 83.06           C  
ATOM   3138  O   GLY B 153     -12.281   3.043  26.000  1.00 83.06           O  
ATOM   3139  N   PRO B 154     -11.281   3.689  27.984  1.00 81.00           N  
ATOM   3140  CA  PRO B 154     -12.312   3.055  28.812  1.00 81.00           C  
ATOM   3141  C   PRO B 154     -13.711   3.605  28.531  1.00 81.00           C  
ATOM   3142  CB  PRO B 154     -11.867   3.377  30.234  1.00 81.00           C  
ATOM   3143  O   PRO B 154     -14.703   2.902  28.734  1.00 81.00           O  
ATOM   3144  CG  PRO B 154     -10.461   3.865  30.094  1.00 81.00           C  
ATOM   3145  CD  PRO B 154     -10.219   4.215  28.656  1.00 81.00           C  
ATOM   3146  N   ASP B 155     -13.789   4.793  28.141  1.00 78.12           N  
ATOM   3147  CA  ASP B 155     -15.070   5.441  27.859  1.00 78.12           C  
ATOM   3148  C   ASP B 155     -15.562   5.105  26.453  1.00 78.12           C  
ATOM   3149  CB  ASP B 155     -14.945   6.957  28.031  1.00 78.12           C  
ATOM   3150  O   ASP B 155     -16.625   5.574  26.031  1.00 78.12           O  
ATOM   3151  CG  ASP B 155     -13.852   7.566  27.172  1.00 78.12           C  
ATOM   3152  OD1 ASP B 155     -13.117   6.809  26.484  1.00 78.12           O  
ATOM   3153  OD2 ASP B 155     -13.719   8.805  27.156  1.00 78.12           O  
ATOM   3154  N   GLY B 156     -14.703   4.309  25.750  1.00 78.69           N  
ATOM   3155  CA  GLY B 156     -15.102   3.918  24.406  1.00 78.69           C  
ATOM   3156  C   GLY B 156     -14.633   4.887  23.344  1.00 78.69           C  
ATOM   3157  O   GLY B 156     -14.836   4.656  22.156  1.00 78.69           O  
ATOM   3158  N   GLU B 157     -14.062   6.012  23.797  1.00 75.94           N  
ATOM   3159  CA  GLU B 157     -13.531   6.977  22.844  1.00 75.94           C  
ATOM   3160  C   GLU B 157     -12.367   6.383  22.047  1.00 75.94           C  
ATOM   3161  CB  GLU B 157     -13.078   8.250  23.562  1.00 75.94           C  
ATOM   3162  O   GLU B 157     -11.492   5.727  22.625  1.00 75.94           O  
ATOM   3163  CG  GLU B 157     -14.180   9.297  23.703  1.00 75.94           C  
ATOM   3164  CD  GLU B 157     -13.648  10.719  23.781  1.00 75.94           C  
ATOM   3165  OE1 GLU B 157     -14.461  11.672  23.719  1.00 75.94           O  
ATOM   3166  OE2 GLU B 157     -12.414  10.883  23.922  1.00 75.94           O  
ATOM   3167  N   GLN B 158     -12.414   6.562  20.797  1.00 77.81           N  
ATOM   3168  CA  GLN B 158     -11.398   6.035  19.891  1.00 77.81           C  
ATOM   3169  C   GLN B 158     -10.453   7.141  19.422  1.00 77.81           C  
ATOM   3170  CB  GLN B 158     -12.055   5.367  18.688  1.00 77.81           C  
ATOM   3171  O   GLN B 158     -10.898   8.203  18.984  1.00 77.81           O  
ATOM   3172  CG  GLN B 158     -11.117   4.461  17.906  1.00 77.81           C  
ATOM   3173  CD  GLN B 158     -11.836   3.664  16.828  1.00 77.81           C  
ATOM   3174  NE2 GLN B 158     -11.070   2.951  16.000  1.00 77.81           N  
ATOM   3175  OE1 GLN B 158     -13.070   3.688  16.734  1.00 77.81           O  
ATOM   3176  N   TYR B 159      -9.188   6.891  19.656  1.00 75.81           N  
ATOM   3177  CA  TYR B 159      -8.133   7.793  19.219  1.00 75.81           C  
ATOM   3178  C   TYR B 159      -7.293   7.156  18.109  1.00 75.81           C  
ATOM   3179  CB  TYR B 159      -7.234   8.180  20.391  1.00 75.81           C  
ATOM   3180  O   TYR B 159      -6.621   6.148  18.344  1.00 75.81           O  
ATOM   3181  CG  TYR B 159      -7.992   8.742  21.578  1.00 75.81           C  
ATOM   3182  CD1 TYR B 159      -8.297  10.102  21.641  1.00 75.81           C  
ATOM   3183  CD2 TYR B 159      -8.398   7.922  22.609  1.00 75.81           C  
ATOM   3184  CE1 TYR B 159      -8.992  10.625  22.734  1.00 75.81           C  
ATOM   3185  CE2 TYR B 159      -9.094   8.438  23.703  1.00 75.81           C  
ATOM   3186  OH  TYR B 159     -10.078  10.297  24.828  1.00 75.81           O  
ATOM   3187  CZ  TYR B 159      -9.383   9.789  23.750  1.00 75.81           C  
ATOM   3188  N   LYS B 160      -7.402   7.684  16.984  1.00 67.56           N  
ATOM   3189  CA  LYS B 160      -6.504   7.238  15.922  1.00 67.56           C  
ATOM   3190  C   LYS B 160      -5.066   7.664  16.203  1.00 67.56           C  
ATOM   3191  CB  LYS B 160      -6.957   7.785  14.570  1.00 67.56           C  
ATOM   3192  O   LYS B 160      -4.801   8.836  16.469  1.00 67.56           O  
ATOM   3193  CG  LYS B 160      -7.637   6.758  13.680  1.00 67.56           C  
ATOM   3194  CD  LYS B 160      -7.977   7.336  12.312  1.00 67.56           C  
ATOM   3195  CE  LYS B 160      -8.719   6.328  11.445  1.00 67.56           C  
ATOM   3196  NZ  LYS B 160      -9.117   6.914  10.125  1.00 67.56           N  
ATOM   3197  N   LEU B 161      -4.145   6.684  16.234  1.00 74.44           N  
ATOM   3198  CA  LEU B 161      -2.734   6.953  16.500  1.00 74.44           C  
ATOM   3199  C   LEU B 161      -1.964   7.152  15.203  1.00 74.44           C  
ATOM   3200  CB  LEU B 161      -2.111   5.809  17.312  1.00 74.44           C  
ATOM   3201  O   LEU B 161      -2.141   6.395  14.250  1.00 74.44           O  
ATOM   3202  CG  LEU B 161      -2.643   5.613  18.734  1.00 74.44           C  
ATOM   3203  CD1 LEU B 161      -2.031   4.363  19.359  1.00 74.44           C  
ATOM   3204  CD2 LEU B 161      -2.350   6.840  19.578  1.00 74.44           C  
ATOM   3205  N   PRO B 162      -1.225   8.188  15.188  1.00 67.62           N  
ATOM   3206  CA  PRO B 162      -0.258   8.234  14.086  1.00 67.62           C  
ATOM   3207  C   PRO B 162       0.591   6.969  13.992  1.00 67.62           C  
ATOM   3208  CB  PRO B 162       0.609   9.445  14.430  1.00 67.62           C  
ATOM   3209  O   PRO B 162       0.705   6.223  14.969  1.00 67.62           O  
ATOM   3210  CG  PRO B 162      -0.178  10.203  15.453  1.00 67.62           C  
ATOM   3211  CD  PRO B 162      -1.084   9.234  16.156  1.00 67.62           C  
ATOM   3212  N   ARG B 163       1.151   6.715  12.867  1.00 59.03           N  
ATOM   3213  CA  ARG B 163       1.919   5.504  12.602  1.00 59.03           C  
ATOM   3214  C   ARG B 163       3.016   5.312  13.648  1.00 59.03           C  
ATOM   3215  CB  ARG B 163       2.531   5.551  11.203  1.00 59.03           C  
ATOM   3216  O   ARG B 163       3.174   4.219  14.188  1.00 59.03           O  
ATOM   3217  CG  ARG B 163       2.699   4.188  10.555  1.00 59.03           C  
ATOM   3218  CD  ARG B 163       3.213   4.297   9.125  1.00 59.03           C  
ATOM   3219  NE  ARG B 163       4.289   3.346   8.867  1.00 59.03           N  
ATOM   3220  NH1 ARG B 163       4.691   4.074   6.711  1.00 59.03           N  
ATOM   3221  NH2 ARG B 163       5.930   2.359   7.594  1.00 59.03           N  
ATOM   3222  CZ  ARG B 163       4.969   3.262   7.727  1.00 59.03           C  
ATOM   3223  N   SER B 164       3.816   6.273  13.805  1.00 66.75           N  
ATOM   3224  CA  SER B 164       4.914   6.176  14.758  1.00 66.75           C  
ATOM   3225  C   SER B 164       4.402   5.895  16.172  1.00 66.75           C  
ATOM   3226  CB  SER B 164       5.742   7.461  14.758  1.00 66.75           C  
ATOM   3227  O   SER B 164       5.000   5.113  16.906  1.00 66.75           O  
ATOM   3228  OG  SER B 164       4.914   8.594  14.953  1.00 66.75           O  
ATOM   3229  N   GLU B 165       3.326   6.465  16.562  1.00 78.06           N  
ATOM   3230  CA  GLU B 165       2.734   6.242  17.875  1.00 78.06           C  
ATOM   3231  C   GLU B 165       2.146   4.836  17.984  1.00 78.06           C  
ATOM   3232  CB  GLU B 165       1.655   7.285  18.172  1.00 78.06           C  
ATOM   3233  O   GLU B 165       2.295   4.176  19.016  1.00 78.06           O  
ATOM   3234  CG  GLU B 165       2.195   8.703  18.312  1.00 78.06           C  
ATOM   3235  CD  GLU B 165       1.102   9.750  18.453  1.00 78.06           C  
ATOM   3236  OE1 GLU B 165       1.353  10.930  18.141  1.00 78.06           O  
ATOM   3237  OE2 GLU B 165      -0.014   9.383  18.891  1.00 78.06           O  
ATOM   3238  N   PHE B 166       1.510   4.461  16.922  1.00 76.75           N  
ATOM   3239  CA  PHE B 166       0.958   3.109  16.906  1.00 76.75           C  
ATOM   3240  C   PHE B 166       2.068   2.070  17.000  1.00 76.75           C  
ATOM   3241  CB  PHE B 166       0.133   2.883  15.633  1.00 76.75           C  
ATOM   3242  O   PHE B 166       1.973   1.120  17.781  1.00 76.75           O  
ATOM   3243  CG  PHE B 166      -0.335   1.464  15.453  1.00 76.75           C  
ATOM   3244  CD1 PHE B 166       0.281   0.623  14.539  1.00 76.75           C  
ATOM   3245  CD2 PHE B 166      -1.392   0.971  16.203  1.00 76.75           C  
ATOM   3246  CE1 PHE B 166      -0.151  -0.691  14.375  1.00 76.75           C  
ATOM   3247  CE2 PHE B 166      -1.828  -0.341  16.047  1.00 76.75           C  
ATOM   3248  CZ  PHE B 166      -1.207  -1.171  15.133  1.00 76.75           C  
ATOM   3249  N   ARG B 167       3.092   2.229  16.219  1.00 71.25           N  
ATOM   3250  CA  ARG B 167       4.219   1.301  16.250  1.00 71.25           C  
ATOM   3251  C   ARG B 167       4.867   1.274  17.625  1.00 71.25           C  
ATOM   3252  CB  ARG B 167       5.254   1.675  15.188  1.00 71.25           C  
ATOM   3253  O   ARG B 167       5.285   0.216  18.109  1.00 71.25           O  
ATOM   3254  CG  ARG B 167       4.848   1.306  13.773  1.00 71.25           C  
ATOM   3255  CD  ARG B 167       5.973   1.562  12.773  1.00 71.25           C  
ATOM   3256  NE  ARG B 167       5.574   1.225  11.414  1.00 71.25           N  
ATOM   3257  NH1 ARG B 167       7.641   1.666  10.477  1.00 71.25           N  
ATOM   3258  NH2 ARG B 167       5.910   0.952   9.156  1.00 71.25           N  
ATOM   3259  CZ  ARG B 167       6.375   1.282  10.352  1.00 71.25           C  
ATOM   3260  N   ALA B 168       4.938   2.373  18.172  1.00 81.75           N  
ATOM   3261  CA  ALA B 168       5.453   2.432  19.547  1.00 81.75           C  
ATOM   3262  C   ALA B 168       4.555   1.661  20.500  1.00 81.75           C  
ATOM   3263  CB  ALA B 168       5.594   3.883  20.000  1.00 81.75           C  
ATOM   3264  O   ALA B 168       5.027   0.808  21.266  1.00 81.75           O  
ATOM   3265  N   MET B 169       3.275   1.920  20.422  1.00 86.06           N  
ATOM   3266  CA  MET B 169       2.324   1.264  21.312  1.00 86.06           C  
ATOM   3267  C   MET B 169       2.305  -0.242  21.078  1.00 86.06           C  
ATOM   3268  CB  MET B 169       0.920   1.842  21.125  1.00 86.06           C  
ATOM   3269  O   MET B 169       2.260  -1.024  22.031  1.00 86.06           O  
ATOM   3270  CG  MET B 169       0.623   3.037  22.016  1.00 86.06           C  
ATOM   3271  SD  MET B 169       0.991   2.707  23.781  1.00 86.06           S  
ATOM   3272  CE  MET B 169      -0.159   1.339  24.094  1.00 86.06           C  
ATOM   3273  N   LEU B 170       2.322  -0.537  19.875  1.00 78.50           N  
ATOM   3274  CA  LEU B 170       2.369  -1.954  19.531  1.00 78.50           C  
ATOM   3275  C   LEU B 170       3.625  -2.609  20.109  1.00 78.50           C  
ATOM   3276  CB  LEU B 170       2.322  -2.139  18.016  1.00 78.50           C  
ATOM   3277  O   LEU B 170       3.555  -3.688  20.703  1.00 78.50           O  
ATOM   3278  CG  LEU B 170       2.281  -3.580  17.516  1.00 78.50           C  
ATOM   3279  CD1 LEU B 170       1.021  -4.281  18.000  1.00 78.50           C  
ATOM   3280  CD2 LEU B 170       2.357  -3.613  15.992  1.00 78.50           C  
ATOM   3281  N   HIS B 171       4.730  -1.985  19.891  1.00 79.25           N  
ATOM   3282  CA  HIS B 171       5.988  -2.479  20.438  1.00 79.25           C  
ATOM   3283  C   HIS B 171       5.918  -2.604  21.953  1.00 79.25           C  
ATOM   3284  CB  HIS B 171       7.141  -1.556  20.031  1.00 79.25           C  
ATOM   3285  O   HIS B 171       6.359  -3.605  22.516  1.00 79.25           O  
ATOM   3286  CG  HIS B 171       8.492  -2.084  20.406  1.00 79.25           C  
ATOM   3287  CD2 HIS B 171       9.383  -1.668  21.344  1.00 79.25           C  
ATOM   3288  ND1 HIS B 171       9.062  -3.174  19.797  1.00 79.25           N  
ATOM   3289  CE1 HIS B 171      10.250  -3.406  20.328  1.00 79.25           C  
ATOM   3290  NE2 HIS B 171      10.461  -2.506  21.281  1.00 79.25           N  
ATOM   3291  N   PHE B 172       5.312  -1.688  22.578  1.00 86.56           N  
ATOM   3292  CA  PHE B 172       5.121  -1.723  24.031  1.00 86.56           C  
ATOM   3293  C   PHE B 172       4.230  -2.891  24.422  1.00 86.56           C  
ATOM   3294  CB  PHE B 172       4.516  -0.406  24.516  1.00 86.56           C  
ATOM   3295  O   PHE B 172       4.562  -3.645  25.344  1.00 86.56           O  
ATOM   3296  CG  PHE B 172       5.527   0.690  24.719  1.00 86.56           C  
ATOM   3297  CD1 PHE B 172       6.672   0.469  25.484  1.00 86.56           C  
ATOM   3298  CD2 PHE B 172       5.336   1.942  24.156  1.00 86.56           C  
ATOM   3299  CE1 PHE B 172       7.609   1.482  25.672  1.00 86.56           C  
ATOM   3300  CE2 PHE B 172       6.270   2.959  24.344  1.00 86.56           C  
ATOM   3301  CZ  PHE B 172       7.402   2.727  25.094  1.00 86.56           C  
ATOM   3302  N   CYS B 173       3.186  -3.051  23.734  1.00 81.06           N  
ATOM   3303  CA  CYS B 173       2.240  -4.113  24.047  1.00 81.06           C  
ATOM   3304  C   CYS B 173       2.850  -5.484  23.797  1.00 81.06           C  
ATOM   3305  CB  CYS B 173       0.956  -3.953  23.234  1.00 81.06           C  
ATOM   3306  O   CYS B 173       2.553  -6.449  24.500  1.00 81.06           O  
ATOM   3307  SG  CYS B 173      -0.056  -2.547  23.750  1.00 81.06           S  
ATOM   3308  N   GLU B 174       3.711  -5.469  22.891  1.00 73.31           N  
ATOM   3309  CA  GLU B 174       4.355  -6.727  22.531  1.00 73.31           C  
ATOM   3310  C   GLU B 174       5.492  -7.062  23.484  1.00 73.31           C  
ATOM   3311  CB  GLU B 174       4.879  -6.664  21.094  1.00 73.31           C  
ATOM   3312  O   GLU B 174       5.934  -8.211  23.562  1.00 73.31           O  
ATOM   3313  CG  GLU B 174       3.781  -6.691  20.047  1.00 73.31           C  
ATOM   3314  CD  GLU B 174       4.312  -6.547  18.625  1.00 73.31           C  
ATOM   3315  OE1 GLU B 174       3.580  -6.891  17.672  1.00 73.31           O  
ATOM   3316  OE2 GLU B 174       5.465  -6.090  18.469  1.00 73.31           O  
ATOM   3317  N   ASN B 175       6.008  -6.078  24.141  1.00 77.44           N  
ATOM   3318  CA  ASN B 175       7.105  -6.219  25.094  1.00 77.44           C  
ATOM   3319  C   ASN B 175       6.762  -5.594  26.438  1.00 77.44           C  
ATOM   3320  CB  ASN B 175       8.383  -5.594  24.531  1.00 77.44           C  
ATOM   3321  O   ASN B 175       7.473  -4.711  26.922  1.00 77.44           O  
ATOM   3322  CG  ASN B 175       8.836  -6.242  23.234  1.00 77.44           C  
ATOM   3323  ND2 ASN B 175       8.477  -5.625  22.109  1.00 77.44           N  
ATOM   3324  OD1 ASN B 175       9.484  -7.289  23.250  1.00 77.44           O  
ATOM   3325  N   PRO B 176       5.656  -6.160  26.969  1.00 80.25           N  
ATOM   3326  CA  PRO B 176       5.242  -5.566  28.234  1.00 80.25           C  
ATOM   3327  C   PRO B 176       6.293  -5.734  29.328  1.00 80.25           C  
ATOM   3328  CB  PRO B 176       3.963  -6.332  28.594  1.00 80.25           C  
ATOM   3329  O   PRO B 176       6.934  -6.785  29.422  1.00 80.25           O  
ATOM   3330  CG  PRO B 176       4.086  -7.633  27.859  1.00 80.25           C  
ATOM   3331  CD  PRO B 176       4.938  -7.418  26.641  1.00 80.25           C  
ATOM   3332  N   GLY B 177       6.559  -4.637  30.094  1.00 81.94           N  
ATOM   3333  CA  GLY B 177       7.422  -4.684  31.266  1.00 81.94           C  
ATOM   3334  C   GLY B 177       8.891  -4.516  30.922  1.00 81.94           C  
ATOM   3335  O   GLY B 177       9.719  -4.309  31.812  1.00 81.94           O  
ATOM   3336  N   LYS B 178       9.242  -4.559  29.750  1.00 85.75           N  
ATOM   3337  CA  LYS B 178      10.633  -4.438  29.344  1.00 85.75           C  
ATOM   3338  C   LYS B 178      10.992  -2.988  29.031  1.00 85.75           C  
ATOM   3339  CB  LYS B 178      10.906  -5.320  28.125  1.00 85.75           C  
ATOM   3340  O   LYS B 178      10.172  -2.246  28.484  1.00 85.75           O  
ATOM   3341  CG  LYS B 178      10.891  -6.812  28.422  1.00 85.75           C  
ATOM   3342  CD  LYS B 178      11.328  -7.629  27.203  1.00 85.75           C  
ATOM   3343  CE  LYS B 178      11.305  -9.125  27.500  1.00 85.75           C  
ATOM   3344  NZ  LYS B 178      11.711  -9.930  26.312  1.00 85.75           N  
ATOM   3345  N   ILE B 179      12.164  -2.613  29.438  1.00 87.25           N  
ATOM   3346  CA  ILE B 179      12.664  -1.283  29.109  1.00 87.25           C  
ATOM   3347  C   ILE B 179      13.047  -1.217  27.641  1.00 87.25           C  
ATOM   3348  CB  ILE B 179      13.883  -0.912  29.984  1.00 87.25           C  
ATOM   3349  O   ILE B 179      13.773  -2.078  27.125  1.00 87.25           O  
ATOM   3350  CG1 ILE B 179      13.484  -0.902  31.469  1.00 87.25           C  
ATOM   3351  CG2 ILE B 179      14.461   0.443  29.562  1.00 87.25           C  
ATOM   3352  CD1 ILE B 179      14.664  -0.739  32.438  1.00 87.25           C  
ATOM   3353  N   GLN B 180      12.539  -0.286  27.031  1.00 87.31           N  
ATOM   3354  CA  GLN B 180      12.844   0.028  25.641  1.00 87.31           C  
ATOM   3355  C   GLN B 180      13.688   1.295  25.547  1.00 87.31           C  
ATOM   3356  CB  GLN B 180      11.555   0.186  24.844  1.00 87.31           C  
ATOM   3357  O   GLN B 180      13.242   2.377  25.938  1.00 87.31           O  
ATOM   3358  CG  GLN B 180      10.602  -0.999  24.953  1.00 87.31           C  
ATOM   3359  CD  GLN B 180      11.172  -2.271  24.359  1.00 87.31           C  
ATOM   3360  NE2 GLN B 180      10.859  -3.408  24.969  1.00 87.31           N  
ATOM   3361  OE1 GLN B 180      11.898  -2.234  23.359  1.00 87.31           O  
ATOM   3362  N   SER B 181      14.781   1.168  24.938  1.00 88.25           N  
ATOM   3363  CA  SER B 181      15.648   2.334  24.781  1.00 88.25           C  
ATOM   3364  C   SER B 181      15.102   3.297  23.734  1.00 88.25           C  
ATOM   3365  CB  SER B 181      17.062   1.905  24.406  1.00 88.25           C  
ATOM   3366  O   SER B 181      14.281   2.912  22.891  1.00 88.25           O  
ATOM   3367  OG  SER B 181      17.109   1.422  23.078  1.00 88.25           O  
ATOM   3368  N   ARG B 182      15.578   4.512  23.766  1.00 84.25           N  
ATOM   3369  CA  ARG B 182      15.188   5.520  22.797  1.00 84.25           C  
ATOM   3370  C   ARG B 182      15.602   5.102  21.391  1.00 84.25           C  
ATOM   3371  CB  ARG B 182      15.805   6.875  23.141  1.00 84.25           C  
ATOM   3372  O   ARG B 182      14.852   5.309  20.422  1.00 84.25           O  
ATOM   3373  CG  ARG B 182      15.109   7.594  24.281  1.00 84.25           C  
ATOM   3374  CD  ARG B 182      15.727   8.961  24.547  1.00 84.25           C  
ATOM   3375  NE  ARG B 182      14.969   9.703  25.547  1.00 84.25           N  
ATOM   3376  NH1 ARG B 182      16.016   8.734  27.359  1.00 84.25           N  
ATOM   3377  NH2 ARG B 182      14.391  10.312  27.688  1.00 84.25           N  
ATOM   3378  CZ  ARG B 182      15.125   9.578  26.859  1.00 84.25           C  
ATOM   3379  N   ALA B 183      16.703   4.594  21.312  1.00 81.00           N  
ATOM   3380  CA  ALA B 183      17.188   4.148  20.016  1.00 81.00           C  
ATOM   3381  C   ALA B 183      16.312   3.039  19.438  1.00 81.00           C  
ATOM   3382  CB  ALA B 183      18.641   3.672  20.125  1.00 81.00           C  
ATOM   3383  O   ALA B 183      15.961   3.066  18.266  1.00 81.00           O  
ATOM   3384  N   GLU B 184      15.992   2.125  20.266  1.00 79.62           N  
ATOM   3385  CA  GLU B 184      15.125   1.021  19.859  1.00 79.62           C  
ATOM   3386  C   GLU B 184      13.734   1.522  19.469  1.00 79.62           C  
ATOM   3387  CB  GLU B 184      15.016  -0.017  20.984  1.00 79.62           C  
ATOM   3388  O   GLU B 184      13.172   1.091  18.469  1.00 79.62           O  
ATOM   3389  CG  GLU B 184      15.555  -1.388  20.594  1.00 79.62           C  
ATOM   3390  CD  GLU B 184      15.609  -2.357  21.766  1.00 79.62           C  
ATOM   3391  OE1 GLU B 184      15.961  -3.541  21.562  1.00 79.62           O  
ATOM   3392  OE2 GLU B 184      15.305  -1.928  22.906  1.00 79.62           O  
ATOM   3393  N   LEU B 185      13.188   2.342  20.219  1.00 82.75           N  
ATOM   3394  CA  LEU B 185      11.867   2.904  19.969  1.00 82.75           C  
ATOM   3395  C   LEU B 185      11.852   3.711  18.672  1.00 82.75           C  
ATOM   3396  CB  LEU B 185      11.430   3.789  21.141  1.00 82.75           C  
ATOM   3397  O   LEU B 185      10.922   3.594  17.875  1.00 82.75           O  
ATOM   3398  CG  LEU B 185      10.867   3.066  22.359  1.00 82.75           C  
ATOM   3399  CD1 LEU B 185      10.766   4.023  23.547  1.00 82.75           C  
ATOM   3400  CD2 LEU B 185       9.508   2.457  22.047  1.00 82.75           C  
ATOM   3401  N   LEU B 186      12.805   4.539  18.516  1.00 74.38           N  
ATOM   3402  CA  LEU B 186      12.867   5.348  17.312  1.00 74.38           C  
ATOM   3403  C   LEU B 186      12.930   4.465  16.062  1.00 74.38           C  
ATOM   3404  CB  LEU B 186      14.086   6.273  17.344  1.00 74.38           C  
ATOM   3405  O   LEU B 186      12.258   4.738  15.070  1.00 74.38           O  
ATOM   3406  CG  LEU B 186      14.078   7.453  16.375  1.00 74.38           C  
ATOM   3407  CD1 LEU B 186      13.148   8.555  16.875  1.00 74.38           C  
ATOM   3408  CD2 LEU B 186      15.492   7.992  16.172  1.00 74.38           C  
ATOM   3409  N   LYS B 187      13.711   3.482  16.188  1.00 70.31           N  
ATOM   3410  CA  LYS B 187      13.836   2.539  15.086  1.00 70.31           C  
ATOM   3411  C   LYS B 187      12.500   1.870  14.781  1.00 70.31           C  
ATOM   3412  CB  LYS B 187      14.891   1.479  15.406  1.00 70.31           C  
ATOM   3413  O   LYS B 187      12.117   1.745  13.617  1.00 70.31           O  
ATOM   3414  CG  LYS B 187      15.422   0.747  14.180  1.00 70.31           C  
ATOM   3415  CD  LYS B 187      16.578  -0.172  14.531  1.00 70.31           C  
ATOM   3416  CE  LYS B 187      17.141  -0.878  13.305  1.00 70.31           C  
ATOM   3417  NZ  LYS B 187      18.312  -1.729  13.633  1.00 70.31           N  
ATOM   3418  N   LYS B 188      11.844   1.443  15.766  1.00 68.88           N  
ATOM   3419  CA  LYS B 188      10.547   0.786  15.625  1.00 68.88           C  
ATOM   3420  C   LYS B 188       9.484   1.762  15.133  1.00 68.88           C  
ATOM   3421  CB  LYS B 188      10.109   0.172  16.953  1.00 68.88           C  
ATOM   3422  O   LYS B 188       8.609   1.389  14.344  1.00 68.88           O  
ATOM   3423  CG  LYS B 188      10.875  -1.090  17.344  1.00 68.88           C  
ATOM   3424  CD  LYS B 188      10.492  -2.264  16.438  1.00 68.88           C  
ATOM   3425  CE  LYS B 188      11.289  -3.514  16.781  1.00 68.88           C  
ATOM   3426  NZ  LYS B 188      11.094  -4.590  15.773  1.00 68.88           N  
ATOM   3427  N   MET B 189       9.578   3.018  15.664  1.00 68.31           N  
ATOM   3428  CA  MET B 189       8.594   4.051  15.352  1.00 68.31           C  
ATOM   3429  C   MET B 189       8.750   4.531  13.914  1.00 68.31           C  
ATOM   3430  CB  MET B 189       8.734   5.230  16.312  1.00 68.31           C  
ATOM   3431  O   MET B 189       7.758   4.727  13.211  1.00 68.31           O  
ATOM   3432  CG  MET B 189       8.320   4.910  17.734  1.00 68.31           C  
ATOM   3433  SD  MET B 189       8.867   6.191  18.938  1.00 68.31           S  
ATOM   3434  CE  MET B 189       7.863   7.598  18.375  1.00 68.31           C  
ATOM   3435  N   THR B 190       9.977   4.848  13.562  1.00 58.25           N  
ATOM   3436  CA  THR B 190      10.203   5.637  12.359  1.00 58.25           C  
ATOM   3437  C   THR B 190      11.125   4.898  11.398  1.00 58.25           C  
ATOM   3438  CB  THR B 190      10.805   7.012  12.695  1.00 58.25           C  
ATOM   3439  O   THR B 190      11.234   5.270  10.227  1.00 58.25           O  
ATOM   3440  CG2 THR B 190       9.922   7.773  13.680  1.00 58.25           C  
ATOM   3441  OG1 THR B 190      12.102   6.832  13.273  1.00 58.25           O  
ATOM   3442  N   GLY B 191      11.781   3.818  11.844  1.00 53.88           N  
ATOM   3443  CA  GLY B 191      12.797   3.156  11.047  1.00 53.88           C  
ATOM   3444  C   GLY B 191      14.117   3.910  11.016  1.00 53.88           C  
ATOM   3445  O   GLY B 191      15.070   3.479  10.367  1.00 53.88           O  
ATOM   3446  N   ARG B 192      14.156   5.043  11.703  1.00 51.97           N  
ATOM   3447  CA  ARG B 192      15.336   5.902  11.703  1.00 51.97           C  
ATOM   3448  C   ARG B 192      16.234   5.613  12.906  1.00 51.97           C  
ATOM   3449  CB  ARG B 192      14.922   7.379  11.703  1.00 51.97           C  
ATOM   3450  O   ARG B 192      15.766   5.082  13.914  1.00 51.97           O  
ATOM   3451  CG  ARG B 192      14.188   7.812  10.445  1.00 51.97           C  
ATOM   3452  CD  ARG B 192      13.773   9.273  10.516  1.00 51.97           C  
ATOM   3453  NE  ARG B 192      12.961   9.656   9.359  1.00 51.97           N  
ATOM   3454  NH1 ARG B 192      12.406  11.742  10.180  1.00 51.97           N  
ATOM   3455  NH2 ARG B 192      11.625  11.062   8.133  1.00 51.97           N  
ATOM   3456  CZ  ARG B 192      12.336  10.820   9.227  1.00 51.97           C  
ATOM   3457  N   GLU B 193      17.484   5.809  12.695  1.00 67.25           N  
ATOM   3458  CA  GLU B 193      18.438   5.758  13.805  1.00 67.25           C  
ATOM   3459  C   GLU B 193      18.375   7.035  14.641  1.00 67.25           C  
ATOM   3460  CB  GLU B 193      19.859   5.523  13.297  1.00 67.25           C  
ATOM   3461  O   GLU B 193      18.078   8.109  14.117  1.00 67.25           O  
ATOM   3462  CG  GLU B 193      20.047   4.191  12.586  1.00 67.25           C  
ATOM   3463  CD  GLU B 193      20.188   3.018  13.539  1.00 67.25           C  
ATOM   3464  OE1 GLU B 193      20.094   1.854  13.086  1.00 67.25           O  
ATOM   3465  OE2 GLU B 193      20.391   3.262  14.750  1.00 67.25           O  
ATOM   3466  N   LEU B 194      18.641   6.805  15.906  1.00 66.31           N  
ATOM   3467  CA  LEU B 194      18.625   7.910  16.859  1.00 66.31           C  
ATOM   3468  C   LEU B 194      19.797   8.852  16.609  1.00 66.31           C  
ATOM   3469  CB  LEU B 194      18.672   7.379  18.297  1.00 66.31           C  
ATOM   3470  O   LEU B 194      20.938   8.414  16.531  1.00 66.31           O  
ATOM   3471  CG  LEU B 194      18.094   8.297  19.375  1.00 66.31           C  
ATOM   3472  CD1 LEU B 194      16.609   8.000  19.578  1.00 66.31           C  
ATOM   3473  CD2 LEU B 194      18.859   8.133  20.688  1.00 66.31           C  
ATOM   3474  N   LYS B 195      19.594  10.055  16.250  1.00 64.62           N  
ATOM   3475  CA  LYS B 195      20.594  11.109  16.156  1.00 64.62           C  
ATOM   3476  C   LYS B 195      20.672  11.906  17.453  1.00 64.62           C  
ATOM   3477  CB  LYS B 195      20.281  12.047  14.984  1.00 64.62           C  
ATOM   3478  O   LYS B 195      19.750  11.875  18.266  1.00 64.62           O  
ATOM   3479  CG  LYS B 195      20.375  11.383  13.617  1.00 64.62           C  
ATOM   3480  CD  LYS B 195      20.109  12.375  12.492  1.00 64.62           C  
ATOM   3481  CE  LYS B 195      20.156  11.703  11.125  1.00 64.62           C  
ATOM   3482  NZ  LYS B 195      19.812  12.656  10.031  1.00 64.62           N  
ATOM   3483  N   PRO B 196      21.922  12.539  17.547  1.00 69.25           N  
ATOM   3484  CA  PRO B 196      22.016  13.438  18.703  1.00 69.25           C  
ATOM   3485  C   PRO B 196      20.953  14.516  18.703  1.00 69.25           C  
ATOM   3486  CB  PRO B 196      23.422  14.055  18.547  1.00 69.25           C  
ATOM   3487  O   PRO B 196      20.609  15.055  17.656  1.00 69.25           O  
ATOM   3488  CG  PRO B 196      24.094  13.195  17.531  1.00 69.25           C  
ATOM   3489  CD  PRO B 196      23.062  12.391  16.812  1.00 69.25           C  
ATOM   3490  N   HIS B 197      20.234  14.734  19.859  1.00 64.12           N  
ATOM   3491  CA  HIS B 197      19.219  15.750  20.109  1.00 64.12           C  
ATOM   3492  C   HIS B 197      17.891  15.383  19.469  1.00 64.12           C  
ATOM   3493  CB  HIS B 197      19.688  17.109  19.594  1.00 64.12           C  
ATOM   3494  O   HIS B 197      17.047  16.250  19.234  1.00 64.12           O  
ATOM   3495  CG  HIS B 197      20.984  17.562  20.172  1.00 64.12           C  
ATOM   3496  CD2 HIS B 197      22.062  18.156  19.609  1.00 64.12           C  
ATOM   3497  ND1 HIS B 197      21.297  17.391  21.516  1.00 64.12           N  
ATOM   3498  CE1 HIS B 197      22.516  17.875  21.734  1.00 64.12           C  
ATOM   3499  NE2 HIS B 197      23.000  18.344  20.594  1.00 64.12           N  
ATOM   3500  N   ASP B 198      17.875  14.148  18.938  1.00 68.38           N  
ATOM   3501  CA  ASP B 198      16.609  13.641  18.406  1.00 68.38           C  
ATOM   3502  C   ASP B 198      15.586  13.461  19.531  1.00 68.38           C  
ATOM   3503  CB  ASP B 198      16.844  12.320  17.672  1.00 68.38           C  
ATOM   3504  O   ASP B 198      15.789  12.648  20.438  1.00 68.38           O  
ATOM   3505  CG  ASP B 198      15.680  11.945  16.766  1.00 68.38           C  
ATOM   3506  OD1 ASP B 198      14.523  12.344  17.062  1.00 68.38           O  
ATOM   3507  OD2 ASP B 198      15.914  11.234  15.766  1.00 68.38           O  
ATOM   3508  N   ARG B 199      14.547  14.258  19.516  1.00 69.50           N  
ATOM   3509  CA  ARG B 199      13.531  14.242  20.562  1.00 69.50           C  
ATOM   3510  C   ARG B 199      12.258  13.555  20.078  1.00 69.50           C  
ATOM   3511  CB  ARG B 199      13.211  15.664  21.031  1.00 69.50           C  
ATOM   3512  O   ARG B 199      11.203  13.680  20.703  1.00 69.50           O  
ATOM   3513  CG  ARG B 199      14.383  16.359  21.703  1.00 69.50           C  
ATOM   3514  CD  ARG B 199      13.914  17.250  22.844  1.00 69.50           C  
ATOM   3515  NE  ARG B 199      13.094  18.359  22.375  1.00 69.50           N  
ATOM   3516  NH1 ARG B 199      12.797  19.297  24.469  1.00 69.50           N  
ATOM   3517  NH2 ARG B 199      11.844  20.266  22.609  1.00 69.50           N  
ATOM   3518  CZ  ARG B 199      12.578  19.312  23.156  1.00 69.50           C  
ATOM   3519  N   THR B 200      12.414  12.883  19.016  1.00 74.50           N  
ATOM   3520  CA  THR B 200      11.242  12.281  18.391  1.00 74.50           C  
ATOM   3521  C   THR B 200      10.586  11.281  19.328  1.00 74.50           C  
ATOM   3522  CB  THR B 200      11.609  11.578  17.062  1.00 74.50           C  
ATOM   3523  O   THR B 200       9.359  11.266  19.484  1.00 74.50           O  
ATOM   3524  CG2 THR B 200      10.375  11.023  16.375  1.00 74.50           C  
ATOM   3525  OG1 THR B 200      12.250  12.516  16.203  1.00 74.50           O  
ATOM   3526  N   VAL B 201      11.367  10.469  19.922  1.00 83.56           N  
ATOM   3527  CA  VAL B 201      10.852   9.453  20.828  1.00 83.56           C  
ATOM   3528  C   VAL B 201      10.148  10.117  22.016  1.00 83.56           C  
ATOM   3529  CB  VAL B 201      11.984   8.523  21.328  1.00 83.56           C  
ATOM   3530  O   VAL B 201       9.016   9.758  22.344  1.00 83.56           O  
ATOM   3531  CG1 VAL B 201      11.477   7.605  22.438  1.00 83.56           C  
ATOM   3532  CG2 VAL B 201      12.555   7.699  20.172  1.00 83.56           C  
ATOM   3533  N   ASP B 202      10.773  11.055  22.547  1.00 81.19           N  
ATOM   3534  CA  ASP B 202      10.219  11.758  23.703  1.00 81.19           C  
ATOM   3535  C   ASP B 202       8.906  12.445  23.359  1.00 81.19           C  
ATOM   3536  CB  ASP B 202      11.227  12.781  24.250  1.00 81.19           C  
ATOM   3537  O   ASP B 202       7.941  12.383  24.125  1.00 81.19           O  
ATOM   3538  CG  ASP B 202      12.461  12.141  24.844  1.00 81.19           C  
ATOM   3539  OD1 ASP B 202      12.414  10.945  25.219  1.00 81.19           O  
ATOM   3540  OD2 ASP B 202      13.500  12.828  24.938  1.00 81.19           O  
ATOM   3541  N   VAL B 203       8.891  13.062  22.312  1.00 78.38           N  
ATOM   3542  CA  VAL B 203       7.695  13.766  21.859  1.00 78.38           C  
ATOM   3543  C   VAL B 203       6.574  12.766  21.594  1.00 78.38           C  
ATOM   3544  CB  VAL B 203       7.984  14.602  20.594  1.00 78.38           C  
ATOM   3545  O   VAL B 203       5.430  12.984  22.000  1.00 78.38           O  
ATOM   3546  CG1 VAL B 203       6.684  15.125  19.984  1.00 78.38           C  
ATOM   3547  CG2 VAL B 203       8.930  15.758  20.922  1.00 78.38           C  
ATOM   3548  N   THR B 204       6.914  11.688  20.859  1.00 82.06           N  
ATOM   3549  CA  THR B 204       5.930  10.656  20.547  1.00 82.06           C  
ATOM   3550  C   THR B 204       5.359  10.039  21.812  1.00 82.06           C  
ATOM   3551  CB  THR B 204       6.547   9.547  19.672  1.00 82.06           C  
ATOM   3552  O   THR B 204       4.145   9.859  21.938  1.00 82.06           O  
ATOM   3553  CG2 THR B 204       5.492   8.539  19.234  1.00 82.06           C  
ATOM   3554  OG1 THR B 204       7.133  10.141  18.500  1.00 82.06           O  
ATOM   3555  N   ILE B 205       6.203   9.711  22.781  1.00 87.19           N  
ATOM   3556  CA  ILE B 205       5.773   9.109  24.031  1.00 87.19           C  
ATOM   3557  C   ILE B 205       4.891  10.086  24.797  1.00 87.19           C  
ATOM   3558  CB  ILE B 205       6.980   8.680  24.891  1.00 87.19           C  
ATOM   3559  O   ILE B 205       3.889   9.688  25.406  1.00 87.19           O  
ATOM   3560  CG1 ILE B 205       7.762   7.559  24.203  1.00 87.19           C  
ATOM   3561  CG2 ILE B 205       6.523   8.258  26.297  1.00 87.19           C  
ATOM   3562  CD1 ILE B 205       6.945   6.293  23.969  1.00 87.19           C  
ATOM   3563  N   ARG B 206       5.234  11.297  24.828  1.00 81.38           N  
ATOM   3564  CA  ARG B 206       4.414  12.320  25.453  1.00 81.38           C  
ATOM   3565  C   ARG B 206       3.018  12.367  24.844  1.00 81.38           C  
ATOM   3566  CB  ARG B 206       5.078  13.695  25.344  1.00 81.38           C  
ATOM   3567  O   ARG B 206       2.020  12.461  25.562  1.00 81.38           O  
ATOM   3568  CG  ARG B 206       4.402  14.773  26.188  1.00 81.38           C  
ATOM   3569  CD  ARG B 206       5.113  16.109  26.047  1.00 81.38           C  
ATOM   3570  NE  ARG B 206       4.535  17.125  26.938  1.00 81.38           N  
ATOM   3571  NH1 ARG B 206       5.512  18.922  25.875  1.00 81.38           N  
ATOM   3572  NH2 ARG B 206       4.156  19.250  27.688  1.00 81.38           N  
ATOM   3573  CZ  ARG B 206       4.734  18.438  26.828  1.00 81.38           C  
ATOM   3574  N   ARG B 207       2.959  12.328  23.641  1.00 80.62           N  
ATOM   3575  CA  ARG B 207       1.684  12.359  22.922  1.00 80.62           C  
ATOM   3576  C   ARG B 207       0.838  11.133  23.266  1.00 80.62           C  
ATOM   3577  CB  ARG B 207       1.908  12.445  21.422  1.00 80.62           C  
ATOM   3578  O   ARG B 207      -0.370  11.250  23.484  1.00 80.62           O  
ATOM   3579  CG  ARG B 207       2.354  13.812  20.938  1.00 80.62           C  
ATOM   3580  CD  ARG B 207       2.533  13.852  19.422  1.00 80.62           C  
ATOM   3581  NE  ARG B 207       3.088  15.125  18.969  1.00 80.62           N  
ATOM   3582  NH1 ARG B 207       3.490  14.430  16.812  1.00 80.62           N  
ATOM   3583  NH2 ARG B 207       4.016  16.562  17.453  1.00 80.62           N  
ATOM   3584  CZ  ARG B 207       3.529  15.375  17.750  1.00 80.62           C  
ATOM   3585  N   ILE B 208       1.458   9.977  23.234  1.00 86.69           N  
ATOM   3586  CA  ILE B 208       0.769   8.750  23.594  1.00 86.69           C  
ATOM   3587  C   ILE B 208       0.242   8.852  25.031  1.00 86.69           C  
ATOM   3588  CB  ILE B 208       1.696   7.520  23.469  1.00 86.69           C  
ATOM   3589  O   ILE B 208      -0.913   8.516  25.297  1.00 86.69           O  
ATOM   3590  CG1 ILE B 208       2.068   7.293  21.984  1.00 86.69           C  
ATOM   3591  CG2 ILE B 208       1.033   6.273  24.062  1.00 86.69           C  
ATOM   3592  CD1 ILE B 208       3.154   6.246  21.781  1.00 86.69           C  
ATOM   3593  N   ARG B 209       1.052   9.328  25.906  1.00 86.38           N  
ATOM   3594  CA  ARG B 209       0.707   9.469  27.312  1.00 86.38           C  
ATOM   3595  C   ARG B 209      -0.504  10.375  27.500  1.00 86.38           C  
ATOM   3596  CB  ARG B 209       1.896  10.016  28.109  1.00 86.38           C  
ATOM   3597  O   ARG B 209      -1.304  10.180  28.422  1.00 86.38           O  
ATOM   3598  CG  ARG B 209       2.928   8.961  28.484  1.00 86.38           C  
ATOM   3599  CD  ARG B 209       4.113   9.570  29.219  1.00 86.38           C  
ATOM   3600  NE  ARG B 209       5.016   8.539  29.734  1.00 86.38           N  
ATOM   3601  NH1 ARG B 209       6.793   9.977  30.078  1.00 86.38           N  
ATOM   3602  NH2 ARG B 209       7.004   7.746  30.562  1.00 86.38           N  
ATOM   3603  CZ  ARG B 209       6.270   8.758  30.125  1.00 86.38           C  
ATOM   3604  N   LYS B 210      -0.608  11.320  26.750  1.00 79.81           N  
ATOM   3605  CA  LYS B 210      -1.717  12.273  26.828  1.00 79.81           C  
ATOM   3606  C   LYS B 210      -3.061  11.555  26.719  1.00 79.81           C  
ATOM   3607  CB  LYS B 210      -1.601  13.336  25.750  1.00 79.81           C  
ATOM   3608  O   LYS B 210      -4.047  11.977  27.328  1.00 79.81           O  
ATOM   3609  CG  LYS B 210      -1.080  14.680  26.250  1.00 79.81           C  
ATOM   3610  CD  LYS B 210      -1.062  15.719  25.125  1.00 79.81           C  
ATOM   3611  CE  LYS B 210      -0.536  17.062  25.625  1.00 79.81           C  
ATOM   3612  NZ  LYS B 210      -0.508  18.078  24.547  1.00 79.81           N  
ATOM   3613  N   HIS B 211      -3.078  10.547  25.922  1.00 81.62           N  
ATOM   3614  CA  HIS B 211      -4.320   9.789  25.797  1.00 81.62           C  
ATOM   3615  C   HIS B 211      -4.688   9.117  27.109  1.00 81.62           C  
ATOM   3616  CB  HIS B 211      -4.203   8.742  24.688  1.00 81.62           C  
ATOM   3617  O   HIS B 211      -5.867   9.031  27.469  1.00 81.62           O  
ATOM   3618  CG  HIS B 211      -4.047   9.328  23.312  1.00 81.62           C  
ATOM   3619  CD2 HIS B 211      -3.025   9.258  22.438  1.00 81.62           C  
ATOM   3620  ND1 HIS B 211      -5.020  10.102  22.719  1.00 81.62           N  
ATOM   3621  CE1 HIS B 211      -4.602  10.484  21.531  1.00 81.62           C  
ATOM   3622  NE2 HIS B 211      -3.396   9.984  21.328  1.00 81.62           N  
ATOM   3623  N   PHE B 212      -3.697   8.688  27.797  1.00 82.38           N  
ATOM   3624  CA  PHE B 212      -3.918   7.965  29.047  1.00 82.38           C  
ATOM   3625  C   PHE B 212      -4.184   8.938  30.188  1.00 82.38           C  
ATOM   3626  CB  PHE B 212      -2.713   7.078  29.375  1.00 82.38           C  
ATOM   3627  O   PHE B 212      -4.812   8.570  31.188  1.00 82.38           O  
ATOM   3628  CG  PHE B 212      -2.381   6.078  28.297  1.00 82.38           C  
ATOM   3629  CD1 PHE B 212      -3.355   5.219  27.812  1.00 82.38           C  
ATOM   3630  CD2 PHE B 212      -1.096   6.000  27.781  1.00 82.38           C  
ATOM   3631  CE1 PHE B 212      -3.053   4.293  26.812  1.00 82.38           C  
ATOM   3632  CE2 PHE B 212      -0.785   5.078  26.781  1.00 82.38           C  
ATOM   3633  CZ  PHE B 212      -1.765   4.223  26.312  1.00 82.38           C  
ATOM   3634  N   GLU B 213      -3.547  10.023  30.125  1.00 72.06           N  
ATOM   3635  CA  GLU B 213      -3.633  11.016  31.188  1.00 72.06           C  
ATOM   3636  C   GLU B 213      -5.039  11.594  31.297  1.00 72.06           C  
ATOM   3637  CB  GLU B 213      -2.615  12.133  30.969  1.00 72.06           C  
ATOM   3638  O   GLU B 213      -5.387  12.219  32.281  1.00 72.06           O  
ATOM   3639  CG  GLU B 213      -1.171  11.711  31.203  1.00 72.06           C  
ATOM   3640  CD  GLU B 213      -0.163  12.781  30.797  1.00 72.06           C  
ATOM   3641  OE1 GLU B 213       1.060  12.531  30.906  1.00 72.06           O  
ATOM   3642  OE2 GLU B 213      -0.598  13.883  30.391  1.00 72.06           O  
ATOM   3643  N   SER B 214      -5.836  11.445  30.219  1.00 61.56           N  
ATOM   3644  CA  SER B 214      -7.195  11.977  30.250  1.00 61.56           C  
ATOM   3645  C   SER B 214      -8.086  11.180  31.203  1.00 61.56           C  
ATOM   3646  CB  SER B 214      -7.797  11.969  28.844  1.00 61.56           C  
ATOM   3647  O   SER B 214      -9.188  11.609  31.531  1.00 61.56           O  
ATOM   3648  OG  SER B 214      -7.586  10.719  28.219  1.00 61.56           O  
ATOM   3649  N   THR B 215      -7.586  10.047  31.594  1.00 59.25           N  
ATOM   3650  CA  THR B 215      -8.352   9.250  32.531  1.00 59.25           C  
ATOM   3651  C   THR B 215      -7.758   9.359  33.938  1.00 59.25           C  
ATOM   3652  CB  THR B 215      -8.398   7.770  32.125  1.00 59.25           C  
ATOM   3653  O   THR B 215      -6.574   9.070  34.156  1.00 59.25           O  
ATOM   3654  CG2 THR B 215      -9.805   7.207  32.219  1.00 59.25           C  
ATOM   3655  OG1 THR B 215      -7.965   7.660  30.750  1.00 59.25           O  
ATOM   3656  N   PRO B 216      -8.305  10.094  34.906  1.00 57.06           N  
ATOM   3657  CA  PRO B 216      -7.824  10.477  36.219  1.00 57.06           C  
ATOM   3658  C   PRO B 216      -7.094   9.336  36.938  1.00 57.06           C  
ATOM   3659  CB  PRO B 216      -9.109  10.852  36.969  1.00 57.06           C  
ATOM   3660  O   PRO B 216      -6.156   9.586  37.688  1.00 57.06           O  
ATOM   3661  CG  PRO B 216     -10.195  10.703  35.938  1.00 57.06           C  
ATOM   3662  CD  PRO B 216      -9.594  10.133  34.688  1.00 57.06           C  
ATOM   3663  N   ASP B 217      -7.469   8.008  36.812  1.00 55.81           N  
ATOM   3664  CA  ASP B 217      -6.961   6.871  37.594  1.00 55.81           C  
ATOM   3665  C   ASP B 217      -6.102   5.965  36.719  1.00 55.81           C  
ATOM   3666  CB  ASP B 217      -8.117   6.074  38.188  1.00 55.81           C  
ATOM   3667  O   ASP B 217      -5.945   4.777  37.000  1.00 55.81           O  
ATOM   3668  CG  ASP B 217      -8.664   6.695  39.469  1.00 55.81           C  
ATOM   3669  OD1 ASP B 217      -7.906   7.398  40.188  1.00 55.81           O  
ATOM   3670  OD2 ASP B 217      -9.852   6.477  39.781  1.00 55.81           O  
ATOM   3671  N   THR B 218      -5.562   6.461  35.719  1.00 57.06           N  
ATOM   3672  CA  THR B 218      -4.773   5.586  34.844  1.00 57.06           C  
ATOM   3673  C   THR B 218      -3.334   5.492  35.344  1.00 57.06           C  
ATOM   3674  CB  THR B 218      -4.781   6.082  33.375  1.00 57.06           C  
ATOM   3675  O   THR B 218      -2.674   6.512  35.562  1.00 57.06           O  
ATOM   3676  CG2 THR B 218      -4.871   4.914  32.406  1.00 57.06           C  
ATOM   3677  OG1 THR B 218      -5.906   6.945  33.188  1.00 57.06           O  
ATOM   3678  N   PRO B 219      -2.955   4.371  35.938  1.00 64.38           N  
ATOM   3679  CA  PRO B 219      -1.535   4.172  36.219  1.00 64.38           C  
ATOM   3680  C   PRO B 219      -0.625   4.566  35.062  1.00 64.38           C  
ATOM   3681  CB  PRO B 219      -1.443   2.668  36.500  1.00 64.38           C  
ATOM   3682  O   PRO B 219      -1.093   4.719  33.938  1.00 64.38           O  
ATOM   3683  CG  PRO B 219      -2.775   2.123  36.094  1.00 64.38           C  
ATOM   3684  CD  PRO B 219      -3.670   3.271  35.719  1.00 64.38           C  
ATOM   3685  N   GLU B 220       0.533   4.996  35.438  1.00 77.19           N  
ATOM   3686  CA  GLU B 220       1.529   5.262  34.406  1.00 77.19           C  
ATOM   3687  C   GLU B 220       1.689   4.062  33.469  1.00 77.19           C  
ATOM   3688  CB  GLU B 220       2.877   5.617  35.062  1.00 77.19           C  
ATOM   3689  O   GLU B 220       2.297   3.057  33.844  1.00 77.19           O  
ATOM   3690  CG  GLU B 220       3.746   6.516  34.188  1.00 77.19           C  
ATOM   3691  CD  GLU B 220       5.016   6.977  34.875  1.00 77.19           C  
ATOM   3692  OE1 GLU B 220       5.730   7.844  34.312  1.00 77.19           O  
ATOM   3693  OE2 GLU B 220       5.305   6.465  35.969  1.00 77.19           O  
ATOM   3694  N   ILE B 221       1.077   4.129  32.344  1.00 84.56           N  
ATOM   3695  CA  ILE B 221       1.062   3.047  31.375  1.00 84.56           C  
ATOM   3696  C   ILE B 221       2.430   2.932  30.703  1.00 84.56           C  
ATOM   3697  CB  ILE B 221      -0.038   3.262  30.312  1.00 84.56           C  
ATOM   3698  O   ILE B 221       2.924   1.826  30.469  1.00 84.56           O  
ATOM   3699  CG1 ILE B 221      -1.428   3.158  30.938  1.00 84.56           C  
ATOM   3700  CG2 ILE B 221       0.115   2.258  29.156  1.00 84.56           C  
ATOM   3701  CD1 ILE B 221      -2.555   2.951  29.938  1.00 84.56           C  
ATOM   3702  N   ILE B 222       3.006   4.125  30.484  1.00 89.56           N  
ATOM   3703  CA  ILE B 222       4.359   4.180  29.938  1.00 89.56           C  
ATOM   3704  C   ILE B 222       5.254   4.988  30.875  1.00 89.56           C  
ATOM   3705  CB  ILE B 222       4.379   4.793  28.516  1.00 89.56           C  
ATOM   3706  O   ILE B 222       5.086   6.199  31.016  1.00 89.56           O  
ATOM   3707  CG1 ILE B 222       3.453   4.008  27.578  1.00 89.56           C  
ATOM   3708  CG2 ILE B 222       5.809   4.836  27.969  1.00 89.56           C  
ATOM   3709  CD1 ILE B 222       3.287   4.637  26.203  1.00 89.56           C  
ATOM   3710  N   ALA B 223       6.141   4.309  31.500  1.00 88.44           N  
ATOM   3711  CA  ALA B 223       7.031   4.922  32.469  1.00 88.44           C  
ATOM   3712  C   ALA B 223       8.367   5.305  31.844  1.00 88.44           C  
ATOM   3713  CB  ALA B 223       7.262   3.980  33.656  1.00 88.44           C  
ATOM   3714  O   ALA B 223       8.898   4.566  31.000  1.00 88.44           O  
ATOM   3715  N   THR B 224       8.805   6.453  32.219  1.00 88.31           N  
ATOM   3716  CA  THR B 224      10.156   6.855  31.859  1.00 88.31           C  
ATOM   3717  C   THR B 224      11.180   6.281  32.844  1.00 88.31           C  
ATOM   3718  CB  THR B 224      10.297   8.391  31.812  1.00 88.31           C  
ATOM   3719  O   THR B 224      11.031   6.438  34.062  1.00 88.31           O  
ATOM   3720  CG2 THR B 224      11.664   8.805  31.297  1.00 88.31           C  
ATOM   3721  OG1 THR B 224       9.289   8.922  30.938  1.00 88.31           O  
ATOM   3722  N   ILE B 225      12.070   5.527  32.312  1.00 86.44           N  
ATOM   3723  CA  ILE B 225      13.211   5.055  33.062  1.00 86.44           C  
ATOM   3724  C   ILE B 225      14.445   5.898  32.750  1.00 86.44           C  
ATOM   3725  CB  ILE B 225      13.500   3.561  32.812  1.00 86.44           C  
ATOM   3726  O   ILE B 225      15.109   5.676  31.734  1.00 86.44           O  
ATOM   3727  CG1 ILE B 225      12.219   2.736  32.938  1.00 86.44           C  
ATOM   3728  CG2 ILE B 225      14.594   3.041  33.750  1.00 86.44           C  
ATOM   3729  CD1 ILE B 225      11.609   2.762  34.344  1.00 86.44           C  
ATOM   3730  N   HIS B 226      14.703   6.789  33.688  1.00 81.88           N  
ATOM   3731  CA  HIS B 226      15.734   7.801  33.500  1.00 81.88           C  
ATOM   3732  C   HIS B 226      17.047   7.164  33.062  1.00 81.88           C  
ATOM   3733  CB  HIS B 226      15.945   8.617  34.750  1.00 81.88           C  
ATOM   3734  O   HIS B 226      17.531   6.223  33.688  1.00 81.88           O  
ATOM   3735  CG  HIS B 226      15.125   9.867  34.812  1.00 81.88           C  
ATOM   3736  CD2 HIS B 226      15.484  11.172  34.750  1.00 81.88           C  
ATOM   3737  ND1 HIS B 226      13.750   9.852  34.938  1.00 81.88           N  
ATOM   3738  CE1 HIS B 226      13.305  11.094  34.969  1.00 81.88           C  
ATOM   3739  NE2 HIS B 226      14.336  11.914  34.844  1.00 81.88           N  
ATOM   3740  N   GLY B 227      17.578   7.613  31.891  1.00 80.00           N  
ATOM   3741  CA  GLY B 227      18.875   7.191  31.375  1.00 80.00           C  
ATOM   3742  C   GLY B 227      18.797   5.910  30.562  1.00 80.00           C  
ATOM   3743  O   GLY B 227      19.797   5.492  29.969  1.00 80.00           O  
ATOM   3744  N   GLU B 228      17.703   5.320  30.641  1.00 85.50           N  
ATOM   3745  CA  GLU B 228      17.625   4.004  30.016  1.00 85.50           C  
ATOM   3746  C   GLU B 228      16.594   3.992  28.891  1.00 85.50           C  
ATOM   3747  CB  GLU B 228      17.266   2.936  31.047  1.00 85.50           C  
ATOM   3748  O   GLU B 228      16.875   3.512  27.781  1.00 85.50           O  
ATOM   3749  CG  GLU B 228      18.359   2.717  32.094  1.00 85.50           C  
ATOM   3750  CD  GLU B 228      18.172   1.437  32.906  1.00 85.50           C  
ATOM   3751  OE1 GLU B 228      18.344   1.464  34.125  1.00 85.50           O  
ATOM   3752  OE2 GLU B 228      17.844   0.398  32.281  1.00 85.50           O  
ATOM   3753  N   GLY B 229      15.414   4.512  29.094  1.00 91.25           N  
ATOM   3754  CA  GLY B 229      14.359   4.469  28.094  1.00 91.25           C  
ATOM   3755  C   GLY B 229      12.969   4.477  28.688  1.00 91.25           C  
ATOM   3756  O   GLY B 229      12.672   5.270  29.578  1.00 91.25           O  
ATOM   3757  N   TYR B 230      12.180   3.697  28.125  1.00 90.62           N  
ATOM   3758  CA  TYR B 230      10.773   3.646  28.500  1.00 90.62           C  
ATOM   3759  C   TYR B 230      10.336   2.213  28.766  1.00 90.62           C  
ATOM   3760  CB  TYR B 230       9.898   4.273  27.422  1.00 90.62           C  
ATOM   3761  O   TYR B 230      10.891   1.271  28.203  1.00 90.62           O  
ATOM   3762  CG  TYR B 230      10.172   5.742  27.188  1.00 90.62           C  
ATOM   3763  CD1 TYR B 230       9.531   6.719  27.953  1.00 90.62           C  
ATOM   3764  CD2 TYR B 230      11.062   6.152  26.203  1.00 90.62           C  
ATOM   3765  CE1 TYR B 230       9.781   8.070  27.734  1.00 90.62           C  
ATOM   3766  CE2 TYR B 230      11.320   7.504  25.984  1.00 90.62           C  
ATOM   3767  OH  TYR B 230      10.930   9.789  26.547  1.00 90.62           O  
ATOM   3768  CZ  TYR B 230      10.680   8.453  26.766  1.00 90.62           C  
ATOM   3769  N   ARG B 231       9.344   2.135  29.625  1.00 89.69           N  
ATOM   3770  CA  ARG B 231       8.781   0.843  30.016  1.00 89.69           C  
ATOM   3771  C   ARG B 231       7.258   0.876  29.969  1.00 89.69           C  
ATOM   3772  CB  ARG B 231       9.266   0.436  31.406  1.00 89.69           C  
ATOM   3773  O   ARG B 231       6.637   1.806  30.500  1.00 89.69           O  
ATOM   3774  CG  ARG B 231       8.727  -0.908  31.875  1.00 89.69           C  
ATOM   3775  CD  ARG B 231       9.195  -1.239  33.281  1.00 89.69           C  
ATOM   3776  NE  ARG B 231      10.633  -1.479  33.344  1.00 89.69           N  
ATOM   3777  NH1 ARG B 231      10.742  -1.606  35.625  1.00 89.69           N  
ATOM   3778  NH2 ARG B 231      12.641  -1.859  34.375  1.00 89.69           N  
ATOM   3779  CZ  ARG B 231      11.336  -1.647  34.438  1.00 89.69           C  
ATOM   3780  N   PHE B 232       6.672  -0.168  29.312  1.00 89.12           N  
ATOM   3781  CA  PHE B 232       5.223  -0.331  29.312  1.00 89.12           C  
ATOM   3782  C   PHE B 232       4.758  -1.007  30.609  1.00 89.12           C  
ATOM   3783  CB  PHE B 232       4.766  -1.145  28.109  1.00 89.12           C  
ATOM   3784  O   PHE B 232       5.156  -2.137  30.891  1.00 89.12           O  
ATOM   3785  CG  PHE B 232       3.273  -1.297  28.000  1.00 89.12           C  
ATOM   3786  CD1 PHE B 232       2.668  -2.529  28.219  1.00 89.12           C  
ATOM   3787  CD2 PHE B 232       2.473  -0.207  27.688  1.00 89.12           C  
ATOM   3788  CE1 PHE B 232       1.286  -2.672  28.125  1.00 89.12           C  
ATOM   3789  CE2 PHE B 232       1.090  -0.343  27.578  1.00 89.12           C  
ATOM   3790  CZ  PHE B 232       0.500  -1.577  27.797  1.00 89.12           C  
ATOM   3791  N   CYS B 233       3.900  -0.355  31.297  1.00 85.75           N  
ATOM   3792  CA  CYS B 233       3.449  -0.798  32.625  1.00 85.75           C  
ATOM   3793  C   CYS B 233       1.967  -1.149  32.594  1.00 85.75           C  
ATOM   3794  CB  CYS B 233       3.713   0.282  33.656  1.00 85.75           C  
ATOM   3795  O   CYS B 233       1.350  -1.316  33.656  1.00 85.75           O  
ATOM   3796  SG  CYS B 233       5.461   0.689  33.875  1.00 85.75           S  
ATOM   3797  N   GLY B 234       1.427  -1.185  31.438  1.00 85.44           N  
ATOM   3798  CA  GLY B 234       0.030  -1.574  31.328  1.00 85.44           C  
ATOM   3799  C   GLY B 234      -0.208  -3.035  31.672  1.00 85.44           C  
ATOM   3800  O   GLY B 234       0.643  -3.885  31.391  1.00 85.44           O  
ATOM   3801  N   ASP B 235      -1.315  -3.273  32.344  1.00 81.44           N  
ATOM   3802  CA  ASP B 235      -1.750  -4.633  32.656  1.00 81.44           C  
ATOM   3803  C   ASP B 235      -2.465  -5.258  31.453  1.00 81.44           C  
ATOM   3804  CB  ASP B 235      -2.666  -4.648  33.875  1.00 81.44           C  
ATOM   3805  O   ASP B 235      -3.668  -5.055  31.266  1.00 81.44           O  
ATOM   3806  CG  ASP B 235      -1.902  -4.605  35.188  1.00 81.44           C  
ATOM   3807  OD1 ASP B 235      -0.702  -4.953  35.188  1.00 81.44           O  
ATOM   3808  OD2 ASP B 235      -2.506  -4.223  36.219  1.00 81.44           O  
ATOM   3809  N   LEU B 236      -1.758  -5.934  30.688  1.00 80.69           N  
ATOM   3810  CA  LEU B 236      -2.322  -6.543  29.484  1.00 80.69           C  
ATOM   3811  C   LEU B 236      -3.307  -7.648  29.859  1.00 80.69           C  
ATOM   3812  CB  LEU B 236      -1.211  -7.102  28.594  1.00 80.69           C  
ATOM   3813  O   LEU B 236      -3.029  -8.469  30.734  1.00 80.69           O  
ATOM   3814  CG  LEU B 236      -0.477  -6.094  27.719  1.00 80.69           C  
ATOM   3815  CD1 LEU B 236       0.890  -6.637  27.312  1.00 80.69           C  
ATOM   3816  CD2 LEU B 236      -1.309  -5.758  26.484  1.00 80.69           C  
ATOM   3817  N   GLU B 237      -4.500  -7.340  29.391  1.00 74.00           N  
ATOM   3818  CA  GLU B 237      -5.520  -8.367  29.594  1.00 74.00           C  
ATOM   3819  C   GLU B 237      -5.367  -9.500  28.578  1.00 74.00           C  
ATOM   3820  CB  GLU B 237      -6.922  -7.758  29.484  1.00 74.00           C  
ATOM   3821  O   GLU B 237      -4.977  -9.273  27.438  1.00 74.00           O  
ATOM   3822  CG  GLU B 237      -7.188  -6.656  30.500  1.00 74.00           C  
ATOM   3823  CD  GLU B 237      -8.562  -6.020  30.359  1.00 74.00           C  
ATOM   3824  OE1 GLU B 237      -8.820  -4.973  30.984  1.00 74.00           O  
ATOM   3825  OE2 GLU B 237      -9.391  -6.578  29.594  1.00 74.00           O  
ATOM   3826  N   ASP B 238      -5.266 -10.836  29.078  1.00 55.44           N  
ATOM   3827  CA  ASP B 238      -5.180 -12.047  28.266  1.00 55.44           C  
ATOM   3828  C   ASP B 238      -6.375 -12.164  27.328  1.00 55.44           C  
ATOM   3829  CB  ASP B 238      -5.086 -13.281  29.172  1.00 55.44           C  
ATOM   3830  O   ASP B 238      -7.465 -11.680  27.641  1.00 55.44           O  
ATOM   3831  CG  ASP B 238      -3.682 -13.539  29.688  1.00 55.44           C  
ATOM   3832  OD1 ASP B 238      -2.711 -13.023  29.094  1.00 55.44           O  
ATOM   3833  OD2 ASP B 238      -3.545 -14.273  30.688  1.00 55.44           O  
TER    3834      ASP B 238                                                      
ENDMDL                                                                          
END                                                                             
