# Supplementary material for: Theoretical study of ArcB and its dimerization, interaction with anaerobic metabolites, and activation of ArcA
Source: PeerJ. 2023 Oct 13;11:e16309. doi: 10.7717/peerj.16309 (PMC10578306; doi:10.7717/peerj.16309)
Supplement: Supplemental Information 2 [file peerj-11-16309-s002.zip › Supplementary Files/ArcB dimer/ArcA.pdb]

HELIX    1   1 HIS A    2  ASP A   20  1                                  19
HELIX    2   2 ALA A   25  ARG A   56  1                                  32
HELIX    3   3 PHE A   68  LYS A   86  1                                  19
HELIX    4   4 GLY A  106  LYS A  122  1                                  17
HELIX    5   5 GLN A  154  GLU A  156  1                                   3
HELIX    6   6 LYS A  159  PHE A  161  1                                   3
HELIX    7   7 GLY A  182  ASN A  192  1                                  11
HELIX    8   8 ALA A  225  ASP A  227  1                                   3
HELIX    9   9 GLU A  245  LYS A  257  1                                  13
HELIX   10  10 GLY A  268  MET A  274  1                                   7
HELIX   11  11 GLY A  294  ARG A  304  1                                  11
HELIX   12  12 ARG A  307  ASP A  309  1                                   3
HELIX   13  13 LYS A  324  ASN A  329  1                                   6
HELIX   14  14 VAL A  342  TRP A  353  1                                  12
HELIX   15  15 SER A  361  LEU A  374  1                                  14
HELIX   16  16 ILE A  377  VAL A  387  1                                  11
HELIX   17  17 PRO A  389  THR A  415  1                                  27
HELIX   18  18 LYS A  419  VAL A  436  1                                  18
HELIX   19  19 ARG A  439  ILE A  448  1                                  10
HELIX   20  20 TRP A  456  LYS A  487  1                                  32
SHEET    1   1 1 GLN A  64  ASP A  67  0
SHEET    2   2 1 ARG A  89  THR A  95  0
SHEET    3   3 1 GLN A 101  THR A 104  0
SHEET    4   4 1 GLN A 128  TYR A 135  0
SHEET    5   5 1 MET A 140  ASP A 147  0
SHEET    6   6 1 ASP A 196  GLU A 202  0
SHEET    7   7 1 GLY A 206  HIS A 214  0
SHEET    8   8 1 ASN A 237  VAL A 241  0
SHEET    9   9 1 SER A 261  ALA A 265  0
SHEET   10  10 1 LEU A 282  ASP A 286  0
SHEET   11  11 1 LEU A 313  THR A 317  0
SHEET   12  12 1 ASP A 334  SER A 337  0
END
