# Supplementary material for: Theoretical study of ArcB and its dimerization, interaction with anaerobic metabolites, and activation of ArcA
Source: PeerJ. 2023 Oct 13;11:e16309. doi: 10.7717/peerj.16309 (PMC10578306; doi:10.7717/peerj.16309)
Supplement: Supplemental Information 2 [file peerj-11-16309-s002.zip › Supplementary Files/ArcB dimer/ArcB dimer AlphaFold multimer/prediction/mediciones de ArcB.py]

import cPickle, base64
try:
	from SimpleSession.versions.v65 import beginRestore,\
	    registerAfterModelsCB, reportRestoreError, checkVersion
except ImportError:
	from chimera import UserError
	raise UserError('Cannot open session that was saved in a'
	    ' newer version of Chimera; update your version')
checkVersion([1, 16, 42360])
import chimera
from chimera import replyobj
replyobj.status('Restoring session...', \
    blankAfter=0)
replyobj.status('Beginning session restore...', \
    blankAfter=0, secondary=True)
beginRestore()

def restoreCoreModels():
	from SimpleSession.versions.v65 import init, restoreViewer, \
	     restoreMolecules, restoreColors, restoreSurfaces, \
	     restoreVRML, restorePseudoBondGroups, restoreModelAssociations
	molInfo = cPickle.loads(base64.b64decode('gAJ9cQEoVRFyaWJib25JbnNpZGVDb2xvcnECSwFOfYdVCWJhbGxTY2FsZXEDSwFHP9AAAAAAAAB9h1UJcG9pbnRTaXplcQRLAUc/8AAAAAAAAH2HVQVjb2xvcnEFSwFLAH2HVQpyaWJib25UeXBlcQZLAUsAfYdVCnN0aWNrU2NhbGVxB0sBRz/wAAAAAAAAfYdVDG1tQ0lGSGVhZGVyc3EIXXEJTmFVDGFyb21hdGljTW9kZXEKSwFLAX2HVQp2ZHdEZW5zaXR5cQtLAUdAFAAAAAAAAH2HVQZoaWRkZW5xDEsBiX2HVQ1hcm9tYXRpY0NvbG9ycQ1LAU59h1UPcmliYm9uU21vb3RoaW5ncQ5LAUsAfYdVCWF1dG9jaGFpbnEPSwGIfYdVCnBkYlZlcnNpb25xEEsBSwJ9h1UIb3B0aW9uYWxxEX1xElUIb3BlbmVkQXNxE4iJSwEoWFkAAABEOlxUQ1MgcmV2aWV3XEFyY0IgZGltZXJcQXJjQiBkaW1lciBBbHBoYUZvbGQgbXVsdGltZXJccHJlZGljdGlvblxzZWxlY3RlZF9wcmVkaWN0aW9uLnBkYnEUVQNQREJxFU6JdHEWfYeHc1UPbG93ZXJDYXNlQ2hhaW5zcRdLAYl9h1UJbGluZVdpZHRocRhLAUc/8AAAAAAAAH2HVQ9yZXNpZHVlTGFiZWxQb3NxGUsBSwB9h1UEbmFtZXEaSwFYFwAAAHNlbGVjdGVkX3ByZWRpY3Rpb24ucGRifYdVD2Fyb21hdGljRGlzcGxheXEbSwGJfYdVD3JpYmJvblN0aWZmbmVzc3EcSwFHP+mZmZmZmZp9h1UKcGRiSGVhZGVyc3EdXXEefXEfYVUDaWRzcSBLAUsASwCGfYdVDnN1cmZhY2VPcGFjaXR5cSFLAUe/8AAAAAAAAH2HVRBhcm9tYXRpY0xpbmVUeXBlcSJLAUsCfYdVFHJpYmJvbkhpZGVzTWFpbmNoYWlucSNLAYh9h1UHZGlzcGxheXEkSwGIfYd1Lg=='))
	resInfo = cPickle.loads(base64.b64decode('gAJ9cQEoVQZpbnNlcnRxAk0UBlUBIH2HVQtmaWxsRGlzcGxheXEDTRQGiX2HVQRuYW1lcQRNFAZYAwAAAExFVX1xBShYAwAAAENZU11xBihLs0vwTb0DTfoDZVgDAAAASUxFXXEHKEsDSyNLNEs3SzpLQEtvS3ZLiUuLS5NL1EvzTQkBTR4BTSEBTSwBTTIBTUMBTU0BTVEBTVIBTYgBTZEBTZYBTbcBTbkBTcEBTdYBTeYBTfYBTRUCTRoCTUACTUoCTX4CTZoCTakCTccCTc4CTeECTfECTQ0DTS0DTT4DTUEDTUQDTUoDTXkDTYADTZMDTZUDTZ0DTd4DTf0DTRMETSgETSsETTYETTwETU0ETVcETVsETVwETZIETZsETaAETcEETcMETcsETeAETfAETQAFTR8FTSQFTUoFTVQFTYgFTaQFTbMFTdEFTdgFTesFTfsFZVgDAAAAVkFMXXEIKEsLSxRLH0sgSyRLJUspSyxLMUs2S0VLSktLS0xLWktpS3hLp0vDS8pL00vaS99L9kv8TS0BTUUBTUgBTVwBTWMBTYcBTZoBTaIBTaQBTaYBTbIBTcgBTdoBTegBTfsBTf8BTQ8CTRICTRkCTRsCTR8CTScCTSkCTTwCTVsCTWECTXACTXcCTYwCTaQCTa8CTbgCTboCTcgCTdUCTe0CTfwCTf4CTQMDTRUDTR4DTSkDTSoDTS4DTS8DTTMDTTYDTTsDTUADTU8DTVQDTVUDTVYDTWQDTXMDTYIDTbEDTc0DTdQDTd0DTeQDTekDTQAETQYETTcETU8ETVIETWYETW0ETZEETaQETawETa4ETbAETbwETdIETeQETfIETQUFTQkFTRkFTRwFTSMFTSUFTSkFTTEFTTMFTUYFTWUFTWsFTXoFTYEFTZYFTa4FTbkFTcIFTcQFTdIFTd8FTfcFTQYGTQgGTQ0GZVgDAAAAR0xOXXEJKEsCSwhLJkswS05LVEtbS2pLcUt0S4FLhkuSS5RLl0uYS8FL5U0QAU08AU1dAU1hAU1zAU11AU12AU2GAU2QAU2eAU2fAU2hAU27AU3HAU3sAU1BAk1mAk2FAk2fAk3CAk3bAk3cAk3fAk3gAk3iAk0MA00SA00wA006A01YA01eA01lA010A017A01+A02LA02QA02cA02eA02hA02iA03LA03vA00aBE1GBE1nBE1rBE19BE1/BE2ABE2QBE2aBE2oBE2pBE2rBE3FBE3RBE32BE1LBU1wBU2PBU2pBU3MBU3lBU3mBU3pBU3qBU3sBWVYAwAAAExZU11xCihLAUsQS1xLbEt7S4hLjEuuS71LwEvGS9JL2UvuS/VL/k0NAU0aAU0+AU1BAU1WAU1bAU13AU2bAU3AAU3JAU3PAU3gAU3uAU0iAk0uAk01Ak1QAk1jAk1lAk1zAk1/Ak2AAk2TAk2nAk2yAk3EAk3FAk3NAk3PAk31Ak0AA00FA00IA00JA00LA00aA01mA012A02FA02SA02WA024A03HA03KA03QA03cA03jA034A03/A00IBE0XBE0kBE1IBE1LBE1gBE1lBE2BBE2lBE3KBE3TBE3ZBE3qBE34BE0sBU04BU0/BU1aBU1tBU1vBU19BU2JBU2KBU2dBU2xBU28BU3OBU3PBU3XBU3ZBU3/BU0KBk0PBk0SBk0TBmVYAwAAAEFTTl1xCyhLaEtuS3NLq0u0S95NKgFNTAFNTwFNYAFNbgFNfAFNlAFNmAFN4QFNDgJNGAJNJQJNYAJNagJNkQJNvgJN7AJNcgNNeANNfQNNtQNNvgNN6ANNNARNVgRNWQRNagRNeARNhgRNngRNogRN6wRNGAVNIgVNLwVNagVNdAVNmwVNyAVN9gVlWAMAAABQUk9dcQwoS0JLpEvHS81L6kv3TSgBTWIBTX8BTYIBTYQBTboBTdABTfkBTQkCTQsCTTYCTUMCTVMCTVgCTVkCTXQCTXgCTZsCTaYCTbUCTeQCTecCTUwDTa4DTdEDTdcDTfQDTQEETTIETWwETYkETYwETY4ETcQETdoETQMFTRMFTRUFTUAFTU0FTV0FTWIFTWMFTX4FTYIFTaUFTbAFTb8FTe4FTfEFZVgDAAAAR0xZXXENKEsSSy9LPUuFS7JLvEvsS/1NAQFNBAFNBgFNKwFNLgFNSwFNeAFNiwFNoAFNqwFNtgFNuAFNzQFNzgFN0wFN1QFN1wFN4wFN5AFN7QFN7wFNJAJNLQJNNwJNRwJNbAJNpQJNrAJNtgJNxgJNywJN0AJN0wJN1gJN3gJN7gJNHANNOQNNRwNNjwNNvANNxgNN9gNNBwRNCwRNDgRNEARNNQRNOARNVQRNggRNlQRNqgRNtQRNwARNwgRN1wRN2ARN3QRN3wRN4QRN7QRN7gRN9wRN+QRNLgVNNwVNQQVNUQVNdgVNrwVNtgVNwAVN0AVN1QVN2gVN3QVN4AVN6AVN+AVlWAMAAABUSFJdcQ4oSypLQUuDS5FLu0vWS+JNCgFNGwFNHAFNIAFNJwFNNgFNOQFNQgFNSQFNZgFNgAFNiQFNjAFNnQFNowFN0gFN1AFN5wFN6QFN8QFN8wFN9QFNLAJNRgJNTwJNXgJNewJNhAJNiwJNjQJNjgJNqgJNwAJNBwNNNANNSwNNjQNNmwNNxQNN4ANN7ANNFARNJQRNJgRNKgRNMQRNQARNQwRNTARNUwRNcARNigRNkwRNlgRNpwRNrQRN3ARN3gRN8QRN8wRN+wRN/QRN/wRNNgVNUAVNWQVNaAVNhQVNjgVNlQVNlwVNmAVNtAVNygVNEQZlWAMAAABQSEVdcQ8oSxZLO0s8S0dLhEubS59LqEuwS9tL8U0FAU0dAU1OAU1lAU1oAU17AU2cAU2wAU3CAU3yAU0DAk00Ak2BAk2wAk0gA01FA01GA01RA02OA02lA02pA02yA026A03lA037A00PBE0nBE1YBE1vBE1yBE2FBE2mBE26BE3MBE38BE0NBU0+BU2LBU26BWVYAwAAAEFMQV1xEChLB0sbSx1LIksoS0RLcEt3S3xLfkuiS7ZLyEvPS9BL0UvvTRIBTRYBTToBTUcBTWoBTXEBTXQBTZkBTcMBTdEBTdkBTd8BTfgBTfwBTQICTQwCTRwCTSoCTS8CTTACTVwCTV8CTWsCTXkCTXwCTZYCTa4CTcECTdECTdICTegCTQEDTQQDTQYDTREDTSUDTScDTSwDTTIDTU4DTXoDTYEDTYYDTYgDTawDTcADTdIDTdkDTdoDTdsDTfkDTRwETSAETUQETVEETXQETXsETX4ETaMETc0ETdsETeMETekETQIFTQYFTQwFTRYFTSYFTTQFTTkFTToFTWYFTWkFTXUFTYMFTYYFTaAFTbgFTcsFTdsFTdwFTfIFTQsGTQ4GTRAGZVgDAAAASElTXXERKEsuS8RL3U0AAU0jAU1EAU2FAU2vAU3MAU33AU3MAk3ZAk36Ak04A03OA03nA00KBE0tBE1OBE2PBE25BE3WBE0BBU3WBU3jBU0EBmVYAwAAAE1FVF1xEihLAEsOSw9LGEsnSytLYEu3TQMBTVQBTVcBTa0BTcQBTeIBTQgCTSsCTTMCTUUCTW0CTX0CTZwCTbMCTbQCTfQCTQoDTRgDTRkDTSIDTTEDTTUDTWoDTcEDTQ0ETV4ETWEETbcETc4ETewETRIFTTUFTT0FTU8FTXcFTYcFTaYFTb0FTb4FTf4FZVgDAAAAQVNQXXETKEsMSzVLZEttS6FLpUutS8lL10voS+tL+k0IAU0RAU0ZAU01AU1QAU1TAU1VAU1fAU1kAU1rAU2KAU2pAU2sAU20AU28AU2/AU3KAU3lAU0AAk0BAk0EAk0GAk0HAk0UAk0oAk06Ak0/Ak1EAk1JAk1WAk1kAk1uAk1vAk2DAk2GAk2HAk2ZAk2rAk3DAk3lAk3rAk37Ak0WA00/A01uA013A02rA02vA023A03TA03hA03yA031A00EBE0SBE0bBE0jBE0/BE1aBE1dBE1fBE1pBE1uBE11BE2UBE2zBE22BE2+BE3GBE3JBE3UBE3vBE0KBU0LBU0OBU0QBU0RBU0eBU0yBU1EBU1JBU1OBU1TBU1gBU1uBU14BU15BU2NBU2QBU2RBU2jBU21BU3NBU3vBU31BU0FBmVYAwAAAEFSR11xFChLBEsVSzhLU0tVS1hLYUtjS3lLjkudS6pLtUvcS+1L9Ev7S/9NBwFNDAFNDgFNFQFNGAFNJgFNMQFNWQFNWgFNegFNjQFNjwFNpQFNpwFN3AFN3QFNHQJNTAJNUQJNVAJN2AJN+QJNDgNNHwNNQgNNXQNNXwNNYgNNawNNbQNNgwNNmANNpwNNtANNvwNN5gNN9wNN/gNNBQRNCQRNEQRNFgRNGARNHwRNIgRNMARNOwRNYwRNZARNhARNlwRNmQRNrwRNsQRN5gRN5wRNJwVNVgVNWwVNXgVN4gVNAwZlWAMAAABUUlBdcRUoS0NL5k2TAU2CAk3pAk3wAk34Ak0CA01NA03wA02dBE2MBU3zBU36BU0CBk0MBmVYAwAAAEdMVV1xFihLMktNS1BLUUteS19LYkt1S3pLfUt/S4JLikuNS49LkEuWS6xLr0u4S79LzkvVS9hL5EvyTQsBTRQBTSQBTTcBTTsBTT0BTVgBTW0BTX4BTaoBTbEBTbMBTb0BTesBTf0BTf4BTQUCTRMCTRYCTSECTTICTTgCTU0CTVUCTWcCTYgCTYkCTY8CTZACTZUCTZ4CTaICTbECTbwCTckCTcoCTeoCTe8CTfICTfMCTfYCTfcCTf0CTTwDTVcDTVoDTVsDTWgDTWkDTWwDTX8DTYQDTYcDTYkDTYwDTZQDTZcDTZkDTZoDTaADTbYDTbkDTcIDTckDTdgDTd8DTeIDTe4DTfwDTRUETR4ETS4ETUEETUUETUcETWIETXcETYgETbQETbsETb0ETccETfUETQcFTQgFTQ8FTR0FTSAFTSsFTTwFTUIFTVcFTV8FTXEFTZIFTZMFTZkFTZoFTZ8FTagFTawFTbsFTcYFTdMFTdQFTfQFTfkFTfwFTf0FTQAGTQEGTQcGZVgDAAAAVFlSXXEXKEsJSwpLRkupS8tL40vpS/hL+U0PAU0/AU2oAU3FAU3GAU05Ak1SAk1oAk2gAk23Ak0TA00UA01QA02zA03VA03tA03zA00CBE0DBE0ZBE1JBE2yBE3PBE3QBE1DBU1cBU1yBU2qBU3BBWVYAwAAAFNFUl1xGChLF0szSzlLSUtSS1dLZkuZS5pLnkujS7FLvkvMS+BNFwFNHwFNIgFNMAFNRgFNZwFNcAFNlwFNtQFNywFN2wFN6gFN8AFN+gFNHgJNJgJNSwJNcgJNdgJNigJNkgJNlAJNuQJNvQJN1AJN4wJNIQNNPQNNQwNNUwNNXANNYQNNcANNowNNpANNqANNrQNNuwNNyANN1gNN6gNNIQRNKQRNLARNOgRNUARNcQRNegRNoQRNvwRN1QRN5QRN9ARN+gRNBAVNKAVNMAVNVQVNfAVNgAVNlAVNnAVNngVNwwVNxwVN3gVN7QVldYdVBWNoYWlucRlNFAZYAQAAAEN9cRpYAQAAAEJOXXEbSwBNCgOGcRxhhnOHVQ5yaWJib25EcmF3TW9kZXEdTRQGSwJ9h1UCc3NxHk0UBoiJhn1xHyiJiIZOXXEgKEumSwaGcSFLsEsEhnEiS+FLCIZxI0vuSwyGcSRL/0sKhnElTWEBSwSGcSZNegFLBoZxJ02GAUsEhnEoTaEBSwmGcSlNrQFLCIZxKk3lAUsHhnErTe8BSwmGcSxNDgJLBYZxLU0mAksFhnEuTTsCSwWGcS9NWgJLBYZxME1vAksEhnExTbADSwaGcTJNugNLBIZxM03rA0sIhnE0TfgDSwyGcTVNCQRLCoZxNk1rBEsEhnE3TYQESwaGcThNkARLBIZxOU2rBEsJhnE6TbcESwiGcTtN7wRLB4ZxPE35BEsJhnE9TRgFSwWGcT5NMAVLBYZxP01FBUsFhnFATWQFSwWGcUFNeQVLBIZxQmWGiYmGTl1xQyhLAEsBhnFESxJLAYZxRUsvSwSGcUZLo0sDhnFHS6xLBIZxSEu0SwGGcUlLvEsDhnFKS8NLBIZxS0vLSwKGcUxL3ksDhnFNS+lLBYZxTkv6SwWGcU9NCQFLAYZxUE02AUsEhnFRTVkBSwiGcVJNeAFLAoZxU02AAUsGhnFUTYoBSwGGcVVNnAFLBYZxVk2qAUsDhnFXTbUBSwaGcVhNvgFLAoZxWU3DAUsUhnFaTeIBSwOGcVtN7AFLA4ZxXE34AUsWhnFdTRMCSwOGcV5NIwJLA4ZxX00rAksChnFgTTQCSweGcWFNQAJLB4ZxYk1SAksChnFjTVcCSwOGcWRNXwJLBoZxZU1rAksEhnFmTXMCSwSGcWdNgwJLD4ZxaE2YAksChnFpTaQCSwKGcWpNwQJLA4Zxa03WAksChnFsTeICSweGcW1NCQNLAoZxbk0cA0sBhnFvTTkDSwSGcXBNrQNLA4ZxcU22A0sEhnFyTb4DSwGGcXNNxgNLA4ZxdE3NA0sEhnF1TdUDSwKGcXZN6ANLA4Zxd03zA0sFhnF4TQQESwWGcXlNEwRLAYZxek1ABEsEhnF7TWMESwiGcXxNggRLAoZxfU2KBEsGhnF+TZQESwGGcX9NpgRLBYZxgE20BEsDhnGBTb8ESwaGcYJNyARLAoZxg03NBEsUhnGETewESwOGcYVN9gRLA4Zxhk0CBUsWhnGHTR0FSwOGcYhNLQVLA4ZxiU01BUsChnGKTT4FSweGcYtNSgVLB4ZxjE1cBUsChnGNTWEFSwOGcY5NaQVLBoZxj011BUsEhnGQTX0FSwSGcZFNjQVLD4Zxkk2iBUsChnGTTa4FSwKGcZRNywVLA4ZxlU3gBUsChnGWTewFSweGcZdNEwZLAYZxmGWGdYdVCG1vbGVjdWxlcZlNFAZLAH2HVQtyaWJib25Db2xvcnGaTRQGTn1xmyhLAU5dcZwoS7NLAYZxnU29A0sBhnGeZYZLAk5dcZ8oS/BLAYZxoE36A0sBhnGhZYZ1h1UFbGFiZWxxok0UBlgAAAAAfYdVCmxhYmVsQ29sb3Jxo00UBk59caQoSwFOXXGlKEuzSwGGcaZNvQNLAYZxp2WGSwJOXXGoKEvwSwGGcalN+gNLAYZxqmWGdYdVCGZpbGxNb2RlcatNFAZLAX2HVQVpc0hldHGsTRQGiX2HVQtsYWJlbE9mZnNldHGtTRQGTn2HVQhwb3NpdGlvbnGuXXGvKEsBTQoDhnGwSwFNCgOGcbFlVQ1yaWJib25EaXNwbGF5cbJNFAaIfYdVCG9wdGlvbmFscbN9VQRzc0lkcbRNFAZK/////31xtShLAU5dcbYoSwFLEYZxt0umSwaGcbhlhksCTl1xuShLE0schnG6S7BLBIZxu2WGSwNOXXG8KEszS3CGcb1L4UsIhnG+ZYZLBE5dcb8oS7VLB4ZxwEvuSwyGccFlhksFTl1xwihLv0sEhnHDS/9LCoZxxGWGSwZOXXHFKEvHSwSGccZNYQFLBIZxx2WGSwdOXXHIKEvNSxGGcclNegFLBoZxymWGSwhOXXHLKE0KAUsshnHMTYYBSwSGcc1lhksJTl1xzihNOgFLH4Zxz02hAUsJhnHQZYZLCk5dcdEoTWUBSxOGcdJNrQFLCIZx02WGSwtOXXHUKE2LAUsRhnHVTeUBSweGcdZlhksMTl1x1yhNuwFLA4Zx2E3vAUsJhnHZZYZLDU5dcdooTcABSwOGcdtNDgJLBYZx3GWGSw5OXXHdKE3XAUsLhnHeTSYCSwWGcd9lhksPTl1x4ChNFgJLDYZx4U07AksFhnHiZYZLEE5dceMoTS0CSweGceRNWgJLBYZx5WWGSxFOXXHmKE1HAksLhnHnTW8CSwSGcehlhksSTl1x6ShNVAJLA4Zx6k2wA0sGhnHrZYZLE05dcewoTWUCSwaGce1NugNLBIZx7mWGSxROXXHvKE13AksMhnHwTesDSwiGcfFlhksVTl1x8ihNkgJLBoZx8034A0sMhnH0ZYZLFk5dcfUoTZoCSwqGcfZNCQRLCoZx92WGSxdOXXH4KE2mAksbhnH5TWsESwSGcfplhksYTl1x+yhNxAJLEoZx/E2EBEsGhnH9ZYZLGU5dcf4oTdgCSwqGcf9NkARLBIZyAAEAAGWGSxpOXXIBAQAAKE3pAksghnICAQAATasESwmGcgMBAABlhksbTl1yBAEAAChNCwNLEYZyBQEAAE23BEsIhnIGAQAAZYZLHE5dcgcBAAAoTR0DSxyGcggBAABN7wRLB4ZyCQEAAGWGSx1OXXIKAQAAKE09A0twhnILAQAATfkESwmGcgwBAABlhkseTl1yDQEAAChNvwNLB4ZyDgEAAE0YBUsFhnIPAQAAZYZLH05dchABAAAoTckDSwSGchEBAABNMAVLBYZyEgEAAGWGSyBOXXITAQAAKE3RA0sEhnIUAQAATUUFSwWGchUBAABlhkshTl1yFgEAAChN1wNLEYZyFwEAAE1kBUsFhnIYAQAAZYZLIk5dchkBAAAoTRQESyyGchoBAABNeQVLBIZyGwEAAGWGSyNOXXIcAQAATUQESx+Gch0BAABhhkskTl1yHgEAAE1vBEsThnIfAQAAYYZLJU5dciABAABNlQRLEYZyIQEAAGGGSyZOXXIiAQAATcUESwOGciMBAABhhksnTl1yJAEAAE3KBEsDhnIlAQAAYYZLKE5dciYBAABN4QRLC4ZyJwEAAGGGSylOXXIoAQAATSAFSw2GcikBAABhhksqTl1yKgEAAE03BUsHhnIrAQAAYYZLK05dciwBAABNUQVLC4ZyLQEAAGGGSyxOXXIuAQAATV4FSwOGci8BAABhhkstTl1yMAEAAE1vBUsGhnIxAQAAYYZLLk5dcjIBAABNgQVLDIZyMwEAAGGGSy9OXXI0AQAATZwFSwaGcjUBAABhhkswTl1yNgEAAE2kBUsKhnI3AQAAYYZLMU5dcjgBAABNsAVLG4ZyOQEAAGGGSzJOXXI6AQAATc4FSxKGcjsBAABhhkszTl1yPAEAAE3iBUsKhnI9AQAAYYZLNE5dcj4BAABN8wVLIIZyPwEAAGGGdYd1Lg=='))
	atomInfo = cPickle.loads(base64.b64decode('gAJ9cQEoVQdyZXNpZHVlcQJNTjBLRH1xAyhLAU5dcQRLAEsIhnEFYYZLAk5dcQZLCEsJhnEHYYZLA05dcQhLEUsJhnEJYYZLBE5dcQpLGksIhnELYYZLBU5dcQxLIksLhnENYYZLBk5dcQ5LLUsIhnEPYYZLB05dcRBLNUsIhnERYYZLCE5dcRJLPUsFhnETYYZLCU5dcRRLQksJhnEVYYZLCk5dcRZLS0sMhnEXYYZLC05dcRhLV0sMhnEZYYZLDE5dcRpLY0sHhnEbYYZLDU5dcRxLaksIhnEdYYZLDk5dcR5LcksIhnEfYYZLD05dcSBLeksIhnEhYYZLEE5dcSJLgksIhnEjYYZLEU5dcSRLiksJhnElYYZLEk5dcSZLk0sIhnEnYYZLE05dcShLm0sEhnEpYYZLFE5dcSpLn0sIhnErYYZLFU5dcSxLp0sHhnEtYYZLFk5dcS5LrksLhnEvYYZLF05dcTBLuUsLhnExYYZLGE5dcTJLxEsGhnEzYYZLGU5dcTRLyksIhnE1YYZLGk5dcTZL0ksIhnE3YYZLG05dcThL2ksIhnE5YYZLHE5dcTpL4ksFhnE7YYZLHU5dcTxL50sIhnE9YYZLHk5dcT5L70sFhnE/YYZLH05dcUBL9EsIhnFBYYZLIE5dcUJL/EsHhnFDYYZLIU5dcURNAwFLB4ZxRWGGSyJOXXFGTQoBSwiGcUdhhksjTl1xSE0SAUsFhnFJYYZLJE5dcUpNFwFLCIZxS2GGSyVOXXFMTR8BSweGcU1hhksmTl1xTk0mAUsHhnFPYYZLJ05dcVBNLQFLCYZxUWGGSyhOXXFSTTYBSwiGcVNhhkspTl1xVE0+AUsFhnFVYYZLKk5dcVZNQwFLB4ZxV2GGSytOXXFYTUoBSweGcVlhhkssTl1xWk1RAUsIhnFbYYZLLU5dcVxNWQFLB4ZxXWGGSy5OXXFeTWABSwiGcV9hhksvTl1xYE1oAUsKhnFhYYZLME5dcWJNcgFLBIZxY2GGSzFOXXFkTXYBSwmGcWVhhksyTl1xZk1/AUsHhnFnYYZLM05dcWhNhgFLCYZxaWGGSzROXXFqTY8BSwaGcWthhks1Tl1xbE2VAUsIhnFtYYZLNk5dcW5NnQFLCIZxb2GGSzdOXXFwTaUBSweGcXFhhks4Tl1xck2sAUsIhnFzYYZLOU5dcXRNtAFLC4ZxdWGGSzpOXXF2Tb8BSwaGcXdhhks7Tl1xeE3FAUsIhnF5YYZLPE5dcXpNzQFLC4Zxe2GGSz1OXXF8TdgBSwuGcX1hhks+Tl1xfk3jAUsEhnF/YYZLP05dcYBN5wFLCIZxgWGGS0BOXXGCTe8BSwiGcYNhhktBTl1xhE33AUsIhnGFYYZLQk5dcYZN/wFLB4Zxh2GGS0NOXXGITQYCSweGcYlhhktFTl1xik0bAksFhnGLYYZLRk5dcYxNIAJLB4ZxjWGGS0dOXXGOTScCSwyGcY9hhktITl1xkE0zAksLhnGRYYZLSU5dcZJNPgJLCIZxk2GGS0pOXXGUTUYCSwaGcZVhhktLTl1xlk1MAksHhnGXYYZLTE5dcZhNUwJLB4ZxmWGGS01OXXGaTVoCSweGcZthhktOTl1xnE1hAksJhnGdYYZLT05dcZ5NagJLCYZxn2GGS1BOXXGgTXMCSwiGcaFhhktRTl1xok17AksJhnGjYYZLUk5dcaRNhAJLCYZxpWGGS1NOXXGmTY0CSwaGcadhhktUTl1xqE2TAksLhnGpYYZLVU5dcapNngJLCYZxq2GGS1ZOXXGsTacCSwuGca1hhktXTl1xrk2yAksIhnGvYYZLWE5dcbBNugJLBoZxsWGGS1lOXXGyTcACSwuGcbNhhktaTl1xtE3LAksIhnG1YYZLW05dcbZN0wJLB4Zxt2GGS1xOXXG4TdoCSwmGcblhhktdTl1xuk3jAksJhnG7YYZLXk5dcbxN7AJLCIZxvWGGS19OXXG+TfQCSwmGcb9hhktgTl1xwE39AksJhnHBYYZLYU5dccJNBgNLCIZxw2GGS2JOXXHETQ4DSwuGccVhhktjTl1xxk0ZA0sJhnHHYYZLZE5dcchNIgNLC4ZxyWGGS2VOXXHKTS0DSwiGccthhktmTl1xzE01A0sIhnHNYYZLZ05dcc5NPQNLBoZxz2GGS2hOXXHQTUMDSwiGcdFhhktpTl1x0k1LA0sIhnHTYYZLak5dcdRNUwNLB4Zx1WGGS2tOXXHWTVoDSwmGcddhhktsTl1x2E1jA0sIhnHZYYZLbU5dcdpNawNLCYZx22GGS25OXXHcTXQDSwiGcd1hhktvTl1x3k18A0sIhnHfYYZLcE5dceBNhANLCIZx4WGGS3FOXXHiTYwDSwWGceNhhktyTl1x5E2RA0sJhnHlYYZLc05dceZNmgNLCIZx52GGS3ROXXHoTaIDSwiGcelhhkt1Tl1x6k2qA0sJhnHrYYZLdk5dcexNswNLCYZx7WGGS3dOXXHuTbwDSwiGce9hhkt4Tl1x8E3EA0sFhnHxYYZLeU5dcfJNyQNLB4Zx82GGS3pOXXH0TdADSwuGcfVhhkt7Tl1x9k3bA0sJhnH3YYZLfE5dcfhN5ANLCYZx+WGGS31OXXH6Te0DSwWGcfthhkt+Tl1x/E3yA0sJhnH9YYZLf05dcf5N+wNLBYZx/2GGS4BOXXIAAQAATQAESwmGcgEBAABhhkuBTl1yAgEAAE0JBEsIhnIDAQAAYYZLgk5dcgQBAABNEQRLCYZyBQEAAGGGS4NOXXIGAQAATRoESwmGcgcBAABhhkuETl1yCAEAAE0jBEsHhnIJAQAAYYZLhU5dcgoBAABNKgRLC4ZyCwEAAGGGS4ZOXXIMAQAATTUESwSGcg0BAABhhkuHTl1yDgEAAE05BEsJhnIPAQAAYYZLiE5dchABAABNQgRLCIZyEQEAAGGGS4lOXXISAQAATUoESwmGchMBAABhhkuKTl1yFAEAAE1TBEsIhnIVAQAAYYZLi05dchYBAABNWwRLCYZyFwEAAGGGS4xOXXIYAQAATWQESwiGchkBAABhhkuNTl1yGgEAAE1sBEsJhnIbAQAAYYZLjk5dchwBAABNdQRLCYZyHQEAAGGGS49OXXIeAQAATX4ESwuGch8BAABhhkuQTl1yIAEAAE2JBEsJhnIhAQAAYYZLkU5dciIBAABNkgRLCYZyIwEAAGGGS5JOXXIkAQAATZsESweGciUBAABhhkuTTl1yJgEAAE2iBEsJhnInAQAAYYZLlE5dcigBAABNqwRLCIZyKQEAAGGGS5VOXXIqAQAATbMESwmGcisBAABhhkuWTl1yLAEAAE28BEsIhnItAQAAYYZLl05dci4BAABNxARLCYZyLwEAAGGGS5hOXXIwAQAATc0ESwmGcjEBAABhhkuZTl1yMgEAAE3WBEsJhnIzAQAAYYZLmk5dcjQBAABN3wRLBoZyNQEAAGGGS5tOXXI2AQAATeUESwaGcjcBAABhhkucTl1yOAEAAE3rBEsLhnI5AQAAYYZLnU5dcjoBAABN9gRLCIZyOwEAAGGGS55OXXI8AQAATf4ESwuGcj0BAABhhkufTl1yPgEAAE0JBUsGhnI/AQAAYYZLoE5dckABAABNDwVLC4ZyQQEAAGGGS6FOXXJCAQAATRoFSwiGckMBAABhhkuiTl1yRAEAAE0iBUsIhnJFAQAAYYZLo05dckYBAABNKgVLBYZyRwEAAGGGS6ROXXJIAQAATS8FSwaGckkBAABhhkulTl1ySgEAAE01BUsHhnJLAQAAYYZLpk5dckwBAABNPAVLCIZyTQEAAGGGS6dOXXJOAQAATUQFSwiGck8BAABhhkuoTl1yUAEAAE1MBUsHhnJRAQAAYYZLqU5dclIBAABNUwVLC4ZyUwEAAGGGS6pOXXJUAQAATV4FSwyGclUBAABhhkurTl1yVgEAAE1qBUsLhnJXAQAAYYZLrE5dclgBAABNdQVLCIZyWQEAAGGGS61OXXJaAQAATX0FSwmGclsBAABhhkuuTl1yXAEAAE2GBUsIhnJdAQAAYYZLr05dcl4BAABNjgVLCYZyXwEAAGGGS7BOXXJgAQAATZcFSwmGcmEBAABhhkuxTl1yYgEAAE2gBUsLhnJjAQAAYYZLsk5dcmQBAABNqwVLBoZyZQEAAGGGS7NOXXJmAQAATbEFSwSGcmcBAABhhku0Tl1yaAEAAE21BUsGhnJpAQAAYYZLtU5dcmoBAABNuwVLCIZyawEAAGGGS7ZOXXJsAQAATcMFSwuGcm0BAABhhku3Tl1ybgEAAE3OBUsFhnJvAQAAYYZLuE5dcnABAABN0wVLCIZycQEAAGGGS7lOXXJyAQAATdsFSwmGcnMBAABhhku6Tl1ydAEAAE3kBUsIhnJ1AQAAYYZLu05dcnYBAABN7AVLCIZydwEAAGGGS7xOXXJ4AQAATfQFSweGcnkBAABhhku9Tl1yegEAAE37BUsEhnJ7AQAAYYZLvk5dcnwBAABN/wVLCYZyfQEAAGGGS79OXXJ+AQAATQgGSwaGcn8BAABhhkvATl1ygAEAAE0OBksJhnKBAQAAYYZLwU5dcoIBAABNFwZLCYZygwEAAGGGS8JOXXKEAQAATSAGSwmGcoUBAABhhkvDTl1yhgEAAE0pBksIhnKHAQAAYYZLxE5dcogBAABNMQZLB4ZyiQEAAGGGS8VOXXKKAQAATTgGSwqGcosBAABhhkvGTl1yjAEAAE1CBksIhnKNAQAAYYZLx05dco4BAABNSgZLCYZyjwEAAGGGS8hOXXKQAQAATVMGSweGcpEBAABhhkvJTl1ykgEAAE1aBksFhnKTAQAAYYZLyk5dcpQBAABNXwZLCIZylQEAAGGGS8tOXXKWAQAATWcGSweGcpcBAABhhkvMTl1ymAEAAE1uBksMhnKZAQAAYYZLzU5dcpoBAABNegZLBoZymwEAAGGGS85OXXKcAQAATYAGSweGcp0BAABhhkvPTl1yngEAAE2HBksJhnKfAQAAYYZL0E5dcqABAABNkAZLBYZyoQEAAGGGS9FOXXKiAQAATZUGSwWGcqMBAABhhkvSTl1ypAEAAE2aBksFhnKlAQAAYYZL005dcqYBAABNnwZLCYZypwEAAGGGS9ROXXKoAQAATagGSweGcqkBAABhhkvVTl1yqgEAAE2vBksIhnKrAQAAYYZL1k5dcqwBAABNtwZLCYZyrQEAAGGGS9dOXXKuAQAATcAGSweGcq8BAABhhkvYTl1ysAEAAE3HBksIhnKxAQAAYYZL2U5dcrIBAABNzwZLCYZyswEAAGGGS9pOXXK0AQAATdgGSwmGcrUBAABhhkvbTl1ytgEAAE3hBksHhnK3AQAAYYZL3E5dcrgBAABN6AZLC4ZyuQEAAGGGS91OXXK6AQAATfMGSwuGcrsBAABhhkveTl1yvAEAAE3+BksKhnK9AQAAYYZL305dcr4BAABNCAdLCIZyvwEAAGGGS+BOXXLAAQAATRAHSweGcsEBAABhhkvhTl1ywgEAAE0XB0sGhnLDAQAAYYZL4k5dcsQBAABNHQdLCIZyxQEAAGGGS+NOXXLGAQAATSUHSweGcscBAABhhkvkTl1yyAEAAE0sB0sMhnLJAQAAYYZL5U5dcsoBAABNOAdLCYZyywEAAGGGS+ZOXXLMAQAATUEHSwmGcs0BAABhhkvnTl1yzgEAAE1KB0sOhnLPAQAAYYZL6E5dctABAABNWAdLCIZy0QEAAGGGS+lOXXLSAQAATWAHSwiGctMBAABhhkvqTl1y1AEAAE1oB0sMhnLVAQAAYYZL605dctYBAABNdAdLB4Zy1wEAAGGGS+xOXXLYAQAATXsHSwiGctkBAABhhkvtTl1y2gEAAE2DB0sEhnLbAQAAYYZL7k5dctwBAABNhwdLC4Zy3QEAAGGGS+9OXXLeAQAATZIHSwmGct8BAABhhkvwTl1y4AEAAE2bB0sFhnLhAQAAYYZL8U5dcuIBAABNoAdLBoZy4wEAAGGGS/JOXXLkAQAATaYHSwuGcuUBAABhhkvzTl1y5gEAAE2xB0sJhnLnAQAAYYZL9E5dcugBAABNugdLCIZy6QEAAGGGS/VOXXLqAQAATcIHSwuGcusBAABhhkv2Tl1y7AEAAE3NB0sJhnLtAQAAYYZL905dcu4BAABN1gdLB4Zy7wEAAGGGS/hOXXLwAQAATd0HSweGcvEBAABhhkv5Tl1y8gEAAE3kB0sMhnLzAQAAYYZL+k5dcvQBAABN8AdLDIZy9QEAAGGGS/tOXXL2AQAATfwHSwiGcvcBAABhhkv8Tl1y+AEAAE0ECEsLhnL5AQAAYYZL/U5dcvoBAABNDwhLB4Zy+wEAAGGGS/5OXXL8AQAATRYISwSGcv0BAABhhkv/Tl1y/gEAAE0aCEsJhnL/AQAAYYZNAAFOXXIAAgAATSMISwuGcgECAABhhk0BAU5dcgICAABNLghLCoZyAwIAAGGGTQIBTl1yBAIAAE04CEsEhnIFAgAAYYZNAwFOXXIGAgAATTwISwiGcgcCAABhhk0EAU5dcggCAABNRAhLCIZyCQIAAGGGTQUBTl1yCgIAAE1MCEsEhnILAgAAYYZNBgFOXXIMAgAATVAISwuGcg0CAABhhk0HAU5dcg4CAABNWwhLBIZyDwIAAGGGTQgBTl1yEAIAAE1fCEsLhnIRAgAAYYZNCQFOXXISAgAATWoISwiGchMCAABhhk0KAU5dchQCAABNcghLCIZyFQIAAGGGTQsBTl1yFgIAAE16CEsHhnIXAgAAYYZNDAFOXXIYAgAATYEISwmGchkCAABhhk0NAU5dchoCAABNighLC4ZyGwIAAGGGTQ4BTl1yHAIAAE2VCEsJhnIdAgAAYYZNDwFOXXIeAgAATZ4ISwuGch8CAABhhk0QAU5dciACAABNqQhLDIZyIQIAAGGGTREBTl1yIgIAAE21CEsJhnIjAgAAYYZNEgFOXXIkAgAATb4ISwiGciUCAABhhk0TAU5dciYCAABNxghLBYZyJwIAAGGGTRQBTl1yKAIAAE3LCEsIhnIpAgAAYYZNFQFOXXIqAgAATdMISwmGcisCAABhhk0WAU5dciwCAABN3AhLC4ZyLQIAAGGGTRcBTl1yLgIAAE3nCEsFhnIvAgAAYYZNGAFOXXIwAgAATewISwaGcjECAABhhk0ZAU5dcjICAABN8ghLC4ZyMwIAAGGGTRoBTl1yNAIAAE39CEsIhnI1AgAAYYZNGwFOXXI2AgAATQUJSwmGcjcCAABhhk0cAU5dcjgCAABNDglLB4ZyOQIAAGGGTR0BTl1yOgIAAE0VCUsHhnI7AgAAYYZNHgFOXXI8AgAATRwJSwuGcj0CAABhhk0fAU5dcj4CAABNJwlLCIZyPwIAAGGGTSABTl1yQAIAAE0vCUsGhnJBAgAAYYZNIQFOXXJCAgAATTUJSweGckMCAABhhk0iAU5dckQCAABNPAlLCIZyRQIAAGGGTSMBTl1yRgIAAE1ECUsGhnJHAgAAYYZNJAFOXXJIAgAATUoJSwqGckkCAABhhk0lAU5dckoCAABNVAlLCYZySwIAAGGGTSYBTl1yTAIAAE1dCUsIhnJNAgAAYYZNJwFOXXJOAgAATWUJSwuGck8CAABhhk0oAU5dclACAABNcAlLB4ZyUQIAAGGGTSkBTl1yUgIAAE13CUsHhnJTAgAAYYZNKgFOXXJUAgAATX4JSwiGclUCAABhhk0rAU5dclYCAABNhglLCIZyVwIAAGGGTSwBTl1yWAIAAE2OCUsEhnJZAgAAYYZNLQFOXXJaAgAATZIJSwiGclsCAABhhk0uAU5dclwCAABNmglLB4ZyXQIAAGGGTS8BTl1yXgIAAE2hCUsEhnJfAgAAYYZNMAFOXXJgAgAATaUJSwiGcmECAABhhk0xAU5dcmICAABNrQlLBoZyYwIAAGGGTTIBTl1yZAIAAE2zCUsLhnJlAgAAYYZNMwFOXXJmAgAATb4JSwiGcmcCAABhhk00AU5dcmgCAABNxglLCIZyaQIAAGGGTTUBTl1yagIAAE3OCUsIhnJrAgAAYYZNNgFOXXJsAgAATdYJSwiGcm0CAABhhk03AU5dcm4CAABN3glLB4ZybwIAAGGGTTgBTl1ycAIAAE3lCUsJhnJxAgAAYYZNOQFOXXJyAgAATe4JSwiGcnMCAABhhk06AU5dcnQCAABN9glLB4ZydQIAAGGGTTsBTl1ydgIAAE39CUsFhnJ3AgAAYYZNPAFOXXJ4AgAATQIKSwmGcnkCAABhhk09AU5dcnoCAABNCwpLCYZyewIAAGGGTT4BTl1yfAIAAE0UCksJhnJ9AgAAYYZNPwFOXXJ+AgAATR0KSwmGcn8CAABhhk1AAU5dcoACAABNJgpLDIZygQIAAGGGTUEBTl1yggIAAE0yCksIhnKDAgAAYYZNQgFOXXKEAgAATToKSwmGcoUCAABhhk1DAU5dcoYCAABNQwpLB4ZyhwIAAGGGTUQBTl1yiAIAAE1KCksIhnKJAgAAYYZNRQFOXXKKAgAATVIKSwqGcosCAABhhk1GAU5dcowCAABNXApLB4ZyjQIAAGGGTUcBTl1yjgIAAE1jCksGhnKPAgAAYYZNSAFOXXKQAgAATWkKSwWGcpECAABhhk1JAU5dcpICAABNbgpLB4ZykwIAAGGGTUoBTl1ylAIAAE11CksHhnKVAgAAYYZNSwFOXXKWAgAATXwKSwiGcpcCAABhhk1MAU5dcpgCAABNhApLBIZymQIAAGGGTU0BTl1ymgIAAE2ICksIhnKbAgAAYYZNTgFOXXKcAgAATZAKSwiGcp0CAABhhk1PAU5dcp4CAABNmApLC4ZynwIAAGGGTVABTl1yoAIAAE2jCksIhnKhAgAAYYZNUQFOXXKiAgAATasKSwiGcqMCAABhhk1SAU5dcqQCAABNswpLCIZypQIAAGGGTVMBTl1ypgIAAE27CksIhnKnAgAAYYZNVAFOXXKoAgAATcMKSwiGcqkCAABhhk1VAU5dcqoCAABNywpLCIZyqwIAAGGGTVYBTl1yrAIAAE3TCksIhnKtAgAAYYZNVwFOXXKuAgAATdsKSwmGcq8CAABhhk1YAU5dcrACAABN5ApLCIZysQIAAGGGTVkBTl1ysgIAAE3sCksJhnKzAgAAYYZNWgFOXXK0AgAATfUKSwuGcrUCAABhhk1bAU5dcrYCAABNAAtLC4ZytwIAAGGGTVwBTl1yuAIAAE0LC0sJhnK5AgAAYYZNXQFOXXK6AgAATRQLSweGcrsCAABhhk1eAU5dcrwCAABNGwtLCYZyvQIAAGGGTV8BTl1yvgIAAE0kC0sIhnK/AgAAYYZNYAFOXXLAAgAATSwLSwiGcsECAABhhk1hAU5dcsICAABNNAtLCIZywwIAAGGGTWIBTl1yxAIAAE08C0sJhnLFAgAAYYZNYwFOXXLGAgAATUULSweGcscCAABhhk1kAU5dcsgCAABNTAtLB4ZyyQIAAGGGTWUBTl1yygIAAE1TC0sIhnLLAgAAYYZNZgFOXXLMAgAATVsLSwuGcs0CAABhhk1nAU5dcs4CAABNZgtLB4ZyzwIAAGGGTWgBTl1y0AIAAE1tC0sGhnLRAgAAYYZNaQFOXXLSAgAATXMLSwuGctMCAABhhk1qAU5dctQCAABNfgtLCIZy1QIAAGGGTWsBTl1y1gIAAE2GC0sFhnLXAgAAYYZNbAFOXXLYAgAATYsLSwiGctkCAABhhk1tAU5dctoCAABNkwtLCIZy2wIAAGGGTW4BTl1y3AIAAE2bC0sJhnLdAgAAYYZNbwFOXXLeAgAATaQLSwiGct8CAABhhk1wAU5dcuACAABNrAtLCIZy4QIAAGGGTXEBTl1y4gIAAE20C0sGhnLjAgAAYYZNcgFOXXLkAgAATboLSwWGcuUCAABhhk1zAU5dcuYCAABNvwtLCIZy5wIAAGGGTXQBTl1y6AIAAE3HC0sJhnLpAgAAYYZNdQFOXXLqAgAATdALSwWGcusCAABhhk12AU5dcuwCAABN1QtLCYZy7QIAAGGGTXcBTl1y7gIAAE3eC0sJhnLvAgAAYYZNeAFOXXLwAgAATecLSwmGcvECAABhhk15AU5dcvICAABN8AtLBIZy8wIAAGGGTXoBTl1y9AIAAE30C0sIhnL1AgAAYYZNewFOXXL2AgAATfwLSwuGcvcCAABhhk18AU5dcvgCAABNBwxLC4Zy+QIAAGGGTX0BTl1y+gIAAE0SDEsIhnL7AgAAYYZNfgFOXXL8AgAATRoMSwiGcv0CAABhhk1/AU5dcv4CAABNIgxLCYZy/wIAAGGGTYABTl1yAAMAAE0rDEsHhnIBAwAAYYZNgQFOXXICAwAATTIMSweGcgMDAABhhk2CAU5dcgQDAABNOQxLCIZyBQMAAGGGTYMBTl1yBgMAAE1BDEsHhnIHAwAAYYZNhAFOXXIIAwAATUgMSwiGcgkDAABhhk2FAU5dcgoDAABNUAxLB4ZyCwMAAGGGTYYBTl1yDAMAAE1XDEsKhnINAwAAYYZNhwFOXXIOAwAATWEMSwmGcg8DAABhhk2IAU5dchADAABNagxLB4ZyEQMAAGGGTYkBTl1yEgMAAE1xDEsIhnITAwAAYYZNigFOXXIUAwAATXkMSweGchUDAABhhk2LAU5dchYDAABNgAxLCIZyFwMAAGGGTYwBTl1yGAMAAE2IDEsEhnIZAwAAYYZNjQFOXXIaAwAATYwMSweGchsDAABhhk2OAU5dchwDAABNkwxLC4ZyHQMAAGGGTY8BTl1yHgMAAE2eDEsIhnIfAwAAYYZNkAFOXXIgAwAATaYMSwuGciEDAABhhk2RAU5dciIDAABNsQxLCYZyIwMAAGGGTZIBTl1yJAMAAE26DEsIhnIlAwAAYYZNkwFOXXImAwAATcIMSwiGcicDAABhhk2UAU5dcigDAABNygxLDoZyKQMAAGGGTZUBTl1yKgMAAE3YDEsIhnIrAwAAYYZNlgFOXXIsAwAATeAMSwiGci0DAABhhk2XAU5dci4DAABN6AxLCIZyLwMAAGGGTZgBTl1yMAMAAE3wDEsGhnIxAwAAYYZNmQFOXXIyAwAATfYMSwiGcjMDAABhhk2aAU5dcjQDAABN/gxLBYZyNQMAAGGGTZsBTl1yNgMAAE0DDUsHhnI3AwAAYYZNnAFOXXI4AwAATQoNSwmGcjkDAABhhk2dAU5dcjoDAABNEw1LC4ZyOwMAAGGGTZ4BTl1yPAMAAE0eDUsHhnI9AwAAYYZNnwFOXXI+AwAATSUNSwmGcj8DAABhhk2gAU5dckADAABNLg1LCYZyQQMAAGGGTaEBTl1yQgMAAE03DUsEhnJDAwAAYYZNogFOXXJEAwAATTsNSwmGckUDAABhhk2jAU5dckYDAABNRA1LB4ZyRwMAAGGGTaQBTl1ySAMAAE1LDUsHhnJJAwAAYYZNpQFOXXJKAwAATVINSweGcksDAABhhk2mAU5dckwDAABNWQ1LC4ZyTQMAAGGGTacBTl1yTgMAAE1kDUsHhnJPAwAAYYZNqAFOXXJQAwAATWsNSwuGclEDAABhhk2pAU5dclIDAABNdg1LDIZyUwMAAGGGTaoBTl1yVAMAAE2CDUsIhnJVAwAAYYZNqwFOXXJWAwAATYoNSwmGclcDAABhhk2sAU5dclgDAABNkw1LBIZyWQMAAGGGTa0BTl1yWgMAAE2XDUsIhnJbAwAAYYZNrgFOXXJcAwAATZ8NSwiGcl0DAABhhk2vAU5dcl4DAABNpw1LCIZyXwMAAGGGTbABTl1yYAMAAE2vDUsKhnJhAwAAYYZNsQFOXXJiAwAATbkNSwuGcmMDAABhhk2yAU5dcmQDAABNxA1LCYZyZQMAAGGGTbMBTl1yZgMAAE3NDUsHhnJnAwAAYYZNtAFOXXJoAwAATdQNSwmGcmkDAABhhk21AU5dcmoDAABN3Q1LCIZyawMAAGGGTbYBTl1ybAMAAE3lDUsGhnJtAwAAYYZNtwFOXXJuAwAATesNSwSGcm8DAABhhk24AU5dcnADAABN7w1LCIZycQMAAGGGTbkBTl1ycgMAAE33DUsEhnJzAwAAYYZNugFOXXJ0AwAATfsNSwiGcnUDAABhhk27AU5dcnYDAABNAw5LB4ZydwMAAGGGTbwBTl1yeAMAAE0KDksJhnJ5AwAAYYZNvQFOXXJ6AwAATRMOSwiGcnsDAABhhk2+AU5dcnwDAABNGw5LCYZyfQMAAGGGTb8BTl1yfgMAAE0kDksIhnJ/AwAAYYZNwAFOXXKAAwAATSwOSwiGcoEDAABhhk3BAU5dcoIDAABNNA5LCYZygwMAAGGGTcIBTl1yhAMAAE09DksIhnKFAwAAYYZNwwFOXXKGAwAATUUOSwuGcocDAABhhk3EAU5dcogDAABNUA5LBYZyiQMAAGGGTcUBTl1yigMAAE1VDksIhnKLAwAAYYZNxgFOXXKMAwAATV0OSwyGco0DAABhhk3HAU5dco4DAABNaQ5LDIZyjwMAAGGGTcgBTl1ykAMAAE11DksJhnKRAwAAYYZNyQFOXXKSAwAATX4OSweGcpMDAABhhk3KAU5dcpQDAABNhQ5LCYZylQMAAGGGTcsBTl1ylgMAAE2ODksIhnKXAwAAYYZNzAFOXXKYAwAATZYOSwaGcpkDAABhhk3NAU5dcpoDAABNnA5LCoZymwMAAGGGTc4BTl1ynAMAAE2mDksEhnKdAwAAYYZNzwFOXXKeAwAATaoOSwSGcp8DAABhhk3QAU5dcqADAABNrg5LCYZyoQMAAGGGTdEBTl1yogMAAE23DksHhnKjAwAAYYZN0gFOXXKkAwAATb4OSwWGcqUDAABhhk3TAU5dcqYDAABNww5LB4ZypwMAAGGGTdQBTl1yqAMAAE3KDksEhnKpAwAAYYZN1QFOXXKqAwAATc4OSweGcqsDAABhhk3WAU5dcqwDAABN1Q5LBIZyrQMAAGGGTdcBTl1yrgMAAE3ZDksIhnKvAwAAYYZN2AFOXXKwAwAATeEOSwSGcrEDAABhhk3ZAU5dcrIDAABN5Q5LCIZyswMAAGGGTdoBTl1ytAMAAE3tDksFhnK1AwAAYYZN2wFOXXK2AwAATfIOSweGcrcDAABhhk3cAU5dcrgDAABN+Q5LBoZyuQMAAGGGTd0BTl1yugMAAE3/DksLhnK7AwAAYYZN3gFOXXK8AwAATQoPSwuGcr0DAABhhk3fAU5dcr4DAABNFQ9LCIZyvwMAAGGGTeABTl1ywAMAAE0dD0sFhnLBAwAAYYZN4QFOXXLCAwAATSIPSwmGcsMDAABhhk3iAU5dcsQDAABNKw9LCIZyxQMAAGGGTeMBTl1yxgMAAE0zD0sIhnLHAwAAYYZN5AFOXXLIAwAATTsPSwSGcskDAABhhk3lAU5dcsoDAABNPw9LBIZyywMAAGGGTeYBTl1yzAMAAE1DD0sIhnLNAwAAYYZN5wFOXXLOAwAATUsPSwiGcs8DAABhhk3oAU5dctADAABNUw9LB4Zy0QMAAGGGTekBTl1y0gMAAE1aD0sHhnLTAwAAYYZN6gFOXXLUAwAATWEPSweGctUDAABhhk3rAU5dctYDAABNaA9LBoZy1wMAAGGGTewBTl1y2AMAAE1uD0sJhnLZAwAAYYZN7QFOXXLaAwAATXcPSwmGctsDAABhhk3uAU5dctwDAABNgA9LBIZy3QMAAGGGTe8BTl1y3gMAAE2ED0sJhnLfAwAAYYZN8AFOXXLgAwAATY0PSwSGcuEDAABhhk3xAU5dcuIDAABNkQ9LBoZy4wMAAGGGTfIBTl1y5AMAAE2XD0sHhnLlAwAAYYZN8wFOXXLmAwAATZ4PSwuGcucDAABhhk30AU5dcugDAABNqQ9LB4Zy6QMAAGGGTfUBTl1y6gMAAE2wD0sIhnLrAwAAYYZN9gFOXXLsAwAATbgPSweGcu0DAABhhk33AU5dcu4DAABNvw9LCIZy7wMAAGGGTfgBTl1y8AMAAE3HD0sKhnLxAwAAYYZN+QFOXXLyAwAATdEPSwWGcvMDAABhhk36AU5dcvQDAABN1g9LB4Zy9QMAAGGGTfsBTl1y9gMAAE3dD0sGhnL3AwAAYYZN/AFOXXL4AwAATeMPSweGcvkDAABhhk39AU5dcvoDAABN6g9LBYZy+wMAAGGGTf4BTl1y/AMAAE3vD0sJhnL9AwAAYYZN/wFOXXL+AwAATfgPSwmGcv8DAABhhk0AAk5dcgAEAABNARBLB4ZyAQQAAGGGTQECTl1yAgQAAE0IEEsIhnIDBAAAYYZNAgJOXXIEBAAATRAQSwiGcgUEAABhhk0DAk5dcgYEAABNGBBLBYZyBwQAAGGGTQQCTl1yCAQAAE0dEEsLhnIJBAAAYYZNBQJOXXIKBAAATSgQSwiGcgsEAABhhk0GAk5dcgwEAABNMBBLCYZyDQQAAGGGTQcCTl1yDgQAAE05EEsIhnIPBAAAYYZNCAJOXXIQBAAATUEQSwiGchEEAABhhk0JAk5dchIEAABNSRBLCIZyEwQAAGGGTQoCTl1yFAQAAE1REEsHhnIVBAAAYYZNCwJOXXIWBAAATVgQSwiGchcEAABhhk0MAk5dchgEAABNYBBLB4ZyGQQAAGGGTQ0CTl1yGgQAAE1nEEsFhnIbBAAAYYZNDgJOXXIcBAAATWwQSwiGch0EAABhhk0PAk5dch4EAABNdBBLCIZyHwQAAGGGTRACTl1yIAQAAE18EEsHhnIhBAAAYYZNEQJOXXIiBAAATYMQSwiGciMEAABhhk0SAk5dciQEAABNixBLCIZyJQQAAGGGTRMCTl1yJgQAAE2TEEsHhnInBAAAYYZNFAJOXXIoBAAATZoQSwmGcikEAABhhk0VAk5dcioEAABNoxBLCIZyKwQAAGGGTRYCTl1yLAQAAE2rEEsIhnItBAAAYYZNFwJOXXIuBAAATbMQSwmGci8EAABhhk0YAk5dcjAEAABNvBBLCIZyMQQAAGGGTRkCTl1yMgQAAE3EEEsIhnIzBAAAYYZNGgJOXXI0BAAATcwQSweGcjUEAABhhk0bAk5dcjYEAABN0xBLCIZyNwQAAGGGTRwCTl1yOAQAAE3bEEsHhnI5BAAAYYZNHQJOXXI6BAAATeIQSwWGcjsEAABhhk0eAk5dcjwEAABN5xBLC4ZyPQQAAGGGTR8CTl1yPgQAAE3yEEsGhnI/BAAAYYZNIAJOXXJABAAATfgQSweGckEEAABhhk0hAk5dckIEAABN/xBLCIZyQwQAAGGGTSICTl1yRAQAAE0HEUsJhnJFBAAAYYZNIwJOXXJGBAAATRARSwmGckcEAABhhk0kAk5dckgEAABNGRFLCIZySQQAAGGGTSUCTl1ySgQAAE0hEUsEhnJLBAAAYYZNJgJOXXJMBAAATSURSwiGck0EAABhhk0nAk5dck4EAABNLRFLBoZyTwQAAGGGTSgCTl1yUAQAAE0zEUsHhnJRBAAAYYZNKQJOXXJSBAAATToRSwiGclMEAABhhk0qAk5dclQEAABNQhFLB4ZyVQQAAGGGTSsCTl1yVgQAAE1JEUsFhnJXBAAAYYZNLAJOXXJYBAAATU4RSwiGclkEAABhhk0tAk5dcloEAABNVhFLB4ZyWwQAAGGGTS4CTl1yXAQAAE1dEUsEhnJdBAAAYYZNLwJOXXJeBAAATWERSwmGcl8EAABhhk0wAk5dcmAEAABNahFLBYZyYQQAAGGGTTECTl1yYgQAAE1vEUsFhnJjBAAAYYZNMgJOXXJkBAAATXQRSwiGcmUEAABhhk0zAk5dcmYEAABNfBFLCYZyZwQAAGGGTTQCTl1yaAQAAE2FEUsIhnJpBAAAYYZNNQJOXXJqBAAATY0RSwuGcmsEAABhhk02Ak5dcmwEAABNmBFLCYZybQQAAGGGTTcCTl1ybgQAAE2hEUsHhnJvBAAAYYZNOAJOXXJwBAAATagRSwSGcnEEAABhhk05Ak5dcnIEAABNrBFLCYZycwQAAGGGTToCTl1ydAQAAE21EUsMhnJ1BAAAYYZNOwJOXXJ2BAAATcERSwiGcncEAABhhk08Ak5dcngEAABNyRFLCIZyeQQAAGGGTT0CTl1yegQAAE3REUsHhnJ7BAAAYYZNPgJOXXJ8BAAATdgRSwiGcn0EAABhhk0/Ak5dcn4EAABN4BFLCIZyfwQAAGGGTUACTl1ygAQAAE3oEUsIhnKBBAAAYYZNQQJOXXKCBAAATfARSwiGcoMEAABhhk1CAk5dcoQEAABN+BFLCYZyhQQAAGGGTUMCTl1yhgQAAE0BEksIhnKHBAAAYYZNRAJOXXKIBAAATQkSSweGcokEAABhhk1FAk5dcooEAABNEBJLCIZyiwQAAGGGTUYCTl1yjAQAAE0YEksIhnKNBAAAYYZNRwJOXXKOBAAATSASSweGco8EAABhhk1IAk5dcpAEAABNJxJLBIZykQQAAGGGTUkCTl1ykgQAAE0rEksIhnKTBAAAYYZNSgJOXXKUBAAATTMSSwiGcpUEAABhhk1LAk5dcpYEAABNOxJLCIZylwQAAGGGTUwCTl1ymAQAAE1DEksGhnKZBAAAYYZNTQJOXXKaBAAATUkSSwuGcpsEAABhhk1OAk5dcpwEAABNVBJLCYZynQQAAGGGTU8CTl1yngQAAE1dEksIhnKfBAAAYYZNUAJOXXKgBAAATWUSSweGcqEEAABhhk1RAk5dcqIEAABNbBJLCYZyowQAAGGGTVICTl1ypAQAAE11EksLhnKlBAAAYYZNUwJOXXKmBAAATYASSwyGcqcEAABhhk1UAk5dcqgEAABNjBJLB4ZyqQQAAGGGTVUCTl1yqgQAAE2TEksLhnKrBAAAYYZNVgJOXXKsBAAATZ4SSwmGcq0EAABhhk1XAk5dcq4EAABNpxJLCIZyrwQAAGGGTVgCTl1ysAQAAE2vEksIhnKxBAAAYYZNWQJOXXKyBAAATbcSSweGcrMEAABhhk1aAk5dcrQEAABNvhJLB4ZytQQAAGGGTVsCTl1ytgQAAE3FEksIhnK3BAAAYYZNXAJOXXK4BAAATc0SSweGcrkEAABhhk1dAk5dcroEAABN1BJLBYZyuwQAAGGGTV4CTl1yvAQAAE3ZEksIhnK9BAAAYYZNXwJOXXK+BAAATeESSweGcr8EAABhhk1gAk5dcsAEAABN6BJLBYZywQQAAGGGTWECTl1ywgQAAE3tEksIhnLDBAAAYYZNYgJOXXLEBAAATfUSSweGcsUEAABhhk1jAk5dcsYEAABN/BJLCIZyxwQAAGGGTWQCTl1yyAQAAE0EE0sJhnLJBAAAYYZNZQJOXXLKBAAATQ0TSwiGcssEAABhhk1mAk5dcswEAABNFRNLCYZyzQQAAGGGTWcCTl1yzgQAAE0eE0sJhnLPBAAAYYZNaAJOXXLQBAAATScTSwmGctEEAABhhk1pAk5dctIEAABNMBNLDIZy0wQAAGGGTWoCTl1y1AQAAE08E0sIhnLVBAAAYYZNawJOXXLWBAAATUQTSwiGctcEAABhhk1sAk5dctgEAABNTBNLBYZy2QQAAGGGTW0CTl1y2gQAAE1RE0sEhnLbBAAAYYZNbgJOXXLcBAAATVUTSwiGct0EAABhhk1vAk5dct4EAABNXRNLCIZy3wQAAGGGTXACTl1y4AQAAE1lE0sIhnLhBAAAYYZNcQJOXXLiBAAATW0TSweGcuMEAABhhk1yAk5dcuQEAABNdBNLCIZy5QQAAGGGTXMCTl1y5gQAAE18E0sGhnLnBAAAYYZNdAJOXXLoBAAATYITSwmGcukEAABhhk11Ak5dcuoEAABNixNLB4Zy6wQAAGGGTXYCTl1y7AQAAE2SE0sIhnLtBAAAYYZNdwJOXXLuBAAATZoTSwaGcu8EAABhhk14Ak5dcvAEAABNoBNLB4Zy8QQAAGGGTXkCTl1y8gQAAE2nE0sHhnLzBAAAYYZNegJOXXL0BAAATa4TSwWGcvUEAABhhk17Ak5dcvYEAABNsxNLCIZy9wQAAGGGTXwCTl1y+AQAAE27E0sHhnL5BAAAYYZNfQJOXXL6BAAATcITSwWGcvsEAABhhk1+Ak5dcvwEAABNxxNLCIZy/QQAAGGGTX8CTl1y/gQAAE3PE0sIhnL/BAAAYYZNgAJOXXIABQAATdcTSwmGcgEFAABhhk2BAk5dcgIFAABN4BNLCYZyAwUAAGGGTYICTl1yBAUAAE3pE0sLhnIFBQAAYYZNgwJOXXIGBQAATfQTSw6GcgcFAABhhk2EAk5dcggFAABNAhRLCIZyCQUAAGGGTYUCTl1yCgUAAE0KFEsHhnILBQAAYYZNhgJOXXIMBQAATREUSwmGcg0FAABhhk2HAk5dcg4FAABNGhRLCIZyDwUAAGGGTYgCTl1yEAUAAE0iFEsIhnIRBQAAYYZNiQJOXXISBQAATSoUSwmGchMFAABhhk2KAk5dchQFAABNMxRLCYZyFQUAAGGGTYsCTl1yFgUAAE08FEsGhnIXBQAAYYZNjAJOXXIYBQAATUIUSweGchkFAABhhk2NAk5dchoFAABNSRRLB4ZyGwUAAGGGTY4CTl1yHAUAAE1QFEsHhnIdBQAAYYZNjwJOXXIeBQAATVcUSweGch8FAABhhk2QAk5dciAFAABNXhRLCYZyIQUAAGGGTZECTl1yIgUAAE1nFEsJhnIjBQAAYYZNkgJOXXIkBQAATXAUSwiGciUFAABhhk2TAk5dciYFAABNeBRLBoZyJwUAAGGGTZQCTl1yKAUAAE1+FEsJhnIpBQAAYYZNlQJOXXIqBQAATYcUSwaGcisFAABhhk2WAk5dciwFAABNjRRLCYZyLQUAAGGGTZcCTl1yLgUAAE2WFEsFhnIvBQAAYYZNmAJOXXIwBQAATZsUSwiGcjEFAABhhk2ZAk5dcjIFAABNoxRLCIZyMwUAAGGGTZoCTl1yNAUAAE2rFEsIhnI1BQAAYYZNmwJOXXI2BQAATbMUSwiGcjcFAABhhk2cAk5dcjgFAABNuxRLB4ZyOQUAAGGGTZ0CTl1yOgUAAE3CFEsIhnI7BQAAYYZNngJOXXI8BQAATcoUSwiGcj0FAABhhk2fAk5dcj4FAABN0hRLCYZyPwUAAGGGTaACTl1yQAUAAE3bFEsJhnJBBQAAYYZNoQJOXXJCBQAATeQUSwyGckMFAABhhk2iAk5dckQFAABN8BRLCIZyRQUAAGGGTaMCTl1yRgUAAE34FEsJhnJHBQAAYYZNpAJOXXJIBQAATQEVSwiGckkFAABhhk2lAk5dckoFAABNCRVLB4ZySwUAAGGGTaYCTl1yTAUAAE0QFUsEhnJNBQAAYYZNpwJOXXJOBQAATRQVSweGck8FAABhhk2oAk5dclAFAABNGxVLCYZyUQUAAGGGTakCTl1yUgUAAE0kFUsIhnJTBQAAYYZNqgJOXXJUBQAATSwVSwiGclUFAABhhk2rAk5dclYFAABNNBVLB4ZyVwUAAGGGTawCTl1yWAUAAE07FUsIhnJZBQAAYYZNrQJOXXJaBQAATUMVSwSGclsFAABhhk2uAk5dclwFAABNRxVLCIZyXQUAAGGGTa8CTl1yXgUAAE1PFUsFhnJfBQAAYYZNsAJOXXJgBQAATVQVSweGcmEFAABhhk2xAk5dcmIFAABNWxVLC4ZyYwUAAGGGTbICTl1yZAUAAE1mFUsJhnJlBQAAYYZNswJOXXJmBQAATW8VSwmGcmcFAABhhk20Ak5dcmgFAABNeBVLCIZyaQUAAGGGTbUCTl1yagUAAE2AFUsIhnJrBQAAYYZNtgJOXXJsBQAATYgVSweGcm0FAABhhk23Ak5dcm4FAABNjxVLBIZybwUAAGGGTbgCTl1ycAUAAE2TFUsMhnJxBQAAYYZNuQJOXXJyBQAATZ8VSweGcnMFAABhhk26Ak5dcnQFAABNphVLBoZydQUAAGGGTbsCTl1ydgUAAE2sFUsHhnJ3BQAAYYZNvAJOXXJ4BQAATbMVSwiGcnkFAABhhk29Ak5dcnoFAABNuxVLCYZyewUAAGGGTb4CTl1yfAUAAE3EFUsGhnJ9BQAAYYZNvwJOXXJ+BQAATcoVSwiGcn8FAABhhk3AAk5dcoAFAABN0hVLCIZygQUAAGGGTcECTl1yggUAAE3aFUsHhnKDBQAAYYZNwgJOXXKEBQAATeEVSwWGcoUFAABhhk3DAk5dcoYFAABN5hVLCYZyhwUAAGGGTcQCTl1yiAUAAE3vFUsIhnKJBQAAYYZNxQJOXXKKBQAATfcVSwmGcosFAABhhk3GAk5dcowFAABNABZLCYZyjQUAAGGGTccCTl1yjgUAAE0JFksEhnKPBQAAYYZNyAJOXXKQBQAATQ0WSwiGcpEFAABhhk3JAk5dcpIFAABNFRZLB4ZykwUAAGGGTcoCTl1ylAUAAE0cFksJhnKVBQAAYYZNywJOXXKWBQAATSUWSwmGcpcFAABhhk3MAk5dcpgFAABNLhZLBIZymQUAAGGGTc0CTl1ymgUAAE0yFksKhnKbBQAAYYZNzgJOXXKcBQAATTwWSwmGcp0FAABhhk3PAk5dcp4FAABNRRZLCIZynwUAAGGGTdACTl1yoAUAAE1NFksJhnKhBQAAYYZN0QJOXXKiBQAATVYWSwSGcqMFAABhhk3SAk5dcqQFAABNWhZLBYZypQUAAGGGTdMCTl1ypgUAAE1fFksFhnKnBQAAYYZN1AJOXXKoBQAATWQWSwSGcqkFAABhhk3VAk5dcqoFAABNaBZLBoZyqwUAAGGGTdYCTl1yrAUAAE1uFksHhnKtBQAAYYZN1wJOXXKuBQAATXUWSwSGcq8FAABhhk3YAk5dcrAFAABNeRZLCIZysQUAAGGGTdkCTl1ysgUAAE2BFksLhnKzBQAAYYZN2gJOXXK0BQAATYwWSwqGcrUFAABhhk3bAk5dcrYFAABNlhZLCIZytwUAAGGGTdwCTl1yuAUAAE2eFksJhnK5BQAAYYZN3QJOXXK6BQAATacWSwmGcrsFAABhhk3eAk5dcrwFAABNsBZLCIZyvQUAAGGGTd8CTl1yvgUAAE24FksEhnK/BQAAYYZN4AJOXXLABQAATbwWSwmGcsEFAABhhk3hAk5dcsIFAABNxRZLCYZywwUAAGGGTeICTl1yxAUAAE3OFksIhnLFBQAAYYZN4wJOXXLGBQAATdYWSwmGcscFAABhhk3kAk5dcsgFAABN3xZLBoZyyQUAAGGGTeUCTl1yygUAAE3lFksHhnLLBQAAYYZN5gJOXXLMBQAATewWSwiGcs0FAABhhk3nAk5dcs4FAABN9BZLCIZyzwUAAGGGTegCTl1y0AUAAE38FksHhnLRBQAAYYZN6QJOXXLSBQAATQMXSwWGctMFAABhhk3qAk5dctQFAABNCBdLDoZy1QUAAGGGTesCTl1y1gUAAE0WF0sJhnLXBQAAYYZN7AJOXXLYBQAATR8XSwiGctkFAABhhk3tAk5dctoFAABNJxdLCIZy2wUAAGGGTe4CTl1y3AUAAE0vF0sHhnLdBQAAYYZN7wJOXXLeBQAATTYXSwSGct8FAABhhk3wAk5dcuAFAABNOhdLCYZy4QUAAGGGTfECTl1y4gUAAE1DF0sOhnLjBQAAYYZN8gJOXXLkBQAATVEXSwiGcuUFAABhhk3zAk5dcuYFAABNWRdLCYZy5wUAAGGGTfQCTl1y6AUAAE1iF0sJhnLpBQAAYYZN9QJOXXLqBQAATWsXSwiGcusFAABhhk32Ak5dcuwFAABNcxdLCYZy7QUAAGGGTfcCTl1y7gUAAE18F0sJhnLvBQAAYYZN+AJOXXLwBQAATYUXSwmGcvEFAABhhk35Ak5dcvIFAABNjhdLDoZy8wUAAGGGTfoCTl1y9AUAAE2cF0sLhnL1BQAAYYZN+wJOXXL2BQAATacXSwqGcvcFAABhhk38Ak5dcvgFAABNsRdLCIZy+QUAAGGGTf0CTl1y+gUAAE25F0sHhnL7BQAAYYZN/gJOXXL8BQAATcAXSwmGcv0FAABhhk3/Ak5dcv4FAABNyRdLB4Zy/wUAAGGGTQADTl1yAAYAAE3QF0sIhnIBBgAAYYZNAQNOXXICBgAATdgXSwmGcgMGAABhhk0CA05dcgQGAABN4RdLBYZyBQYAAGGGTQMDTl1yBgYAAE3mF0sOhnIHBgAAYYZNBANOXXIIBgAATfQXSweGcgkGAABhhk0FA05dcgoGAABN+xdLBYZyCwYAAGGGTQYDTl1yDAYAAE0AGEsJhnINBgAAYYZNBwNOXXIOBgAATQkYSwWGcg8GAABhhk0IA05dchAGAABNDhhLB4ZyEQYAAGGGTQkDTl1yEgYAAE0VGEsJhnITBgAAYYZNCgNOXXIUBgAATR4YSwmGchUGAABhhk0LA05dchYGAABNJxhLCIZyFwYAAGGGTQwDTl1yGAYAAE0vGEsJhnIZBgAAYYZNDQNOXXIaBgAATTgYSwmGchsGAABhhk0OA05dchwGAABNQRhLCIZyHQYAAGGGTQ8DTl1yHgYAAE1JGEsLhnIfBgAAYYZNEANOXXIgBgAATVQYSwiGciEGAABhhk0RA05dciIGAABNXBhLCIZyIwYAAGGGTRIDTl1yJAYAAE1kGEsFhnIlBgAAYYZNEwNOXXImBgAATWkYSwmGcicGAABhhk0UA05dcigGAABNchhLDIZyKQYAAGGGTRUDTl1yKgYAAE1+GEsMhnIrBgAAYYZNFgNOXXIsBgAATYoYSweGci0GAABhhk0XA05dci4GAABNkRhLCIZyLwYAAGGGTRgDTl1yMAYAAE2ZGEsIhnIxBgAAYYZNGQNOXXIyBgAATaEYSwiGcjMGAABhhk0aA05dcjQGAABNqRhLCIZyNQYAAGGGTRsDTl1yNgYAAE2xGEsJhnI3BgAAYYZNHANOXXI4BgAATboYSwiGcjkGAABhhk0dA05dcjoGAABNwhhLBIZyOwYAAGGGTR4DTl1yPAYAAE3GGEsIhnI9BgAAYYZNHwNOXXI+BgAATc4YSweGcj8GAABhhk0gA05dckAGAABN1RhLC4ZyQQYAAGGGTSEDTl1yQgYAAE3gGEsLhnJDBgAAYYZNIgNOXXJEBgAATesYSwaGckUGAABhhk0jA05dckYGAABN8RhLCIZyRwYAAGGGTSQDTl1ySAYAAE35GEsIhnJJBgAAYYZNJQNOXXJKBgAATQEZSwiGcksGAABhhk0mA05dckwGAABNCRlLBYZyTQYAAGGGTScDTl1yTgYAAE0OGUsIhnJPBgAAYYZNKANOXXJQBgAATRYZSwWGclEGAABhhk0pA05dclIGAABNGxlLCIZyUwYAAGGGTSoDTl1yVAYAAE0jGUsHhnJVBgAAYYZNKwNOXXJWBgAATSoZSweGclcGAABhhk0sA05dclgGAABNMRlLCIZyWQYAAGGGTS0DTl1yWgYAAE05GUsFhnJbBgAAYYZNLgNOXXJcBgAATT4ZSwiGcl0GAABhhk0vA05dcl4GAABNRhlLB4ZyXwYAAGGGTTADTl1yYAYAAE1NGUsHhnJhBgAAYYZNMQNOXXJiBgAATVQZSwmGcmMGAABhhk0yA05dcmQGAABNXRlLCIZyZQYAAGGGTTMDTl1yZgYAAE1lGUsFhnJnBgAAYYZNNANOXXJoBgAATWoZSweGcmkGAABhhk01A05dcmoGAABNcRlLB4ZyawYAAGGGTTYDTl1ybAYAAE14GUsIhnJtBgAAYYZNNwNOXXJuBgAATYAZSweGcm8GAABhhk04A05dcnAGAABNhxlLCIZycQYAAGGGTTkDTl1ycgYAAE2PGUsKhnJzBgAAYYZNOgNOXXJ0BgAATZkZSwSGcnUGAABhhk07A05dcnYGAABNnRlLCYZydwYAAGGGTTwDTl1yeAYAAE2mGUsHhnJ5BgAAYYZNPQNOXXJ6BgAATa0ZSwmGcnsGAABhhk0+A05dcnwGAABNthlLBoZyfQYAAGGGTT8DTl1yfgYAAE28GUsIhnJ/BgAAYYZNQANOXXKABgAATcQZSwiGcoEGAABhhk1BA05dcoIGAABNzBlLB4ZygwYAAGGGTUIDTl1yhAYAAE3TGUsIhnKFBgAAYYZNQwNOXXKGBgAATdsZSwuGcocGAABhhk1EA05dcogGAABN5hlLBoZyiQYAAGGGTUUDTl1yigYAAE3sGUsIhnKLBgAAYYZNRgNOXXKMBgAATfQZSwuGco0GAABhhk1HA05dco4GAABN/xlLC4ZyjwYAAGGGTUgDTl1ykAYAAE0KGksEhnKRBgAAYYZNSQNOXXKSBgAATQ4aSwiGcpMGAABhhk1KA05dcpQGAABNFhpLCIZylQYAAGGGTUsDTl1ylgYAAE0eGksIhnKXBgAAYYZNTANOXXKYBgAATSYaSweGcpkGAABhhk1NA05dcpoGAABNLRpLB4ZymwYAAGGGTU4DTl1ynAYAAE00GksOhnKdBgAAYYZNTwNOXXKeBgAATUIaSwWGcp8GAABhhk1QA05dcqAGAABNRxpLB4ZyoQYAAGGGTVEDTl1yogYAAE1OGksMhnKjBgAAYYZNUgNOXXKkBgAATVoaSwuGcqUGAABhhk1TA05dcqYGAABNZRpLCIZypwYAAGGGTVQDTl1yqAYAAE1tGksGhnKpBgAAYYZNVQNOXXKqBgAATXMaSweGcqsGAABhhk1WA05dcqwGAABNehpLB4ZyrQYAAGGGTVcDTl1yrgYAAE2BGksHhnKvBgAAYYZNWANOXXKwBgAATYgaSwmGcrEGAABhhk1ZA05dcrIGAABNkRpLCYZyswYAAGGGTVoDTl1ytAYAAE2aGksIhnK1BgAAYYZNWwNOXXK2BgAATaIaSwmGcrcGAABhhk1cA05dcrgGAABNqxpLCYZyuQYAAGGGTV0DTl1yugYAAE20GksGhnK7BgAAYYZNXgNOXXK8BgAATboaSwuGcr0GAABhhk1fA05dcr4GAABNxRpLCYZyvwYAAGGGTWADTl1ywAYAAE3OGksLhnLBBgAAYYZNYQNOXXLCBgAATdkaSwiGcsMGAABhhk1iA05dcsQGAABN4RpLBoZyxQYAAGGGTWMDTl1yxgYAAE3nGksLhnLHBgAAYYZNZANOXXLIBgAATfIaSwiGcskGAABhhk1lA05dcsoGAABN+hpLB4ZyywYAAGGGTWYDTl1yzAYAAE0BG0sJhnLNBgAAYYZNZwNOXXLOBgAATQobSwmGcs8GAABhhk1oA05dctAGAABNExtLCIZy0QYAAGGGTWkDTl1y0gYAAE0bG0sJhnLTBgAAYYZNagNOXXLUBgAATSQbSwmGctUGAABhhk1rA05dctYGAABNLRtLCIZy1wYAAGGGTWwDTl1y2AYAAE01G0sLhnLZBgAAYYZNbQNOXXLaBgAATUAbSwmGctsGAABhhk1uA05dctwGAABNSRtLC4Zy3QYAAGGGTW8DTl1y3gYAAE1UG0sIhnLfBgAAYYZNcANOXXLgBgAATVwbSwiGcuEGAABhhk1xA05dcuIGAABNZBtLBoZy4wYAAGGGTXIDTl1y5AYAAE1qG0sIhnLlBgAAYYZNcwNOXXLmBgAATXIbSwiGcucGAABhhk10A05dcugGAABNehtLB4Zy6QYAAGGGTXUDTl1y6gYAAE2BG0sJhnLrBgAAYYZNdgNOXXLsBgAATYobSwiGcu0GAABhhk13A05dcu4GAABNkhtLCYZy7wYAAGGGTXgDTl1y8AYAAE2bG0sIhnLxBgAAYYZNeQNOXXLyBgAATaMbSwiGcvMGAABhhk16A05dcvQGAABNqxtLCIZy9QYAAGGGTXsDTl1y9gYAAE2zG0sFhnL3BgAAYYZNfANOXXL4BgAATbgbSwmGcvkGAABhhk19A05dcvoGAABNwRtLCIZy+wYAAGGGTX4DTl1y/AYAAE3JG0sIhnL9BgAAYYZNfwNOXXL+BgAATdEbSwmGcv8GAABhhk2AA05dcgAHAABN2htLCYZyAQcAAGGGTYEDTl1yAgcAAE3jG0sIhnIDBwAAYYZNggNOXXIEBwAATesbSwWGcgUHAABhhk2DA05dcgYHAABN8BtLB4ZyBwcAAGGGTYQDTl1yCAcAAE33G0sLhnIJBwAAYYZNhQNOXXIKBwAATQIcSwmGcgsHAABhhk2GA05dcgwHAABNCxxLCYZyDQcAAGGGTYcDTl1yDgcAAE0UHEsFhnIPBwAAYYZNiANOXXIQBwAATRkcSwmGchEHAABhhk2JA05dchIHAABNIhxLBYZyEwcAAGGGTYoDTl1yFAcAAE0nHEsJhnIVBwAAYYZNiwNOXXIWBwAATTAcSwiGchcHAABhhk2MA05dchgHAABNOBxLCYZyGQcAAGGGTY0DTl1yGgcAAE1BHEsJhnIbBwAAYYZNjgNOXXIcBwAATUocSweGch0HAABhhk2PA05dch4HAABNURxLC4ZyHwcAAGGGTZADTl1yIAcAAE1cHEsEhnIhBwAAYYZNkQNOXXIiBwAATWAcSwmGciMHAABhhk2SA05dciQHAABNaRxLCIZyJQcAAGGGTZMDTl1yJgcAAE1xHEsJhnInBwAAYYZNlANOXXIoBwAATXocSwiGcikHAABhhk2VA05dcioHAABNghxLCYZyKwcAAGGGTZYDTl1yLAcAAE2LHEsIhnItBwAAYYZNlwNOXXIuBwAATZMcSwmGci8HAABhhk2YA05dcjAHAABNnBxLCYZyMQcAAGGGTZkDTl1yMgcAAE2lHEsLhnIzBwAAYYZNmgNOXXI0BwAATbAcSwmGcjUHAABhhk2bA05dcjYHAABNuRxLCYZyNwcAAGGGTZwDTl1yOAcAAE3CHEsHhnI5BwAAYYZNnQNOXXI6BwAATckcSwmGcjsHAABhhk2eA05dcjwHAABN0hxLCIZyPQcAAGGGTZ8DTl1yPgcAAE3aHEsJhnI/BwAAYYZNoANOXXJABwAATeMcSwiGckEHAABhhk2hA05dckIHAABN6xxLCYZyQwcAAGGGTaIDTl1yRAcAAE30HEsJhnJFBwAAYYZNowNOXXJGBwAATf0cSwmGckcHAABhhk2kA05dckgHAABNBh1LBoZySQcAAGGGTaUDTl1ySgcAAE0MHUsGhnJLBwAAYYZNpgNOXXJMBwAATRIdSwuGck0HAABhhk2nA05dck4HAABNHR1LCIZyTwcAAGGGTagDTl1yUAcAAE0lHUsLhnJRBwAAYYZNqQNOXXJSBwAATTAdSwaGclMHAABhhk2qA05dclQHAABNNh1LC4ZyVQcAAGGGTasDTl1yVgcAAE1BHUsIhnJXBwAAYYZNrANOXXJYBwAATUkdSwiGclkHAABhhk2tA05dcloHAABNUR1LBYZyWwcAAGGGTa4DTl1yXAcAAE1WHUsGhnJdBwAAYYZNrwNOXXJeBwAATVwdSweGcl8HAABhhk2wA05dcmAHAABNYx1LCIZyYQcAAGGGTbEDTl1yYgcAAE1rHUsIhnJjBwAAYYZNsgNOXXJkBwAATXMdSweGcmUHAABhhk2zA05dcmYHAABNeh1LC4ZyZwcAAGGGTbQDTl1yaAcAAE2FHUsMhnJpBwAAYYZNtQNOXXJqBwAATZEdSwuGcmsHAABhhk22A05dcmwHAABNnB1LCIZybQcAAGGGTbcDTl1ybgcAAE2kHUsJhnJvBwAAYYZNuANOXXJwBwAATa0dSwiGcnEHAABhhk25A05dcnIHAABNtR1LCYZycwcAAGGGTboDTl1ydAcAAE2+HUsJhnJ1BwAAYYZNuwNOXXJ2BwAATccdSwuGcncHAABhhk28A05dcngHAABN0h1LBoZyeQcAAGGGTb0DTl1yegcAAE3YHUsEhnJ7BwAAYYZNvgNOXXJ8BwAATdwdSwaGcn0HAABhhk2/A05dcn4HAABN4h1LCIZyfwcAAGGGTcADTl1ygAcAAE3qHUsLhnKBBwAAYYZNwQNOXXKCBwAATfUdSwWGcoMHAABhhk3CA05dcoQHAABN+h1LCIZyhQcAAGGGTcMDTl1yhgcAAE0CHksJhnKHBwAAYYZNxANOXXKIBwAATQseSwiGcokHAABhhk3FA05dcooHAABNEx5LCIZyiwcAAGGGTcYDTl1yjAcAAE0bHksHhnKNBwAAYYZNxwNOXXKOBwAATSIeSwSGco8HAABhhk3IA05dcpAHAABNJh5LCYZykQcAAGGGTckDTl1ykgcAAE0vHksGhnKTBwAAYYZNygNOXXKUBwAATTUeSwmGcpUHAABhhk3LA05dcpYHAABNPh5LCYZylwcAAGGGTcwDTl1ymAcAAE1HHksJhnKZBwAAYYZNzQNOXXKaBwAATVAeSwiGcpsHAABhhk3OA05dcpwHAABNWB5LB4ZynQcAAGGGTc8DTl1yngcAAE1fHksKhnKfBwAAYYZN0ANOXXKgBwAATWkeSwiGcqEHAABhhk3RA05dcqIHAABNcR5LCYZyowcAAGGGTdIDTl1ypAcAAE16HksHhnKlBwAAYYZN0wNOXXKmBwAATYEeSwWGcqcHAABhhk3UA05dcqgHAABNhh5LCIZyqQcAAGGGTdUDTl1yqgcAAE2OHksHhnKrBwAAYYZN1gNOXXKsBwAATZUeSwyGcq0HAABhhk3XA05dcq4HAABNoR5LBoZyrwcAAGGGTdgDTl1ysAcAAE2nHksHhnKxBwAAYYZN2QNOXXKyBwAATa4eSwmGcrMHAABhhk3aA05dcrQHAABNtx5LBYZytQcAAGGGTdsDTl1ytgcAAE28HksFhnK3BwAAYYZN3ANOXXK4BwAATcEeSwWGcrkHAABhhk3dA05dcroHAABNxh5LCYZyuwcAAGGGTd4DTl1yvAcAAE3PHksHhnK9BwAAYYZN3wNOXXK+BwAATdYeSwiGcr8HAABhhk3gA05dcsAHAABN3h5LCYZywQcAAGGGTeEDTl1ywgcAAE3nHksHhnLDBwAAYYZN4gNOXXLEBwAATe4eSwiGcsUHAABhhk3jA05dcsYHAABN9h5LCYZyxwcAAGGGTeQDTl1yyAcAAE3/HksJhnLJBwAAYYZN5QNOXXLKBwAATQgfSweGcssHAABhhk3mA05dcswHAABNDx9LC4ZyzQcAAGGGTecDTl1yzgcAAE0aH0sLhnLPBwAAYYZN6ANOXXLQBwAATSUfSwqGctEHAABhhk3pA05dctIHAABNLx9LCIZy0wcAAGGGdShN6gNOXXLUBwAATTcfSweGctUHAABhhk3rA05dctYHAABNPh9LBoZy1wcAAGGGTewDTl1y2AcAAE1EH0sIhnLZBwAAYYZN7QNOXXLaBwAATUwfSweGctsHAABhhk3uA05dctwHAABNUx9LDIZy3QcAAGGGTe8DTl1y3gcAAE1fH0sJhnLfBwAAYYZN8ANOXXLgBwAATWgfSwmGcuEHAABhhk3xA05dcuIHAABNcR9LDoZy4wcAAGGGTfIDTl1y5AcAAE1/H0sIhnLlBwAAYYZN8wNOXXLmBwAATYcfSwiGcucHAABhhk30A05dcugHAABNjx9LDIZy6QcAAGGGTfUDTl1y6gcAAE2bH0sHhnLrBwAAYYZN9gNOXXLsBwAATaIfSwiGcu0HAABhhk33A05dcu4HAABNqh9LBIZy7wcAAGGGTfgDTl1y8AcAAE2uH0sLhnLxBwAAYYZN+QNOXXLyBwAATbkfSwmGcvMHAABhhk36A05dcvQHAABNwh9LBYZy9QcAAGGGTfsDTl1y9gcAAE3HH0sGhnL3BwAAYYZN/ANOXXL4BwAATc0fSwuGcvkHAABhhk39A05dcvoHAABN2B9LCYZy+wcAAGGGTf4DTl1y/AcAAE3hH0sIhnL9BwAAYYZN/wNOXXL+BwAATekfSwuGcv8HAABhhk0ABE5dcgAIAABN9B9LCYZyAQgAAGGGTQEETl1yAggAAE39H0sHhnIDCAAAYYZNAgROXXIECAAATQQgSweGcgUIAABhhk0DBE5dcgYIAABNCyBLDIZyBwgAAGGGTQQETl1yCAgAAE0XIEsMhnIJCAAAYYZNBQROXXIKCAAATSMgSwiGcgsIAABhhk0GBE5dcgwIAABNKyBLC4ZyDQgAAGGGTQcETl1yDggAAE02IEsHhnIPCAAAYYZNCAROXXIQCAAATT0gSwSGchEIAABhhk0JBE5dchIIAABNQSBLCYZyEwgAAGGGTQoETl1yFAgAAE1KIEsLhnIVCAAAYYZNCwROXXIWCAAATVUgSwqGchcIAABhhk0MBE5dchgIAABNXyBLBIZyGQgAAGGGTQ0ETl1yGggAAE1jIEsIhnIbCAAAYYZNDgROXXIcCAAATWsgSwiGch0IAABhhk0PBE5dch4IAABNcyBLBIZyHwgAAGGGTRAETl1yIAgAAE13IEsLhnIhCAAAYYZNEQROXXIiCAAATYIgSwSGciMIAABhhk0SBE5dciQIAABNhiBLC4ZyJQgAAGGGTRMETl1yJggAAE2RIEsIhnInCAAAYYZNFAROXXIoCAAATZkgSwiGcikIAABhhk0VBE5dcioIAABNoSBLB4ZyKwgAAGGGTRYETl1yLAgAAE2oIEsJhnItCAAAYYZNFwROXXIuCAAATbEgSwuGci8IAABhhk0YBE5dcjAIAABNvCBLCYZyMQgAAGGGTRkETl1yMggAAE3FIEsLhnIzCAAAYYZNGgROXXI0CAAATdAgSwyGcjUIAABhhk0bBE5dcjYIAABN3CBLCYZyNwgAAGGGTRwETl1yOAgAAE3lIEsIhnI5CAAAYYZNHQROXXI6CAAATe0gSwWGcjsIAABhhk0eBE5dcjwIAABN8iBLCIZyPQgAAGGGTR8ETl1yPggAAE36IEsJhnI/CAAAYYZNIAROXXJACAAATQMhSwuGckEIAABhhk0hBE5dckIIAABNDiFLBYZyQwgAAGGGTSIETl1yRAgAAE0TIUsGhnJFCAAAYYZNIwROXXJGCAAATRkhSwuGckcIAABhhk0kBE5dckgIAABNJCFLCIZySQgAAGGGTSUETl1ySggAAE0sIUsJhnJLCAAAYYZNJgROXXJMCAAATTUhSweGck0IAABhhk0nBE5dck4IAABNPCFLB4ZyTwgAAGGGTSgETl1yUAgAAE1DIUsLhnJRCAAAYYZNKQROXXJSCAAATU4hSwiGclMIAABhhk0qBE5dclQIAABNViFLBoZyVQgAAGGGTSsETl1yVggAAE1cIUsHhnJXCAAAYYZNLAROXXJYCAAATWMhSwiGclkIAABhhk0tBE5dcloIAABNayFLBoZyWwgAAGGGTS4ETl1yXAgAAE1xIUsKhnJdCAAAYYZNLwROXXJeCAAATXshSwmGcl8IAABhhk0wBE5dcmAIAABNhCFLCIZyYQgAAGGGTTEETl1yYggAAE2MIUsLhnJjCAAAYYZNMgROXXJkCAAATZchSweGcmUIAABhhk0zBE5dcmYIAABNniFLB4ZyZwgAAGGGTTQETl1yaAgAAE2lIUsIhnJpCAAAYYZNNQROXXJqCAAATa0hSwiGcmsIAABhhk02BE5dcmwIAABNtSFLBIZybQgAAGGGTTcETl1ybggAAE25IUsIhnJvCAAAYYZNOAROXXJwCAAATcEhSweGcnEIAABhhk05BE5dcnIIAABNyCFLBIZycwgAAGGGTToETl1ydAgAAE3MIUsIhnJ1CAAAYYZNOwROXXJ2CAAATdQhSwaGcncIAABhhk08BE5dcngIAABN2iFLC4ZyeQgAAGGGTT0ETl1yeggAAE3lIUsIhnJ7CAAAYYZNPgROXXJ8CAAATe0hSwiGcn0IAABhhk0/BE5dcn4IAABN9SFLCIZyfwgAAGGGTUAETl1ygAgAAE39IUsIhnKBCAAAYYZNQQROXXKCCAAATQUiSweGcoMIAABhhk1CBE5dcoQIAABNDCJLCYZyhQgAAGGGTUMETl1yhggAAE0VIksIhnKHCAAAYYZNRAROXXKICAAATR0iSweGcokIAABhhk1FBE5dcooIAABNJCJLBYZyiwgAAGGGTUYETl1yjAgAAE0pIksJhnKNCAAAYYZNRwROXXKOCAAATTIiSwmGco8IAABhhk1IBE5dcpAIAABNOyJLCYZykQgAAGGGTUkETl1ykggAAE1EIksJhnKTCAAAYYZNSgROXXKUCAAATU0iSwyGcpUIAABhhk1LBE5dcpYIAABNWSJLCIZylwgAAGGGTUwETl1ymAgAAE1hIksJhnKZCAAAYYZNTQROXXKaCAAATWoiSweGcpsIAABhhk1OBE5dcpwIAABNcSJLCIZynQgAAGGGTU8ETl1ynggAAE15IksKhnKfCAAAYYZNUAROXXKgCAAATYMiSweGcqEIAABhhk1RBE5dcqIIAABNiiJLBoZyowgAAGGGTVIETl1ypAgAAE2QIksFhnKlCAAAYYZNUwROXXKmCAAATZUiSweGcqcIAABhhk1UBE5dcqgIAABNnCJLB4ZyqQgAAGGGTVUETl1yqggAAE2jIksIhnKrCAAAYYZNVgROXXKsCAAATasiSwSGcq0IAABhhk1XBE5dcq4IAABNryJLCIZyrwgAAGGGTVgETl1ysAgAAE23IksIhnKxCAAAYYZNWQROXXKyCAAATb8iSwuGcrMIAABhhk1aBE5dcrQIAABNyiJLCIZytQgAAGGGTVsETl1ytggAAE3SIksIhnK3CAAAYYZNXAROXXK4CAAATdoiSwiGcrkIAABhhk1dBE5dcroIAABN4iJLCIZyuwgAAGGGTV4ETl1yvAgAAE3qIksIhnK9CAAAYYZNXwROXXK+CAAATfIiSwiGcr8IAABhhk1gBE5dcsAIAABN+iJLCIZywQgAAGGGTWEETl1ywggAAE0CI0sJhnLDCAAAYYZNYgROXXLECAAATQsjSwiGcsUIAABhhk1jBE5dcsYIAABNEyNLCYZyxwgAAGGGTWQETl1yyAgAAE0cI0sLhnLJCAAAYYZNZQROXXLKCAAATScjSwuGcssIAABhhk1mBE5dcswIAABNMiNLCYZyzQgAAGGGTWcETl1yzggAAE07I0sHhnLPCAAAYYZNaAROXXLQCAAATUIjSwmGctEIAABhhk1pBE5dctIIAABNSyNLCIZy0wgAAGGGTWoETl1y1AgAAE1TI0sIhnLVCAAAYYZNawROXXLWCAAATVsjSwiGctcIAABhhk1sBE5dctgIAABNYyNLCYZy2QgAAGGGTW0ETl1y2ggAAE1sI0sHhnLbCAAAYYZNbgROXXLcCAAATXMjSweGct0IAABhhk1vBE5dct4IAABNeiNLCIZy3wgAAGGGTXAETl1y4AgAAE2CI0sLhnLhCAAAYYZNcQROXXLiCAAATY0jSweGcuMIAABhhk1yBE5dcuQIAABNlCNLBoZy5QgAAGGGTXMETl1y5ggAAE2aI0sLhnLnCAAAYYZNdAROXXLoCAAATaUjSwiGcukIAABhhk11BE5dcuoIAABNrSNLBYZy6wgAAGGGTXYETl1y7AgAAE2yI0sIhnLtCAAAYYZNdwROXXLuCAAATbojSwiGcu8IAABhhk14BE5dcvAIAABNwiNLCYZy8QgAAGGGTXkETl1y8ggAAE3LI0sIhnLzCAAAYYZNegROXXL0CAAATdMjSwiGcvUIAABhhk17BE5dcvYIAABN2yNLBoZy9wgAAGGGTXwETl1y+AgAAE3hI0sFhnL5CAAAYYZNfQROXXL6CAAATeYjSwiGcvsIAABhhk1+BE5dcvwIAABN7iNLCYZy/QgAAGGGTX8ETl1y/ggAAE33I0sFhnL/CAAAYYZNgAROXXIACQAATfwjSwmGcgEJAABhhk2BBE5dcgIJAABNBSRLCYZyAwkAAGGGTYIETl1yBAkAAE0OJEsJhnIFCQAAYYZNgwROXXIGCQAATRckSwSGcgcJAABhhk2EBE5dcggJAABNGyRLCIZyCQkAAGGGTYUETl1yCgkAAE0jJEsLhnILCQAAYYZNhgROXXIMCQAATS4kSwuGcg0JAABhhk2HBE5dcg4JAABNOSRLCIZyDwkAAGGGTYgETl1yEAkAAE1BJEsIhnIRCQAAYYZNiQROXXISCQAATUkkSwmGchMJAABhhk2KBE5dchQJAABNUiRLB4ZyFQkAAGGGTYsETl1yFgkAAE1ZJEsHhnIXCQAAYYZNjAROXXIYCQAATWAkSwiGchkJAABhhk2NBE5dchoJAABNaCRLB4ZyGwkAAGGGTY4ETl1yHAkAAE1vJEsIhnIdCQAAYYZNjwROXXIeCQAATXckSweGch8JAABhhk2QBE5dciAJAABNfiRLCoZyIQkAAGGGTZEETl1yIgkAAE2IJEsJhnIjCQAAYYZNkgROXXIkCQAATZEkSweGciUJAABhhk2TBE5dciYJAABNmCRLCIZyJwkAAGGGTZQETl1yKAkAAE2gJEsHhnIpCQAAYYZNlQROXXIqCQAATackSwiGcisJAABhhk2WBE5dciwJAABNryRLBIZyLQkAAGGGTZcETl1yLgkAAE2zJEsHhnIvCQAAYYZNmAROXXIwCQAATbokSwuGcjEJAABhhk2ZBE5dcjIJAABNxSRLCIZyMwkAAGGGTZoETl1yNAkAAE3NJEsLhnI1CQAAYYZNmwROXXI2CQAATdgkSwmGcjcJAABhhk2cBE5dcjgJAABN4SRLCIZyOQkAAGGGTZ0ETl1yOgkAAE3pJEsIhnI7CQAAYYZNngROXXI8CQAATfEkSw6Gcj0JAABhhk2fBE5dcj4JAABN/yRLCIZyPwkAAGGGTaAETl1yQAkAAE0HJUsIhnJBCQAAYYZNoQROXXJCCQAATQ8lSwiGckMJAABhhk2iBE5dckQJAABNFyVLBoZyRQkAAGGGTaMETl1yRgkAAE0dJUsIhnJHCQAAYYZNpAROXXJICQAATSUlSwWGckkJAABhhk2lBE5dckoJAABNKiVLB4ZySwkAAGGGTaYETl1yTAkAAE0xJUsJhnJNCQAAYYZNpwROXXJOCQAATTolSwuGck8JAABhhk2oBE5dclAJAABNRSVLB4ZyUQkAAGGGTakETl1yUgkAAE1MJUsJhnJTCQAAYYZNqgROXXJUCQAATVUlSwmGclUJAABhhk2rBE5dclYJAABNXiVLBIZyVwkAAGGGTawETl1yWAkAAE1iJUsJhnJZCQAAYYZNrQROXXJaCQAATWslSweGclsJAABhhk2uBE5dclwJAABNciVLB4ZyXQkAAGGGTa8ETl1yXgkAAE15JUsHhnJfCQAAYYZNsAROXXJgCQAATYAlSwuGcmEJAABhhk2xBE5dcmIJAABNiyVLB4ZyYwkAAGGGTbIETl1yZAkAAE2SJUsLhnJlCQAAYYZNswROXXJmCQAATZ0lSwyGcmcJAABhhk20BE5dcmgJAABNqSVLCIZyaQkAAGGGTbUETl1yagkAAE2xJUsJhnJrCQAAYYZNtgROXXJsCQAATbolSwSGcm0JAABhhk23BE5dcm4JAABNviVLCIZybwkAAGGGTbgETl1ycAkAAE3GJUsIhnJxCQAAYYZNuQROXXJyCQAATc4lSwiGcnMJAABhhk26BE5dcnQJAABN1iVLCoZydQkAAGGGTbsETl1ydgkAAE3gJUsLhnJ3CQAAYYZNvAROXXJ4CQAATeslSwmGcnkJAABhhk29BE5dcnoJAABN9CVLB4ZyewkAAGGGTb4ETl1yfAkAAE37JUsJhnJ9CQAAYYZNvwROXXJ+CQAATQQmSwiGcn8JAABhhk3ABE5dcoAJAABNDCZLBoZygQkAAGGGTcEETl1yggkAAE0SJksEhnKDCQAAYYZNwgROXXKECQAATRYmSwiGcoUJAABhhk3DBE5dcoYJAABNHiZLBIZyhwkAAGGGTcQETl1yiAkAAE0iJksIhnKJCQAAYYZNxQROXXKKCQAATSomSweGcosJAABhhk3GBE5dcowJAABNMSZLCYZyjQkAAGGGTccETl1yjgkAAE06JksIhnKPCQAAYYZNyAROXXKQCQAATUImSwmGcpEJAABhhk3JBE5dcpIJAABNSyZLCIZykwkAAGGGTcoETl1ylAkAAE1TJksIhnKVCQAAYYZNywROXXKWCQAATVsmSwmGcpcJAABhhk3MBE5dcpgJAABNZCZLCIZymQkAAGGGTc0ETl1ymgkAAE1sJksLhnKbCQAAYYZNzgROXXKcCQAATXcmSwWGcp0JAABhhk3PBE5dcp4JAABNfCZLCIZynwkAAGGGTdAETl1yoAkAAE2EJksMhnKhCQAAYYZN0QROXXKiCQAATZAmSwyGcqMJAABhhk3SBE5dcqQJAABNnCZLCYZypQkAAGGGTdMETl1ypgkAAE2lJksHhnKnCQAAYYZN1AROXXKoCQAATawmSwmGcqkJAABhhk3VBE5dcqoJAABNtSZLCIZyqwkAAGGGTdYETl1yrAkAAE29JksGhnKtCQAAYYZN1wROXXKuCQAATcMmSwqGcq8JAABhhk3YBE5dcrAJAABNzSZLBIZysQkAAGGGTdkETl1ysgkAAE3RJksEhnKzCQAAYYZN2gROXXK0CQAATdUmSwmGcrUJAABhhk3bBE5dcrYJAABN3iZLB4ZytwkAAGGGTdwETl1yuAkAAE3lJksFhnK5CQAAYYZN3QROXXK6CQAATeomSweGcrsJAABhhk3eBE5dcrwJAABN8SZLBIZyvQkAAGGGTd8ETl1yvgkAAE31JksHhnK/CQAAYYZN4AROXXLACQAATfwmSwSGcsEJAABhhk3hBE5dcsIJAABNACdLCIZywwkAAGGGTeIETl1yxAkAAE0IJ0sEhnLFCQAAYYZN4wROXXLGCQAATQwnSwiGcscJAABhhk3kBE5dcsgJAABNFCdLBYZyyQkAAGGGTeUETl1yygkAAE0ZJ0sHhnLLCQAAYYZN5gROXXLMCQAATSAnSwaGcs0JAABhhk3nBE5dcs4JAABNJidLC4ZyzwkAAGGGTegETl1y0AkAAE0xJ0sLhnLRCQAAYYZN6QROXXLSCQAATTwnSwiGctMJAABhhk3qBE5dctQJAABNRCdLBYZy1QkAAGGGTesETl1y1gkAAE1JJ0sJhnLXCQAAYYZN7AROXXLYCQAATVInSwiGctkJAABhhk3tBE5dctoJAABNWidLCIZy2wkAAGGGTe4ETl1y3AkAAE1iJ0sEhnLdCQAAYYZN7wROXXLeCQAATWYnSwSGct8JAABhhk3wBE5dcuAJAABNaidLCIZy4QkAAGGGTfEETl1y4gkAAE1yJ0sIhnLjCQAAYYZN8gROXXLkCQAATXonSweGcuUJAABhhk3zBE5dcuYJAABNgSdLB4Zy5wkAAGGGTfQETl1y6AkAAE2IJ0sHhnLpCQAAYYZN9QROXXLqCQAATY8nSwaGcusJAABhhk32BE5dcuwJAABNlSdLCYZy7QkAAGGGTfcETl1y7gkAAE2eJ0sJhnLvCQAAYYZN+AROXXLwCQAATacnSwSGcvEJAABhhk35BE5dcvIJAABNqydLCYZy8wkAAGGGTfoETl1y9AkAAE20J0sEhnL1CQAAYYZN+wROXXL2CQAATbgnSwaGcvcJAABhhk38BE5dcvgJAABNvidLB4Zy+QkAAGGGTf0ETl1y+gkAAE3FJ0sLhnL7CQAAYYZN/gROXXL8CQAATdAnSweGcv0JAABhhk3/BE5dcv4JAABN1ydLCIZy/wkAAGGGTQAFTl1yAAoAAE3fJ0sHhnIBCgAAYYZNAQVOXXICCgAATeYnSwiGcgMKAABhhk0CBU5dcgQKAABN7idLCoZyBQoAAGGGTQMFTl1yBgoAAE34J0sFhnIHCgAAYYZNBAVOXXIICgAATf0nSweGcgkKAABhhk0FBU5dcgoKAABNBChLBoZyCwoAAGGGTQYFTl1yDAoAAE0KKEsHhnINCgAAYYZNBwVOXXIOCgAATREoSwWGcg8KAABhhk0IBU5dchAKAABNFihLCYZyEQoAAGGGTQkFTl1yEgoAAE0fKEsJhnITCgAAYYZNCgVOXXIUCgAATSgoSweGchUKAABhhk0LBU5dchYKAABNLyhLCIZyFwoAAGGGTQwFTl1yGAoAAE03KEsIhnIZCgAAYYZNDQVOXXIaCgAATT8oSwWGchsKAABhhk0OBU5dchwKAABNRChLC4ZyHQoAAGGGTQ8FTl1yHgoAAE1PKEsIhnIfCgAAYYZNEAVOXXIgCgAATVcoSwmGciEKAABhhk0RBU5dciIKAABNYChLCIZyIwoAAGGGTRIFTl1yJAoAAE1oKEsIhnIlCgAAYYZNEwVOXXImCgAATXAoSwiGcicKAABhhk0UBU5dcigKAABNeChLB4ZyKQoAAGGGTRUFTl1yKgoAAE1/KEsIhnIrCgAAYYZNFgVOXXIsCgAATYcoSweGci0KAABhhk0XBU5dci4KAABNjihLBYZyLwoAAGGGTRgFTl1yMAoAAE2TKEsIhnIxCgAAYYZNGQVOXXIyCgAATZsoSwiGcjMKAABhhk0aBU5dcjQKAABNoyhLB4ZyNQoAAGGGTRsFTl1yNgoAAE2qKEsIhnI3CgAAYYZNHAVOXXI4CgAATbIoSwiGcjkKAABhhk0dBU5dcjoKAABNuihLB4ZyOwoAAGGGTR4FTl1yPAoAAE3BKEsJhnI9CgAAYYZNHwVOXXI+CgAATcooSwiGcj8KAABhhk0gBU5dckAKAABN0ihLCIZyQQoAAGGGTSEFTl1yQgoAAE3aKEsJhnJDCgAAYYZNIgVOXXJECgAATeMoSwiGckUKAABhhk0jBU5dckYKAABN6yhLCIZyRwoAAGGGTSQFTl1ySAoAAE3zKEsHhnJJCgAAYYZNJQVOXXJKCgAATfooSwiGcksKAABhhk0mBU5dckwKAABNAilLB4ZyTQoAAGGGTScFTl1yTgoAAE0JKUsFhnJPCgAAYYZNKAVOXXJQCgAATQ4pSwuGclEKAABhhk0pBU5dclIKAABNGSlLBoZyUwoAAGGGTSoFTl1yVAoAAE0fKUsHhnJVCgAAYYZNKwVOXXJWCgAATSYpSwiGclcKAABhhk0sBU5dclgKAABNLilLCYZyWQoAAGGGTS0FTl1yWgoAAE03KUsJhnJbCgAAYYZNLgVOXXJcCgAATUApSwiGcl0KAABhhk0vBU5dcl4KAABNSClLBIZyXwoAAGGGTTAFTl1yYAoAAE1MKUsIhnJhCgAAYYZNMQVOXXJiCgAATVQpSwaGcmMKAABhhk0yBU5dcmQKAABNWilLB4ZyZQoAAGGGTTMFTl1yZgoAAE1hKUsIhnJnCgAAYYZNNAVOXXJoCgAATWkpSweGcmkKAABhhk01BU5dcmoKAABNcClLBYZyawoAAGGGTTYFTl1ybAoAAE11KUsIhnJtCgAAYYZNNwVOXXJuCgAATX0pSweGcm8KAABhhk04BU5dcnAKAABNhClLBIZycQoAAGGGTTkFTl1ycgoAAE2IKUsJhnJzCgAAYYZNOgVOXXJ0CgAATZEpSwWGcnUKAABhhk07BU5dcnYKAABNlilLBYZydwoAAGGGTTwFTl1yeAoAAE2bKUsIhnJ5CgAAYYZNPQVOXXJ6CgAATaMpSwmGcnsKAABhhk0+BU5dcnwKAABNrClLCIZyfQoAAGGGTT8FTl1yfgoAAE20KUsLhnJ/CgAAYYZNQAVOXXKACgAATb8pSwmGcoEKAABhhk1BBU5dcoIKAABNyClLB4ZygwoAAGGGTUIFTl1yhAoAAE3PKUsEhnKFCgAAYYZNQwVOXXKGCgAATdMpSwmGcocKAABhhk1EBU5dcogKAABN3ClLDIZyiQoAAGGGTUUFTl1yigoAAE3oKUsIhnKLCgAAYYZNRgVOXXKMCgAATfApSwiGco0KAABhhk1HBU5dco4KAABN+ClLB4ZyjwoAAGGGTUgFTl1ykAoAAE3/KUsIhnKRCgAAYYZNSQVOXXKSCgAATQcqSwiGcpMKAABhhk1KBU5dcpQKAABNDypLCIZylQoAAGGGTUsFTl1ylgoAAE0XKksIhnKXCgAAYYZNTAVOXXKYCgAATR8qSwmGcpkKAABhhk1NBU5dcpoKAABNKCpLCIZymwoAAGGGTU4FTl1ynAoAAE0wKksHhnKdCgAAYYZNTwVOXXKeCgAATTcqSwiGcp8KAABhhk1QBU5dcqAKAABNPypLCIZyoQoAAGGGTVEFTl1yogoAAE1HKksHhnKjCgAAYYZNUgVOXXKkCgAATU4qSwSGcqUKAABhhk1TBU5dcqYKAABNUipLCIZypwoAAGGGTVQFTl1yqAoAAE1aKksIhnKpCgAAYYZNVQVOXXKqCgAATWIqSwiGcqsKAABhhk1WBU5dcqwKAABNaipLBoZyrQoAAGGGTVcFTl1yrgoAAE1wKksLhnKvCgAAYYZNWAVOXXKwCgAATXsqSwmGcrEKAABhhk1ZBU5dcrIKAABNhCpLCIZyswoAAGGGTVoFTl1ytAoAAE2MKksHhnK1CgAAYYZNWwVOXXK2CgAATZMqSwmGcrcKAABhhk1cBU5dcrgKAABNnCpLC4ZyuQoAAGGGTV0FTl1yugoAAE2nKksMhnK7CgAAYYZNXgVOXXK8CgAATbMqSweGcr0KAABhhk1fBU5dcr4KAABNuipLC4ZyvwoAAGGGTWAFTl1ywAoAAE3FKksJhnLBCgAAYYZNYQVOXXLCCgAATc4qSwiGcsMKAABhhk1iBU5dcsQKAABN1ipLCIZyxQoAAGGGTWMFTl1yxgoAAE3eKksHhnLHCgAAYYZNZAVOXXLICgAATeUqSweGcskKAABhhk1lBU5dcsoKAABN7CpLCIZyywoAAGGGTWYFTl1yzAoAAE30KksHhnLNCgAAYYZNZwVOXXLOCgAATfsqSwWGcs8KAABhhk1oBU5dctAKAABNACtLCIZy0QoAAGGGTWkFTl1y0goAAE0IK0sHhnLTCgAAYYZNagVOXXLUCgAATQ8rSwWGctUKAABhhk1rBU5dctYKAABNFCtLCIZy1woAAGGGTWwFTl1y2AoAAE0cK0sHhnLZCgAAYYZNbQVOXXLaCgAATSMrSwiGctsKAABhhk1uBU5dctwKAABNKytLCYZy3QoAAGGGTW8FTl1y3goAAE00K0sIhnLfCgAAYYZNcAVOXXLgCgAATTwrSwmGcuEKAABhhk1xBU5dcuIKAABNRStLCYZy4woAAGGGTXIFTl1y5AoAAE1OK0sJhnLlCgAAYYZNcwVOXXLmCgAATVcrSwyGcucKAABhhk10BU5dcugKAABNYytLCIZy6QoAAGGGTXUFTl1y6goAAE1rK0sIhnLrCgAAYYZNdgVOXXLsCgAATXMrSwWGcu0KAABhhk13BU5dcu4KAABNeCtLBIZy7woAAGGGTXgFTl1y8AoAAE18K0sIhnLxCgAAYYZNeQVOXXLyCgAATYQrSwiGcvMKAABhhk16BU5dcvQKAABNjCtLCIZy9QoAAGGGTXsFTl1y9goAAE2UK0sHhnL3CgAAYYZNfAVOXXL4CgAATZsrSwiGcvkKAABhhk19BU5dcvoKAABNoytLBoZy+woAAGGGTX4FTl1y/AoAAE2pK0sJhnL9CgAAYYZNfwVOXXL+CgAATbIrSweGcv8KAABhhk2ABU5dcgALAABNuStLCIZyAQsAAGGGTYEFTl1yAgsAAE3BK0sGhnIDCwAAYYZNggVOXXIECwAATccrSweGcgULAABhhk2DBU5dcgYLAABNzitLB4ZyBwsAAGGGTYQFTl1yCAsAAE3VK0sFhnIJCwAAYYZNhQVOXXIKCwAATdorSwiGcgsLAABhhk2GBU5dcgwLAABN4itLB4ZyDQsAAGGGTYcFTl1yDgsAAE3pK0sFhnIPCwAAYYZNiAVOXXIQCwAATe4rSwiGchELAABhhk2JBU5dchILAABN9itLCIZyEwsAAGGGTYoFTl1yFAsAAE3+K0sJhnIVCwAAYYZNiwVOXXIWCwAATQcsSwmGchcLAABhhk2MBU5dchgLAABNECxLC4ZyGQsAAGGGTY0FTl1yGgsAAE0bLEsOhnIbCwAAYYZNjgVOXXIcCwAATSksSwiGch0LAABhhk2PBU5dch4LAABNMSxLB4ZyHwsAAGGGTZAFTl1yIAsAAE04LEsJhnIhCwAAYYZNkQVOXXIiCwAATUEsSwiGciMLAABhhk2SBU5dciQLAABNSSxLCIZyJQsAAGGGTZMFTl1yJgsAAE1RLEsJhnInCwAAYYZNlAVOXXIoCwAATVosSwmGcikLAABhhk2VBU5dcioLAABNYyxLBoZyKwsAAGGGTZYFTl1yLAsAAE1pLEsHhnItCwAAYYZNlwVOXXIuCwAATXAsSweGci8LAABhhk2YBU5dcjALAABNdyxLB4ZyMQsAAGGGTZkFTl1yMgsAAE1+LEsHhnIzCwAAYYZNmgVOXXI0CwAATYUsSwmGcjULAABhhk2bBU5dcjYLAABNjixLCYZyNwsAAGGGTZwFTl1yOAsAAE2XLEsIhnI5CwAAYYZNnQVOXXI6CwAATZ8sSwaGcjsLAABhhk2eBU5dcjwLAABNpSxLCYZyPQsAAGGGTZ8FTl1yPgsAAE2uLEsGhnI/CwAAYYZNoAVOXXJACwAATbQsSwmGckELAABhhk2hBU5dckILAABNvSxLBYZyQwsAAGGGTaIFTl1yRAsAAE3CLEsIhnJFCwAAYYZNowVOXXJGCwAATcosSwiGckcLAABhhk2kBU5dckgLAABN0ixLCIZySQsAAGGGTaUFTl1ySgsAAE3aLEsIhnJLCwAAYYZNpgVOXXJMCwAATeIsSweGck0LAABhhk2nBU5dck4LAABN6SxLCIZyTwsAAGGGTagFTl1yUAsAAE3xLEsIhnJRCwAAYYZNqQVOXXJSCwAATfksSwmGclMLAABhhk2qBU5dclQLAABNAi1LCYZyVQsAAGGGTasFTl1yVgsAAE0LLUsMhnJXCwAAYYZNrAVOXXJYCwAATRctSwiGclkLAABhhk2tBU5dcloLAABNHy1LCYZyWwsAAGGGTa4FTl1yXAsAAE0oLUsIhnJdCwAAYYZNrwVOXXJeCwAATTAtSweGcl8LAABhhk2wBU5dcmALAABNNy1LBIZyYQsAAGGGTbEFTl1yYgsAAE07LUsHhnJjCwAAYYZNsgVOXXJkCwAATUItSwmGcmULAABhhk2zBU5dcmYLAABNSy1LCIZyZwsAAGGGTbQFTl1yaAsAAE1TLUsIhnJpCwAAYYZNtQVOXXJqCwAATVstSweGcmsLAABhhk22BU5dcmwLAABNYi1LCIZybQsAAGGGTbcFTl1ybgsAAE1qLUsEhnJvCwAAYYZNuAVOXXJwCwAATW4tSwiGcnELAABhhk25BU5dcnILAABNdi1LBYZycwsAAGGGTboFTl1ydAsAAE17LUsHhnJ1CwAAYYZNuwVOXXJ2CwAATYItSwuGcncLAABhhk28BU5dcngLAABNjS1LCYZyeQsAAGGGTb0FTl1yegsAAE2WLUsJhnJ7CwAAYYZNvgVOXXJ8CwAATZ8tSwiGcn0LAABhhk2/BU5dcn4LAABNpy1LCIZyfwsAAGGGTcAFTl1ygAsAAE2vLUsHhnKBCwAAYYZNwQVOXXKCCwAATbYtSwSGcoMLAABhhk3CBU5dcoQLAABNui1LDIZyhQsAAGGGTcMFTl1yhgsAAE3GLUsHhnKHCwAAYYZNxAVOXXKICwAATc0tSwaGcokLAABhhk3FBU5dcooLAABN0y1LB4ZyiwsAAGGGTcYFTl1yjAsAAE3aLUsIhnKNCwAAYYZNxwVOXXKOCwAATeItSwmGco8LAABhhk3IBU5dcpALAABN6y1LBoZykQsAAGGGTckFTl1ykgsAAE3xLUsIhnKTCwAAYYZNygVOXXKUCwAATfktSwiGcpULAABhhk3LBU5dcpYLAABNAS5LB4ZylwsAAGGGTcwFTl1ymAsAAE0ILksFhnKZCwAAYYZNzQVOXXKaCwAATQ0uSwmGcpsLAABhhk3OBU5dcpwLAABNFi5LCIZynQsAAGGGTc8FTl1yngsAAE0eLksJhnKfCwAAYYZN0AVOXXKgCwAATScuSwmGcqELAABhhk3RBU5dcqILAABNMC5LBIZyowsAAGGGTdIFTl1ypAsAAE00LksIhnKlCwAAYYZN0wVOXXKmCwAATTwuSweGcqcLAABhhk3UBU5dcqgLAABNQy5LCYZyqQsAAGGGTdUFTl1yqgsAAE1MLksJhnKrCwAAYYZN1gVOXXKsCwAATVUuSwSGcq0LAABhhk3XBU5dcq4LAABNWS5LCoZyrwsAAGGGTdgFTl1ysAsAAE1jLksJhnKxCwAAYYZN2QVOXXKyCwAATWwuSwiGcrMLAABhhk3aBU5dcrQLAABNdC5LCYZytQsAAGGGTdsFTl1ytgsAAE19LksEhnK3CwAAYYZN3AVOXXK4CwAATYEuSwWGcrkLAABhhk3dBU5dcroLAABNhi5LBYZyuwsAAGGGTd4FTl1yvAsAAE2LLksEhnK9CwAAYYZN3wVOXXK+CwAATY8uSwaGcr8LAABhhk3gBU5dcsALAABNlS5LB4ZywQsAAGGGTeEFTl1ywgsAAE2cLksEhnLDCwAAYYZN4gVOXXLECwAATaAuSwiGcsULAABhhk3jBU5dcsYLAABNqC5LC4ZyxwsAAGGGTeQFTl1yyAsAAE2zLksKhnLJCwAAYYZN5QVOXXLKCwAATb0uSwiGcssLAABhhk3mBU5dcswLAABNxS5LCYZyzQsAAGGGTecFTl1yzgsAAE3OLksJhnLPCwAAYYZN6AVOXXLQCwAATdcuSwiGctELAABhhk3pBU5dctILAABN3y5LBIZy0wsAAGGGTeoFTl1y1AsAAE3jLksJhnLVCwAAYYZN6wVOXXLWCwAATewuSwmGctcLAABhhk3sBU5dctgLAABN9S5LCIZy2QsAAGGGTe0FTl1y2gsAAE39LksJhnLbCwAAYYZN7gVOXXLcCwAATQYvSwaGct0LAABhhk3vBU5dct4LAABNDC9LB4Zy3wsAAGGGTfAFTl1y4AsAAE0TL0sIhnLhCwAAYYZN8QVOXXLiCwAATRsvSwiGcuMLAABhhk3yBU5dcuQLAABNIy9LB4Zy5QsAAGGGTfMFTl1y5gsAAE0qL0sFhnLnCwAAYYZN9AVOXXLoCwAATS8vSw6GcukLAABhhk31BU5dcuoLAABNPS9LCYZy6wsAAGGGTfYFTl1y7AsAAE1GL0sIhnLtCwAAYYZN9wVOXXLuCwAATU4vSwiGcu8LAABhhk34BU5dcvALAABNVi9LB4Zy8QsAAGGGTfkFTl1y8gsAAE1dL0sEhnLzCwAAYYZN+gVOXXL0CwAATWEvSwmGcvULAABhhk37BU5dcvYLAABNai9LDoZy9wsAAGGGTfwFTl1y+AsAAE14L0sIhnL5CwAAYYZN/QVOXXL6CwAATYAvSwmGcvsLAABhhk3+BU5dcvwLAABNiS9LCYZy/QsAAGGGTf8FTl1y/gsAAE2SL0sIhnL/CwAAYYZNAAZOXXIADAAATZovSwmGcgEMAABhhk0BBk5dcgIMAABNoy9LCYZyAwwAAGGGTQIGTl1yBAwAAE2sL0sJhnIFDAAAYYZNAwZOXXIGDAAATbUvSw6GcgcMAABhhk0EBk5dcggMAABNwy9LC4ZyCQwAAGGGTQUGTl1yCgwAAE3OL0sKhnILDAAAYYZNBgZOXXIMDAAATdgvSwiGcg0MAABhhk0HBk5dcg4MAABN4C9LB4ZyDwwAAGGGTQgGTl1yEAwAAE3nL0sJhnIRDAAAYYZNCQZOXXISDAAATfAvSweGchMMAABhhk0KBk5dchQMAABN9y9LCIZyFQwAAGGGTQsGTl1yFgwAAE3/L0sJhnIXDAAAYYZNDAZOXXIYDAAATQgwSwWGchkMAABhhk0NBk5dchoMAABNDTBLDoZyGwwAAGGGTQ4GTl1yHAwAAE0bMEsHhnIdDAAAYYZNDwZOXXIeDAAATSIwSwWGch8MAABhhk0QBk5dciAMAABNJzBLCYZyIQwAAGGGTREGTl1yIgwAAE0wMEsFhnIjDAAAYYZNEgZOXXIkDAAATTUwSweGciUMAABhhk0TBk5dciYMAABNPDBLCYZyJwwAAGGGTRQGTl1yKAwAAE1FMEsJhnIpDAAAYYZ1h1UIdmR3Q29sb3JyKgwAAE1OME59h1UEbmFtZXIrDAAATU4wWAEAAABDfXIsDAAAKFgDAAAAQ1oyXXItDAAAKE0ZAk1WB03WDE0AFE0UF01PF02aF03yF01AGk19H039JE0nLE07L012L03BL00ZMGVYAwAAAE9FMl1yLgwAAChNjgFNaQJNgwJNjAJN/AJNBQNNIQNNuwNN4wNN+gNNCARNIgRNYwRNfQRNkQRNmgRNzARNhQVNnwVN4wVNFgZNjwZNvwZN1wZNQAdNuQdNiQhN2whNXAlN7QlNCgpNHApN9ApNowtNKgxNkg1NzA1N3A1NIw5Ndg9N9w9NABBNOBBNohBNuxBNDxFNhBFNtBFNXBJNphJNLxNNMhRNOxRNZhRNbxRNlRRN2hRNABVNbhVNwxVNJBZNLRZNHhdNQhdNYRdNahdNhBdNjRdNyBdNtRlNkBpNqhpNsxpNIxtNLBtNSBtN4htNChxNIRxNLxxNSRxNihxNpBxNuBxNwRxN8xxNrB1Nxh1NCh5NPR5Nth5N5h5N/h5NZx9N4B9NsCBNAiFNgyFNFCJNMSJNQyJNGyNNyiNNUSRNuSVN8yVNAyZNSiZNnSdNHihNJyhNXyhNyShN4ihNNilNqylN2ylNgypNzSpNVitNWSxNYixNjSxNlixNvCxNAS1NJy1NlS1N6i1NSy5NVC5NRS9NaS9NiC9NkS9Nqy9NtC9N7y9lWAMAAABPRTFdci8MAAAoSxlLSk01AU1+AU2NAU1oAk1yAk2CAk2LAk2mAk3iAk37Ak0EA00gA01iA02ZA02yA026A03iA035A00HBE0ZBE0hBE1BBE1iBE18BE2QBE2ZBE2qBE27BE3LBE3VBE3eBE2EBU2eBU3iBU0VBk0oBk2OBk2+Bk3WBk0/B01JB024B02ICE29CE3aCE1bCU3sCU0JCk0TCk0bCk3zCk0jC01EC02iC03PC03dC03mC00pDE1pDE25DE0tDU02DU1DDU2RDU3LDU3bDU0SDk0iDk19Dk11D01/D032D03/D003EE2hEE26EE0OEU2DEU2zEU0AEk1bEk2lEk0mE00uE00ZFE0xFE06FE1lFE1uFE2UFE3ZFE3jFE3/FE1tFU3CFU3uFU0jFk0sFk2mFk2vFk3EFk3NFk3eFk0dF01BF01gF01pF02DF02MF03HF01AGE1xGE1cGU2lGU20GU2PGk2ZGk2pGk2yGk3NGk0JG00iG00rG01HG02JG03AG03ZG03hG00JHE0gHE0uHE1AHE1IHE1oHE2JHE2jHE23HE3AHE3RHE3iHE3yHE38HE0FHU2rHU3FHU0JHk08Hk1PHk21Hk3lHk39Hk1mH01wH03fH02vIE3kIE0BIU2CIU0TIk0wIk06Ik1CIk0aI01KI01rI03JI032I00EJE0NJE1QJE2QJE3gJE1UJU1dJU1qJU24JU3yJU0CJk05Jk1JJk2kJk2cJ02mJ00dKE0mKE1eKE3IKE3hKE01KU2qKU3aKU0nKk2CKk3MKk1NK01VK01ALE1YLE1hLE2MLE2VLE27LE0ALU0KLU0mLU2ULU3pLU0VLk1KLk1TLk3NLk3WLk3rLk30Lk0FL01EL01oL02HL02QL02qL02zL03uL2VYAwAAAE9HMV1yMAwAAChNUAFNBQJNKQRNoQRN+gVNxgZNKwdNgAhNFAlNGwlNOwlNdglN5AlN/AlNSQpNewpNbAtNOAxNfwxNkgxNJA1NUQ1NyQ5N1A5NWQ9NZw9NnQ9Nrw9Nvg9NXBFNJhJNaxJN5xJNwRNNEBRNSBRNVhRNXRRNOhVN4BVNFBhNdxlNLBpNUBxNyBxNIR5N7R5NUh9NpyBNOyFNQiFNYiFNnSFNCyJNIyJNcCJNoiJNkyNNXyRNpiRNuSRNSyVNeCVN8CZN+yZNgCdNjidNxCdN1idN5SdNgylNTSpNkipNDitN6CtNNyxNbyxNfSxNhCxNYS1NBy5NOzBlWAMAAABDRDFdcjEMAAAoSyFLM0s7S1FLXUt4S5lLpUu/S9hL4EvtS/pNEAFNHgFNZgFNnAFNswFNzAFN0wFN3gFN7QFN9QFN/gFNEwJNLQJNOQJNRAJNeQJNuAJN0QJN8gJNOwNNSQNNaQNNiwNNoANNwwNNDwRNMARNSARNWgRNawRNsgRNwgRN8QRN/ARNFQVNIAVNSgVNWQVNZAVNpgVN6gVN8gVNLwZNSAZNdAZNtgZN7gZNIwdNMgdNUAdNXgdNbgdNrAdNwQdN6gdN9gdNQghNVghNeQhNrwhN0QhNIglNLglNQwlNYwlNhAlNmQlNqwlNxQlNzAlN1AlN9AlNLApNOApNUQpNggpNlwpNngpNugpNwgpNKgtNYQtNeQtNhAtNmQtNsgtNxQtN+gtNDQxNIAxNPwxNTgxNeAxNpAxNwQxNyAxN0AxN5gxN7wxNGQ1NfA1NrQ1Nvw1N9g1NAg5NKg5NRA5NSw5NYw5Nbw5N4A5N6w5NGw9NUg9NpA9Ntg9Nxg9NIxBNXhBNchBNiRBNkRBNshBNwhBN2hBNBRFNHxFNehFNkxFNuxFNzxFN3hFN5hFN9xFNBxJNMRJNQhJNYxJNhhJNtRJNyxJN3xJNAhNNNhNNQhNNehNNmBNNuRNN1hNN7xNN+hNNoRRNqRRNuhRN0BRN6hRN9hRNBxVNKhVNMxVNTRVNYRVNmRVNuRVN2BVNFBZNTBZNfxZNnBZNthZN1RZN+hZNDhdNSRdNWBdNlBdN1hdN7BdNSBhNWhhNYhhNeBhNhBhNnxhNwBhNzBhN5hhN/xhNBxlNFBlNIRlNNxlNRRlNjRlNwxlN2hlN8xlN+hlNBRpNFBpNHBpNJRpNOhpNVBpNYBpNaxpNoBpN3xpN+BpNGRtNYhtNcBtNkBtNshtNxxtN6htNNhxNVxxNbxxNgRxNkhxN2RxN6RxNGB1NIx1NPB1NRx1NcR1NgB1Nix1NzR1NER5NGR5NVh5Nbx5Nmx5N3R5NFR9NSh9NWR9Ndx9NhR9NlR9N0x9N6B9NESBNHSBNaSBNfSBNoCBN1iBN+CBNSSFNVSFNaiFNiiFNqyFNwCFN0iFN7CFN8yFN+yFNGyJNUyJNXyJNeCJNqSJNviJNxSJN4SJN6SJNUSNNiCNNoCNNqyNNwCNN2SNN7CNNISRNNCRNRyRNZiRNdSRNnyRNyyRN6CRN7yRN9yRNDSVNFiVNQCVNoyVN1CVN5iVNHSZNKSZNUSZNayZNciZNiiZNliZNBydNEidNQidNeSdNyydN3SdN7SdNSihNhShNmShNsChNuChN2ShN6ShNASlNLClNRilNoSlNuilN4ilN9ilNBSpNDSpNHipNLipNWCpNaSpNiipNrSpN3CpN8ipNBitNKStNXStNaStNoStNvytN4CtN/StNFixNISxNyCxN0CxN4SxN9yxNES1NHS1NLi1NUS1NWi1NdC1NiC1NwC1N4C1N/y1NOy5Ncy5Npi5Nwy5N3S5N/C5NIS9NNS9NcC9Nfy9Nuy9N/S9NEzBlWAMAAABDRDJdcjIMAAAoSzRLPEtSS15LeUuaS6ZLwEvZS+FL7kv7TREBTWcBTW4BTdQBTd8BTe4BTfYBTRQCTS4CTToCTUUCTXoCTbkCTdICTfMCTTwDTUoDTWoDTaEDTRAETTEETUkETcMETfIETf0ETRYFTSEFTUsFTVoFTWUFTacFTesFTfMFTTAGTT4GTUkGTXUGTe8GTQQHTSQHTTMHTVEHTV8HTW8HTa0HTesHTfcHTTQITUMITVcITbAITdIITSMJTVAJTWQJTYUJTawJTc0JTdUJTfUJTS0KTTkKTVgKTYMKTZ8KTSsLTWILTXoLTYULTZoLTbMLTcYLTfsLTQ4MTSEMTUAMTU8MTV0MTaUMTckMTdEMTecMTRoNTX0NTa4NTbUNTcANTSsOTUwOTWQOTXAOTaIOTewOTRwPTaUPTbcPTc0PTSQQTV8QTXMQTYoQTZIQTcMQTQYRTSARTXsRTZQRTbwRTdARTd8RTecRTQgSTTISTWQSTYcSTbYSTcwSTeASTQMTTTcTTUMTTXsTTZkTTboTTfATTfsTTaIUTaoUTdEUTesUTfcUTQgVTSsVTU4VTWIVTZoVTboVTdkVTTgWTYAWTZIWTZ0WTbcWTfsWTQ8XTUoXTZUXTa0XTdcXTe0XTVsYTWMYTXkYTYUYTaAYTcEYTc0YTecYTQAZTQgZTRUZTSIZTTgZTY4ZTZUZTfsZTQYaTRUaTR0aTTsaTVUaTWEaTWwaTaEaTeAaTfkaTRobTWMbTXEbTZEbTcgbTTccTVgcTXAcTeocTRkdTSQdTT0dTUgdTXIdTYEdTYwdTc4dTRIeTRoeTVceTWUeTXAeTZweTRYfTSsfTUsfTVofTXgfTYYfTZYfTdQfTRIgTR4gTVsgTWogTX4gTdcgTfkgTUohTXchTYshTawhTdMhTfQhTfwhTRwiTVQiTWAiTX8iTaoiTcYiTVIjTYkjTaEjTawjTcEjTdojTe0jTSIkTTUkTUgkTWckTXYkTYQkTcwkTfAkTfgkTQ4lTUElTaQlTdUlTdwlTeclTVImTXMmTYsmTZcmTckmTRMnTUMnTcwnTd4nTfQnTUsoTYYoTZooTbEoTbkoTeooTS0pTUcpTaIpTbspTeMpTfcpTQYqTQ4qTS8qTVkqTYsqTa4qTd0qTfMqTQcrTSorTV4rTWorTaIrTcArTeErTRcsTSIsTcksTdEsTfgsTRItTR4tTS8tTVItTXUtTYktTcEtTeEtTQAuTV8uTacuTbkuTcQuTd4uTSIvTTYvTXEvTbwvTdQvTf4vTRQwZVgDAAAATkUxXXIzDAAAKE0XAk1UB03UDE3+E00SF01NF02YF03wF00+Gk17H037JE0lLE05L010L02/L00XMGVYAgAAAE5FXXI0DAAAKEspS7VNuwFNmgJNrgJNxwJNFQNNKQNN1wNNhQRNBQVNcQVNygVN+gZNjgdNyQdNCwhNKghNZghNkQhNpQhN4whN+QhNbAlNuglN/ApNBwtNAwxNmgxNrQxNYA1Ncg1NBg9NEQ9N7hBNUBJNfBJNmhJNiBZNoxdNUBhN3BhN4hlNwRpN1RpN7hpNPBtNUBtN/htNrBxNLB1NmB1N8R1NIR9NtR9N8B9NMiBNUSBNjSBNuCBNzCBNCiFNICFNkyFN4SFNIyNNLiNNKiRNwSRN1CRNhyVNmSVNLSdNOCdNFSlNdypNoypNwSpNry5Nyi9lWAIAAABOWl1yNQwAAChLEEuSTesCTXMDTewDTVIETXQETZYFTQcGTR8GTVIGTacGTeAGTZoHTdUHTSIITZ0ITQ0JTSUKTUIKTeMKTRMLTe8LTRINTTwOTY0OTbYOTSoPTYwPTRgRTWkRTaARTXQSTQwTTR0TTYoTTd8TTegTTYYUTSMVTXcVTf8VTQgWTUQWTVUWTXsXTeAXTQgYTR0YTSYYTTcYTbkYTRIbTZobTRMcTXkcTZscTb0dTS4eTUYeTXkeTc4eTQcfTcEfTfwfTUkgTcQgTTQhTUwiTWkiTQojTTojTRYkTTklTWMmTbQmTd0mTVEnTbMnTT8pTZApTccpTZsqTTMrTUQrTbErTQYsTQ8sTa0sTUotTZ4tTSYuTS8uTWsuTXwuTaIvTQcwTS8wTUQwTU0wZVgDAAAAT0QxXXI2DAAAKEtwTaMBTTMDTVIDTXoDTYMDTakDTSgFTUIFTXwFTYwFTcIFTWUGTc0GTQ8HTWYHTYEHTQIITXAITcQITQMJTY0JTdwJTY8KTaoKTbEKTckKTdkKTTILTTsLTVkLTZELTasLTRkMTYYMTd8MTf0MTYgNTZ0NTeMNTRkOTTIOTZQOTTIPTUkPTQ4QTRYQTS4QTT8QTUcQTXsQTakQTcsQTSwRTUARTccRTe4RTRYSTTkSTa0STfQSTRMTTUsTTWMTTWsTTQgUTSAUTSgUTXcUTbEUTUEVTdEVTfUVTfIWTSUXTS4XTbcXTZcYTcoZTVobTXkbTaEbTaobTdAbTU8dTWkdTaMdTbMdTekdTYweTfQeTTYfTY0fTagfTSkgTZcgTesgTSohTbQhTQMiTbYiTdEiTdgiTfAiTQAjTVkjTWIjTYAjTbgjTdIjTUAkTa0kTQYlTSQlTa8lTcQlTQomTUAmTVkmTbsmTVknTXAnTTUoTT0oTVUoTWYoTW4oTaIoTdAoTfIoTVMpTWcpTe4pTRUqTT0qTWAqTdQqTRsrTTorTXIrTYorTZIrTS8sTUcsTU8sTZ4sTdgsTWgtTfgtTRwuTRkvTUwvTVUvTd4vZVgDAAAATkQxXXI3DAAAKE1vAU0/Bk0FB001CE1RCU1ZCk1eDE22DU2jDk3OD005Fk2TFk2uF02WGU1mHk0sH01cIE14IU2AIk2FJE3dJU3KJk31J01gLk26Lk3VL2VYAwAAAE5EMl1yOAwAAChNUQNNggNNqANNewVNwQVNDgdNjAlNjgpNqQpNOgtNqgtNGAxN3gxN/AxNMQ9NehBNyhBNKxFN8xJNShNNdhRN0BVNLRdNeBtNqRtNzxtNoh1N6B1NNR9NsyFNtSJN0CJNYSNN0SNNPyRNBSVNIyVNWCdNoShN8ShNUilNGitNcStNnSxN9y1NVC9lWAMAAABPRDJdcjkMAAAoS3FNpAFNNANNewNNKQVNQwVNjQVNZgZNzgZNZwdNggdNAwhNcQhNxQhNBAlN3QlNsgpNygpN2gpNMwtNWgtNkgtNhwxNiQ1Nng1N5A1NGg5NMw5NlQ5NSg9NDxBNFxBNLxBNQBBNSBBNqhBNQRFNyBFN7xFNFxJNOhJNrhJNFBNNZBNNbBNNCRRNIRRNKRRNshRNQhVN9hVN8xZNJhdNuBdNmBhNyxlNWxtNohtNUB1Nah1NtB1NjR5N9R5Njh9NqR9NKiBNmCBN7CBNKyFNBCJN2SJN8SJNASNNWiNNgSNNuSNNriRNsCVNxSVNCyZNQSZNWiZNvCZNcSdNNihNPihNVihNZyhNbyhN0ShNaClN7ylNFipNPipNYSpN1SpNOytNiytNkytNMCxNSCxNUCxN2SxNaS1NHS5NGi9NTS9N3y9lWAIAAABDQl1yOgwAAChLA0sLSxRLHUslSzBLOEtAS0VLTktaS2ZLbUt1S31LhUuNS5ZLokuqS7FLvEvHS81L1UvdS+VL6kvyS/dL/00GAU0NAU0VAU0aAU0iAU0pAU0wAU05AU1BAU1GAU1NAU1UAU1cAU1jAU1rAU15AU2CAU2JAU2SAU2YAU2gAU2oAU2vAU23AU3CAU3IAU3QAU3bAU3qAU3yAU36AU0CAk0JAk0QAk0eAk0jAk0qAk02Ak1BAk1JAk1PAk1WAk1dAk1kAk1tAk12Ak1+Ak2HAk2QAk2WAk2hAk2qAk21Ak29Ak3DAk3OAk3WAk3dAk3mAk3vAk33Ak0AA00JA00RA00cA00lA00wA004A01AA01GA01OA01WA01dA01mA01uA013A01/A02HA02PA02UA02dA02lA02tA022A02/A03HA03MA03TA03eA03nA03wA031A03+A00DBE0MBE0UBE0dBE0mBE0tBE08BE1FBE1NBE1WBE1eBE1nBE1vBE14BE2BBE2MBE2VBE2eBE2lBE2uBE22BE2/BE3HBE3QBE3ZBE3iBE3oBE3uBE35BE0BBU0MBU0SBU0dBU0lBU0tBU0yBU04BU0/BU1HBU1PBU1WBU1hBU1tBU14BU2ABU2JBU2RBU2aBU2jBU2uBU24BU2+BU3GBU3RBU3WBU3eBU3nBU3vBU33BU0CBk0LBk0RBk0aBk0jBk0sBk00Bk07Bk1FBk1NBk1WBk1dBk1iBk1qBk1xBk19Bk2DBk2KBk2TBk2YBk2dBk2iBk2rBk2yBk26Bk3DBk3KBk3SBk3bBk3kBk3rBk32Bk0BB00LB00TB00aB00gB00oB00vB007B01EB01NB01bB01jB01rB013B01+B02KB02VB02eB02jB02pB020B029B03FB03QB03ZB03gB03nB03zB03/B00HCE0SCE0dCE0mCE0xCE0/CE1HCE1TCE1iCE1tCE11CE19CE2ECE2NCE2YCE2hCE2sCE24CE3BCE3JCE3OCE3WCE3fCE3qCE3vCE31CE0ACU0ICU0RCU0YCU0fCU0qCU0yCU04CU0/CU1HCU1NCU1XCU1gCU1oCU1zCU16CU2BCU2JCU2VCU2dCU2oCU2wCU22CU3BCU3JCU3RCU3ZCU3hCU3oCU3xCU35CU0ACk0FCk0OCk0XCk0gCk0pCk01Ck09Ck1GCk1NCk1VCk1fCk1mCk1sCk1xCk14Ck1/Ck2LCk2TCk2bCk2mCk2uCk22Ck2+Ck3GCk3OCk3WCk3eCk3nCk3vCk34Ck0DC00OC00XC00eC00nC00vC003C00/C01IC01PC01WC01eC01pC01wC012C02BC02JC02OC02WC02eC02nC02vC023C029C03CC03KC03TC03YC03hC03qC033C03/C00KDE0VDE0dDE0lDE0uDE01DE08DE1EDE1LDE1TDE1aDE1kDE1tDE10DE18DE2DDE2PDE2WDE2hDE2pDE20DE29DE3FDE3NDE3bDE3jDE3rDE3zDE35DE0BDU0GDU0NDU0WDU0hDU0oDU0xDU0+DU1HDU1ODU1VDU1cDU1nDU1uDU15DU2FDU2NDU2aDU2iDU2qDU2yDU28DU3HDU3QDU3XDU3gDU3oDU3yDU3+DU0GDk0NDk0WDk0eDk0nDk0vDk03Dk1ADk1IDk1TDk1YDk1gDk1sDk14Dk2BDk2IDk2RDk2ZDk2fDk2xDk26Dk3BDk3GDk3RDk3cDk3oDk3wDk31Dk38Dk0CD00ND00YD00gD00lD00uD002D01GD01OD01WD01dD01kD01rD01xD016D02HD02UD02aD02hD02sD02zD027D03CD03KD03UD03ZD03gD03mD03tD03yD037D00EEE0LEE0TEE0bEE0gEE0rEE0zEE08EE1EEE1MEE1UEE1bEE1jEE1qEE1vEE13EE1/EE2GEE2OEE2WEE2dEE2mEE2uEE22EE2/EE3HEE3PEE3WEE3eEE3lEE3qEE31EE37EE0CEU0KEU0TEU0cEU0oEU0wEU02EU09EU1FEU1MEU1REU1ZEU1kEU1tEU1yEU13EU1/EU2IEU2QEU2bEU2kEU2vEU24EU3EEU3MEU3UEU3bEU3jEU3rEU3zEU37EU0EEk0MEk0TEk0bEk0jEk0uEk02Ek0+Ek1GEk1MEk1XEk1gEk1oEk1vEk14Ek2DEk2PEk2WEk2hEk2qEk2yEk26Ek3BEk3IEk3QEk3XEk3cEk3kEk3rEk3wEk34Ek3/Ek0HE00QE00YE00hE00qE00zE00/E01HE01PE01YE01gE01oE01wE013E01/E02FE02OE02VE02dE02jE02qE02xE022E02+E03FE03KE03SE03aE03jE03sE033E00FFE0NFE0UFE0dFE0lFE0tFE02FE0/FE1FFE1MFE1TFE1aFE1hFE1qFE1zFE17FE2BFE2KFE2QFE2ZFE2eFE2mFE2uFE22FE2+FE3FFE3NFE3VFE3eFE3nFE3zFE37FE0EFU0MFU0XFU0eFU0nFU0vFU03FU0+FU1KFU1SFU1XFU1eFU1pFU1yFU17FU2DFU2LFU2WFU2iFU2pFU2vFU22FU2+FU3HFU3NFU3VFU3dFU3kFU3pFU3yFU36FU0DFk0QFk0YFk0fFk0oFk01Fk0/Fk1IFk1QFk1dFk1iFk1rFk1xFk18Fk2EFk2PFk2ZFk2hFk2qFk2zFk2/Fk3IFk3RFk3ZFk3iFk3oFk3vFk33Fk3/Fk0GF00LF00ZF00iF00qF00yF009F01GF01UF01cF01lF01uF012F01/F02IF02RF02fF02qF020F028F03DF03MF03TF03bF03kF03pF033F03+F00DGE0MGE0RGE0YGE0hGE0qGE0yGE07GE1EGE1MGE1XGE1fGE1nGE1sGE11GE2BGE2NGE2UGE2cGE2kGE2sGE20GE29GE3JGE3RGE3YGE3jGE3uGE30GE38GE0EGU0MGU0RGU0ZGU0eGU0mGU0tGU00GU08GU1BGU1JGU1QGU1XGU1gGU1oGU1tGU10GU17GU2DGU2KGU2SGU2gGU2pGU2wGU25GU2/GU3HGU3PGU3WGU3eGU3pGU3vGU33GU0CGk0RGk0ZGk0hGk0pGk0wGk03Gk1FGk1KGk1RGk1dGk1oGk1wGk12Gk19Gk2EGk2LGk2UGk2dGk2lGk2uGk23Gk29Gk3IGk3RGk3cGk3kGk3qGk31Gk39Gk0EG00NG00WG00eG00nG00wG004G01DG01MG01XG01fG01nG01tG011G019G02EG02NG02VG02eG02mG02uG022G027G03EG03MG03UG03dG03mG03uG03zG036G00FHE0OHE0XHE0cHE0lHE0qHE0zHE07HE1EHE1NHE1UHE1jHE1sHE10HE19HE2FHE2OHE2WHE2fHE2oHE2zHE28HE3FHE3MHE3VHE3dHE3mHE3uHE33HE0AHU0JHU0PHU0VHU0gHU0oHU0zHU05HU1EHU1MHU1UHU1ZHU1fHU1mHU1uHU12HU19HU2IHU2UHU2fHU2nHU2wHU24HU3BHU3KHU3VHU3fHU3lHU3tHU34HU39HU0FHk0OHk0WHk0eHk0pHk0yHk04Hk1BHk1KHk1THk1bHk1iHk1sHk10Hk19Hk2EHk2JHk2RHk2YHk2kHk2qHk2xHk26Hk2/Hk3EHk3JHk3SHk3ZHk3hHk3qHk3xHk35Hk0CH00LH00SH00dH00oH00yH006H01BH01HH01PH01WH01iH01rH010H02CH02KH02SH02eH02lH02xH028H03FH03KH03QH03bH03kH03sH033H00AIE0HIE0OIE0aIE0mIE0uIE05IE1EIE1NIE1YIE1mIE1uIE16IE2JIE2UIE2cIE2kIE2rIE20IE2/IE3IIE3TIE3fIE3oIE3wIE31IE39IGUoTQYhTREhTRYhTRwhTSchTS8hTTghTT8hTUYhTVEhTVkhTV8hTWYhTW4hTXQhTX4hTYchTY8hTZohTaEhTaghTbAhTbwhTcQhTc8hTdchTd0hTeghTfAhTfghTQAiTQgiTQ8iTRgiTSAiTSciTSwiTTUiTT4iTUciTVAiTVwiTWQiTW0iTXQiTXwiTYYiTY0iTZMiTZgiTZ8iTaYiTbIiTboiTcIiTc0iTdUiTd0iTeUiTe0iTfUiTf0iTQUjTQ4jTRYjTR8jTSojTTUjTT4jTUUjTU4jTVYjTV4jTWYjTW8jTXYjTX0jTYUjTZAjTZcjTZ0jTagjTbAjTbUjTb0jTcUjTc4jTdYjTd4jTeQjTekjTfEjTfojTf8jTQgkTREkTR4kTSYkTTEkTTwkTUQkTUwkTVUkTVwkTWMkTWskTXIkTXokTYEkTYskTZQkTZskTaMkTaokTbYkTb0kTcgkTdAkTdskTeQkTewkTfQkTQIlTQolTRIlTRolTSAlTSglTS0lTTQlTT0lTUglTU8lTVglTWUlTW4lTXUlTXwlTYMlTY4lTZUlTaAlTawlTbQlTcElTcklTdElTdklTeMlTe4lTfclTf4lTQcmTQ8mTRkmTSUmTS0mTTQmTT0mTUUmTU4mTVYmTV4mTWcmTW8mTXomTX8mTYcmTZMmTZ8mTagmTa8mTbgmTcAmTcYmTdgmTeEmTegmTe0mTfgmTQMnTQ8nTRcnTRwnTSMnTSknTTQnTT8nTUcnTUwnTVUnTV0nTW0nTXUnTX0nTYQnTYsnTZInTZgnTaEnTa4nTbsnTcEnTcgnTdMnTdonTeInTeknTfEnTfsnTQAoTQcoTQ0oTRQoTRkoTSIoTSsoTTIoTTooTUIoTUcoTVIoTVooTWMoTWsoTXMoTXsoTYIoTYooTZEoTZYoTZ4oTaYoTa0oTbUoTb0oTcQoTc0oTdUoTd0oTeYoTe4oTfYoTf0oTQUpTQwpTREpTRwpTSIpTSkpTTEpTTopTUMpTU8pTVcpTV0pTWQpTWwpTXMpTXgpTYApTYspTZQpTZkpTZ4pTaYpTa8pTbcpTcIpTcspTdYpTd8pTespTfMpTfspTQIqTQoqTRIqTRoqTSIqTSsqTTMqTToqTUIqTUoqTVUqTV0qTWUqTW0qTXMqTX4qTYcqTY8qTZYqTZ8qTaoqTbYqTb0qTcgqTdEqTdkqTeEqTegqTe8qTfcqTf4qTQMrTQsrTRIrTRcrTR8rTSYrTS4rTTcrTT8rTUgrTVErTVorTWYrTW4rTXYrTX8rTYcrTY8rTZcrTZ4rTaYrTawrTbUrTbwrTcQrTcorTdErTdgrTd0rTeUrTewrTfErTfkrTQEsTQosTRMsTR4sTSwsTTQsTTssTUQsTUwsTVQsTV0sTWYsTWwsTXMsTXosTYEsTYgsTZEsTZosTaIsTagsTbEsTbcsTcAsTcUsTc0sTdUsTd0sTeUsTewsTfQsTfwsTQUtTQ4tTRotTSItTSstTTMtTT4tTUUtTU4tTVYtTV4tTWUtTXEtTXktTX4tTYUtTZAtTZktTaItTaotTbItTb0tTcktTdAtTdYtTd0tTeUtTe4tTfQtTfwtTQQuTQsuTRAuTRkuTSEuTSouTTcuTT8uTUYuTU8uTVwuTWYuTW8uTXcuTYQuTYkuTZIuTZguTaMuTasuTbYuTcAuTcguTdEuTdouTeYuTe8uTfguTQAvTQkvTQ8vTRYvTR4vTSYvTS0vTTIvTUAvTUkvTVEvTVkvTWQvTW0vTXsvTYMvTYwvTZUvTZ0vTaYvTa8vTbgvTcYvTdEvTdsvTeMvTeovTfMvTfovTQIwTQswTRAwTR4wTSUwTSowTTMwTTgwTT8wTUgwZVgCAAAAQ0FdcjsMAAAoSwFLCUsSSxtLI0suSzZLPktDS0xLWEtkS2tLc0t7S4NLi0uUS5xLoEuoS69LukvFS8tL00vbS+NL6EvwS/VL/U0EAU0LAU0TAU0YAU0gAU0nAU0uAU03AU0/AU1EAU1LAU1SAU1aAU1hAU1pAU1zAU13AU2AAU2HAU2QAU2WAU2eAU2mAU2tAU21AU3AAU3GAU3OAU3ZAU3kAU3oAU3wAU34AU0AAk0HAk0OAk0cAk0hAk0oAk00Ak0/Ak1HAk1NAk1UAk1bAk1iAk1rAk10Ak18Ak2FAk2OAk2UAk2fAk2oAk2zAk27Ak3BAk3MAk3UAk3bAk3kAk3tAk31Ak3+Ak0HA00PA00aA00jA00uA002A00+A01EA01MA01UA01bA01kA01sA011A019A02FA02NA02SA02bA02jA02rA020A029A03FA03KA03RA03cA03lA03uA03zA038A00BBE0KBE0SBE0bBE0kBE0rBE02BE06BE1DBE1LBE1UBE1cBE1lBE1tBE12BE1/BE2KBE2TBE2cBE2jBE2sBE20BE29BE3FBE3OBE3XBE3gBE3mBE3sBE33BE3/BE0KBU0QBU0bBU0jBU0rBU0wBU02BU09BU1FBU1NBU1UBU1fBU1rBU12BU1+BU2HBU2PBU2YBU2hBU2sBU2yBU22BU28BU3EBU3PBU3UBU3cBU3lBU3tBU31BU38BU0ABk0JBk0PBk0YBk0hBk0qBk0yBk05Bk1DBk1LBk1UBk1bBk1gBk1oBk1vBk17Bk2BBk2IBk2RBk2WBk2bBk2gBk2pBk2wBk24Bk3BBk3IBk3QBk3ZBk3iBk3pBk30Bk3/Bk0JB00RB00YB00eB00mB00tB005B01CB01LB01ZB01hB01pB011B018B02EB02IB02TB02cB02hB02nB02yB027B03DB03OB03XB03eB03lB03xB039B00FCE0QCE0XCE0bCE0kCE0vCE05CE09CE1FCE1NCE1RCE1cCE1gCE1rCE1zCE17CE2CCE2LCE2WCE2fCE2qCE22CE2/CE3HCE3MCE3UCE3dCE3oCE3tCE3zCE3+CE0GCU0PCU0WCU0dCU0oCU0wCU02CU09CU1FCU1LCU1VCU1eCU1mCU1xCU14CU1/CU2HCU2PCU2TCU2bCU2iCU2mCU2uCU20CU2/CU3HCU3PCU3XCU3fCU3mCU3vCU33CU3+CU0DCk0MCk0VCk0eCk0nCk0zCk07Ck1ECk1LCk1TCk1dCk1kCk1qCk1vCk12Ck19Ck2FCk2JCk2RCk2ZCk2kCk2sCk20Ck28Ck3ECk3MCk3UCk3cCk3lCk3tCk32Ck0BC00MC00VC00cC00lC00tC001C009C01GC01NC01UC01cC01nC01uC010C01/C02HC02MC02UC02cC02lC02tC021C027C03AC03IC03RC03WC03fC03oC03xC031C039C00IDE0TDE0bDE0jDE0sDE0zDE06DE1CDE1JDE1RDE1YDE1iDE1rDE1yDE16DE2BDE2JDE2NDE2UDE2fDE2nDE2yDE27DE3DDE3LDE3ZDE3hDE3pDE3xDE33DE3/DE0EDU0LDU0UDU0fDU0mDU0vDU04DU08DU1FDU1MDU1TDU1aDU1lDU1sDU13DU2DDU2LDU2UDU2YDU2gDU2oDU2wDU26DU3FDU3ODU3VDU3eDU3mDU3sDU3wDU34DU38DU0EDk0LDk0UDk0cDk0lDk0tDk01Dk0+Dk1GDk1RDk1WDk1eDk1qDk12Dk1/Dk2GDk2PDk2XDk2dDk2nDk2rDk2vDk24Dk2/Dk3EDk3LDk3PDk3WDk3aDk3iDk3mDk3uDk3zDk36Dk0AD00LD00WD00eD00jD00sD000D008D01AD01ED01MD01UD01bD01iD01pD01vD014D02BD02FD02OD02SD02YD02fD02qD02xD025D03AD03ID03SD03XD03eD03kD03rD03wD035D00CEE0JEE0REE0ZEE0eEE0pEE0xEE06EE1CEE1KEE1SEE1ZEE1hEE1oEE1tEE11EE19EE2EEE2MEE2UEE2bEE2kEE2sEE20EE29EE3FEE3NEE3UEE3cEE3jEE3oEE3zEE35EE0AEU0IEU0REU0aEU0iEU0mEU0uEU00EU07EU1DEU1KEU1PEU1XEU1eEU1iEU1rEU1wEU11EU19EU2GEU2OEU2ZEU2iEU2pEU2tEU22EU3CEU3KEU3SEU3ZEU3hEU3pEU3xEU35EU0CEk0KEk0REk0ZEk0hEk0oEk0sEk00Ek08Ek1EEk1KEk1VEk1eEk1mEk1tEk12Ek2BEk2NEk2UEk2fEk2oEk2wEk24Ek2/Ek3GEk3OEk3VEk3aEk3iEk3pEk3uEk32Ek39Ek0FE00OE00WE00fE00oE00xE009E01FE01NE01SE01WE01eE01mE01uE011E019E02DE02ME02TE02bE02hE02oE02vE020E028E03DE03IE03QE03YE03hE03qE031E00DFE0LFE0SFE0bFE0jFE0rFE00FE09FE1DFE1KFE1RFE1YFE1fFE1oFE1xFE15FE1/FE2IFE2OFE2XFE2cFE2kFE2sFE20FE28FE3DFE3LFE3TFE3cFE3lFE3xFE35FE0CFU0KFU0RFU0VFU0cFU0lFU0tFU01FU08FU1EFU1IFU1QFU1VFU1cFU1nFU1wFU15FU2BFU2JFU2QFU2UFU2gFU2nFU2tFU20FU28FU3FFU3LFU3TFU3bFU3iFU3nFU3wFU34FU0BFk0KFk0OFk0WFk0dFk0mFk0vFk0zFk09Fk1GFk1OFk1XFk1bFk1gFk1lFk1pFk1vFk12Fk16Fk2CFk2NFk2XFk2fFk2oFk2xFk25Fk29Fk3GFk3PFk3XFk3gFk3mFk3tFk31Fk39Fk0EF00JF00XF00gF00oF00wF003F007F01EF01SF01aF01jF01sF010F019F02GF02PF02dF02oF02yF026F03BF03KF03RF03ZF03iF03nF031F038F00BGE0KGE0PGE0WGE0fGE0oGE0wGE05GE1CGE1KGE1VGE1dGE1lGE1qGE1zGE1/GE2LGE2SGE2aGE2iGE2qGE2yGE27GE3DGE3HGE3PGE3WGE3hGE3sGE3yGE36GE0CGU0KGU0PGU0XGU0cGU0kGU0rGU0yGU06GU0/GU1HGU1OGU1VGU1eGU1mGU1rGU1yGU15GU2BGU2IGU2QGU2aGU2eGU2nGU2uGU23GU29GU3FGU3NGU3UGU3cGU3nGU3tGU31GU0AGk0LGk0PGk0XGk0fGk0nGk0uGk01Gk1DGk1IGk1PGk1bGk1mGk1uGk10Gk17Gk2CGk2JGk2SGk2bGk2jGk2sGk21Gk27Gk3GGk3PGk3aGk3iGk3oGk3zGk37Gk0CG00LG00UG00cG00lG00uG002G01BG01KG01VG01dG01lG01rG01zG017G02CG02LG02TG02cG02kG02sG020G025G03CG03KG03SG03bG03kG03sG03xG034G00DHE0MHE0VHE0aHE0jHE0oHE0xHE05HE1CHE1LHE1SHE1dHE1hHE1qHE1yHE17HE2DHE2MHE2UHE2dHE2mHE2xHE26HE3DHE3KHE3THE3bHE3kHE3sHE31HE3+HE0HHU0NHU0THU0eHU0mHU0xHU03HU1CHU1KHU1SHU1XHU1dHU1kHU1sHU10HU17HU2GHU2SHU2dHU2lHU2uHU22HU2/HU3IHU3THU3ZHU3dHU3jHU3rHU32HU37HU0DHk0MHk0UHk0cHk0jHk0nHk0wHk02Hk0/Hk1IHk1RHk1ZHk1gHk1qHk1yHk17Hk2CHk2HHk2PHk2WHk2iHk2oHk2vHk24Hk29Hk3CHk3HHk3QHk3XHk3fHk3oHk3vHk33Hk0AH00JH00QH00bH00mH2UoTTAfTTgfTT8fTUUfTU0fTVQfTWAfTWkfTXIfTYAfTYgfTZAfTZwfTaMfTasfTa8fTbofTcMfTcgfTc4fTdkfTeIfTeofTfUfTf4fTQUgTQwgTRggTSQgTSwgTTcgTT4gTUIgTUsgTVYgTWAgTWQgTWwgTXQgTXggTYMgTYcgTZIgTZogTaIgTakgTbIgTb0gTcYgTdEgTd0gTeYgTe4gTfMgTfsgTQQhTQ8hTRQhTRohTSUhTS0hTTYhTT0hTUQhTU8hTVchTV0hTWQhTWwhTXIhTXwhTYUhTY0hTZghTZ8hTaYhTa4hTbYhTbohTcIhTckhTc0hTdUhTdshTeYhTe4hTfYhTf4hTQYiTQ0iTRYiTR4iTSUiTSoiTTMiTTwiTUUiTU4iTVoiTWIiTWsiTXIiTXoiTYQiTYsiTZEiTZYiTZ0iTaQiTawiTbAiTbgiTcAiTcsiTdMiTdsiTeMiTesiTfMiTfsiTQMjTQwjTRQjTR0jTSgjTTMjTTwjTUMjTUwjTVQjTVwjTWQjTW0jTXQjTXsjTYMjTY4jTZUjTZsjTaYjTa4jTbMjTbsjTcMjTcwjTdQjTdwjTeIjTecjTe8jTfgjTf0jTQYkTQ8kTRgkTRwkTSQkTS8kTTokTUIkTUokTVMkTVokTWEkTWkkTXAkTXgkTX8kTYkkTZIkTZkkTaEkTagkTbAkTbQkTbskTcYkTc4kTdkkTeIkTeokTfIkTQAlTQglTRAlTRglTR4lTSYlTSslTTIlTTslTUYlTU0lTVYlTV8lTWMlTWwlTXMlTXolTYElTYwlTZMlTZ4lTaolTbIlTbslTb8lTcclTc8lTdclTeElTewlTfUlTfwlTQUmTQ0mTRMmTRcmTR8mTSMmTSsmTTImTTsmTUMmTUwmTVQmTVwmTWUmTW0mTXgmTX0mTYUmTZEmTZ0mTaYmTa0mTbYmTb4mTcQmTc4mTdImTdYmTd8mTeYmTesmTfImTfYmTf0mTQEnTQknTQ0nTRUnTRonTSEnTScnTTInTT0nTUUnTUonTVMnTVsnTWMnTWcnTWsnTXMnTXsnTYInTYknTZAnTZYnTZ8nTagnTawnTbUnTbknTb8nTcYnTdEnTdgnTeAnTecnTe8nTfknTf4nTQUoTQsoTRIoTRcoTSAoTSkoTTAoTTgoTUAoTUUoTVAoTVgoTWEoTWkoTXEoTXkoTYAoTYgoTY8oTZQoTZwoTaQoTasoTbMoTbsoTcIoTcsoTdMoTdsoTeQoTewoTfQoTfsoTQMpTQopTQ8pTRopTSApTScpTS8pTTgpTUEpTUkpTU0pTVUpTVspTWIpTWopTXEpTXYpTX4pTYUpTYkpTZIpTZcpTZwpTaQpTa0pTbUpTcApTckpTdApTdQpTd0pTekpTfEpTfkpTQAqTQgqTRAqTRgqTSAqTSkqTTEqTTgqTUAqTUgqTU8qTVMqTVsqTWMqTWsqTXEqTXwqTYUqTY0qTZQqTZ0qTagqTbQqTbsqTcYqTc8qTdcqTd8qTeYqTe0qTfUqTfwqTQErTQkrTRArTRUrTR0rTSQrTSwrTTUrTT0rTUYrTU8rTVgrTWQrTWwrTXQrTXkrTX0rTYUrTY0rTZUrTZwrTaQrTaorTbMrTborTcIrTcgrTc8rTdYrTdsrTeMrTeorTe8rTfcrTf8rTQgsTREsTRwsTSosTTIsTTksTUIsTUosTVIsTVssTWQsTWosTXEsTXgsTX8sTYYsTY8sTZgsTaAsTaYsTa8sTbUsTb4sTcMsTcssTdMsTdssTeMsTeosTfIsTfosTQMtTQwtTRgtTSAtTSktTTEtTTgtTTwtTUMtTUwtTVQtTVwtTWMtTWstTW8tTXctTXwtTYMtTY4tTZctTaAtTagtTbAtTbctTbstTcctTc4tTdQtTdstTeMtTewtTfItTfotTQIuTQkuTQ4uTRcuTR8uTSguTTEuTTUuTT0uTUQuTU0uTVYuTVouTWQuTW0uTXUuTX4uTYIuTYcuTYwuTZAuTZYuTZ0uTaEuTakuTbQuTb4uTcYuTc8uTdguTeAuTeQuTe0uTfYuTf4uTQcvTQ0vTRQvTRwvTSQvTSsvTTAvTT4vTUcvTU8vTVcvTV4vTWIvTWsvTXkvTYEvTYovTZMvTZsvTaQvTa0vTbYvTcQvTc8vTdkvTeEvTegvTfEvTfgvTQAwTQkwTQ4wTRwwTSMwTSgwTTEwTTYwTT0wTUYwZVgDAAAAQ1ozXXI8DAAAKE0aAk1XB03XDE0BFE0VF01QF02bF03zF01BGk1+H03+JE0oLE08L013L03CL00aMGVYAgAAAENHXXI9DAAAKEsFSw1LFksnSzJLOktHS1BLXEtvS3dLf0uHS49LmEukS7NLvkvPS9dL30vsS/lNDwFNMgFNOwFNVgFNZQFNbQFNewFNiwFNogFNuQFN0gFN3QFN7AFN9AFNCwJNEgJNLAJNOAJNQwJNZgJNbwJNeAJNgAJNiQJNmAJNowJNrAJNtwJNxQJN0AJN3wJN6AJN8QJN+QJNAgNNCwNNEwNNHgNNJwNNMgNNOgNNSANNUANNXwNNaANNcANNeQNNgQNNlgNNnwNNpwNNrwNNuANN1QNN4ANN6QNN9wNNBQRNDgRNFgRNHwRNLwRNPgRNRwRNTwRNYARNcQRNegRNgwRNjgRNlwRNpwRNuARNwQRNyQRN0gRN2wRN8ARN+wRNAwVNFAVNHwVNJwVNOgVNQQVNSQVNWAVNYwVNbwVNegVNggVNiwVNkwVNnAVNpQVNwAVNyAVN2AVN4AVN6QVN8QVNBAZNEwZNHAZNJQZNLgZNPQZNRwZNTwZNWAZNZAZNcwZNhQZNjAZNpAZNvAZNzAZN1AZN3QZN7QZN+AZNAwdNDQdNIgdNMQdNPQdNRgdNTwdNXQdNZQdNbQdNeQdNgAdNjAdNlwdNqwdNtgdNxwdN0gdN4gdN6QdN9QdNAQhNCQhNHwhNKAhNMwhNQQhNSQhNVQhNZAhNbwhNhghNjwhNmghNowhNrghNughNwwhN0AhN2AhN4QhN9whNAglNCglNIQlNTwlNWQlNYglNaglNfAlNgwlNiwlNqglNuAlNywlN0wlN2wlN6glN8wlNBwpNEApNGQpNIgpNKwpNNwpNPwpNVwpNgQpNjQpNnQpNqApNsApNyApN0ApN2ApN4ApN6QpN8QpN+gpNBQtNEAtNIAtNKQtNMQtNOQtNQQtNSgtNWAtNYAtNeAtNgwtNkAtNmAtNoAtNqQtNsQtNxAtNzAtN2gtN4wtN7AtN+QtNAQxNDAxNFwxNHwxNJwxNMAxNPgxNRgxNTQxNVQxNXAxNZgxNhQxNmAxNowxNqwxNtgxNxwxNzwxN3QxN5QxN+wxNDw1NGA1NKg1NMw1NQA1NXg1NcA1New1Nhw1Njw1NnA1NpA1NrA1NtA1Nvg1NyQ1N2Q1N4g1NCA5NDw5NGA5NIA5NKQ5NMQ5NOQ5NSg5NWg5NYg5Nbg5Neg5Nig5Nkw5NoQ5Nsw5NvA5N6g5NBA9NDw9NGg9NJw9NMA9NOA9NSA9Ncw9NfA9NiQ9Now9NtQ9NzA9N2w9N9A9N/Q9NDRBNFRBNIhBNLRBNNRBNPhBNRhBNThBNVhBNXRBNZRBNcRBNeRBNiBBNkBBNnxBNqBBNuBBNwRBNyRBN7BBNBBFNDBFNFRFNHhFNKhFNPxFNUxFNZhFNeRFNgRFNihFNkhFNnRFNphFNsRFNuhFNxhFNzhFN3RFN5RFN7RFN/RFNBhJNDhJNFRJNHRJNMBJNOBJNThJNWRJNYhJNcRJNehJNhRJNkRJNmBJNoxJNrBJNtBJNvBJNwxJNyhJN3hJN8hJNARNNCRNNEhNNGhNNIxNNLBNNNRNNQRNNSRNNWhNNYhNNahNNeRNNhxNNkBNNlxNNrBNNuBNNzBNN3BNN5RNN7hNN+RNNBxRNFhRNHxRNJxRNLxRNOBRNYxRNbBRNdRRNgxRNkhRNoBRNqBRNsBRNwBRNxxRNzxRN1xRN4BRN6RRN9RRN/RRNBhVNGRVNIBVNKRVNQBVNTBVNYBVNaxVNdBVNfRVNhRVNjRVNmBVNuBVNwBVNzxVN1xVN6xVN9BVN/BVNBRZNIRZNKhZNNxZNQRZNUhZNfhZNhhZNkRZNmxZNoxZNrBZNtRZNwRZNyhZN2xZN6hZN8RZN+RZNARdNDRdNGxdNJBdNLBdNPxdNSBdNXhdNZxdNcBdNeBdNgRdNihdNkxdNoRdNrBdNthdNxRdN1RdN3RdN6xdNBRhNGhhNIxhNLBhNNBhNPRhNThhNWRhNYRhNbhhNdxhNgxhNlhhNnhhNphhNrhhNthhNvxhNyxhN2hhN5RhN9hhN/hhNBhlNExlNIBlNNhlNWRlNYhlNfRlNjBlNlBlNohlNshlNyRlN4BlN+RlNBBpNExpNGxpNMhpNORpNUxpNXxpNahpNjRpNlhpNnxpNpxpNsBpNvxpNyhpN0xpN3hpN7BpN9xpNBhtNDxtNGBtNIBtNKRtNMhtNOhtNRRtNThtNWRtNYRtNbxtNdxtNhhtNjxtNlxtNoBtNqBtNvRtNxhtNzhtN1htN3xtN/BtNBxxNEBxNHhxNLBxNNRxNPRxNRhxNVhxNZRxNbhxNdhxNhxxNmBxNoRxNqhxNtRxNvhxNzhxN3xxN6BxN8BxN+RxNAh1NFx1NIh1NKh1NOx1NRh1NTh1NYR1NaB1NcB1Nfx1Nih1Nlh1NoR1NqR1Nsh1Nuh1Nwx1NzB1N5x1N7x1N/x1NBx5NEB5NGB5NKx5NOh5NQx5NTB5NVR5NZB5Nbh5Ndh5Nfx5Nix5Nmh5NrB5Nsx5Nyx5N4x5N8x5N+x5NBB9NFB9NHx9NKh9NNB9NSR9NWB9NZB9NbR9Ndh9NhB9NjB9NlB9NoB9Npx9Nsx9Nvh9N0h9N3R9N7h9N+R9NCSBNECBNHCBNKCBNMCBNRiBNTyBNWiBNaCBNcCBNfCBNiyBNliBNrSBNtiBNwSBNyiBN1SBN4SBN6iBN9yBN/yBNCCFNHiFNKSFNMSFNSCFNdiFNgCFNiSFNkSFNoyFNqiFNsiFN0SFN3yFN8iFN+iFNAiJNESJNGiJNLiJNNyJNQCJNSSJNUiJNXiJNZiJNfiJNqCJNtCJNxCJNzyJN1yJN7yJN9yJN/yJNByNNECNNGCNNISNNLCNNNyNNRyNNUCNNWCNNYCNNaCNNcSNNfyNNhyNNnyNNqiNNtyNNvyNNxyNN0CNN2CNN6yNN8yNNASRNCiRNEyRNICRNKCRNMyRNPiRNRiRNTiRNVyRNZSRNbSRNdCRNfCRNgyRNjSRNrCRNvyRNyiRN0iRN3SRN7iRN9iRNBCVNDCVNIiVNNiVNPyVNUSVNWiVNZyVNhSVNlyVNoiVNriVNtiVNwyVNyyVN0yVN2yVN5SVN8CVNACZNCSZNLyZNNiZNPyZNRyZNUCZNWCZNYCZNcSZNgSZNiSZNlSZNoSZNsSZNuiZNyCZN2iZN4yZNESdNKydNNidNQSdNTidNVydNXydNbydNmidNoydNsCdNyidN3CdN8ydNAihNGyhNJChNNChNPChNSShNVChNXChNZShNbShNdShNfShNhChNjChNmChNoChNryhNtyhNxihNzyhN3yhN6ChN8ChNEylNKylNMylNPClNRSlNUSlNZilNeilNjSlNoClNqClNsSlNuSlNxClNzSlN2ClN4SlN7SlN9SlNBCpNDCpNFCpNJCpNLSpNNSpNPCpNRCpNVypNXypNdSpNgCpNiSpNmCpNoSpNrCpNuCpNvypNyipN0ypN2ypN4ypN6ipN8SpNBStNGStNKCtNMCtNOStNQStNSitNUytNXCtNaCtNcCtNgStNiStNkStNoCtNritNtytNvitN0ytN3ytN8ytNAyxNDCxNFSxNICxNLixNPSxNRixNTixNVixNXyxNiixNkyxNnCxNqixNuSxNxyxNzyxN1yxN5yxN7ixN9ixN/ixNBy1NEC1NHC1NJC1NLS1NQC1NRy1NUC1NZy1Ncy1Nhy1Nki1Nmy1NpC1NrC1NtC1Nvy1N3y1N5y1N9i1N/i1NEi5NGy5NIy5NLC5NSC5NUS5NXi5NaC5NeS5NpS5NrS5NuC5Nwi5Nyi5N0y5N3C5N6C5N8S5NAi9NES9NGC9NIC9NKC9NNC9NQi9NSy9NUy9NZi9Nby9NhS9Nji9Nly9Nny9NqC9NsS9Nui9NyC9N0y9N3S9N7C9N/C9NBDBNEjBNLDBNQTBNSjBlWAEAAABPXXI+DAAAKEsESwxLFUseSyZLMUs5S0FLRktPS1tLZ0tuS3ZLfkuGS45Ll0ueS6NLq0uyS71LyEvOS9ZL3kvmS+tL80v4TQABTQcBTQ4BTRYBTRsBTSMBTSoBTTEBTToBTUIBTUcBTU4BTVUBTV0BTWQBTWwBTXUBTXoBTYMBTYoBTZMBTZkBTaEBTakBTbABTbgBTcMBTckBTdEBTdwBTeYBTesBTfMBTfsBTQMCTQoCTRECTR8CTSQCTSsCTTcCTUICTUoCTVACTVcCTV4CTWUCTW4CTXcCTX8CTYgCTZECTZcCTaICTasCTbYCTb4CTcQCTc8CTdcCTd4CTecCTfACTfgCTQEDTQoDTRIDTR0DTSYDTTEDTTkDTUEDTUcDTU8DTVcDTV4DTWcDTW8DTXgDTYADTYgDTZADTZUDTZ4DTaYDTa4DTbcDTcADTcgDTc0DTdQDTd8DTegDTfEDTfYDTf8DTQQETQ0ETRUETR4ETScETS4ETTgETT0ETUYETU4ETVcETV8ETWgETXAETXkETYIETY0ETZYETZ8ETaYETa8ETbcETcAETcgETdEETdoETeMETekETe8ETfoETQIFTQ0FTRMFTR4FTSYFTS4FTTMFTTkFTUAFTUgFTVAFTVcFTWIFTW4FTXkFTYEFTYoFTZIFTZsFTaQFTa8FTbQFTbkFTb8FTccFTdIFTdcFTd8FTegFTfAFTfgFTf4FTQMGTQwGTRIGTRsGTSQGTS0GTTUGTTwGTUYGTU4GTVcGTV4GTWMGTWsGTXIGTX4GTYQGTYsGTZQGTZkGTZ4GTaMGTawGTbMGTbsGTcQGTcsGTdMGTdwGTeUGTewGTfcGTQIHTQwHTRQHTRsHTSEHTSkHTTAHTTwHTUUHTU4HTVwHTWQHTWwHTXgHTX8HTYYHTYsHTZYHTZ8HTaQHTaoHTbUHTb4HTcYHTdEHTdoHTeEHTegHTfQHTQAITQgITRMITRkITR4ITScITTIITTsITUAITUgITU8ITVQITV4ITWMITW4ITXYITX4ITYUITY4ITZkITaIITa0ITbkITcIITcoITc8ITdcITeAITesITfAITfYITQEJTQkJTRIJTRkJTSAJTSsJTTMJTTkJTUAJTUgJTU4JTVgJTWEJTWkJTXQJTXsJTYIJTYoJTZEJTZYJTZ4JTaQJTakJTbEJTbcJTcIJTcoJTdIJTdoJTeIJTekJTfIJTfoJTQEKTQYKTQ8KTRgKTSEKTSoKTTYKTT4KTUcKTU4KTVYKTWAKTWcKTW0KTXIKTXkKTYAKTYcKTYwKTZQKTZwKTacKTa8KTbcKTb8KTccKTc8KTdcKTd8KTegKTfAKTfkKTQQLTQ8LTRgLTR8LTSgLTTALTTgLTUALTUkLTVALTVcLTV8LTWoLTXELTXcLTYILTYoLTY8LTZcLTZ8LTagLTbALTbgLTb4LTcMLTcsLTdQLTdkLTeILTesLTfMLTfgLTQAMTQsMTRYMTR4MTSYMTS8MTTYMTT0MTUUMTUwMTVQMTVsMTWUMTW4MTXUMTX0MTYQMTYsMTZAMTZcMTaIMTaoMTbUMTb4MTcYMTc4MTdwMTeQMTewMTfQMTfoMTQINTQcNTQ4NTRcNTSINTSkNTTINTToNTT8NTUgNTU8NTVYNTV0NTWgNTW8NTXoNTYYNTY4NTZYNTZsNTaMNTasNTbMNTb0NTcgNTdENTdgNTeENTekNTe4NTfMNTfoNTf8NTQcOTQ4OTRcOTR8OTSgOTTAOTTgOTUEOTUkOTVQOTVkOTWEOTW0OTXkOTYIOTYkOTZIOTZoOTaAOTakOTa0OTbIOTbsOTcIOTccOTc0OTdIOTdgOTd0OTeQOTekOTfEOTfYOTf0OTQMPTQ4PTRkPTSEPTSYPTS8PTTcPTT4PTUIPTUcPTU8PTVcPTV4PTWUPTWwPTXIPTXsPTYMPTYgPTZAPTZUPTZsPTaIPTa0PTbQPTbwPTcMPTcsPTdUPTdoPTeEPTecPTe4PTfMPTfwPTQUQTQwQTRQQTRwQTSEQTSwQTTQQTT0QTUUQTU0QTVUQTVwQTWQQTWsQTXAQTXgQTYAQTYcQTY8QTZcQTZ4QTacQTa8QTbcQTcAQTcgQTdAQTdcQTd8QTeYQTesQTfYQTfwQTQMRTQsRTRQRTR0RTSQRTSkRTTERTTcRTT4RTUYRTU0RTVIRTVoRTWARTWURTW4RTXMRTXgRTYARTYkRTZERTZwRTaURTasRTbARTbkRTcURTc0RTdURTdwRTeQRTewRTfQRTfwRTQUSTQ0STRQSTRwSTSQSTSoSTS8STTcSTT8STUcSTU0STVgSTWESTWkSTXASTXkSTYQSTZASTZcSTaISTasSTbMSTbsSTcISTckSTdESTdgSTd0STeUSTewSTfESTfkSTQATTQgTTRETTRkTTSITTSsTTTQTTUATTUgTTVATTVQTTVkTTWETTWkTTXETTXgTTYATTYYTTY8TTZYTTZ4TTaQTTasTTbITTbcTTb8TTcYTTcsTTdMTTdsTTeQTTe0TTfgTTQYUTQ4UTRUUTR4UTSYUTS4UTTcUTUAUTUYUTU0UTVQUTVsUTWIUTWsUTXQUTXwUTYIUTYsUTZEUTZoUTZ8UTacUTa8UTbcUTb8UTcYUTc4UTdYUTd8UTegUTfQUTfwUTQUVTQ0VTRMVTRgVTR8VTSgVTTAVTTgVTT8VTUYVTUsVTVMVTVgVTV8VTWoVTXMVTXwVTYQVTYwVTZIVTZcVTaMVTaoVTbAVTbcVTb8VTcgVTc4VTdYVTd4VTeUVTeoVTfMVTfsVTQQWTQwWTREWTRkWTSAWTSkWTTEWTTYWTUAWTUkWTVEWTVkWTV4WTWMWTWcWTWwWTXIWTXgWTX0WTYUWTZAWTZoWTaIWTasWTbQWTbsWTcAWTckWTdIWTdoWTeMWTekWTfAWTfgWTQAXTQcXTQwXTRoXTSMXTSsXTTMXTTkXTT4XTUcXTVUXTV0XTWYXTW8XTXcXTYAXTYkXTZIXTaAXTasXTbUXTb0XTcQXTc0XTdQXTdwXTeUXTeoXTfgXTf8XTQQYTQ0YTRIYTRkYTSIYTSsYTTMYTTwYTUUYTU0YTVgYTWAYTWgYTW0YTXYYTYIYTY4YTZUYTZ0YTaUYTa0YTbUYTb4YTcUYTcoYTdIYTdkYTeQYTe8YTfUYTf0YTQUZTQ0ZTRIZTRoZTR8ZTScZTS4ZTTUZTT0ZTUIZTUoZTVEZTVgZTWEZTWkZTW4ZTXUZTXwZTYQZTYsZTZMZTZwZTaEZTaoZTbEZTboZTcAZTcgZTdAZTdcZTd8ZTeoZTfAZTfgZTQMaTQ0aTRIaTRoaTSIaTSoaTTEaTTgaTUYaTUsaTVIaTV4aTWkaTXEaTXcaTX4aTYUaTYwaTZUaTZ4aTaYaTa8aTbgaTb4aTckaTdIaTd0aTeUaTesaTfYaTf4aTQUbTQ4bTRcbTR8bTSgbTTEbTTkbTUQbTU0bTVgbTWAbTWgbTW4bTXYbTX4bTYUbTY4bTZYbTZ8bTacbTa8bTbcbTbwbTcUbTc0bTdUbTd4bTecbTe8bTfQbTfsbTQYcTQ8cTRgcTR0cTSYcTSscTTQcTTwcTUUcTU4cTVUcTV8cTWQcTW0cTXUcTX4cTYYcTY8cTZccTaAcTakcTbQcTb0cTcYcTc0cTdYcTd4cTeccTe8cTfgcTQEdTQodTRAdTRYdTSEdTSkdTTQdTTodTUUdTU0dTVUdTVodTWAdTWcdTW8dTXcdTX4dTYkdTZUdTaAdTagdTbEdTbkdTcIdTcsdTdYdTdsdTeAdTeYdTe4dTfkdTf4dTQYeTQ8eTRceTR8eTSUeTSoeTTMeTTkeTUIeTUseTVQeTVweTWMeTW0eTXUeTX4eTYUeTYoeTZIeTZkeTaUeTaseTbIeTbseTcAeTcUeTcoeTdMeTdoeTeIeTeseTfIeTfoeTQMfTQwfTRMfTR4fTSkfZShNMx9NOx9NQh9NSB9NUB9NVx9NYx9NbB9NdR9Ngx9Nix9Nkx9Nnx9Nph9NrR9Nsh9NvR9Nxh9Nyx9N0R9N3B9N5R9N7R9N+B9NASBNCCBNDyBNGyBNJyBNLyBNOiBNQCBNRSBNTiBNWSBNYiBNZyBNbyBNdiBNeyBNhSBNiiBNlSBNnSBNpSBNrCBNtSBNwCBNySBN1CBN4CBN6SBN8SBN9iBN/iBNByFNEiFNFyFNHSFNKCFNMCFNOSFNQCFNRyFNUiFNWiFNYCFNZyFNbyFNdSFNfyFNiCFNkCFNmyFNoiFNqSFNsSFNuCFNvSFNxSFNyyFN0CFN2CFN3iFN6SFN8SFN+SFNASJNCSJNECJNGSJNISJNKCJNLSJNNiJNPyJNSCJNUSJNXSJNZSJNbiJNdSJNfSJNhyJNjiJNlCJNmSJNoCJNpyJNriJNsyJNuyJNwyJNziJN1iJN3iJN5iJN7iJN9iJN/iJNBiNNDyNNFyNNICNNKyNNNiNNPyNNRiNNTyNNVyNNXyNNZyNNcCNNdyNNfiNNhiNNkSNNmCNNniNNqSNNsSNNtiNNviNNxiNNzyNN1yNN3yNN5SNN6iNN8iNN+yNNACRNCSRNEiRNGiRNHyRNJyRNMiRNPSRNRSRNTSRNViRNXSRNZCRNbCRNcyRNeyRNgiRNjCRNlSRNnCRNpCRNqyRNsiRNtyRNviRNySRN0SRN3CRN5SRN7SRN9SRNAyVNCyVNEyVNGyVNISVNKSVNLiVNNSVNPiVNSSVNUCVNWSVNYSVNZiVNbyVNdiVNfSVNhCVNjyVNliVNoSVNrSVNtSVNvSVNwiVNyiVN0iVN2iVN5CVN7yVN+CVN/yVNCCZNECZNFSZNGiZNISZNJiZNLiZNNSZNPiZNRiZNTyZNVyZNXyZNaCZNcCZNeyZNgCZNiCZNlCZNoCZNqSZNsCZNuSZNwSZNxyZN0CZN1CZN2SZN4iZN6SZN7iZN9CZN+SZN/yZNBCdNCydNECdNGCdNHSdNJCdNKidNNSdNQCdNSCdNTSdNVidNXidNZSdNaSdNbidNdidNfidNhSdNjCdNkydNmSdNoidNqidNrydNtydNvCdNwidNySdN1CdN2ydN4ydN6idN8idN/CdNAShNCChNDihNFShNGihNIyhNLChNMyhNOyhNQyhNSChNUyhNWyhNZChNbChNdChNfChNgyhNiyhNkihNlyhNnyhNpyhNrihNtihNvihNxShNzihN1ihN3ihN5yhN7yhN9yhN/ihNBilNDSlNEilNHSlNIylNKilNMilNOylNRClNSylNUClNWClNXilNZSlNbSlNdClNeSlNgSlNhylNjClNlSlNmilNnylNpylNsClNuClNwylNzClN0ilN1ylN4ClN7ClN9ClN/ClNAypNCypNEypNGypNIypNLCpNNCpNOypNQypNSypNUSpNVipNXipNZipNbipNdCpNfypNiCpNkCpNlypNoCpNqypNtypNvipNySpN0ipN2ipN4ipN6SpN8CpN+CpN/ypNBCtNDCtNEytNGCtNICtNJytNLytNOCtNQCtNSStNUitNWytNZytNbytNdytNeytNgCtNiCtNkCtNmCtNnytNpytNrStNtitNvStNxStNyytN0itN2StN3itN5itN7StN8itN+itNAixNCyxNFCxNHyxNLSxNNSxNPCxNRSxNTSxNVSxNXixNZyxNbSxNdCxNeyxNgixNiSxNkixNmyxNoyxNqSxNsixNuCxNwSxNxixNzixN1ixN3ixN5ixN7SxN9SxN/SxNBi1NDy1NGy1NIy1NLC1NNC1NOi1NPy1NRi1NTy1NVy1NXy1NZi1NbS1Nci1Nei1Nfy1Nhi1NkS1Nmi1Noy1Nqy1Nsy1NuS1Nvi1Nyi1N0S1N1y1N3i1N5i1N7y1N9S1N/S1NBS5NDC5NES5NGi5NIi5NKy5NMy5NOC5NQC5NRy5NUC5NWC5NXS5NZy5NcC5NeC5NgC5NhS5Nii5Nji5Nky5NmS5Nny5NpC5NrC5Nty5NwS5NyS5N0i5N2y5N4i5N5y5N8C5N+S5NAS9NCi9NEC9NFy9NHy9NJy9NLi9NMy9NQS9NSi9NUi9NWi9NYC9NZS9Nbi9NfC9NhC9NjS9Nli9Nni9Npy9NsC9NuS9Nxy9N0i9N3C9N5C9N6y9N9C9N+y9NAzBNDDBNETBNHzBNJjBNKzBNNDBNOTBNQDBNSTBlWAEAAABOXXI/DAAAKEsASwhLEUsaSyJLLUs1Sz1LQktLS1dLY0tqS3JLekuCS4pLk0ubS59Lp0uuS7lLxEvKS9JL2kviS+dL70v0S/xNAwFNCgFNEgFNFwFNHwFNJgFNLQFNNgFNPgFNQwFNSgFNUQFNWQFNYAFNaAFNcgFNdgFNfwFNhgFNjwFNlQFNnQFNpQFNrAFNtAFNvwFNxQFNzQFN2AFN4wFN5wFN7wFN9wFN/wFNBgJNDQJNGwJNIAJNJwJNMwJNPgJNRgJNTAJNUwJNWgJNYQJNagJNcwJNewJNhAJNjQJNkwJNngJNpwJNsgJNugJNwAJNywJN0wJN2gJN4wJN7AJN9AJN/QJNBgNNDgNNGQNNIgNNLQNNNQNNPQNNQwNNSwNNUwNNWgNNYwNNawNNdANNfANNhANNjANNkQNNmgNNogNNqgNNswNNvANNxANNyQNN0ANN2wNN5ANN7QNN8gNN+wNNAARNCQRNEQRNGgRNIwRNKgRNNQRNOQRNQgRNSgRNUwRNWwRNZARNbARNdQRNfgRNiQRNkgRNmwRNogRNqwRNswRNvARNxARNzQRN1gRN3wRN5QRN6wRN9gRN/gRNCQVNDwVNGgVNIgVNKgVNLwVNNQVNPAVNRAVNTAVNUwVNXgVNagVNdQVNfQVNhgVNjgVNlwVNoAVNqwVNsQVNtQVNuwVNwwVNzgVN0wVN2wVN5AVN7AVN9AVN+wVN/wVNCAZNDgZNFwZNIAZNKQZNMQZNOAZNQgZNSgZNUwZNWgZNXwZNZwZNbgZNegZNgAZNhwZNkAZNlQZNmgZNnwZNqAZNrwZNtwZNwAZNxwZNzwZN2AZN4QZN6AZN8wZN/gZNCAdNEAdNFwdNHQdNJQdNLAdNOAdNQQdNSgdNWAdNYAdNaAdNdAdNewdNgwdNhwdNkgdNmwdNoAdNpgdNsQdNugdNwgdNzQdN1gdN3QdN5AdN8AdN/AdNBAhNDwhNFghNGghNIwhNLghNOAhNPAhNRAhNTAhNUAhNWwhNXwhNaghNcghNeghNgQhNighNlQhNnghNqQhNtQhNvghNxghNywhN0whN3AhN5whN7AhN8ghN/QhNBQlNDglNFQlNHAlNJwlNLwlNNQlNPAlNRAlNSglNVAlNXQlNZQlNcAlNdwlNfglNhglNjglNkglNmglNoQlNpQlNrQlNswlNvglNxglNzglN1glN3glN5QlN7glN9glN/QlNAgpNCwpNFApNHQpNJgpNMgpNOgpNQwpNSgpNUgpNXApNYwpNaQpNbgpNdQpNfApNhApNiApNkApNmApNowpNqwpNswpNuwpNwwpNywpN0wpN2wpN5ApN7ApN9QpNAAtNCwtNFAtNGwtNJAtNLAtNNAtNPAtNRQtNTAtNUwtNWwtNZgtNbQtNcwtNfgtNhgtNiwtNkwtNmwtNpAtNrAtNtAtNugtNvwtNxwtN0AtN1QtN3gtN5wtN8AtN9AtN/AtNBwxNEgxNGgxNIgxNKwxNMgxNOQxNQQxNSAxNUAxNVwxNYQxNagxNcQxNeQxNgAxNiAxNjAxNkwxNngxNpgxNsQxNugxNwgxNygxN2AxN4AxN6AxN8AxN9gxN/gxNAw1NCg1NEw1NHg1NJQ1NLg1NNw1NOw1NRA1NSw1NUg1NWQ1NZA1Naw1Ndg1Ngg1Nig1Nkw1Nlw1Nnw1Npw1Nrw1NuQ1NxA1NzQ1N1A1N3Q1N5Q1N6w1N7w1N9w1N+w1NAw5NCg5NEw5NGw5NJA5NLA5NNA5NPQ5NRQ5NUA5NVQ5NXQ5NaQ5NdQ5Nfg5NhQ5Njg5Nlg5NnA5Npg5Nqg5Nrg5Ntw5Nvg5Nww5Nyg5Nzg5N1Q5N2Q5N4Q5N5Q5N7Q5N8g5N+Q5N/w5NCg9NFQ9NHQ9NIg9NKw9NMw9NOw9NPw9NQw9NSw9NUw9NWg9NYQ9NaA9Nbg9Ndw9NgA9NhA9NjQ9NkQ9Nlw9Nng9NqQ9NsA9NuA9Nvw9Nxw9N0Q9N1g9N3Q9N4w9N6g9N7w9N+A9NARBNCBBNEBBNGBBNHRBNKBBNMBBNORBNQRBNSRBNURBNWBBNYBBNZxBNbBBNdBBNfBBNgxBNixBNkxBNmhBNoxBNqxBNsxBNvBBNxBBNzBBN0xBN2xBN4hBN5xBN8hBN+BBN/xBNBxFNEBFNGRFNIRFNJRFNLRFNMxFNOhFNQhFNSRFNThFNVhFNXRFNYRFNahFNbxFNdBFNfBFNhRFNjRFNmBFNoRFNqBFNrBFNtRFNwRFNyRFN0RFN2BFN4BFN6BFN8BFN+BFNARJNCRJNEBJNGBJNIBJNJxJNKxJNMxJNOxJNQxJNSRJNVBJNXRJNZRJNbBJNdRJNgBJNjBJNkxJNnhJNpxJNrxJNtxJNvhJNxRJNzRJN1BJN2RJN4RJN6BJN7RJN9RJN/BJNBBNNDRNNFRNNHhNNJxNNMBNNPBNNRBNNTBNNURNNVRNNXRNNZRNNbRNNdBNNfBNNghNNixNNkhNNmhNNoBNNpxNNrhNNsxNNuxNNwhNNxxNNzxNN1xNN4BNN6RNN9BNNAhRNChRNERRNGhRNIhRNKhRNMxRNPBRNQhRNSRRNUBRNVxRNXhRNZxRNcBRNeBRNfhRNhxRNjRRNlhRNmxRNoxRNqxRNsxRNuxRNwhRNyhRN0hRN2xRN5BRN8BRN+BRNARVNCRVNEBVNFBVNGxVNJBVNLBVNNBVNOxVNQxVNRxVNTxVNVBVNWxVNZhVNbxVNeBVNgBVNiBVNjxVNkxVNnxVNphVNrBVNsxVNuxVNxBVNyhVN0hVN2hVN4RVN5hVN7xVN9xVNABZNCRZNDRZNFRZNHBZNJRZNLhZNMhZNPBZNRRZNTRZNVhZNWhZNXxZNZBZNaBZNbhZNdRZNeRZNgRZNjBZNlhZNnhZNpxZNsBZNuBZNvBZNxRZNzhZN1hZN3xZN5RZN7BZN9BZN/BZNAxdNCBdNFhdNHxdNJxdNLxdNNhdNOhdNQxdNURdNWRdNYhdNaxdNcxdNfBdNhRdNjhdNnBdNpxdNsRdNuRdNwBdNyRdN0BdN2BdN4RdN5hdN9BdN+xdNABhNCRhNDhhNFRhNHhhNJxhNLxhNOBhNQRhNSRhNVBhNXBhNZBhNaRhNchhNfhhNihhNkRhNmRhNoRhNqRhNsRhNuhhNwhhNxhhNzhhN1RhN4BhN6xhN8RhN+RhNARlNCRlNDhlNFhlNGxlNIxlNKhlNMRlNORlNPhlNRhlNTRlNVBlNXRlNZRlNahlNcRlNeBlNgBlNhxlNjxlNmRlNnRlNphlNrRlNthlNvBlNxBlNzBlN0xlN2xlN5hlN7BlN9BlN/xlNChpNDhpNFhpNHhpNJhpNLRpNNBpNQhpNRxpNThpNWhpNZRpNbRpNcxpNehpNgRpNiBpNkRpNmhpNohpNqxpNtBpNuhpNxRpNzhpN2RpN4RpN5xpN8hpN+hpNARtNChtNExtNGxtNJBtNLRtNNRtNQBtNSRtNVBtNXBtNZBtNahtNchtNehtNgRtNihtNkhtNmxtNoxtNqxtNsxtNuBtNwRtNyRtN0RtN2htN4xtN6xtN8BtN9xtNAhxNCxxNFBxNGRxNIhxNJxxNMBxNOBxNQRxNShxNURxNXBxNYBxNaRxNcRxNehxNghxNixxNkxxNnBxNpRxNsBxNuRxNwhxNyRxN0hxN2hxN4xxN6xxN9BxN/RxNBh1NDB1NEh1NHR1NJR1NMB1NNh1NQR1NSR1NUR1NVh1NXB1NYx1Nax1Ncx1Neh1NhR1NkR1NnB1NpB1NrR1NtR1Nvh1Nxx1N0h1N2B1N3B1N4h1N6h1N9R1N+h1NAh5NCx5NEx5NGx5NIh5NJh5NLx5NNR5NPh5NRx5NUB5NWB5NXx5NaR5NcR5Neh5NgR5Nhh5Njh5NlR5NoR5Npx5Nrh5Ntx5NvB5NwR5Nxh5Nzx5N1h5N3h5N5x5N7h5N9h5N/x5NCB9NDx9NGh9NJR9lKE0vH003H00+H01EH01MH01TH01fH01oH01xH01/H02HH02PH02bH02iH02qH02uH025H03CH03HH03NH03YH03hH03pH030H039H00EIE0LIE0XIE0jIE0rIE02IE09IE1BIE1KIE1VIE1fIE1jIE1rIE1zIE13IE2CIE2GIE2RIE2ZIE2hIE2oIE2xIE28IE3FIE3QIE3cIE3lIE3tIE3yIE36IE0DIU0OIU0TIU0ZIU0kIU0sIU01IU08IU1DIU1OIU1WIU1cIU1jIU1rIU1xIU17IU2EIU2MIU2XIU2eIU2lIU2tIU21IU25IU3BIU3IIU3MIU3UIU3aIU3lIU3tIU31IU39IU0FIk0MIk0VIk0dIk0kIk0pIk0yIk07Ik1EIk1NIk1ZIk1hIk1qIk1xIk15Ik2DIk2KIk2QIk2VIk2cIk2jIk2rIk2vIk23Ik2/Ik3KIk3SIk3aIk3iIk3qIk3yIk36Ik0CI00LI00TI00cI00nI00yI007I01CI01LI01TI01bI01jI01sI01zI016I02CI02NI02UI02aI02lI02tI02yI026I03CI03LI03TI03bI03hI03mI03uI033I038I00FJE0OJE0XJE0bJE0jJE0uJE05JE1BJE1JJE1SJE1ZJE1gJE1oJE1vJE13JE1+JE2IJE2RJE2YJE2gJE2nJE2vJE2zJE26JE3FJE3NJE3YJE3hJE3pJE3xJE3/JE0HJU0PJU0XJU0dJU0lJU0qJU0xJU06JU1FJU1MJU1VJU1eJU1iJU1rJU1yJU15JU2AJU2LJU2SJU2dJU2pJU2xJU26JU2+JU3GJU3OJU3WJU3gJU3rJU30JU37JU0EJk0MJk0SJk0WJk0eJk0iJk0qJk0xJk06Jk1CJk1LJk1TJk1bJk1kJk1sJk13Jk18Jk2EJk2QJk2cJk2lJk2sJk21Jk29Jk3DJk3NJk3RJk3VJk3eJk3lJk3qJk3xJk31Jk38Jk0AJ00IJ00MJ00UJ00ZJ00gJ00mJ00xJ008J01EJ01JJ01SJ01aJ01iJ01mJ01qJ01yJ016J02BJ02IJ02PJ02VJ02eJ02nJ02rJ020J024J02+J03FJ03QJ03XJ03fJ03mJ03uJ034J039J00EKE0KKE0RKE0WKE0fKE0oKE0vKE03KE0/KE1EKE1PKE1XKE1gKE1oKE1wKE14KE1/KE2HKE2OKE2TKE2bKE2jKE2qKE2yKE26KE3BKE3KKE3SKE3aKE3jKE3rKE3zKE36KE0CKU0JKU0OKU0ZKU0fKU0mKU0uKU03KU1AKU1IKU1MKU1UKU1aKU1hKU1pKU1wKU11KU19KU2EKU2IKU2RKU2WKU2bKU2jKU2sKU20KU2/KU3IKU3PKU3TKU3cKU3oKU3wKU34KU3/KU0HKk0PKk0XKk0fKk0oKk0wKk03Kk0/Kk1HKk1OKk1SKk1aKk1iKk1qKk1wKk17Kk2EKk2MKk2TKk2cKk2nKk2zKk26Kk3FKk3OKk3WKk3eKk3lKk3sKk30Kk37Kk0AK00IK00PK00UK00cK00jK00rK000K008K01FK01OK01XK01jK01rK01zK014K018K02EK02MK02UK02bK02jK02pK02yK025K03BK03HK03OK03VK03aK03iK03pK03uK032K03+K00HLE0QLE0bLE0pLE0xLE04LE1BLE1JLE1RLE1aLE1jLE1pLE1wLE13LE1+LE2FLE2OLE2XLE2fLE2lLE2uLE20LE29LE3CLE3KLE3SLE3aLE3iLE3pLE3xLE35LE0CLU0LLU0XLU0fLU0oLU0wLU03LU07LU1CLU1LLU1TLU1bLU1iLU1qLU1uLU12LU17LU2CLU2NLU2WLU2fLU2nLU2vLU22LU26LU3GLU3NLU3TLU3aLU3iLU3rLU3xLU35LU0BLk0ILk0NLk0WLk0eLk0nLk0wLk00Lk08Lk1DLk1MLk1VLk1ZLk1jLk1sLk10Lk19Lk2BLk2GLk2LLk2PLk2VLk2cLk2gLk2oLk2zLk29Lk3FLk3OLk3XLk3fLk3jLk3sLk31Lk39Lk0GL00ML00TL00bL00jL00qL00vL009L01GL01OL01WL01dL01hL01qL014L02AL02JL02SL02aL02jL02sL021L03DL03OL03YL03gL03nL03wL033L03/L00IME0NME0bME0iME0nME0wME01ME08ME1FMGVYAgAAAENaXXJADAAAKEssS1ZLYku4S8NNvgFN1wFN4gFNMgJNPQJNnQJNsQJNygJNGANNLANN2gNNNARNiARN9QRNCAVNGQVNXQVNaQVNdAVNqgVNzQVNeQZN8gZN/QZNNwdNcwdNkQdNsAdNzAdN7wdN+wdNDghNLQhNWghNaQhNlAhNqAhNtAhN5ghN/AhNJglNbwlNvQlNMQpNogpN/wpNCgtNZQtNfQtNBgxNEQxNnQxNsAxNHQ1NYw1NdQ1NgQ1Nww1NTw5NaA5NdA5NCQ9NFA9NqA9NJxBN8RBNlxFNwBFNUxJNfxJNixJNnRJNOxNN8xNN7xRNZRVNnhVNixZNphdNUxhNfRhNiRhN3xhN6hhN5RlN/hlNCRpNWRpNZBpNxBpN2BpN8RpNPxtNUxtNARxNWxxNrxxNHB1NLx1NQB1NhB1NkB1Nmx1N0R1N9B1NoB5NGR9NJB9NXh9Nmh9NuB9N1x9N8x9NFiBNIiBNNSBNVCBNgSBNkCBNuyBNzyBN2yBNDSFNIyFNTSFNliFN5CFNWCJNySJNJiNNMSNNjCNNpCNNLSRNOCRNxCRN1yRNRCVNiiVNnCVNqCVN6iVNdiZNjyZNmyZNMCdNOydNzydNTihNGClNvilN5ylNeipNpipNsipNxCpNYitNGixNFi1NjC1NxS1Nsi5NzS9lWAMAAABOSDFdckEMAAAoSypLtk28AU2bAk2vAk3IAk0WA00qA03YA02GBE0GBU1yBU3LBU37Bk2PB03KB00MCE0rCE1nCE2SCE2mCE3kCE36CE1tCU27CU39Ck0IC00EDE2bDE2uDE1hDU1zDU0HD00SD03vEE1REk19Ek2bEk2JFk2kF01RGE3dGE3jGU3CGk3WGk3vGk09G01RG03/G02tHE0tHU2ZHU3yHU0iH022H03xH00zIE1SIE2OIE25IE3NIE0LIU0hIU2UIU3iIU0kI00vI00rJE3CJE3VJE2IJU2aJU0uJ005J00WKU14Kk2kKk3CKk2wLk3LL2VYAgAAAENFXXJCDAAAKEsHSw9LgUuJS5FL0U09AU1YAU3qAk0NA01yA03rA01RBE1zBE2VBU3aBU0GBk0eBk1RBk2mBk3fBk2ZB03UB00hCE1LCE2cCE0MCU0kCk1BCk3SCk3iCk3rCk0SC03uC00RDU2mDU07Dk1cDk2MDk21Dk0pD006D02LD01QEE0XEU1VEU1oEU2MEU2fEU0fEk1zEk0LE00cE01cE02JE03OE03eE03nE02FFE3JFE0iFU12FU1/FU2HFU3+FU0HFk1DFk1UFk1yF016F03fF00HGE0cGE0lGE0uGE02GE2oGE2wGE24GE34GE1kGU1/GU0RG000G02ZG00SHE14HE2aHE28HU0BHk0tHk1FHk14Hk3NHk0GH03AH037H01IIE1yIE3DIE0zIU1LIk1oIk35Ik0JI00SI005I00VJE04JU3NJU1iJk2DJk2zJk3cJk1QJ01hJ02yJ013KE0+KU18KU2PKU2zKU3GKU1GKk2aKk0yK01DK02DK02wK031K00FLE0OLE2sLE3wLE1JLU2dLU2mLU2uLU0lLk0uLk1qLk17Lk2ZL02hL00GME0uME1DME1MMGVYAwAAAENFMV1yQwwAAChLU0tfS8FNcAFN1QFN4AFNLwJNOwJNMgRN8wRNFwVNWwVNZgVNqAVNQAZNdgZN8AZNBgdNNAdNcAdNrgdN7AdN+AdNNghNWAhNsQhNJAlNUglNLgpNWgpNoApNYwtNewtNDwxNXwxNGw1Nfg1Ntw1NwQ1NTQ5NZQ5NcQ5NpA5Npg9Nzw9NJRBNlRFNvRFNiBJNOBNN8RNN7BRNYxVNmxVNOhZNlBZNrxdNehhNhhhN6BhNlxlN/BlNBxpNVhpNYhpNWRxNGh1NPh1Ngh1NjR1Nzx1NZx5NnR5NFx9NLR9NWx9Nlx9N1R9NEyBNHyBNXSBNfyBN2CBNSyFNeSFNVSJNgSJNxyJNiiNNoiNNNiRNhiRNQiVNpSVN3iVN6CVNdCZNjCZNmCZNyyZNzSdN9idNTChNvClN5ClNrypNXytNGCxNEy1Nii1Nwi1NYS5Nuy5N1i9lWAMAAABOSDJdckQMAAAoSytLt029AU2cAk2wAk3JAk0XA00rA03ZA02HBE0HBU1zBU3MBU38Bk2QB03LB00NCE0sCE1oCE2TCE2nCE3lCE37CE1uCU28CU3+Ck0JC00FDE2cDE2vDE1iDU10DU0ID00TD03wEE1SEk1+Ek2cEk2KFk2lF01SGE3eGE3kGU3DGk3XGk3wGk0+G01SG00AHE2uHE0uHU2aHU3zHU0jH023H03yH000IE1TIE2PIE26IE3OIE0MIU0iIU2VIU3jIU0lI00wI00sJE3DJE3WJE2JJU2bJU0vJ006J00XKU15Kk2lKk3DKk2xLk3ML2VYAwAAAENHMV1yRQwAAChLH0toS6xNAQFNCAFNHAFNJAFNKwFNSAFNXgFNhAFNmgFNqgFNsQFNygFN/AFNJQJNUQJNWAJNXwJN2AJNWANNiQNNwQNNzgNNWARNaQRNsARNUQVNNgZNbAZNrQZNtAZN5gZNFQdNvwdN2wdNFAhNdwhNLAlNQQlNlwlNnwlNwwlNTwpNYQpNcwpNlQpNuApNwApNGQtNUQtNbwxNdgxNvwxN7QxNCA1NSQ1NVw1NaQ1N0g1N9A1NAA5NQg5Ngw5N3g5N9w5NUA9NXw9NxA9N6A9NBhBNgRBNmBBNsBBN0RBN2BBN4BBN/RBNOBFNRxFN1hFN9RFNQBJN0hJN+hJNchNNpRNN1BNNThRNuBRNDhVNMRVNWRVNpBVNsRVNEhZNGhZNShZNcxZN0xZNNBdNVhdNvhdNzhdN+RdNRhhNjxhN0xhNKBlNLxlNQxlNSxlNUhlNbxlNhRlNqxlNwRlN0RlN2BlN8RlNIxpNTBpNeBpNfxpNhhpN/xpNfxtNsBtN6BtN9RtNfxxNkBxN1xxNeB1NXR5Nkx5N1B5N2x5NDR9NPB9N5h9NAiBNOyBNniBNUyFNaCFNviFNxiFN6iFNdiJNiCJNmiJNvCJN3yJN5yJNQCNNeCNNliRNnSRN5iRNFCVNLyVNcCVNfiVNkCVN+SVNGyZNJyZNaSZNqiZNBSdNHidNdydNhidN6ydNDyhNLShNqChNvyhN1yhN+ChN/yhNBylNJClNXylNbilN/SlNHCpNZypN+SpNIStNmStNzCtN+ytNdSxN3yxNNS1NWC1NgC1Nyy1N2C1NOS5NQS5NcS5Nmi5N+i5NWy9NfS9N5S9N9S9NIDBlWAMAAABDRzJdckYMAAAoSyBLaUutTQIBTQkBTR0BTSUBTSwBTUkBTU8BTV8BTYUBTZsBTasBTbIBTcsBTf0BTQQCTSYCTVICTVkCTWACTdkCTVkDTYoDTcIDTc8DTSgETVkETWoETaAETbEETVIFTfkFTTcGTW0GTa4GTbUGTcUGTecGTRYHTSoHTcAHTdwHTRUITXgITX8ITRMJTRoJTS0JTToJTUIJTXUJTZgJTaAJTcQJTeMJTfsJTUgKTVAKTWIKTXQKTXoKTZYKTbkKTcEKTRoLTVILTWsLTTcMTXAMTXcMTX4MTZEMTcAMTe4MTQkNTSMNTUoNTVANTVgNTWoNTdMNTfUNTQEOTUMOTYQOTcgOTdMOTd8OTfgOTVEPTVgPTWAPTWYPTZwPTa4PTb0PTcUPTekPTQcQTYIQTZkQTbEQTdIQTdkQTeEQTf4QTTkRTUgRTVsRTdcRTfYRTSUSTUESTWoSTdMSTeYSTfsSTXMTTaYTTcATTdUTTQ8UTUcUTU8UTVUUTVwUTbkUTQ8VTTIVTTkVTVoVTaUVTbIVTd8VTRMWTRsWTUsWTXQWTdQWTTUXTVcXTb8XTc8XTfoXTRMYTUcYTZAYTdQYTSkZTTAZTUQZTUwZTVMZTXAZTXYZTYYZTawZTcIZTdIZTdkZTfIZTSQaTSsaTU0aTXkaTYAaTYcaTQAbTYAbTbEbTekbTfYbTU8cTYAcTZEcTcccTdgcTXkdTSAeTV4eTZQeTdUeTdweTeweTQ4fTT0fTVEfTecfTQMgTTwgTZ8gTaYgTTohTUEhTVQhTWEhTWkhTZwhTb8hTcchTeshTQoiTSIiTW8iTXciTYkiTZsiTaEiTb0iTeAiTegiTUEjTXkjTZIjTV4kTZckTZ4kTaUkTbgkTeckTRUlTTAlTUolTXElTXclTX8lTZElTfolTRwmTSgmTWomTasmTe8mTfomTQYnTR8nTXgnTX8nTYcnTY0nTcMnTdUnTeQnTewnTRAoTS4oTakoTcAoTdgoTfkoTQApTQgpTSUpTWApTW8pTYIpTf4pTR0qTUwqTWgqTZEqTfoqTQ0rTSIrTZorTc0rTecrTfwrTTYsTW4sTXYsTXwsTYMsTeAsTTYtTVktTWAtTYEtTcwtTdktTQYuTTouTUIuTXIuTZsuTfsuTVwvTX4vTeYvTfYvTSEwTTowZVgCAAAAT0hdckcMAAAoS1VLYU0xAk1oBU14Bk02B01yB03uB036B02zCE0wCk2ADU1nDk1zDk2/EU2KEk06E03uFE2dFU18GE2IGE1YGk2PHU2fHk1dH02ZH00VIE0hIE3aIE1XIk2nJU2OJk2aJk3mKU2xKk1hK00VLU3ELWVYAgAAAE9HXXJIDAAAKEvJTZQBTcQBTUsCTZICTb8CTUIDTeQETeoETQ4FTTQFTbAFTQ0GTX8GTRwHTfEITTQJTUkJTbIJTWgKTXILTbkLTfUMTeoNTZsOTf4OTW0PTZYPTeIPTfcQTTIRTUgSTYETTZ8TTUEUTX0UTYwUTasVTckVTW0WTeQWTfAYTbsZTesZTXIaTbkaTeYaTWkbTQsdTREdTTUdTVsdTdcdTTQeTaYeTUMfTRghTVshTXAhTdkhTY8iTZkjTeAjTRwlTREmTcImTSUnTZQnTb0nTQkoTR4pTVkpTW8qTagrTcYrTWgsTaQsTbMsTdItTfAtTZQuTQsvZVgCAAAAU0ddckkMAAAoTboFTaUHTeEdTcwfZVgCAAAAQ0RdckoMAAAoSw5LF0soS0hLkEu0TTMBTXwBTYwBTboBTQwCTWcCTXACTYECTYoCTZkCTaQCTa0CTcYCTeACTekCTfoCTQMDTRQDTR8DTSgDTWADTXEDTZcDTbADTbkDTdYDTeEDTeoDTfgDTQYETRcETSAETT8ETVAETWEETXIETXsETYQETY8ETZgETagETbkETcoETdMETdwETQQFTTsFTXAFTYMFTZQFTZ0FTckFTeEFTQUGTRQGTR0GTSYGTVAGTVkGTYYGTY0GTaUGTb0GTdUGTd4GTfkGTT4HTUcHTXoHTY0HTZgHTbcHTcgHTdMHTeMHTQoITSAITSkITWUITYcITZAITZsITaQITbsITdkITeIITfgITQsJTVoJTWsJTX0JTbkJTesJTQgKTREKTRoKTSMKTUAKTeEKTfIKTfsKTQYLTRELTSELTUILTUsLTaELTc0LTdsLTeQLTe0LTQIMTSgMTTEMTUcMTVYMTWcMTZkMTawMTbcMTRANTSsNTTQNTUENTV8NTXENTZANTcoNTdoNTQkOTRAOTSEOTToOTXsOTYsOTbQOTb0OTQUPTRAPTSgPTXQPTX0PTYoPTdwPTfUPTf4PTTYQTVcQTWYQTaAQTbkQTe0QTQ0RTRYRTWcRTYIRTZ4RTacRTbIRTf4RTQ8STU8STVoSTXISTXsSTZISTZkSTaQSTb0STcQSTQoTTRsTTSQTTS0TTYgTTZETTa0TTd0TTeYTTRcUTTAUTTkUTWQUTW0UTYQUTZMUTcEUTdgUTeEUTf4UTRoVTSEVTWwVTXUVTY4VTcEVTewVTf0VTQYWTSIWTSsWTUIWTVMWTYcWTaQWTa0WTcIWTcsWTdwWTesWTQIXTRwXTUAXTV8XTWgXTXkXTYIXTYsXTaIXTcYXTd4XTQYYTRsYTSQYTTUYTT4YTU8YTW8YTbcYTdsYTVoZTaMZTbMZTeEZTTMaTY4aTZcaTagaTbEaTcAaTcsaTdQaTe0aTQcbTRAbTSEbTSobTTsbTUYbTU8bTYcbTZgbTb4bTdcbTeAbTf0bTQgcTREcTR8cTS0cTT4cTUccTWYcTXccTYgcTZkcTaIcTascTbYcTb8cTc8cTeAcTfEcTfocTQMdTSsdTWIdTZcdTaodTbsdTcQdTfAdTQgeTSweTTseTUQeTU0eTXceTYAeTa0eTbQeTcweTeQeTfweTQUfTSAfTWUfTW4fTaEfTbQfTb8fTd4fTe8fTfofTQogTTEgTUcgTVAgTYwgTa4gTbcgTcIgTcsgTeIgTQAhTQkhTR8hTTIhTYEhTZIhTaQhTeAhTRIiTS8iTTgiTUEiTUoiTWciTQgjTRkjTSIjTS0jTTgjTUgjTWkjTXIjTcgjTfQjTQIkTQskTRQkTSkkTU8kTVgkTW4kTX0kTY4kTcAkTdMkTd4kTTclTVIlTVslTWglTYYlTZglTbclTfElTQEmTTAmTTcmTUgmTWEmTaImTbImTdsmTeQmTSwnTTcnTU8nTZsnTaQnTbEnTQMoTRwoTSUoTV0oTX4oTY0oTccoTeAoTRQpTTQpTT0pTY4pTakpTcUpTc4pTdkpTSUqTTYqTXYqTYEqTZkqTaIqTbkqTcAqTcsqTeQqTesqTTErTUIrTUsrTVQrTa8rTbgrTdQrTQQsTQ0sTT4sTVcsTWAsTYssTZQsTassTbosTegsTf8sTQgtTSUtTUEtTUgtTZMtTZwtTbUtTegtTRMuTSQuTS0uTUkuTVIuTWkuTXouTa4uTcsuTdQuTekuTfIuTQMvTRIvTSkvTUMvTWcvTYYvTY8vTaAvTakvTbIvTckvTe0vTQUwTS0wTUIwTUswZVgDAAAAQ0gyXXJLDAAAKE0YAk1VB03VDE3/E00TF01OF02ZF03xF00/Gk18H038JE0mLE06L011L03AL00YMGVYAwAAAENFM11yTAwAAChNFgJNUwdN0wxN/RNNERdNTBdNlxdN7xdNPRpNeh9N+iRNJCxNOC9Ncy9Nvi9NFjBlWAIAAABTRF1yTQwAAChLBkuAS4hL0E08AU1XAU0MA03ZBU1KCE3RCk3qCk2lDU1bDk05D01PEE1UEU2LEU0eEk1bE03NE03IFE1+FU2GFU1xF00tGE2nGE2vGE33GE1jGU1+GU0zG00AHk1xIE34Ik0RI03MJU2CJk1gJ012KE17KU2yKU1FKk2CK030K03vLE2lLU2tLU2YL2VYAwAAAE5FMl1yTgwAAChLGEtJTTQBTXEBTX0BTXECTaUCTeECTWEDTZgDTbEDTRgETUAETakETboETdQETd0ETScGTUEGTQcHTUgHTTcITbwITVMJTRIKTVsKTSILTUMLTc4LTdwLTeULTWAMTWgMTbgMTSwNTTUNTUINTbgNTREOTXwOTaUOTX4PTdAPTf8RTSUTTRgUTeIUTe0VTTsWTZUWTaUWTa4WTcMWTcwWTd0WTbAXTT8YTXAYTVsZTZgZTaQZTZgaTcwaTQgbTYgbTb8bTdgbTT8cTWccTdAcTeEcTfscTQQdTU4eTWgeTS4fTW8fTV4gTeMgTXohTTkiTYIiTUkjTWojTfUjTQMkTQwkTYckTY8kTd8kTVMlTVwlTWklTd8lTTgmTaMmTcwmTaUnTfcnTSYqTUwrTT8sTQktTRQuTWIuTbwuTcwuTdUuTeouTfMuTQQvTdcvZVgDAAAAQ0UyXXJPDAAAKEtUS2BLwk3WAU3hAU0VAk0wAk08Ak0zBE30BE0YBU1cBU1nBU2pBU13Bk3xBk01B01SB01xB02vB03tB035B01ZCE2yCE0lCU0vCk2hCk1kC018C00QDE3SDE0cDU1/DU3CDU1ODk1mDk1yDk2nD00mEE2WEU2+EU2JEk05E03yE038E03tFE1kFU2cFU0QF01LF02WF03uF017GE2HGE3pGE39GU0IGk08Gk1XGk1jGk1aHE0bHU0/HU2DHU2OHU3QHU2eHk0YH01cH015H02YH03WH00UIE0gIE2AIE3ZIE1MIU1WIk3IIk2LI02jI003JE35JE1DJU2mJU3pJU11Jk2NJk2ZJk3OJ01NKE29KU3lKU2wKk1gK00ZLE0jLE0ULU2LLU3DLU03L01yL029L00VMGV1h1UDdmR3clAMAABNTjCJfYdVDnN1cmZhY2VEaXNwbGF5clEMAABNTjCJfYdVBWNvbG9yclIMAABNTjBOfXJTDAAAKEsBXXJUDAAAKE21BU22BU23BU24BU25BU26BU3cHU3dHU3eHU3fHU3gHU3hHWVLAl1yVQwAAChNoAdNoQdNogdNowdNpAdNpQdNxx9NyB9NyR9Nyh9Nyx9NzB9lSwNdclYMAAAoSwBLCEsQSxFLGEsaSyJLKUsqSytLLUs1Sz1LQktJS0tLV0tjS2pLckt6S4JLikuSS5NLm0ufS6dLrku1S7ZLt0u5S8RLykvSS9pL4kvnS+9L9Ev8TQMBTQoBTRIBTRcBTR8BTSYBTS0BTTQBTTYBTT4BTUMBTUoBTVEBTVkBTWABTWgBTW8BTXEBTXIBTXYBTX0BTX8BTYYBTY8BTZUBTZ0BTaUBTawBTbQBTbsBTbwBTb0BTb8BTcUBTc0BTdgBTeMBTecBTe8BTfcBTf8BTQYCTQ0CTRcCTRsCTSACTScCTTMCTT4CTUYCTUwCTVMCTVoCTWECTWoCTXECTXMCTXsCTYQCTY0CTZMCTZoCTZsCTZwCTZ4CTaUCTacCTa4CTa8CTbACTbICTboCTcACTccCTcgCTckCTcsCTdMCTdoCTeECTeMCTesCTewCTfQCTf0CTQYDTQ4DTRUDTRYDTRcDTRkDTSIDTSkDTSoDTSsDTS0DTTUDTT0DTUMDTUsDTVEDTVMDTVoDTWEDTWMDTWsDTXMDTXQDTXwDTYIDTYQDTYwDTZEDTZgDTZoDTaIDTagDTaoDTbEDTbMDTbwDTcQDTckDTdADTdcDTdgDTdkDTdsDTeQDTewDTe0DTfIDTfsDTQAETQkETREETRgETRoETSMETSoETTUETTkETUAETUIETUoETVIETVMETVsETWQETWwETXQETXUETX4ETYUETYYETYcETYkETZIETZsETaIETakETasETbMETboETbwETcQETc0ETdQETdYETd0ETd8ETeUETesETfYETf4ETQUFTQYFTQcFTQkFTQ8FTRoFTSIFTSoFTS8FTTUFTTwFTUQFTUwFTVMFTV4FTWoFTXEFTXIFTXMFTXUFTXsFTX0FTYYFTY4FTZYFTZcFTaAFTasFTbEFTbsFTcEFTcMFTcoFTcsFTcwFTc4FTdMFTdsFTeQFTewFTfQFTfsFTf8FTQcGTQgGTQ4GTRcGTR8GTSAGTScGTSkGTTEGTTgGTT8GTUEGTUIGTUoGTVIGTVMGTVoGTV8GTWcGTW4GTXoGTYAGTYcGTZAGTZUGTZoGTZ8GTacGTagGTa8GTbcGTcAGTccGTc8GTdgGTeAGTeEGTegGTfMGTfoGTfsGTfwGTf4GTQUHTQcHTQgHTQ4HTRAHTRcHTR0HTSUHTSwHTTgHTUEHTUgHTUoHTVQHTVgHTWAHTWgHTXQHTXsHTYMHTYcHTY4HTY8HTZAHTZIHTZoHTZsHTaYHTbEHTboHTcIHTckHTcoHTcsHTc0HTdUHTdYHTd0HTeQHTfAHTfwHTQQITQsITQwITQ0ITQ8ITRYITRoITSIITSMITSoITSsITSwITS4ITTUITTcITTgITTwITUQITUwITVAITVsITV8ITWYITWcITWgITWoITXIITXoITYEITYoITZEITZIITZMITZUITZ0ITZ4ITaUITaYITacITakITbUITbwITb4ITcYITcsITdMITdwITeMITeQITeUITecITewITfIITfkITfoITfsITf0ITQUJTQ0JTQ4JTRUJTRwJTScJTS8JTTUJTTwJTUQJTUoJTVEJTVMJTVQJTV0JTWUJTWwJTW0JTW4JTXAJTXcJTX4JTYYJTYwJTY4JTZIJTZoJTaEJTaUJTa0JTbMJTboJTbsJTbwJTb4JTcYJTc4JTdYJTd4JTeUJTe4JTfYJTf0JTQIKTQsKTRIKTRQKTR0KTSUKTSYKTTIKTToKTUIKTUMKTUoKTVIKTVkKTVsKTVwKTWMKTWkKTW4KTXUKTXwKTYQKTYgKTY4KTZAKTZgKTaMKTakKTasKTbMKTbsKTcMKTcsKTdMKTdsKTeMKTeQKTewKTfUKTfwKTf0KTf4KTQALTQcLTQgLTQkLTQsLTRMLTRQLTRsLTSILTSQLTSwLTTQLTToLTTwLTUMLTUULTUwLTVMLTVsLTWYLTW0LTXMLTX4LTYYLTYsLTZMLTZsLTaQLTaoLTawLTbQLTboLTb8LTccLTc4LTdALTdULTdwLTd4LTeULTecLTe8LTfALTfQLTfwLTQMMTQQMTQUMTQcMTRIMTRgMTRoMTSIMTSsMTTIMTTkMTUEMTUgMTVAMTVcMTV4MTWAMTWEMTWgMTWoMTXEMTXkMTYAMTYgMTYwMTZMMTZoMTZsMTZwMTZ4MTaYMTa0MTa4MTa8MTbEMTbgMTboMTcIMTcoMTdQMTdgMTd4MTeAMTegMTfAMTfYMTfwMTf4MTQMNTQoNTRINTRMNTR4NTSUNTSwNTS4NTTUNTTcNTTsNTUINTUQNTUsNTVINTVkNTWANTWENTWINTWQNTWsNTXINTXMNTXQNTXYNTYINTYoNTZMNTZcNTZ8NTacNTa8NTbYNTbgNTbkNTcQNTc0NTdQNTd0NTeUNTesNTe8NTfcNTfsNTQMOTQoOTREOTRMOTRsOTSQOTSwOTTQOTTwOTT0OTUUOTVAOTVUOTV0OTWkOTXUOTXwOTX4OTYUOTY0OTY4OTZYOTZwOTaMOTaUOTaYOTaoOTa4OTbYOTbcOTb4OTcMOTcoOTc4OTdUOTdkOTeEOTeUOTe0OTfIOTfkOTf8OTQYPTQcPTQgPTQoPTREPTRIPTRMPTRUPTR0PTSIPTSoPTSsPTTEPTTMPTTsPTT8PTUMPTUsPTVMPTVoPTWEPTWgPTW4PTXcPTX4PTYAPTYQPTYwPTY0PTZEPTZcPTZ4PTakPTbAPTbgPTb8PTccPTc4PTdAPTdEPTdYPTd0PTeMPTeoPTe8PTfgPTQEQTQgQTRAQTRgQTR0QTSgQTTAQTTkQTUEQTUkQTVEQTVgQTWAQTWcQTWwQTXQQTXoQTXwQTYMQTYsQTZMQTZoQTaMQTasQTbMQTbwQTcQQTcoQTcwQTdMQTdsQTeIQTecQTe4QTe8QTfAQTfIQTfgQTf8QTQcRTRARTRgRTRkRTSERTSURTSsRTS0RTTMRTToRTUIRTUkRTU4RTVYRTV0RTWERTWkRTWoRTW8RTXQRTXwRTYURTY0RTZgRTaARTaERTagRTawRTbURTcERTckRTdERTdgRTeARTegRTfARTfgRTf8RTQESTQkSTRASTRgSTSASTScSTSsSTTMSTTsSTUMSTUkSTVASTVESTVISTVQSTV0STWUSTWwSTXQSTXUSTXwSTX0STX4STYASTYwSTZMSTZoSTZsSTZwSTZ4STacSTa8STbcSTb4STcUSTc0STdQSTdkSTeESTegSTe0STfMSTfUSTfwSTQQTTQwTTQ0TTRUTTR0TTR4TTSUTTScTTTATTTwTTUQTTUoTTUwTTVETTVUTTV0TTWUTTW0TTXQTTXwTTYITTYoTTYsTTZITTZoTTaATTacTTa4TTbMTTbsTTcITTccTTc8TTdcTTd8TTeATTegTTekTTfQTTf4TTQIUTQoUTREUTRgUTRoUTSIUTSoUTTMUTTwUTUIUTUkUTVAUTVcUTV4UTWcUTXAUTXYUTXgUTX4UTYYUTYcUTY0UTZYUTZsUTaMUTasUTbMUTbsUTcIUTcoUTdIUTdsUTeIUTeQUTfAUTfgUTQEVTQkVTRAVTRQVTRsVTSMVTSQVTSwVTTQVTTsVTUMVTUcVTU8VTVQVTVsVTWYVTW8VTXcVTXgVTYAVTYgVTY8VTZMVTZ8VTaYVTawVTbMVTbsVTcQVTcoVTdAVTdIVTdoVTeEVTeYVTe0VTe8VTfcVTf8VTQAWTQgWTQkWTQ0WTRUWTRwWTSUWTS4WTTIWTTkWTTsWTTwWTUQWTUUWTU0WTVUWTVYWTVoWTV8WTWQWTWgWTW4WTXUWTXkWTYEWTYgWTYkWTYoWTYwWTZMWTZUWTZYWTZ4WTaUWTacWTa4WTbAWTbgWTbwWTcMWTcUWTcwWTc4WTdYWTd0WTd8WTeUWTewWTfQWTfwWTQMXTQgXTRIXZShNFhdNHxdNJxdNLRdNLxdNNhdNOhdNQxdNTRdNURdNWRdNYhdNaxdNcxdNexdNfBdNhRdNjhdNmBdNnBdNoxdNpBdNpRdNpxdNrhdNsBdNsRdNuRdNwBdNyRdN0BdN2BdN4BdN4RdN5hdN8BdN9BdN+xdNABhNCBhNCRhNDhhNFRhNHRhNHhhNJhhNJxhNLxhNNxhNOBhNPxhNQRhNSRhNUBhNURhNUhhNVBhNXBhNZBhNaRhNcBhNchhNfhhNihhNkRhNmRhNoRhNqRhNsRhNuRhNuhhNwhhNxhhNzhhN1RhN3BhN3RhN3hhN4BhN6xhN8RhN+RhNARlNCRlNDhlNFhlNGxlNIxlNKhlNMRlNORlNPhlNRhlNTRlNVBlNWxlNXRlNZRlNahlNcRlNeBlNgBlNhxlNjxlNlhlNmBlNmRlNnRlNpBlNphlNrRlNthlNvBlNxBlNzBlN0xlN2xlN4hlN4xlN5BlN5hlN7BlN9BlN/xlNChpNDhpNFhpNHhpNJhpNLRpNNBpNPhpNQhpNRxpNThpNWhpNZRpNbRpNcxpNehpNgRpNiBpNkRpNmBpNmhpNohpNqxpNtBpNuhpNwRpNwhpNwxpNxRpNzBpNzhpN1RpN1hpN1xpN2RpN4RpN5xpN7hpN7xpN8BpN8hpN+hpNARtNCBtNChtNEhtNExtNGxtNJBtNLRtNNRtNPBtNPRtNPhtNQBtNSRtNUBtNURtNUhtNVBtNXBtNZBtNahtNchtNeBtNehtNgRtNiBtNihtNkhtNmhtNmxtNoxtNqRtNqxtNsxtNuBtNvxtNwRtNyRtNzxtN0RtN2BtN2htN4xtN6xtN8BtN9xtN/htN/xtNABxNAhxNCxxNExxNFBxNGRxNIhxNJxxNMBxNOBxNPxxNQRxNShxNURxNXBxNYBxNZxxNaRxNcRxNeRxNehxNghxNixxNkxxNmxxNnBxNpRxNrBxNrRxNrhxNsBxNuRxNwhxNyRxN0BxN0hxN2hxN4RxN4xxN6xxN9BxN+xxN/RxNBB1NBh1NDB1NEh1NHR1NJR1NLB1NLR1NLh1NMB1NNh1NQR1NSR1NUR1NVh1NXB1NYx1Nax1Ncx1Neh1NhR1NkR1NmB1NmR1Nmh1NnB1Noh1NpB1NrR1NtR1NvR1Nvh1Nxx1N0h1N2B1N4h1N6B1N6h1N8R1N8h1N8x1N9R1N+h1NAh5NCx5NEx5NGx5NIh5NJh5NLh5NLx5NNR5NPh5NRh5NRx5NTh5NUB5NWB5NXx5NZh5NaB5NaR5NcR5NeR5Neh5NgR5Nhh5Njh5NlR5NoR5Npx5Nrh5Ntx5NvB5NwR5Nxh5Nzh5Nzx5N1h5N3h5N5x5N7h5N9h5N/x5NBx9NCB9NDx9NGh9NIR9NIh9NIx9NJR9NLB9NLh9NLx9NNR9NNx9NPh9NRB9NTB9NUx9NXx9NaB9Nbx9NcR9Nex9Nfx9Nhx9Njx9Nmx9Noh9Nqh9Nrh9NtR9Nth9Ntx9NuR9NwR9Nwh9NzR9N2B9N4R9N6R9N8B9N8R9N8h9N9B9N/B9N/R9NBCBNCyBNFyBNIyBNKyBNMiBNMyBNNCBNNiBNPSBNQSBNSSBNSiBNUSBNUiBNUyBNVSBNXCBNXiBNXyBNYyBNayBNcyBNdyBNgiBNhiBNjSBNjiBNjyBNkSBNmSBNoSBNqCBNsSBNuCBNuSBNuiBNvCBNxCBNxSBNzCBNzSBNziBN0CBN3CBN4yBN5SBN7SBN8iBN+iBNAyFNCiFNCyFNDCFNDiFNEyFNGSFNICFNISFNIiFNJCFNLCFNNCFNNSFNPCFNQyFNTiFNViFNXCFNYyFNayFNcSFNeCFNeiFNeyFNhCFNjCFNkyFNlCFNlSFNlyFNniFNpSFNrSFNsyFNtSFNuSFNwSFNyCFNzCFN1CFN2iFN4SFN4iFN4yFN5SFN7SFN9SFN/SFNBSJNDCJNFSJNHSJNJCJNKSJNMiJNOSJNOyJNRCJNTCJNTSJNWSJNYSJNaSJNaiJNcSJNeSJNgCJNgiJNgyJNiiJNkCJNlSJNnCJNoyJNqyJNryJNtSJNtyJNvyJNyiJN0CJN0iJN2iJN4iJN6iJN8iJN+iJNAiNNCiNNCyNNEyNNHCNNIyNNJCNNJSNNJyNNLiNNLyNNMCNNMiNNOiNNOyNNQiNNSSNNSyNNUyNNWyNNYSNNYyNNaiNNbCNNcyNNeiNNgiNNjSNNlCNNmiNNpSNNrSNNsiNNuiNNwiNNyyNN0SNN0yNN2yNN4SNN5iNN7iNN9SNN9yNN/CNNAyRNBSRNDCRNDiRNFiRNFyRNGyRNIyRNKiRNKyRNLCRNLiRNOSRNPyRNQSRNSSRNUiRNWSRNYCRNaCRNbyRNdyRNfiRNhSRNhyRNiCRNjyRNkSRNmCRNoCRNpyRNryRNsyRNuiRNwSRNwiRNwyRNxSRNzSRN1CRN1SRN1iRN2CRN3yRN4SRN6SRN8SRN+yRN/yRNBSVNByVNDyVNFyVNHSVNIyVNJSVNKiVNMSVNOSVNOiVNRSVNTCVNUyVNVSVNXCVNXiVNYiVNaSVNayVNciVNeSVNgCVNhyVNiCVNiSVNiyVNkiVNmSVNmiVNmyVNnSVNqSVNsSVNuiVNviVNxiVNziVN1iVN3SVN3yVN4CVN6yVN9CVN+yVNBCZNDCZNEiZNFiZNHiZNIiZNKiZNMSZNOCZNOiZNQiZNSyZNUyZNWyZNYyZNZCZNbCZNdyZNfCZNhCZNkCZNnCZNoyZNpSZNrCZNtCZNtSZNvSZNwyZNyiZNzCZNzSZN0SZN1SZN3SZN3iZN5SZN6iZN8SZN9SZN/CZNACdNCCdNDCdNFCdNGSdNICdNJidNLSdNLidNLydNMSdNOCdNOSdNOidNPCdNRCdNSSdNUSdNUidNWCdNWidNYidNZidNaidNcidNeidNgSdNiCdNjydNlSdNnidNpSdNpydNqydNsydNtCdNuCdNvidNxSdN0CdN1ydN3ydN5idN7idN9SdN9ydN+CdN/SdNBChNCihNEShNFihNHyhNKChNLyhNNyhNPyhNRChNTyhNVyhNYChNaChNcChNeChNfyhNhyhNjihNkyhNmyhNoShNoyhNqihNsihNuihNwShNyihN0ihN2ihN4yhN6yhN8ShN8yhN+ihNAilNCSlNDilNFSlNFilNFylNGSlNHylNJilNLilNNylNPylNQClNSClNTClNUilNVClNWilNYSlNaSlNcClNdSlNfSlNhClNiClNkClNkSlNlilNmylNoylNrClNtClNvylNxylNyClNzylN0ylN3ClN6ClN8ClN+ClN/ylNBypNDypNFypNHypNJipNKCpNMCpNNypNPypNRypNTipNUipNWipNYipNaipNcCpNdypNeCpNeSpNeypNhCpNjCpNkypNmypNnCpNoypNpCpNpSpNpypNsypNuipNwSpNwipNwypNxSpNzipN1ipN3ipN5SpN7CpN9CpN+ypNACtNCCtNDytNFCtNGitNHCtNIytNKytNMytNNCtNPCtNRCtNRStNTCtNTitNVytNYytNaytNcStNcytNeCtNfCtNhCtNjCtNlCtNmytNoytNqStNsStNsitNuStNwStNxytNzitN1StN2itN4itN6StN7itN9itN/itNBixNByxNDyxNECxNGyxNJSxNKSxNMSxNOCxNPyxNQSxNSSxNUSxNWixNYyxNaSxNcCxNdyxNfixNhSxNjixNlyxNnSxNnyxNpSxNrSxNrixNtCxNvSxNwixNyixN0ixN2ixN4ixN6SxN8SxN+SxNAi1NCS1NCy1NFy1NHy1NKC1NMC1NNy1NOy1NQi1NSi1NSy1NUy1NWy1NYi1Nai1Nbi1Ndi1Ney1Ngi1NjS1Nli1Nni1Nny1Npy1Nry1Nti1Nui1Nxi1NzS1N0y1N2i1N4i1N6y1N8S1N9y1N+S1NAS5NCC5NDS5NFC5NFi5NHi5NJi5NJy5NLy5NMC5NNC5NPC5NQy5NTC5lKE1VLk1ZLk1gLk1iLk1jLk1rLk1sLk10Lk18Lk19Lk2BLk2GLk2LLk2PLk2VLk2cLk2gLk2oLk2vLk2wLk2xLk2zLk26Lk28Lk29Lk3FLk3MLk3OLk3VLk3XLk3fLk3jLk3qLk3sLk3zLk31Lk39Lk0EL00GL00ML00TL00bL00jL00qL00vL005L009L01GL01OL01UL01WL01dL01hL01qL010L014L02AL02JL02SL02aL02iL02jL02sL021L02/L03DL03KL03LL03ML03OL03VL03XL03YL03gL03nL03wL033L03/L00HME0IME0NME0XME0bME0iME0nME0vME0wME01ME08ME1EME1FME1NMGVLBF1yVwwAAChLBEsMSxVLGUseSyZLMUs5S0FLRktKS09LVUtbS2FLZ0tuS3BLcUt2S35LhkuOS5dLnkujS6tLsku9S8hLyUvOS9ZL3kvmS+tL80v4TQABTQcBTQ4BTRYBTRsBTSMBTSoBTTEBTTUBTToBTUIBTUcBTU4BTVABTVUBTV0BTWQBTWwBTXUBTXoBTX4BTYMBTYoBTY0BTY4BTZMBTZQBTZkBTaEBTaMBTaQBTakBTbABTbgBTcMBTcQBTckBTdEBTdwBTeYBTesBTfMBTfsBTQMCTQUCTQoCTRECTR8CTSQCTSsCTTECTTcCTUICTUoCTUsCTVACTVcCTV4CTWUCTWgCTWkCTW4CTXICTXcCTX8CTYICTYMCTYgCTYsCTYwCTZECTZICTZcCTaICTaYCTasCTbYCTb4CTb8CTcQCTc8CTdcCTd4CTeICTecCTfACTfgCTfsCTfwCTQEDTQQDTQUDTQoDTRIDTR0DTSADTSEDTSYDTTEDTTMDTTQDTTkDTUEDTUIDTUcDTU8DTVIDTVcDTV4DTWIDTWcDTW8DTXgDTXoDTXsDTYADTYMDTYgDTZADTZUDTZkDTZ4DTaYDTakDTa4DTbIDTbcDTboDTbsDTcADTcgDTc0DTdQDTd8DTeIDTeMDTegDTfEDTfYDTfkDTfoDTf8DTQQETQcETQgETQ0ETRUETRkETR4ETSEETSIETScETSkETS4ETTgETT0ETUEETUYETU4ETVcETV8ETWIETWMETWgETXAETXkETXwETX0ETYIETY0ETZAETZEETZYETZkETZoETZ8ETaEETaYETaoETa8ETbcETbsETcAETcgETcsETcwETdEETdUETdoETd4ETeMETeQETekETeoETe8ETfoETQIFTQ0FTQ4FTRMFTR4FTSYFTSgFTSkFTS4FTTMFTTQFTTkFTUAFTUIFTUMFTUgFTVAFTVcFTWIFTWgFTW4FTXkFTXwFTYEFTYQFTYUFTYoFTYwFTY0FTZIFTZsFTZ4FTZ8FTaQFTa8FTbAFTbQFTb8FTcIFTccFTdIFTdcFTd8FTeIFTeMFTegFTfAFTfgFTfoFTf4FTQMGTQwGTQ0GTRIGTRUGTRYGTRsGTSQGTSgGTS0GTTUGTTwGTUYGTU4GTVcGTV4GTWMGTWUGTWYGTWsGTXIGTXgGTX4GTX8GTYQGTYsGTY4GTY8GTZQGTZkGTZ4GTaMGTawGTbMGTbsGTb4GTb8GTcQGTcYGTcsGTc0GTc4GTdMGTdYGTdcGTdwGTeUGTewGTfcGTQIHTQwHTQ8HTRQHTRsHTRwHTSEHTSkHTSsHTTAHTTYHTTwHTT8HTUAHTUUHTUkHTU4HTVwHTWQHTWYHTWcHTWwHTXIHTXgHTX8HTYEHTYIHTYYHTYsHTZYHTZ8HTaoHTbUHTbgHTbkHTb4HTcYHTdEHTdoHTeEHTegHTe4HTfQHTfoHTQAITQIITQMITQgITRMITRkITR4ITScITTIITTsITUAITUgITU8ITVQITV4ITWMITW4ITXAITXEITXYITX4ITYAITYUITYgITYkITY4ITZkITaIITa0ITbMITbkITb0ITcIITcQITcUITcoITc8ITdcITdoITdsITeAITesITfAITfEITfYITQEJTQMJTQQJTQkJTRIJTRQJTRkJTRsJTSAJTSsJTTMJTTQJTTkJTTsJTUAJTUgJTUkJTU4JTVgJTVsJTVwJTWEJTWkJTXQJTXYJTXsJTYIJTYoJTY0JTZEJTZYJTZ4JTaQJTakJTbEJTbIJTbcJTcIJTcoJTdIJTdoJTdwJTd0JTeIJTeQJTekJTewJTe0JTfIJTfoJTfwJTQEKTQYKTQkKTQoKTQ8KTRMKTRgKTRsKTRwKTSEKTSoKTTAKTTYKTT4KTUcKTUkKTU4KTVYKTWAKTWcKTWgKTW0KTXIKTXkKTXsKTYAKTYcKTYwKTY8KTZQKTZwKTacKTaoKTa8KTbEKTbIKTbcKTb8KTccKTckKTcoKTc8KTdcKTdkKTdoKTd8KTegKTfAKTfMKTfQKTfkKTQQLTQ8LTRgLTR8LTSMLTSgLTTALTTILTTMLTTgLTTsLTUALTUQLTUkLTVALTVcLTVkLTVoLTV8LTWoLTWwLTXELTXILTXcLTYILTYoLTY8LTZELTZILTZcLTZ8LTaILTaMLTagLTasLTbALTbgLTbkLTb4LTcMLTcsLTc8LTdQLTdkLTd0LTeILTeYLTesLTfMLTfgLTQAMTQsMTRYMTRkMTR4MTSYMTSkMTSoMTS8MTTYMTTgMTT0MTUUMTUwMTVQMTVsMTWUMTWkMTW4MTXUMTX0MTX8MTYQMTYYMTYcMTYsMTZAMTZIMTZcMTaIMTaoMTbUMTbkMTb4MTcYMTc4MTdwMTd8MTeQMTewMTfQMTfUMTfoMTf0MTQINTQcNTQ4NTRcNTSINTSQNTSkNTS0NTTINTTYNTToNTT8NTUMNTUgNTU8NTVENTVYNTV0NTWgNTW8NTXoNTYANTYYNTYgNTYkNTY4NTZENTZINTZYNTZsNTZ0NTZ4NTaMNTasNTbMNTb0NTcgNTcsNTcwNTdENTdgNTdsNTdwNTeENTeMNTeQNTekNTeoNTe4NTfMNTfoNTf8NTQcOTQ4OTRIOTRcOTRkOTRoOTR8OTSIOTSMOTSgOTTAOTTIOTTMOTTgOTUEOTUkOTVQOTVkOTWEOTWcOTW0OTXMOTXkOTX0OTYIOTYkOTZIOTZQOTZUOTZoOTZsOTaAOTakOTa0OTbIOTbsOTcIOTccOTckOTc0OTdIOTdQOTdgOTd0OTeQOTekOTfEOTfYOTf0OTf4OTQMPTQ4PTRkPTSEPTSYPTS8PTTIPTTcPTT4PTUIPTUcPTUkPTUoPTU8PTVcPTVkPTV4PTWUPTWcPTWwPTW0PTXIPTXUPTXYPTXsPTX8PTYMPTYgPTZAPTZUPTZYPTZsPTZ0PTaIPTa0PTa8PTbQPTbwPTb4PTcMPTcsPTdUPTdoPTeEPTeIPTecPTe4PTfMPTfYPTfcPTfwPTf8PTQAQTQUQTQwQTQ4QTQ8QTRQQTRYQTRcQTRwQTSEQTSwQTS4QTS8QTTQQTTcQTTgQTT0QTT8QTUAQTUUQTUcQTUgQTU0QTVUQTVwQTWQQTWsQTXAQTXgQTXsQTYAQTYcQTY8QTZcQTZ4QTaEQTaIQTacQTakQTaoQTa8QTbcQTboQTbsQTcAQTcgQTcsQTdAQTdcQTd8QTeYQTesQTfYQTfcQTfwQTQMRTQsRTQ4RTQ8RTRQRTR0RTSQRTSkRTSwRTTERTTIRTTcRTT4RTUARTUERTUYRTU0RTVIRTVoRTVwRTWARTWURTW4RTXMRTXgRTYARTYMRTYQRTYkRTZERTZwRTaURTasRTbARTbMRTbQRTbkRTb8RTcURTccRTcgRTc0RTdURTdwRTeQRTewRTe4RTe8RTfQRTfwRTQASTQUSTQ0STRQSTRYSTRcSTRwSTSQSTSYSTSoSTS8STTcSTTkSTToSTT8STUcSTUgSTU0STVgSTVsSTVwSTWESTWkSTWsSTXASTXkSTYQSTYoSTZASTZcSTaISTaUSTaYSTasSTa0STa4STbMSTbsSTcISTckSTdESTdgSTd0STeUSTecSTewSTfESTfQSTfkSTQATTQgTTRETTRMTTRQTTRkTTSITTSYTTSsTTS4TTS8TTTQTTToTTUATTUgTTUsTTVATTVQTTVkTTWETTWMTTWQTTWkTTWsTTWwTTXETTXgTTYATTYETTYYTTY8TTZYTTZ4TTZ8TTaQTTasTTbITTbcTTb8TTcETTcYTTcsTTdMTTdsTTeQTTe0TTfgTTQYUTQgUTQkUTQ4UTRAUTRUUTRkUTR4UTSAUTSEUTSYUTSgUTSkUTS4UTTEUTTIUTTcUTToUTTsUTUAUTUEUTUYUTUgUTU0UTVQUTVYUTVsUZShNXRRNYhRNZRRNZhRNaxRNbhRNbxRNdBRNdxRNfBRNfRRNghRNixRNjBRNkRRNlBRNlRRNmhRNnxRNpxRNrxRNsRRNshRNtxRNvxRNxhRNzhRN1hRN2RRN2hRN3xRN4xRN6BRN7hRN9BRN/BRN/xRNABVNBRVNDRVNExVNGBVNHxVNKBVNMBVNOBVNOhVNPxVNQRVNQhVNRhVNSxVNUxVNWBVNXxVNahVNbRVNbhVNcxVNfBVNhBVNjBVNkhVNlxVNnRVNoxVNqhVNqxVNsBVNtxVNvxVNwhVNwxVNyBVNyRVNzhVN0RVN1hVN3hVN4BVN5RVN6hVN7hVN8xVN9RVN9hVN+xVNBBZNDBZNERZNGRZNIBZNIxZNJBZNKRZNLBZNLRZNMRZNNhZNQBZNSRZNURZNWRZNXhZNYxZNZxZNbBZNbRZNchZNeBZNfRZNhRZNkBZNmhZNohZNphZNqxZNrxZNtBZNuxZNwBZNxBZNyRZNzRZN0hZN2hZN3hZN4xZN5BZN6RZN8BZN8hZN8xZN+BZNABdNBxdNDBdNGhdNHRdNHhdNIxdNJRdNJhdNKxdNLhdNMxdNORdNPhdNQRdNQhdNRxdNVRdNXRdNYBdNYRdNZhdNaRdNahdNbxdNdxdNgBdNgxdNhBdNiRdNjBdNjRdNkhdNoBdNqxdNtRdNtxdNuBdNvRdNxBdNxxdNyBdNzRdN1BdN3BdN5RdN6hdN+BdN/xdNBBhNDRhNEhhNFBhNGRhNIhhNKxhNMxhNPBhNQBhNRRhNTRhNWBhNYBhNaBhNbRhNcRhNdhhNfBhNghhNiBhNjhhNlRhNlxhNmBhNnRhNpRhNrRhNtRhNvhhNxRhNyhhN0hhN2RhN5BhN7xhN8BhN9RhN/RhNBRlNDRlNEhlNGhlNHxlNJxlNLhlNNRlNPRlNQhlNShlNURlNWBlNXBlNYRlNaRlNbhlNdRlNdxlNfBlNhBlNixlNkxlNnBlNoRlNpRlNqhlNsRlNtBlNtRlNuhlNuxlNwBlNyBlNyhlNyxlN0BlN1xlN3xlN6hlN6xlN8BlN+BlNAxpNDRpNEhpNGhpNIhpNKhpNLBpNMRpNOBpNRhpNSxpNUhpNWBpNXhpNaRpNcRpNchpNdxpNfhpNhRpNjBpNjxpNkBpNlRpNmRpNnhpNphpNqRpNqhpNrxpNshpNsxpNuBpNuRpNvhpNyRpNzRpN0hpN3RpN5RpN5hpN6xpN9hpN/hpNBRtNCRtNDhtNFxtNHxtNIhtNIxtNKBtNKxtNLBtNMRtNORtNRBtNRxtNSBtNTRtNWBtNWhtNWxtNYBtNaBtNaRtNbhtNdhtNeRtNfhtNhRtNiRtNjhtNlhtNnxtNoRtNohtNpxtNqhtNrxtNtxtNvBtNwBtNxRtNzRtN0BtN1RtN2RtN3htN4RtN4htN5xtN7xtN9BtN+xtNBhxNCRxNChxNDxxNGBxNHRxNIBxNIRxNJhxNKxxNLhxNLxxNNBxNPBxNQBxNRRxNSBxNSRxNThxNUBxNVRxNXxxNZBxNaBxNbRxNdRxNfhxNhhxNiRxNihxNjxxNlxxNoBxNoxxNpBxNqRxNtBxNtxxNuBxNvRxNwBxNwRxNxhxNyBxNzRxN0RxN1hxN3hxN4hxN5xxN7xxN8hxN8xxN+BxN/BxNAR1NBR1NCh1NCx1NEB1NER1NFh1NIR1NKR1NNB1NNR1NOh1NRR1NTR1NTx1NUB1NVR1NWh1NWx1NYB1NZx1NaR1Nah1Nbx1Ndx1Nfh1NiR1Njx1NlR1NoB1Nox1NqB1Nqx1NrB1NsR1Nsx1NtB1NuR1Nwh1NxR1Nxh1Nyx1N1h1N1x1N2x1N5h1N6R1N7h1N+R1N/h1NBh5NCR5NCh5NDx5NFx5NHx5NIR5NJR5NKh5NMx5NNB5NOR5NPB5NPR5NQh5NSx5NTx5NVB5NXB5NYx5NbR5NdR5Nfh5NhR5Nih5NjB5NjR5Nkh5NmR5Nnx5NpR5Nph5Nqx5Nsh5NtR5Nth5Nux5NwB5NxR5Nyh5N0x5N2h5N4h5N5R5N5h5N6x5N7R5N8h5N9B5N9R5N+h5N/R5N/h5NAx9NDB9NEx9NHh9NKR9NMx9NNh9NOx9NQh9NQx9NSB9NUB9NUh9NVx9NXR9NYx9NZh9NZx9NbB9NcB9NdR9Ngx9Nix9NjR9Njh9Nkx9NmR9Nnx9Nph9NqB9NqR9NrR9Nsh9NvR9Nxh9N0R9N3B9N3x9N4B9N5R9N7R9N+B9NASBNCCBNDyBNFSBNGyBNISBNJyBNKSBNKiBNLyBNOiBNQCBNRSBNTiBNWSBNYiBNZyBNbyBNdiBNeyBNhSBNiiBNlSBNlyBNmCBNnSBNpSBNpyBNrCBNryBNsCBNtSBNwCBNySBN1CBN2iBN4CBN5CBN6SBN6yBN7CBN8SBN9iBN/iBNASFNAiFNByFNEiFNFyFNGCFNHSFNKCFNKiFNKyFNMCFNOSFNOyFNQCFNQiFNRyFNUiFNWiFNWyFNYCFNYiFNZyFNbyFNcCFNdSFNfyFNgiFNgyFNiCFNkCFNmyFNnSFNoiFNqSFNsSFNtCFNuCFNvSFNxSFNyyFN0CFN2CFN2SFN3iFN6SFN8SFN+SFNASJNAyJNBCJNCSJNCyJNECJNEyJNFCJNGSJNISJNIyJNKCJNLSJNMCJNMSJNNiJNOiJNPyJNQiJNQyJNSCJNUSJNVyJNXSJNZSJNbiJNcCJNdSJNfSJNhyJNjiJNjyJNlCJNmSJNoCJNoiJNpyJNriJNsyJNtiJNuyJNwyJNziJN0SJN1iJN2CJN2SJN3iJN5iJN7iJN8CJN8SJN9iJN/iJNACNNASNNBiNNDyNNFyNNGiNNGyNNICNNKyNNNiNNPyNNRiNNSiNNTyNNVyNNWSNNWiNNXyNNYiNNZyNNayNNcCNNdyNNfiNNgCNNgSNNhiNNkSNNkyNNmCNNmSNNniNNqSNNsSNNtiNNuCNNuSNNviNNxiNNySNNyiNNzyNN0iNN1yNN3yNN4CNN5SNN6iNN8iNN9iNN+yNNACRNBCRNCSRNDSRNEiRNGiRNHyRNJyRNMiRNPSRNQCRNRSRNTSRNUCRNUSRNViRNXSRNXyRNZCRNbCRNcyRNeyRNgiRNjCRNkCRNlSRNnCRNpCRNpiRNqyRNrSRNriRNsiRNtyRNuSRNviRNySRN0SRN3CRN4CRN5SRN7SRN9SRNAyVNBiVNCyVNEyVNGyVNHCVNISVNJCVNKSVNLiVNNSVNPiVNSSVNSyVNUCVNVCVNWSVNXSVNYSVNZiVNaiVNbyVNdiVNeCVNfSVNhCVNjyVNliVNoSVNpyVNrSVNryVNsCVNtSVNuCVNuSVNvSVNwiVNxCVNxSVNyiVN0iVN2iVN5CVN7yVN8iVN8yVN+CVN/yVNAiZNAyZNCCZNCiZNCyZNECZNESZNFSZNGiZNISZNJiZNLiZNNSZNOSZNPiZNQCZNQSZNRiZNSSZNSiZNTyZNVyZNWSZNWiZNXyZNaCZNcCZNeyZNgCZNiCZNjiZNlCZNmiZNoCZNpCZNqSZNsCZNuSZNuyZNvCZNwSZNwiZNxyZN0CZN1CZN2SZN4iZN6SZN7iZN8CZN9CZN+SZN+yZN/yZNBCdNCydNECdNGCdNHSdNJCdNJSdNKidNNSdNQCdNSCdNTSdNVidNWSdNXidNZSdNaSdNbidNcCdNcSdNdidNfidNgCdNhSdNjCdNjidNkydNlCdNmSdNnCdNnSdNoidNpidNqidNrydNtydNvCdNvSdNwidNxCdNySdN1CdN1idN2ydN4ydN5SdN6idN8idN/CdNAShNCChNCShNDihNFShNGihNHShNHihNIyhNJihNJyhNLChNMyhNNShNNihNOyhNPShNPihNQyhNSChNUyhNVShNVihNWyhNXihNXyhNZChNZihNZyhNbChNbihNbyhNdChNfChNgyhNiyhNkihNlyhNnyhNoihNpyhNrihNtihNvihNxShNyChNyShNzihN0ChlKE3RKE3WKE3eKE3hKE3iKE3nKE3vKE3yKE33KE3+KE0GKU0NKU0SKU0dKU0eKU0jKU0qKU0yKU01KU02KU07KU1EKU1LKU1QKU1TKU1YKU1ZKU1eKU1lKU1nKU1oKU1tKU10KU15KU2BKU2DKU2HKU2MKU2VKU2aKU2fKU2nKU2qKU2rKU2wKU24KU3DKU3MKU3SKU3XKU3aKU3bKU3gKU3mKU3sKU3uKU3vKU30KU38KU0DKk0LKk0TKk0VKk0WKk0bKk0jKk0nKk0sKk00Kk07Kk09Kk0+Kk1DKk1LKk1NKk1RKk1WKk1eKk1gKk1hKk1mKk1uKk1vKk10Kk1/Kk2CKk2DKk2IKk2QKk2SKk2XKk2gKk2rKk2xKk23Kk2+Kk3JKk3MKk3NKk3SKk3UKk3VKk3aKk3iKk3pKk3wKk34Kk3/Kk0EK00MK00OK00TK00YK00bK00gK00nK00vK004K006K007K01AK01JK01NK01SK01VK01WK01bK01hK01nK01vK01yK013K017K02AK02IK02KK02LK02QK02SK02TK02YK02fK02nK02oK02tK022K029K03FK03GK03LK03SK03ZK03eK03mK03oK03tK03yK036K00CLE0LLE0ULE0fLE0tLE0vLE0wLE01LE03LE08LE1ALE1FLE1HLE1ILE1NLE1PLE1QLE1VLE1YLE1ZLE1eLE1hLE1iLE1nLE1oLE1tLE1vLE10LE17LE19LE2CLE2ELE2JLE2MLE2NLE2SLE2VLE2WLE2bLE2eLE2jLE2kLE2pLE2yLE2zLE24LE27LE28LE3BLE3GLE3OLE3WLE3YLE3ZLE3eLE3mLE3tLE31LE39LE0ALU0BLU0GLU0KLU0PLU0VLU0bLU0jLU0mLU0nLU0sLU00LU06LU0/LU1GLU1PLU1XLU1fLU1hLU1mLU1oLU1pLU1tLU1yLU16LU1/LU2GLU2RLU2ULU2VLU2aLU2jLU2rLU2zLU25LU2+LU3ELU3KLU3RLU3SLU3XLU3eLU3mLU3pLU3qLU3vLU3wLU31LU34LU39LU0FLk0HLk0MLk0RLk0VLk0aLk0cLk0dLk0iLk0rLk0zLk04Lk1ALk1HLk1KLk1LLk1QLk1TLk1ULk1YLk1dLk1nLk1wLk14Lk2ALk2FLk2KLk2OLk2TLk2ULk2ZLk2fLk2kLk2sLk23Lk3BLk3JLk3NLk3SLk3WLk3bLk3iLk3nLk3rLk3wLk30Lk35Lk0BL00FL00KL00LL00QL00XL00ZL00aL00fL00nL00uL00zL01BL01EL01FL01KL01ML01NL01SL01VL01aL01gL01lL01oL01pL01uL018L02EL02HL02IL02NL02QL02RL02WL02eL02nL02qL02rL02wL02zL020L025L03HL03SL03cL03eL03fL03kL03rL03uL03vL030L037L00DME0MME0RME0fME0mME0rME00ME05ME07ME1AME1JMGVLBV1yWAwAAChLBkuAS4hL0E08AU1XAU0MA03ZBU1KCE3RCk3qCk2lDU1bDk05D01PEE1UEU2LEU0eEk1bE03NE03IFE1+FU2GFU1xF00tGE2nGE2vGE33GE1jGU1+GU0zG00AHk1xIE34Ik0RI03MJU2CJk1gJ012KE17KU2yKU1FKk2CK030K03vLE2lLU2tLU2YL2V1h1UJaWRhdG1UeXBlclkMAABNTjCJfYdVBmFsdExvY3JaDAAATU4wVQB9h1UFbGFiZWxyWwwAAE1OMFgAAAAAfYdVDnN1cmZhY2VPcGFjaXR5clwMAABNTjBHv/AAAAAAAAB9h1UHZWxlbWVudHJdDAAATU4wSwZ9cl4MAAAoSwhdcl8MAAAoSwRLDEsVSxlLHksmSzFLOUtBS0ZLSktPS1VLW0thS2dLbktwS3FLdkt+S4ZLjkuXS55Lo0urS7JLvUvIS8lLzkvWS95L5kvrS/NL+E0AAU0HAU0OAU0WAU0bAU0jAU0qAU0xAU01AU06AU1CAU1HAU1OAU1QAU1VAU1dAU1kAU1sAU11AU16AU1+AU2DAU2KAU2NAU2OAU2TAU2UAU2ZAU2hAU2jAU2kAU2pAU2wAU24AU3DAU3EAU3JAU3RAU3cAU3mAU3rAU3zAU37AU0DAk0FAk0KAk0RAk0fAk0kAk0rAk0xAk03Ak1CAk1KAk1LAk1QAk1XAk1eAk1lAk1oAk1pAk1uAk1yAk13Ak1/Ak2CAk2DAk2IAk2LAk2MAk2RAk2SAk2XAk2iAk2mAk2rAk22Ak2+Ak2/Ak3EAk3PAk3XAk3eAk3iAk3nAk3wAk34Ak37Ak38Ak0BA00EA00FA00KA00SA00dA00gA00hA00mA00xA00zA000A005A01BA01CA01HA01PA01SA01XA01eA01iA01nA01vA014A016A017A02AA02DA02IA02QA02VA02ZA02eA02mA02pA02uA02yA023A026A027A03AA03IA03NA03UA03fA03iA03jA03oA03xA032A035A036A03/A00EBE0HBE0IBE0NBE0VBE0ZBE0eBE0hBE0iBE0nBE0pBE0uBE04BE09BE1BBE1GBE1OBE1XBE1fBE1iBE1jBE1oBE1wBE15BE18BE19BE2CBE2NBE2QBE2RBE2WBE2ZBE2aBE2fBE2hBE2mBE2qBE2vBE23BE27BE3ABE3IBE3LBE3MBE3RBE3VBE3aBE3eBE3jBE3kBE3pBE3qBE3vBE36BE0CBU0NBU0OBU0TBU0eBU0mBU0oBU0pBU0uBU0zBU00BU05BU1ABU1CBU1DBU1IBU1QBU1XBU1iBU1oBU1uBU15BU18BU2BBU2EBU2FBU2KBU2MBU2NBU2SBU2bBU2eBU2fBU2kBU2vBU2wBU20BU25BU2/BU3CBU3HBU3SBU3XBU3fBU3iBU3jBU3oBU3wBU34BU36BU3+BU0DBk0MBk0NBk0SBk0VBk0WBk0bBk0kBk0oBk0tBk01Bk08Bk1GBk1OBk1XBk1eBk1jBk1lBk1mBk1rBk1yBk14Bk1+Bk1/Bk2EBk2LBk2OBk2PBk2UBk2ZBk2eBk2jBk2sBk2zBk27Bk2+Bk2/Bk3EBk3GBk3LBk3NBk3OBk3TBk3WBk3XBk3cBk3lBk3sBk33Bk0CB00MB00PB00UB00bB00cB00hB00pB00rB00wB002B008B00/B01AB01FB01JB01OB01cB01kB01mB01nB01sB01yB014B01/B02BB02CB02GB02LB02WB02fB02kB02qB021B024B025B02+B03GB03RB03aB03hB03oB03uB030B036B00ACE0CCE0DCE0ICE0TCE0ZCE0eCE0nCE0yCE07CE1ACE1ICE1PCE1UCE1eCE1jCE1uCE1wCE1xCE12CE1+CE2ACE2FCE2ICE2JCE2OCE2ZCE2iCE2tCE2zCE25CE29CE3CCE3ECE3FCE3KCE3PCE3XCE3aCE3bCE3gCE3rCE3wCE3xCE32CE0BCU0DCU0ECU0JCU0SCU0UCU0ZCU0bCU0gCU0rCU0zCU00CU05CU07CU1ACU1ICU1JCU1OCU1YCU1bCU1cCU1hCU1pCU10CU12CU17CU2CCU2KCU2NCU2RCU2WCU2eCU2kCU2pCU2xCU2yCU23CU3CCU3KCU3SCU3aCU3cCU3dCU3iCU3kCU3pCU3sCU3tCU3yCU36CU38CU0BCk0GCk0JCk0KCk0PCk0TCk0YCk0bCk0cCk0hCk0qCk0wCk02Ck0+Ck1HCk1JCk1OCk1WCk1gCk1nCk1oCk1tCk1yCk15Ck17Ck2ACk2HCk2MCk2PCk2UCk2cCk2nCk2qCk2vCk2xCk2yCk23Ck2/Ck3HCk3JCk3KCk3PCk3XCk3ZCk3aCk3fCk3oCk3wCk3zCk30Ck35Ck0EC00PC00YC00fC00jC00oC00wC00yC00zC004C007C01AC01EC01JC01QC01XC01ZC01aC01fC01qC01sC01xC01yC013C02CC02KC02PC02RC02SC02XC02fC02iC02jC02oC02rC02wC024C025C02+C03DC03LC03PC03UC03ZC03dC03iC03mC03rC03zC034C00ADE0LDE0WDE0ZDE0eDE0mDE0pDE0qDE0vDE02DE04DE09DE1FDE1MDE1UDE1bDE1lDE1pDE1uDE11DE19DE1/DE2EDE2GDE2HDE2LDE2QDE2SDE2XDE2iDE2qDE21DE25DE2+DE3GDE3ODE3cDE3fDE3kDE3sDE30DE31DE36DE39DE0CDU0HDU0ODU0XDU0iDU0kDU0pDU0tDU0yDU02DU06DU0/DU1DDU1IDU1PDU1RDU1WDU1dDU1oDU1vDU16DU2ADU2GDU2IDU2JDU2ODU2RDU2SDU2WDU2bDU2dDU2eDU2jDU2rDU2zDU29DU3IDU3LDU3MDU3RDU3YDU3bDU3cDU3hDU3jDU3kDU3pDU3qDU3uDU3zDU36DU3/DU0HDk0ODk0SDk0XDk0ZDk0aDk0fDk0iDk0jDk0oDk0wDk0yDk0zDk04Dk1BDk1JDk1UDk1ZDk1hDk1nDk1tDk1zDk15Dk19Dk2CDk2JDk2SDk2UDk2VDk2aDk2bDk2gDk2pDk2tDk2yDk27Dk3CDk3HDk3JDk3NDk3SDk3UDk3YDk3dDk3kDk3pDk3xDk32Dk39Dk3+Dk0DD00OD00ZD00hD00mD00vD00yD003D00+D01CD01HD01JD01KD01PD01XD01ZD01eD01lD01nD01sD01tD01yD011D012D017D01/D02DD02ID02QD02VD02WD02bD02dD02iD02tD02vD020D028D02+D03DD03LD03VD03aD03hD03iD03nD03uD03zD032D033D038D03/D00AEE0FEE0MEE0OEE0PEE0UEE0WEE0XEE0cEE0hEE0sEE0uEE0vEE00EE03EE04EE09EE0/EE1AEE1FEE1HEE1IEE1NEE1VEE1cEE1kEE1rEE1wEE14EE17EE2AEE2HEE2PEE2XEE2eEE2hEE2iEE2nEE2pEE2qEE2vEE23EE26EE27EE3AEE3IEE3LEE3QEE3XEE3fEE3mEE3rEE32EE33EE38EE0DEU0LEU0OEU0PEU0UEU0dEU0kEU0pEU0sEU0xEU0yEU03EU0+EU1AEU1BEU1GEU1NEU1SEU1aEU1cEU1gEU1lEU1uEU1zEU14EU2AEU2DEU2EEU2JEU2REU2cEU2lEU2rEU2wEU2zEU20EU25EU2/EU3FEU3HEU3IEU3NEU3VEU3cEU3kEU3sEU3uEU3vEU30EU38EU0AEk0FEk0NEk0UEk0WEk0XEk0cEk0kEk0mEk0qEk0vEk03Ek05Ek06Ek0/Ek1HEk1IEk1NEk1YEk1bEk1cEk1hEk1pEk1rEk1wEk15Ek2EEk2KEk2QEk2XEk2iEk2lEk2mEk2rEk2tEk2uEk2zEk27Ek3CEk3JEk3REk3YEk3dEk3lEk3nEk3sEk3xEk30Ek35Ek0AE00IE00RE00TE00UE00ZE00iE00mE00rE00uE00vE000E006E01AE01IE01LE01QE01UE01ZE01hE01jE01kE01pE01rE01sE01xE014E02AE02BE02GE02PE02WE02eE02fE02kE02rE02yE023E02/E03BE03GE03LE03TE03bE03kE03tE034E00GFE0IFE0JFE0OFE0QFE0VFE0ZFE0eFE0gFE0hFE0mFE0oFE0pFE0uFE0xFE0yFE03FE06FE07FE1AFE1BFE1GFE1IFE1NFE1UFGUoTVYUTVsUTV0UTWIUTWUUTWYUTWsUTW4UTW8UTXQUTXcUTXwUTX0UTYIUTYsUTYwUTZEUTZQUTZUUTZoUTZ8UTacUTa8UTbEUTbIUTbcUTb8UTcYUTc4UTdYUTdkUTdoUTd8UTeMUTegUTe4UTfQUTfwUTf8UTQAVTQUVTQ0VTRMVTRgVTR8VTSgVTTAVTTgVTToVTT8VTUEVTUIVTUYVTUsVTVMVTVgVTV8VTWoVTW0VTW4VTXMVTXwVTYQVTYwVTZIVTZcVTZ0VTaMVTaoVTasVTbAVTbcVTb8VTcIVTcMVTcgVTckVTc4VTdEVTdYVTd4VTeAVTeUVTeoVTe4VTfMVTfUVTfYVTfsVTQQWTQwWTREWTRkWTSAWTSMWTSQWTSkWTSwWTS0WTTEWTTYWTUAWTUkWTVEWTVkWTV4WTWMWTWcWTWwWTW0WTXIWTXgWTX0WTYUWTZAWTZoWTaIWTaYWTasWTa8WTbQWTbsWTcAWTcQWTckWTc0WTdIWTdoWTd4WTeMWTeQWTekWTfAWTfIWTfMWTfgWTQAXTQcXTQwXTRoXTR0XTR4XTSMXTSUXTSYXTSsXTS4XTTMXTTkXTT4XTUEXTUIXTUcXTVUXTV0XTWAXTWEXTWYXTWkXTWoXTW8XTXcXTYAXTYMXTYQXTYkXTYwXTY0XTZIXTaAXTasXTbUXTbcXTbgXTb0XTcQXTccXTcgXTc0XTdQXTdwXTeUXTeoXTfgXTf8XTQQYTQ0YTRIYTRQYTRkYTSIYTSsYTTMYTTwYTUAYTUUYTU0YTVgYTWAYTWgYTW0YTXEYTXYYTXwYTYIYTYgYTY4YTZUYTZcYTZgYTZ0YTaUYTa0YTbUYTb4YTcUYTcoYTdIYTdkYTeQYTe8YTfAYTfUYTf0YTQUZTQ0ZTRIZTRoZTR8ZTScZTS4ZTTUZTT0ZTUIZTUoZTVEZTVgZTVwZTWEZTWkZTW4ZTXUZTXcZTXwZTYQZTYsZTZMZTZwZTaEZTaUZTaoZTbEZTbQZTbUZTboZTbsZTcAZTcgZTcoZTcsZTdAZTdcZTd8ZTeoZTesZTfAZTfgZTQMaTQ0aTRIaTRoaTSIaTSoaTSwaTTEaTTgaTUYaTUsaTVIaTVgaTV4aTWkaTXEaTXIaTXcaTX4aTYUaTYwaTY8aTZAaTZUaTZkaTZ4aTaYaTakaTaoaTa8aTbIaTbMaTbgaTbkaTb4aTckaTc0aTdIaTd0aTeUaTeYaTesaTfYaTf4aTQUbTQkbTQ4bTRcbTR8bTSIbTSMbTSgbTSsbTSwbTTEbTTkbTUQbTUcbTUgbTU0bTVgbTVobTVsbTWAbTWgbTWkbTW4bTXYbTXkbTX4bTYUbTYkbTY4bTZYbTZ8bTaEbTaIbTacbTaobTa8bTbcbTbwbTcAbTcUbTc0bTdAbTdUbTdkbTd4bTeEbTeIbTecbTe8bTfQbTfsbTQYcTQkcTQocTQ8cTRgcTR0cTSAcTSEcTSYcTSscTS4cTS8cTTQcTTwcTUAcTUUcTUgcTUkcTU4cTVAcTVUcTV8cTWQcTWgcTW0cTXUcTX4cTYYcTYkcTYocTY8cTZccTaAcTaMcTaQcTakcTbQcTbccTbgcTb0cTcAcTcEcTcYcTcgcTc0cTdEcTdYcTd4cTeIcTeccTe8cTfIcTfMcTfgcTfwcTQEdTQUdTQodTQsdTRAdTREdTRYdTSEdTSkdTTQdTTUdTTodTUUdTU0dTU8dTVAdTVUdTVodTVsdTWAdTWcdTWkdTWodTW8dTXcdTX4dTYkdTY8dTZUdTaAdTaMdTagdTasdTawdTbEdTbMdTbQdTbkdTcIdTcUdTcYdTcsdTdYdTdcdTdsdTeAdTeYdTekdTe4dTfkdTf4dTQYeTQkeTQoeTQ8eTRceTR8eTSEeTSUeTSoeTTMeTTQeTTkeTTweTT0eTUIeTUseTU8eTVQeTVweTWMeTW0eTXUeTX4eTYUeTYoeTYweTY0eTZIeTZkeTZ8eTaUeTaYeTaseTbIeTbUeTbYeTbseTcAeTcUeTcoeTdMeTdoeTeIeTeUeTeYeTeseTe0eTfIeTfQeTfUeTfoeTf0eTf4eTQMfTQwfTRMfTR4fTSkfTTMfTTYfTTsfTUIfTUMfTUgfTVAfTVIfTVcfTV0fTWMfTWYfTWcfTWwfTXAfTXUfTYMfTYsfTY0fTY4fTZMfTZkfTZ8fTaYfTagfTakfTa0fTbIfTb0fTcYfTcsfTdEfTdwfTd8fTeAfTeUfTe0fTfgfTQEgTQggTQ8gTRUgTRsgTSEgTScgTSkgTSogTS8gTTogTUAgTUUgTU4gTVkgTWIgTWcgTW8gTXYgTXsgTYUgTYogTZUgTZcgTZggTZ0gTaUgTacgTawgTa8gTbAgTbUgTcAgTckgTdQgTdogTeAgTeQgTekgTesgTewgTfEgTfYgTf4gTQEhTQIhTQchTRIhTRchTRghTR0hTSghTSohTSshTTAhTTkhTTshTUAhTUIhTUchTVIhTVohTVshTWAhTWIhTWchTW8hTXAhTXUhTX8hTYIhTYMhTYghTZAhTZshTZ0hTaIhTakhTbEhTbQhTbghTb0hTcUhTcshTdAhTdghTdkhTd4hTekhTfEhTfkhTQEiTQMiTQQiTQkiTQsiTRAiTRMiTRQiTRkiTSEiTSMiTSgiTS0iTTAiTTEiTTYiTToiTT8iTUIiTUMiTUgiTVEiTVciTV0iTWUiTW4iTXAiTXUiTX0iTYciTY4iTY8iTZQiTZkiTaAiTaIiTaciTa4iTbMiTbYiTbsiTcMiTc4iTdEiTdYiTdgiTdkiTd4iTeYiTe4iTfAiTfEiTfYiTf4iTQAjTQEjTQYjTQ8jTRcjTRojTRsjTSAjTSsjTTYjTT8jTUYjTUojTU8jTVcjTVkjTVojTV8jTWIjTWcjTWsjTXAjTXcjTX4jTYAjTYEjTYYjTZEjTZMjTZgjTZkjTZ4jTakjTbEjTbYjTbgjTbkjTb4jTcYjTckjTcojTc8jTdIjTdcjTd8jTeAjTeUjTeojTfIjTfYjTfsjTQAkTQQkTQkkTQ0kTRIkTRokTR8kTSckTTIkTT0kTUAkTUUkTU0kTVAkTVEkTVYkTV0kTV8kTWQkTWwkTXMkTXskTYIkTYwkTZAkTZUkTZwkTaQkTaYkTaskTa0kTa4kTbIkTbckTbkkTb4kTckkTdEkTdwkTeAkTeUkTe0kTfUkTQMlTQYlTQslTRMlTRslTRwlTSElTSQlTSklTS4lTTUlTT4lTUklTUslTVAlTVQlTVklTV0lTWElTWYlTWolTW8lTXYlTXglTX0lTYQlTY8lTZYlTaElTaclTa0lTa8lTbAlTbUlTbglTbklTb0lTcIlTcQlTcUlTcolTdIlTdolTeQlTe8lTfIlTfMlTfglTf8lTQImTQMmTQgmTQomTQsmTRAmTREmTRUmTRomTSEmTSYmTS4mTTUmTTkmTT4mTUAmTUEmTUYmTUkmTUomTU8mTVcmTVkmTVomTV8mTWgmTXAmTXsmTYAmTYgmTY4mTZQmTZomTaAmTaQmTakmTbAmTbkmTbsmTbwmTcEmTcImTccmTdAmTdQmTdkmTeImTekmTe4mTfAmTfQmTfkmTfsmTf8mTQQnTQsnTRAnTRgnTR0nTSQnTSUnTSonTTUnTUAnTUgnTU0nTVYnTVknTV4nTWUnTWknTW4nTXAnTXEnTXYnTX4nTYAnTYUnTYwnTY4nTZMnTZQnTZknTZwnTZ0nTaInTaYnTaonTa8nTbcnTbwnTb0nTcInTcQnTcknTdQnTdYnTdsnTeMnTeUnTeonTfInTfwnTQEoTQgoTQkoTQ4oTRUoTRooTR0oTR4oTSMoTSYoTScoTSwoTTMoTTUoTTYoTTsoTT0oTT4oTUMoTUgoTVMoTVUoTVYoTVsoTV4oTV8oTWQoTWYoTWcoTWwoTW4oTW8oTXQoTXwoTYMoTYsoTZIoTZcoTZ8oTaIoTacoTa4oTbYoTb4oTcUoZShNyChNyShNzihN0ChN0ShN1ihN3ihN4ShN4ihN5yhN7yhN8ihN9yhN/ihNBilNDSlNEilNHSlNHilNIylNKilNMilNNSlNNilNOylNRClNSylNUClNUylNWClNWSlNXilNZSlNZylNaClNbSlNdClNeSlNgSlNgylNhylNjClNlSlNmilNnylNpylNqilNqylNsClNuClNwylNzClN0ilN1ylN2ilN2ylN4ClN5ilN7ClN7ilN7ylN9ClN/ClNAypNCypNEypNFSpNFipNGypNIypNJypNLCpNNCpNOypNPSpNPipNQypNSypNTSpNUSpNVipNXipNYCpNYSpNZipNbipNbypNdCpNfypNgipNgypNiCpNkCpNkipNlypNoCpNqypNsSpNtypNvipNySpNzCpNzSpN0ipN1CpN1SpN2ipN4ipN6SpN8CpN+CpN/ypNBCtNDCtNDitNEytNGCtNGytNICtNJytNLytNOCtNOitNOytNQCtNSStNTStNUitNVStNVitNWytNYStNZytNbytNcitNdytNeytNgCtNiCtNiitNiytNkCtNkitNkytNmCtNnytNpytNqCtNrStNtitNvStNxStNxitNyytN0itN2StN3itN5itN6CtN7StN8itN+itNAixNCyxNFCxNHyxNLSxNLyxNMCxNNSxNNyxNPCxNQCxNRSxNRyxNSCxNTSxNTyxNUCxNVSxNWCxNWSxNXixNYSxNYixNZyxNaCxNbSxNbyxNdCxNeyxNfSxNgixNhCxNiSxNjCxNjSxNkixNlSxNlixNmyxNnixNoyxNpCxNqSxNsixNsyxNuCxNuyxNvCxNwSxNxixNzixN1ixN2CxN2SxN3ixN5ixN7SxN9SxN/SxNAC1NAS1NBi1NCi1NDy1NFS1NGy1NIy1NJi1NJy1NLC1NNC1NOi1NPy1NRi1NTy1NVy1NXy1NYS1NZi1NaC1NaS1NbS1Nci1Nei1Nfy1Nhi1NkS1NlC1NlS1Nmi1Noy1Nqy1Nsy1NuS1Nvi1NxC1Nyi1N0S1N0i1N1y1N3i1N5i1N6S1N6i1N7y1N8C1N9S1N+C1N/S1NBS5NBy5NDC5NES5NFS5NGi5NHC5NHS5NIi5NKy5NMy5NOC5NQC5NRy5NSi5NSy5NUC5NUy5NVC5NWC5NXS5NZy5NcC5NeC5NgC5NhS5Nii5Nji5Nky5NlC5NmS5Nny5NpC5NrC5Nty5NwS5NyS5NzS5N0i5N1i5N2y5N4i5N5y5N6y5N8C5N9C5N+S5NAS9NBS9NCi9NCy9NEC9NFy9NGS9NGi9NHy9NJy9NLi9NMy9NQS9NRC9NRS9NSi9NTC9NTS9NUi9NVS9NWi9NYC9NZS9NaC9NaS9Nbi9NfC9NhC9Nhy9NiC9NjS9NkC9NkS9Nli9Nni9Npy9Nqi9Nqy9NsC9Nsy9NtC9NuS9Nxy9N0i9N3C9N3i9N3y9N5C9N6y9N7i9N7y9N9C9N+y9NAzBNDDBNETBNHzBNJjBNKzBNNDBNOTBNOzBNQDBNSTBlSxBdcmAMAAAoSwZLgEuIS9BNPAFNVwFNDANNugVN2QVNpQdNSghN0QpN6gpNpQ1NWw5NOQ9NTxBNVBFNixFNHhJNWxNNzRNNyBRNfhVNhhVNcRdNLRhNpxhNrxhN9xhNYxlNfhlNMxtN4R1NAB5NzB9NcSBN+CJNESNNzCVNgiZNYCdNdihNeylNsilNRSpNgitN9CtN7yxNpS1NrS1NmC9lSwddcmEMAAAoSwBLCEsQSxFLGEsaSyJLKUsqSytLLUs1Sz1LQktJS0tLV0tjS2pLckt6S4JLikuSS5NLm0ufS6dLrku1S7ZLt0u5S8RLykvSS9pL4kvnS+9L9Ev8TQMBTQoBTRIBTRcBTR8BTSYBTS0BTTQBTTYBTT4BTUMBTUoBTVEBTVkBTWABTWgBTW8BTXEBTXIBTXYBTX0BTX8BTYYBTY8BTZUBTZ0BTaUBTawBTbQBTbsBTbwBTb0BTb8BTcUBTc0BTdgBTeMBTecBTe8BTfcBTf8BTQYCTQ0CTRcCTRsCTSACTScCTTMCTT4CTUYCTUwCTVMCTVoCTWECTWoCTXECTXMCTXsCTYQCTY0CTZMCTZoCTZsCTZwCTZ4CTaUCTacCTa4CTa8CTbACTbICTboCTcACTccCTcgCTckCTcsCTdMCTdoCTeECTeMCTesCTewCTfQCTf0CTQYDTQ4DTRUDTRYDTRcDTRkDTSIDTSkDTSoDTSsDTS0DTTUDTT0DTUMDTUsDTVEDTVMDTVoDTWEDTWMDTWsDTXMDTXQDTXwDTYIDTYQDTYwDTZEDTZgDTZoDTaIDTagDTaoDTbEDTbMDTbwDTcQDTckDTdADTdcDTdgDTdkDTdsDTeQDTewDTe0DTfIDTfsDTQAETQkETREETRgETRoETSMETSoETTUETTkETUAETUIETUoETVIETVMETVsETWQETWwETXQETXUETX4ETYUETYYETYcETYkETZIETZsETaIETakETasETbMETboETbwETcQETc0ETdQETdYETd0ETd8ETeUETesETfYETf4ETQUFTQYFTQcFTQkFTQ8FTRoFTSIFTSoFTS8FTTUFTTwFTUQFTUwFTVMFTV4FTWoFTXEFTXIFTXMFTXUFTXsFTX0FTYYFTY4FTZYFTZcFTaAFTasFTbEFTbUFTbsFTcEFTcMFTcoFTcsFTcwFTc4FTdMFTdsFTeQFTewFTfQFTfsFTf8FTQcGTQgGTQ4GTRcGTR8GTSAGTScGTSkGTTEGTTgGTT8GTUEGTUIGTUoGTVIGTVMGTVoGTV8GTWcGTW4GTXoGTYAGTYcGTZAGTZUGTZoGTZ8GTacGTagGTa8GTbcGTcAGTccGTc8GTdgGTeAGTeEGTegGTfMGTfoGTfsGTfwGTf4GTQUHTQcHTQgHTQ4HTRAHTRcHTR0HTSUHTSwHTTgHTUEHTUgHTUoHTVQHTVgHTWAHTWgHTXQHTXsHTYMHTYcHTY4HTY8HTZAHTZIHTZoHTZsHTaAHTaYHTbEHTboHTcIHTckHTcoHTcsHTc0HTdUHTdYHTd0HTeQHTfAHTfwHTQQITQsITQwITQ0ITQ8ITRYITRoITSIITSMITSoITSsITSwITS4ITTUITTcITTgITTwITUQITUwITVAITVsITV8ITWYITWcITWgITWoITXIITXoITYEITYoITZEITZIITZMITZUITZ0ITZ4ITaUITaYITacITakITbUITbwITb4ITcYITcsITdMITdwITeMITeQITeUITecITewITfIITfkITfoITfsITf0ITQUJTQ0JTQ4JTRUJTRwJTScJTS8JTTUJTTwJTUQJTUoJTVEJTVMJTVQJTV0JTWUJTWwJTW0JTW4JTXAJTXcJTX4JTYYJTYwJTY4JTZIJTZoJTaEJTaUJTa0JTbMJTboJTbsJTbwJTb4JTcYJTc4JTdYJTd4JTeUJTe4JTfYJTf0JTQIKTQsKTRIKTRQKTR0KTSUKTSYKTTIKTToKTUIKTUMKTUoKTVIKTVkKTVsKTVwKTWMKTWkKTW4KTXUKTXwKTYQKTYgKTY4KTZAKTZgKTaMKTakKTasKTbMKTbsKTcMKTcsKTdMKTdsKTeMKTeQKTewKTfUKTfwKTf0KTf4KTQALTQcLTQgLTQkLTQsLTRMLTRQLTRsLTSILTSQLTSwLTTQLTToLTTwLTUMLTUULTUwLTVMLTVsLTWYLTW0LTXMLTX4LTYYLTYsLTZMLTZsLTaQLTaoLTawLTbQLTboLTb8LTccLTc4LTdALTdULTdwLTd4LTeULTecLTe8LTfALTfQLTfwLTQMMTQQMTQUMTQcMTRIMTRgMTRoMTSIMTSsMTTIMTTkMTUEMTUgMTVAMTVcMTV4MTWAMTWEMTWgMTWoMTXEMTXkMTYAMTYgMTYwMTZMMTZoMTZsMTZwMTZ4MTaYMTa0MTa4MTa8MTbEMTbgMTboMTcIMTcoMTdQMTdgMTd4MTeAMTegMTfAMTfYMTfwMTf4MTQMNTQoNTRINTRMNTR4NTSUNTSwNTS4NTTUNTTcNTTsNTUINTUQNTUsNTVINTVkNTWANTWENTWINTWQNTWsNTXINTXMNTXQNTXYNTYINTYoNTZMNTZcNTZ8NTacNTa8NTbYNTbgNTbkNTcQNTc0NTdQNTd0NTeUNTesNTe8NTfcNTfsNTQMOTQoOTREOTRMOTRsOTSQOTSwOTTQOTTwOTT0OTUUOTVAOTVUOTV0OTWkOTXUOTXwOTX4OTYUOTY0OTY4OTZYOTZwOTaMOTaUOTaYOTaoOTa4OTbYOTbcOTb4OTcMOTcoOTc4OTdUOTdkOTeEOTeUOTe0OTfIOTfkOTf8OTQYPTQcPTQgPTQoPTREPTRIPTRMPTRUPTR0PTSIPTSoPTSsPTTEPTTMPTTsPTT8PTUMPTUsPTVMPTVoPTWEPTWgPTW4PTXcPTX4PTYAPTYQPTYwPTY0PTZEPTZcPTZ4PTakPTbAPTbgPTb8PTccPTc4PTdAPTdEPTdYPTd0PTeMPTeoPTe8PTfgPTQEQTQgQTRAQTRgQTR0QTSgQTTAQTTkQTUEQTUkQTVEQTVgQTWAQTWcQTWwQTXQQTXoQTXwQTYMQTYsQTZMQTZoQTaMQTasQTbMQTbwQTcQQTcoQTcwQTdMQTdsQTeIQTecQTe4QTe8QTfAQTfIQTfgQTf8QTQcRTRARTRgRTRkRTSERTSURTSsRTS0RTTMRTToRTUIRTUkRTU4RTVYRTV0RTWERTWkRTWoRTW8RTXQRTXwRTYURTY0RTZgRTaARTaERTagRTawRTbURTcERTckRTdERTdgRTeARTegRTfARTfgRTf8RTQESTQkSTRASTRgSTSASTScSTSsSTTMSTTsSTUMSTUkSTVASTVESTVISTVQSTV0STWUSTWwSTXQSTXUSTXwSTX0STX4STYASTYwSTZMSTZoSTZsSTZwSTZ4STacSTa8STbcSTb4STcUSTc0STdQSTdkSTeESTegSTe0STfMSTfUSTfwSTQQTTQwTTQ0TTRUTTR0TTR4TTSUTTScTTTATTTwTTUQTTUoTTUwTTVETTVUTTV0TTWUTTW0TTXQTTXwTTYITTYoTTYsTTZITTZoTTaATTacTTa4TTbMTTbsTTcITTccTTc8TTdcTTd8TTeATTegTTekTTfQTTf4TTQIUTQoUTREUTRgUTRoUTSIUTSoUTTMUTTwUTUIUTUkUTVAUTVcUTV4UTWcUTXAUTXYUTXgUTX4UTYYUTYcUTY0UTZYUTZsUTaMUTasUTbMUTbsUTcIUTcoUTdIUTdsUTeIUTeQUTfAUTfgUTQEVTQkVTRAVTRQVTRsVTSMVTSQVTSwVTTQVTTsVTUMVTUcVTU8VTVQVTVsVTWYVTW8VTXcVTXgVTYAVTYgVTY8VTZMVTZ8VTaYVTawVTbMVTbsVTcQVTcoVTdAVTdIVTdoVTeEVTeYVTe0VTe8VTfcVTf8VTQAWTQgWTQkWTQ0WTRUWTRwWTSUWTS4WTTIWTTkWTTsWTTwWTUQWTUUWTU0WTVUWTVYWTVoWTV8WTWQWTWgWTW4WTXUWTXkWTYEWTYgWTYkWTYoWTYwWTZMWTZUWTZYWTZ4WTaUWTacWTa4WTbAWTbgWTbwWTcMWTcUWTcwWTc4WTdYWTd0WTd8WTeUWTewWTfQWTfwWTQMXZShNCBdNEhdNFhdNHxdNJxdNLRdNLxdNNhdNOhdNQxdNTRdNURdNWRdNYhdNaxdNcxdNexdNfBdNhRdNjhdNmBdNnBdNoxdNpBdNpRdNpxdNrhdNsBdNsRdNuRdNwBdNyRdN0BdN2BdN4BdN4RdN5hdN8BdN9BdN+xdNABhNCBhNCRhNDhhNFRhNHRhNHhhNJhhNJxhNLxhNNxhNOBhNPxhNQRhNSRhNUBhNURhNUhhNVBhNXBhNZBhNaRhNcBhNchhNfhhNihhNkRhNmRhNoRhNqRhNsRhNuRhNuhhNwhhNxhhNzhhN1RhN3BhN3RhN3hhN4BhN6xhN8RhN+RhNARlNCRlNDhlNFhlNGxlNIxlNKhlNMRlNORlNPhlNRhlNTRlNVBlNWxlNXRlNZRlNahlNcRlNeBlNgBlNhxlNjxlNlhlNmBlNmRlNnRlNpBlNphlNrRlNthlNvBlNxBlNzBlN0xlN2xlN4hlN4xlN5BlN5hlN7BlN9BlN/xlNChpNDhpNFhpNHhpNJhpNLRpNNBpNPhpNQhpNRxpNThpNWhpNZRpNbRpNcxpNehpNgRpNiBpNkRpNmBpNmhpNohpNqxpNtBpNuhpNwRpNwhpNwxpNxRpNzBpNzhpN1RpN1hpN1xpN2RpN4RpN5xpN7hpN7xpN8BpN8hpN+hpNARtNCBtNChtNEhtNExtNGxtNJBtNLRtNNRtNPBtNPRtNPhtNQBtNSRtNUBtNURtNUhtNVBtNXBtNZBtNahtNchtNeBtNehtNgRtNiBtNihtNkhtNmhtNmxtNoxtNqRtNqxtNsxtNuBtNvxtNwRtNyRtNzxtN0RtN2BtN2htN4xtN6xtN8BtN9xtN/htN/xtNABxNAhxNCxxNExxNFBxNGRxNIhxNJxxNMBxNOBxNPxxNQRxNShxNURxNXBxNYBxNZxxNaRxNcRxNeRxNehxNghxNixxNkxxNmxxNnBxNpRxNrBxNrRxNrhxNsBxNuRxNwhxNyRxN0BxN0hxN2hxN4RxN4xxN6xxN9BxN+xxN/RxNBB1NBh1NDB1NEh1NHR1NJR1NLB1NLR1NLh1NMB1NNh1NQR1NSR1NUR1NVh1NXB1NYx1Nax1Ncx1Neh1NhR1NkR1NmB1NmR1Nmh1NnB1Noh1NpB1NrR1NtR1NvR1Nvh1Nxx1N0h1N2B1N3B1N4h1N6B1N6h1N8R1N8h1N8x1N9R1N+h1NAh5NCx5NEx5NGx5NIh5NJh5NLh5NLx5NNR5NPh5NRh5NRx5NTh5NUB5NWB5NXx5NZh5NaB5NaR5NcR5NeR5Neh5NgR5Nhh5Njh5NlR5NoR5Npx5Nrh5Ntx5NvB5NwR5Nxh5Nzh5Nzx5N1h5N3h5N5x5N7h5N9h5N/x5NBx9NCB9NDx9NGh9NIR9NIh9NIx9NJR9NLB9NLh9NLx9NNR9NNx9NPh9NRB9NTB9NUx9NXx9NaB9Nbx9NcR9Nex9Nfx9Nhx9Njx9Nmx9Noh9Nqh9Nrh9NtR9Nth9Ntx9NuR9NwR9Nwh9Nxx9NzR9N2B9N4R9N6R9N8B9N8R9N8h9N9B9N/B9N/R9NBCBNCyBNFyBNIyBNKyBNMiBNMyBNNCBNNiBNPSBNQSBNSSBNSiBNUSBNUiBNUyBNVSBNXCBNXiBNXyBNYyBNayBNcyBNdyBNgiBNhiBNjSBNjiBNjyBNkSBNmSBNoSBNqCBNsSBNuCBNuSBNuiBNvCBNxCBNxSBNzCBNzSBNziBN0CBN3CBN4yBN5SBN7SBN8iBN+iBNAyFNCiFNCyFNDCFNDiFNEyFNGSFNICFNISFNIiFNJCFNLCFNNCFNNSFNPCFNQyFNTiFNViFNXCFNYyFNayFNcSFNeCFNeiFNeyFNhCFNjCFNkyFNlCFNlSFNlyFNniFNpSFNrSFNsyFNtSFNuSFNwSFNyCFNzCFN1CFN2iFN4SFN4iFN4yFN5SFN7SFN9SFN/SFNBSJNDCJNFSJNHSJNJCJNKSJNMiJNOSJNOyJNRCJNTCJNTSJNWSJNYSJNaSJNaiJNcSJNeSJNgCJNgiJNgyJNiiJNkCJNlSJNnCJNoyJNqyJNryJNtSJNtyJNvyJNyiJN0CJN0iJN2iJN4iJN6iJN8iJN+iJNAiNNCiNNCyNNEyNNHCNNIyNNJCNNJSNNJyNNLiNNLyNNMCNNMiNNOiNNOyNNQiNNSSNNSyNNUyNNWyNNYSNNYyNNaiNNbCNNcyNNeiNNgiNNjSNNlCNNmiNNpSNNrSNNsiNNuiNNwiNNyyNN0SNN0yNN2yNN4SNN5iNN7iNN9SNN9yNN/CNNAyRNBSRNDCRNDiRNFiRNFyRNGyRNIyRNKiRNKyRNLCRNLiRNOSRNPyRNQSRNSSRNUiRNWSRNYCRNaCRNbyRNdyRNfiRNhSRNhyRNiCRNjyRNkSRNmCRNoCRNpyRNryRNsyRNuiRNwSRNwiRNwyRNxSRNzSRN1CRN1SRN1iRN2CRN3yRN4SRN6SRN8SRN+yRN/yRNBSVNByVNDyVNFyVNHSVNIyVNJSVNKiVNMSVNOSVNOiVNRSVNTCVNUyVNVSVNXCVNXiVNYiVNaSVNayVNciVNeSVNgCVNhyVNiCVNiSVNiyVNkiVNmSVNmiVNmyVNnSVNqSVNsSVNuiVNviVNxiVNziVN1iVN3SVN3yVN4CVN6yVN9CVN+yVNBCZNDCZNEiZNFiZNHiZNIiZNKiZNMSZNOCZNOiZNQiZNSyZNUyZNWyZNYyZNZCZNbCZNdyZNfCZNhCZNkCZNnCZNoyZNpSZNrCZNtCZNtSZNvSZNwyZNyiZNzCZNzSZN0SZN1SZN3SZN3iZN5SZN6iZN8SZN9SZN/CZNACdNCCdNDCdNFCdNGSdNICdNJidNLSdNLidNLydNMSdNOCdNOSdNOidNPCdNRCdNSSdNUSdNUidNWCdNWidNYidNZidNaidNcidNeidNgSdNiCdNjydNlSdNnidNpSdNpydNqydNsydNtCdNuCdNvidNxSdN0CdN1ydN3ydN5idN7idN9SdN9ydN+CdN/SdNBChNCihNEShNFihNHyhNKChNLyhNNyhNPyhNRChNTyhNVyhNYChNaChNcChNeChNfyhNhyhNjihNkyhNmyhNoShNoyhNqihNsihNuihNwShNyihN0ihN2ihN4yhN6yhN8ShN8yhN+ihNAilNCSlNDilNFSlNFilNFylNGSlNHylNJilNLilNNylNPylNQClNSClNTClNUilNVClNWilNYSlNaSlNcClNdSlNfSlNhClNiClNkClNkSlNlilNmylNoylNrClNtClNvylNxylNyClNzylN0ylN3ClN6ClN8ClN+ClN/ylNBypNDypNFypNHypNJipNKCpNMCpNNypNPypNRypNTipNUipNWipNYipNaipNcCpNdypNeCpNeSpNeypNhCpNjCpNkypNmypNnCpNoypNpCpNpSpNpypNsypNuipNwSpNwipNwypNxSpNzipN1ipN3ipN5SpN7CpN9CpN+ypNACtNCCtNDytNFCtNGitNHCtNIytNKytNMytNNCtNPCtNRCtNRStNTCtNTitNVytNYytNaytNcStNcytNeCtNfCtNhCtNjCtNlCtNmytNoytNqStNsStNsitNuStNwStNxytNzitN1StN2itN4itN6StN7itN9itN/itNBixNByxNDyxNECxNGyxNJSxNKSxNMSxNOCxNPyxNQSxNSSxNUSxNWixNYyxNaSxNcCxNdyxNfixNhSxNjixNlyxNnSxNnyxNpSxNrSxNrixNtCxNvSxNwixNyixN0ixN2ixN4ixN6SxN8SxN+SxNAi1NCS1NCy1NFy1NHy1NKC1NMC1NNy1NOy1NQi1NSi1NSy1NUy1NWy1NYi1Nai1Nbi1Ndi1Ney1Ngi1NjS1Nli1Nni1Nny1Npy1Nry1Nti1Nui1Nxi1NzS1N0y1N2i1N4i1N6y1N8S1N9y1N+S1NAS5NCC5NDS5NFC5NFi5NHi5NJi5NJy5NLy5NMC5lKE00Lk08Lk1DLk1MLk1VLk1ZLk1gLk1iLk1jLk1rLk1sLk10Lk18Lk19Lk2BLk2GLk2LLk2PLk2VLk2cLk2gLk2oLk2vLk2wLk2xLk2zLk26Lk28Lk29Lk3FLk3MLk3OLk3VLk3XLk3fLk3jLk3qLk3sLk3zLk31Lk39Lk0EL00GL00ML00TL00bL00jL00qL00vL005L009L01GL01OL01UL01WL01dL01hL01qL010L014L02AL02JL02SL02aL02iL02jL02sL021L02/L03DL03KL03LL03ML03OL03VL03XL03YL03gL03nL03wL033L03/L00HME0IME0NME0XME0bME0iME0nME0vME0wME01ME08ME1EME1FME1NMGV1h1UKbGFiZWxDb2xvcnJiDAAATU4wTn1yYwwAAChLAV1yZAwAAChNtQVNtgVNtwVNuAVNuQVNugVN3B1N3R1N3h1N3x1N4B1N4R1lSwJdcmUMAAAoTaAHTaEHTaIHTaMHTaQHTaUHTccfTcgfTckfTcofTcsfTcwfZXWHVQxzdXJmYWNlQ29sb3JyZgwAAE1OME59cmcMAAAoSwFdcmgMAAAoTbUFTbYFTbcFTbgFTbkFTboFTdwdTd0dTd4dTd8dTeAdTeEdZUsCXXJpDAAAKE2gB02hB02iB02jB02kB02lB03HH03IH03JH03KH03LH03MH2V1h1UPc3VyZmFjZUNhdGVnb3J5cmoMAABNTjBYBAAAAG1haW59h1UGcmFkaXVzcmsMAABNTjBHP/4UeuAAAAB9cmwMAAAoRz/6PXCgAAAAXXJtDAAAKEsASwhLEEsRSxhLGksiSylLKksrSy1LNUs9S0JLSUtLS1dLY0tqS3JLekuCS4pLkkuTS5tLn0unS65LtUu2S7dLuUvES8pL0kvaS+JL50vvS/RL/E0DAU0KAU0SAU0XAU0fAU0mAU0tAU00AU02AU0+AU1DAU1KAU1RAU1ZAU1gAU1oAU1vAU1xAU1yAU12AU19AU1/AU2GAU2PAU2VAU2dAU2lAU2sAU20AU27AU28AU29AU2/AU3FAU3NAU3YAU3jAU3nAU3vAU33AU3/AU0GAk0NAk0XAk0bAk0gAk0nAk0zAk0+Ak1GAk1MAk1TAk1aAk1hAk1qAk1xAk1zAk17Ak2EAk2NAk2TAk2aAk2bAk2cAk2eAk2lAk2nAk2uAk2vAk2wAk2yAk26Ak3AAk3HAk3IAk3JAk3LAk3TAk3aAk3hAk3jAk3rAk3sAk30Ak39Ak0GA00OA00VA00WA00XA00ZA00iA00pA00qA00rA00tA001A009A01DA01LA01RA01TA01aA01hA01jA01rA01zA010A018A02CA02EA02MA02RA02YA02aA02iA02oA02qA02xA02zA028A03EA03JA03QA03XA03YA03ZA03bA03kA03sA03tA03yA037A00ABE0JBE0RBE0YBE0aBE0jBE0qBE01BE05BE1ABE1CBE1KBE1SBE1TBE1bBE1kBE1sBE10BE11BE1+BE2FBE2GBE2HBE2JBE2SBE2bBE2iBE2pBE2rBE2zBE26BE28BE3EBE3NBE3UBE3WBE3dBE3fBE3lBE3rBE32BE3+BE0FBU0GBU0HBU0JBU0PBU0aBU0iBU0qBU0vBU01BU08BU1EBU1MBU1TBU1eBU1qBU1xBU1yBU1zBU11BU17BU19BU2GBU2OBU2WBU2XBU2gBU2rBU2xBU21BU27BU3BBU3DBU3KBU3LBU3MBU3OBU3TBU3bBU3kBU3sBU30BU37BU3/BU0HBk0IBk0OBk0XBk0fBk0gBk0nBk0pBk0xBk04Bk0/Bk1BBk1CBk1KBk1SBk1TBk1aBk1fBk1nBk1uBk16Bk2ABk2HBk2QBk2VBk2aBk2fBk2nBk2oBk2vBk23Bk3ABk3HBk3PBk3YBk3gBk3hBk3oBk3zBk36Bk37Bk38Bk3+Bk0FB00HB00IB00OB00QB00XB00dB00lB00sB004B01BB01IB01KB01UB01YB01gB01oB010B017B02DB02HB02OB02PB02QB02SB02aB02bB02gB02mB02xB026B03CB03JB03KB03LB03NB03VB03WB03dB03kB03wB038B00ECE0LCE0MCE0NCE0PCE0WCE0aCE0iCE0jCE0qCE0rCE0sCE0uCE01CE03CE04CE08CE1ECE1MCE1QCE1bCE1fCE1mCE1nCE1oCE1qCE1yCE16CE2BCE2KCE2RCE2SCE2TCE2VCE2dCE2eCE2lCE2mCE2nCE2pCE21CE28CE2+CE3GCE3LCE3TCE3cCE3jCE3kCE3lCE3nCE3sCE3yCE35CE36CE37CE39CE0FCU0NCU0OCU0VCU0cCU0nCU0vCU01CU08CU1ECU1KCU1RCU1TCU1UCU1dCU1lCU1sCU1tCU1uCU1wCU13CU1+CU2GCU2MCU2OCU2SCU2aCU2hCU2lCU2tCU2zCU26CU27CU28CU2+CU3GCU3OCU3WCU3eCU3lCU3uCU32CU39CU0CCk0LCk0SCk0UCk0dCk0lCk0mCk0yCk06Ck1CCk1DCk1KCk1SCk1ZCk1bCk1cCk1jCk1pCk1uCk11Ck18Ck2ECk2ICk2OCk2QCk2YCk2jCk2pCk2rCk2zCk27Ck3DCk3LCk3TCk3bCk3jCk3kCk3sCk31Ck38Ck39Ck3+Ck0AC00HC00IC00JC00LC00TC00UC00bC00iC00kC00sC000C006C008C01DC01FC01MC01TC01bC01mC01tC01zC01+C02GC02LC02TC02bC02kC02qC02sC020C026C02/C03HC03OC03QC03VC03cC03eC03lC03nC03vC03wC030C038C00DDE0EDE0FDE0HDE0SDE0YDE0aDE0iDE0rDE0yDE05DE1BDE1IDE1QDE1XDE1eDE1gDE1hDE1oDE1qDE1xDE15DE2ADE2IDE2MDE2TDE2aDE2bDE2cDE2eDE2mDE2tDE2uDE2vDE2xDE24DE26DE3CDE3KDE3UDE3YDE3eDE3gDE3oDE3wDE32DE38DE3+DE0DDU0KDU0SDU0TDU0eDU0lDU0sDU0uDU01DU03DU07DU1CDU1EDU1LDU1SDU1ZDU1gDU1hDU1iDU1kDU1rDU1yDU1zDU10DU12DU2CDU2KDU2TDU2XDU2fDU2nDU2vDU22DU24DU25DU3EDU3NDU3UDU3dDU3lDU3rDU3vDU33DU37DU0DDk0KDk0RDk0TDk0bDk0kDk0sDk00Dk08Dk09Dk1FDk1QDk1VDk1dDk1pDk11Dk18Dk1+Dk2FDk2NDk2ODk2WDk2cDk2jDk2lDk2mDk2qDk2uDk22Dk23Dk2+Dk3DDk3KDk3ODk3VDk3ZDk3hDk3lDk3tDk3yDk35Dk3/Dk0GD00HD00ID00KD00RD00SD00TD00VD00dD00iD00qD00rD00xD00zD007D00/D01DD01LD01TD01aD01hD01oD01uD013D01+D02AD02ED02MD02ND02RD02XD02eD02pD02wD024D02/D03HD03OD03QD03RD03WD03dD03jD03qD03vD034D00BEE0IEE0QEE0YEE0dEE0oEE0wEE05EE1BEE1JEE1REE1YEE1gEE1nEE1sEE10EE16EE18EE2DEE2LEE2TEE2aEE2jEE2rEE2zEE28EE3EEE3KEE3MEE3TEE3bEE3iEE3nEE3uEE3vEE3wEE3yEE34EE3/EE0HEU0QEU0YEU0ZEU0hEU0lEU0rEU0tEU0zEU06EU1CEU1JEU1OEU1WEU1dEU1hEU1pEU1qEU1vEU10EU18EU2FEU2NEU2YEU2gEU2hEU2oEU2sEU21EU3BEU3JEU3REU3YEU3gEU3oEU3wEU34EU3/EU0BEk0JEk0QEk0YEk0gEk0nEk0rEk0zEk07Ek1DEk1JEk1QEk1REk1SEk1UEk1dEk1lEk1sEk10Ek11Ek18Ek19Ek1+Ek2AEk2MEk2TEk2aEk2bEk2cEk2eEk2nEk2vEk23Ek2+Ek3FEk3NEk3UEk3ZEk3hEk3oEk3tEk3zEk31Ek38Ek0EE00ME00NE00VE00dE00eE00lE00nE00wE008E01EE01KE01ME01RE01VE01dE01lE01tE010E018E02CE02KE02LE02SE02aE02gE02nE02uE02zE027E03CE03HE03PE03XE03fE03gE03oE03pE030E03+E00CFE0KFE0RFE0YFE0aFE0iFE0qFE0zFE08FE1CFE1JFE1QFE1XFE1eFE1nFE1wFE12FE14FE1+FE2GFE2HFE2NFE2WFE2bFE2jFE2rFE2zFE27FE3CFE3KFE3SFE3bFE3iFE3kFE3wFE34FE0BFU0JFU0QFU0UFU0bFU0jFU0kFU0sFU00FU07FU1DFU1HFU1PFU1UFU1bFU1mFU1vFU13FU14FU2AFU2IFU2PFU2TFU2fFU2mFU2sFU2zFU27FU3EFU3KFU3QFU3SFU3aFU3hFU3mFU3tFU3vFU33FU3/FU0AFk0IFk0JFk0NFk0VFk0cFk0lFk0uFk0yFk05Fk07Fk08Fk1EFk1FFk1NFk1VFk1WFk1aFk1fFk1kFk1oFk1uFk11Fk15Fk2BFk2IFk2JFk2KFk2MFk2TFk2VFk2WFk2eFk2lFk2nFk2uFk2wFk24Fk28Fk3DFk3FFk3MFk3OFk3WFk3dFk3fFk3lFk3sFk30Fk38Fk0DF2UoTQgXTRIXTRYXTR8XTScXTS0XTS8XTTYXTToXTUMXTU0XTVEXTVkXTWIXTWsXTXMXTXsXTXwXTYUXTY4XTZgXTZwXTaMXTaQXTaUXTacXTa4XTbAXTbEXTbkXTcAXTckXTdAXTdgXTeAXTeEXTeYXTfAXTfQXTfsXTQAYTQgYTQkYTQ4YTRUYTR0YTR4YTSYYTScYTS8YTTcYTTgYTT8YTUEYTUkYTVAYTVEYTVIYTVQYTVwYTWQYTWkYTXAYTXIYTX4YTYoYTZEYTZkYTaEYTakYTbEYTbkYTboYTcIYTcYYTc4YTdUYTdwYTd0YTd4YTeAYTesYTfEYTfkYTQEZTQkZTQ4ZTRYZTRsZTSMZTSoZTTEZTTkZTT4ZTUYZTU0ZTVQZTVsZTV0ZTWUZTWoZTXEZTXgZTYAZTYcZTY8ZTZYZTZgZTZkZTZ0ZTaQZTaYZTa0ZTbYZTbwZTcQZTcwZTdMZTdsZTeIZTeMZTeQZTeYZTewZTfQZTf8ZTQoaTQ4aTRYaTR4aTSYaTS0aTTQaTT4aTUIaTUcaTU4aTVoaTWUaTW0aTXMaTXoaTYEaTYgaTZEaTZgaTZoaTaIaTasaTbQaTboaTcEaTcIaTcMaTcUaTcwaTc4aTdUaTdYaTdcaTdkaTeEaTecaTe4aTe8aTfAaTfIaTfoaTQEbTQgbTQobTRIbTRMbTRsbTSQbTS0bTTUbTTwbTT0bTT4bTUAbTUkbTVAbTVEbTVIbTVQbTVwbTWQbTWobTXIbTXgbTXobTYEbTYgbTYobTZIbTZobTZsbTaMbTakbTasbTbMbTbgbTb8bTcEbTckbTc8bTdEbTdgbTdobTeMbTesbTfAbTfcbTf4bTf8bTQAcTQIcTQscTRMcTRQcTRkcTSIcTSccTTAcTTgcTT8cTUEcTUocTVEcTVwcTWAcTWccTWkcTXEcTXkcTXocTYIcTYscTZMcTZscTZwcTaUcTawcTa0cTa4cTbAcTbkcTcIcTckcTdAcTdIcTdocTeEcTeMcTescTfQcTfscTf0cTQQdTQYdTQwdTRIdTR0dTSUdTSwdTS0dTS4dTTAdTTYdTUEdTUkdTVEdTVYdTVwdTWMdTWsdTXMdTXodTYUdTZEdTZgdTZkdTZodTZwdTaIdTaQdTa0dTbUdTb0dTb4dTccdTdIdTdgdTdwdTeIdTegdTeodTfEdTfIdTfMdTfUdTfodTQIeTQseTRMeTRseTSIeTSYeTS4eTS8eTTUeTT4eTUYeTUceTU4eTVAeTVgeTV8eTWYeTWgeTWkeTXEeTXkeTXoeTYEeTYYeTY4eTZUeTaEeTaceTa4eTbceTbweTcEeTcYeTc4eTc8eTdYeTd4eTeceTe4eTfYeTf8eTQcfTQgfTQ8fTRofTSEfTSIfTSMfTSUfTSwfTS4fTS8fTTUfTTcfTT4fTUQfTUwfTVMfTV8fTWgfTW8fTXEfTXsfTX8fTYcfTY8fTZsfTaIfTaofTa4fTbUfTbYfTbcfTbkfTcEfTcIfTccfTc0fTdgfTeEfTekfTfAfTfEfTfIfTfQfTfwfTf0fTQQgTQsgTRcgTSMgTSsgTTIgTTMgTTQgTTYgTT0gTUEgTUkgTUogTVEgTVIgTVMgTVUgTVwgTV4gTV8gTWMgTWsgTXMgTXcgTYIgTYYgTY0gTY4gTY8gTZEgTZkgTaEgTaggTbEgTbggTbkgTbogTbwgTcQgTcUgTcwgTc0gTc4gTdAgTdwgTeMgTeUgTe0gTfIgTfogTQMhTQohTQshTQwhTQ4hTRMhTRkhTSAhTSEhTSIhTSQhTSwhTTQhTTUhTTwhTUMhTU4hTVYhTVwhTWMhTWshTXEhTXghTXohTXshTYQhTYwhTZMhTZQhTZUhTZchTZ4hTaUhTa0hTbMhTbUhTbkhTcEhTcghTcwhTdQhTdohTeEhTeIhTeMhTeUhTe0hTfUhTf0hTQUiTQwiTRUiTR0iTSQiTSkiTTIiTTkiTTsiTUQiTUwiTU0iTVkiTWEiTWkiTWoiTXEiTXkiTYAiTYIiTYMiTYoiTZAiTZUiTZwiTaMiTasiTa8iTbUiTbciTb8iTcoiTdAiTdIiTdoiTeIiTeoiTfIiTfoiTQIjTQojTQsjTRMjTRwjTSMjTSQjTSUjTScjTS4jTS8jTTAjTTIjTTojTTsjTUIjTUkjTUsjTVMjTVsjTWEjTWMjTWojTWwjTXMjTXojTYIjTY0jTZQjTZojTaUjTa0jTbIjTbojTcIjTcsjTdEjTdMjTdsjTeEjTeYjTe4jTfUjTfcjTfwjTQMkTQUkTQwkTQ4kTRYkTRckTRskTSMkTSokTSskTSwkTS4kTTkkTT8kTUEkTUkkTVIkTVkkTWAkTWgkTW8kTXckTX4kTYUkTYckTYgkTY8kTZEkTZgkTaAkTackTa8kTbMkTbokTcEkTcIkTcMkTcUkTc0kTdQkTdUkTdYkTdgkTd8kTeEkTekkTfEkTfskTf8kTQUlTQclTQ8lTRclTR0lTSMlTSUlTSolTTElTTklTTolTUUlTUwlTVMlTVUlTVwlTV4lTWIlTWklTWslTXIlTXklTYAlTYclTYglTYklTYslTZIlTZklTZolTZslTZ0lTaklTbElTbolTb4lTcYlTc4lTdYlTd0lTd8lTeAlTeslTfQlTfslTQQmTQwmTRImTRYmTR4mTSImTSomTTEmTTgmTTomTUImTUsmTVMmTVsmTWMmTWQmTWwmTXcmTXwmTYQmTZAmTZwmTaMmTaUmTawmTbQmTbUmTb0mTcMmTcomTcwmTc0mTdEmTdUmTd0mTd4mTeUmTeomTfEmTfUmTfwmTQAnTQgnTQwnTRQnTRknTSAnTSYnTS0nTS4nTS8nTTEnTTgnTTknTTonTTwnTUQnTUknTVEnTVInTVgnTVonTWInTWYnTWonTXInTXonTYEnTYgnTY8nTZUnTZ4nTaUnTacnTasnTbMnTbQnTbgnTb4nTcUnTdAnTdcnTd8nTeYnTe4nTfUnTfcnTfgnTf0nTQQoTQooTREoTRYoTR8oTSgoTS8oTTcoTT8oTUQoTU8oTVcoTWAoTWgoTXAoTXgoTX8oTYcoTY4oTZMoTZsoTaEoTaMoTaooTbIoTbooTcEoTcooTdIoTdooTeMoTesoTfEoTfMoTfooTQIpTQkpTQ4pTRUpTRYpTRcpTRkpTR8pTSYpTS4pTTcpTT8pTUApTUgpTUwpTVIpTVQpTVopTWEpTWkpTXApTXUpTX0pTYQpTYgpTZApTZEpTZYpTZspTaMpTawpTbQpTb8pTccpTcgpTc8pTdMpTdwpTegpTfApTfgpTf8pTQcqTQ8qTRcqTR8qTSYqTSgqTTAqTTcqTT8qTUcqTU4qTVIqTVoqTWIqTWoqTXAqTXcqTXgqTXkqTXsqTYQqTYwqTZMqTZsqTZwqTaMqTaQqTaUqTacqTbMqTboqTcEqTcIqTcMqTcUqTc4qTdYqTd4qTeUqTewqTfQqTfsqTQArTQgrTQ8rTRQrTRorTRwrTSMrTSsrTTMrTTQrTTwrTUQrTUUrTUwrTU4rTVcrTWMrTWsrTXErTXMrTXgrTXwrTYQrTYwrTZQrTZsrTaMrTakrTbErTbIrTbkrTcErTccrTc4rTdUrTdorTeIrTekrTe4rTfYrTf4rTQYsTQcsTQ8sTRAsTRssTSUsTSksTTEsTTgsTT8sTUEsTUksTVEsTVosTWMsTWksTXAsTXcsTX4sTYUsTY4sTZcsTZ0sTZ8sTaUsTa0sTa4sTbQsTb0sTcIsTcosTdIsTdosTeIsTeksTfEsTfksTQItTQktTQstTRctTR8tTSgtTTAtTTctTTstTUItTUotTUstTVMtTVstTWItTWotTW4tTXYtTXstTYItTY0tTZYtTZ4tTZ8tTactTa8tTbYtTbotTcYtTc0tTdMtTdotTeItTestTfEtTfctTfktTQEuTQguTQ0uTRQuTRYuTR4uTSYuTScuTS8uTTAuZShNNC5NPC5NQy5NTC5NVS5NWS5NYC5NYi5NYy5Nay5NbC5NdC5NfC5NfS5NgS5Nhi5Niy5Njy5NlS5NnC5NoC5NqC5Nry5NsC5NsS5Nsy5Nui5NvC5NvS5NxS5NzC5Nzi5N1S5N1y5N3y5N4y5N6i5N7C5N8y5N9S5N/S5NBC9NBi9NDC9NEy9NGy9NIy9NKi9NLy9NOS9NPS9NRi9NTi9NVC9NVi9NXS9NYS9Nai9NdC9NeC9NgC9NiS9Nki9Nmi9Noi9Noy9NrC9NtS9Nvy9Nwy9Nyi9Nyy9NzC9Nzi9N1S9N1y9N2C9N4C9N5y9N8C9N9y9N/y9NBzBNCDBNDTBNFzBNGzBNIjBNJzBNLzBNMDBNNTBNPDBNRDBNRTBNTTBlRz/2uFHgAAAAXXJuDAAAKEsESwxLFUsZSx5LJksxSzlLQUtGS0pLT0tbS2dLbktwS3FLdkt+S4ZLjkuXS55Lo0urS7JLvUvIS85L1kveS+ZL60vzS/hNAAFNBwFNDgFNFgFNGwFNIwFNKgFNMQFNNQFNOgFNQgFNRwFNTgFNVQFNXQFNZAFNbAFNdQFNegFNfgFNgwFNigFNjQFNjgFNkwFNmQFNoQFNowFNpAFNqQFNsAFNuAFNwwFNyQFN0QFN3AFN5gFN6wFN8wFN+wFNAwJNCgJNEQJNHwJNJAJNKwJNNwJNQgJNSgJNUAJNVwJNXgJNZQJNaAJNaQJNbgJNcgJNdwJNfwJNggJNgwJNiAJNiwJNjAJNkQJNlwJNogJNpgJNqwJNtgJNvgJNxAJNzwJN1wJN3gJN4gJN5wJN8AJN+AJN+wJN/AJNAQNNBANNBQNNCgNNEgNNHQNNIANNIQNNJgNNMQNNMwNNNANNOQNNQQNNRwNNTwNNUgNNVwNNXgNNYgNNZwNNbwNNeANNegNNewNNgANNgwNNiANNkANNlQNNmQNNngNNpgNNqQNNrgNNsgNNtwNNugNNuwNNwANNyANNzQNN1ANN3wNN4gNN4wNN6ANN8QNN9gNN+QNN+gNN/wNNBARNBwRNCARNDQRNFQRNGQRNHgRNIQRNIgRNJwRNLgRNOARNPQRNQQRNRgRNTgRNVwRNXwRNYgRNYwRNaARNcARNeQRNfARNfQRNggRNjQRNkARNkQRNlgRNmQRNmgRNnwRNpgRNqgRNrwRNtwRNuwRNwARNyARNywRNzARN0QRN1QRN2gRN3gRN4wRN6QRN7wRN+gRNAgVNDQVNEwVNHgVNJgVNKAVNKQVNLgVNMwVNOQVNQAVNQgVNQwVNSAVNUAVNVwVNYgVNbgVNeQVNfAVNgQVNhAVNhQVNigVNjAVNjQVNkgVNmwVNngVNnwVNpAVNrwVNtAVNuQVNvwVNwgVNxwVN0gVN1wVN3wVN4gVN4wVN6AVN8AVN+AVN/gVNAwZNDAZNEgZNFQZNFgZNGwZNJAZNKAZNLQZNNQZNPAZNRgZNTgZNVwZNXgZNYwZNZQZNZgZNawZNcgZNfgZNhAZNiwZNjgZNjwZNlAZNmQZNngZNowZNrAZNswZNuwZNvgZNvwZNxAZNywZNzQZNzgZN0wZN1gZN1wZN3AZN5QZN7AZN9wZNAgdNDAdNDwdNFAdNGwdNIQdNKQdNMAdNPAdNPwdNQAdNRQdNSQdNTgdNXAdNZAdNZgdNZwdNbAdNeAdNfwdNgQdNggdNhgdNiwdNlgdNnwdNpAdNqgdNtQdNuAdNuQdNvgdNxgdN0QdN2gdN4QdN6AdN9AdNAAhNAghNAwhNCAhNEwhNGQhNHghNJwhNMghNOwhNQAhNSAhNTwhNVAhNXghNYwhNbghNcAhNcQhNdghNfghNhQhNiAhNiQhNjghNmQhNoghNrQhNuQhNvQhNwghNxAhNxQhNyghNzwhN1whN2ghN2whN4AhN6whN8AhN9ghNAQlNAwlNBAlNCQlNEglNGQlNIAlNKwlNMwlNOQlNQAlNSAlNTglNWAlNWwlNXAlNYQlNaQlNdAlNewlNgglNiglNjQlNkQlNlglNnglNpAlNqQlNsQlNtwlNwglNyglN0glN2glN3AlN3QlN4glN6QlN7AlN7QlN8glN+glNAQpNBgpNCQpNCgpNDwpNEwpNGApNGwpNHApNIQpNKgpNNgpNPgpNRwpNTgpNVgpNYApNZwpNbQpNcgpNeQpNgApNhwpNjApNjwpNlApNnApNpwpNqgpNrwpNsQpNsgpNtwpNvwpNxwpNyQpNygpNzwpN1wpN2QpN2gpN3wpN6ApN8ApN8wpN9ApN+QpNBAtNDwtNGAtNHwtNIwtNKAtNMAtNMgtNMwtNOAtNOwtNQAtNRAtNSQtNUAtNVwtNWQtNWgtNXwtNagtNcQtNdwtNggtNigtNjwtNkQtNkgtNlwtNnwtNogtNowtNqAtNqwtNsAtNuAtNvgtNwwtNywtNzwtN1AtN2QtN3QtN4gtN5gtN6wtN8wtN+AtNAAxNCwxNFgxNGQxNHgxNJgxNKQxNKgxNLwxNNgxNPQxNRQxNTAxNVAxNWwxNZQxNaQxNbgxNdQxNfQxNhAxNhgxNhwxNiwxNkAxNlwxNogxNqgxNtQxNuQxNvgxNxgxNzgxN3AxN3wxN5AxN7AxN9AxN+gxN/QxNAg1NBw1NDg1NFw1NIg1NKQ1NLQ1NMg1NNg1NOg1NPw1NQw1NSA1NTw1NVg1NXQ1NaA1Nbw1Neg1Nhg1NiA1NiQ1Njg1NkQ1Nkg1Nlg1Nmw1NnQ1Nng1Now1Nqw1Nsw1NvQ1NyA1Nyw1NzA1N0Q1N2A1N2w1N3A1N4Q1N4w1N5A1N6Q1N7g1N8w1N+g1N/w1NBw5NDg5NEg5NFw5NGQ5NGg5NHw5NIg5NIw5NKA5NMA5NMg5NMw5NOA5NQQ5NSQ5NVA5NWQ5NYQ5NbQ5NeQ5NfQ5Ngg5NiQ5Nkg5NlA5NlQ5Nmg5NoA5NqQ5NrQ5Nsg5Nuw5Nwg5Nxw5NzQ5N0g5N2A5N3Q5N5A5N6Q5N8Q5N9g5N/Q5NAw9NDg9NGQ9NIQ9NJg9NLw9NMg9NNw9NPg9NQg9NRw9NSQ9NSg9NTw9NVw9NXg9NZQ9NbA9Ncg9NdQ9Ndg9New9Nfw9Ngw9NiA9NkA9NlQ9Nmw9Nog9NrQ9NtA9NvA9Nww9Nyw9N1Q9N2g9N4Q9N5w9N7g9N8w9N9g9N9w9N/A9N/w9NABBNBRBNDBBNDhBNDxBNFBBNFhBNFxBNHBBNIRBNLBBNLhBNLxBNNBBNNxBNOBBNPRBNPxBNQBBNRRBNRxBNSBBNTRBNVRBNXBBNZBBNaxBNcBBNeBBNexBNgBBNhxBNjxBNlxBNnhBNoRBNohBNpxBNqRBNqhBNrxBNtxBNuhBNuxBNwBBNyBBNyxBN0BBN1xBN3xBN5hBN6xBN9hBN/BBNAxFNCxFNDhFNDxFNFBFNHRFNJBFNKRFNLBFNMRFNNxFNPhFNQBFNQRFNRhFNTRFNUhFNWhFNYBFNZRFNbhFNcxFNeBFNgBFNgxFNhBFNiRFNkRFNnBFNpRFNqxFNsBFNsxFNtBFNuRFNxRFNxxFNyBFNzRFN1RFN3BFN5BFN7BFN7hFN7xFN9BFN/BFNABJNBRJNDRJNFBJNFhJNFxJNHBJNJBJNKhJNLxJNNxJNORJNOhJNPxJNRxJNTRJNWBJNWxJNXBJNYRJNaRJNcBJNeRJNhBJNkBJNlxJNohJNpRJNphJNqxJNrRJNrhJNsxJNuxJNwhJNyRJN0RJN2BJN3RJN5RJN7BJN8RJN9BJN+RJNABNNCBNNERNNExNNFBNNGRNNIhNNJhNNKxNNLhNNLxNNNBNNQBNNSBNNSxNNUBNNVBNNWRNNYRNNYxNNZBNNaRNNaxNNbBNNcRNNeBNNgBNNhhNNjxNNlhNNnhNNpBNNqxNNshNNtxNNvxNNxhNNyxNN0xNN2xNN5BNN7RNN+BNNBhRNCBRNCRRNDhRNFRRNGRRNHhRNIBRNIRRNJhRNKBRNKRRNLhRNMRRNMhRNNxRNOhRNOxRNQBRNRhRNTRRNVBRNWxRNYhRNZRRNZhRNaxRNbhRNbxRNdBRNdxRNfBRNghRNixRNkRRNlBRNlRRNmhRNnxRNpxRNrxRNsRRNshRNtxRNvxRNxhRNzhRN1hRN2RRN2hRN3xRN4xRN6BRN9BRN/BRN/xRNABVNBRVNDRVNExVNGBVNHxVNKBVNMBVNOBVNPxVNQRVNQhVNRhVNSxVNUxVNWBVNXxVNahVNbRVNbhVNcxVNfBVNhBVNjBVNkhVNlxVNoxVNqhVNsBVNtxVNvxVNwhVNwxVNyBVNzhVN0RVN1hVN3hVN5RVN6hVN7hVN8xVN9RVN9hVN+xVNBBZNDBZNERZNGRZNIBZNIxZNJBZNKRZNLBZlKE0tFk0xFk02Fk1AFk1JFk1RFk1ZFk1eFk1jFk1nFk1sFk1yFk14Fk19Fk2FFk2QFk2aFk2iFk2mFk2rFk2vFk20Fk27Fk3AFk3EFk3JFk3NFk3SFk3aFk3eFk3jFk3pFk3wFk3yFk3zFk34Fk0AF00HF00MF00aF00dF00eF00jF00lF00mF00rF00uF00zF005F00+F01BF01CF01HF01VF01dF01gF01hF01mF01pF01qF01vF013F02AF02DF02EF02JF02MF02NF02SF02gF02rF021F023F024F029F03EF03HF03IF03NF03UF03cF03lF03qF034F03/F00EGE0NGE0SGE0ZGE0iGE0rGE0zGE08GE1AGE1FGE1NGE1YGE1gGE1oGE1tGE1xGE12GE2CGE2OGE2VGE2XGE2YGE2dGE2lGE2tGE21GE2+GE3FGE3KGE3SGE3ZGE3kGE3vGE31GE39GE0FGU0NGU0SGU0aGU0fGU0nGU0uGU01GU09GU1CGU1KGU1RGU1YGU1cGU1hGU1pGU1uGU11GU18GU2EGU2LGU2TGU2cGU2hGU2lGU2qGU2xGU20GU21GU26GU3AGU3IGU3KGU3LGU3QGU3XGU3fGU3qGU3wGU34GU0DGk0NGk0SGk0aGk0iGk0qGk0xGk04Gk1GGk1LGk1SGk1eGk1pGk1xGk13Gk1+Gk2FGk2MGk2PGk2QGk2VGk2ZGk2eGk2mGk2pGk2qGk2vGk2yGk2zGk24Gk2+Gk3JGk3NGk3SGk3dGk3lGk3rGk32Gk3+Gk0FG00JG00OG00XG00fG00iG00jG00oG00rG00sG00xG005G01EG01HG01IG01NG01YG01aG01bG01gG01oG01uG012G015G01+G02FG02JG02OG02WG02fG02hG02iG02nG02qG02vG023G028G03AG03FG03NG03QG03VG03ZG03eG03hG03iG03nG03vG030G037G00GHE0JHE0KHE0PHE0YHE0dHE0gHE0hHE0mHE0rHE0uHE0vHE00HE08HE1AHE1FHE1IHE1JHE1OHE1VHE1fHE1kHE1oHE1tHE11HE1+HE2GHE2JHE2KHE2PHE2XHE2gHE2jHE2kHE2pHE20HE23HE24HE29HE3AHE3BHE3GHE3NHE3RHE3WHE3eHE3iHE3nHE3vHE3yHE3zHE34HE38HE0BHU0FHU0KHU0QHU0WHU0hHU0pHU00HU06HU1FHU1NHU1PHU1QHU1VHU1aHU1gHU1nHU1pHU1qHU1vHU13HU1+HU2JHU2VHU2gHU2jHU2oHU2rHU2sHU2xHU2zHU20HU25HU3CHU3FHU3GHU3LHU3WHU3bHU3gHU3mHU3pHU3uHU35HU3+HU0GHk0JHk0KHk0PHk0XHk0fHk0lHk0qHk0zHk05Hk08Hk09Hk1CHk1LHk1PHk1UHk1cHk1jHk1tHk11Hk1+Hk2FHk2KHk2MHk2NHk2SHk2ZHk2lHk2rHk2yHk21Hk22Hk27Hk3AHk3FHk3KHk3THk3aHk3iHk3lHk3mHk3rHk3yHk30Hk31Hk36Hk39Hk3+Hk0DH00MH00TH00eH00pH00zH002H007H01CH01IH01QH01XH01jH01mH01nH01sH01wH011H02DH02LH02NH02OH02TH02fH02mH02oH02pH02tH02yH029H03GH03LH03RH03cH03fH03gH03lH03tH034H00BIE0IIE0PIE0bIE0nIE0pIE0qIE0vIE06IE1AIE1FIE1OIE1ZIE1iIE1nIE1vIE12IE17IE2FIE2KIE2VIE2XIE2YIE2dIE2lIE2sIE2vIE2wIE21IE3AIE3JIE3UIE3gIE3kIE3pIE3rIE3sIE3xIE32IE3+IE0BIU0CIU0HIU0SIU0XIU0dIU0oIU0qIU0rIU0wIU05IU1AIU1HIU1SIU1aIU1gIU1nIU1vIU11IU1/IU2CIU2DIU2IIU2QIU2bIU2iIU2pIU2xIU20IU24IU29IU3FIU3LIU3QIU3YIU3eIU3pIU3xIU35IU0BIk0DIk0EIk0JIk0QIk0TIk0UIk0ZIk0hIk0oIk0tIk0wIk0xIk02Ik06Ik0/Ik1CIk1DIk1IIk1RIk1dIk1lIk1uIk11Ik19Ik2HIk2OIk2UIk2ZIk2gIk2nIk2uIk2zIk22Ik27Ik3DIk3OIk3RIk3WIk3YIk3ZIk3eIk3mIk3uIk3wIk3xIk32Ik3+Ik0AI00BI00GI00PI00XI00aI00bI00gI00rI002I00/I01GI01KI01PI01XI01ZI01aI01fI01iI01nI01rI01wI013I01+I02AI02BI02GI02RI02YI02eI02pI02xI022I024I025I02+I03GI03JI03KI03PI03SI03XI03fI03lI03qI03yI032I037I00AJE0EJE0JJE0NJE0SJE0aJE0fJE0nJE0yJE09JE1AJE1FJE1NJE1QJE1RJE1WJE1dJE1kJE1sJE1zJE17JE2CJE2MJE2QJE2VJE2cJE2kJE2rJE2tJE2uJE2yJE23JE2+JE3JJE3RJE3cJE3gJE3lJE3tJE31JE0DJU0GJU0LJU0TJU0bJU0hJU0kJU0pJU0uJU01JU0+JU1JJU1QJU1UJU1ZJU1dJU1hJU1mJU1qJU1vJU12JU19JU2EJU2PJU2WJU2hJU2tJU2vJU2wJU21JU24JU25JU29JU3CJU3EJU3FJU3KJU3SJU3aJU3kJU3vJU3yJU3zJU34JU3/JU0CJk0DJk0IJk0KJk0LJk0QJk0VJk0aJk0hJk0mJk0uJk01Jk05Jk0+Jk1AJk1BJk1GJk1JJk1KJk1PJk1XJk1ZJk1aJk1fJk1oJk1wJk17Jk2AJk2IJk2UJk2gJk2kJk2pJk2wJk25Jk27Jk28Jk3BJk3HJk3QJk3UJk3ZJk3iJk3pJk3uJk30Jk35Jk3/Jk0EJ00LJ00QJ00YJ00dJ00kJ00qJ001J01AJ01IJ01NJ01WJ01ZJ01eJ01lJ01pJ01uJ01wJ01xJ012J01+J02FJ02MJ02TJ02ZJ02cJ02dJ02iJ02mJ02qJ02vJ023J028J03CJ03JJ03UJ03bJ03jJ03qJ03yJ038J00BKE0IKE0OKE0VKE0aKE0dKE0eKE0jKE0mKE0nKE0sKE0zKE01KE02KE07KE09KE0+KE1DKE1IKE1TKE1VKE1WKE1bKE1eKE1fKE1kKE1mKE1nKE1sKE1uKE1vKE10KE18KE2DKE2LKE2SKE2XKE2fKE2iKE2nKE2uKE22KE2+KE3FKE3IKE3JKE3OKE3QKE3RKE3WKE3eKE3hKE3iKE3nKE3vKE3yKE33KE3+KE0GKU0NKU0SKU0dKU0jKU0qKU0yKU01KU02KU07KU1EKU1LKU1QKU1TKU1YKU1eKU1lKU1nKU1oKU1tKU10KU15KU2BKU2HKU2MKU2VKU2aKU2fKU2nKU2qKU2rKU2wKU24KU3DKU3MKU3SKU3XKU3aKU3bKU3gKU3sKU3uKU3vKU30KU38KU0DKk0LKk0TKk0VKk0WKk0bKk0jKk0nKk0sKk00Kk07Kk09Kk0+Kk1DKk1LKk1RKk1WKk1eKk1gKk1hKk1mKk1uKk10Kk1/Kk2CKk2DKk2IKk2QKk2XKk2gKk2rKk23Kk2+Kk3JKk3MKk3NKk3SKk3UKk3VKk3aKk3iKk3pKk3wKk34Kk3/Kk0EK00MK00TK00YK00bK00gK00nK00vK004K006K007K01AK01JK01NK01SK01VK01WK01bK01nK01vK01yK013K017K02AK02IK02KK02LK02QK02SK02TK02YK02fK02nK02tK022K029K03FK03LK03SK03ZK03eK03mK03tK03yK036K00CLE0LLE0ULE0fLE0tLE0vLE0wLE01LE08LE1ALE1FLE1HLE1ILE1NLE1PLE1QLE1VLE1YLE1ZLE1eLE1hLE1iLE1nLE1tLGUoTXQsTXssTYIsTYksTYwsTY0sTZIsTZUsTZYsTZssTZ4sTaMsTaksTbIsTbgsTbssTbwsTcEsTcYsTc4sTdYsTdgsTdksTd4sTeYsTe0sTfUsTf0sTQAtTQEtTQYtTQotTQ8tTRstTSMtTSYtTSctTSwtTTQtTTotTT8tTUYtTU8tTVctTV8tTWYtTWgtTWktTW0tTXItTXotTX8tTYYtTZEtTZQtTZUtTZotTaMtTastTbMtTbktTb4tTcotTdEtTdctTd4tTeYtTektTeotTe8tTfUtTfgtTf0tTQUuTQwuTREuTRUuTRouTRwuTR0uTSIuTSsuTTMuTTguTUAuTUcuTUouTUsuTVAuTVMuTVQuTVguTV0uTWcuTXAuTXguTYAuTYUuTYouTY4uTZMuTZkuTZ8uTaQuTawuTbcuTcEuTckuTc0uTdIuTdYuTdsuTeIuTecuTesuTfAuTfQuTfkuTQEvTQUvTQovTRAvTRcvTRkvTRovTR8vTScvTS4vTTMvTUEvTUQvTUUvTUovTUwvTU0vTVIvTVUvTVovTWAvTWUvTWgvTWkvTW4vTXwvTYQvTYcvTYgvTY0vTZAvTZEvTZYvTZ4vTacvTaovTasvTbAvTbMvTbQvTbkvTccvTdIvTdwvTd4vTd8vTeQvTesvTe4vTe8vTfQvTfsvTQMwTQwwTREwTR8wTSYwTSswTTQwTTkwTUAwTUkwZUc/91wpAAAAAF1ybwwAAChLVUthS8lNUAFNlAFNxAFNBQJNMQJNSwJNkgJNvwJNQgNNKQRNoQRN5ARN6gRNDgVNNAVNaAVNsAVN+gVNDQZNeAZNfwZNxgZNHAdNKwdNNgdNcgdN7gdN+gdNgAhNswhN8QhNFAlNGwlNNAlNOwlNSQlNdglNsglN5AlN/AlNMApNSQpNaApNewpNbAtNcgtNuQtNOAxNfwxNkgxN9QxNJA1NUQ1NgA1N6g1NZw5Ncw5Nmw5NyQ5N1A5N/g5NWQ9NZw9NbQ9Nlg9NnQ9Nrw9Nvg9N4g9N9xBNMhFNXBFNvxFNJhJNSBJNaxJNihJN5xJNOhNNgRNNnxNNwRNNEBRNQRRNSBRNVhRNXRRNfRRNjBRN7hRNOhVNnRVNqxVNyRVN4BVNbRZN5BZNFBhNfBhNiBhN8BhNdxlNuxlN6xlNLBpNWBpNchpNuRpN5hpNaRtNUBxNyBxNCx1NER1NNR1NWx1Njx1N1x1NIR5NNB5Nnx5Nph5N7R5NQx9NUh9NXR9NmR9NFSBNISBNpyBN2iBNGCFNOyFNQiFNWyFNYiFNcCFNnSFN2SFNCyJNIyJNVyJNcCJNjyJNoiJNkyNNmSNN4CNNXyRNpiRNuSRNHCVNSyVNeCVNpyVNESZNjiZNmiZNwiZN8CZN+yZNJSdNgCdNjidNlCdNvSdNxCdN1idN5SdNCShNHilNWSlNgylN5ilNTSpNbypNkipNsSpNDitNYStNqCtNxitN6CtNNyxNaCxNbyxNfSxNhCxNpCxNsyxNFS1NYS1NxC1N0i1N8C1NBy5NlC5NCy9NOzBlRz/5wo9gAAAAXXJwDAAAKEsCSwpLE0sXSxxLJEssSy9LN0s/S0RLSEtNS1BLVktZS1xLYktlS2xLdEt8S4RLjEuVS51LoUupS7BLuEu7S75LxkvMS9RL3EvkS+lL8Uv2S/5NBQFNDAFNFAFNGQFNIQFNKAFNLwFNMwFNOAFNQAFNRQFNTAFNUwFNWwFNYgFNagFNbQFNdAFNeAFNfAFNgQFNiAFNkQFNlwFNnwFNpwFNrgFNtgFNvgFNwQFNxwFNzwFN0gFN2gFN3QFN5QFN6QFN8QFN+QFNAQJNCAJNDwJNEgJNFAJNFQJNHQJNIgJNKQJNLAJNMgJNNQJNOAJNQAJNSAJNTgJNVQJNXAJNYwJNbAJNcAJNdQJNfQJNhgJNjwJNlQJNnQJNoAJNpAJNqQJNsQJNtAJNvAJNwgJNygJNzQJN1QJN3AJN4AJN5QJN7gJN9gJN/wJNCANNEANNGANNGwNNJANNLANNLwNNNwNNPwNNRQNNTQNNUANNVQNNXANNYANNZQNNbQNNdgNNfgNNgQNNhgNNjgNNkwNNlwNNnANNpANNpwNNrANNsANNtQNNvgNNxgNNywNN0gNN2gNN3QNN5gNN7wNN9ANN/QNNAgRNCwRNEwRNFwRNHARNJQRNLARNLwRNNwRNOwRNPwRNRARNTARNVQRNXQRNZgRNbgRNdwRNgARNiARNiwRNlARNnQRNpARNqARNrQRNtQRNuQRNvgRNxgRNzwRN0wRN2ARN3ARN4QRN5wRN7QRN8ARN+ARNAAVNCAVNCwVNEQVNFAVNHAVNJAVNLAVNMQVNNwVNPgVNRgVNTgVNVQVNWAVNYAVNYwVNaQVNbAVNdAVNdwVNegVNfwVNiAVNkAVNmQVNogVNpQVNrQVNswVNtwVNvQVNwAVNxQVNzQVN0AVN1QVN3QVN5gVN7gVN9gVN/QVNAQZNCgZNEAZNGQZNIgZNJgZNKwZNMwZNOgZNPQZNRAZNTAZNVQZNXAZNYQZNaQZNcAZNcwZNeQZNfAZNggZNiQZNkgZNlwZNnAZNoQZNqgZNsQZNuQZNwgZNyQZN0QZN2gZN4wZN6gZN7QZN9QZN/QZNAAdNAwdNCgdNDQdNEgdNGQdNHwdNJwdNLgdNMQdNNwdNOgdNQwdNRwdNTAdNTwdNUQdNUgdNWgdNYgdNagdNbQdNcwdNdgdNfQdNhQdNiQdNkQdNlAdNnQdNogdNqAdNqwdNswdNvAdNxAdNzAdNzwdN2AdN3wdN5gdN6QdN7wdN8gdN9QdN+wdN/gdNBghNDghNEQhNGAhNHAhNJQhNLQhNMAhNMwhNOghNPghNRghNTghNUghNVQhNXQhNYQhNaQhNbAhNdAhNfAhNgwhNjAhNlAhNlwhNoAhNqAhNqwhNrghNtAhNtwhNuwhNwAhNyAhNzQhN1QhN3ghN5ghN6QhN7ghN9AhN/AhN/whNBwlNEAlNFwlNHglNIQlNKQlNMQlNNwlNPglNRglNTAlNTwlNVglNXwlNZwlNbwlNcglNeQlNgAlNiAlNiwlNkAlNlAlNnAlNowlNpwlNrwlNtQlNvQlNwAlNyAlN0AlN2AlN4AlN5wlN8AlN+AlN/wlNBApNDQpNEQpNFgpNHwpNKApNKwpNMQpNNApNPApNRQpNTApNVApNVwpNXgpNZQpNawpNcApNdwpNfgpNhgpNigpNjQpNkgpNmgpNnQpNpQpNqApNrQpNtQpNvQpNxQpNzQpN1QpN3QpN5gpN7gpN9wpN/wpNAgtNCgtNDQtNFgtNHQtNIQtNJgtNLgtNNgtNOQtNPgtNQgtNRwtNTgtNVQtNXQtNYAtNaAtNbwtNdQtNeAtNgAtNiAtNjQtNlQtNnQtNpgtNqQtNrgtNtgtNvAtNwQtNyQtNzQtN0gtN1wtN2wtN4AtN5AtN6QtN8gtN9gtN/gtNBgxNCQxNDAxNFAxNFwxNHAxNJAxNLQxNNAxNOwxNQwxNSgxNUgxNWQxNXAxNYwxNZwxNbAxNcwxNewxNggxNigxNjgxNlQxNnQxNoAxNqAxNsAxNswxNtwxNvAxNxAxNzAxNzwxN0QxN0gxN2gxN3QxN4gxN6gxN8gxN+AxN+wxNAA1NBQ1NDA1NFQ1NGA1NIA1NJw1NKw1NMA1NNA1NOQ1NPQ1NQQ1NRg1NTQ1NVA1NWw1NYw1NZg1NbQ1NdQ1NeA1New1NgQ1NhA1NjA1NlQ1NmQ1NoQ1NqQ1NsQ1NtA1Nuw1Nvg1Nxg1Nzw1N1g1N3w1N5w1N7Q1N8Q1N+Q1N/Q1NBQ5NDA5NEA5NFQ5NHQ5NJg5NLg5NNg5NPw5NRw5NSg5NUg5NVw5NXw5NYg5NaA5Naw5Nbg5NdA5Ndw5New5NgA5Nhw5NkA5NmA5Nng5NoQ5NqA5NrA5NsA5NuQ5NwA5NxQ5NzA5N0A5N1w5N2w5N4w5N5w5N7w5N9A5N+w5NAQ9NCQ9NDA9NFA9NFw9NHw9NJA9NLQ9NMA9NNQ9NPQ9NQQ9NRQ9NTQ9NVQ9NXA9NYw9Nag9NcA9NeQ9NfQ9Ngg9Nhg9Njw9Nkw9NmQ9NoA9Now9Nqw9Nsg9Nug9NwQ9NyQ9NzA9N0w9N2A9N3w9N5Q9N7A9N8Q9N+g9NAxBNChBNEhBNGhBNHxBNIhBNKhBNMhBNOxBNQxBNSxBNUxBNWhBNYhBNaRBNbhBNdhBNeRBNfhBNhRBNjRBNlRBNnBBNpRBNrRBNtRBNvhBNxhBNyRBNzhBN1RBN3RBN5BBN6RBN8RBN9BBN+hBNARFNCRFNEhFNGxFNIxFNJxFNKhFNLxFNNRFNPBFNRBFNSxFNUBFNWBFNXxFNYxFNbBFNcRFNdhFNfhFNhxFNjxFNkhFNmhFNoxFNqhFNrhFNtxFNuhFNwBFNwxFNyxFN0xFN2hFN4hFN6hFN8hFN+hFN/hFNAxJNCxJNEhJNGhJNIhJNKRJNLRJNNRJNPRJNRRJNSxJNUxJNVhJNXxJNZxJNbhJNdxJNfxJNghJNhRJNixJNjhJNlRJNnRJNoBJNqRJNsRJNuRJNwBJNxxJNzxJN1hJN2xJN4xJN6hJN7xJN8hJN9xJN/hJNBhNNDxNNFxNNIBNNJBNNKRNNMhNNNRNNOxNNPhNNRhNNSRNNThNNUxNNVxNNXxNNZxNNbxNNdhNNfhNNhBNNjRNNlBNNnBNNohNNqRNNsBNNtRNNvRNNxBNNyRNN0RNN2RNN4hNN6xNN7hNN9hNN+RNN+xNN/BNNBBRNDBRNExRNFxRNHBRNJBRNLBRNNRRNPhRNRBRNSxRNUhRNWRRNYBRNaRRNchRNdRRNehRNgBRNiRRNjxRNmBRNnRRNpRRNrRRNtRRNvRRNxBRNzBRN1BRN3RRN4RRN5hRN6RRN7xRN8hRN+hRNAxVNCxVNEhVNFhVNHRVNJhVNLhVNNhVNPRVNRRVNSRVNURVNVhVNXRVNYBVNaBVNcRVNehVNghVNihVNkRVNlRVNmBVNnhVNoRVNqBVNrhVNtRVNvRVNxhVNzBVNzxVN1BVN3BVN4xVN6BVN7BVN8RVN+RVNAhZNCxZNDxZNFxZNHhZNJxZNMBZNNBZNNxZNPhZNRxZNTxZNWBZNXBZNYRZNZhZNahZNcBZNdxZNexZNgxZNixZNjhZNkRZNmBZNoBZNpBZNqRZNrRZNshZNuhZNvhZNwhZNxxZNyxZN0BZN2BZN3BZN4RZN5xZN7hZN9hZN/hZNBRdNChdNDRdNDxdNEBdNGBdNIRdNKRdNLBdNMRdNOBdNPBdNRRdNSBdNShdNSxdNUxdNWxdNZBdNbRdNdRdNfhdNhxdNkBdNkxdNlRdNlhdNnhdNphdNqRdNrBdNsxdNuxdNwhdNyxdN0hdN2hdN4xdN6BdN6xdN7RdN7hdN9hdN/RdNAhhNCxhNEBhNFxhNKRhNMRhNOhhNPhhNQxhNSxhNUxhNVhhNXhhNZhhNaxhNbxhNdBhNdxhNfRhNgBhNgxhlKE2JGE2MGE2TGE2bGE2jGE2rGE2zGE28GE3EGE3IGE3QGE3XGE3fGE3iGE3lGE3tGE3zGE37GE0DGU0LGU0QGU0YGU0dGU0lGU0sGU0zGU07GU1AGU1IGU1PGU1WGU1aGU1fGU1nGU1sGU1zGU16GU2CGU2JGU2RGU2UGU2bGU2fGU2jGU2oGU2vGU24GU2+GU3GGU3OGU3VGU3dGU3lGU3oGU3uGU32GU35GU0BGk0EGk0MGk0QGk0YGk0gGk0oGk0vGk02Gk05Gk07Gk08Gk1EGk1JGk1QGk1TGk1ZGk1cGk1fGk1nGk1vGk11Gk18Gk2DGk2KGk2TGk2XGk2cGk2kGk2tGk22Gk28Gk3EGk3HGk3LGk3QGk3YGk3bGk3jGk3pGk3xGk30Gk38Gk0DG00HG00MG00VG00dG00mG00vG003G00/G01CG01LG01TG01WG01eG01mG01sG010G013G018G02DG02HG02MG02UG02dG02lG02oG02tG021G026G02+G03DG03LG03OG03TG03XG03cG03lG03tG03yG035G00BHE0EHE0NHE0WHE0bHE0kHE0pHE0yHE06HE0+HE1DHE1MHE1THE1WHE1eHE1iHE1mHE1rHE1zHE18HE2EHE2NHE2VHE2eHE2nHE2vHE2yHE27HE3EHE3LHE3PHE3UHE3cHE3gHE3lHE3tHE32HE36HE3/HE0DHU0IHU0OHU0UHU0XHU0fHU0nHU0vHU0yHU04HU07HU1DHU1LHU1THU1YHU1eHU1lHU1tHU11HU18HU1/HU2HHU2KHU2QHU2THU2bHU2eHU2hHU2mHU2vHU23HU3AHU3JHU3MHU3UHU3aHU3eHU3kHU3nHU3sHU30HU33HU38HU0EHk0NHk0VHk0dHk0kHk0oHk0xHk03Hk1AHk1JHk1NHk1SHk1aHk1hHk1kHk1rHk1zHk18Hk2DHk2IHk2QHk2XHk2aHk2gHk2jHk2pHk2wHk25Hk2+Hk3DHk3IHk3RHk3YHk3gHk3pHk3wHk34Hk0BH00KH00RH00UH00cH00kH00nH00qH00xH000H005H01AH01GH01OH01VH01YH01eH01hH01qH01uH01zH012H014H015H02BH02JH02RH02UH02aH02dH02kH02sH02wH024H027H03EH03JH03PH03SH03aH03jH03rH03zH032H03/H00GIE0NIE0QIE0WIE0ZIE0cIE0iIE0lIE0tIE01IE04IE0/IE1DIE1MIE1UIE1XIE1aIE1hIE1lIE1tIE11IE15IE18IE2EIE2IIE2QIE2TIE2bIE2jIE2qIE2zIE27IE2+IE3HIE3PIE3SIE3VIE3bIE3eIE3iIE3nIE3vIE30IE38IE0FIU0NIU0QIU0VIU0bIU0jIU0mIU0uIU03IU0+IU1FIU1IIU1QIU1YIU1eIU1lIU1tIU1zIU12IU19IU2GIU2OIU2WIU2ZIU2gIU2nIU2vIU2yIU23IU27IU3DIU3KIU3OIU3WIU3cIU3kIU3nIU3vIU33IU3/IU0HIk0OIk0XIk0fIk0mIk0rIk00Ik04Ik09Ik1GIk1PIk1SIk1YIk1bIk1jIk1sIk1zIk17Ik1+Ik2FIk2MIk2SIk2XIk2eIk2lIk2tIk2xIk20Ik25Ik3BIk3EIk3MIk3PIk3UIk3cIk3kIk3sIk30Ik38Ik0EI00NI00VI00eI00mI00pI00xI000I009I01EI01II01NI01VI01dI01gI01lI01pI01uI011I018I02EI02HI02PI02WI02cI02fI02nI02vI020I028I03EI03NI03QI03VI03dI03jI03oI03wI030I035I03+I00CJE0HJE0LJE0QJE0ZJE0dJE0lJE0tJE0wJE0zJE07JE0+JE1DJE1LJE1UJE1bJE1iJE1qJE1xJE15JE2AJE2DJE2KJE2OJE2TJE2aJE2iJE2pJE2xJE21JE28JE3EJE3HJE3PJE3XJE3aJE3eJE3jJE3rJE3zJE32JE34JE35JE0BJU0EJU0JJU0RJU0ZJU0fJU0iJU0nJU0sJU0zJU08JU0/JU1HJU1OJU1SJU1XJU1bJU1gJU1kJU1oJU1tJU10JU17JU2CJU2KJU2NJU2UJU2cJU2fJU2iJU2oJU2rJU2zJU28JU3AJU3IJU3QJU3YJU3bJU3iJU3lJU3tJU32JU39JU0GJk0OJk0UJk0YJk0gJk0kJk0sJk0zJk03Jk08Jk1EJk1NJk1VJk1dJk1mJk1uJk1xJk15Jk1+Jk2GJk2JJk2PJk2SJk2VJk2bJk2eJk2iJk2nJk2uJk23Jk2/Jk3FJk3IJk3PJk3TJk3XJk3gJk3nJk3sJk3zJk33Jk3+Jk0CJ00KJ00OJ00WJ00bJ00iJ00oJ00wJ00zJ007J00+J01GJ01LJ01UJ01XJ01cJ01kJ01oJ01sJ010J018J02DJ02KJ02RJ02XJ02gJ02kJ02pJ02tJ022J026J03AJ03HJ03KJ03SJ03ZJ03hJ03oJ03wJ03zJ036J03/J00GKE0MKE0TKE0YKE0hKE0qKE0xKE05KE1BKE1GKE1JKE1RKE1ZKE1iKE1qKE1yKE16KE2BKE2JKE2QKE2VKE2dKE2gKE2lKE2sKE20KE28KE3DKE3MKE3UKE3cKE3lKE3tKE3wKE31KE38KE0EKU0LKU0QKU0YKU0bKU0hKU0oKU0wKU05KU1CKU1KKU1OKU1RKU1WKU1cKU1jKU1rKU1yKU13KU1/KU2GKU2KKU2TKU2YKU2dKU2lKU2uKU22KU25KU3BKU3KKU3RKU3VKU3eKU3hKU3nKU3qKU3yKU36KU0BKk0JKk0RKk0ZKk0hKk0lKk0qKk0yKk05Kk1BKk1JKk1QKk1UKk1cKk1kKk1sKk1yKk16Kk19Kk2GKk2OKk2VKk2eKk2mKk2pKk2sKk2yKk21Kk28Kk3EKk3HKk3QKk3YKk3gKk3nKk3uKk32Kk39Kk0CK00KK00RK00WK00ZK00eK00lK00tK002K00+K01HK01LK01QK01ZK01cK01iK01lK01tK01wK011K016K01+K02GK02OK02WK02dK02lK02rK020K027K03DK03JK03QK03XK03cK03kK03rK03wK034K00ALE0JLE0SLE0VLE0dLE0gLE0iLE0jLE0rLE0zLE06LE0+LE1DLE1LLE1TLE1cLE1lLE1rLE1yLE15LE2ALE2HLE2QLE2ZLE2cLE2hLE2nLE2wLE22LE2/LE3ELE3MLE3ULE3cLE3kLE3rLE3zLE37LE0ELU0ILU0NLU0QLU0WLU0ZLU0hLU0qLU0yLU05LU09LU1ELU1NLU1VLU1dLU1kLU1sLU1wLU14LU19LU2ELU2HLU2PLU2YLU2hLU2pLU2xLU24LU28LU2/LU3FLU3ILU3PLU3VLU3cLU3kLU3tLU3zLU32LU37LU0DLk0KLk0PLk0TLk0YLk0gLk0pLk0yLk02Lk0+Lk1FLk1OLk1XLk1bLk1eLk1lLk1uLk12Lk1/Lk2DLk2ILk2NLk2RLk2XLk2eLk2iLk2qLk2yLk21Lk24Lk2/Lk3HLk3LLk3QLk3ULk3ZLk3hLk3lLk3pLk3uLk3yLk33Lk3/Lk0DL00IL00OL00VL00dL00lL00sL00xL000L002L003L00/L01IL01QL01TL01YL01fL01jL01sL01vL01xL01yL016L02CL02LL02UL02cL02lL02uL023L026L028L029L03FL03NL03QL03TL03aL03iL03pL03yL035L00BME0KME0PME0SME0UME0VME0dME0kME0pME0yME03ME0+MGVHP/xR64AAAABdcnEMAAAoSwZLgEuIS9BNPAFNVwFNDANNugVN2QVNpQdNSghN0QpN6gpNpQ1NWw5NOQ9NTxBNVBFNixFNHhJNWxNNzRNNyBRNfhVNhhVNcRdNLRhNpxhNrxhN9xhNYxlNfhlNMxtN4R1NAB5NzB9NcSBN+CJNESNNzCVNgiZNYCdNdihNeylNsilNRSpNgitN9CtN7yxNpS1NrS1NmC9lRz/8KPXAAAAAXXJyDAAAKEtRS1JLU0tUS11LXktfS2BLv0vAS8FLwkvDTW4BTXABTdMBTdQBTdUBTdYBTdcBTd4BTd8BTeABTeEBTeIBTRMCTRYCTRgCTRkCTRoCTS0CTS4CTS8CTTACTTkCTToCTTsCTTwCTT0CTTAETTEETTIETTMETTQETfEETfIETfMETfQETfUETRUFTRYFTRcFTRgFTRkFTVkFTVoFTVsFTVwFTV0FTWQFTWUFTWYFTWcFTaYFTacFTagFTakFTaoFTT4GTUAGTXQGTXUGTXYGTXcGTe4GTe8GTfAGTfEGTfIGTQQHTQYHTTIHTTMHTTQHTTUHTVAHTVMHTVUHTVYHTVcHTW4HTW8HTXAHTXEHTawHTa0HTa4HTa8HTbAHTeoHTesHTewHTe0HTfYHTfcHTfgHTfkHTTQITTYITVYITVcITVgITVkITVoITa8ITbAITbEITbIITSIJTSMJTSQJTSUJTSYJTVAJTVIJTSwKTS0KTS4KTS8KTVgKTVoKTZ4KTZ8KTaAKTaEKTaIKTWELTWILTWMLTWQLTWULTXkLTXoLTXsLTXwLTX0LTQ0MTQ4MTQ8MTRAMTREMTV0MTV8MTdAMTdMMTdUMTdYMTdcMTRkNTRoNTRsNTRwNTR0NTXwNTX0NTX4NTX8NTbUNTbcNTb8NTcANTcENTcINTcMNTUsOTUwOTU0OTU4OTU8OTWMOTWQOTWUOTWYOTW8OTXAOTXEOTXIOTaIOTaQOTaQPTaUPTaYPTacPTagPTc0PTc8PTSMQTSQQTSUQTSYQTScQTZMRTZQRTZURTZYRTZcRTbsRTbwRTb0RTb4RTYYSTYcSTYgSTYkSTTYTTTcTTTgTTTkTTe8TTfATTfETTfITTfMTTfoTTf0TTf8TTQAUTQEUTeoUTesUTewUTe0UTWEVTWIVTWMVTWQVTWUVTZkVTZoVTZsVTZwVTTgWTToWTZIWTZQWTQ4XTREXTRMXTRQXTRUXTUkXTUwXTU4XTU8XTVAXTZQXTZcXTZkXTZoXTZsXTa0XTa8XTewXTe8XTfEXTfIXTfMXTSAYTXgYTXkYTXoYTXsYTYQYTYUYTYYYTYcYTeYYTecYTegYTekYTeoYTZUZTZcZTfoZTfsZTfwZTf0ZTf4ZTQUaTQYaTQcaTQgaTQkaTToaTT0aTT8aTUAaTUEaTVQaTVUaTVYaTVcaTWAaTWEaTWIaTWMaTWQaTVccTVgcTVkcTVocTVscTRgdTRkdTRodTRsdTRwdTTwdTT0dTT4dTT8dTUAdTYAdTYEdTYIdTYMdTYQdTYsdTYwdTY0dTY4dTc0dTc4dTc8dTdAdTdEdTWUeTWceTZseTZweTZ0eTZ4eTRUfTRYfTRcfTRgfTRkfTSsfTS0fTVkfTVofTVsfTVwfTXcfTXofTXwfTX0fTX4fTZUfTZYfTZcfTZgfTdMfTdQfTdUfTdYfTdcfTREgTRIgTRMgTRQgTR0gTR4gTR8gTSAgTVsgTV0gTX0gTX4gTX8gTYAgTYEgTdYgTdcgTdggTdkgTUkhTUohTUshTUwhTU0hTXchTXkhTVMiTVQiTVUiTVYiTX8iTYEiTcUiTcYiTcciTcgiTckiTYgjTYkjTYojTYsjTYwjTaAjTaEjTaIjTaMjTaQjTTQkTTUkTTYkTTckTTgkTYQkTYYkTfckTfokTfwkTf0kTf4kTUAlTUElTUIlTUMlTUQlTaMlTaQlTaUlTaYlTdwlTd4lTeYlTeclTeglTeklTeolTXImTXMmTXQmTXUmTXYmTYomTYsmTYwmTY0mTZYmTZcmTZgmTZkmTckmTcsmTcsnTcwnTc0nTc4nTc8nTfQnTfYnTUooTUsoTUwoTU0oTU4oTbopTbspTbwpTb0pTb4pTeIpTeMpTeQpTeUpTa0qTa4qTa8qTbAqTV0rTV4rTV8rTWArTRYsTRcsTRgsTRksTRosTSEsTSQsTSYsTScsTSgsTREtTRItTRMtTRQtTYgtTYktTYotTYstTYwtTcAtTcEtTcItTcMtTV8uTWEuTbkuTbsuTTUvTTgvTTovTTsvTTwvTXAvTXMvTXUvTXYvTXcvTbsvTb4vTcAvTcEvTcIvTdQvTdYvTRMwTRYwTRgwTRkwTRowTUcwZXWHVQpjb29yZEluZGV4cnMMAABdcnQMAABLAE1OMIZydQwAAGFVC2xhYmVsT2Zmc2V0cnYMAABNTjBOfYdVEm1pbmltdW1MYWJlbFJhZGl1c3J3DAAATU4wRwAAAAAAAAAAfYdVCGRyYXdNb2RlcngMAABNTjBLAn1yeQwAAEsDTl1yegwAAChNtQVLBoZyewwAAE3cHUsGhnJ8DAAAZYZzh1UIb3B0aW9uYWxyfQwAAH1yfgwAAChVDHNlcmlhbE51bWJlcnJ/DAAAiIhdcoAMAAAoSwFNJxiGcoEMAABNKRhNJxiGcoIMAABlh1UHYmZhY3RvcnKDDAAAiIlNTjBHQFNbhSAAAAB9coQMAAAoR0BT4AAAAAAAXXKFDAAAKEvaS9tL3EvdS95L30vgS+FlR0BSsAAAAAAAXXKGDAAAKEs9Sz5LP0tAS0FN5xBN6BBN6RBN6hBN6xBN7BBN7RBN7hBN7xBN8BBN8RBNFypNGCpNGSpNGipNGypNHCpNHSpNHipNWS5NWi5NWy5NXC5NXS5NXi5NXy5NYC5NYS5NYi5lR0BSEeuAAAAAXXKHDAAAKE3aK03bK03cK03dK03eK03fK03gK03hK2VHQFTgAAAAAABdcogMAAAoTQscTQwcTQ0cTQ4cTQ8cTRAcTREcTRIcTRMcZUdAVPR64AAAAF1yiQwAAChNogNNowNNpANNpQNNpgNNpwNNqANNqQNlR0BTvCkAAAAAXXKKDAAAKE0WGU0XGU0YGU0ZGU0aGWVHQEsgAAAAAABdcosMAAAoTY4OTY8OTZAOTZEOTZIOTZMOTZQOTZUOZUdAUg4UgAAAAF1yjAwAAChNjihNjyhNkChNkShNkihlR0BURcKAAAAAXXKNDAAAKE2fFU2gFU2hFU2iFU2jFU2kFU2lFU0IME0JME0KME0LME0MMGVHQFII9cAAAABdco4MAAAoTfcBTfgBTfkBTfoBTfsBTfwBTf0BTf4BZUdAUnuFIAAAAF1yjwwAAChNQxdNRBdNRRdNRhdNRxdNSBdNSRdNShdNSxdNTBdNTRdNThdNTxdNUBdlR0BR/CkAAAAAXXKQDAAAKE2zE020E021E022E023E024E025E026E2VHQFTUeuAAAABdcpEMAAAoTesbTewbTe0bTe4bTe8bZUdAVKPXAAAAAF1ykgwAAChN9SFN9iFN9yFN+CFN+SFN+iFN+yFN/CFlR0BTjrhgAAAAXXKTDAAAKE3fBE3gBE3hBE3iBE3jBE3kBE2BLk2CLk2DLk2ELk2FLmVHQFeyj2AAAABdcpQMAAAoTd8nTeAnTeEnTeInTeMnTeQnTeUnZUdAU9Cj4AAAAF1ylQwAAChLxEvFS8ZLx0vIS8llR0BU9wpAAAAAXXKWDAAAKE3tIU3uIU3vIU3wIU3xIU3yIU3zIU30IU0xJ00yJ00zJ000J001J002J003J004J005J006J007J2VHQFE3CkAAAABdcpcMAAAoTTcpTTgpTTkpTTopTTspTTwpTT0pTT4pTT8pZUdAVKuFIAAAAF1ymAwAAChNZCZNZSZNZiZNZyZNaCZNaSZNaiZNayZlR0BXMeuAAAAAXXKZDAAAKE1TBk1UBk1VBk1WBk1XBk1YBk1ZBmVHQE95maAAAABdcpoMAAAoTU4vTU8vTVAvTVEvTVIvTVMvTVQvTVUvZUdAUohR4AAAAF1ymwwAAChNniFNnyFNoCFNoSFNoiFNoyFNpCFlR0BTauFAAAAAXXKcDAAAKE3TI03UI03VI03WI03XI03YI03ZI03aI2VHQFJGZmAAAABdcp0MAAAoTasKTawKTa0KTa4KTa8KTbAKTbEKTbIKTQUkTQYkTQckTQgkTQkkTQokTQskTQwkTQ0kZUdAVfzMwAAAAF1yngwAAChNpypNqCpNqSpNqipNqypNrCpNrSpNripNrypNsCpNsSpNsiplR0BVSuFAAAAAXXKfDAAAKE33I034I035I036I037I2VHQFUtcKAAAABdcqAMAAAoTTsiTTwiTT0iTT4iTT8iTUAiTUEiTUIiTUMiTXUpTXYpTXcpTXgpTXkpTXopTXspTXwpZUdAVVrhQAAAAF1yoQwAAChNgAxNgQxNggxNgwxNhAxNhQxNhgxNhwxNJBtNJRtNJhtNJxtNKBtNKRtNKhtNKxtNLBtlR0BDx64gAAAAXXKiDAAAKE0xLE0yLE0zLE00LE01LE02LE03LGVHQFdhR6AAAABdcqMMAAAoTb8PTcAPTcEPTcIPTcMPTcQPTcUPTcYPZUdAULuFIAAAAF1ypAwAAChNDS5NDi5NDy5NEC5NES5NEi5NEy5NFC5NFS5lR0BIAAAAAAAAXXKlDAAAKE2WDk2XDk2YDk2ZDk2aDk2bDmVHQD9XCkAAAABdcqYMAAAoTYUsTYYsTYcsTYgsTYksTYosTYssTYwsTY0sZUdAUIPXAAAAAF1ypwwAAChNnQFNngFNnwFNoAFNoQFNogFNowFNpAFlR0BQ+j2AAAAAXXKoDAAAKE2GCU2HCU2ICU2JCU2KCU2LCU2MCU2NCWVHQFOYUeAAAABdcqkMAAAoTYUXTYYXTYcXTYgXTYkXTYoXTYsXTYwXTY0XTaEgTaIgTaMgTaQgTaUgTaYgTacgZUdATCFHoAAAAF1yqgwAAChNKi9NKy9NLC9NLS9NLi9lR0BSqFHgAAAAXXKrDAAAKE3iEE3jEE3kEE3lEE3mEGVHQFYMKQAAAABdcqwMAAAoTRImTRMmTRQmTRUmZUdAVg64YAAAAF1yrQwAAChNzRJNzhJNzxJN0BJN0RJN0hJN0xJlR0BSrMzAAAAAXXKuDAAAKE2ICk2JCk2KCk2LCk2MCk2NCk2OCk2PCmVHQEEZmaAAAABdcq8MAAAoTSgoTSkoTSooTSsoTSwoTS0oTS4oZUdAVE64YAAAAF1ysAwAAChNkxJNlBJNlRJNlhJNlxJNmBJNmRJNmhJNmxJNnBJNnRJlR0BMpmZgAAAAXXKxDAAAKE2LE02ME02NE02OE02PE02QE02RE2VHQFbz1wAAAABdcrIMAAAoTZEdTZIdTZMdTZQdTZUdTZYdTZcdTZgdTZkdTZodTZsdTeceTegeTekeTeoeTeseTeweTe0eZUdAVSMzQAAAAF1yswwAAChNRRZNRhZNRxZNSBZNSRZNShZNSxZNTBZlR0BTwUegAAAAXXK0DAAAKEvvS/BL8UvyS/NlR0BRR64gAAAAXXK1DAAAKE3aFU3bFU3cFU3dFU3eFU3fFU3gFWVHQE0uFIAAAABdcrYMAAAoTacTTagTTakTTaoTTasTTawTTa0TZUdAUw4UgAAAAF1ytwwAAChNXApNXQpNXgpNXwpNYApNYQpNYgpNHi5NHy5NIC5NIS5NIi5NIy5NJC5NJS5NJi5lR0BSGFHgAAAAXXK4DAAAKE2EIU2FIU2GIU2HIU2IIU2JIU2KIU2LIWVHQFVFwoAAAABdcrkMAAAoTfsqTfwqTf0qTf4qTf8qZUdAVzeuIAAAAF1yugwAAChNaw1NbA1NbQ1Nbg1Nbw1NcA1NcQ1Ncg1Ncw1NdA1NdQ1lR0BU1cKAAAAAXXK7DAAAKE04HE05HE06HE07HE08HE09HE0+HE0/HE1AHE3XLk3YLk3ZLk3aLk3bLk3cLk3dLk3eLmVHQFMAAAAAAABdcrwMAAAoTYEITYIITYMITYQITYUITYYITYcITYgITYkIZUdAU2R64AAAAF1yvQwAAChNMBNNMRNNMhNNMxNNNBNNNRNNNhNNNxNNOBNNORNNOhNNOxNlR0BQ0UegAAAAXXK+DAAAKE1jIU1kIU1lIU1mIU1nIU1oIU1pIU1qIWVHQFQAAAAAAABdcr8MAAAoTXMXTXQXTXUXTXYXTXcXTXgXTXkXTXoXTXsXZUdAUZXCgAAAAF1ywAwAAChNlQFNlgFNlwFNmAFNmQFNmgFNmwFNnAFlR0BVYKPgAAAAXXLBDAAAKE0jBE0kBE0lBE0mBE0nBE0oBE0pBGVHQFUAAAAAAABdcsIMAAAoTS8fTTAfTTEfTTIfTTMfTTQfTTUfTTYfZUdAVUAAAAAAAF1ywwwAAChN1BJN1RJN1hJN1xJN2BJNuiRNuyRNvCRNvSRNviRNvyRNwCRNwSRNwiRNwyRNxCRlR0BTlcKAAAAAXXLEDAAAKEuCS4NLhEuFS4ZLh0uIS4llR0BVwAAAAAAAXXLFDAAAKE3bI03cI03dI03eI03fI03gI2VHQFYAAAAAAABdcsYMAAAoTUQITUUITUYITUcITUgITUkITUoITUsIZUdAVoAAAAAAAF1yxwwAAChNkxBNlBBNlRBNlhBNlxBNmBBNmRBNuihNuyhNvChNvShNvihNvyhNwChlR0BWwAAAAAAAXXLIDAAAKE3PBk3QBk3RBk3SBk3TBk3UBk3VBk3WBk3XBk1mJ01nJ01oJ01pJ2VHQFcAAAAAAABdcskMAAAoTZ8NTaANTaENTaINTaMNTaQNTaUNTaYNTW8RTXARTXERTXIRTXMRTdYeTdceTdgeTdkeTdoeTdseTdweTd0eZUdAVaeuIAAAAF1yygwAAChNoAdNoQdNogdNowdNpAdNpQdNiClNiSlNiilNiylNjClNjSlNjilNjylNkCllR0BUauFAAAAAXXLLDAAAKE0NFk0OFk0PFk0QFk0RFk0SFk0TFk0UFk0FIk0GIk0HIk0IIk0JIk0KIk0LImVHQFfAAAAAAABdcswMAAAoTWQNTWUNTWYNTWcNTWgNTWkNTWoNZUdAVImZoAAAAF1yzQwAAChNYQJNYgJNYwJNZAJNZQJNZgJNZwJNaAJNaQJNcwJNdAJNdQJNdgJNdwJNeAJNeQJNegJN8BtN8RtN8htN8xtN9BtN9RtN9htlR0BPh64gAAAAXXLODAAAKE3hEk3iEk3jEk3kEk3lEk3mEk3nEmVHQE/UeuAAAABdcs8MAAAoTQQITQUITQYITQcITQgITQkITQoITQsITQwITQ0ITQ4ITfIITfMITfQITfUITfYITfcITfgITfkITfoITfsITfwIZUdAV9uFIAAAAF1y0AwAAChNgCVNgSVNgiVNgyVNhCVNhSVNhiVNhyVNiCVNiSVNiiVlR0BSnhSAAAAAXXLRDAAAKE3rBE3sBE3tBE3uBE3vBE3wBE3xBE3yBE3zBE30BE31BE11Fk12Fk13Fk14FmVHQFMmZmAAAABdctIMAAAoTWMrTWQrTWUrTWYrTWcrTWgrTWkrTWorZUdAVGMzQAAAAF1y0wwAAChNvARNvQRNvgRNvwRNwARNwQRNwgRNwwRN5hdN5xdN6BdN6RdN6hdN6xdN7BdN7RdN7hdN7xdN8BdN8RdN8hdN8xdlR0BWlwpAAAAAXXLUDAAAKE2FEU2GEU2HEU2IEU2JEU2KEU2LEU2MEWVHQFSnCkAAAABdctUMAAAoTWgHTWkHTWoHTWsHTWwHTW0HTW4HTW8HTXAHTXEHTXIHTXMHZUdAUweuIAAAAF1y1gwAAChNsyRNtCRNtSRNtiRNtyRNuCRNuSRlR0BTHrhgAAAAXXLXDAAAKE2xIE2yIE2zIE20IE21IE22IE23IE24IE25IE26IE27IGVHQFPHCkAAAABdctgMAAAoTSYKTScKTSgKTSkKTSoKTSsKTSwKTS0KTS4KTS8KTTAKTTEKZUdAVcPXAAAAAF1y2QwAAChNixxNjBxNjRxNjhxNjxxNkBxNkRxNkhxlR0BA0euAAAAAXXLaDAAAKE04LE05LE06LE07LE08LE09LE0+LE0/LE1ALGVHQFVSj2AAAABdctsMAAAoTVkiTVoiTVsiTVwiTV0iTV4iTV8iTWAiZUdAU9uFIAAAAF1y3AwAAChNLghNLwhNMAhNMQhNMghNMwhNNAhNNQhNNghNNwhlR0BUFcKAAAAAXXLdDAAAKE37F038F039F03+F03/F2VHQEvmZmAAAABdct4MAAAoTQ8rTRArTRErTRIrTRMrZUdAVGeuIAAAAF1y3wwAAChNkwJNlAJNlQJNlgJNlwJNmAJNmQJNmgJNmwJNnAJNnQJlR0BQnXCgAAAAXXLgDAAAKE3CE03DE03EE03FE03GE2VHQFDwAAAAAABdcuEMAAAoSxFLEksTSxRLFUsWSxdLGEsZZUdAVAR64AAAAF1y4gwAAChNeiNNeyNNfCNNfSNNfiNNfyNNgCNNgSNlR0BV2FHgAAAAXXLjDAAAKE1JJ01KJ01LJ01MJ01NJ01OJ01PJ01QJ01RJ2VHQE764UAAAABdcuQMAAAoTQkVTQoVTQsVTQwVTQ0VTQ4VTQ8VZUdAVA4UgAAAAF1y5QwAAChNmRhNmhhNmxhNnBhNnRhNnhhNnxhNoBhlR0BToKPgAAAAXXLmDAAAKE1bI01cI01dI01eI01fI01gI01hI01iI2VHQFUh64AAAABdcucMAAAoTUAbTUEbTUIbTUMbTUQbTUUbTUYbTUcbTUgbZUdAVBj1wAAAAF1y6AwAAChNTBNNTRNNThNNTxNNUBNNeC9NeS9Nei9Ney9NfC9NfS9Nfi9Nfy9lR0BPD1wgAAAAXXLpDAAAKE0LI00MI00NI00OI00PI00QI00RI00SI2VHQFZcKQAAAABdcuoMAAAoTf0nTf4nTf8nTQAoTQEoTQIoTQMoZUdAVnwpAAAAAF1y6wwAAChNUiRNUyRNVCRNVSRNViRNVyRNWCRlR0BULXCgAAAAXXLsDAAAKE1lE01mE01nE01oE01pE01qE01rE01sE03aHE3bHE3cHE3dHE3eHE3fHE3gHE3hHE3iHGVHQEzTM0AAAABdcu0MAAAoTTwwTT0wTT4wTT8wTUAwTUEwTUIwTUMwTUQwZUdAVUHrgAAAAF1y7gwAAChNQwNNRANNRQNNRgNNRwNNSANNSQNNSgNlR0BJLhSAAAAAXXLvDAAAKE0pLE0qLE0rLE0sLE0tLE0uLE0vLE0wLGVHQFFWZmAAAABdcvAMAAAoTcYITccITcgITckITcoITe0gTe4gTe8gTfAgTfEgZUdAUJwpAAAAAF1y8QwAAChNuxNNvBNNvRNNvhNNvxNNwBNNwRNlR0BLa4UgAAAAXXLyDAAAKE3DDk3EDk3FDk3GDk3HDk3IDk3JDmVHQFC1woAAAABdcvMMAAAoTfgUTfkUTfoUTfsUTfwUTf0UTf4UTf8UTQAVZUdAUWrhQAAAAF1y9AwAAChN2AFN2QFN2gFN2wFN3AFN3QFN3gFN3wFN4AFN4QFN4gFlR0BQseuAAAAAXXL1DAAAKE0fLU0gLU0hLU0iLU0jLU0kLU0lLU0mLU0nLWVHQFR/XCAAAABdcvYMAAAoTSURTSYRTScRTSgRTSkRTSoRTSsRTSwRTacSTagSTakSTaoSTasSTawSTa0STa4STc4qTc8qTdAqTdEqTdIqTdMqTdQqTdUqZUdAPo9cIAAAAF1y9wwAAChNHRBNHhBNHxBNIBBNIRBNIhBNIxBNJBBNJRBNJhBNJxBlR0BXlcKAAAAAXXL4DAAAKE3WJU3XJU3YJU3ZJU3aJU3bJU3cJU3dJU3eJU3fJWVHQFEbhSAAAABdcvkMAAAoTSwhTS0hTS4hTS8hTTAhTTEhTTIhTTMhTTQhZUdAVwo9gAAAAF1y+gwAAChN/wVNAAZNAQZNAgZNAwZNBAZNBQZNBgZNBwZNGgxNGwxNHAxNHQxNHgxNHwxNIAxNIQxlR0BWqFHgAAAAXXL7DAAAKE35Dk36Dk37Dk38Dk39Dk3+DmVHQFXlHsAAAABdcvwMAAAoTVQpTVUpTVYpTVcpTVgpTVkpZUdAUReuIAAAAF1y/QwAAChN5hlN5xlN6BlN6RlN6hlN6xlNCy1NDC1NDS1NDi1NDy1NEC1NES1NEi1NEy1NFC1NFS1NFi1lR0BWUo9gAAAAXXL+DAAAKE1JEU1KEU1LEU1MEU1NEWVHQFEeuGAAAABdcv8MAAAoTdMKTdQKTdUKTdYKTdcKTdgKTdkKTdoKZUdAUrzMwAAAAF1yAA0AAChNEgFNEwFNFAFNFQFNFgFNORlNOhlNOxlNPBlNPRllR0BACPXAAAAAXXIBDQAAKE0wEE0xEE0yEE0zEE00EE01EE02EE03EE04EGVHQEqKPYAAAABdcgINAAAoTRwjTR0jTR4jTR8jTSAjTSEjTSIjTSMjTSQjTSUjTSYjZUdAVZCj4AAAAF1yAw0AAChN4C9N4S9N4i9N4y9N5C9N5S9N5i9lR0BTMzNAAAAAXXIEDQAAKE0KAU0LAU0MAU0NAU0OAU0PAU0QAU0RAWVHQFXRR6AAAABdcgUNAAAoTfYMTfcMTfgMTfkMTfoMTfsMTfwMTf0MZUdAU0euIAAAAF1yBg0AAChL/Ev9S/5L/00AAU0BAU0CAWVHQFUOFIAAAABdcgcNAAAoTdkaTdoaTdsaTdwaTd0aTd4aTd8aTeAaZUdAU9FHoAAAAF1yCA0AAChNkxVNlBVNlRVNlhVNlxVNmBVNmRVNmhVNmxVNnBVNnRVNnhVNTRZNThZNTxZNUBZNURZNUhZNUxZNVBZNVRZNARlNAhlNAxlNBBlNBRlNBhlNBxlNCBllR0BUd64gAAAAXXIJDQAAKE2eAk2fAk2gAk2hAk2iAk2jAk2kAk2lAk2mAmVHQFblwoAAAABdcgoNAAAoTYsQTYwQTY0QTY4QTY8QTZAQTZEQTZIQTbQnTbUnTbYnTbcnTbIoTbMoTbQoTbUoTbYoTbcoTbgoTbkoZUdAVXuFIAAAAF1yCw0AAChNAw5NBA5NBQ5NBg5NBw5NCA5NCQ5NhClNhSlNhilNhyllR0BTzXCgAAAAXXIMDQAAKE0pIk0qIk0rIk0sIk0tIk0uIk0vIk0wIk0xImVHQEGeuGAAAABdcg0NAAAoTR8oTSAoTSEoTSIoTSMoTSQoTSUoTSYoTScoZUdAUgMzQAAAAF1yDg0AAChNFghNFwhNGAhNGQhNHhpNHxpNIBpNIRpNIhpNIxpNJBpNJRplR0BRM9cAAAAAXXIPDQAAKE1AKU1BKU1CKU1DKU1EKU1FKU1GKU1HKWVHQFBwo+AAAABdchANAAAoTcQZTcUZTcYZTccZTcgZTckZTcoZTcsZTdooTdsoTdwoTd0oTd4oTd8oTeAoTeEoTeIoZUdAVfo9gAAAAF1yEQ0AAChNpx5NqB5NqR5Nqh5Nqx5NrB5NrR5lR0BWAUegAAAAXXISDQAAKE2AEk2BEk2CEk2DEk2EEk2FEk2GEk2HEk2IEk2JEk2KEk2LEmVHQFcIUeAAAABdchMNAAAoTe4eTe8eTfAeTfEeTfIeTfMeTfQeTfUeZUdAV6uFIAAAAF1yFA0AAChNayVNbCVNbSVNbiVNbyVNcCVNcSVlR0BR6FHgAAAAXXIVDQAAKE1IKU1JKU1KKU1LKWVHQFNj1wAAAABdchYNAAAoTS4pTS8pTTApTTEpTTIpTTMpTTQpTTUpTTYpZUdAQUAAAAAAAF1yFw0AAChNZxRNaBRNaRRNahRNaxRNbBRNbRRNbhRNbxRlR0BTmZmgAAAAXXIYDQAAKE1yGE1zGE10GE11GE12GE13GE14GE15GE16GE17GE18GE19GGVHQFS8zMAAAABdchkNAAAoTckcTcocTcscTcwcTc0cTc4cTc8cTdAcTdEcZUdAUK4UgAAAAF1yGg0AAChNvghNvwhNwAhNwQhNwghNwwhNxAhNxQhlR0BRseuAAAAAXXIbDQAAKE06F007F008F009F00+F00/F01AF01BF01CF2VHQFbszMAAAABdchwNAAAoTdEPTdIPTdMPTdQPTdUPZUdAVcKPYAAAAF1yHQ0AAChNFQ9NFg9NFw9NGA9NGQ9NGg9NGw9NHA9NPCdNPSdNPidNPydNQCdNQSdNQidNQydlR0BTn1wgAAAAXXIeDQAAKE16CE17CE18CE19CE1+CE1/CE2ACE3FKk3GKk3HKk3IKk3JKk3KKk3LKk3MKk3NKmVHQFJ/XCAAAABdch8NAAAoTWovTWsvTWwvTW0vTW4vTW8vTXAvTXEvTXIvTXMvTXQvTXUvTXYvTXcvZUdAVR64YAAAAF1yIA0AAChN0BdN0RdN0hdN0xdN1BdN1RdN1hdN1xdlR0BW1wpAAAAAXXIhDQAAKE1fBk1gBk1hBk1iBk1jBk1kBk1lBk1mBk1YHk1ZHk1aHk1bHk1cHk1dHk1eHmVHQFDQAAAAAABdciINAAAoTQwvTQ0vTQ4vTQ8vTRAvTREvTRIvZUdAVoFHoAAAAF1yIw0AAChN3B1N3R1N3h1N3x1N4B1N4R1lR0BT3hSAAAAAXXIkDQAAKE12LU13LU14LU15LU16LWVHQFXrhSAAAABdciUNAAAoTUgMTUkMTUoMTUsMTUwMTU0MTU4MTU8MTR4NTR8NTSANTSENTSINTSMNTSQNZUdAVVcKQAAAAF1yJg0AAChNXwhNYAhNYQhNYghNYwhNZAhNZQhNZghNZwhNaAhNaQhlR0BTLrhgAAAAXXInDQAAKEv0S/VL9kv3S/hL+Uv6S/tlR0BW8UegAAAAXXIoDQAAKE34KU35KU36KU37KU38KU39KU3+KWVHQFQUeuAAAABdcikNAAAoS8pLy0vMS81LzkvPS9BL0U1tGk1uGk1vGk1wGk1xGk1yGk3fLk3gLk3hLk3iLmVHQFRHriAAAABdcioNAAAoTQsgTQwgTQ0gTQ4gTQ8gTRAgTREgTRIgTRMgTRQgTRUgTRYgZUdAU0wpAAAAAF1yKw0AAChNPypNQCpNQSpNQipNQypNRCpNRSpNRiplR0BWDhSAAAAAXXIsDQAAKE0yDE0zDE00DE01DE02DE03DE04DE2eJ02fJ02gJ02hJ02iJ02jJ02kJ02lJ02mJ02cKk2dKk2eKk2fKk2gKk2hKk2iKk2jKk2kKk2lKk2mKmVHQFWgo+AAAABdci0NAAAoTccfTcgfTckfTcofTcsfTcwfTZMqTZQqTZUqTZYqTZcqTZgqTZkqTZoqTZsqZUdAUij1wAAAAF1yLg0AAChNwhRNwxRNxBRNxRRNxhRNxxRNyBRNyRRlR0BWgKPgAAAAXXIvDQAAKE2mB02nB02oB02pB02qB02rB02sB02tB02uB02vB02wB01zIE10IE11IE12IE0bJE0cJE0dJE0eJE0fJE0gJE0hJE0iJGVHQFU9cKAAAABdcjANAAAoTXQDTXUDTXYDTXcDTXgDTXkDTXoDTXsDZUdARqo9gAAAAF1yMQ0AAChN1SZN1iZN1yZN2CZN2SZN2iZN2yZN3CZN3SZlR0BTjMzAAAAAXXIyDQAAKE0TDk0UDk0VDk0WDk0XDk0YDk0ZDk0aDk3GGE3HGE3IGE3JGE3KGE3LGE3MGE3NGGVHQFS/XCAAAABdcjMNAAAoTdQhTdUhTdYhTdchTdghTdkhZUdAUlHrgAAAAF1yNA0AAChNtQhNtghNtwhNuAhNuQhNughNuwhNvAhNvQhlR0BKnXCgAAAAXXI1DQAAKE2NFE2OFE2PFE2QFE2RFE2SFE2TFE2UFE2VFGVHQFZsKQAAAABdcjYNAAAoTfApTfEpTfIpTfMpTfQpTfUpTfYpTfcpZUdAUVhR4AAAAF1yNw0AAChNGSlNGilNGylNHClNHSlNHillR0BUY9cAAAAAXXI4DQAAKE3jHE3kHE3lHE3mHE3nHE3oHE3pHE3qHGVHQFb5maAAAABdcjkNAAAoTeUNTeYNTecNTegNTekNTeoNZUdAVGZmYAAAAF1yOg0AAChNQR1NQh1NQx1NRB1NRR1NRh1NRx1NSB1lR0BSLCkAAAAAXXI7DQAAKEsiSyNLJEslSyZLJ0soSylLKksrSyxlR0BU6uFAAAAAXXI8DQAAKE1SKk1TKk1UKk1VKk1WKk1XKk1YKk1ZKmVHQFK1woAAAABdcj0NAAAoTTIWTTMWTTQWTTUWTTYWTTcWTTgWTTkWTToWTTsWZUdAVHwpAAAAAF1yPg0AAChNewJNfAJNfQJNfgJNfwJNgAJNgQJNggJNgwJlR0BReuFAAAAAXXI/DQAAKEsaSxtLHEsdSx5LH0sgSyFlR0BUYAAAAAAAXXJADQAAKE1JHU1KHU1LHU1MHU1NHU1OHU1PHU1QHWVHQFHIUeAAAABdckENAAAoTbMUTbQUTbUUTbYUTbcUTbgUTbkUTboUZUdAU+ZmYAAAAF1yQg0AAChNPC5NPS5NPi5NPy5NQC5NQS5NQi5lR0BTj1wgAAAAXXJDDQAAKE25H026H027H028H029H02+H02/H03AH03BH2VHQFKqPYAAAABdckQNAAAoTWQYTWUYTWYYTWcYTWgYZUdAUho9gAAAAF1yRQ0AAChNDhpNDxpNEBpNERpNEhpNExpNFBpNFRplR0BUuFHgAAAAXXJGDQAAKE0iHE0jHE0kHE0lHE0mHGVHQFRWZmAAAABdckcNAAAoTZEaTZIaTZMaTZQaTZUaTZYaTZcaTZgaTZkaZUdAVowpAAAAAF1ySA0AAChNaipNaypNbCpNbSpNbipNbyplR0BVLrhgAAAAXXJJDQAAKE1rA01sA01tA01uA01vA01wA01xA01yA01zA2VHQFOhR6AAAABdckoNAAAoTTQLTTULTTYLTTcLTTgLTTkLTToLTTsLZUdAUjXCgAAAAF1ySw0AAChN9itN9ytN+CtN+StN+itN+ytN/CtN/StlR0BR1wpAAAAAXXJMDQAAKE2OCU2PCU2QCU2RCWVHQEoPXCAAAABdck0NAAAoTTQrTTUrTTYrTTcrTTgrTTkrTTorTTsrZUdAU0MzQAAAAF1yTg0AAChNUQFNUgFNUwFNVAFNVQFNVgFNVwFNWAFNwSFNwiFNwyFNxCFNxSFNxiFNxyFlR0BS4UegAAAAXXJPDQAAKE11Ck12Ck13Ck14Ck15Ck16Ck17CmVHQFVHriAAAABdclANAAAoTXobTXsbTXwbTX0bTX4bTX8bTYAbZUdAU1euIAAAAF1yUQ0AAChNrAtNrQtNrgtNrwtNsAtNsQtNsgtNswtNaytNbCtNbStNbitNbytNcCtNcStNcitlR0BT9cKAAAAAXXJSDQAAKEunS6hLqUuqS6tLrEutZUdAOqj1wAAAAF1yUw0AAChNSRRNShRNSxRNTBRNTRRNThRNTxRlR0BSWPXAAAAAXXJUDQAAKE3zKE30KE31KE32KE33KE34KE35KGVHQE2YUeAAAABdclUNAAAoTcErTcIrTcMrTcQrTcUrTcYrZUdAVWwpAAAAAF1yVg0AAChNqxtNrBtNrRtNrhtNrxtNsBtNsRtNshtlR0BTgKPgAAAAXXJXDQAAKE1+CU1/CU2ACU2BCU2CCU2DCU2ECU2FCWVHQE53CkAAAABdclgNAAAoTR8XTSAXTSEXTSIXTSMXTSQXTSUXTSYXZUdAUxXCgAAAAF1yWQ0AAChNlS5Nli5Nly5NmC5NmS5Nmi5Nmy5lR0BXlR7AAAAAXXJaDQAAKE2vDU2wDU2xDU2yDU2zDU20DU21DU22DU23DU24DWVHQFEUeuAAAABdclsNAAAoTfIiTfMiTfQiTfUiTfYiTfciTfgiTfkiZUdASJhR4AAAAF1yXA0AAChNvg5Nvw5NwA5NwQ5Nwg5lR0BRgeuAAAAAXXJdDQAAKE3SLE3TLE3ULE3VLE3WLE3XLE3YLE3ZLGVHQFYT1wAAAABdcl4NAAAoTaQdTaUdTaYdTacdTagdTakdTaodTasdTawdZUdAVamZoAAAAF1yXw0AAChN/gZN/wZNAAdNAQdNAgdNAwdNBAdNBQdNBgdNBwdlR0BTLCkAAAAAXXJgDQAAKE0dCk0eCk0fCk0gCk0hCk0iCk0jCk0kCk0lCk0AGE0BGE0CGE0DGE0EGE0FGE0GGE0HGE0IGGVHQEQOFIAAAABdcmENAAAoTZ8sTaAsTaEsTaIsTaMsTaQsZUdAQbR64AAAAF1yYg0AAChNaChNaShNaihNayhNbChNbShNbihNbyhlR0BREKPgAAAAXXJjDQAAKE0FCU0GCU0HCU0ICU0JCU0KCU0LCU0MCU0NCWVHQFZo9cAAAABdcmQNAAAoTYUdTYYdTYcdTYgdTYkdTYodTYsdTYwdTY0dTY4dTY8dTZAdZUdAU0R64AAAAF1yZQ0AAChN5wtN6AtN6QtN6gtN6wtN7AtN7QtN7gtN7wtlR0BVvhSAAAAAXXJmDQAAKE1kBE1lBE1mBE1nBE1oBE1pBE1qBE1rBGVHQFUyj2AAAABdcmcNAAAoTeEaTeIaTeMaTeQaTeUaTeYaZUdAOUo9gAAAAF1yaA0AAChNUBRNURRNUhRNUxRNVBRNVRRNVhRlR0BVXCkAAAAAXXJpDQAAKE1gHE1hHE1iHE1jHE1kHE1lHE1mHE1nHE1oHGVHQFDSj2AAAABdcmoNAAAoTX4OTX8OTYAOTYEOTYIOTYMOTYQOZUdAVaUewAAAAF1yaw0AAChNWxVNXBVNXRVNXhVNXxVNYBVNYRVNYhVNYxVNZBVNZRVNgi1Ngy1NhC1NhS1Nhi1Nhy1NiC1NiS1Nii1Niy1NjC1lR0BB3XCgAAAAXXJsDQAAKE1wKE1xKE1yKE1zKE10KE11KE12KE13KGVHQFceuGAAAABdcm0NAAAoTekkTeokTeskTewkTe0kTe4kTe8kTfAkZUdAUucKQAAAAF1ybg0AAChNaRhNahhNaxhNbBhNbRhNbhhNbxhNcBhNcRhNnCJNnSJNniJNnyJNoCJNoSJNoiJlR0BLceuAAAAAXXJvDQAAKE3qD03rD03sD03tD03uD2VHQFLa4UAAAABdcnANAAAoTSwOTS0OTS4OTS8OTTAOTTEOTTIOTTMOZUdAT9mZoAAAAF1ycQ0AAChNNQlNNglNNwlNOAlNOQlNOglNOwllR0BYFcKAAAAAXXJyDQAAKE3rJU3sJU3tJU3uJU3vJU3wJU3xJU3yJU3zJWVHQFRlwoAAAABdcnMNAAAoTWAkTWEkTWIkTWMkTWQkTWUkTWYkTWckZUdAUtcKQAAAAF1ydA0AAChLNUs2SzdLOEs5SzpLO0s8TQwdTQ0dTQ4dTQ8dTRAdTREdZUdAVX64YAAAAF1ydQ0AAChNaghNawhNbAhNbQhNbghNbwhNcAhNcQhlR0BOsKPgAAAAXXJ2DQAAKE1xIU1yIU1zIU10IU11IU12IU13IU14IU15IU16IWVHQFWAo+AAAABdcncNAAAoTRcHTRgHTRkHTRoHTRsHTRwHZUdAVBAAAAAAAF1yeA0AAChNOgpNOwpNPApNPQpNPgpNPwpNQApNQQpNQgplR0BUJHrgAAAAXXJ5DQAAKE1GAk1HAk1IAk1JAk1KAk1LAmVHQFGWZmAAAABdcnoNAAAoTasUTawUTa0UTa4UTa8UTbAUTbEUTbIUZUdAUEAAAAAAAF1yew0AAChNhCZNhSZNhiZNhyZNiCZNiSZNiiZNiyZNjCZNjSZNjiZNjyZlR0BS964gAAAAXXJ8DQAAKE0nLk0oLk0pLk0qLk0rLk0sLk0tLk0uLk0vLmVHQFKbhSAAAABdcn0NAAAoTZwuTZ0uTZ4uTZ8uZUdAUzj1wAAAAF1yfg0AAChNIAJNIQJNIgJNIwJNJAJNJQJNJgJlR0BVWPXAAAAAXXJ/DQAAKE09A00+A00/A01AA01BA01CA02GIE2HIE2IIE2JIE2KIE2LIE2MIE2NIE2OIE2PIE2QIE1aKk1bKk1cKk1dKk1eKk1fKk1gKk1hKk29Lk2+Lk2/Lk3ALk3BLk3CLk3DLk3ELmVHQFNY9cAAAABdcoANAAAoTdYETdcETdgETdkETdoETdsETdwETd0ETd4EZUdAUBmZoAAAAF1ygQ0AAChN0ihN0yhN1ChN1ShN1ihN1yhN2ChN2ShlR0BRjrhgAAAAXXKCDQAAKE3fFk3gFk3hFk3iFk3jFk3kFmVHQFYQAAAAAABdcoMNAAAoTXcPTXgPTXkPTXoPTXsPTXwPTX0PTX4PTX8PTfQqTfUqTfYqTfcqTfgqTfkqTfoqZUdAUk1woAAAAF1yhA0AAChNdBNNdRNNdhNNdxNNeBNNeRNNehNNexNlR0BTVR7AAAAAXXKFDQAAKE1DLk1ELk1FLk1GLk1HLk1ILk1JLk1KLk1LLmVHQFWMzMAAAABdcoYNAAAoTVAMTVEMTVIMTVMMTVQMTVUMTVYMZUdAUE4UgAAAAF1yhw0AAChNXQ5NXg5NXw5NYA5NYQ5NYg5NYw5NZA5NZQ5NZg5NZw5NaA5lR0BWYeuAAAAAXXKIDQAAKE2eDE2fDE2gDE2hDE2iDE2jDE2kDE2lDE1qEU1rEU1sEU1tEU1uEU1UEk1VEk1WEk1XEk1YEk1ZEk1aEk1bEk1cEk1jIE1kIE1lIE1mIE1nIE1oIE1pIE1qIGVHQFcHriAAAABdcokNAAAoTccGTcgGTckGTcoGTcsGTcwGTc0GTc4GZUdAUEo9gAAAAF1yig0AAChNFhdNFxdNGBdNGRdNGhdNGxdNHBdNHRdNHhdlR0BXMzNAAAAAXXKLDQAAKE16Hk17Hk18Hk19Hk1+Hk1/Hk2AHmVHQFLvXCAAAABdcowNAAAoTT4ZTT8ZTUAZTUEZTUIZTUMZTUQZTUUZTeItTeMtTeQtTeUtTeYtTectTegtTektTeotZUdAUEuFIAAAAF1yjQ0AAChNPS9NPi9NPy9NQC9NQS9NQi9NQy9NRC9NRS9lR0BTCj2AAAAAXXKODQAAKE2/C03AC03BC03CC03DC03EC03FC03GC2VHQFIQo+AAAABdco8NAAAoTV0JTV4JTV8JTWAJTWEJTWIJTWMJTWQJZUdAVLXCgAAAAF1ykA0AAChNVBtNVRtNVhtNVxtNWBtNWRtNWhtNWxtlR0BXuPXAAAAAXXKRDQAAKE1LDU1MDU1NDU1ODU1PDU1QDU1RDWVHQFXuuGAAAABdcpINAAAoTWUSTWYSTWcSTWgSTWkSTWoSTWsSZUdAVvAAAAAAAF1ykw0AAChNLx5NMB5NMR5NMh5NMx5NNB5lR0BTYeuAAAAAXXKUDQAAKE28Fk29Fk2+Fk2/Fk3AFk3BFk3CFk3DFk3EFmVHQFbKPYAAAABdcpUNAAAoTewFTe0FTe4FTe8FTfAFTfEFTfIFTfMFZUdAVOuFIAAAAF1ylg0AAChNwBdNwRdNwhdNwxdNxBdNxRdNxhdNxxdNyBdlR0BRquFAAAAAXXKXDQAAKE11Dk12Dk13Dk14Dk15Dk16Dk17Dk18Dk19DmVHQFSuFIAAAABdcpgNAAAoTcIfTcMfTcQfTcUfTcYfZUdAU89cIAAAAF1ymQ0AAChNFyRNGCRNGSRNGiRlR0BSAAAAAAAAXXKaDQAAKE0wME0xME0yME0zME00MGVHQFSz1wAAAABdcpsNAAAoTfsDTfwDTf0DTf4DTf8DTUUOTUYOTUcOTUgOTUkOTUoOTUsOTUwOTU0OTU4OTU8OTZIvTZMvTZQvTZUvTZYvTZcvTZgvTZkvZUdAVCo9gAAAAF1ynA0AAChNqwRNrARNrQRNrgRNrwRNsARNsQRNsgRlR0BUyFHgAAAAXXKdDQAAKE1MC01NC01OC01PC01QC01RC01SC2VHQFaYUeAAAABdcp4NAAAoTSIeTSMeTSQeTSUeZUdAUt1woAAAAF1ynw0AAChNLxdNMBdNMRdNMhdNMxdNNBdNNRdNTRlNThlNTxlNUBlNURlNUhlNUxllR0BT2uFAAAAAXXKgDQAAKE1VIE1WIE1XIE1YIE1ZIE1aIE1bIE1cIE1dIE1eIGVHQFLczMAAAABdcqENAAAoTeUETeYETecETegETekETeoEZUdAVZ1woAAAAF1yog0AAChNbBJNbRJNbhJNbxJNcBJNcRJNchJNcxJNdBJlR0BW7CkAAAAAXXKjDQAAKE0dD00eD00fD00gD00hD2VHQFBeuGAAAABdcqQNAAAoTWUJTWYJTWcJTWgJTWkJTWoJTWsJTWwJTW0JTW4JTW8JZUdAV0euIAAAAF1ypQ0AAChNQgZNQwZNRAZNRQZNRgZNRwZNSAZNSQZNAh5NAx5NBB5NBR5NBh5NBx5NCB5NCR5NCh5NaR5Nah5Nax5NbB5NbR5Nbh5Nbx5NcB5lR0BSlmZgAAAAXXKmDQAAKE0SHU0THU0UHU0VHU0WHU0XHU0YHU0ZHU0aHU0bHU0cHWVHQFWZmaAAAABdcqcNAAAoTaklTaolTaslTawlTa0lTa4lTa8lTbAlZUdAU9HrgAAAAF1yqA0AAChNdC5NdS5Ndi5Ndy5NeC5NeS5Nei5Ney5NfC5lR0BQXXCgAAAAXXKpDQAAKE2XIU2YIU2ZIU2aIU2bIU2cIU2dIWVHQFZnriAAAABdcqoNAAAoTXUFTXYFTXcFTXgFTXkFTXoFTXsFTXwFZUdAVAXCgAAAAF1yqw0AAChNVwxNWAxNWQxNWgxNWwxNXAxNXQxNXgxNXwxNYAxNbCNNbSNNbiNNbyNNcCNNcSNNciNlR0BUWPXAAAAAXXKsDQAAKE3eCU3fCU3gCU3hCU3iCU3jCU3kCU2zLk20Lk21Lk22Lk23Lk24Lk25Lk26Lk27Lk28LmVHQEGqPYAAAABdcq0NAAAoTZcsTZgsTZksTZosTZssTZwsTZ0sTZ4sZUdAVpR64AAAAF1yrg0AAChNOSRNOiRNOyRNPCRNPSRNPiRNPyRNQCRlR0BQfCkAAAAAXXKvDQAAKE39CE3+CE3/CE0ACU0BCU0CCU0DCU0ECWVHQEtmZmAAAABdcrANAAAoTQsLTQwLTQ0LTQ4LTQ8LTRALTRELTRILTRMLZUdAVJCj4AAAAF1ysQ0AAChNUwJNVAJNVQJNVgJNVwJNWAJNWQJlR0BS/CkAAAAAXXKyDQAAKE1DFU1EFU1FFU1GFU0AFk0BFk0CFk0DFk0EFk0FFk0GFk0HFk0IFmVHQFaR64AAAABdcrMNAAAoTToRTTsRTTwRTT0RTT4RTT8RTUARTUERTQgfTQkfTQofTQsfTQwfTQ0fTQ4fZUdAU6UewAAAAF1ytA0AAChNbRNNbhNNbxNNcBNNcRNNchNNcxNNThpNTxpNUBpNURpNUhpNUxpNVBpNVRpNVhpNVxpNWBpNWRplR0BSBR7AAAAAXXK1DQAAKE3LCE3MCE3NCE3OCE3PCE3QCE3RCE3SCGVHQD8mZmAAAABdcrYNAAAoTTcoTTgoTTkoTTooTTsoTTwoTT0oTT4oZUdAVrmZoAAAAF1ytw0AAChN2AZN2QZN2gZN2wZN3AZN3QZN3gZN3wZN4AZlR0BVLCkAAAAAXXK4DQAAKE2YEU2ZEU2aEU2bEU2cEU2dEU2eEU2fEU2gEU1pHE1qHE1rHE1sHE1tHE1uHE1vHE1wHGVHQFB64UAAAABdcrkNAAAoTSQhTSUhTSYhTSchTSghTSkhTSohTSshZUdAVvKPYAAAAF1yug0AAChNIAZNIQZNIgZNIwZNJAZNJQZNJgZNJwZNKAZNwAZNwQZNwgZNwwZNxAZNxQZNxgZNRx5NSB5NSR5NSh5NSx5NTB5NTR5NTh5NTx5lR0BRbMzAAAAAXXK7DQAAKE3bGU3cGU3dGU3eGU3fGU3gGU3hGU3iGU3jGU3kGU3lGWVHQFVEeuAAAABdcrwNAAAoTVoDTVsDTVwDTV0DTV4DTV8DTWADTWEDTWIDZUdAU84UgAAAAF1yvQ0AAChLk0uUS5VLlkuXS5hLmUuaTesYTewYTe0YTe4YTe8YTfAYZUdAVu64YAAAAF1yvg0AAChN4R9N4h9N4x9N5B9N5R9N5h9N5x9N6B9lR0BVseuAAAAAXXK/DQAAKE3zBk30Bk31Bk32Bk33Bk34Bk35Bk36Bk37Bk38Bk39Bk0aH00bH00cH00dH00eH00fH00gH00hH00iH00jH00kH2VHQFGwo+AAAABdcsANAAAoTZwmTZ0mTZ4mTZ8mTaAmTaEmTaImTaMmTaQmZUdATBmZoAAAAF1ywQ0AAChNrixNryxNsCxNsSxNsixNsyxlR0BUlR7AAAAAXXLCDQAAKE16Gk17Gk18Gk19Gk1+Gk1/Gk2AGk2QIk2RIk2SIk2TIk2UImVHQFTij2AAAABdcsMNAAAoTcgpTckpTcopTcspTcwpTc0pTc4pZUdAUPzMwAAAAF1yxA0AAChNSy1NTC1NTS1NTi1NTy1NUC1NUS1NUi1lR0BFNwpAAAAAXXLFDQAAKE3NJk3OJk3PJk3QJmVHQFTAAAAAAABdcsYNAAAoTeUJTeYJTecJTegJTekJTeoJTesJTewJTe0JZUdAVao9gAAAAF1yxw0AAChNgA9NgQ9Ngg9Ngw9lR0BX9wpAAAAAXXLIDQAAKE1SDU1TDU1UDU1VDU1WDU1XDU1YDWVHQFfh64AAAABdcskNAAAoTZcPTZgPTZkPTZoPTZsPTZwPTZ0PZUdAU4mZoAAAAF1yyg0AAChNrC9NrS9Nri9Nry9NsC9NsS9Nsi9Nsy9NtC9lR0BFseuAAAAAXXLLDQAAKE38Ek39Ek3+Ek3/Ek0AE00BE00CE00DE2VHQFRpmaAAAABdcswNAAAoTUwCTU0CTU4CTU8CTVACTVECTVICTccLTcgLTckLTcoLTcsLTcwLTc0LTc4LTc8LZUdAUguFIAAAAF1yzQ0AAChNzQFNzgFNzwFN0AFN0QFN0gFN0wFN1AFN1QFN1gFN1wFlR0BRYo9gAAAAXXLODQAAKE3FAU3GAU3HAU3IAU3JAU3KAU3LAU3MAWVHQEz1woAAAABdcs8NAAAoSwBLAUsCSwNLBEsFSwZLB2VHQFS1HsAAAABdctANAAAoTaIETaMETaQETaUETaYETacETagETakETaoEZUdAUyj1wAAAAF1y0Q0AAChNlCNNlSNNliNNlyNNmCNNmSNlR0BVIAAAAAAAXXLSDQAAKE3BG03CG03DG03EG03FG03GG03HG03IG2VHQFY0euAAAABdctMNAAAoTY4FTY8FTZAFTZEFTZIFTZMFTZQFTZUFTZYFTTMPTTQPTTUPTTYPTTcPTTgPTTkPTToPZUdAVYAAAAAAAF1y1A0AAChNPh9NPx9NQB9NQR9NQh9NQx9lR0BQj1wgAAAAXXLVDQAAKE36KE37KE38KE39KE3+KE3/KE0AKU0BKWVHQFMlHsAAAABdctYNAAAoTUItTUMtTUQtTUUtTUYtTUctTUgtTUktTUotZUdAVVzMwAAAAF1y1w0AAChNYidNYydNZCdNZSdlR0BVQUegAAAAXXLYDQAAKE1TA01UA01VA01WA01XA01YA01ZA03CHE3DHE3EHE3FHE3GHE3HHE3IHGVHQFZI9cAAAABdctkNAAAoTf8OTQAPTQEPTQIPTQMPTQQPTQUPTQYPTQcPTQgPTQkPZUdAVNrhQAAAAF1y2g0AAChNsBZNsRZNshZNsxZNtBZNtRZNthZNtxZlR0BXAKPgAAAAXXLbDQAAKE2WKU2XKU2YKU2ZKU2aKWVHQFUuFIAAAABdctwNAAAoTbMbTbQbTbUbTbYbTbcbZUdAVV1woAAAAF1y3Q0AAChNYwNNZANNZQNNZgNNZwNNaANNaQNNagNNhANNhQNNhgNNhwNNiANNiQNNigNNiwNNMxJNNBJNNRJNNhJNNxJNOBJNORJNOhJlR0BDyj2AAAAAXXLeDQAAKE0KFE0LFE0MFE0NFE0OFE0PFE0QFGVHQFQYUeAAAABdct8NAAAoTWEiTWIiTWMiTWQiTWUiTWYiTWciTWgiTWkiTXMrTXQrTXUrTXYrTXcrZUdAUkj1wAAAAF1y4A0AAChNzBBNzRBNzhBNzxBN0BBN0RBN0hBlR0BSceuAAAAAXXLhDQAAKE2QCk2RCk2SCk2TCk2UCk2VCk2WCk2XCmVHQE5zM0AAAABdcuINAAAoTaATTaETTaITTaMTTaQTTaUTTaYTZUdAUBAAAAAAAF1y4w0AAChNViFNVyFNWCFNWSFNWiFNWyFlR0BU71wgAAAAXXLkDQAAKE3CI03DI03EI03FI03GI03HI03II03JI03KI2VHQFOGZmAAAABdcuUNAAAoTQkWTQoWTQsWTQwWTfwjTf0jTf4jTf8jTQAkTQEkTQIkTQMkTQQkZUdAVNcKQAAAAF1y5g0AAChNNx9NOB9NOR9NOh9NOx9NPB9NPR9NTC5NTS5NTi5NTy5NUC5NUS5NUi5NUy5NVC5lR0BXmuFAAAAAXXLnDQAAKE1LD01MD01ND01OD01PD01QD01RD01SD01yJ01zJ010J011J012J013J014J015J2VHQFfuuGAAAABdcugNAAAoTbkNTboNTbsNTbwNTb0NTb4NTb8NTcANTcENTcINTcMNZUdAU/MzQAAAAF1y6Q0AAChNkRhNkhhNkxhNlBhNlRhNlhhNlxhNmBhlR0BWgo9gAAAAXXLqDQAAKE1MCE1NCE1OCE1PCGVHQFcRR6AAAABdcusNAAAoTUEkTUIkTUMkTUQkTUUkTUYkTUckTUgkZUdAVK9cIAAAAF1y7A0AAChNPQ5NPg5NPw5NQA5NQQ5NQg5NQw5NRA5NZhVNZxVNaBVNaRVNahVNaxVNbBVNbRVNbhVNchtNcxtNdBtNdRtNdhtNdxtNeBtNeRtNjx9NkB9NkR9Nkh9Nkx9NlB9NlR9Nlh9Nlx9NmB9NmR9Nmh9lR0BOuuFAAAAAXXLtDQAAKE3KDk3LDk3MDk3NDmVHQFdAAAAAAABdcu4NAAAoTccdTcgdTckdTcodTcsdTcwdTc0dTc4dTc8dTdAdTdEdZUdASAFHoAAAAF1y7w0AAChNpSxNpixNpyxNqCxNqSxNqixNqyxNrCxNrSxlR0BVcUegAAAAXXLwDQAAKE1zC010C011C012C013C014C015C016C017C018C019C00TDU0UDU0VDU0WDU0XDU0YDU0ZDU0aDU0bDU0cDU0dDU2IJE2JJE2KJE2LJE2MJE2NJE2OJE2PJE2QJGVHQEEwo+AAAABdcvENAAAoTY4sTY8sTZAsTZEsTZIsTZMsTZQsTZUsTZYsZUdAVsPXAAAAAF1y8g0AAChNPw9NQA9NQQ9NQg9lR0BVOj2AAAAAXXLzDQAAKE2bG02cG02dG02eG02fG02gG02hG02iG2VHQFH49cAAAABdcvQNAAAoTYcZTYgZTYkZTYoZTYsZTYwZTY0ZTY4ZZUdAUCR64AAAAF1y9Q0AAChNHhNNHxNNIBNNIRNNIhNNIxNNJBNNJRNNJhNlR0BQLrhgAAAAXXL2DQAAKE3hFU3iFU3jFU3kFU3lFWVHQFJJmaAAAABdcvcNAAAoTS0BTS4BTS8BTTABTTEBTTIBTTMBTTQBTTUBTVYWTVcWTVgWTVkWZUdAVWmZoAAAAF1y+A0AAChNsBxNsRxNshxNsxxNtBxNtRxNthxNtxxNuBxlR0BWTrhgAAAAXXL5DQAAKE1qDE1rDE1sDE1tDE1uDE1vDE1wDE2jKU2kKU2lKU2mKU2nKU2oKU2pKU2qKU2rKWVHQFXszMAAAABdcvoNAAAoTTgHTTkHTToHTTsHTTwHTT0HTT4HTT8HTUAHTYwqTY0qTY4qTY8qTZAqTZEqTZIqZUdARVmZoAAAAF1y+w0AAChNHCtNHStNHitNHytNICtNIStNIitlR0BYAAAAAAAAXXL8DQAAKE3NDU3ODU3PDU3QDU3RDU3SDU3TDU2pD02qD02rD02sD02tD02uD02vD2VHQFC0euAAAABdcv0NAAAoTf4rTf8rTQAsTQEsTQIsTQMsTQQsTQUsTQYsZUdAVmMzQAAAAF1y/g0AAChN6AZN6QZN6gZN6wZN7AZN7QZN7gZN7wZN8AZN8QZN8gZNkSlNkilNkylNlClNlSlN/ylNACpNASpNAipNAypNBCpNBSpNBiplR0BXAUegAAAAXXL/DQAAKE2vBk2wBk2xBk2yBk2zBk20Bk21Bk22BmVHQFbMzMAAAABdcgAOAAAoTfQfTfUfTfYfTfcfTfgfTfkfTfofTfsfTfwfZUdASG4UgAAAAF1yAQ4AAChNJyNNKCNNKSNNKiNNKyNNLCNNLSNNLiNNLyNNMCNNMSNlR0BVd64gAAAAXXICDgAAKE06JU07JU08JU09JU0+JU0/JU1AJU1BJU1CJU1DJU1EJWVHQFcVwoAAAABdcgMOAAAoTWgPTWkPTWoPTWsPTWwPTW0PZUdAS4KPYAAAAF1yBA4AAChNMiNNMyNNNCNNNSNNNiNNNyNNOCNNOSNNOiNlR0BUu4UgAAAAXXIFDgAAKE0CHE0DHE0EHE0FHE0GHE0HHE0IHE0JHE0KHGVHQEjlHsAAAABdcgYOAAAoTVgQTVkQTVoQTVsQTVwQTV0QTV4QTV8QZUdAVKCj4AAAAF1yBw4AAChNGw5NHA5NHQ5NHg5NHw5NIA5NIQ5NIg5NIw5N9xtN+BtN+RtN+htN+xtN/BtN/RtN/htN/xtNABxNARxlR0BHlwpAAAAAXXIIDgAAKE0rK00sK00tK00uK00vK00wK00xK00yK00zK2VHQFdlwoAAAABdcgkOAAAoTXEeTXIeTXMeTXQeTXUeTXYeTXceTXgeTXkeZUdAVsKPYAAAAF1yCg4AAChNax1NbB1NbR1Nbh1Nbx1NcB1NcR1Nch1lR0BStR7AAAAAXXILDgAAKE1TJk1UJk1VJk1WJk1XJk1YJk1ZJk1aJmVHQFCXriAAAABdcgwOAAAoTesoTewoTe0oTe4oTe8oTfAoTfEoTfIoTQItTQMtTQQtTQUtTQYtTQctTQgtTQktTQotZUdAU0o9gAAAAF1yDQ4AAChNGBJNGRJNGhJNGxJNHBJNHRJNHhJNHxJNIxlNJBlNJRlNJhlNJxlNKBlNKRllR0BSxcKAAAAAXXIODgAAKE0AJ00BJ00CJ00DJ00EJ00FJ00GJ00HJ2VHQFPJmaAAAABdcg8OAAAoTf8QTQARTQERTQIRTQMRTQQRTQURTQYRZUdAU7euIAAAAF1yEA4AAChNiBVNiRVNihVNixVNjBVNjRVNjhVlR0BSCZmgAAAAXXIRDgAAKE09IE0+IE0/IE1AIE3lIU3mIU3nIU3oIU3pIU3qIU3rIU3sIWVHQFcHCkAAAABdchIOAAAoTSYeTSceTSgeTSkeTSoeTSseTSweTS0eTS4eTZ0lTZ4lTZ8lTaAlTaElTaIlTaMlTaQlTaUlTaYlTaclTaglZUdAVt4UgAAAAF1yEw4AAChNhh5Nhx5NiB5NiR5Nih5Nix5NjB5NjR5lR0BVej2AAAAAXXIUDgAAKE0qJk0rJk0sJk0tJk0uJk0vJk0wJmVHQE3o9cAAAABdchUOAAAoTRUYTRYYTRcYTRgYTRkYTRoYTRsYTRwYTR0YZUdAUvKPYAAAAF1yFg4AAChNKgVNKwVNLAVNLQVNLgVNFBVNFRVNFhVNFxVNGBVNGRVNGhVlR0BWcUegAAAAXXIXDgAAKE07Ek08Ek09Ek0+Ek0/Ek1AEk1BEk1CEk2bKE2cKE2dKE2eKE2fKE2gKE2hKE2iKGVHQFHh64AAAABdchgOAAAoTUsjTUwjTU0jTU4jTU8jTVAjTVEjTVIjTU4rTU8rTVArTVErTVIrTVMrTVQrTVUrTVYrZUdAUk9cIAAAAF1yGQ4AAChN3CBN3SBN3iBN3yBN4CBN4SBN4iBN4yBN5CBlR0BX564gAAAAXXIaDgAAKE37JU38JU39JU3+JU3/JU0AJk0BJk0CJk0DJmVHQFUHCkAAAABdchsOAAAoTY0CTY4CTY8CTZACTZECTZICZUdAVpMzQAAAAF1yHA4AAChNCx5NDB5NDR5NDh5NDx5NEB5NER5NEh5lR0BPEeuAAAAAXXIdDgAAKE1CI01DI01EI01FI01GI01HI01II01JI01KI2VHQFMbhSAAAABdch4OAAAoTRsVTRwVTR0VTR4VTR8VTSAVTSEVTSIVTSMVZUdATSZmYAAAAF1yHw4AAChNkhNNkxNNlBNNlRNNlhNNlxNNmBNNmRNlR0BTnXCgAAAAXXIgDgAAKE2SB02TB02UB02VB02WB02XB02YB02ZB02aB2VHQFIlwoAAAABdciEOAAAoTbYZTbcZTbgZTbkZTboZTbsZZUdAUbR64AAAAF1yIg4AAChNHypNICpNISpNIipNIypNJCpNJSpNJipNJypNKCpNKSpNKipNKypNLCpNLSpNLipNLyplR0BVMAAAAAAAXXIjDgAAKE2qA02rA02sA02tA02uA02vA02wA02xA02yA02SBE2TBE2UBE2VBE2WBE2XBE2YBE2ZBE2aBE2TKE2UKE2VKE2WKE2XKE2YKE2ZKE2aKGVHQFdEeuAAAABdciQOAAAoTdsFTdwFTd0FTd4FTd8FTeAFTeEFTeIFTeMFZUdAVgPXAAAAAF1yJQ4AAChNKiVNKyVNLCVNLSVNLiVNLyVNMCVlR0A/XCkAAAAAXXImDgAAKE0IEE0JEE0KEE0LEE0MEE0NEE0OEE0PEGVHQFPMKQAAAABdcicOAAAoTboYTbsYTbwYTb0YTb4YTb8YTcAYTcEYZUdAS+9cIAAAAF1yKA4AAChNhxRNiBRNiRRNihRNixRNjBRlR0BQWPXAAAAAXXIpDgAAKE1wCU1xCU1yCU1zCU10CU11CU12CWVHQFbQAAAAAABdcioOAAAoTTUeTTYeTTceTTgeTTkeTToeTTseTTweTT0eZUdAUy9cIAAAAF1yKw4AAChNGxlNHBlNHRlNHhlNHxlNIBlNIRlNIhllR0BTvMzAAAAAXXIsDgAAKE0qGU0rGU0sGU0tGU0uGU0vGU0wGWVHQFP8KQAAAABdci0OAAAoTVstTVwtTV0tTV4tTV8tTWAtTWEtZUdAVG1woAAAAF1yLg4AAChNqBFNqRFNqhFNqxFlR0BQoUegAAAAXXIvDgAAKE3iK03jK03kK03lK03mK03nK03oK2VHQFYYUeAAAABdcjAOAAAoTYQPTYUPTYYPTYcPTYgPTYkPTYoPTYsPTYwPZUdAUJ4UgAAAAF1yMQ4AAChNVAlNVQlNVglNVwlNWAlNWQlNWglNWwlNXAllR0BOq4UgAAAAXXIyDgAAKE1KCU1LCU1MCU1NCU1OCU1PCU1QCU1RCU1SCU1TCWVHQFSB64AAAABdcjMOAAAoTckDTcoDTcsDTcwDTc0DTc4DTc8DZUdAT4zMwAAAAF1yNA4AAChNJxdNKBdNKRdNKhdNKxdNLBdNLRdNLhdlR0BWgeuAAAAAXXI1DgAAKE1dEk1eEk1fEk1gEk1hEk1iEk1jEk1kEmVHQFOWZmAAAABdcjYOAAAoS4pLi0uMS41LjkuPS5BLkUuSTVoWTVsWTVwWTV0WTV4WZUdAWCwpAAAAAF1yNw4AAChN1ydN2CdN2SdN2idN2ydN3CdN3SdN3idlR0BTCZmgAAAAXXI4DgAAKE33FU34FU35FU36FU37FU38FU39FU3+FU3/FWVHQFWq4UAAAABdcjkOAAAoTaYMTacMTagMTakMTaoMTasMTawMTa0MTa4MTa8MTbAMZUdAU6rhQAAAAF1yOg4AAChNJwJNKAJNKQJNKgJNKwJNLAJNLQJNLgJNLwJNMAJNMQJNMgJlR0BRyPXAAAAAXXI7DgAAKE0XLU0YLU0ZLU0aLU0bLU0cLU0dLU0eLWVHQFGzM0AAAABdcjwOAAAoTWEvTWIvTWMvTWQvTWUvTWYvTWcvTWgvTWkvZUdAVr9cIAAAAF1yPQ4AAChNOAZNOQZNOgZNOwZNPAZNPQZNPgZNPwZNQAZNQQZlR0BSo9cAAAAAXXI+DgAAKE39Lk3+Lk3/Lk0AL00BL00CL00DL00EL00FL2VHQETCj2AAAABdcj8OAAAoTVEQTVIQTVMQTVQQTVUQTVYQTVcQZUdAVacKQAAAAF1yQA4AAChNYRFNYhFNYxFNZBFNZRFNZhFNZxFNaBFNaRFNehxNexxNfBxNfRxNfhxNfxxNgBxNgRxlR0BT09cAAAAAXXJBDgAAKE0mKU0nKU0oKU0pKU0qKU0rKU0sKU0tKU1jLk1kLk1lLk1mLk1nLk1oLk1pLk1qLk1rLmVHQFVKPYAAAABdckIOAAAoTRoETRsETRwETR0ETR4ETR8ETSAETSEETSIEZUdAVehR4AAAAF1yQw4AAChNSRJNShJNSxJNTBJNTRJNThJNTxJNUBJNURJNUhJNUxJlR0BQKZmgAAAAXXJEDgAAKE0CI00DI00EI00FI00GI00HI00II00JI00KI2VHQFfa4UAAAABdckUOAAAoTVkNTVoNTVsNTVwNTV0NTV4NTV8NTWANTWENTWINTWMNZUdAVV64YAAAAF1yRg4AAChN2gJN2wJN3AJN3QJN3gJN3wJN4AJN4QJN4gJNlhZNlxZNmBZNmRZNmhZNmxZNnBZNnRZNARtNAhtNAxtNBBtNBRtNBhtNBxtNCBtNCRtlR0BS/MzAAAAAXXJHDgAAKE3NBE3OBE3PBE3QBE3RBE3SBE3TBE3UBE3VBE2mFU2nFU2oFU2pFU2qFU2rFWVHQFPvXCAAAABdckgOAAAoTcUuTcYuTccuTcguTckuTcouTcsuTcwuTc0uZUdAVij1wAAAAF1ySQ4AAChNtx5NuB5NuR5Nuh5Nux5lR0BVczNAAAAAXXJKDgAAKE1hDE1iDE1jDE1kDE1lDE1mDE1nDE1oDE1pDGVHQFMRR6AAAABdcksOAAAoTcoUTcsUTcwUTc0UTc4UTc8UTdAUTdEUTScwTSgwTSkwTSowTSswTSwwTS0wTS4wTS8wZUdATRmZoAAAAF1yTA4AAChNvSxNvixNvyxNwCxNwSxlR0BTIeuAAAAAXXJNDgAAKE02HU03HU04HU05HU06HU07HU08HU09HU0+HU0/HU1AHWVHQFS8KQAAAABdck4OAAAoTSoETSsETSwETS0ETS4ETS8ETTAETTEETTIETTMETTQEZUdAVYeuIAAAAF1yTw4AAChNVRNNVhNNVxNNWBNNWRNNWhNNWxNNXBNNfCtNfStNfitNfytNgCtNgStNgitNgytlR0BRJcKAAAAAXXJQDgAAKE2/AU3AAU3BAU3CAU3DAU3EAWVHQFKwo+AAAABdclEOAAAoTfARTfERTfIRTfMRTfQRTfURTfYRTfcRTcoVTcsVTcwVTc0VTc4VTc8VTdAVTdEVTf0hTf4hTf8hTQAiTQEiTQIiTQMiTQQiZUdAVn4UgAAAAF1yUg4AAChNzR9Nzh9Nzx9N0B9N0R9N0h9N0x9N1B9N1R9N1h9N1x9lR0BTi4UgAAAAXXJTDgAAKE0wLk0xLk0yLk0zLmVHQFScKQAAAABdclQOAAAoTTUETTYETTcETTgEZUdAVLCj4AAAAF1yVQ4AAChNVhFNVxFNWBFNWRFNWhFNWxFNXBFNnBdNnRdNnhdNnxdNoBdNoRdNohdNoxdNpBdNpRdNphdlR0BQEzNAAAAAXXJWDgAAKE3cCE3dCE3eCE3fCE3gCE3hCE3iCE3jCE3kCE3lCE3mCGVHQFTgo+AAAABdclcOAAAoTaERTaIRTaMRTaQRTaURTaYRTacRTXEfTXIfTXMfTXQfTXUfTXYfTXcfTXgfTXkfTXofTXsfTXwfTX0fTX4fZUdAUJzMwAAAAF1yWA4AAChN6StN6itN6ytN7CtN7StlR0BXFHrgAAAAXXJZDgAAKE3PHk3QHk3RHk3SHk3THk3UHk3VHmVHQFRo9cAAAABdcloOAAAoTTQuTTUuTTYuTTcuTTguTTkuTTouTTsuZUdAV+9cIAAAAF1yWw4AAChN4CVN4SVN4iVN4yVN5CVN5SVN5iVN5yVN6CVN6SVN6iVlR0BQlR7AAAAAXXJcDgAAKE3EEE3FEE3GEE3HEE3IEE3JEE3KEE3LEGVHQFTuFIAAAABdcl0OAAAoTTUDTTYDTTcDTTgDTTkDTToDTTsDTTwDZUdAVj1woAAAAF1yXg4AAChN3ipN3ypN4CpN4SpN4ipN4ypN5CplR0BLbhSAAAAAXXJfDgAAKE0RKE0SKE0TKE0UKE0VKGVHQFcCj2AAAABdcmAOAAAoTcYlTcclTcglTcklTcolTcslTcwlTc0lZUdAVAKPYAAAAF1yYQ4AAChNUwtNVAtNVQtNVgtNVwtNWAtNWQtNWgtlR0BVQo9gAAAAXXJiDgAAKE3AAk3BAk3CAk3DAk3EAk3FAk3GAk3HAk3IAk3JAk3KAmVHQFd8KQAAAABdcmMOAAAoTbgnTbknTbonTbsnTbwnTb0nZUdARO9cIAAAAF1yZA4AAChNwyZNxCZNxSZNxiZNxyZNyCZNySZNyiZNyyZNzCZlR0BObhSAAAAAXXJlDgAAKE1GL01HL01IL01JL01KL01LL01ML01NL2VHQFYrhSAAAABdcmYOAAAoTTgITTkITToITTsITYIgTYMgTYQgTYUgZUdAVOo9gAAAAF1yZw4AAChNGSdNGidNGydNHCdNHSdNHidNHydlR0BVYo9gAAAAXXJoDgAAKE1KBE1LBE1MBE1NBE1OBE1PBE1QBE1RBE1SBE08BU09BU0+BU0/BU1ABU1BBU1CBU1DBWVHQFOszMAAAABdcmkOAAAoS+JL40vkS+VL5k2GC02HC02IC02JC02KC2VHQFTnriAAAABdcmoOAAAoTSIDTSMDTSQDTSUDTSYDTScDTSgDTSkDTSoDTSsDTSwDTactTagtTaktTaotTastTawtTa0tTa4tZUdAVjFHoAAAAF1yaw4AAChNWidNWydNXCdNXSdNXidNXydNYCdNYSdlR0BUVHrgAAAAXXJsDgAAKE3tA03uA03vA03wA03xA2VHQDxUeuAAAABdcm0OAAAoTU8oTVAoTVEoTVIoTVMoTVQoTVUoTVYoZUdAVCHrgAAAAF1ybg4AAChNuBZNuRZNuhZNuxZlR0BQaPXAAAAAXXJvDgAAKE0PCE0QCE0RCE0SCE0TCE0UCE0VCE1ECU1FCU1GCU1HCU1ICU1JCWVHQFZPXCAAAABdcnAOAAAoTVopTVspTVwpTV0pTV4pTV8pTWApZUdAVn1woAAAAF1ycQ4AAChNtQVNtgVNtwVNuAVNuQVNugVNzgVNzwVN0AVN0QVN0gVN9R1N9h1N9x1N+B1N+R1lR0BMQo9gAAAAXXJyDgAAKE0bL00cL00dL00eL00fL00gL00hL00iL2VHQFETM0AAAABdcnMOAAAoTRwJTR0JTR4JTR8JTSAJTSEJTSIJTSMJTSQJTSUJTSYJZUdAUdAAAAAAAF1ydA4AAChNIyBNJCBNJSBNJiBNJyBNKCBNKSBNKiBlR0BVyj2AAAAAXXJ1DgAAKE3pH03qH03rH03sH03tH03uH03vH03wH03xH03yH03zH02lI02mI02nI02oI02pI02qI02rI02sI2VHQFOR64AAAABdcnYOAAAoS0tLTEtNS05LT0tQS1FLUktTS1RLVUtWZUdAUkKPYAAAAF1ydw4AAChNVBlNVRlNVhlNVxlNWBlNWRlNWhlNWxlNXBllR0BH/rhgAAAAXXJ4DgAAKE1+FE1/FE2AFE2BFE2CFE2DFE2EFE2FFE2GFGVHQFa7hSAAAABdcnkOAAAoTXwQTX0QTX4QTX8QTYAQTYEQTYIQTT4eTT8eTUAeTUEeTUIeTUMeTUQeTUUeTUYeZUdAUaZmYAAAAF1yeg4AAChNjxlNkBlNkRlNkhlNkxlNlBlNlRlNlhlNlxlNmBlNNypNOCpNOSpNOipNOypNPCpNPSpNPiplR0BXH1wgAAAAXXJ7DgAAKE28Hk29Hk2+Hk2/Hk3AHmVHQFXHriAAAABdcnwOAAAoTRUiTRYiTRciTRgiTRkiTRoiTRsiTRwiZUdAVrrhQAAAAF1yfQ4AAChNUwVNVAVNVQVNVgVNVwVNWAVNWQVNWgVNWwVNXAVNXQVNeh1Nex1NfB1NfR1Nfh1Nfx1NgB1NgR1Ngh1Ngx1NhB1lR0BNr1wgAAAAXXJ+DgAAKE07I008I009I00+I00/I01AI01BI2VHQFc9cKAAAABdcn8OAAAoTdMFTdQFTdUFTdYFTdcFTdgFTdkFTdoFZUdAUf64YAAAAF1ygA4AAChNxSBNxiBNxyBNyCBNySBNyiBNyyBNzCBNzSBNziBNzyBN8iBN8yBN9CBN9SBN9iBN9yBN+CBN+SBlR0BRz1wgAAAAXXKBDgAAKE38B039B03+B03/B00ACE0BCE0CCE0DCGVHQFEvXCAAAABdcoIOAAAoTRARTRERTRIRTRMRTRQRTRURTRYRTRcRTRgRZUdATDwpAAAAAF1ygw4AAChN9BZN9RZN9hZN9xZN+BZN+RZN+hZN+xZlR0BWb1wgAAAAXXKEDgAAKE10EE11EE12EE13EE14EE15EE16EE17EGVHQFY3riAAAABdcoUOAAAoTX8fTYAfTYEfTYIfTYMfTYQfTYUfTYYfZUdAUFCj4AAAAF1yhg4AAChNrhNNrxNNsBNNsRNNshNlR0BABR7AAAAAXXKHDgAAKE0YEE0ZEE0aEE0bEE0cEGVHQFX4UeAAAABdcogOAAAoTYYFTYcFTYgFTYkFTYoFTYsFTYwFTY0FTQQgTQUgTQYgTQcgTQggTQkgTQogZUdAPvrhQAAAAF1yiQ4AAChNQSxNQixNQyxNRCxNRSxNRixNRyxNSCxlR0BWZmZgAAAAXXKKDgAAKE17Kk18Kk19Kk1+Kk1/Kk2AKk2BKk2CKk2DKmVHQFNuuGAAAABdcosOAAAoTR8BTSABTSEBTSIBTSMBTSQBTSUBZUdAWAzMwAAAAF1yjA4AAChNng9Nnw9NoA9NoQ9Nog9Now9NpA9NpQ9Npg9Npw9NqA9lR0BHeZmgAAAAXXKNDgAAKE0EE00FE00GE00HE00IE00JE00KE00LE00ME2VHQFUlwoAAAABdco4OAAAoTewCTe0CTe4CTe8CTfACTfECTfICTfMCZUdATnhR4AAAAF1yjw4AAChN7ApN7QpN7gpN7wpN8ApN8QpN8gpN8wpN9AplR0BSFHrgAAAAXXKQDgAAKE0WGk0XGk0YGk0ZGk0aGk0bGk0cGk0dGmVHQFQhR6AAAABdcpEOAAAoTXQHTXUHTXYHTXcHTXgHTXkHTXoHTZsfTZwfTZ0fTZ4fTZ8fTaAfTaEfZUdAVtR64AAAAF1ykg4AAChNDgZNDwZNEAZNEQZNEgZNEwZNFAZNFQZNFgZN3h5N3x5N4B5N4R5N4h5N4x5N5B5N5R5N5h5lR0BRrXCgAAAAXXKTDgAAKE3TGU3UGU3VGU3WGU3XGU3YGU3ZGU3aGWVHQFbBR6AAAABdcpQOAAAoTaMoTaQoTaUoTaYoTacoTagoTakoZUdAVuhR4AAAAF1ylQ4AAChNYiVNYyVNZCVNZSVNZiVNZyVNaCVNaSVNaiVlR0BTl64gAAAAXXKWDgAAKEubS5xLnUueZUdAUzXCgAAAAF1ylw4AAChNmglNmwlNnAlNnQlNnglNnwlNoAllR0BBoo9gAAAAXXKYDgAAKE1BEE1CEE1DEE1EEE1FEE1GEE1HEE1IEGVHQFOnCkAAAABdcpkOAAAoTS8FTTAFTTEFTTIFTTMFTTQFZUdAUyhR4AAAAF1ymg4AAChNyyNNzCNNzSNNziNNzyNN0CNN0SNN0iNN5iNN5yNN6CNN6SNN6iNN6yNN7CNN7SNlR0BVGj2AAAAAXXKbDgAAKE0tG00uG00vG00wG00xG00yG00zG000G2VHQFWsKQAAAABdcpwOAAAoTbQLTbULTbYLTbcLTbgLTbkLTc0kTc4kTc8kTdAkTdEkTdIkTdMkTdQkTdUkTdYkTdckZUdAV79cIAAAAF1ynQ4AAChNciVNcyVNdCVNdSVNdiVNdyVNeCVlR0BRwKPgAAAAXXKeDgAAKE3DCk3ECk3FCk3GCk3HCk3ICk3JCk3KCk0BEk0CEk0DEk0EEk0FEk0GEk0HEk0IEmVHQFITM0AAAABdcp8OAAAoTccTTcgTTckTTcoTTcsTTcwTTc0TTc4TZUdAV04UgAAAAF1yoA4AAChNeidNeydNfCdNfSdNfidNfydNgCdlR0BT1R7AAAAAXXKhDgAAKE0CCk0DCk0ECk0FCk0GCk0HCk0ICk0JCk0KCmVHQEDLhSAAAABdcqIOAAAoTREUTRIUTRMUTRQUTRUUTRYUTRcUTRgUTRkUZUdAUumZoAAAAF1yow4AAChNOy1NPC1NPS1NPi1NPy1NQC1NQS1lR0BSH1wgAAAAXXKkDgAAKE3pLE3qLE3rLE3sLE3tLE3uLE3vLE3wLGVHQFNz1wAAAABdcqUOAAAoTc4uTc8uTdAuTdEuTdIuTdMuTdQuTdUuTdYuZUdAVMzMwAAAAF1ypg4AAChNSiBNSyBNTCBNTSBNTiBNTyBNUCBNUSBNUiBNUyBNVCBlR0BS/hSAAAAAXXKnDgAAKE02AU03AU04AU05AU06AU07AU08AU09AU1UGE1VGE1WGE1XGE1YGE1ZGE1aGE1bGE35LU36LU37LU38LU39LU3+LU3/LU0ALmVHQFL+uGAAAABdcqgOAAAoTWotTWstTWwtTW0tZUdAVhKPYAAAAF1yqQ4AAChNJQdNJgdNJwdNKAdNKQdNKgdNKwdNWSRNWiRNWyRNXCRNXSRNXiRNXyRlR0BYE9cAAAAAXXKqDgAAKE3EDU3FDU3GDU3HDU3IDU3JDU3KDU3LDU3MDWVHQFG+FIAAAABdcqsOAAAoTWgBTWkBTWoBTWsBTWwBTW0BTW4BTW8BTXABTXEBZUdAUVCj4AAAAF1yrA4AAChN/xlNABpNARpNAhpNAxpNBBpNBRpNBhpNBxpNCBpNCRplR0BTJwpAAAAAXXKtDgAAKE3ZEk3aEk3bEk3cEk3dEk3eEk3fEk3gEk0AK00BK00CK00DK00EK00FK00GK00HK03KLE3LLE3MLE3NLE3OLE3PLE3QLE3RLGVHQFEkeuAAAABdcq4OAAAoTRAsTREsTRIsTRMsTRQsTRUsTRYsTRcsTRgsTRksTRosZUdAV2ZmYAAAAF1yrw4AAChNgSdNgidNgydNhCdNhSdNhidNhydlR0BWO4UgAAAAXXKwDgAAKE2xB02yB02zB020B021B022B023B024B025B01xDE1yDE1zDE10DE11DE12DE13DE14DE3YH03ZH03aH03bH03cH03dH03eH03fH03gH2VHQFWcKQAAAABdcrEOAAAoTSwHTS0HTS4HTS8HTTAHTTEHTTIHTTMHTTQHTTUHTTYHTTcHZUdAU/R64AAAAF1ysg4AAChLY0tkS2VLZktnS2hLaWVHQEACj2AAAABdcrMOAAAoTVcoTVgoTVkoTVooTVsoTVwoTV0oTV4oTV8oZUdAVVAAAAAAAF1ytA4AAChN9AJN9QJN9gJN9wJN+AJN+QJN+gJN+wJN/AJNMgpNMwpNNApNNQpNNgpNNwpNOApNOQplR0BQZHrgAAAAXXK1DgAAKE2DB02EB02FB02GB2VHQFJ4UeAAAABdcrYOAAAoTcQVTcUVTcYVTccVTcgVTckVZUdAVJZmYAAAAF1ytw4AAChNDypNECpNESpNEipNEypNFCpNFSpNFiplR0BUePXAAAAAXXK4DgAAKEvSS9NL1EvVS9ZL10vYS9llR0BW6j2AAAAAXXK5DgAAKE0lJU0mJU0nJU0oJU0pJU1EJ01FJ01GJ01HJ01IJ2VHQFThR6AAAABdcroOAAAoTfIOTfMOTfQOTfUOTfYOTfcOTfgOZUdAVQ9cIAAAAF1yuw4AAChN9y9N+C9N+S9N+i9N+y9N/C9N/S9N/i9lR0BSjXCgAAAAXXK8DgAAKE3WCU3XCU3YCU3ZCU3aCU3bCU3cCU3dCWVHQFOwAAAAAABdcr0OAAAoTfALTfELTfILTfMLZUdAUxMzQAAAAF1yvg4AAChNzCFNzSFNziFNzyFN0CFN0SFN0iFN0yFlR0BQfMzAAAAAXXK/DgAAKE1rIU1sIU1tIU1uIU1vIU1wIWVHQFFlHsAAAABdcsAOAAAoTcwZTc0ZTc4ZTc8ZTdAZTdEZTdIZZUdAUaHrgAAAAF1ywQ4AAChNhwdNiAdNiQdNigdNiwdNjAdNjQdNjgdNjwdNkAdNkQdlR0BVOuFAAAAAXXLCDgAAKE3nGk3oGk3pGk3qGk3rGk3sGk3tGk3uGk3vGk3wGk3xGmVHQFF7hSAAAABdcsMOAAAoTbwZTb0ZTb4ZTb8ZTcAZTcEZTcIZTcMZZUdARQzMwAAAAF1yxA4AAChNnA5NnQ5Nng5Nnw5NoA5NoQ5Nog5Now5NpA5NpQ5lR0BUtmZgAAAAXXLFDgAAKE2zA020A021A022A023A024A025A026A027A02aEE2bEE2cEE2dEE2eEE2fEE2gEE2hEE2iEGVHQFVDM0AAAABdcsYOAAAoTQsKTQwKTQ0KTQ4KTQ8KTRAKTREKTRIKTRMKZUdAVHPXAAAAAF1yxw4AAChN8C9N8S9N8i9N8y9N9C9N9S9N9i9lR0BSWFHgAAAAXXLIDgAAKE2bK02cK02dK02eK02fK02gK02hK02iK2VHQE0qPYAAAABdcskOAAAoTWAQTWEQTWIQTWMQTWQQTWUQTWYQZUdAUMrhQAAAAF1yyg4AAChNPAlNPQlNPglNPwlNQAlNQQlNQglNQwllR0BV/hSAAAAAXXLLDgAAKE1rIE1sIE1tIE1uIE1vIE1wIE1xIE1yIGVHQFUrhSAAAABdcswOAAAoTUIETUMETUQETUUETUYETUcETUgETUkEZUdAPEKPYAAAAF1yzQ4AAChNVxRNWBRNWRRNWhRNWxRNXBRNXRRlR0BW31wgAAAAXXLODgAAKE1nBk1oBk1pBk1qBk1rBk1sBk1tBk2VHk2WHk2XHk2YHk2ZHk2aHk2bHk2cHk2dHk2eHk2fHk2gHmVHQFLB64AAAABdcs8OAAAoTRsCTRwCTR0CTR4CTR8CTY8VTZAVTZEVTZIVZUdAVIhR4AAAAF1y0A4AAChN4BhN4RhN4hhN4xhN5BhN5RhN5hhN5xhN6BhN6RhN6hhlR0BPvXCgAAAAXXLRDgAAKE08IU09IU0+IU0/IU1AIU1BIU1CIWVHQFTz1wAAAABdctIOAAAoTbICTbMCTbQCTbUCTbYCTbcCTbgCTbkCZUdAU2o9gAAAAF1y0w4AAChN1QtN1gtN1wtN2AtN2QtN2gtN2wtN3AtN3QtlR0BTCFHgAAAAXXLUDgAAKE2LC02MC02NC02OC02PC02QC02RC02SC01bJk1cJk1dJk1eJk1fJk1gJk1hJk1iJk1jJmVHQFYuuGAAAABdctUOAAAoTcERTcIRTcMRTcQRTcURTcYRTccRTcgRZUdAVV9cIAAAAF1y1g4AAChNZBtNZRtNZhtNZxtNaBtNaRtlR0BUfrhgAAAAXXLXDgAAKE2iGk2jGk2kGk2lGk2mGk2nGk2oGk2pGk2qGk2GLk2HLk2ILk2JLk2KLmVHQFAczMAAAABdctgOAAAoTasQTawQTa0QTa4QTa8QTbAQTbEQTbIQZUdAVyXCgAAAAF1y2Q4AAChNBCZNBSZNBiZNByZNCCZNCSZNCiZNCyZlR0BWbMzAAAAAXXLaDgAAKE1eBU1fBU1gBU1hBU1iBU1jBU1kBU1lBU1mBU1nBU1oBU1pBWVHQFIxR6AAAABdctsOAAAoTe8BTfABTfEBTfIBTfMBTfQBTfUBTfYBZUdAVKhR4AAAAF1y3A4AAChNbCZNbSZNbiZNbyZNcCZNcSZNciZNcyZNdCZNdSZNdiZlR0BR4zNAAAAAXXLdDgAAKE2PLk2QLk2RLk2SLk2TLk2ULmVHQFSnriAAAABdct4OAAAoTYQCTYUCTYYCTYcCTYgCTYkCTYoCTYsCTYwCZUdAVx4UgAAAAF1y3w4AAChNlQZNlgZNlwZNmAZNmQZlR0BV4UegAAAAXXLgDgAAKE0iD00jD00kD00lD00mD00nD00oD00pD00qD2VHQDyrhSAAAABdcuEOAAAoTVosTVssTVwsTV0sTV4sTV8sTWAsTWEsTWIsZUdAOr1woAAAAF1y4g4AAChNcCxNcSxNcixNcyxNdCxNdSxNdixlR0BVvCkAAAAAXXLjDgAAKE3WB03XB03YB03ZB03aB03bB03cB2VHQFbQo+AAAABdcuQOAAAoTZ8GTaAGTaEGTaIGTaMGTaQGTaUGTaYGTacGZUdAUL1woAAAAF1y5Q4AAChN5hVN5xVN6BVN6RVN6hVN6xVN7BVN7RVN7hVlR0BUEzNAAAAAXXLmDgAAKEtyS3NLdEt1S3ZLd0t4S3lN8RhN8hhN8xhN9BhN9RhN9hhN9xhN+BhlR0BW5R7AAAAAXXLnDgAAKE3+DE3/DE0ADU0BDU0CDWVHQFL4UeAAAABdcugOAAAoTW8VTXAVTXEVTXIVTXMVTXQVTXUVTXYVTXcVTTAdTTEdTTIdTTMdTTQdTTUdZUdAVkcKQAAAAF1y6Q4AAChNMxFNNBFNNRFNNhFNNxFNOBFNORFlR0BUmPXAAAAAXXLqDgAAKE3OGk3PGk3QGk3RGk3SGk3TGk3UGk3VGk3WGk3XGk3YGmVHQFX5maAAAABdcusOAAAoTYAGTYEGTYIGTYMGTYQGTYUGTYYGZUdAVv9cIAAAAF1y7A4AAChNDCZNDSZNDiZNDyZNECZNESZlR0BW7hSAAAAAXXLtDgAAKE26B027B028B029B02+B02/B03AB03BB2VHQFNYUeAAAABdcu4OAAAoTfAHTfEHTfIHTfMHTfQHTfUHTfYHTfcHTfgHTfkHTfoHTfsHZUdAUA4UgAAAAF1y7w4AAChNLwlNMAlNMQlNMglNMwlNNAllR0BTxcKAAAAAXXLwDgAAKE26LU27LU28LU29LU2+LU2/LU3ALU3BLU3CLU3DLU3ELU3FLWVHQFNUeuAAAABdcvEOAAAoTWoiTWsiTWwiTW0iTW4iTW8iTXAiTQ4kTQ8kTRAkTREkTRIkTRMkTRQkTRUkTRYkZUdAPw9cIAAAAF1y8g4AAChNIhRNIxRNJBRNJRRNJhRNJxRNKBRNKRRlR0BU/rhgAAAAXXLzDgAAKE1LJk1MJk1NJk1OJk1PJk1QJk1RJk1SJmVHQE064UAAAABdcvQOAAAoTc4rTc8rTdArTdErTdIrTdMrTdQrZUdAVyKPYAAAAF1y9Q4AAChN3Q1N3g1N3w1N4A1N4Q1N4g1N4w1N5A1lR0BPAUegAAAAXXL2DgAAKE0wLU0xLU0yLU0zLU00LU01LU02LWVHQFWIUeAAAABdcvcOAAAoTQwnTQ0nTQ4nTQ8nTRAnTREnTRInTRMnZUdAU1Cj4AAAAF1y+A4AAChNeBlNeRlNehlNexlNfBlNfRlNfhlNfxllR0BWNwpAAAAAXXL5DgAAKE1YB01ZB01aB01bB01cB01dB01eB01fB02YJE2ZJE2aJE2bJE2cJE2dJE2eJE2fJGVHQFQrhSAAAABdcvoOAAAoTbMETbQETbUETbYETbcETbgETbkETboETbsEZUdASQFHoAAAAF1y+w4AAChNAhRNAxRNBBRNBRRNBhRNBxRNCBRNCRRNIy9NJC9NJS9NJi9NJy9NKC9NKS9lR0BWS4UgAAAAXXL8DgAAKE3DBU3EBU3FBU3GBU3HBU3IBU3JBU3KBU3LBU3MBU3NBU3qHU3rHU3sHU3tHU3uHU3vHU3wHU3xHU3yHU3zHU30HWVHQFQ8KQAAAABdcv0OAAAoS1dLWEtZS1pLW0tcS11LXktfS2BLYUtiTWgkTWkkTWokTWskTWwkTW0kTW4kZUdAVtXCgAAAAF1y/g4AAChN9AVN9QVN9gVN9wVN+AVN+QVN+gVlR0BVYAAAAAAAXXL/DgAAKE2lHE2mHE2nHE2oHE2pHE2qHE2rHE2sHE2tHE2uHE2vHGVHQFNQAAAAAABdcgAPAAAoTUMKTUQKTUUKTUYKTUcKTUgKTUkKZUdAVthR4AAAAF1yAQ8AAChN7CpN7SpN7ipN7ypN8CpN8SpN8ipN8yplR0BVAo9gAAAAXXICDwAAKE1SJ01TJ01UJ01VJ01WJ01XJ01YJ01ZJ2VHQFUa4UAAAABdcgMPAAAoTbUvTbYvTbcvTbgvTbkvTbovTbsvTbwvTb0vTb4vTb8vTcAvTcEvTcIvZUdAVoj1wAAAAF1yBA8AAChNhCpNhSpNhipNhypNiCpNiSpNiipNiyplR0BRoo9gAAAAXXIFDwAAKE18Jk19Jk1+Jk1/Jk2AJk2BJk2CJk2DJmVHQFbdcKAAAABdcgYPAAAoTTsNTTwNTT0NTT4NTT8NTUANTUENTUINTUMNZUdASgo9gAAAAF1yBw8AAChNDRNNDhNNDxNNEBNNERNNEhNNExNNFBNlR0BTseuAAAAAXXIIDwAAKE0aCE0bCE0cCE0dCE0eCE0fCE0gCE0hCE0iCE0JGU0KGU0LGU0MGU0NGWVHQFV+FIAAAABdcgkPAAAoTZEgTZIgTZMgTZQgTZUgTZYgTZcgTZggZUdAVQuFIAAAAF1yCg8AAChNJA5NJQ5NJg5NJw5NKA5NKQ5NKg5NKw5lR0BXRcKAAAAAXXILDwAAKE2IJ02JJ02KJ02LJ02MJ02NJ02OJ2VHQFIkeuAAAABdcgwPAAAoTY8BTZABTZEBTZIBTZMBTZQBTWQWTWUWTWYWTWcWTfksTfosTfssTfwsTf0sTf4sTf8sTQAtTQEtZUdAVsZmYAAAAF1yDQ8AAChNjRFNjhFNjxFNkBFNkRFNkhFNkxFNlBFNlRFNlhFNlxFlR0A8ZmZgAAAAXXIODwAAKE0oEE0pEE0qEE0rEE0sEE0tEE0uEE0vEGVHQFL/XCAAAABdcg8PAAAoTSYaTScaTSgaTSkaTSoaTSsaTSwaZUdAVZUewAAAAF1yEA8AAChNuRdNuhdNuxdNvBdNvRdNvhdNvxdlR0BQ2uFAAAAAXXIRDwAAKE3TCE3UCE3VCE3WCE3XCE3YCE3ZCE3aCE3bCGVHQFbR64AAAABdchIPAAAoTUkkTUokTUskTUwkTU0kTU4kTU8kTVAkTVEkZUdAVz9cIAAAAF1yEw8AAChN+h1N+x1N/B1N/R1N/h1N/x1NAB5NAR5lR0BSij2AAAAAXXIUDwAAKE3aIU3bIU3cIU3dIU3eIU3fIU3gIU3hIU3iIU3jIU3kIWVHQFXvXCAAAABdchUPAAAoTfsNTfwNTf0NTf4NTf8NTQAOTQEOTQIOTa8STbASTbESTbISTbMSTbQSTbUSTbYSTUUlTUYlTUclTUglTUklTUolTUslZUdAVS9cIAAAAF1yFg8AAChNhCtNhStNhitNhytNiCtNiStNiitNiytlR0BUsUegAAAAXXIXDwAAKE0nEk0oEk0pEk0qEmVHQE31woAAAABdchgPAAAoTfQTTfUTTfYTTfcTTfgTTfkTTfoTTfsTTfwTTf0TTf4TTf8TTQAUTQEUZUdAOXCj4AAAAF1yGQ8AAChNaSxNaixNayxNbCxNbSxNbixNbyxlR0BTA9cAAAAAXXIaDwAAKE07FU08FU09FU0+FU0/FU1AFU1BFU1CFU30HE31HE32HE33HE34HE35HE36HE37HE38HE3xLE3yLE3zLE30LE31LE32LE33LE34LE1iLU1jLU1kLU1lLU1mLU1nLU1oLU1pLWVHQFR6PYAAAABdchsPAAAoTeEOTeIOTeMOTeQOTcUaTcYaTccaTcgaTckaTcoaTcsaTcwaTc0aZUdAVRhR4AAAAF1yHA8AAChNmgNNmwNNnANNnQNNngNNnwNNoANNoQNNMSZNMiZNMyZNNCZNNSZNNiZNNyZNOCZNOSZlR0BW8euAAAAAXXIdDwAAKE3REU3SEU3TEU3UEU3VEU3WEU3XEU34J035J036J037J038J2VHQFKOuGAAAABdch4PAAAoTTwLTT0LTT4LTT8LTUALTUELTUILTUMLTUQLTaMvTaQvTaUvTaYvTacvTagvTakvTaovTasvZUdAVizMwAAAAF1yHw8AAChNoCRNoSRNoiRNoyRNpCRNpSRNpiRlR0BKmZmgAAAAXXIgDwAAKE20LE21LE22LE23LE24LE25LE26LE27LE28LGVHQFWxR6AAAABdciEPAAAoTb4lTb8lTcAlTcElTcIlTcMlTcQlTcUlZUdAU1cKQAAAAF1yIg8AAChNqC5NqS5Nqi5Nqy5NrC5NrS5Nri5Nry5NsC5NsS5Nsi5lR0BVozNAAAAAXXIjDwAAKE0lH00mH00nH00oH00pH00qH00rH00sH00tH00uH2VHQFFBR6AAAABdciQPAAAoTfIQTfMQTfQQTfUQTfYQTfcQZUdATXhR4AAAAF1yJQ8AAChNPCtNPStNPitNPytNQCtNQStNQitNQytNRCtlR0BUt64gAAAAXXImDwAAKE3bA03cA03dA03eA03fA03gA03hA03iA03jA2VHQFFVwoAAAABdcicPAAAoTR8pTSApTSEpTSIpTSMpTSQpTSUpZUdAR8KPYAAAAF1yKA8AAChNtw5NuA5NuQ5Nug5Nuw5NvA5NvQ5lR0BQKj2AAAAAXXIpDwAAKE0ILk0JLk0KLk0LLk0MLmVHQE2XCkAAAABdcioPAAAoTRQLTRULTRYLTRcLTRgLTRkLTRoLZUdAUPR64AAAAF1yKw8AAChNOBhNORhNOhhNOxhNPBhNPRhNPhhNPxhNQBhlR0BV4KPgAAAAXXIsDwAAKE3KDE3LDE3MDE3NDE3ODE3PDE3QDE3RDE3SDE3TDE3UDE3VDE3WDE3XDGVHQFMQAAAAAABdci0PAAAoTaUJTaYJTacJTagJTakJTaoJTasJTawJTaQLTaULTaYLTacLTagLTakLTaoLTasLZUdAUN1woAAAAF1yLg8AAChNpSZNpiZNpyZNqCZNqSZNqiZNqyZlR0BL1cKAAAAAXXIvDwAAKE3oEk3pEk3qEk3rEk3sEmVHQFH1HsAAAABdcjAPAAAoTZsUTZwUTZ0UTZ4UTZ8UTaAUTaEUTaIUZUdAUV4UgAAAAF1yMQ8AAChNpQFNpgFNpwFNqAFNqQFNqgFNqwFlR0BWmPXAAAAAXXIyDwAAKE2sKU2tKU2uKU2vKU2wKU2xKU2yKU2zKWVHQFUJmaAAAABdcjMPAAAoTSsPTSwPTS0PTS4PTS8PTTAPTTEPTTIPZUdAVZZmYAAAAF1yNA8AAChNbARNbQRNbgRNbwRNcARNcQRNcgRNcwRNdARlR0BWBHrgAAAAXXI1DwAAKE1BB01CB01DB01EB01FB01GB01HB01IB01JB2VHQFbFwoAAAABdcjYPAAAoTbQpTbUpTbYpTbcpTbgpTbkpTbopTbspTbwpTb0pTb4pZUdAVTwpAAAAAF1yNw8AAChNMiJNMyJNNCJNNSJNNiJNNyJNOCJNOSJNOiJlR0BTHhSAAAAAXXI4DwAAKE2KCE2LCE2MCE2NCE2OCE2PCE2QCE2RCE2SCE2TCE2UCGVHQFP7hSAAAABdcjkPAAAoS2pLa0tsS21LbktvS3BLcWVHQE8TM0AAAABdcjoPAAAoTRsLTRwLTR0LTR4LTR8LTSALTSELTSILTSMLZUdAUvPXAAAAAF1yOw8AAChNuxVNvBVNvRVNvhVNvxVNwBVNwRVNwhVNwxVlR0BSuuFAAAAAXXI8DwAAKE22LU23LU24LU25LWVHQFVQo+AAAABdcj0PAAAoTZMLTZQLTZULTZYLTZcLTZgLTZkLTZoLTUEcTUIcTUMcTUQcTUUcTUYcTUccTUgcTUkcZUdAUEcKQAAAAF1yPg8AAChNDglNDwlNEAlNEQlNEglNEwlNFAllR0BStwpAAAAAXXI/DwAAKE0JKU0KKU0LKU0MKU0NKWVHQE08KQAAAABdckAPAAAoTbkrTborTbsrTbwrTb0rTb4rTb8rTcArZUdAVXhR4AAAAF1yQQ8AAChNmiNNmyNNnCNNnSNNniNNnyNNoCNNoSNNoiNNoyNNpCNlR0BRC4UgAAAAXXJCDwAAKE3LCk3MCk3NCk3OCk3PCk3QCk3RCk3SCk3pE03qE03rE03sE03tE03uE03vE03wE03xE03yE03zE2VHQFXnriAAAABdckMPAAAoTR0HTR4HTR8HTSAHTSEHTSIHTSMHTSQHZUdAUr9cIAAAAF1yRA8AAChNmApNmQpNmgpNmwpNnApNnQpNngpNnwpNoApNoQpNogplR0BVcAAAAAAAXXJFDwAAKE3LAk3MAk3NAk3OAk3PAk3QAk3RAk3SAmVHQFSEeuAAAABdckYPAAAoTRkcTRocTRscTRwcTR0cTR4cTR8cTSAcTSEcZUdATLHrgAAAAF1yRw8AAChNsitNsytNtCtNtStNtitNtytNuCtlR0BQmPXAAAAAXXJIDwAAKE0QFU0RFU0SFU0TFWVHQE2PXCAAAABdckkPAAAoTSgtTSktTSotTSstTSwtTS0tTS4tTS8tZUdAUdwpAAAAAF1ySg8AAChNcgFNcwFNdAFNdQFlR0BT+PXAAAAAXXJLDwAAKE3OGE3PGE3QGE3RGE3SGE3TGE3UGE0OGU0PGU0QGU0RGU0SGU0TGU0UGU0VGU2xJU2yJU2zJU20JU21JU22JU23JU24JU25JWVHQFWtcKAAAABdckwPAAAoTZcNTZgNTZkNTZoNTZsNTZwNTZ0NTZ4NZUdAUJuFIAAAAF1yTQ8AAChNeyFNfCFNfSFNfiFNfyFNgCFNgSFNgiFNgyFlR0BXEzNAAAAAXXJODwAAKE2PJ02QJ02RJ02SJ02TJ02UJ2VHQFVlHsAAAABdck8PAAAoTXEcTXIcTXMcTXQcTXUcTXYcTXccTXgcTXkcZUdAVsHrgAAAAF1yUA8AAChNRAVNRQVNRgVNRwVNSAVNSQVNSgVNSwVlR0BPzMzAAAAAXXJRDwAAKE0ZIU0aIU0bIU0cIU0dIU0eIU0fIU0gIU0hIU0iIU0jIWVHQFXOuGAAAABdclIPAAAoTawRTa0RTa4RTa8RTbARTbERTbIRTbMRTbQRZUdAU64UgAAAAF1yUw8AAChNlCtNlStNlitNlytNmCtNmStNmitlR0BSKFHgAAAAXXJUDwAAKE1QDk1RDk1SDk1TDk1UDmVHQFRGZmAAAABdclUPAAAoTVUuTVYuTVcuTVguZUdAVjwpAAAAAF1yVg8AAChNtxJNuBJNuRJNuhJNuxJNvBJNvRJN0h1N0x1N1B1N1R1N1h1N1x1NIyRNJCRNJSRNJiRNJyRNKCRNKSRNKiRNKyRNLCRNLSRlR0BV6uFAAAAAXXJXDwAAKE1fH01gH01hH01iH01jH01kH01lH01mH01nH2VHQFBeFIAAAABdclgPAAAoTTAqTTEqTTIqTTMqTTQqTTUqTTYqZUdAUUHrgAAAAF1yWQ8AAChNJwlNKAlNKQlNKglNKwlNLAlNLQlNLgllR0BUWj2AAAAAXXJaDwAAKE3hI03iI03jI03kI03lI2VHQFX/XCAAAABdclsPAAAoTbEFTbIFTbMFTbQFTeARTeERTeIRTeMRTeQRTeURTeYRTecRTQcqTQgqTQkqTQoqTQsqTQwqTQ0qTQ4qZUdAVy9cIAAAAF1yXA8AAChNQw9NRA9NRQ9NRg9NRw9NSA9NSQ9NSg9lR0BVI9cAAAAAXXJdDwAAKE1sLk1tLk1uLk1vLk1wLk1xLk1yLk1zLmVHQFMT1wAAAABdcl4PAAAoTW0LTW4LTW8LTXALTXELTXILTTQOTTUOTTYOTTcOTTgOTTkOTToOTTsOTTwOTdMtTdQtTdUtTdYtTdctTdgtTdktZUdAVoo9gAAAAF1yXw8AAChNEgxNEwxNFAxNFQxNFgxNFwxNGAxNGQxlR0BWKFHgAAAAXXJgDwAAKE1bCE1cCE1dCE1eCGVHQFBCj2AAAABdcmEPAAAoTTUhTTYhTTchTTghTTkhTTohTTshZUdAUuwpAAAAAF1yYg8AAChNUy1NVC1NVS1NVi1NVy1NWC1NWS1NWi1lR0BTnrhgAAAAXXJjDwAAKE2eEk2fEk2gEk2hEk2iEk2jEk2kEk2lEk2mEmVHQFU8zMAAAABdcmQPAAAoTbEMTbIMTbMMTbQMTbUMTbYMTbcMTbgMTbkMZUdAVxj1wAAAAF1yZQ8AAChNqAZNqQZNqgZNqwZNrAZNrQZNrgZNwgxNwwxNxAxNxQxNxgxNxwxNyAxNyQxlR0A5QAAAAAAAXXJmDwAAKE08FE09FE0+FE0/FE1AFE1BFE13LE14LE15LE16LE17LE18LE19LGVHQFCsKQAAAABdcmcPAAAoTRMhTRQhTRUhTRYhTRchTRghZUdAUT4UgAAAAF1yaA8AAChNAS5NAi5NAy5NBC5NBS5NBi5NBy5lR0BTszNAAAAAXXJpDwAAKE1aGk1bGk1cGk1dGk1eGk1fGk1gGk1hGk1iGk1jGk1kGmVHQFNRR6AAAABdcmoPAAAoTYQKTYUKTYYKTYcKTXgVTXkVTXoVTXsVTXwVTX0VTX4VTX8VZUdAVT4UgAAAAF1yaw8AAChN2CRN2SRN2iRN2yRN3CRN3SRN3iRN3yRN4CRlR0BTzrhgAAAAXXJsDwAAKE1lGk1mGk1nGk1oGk1pGk1qGk1rGk1sGmVHQFSyj2AAAABdcm0PAAAoTcMvTcQvTcUvTcYvTccvTcgvTckvTcovTcsvTcwvTc0vZUdAQaeuIAAAAF1ybg8AAChN+A9N+Q9N+g9N+w9N/A9N/Q9N/g9N/w9NABBlR0BQZcKAAAAAXXJvDwAAKE0IF00JF00KF00LF00MF00NF00OF00PF00QF00RF00SF00TF00UF00VF00CKU0DKU0EKU0FKU0GKU0HKU0IKWVHQFLcKQAAAABdcnAPAAAoTSYBTScBTSgBTSkBTSoBTSsBTSwBZUdATA9cIAAAAF1ycQ8AAChNAxdNBBdNBRdNBhdNBxdlR0BT3CkAAAAAXXJyDwAAKE0+Ak0/Ak1AAk1BAk1CAk1DAk1EAk1FAk1PFU1QFU1RFU1SFU1TFWVHQFL0euAAAABdcnMPAAAoTdIVTdMVTdQVTdUVTdYVTdcVTdgVTdkVZUdAU+hR4AAAAF1ydA8AAChNoyJNpCJNpSJNpiJNpyJNqCJNqSJNqiJNRypNSCpNSSpNSipNSypNTCpNTSplR0BVIo9gAAAAXXJ1DwAAKE1dE01eE01fE01gE01hE01iE01jE01kE2VHQFYGZmAAAABdcnYPAAAoTWgfTWkfTWofTWsfTWwfTW0fTW4fTW8fTXAfZUdAVwUewAAAAF1ydw8AAChNDyVNECVNESVNEiVNEyVNFCVNFSVNFiVlR0BQWuFAAAAAXXJ4DwAAKE18E019E01+E01/E02AE02BE2VHQFIhR6AAAABdcnkPAAAoTe4rTe8rTfArTfErTfIrTfMrTfQrTfUrZUdAVSR64AAAAF1yeg8AAChNCg5NCw5NDA5NDQ5NDg5NDw5NEA5NEQ5NEg5lR0BQVwpAAAAAXXJ7DwAAKE2qH02rH02sH02tH2VHQFNaPYAAAABdcnwPAAAoTUQTTUUTTUYTTUcTTUgTTUkTTUoTTUsTZUdAUh1woAAAAF1yfQ8AAChNCRhNChhNCxhNDBhNDRhNdyZNeCZNeSZNeiZNeyZlR0BXPCkAAAAAXXJ+DwAAKE3OJU3PJU3QJU3RJU3SJU3TJU3UJU3VJWVHQFEuFIAAAABdcn8PAAAoTRkRTRoRTRsRTRwRTR0RTR4RTR8RTSARTeQUTeUUTeYUTecUTegUTekUTeoUTesUTewUTe0UTe4UTe8UZUdAVFFHoAAAAF1ygA8AAChNFBxNFRxNFhxNFxxNGBxlR0BUVcKAAAAAXXKBDwAAKE0bME0cME0dME0eME0fME0gME0hMGVHQFdCj2AAAABdcoIPAAAoTaAFTaEFTaIFTaMFTaQFTaUFTaYFTacFTagFTakFTaoFZUdAVKwpAAAAAF1ygw8AAChNXBxNXRxNXhxNXxxlR0BW5mZgAAAAXXKEDwAAKE2ND02OD02PD02QD2VHQFX3riAAAABdcoUPAAAoTW8kTXAkTXEkTXIkTXMkTXQkTXUkTXYkZUdAUOR64AAAAF1yhg8AAChN+iBN+yBN/CBN/SBN/iBN/yBNACFNASFNAiFlR0BXVwpAAAAAXXKHDwAAKE3gDE3hDE3iDE3jDE3kDE3lDE3mDE3nDGVHQFTFwoAAAABdcogPAAAoTRQnTRUnTRYnTRcnTRgnZUdAWCuFIAAAAF1yiQ8AAChNsA9NsQ9Nsg9Nsw9NtA9NtQ9Ntg9Ntw9lR0BSkKPgAAAAXXKKDwAAKE1jI01kI01lI01mI01nI01oI01pI01qI01rI2VHQFVrhSAAAABdcosPAAAoTZEDTZIDTZMDTZQDTZUDTZYDTZcDTZgDTZkDZUdAUbAAAAAAAF1yjA8AAChNrAFNrQFNrgFNrwFNsAFNsQFNsgFNswFNphlNpxlNqBlNqRlNqhlNqxlNrBllR0BQGuFAAAAAXXKNDwAAKE3bCk3cCk3dCk3eCk3fCk3gCk3hCk3iCk3jCmVHQFHkeuAAAABdco4PAAAoTSQLTSULTSYLTScLTSgLTSkLTSoLTSsLTfAUTfEUTfIUTfMUTfQUTfUUTfYUTfcUZUdAUvuFIAAAAF1yjw8AAChNli1Nly1NmC1NmS1Nmi1Nmy1NnC1NnS1Nni1NzS1Nzi1Nzy1N0C1N0S1N0i1lR0BUUeuAAAAAXXKQDwAAKE0uFk0vFk0wFk0xFmVHQFOUeuAAAABdcpEPAAAoTW4KTW8KTXAKTXEKTXIKTXMKTXQKTcIYTcMYTcQYTcUYZUdAVyAAAAAAAF1ykg8AAChNqihNqyhNrChNrShNrihNryhNsChNsShlR0BVOPXAAAAAXXKTDwAAKE3QC03RC03SC03TC03UC00EKE0FKE0GKE0HKE0IKE0JKGVHQFBpmaAAAABdcpQPAAAoTS8vTTAvTTEvTTIvTTMvTTQvTTUvTTYvTTcvTTgvTTkvTTovTTsvTTwvZUdAUjHrgAAAAF1ylQ8AAChNrRlNrhlNrxlNsBlNsRlNshlNsxlNtBlNtRllR0BUqPXAAAAAXXKWDwAAKE1LA01MA01NA01OA01PA01QA01RA01SA02HH02IH02JH02KH02LH02MH02NH02OH2VHQFGsKQAAAABdcpcPAAAoTdosTdssTdwsTd0sTd4sTd8sTeAsTeEsZUdAU/hR4AAAAF1ymA8AAChNihhNixhNjBhNjRhNjhhNjxhNkBhlR0BSLhSAAAAAXXKZDwAAKE3PE03QE03RE03SE03TE03UE03VE03WE2VHQFFK4UAAAABdcpoPAAAoTfgQTfkQTfoQTfsQTfwQTf0QTf4QZUdAVr1woAAAAF1ymw8AAChNFwZNGAZNGQZNGgZNGwZNHAZNHQZNHgZNHwZNXx5NYB5NYR5NYh5NYx5NZB5NZR5NZh5NZx5NaB5lR0BSKj2AAAAAXXKcDwAAKE12AU13AU14AU15AU16AU17AU18AU19AU1+AU3eC03fC03gC03hC03iC03jC03kC03lC03mC2VHQFHj1wAAAABdcp0PAAAoTcIsTcMsTcQsTcUsTcYsTccsTcgsTcksZUdAVGHrgAAAAF1yng8AAChNoRhNohhNoxhNpBhNpRhNphhNpxhNqBhlR0BU0euAAAAAXXKfDwAAKE0JBE0KBE0LBE0MBE0NBE0OBE0PBE0QBGVHQFR9cKAAAABdcqAPAAAoTfIDTfMDTfQDTfUDTfYDTfcDTfgDTfkDTfoDZUdATT64YAAAAF1yoQ8AAChNlhRNlxRNmBRNmRRNmhRlR0BWlcKAAAAAXXKiDwAAKE37BU38BU39BU3+BU2aBk2bBk2cBk2dBk2eBk3BHk3CHk3DHk3EHk3FHmVHQFfmZmAAAABdcqMPAAAoTdQNTdUNTdYNTdcNTdgNTdkNTdoNTdsNTdwNZUdAVD4UgAAAAF1ypA8AAChNxi1Nxy1NyC1NyS1Nyi1Nyy1NzC1N9S5N9i5N9y5N+C5N+S5N+i5N+y5N/C5lR0BTHXCgAAAAXXKlDwAAKE0PBU0QBU0RBU0SBU0TBU0UBU0VBU0WBU0XBU0YBU0ZBU1uFk1vFk1wFk1xFk1yFk1zFk10Fk2yI02zI020I021I022I023I024I025I2VHQFZR64AAAABdcqYPAAAoTXApTXEpTXIpTXMpTXQpZUdAU5uFIAAAAF1ypw8AAChNJR1NJh1NJx1NKB1NKR1NKh1NKx1NLB1NLR1NLh1NLx1lR0BPvCkAAAAAXXKoDwAAKE0VCU0WCU0XCU0YCU0ZCU0aCU0bCWVHQFT64UAAAABdcqkPAAAoTbwDTb0DTb4DTb8DTcADTcEDTcIDTcMDTYwSTY0STY4STY8STZASTZESTZISTVwbTV0bTV4bTV8bTWAbTWEbTWIbTWMbZUdAVEuFIAAAAF1yqg8AAChNuipNuypNvCpNvSpNvipNvypNwCpNwSpNwipNwypNxCplR0BWD1wgAAAAXXKrDwAAKE1MH01NH01OH01PH01QH01RH01SH2VHQFVNcKAAAABdcqwPAAAoTdgXTdkXTdoXTdsXTdwXTd0XTd4XTd8XTeAXZUdAVvhR4AAAAF1yrQ8AAChN7idN7ydN8CdN8SdN8idN8ydN9CdN9SdN9idN9ydlR0BSs9cAAAAAXXKuDwAAKE3ZDk3aDk3bDk3cDk3dDk3eDk3fDk3gDmVHQFcj1wAAAABdcq8PAAAoTYMQTYQQTYUQTYYQTYcQTYgQTYkQTYoQTS4kTS8kTTAkTTEkTTIkTTMkTTQkTTUkTTYkTTckTTgkZUdAU5o9gAAAAF1ysA8AAChN/gRN/wRNAAVNAQVNAgVNAwVNBAVNBQVNBgVNBwVNCAVlR0BUOFHgAAAAXXKxDwAAKE3OFk3PFk3QFk3RFk3SFk3TFk3UFk3VFmVHQFb1woAAAABdcrIPAAAoTbURTbYRTbcRTbgRTbkRTboRTbsRTbwRTb0RTb4RTb8RTcARZUdAR6UewAAAAF1ysw8AAChNHhhNHxhNIBhNIRhNIhhNIxhNJBhNJRhNJhhlR0BRrrhgAAAAXXK0DwAAKE0QEk0REk0SEk0TEk0UEk0VEk0WEk0XEmVHQFRMzMAAAABdcrUPAAAoTboLTbsLTbwLTb0LTb4LZUdAVAUewAAAAF1ytg8AAChNIjBNIzBNJDBNJTBNJjBlR0BXwzNAAAAAXXK3DwAAKE2LJU2MJU2NJU2OJU2PJU2QJU2RJWVHQFVhR6AAAABdcrgPAAAoTYkETYoETYsETYwETY0ETY4ETY8ETZAETZEETbojTbsjTbwjTb0jTb4jTb8jTcAjTcEjZUdAT7HrgAAAAF1yuQ8AAChNNTBNNjBNNzBNODBNOTBNOjBNOzBlR0BSxHrgAAAAXXK6DwAAKE1CGk1DGk1EGk1FGk1GGmVHQFRuuGAAAABdcrsPAAAoTYEaTYIaTYMaTYQaTYUaTYYaTYcaZUdAU31woAAAAF1yvA8AAChNOiZNOyZNPCZNPSZNPiZNPyZNQCZNQSZlR0BU164gAAAAXXK9DwAAKE0OA00PA00QA00RA00SA00TA00UA00VA00WA00XA00YA2VHQFV1woAAAABdcr4PAAAoTbgbTbkbTbobTbsbTbwbTb0bTb4bTb8bTcAbZUdAVNwpAAAAAF1yvw8AAChNEAdNEQdNEgdNEwdNFAdNFQdNFgdlR0BIK4UgAAAAXXLADwAAKE0UK00VK00WK00XK00YK00ZK00aK00bK2VHQFHxR6AAAABdcsEPAAAoTdUOTdYOTdcOTdgOZUdAVQCj4AAAAF1ywg8AAChNCAdNCQdNCgdNCwdNDAdNDQdNDgdNDwdlR0BXEAAAAAAAXXLDDwAAKE0pBk0qBk0rBk0sBk0tBk0uBk0vBk0wBmVHQER9cKAAAABdcsQPAAAoTdEmTdImTdMmTdQmZUdAVWHrgAAAAF1yxQ8AAChNOw9NPA9NPQ9NPg9lR0BVFR7AAAAAXXLGDwAAKE3TAk3UAk3VAk3WAk3XAk3YAk3ZAmVHQEfuFIAAAABdcscPAAAoTb0mTb4mTb8mTcAmTcEmTcImZUdASAuFIAAAAF1yyA8AAChN7RJN7hJN7xJN8BJN8RJN8hJN8xJN9BJlR0A+2ZmgAAAAXXLJDwAAKE05EE06EE07EE08EE09EE0+EE0/EE1AEGVHQFYLhSAAAABdcsoPAAAoTXUSTXYSTXcSTXgSTXkSTXoSTXsSTXwSTX0STX4STX8SZUdAVSmZoAAAAF1yyw8AAChN3Q9N3g9N3w9N4A9N4Q9N4g9NjhdNjxdNkBdNkRdNkhdNkxdNlBdNlRdNlhdNlxdNmBdNmRdNmhdNmxdlR0BQqPXAAAAAXXLMDwAAKE3sCE3tCE3uCE3vCE3wCE3xCE3XE03YE03ZE03aE03bE03cE03dE03eE03fE03lIE3mIE3nIE3oIE3pIE3qIE3rIE3sIGVHQFACj2AAAABdcs0PAAAoTQ4YTQ8YTRAYTREYTRIYTRMYTRQYZUdAUlMzQAAAAF1yzg8AAChN0CBN0SBN0iBN0yBN1CBN1SBN1iBN1yBN2CBN2SBN2iBN2yBlR0BWPhSAAAAAXXLPDwAAKE2rBU2sBU2tBU2uBU2vBU2wBWVHQFcgo+AAAABdctAPAAAoTb4dTb8dTcAdTcEdTcIdTcMdTcQdTcUdTcYdZUdAVZeuIAAAAF1y0Q8AAChNUx9NVB9NVR9NVh9NVx9NWB9NWR9NWh9NWx9NXB9NXR9NXh9lR0BTePXAAAAAXXLSDwAAKE1GGU1HGU1IGU1JGU1KGU1LGU1MGWVHQEVo9cAAAABdctMPAAAoTfUSTfYSTfcSTfgSTfkSTfoSTfsSZUdAOUKPYAAAAF1y1A8AAChNYyxNZCxNZSxNZixNZyxNaCxlR0BQUo9gAAAAXXLVDwAAKEsISwlLCksLSwxLDUsOSw9LEGVHQFRczMAAAABdctYPAAAoTQ0wTQ4wTQ8wTRAwTREwTRIwTRMwTRQwTRUwTRYwTRcwTRgwTRkwTRowZUdAVIMzQAAAAF1y1w8AAChNiBpNiRpNihpNixpNjBpNjRpNjhpNjxpNkBpNTClNTSlNTilNTylNUClNUSlNUilNUyllR0BTRmZgAAAAXXLYDwAAKE2jFE2kFE2lFE2mFE2nFE2oFE2pFE2qFGVHQFRnCkAAAABdctkPAAAoS3pLe0t8S31Lfkt/S4BLgU1aAk1bAk1cAk1dAk1eAk1fAk1gAmVHQFPx64AAAABdctoPAAAoTcQETcUETcYETccETcgETckETcoETcsETcwETZIJTZMJTZQJTZUJTZYJTZcJTZgJTZkJTacXTagXTakXTaoXTasXTawXTa0XTa4XTa8XTbAXZUdAVEo9gAAAAF1y2w8AAChN4RdN4hdN4xdN5BdN5RdlR0BXaFHgAAAAXXLcDwAAKE1KBk1LBk1MBk1NBk1OBk1PBk1QBk1RBk1SBmVHQFHGZmAAAABdct0PAAAoTeoiTesiTewiTe0iTe4iTe8iTfAiTfEiZUdAVJKPYAAAAF1y3g8AAChNUgpNUwpNVApNVQpNVgpNVwpNWApNWQpNWgpNWwpN6BFN6RFN6hFN6xFN7BFN7RFN7hFN7xFlR0BU9cKAAAAAXXLfDwAAKE2zKk20Kk21Kk22Kk23Kk24Kk25KmVHQE1wo+AAAABdcuAPAAAoTZoTTZsTTZwTTZ0TTZ4TTZ8TZUdAVJAAAAAAAF1y4Q8AAChNzglNzwlN0AlN0QlN0glN0wlN1AlN1QlNmhpNmxpNnBpNnRpNnhpNnxpNoBpNoRplR0BSpHrgAAAAXXLiDwAAKE3WFk3XFk3YFk3ZFk3aFk3bFk3cFk3dFk3eFmVHQFQ1woAAAABdcuMPAAAoTUEMTUIMTUMMTUQMTUUMTUYMTUcMZUdAV2Cj4AAAAF1y5A8AAChN5idN5ydN6CdN6SdN6idN6ydN7CdN7SdlR0BSa4UgAAAAXXLlDwAAKE23Ik24Ik25Ik26Ik27Ik28Ik29Ik2+ImVHQFQx64AAAABdcuYPAAAoTSUNTSYNTScNTSgNTSkNTSoNTSsNTSwNTS0NTVETTVITTVMTTVQTZUdAU7j1wAAAAF1y5w8AAChNAwFNBAFNBQFNBgFNBwFNCAFNCQFlR0BG6j2AAAAAXXLoDwAAKE3vD03wD03xD03yD03zD030D031D032D033D00WKE0XKE0YKE0ZKE0aKE0bKE0cKE0dKE0eKGVHQDzCj2AAAABdcukPAAAoTTMUTTQUTTUUTTYUTTcUTTgUTTkUTToUTTsUZUdAU8Cj4AAAAF1y6g8AAChNMwJNNAJNNQJNNgJNNwJNOAJNOQJNOgJNOwJNPAJNPQJNTSJNTiJNTyJNUCJNUSJNUiJNUyJNVCJNVSJNViJNVyJNWCJlR0A8MKPgAAAAXXLrDwAAKE1+LE1/LE2ALE2BLE2CLE2DLE2ELGVHQFTNcKAAAABdcuwPAAAoTTAcTTEcTTIcTTMcTTQcTTUcTTYcTTccZUdAToo9gAAAAF1y7Q8AAChNxytNyCtNyStNyitNyytNzCtNzStlR0A6WZmgAAAAXXLuDwAAKE1RLE1SLE1TLE1ULE1VLE1WLE1XLE1YLE1ZLGVHQFbh64AAAABdcu8PAAAoTW4GTW8GTXAGTXEGTXIGTXMGTXQGTXUGTXYGTXcGTXgGTXkGZUdAU1rhQAAAAF1y8A8AAChNqyJNrCJNrSJNriJN4y5N5C5N5S5N5i5N5y5N6C5N6S5N6i5N6y5lR0BVSZmgAAAAXXLxDwAAKE3jAk3kAk3lAk3mAk3nAk3oAk3pAk3qAk3rAk1bBE1cBE1dBE1eBE1fBE1gBE1hBE1iBE1jBGVHQFMY9cAAAABdcvIPAAAoTawVTa0VTa4VTa8VTbAVTbEVTbIVZUdAP1mZoAAAAF1y8w8AAChNLyhNMChNMShNMihNMyhNNChNNShNNihlR0BWGuFAAAAAXXL0DwAAKE2rJ02sJ02tJ02uJ02vJ02wJ02xJ02yJ02zJ2VHQFT2ZmAAAABdcvUPAAAoTckbTcobTcsbTcwbTc0bTc4bTc8bTdAbZUdAVR1woAAAAF1y9g8AAChNbBBNbRBNbhBNbxBNcBBNcRBNchBNcxBN2C9N2S9N2i9N2y9N3C9N3S9N3i9N3y9lR0BQFHrgAAAAXXL3DwAAKE0DIU0EIU0FIU0GIU0HIU0IIU0JIU0KIU0LIU0MIU0NIWVHQFNTM0AAAABdcvgPAAAoTRcgTRggTRkgTRogTRsgTRwgTR0gTR4gTR8gTSAgTSEgTSIgTZ8tTaAtTaEtTaItTaMtTaQtTaUtTaYtZUdAU9zMwAAAAF1y+Q8AAChN1RhN1hhN1xhN2BhN2RhN2hhN2xhN3BhN3RhN3hhN3xhlR0BYDrhgAAAAXXL6DwAAKE3FJ03GJ03HJ03IJ03JJ03KJ03LJ03MJ03NJ03OJ03PJ2VHQFUfXCAAAABdcvsPAAAoTRkDTRoDTRsDTRwDTR0DTR4DTR8DTSADTSEDTRQKTRUKTRYKTRcKTRgKTRkKTRoKTRsKTRwKZUdAUg64YAAAAF1y/A8AAChNnRlNnhlNnxlNoBlNoRlNohlNoxlNpBlNpRllR0BQ0euAAAAAXXL9DwAAKE17B018B019B01+B01/B02AB02BB02CB2VHQFYz1wAAAABdcv4PAAAoTfwLTf0LTf4LTf8LTQAMTQEMTQIMTQMMTQQMTQUMTQYMZUdAVKo9gAAAAF1y/w8AAChNrQlNrglNrwlNsAlNsQlNsglNjS1Nji1Njy1NkC1NkS1Nki1Nky1NlC1NlS1lR0BQSFHgAAAAXXIAEAAAKE0vGE0wGE0xGE0yGE0zGE00GE01GE02GE03GGVHQFBgo+AAAABdcgEQAAAoTdUrTdYrTdcrTdgrTdkrZUdAVgj1wAAAAF1yAhAAAChN6w1N7A1N7Q1N7g1lR0BWvrhgAAAAXXIDEAAAKE32Hk33Hk34Hk35Hk36Hk37Hk38Hk39Hk3+HmVHQFBczMAAAABdcgQQAAAoTYwhTY0hTY4hTY8hTZAhTZEhTZIhTZMhTZQhTZUhTZYhZUdAUwHrgAAAAF1yBRAAAChNqCBNqSBNqiBNqyBNrCBNrSBNriBNryBNsCBlR0BHPCkAAAAAXXIGEAAAKE1FME1GME1HME1IME1JME1KME1LME1MME1NMGVHQFE3riAAAABdcgcQAAAoTeATTeETTeITTeMTTeQTTeUTTeYTTecTTegTZUdAVtMzQAAAAF1yCBAAAChNugxNuwxNvAxNvQxNvgxNvwxNwAxNwQxlR0BUcUegAAAAXXIJEAAAKE0aBU0bBU0cBU0dBU0eBU0fBU0gBU0hBU2vJE2wJE2xJE2yJE0xJU0yJU0zJU00JU01JU02JU03JU04JU05JWVHQFHBR6AAAABdcgoQAAAoTQooTQsoTQwoTQ0oTQ4oTQ8oTRAoZUdAVMR64AAAAF1yCxAAAChN2htN2xtN3BtN3RtN3htN3xtN4BtN4RtN4htNcyNNdCNNdSNNdiNNdyNNeCNNeSNlR0BS+j2AAAAAXXIMEAAAKE1cGE1dGE1eGE1fGE1gGE1hGE1iGE1jGE1dGU1eGU1fGU1gGU1hGU1iGU1jGU1kGWVHQFUx64AAAABdcg0QAAAoTRMbTRQbTRUbTRYbTRcbTRgbTRkbTRobTb8pTcApTcEpTcIpTcMpTcQpTcUpTcYpTccpZUdAVtwpAAAAAF1yDhAAAChNjh5Njx5NkB5NkR5Nkh5Nkx5NlB5lR0BRuZmgAAAAXXIPEAAAKE3jD03kD03lD03mD03nD03oD03pD034EU35EU36EU37EU38EU39EU3+EU3/EU0AEmVHQFTY9cAAAABdchAQAAAoTVUlTVYlTVclTVglTVklTVolTVslTVwlTV0lZUdAVvwpAAAAAF1yERAAAChNxw9NyA9NyQ9Nyg9Nyw9NzA9NzQ9Nzg9Nzw9N0A9lR0BT9mZgAAAAXXISEAAAKEvnS+hL6UvqS+tL7EvtS+5lR0BWEKPgAAAAXXITEAAAKE1bC01cC01dC01eC01fC01gC01hC01iC01jC01kC01lC2VHQFUqPYAAAABdchQQAAAoTYwDTY0DTY4DTY8DTZADZUdAVNhR4AAAAF1yFRAAAChNDCJNDSJNDiJNDyJNECJNESJNEiJNEyJNFCJlR0BRJR7AAAAAXXIWEAAAKE3jAU3kAU3lAU3mAWVHQEalHsAAAABdchcQAAAoTa4OTa8OTbAOTbEOTbIOTbMOTbQOTbUOTbYOZUdAVFcKQAAAAF1yGBAAAChNoC5NoS5Noi5Noy5NpC5NpS5Npi5Npy5lR0BWOZmgAAAAXXIZEAAAKE3/JE0AJU0BJU0CJU0DJU0EJU0FJU0GJWVHQFJqPYAAAABdchoQAAAoTcoiTcsiTcwiTc0iTc4iTc8iTdAiTdEiZUdAUN64YAAAAF1yGxAAAChNoh9Nox9NpB9NpR9Nph9Npx9NqB9NqR9lR0BUThSAAAAAXXIcEAAAKE3kB03lB03mB03nB03oB03pB03qB03rB03sB03tB03uB03vB2VHQFTczMAAAABdch0QAAAoTTUbTTYbTTcbTTgbTTkbTTobTTsbTTwbTT0bTT4bTT8bZUdAQaFHoAAAAF1yHhAAAChNcBRNcRRNchRNcxRNdBRNdRRNdhRNdxRlR0BUYo9gAAAAXXIfEAAAKE0iBU0jBU0kBU0lBU0mBU0nBU0oBU0pBWVHQEWeuGAAAABdciAQAAAoTSMrTSQrTSUrTSYrTScrTSgrTSkrTSorZUdAVUZmYAAAAF1yIRAAAChNegZNewZNfAZNfQZNfgZNfwZNoR5Noh5Nox5NpB5NpR5Nph5lR0BU1R7AAAAAXXIiEAAAKE3kA03lA03mA03nA03oA03pA03qA03rA03sA02HBk2IBk2JBk2KBk2LBk2MBk2NBk2OBk2PBk2uHk2vHk2wHk2xHk2yHk2zHk20Hk21Hk22HmVHQFFbhSAAAABdciMQAAAoTewZTe0ZTe4ZTe8ZTfAZTfEZTfIZTfMZZUdAUx9cIAAAAF1yJBAAAChNgC9NgS9Ngi9Ngy9NhC9NhS9Nhi9Nhy9NiC9lR0A+szNAAAAAXXIlEAAAKE1EKE1FKE1GKE1HKE1IKE1JKE1KKE1LKE1MKE1NKE1OKGVHQFI7hSAAAABdciYQAAAoTdIUTdMUTdQUTdUUTdYUTdcUTdgUTdkUTdoUZUdAVF64YAAAAF1yJxAAAChN9BdN9RdN9hdN9xdN+BdN+RdN+hdNcxpNdBpNdRpNdhpNdxpNeBpNeRplR0BUb1wgAAAAXXIoEAAAKE2MFk2NFk2OFk2PFk2QFk2RFk2SFk2TFk2UFk2VFk26Gk27Gk28Gk29Gk2+Gk2/Gk3AGk3BGk3CGk3DGk3EGmVHQFO6PYAAAABdcikQAAAoTf0JTf4JTf8JTQAKTQEKZUdAUTMzQAAAAF1yKhAAAChNLAtNLQtNLgtNLwtNMAtNMQtNMgtNMwtlR0BQ+uFAAAAAXXIrEAAAKE2tIU2uIU2vIU2wIU2xIU2yIU2zIU20IWVHQFO0euAAAABdciwQAAAoTUEgTUIgTUMgTUQgTUUgTUYgTUcgTUggTUkgZUdATXMzQAAAAF1yLRAAAChN7BZN7RZN7hZN7xZN8BZN8RZN8hZN8xZlR0BUa4UgAAAAXXIuEAAAKE0KDU0LDU0MDU0NDU0ODU0PDU0QDU0RDU0SDWVHQESCj2AAAABdci8QAAAoTaoOTasOTawOTa0OZUdAVMj1wAAAAF1yMBAAAChNIwhNJAhNJQhNJghNJwhNKAhNKQhNKghNKwhNLAhNLQhNURxNUhxNUxxNVBxNVRxNVhxNVxxNWBxNWRxNWhxNWxxlR0BWLhSAAAAAXXIxEAAAKE1fIE1gIE1hIE1iIGVHQFTxR6AAAABdcjIQAAAoTXEiTXIiTXMiTXQiTXUiTXYiTXciTXgiZUdAVd1woAAAAF1yMxAAAChNUAhNUQhNUghNUwhNVAhNVQhNVghNVwhNWAhNWQhNWghNHSVNHiVNHyVNICVNISVNIiVNIyVNJCVlR0BT/1wgAAAAXXI0EAAAKE2KDU2LDU2MDU2NDU2ODU2PDU2QDU2RDU2SDWVHQEtKPYAAAABdcjUQAAAoTeomTesmTewmTe0mTe4mTe8mTfAmZUdAU71woAAAAF1yNhAAAChNJCJNJSJNJiJNJyJNKCJlR0BU7XCgAAAAXXI3EAAAKE1JG01KG01LG01MG01NG01OG01PG01QG01RG01SG01TG2VHQFHx64AAAABdcjgQAAAoTb4JTb8JTcAJTcEJTcIJTcMJTcQJTcUJZUdAU0HrgAAAAF1yORAAAChNPgFNPwFNQAFNQQFNQgFlR0BPXrhgAAAAXXI6EAAAKE28EE29EE2+EE2/EE3AEE3BEE3CEE3DEGVHQFHHriAAAABdcjsQAAAoTdoiTdsiTdwiTd0iTd4iTd8iTeAiTeEiZUdAVQZmYAAAAF1yPBAAAChNCg9NCw9NDA9NDQ9NDg9NDw9NEA9NEQ9NEg9NEw9NFA9NoxtNpBtNpRtNphtNpxtNqBtNqRtNqhtlR0BXHXCgAAAAXXI9EAAAKE0HDE0IDE0JDE0KDE0LDE0MDE0NDE0ODE0PDE0QDE0RDGVHQFD9cKAAAABdcj4QAAAoTZAmTZEmTZImTZMmTZQmTZUmTZYmTZcmTZgmTZkmTZomTZsmZUdATmFHoAAAAF1yPxAAAChNEyNNFCNNFSNNFiNNFyNNGCNNGSNNGiNNGyNlR0BUg9cAAAAAXXJAEAAAKE1fFk1gFk1hFk1iFk1jFmVHQFMa4UAAAABdckEQAAAoTVkXTVoXTVsXTVwXTV0XTV4XTV8XTWAXTWEXZUdATYeuIAAAAF1yQhAAAChNEy9NFC9NFS9NFi9NFy9NGC9NGS9NGi9lR0BSN64gAAAAXXJDEAAAKE3SIk3TIk3UIk3VIk3WIk3XIk3YIk3ZImVHQFIvXCAAAABdckQQAAAoTecBTegBTekBTeoBTesBTewBTe0BTe4BZUdAUprhQAAAAF1yRRAAAChNQwFNRAFNRQFNRgFNRwFNSAFNSQFNcRlNchlNcxlNdBlNdRlNdhlNdxllR0BWRmZgAAAAXXJGEAAAKE1uD01vD01wD01xD01yD01zD010D011D012D02+Ek2/Ek3AEk3BEk3CEk3DEk3EEmVHQFVD1wAAAABdckcQAAAoTbkcTbocTbscTbwcTb0cTb4cTb8cTcAcTcEcZUdAVro9gAAAAF1ySBAAAChN/x5NAB9NAR9NAh9NAx9NBB9NBR9NBh9NBx9NaSlNailNaylNbClNbSlNbilNbyllR0BUWFHgAAAAXXJJEAAAKE1qAk1rAk1sAk1tAk1uAk1vAk1wAk1xAk1yAk05DE06DE07DE08DE09DE0+DE0/DE1ADGVHQFZCj2AAAABdckoQAAAoTSYnTScnTSgnTSknTSonTSsnTSwnTS0nTS4nTS8nTTAnZUdAUmCj4AAAAF1ySxAAAChNqQhNqghNqwhNrAhNrQhNrghNrwhNsAhNsQhNsghNswhNtAhlR0BVBcKAAAAAXXJMEAAAKE20Gk21Gk22Gk23Gk24Gk25GmVHQFJzM0AAAABdck0QAAAoTbMJTbQJTbUJTbYJTbcJTbgJTbkJTboJTbsJTbwJTb0JZUdAUs64YAAAAF1yThAAAChNBgJNBwJNCAJNCQJNCgJNCwJNDAJlR0BQbMzAAAAAXXJPEAAAKE0JEk0KEk0LEk0MEk0NEk0OEk0PEmVHQFbIUeAAAABdclAQAAAoTSIMTSMMTSQMTSUMTSYMTScMTSgMTSkMTSoMZUdAUfrhQAAAAF1yURAAAChN7xVN8BVN8RVN8hVN8xVN9BVN9RVN9hVlR0BX4zNAAAAAXXJSEAAAKE2+J02/J03AJ03BJ03CJ03DJ03EJ2VHQFCBR6AAAABdclMQAAAoTdMQTdQQTdUQTdYQTdcQTdgQTdkQTdoQZUdAVzXCgAAAAF1yVBAAAChNkiVNkyVNlCVNlSVNliVNlyVNmCVNmSVNmiVNmyVNnCVlR0BI7hSAAAAAXXJVEAAAKE38Fk39Fk3+Fk3/Fk0AF00BF00CF2VHQFT6PYAAAABdclYQAAAoTSsSTSwSTS0STS4STS8STTASTTESTTISTeMbTeQbTeUbTeYbTecbTegbTekbTeobZUdAVveuIAAAAF1yVxAAAChNagVNawVNbAVNbQVNbgVNbwVNcAVNcQVNcgVNcwVNdAVlR0BUlcKAAAAAXXJYEAAAKE0ABE0BBE0CBE0DBE0EBE0FBE0GBE0HBE0IBE0nHE0oHE0pHE0qHE0rHE0sHE0tHE0uHE0vHGVHQFHzM0AAAABdclkQAAAoTaMQTaQQTaUQTaYQTacQTagQTakQTaoQTZkZTZoZTZsZTZwZTfQZTfUZTfYZTfcZTfgZTfkZTfoZTfsZTfwZTf0ZTf4ZTfwmTf0mTf4mTf8mZUdAULZmYAAAAF1yWhAAAChNuxRNvBRNvRRNvhRNvxRNwBRNwRRlR0BWwKPgAAAAXXJbEAAAKE1aBk1bBk1cBk1dBk1eBk2BHk2CHk2DHk2EHk2FHmVHQFMMKQAAAABdclwQAAAoTWIXTWMXTWQXTWUXTWYXTWcXTWgXTWkXTWoXZUdAVi9cIAAAAF1yXRAAAChNeQxNegxNewxNfAxNfQxNfgxNfwxNtR1Nth1Ntx1NuB1NuR1Nuh1Nux1NvB1NvR1lR0BEFwpAAAAAXXJeEAAAKE14FE15FE16FE17FE18FE19FGVHQFXtcKAAAABdcl8QAAAoTfcNTfgNTfkNTfoNTR4mTR8mTSAmTSEmZUdAUCMzQAAAAF1yYBAAAChN9SZN9iZN9yZN+CZN+SZN+iZN+yZlR0BWNR7AAAAAXXJhEAAAKE3YDE3ZDE3aDE3bDE3cDE3dDE3eDE3fDGVHQE+lHsAAAABdcmIQAAAoTQgrTQkrTQorTQsrTQwrTQ0rTQ4rZUdAQCuFIAAAAF1yYxAAAChNPyhNQChNQShNQihNQyhlR0BUrMzAAAAAXXJkEAAAKE2rGk2sGk2tGk2uGk2vGk2wGk2xGk2yGk2zGk19KU1+KU1/KU2AKU2BKU2CKU2DKWVHQFZXCkAAAABdcmUQAAAoTTcNTTgNTTkNTToNZUdAUUmZoAAAAF1yZhAAAChNTiFNTyFNUCFNUSFNUiFNUyFNVCFNVSFlR0BNVHrgAAAAXXJnEAAAKE2HKE2IKE2JKE2KKE2LKE2MKE2NKGVHQFWD1wAAAABdcmgQAAAoTeUOTeYOTecOTegOTekOTeoOTesOTewOZUdAVV4UgAAAAF1yaRAAAChNdQRNdgRNdwRNeARNeQRNegRNewRNfARNfQRN7w1N8A1N8Q1N8g1N8w1N9A1N9Q1N9g1NYx1NZB1NZR1NZh1NZx1NaB1NaR1Nah1lR0BW3MzAAAAAXXJqEAAAKE3FEk3GEk3HEk3IEk3JEk3KEk3LEk3MEmVHQFUSj2AAAABdcmsQAAAoTQYDTQcDTQgDTQkDTQoDTQsDTQwDTQ0DTfYJTfcJTfgJTfkJTfoJTfsJTfwJZUdARNcKQAAAAF1ybBAAAChNeChNeShNeihNeyhNfChNfShNfihldShHQFPVwoAAAABdcm0QAAAoTYoiTYsiTYwiTY0iTY4iTY8iZUdAVHKPYAAAAF1ybhAAAChNiAxNiQxNigxNiwxNzylN0ClN0SlN0illR0BSuZmgAAAAXXJvEAAAKE2/Ik3AIk3BIk3CIk3DIk3EIk3FIk3GIk3HIk3IIk3JImVHQFQ/XCAAAABdcnAQAAAoTX4YTX8YTYAYTYEYTYIYTYMYTYQYTYUYTYYYTYcYTYgYTYkYZUdAVIcKQAAAAF1ycRAAAChNyRdNyhdNyxdNzBdNzRdNzhdNzxdlR0BQWZmgAAAAXXJyEAAAKE2jK02kK02lK02mK02nK02oK2VHQEeR64AAAABdcnMQAAAoTd4mTd8mTeAmTeEmTeImTeMmTeQmZUdAU5rhQAAAAF1ydBAAAChNqRhNqhhNqxhNrBhNrRhNrhhNrxhNsBhNsRhNshhNsxhNtBhNtRhNthhNtxhNuBhNuRhlR0BVm4UgAAAAXXJ1EAAAKE2CDU2DDU2EDU2FDU2GDU2HDU2IDU2JDWVHQFYB64AAAABdcnYQAAAoTQMNTQQNTQUNTQYNTQcNTQgNTQkNZUdAUvFHoAAAAF1ydxAAAChLLUsuSy9LMEsxSzJLM0s0TVEdTVIdTVMdTVQdTVUdZUdAVLAAAAAAAF1yeBAAAChNmwdNnAdNnQdNngdNnwdlR0BQxHrgAAAAXXJ5EAAAKE3lFk3mFk3nFk3oFk3pFk3qFk3rFmVHQFY/XCAAAABdcnoQAAAoTZUnTZYnTZcnTZgnTZknTZonTZsnTZwnTZ0nZUdAVJ1woAAAAF1yexAAAChNTipNTypNUCpNUSplR0BBuuFAAAAAXXJ8EAAAKE1JEE1KEE1LEE1MEE1NEE1OEE1PEE1QEGVHQFYwo+AAAABdcn0QAAAoTegpTekpTeopTespTewpTe0pTe4pTe8pZUdAUW9cIAAAAF1yfhAAAChNtAFNtQFNtgFNtwFNuAFNuQFNugFNuwFNvAFNvQFNvgFlR0BR2PXAAAAAXXJ/EAAAKE21IU22IU23IU24IWVHQE/PXCAAAABdcoAQAAAoTSsgTSwgTS0gTS4gTS8gTTAgTTEgTTIgTTMgTTQgTTUgZUdAVSrhQAAAAF1ygRAAAChNsRdNshdNsxdNtBdNtRdNthdNtxdNuBdN+hpN+xpN/BpN/RpN/hpN/xpNABtlR0BUuZmgAAAAXXKCEAAAKE1rF01sF01tF01uF01vF01wF01xF01yF03BKE3CKE3DKE3EKE3FKE3GKE3HKE3IKE3JKGVHQFN8zMAAAABdcoMQAAAoTacWTagWTakWTaoWTasWTawWTa0WTa4WTa8WZUdAUu1woAAAAF1yhBAAAChLQktDS0RLRUtGS0dLSEtJS0pNLBVNLRVNLhVNLxVNMBVNMRVNMhVNMxVlR0BNThSAAAAAXXKFEAAAKE0VE00WE00XE00YE00ZE00aE00bE00cE00dE2VHQFQJmaAAAABdcoYQAAAoTbMVTbQVTbUVTbYVTbcVTbgVTbkVTboVZUdAUgHrgAAAAF1yhxAAAChNnghNnwhNoAhNoQhNoghNowhNpAhNpQhNpghNpwhNqAhlR0BXWuFAAAAAXXKIEAAAKE0HJU0IJU0JJU0KJU0LJU0MJU0NJU0OJWVHQFBuFIAAAABdcokQAAAoTTYgTTcgTTggTTkgTTogTTsgTTwgZUdAVAcKQAAAAF1yihAAAChNNBVNNRVNNhVNNxVNOBVNORVNOhVlR0BVqPXAAAAAXXKLEAAAKE2nJ02oJ02pJ02qJ2VHQE0hR6AAAABdcowQAAAoTScYTSgYTSkYTSoYTSsYTSwYTS0YTS4YZUdAUJAAAAAAAF1yjRAAAChNNy1NOC1NOS1NOi1lR0BWKuFAAAAAXXKOEAAAKE2QBk2RBk2SBk2TBk2UBmVHQE88KQAAAABdco8QAAAoTYITTYMTTYQTTYUTTYYTTYcTTYgTTYkTTYoTZUdAVT9cIAAAAF1ykBAAAChNkwxNlAxNlQxNlgxNlwxNmAxNmQxNmgxNmwxNnAxNnQxlR0BUZHrgAAAAXXKREAAAKE15Fk16Fk17Fk18Fk19Fk1+Fk1/Fk2AFmVHQFKaPYAAAABdcpIQAAAoTXwXTX0XTX4XTX8XTYAXTYEXTYIXTYMXTYQXZUdATg9cIAAAAF1ykxAAAChNGyxNHCxNHSxNHixNHyxNICxNISxNIixNIyxNJCxNJSxNJixNJyxNKCxlR0BSw9cAAAAAXXKUEAAAKE0tGk0uGk0vGk0wGk0xGk0yGk0zGmVHQFPKPYAAAABdcpUQAAAoTWMKTWQKTWUKTWYKTWcKTWgKZUdAVmhR4AAAAF1ylhAAAChNyRFNyhFNyxFNzBFNzRFNzhFNzxFN0BFNcx1NdB1NdR1Ndh1Ndx1NeB1NeR1lR0BWy4UgAAAAXXKXEAAAKE3NB03OB03PB03QB03RB03SB03TB03UB03VB2VHQFcFwoAAAABdcpgQAAAoTXYNTXcNTXgNTXkNTXoNTXsNTXwNTX0NTX4NTX8NTYANTYENZUdAVcrhQAAAAF1ymRAAAChNwgdNwwdNxAdNxQdNxgdNxwdNyAdNyQdNygdNywdNzAdN8AxN8QxN8gxN8wxN9AxN9QxlR0BUyj2AAAAAXXKaEAAAKE0uDU0vDU0wDU0xDU0yDU0zDU00DU01DU02DWVHQFd8zMAAAABdcpsQAAAoTZEPTZIPTZMPTZQPTZUPTZYPZUdAU41woAAAAF1ynBAAAChNBh1NBx1NCB1NCR1NCh1NCx1lR0BVN64gAAAAXXKdEAAAKE2SG02TG02UG02VG02WG02XG02YG02ZG02aG2VHQFTzM0AAAABdcp4QAAAoTUoKTUsKTUwKTU0KTU4KTU8KTVAKTVEKZUdAUpFHoAAAAF1ynxAAAChNNhdNNxdNOBdNORdNahlNaxlNbBlNbRlNbhlNbxlNcBllR0BVwUegAAAAXXKgEAAAKE3uCU3vCU3wCU3xCU3yCU3zCU30CU31CWVHQFP3CkAAAABdcqEQAAAoTSASTSESTSISTSMSTSQSTSUSTSYSZUdAUgeuIAAAAF1yohAAAChNYAFNYQFNYgFNYwFNZAFNZQFNZgFNZwFlR0BRpcKAAAAAXXKjEAAAKE1VDk1WDk1XDk1YDk1ZDk1aDk1bDk1cDmVHQFdnriAAAABdcqQQAAAoTVoPTVsPTVwPTV0PTV4PTV8PTWAPZUdAUyPXAAAAAF1ypRAAAChNgyJNhCJNhSJNhiJNhyJNiCJNiSJlR0BVuZmgAAAAXXKmEAAAKE1+C01/C02AC02BC02CC02DC02EC02FC039H03+H03/H00AIE0BIE0CIE0DIGVHQFQcKQAAAABdcqcQAAAoTVEXTVIXTVMXTVQXTVUXTVYXTVcXTVgXZUdAVTCj4AAAAF1yqBAAAChNThFNTxFNUBFNURFNUhFNUxFNVBFNVRFlR0BU5mZgAAAAXXKpEAAAKE2AFU2BFU2CFU2DFU2EFU2FFU2GFU2HFU0lFk0mFk0nFk0oFk0pFk0qFk0rFk0sFk0tFmVHQFaszMAAAABdcqoQAAAoTSAnTSEnTSInTSMnTSQnTSUnZUdAUzUewAAAAF1yqxAAAChNRCJNRSJNRiJNRyJNSCJNSSJNSiJNSyJNTCJlR0BRbhSAAAAAXXKsEAAAKE1BGE1CGE1DGE1EGE1FGE1GGE1HGE1IGGVHQFVZmaAAAABdcq0QAAAoTf0CTf4CTf8CTQADTQEDTQIDTQMDTQQDTQUDZUdAVN64YAAAAF1yrhAAAChN5y9N6C9N6S9N6i9N6y9N7C9N7S9N7i9N7y9lR0BWEUegAAAAXXKvEAAAKE2CI02DI02EI02FI02GI02HI02II02JI02KI02LI02MI2VHQFKD1wAAAABdcrAQAAAoTXcJTXgJTXkJTXoJTXsJTXwJTX0JZUdAVm4UgAAAAF1ysRAAAChN9AtN9QtN9gtN9wtN+AtN+QtN+gtN+wtNKwxNLAxNLQxNLgxNLwxNMAxNMQxNYipNYypNZCpNZSpNZipNZypNaCpNaSplR0BR164gAAAAXXKyEAAAKE0hEU0iEU0jEU0kEWVHQFOeFIAAAABdcrMQAAAoTZUiTZYiTZciTZgiTZkiTZoiTZsiZUdAVUcKQAAAAF1ytBAAAChN/y9NADBNATBNAjBNAzBNBDBNBTBNBjBNBzBlR0BVZHrgAAAAXXK1EAAAKE0KG00LG00MG00NG00OG00PG00QG00RG00SG02cHE2dHE2eHE2fHE2gHE2hHE2iHE2jHE2kHGVHQE3ij2AAAABdcrYQAAAoTYUOTYYOTYcOTYgOTYkOTYoOTYsOTYwOTY0OTawmTa0mTa4mTa8mTbAmTbEmTbImTbMmTbQmZUdAVVo9gAAAAF1ytxAAAChNpyRNqCRNqSRNqiRNqyRNrCRNrSRNriRlR0BTlwpAAAAAXXK4EAAAKEufS6BLoUuiS6NLpEulS6ZlR0A5Y9cAAAAAXXK5EAAAKE1CFE1DFE1EFE1FFE1GFE1HFE1IFGVHQFQVHsAAAABdcroQAAAoTX4kTX8kTYAkTYEkTYIkTYMkTYQkTYUkTYYkTYckZUdAURzMwAAAAF1yuxAAAChNChpNCxpNDBpNDRpNDiFNDyFNECFNESFNEiFlR0BSHrhgAAAAXXK8EAAAKE2LLk2MLk2NLk2OLmVHQFCrhSAAAABdcr0QAAAoTdsUTdwUTd0UTd4UTd8UTeAUTeEUTeIUTeMUZUdAVVuFIAAAAF1yvhAAAChNFiZNFyZNGCZNGSZNGiZNGyZNHCZNHSZlR0BW2PXAAAAAXXK/EAAAKE0xBk0yBk0zBk00Bk01Bk02Bk03Bk10EU11EU12EU13EU14EU15EU16EU17EU0bHk0cHk0dHk0eHk0fHk0gHk0hHmVHQFSpmaAAAABdcsAQAAAoTWAHTWEHTWIHTWMHTWQHTWUHTWYHTWcHZUdAUfPXAAAAAF1ywRAAAChNZxBNaBBNaRBNahBNaxBNJxNNKBNNKRNNKhNNKxNNLBNNLRNNLhNNLxNNyCFNySFNyiFNyyFlR0BRFR7AAAAAXXLCEAAAKE1DIU1EIU1FIU1GIU1HIU1IIU1JIU1KIU1LIU1MIU1NIWVHQFPUeuAAAABdcsMQAAAoS65Lr0uwS7FLskuzS7RLtUu2S7dLuE08Fk09Fk0+Fk0/Fk1AFk1BFk1CFk1DFk1EFmVHQFR4UeAAAABdcsQQAAAoTe4jTe8jTfAjTfEjTfIjTfMjTfQjTfUjTfYjTW4tTW8tTXAtTXEtTXItTXMtTXQtTXUtZUdAUzrhQAAAAF1yxRAAAChNRxpNSBpNSRpNShpNSxpNTBpNTRplR0BX+j2AAAAAXXLGEAAAKE15JU16JU17JU18JU19JU1+JU1/JWVHQE/FHsAAAABdcscQAAAoTVwhTV0hTV4hTV8hTWAhTWEhTWIhZUdAUfAAAAAAAF1yyBAAAChNaBZNaRZNahZNaxZNbBZNbRZlR0BTtmZgAAAAXXLJEAAAKE2tI02uI02vI02wI02xI2VHQFb9cKAAAABdcsoQAAAoTegMTekMTeoMTesMTewMTe0MTe4MTe8MTdwpTd0pTd4pTd8pTeApTeEpTeIpTeMpTeQpTeUpTeYpTecpZUdAVycKQAAAAF1yyxAAAChNaidNaydNbCdNbSdNbidNbydNcCdNcSdlR0A/BR7AAAAAXXLMEAAAKE0aFE0bFE0cFE0dFE0eFE0fFE0gFE0hFE1gKE1hKE1iKE1jKE1kKE1lKE1mKE1nKGVHQFV49cAAAABdcs0QAAAoTV0RTV4RTV8RTWARZUdAU664YAAAAF1yzhAAAChNry1NsC1NsS1Nsi1Nsy1NtC1NtS1lR0BXEeuAAAAAXXLPEAAAKE1QHk1RHk1SHk1THk1UHk1VHk1WHk1XHmVHQFWeuGAAAABdctAQAAAoTZMcTZQcTZUcTZYcTZccTZgcTZkcTZocTZscZUdAUQo9gAAAAF1y0RAAAChNaQ5Nag5Naw5NbA5NbQ5Nbg5Nbw5NcA5NcQ5Ncg5Ncw5NdA5lR0BSJmZgAAAAXXLSEAAAKE1JGE1KGE1LGE1MGE1NGE1OGE1PGE1QGE1RGE1SGE1TGGVHQFMnriAAAABdctMQAAAoTTEZTTIZTTMZTTQZTTUZTTYZTTcZTTgZZUdAVd64YAAAAF1y1BAAAChNdyBNeCBNeSBNeiBNeyBNfCBNfSBNfiBNfyBNgCBNgSBlR0BPFHrgAAAAXXLVEAAAKE3kCk3lCk3mCk3nCk3oCk3pCk3qCk3rCmVHQFEtcKAAAABdctYQAAAoTeIiTeMiTeQiTeUiTeYiTeciTegiTekiTVMjTVQjTVUjTVYjTVcjTVgjTVkjTVojZUdAVzrhQAAAAF1y1xAAAChNpw1NqA1NqQ1Nqg1Nqw1NrA1NrQ1Nrg1lR0BWTCkAAAAAXXLYEAAAKE18EU19EU1+EU1/EU2AEU2BEU2CEU2DEU2EEWVHQFEpmaAAAABdctkQAAAoTfoiTfsiTfwiTf0iTf4iTf8iTQAjTQEjZUdAVDCj4AAAAF1y2hAAAChN0hxN0xxN1BxN1RxN1hxN1xxN2BxN2RxNjCtNjStNjitNjytNkCtNkStNkitNkytlR0BVT1wgAAAAXXLbEAAAKE05BE06BE07BE08BE09BE0+BE0/BE1ABE1BBGVHQFZkeuAAAABdctwQAAAoTQ8fTRAfTREfTRIfTRMfTRQfTRUfTRYfTRcfTRgfTRkfZUdAVJo9gAAAAF1y3RAAAChNpwJNqAJNqQJNqgJNqwJNrAJNrQJNrgJNrwJNsAJNsQJlR0BTXXCgAAAAXXLeEAAAKE3FFk3GFk3HFk3IFk3JFk3KFk3LFk3MFk3NFmVHQFVj1wAAAABdct8QAAAoTYobTYsbTYwbTY0bTY4bTY8bTZAbTZEbZUdAVto9gAAAAF1y4BAAAChNtwZNuAZNuQZNugZNuwZNvAZNvQZNvgZNvwZN4SRN4iRN4yRN5CRN5SRN5iRN5yRN6CRNmylNnClNnSlNnilNnylNoClNoSlNoillR0BVM9cAAAAAXXLhEAAAKE2bBE2cBE2dBE2eBE2fBE2gBE2hBGVHQFbOFIAAAABdcuIQAAAoTcYeTcceTcgeTckeTcoeTcseTcweTc0eTc4eZUdAVmCj4AAAAF1y4xAAAChNPAhNPQhNPghNPwhNQAhNQQhNQghNQwhlR0BVkUegAAAAXXLkEAAAKE13JE14JE15JE16JE17JE18JE19JGVHQFLuuGAAAABdcuUQAAAoTQkFTQoFTQsFTQwFTQ0FTQ4FZUdAVIzMwAAAAF1y5hAAAChLuUu6S7tLvEu9S75Lv0vAS8FLwkvDTWkKTWoKTWsKTWwKTW0KZUdASPmZoAAAAF1y5xAAAChNfyhNgChNgShNgihNgyhNhChNhShNhihlR0BV0AAAAAAAXXLoEAAAKE0XJU0YJU0ZJU0aJU0bJU0cJU3TKU3UKU3VKU3WKU3XKU3YKU3ZKU3aKU3bKWVHQFGRR6AAAABdcukQAAAoTQYvTQcvTQgvTQkvTQovTQsvZUdAVVhR4AAAAF1y6hAAAChNfgRNfwRNgARNgQRNggRNgwRNhARNhQRNhgRNhwRNiARlR0BTAzNAAAAAXXLrEAAAKE3/AU0AAk0BAk0CAk0DAk0EAk0FAk1UFU1VFU1WFU1XFU1YFU1ZFU1aFU17LU18LU19LU1+LU1/LU2ALU2BLWVHQFShR6AAAABdcuwQAAAoTS0DTS4DTS8DTTADTTEDTTIDTTMDTTQDZUdAUz4UgAAAAF1y7RAAAChNZRlNZhlNZxlNaBlNaRllR0BV9wpAAAAAXXLuEAAAKE2tHU2uHU2vHU2wHU2xHU2yHU2zHU20HWVHQFUXriAAAABdcu8QAAAoTboCTbsCTbwCTb0CTb4CTb8CZUdAV7XCgAAAAF1y8BAAAChNuA9NuQ9Nug9Nuw9NvA9NvQ9Nvg9lR0BS8AAAAAAAXXLxEAAAKE0XAU0YAU0ZAU0aAU0bAU0cAU0dAU0eAWVHQFayj2AAAABdcvIQAAAoTUIRTUMRTUQRTUURTUYRTUcRTUgRZUdASpcKQAAAAF1y8xAAAChN9QpN9gpN9wpN+ApN+QpN+gpN+wpN/ApN/QpN/gpN/wplR0BRLCkAAAAAXXL0EAAAKE27Ck28Ck29Ck2+Ck2/Ck3ACk3BCk3CCmVHQFVAo+AAAABdcvUQAAAoTYEbTYIbTYMbTYQbTYUbTYYbTYcbTYgbTYkbZUdAQTcKQAAAAF1y9hAAAChNARBNAhBNAxBNBBBNBRBNBhBNBxBlR0BTBR7AAAAAXXL3EAAAKE1ZAU1aAU1bAU1cAU1dAU1eAU1fAU2AGU2BGU2CGU2DGU2EGU2FGU2GGWVHQFMEeuAAAABdcvgQAAAoTYkvTYovTYsvTYwvTY0vTY4vTY8vTZAvTZEvZUdAUKmZoAAAAF1y+RAAAChN4ixN4yxN5CxN5SxN5ixN5yxN6CxlR0BT31wgAAAAXXL6EAAAKE2TDU2UDU2VDU2WDU26JU27JU28JU29JWVHQEVLhSAAAABdcvsQAAAoTaYOTacOTagOTakOZUdAVmPXAAAAAF1y/BAAAChNxSRNxiRNxyRNyCRNySRNyiRNyyRNzCRlR0BQauFAAAAAXXL9EAAAKE3bEE3cEE3dEE3eEE3fEE3gEE3hEGVHQFZpmaAAAABdcv4QAAAoTUwFTU0FTU4FTU8FTVAFTVEFTVIFTZwdTZ0dTZ4dTZ8dTaAdTaEdTaIdTaMdZUdAVTR64AAAAF1y/xAAAChN0RtN0htN0xtN1BtN1RtN1htN1xtN2BtN2RtlR0BXUAAAAAAAXXIAEQAAKE1TD01UD01VD01WD01XD01YD01ZD2VHQFN+FIAAAABdcgERAAAoTTUFTTYFTTcFTTgFTTkFTToFTTsFZUdASw9cIAAAAF1yAhEAAChNtSZNtiZNtyZNuCZNuSZNuiZNuyZNvCZlR0BWko9gAAAAXXIDEQAAKE3hBk3iBk3jBk3kBk3lBk3mBk3nBmVHQFKXCkAAAABdcgQRAAAoTUoBTUsBTUwBTU0BTU4BTU8BTVABZUdAVZo9gAAAAF1yBREAAChNUwRNVARNVQRNVgRNVwRNWARNWQRNWgRlR0BXpwpAAAAAXXIGEQAAKE1EDU1FDU1GDU1HDU1IDU1JDU1KDWVHQE6x64AAAABdcgcRAAAoTfEmTfImTfMmTfQmZUdAVeHrgAAAAF1yCBEAAChNRB9NRR9NRh9NRx9NSB9NSR9NSh9NSx9lR0BUxwpAAAAAXXIJEQAAKE3tDk3uDk3vDk3wDk3xDmVHQFO7hSAAAABdcgoRAAAoTWYLTWcLTWgLTWkLTWoLTWsLTWwLTY0jTY4jTY8jTZAjTZEjTZIjTZMjZUdAVo1woAAAAF1yCxEAAChN5AVN5QVN5gVN5wVN6AVN6QVN6gVN6wVlR0BR/MzAAAAAXXIMEQAAKE3KKE3LKE3MKE3NKE3OKE3PKE3QKE3RKGVHQFHgo+AAAABdcg0RAAAoTaEJTaIJTaMJTaQJZUdAVNAAAAAAAF1yDhEAAChNxANNxQNNxgNNxwNNyANlR0BS5HrgAAAAXXIPEQAAKE0NAk0OAk0PAk0QAk0RAk0SAk0TAk0UAk0VAk0WAk0XAk0YAk0ZAk0aAmVHQFVMzMAAAABdchARAAAoTYIcTYMcTYQcTYUcTYYcTYccTYgcTYkcTYocZUdAU4KPYAAAAF1yEREAAChNpSFNpiFNpyFNqCFNqSFNqiFNqyFNrCFlR0BPWuFAAAAAXXISEQAAKE3jKE3kKE3lKE3mKE3nKE3oKE3pKE3qKGVHQFf/XCAAAABdchMRAAAoTfQlTfUlTfYlTfclTfglTfklTfolTdAnTdEnTdInTdMnTdQnTdUnTdYnZUdAVUj1wAAAAF1yFBEAAChNahtNaxtNbBtNbRtNbhtNbxtNcBtNcRtlR0BV+PXAAAAAXXIVEQAAKE3dB03eB03fB03gB03hB03iB03jB03YHU3ZHU3aHU3bHWVHQFN+uGAAAABdchYRAAAoTVwdTV0dTV4dTV8dTWAdTWEdTWIdZUdAUq9cIAAAAF1yFxEAAChNryJNsCJNsSJNsiJNsyJNtCJNtSJNtiJN8S1N8i1N8y1N9C1N9S1N9i1N9y1N+C1lR0BT7CkAAAAAXXIYEQAAKE25IU26IU27IU28IU29IU2+IU2/IU3AIWVHQFMNcKAAAABdchkRAAAoTYwMTY0MTY4MTY8MTZAMTZEMTZIMZUdAOn1woAAAAF1yGhEAAChNKhRNKxRNLBRNLRRNLhRNLxRNMBRNMRRNMhRlR0BRAUegAAAAXXIbEQAAKE0kFU0lFU0mFU0nFU0oFU0pFU0qFU0rFWVHQFch64AAAABdchwRAAAoTZcFTZgFTZkFTZoFTZsFTZwFTZ0FTZ4FTZ8FZUdAVN9cIAAAAF1yHREAAChNxglNxwlNyAlNyQlNyglNywlNzAlNzQllR0BU/MzAAAAAXXIeEQAAKE18A019A01+A01/A02AA02BA02CA02DA2VHQFMxR6AAAABdch8RAAAoTTwTTT0TTT4TTT8TTUATTUETTUITTUMTZUdATYzMwAAAAF1yIBEAAChNARVNAhVNAxVNBBVNBRVNBhVNBxVNCBVlR0BUaj2AAAAAXXIhEQAAKE35GE36GE37GE38GE39GE3+GE3/GE0AGWVHQFdK4UAAAABdciIRAAAoTWEPTWIPTWMPTWQPTWUPTWYPTWcPZUdAVRFHoAAAAF1yIxEAAChNHSJNHiJNHyJNICJNISJNIiJNIyJlR0BIi4UgAAAAXXIkEQAAKE0AC00BC00CC00DC00EC00FC00GC00HC00IC00JC00KC03lJk3mJk3nJk3oJk3pJmVHQFXaPYAAAABdciURAAAoTS0RTS4RTS8RTTARTTERTTIRZUdAVl9cIAAAAF1yJhEAAChN2BFN2RFN2hFN2xFN3BFN3RFN3hFN3xFlR0BQIo9gAAAAXXInEQAAKE1FK01GK01HK01IK01JK01KK01LK01MK01NK2VHQFZQo+AAAABdcigRAAAoTZEkTZIkTZMkTZQkTZUkTZYkTZckZUdAP164YAAAAF1yKREAAChNEBBNERBNEhBNExBNFBBNFRBNFhBNFxBlR0BSc9cAAAAAXXIqEQAAKE2jCk2kCk2lCk2mCk2nCk2oCk2pCk2qCmVHQFPqPYAAAABdcisRAAAoTXwKTX0KTX4KTX8KTYAKTYEKTYIKTYMKTRUWTRYWTRcWTRgWTRkWTRoWTRsWTc4vTc8vTdAvTdEvTdIvTdMvTdQvTdUvTdYvTdcvZUdAURo9gAAAAF1yLBEAAChN5whN6AhN6QhN6ghN6whlR0BR5R7AAAAAXXItEQAAKE0WLk0XLk0YLk0ZLk0aLk0bLk0cLk0dLmVHQFZKPYAAAABdci4RAAAoTeUqTeYqTecqTegqTekqTeoqTesqZUdAUnzMwAAAAF1yLxEAAChN6y1N7C1N7S1N7i1N7y1N8C1lR0BT/rhgAAAAXXIwEQAAKE2eFk2fFk2gFk2hFk2iFk2jFk2kFk2lFk2mFk3rHE3sHE3tHE3uHE3vHE3wHE3xHE3yHE3zHGVHQFSczMAAAABdcjERAAAoTXIITXMITXQITXUITXYITXcITXgITXkITZkgTZogTZsgTZwgTZ0gTZ4gTZ8gTaAgTUImTUMmTUQmTUUmTUYmTUcmTUgmTUkmTUomZUdAVfFHoAAAAF1yMhEAAChNIiZNIyZNJCZNJSZNJiZNJyZNKCZNKSZN1ipN1ypN2CpN2SpN2ipN2ypN3CpN3SplR0BUhmZgAAAAXXIzEQAAKE0IJ00JJ00KJ00LJ2VHQFYTM0AAAABdcjQRAAAoTX0FTX4FTX8FTYAFTYEFTYIFTYMFTYQFTYUFZUdAUrFHoAAAAF1yNREAAChNlQhNlghNlwhNmAhNmQhNmghNmwhNnAhNnQhNvCBNvSBNviBNvyBNwCBNwSBNwiBNwyBNxCBNDilNDylNEClNESlNEilNEylNFClNFSlNFilNFylNGCllR0BPVHrgAAAAXXI2EQAAKE2pK02qK02rK02sK02tK02uK02vK02wK02xK2VHQFE4UeAAAABdcjcRAAAoTQcsTQgsTQksTQosTQssTQwsTQ0sTQ4sTQ8sZUdAUCeuIAAAAF1yOBEAAChNzg5Nzw5N0A5N0Q5N0g5N0w5N1A5lR0BRxcKAAAAAXXI5EQAAKE2zCk20Ck21Ck22Ck23Ck24Ck25Ck26CmVHQFTwAAAAAABdcjoRAAAoTUoHTUsHTUwHTU0HTU4HTU8HTVAHTVEHTVIHTVMHTVQHTVUHTVYHTVcHZUdAPz1woAAAAF1yOxEAAChNSSxNSixNSyxNTCxNTSxNTixNTyxNUCxlR0BSPCkAAAAAXXI8EQAAKE2GAU2HAU2IAU2JAU2KAU2LAU2MAU2NAU2OAU19Lk1+Lk1/Lk2ALmVHQFVIUeAAAABdcj0RAAAoTRsbTRwbTR0bTR4bTR8bTSAbTSEbTSIbTSMbZUdAVu1woAAAAF1yPhEAAChNCAZNCQZNCgZNCwZNDAZNDQZlR0BTq4UgAAAAXXI/EQAAKE1WHU1XHU1YHU1ZHU1aHU1bHWVHQFBlHsAAAABdckARAAAoTbMQTbQQTbUQTbYQTbcQTbgQTbkQTboQTbsQZUdAUZKPYAAAAF1yQREAAChNrh9Nrx9NsB9NsR9Nsh9Nsx9NtB9NtR9Nth9Ntx9NuB9lR0BS49cAAAAAXXJCEQAAKE00Gk01Gk02Gk03Gk04Gk05Gk06Gk07Gk08Gk09Gk0+Gk0/Gk1AGk1BGmVHQD9mZmAAAABdckMRAAAoTV4UTV8UTWAUTWEUTWIUTWMUTWQUTWUUTWYUZUdAVHmZoAAAAF1yRBEAAChNRxVNSBVNSRVNShVNSxVNTBVNTRVNThVlR0BVaj2AAAAAXXJFEQAAKE3yGk3zGk30Gk31Gk32Gk33Gk34Gk35Gk1KHE1LHE1MHE1NHE1OHE1PHE1QHGVHQFaOFIAAAABdckYRAAAoTUMSTUQSTUUSTUYSTUcSTUgSTWEpTWIpTWMpTWQpTWUpTWYpTWcpTWgpZUdAUuZmYAAAAF1yRxEAAChNVi9NVy9NWC9NWS9NWi9NWy9NXC9lR0BTXCkAAAAAXXJIEQAAKE0dHU0eHU0fHU0gHU0hHU0iHU0jHU0kHWVHQFQpmaAAAABdckkRAAAoTXgrTXkrTXorTXsrZUdAVmFHoAAAAF1yShEAAChN4h1N4x1N5B1N5R1N5h1N5x1N6B1N6R1lR0BUPMzAAAAAXXJLEQAAKE1MJU1NJU1OJU1PJU1QJU1RJU1SJU1TJU1UJWVHQFSXCkAAAABdckwRAAAoTdADTdEDTdIDTdMDTdQDTdUDTdYDTdcDTdgDTdkDTdoDTXkiTXoiTXsiTXwiTX0iTX4iTX8iTYAiTYEiTYIiZUdAUpAAAAAAAF1yTREAAChNXS9NXi9NXy9NYC9lR0BWXXCgAAAAXXJOEQAAKE1eJU1fJU1gJU1hJWVHQFZeuGAAAABdck8RAAAoTbsFTbwFTb0FTb4FTb8FTcAFTcEFTcIFZUdAVs1woAAAAF1yUBEAAChNEx5NFB5NFR5NFh5NFx5NGB5NGR5NGh5lR0BRtwpAAAAAXXJREQAAKE1/AU2AAU2BAU2CAU2DAU2EAU2FAWVHQFNWZmAAAABdclIRAAAoTVcrTVgrTVkrTVorTVsrTVwrTV0rTV4rTV8rTWArTWErTWIrZUdAVlmZoAAAAF1yUxEAAChN1g9N1w9N2A9N2Q9N2g9N2w9N3A9lR0BUAUegAAAAXXJUEQAAKE1FC01GC01HC01IC01JC01KC01LC03aLU3bLU3cLU3dLU3eLU3fLU3gLU3hLU2aL02bL02cL02dL02eL02fL02gL02hL02iL2VHQFXnCkAAAABdclURAAAoTfEkTfIkTfMkTfQkTfUkTfYkTfckTfgkTfkkTfokTfskTfwkTf0kTf4kTXAqTXEqTXIqTXMqTXQqTXUqTXYqTXcqTXgqTXkqTXoqZUdAVMuFIAAAAF1yVhEAAChNEQRNEgRNEwRNFARNFQRNFgRNFwRNGARNGQRNmwtNnAtNnQtNngtNnwtNoAtNoQtNogtNowtldYeHVQlvY2N1cGFuY3lyVxEAAIiJTU4wRz/wAAAAAAAAfYeHdVUHZGlzcGxheXJYEQAATU4wiX1yWREAAIhOXXJaEQAAKE21BUsGhnJbEQAATdwdSwaGclwRAABlhnOHdS4='))
[truncated: 873,577 more chars]
