# Supplementary material for: Theoretical study of ArcB and its dimerization, interaction with anaerobic metabolites, and activation of ArcA
Source: PeerJ. 2023 Oct 13;11:e16309. doi: 10.7717/peerj.16309 (PMC10578306; doi:10.7717/peerj.16309)
Supplement: Supplemental Information 2 [file peerj-11-16309-s002.zip › Supplementary Files/ArcB dimer/ArcB dimer AlphaFold multimer/prediction/selected_prediction.pdb]

MODEL     1                                                                     
ATOM      1  N   MET B   1       6.883-150.362 -50.189  1.00 57.92           N  
ATOM      2  CA  MET B   1       6.369-149.184 -50.881  1.00 57.92           C  
ATOM      3  C   MET B   1       7.412-148.072 -50.911  1.00 57.92           C  
ATOM      4  CB  MET B   1       5.089-148.682 -50.210  1.00 57.92           C  
ATOM      5  O   MET B   1       7.544-147.365 -51.912  1.00 57.92           O  
ATOM      6  CG  MET B   1       3.814-149.168 -50.881  1.00 57.92           C  
ATOM      7  SD  MET B   1       2.369-148.105 -50.497  1.00 57.92           S  
ATOM      8  CE  MET B   1       1.287-149.316 -49.688  1.00 57.92           C  
ATOM      9  N   LYS B   2       8.180-148.166 -49.821  1.00 65.29           N  
ATOM     10  CA  LYS B   2       9.221-147.143 -49.785  1.00 65.29           C  
ATOM     11  C   LYS B   2      10.355-147.478 -50.750  1.00 65.29           C  
ATOM     12  CB  LYS B   2       9.770-146.986 -48.366  1.00 65.29           C  
ATOM     13  O   LYS B   2      10.884-146.592 -51.425  1.00 65.29           O  
ATOM     14  CG  LYS B   2       9.258-145.753 -47.637  1.00 65.29           C  
ATOM     15  CD  LYS B   2       9.890-145.616 -46.258  1.00 65.29           C  
ATOM     16  CE  LYS B   2       9.371-144.387 -45.524  1.00 65.29           C  
ATOM     17  NZ  LYS B   2       9.951-144.275 -44.152  1.00 65.29           N  
ATOM     18  N   GLN B   3      10.698-148.515 -50.908  1.00 67.75           N  
ATOM     19  CA  GLN B   3      11.795-148.948 -51.767  1.00 67.75           C  
ATOM     20  C   GLN B   3      11.430-148.804 -53.241  1.00 67.75           C  
ATOM     21  CB  GLN B   3      12.178-150.397 -51.460  1.00 67.75           C  
ATOM     22  O   GLN B   3      12.269-148.421 -54.059  1.00 67.75           O  
ATOM     23  CG  GLN B   3      13.158-150.543 -50.304  1.00 67.75           C  
ATOM     24  CD  GLN B   3      13.688-151.957 -50.158  1.00 67.75           C  
ATOM     25  NE2 GLN B   3      14.720-152.122 -49.337  1.00 67.75           N  
ATOM     26  OE1 GLN B   3      13.175-152.893 -50.779  1.00 67.75           O  
ATOM     27  N   ILE B   4      10.228-148.981 -53.519  1.00 69.92           N  
ATOM     28  CA  ILE B   4       9.759-148.812 -54.890  1.00 69.92           C  
ATOM     29  C   ILE B   4       9.732-147.328 -55.247  1.00 69.92           C  
ATOM     30  CB  ILE B   4       8.361-149.437 -55.091  1.00 69.92           C  
ATOM     31  O   ILE B   4      10.049-146.949 -56.377  1.00 69.92           O  
ATOM     32  CG1 ILE B   4       8.430-150.961 -54.939  1.00 69.92           C  
ATOM     33  CG2 ILE B   4       7.785-149.048 -56.455  1.00 69.92           C  
ATOM     34  CD1 ILE B   4       7.071-151.647 -54.952  1.00 69.92           C  
ATOM     35  N   ARG B   5       9.482-146.644 -54.321  1.00 72.69           N  
ATOM     36  CA  ARG B   5       9.484-145.201 -54.536  1.00 72.69           C  
ATOM     37  C   ARG B   5      10.901-144.682 -54.756  1.00 72.69           C  
ATOM     38  CB  ARG B   5       8.839-144.479 -53.351  1.00 72.69           C  
ATOM     39  O   ARG B   5      11.121-143.791 -55.579  1.00 72.69           O  
ATOM     40  CG  ARG B   5       7.328-144.351 -53.456  1.00 72.69           C  
ATOM     41  CD  ARG B   5       6.757-143.483 -52.344  1.00 72.69           C  
ATOM     42  NE  ARG B   5       5.302-143.394 -52.422  1.00 72.69           N  
ATOM     43  NH1 ARG B   5       5.081-142.008 -50.587  1.00 72.69           N  
ATOM     44  NH2 ARG B   5       3.224-142.685 -51.749  1.00 72.69           N  
ATOM     45  CZ  ARG B   5       4.539-142.696 -51.586  1.00 72.69           C  
ATOM     46  N   LEU B   6      11.840-145.196 -54.167  1.00 75.77           N  
ATOM     47  CA  LEU B   6      13.241-144.857 -54.393  1.00 75.77           C  
ATOM     48  C   LEU B   6      13.709-145.358 -55.755  1.00 75.77           C  
ATOM     49  CB  LEU B   6      14.120-145.449 -53.288  1.00 75.77           C  
ATOM     50  O   LEU B   6      14.444-144.662 -56.458  1.00 75.77           O  
ATOM     51  CG  LEU B   6      15.091-144.484 -52.605  1.00 75.77           C  
ATOM     52  CD1 LEU B   6      14.769-144.372 -51.119  1.00 75.77           C  
ATOM     53  CD2 LEU B   6      16.532-144.939 -52.813  1.00 75.77           C  
ATOM     54  N   LEU B   7      13.265-146.510 -56.176  1.00 75.36           N  
ATOM     55  CA  LEU B   7      13.605-147.041 -57.492  1.00 75.36           C  
ATOM     56  C   LEU B   7      12.930-146.234 -58.595  1.00 75.36           C  
ATOM     57  CB  LEU B   7      13.198-148.513 -57.597  1.00 75.36           C  
ATOM     58  O   LEU B   7      13.518-146.011 -59.656  1.00 75.36           O  
ATOM     59  CG  LEU B   7      14.321-149.540 -57.443  1.00 75.36           C  
ATOM     60  CD1 LEU B   7      13.868-150.689 -56.549  1.00 75.36           C  
ATOM     61  CD2 LEU B   7      14.764-150.058 -58.807  1.00 75.36           C  
ATOM     62  N   ALA B   8      11.790-145.719 -58.190  1.00 74.75           N  
ATOM     63  CA  ALA B   8      11.073-144.844 -59.115  1.00 74.75           C  
ATOM     64  C   ALA B   8      11.802-143.515 -59.288  1.00 74.75           C  
ATOM     65  CB  ALA B   8       9.647-144.605 -58.624  1.00 74.75           C  
ATOM     66  O   ALA B   8      11.903-142.996 -60.403  1.00 74.75           O  
ATOM     67  N   GLN B   9      12.426-143.112 -58.278  1.00 75.71           N  
ATOM     68  CA  GLN B   9      13.199-141.878 -58.369  1.00 75.71           C  
ATOM     69  C   GLN B   9      14.497-142.097 -59.141  1.00 75.71           C  
ATOM     70  CB  GLN B   9      13.503-141.329 -56.974  1.00 75.71           C  
ATOM     71  O   GLN B   9      14.896-141.255 -59.948  1.00 75.71           O  
ATOM     72  CG  GLN B   9      13.264-139.832 -56.837  1.00 75.71           C  
ATOM     73  CD  GLN B   9      12.785-139.439 -55.452  1.00 75.71           C  
ATOM     74  NE2 GLN B   9      12.550-138.147 -55.250  1.00 75.71           N  
ATOM     75  OE1 GLN B   9      12.626-140.289 -54.571  1.00 75.71           O  
ATOM     76  N   TYR B  10      15.004-143.142 -58.966  1.00 78.28           N  
ATOM     77  CA  TYR B  10      16.198-143.506 -59.721  1.00 78.28           C  
ATOM     78  C   TYR B  10      15.867-143.722 -61.193  1.00 78.28           C  
ATOM     79  CB  TYR B  10      16.838-144.769 -59.139  1.00 78.28           C  
ATOM     80  O   TYR B  10      16.633-143.322 -62.073  1.00 78.28           O  
ATOM     81  CG  TYR B  10      18.113-144.507 -58.375  1.00 78.28           C  
ATOM     82  CD1 TYR B  10      19.319-144.307 -59.042  1.00 78.28           C  
ATOM     83  CD2 TYR B  10      18.114-144.460 -56.985  1.00 78.28           C  
ATOM     84  CE1 TYR B  10      20.497-144.067 -58.342  1.00 78.28           C  
ATOM     85  CE2 TYR B  10      19.286-144.220 -56.275  1.00 78.28           C  
ATOM     86  OH  TYR B  10      21.634-143.788 -56.263  1.00 78.28           O  
ATOM     87  CZ  TYR B  10      20.471-144.025 -56.961  1.00 78.28           C  
ATOM     88  N   TYR B  11      14.753-144.324 -61.495  1.00 80.94           N  
ATOM     89  CA  TYR B  11      14.250-144.496 -62.853  1.00 80.94           C  
ATOM     90  C   TYR B  11      14.073-143.149 -63.544  1.00 80.94           C  
ATOM     91  CB  TYR B  11      12.920-145.256 -62.842  1.00 80.94           C  
ATOM     92  O   TYR B  11      14.527-142.959 -64.675  1.00 80.94           O  
ATOM     93  CG  TYR B  11      12.287-145.391 -64.205  1.00 80.94           C  
ATOM     94  CD1 TYR B  11      11.355-144.459 -64.657  1.00 80.94           C  
ATOM     95  CD2 TYR B  11      12.617-146.450 -65.043  1.00 80.94           C  
ATOM     96  CE1 TYR B  11      10.767-144.580 -65.911  1.00 80.94           C  
ATOM     97  CE2 TYR B  11      12.036-146.581 -66.300  1.00 80.94           C  
ATOM     98  OH  TYR B  11      10.534-145.767 -67.968  1.00 80.94           O  
ATOM     99  CZ  TYR B  11      11.113-145.642 -66.725  1.00 80.94           C  
ATOM    100  N   VAL B  12      13.547-142.198 -62.763  1.00 79.82           N  
ATOM    101  CA  VAL B  12      13.266-140.888 -63.340  1.00 79.82           C  
ATOM    102  C   VAL B  12      14.568-140.110 -63.514  1.00 79.82           C  
ATOM    103  CB  VAL B  12      12.277-140.083 -62.467  1.00 79.82           C  
ATOM    104  O   VAL B  12      14.785-139.473 -64.548  1.00 79.82           O  
ATOM    105  CG1 VAL B  12      12.111-138.664 -63.008  1.00 79.82           C  
ATOM    106  CG2 VAL B  12      10.927-140.794 -62.398  1.00 79.82           C  
ATOM    107  N   ASP B  13      15.523-140.304 -62.641  1.00 79.93           N  
ATOM    108  CA  ASP B  13      16.817-139.637 -62.741  1.00 79.93           C  
ATOM    109  C   ASP B  13      17.658-140.235 -63.866  1.00 79.93           C  
ATOM    110  CB  ASP B  13      17.573-139.729 -61.413  1.00 79.93           C  
ATOM    111  O   ASP B  13      18.310-139.505 -64.617  1.00 79.93           O  
ATOM    112  CG  ASP B  13      17.057-138.756 -60.368  1.00 79.93           C  
ATOM    113  OD1 ASP B  13      16.309-137.820 -60.723  1.00 79.93           O  
ATOM    114  OD2 ASP B  13      17.405-138.924 -59.179  1.00 79.93           O  
ATOM    115  N   LEU B  14      17.575-141.486 -64.016  1.00 80.30           N  
ATOM    116  CA  LEU B  14      18.313-142.169 -65.073  1.00 80.30           C  
ATOM    117  C   LEU B  14      17.717-141.857 -66.441  1.00 80.30           C  
ATOM    118  CB  LEU B  14      18.312-143.682 -64.836  1.00 80.30           C  
ATOM    119  O   LEU B  14      18.452-141.649 -67.410  1.00 80.30           O  
ATOM    120  CG  LEU B  14      19.469-144.466 -65.457  1.00 80.30           C  
ATOM    121  CD1 LEU B  14      20.645-144.533 -64.488  1.00 80.30           C  
ATOM    122  CD2 LEU B  14      19.015-145.867 -65.852  1.00 80.30           C  
ATOM    123  N   MET B  15      16.467-141.675 -66.494  1.00 81.61           N  
ATOM    124  CA  MET B  15      15.787-141.300 -67.730  1.00 81.61           C  
ATOM    125  C   MET B  15      16.125-139.867 -68.124  1.00 81.61           C  
ATOM    126  CB  MET B  15      14.273-141.458 -67.581  1.00 81.61           C  
ATOM    127  O   MET B  15      16.390-139.586 -69.294  1.00 81.61           O  
ATOM    128  CG  MET B  15      13.495-141.141 -68.848  1.00 81.61           C  
ATOM    129  SD  MET B  15      11.686-141.048 -68.558  1.00 81.61           S  
ATOM    130  CE  MET B  15      11.603-139.554 -67.532  1.00 81.61           C  
ATOM    131  N   MET B  16      16.235-139.088 -67.106  1.00 78.34           N  
ATOM    132  CA  MET B  16      16.525-137.687 -67.398  1.00 78.34           C  
ATOM    133  C   MET B  16      17.992-137.501 -67.770  1.00 78.34           C  
ATOM    134  CB  MET B  16      16.174-136.804 -66.199  1.00 78.34           C  
ATOM    135  O   MET B  16      18.322-136.668 -68.615  1.00 78.34           O  
ATOM    136  CG  MET B  16      14.681-136.580 -66.019  1.00 78.34           C  
ATOM    137  SD  MET B  16      14.015-135.320 -67.174  1.00 78.34           S  
ATOM    138  CE  MET B  16      14.489-133.802 -66.301  1.00 78.34           C  
ATOM    139  N   LYS B  17      18.955-138.472 -67.420  1.00 78.35           N  
ATOM    140  CA  LYS B  17      20.379-138.408 -67.735  1.00 78.35           C  
ATOM    141  C   LYS B  17      20.671-139.044 -69.092  1.00 78.35           C  
ATOM    142  CB  LYS B  17      21.202-139.098 -66.646  1.00 78.35           C  
ATOM    143  O   LYS B  17      21.451-138.505 -69.880  1.00 78.35           O  
ATOM    144  CG  LYS B  17      22.405-138.293 -66.177  1.00 78.35           C  
ATOM    145  CD  LYS B  17      23.200-139.044 -65.116  1.00 78.35           C  
ATOM    146  CE  LYS B  17      24.428-138.258 -64.676  1.00 78.35           C  
ATOM    147  NZ  LYS B  17      25.211-138.991 -63.636  1.00 78.35           N  
ATOM    148  N   LEU B  18      20.052-140.157 -69.480  1.00 79.22           N  
ATOM    149  CA  LEU B  18      20.367-140.899 -70.696  1.00 79.22           C  
ATOM    150  C   LEU B  18      19.514-140.415 -71.864  1.00 79.22           C  
ATOM    151  CB  LEU B  18      20.153-142.399 -70.480  1.00 79.22           C  
ATOM    152  O   LEU B  18      19.870-140.621 -73.026  1.00 79.22           O  
ATOM    153  CG  LEU B  18      21.345-143.181 -69.925  1.00 79.22           C  
ATOM    154  CD1 LEU B  18      20.869-144.245 -68.941  1.00 79.22           C  
ATOM    155  CD2 LEU B  18      22.145-143.813 -71.059  1.00 79.22           C  
ATOM    156  N   GLY B  19      18.500-139.462 -71.556  1.00 78.37           N  
ATOM    157  CA  GLY B  19      17.597-139.037 -72.614  1.00 78.37           C  
ATOM    158  C   GLY B  19      16.490-140.036 -72.891  1.00 78.37           C  
ATOM    159  O   GLY B  19      16.653-141.234 -72.650  1.00 78.37           O  
ATOM    160  N   LEU B  20      15.398-139.745 -73.402  1.00 78.36           N  
ATOM    161  CA  LEU B  20      14.176-140.519 -73.586  1.00 78.36           C  
ATOM    162  C   LEU B  20      14.405-141.675 -74.554  1.00 78.36           C  
ATOM    163  CB  LEU B  20      13.047-139.623 -74.101  1.00 78.36           C  
ATOM    164  O   LEU B  20      14.041-142.816 -74.262  1.00 78.36           O  
ATOM    165  CG  LEU B  20      11.625-140.162 -73.936  1.00 78.36           C  
ATOM    166  CD1 LEU B  20      10.855-139.324 -72.921  1.00 78.36           C  
ATOM    167  CD2 LEU B  20      10.901-140.183 -75.278  1.00 78.36           C  
ATOM    168  N   VAL B  21      15.036-141.492 -75.674  1.00 79.84           N  
ATOM    169  CA  VAL B  21      15.158-142.485 -76.736  1.00 79.84           C  
ATOM    170  C   VAL B  21      16.203-143.530 -76.349  1.00 79.84           C  
ATOM    171  CB  VAL B  21      15.533-141.830 -78.084  1.00 79.84           C  
ATOM    172  O   VAL B  21      15.955-144.733 -76.455  1.00 79.84           O  
ATOM    173  CG1 VAL B  21      15.723-142.892 -79.166  1.00 79.84           C  
ATOM    174  CG2 VAL B  21      14.465-140.822 -78.503  1.00 79.84           C  
ATOM    175  N   ARG B  22      17.246-143.137 -75.781  1.00 79.32           N  
ATOM    176  CA  ARG B  22      18.305-144.072 -75.415  1.00 79.32           C  
ATOM    177  C   ARG B  22      17.893-144.925 -74.220  1.00 79.32           C  
ATOM    178  CB  ARG B  22      19.601-143.321 -75.100  1.00 79.32           C  
ATOM    179  O   ARG B  22      18.149-146.131 -74.194  1.00 79.32           O  
ATOM    180  CG  ARG B  22      20.350-142.842 -76.333  1.00 79.32           C  
ATOM    181  CD  ARG B  22      21.658-142.154 -75.967  1.00 79.32           C  
ATOM    182  NE  ARG B  22      22.346-141.641 -77.148  1.00 79.32           N  
ATOM    183  NH1 ARG B  22      24.119-140.736 -75.976  1.00 79.32           N  
ATOM    184  NH2 ARG B  22      24.039-140.558 -78.260  1.00 79.32           N  
ATOM    185  CZ  ARG B  22      23.500-140.979 -77.125  1.00 79.32           C  
ATOM    186  N   PHE B  23      17.206-144.288 -73.335  1.00 82.20           N  
ATOM    187  CA  PHE B  23      16.746-145.022 -72.162  1.00 82.20           C  
ATOM    188  C   PHE B  23      15.658-146.020 -72.542  1.00 82.20           C  
ATOM    189  CB  PHE B  23      16.223-144.057 -71.093  1.00 82.20           C  
ATOM    190  O   PHE B  23      15.685-147.172 -72.105  1.00 82.20           O  
ATOM    191  CG  PHE B  23      15.696-144.743 -69.862  1.00 82.20           C  
ATOM    192  CD1 PHE B  23      14.330-144.933 -69.686  1.00 82.20           C  
ATOM    193  CD2 PHE B  23      16.565-145.200 -68.880  1.00 82.20           C  
ATOM    194  CE1 PHE B  23      13.839-145.567 -68.548  1.00 82.20           C  
ATOM    195  CE2 PHE B  23      16.082-145.835 -67.740  1.00 82.20           C  
ATOM    196  CZ  PHE B  23      14.718-146.017 -67.575  1.00 82.20           C  
ATOM    197  N   SER B  24      14.769-145.501 -73.417  1.00 79.26           N  
ATOM    198  CA  SER B  24      13.703-146.395 -73.857  1.00 79.26           C  
ATOM    199  C   SER B  24      14.259-147.557 -74.674  1.00 79.26           C  
ATOM    200  CB  SER B  24      12.667-145.630 -74.682  1.00 79.26           C  
ATOM    201  O   SER B  24      13.796-148.692 -74.544  1.00 79.26           O  
ATOM    202  OG  SER B  24      13.298-144.858 -75.689  1.00 79.26           O  
ATOM    203  N   MET B  25      15.280-147.353 -75.449  1.00 80.32           N  
ATOM    204  CA  MET B  25      15.891-148.409 -76.250  1.00 80.32           C  
ATOM    205  C   MET B  25      16.640-149.399 -75.364  1.00 80.32           C  
ATOM    206  CB  MET B  25      16.842-147.815 -77.290  1.00 80.32           C  
ATOM    207  O   MET B  25      16.544-150.612 -75.561  1.00 80.32           O  
ATOM    208  CG  MET B  25      16.164-147.441 -78.598  1.00 80.32           C  
ATOM    209  SD  MET B  25      17.189-147.850 -80.064  1.00 80.32           S  
ATOM    210  CE  MET B  25      16.945-146.350 -81.055  1.00 80.32           C  
ATOM    211  N   LEU B  26      17.250-148.933 -74.347  1.00 81.89           N  
ATOM    212  CA  LEU B  26      17.997-149.789 -73.432  1.00 81.89           C  
ATOM    213  C   LEU B  26      17.052-150.598 -72.549  1.00 81.89           C  
ATOM    214  CB  LEU B  26      18.937-148.952 -72.561  1.00 81.89           C  
ATOM    215  O   LEU B  26      17.268-151.792 -72.332  1.00 81.89           O  
ATOM    216  CG  LEU B  26      20.378-148.816 -73.054  1.00 81.89           C  
ATOM    217  CD1 LEU B  26      20.986-147.507 -72.561  1.00 81.89           C  
ATOM    218  CD2 LEU B  26      21.215-150.006 -72.597  1.00 81.89           C  
ATOM    219  N   LEU B  27      16.034-149.924 -72.185  1.00 79.50           N  
ATOM    220  CA  LEU B  27      15.047-150.623 -71.369  1.00 79.50           C  
ATOM    221  C   LEU B  27      14.280-151.645 -72.202  1.00 79.50           C  
ATOM    222  CB  LEU B  27      14.072-149.627 -70.737  1.00 79.50           C  
ATOM    223  O   LEU B  27      14.010-152.755 -71.736  1.00 79.50           O  
ATOM    224  CG  LEU B  27      13.062-150.205 -69.744  1.00 79.50           C  
ATOM    225  CD1 LEU B  27      13.779-150.735 -68.507  1.00 79.50           C  
ATOM    226  CD2 LEU B  27      12.028-149.152 -69.358  1.00 79.50           C  
ATOM    227  N   ALA B  28      14.032-151.278 -73.436  1.00 78.70           N  
ATOM    228  CA  ALA B  28      13.385-152.213 -74.352  1.00 78.70           C  
ATOM    229  C   ALA B  28      14.292-153.403 -74.651  1.00 78.70           C  
ATOM    230  CB  ALA B  28      12.995-151.506 -75.647  1.00 78.70           C  
ATOM    231  O   ALA B  28      13.842-154.552 -74.644  1.00 78.70           O  
ATOM    232  N   LEU B  29      15.523-153.113 -74.779  1.00 79.85           N  
ATOM    233  CA  LEU B  29      16.486-154.174 -75.051  1.00 79.85           C  
ATOM    234  C   LEU B  29      16.634-155.096 -73.846  1.00 79.85           C  
ATOM    235  CB  LEU B  29      17.847-153.579 -75.424  1.00 79.85           C  
ATOM    236  O   LEU B  29      16.660-156.320 -73.995  1.00 79.85           O  
ATOM    237  CG  LEU B  29      18.823-154.515 -76.139  1.00 79.85           C  
ATOM    238  CD1 LEU B  29      18.571-154.495 -77.643  1.00 79.85           C  
ATOM    239  CD2 LEU B  29      20.264-154.125 -75.828  1.00 79.85           C  
ATOM    240  N   ALA B  30      16.595-154.587 -72.732  1.00 79.02           N  
ATOM    241  CA  ALA B  30      16.729-155.363 -71.501  1.00 79.02           C  
ATOM    242  C   ALA B  30      15.483-156.206 -71.246  1.00 79.02           C  
ATOM    243  CB  ALA B  30      16.994-154.438 -70.316  1.00 79.02           C  
ATOM    244  O   ALA B  30      15.585-157.370 -70.851  1.00 79.02           O  
ATOM    245  N   LEU B  31      14.357-155.633 -71.650  1.00 76.73           N  
ATOM    246  CA  LEU B  31      13.109-156.364 -71.460  1.00 76.73           C  
ATOM    247  C   LEU B  31      12.965-157.472 -72.499  1.00 76.73           C  
ATOM    248  CB  LEU B  31      11.912-155.413 -71.542  1.00 76.73           C  
ATOM    249  O   LEU B  31      12.468-158.557 -72.190  1.00 76.73           O  
ATOM    250  CG  LEU B  31      11.616-154.588 -70.289  1.00 76.73           C  
ATOM    251  CD1 LEU B  31      10.628-153.472 -70.611  1.00 76.73           C  
ATOM    252  CD2 LEU B  31      11.078-155.480 -69.175  1.00 76.73           C  
ATOM    253  N   VAL B  32      13.488-157.217 -73.656  1.00 77.12           N  
ATOM    254  CA  VAL B  32      13.443-158.234 -74.701  1.00 77.12           C  
ATOM    255  C   VAL B  32      14.405-159.369 -74.360  1.00 77.12           C  
ATOM    256  CB  VAL B  32      13.788-157.640 -76.086  1.00 77.12           C  
ATOM    257  O   VAL B  32      14.055-160.545 -74.480  1.00 77.12           O  
ATOM    258  CG1 VAL B  32      14.005-158.752 -77.111  1.00 77.12           C  
ATOM    259  CG2 VAL B  32      12.684-156.691 -76.548  1.00 77.12           C  
ATOM    260  N   VAL B  33      15.527-159.045 -73.843  1.00 78.89           N  
ATOM    261  CA  VAL B  33      16.502-160.065 -73.473  1.00 78.89           C  
ATOM    262  C   VAL B  33      15.979-160.876 -72.290  1.00 78.89           C  
ATOM    263  CB  VAL B  33      17.873-159.442 -73.128  1.00 78.89           C  
ATOM    264  O   VAL B  33      16.073-162.105 -72.281  1.00 78.89           O  
ATOM    265  CG1 VAL B  33      18.799-160.485 -72.504  1.00 78.89           C  
ATOM    266  CG2 VAL B  33      18.512-158.835 -74.376  1.00 78.89           C  
ATOM    267  N   LEU B  34      15.335-160.226 -71.493  1.00 76.80           N  
ATOM    268  CA  LEU B  34      14.760-160.899 -70.333  1.00 76.80           C  
ATOM    269  C   LEU B  34      13.601-161.799 -70.746  1.00 76.80           C  
ATOM    270  CB  LEU B  34      14.284-159.875 -69.300  1.00 76.80           C  
ATOM    271  O   LEU B  34      13.474-162.922 -70.252  1.00 76.80           O  
ATOM    272  CG  LEU B  34      13.787-160.437 -67.967  1.00 76.80           C  
ATOM    273  CD1 LEU B  34      14.967-160.834 -67.087  1.00 76.80           C  
ATOM    274  CD2 LEU B  34      12.900-159.421 -67.256  1.00 76.80           C  
ATOM    275  N   ALA B  35      12.858-161.278 -71.680  1.00 74.95           N  
ATOM    276  CA  ALA B  35      11.753-162.071 -72.211  1.00 74.95           C  
ATOM    277  C   ALA B  35      12.267-163.308 -72.942  1.00 74.95           C  
ATOM    278  CB  ALA B  35      10.892-161.225 -73.146  1.00 74.95           C  
ATOM    279  O   ALA B  35      11.706-164.398 -72.803  1.00 74.95           O  
ATOM    280  N   ILE B  36      13.403-163.203 -73.574  1.00 75.75           N  
ATOM    281  CA  ILE B  36      13.994-164.320 -74.303  1.00 75.75           C  
ATOM    282  C   ILE B  36      14.546-165.345 -73.315  1.00 75.75           C  
ATOM    283  CB  ILE B  36      15.109-163.843 -75.260  1.00 75.75           C  
ATOM    284  O   ILE B  36      14.314-166.547 -73.464  1.00 75.75           O  
ATOM    285  CG1 ILE B  36      14.520-162.971 -76.374  1.00 75.75           C  
ATOM    286  CG2 ILE B  36      15.867-165.039 -75.844  1.00 75.75           C  
ATOM    287  CD1 ILE B  36      15.565-162.262 -77.224  1.00 75.75           C  
ATOM    288  N   VAL B  37      15.142-164.916 -72.307  1.00 77.73           N  
ATOM    289  CA  VAL B  37      15.767-165.793 -71.322  1.00 77.73           C  
ATOM    290  C   VAL B  37      14.690-166.548 -70.547  1.00 77.73           C  
ATOM    291  CB  VAL B  37      16.668-165.001 -70.348  1.00 77.73           C  
ATOM    292  O   VAL B  37      14.796-167.761 -70.347  1.00 77.73           O  
ATOM    293  CG1 VAL B  37      17.100-165.881 -69.176  1.00 77.73           C  
ATOM    294  CG2 VAL B  37      17.888-164.447 -71.082  1.00 77.73           C  
ATOM    295  N   VAL B  38      13.606-165.893 -70.316  1.00 75.44           N  
ATOM    296  CA  VAL B  38      12.526-166.521 -69.561  1.00 75.44           C  
ATOM    297  C   VAL B  38      11.791-167.524 -70.447  1.00 75.44           C  
ATOM    298  CB  VAL B  38      11.535-165.471 -69.008  1.00 75.44           C  
ATOM    299  O   VAL B  38      11.462-168.627 -70.006  1.00 75.44           O  
ATOM    300  CG1 VAL B  38      10.279-166.149 -68.465  1.00 75.44           C  
ATOM    301  CG2 VAL B  38      12.203-164.627 -67.924  1.00 75.44           C  
ATOM    302  N   GLN B  39      11.678-167.056 -71.605  1.00 73.15           N  
ATOM    303  CA  GLN B  39      11.021-167.968 -72.536  1.00 73.15           C  
ATOM    304  C   GLN B  39      11.886-169.197 -72.804  1.00 73.15           C  
ATOM    305  CB  GLN B  39      10.701-167.255 -73.851  1.00 73.15           C  
ATOM    306  O   GLN B  39      11.374-170.315 -72.892  1.00 73.15           O  
ATOM    307  CG  GLN B  39       9.426-167.746 -74.522  1.00 73.15           C  
ATOM    308  CD  GLN B  39       9.041-166.914 -75.731  1.00 73.15           C  
ATOM    309  NE2 GLN B  39       8.025-167.363 -76.461  1.00 73.15           N  
ATOM    310  OE1 GLN B  39       9.651-165.876 -76.007  1.00 73.15           O  
ATOM    311  N   MET B  40      13.138-169.037 -72.844  1.00 75.97           N  
ATOM    312  CA  MET B  40      14.048-170.160 -73.054  1.00 75.97           C  
ATOM    313  C   MET B  40      14.078-171.072 -71.833  1.00 75.97           C  
ATOM    314  CB  MET B  40      15.459-169.658 -73.368  1.00 75.97           C  
ATOM    315  O   MET B  40      14.079-172.297 -71.967  1.00 75.97           O  
ATOM    316  CG  MET B  40      15.689-169.355 -74.839  1.00 75.97           C  
ATOM    317  SD  MET B  40      17.470-169.217 -75.258  1.00 75.97           S  
ATOM    318  CE  MET B  40      17.682-170.719 -76.253  1.00 75.97           C  
ATOM    319  N   ALA B  41      13.956-170.553 -70.722  1.00 77.03           N  
ATOM    320  CA  ALA B  41      13.980-171.316 -69.477  1.00 77.03           C  
ATOM    321  C   ALA B  41      12.689-172.110 -69.295  1.00 77.03           C  
ATOM    322  CB  ALA B  41      14.201-170.386 -68.287  1.00 77.03           C  
ATOM    323  O   ALA B  41      12.723-173.287 -68.929  1.00 77.03           O  
ATOM    324  N   VAL B  42      11.598-171.507 -69.720  1.00 74.42           N  
ATOM    325  CA  VAL B  42      10.315-172.191 -69.596  1.00 74.42           C  
ATOM    326  C   VAL B  42      10.219-173.303 -70.637  1.00 74.42           C  
ATOM    327  CB  VAL B  42       9.131-171.210 -69.752  1.00 74.42           C  
ATOM    328  O   VAL B  42       9.755-174.405 -70.337  1.00 74.42           O  
ATOM    329  CG1 VAL B  42       7.812-171.971 -69.872  1.00 74.42           C  
ATOM    330  CG2 VAL B  42       9.086-170.237 -68.576  1.00 74.42           C  
ATOM    331  N   THR B  43      10.766-173.052 -71.788  1.00 74.36           N  
ATOM    332  CA  THR B  43      10.759-174.076 -72.826  1.00 74.36           C  
ATOM    333  C   THR B  43      11.701-175.220 -72.464  1.00 74.36           C  
ATOM    334  CB  THR B  43      11.162-173.489 -74.192  1.00 74.36           C  
ATOM    335  O   THR B  43      11.381-176.390 -72.687  1.00 74.36           O  
ATOM    336  CG2 THR B  43      10.732-174.406 -75.333  1.00 74.36           C  
ATOM    337  OG1 THR B  43      10.537-172.211 -74.359  1.00 74.36           O  
ATOM    338  N   MET B  44      12.735-174.950 -71.844  1.00 77.05           N  
ATOM    339  CA  MET B  44      13.689-175.981 -71.448  1.00 77.05           C  
ATOM    340  C   MET B  44      13.117-176.853 -70.335  1.00 77.05           C  
ATOM    341  CB  MET B  44      15.006-175.350 -70.992  1.00 77.05           C  
ATOM    342  O   MET B  44      13.305-178.071 -70.337  1.00 77.05           O  
ATOM    343  CG  MET B  44      16.229-176.202 -71.289  1.00 77.05           C  
ATOM    344  SD  MET B  44      17.798-175.354 -70.857  1.00 77.05           S  
ATOM    345  CE  MET B  44      18.995-176.498 -71.599  1.00 77.05           C  
ATOM    346  N   VAL B  45      12.343-176.366 -69.477  1.00 76.08           N  
ATOM    347  CA  VAL B  45      11.795-177.106 -68.344  1.00 76.08           C  
ATOM    348  C   VAL B  45      10.594-177.932 -68.799  1.00 76.08           C  
ATOM    349  CB  VAL B  45      11.387-176.160 -67.193  1.00 76.08           C  
ATOM    350  O   VAL B  45      10.419-179.073 -68.367  1.00 76.08           O  
ATOM    351  CG1 VAL B  45      10.587-176.914 -66.132  1.00 76.08           C  
ATOM    352  CG2 VAL B  45      12.623-175.511 -66.572  1.00 76.08           C  
ATOM    353  N   LEU B  46       9.744-177.485 -69.786  1.00 72.12           N  
ATOM    354  CA  LEU B  46       8.527-178.188 -70.178  1.00 72.12           C  
ATOM    355  C   LEU B  46       8.810-179.178 -71.303  1.00 72.12           C  
ATOM    356  CB  LEU B  46       7.450-177.192 -70.616  1.00 72.12           C  
ATOM    357  O   LEU B  46       8.246-180.275 -71.326  1.00 72.12           O  
ATOM    358  CG  LEU B  46       6.669-176.503 -69.498  1.00 72.12           C  
ATOM    359  CD1 LEU B  46       6.111-175.169 -69.985  1.00 72.12           C  
ATOM    360  CD2 LEU B  46       5.547-177.405 -68.994  1.00 72.12           C  
ATOM    361  N   HIS B  47       9.670-178.928 -72.314  1.00 70.97           N  
ATOM    362  CA  HIS B  47       9.827-179.801 -73.472  1.00 70.97           C  
ATOM    363  C   HIS B  47      11.235-180.384 -73.536  1.00 70.97           C  
ATOM    364  CB  HIS B  47       9.513-179.042 -74.762  1.00 70.97           C  
ATOM    365  O   HIS B  47      11.507-181.271 -74.348  1.00 70.97           O  
ATOM    366  CG  HIS B  47       8.072-179.098 -75.156  1.00 70.97           C  
ATOM    367  CD2 HIS B  47       7.439-179.817 -76.113  1.00 70.97           C  
ATOM    368  ND1 HIS B  47       7.100-178.344 -74.534  1.00 70.97           N  
ATOM    369  CE1 HIS B  47       5.929-178.599 -75.092  1.00 70.97           C  
ATOM    370  NE2 HIS B  47       6.107-179.489 -76.053  1.00 70.97           N  
ATOM    371  N   GLY B  48      12.184-180.003 -72.559  1.00 71.44           N  
ATOM    372  CA  GLY B  48      13.528-180.552 -72.473  1.00 71.44           C  
ATOM    373  C   GLY B  48      14.454-180.037 -73.558  1.00 71.44           C  
ATOM    374  O   GLY B  48      15.676-180.037 -73.391  1.00 71.44           O  
ATOM    375  N   GLN B  49      13.989-179.838 -74.995  1.00 72.66           N  
ATOM    376  CA  GLN B  49      14.863-179.333 -76.049  1.00 72.66           C  
ATOM    377  C   GLN B  49      14.329-178.026 -76.627  1.00 72.66           C  
ATOM    378  CB  GLN B  49      15.020-180.373 -77.160  1.00 72.66           C  
ATOM    379  O   GLN B  49      13.118-177.856 -76.778  1.00 72.66           O  
ATOM    380  CG  GLN B  49      16.048-181.453 -76.851  1.00 72.66           C  
ATOM    381  CD  GLN B  49      16.255-182.415 -78.006  1.00 72.66           C  
ATOM    382  NE2 GLN B  49      17.234-183.302 -77.871  1.00 72.66           N  
ATOM    383  OE1 GLN B  49      15.539-182.361 -79.012  1.00 72.66           O  
ATOM    384  N   VAL B  50      15.204-176.932 -76.992  1.00 70.86           N  
ATOM    385  CA  VAL B  50      14.873-175.611 -77.516  1.00 70.86           C  
ATOM    386  C   VAL B  50      15.048-175.598 -79.033  1.00 70.86           C  
ATOM    387  CB  VAL B  50      15.743-174.510 -76.869  1.00 70.86           C  
ATOM    388  O   VAL B  50      16.131-175.899 -79.541  1.00 70.86           O  
ATOM    389  CG1 VAL B  50      15.329-173.129 -77.373  1.00 70.86           C  
ATOM    390  CG2 VAL B  50      15.644-174.579 -75.346  1.00 70.86           C  
ATOM    391  N   GLU B  51      14.094-175.547 -79.749  1.00 72.94           N  
ATOM    392  CA  GLU B  51      14.210-175.399 -81.196  1.00 72.94           C  
ATOM    393  C   GLU B  51      14.408-173.938 -81.588  1.00 72.94           C  
ATOM    394  CB  GLU B  51      12.974-175.969 -81.896  1.00 72.94           C  
ATOM    395  O   GLU B  51      13.971-173.034 -80.873  1.00 72.94           O  
ATOM    396  CG  GLU B  51      12.913-177.490 -81.895  1.00 72.94           C  
ATOM    397  CD  GLU B  51      11.767-178.045 -82.727  1.00 72.94           C  
ATOM    398  OE1 GLU B  51      11.658-179.285 -82.859  1.00 72.94           O  
ATOM    399  OE2 GLU B  51      10.973-177.232 -83.252  1.00 72.94           O  
ATOM    400  N   SER B  52      15.068-173.657 -82.632  1.00 72.57           N  
ATOM    401  CA  SER B  52      15.473-172.339 -83.109  1.00 72.57           C  
ATOM    402  C   SER B  52      14.262-171.472 -83.436  1.00 72.57           C  
ATOM    403  CB  SER B  52      16.367-172.467 -84.343  1.00 72.57           C  
ATOM    404  O   SER B  52      14.311-170.248 -83.294  1.00 72.57           O  
ATOM    405  OG  SER B  52      16.364-173.798 -84.830  1.00 72.57           O  
ATOM    406  N   ILE B  53      13.178-172.021 -83.645  1.00 70.34           N  
ATOM    407  CA  ILE B  53      12.020-171.244 -84.074  1.00 70.34           C  
ATOM    408  C   ILE B  53      11.355-170.598 -82.861  1.00 70.34           C  
ATOM    409  CB  ILE B  53      11.003-172.121 -84.839  1.00 70.34           C  
ATOM    410  O   ILE B  53      10.782-169.511 -82.965  1.00 70.34           O  
ATOM    411  CG1 ILE B  53      10.505-171.391 -86.091  1.00 70.34           C  
ATOM    412  CG2 ILE B  53       9.834-172.510 -83.929  1.00 70.34           C  
ATOM    413  CD1 ILE B  53      10.655-172.193 -87.376  1.00 70.34           C  
ATOM    414  N   ASP B  54      11.518-171.178 -81.797  1.00 66.06           N  
ATOM    415  CA  ASP B  54      10.936-170.603 -80.588  1.00 66.06           C  
ATOM    416  C   ASP B  54      11.681-169.337 -80.169  1.00 66.06           C  
ATOM    417  CB  ASP B  54      10.949-171.623 -79.448  1.00 66.06           C  
ATOM    418  O   ASP B  54      11.064-168.367 -79.723  1.00 66.06           O  
ATOM    419  CG  ASP B  54      10.053-172.820 -79.713  1.00 66.06           C  
ATOM    420  OD1 ASP B  54       9.073-172.691 -80.479  1.00 66.06           O  
ATOM    421  OD2 ASP B  54      10.328-173.901 -79.149  1.00 66.06           O  
ATOM    422  N   VAL B  55      12.837-169.330 -80.529  1.00 69.47           N  
ATOM    423  CA  VAL B  55      13.663-168.173 -80.201  1.00 69.47           C  
ATOM    424  C   VAL B  55      13.334-167.019 -81.146  1.00 69.47           C  
ATOM    425  CB  VAL B  55      15.168-168.510 -80.276  1.00 69.47           C  
ATOM    426  O   VAL B  55      13.222-165.869 -80.716  1.00 69.47           O  
ATOM    427  CG1 VAL B  55      16.014-167.284 -79.940  1.00 69.47           C  
ATOM    428  CG2 VAL B  55      15.503-169.668 -79.337  1.00 69.47           C  
ATOM    429  N   ILE B  56      13.027-167.313 -82.289  1.00 70.75           N  
ATOM    430  CA  ILE B  56      12.738-166.279 -83.277  1.00 70.75           C  
ATOM    431  C   ILE B  56      11.369-165.664 -82.994  1.00 70.75           C  
ATOM    432  CB  ILE B  56      12.785-166.842 -84.715  1.00 70.75           C  
ATOM    433  O   ILE B  56      11.191-164.449 -83.112  1.00 70.75           O  
ATOM    434  CG1 ILE B  56      14.219-167.239 -85.086  1.00 70.75           C  
ATOM    435  CG2 ILE B  56      12.222-165.825 -85.712  1.00 70.75           C  
ATOM    436  CD1 ILE B  56      14.330-167.994 -86.404  1.00 70.75           C  
ATOM    437  N   ARG B  57      10.506-166.461 -82.582  1.00 69.74           N  
ATOM    438  CA  ARG B  57       9.175-165.962 -82.254  1.00 69.74           C  
ATOM    439  C   ARG B  57       9.226-165.006 -81.067  1.00 69.74           C  
ATOM    440  CB  ARG B  57       8.224-167.122 -81.952  1.00 69.74           C  
ATOM    441  O   ARG B  57       8.580-163.956 -81.080  1.00 69.74           O  
ATOM    442  CG  ARG B  57       7.473-167.635 -83.170  1.00 69.74           C  
ATOM    443  CD  ARG B  57       6.546-168.791 -82.815  1.00 69.74           C  
ATOM    444  NE  ARG B  57       6.537-169.813 -83.857  1.00 69.74           N  
ATOM    445  NH1 ARG B  57       4.917-171.117 -82.851  1.00 69.74           N  
ATOM    446  NH2 ARG B  57       5.835-171.761 -84.850  1.00 69.74           N  
ATOM    447  CZ  ARG B  57       5.763-170.895 -83.851  1.00 69.74           C  
ATOM    448  N   SER B  58      10.053-165.334 -80.115  1.00 68.59           N  
ATOM    449  CA  SER B  58      10.152-164.497 -78.924  1.00 68.59           C  
ATOM    450  C   SER B  58      10.857-163.180 -79.231  1.00 68.59           C  
ATOM    451  CB  SER B  58      10.895-165.235 -77.810  1.00 68.59           C  
ATOM    452  O   SER B  58      10.474-162.129 -78.713  1.00 68.59           O  
ATOM    453  OG  SER B  58      10.249-166.457 -77.498  1.00 68.59           O  
ATOM    454  N   ILE B  59      11.695-163.291 -80.086  1.00 69.54           N  
ATOM    455  CA  ILE B  59      12.417-162.080 -80.461  1.00 69.54           C  
ATOM    456  C   ILE B  59      11.495-161.153 -81.250  1.00 69.54           C  
ATOM    457  CB  ILE B  59      13.681-162.408 -81.286  1.00 69.54           C  
ATOM    458  O   ILE B  59      11.474-159.942 -81.016  1.00 69.54           O  
ATOM    459  CG1 ILE B  59      14.711-163.140 -80.417  1.00 69.54           C  
ATOM    460  CG2 ILE B  59      14.279-161.134 -81.888  1.00 69.54           C  
ATOM    461  CD1 ILE B  59      15.910-163.670 -81.192  1.00 69.54           C  
ATOM    462  N   PHE B  60      10.761-161.758 -82.072  1.00 72.18           N  
ATOM    463  CA  PHE B  60       9.861-160.959 -82.897  1.00 72.18           C  
ATOM    464  C   PHE B  60       8.785-160.301 -82.042  1.00 72.18           C  
ATOM    465  CB  PHE B  60       9.213-161.825 -83.982  1.00 72.18           C  
ATOM    466  O   PHE B  60       8.467-159.125 -82.233  1.00 72.18           O  
ATOM    467  CG  PHE B  60       8.822-161.059 -85.216  1.00 72.18           C  
ATOM    468  CD1 PHE B  60       7.524-160.592 -85.380  1.00 72.18           C  
ATOM    469  CD2 PHE B  60       9.754-160.805 -86.214  1.00 72.18           C  
ATOM    470  CE1 PHE B  60       7.159-159.883 -86.522  1.00 72.18           C  
ATOM    471  CE2 PHE B  60       9.397-160.097 -87.358  1.00 72.18           C  
ATOM    472  CZ  PHE B  60       8.099-159.637 -87.511  1.00 72.18           C  
ATOM    473  N   PHE B  61       8.371-161.016 -81.083  1.00 69.67           N  
ATOM    474  CA  PHE B  61       7.372-160.468 -80.173  1.00 69.67           C  
ATOM    475  C   PHE B  61       7.963-159.340 -79.336  1.00 69.67           C  
ATOM    476  CB  PHE B  61       6.818-161.565 -79.258  1.00 69.67           C  
ATOM    477  O   PHE B  61       7.341-158.288 -79.175  1.00 69.67           O  
ATOM    478  CG  PHE B  61       5.694-161.105 -78.370  1.00 69.67           C  
ATOM    479  CD1 PHE B  61       5.927-160.786 -77.038  1.00 69.67           C  
ATOM    480  CD2 PHE B  61       4.403-160.990 -78.868  1.00 69.67           C  
ATOM    481  CE1 PHE B  61       4.889-160.360 -76.214  1.00 69.67           C  
ATOM    482  CE2 PHE B  61       3.359-160.564 -78.051  1.00 69.67           C  
ATOM    483  CZ  PHE B  61       3.604-160.251 -76.724  1.00 69.67           C  
ATOM    484  N   GLY B  62       9.059-159.613 -78.842  1.00 68.58           N  
ATOM    485  CA  GLY B  62       9.711-158.605 -78.021  1.00 68.58           C  
ATOM    486  C   GLY B  62      10.050-157.340 -78.787  1.00 68.58           C  
ATOM    487  O   GLY B  62       9.857-156.232 -78.283  1.00 68.58           O  
ATOM    488  N   LEU B  63      10.294-157.521 -79.992  1.00 72.74           N  
ATOM    489  CA  LEU B  63      10.732-156.380 -80.788  1.00 72.74           C  
ATOM    490  C   LEU B  63       9.537-155.572 -81.284  1.00 72.74           C  
ATOM    491  CB  LEU B  63      11.576-156.847 -81.977  1.00 72.74           C  
ATOM    492  O   LEU B  63       9.650-154.365 -81.512  1.00 72.74           O  
ATOM    493  CG  LEU B  63      13.079-156.582 -81.887  1.00 72.74           C  
ATOM    494  CD1 LEU B  63      13.862-157.802 -82.362  1.00 72.74           C  
ATOM    495  CD2 LEU B  63      13.455-155.349 -82.701  1.00 72.74           C  
ATOM    496  N   LEU B  64       8.361-156.147 -81.307  1.00 72.77           N  
ATOM    497  CA  LEU B  64       7.208-155.448 -81.863  1.00 72.77           C  
ATOM    498  C   LEU B  64       6.492-154.638 -80.787  1.00 72.77           C  
ATOM    499  CB  LEU B  64       6.234-156.444 -82.500  1.00 72.77           C  
ATOM    500  O   LEU B  64       6.032-153.524 -81.047  1.00 72.77           O  
ATOM    501  CG  LEU B  64       5.599-156.017 -83.825  1.00 72.77           C  
ATOM    502  CD1 LEU B  64       6.106-156.897 -84.963  1.00 72.77           C  
ATOM    503  CD2 LEU B  64       4.078-156.077 -83.733  1.00 72.77           C  
ATOM    504  N   ILE B  65       6.534-155.167 -79.603  1.00 72.14           N  
ATOM    505  CA  ILE B  65       5.663-154.528 -78.622  1.00 72.14           C  
ATOM    506  C   ILE B  65       6.501-153.704 -77.647  1.00 72.14           C  
ATOM    507  CB  ILE B  65       4.817-155.569 -77.855  1.00 72.14           C  
ATOM    508  O   ILE B  65       6.162-152.558 -77.343  1.00 72.14           O  
ATOM    509  CG1 ILE B  65       3.823-156.251 -78.801  1.00 72.14           C  
ATOM    510  CG2 ILE B  65       4.090-154.911 -76.678  1.00 72.14           C  
ATOM    511  CD1 ILE B  65       3.036-157.386 -78.159  1.00 72.14           C  
ATOM    512  N   THR B  66       7.585-154.249 -77.270  1.00 76.05           N  
ATOM    513  CA  THR B  66       8.302-153.701 -76.124  1.00 76.05           C  
ATOM    514  C   THR B  66       8.826-152.302 -76.433  1.00 76.05           C  
ATOM    515  CB  THR B  66       9.474-154.611 -75.712  1.00 76.05           C  
ATOM    516  O   THR B  66       8.680-151.386 -75.621  1.00 76.05           O  
ATOM    517  CG2 THR B  66      10.046-154.194 -74.361  1.00 76.05           C  
ATOM    518  OG1 THR B  66       9.013-155.965 -75.625  1.00 76.05           O  
ATOM    519  N   PRO B  67       9.269-151.982 -77.600  1.00 75.23           N  
ATOM    520  CA  PRO B  67       9.813-150.640 -77.820  1.00 75.23           C  
ATOM    521  C   PRO B  67       8.734-149.559 -77.819  1.00 75.23           C  
ATOM    522  CB  PRO B  67      10.474-150.749 -79.197  1.00 75.23           C  
ATOM    523  O   PRO B  67       8.961-148.457 -77.314  1.00 75.23           O  
ATOM    524  CG  PRO B  67      10.614-152.218 -79.438  1.00 75.23           C  
ATOM    525  CD  PRO B  67       9.653-152.942 -78.540  1.00 75.23           C  
ATOM    526  N   TRP B  68       7.560-149.874 -78.267  1.00 75.57           N  
ATOM    527  CA  TRP B  68       6.489-148.886 -78.347  1.00 75.57           C  
ATOM    528  C   TRP B  68       5.901-148.608 -76.968  1.00 75.57           C  
ATOM    529  CB  TRP B  68       5.389-149.361 -79.300  1.00 75.57           C  
ATOM    530  O   TRP B  68       5.615-147.458 -76.628  1.00 75.57           O  
ATOM    531  CG  TRP B  68       5.727-149.197 -80.751  1.00 75.57           C  
ATOM    532  CD1 TRP B  68       6.331-150.114 -81.565  1.00 75.57           C  
ATOM    533  CD2 TRP B  68       5.484-148.041 -81.559  1.00 75.57           C  
ATOM    534  CE2 TRP B  68       5.966-148.329 -82.855  1.00 75.57           C  
ATOM    535  CE3 TRP B  68       4.903-146.790 -81.313  1.00 75.57           C  
ATOM    536  NE1 TRP B  68       6.477-149.598 -82.832  1.00 75.57           N  
ATOM    537  CH2 TRP B  68       5.313-146.192 -83.636  1.00 75.57           C  
ATOM    538  CZ2 TRP B  68       5.885-147.409 -83.903  1.00 75.57           C  
ATOM    539  CZ3 TRP B  68       4.824-145.876 -82.358  1.00 75.57           C  
ATOM    540  N   ALA B  69       5.871-149.665 -76.194  1.00 75.03           N  
ATOM    541  CA  ALA B  69       5.329-149.508 -74.847  1.00 75.03           C  
ATOM    542  C   ALA B  69       6.281-148.710 -73.961  1.00 75.03           C  
ATOM    543  CB  ALA B  69       5.046-150.873 -74.224  1.00 75.03           C  
ATOM    544  O   ALA B  69       5.857-147.800 -73.245  1.00 75.03           O  
ATOM    545  N   VAL B  70       7.468-149.017 -74.098  1.00 76.89           N  
ATOM    546  CA  VAL B  70       8.473-148.345 -73.281  1.00 76.89           C  
ATOM    547  C   VAL B  70       8.604-146.887 -73.717  1.00 76.89           C  
ATOM    548  CB  VAL B  70       9.844-149.053 -73.370  1.00 76.89           C  
ATOM    549  O   VAL B  70       8.727-145.990 -72.879  1.00 76.89           O  
ATOM    550  CG1 VAL B  70      10.926-148.224 -72.681  1.00 76.89           C  
ATOM    551  CG2 VAL B  70       9.763-150.449 -72.756  1.00 76.89           C  
ATOM    552  N   TYR B  71       8.474-146.671 -74.996  1.00 78.67           N  
ATOM    553  CA  TYR B  71       8.582-145.302 -75.485  1.00 78.67           C  
ATOM    554  C   TYR B  71       7.421-144.451 -74.983  1.00 78.67           C  
ATOM    555  CB  TYR B  71       8.622-145.279 -77.016  1.00 78.67           C  
ATOM    556  O   TYR B  71       7.622-143.325 -74.521  1.00 78.67           O  
ATOM    557  CG  TYR B  71       8.710-143.890 -77.600  1.00 78.67           C  
ATOM    558  CD1 TYR B  71       7.602-143.295 -78.201  1.00 78.67           C  
ATOM    559  CD2 TYR B  71       9.899-143.170 -77.553  1.00 78.67           C  
ATOM    560  CE1 TYR B  71       7.679-142.016 -78.743  1.00 78.67           C  
ATOM    561  CE2 TYR B  71       9.986-141.890 -78.092  1.00 78.67           C  
ATOM    562  OH  TYR B  71       8.954-140.056 -79.217  1.00 78.67           O  
ATOM    563  CZ  TYR B  71       8.873-141.322 -78.683  1.00 78.67           C  
ATOM    564  N   PHE B  72       6.312-144.997 -75.084  1.00 79.01           N  
ATOM    565  CA  PHE B  72       5.128-144.269 -74.643  1.00 79.01           C  
ATOM    566  C   PHE B  72       5.222-143.931 -73.160  1.00 79.01           C  
ATOM    567  CB  PHE B  72       3.861-145.086 -74.915  1.00 79.01           C  
ATOM    568  O   PHE B  72       4.976-142.790 -72.761  1.00 79.01           O  
ATOM    569  CG  PHE B  72       2.598-144.430 -74.424  1.00 79.01           C  
ATOM    570  CD1 PHE B  72       1.984-144.862 -73.255  1.00 79.01           C  
ATOM    571  CD2 PHE B  72       2.027-143.380 -75.131  1.00 79.01           C  
ATOM    572  CE1 PHE B  72       0.815-144.257 -72.798  1.00 79.01           C  
ATOM    573  CE2 PHE B  72       0.859-142.770 -74.681  1.00 79.01           C  
ATOM    574  CZ  PHE B  72       0.255-143.211 -73.514  1.00 79.01           C  
ATOM    575  N   LEU B  73       5.647-144.847 -72.364  1.00 79.44           N  
ATOM    576  CA  LEU B  73       5.719-144.635 -70.923  1.00 79.44           C  
ATOM    577  C   LEU B  73       6.808-143.626 -70.576  1.00 79.44           C  
ATOM    578  CB  LEU B  73       5.984-145.958 -70.199  1.00 79.44           C  
ATOM    579  O   LEU B  73       6.640-142.813 -69.663  1.00 79.44           O  
ATOM    580  CG  LEU B  73       5.529-146.035 -68.740  1.00 79.44           C  
ATOM    581  CD1 LEU B  73       4.084-146.517 -68.660  1.00 79.44           C  
ATOM    582  CD2 LEU B  73       6.449-146.952 -67.941  1.00 79.44           C  
ATOM    583  N   SER B  74       7.782-143.646 -71.330  1.00 80.57           N  
ATOM    584  CA  SER B  74       8.868-142.699 -71.097  1.00 80.57           C  
ATOM    585  C   SER B  74       8.439-141.274 -71.429  1.00 80.57           C  
ATOM    586  CB  SER B  74      10.096-143.077 -71.927  1.00 80.57           C  
ATOM    587  O   SER B  74       8.837-140.326 -70.749  1.00 80.57           O  
ATOM    588  OG  SER B  74      10.592-144.347 -71.542  1.00 80.57           O  
ATOM    589  N   VAL B  75       7.580-141.145 -72.338  1.00 81.65           N  
ATOM    590  CA  VAL B  75       7.090-139.824 -72.717  1.00 81.65           C  
ATOM    591  C   VAL B  75       6.196-139.268 -71.611  1.00 81.65           C  
ATOM    592  CB  VAL B  75       6.319-139.867 -74.055  1.00 81.65           C  
ATOM    593  O   VAL B  75       6.259-138.078 -71.293  1.00 81.65           O  
ATOM    594  CG1 VAL B  75       5.572-138.556 -74.290  1.00 81.65           C  
ATOM    595  CG2 VAL B  75       7.273-140.157 -75.212  1.00 81.65           C  
ATOM    596  N   VAL B  76       5.473-140.076 -70.968  1.00 82.26           N  
ATOM    597  CA  VAL B  76       4.577-139.665 -69.892  1.00 82.26           C  
ATOM    598  C   VAL B  76       5.394-139.160 -68.704  1.00 82.26           C  
ATOM    599  CB  VAL B  76       3.652-140.821 -69.450  1.00 82.26           C  
ATOM    600  O   VAL B  76       5.100-138.100 -68.146  1.00 82.26           O  
ATOM    601  CG1 VAL B  76       2.912-140.459 -68.163  1.00 82.26           C  
ATOM    602  CG2 VAL B  76       2.661-141.164 -70.561  1.00 82.26           C  
ATOM    603  N   VAL B  77       6.416-139.867 -68.345  1.00 81.61           N  
ATOM    604  CA  VAL B  77       7.255-139.522 -67.202  1.00 81.61           C  
ATOM    605  C   VAL B  77       7.990-138.212 -67.477  1.00 81.61           C  
ATOM    606  CB  VAL B  77       8.267-140.645 -66.882  1.00 81.61           C  
ATOM    607  O   VAL B  77       8.086-137.351 -66.599  1.00 81.61           O  
ATOM    608  CG1 VAL B  77       9.280-140.177 -65.838  1.00 81.61           C  
ATOM    609  CG2 VAL B  77       7.539-141.898 -66.400  1.00 81.61           C  
ATOM    610  N   GLU B  78       8.408-138.078 -68.700  1.00 82.15           N  
ATOM    611  CA  GLU B  78       9.131-136.863 -69.063  1.00 82.15           C  
ATOM    612  C   GLU B  78       8.232-135.634 -68.957  1.00 82.15           C  
ATOM    613  CB  GLU B  78       9.700-136.978 -70.479  1.00 82.15           C  
ATOM    614  O   GLU B  78       8.643-134.601 -68.424  1.00 82.15           O  
ATOM    615  CG  GLU B  78      10.531-135.776 -70.907  1.00 82.15           C  
ATOM    616  CD  GLU B  78      11.008-135.860 -72.348  1.00 82.15           C  
ATOM    617  OE1 GLU B  78      11.883-135.057 -72.746  1.00 82.15           O  
ATOM    618  OE2 GLU B  78      10.502-136.734 -73.086  1.00 82.15           O  
ATOM    619  N   GLN B  79       7.111-135.799 -69.422  1.00 81.38           N  
ATOM    620  CA  GLN B  79       6.190-134.668 -69.410  1.00 81.38           C  
ATOM    621  C   GLN B  79       5.839-134.259 -67.982  1.00 81.38           C  
ATOM    622  CB  GLN B  79       4.916-135.004 -70.188  1.00 81.38           C  
ATOM    623  O   GLN B  79       5.796-133.068 -67.665  1.00 81.38           O  
ATOM    624  CG  GLN B  79       4.155-133.780 -70.679  1.00 81.38           C  
ATOM    625  CD  GLN B  79       2.952-134.139 -71.530  1.00 81.38           C  
ATOM    626  NE2 GLN B  79       2.165-133.135 -71.900  1.00 81.38           N  
ATOM    627  OE1 GLN B  79       2.732-135.311 -71.854  1.00 81.38           O  
ATOM    628  N   LEU B  80       5.670-135.222 -67.122  1.00 82.15           N  
ATOM    629  CA  LEU B  80       5.298-134.939 -65.740  1.00 82.15           C  
ATOM    630  C   LEU B  80       6.459-134.304 -64.984  1.00 82.15           C  
ATOM    631  CB  LEU B  80       4.852-136.221 -65.032  1.00 82.15           C  
ATOM    632  O   LEU B  80       6.256-133.400 -64.170  1.00 82.15           O  
ATOM    633  CG  LEU B  80       3.405-136.255 -64.538  1.00 82.15           C  
ATOM    634  CD1 LEU B  80       2.592-137.261 -65.345  1.00 82.15           C  
ATOM    635  CD2 LEU B  80       3.355-136.590 -63.051  1.00 82.15           C  
ATOM    636  N   GLU B  81       7.593-134.815 -65.410  1.00 81.94           N  
ATOM    637  CA  GLU B  81       8.774-134.272 -64.746  1.00 81.94           C  
ATOM    638  C   GLU B  81       9.042-132.835 -65.184  1.00 81.94           C  
ATOM    639  CB  GLU B  81       9.999-135.146 -65.028  1.00 81.94           C  
ATOM    640  O   GLU B  81       9.375-131.981 -64.360  1.00 81.94           O  
ATOM    641  CG  GLU B  81      11.275-134.647 -64.366  1.00 81.94           C  
ATOM    642  CD  GLU B  81      11.197-134.632 -62.848  1.00 81.94           C  
ATOM    643  OE1 GLU B  81      12.007-133.926 -62.205  1.00 81.94           O  
ATOM    644  OE2 GLU B  81      10.319-135.333 -62.296  1.00 81.94           O  
ATOM    645  N   GLU B  82       8.813-132.528 -66.379  1.00 82.62           N  
ATOM    646  CA  GLU B  82       9.000-131.163 -66.862  1.00 82.62           C  
ATOM    647  C   GLU B  82       8.007-130.206 -66.208  1.00 82.62           C  
ATOM    648  CB  GLU B  82       8.860-131.107 -68.385  1.00 82.62           C  
ATOM    649  O   GLU B  82       8.370-129.092 -65.827  1.00 82.62           O  
ATOM    650  CG  GLU B  82       9.991-130.364 -69.080  1.00 82.62           C  
ATOM    651  CD  GLU B  82       9.819-130.284 -70.588  1.00 82.62           C  
ATOM    652  OE1 GLU B  82      10.670-129.662 -71.264  1.00 82.62           O  
ATOM    653  OE2 GLU B  82       8.825-130.847 -71.099  1.00 82.62           O  
ATOM    654  N   SER B  83       6.898-130.586 -66.013  1.00 84.11           N  
ATOM    655  CA  SER B  83       5.866-129.760 -65.393  1.00 84.11           C  
ATOM    656  C   SER B  83       6.174-129.503 -63.922  1.00 84.11           C  
ATOM    657  CB  SER B  83       4.495-130.424 -65.527  1.00 84.11           C  
ATOM    658  O   SER B  83       6.018-128.380 -63.437  1.00 84.11           O  
ATOM    659  OG  SER B  83       3.505-129.677 -64.842  1.00 84.11           O  
ATOM    660  N   ARG B  84       6.690-130.582 -63.281  1.00 81.62           N  
ATOM    661  CA  ARG B  84       7.065-130.449 -61.877  1.00 81.62           C  
ATOM    662  C   ARG B  84       8.200-129.444 -61.707  1.00 81.62           C  
ATOM    663  CB  ARG B  84       7.475-131.805 -61.299  1.00 81.62           C  
ATOM    664  O   ARG B  84       8.157-128.596 -60.813  1.00 81.62           O  
ATOM    665  CG  ARG B  84       7.647-131.804 -59.788  1.00 81.62           C  
ATOM    666  CD  ARG B  84       8.439-133.012 -59.310  1.00 81.62           C  
ATOM    667  NE  ARG B  84       9.878-132.768 -59.358  1.00 81.62           N  
ATOM    668  NH1 ARG B  84      10.359-133.991 -57.458  1.00 81.62           N  
ATOM    669  NH2 ARG B  84      12.044-132.954 -58.617  1.00 81.62           N  
ATOM    670  CZ  ARG B  84      10.757-133.238 -58.477  1.00 81.62           C  
ATOM    671  N   GLN B  85       9.116-129.471 -62.526  1.00 81.87           N  
ATOM    672  CA  GLN B  85      10.254-128.563 -62.428  1.00 81.87           C  
ATOM    673  C   GLN B  85       9.828-127.118 -62.672  1.00 81.87           C  
ATOM    674  CB  GLN B  85      11.347-128.963 -63.421  1.00 81.87           C  
ATOM    675  O   GLN B  85      10.286-126.206 -61.981  1.00 81.87           O  
ATOM    676  CG  GLN B  85      12.151-130.184 -62.993  1.00 81.87           C  
ATOM    677  CD  GLN B  85      13.276-130.513 -63.956  1.00 81.87           C  
ATOM    678  NE2 GLN B  85      14.056-131.537 -63.628  1.00 81.87           N  
ATOM    679  OE1 GLN B  85      13.442-129.853 -64.987  1.00 81.87           O  
ATOM    680  N   ARG B  86       8.963-126.998 -63.551  1.00 82.41           N  
ATOM    681  CA  ARG B  86       8.478-125.656 -63.854  1.00 82.41           C  
ATOM    682  C   ARG B  86       7.728-125.063 -62.666  1.00 82.41           C  
ATOM    683  CB  ARG B  86       7.571-125.677 -65.087  1.00 82.41           C  
ATOM    684  O   ARG B  86       7.936-123.900 -62.312  1.00 82.41           O  
ATOM    685  CG  ARG B  86       7.518-124.355 -65.835  1.00 82.41           C  
ATOM    686  CD  ARG B  86       6.628-124.439 -67.067  1.00 82.41           C  
ATOM    687  NE  ARG B  86       7.060-123.512 -68.109  1.00 82.41           N  
ATOM    688  NH1 ARG B  86       5.395-124.089 -69.603  1.00 82.41           N  
ATOM    689  NH2 ARG B  86       6.941-122.493 -70.164  1.00 82.41           N  
ATOM    690  CZ  ARG B  86       6.464-123.367 -69.290  1.00 82.41           C  
ATOM    691  N   LEU B  87       6.992-125.858 -61.965  1.00 83.81           N  
ATOM    692  CA  LEU B  87       6.205-125.406 -60.822  1.00 83.81           C  
ATOM    693  C   LEU B  87       7.105-125.097 -59.631  1.00 83.81           C  
ATOM    694  CB  LEU B  87       5.168-126.464 -60.433  1.00 83.81           C  
ATOM    695  O   LEU B  87       6.869-124.129 -58.905  1.00 83.81           O  
ATOM    696  CG  LEU B  87       3.741-126.229 -60.930  1.00 83.81           C  
ATOM    697  CD1 LEU B  87       3.215-127.473 -61.638  1.00 83.81           C  
ATOM    698  CD2 LEU B  87       2.828-125.840 -59.772  1.00 83.81           C  
ATOM    699  N   SER B  88       8.144-125.891 -59.511  1.00 84.37           N  
ATOM    700  CA  SER B  88       9.092-125.664 -58.425  1.00 84.37           C  
ATOM    701  C   SER B  88       9.820-124.335 -58.596  1.00 84.37           C  
ATOM    702  CB  SER B  88      10.108-126.805 -58.353  1.00 84.37           C  
ATOM    703  O   SER B  88      10.016-123.600 -57.626  1.00 84.37           O  
ATOM    704  OG  SER B  88      11.027-126.594 -57.296  1.00 84.37           O  
ATOM    705  N   ARG B  89      10.051-124.038 -59.814  1.00 85.04           N  
ATOM    706  CA  ARG B  89      10.718-122.770 -60.090  1.00 85.04           C  
ATOM    707  C   ARG B  89       9.790-121.591 -59.815  1.00 85.04           C  
ATOM    708  CB  ARG B  89      11.208-122.724 -61.539  1.00 85.04           C  
ATOM    709  O   ARG B  89      10.218-120.569 -59.275  1.00 85.04           O  
ATOM    710  CG  ARG B  89      12.548-123.408 -61.758  1.00 85.04           C  
ATOM    711  CD  ARG B  89      13.029-123.261 -63.195  1.00 85.04           C  
ATOM    712  NE  ARG B  89      13.831-124.406 -63.615  1.00 85.04           N  
ATOM    713  NH1 ARG B  89      13.978-123.754 -65.826  1.00 85.04           N  
ATOM    714  NH2 ARG B  89      14.988-125.689 -65.128  1.00 85.04           N  
ATOM    715  CZ  ARG B  89      14.264-124.614 -64.855  1.00 85.04           C  
ATOM    716  N   LEU B  90       8.615-121.718 -60.049  1.00 85.75           N  
ATOM    717  CA  LEU B  90       7.630-120.665 -59.822  1.00 85.75           C  
ATOM    718  C   LEU B  90       7.444-120.408 -58.330  1.00 85.75           C  
ATOM    719  CB  LEU B  90       6.289-121.039 -60.458  1.00 85.75           C  
ATOM    720  O   LEU B  90       7.321-119.257 -57.905  1.00 85.75           O  
ATOM    721  CG  LEU B  90       6.034-120.501 -61.867  1.00 85.75           C  
ATOM    722  CD1 LEU B  90       5.091-121.429 -62.626  1.00 85.75           C  
ATOM    723  CD2 LEU B  90       5.466-119.087 -61.806  1.00 85.75           C  
ATOM    724  N   VAL B  91       7.461-121.465 -57.539  1.00 84.33           N  
ATOM    725  CA  VAL B  91       7.323-121.345 -56.091  1.00 84.33           C  
ATOM    726  C   VAL B  91       8.497-120.549 -55.525  1.00 84.33           C  
ATOM    727  CB  VAL B  91       7.240-122.730 -55.412  1.00 84.33           C  
ATOM    728  O   VAL B  91       8.309-119.671 -54.679  1.00 84.33           O  
ATOM    729  CG1 VAL B  91       7.429-122.602 -53.901  1.00 84.33           C  
ATOM    730  CG2 VAL B  91       5.907-123.402 -55.732  1.00 84.33           C  
ATOM    731  N   GLN B  92       9.657-120.882 -56.094  1.00 85.48           N  
ATOM    732  CA  GLN B  92      10.844-120.195 -55.598  1.00 85.48           C  
ATOM    733  C   GLN B  92      10.790-118.704 -55.919  1.00 85.48           C  
ATOM    734  CB  GLN B  92      12.111-120.814 -56.191  1.00 85.48           C  
ATOM    735  O   GLN B  92      11.102-117.868 -55.068  1.00 85.48           O  
ATOM    736  CG  GLN B  92      13.357-120.594 -55.345  1.00 85.48           C  
ATOM    737  CD  GLN B  92      14.576-121.308 -55.898  1.00 85.48           C  
ATOM    738  NE2 GLN B  92      15.710-121.157 -55.222  1.00 85.48           N  
ATOM    739  OE1 GLN B  92      14.499-121.992 -56.924  1.00 85.48           O  
ATOM    740  N   LYS B  93      10.331-118.403 -57.040  1.00 85.15           N  
ATOM    741  CA  LYS B  93      10.256-117.007 -57.464  1.00 85.15           C  
ATOM    742  C   LYS B  93       9.207-116.244 -56.660  1.00 85.15           C  
ATOM    743  CB  LYS B  93       9.939-116.916 -58.957  1.00 85.15           C  
ATOM    744  O   LYS B  93       9.440-115.107 -56.246  1.00 85.15           O  
ATOM    745  CG  LYS B  93      10.404-115.622 -59.610  1.00 85.15           C  
ATOM    746  CD  LYS B  93      10.191-115.649 -61.118  1.00 85.15           C  
ATOM    747  CE  LYS B  93      10.577-114.324 -61.762  1.00 85.15           C  
ATOM    748  NZ  LYS B  93      10.402-114.357 -63.245  1.00 85.15           N  
ATOM    749  N   LEU B  94       8.183-116.891 -56.309  1.00 84.59           N  
ATOM    750  CA  LEU B  94       7.093-116.256 -55.575  1.00 84.59           C  
ATOM    751  C   LEU B  94       7.483-116.019 -54.120  1.00 84.59           C  
ATOM    752  CB  LEU B  94       5.829-117.116 -55.643  1.00 84.59           C  
ATOM    753  O   LEU B  94       7.116-114.998 -53.533  1.00 84.59           O  
ATOM    754  CG  LEU B  94       4.769-116.685 -56.657  1.00 84.59           C  
ATOM    755  CD1 LEU B  94       4.164-117.905 -57.344  1.00 84.59           C  
ATOM    756  CD2 LEU B  94       3.684-115.855 -55.978  1.00 84.59           C  
ATOM    757  N   GLU B  95       8.321-116.996 -53.670  1.00 85.25           N  
ATOM    758  CA  GLU B  95       8.812-116.859 -52.302  1.00 85.25           C  
ATOM    759  C   GLU B  95       9.761-115.671 -52.173  1.00 85.25           C  
ATOM    760  CB  GLU B  95       9.513-118.143 -51.851  1.00 85.25           C  
ATOM    761  O   GLU B  95       9.679-114.907 -51.209  1.00 85.25           O  
ATOM    762  CG  GLU B  95       8.582-119.154 -51.197  1.00 85.25           C  
ATOM    763  CD  GLU B  95       9.289-120.429 -50.766  1.00 85.25           C  
ATOM    764  OE1 GLU B  95       8.649-121.289 -50.118  1.00 85.25           O  
ATOM    765  OE2 GLU B  95      10.493-120.569 -51.077  1.00 85.25           O  
ATOM    766  N   GLU B  96      10.510-115.422 -53.123  1.00 85.40           N  
ATOM    767  CA  GLU B  96      11.445-114.301 -53.121  1.00 85.40           C  
ATOM    768  C   GLU B  96      10.707-112.967 -53.207  1.00 85.40           C  
ATOM    769  CB  GLU B  96      12.440-114.427 -54.277  1.00 85.40           C  
ATOM    770  O   GLU B  96      11.048-112.017 -52.499  1.00 85.40           O  
ATOM    771  CG  GLU B  96      13.717-115.169 -53.911  1.00 85.40           C  
ATOM    772  CD  GLU B  96      14.664-115.349 -55.087  1.00 85.40           C  
ATOM    773  OE1 GLU B  96      15.709-116.019 -54.927  1.00 85.40           O  
ATOM    774  OE2 GLU B  96      14.359-114.814 -56.176  1.00 85.40           O  
ATOM    775  N   MET B  97       9.716-112.936 -53.971  1.00 84.29           N  
ATOM    776  CA  MET B  97       8.948-111.707 -54.144  1.00 84.29           C  
ATOM    777  C   MET B  97       8.173-111.366 -52.876  1.00 84.29           C  
ATOM    778  CB  MET B  97       7.986-111.835 -55.326  1.00 84.29           C  
ATOM    779  O   MET B  97       8.092-110.199 -52.488  1.00 84.29           O  
ATOM    780  CG  MET B  97       8.647-111.633 -56.680  1.00 84.29           C  
ATOM    781  SD  MET B  97       7.430-111.544 -58.050  1.00 84.29           S  
ATOM    782  CE  MET B  97       7.995-112.933 -59.071  1.00 84.29           C  
ATOM    783  N   ARG B  98       7.774-112.390 -52.153  1.00 83.37           N  
ATOM    784  CA  ARG B  98       7.037-112.185 -50.910  1.00 83.37           C  
ATOM    785  C   ARG B  98       7.946-111.626 -49.820  1.00 83.37           C  
ATOM    786  CB  ARG B  98       6.400-113.494 -50.440  1.00 83.37           C  
ATOM    787  O   ARG B  98       7.551-110.726 -49.076  1.00 83.37           O  
ATOM    788  CG  ARG B  98       5.480-113.336 -49.240  1.00 83.37           C  
ATOM    789  CD  ARG B  98       4.954-114.678 -48.751  1.00 83.37           C  
ATOM    790  NE  ARG B  98       4.206-114.543 -47.505  1.00 83.37           N  
ATOM    791  NH1 ARG B  98       3.785-116.802 -47.270  1.00 83.37           N  
ATOM    792  NH2 ARG B  98       3.006-115.318 -45.706  1.00 83.37           N  
ATOM    793  CZ  ARG B  98       3.667-115.555 -46.830  1.00 83.37           C  
ATOM    794  N   GLU B  99       9.090-112.123 -49.835  1.00 84.49           N  
ATOM    795  CA  GLU B  99      10.037-111.638 -48.836  1.00 84.49           C  
ATOM    796  C   GLU B  99      10.345-110.158 -49.040  1.00 84.49           C  
ATOM    797  CB  GLU B  99      11.331-112.455 -48.880  1.00 84.49           C  
ATOM    798  O   GLU B  99      10.432-109.397 -48.074  1.00 84.49           O  
ATOM    799  CG  GLU B  99      11.356-113.622 -47.904  1.00 84.49           C  
ATOM    800  CD  GLU B  99      12.663-114.398 -47.929  1.00 84.49           C  
ATOM    801  OE1 GLU B  99      12.793-115.394 -47.181  1.00 84.49           O  
ATOM    802  OE2 GLU B  99      13.566-114.007 -48.703  1.00 84.49           O  
ATOM    803  N   ARG B 100      10.372-109.730 -50.193  1.00 83.62           N  
ATOM    804  CA  ARG B 100      10.640-108.331 -50.511  1.00 83.62           C  
ATOM    805  C   ARG B 100       9.467-107.443 -50.109  1.00 83.62           C  
ATOM    806  CB  ARG B 100      10.935-108.165 -52.003  1.00 83.62           C  
ATOM    807  O   ARG B 100       9.662-106.366 -49.542  1.00 83.62           O  
ATOM    808  CG  ARG B 100      12.377-108.461 -52.383  1.00 83.62           C  
ATOM    809  CD  ARG B 100      12.641-108.184 -53.856  1.00 83.62           C  
ATOM    810  NE  ARG B 100      13.831-108.884 -54.332  1.00 83.62           N  
ATOM    811  NH1 ARG B 100      13.561-108.271 -56.543  1.00 83.62           N  
ATOM    812  NH2 ARG B 100      15.339-109.577 -55.920  1.00 83.62           N  
ATOM    813  CZ  ARG B 100      14.241-108.909 -55.597  1.00 83.62           C  
ATOM    814  N   ASP B 101       8.277-107.875 -50.293  1.00 82.52           N  
ATOM    815  CA  ASP B 101       7.081-107.103 -49.972  1.00 82.52           C  
ATOM    816  C   ASP B 101       6.914-106.950 -48.462  1.00 82.52           C  
ATOM    817  CB  ASP B 101       5.838-107.763 -50.574  1.00 82.52           C  
ATOM    818  O   ASP B 101       6.540-105.880 -47.978  1.00 82.52           O  
ATOM    819  CG  ASP B 101       5.761-107.616 -52.083  1.00 82.52           C  
ATOM    820  OD1 ASP B 101       6.451-106.740 -52.647  1.00 82.52           O  
ATOM    821  OD2 ASP B 101       5.000-108.381 -52.714  1.00 82.52           O  
ATOM    822  N   LEU B 102       7.307-108.083 -47.745  1.00 83.72           N  
ATOM    823  CA  LEU B 102       7.216-108.044 -46.290  1.00 83.72           C  
ATOM    824  C   LEU B 102       8.219-107.054 -45.708  1.00 83.72           C  
ATOM    825  CB  LEU B 102       7.456-109.437 -45.700  1.00 83.72           C  
ATOM    826  O   LEU B 102       7.894-106.308 -44.781  1.00 83.72           O  
ATOM    827  CG  LEU B 102       6.218-110.316 -45.513  1.00 83.72           C  
ATOM    828  CD1 LEU B 102       6.597-111.791 -45.602  1.00 83.72           C  
ATOM    829  CD2 LEU B 102       5.543-110.012 -44.180  1.00 83.72           C  
ATOM    830  N   SER B 103       9.355-106.998 -46.366  1.00 85.39           N  
ATOM    831  CA  SER B 103      10.370-106.056 -45.908  1.00 85.39           C  
ATOM    832  C   SER B 103       9.944-104.614 -46.166  1.00 85.39           C  
ATOM    833  CB  SER B 103      11.708-106.331 -46.597  1.00 85.39           C  
ATOM    834  O   SER B 103      10.149-103.740 -45.322  1.00 85.39           O  
ATOM    835  OG  SER B 103      11.746-105.729 -47.879  1.00 85.39           O  
ATOM    836  N   LEU B 104       9.251-104.370 -47.233  1.00 85.03           N  
ATOM    837  CA  LEU B 104       8.766-103.042 -47.593  1.00 85.03           C  
ATOM    838  C   LEU B 104       7.661-102.592 -46.644  1.00 85.03           C  
ATOM    839  CB  LEU B 104       8.253-103.031 -49.035  1.00 85.03           C  
ATOM    840  O   LEU B 104       7.635-101.435 -46.217  1.00 85.03           O  
ATOM    841  CG  LEU B 104       7.788-101.679 -49.578  1.00 85.03           C  
ATOM    842  CD1 LEU B 104       8.965-100.714 -49.678  1.00 85.03           C  
ATOM    843  CD2 LEU B 104       7.115-101.851 -50.936  1.00 85.03           C  
ATOM    844  N   ASN B 105       6.781-103.521 -46.218  1.00 82.64           N  
ATOM    845  CA  ASN B 105       5.690-103.222 -45.297  1.00 82.64           C  
ATOM    846  C   ASN B 105       6.213-102.797 -43.928  1.00 82.64           C  
ATOM    847  CB  ASN B 105       4.758-104.428 -45.159  1.00 82.64           C  
ATOM    848  O   ASN B 105       5.689-101.860 -43.322  1.00 82.64           O  
ATOM    849  CG  ASN B 105       3.574-104.362 -46.103  1.00 82.64           C  
ATOM    850  ND2 ASN B 105       2.892-105.488 -46.278  1.00 82.64           N  
ATOM    851  OD1 ASN B 105       3.276-103.308 -46.672  1.00 82.64           O  
ATOM    852  N   VAL B 106       7.321-103.516 -43.573  1.00 85.02           N  
ATOM    853  CA  VAL B 106       7.902-103.189 -42.275  1.00 85.02           C  
ATOM    854  C   VAL B 106       8.523-101.795 -42.322  1.00 85.02           C  
ATOM    855  CB  VAL B 106       8.961-104.231 -41.849  1.00 85.02           C  
ATOM    856  O   VAL B 106       8.347-100.998 -41.398  1.00 85.02           O  
ATOM    857  CG1 VAL B 106       9.730-103.748 -40.621  1.00 85.02           C  
ATOM    858  CG2 VAL B 106       8.300-105.580 -41.572  1.00 85.02           C  
ATOM    859  N   GLN B 107       9.105-101.382 -43.384  1.00 85.07           N  
ATOM    860  CA  GLN B 107       9.739-100.078 -43.542  1.00 85.07           C  
ATOM    861  C   GLN B 107       8.699 -98.961 -43.571  1.00 85.07           C  
ATOM    862  CB  GLN B 107      10.584-100.042 -44.816  1.00 85.07           C  
ATOM    863  O   GLN B 107       8.878 -97.922 -42.932  1.00 85.07           O  
ATOM    864  CG  GLN B 107      11.987-100.607 -44.639  1.00 85.07           C  
ATOM    865  CD  GLN B 107      12.783-100.617 -45.931  1.00 85.07           C  
ATOM    866  NE2 GLN B 107      14.038-101.046 -45.851  1.00 85.07           N  
ATOM    867  OE1 GLN B 107      12.273-100.244 -46.992  1.00 85.07           O  
ATOM    868  N   LEU B 108       7.577 -99.191 -44.186  1.00 85.46           N  
ATOM    869  CA  LEU B 108       6.528 -98.186 -44.317  1.00 85.46           C  
ATOM    870  C   LEU B 108       5.827 -97.956 -42.982  1.00 85.46           C  
ATOM    871  CB  LEU B 108       5.507 -98.610 -45.376  1.00 85.46           C  
ATOM    872  O   LEU B 108       5.509 -96.817 -42.631  1.00 85.46           O  
ATOM    873  CG  LEU B 108       5.967 -98.527 -46.832  1.00 85.46           C  
ATOM    874  CD1 LEU B 108       4.952 -99.201 -47.748  1.00 85.46           C  
ATOM    875  CD2 LEU B 108       6.184 -97.074 -47.243  1.00 85.46           C  
ATOM    876  N   LYS B 109       5.719 -99.060 -42.217  1.00 84.73           N  
ATOM    877  CA  LYS B 109       5.111 -98.943 -40.895  1.00 84.73           C  
ATOM    878  C   LYS B 109       6.002 -98.142 -39.949  1.00 84.73           C  
ATOM    879  CB  LYS B 109       4.833-100.327 -40.306  1.00 84.73           C  
ATOM    880  O   LYS B 109       5.511 -97.317 -39.175  1.00 84.73           O  
ATOM    881  CG  LYS B 109       3.514-100.937 -40.757  1.00 84.73           C  
ATOM    882  CD  LYS B 109       3.253-102.272 -40.071  1.00 84.73           C  
ATOM    883  CE  LYS B 109       1.958-102.908 -40.559  1.00 84.73           C  
ATOM    884  NZ  LYS B 109       1.714-104.233 -39.913  1.00 84.73           N  
ATOM    885  N   ASP B 110       7.300 -98.305 -40.112  1.00 84.96           N  
ATOM    886  CA  ASP B 110       8.247 -97.558 -39.290  1.00 84.96           C  
ATOM    887  C   ASP B 110       8.235 -96.074 -39.650  1.00 84.96           C  
ATOM    888  CB  ASP B 110       9.659 -98.126 -39.449  1.00 84.96           C  
ATOM    889  O   ASP B 110       8.263 -95.216 -38.765  1.00 84.96           O  
ATOM    890  CG  ASP B 110       9.897 -99.368 -38.608  1.00 84.96           C  
ATOM    891  OD1 ASP B 110       9.042 -99.703 -37.760  1.00 84.96           O  
ATOM    892  OD2 ASP B 110      10.949-100.017 -38.794  1.00 84.96           O  
ATOM    893  N   ASN B 111       8.089 -95.805 -40.906  1.00 83.95           N  
ATOM    894  CA  ASN B 111       8.026 -94.421 -41.362  1.00 83.95           C  
ATOM    895  C   ASN B 111       6.769 -93.720 -40.856  1.00 83.95           C  
ATOM    896  CB  ASN B 111       8.091 -94.355 -42.890  1.00 83.95           C  
ATOM    897  O   ASN B 111       6.825 -92.564 -40.432  1.00 83.95           O  
ATOM    898  CG  ASN B 111       9.514 -94.357 -43.414  1.00 83.95           C  
ATOM    899  ND2 ASN B 111       9.660 -94.431 -44.732  1.00 83.95           N  
ATOM    900  OD1 ASN B 111      10.473 -94.293 -42.642  1.00 83.95           O  
ATOM    901  N   ILE B 112       5.644 -94.437 -40.793  1.00 85.46           N  
ATOM    902  CA  ILE B 112       4.376 -93.887 -40.326  1.00 85.46           C  
ATOM    903  C   ILE B 112       4.466 -93.579 -38.833  1.00 85.46           C  
ATOM    904  CB  ILE B 112       3.204 -94.855 -40.603  1.00 85.46           C  
ATOM    905  O   ILE B 112       4.013 -92.524 -38.382  1.00 85.46           O  
ATOM    906  CG1 ILE B 112       2.891 -94.899 -42.103  1.00 85.46           C  
ATOM    907  CG2 ILE B 112       1.967 -94.450 -39.797  1.00 85.46           C  
ATOM    908  CD1 ILE B 112       1.918 -96.000 -42.501  1.00 85.46           C  
ATOM    909  N   ALA B 113       5.187 -94.542 -38.154  1.00 84.66           N  
ATOM    910  CA  ALA B 113       5.353 -94.331 -36.718  1.00 84.66           C  
ATOM    911  C   ALA B 113       6.190 -93.085 -36.441  1.00 84.66           C  
ATOM    912  CB  ALA B 113       5.996 -95.555 -36.071  1.00 84.66           C  
ATOM    913  O   ALA B 113       5.856 -92.289 -35.560  1.00 84.66           O  
ATOM    914  N   GLN B 114       7.171 -92.820 -37.245  1.00 85.68           N  
ATOM    915  CA  GLN B 114       8.049 -91.667 -37.079  1.00 85.68           C  
ATOM    916  C   GLN B 114       7.322 -90.368 -37.416  1.00 85.68           C  
ATOM    917  CB  GLN B 114       9.297 -91.811 -37.952  1.00 85.68           C  
ATOM    918  O   GLN B 114       7.448 -89.375 -36.697  1.00 85.68           O  
ATOM    919  CG  GLN B 114      10.432 -92.573 -37.282  1.00 85.68           C  
ATOM    920  CD  GLN B 114      11.640 -92.741 -38.184  1.00 85.68           C  
ATOM    921  NE2 GLN B 114      12.680 -93.387 -37.669  1.00 85.68           N  
ATOM    922  OE1 GLN B 114      11.638 -92.294 -39.336  1.00 85.68           O  
ATOM    923  N   LEU B 115       6.475 -90.372 -38.415  1.00 84.38           N  
ATOM    924  CA  LEU B 115       5.741 -89.186 -38.843  1.00 84.38           C  
ATOM    925  C   LEU B 115       4.677 -88.806 -37.819  1.00 84.38           C  
ATOM    926  CB  LEU B 115       5.090 -89.424 -40.208  1.00 84.38           C  
ATOM    927  O   LEU B 115       4.484 -87.623 -37.529  1.00 84.38           O  
ATOM    928  CG  LEU B 115       6.010 -89.322 -41.426  1.00 84.38           C  
ATOM    929  CD1 LEU B 115       5.384 -90.028 -42.624  1.00 84.38           C  
ATOM    930  CD2 LEU B 115       6.305 -87.862 -41.753  1.00 84.38           C  
ATOM    931  N   ASN B 116       4.105 -89.862 -37.204  1.00 83.82           N  
ATOM    932  CA  ASN B 116       3.114 -89.608 -36.164  1.00 83.82           C  
ATOM    933  C   ASN B 116       3.749 -88.981 -34.926  1.00 83.82           C  
ATOM    934  CB  ASN B 116       2.385 -90.900 -35.791  1.00 83.82           C  
ATOM    935  O   ASN B 116       3.166 -88.087 -34.310  1.00 83.82           O  
ATOM    936  CG  ASN B 116       1.319 -91.281 -36.799  1.00 83.82           C  
ATOM    937  ND2 ASN B 116       0.963 -92.560 -36.831  1.00 83.82           N  
ATOM    938  OD1 ASN B 116       0.820 -90.434 -37.544  1.00 83.82           O  
ATOM    939  N   GLN B 117       4.982 -89.426 -34.642  1.00 84.75           N  
ATOM    940  CA  GLN B 117       5.700 -88.834 -33.518  1.00 84.75           C  
ATOM    941  C   GLN B 117       6.057 -87.377 -33.799  1.00 84.75           C  
ATOM    942  CB  GLN B 117       6.966 -89.635 -33.208  1.00 84.75           C  
ATOM    943  O   GLN B 117       5.921 -86.520 -32.924  1.00 84.75           O  
ATOM    944  CG  GLN B 117       7.498 -89.421 -31.797  1.00 84.75           C  
ATOM    945  CD  GLN B 117       8.677 -90.320 -31.472  1.00 84.75           C  
ATOM    946  NE2 GLN B 117       9.197 -90.199 -30.256  1.00 84.75           N  
ATOM    947  OE1 GLN B 117       9.115 -91.118 -32.307  1.00 84.75           O  
ATOM    948  N   GLU B 118       6.364 -87.074 -35.000  1.00 82.85           N  
ATOM    949  CA  GLU B 118       6.705 -85.711 -35.394  1.00 82.85           C  
ATOM    950  C   GLU B 118       5.481 -84.800 -35.348  1.00 82.85           C  
ATOM    951  CB  GLU B 118       7.321 -85.694 -36.796  1.00 82.85           C  
ATOM    952  O   GLU B 118       5.567 -83.659 -34.890  1.00 82.85           O  
ATOM    953  CG  GLU B 118       7.984 -84.374 -37.160  1.00 82.85           C  
ATOM    954  CD  GLU B 118       8.649 -84.394 -38.527  1.00 82.85           C  
ATOM    955  OE1 GLU B 118       9.126 -83.331 -38.986  1.00 82.85           O  
ATOM    956  OE2 GLU B 118       8.693 -85.481 -39.145  1.00 82.85           O  
ATOM    957  N   ILE B 119       4.352 -85.290 -35.721  1.00 83.92           N  
ATOM    958  CA  ILE B 119       3.112 -84.521 -35.703  1.00 83.92           C  
ATOM    959  C   ILE B 119       2.715 -84.217 -34.260  1.00 83.92           C  
ATOM    960  CB  ILE B 119       1.971 -85.271 -36.426  1.00 83.92           C  
ATOM    961  O   ILE B 119       2.307 -83.096 -33.945  1.00 83.92           O  
ATOM    962  CG1 ILE B 119       2.215 -85.283 -37.939  1.00 83.92           C  
ATOM    963  CG2 ILE B 119       0.615 -84.641 -36.094  1.00 83.92           C  
ATOM    964  CD1 ILE B 119       1.246 -86.165 -38.715  1.00 83.92           C  
ATOM    965  N   ALA B 120       3.017 -85.297 -33.452  1.00 83.25           N  
ATOM    966  CA  ALA B 120       2.665 -85.119 -32.046  1.00 83.25           C  
ATOM    967  C   ALA B 120       3.516 -84.027 -31.402  1.00 83.25           C  
ATOM    968  CB  ALA B 120       2.827 -86.433 -31.286  1.00 83.25           C  
ATOM    969  O   ALA B 120       3.005 -83.198 -30.646  1.00 83.25           O  
ATOM    970  N   VAL B 121       4.721 -83.941 -31.723  1.00 82.03           N  
ATOM    971  CA  VAL B 121       5.634 -82.947 -31.167  1.00 82.03           C  
ATOM    972  C   VAL B 121       5.270 -81.560 -31.691  1.00 82.03           C  
ATOM    973  CB  VAL B 121       7.105 -83.276 -31.506  1.00 82.03           C  
ATOM    974  O   VAL B 121       5.246 -80.589 -30.931  1.00 82.03           O  
ATOM    975  CG1 VAL B 121       8.020 -82.113 -31.127  1.00 82.03           C  
ATOM    976  CG2 VAL B 121       7.542 -84.557 -30.796  1.00 82.03           C  
ATOM    977  N   ARG B 122       4.886 -81.463 -32.864  1.00 82.36           N  
ATOM    978  CA  ARG B 122       4.548 -80.181 -33.474  1.00 82.36           C  
ATOM    979  C   ARG B 122       3.210 -79.663 -32.956  1.00 82.36           C  
ATOM    980  CB  ARG B 122       4.508 -80.304 -34.998  1.00 82.36           C  
ATOM    981  O   ARG B 122       3.041 -78.459 -32.753  1.00 82.36           O  
ATOM    982  CG  ARG B 122       5.880 -80.280 -35.654  1.00 82.36           C  
ATOM    983  CD  ARG B 122       5.779 -80.145 -37.167  1.00 82.36           C  
ATOM    984  NE  ARG B 122       7.097 -80.120 -37.795  1.00 82.36           N  
ATOM    985  NH1 ARG B 122       6.293 -80.095 -39.961  1.00 82.36           N  
ATOM    986  NH2 ARG B 122       8.552 -80.076 -39.572  1.00 82.36           N  
ATOM    987  CZ  ARG B 122       7.311 -80.097 -39.108  1.00 82.36           C  
ATOM    988  N   GLU B 123       2.336 -80.577 -32.657  1.00 82.87           N  
ATOM    989  CA  GLU B 123       1.052 -80.192 -32.080  1.00 82.87           C  
ATOM    990  C   GLU B 123       1.228 -79.599 -30.685  1.00 82.87           C  
ATOM    991  CB  GLU B 123       0.105 -81.393 -32.026  1.00 82.87           C  
ATOM    992  O   GLU B 123       0.585 -78.605 -30.341  1.00 82.87           O  
ATOM    993  CG  GLU B 123      -0.765 -81.548 -33.265  1.00 82.87           C  
ATOM    994  CD  GLU B 123      -1.691 -82.752 -33.202  1.00 82.87           C  
ATOM    995  OE1 GLU B 123      -2.521 -82.929 -34.123  1.00 82.87           O  
ATOM    996  OE2 GLU B 123      -1.587 -83.524 -32.223  1.00 82.87           O  
ATOM    997  N   LYS B 124       2.082 -80.101 -29.971  1.00 83.33           N  
ATOM    998  CA  LYS B 124       2.348 -79.597 -28.627  1.00 83.33           C  
ATOM    999  C   LYS B 124       3.028 -78.231 -28.678  1.00 83.33           C  
ATOM   1000  CB  LYS B 124       3.215 -80.585 -27.845  1.00 83.33           C  
ATOM   1001  O   LYS B 124       2.677 -77.329 -27.915  1.00 83.33           O  
ATOM   1002  CG  LYS B 124       3.206 -80.360 -26.340  1.00 83.33           C  
ATOM   1003  CD  LYS B 124       4.068 -81.386 -25.616  1.00 83.33           C  
ATOM   1004  CE  LYS B 124       4.146 -81.099 -24.123  1.00 83.33           C  
ATOM   1005  NZ  LYS B 124       5.005 -82.092 -23.412  1.00 83.33           N  
ATOM   1006  N   ALA B 125       3.850 -78.094 -29.603  1.00 81.32           N  
ATOM   1007  CA  ALA B 125       4.552 -76.823 -29.759  1.00 81.32           C  
ATOM   1008  C   ALA B 125       3.596 -75.719 -30.204  1.00 81.32           C  
ATOM   1009  CB  ALA B 125       5.696 -76.966 -30.760  1.00 81.32           C  
ATOM   1010  O   ALA B 125       3.672 -74.589 -29.716  1.00 81.32           O  
ATOM   1011  N   GLU B 126       2.707 -76.065 -31.061  1.00 81.96           N  
ATOM   1012  CA  GLU B 126       1.705 -75.111 -31.528  1.00 81.96           C  
ATOM   1013  C   GLU B 126       0.770 -74.695 -30.396  1.00 81.96           C  
ATOM   1014  CB  GLU B 126       0.898 -75.703 -32.686  1.00 81.96           C  
ATOM   1015  O   GLU B 126       0.430 -73.518 -30.266  1.00 81.96           O  
ATOM   1016  CG  GLU B 126       0.005 -74.694 -33.393  1.00 81.96           C  
ATOM   1017  CD  GLU B 126      -0.838 -75.309 -34.499  1.00 81.96           C  
ATOM   1018  OE1 GLU B 126      -1.704 -74.604 -35.065  1.00 81.96           O  
ATOM   1019  OE2 GLU B 126      -0.631 -76.505 -34.801  1.00 81.96           O  
ATOM   1020  N   ALA B 127       0.508 -75.712 -29.669  1.00 82.81           N  
ATOM   1021  CA  ALA B 127      -0.381 -75.413 -28.549  1.00 82.81           C  
ATOM   1022  C   ALA B 127       0.298 -74.489 -27.542  1.00 82.81           C  
ATOM   1023  CB  ALA B 127      -0.828 -76.703 -27.866  1.00 82.81           C  
ATOM   1024  O   ALA B 127      -0.323 -73.553 -27.032  1.00 82.81           O  
ATOM   1025  N   GLU B 128       1.492 -74.661 -27.299  1.00 82.34           N  
ATOM   1026  CA  GLU B 128       2.250 -73.812 -26.385  1.00 82.34           C  
ATOM   1027  C   GLU B 128       2.408 -72.402 -26.946  1.00 82.34           C  
ATOM   1028  CB  GLU B 128       3.625 -74.422 -26.101  1.00 82.34           C  
ATOM   1029  O   GLU B 128       2.291 -71.419 -26.210  1.00 82.34           O  
ATOM   1030  CG  GLU B 128       3.640 -75.382 -24.920  1.00 82.34           C  
ATOM   1031  CD  GLU B 128       4.998 -76.024 -24.685  1.00 82.34           C  
ATOM   1032  OE1 GLU B 128       5.110 -76.900 -23.797  1.00 82.34           O  
ATOM   1033  OE2 GLU B 128       5.958 -75.646 -25.393  1.00 82.34           O  
ATOM   1034  N   LEU B 129       2.591 -72.327 -28.193  1.00 83.28           N  
ATOM   1035  CA  LEU B 129       2.743 -71.030 -28.842  1.00 83.28           C  
ATOM   1036  C   LEU B 129       1.430 -70.254 -28.822  1.00 83.28           C  
ATOM   1037  CB  LEU B 129       3.225 -71.205 -30.284  1.00 83.28           C  
ATOM   1038  O   LEU B 129       1.425 -69.040 -28.609  1.00 83.28           O  
ATOM   1039  CG  LEU B 129       3.922 -70.000 -30.917  1.00 83.28           C  
ATOM   1040  CD1 LEU B 129       5.407 -70.001 -30.566  1.00 83.28           C  
ATOM   1041  CD2 LEU B 129       3.726 -70.001 -32.429  1.00 83.28           C  
ATOM   1042  N   GLN B 130       0.385 -71.014 -29.012  1.00 83.18           N  
ATOM   1043  CA  GLN B 130      -0.921 -70.363 -28.987  1.00 83.18           C  
ATOM   1044  C   GLN B 130      -1.250 -69.845 -27.590  1.00 83.18           C  
ATOM   1045  CB  GLN B 130      -2.010 -71.327 -29.460  1.00 83.18           C  
ATOM   1046  O   GLN B 130      -1.836 -68.770 -27.444  1.00 83.18           O  
ATOM   1047  CG  GLN B 130      -2.481 -71.071 -30.885  1.00 83.18           C  
ATOM   1048  CD  GLN B 130      -3.625 -71.979 -31.297  1.00 83.18           C  
ATOM   1049  NE2 GLN B 130      -4.156 -71.757 -32.495  1.00 83.18           N  
ATOM   1050  OE1 GLN B 130      -4.027 -72.873 -30.546  1.00 83.18           O  
ATOM   1051  N   GLU B 131      -0.812 -70.555 -26.624  1.00 85.16           N  
ATOM   1052  CA  GLU B 131      -1.023 -70.113 -25.248  1.00 85.16           C  
ATOM   1053  C   GLU B 131      -0.204 -68.864 -24.938  1.00 85.16           C  
ATOM   1054  CB  GLU B 131      -0.671 -71.232 -24.264  1.00 85.16           C  
ATOM   1055  O   GLU B 131      -0.716 -67.910 -24.348  1.00 85.16           O  
ATOM   1056  CG  GLU B 131      -1.236 -71.022 -22.867  1.00 85.16           C  
ATOM   1057  CD  GLU B 131      -0.875 -72.139 -21.901  1.00 85.16           C  
ATOM   1058  OE1 GLU B 131      -1.212 -72.034 -20.699  1.00 85.16           O  
ATOM   1059  OE2 GLU B 131      -0.251 -73.127 -22.348  1.00 85.16           O  
ATOM   1060  N   THR B 132       0.980 -68.873 -25.336  1.00 85.51           N  
ATOM   1061  CA  THR B 132       1.832 -67.710 -25.111  1.00 85.51           C  
ATOM   1062  C   THR B 132       1.312 -66.501 -25.884  1.00 85.51           C  
ATOM   1063  CB  THR B 132       3.289 -67.997 -25.521  1.00 85.51           C  
ATOM   1064  O   THR B 132       1.363 -65.373 -25.389  1.00 85.51           O  
ATOM   1065  CG2 THR B 132       4.048 -68.696 -24.399  1.00 85.51           C  
ATOM   1066  OG1 THR B 132       3.295 -68.836 -26.683  1.00 85.51           O  
ATOM   1067  N   PHE B 133       0.772 -66.782 -27.065  1.00 82.94           N  
ATOM   1068  CA  PHE B 133       0.180 -65.723 -27.874  1.00 82.94           C  
ATOM   1069  C   PHE B 133      -1.018 -65.104 -27.163  1.00 82.94           C  
ATOM   1070  CB  PHE B 133      -0.244 -66.263 -29.243  1.00 82.94           C  
ATOM   1071  O   PHE B 133      -1.179 -63.882 -27.157  1.00 82.94           O  
ATOM   1072  CG  PHE B 133      -0.489 -65.191 -30.270  1.00 82.94           C  
ATOM   1073  CD1 PHE B 133      -1.768 -64.688 -30.478  1.00 82.94           C  
ATOM   1074  CD2 PHE B 133       0.560 -64.685 -31.026  1.00 82.94           C  
ATOM   1075  CE1 PHE B 133      -1.997 -63.695 -31.428  1.00 82.94           C  
ATOM   1076  CE2 PHE B 133       0.338 -63.693 -31.977  1.00 82.94           C  
ATOM   1077  CZ  PHE B 133      -0.942 -63.200 -32.177  1.00 82.94           C  
ATOM   1078  N   GLY B 134      -1.756 -65.957 -26.608  1.00 82.44           N  
ATOM   1079  CA  GLY B 134      -2.901 -65.463 -25.860  1.00 82.44           C  
ATOM   1080  C   GLY B 134      -2.513 -64.596 -24.678  1.00 82.44           C  
ATOM   1081  O   GLY B 134      -3.114 -63.544 -24.449  1.00 82.44           O  
ATOM   1082  N   GLN B 135      -1.519 -64.902 -24.035  1.00 85.24           N  
ATOM   1083  CA  GLN B 135      -1.041 -64.138 -22.887  1.00 85.24           C  
ATOM   1084  C   GLN B 135      -0.457 -62.797 -23.323  1.00 85.24           C  
ATOM   1085  CB  GLN B 135       0.005 -64.937 -22.108  1.00 85.24           C  
ATOM   1086  O   GLN B 135      -0.679 -61.775 -22.670  1.00 85.24           O  
ATOM   1087  CG  GLN B 135      -0.581 -66.076 -21.284  1.00 85.24           C  
ATOM   1088  CD  GLN B 135       0.477 -66.858 -20.528  1.00 85.24           C  
ATOM   1089  NE2 GLN B 135       0.038 -67.788 -19.687  1.00 85.24           N  
ATOM   1090  OE1 GLN B 135       1.678 -66.628 -20.699  1.00 85.24           O  
ATOM   1091  N   LEU B 136       0.200 -62.813 -24.375  1.00 84.68           N  
ATOM   1092  CA  LEU B 136       0.810 -61.584 -24.871  1.00 84.68           C  
ATOM   1093  C   LEU B 136      -0.256 -60.598 -25.336  1.00 84.68           C  
ATOM   1094  CB  LEU B 136       1.775 -61.890 -26.020  1.00 84.68           C  
ATOM   1095  O   LEU B 136      -0.116 -59.389 -25.140  1.00 84.68           O  
ATOM   1096  CG  LEU B 136       3.265 -61.726 -25.716  1.00 84.68           C  
ATOM   1097  CD1 LEU B 136       3.975 -63.072 -25.800  1.00 84.68           C  
ATOM   1098  CD2 LEU B 136       3.898 -60.720 -26.672  1.00 84.68           C  
ATOM   1099  N   LYS B 137      -1.291 -61.207 -25.887  1.00 85.54           N  
ATOM   1100  CA  LYS B 137      -2.390 -60.353 -26.331  1.00 85.54           C  
ATOM   1101  C   LYS B 137      -3.071 -59.674 -25.146  1.00 85.54           C  
ATOM   1102  CB  LYS B 137      -3.412 -61.164 -27.128  1.00 85.54           C  
ATOM   1103  O   LYS B 137      -3.438 -58.500 -25.224  1.00 85.54           O  
ATOM   1104  CG  LYS B 137      -4.124 -60.369 -28.212  1.00 85.54           C  
ATOM   1105  CD  LYS B 137      -5.054 -61.252 -29.034  1.00 85.54           C  
ATOM   1106  CE  LYS B 137      -5.809 -60.446 -30.083  1.00 85.54           C  
ATOM   1107  NZ  LYS B 137      -6.679 -61.316 -30.929  1.00 85.54           N  
ATOM   1108  N   ILE B 138      -3.160 -60.331 -24.110  1.00 86.41           N  
ATOM   1109  CA  ILE B 138      -3.751 -59.771 -22.900  1.00 86.41           C  
ATOM   1110  C   ILE B 138      -2.829 -58.699 -22.324  1.00 86.41           C  
ATOM   1111  CB  ILE B 138      -4.025 -60.866 -21.845  1.00 86.41           C  
ATOM   1112  O   ILE B 138      -3.286 -57.623 -21.931  1.00 86.41           O  
ATOM   1113  CG1 ILE B 138      -5.098 -61.837 -22.349  1.00 86.41           C  
ATOM   1114  CG2 ILE B 138      -4.437 -60.239 -20.510  1.00 86.41           C  
ATOM   1115  CD1 ILE B 138      -5.272 -63.074 -21.479  1.00 86.41           C  
ATOM   1116  N   GLU B 139      -1.615 -58.925 -22.363  1.00 85.15           N  
ATOM   1117  CA  GLU B 139      -0.645 -57.961 -21.853  1.00 85.15           C  
ATOM   1118  C   GLU B 139      -0.637 -56.688 -22.694  1.00 85.15           C  
ATOM   1119  CB  GLU B 139       0.756 -58.576 -21.816  1.00 85.15           C  
ATOM   1120  O   GLU B 139      -0.553 -55.582 -22.155  1.00 85.15           O  
ATOM   1121  CG  GLU B 139       1.807 -57.675 -21.185  1.00 85.15           C  
ATOM   1122  CD  GLU B 139       3.190 -58.305 -21.140  1.00 85.15           C  
ATOM   1123  OE1 GLU B 139       4.159 -57.617 -20.747  1.00 85.15           O  
ATOM   1124  OE2 GLU B 139       3.306 -59.497 -21.503  1.00 85.15           O  
ATOM   1125  N   ILE B 140      -0.752 -56.848 -23.922  1.00 86.97           N  
ATOM   1126  CA  ILE B 140      -0.756 -55.692 -24.811  1.00 86.97           C  
ATOM   1127  C   ILE B 140      -1.994 -54.839 -24.543  1.00 86.97           C  
ATOM   1128  CB  ILE B 140      -0.711 -56.120 -26.295  1.00 86.97           C  
ATOM   1129  O   ILE B 140      -1.913 -53.609 -24.512  1.00 86.97           O  
ATOM   1130  CG1 ILE B 140       0.689 -56.623 -26.664  1.00 86.97           C  
ATOM   1131  CG2 ILE B 140      -1.135 -54.962 -27.204  1.00 86.97           C  
ATOM   1132  CD1 ILE B 140       0.784 -57.224 -28.059  1.00 86.97           C  
ATOM   1133  N   LYS B 141      -3.028 -55.495 -24.319  1.00 86.35           N  
ATOM   1134  CA  LYS B 141      -4.260 -54.757 -24.055  1.00 86.35           C  
ATOM   1135  C   LYS B 141      -4.173 -53.995 -22.736  1.00 86.35           C  
ATOM   1136  CB  LYS B 141      -5.460 -55.705 -24.034  1.00 86.35           C  
ATOM   1137  O   LYS B 141      -4.618 -52.850 -22.644  1.00 86.35           O  
ATOM   1138  CG  LYS B 141      -6.797 -55.017 -24.265  1.00 86.35           C  
ATOM   1139  CD  LYS B 141      -7.948 -56.016 -24.265  1.00 86.35           C  
ATOM   1140  CE  LYS B 141      -9.294 -55.318 -24.401  1.00 86.35           C  
ATOM   1141  NZ  LYS B 141     -10.424 -56.295 -24.425  1.00 86.35           N  
ATOM   1142  N   GLU B 142      -3.634 -54.561 -21.820  1.00 85.47           N  
ATOM   1143  CA  GLU B 142      -3.466 -53.913 -20.522  1.00 85.47           C  
ATOM   1144  C   GLU B 142      -2.527 -52.714 -20.621  1.00 85.47           C  
ATOM   1145  CB  GLU B 142      -2.938 -54.910 -19.488  1.00 85.47           C  
ATOM   1146  O   GLU B 142      -2.805 -51.653 -20.058  1.00 85.47           O  
ATOM   1147  CG  GLU B 142      -4.028 -55.726 -18.808  1.00 85.47           C  
ATOM   1148  CD  GLU B 142      -3.489 -56.717 -17.788  1.00 85.47           C  
ATOM   1149  OE1 GLU B 142      -4.297 -57.399 -17.119  1.00 85.47           O  
ATOM   1150  OE2 GLU B 142      -2.248 -56.811 -17.658  1.00 85.47           O  
ATOM   1151  N   ARG B 143      -1.561 -52.906 -21.301  1.00 85.38           N  
ATOM   1152  CA  ARG B 143      -0.592 -51.825 -21.446  1.00 85.38           C  
ATOM   1153  C   ARG B 143      -1.164 -50.685 -22.281  1.00 85.38           C  
ATOM   1154  CB  ARG B 143       0.700 -52.343 -22.081  1.00 85.38           C  
ATOM   1155  O   ARG B 143      -0.859 -49.516 -22.036  1.00 85.38           O  
ATOM   1156  CG  ARG B 143       1.592 -53.115 -21.122  1.00 85.38           C  
ATOM   1157  CD  ARG B 143       3.058 -53.033 -21.525  1.00 85.38           C  
ATOM   1158  NE  ARG B 143       3.922 -53.692 -20.550  1.00 85.38           N  
ATOM   1159  NH1 ARG B 143       5.799 -53.680 -21.898  1.00 85.38           N  
ATOM   1160  NH2 ARG B 143       5.898 -54.586 -19.794  1.00 85.38           N  
ATOM   1161  CZ  ARG B 143       5.205 -53.985 -20.750  1.00 85.38           C  
ATOM   1162  N   GLU B 144      -1.931 -51.061 -23.209  1.00 85.52           N  
ATOM   1163  CA  GLU B 144      -2.598 -50.036 -24.006  1.00 85.52           C  
ATOM   1164  C   GLU B 144      -3.533 -49.190 -23.147  1.00 85.52           C  
ATOM   1165  CB  GLU B 144      -3.378 -50.675 -25.159  1.00 85.52           C  
ATOM   1166  O   GLU B 144      -3.560 -47.964 -23.273  1.00 85.52           O  
ATOM   1167  CG  GLU B 144      -3.556 -49.761 -26.362  1.00 85.52           C  
ATOM   1168  CD  GLU B 144      -4.326 -50.411 -27.501  1.00 85.52           C  
ATOM   1169  OE1 GLU B 144      -4.498 -49.768 -28.562  1.00 85.52           O  
ATOM   1170  OE2 GLU B 144      -4.760 -51.572 -27.331  1.00 85.52           O  
ATOM   1171  N   GLU B 145      -4.241 -49.819 -22.335  1.00 84.75           N  
ATOM   1172  CA  GLU B 145      -5.146 -49.098 -21.444  1.00 84.75           C  
ATOM   1173  C   GLU B 145      -4.373 -48.202 -20.480  1.00 84.75           C  
ATOM   1174  CB  GLU B 145      -6.024 -50.078 -20.661  1.00 84.75           C  
ATOM   1175  O   GLU B 145      -4.769 -47.061 -20.232  1.00 84.75           O  
ATOM   1176  CG  GLU B 145      -7.213 -50.604 -21.452  1.00 84.75           C  
ATOM   1177  CD  GLU B 145      -8.049 -51.611 -20.679  1.00 84.75           C  
ATOM   1178  OE1 GLU B 145      -9.074 -52.089 -21.216  1.00 84.75           O  
ATOM   1179  OE2 GLU B 145      -7.677 -51.925 -19.526  1.00 84.75           O  
ATOM   1180  N   THR B 146      -3.376 -48.670 -19.978  1.00 84.81           N  
ATOM   1181  CA  THR B 146      -2.556 -47.880 -19.066  1.00 84.81           C  
ATOM   1182  C   THR B 146      -1.931 -46.692 -19.793  1.00 84.81           C  
ATOM   1183  CB  THR B 146      -1.447 -48.736 -18.427  1.00 84.81           C  
ATOM   1184  O   THR B 146      -1.833 -45.598 -19.234  1.00 84.81           O  
ATOM   1185  CG2 THR B 146      -0.797 -48.008 -17.256  1.00 84.81           C  
ATOM   1186  OG1 THR B 146      -2.013 -49.966 -17.956  1.00 84.81           O  
ATOM   1187  N   GLN B 147      -1.484 -46.988 -20.967  1.00 82.83           N  
ATOM   1188  CA  GLN B 147      -0.915 -45.912 -21.772  1.00 82.83           C  
ATOM   1189  C   GLN B 147      -1.934 -44.801 -22.005  1.00 82.83           C  
ATOM   1190  CB  GLN B 147      -0.410 -46.451 -23.111  1.00 82.83           C  
ATOM   1191  O   GLN B 147      -1.607 -43.617 -21.895  1.00 82.83           O  
ATOM   1192  CG  GLN B 147       0.250 -45.397 -23.989  1.00 82.83           C  
ATOM   1193  CD  GLN B 147       0.688 -45.944 -25.335  1.00 82.83           C  
ATOM   1194  NE2 GLN B 147       1.092 -45.054 -26.234  1.00 82.83           N  
ATOM   1195  OE1 GLN B 147       0.664 -47.158 -25.564  1.00 82.83           O  
ATOM   1196  N   ILE B 148      -3.077 -45.154 -22.290  1.00 80.66           N  
ATOM   1197  CA  ILE B 148      -4.124 -44.167 -22.530  1.00 80.66           C  
ATOM   1198  C   ILE B 148      -4.393 -43.378 -21.250  1.00 80.66           C  
ATOM   1199  CB  ILE B 148      -5.424 -44.832 -23.033  1.00 80.66           C  
ATOM   1200  O   ILE B 148      -4.516 -42.152 -21.283  1.00 80.66           O  
ATOM   1201  CG1 ILE B 148      -5.210 -45.438 -24.425  1.00 80.66           C  
ATOM   1202  CG2 ILE B 148      -6.577 -43.824 -23.046  1.00 80.66           C  
ATOM   1203  CD1 ILE B 148      -6.367 -46.300 -24.909  1.00 80.66           C  
ATOM   1204  N   GLN B 149      -4.417 -44.004 -20.200  1.00 80.68           N  
ATOM   1205  CA  GLN B 149      -4.668 -43.345 -18.923  1.00 80.68           C  
ATOM   1206  C   GLN B 149      -3.545 -42.370 -18.577  1.00 80.68           C  
ATOM   1207  CB  GLN B 149      -4.828 -44.378 -17.807  1.00 80.68           C  
ATOM   1208  O   GLN B 149      -3.803 -41.257 -18.114  1.00 80.68           O  
ATOM   1209  CG  GLN B 149      -5.688 -43.900 -16.645  1.00 80.68           C  
ATOM   1210  CD  GLN B 149      -5.909 -44.975 -15.598  1.00 80.68           C  
ATOM   1211  NE2 GLN B 149      -6.681 -44.649 -14.567  1.00 80.68           N  
ATOM   1212  OE1 GLN B 149      -5.392 -46.091 -15.715  1.00 80.68           O  
ATOM   1213  N   LEU B 150      -2.359 -42.747 -18.764  1.00 81.55           N  
ATOM   1214  CA  LEU B 150      -1.210 -41.903 -18.452  1.00 81.55           C  
ATOM   1215  C   LEU B 150      -1.147 -40.702 -19.391  1.00 81.55           C  
ATOM   1216  CB  LEU B 150       0.088 -42.708 -18.547  1.00 81.55           C  
ATOM   1217  O   LEU B 150      -0.764 -39.605 -18.977  1.00 81.55           O  
ATOM   1218  CG  LEU B 150       0.547 -43.408 -17.267  1.00 81.55           C  
ATOM   1219  CD1 LEU B 150       1.391 -44.632 -17.605  1.00 81.55           C  
ATOM   1220  CD2 LEU B 150       1.326 -42.443 -16.379  1.00 81.55           C  
ATOM   1221  N   GLU B 151      -1.490 -40.899 -20.584  1.00 79.78           N  
ATOM   1222  CA  GLU B 151      -1.541 -39.802 -21.546  1.00 79.78           C  
ATOM   1223  C   GLU B 151      -2.606 -38.779 -21.159  1.00 79.78           C  
ATOM   1224  CB  GLU B 151      -1.810 -40.334 -22.956  1.00 79.78           C  
ATOM   1225  O   GLU B 151      -2.387 -37.572 -21.278  1.00 79.78           O  
ATOM   1226  CG  GLU B 151      -0.563 -40.437 -23.822  1.00 79.78           C  
ATOM   1227  CD  GLU B 151      -0.832 -41.043 -25.190  1.00 79.78           C  
ATOM   1228  OE1 GLU B 151       0.133 -41.258 -25.959  1.00 79.78           O  
ATOM   1229  OE2 GLU B 151      -2.016 -41.305 -25.496  1.00 79.78           O  
ATOM   1230  N   GLN B 152      -3.659 -39.301 -20.769  1.00 75.95           N  
ATOM   1231  CA  GLN B 152      -4.724 -38.412 -20.317  1.00 75.95           C  
ATOM   1232  C   GLN B 152      -4.292 -37.617 -19.088  1.00 75.95           C  
ATOM   1233  CB  GLN B 152      -5.993 -39.208 -20.008  1.00 75.95           C  
ATOM   1234  O   GLN B 152      -4.551 -36.415 -18.997  1.00 75.95           O  
ATOM   1235  CG  GLN B 152      -6.775 -39.623 -21.247  1.00 75.95           C  
ATOM   1236  CD  GLN B 152      -8.016 -40.430 -20.915  1.00 75.95           C  
ATOM   1237  NE2 GLN B 152      -8.848 -40.680 -21.920  1.00 75.95           N  
ATOM   1238  OE1 GLN B 152      -8.226 -40.826 -19.764  1.00 75.95           O  
ATOM   1239  N   GLN B 153      -3.648 -38.266 -18.235  1.00 77.39           N  
ATOM   1240  CA  GLN B 153      -3.168 -37.604 -17.026  1.00 77.39           C  
ATOM   1241  C   GLN B 153      -2.139 -36.528 -17.359  1.00 77.39           C  
ATOM   1242  CB  GLN B 153      -2.566 -38.624 -16.058  1.00 77.39           C  
ATOM   1243  O   GLN B 153      -2.180 -35.429 -16.802  1.00 77.39           O  
ATOM   1244  CG  GLN B 153      -2.256 -38.055 -14.680  1.00 77.39           C  
ATOM   1245  CD  GLN B 153      -1.745 -39.106 -13.712  1.00 77.39           C  
ATOM   1246  NE2 GLN B 153      -1.536 -38.709 -12.462  1.00 77.39           N  
ATOM   1247  OE1 GLN B 153      -1.541 -40.266 -14.085  1.00 77.39           O  
ATOM   1248  N   SER B 154      -1.251 -36.892 -18.153  1.00 78.23           N  
ATOM   1249  CA  SER B 154      -0.222 -35.941 -18.561  1.00 78.23           C  
ATOM   1250  C   SER B 154      -0.835 -34.729 -19.255  1.00 78.23           C  
ATOM   1251  CB  SER B 154       0.792 -36.611 -19.489  1.00 78.23           C  
ATOM   1252  O   SER B 154      -0.421 -33.593 -19.012  1.00 78.23           O  
ATOM   1253  OG  SER B 154       1.839 -35.716 -19.820  1.00 78.23           O  
ATOM   1254  N   SER B 155      -1.760 -35.061 -20.088  1.00 75.45           N  
ATOM   1255  CA  SER B 155      -2.447 -33.971 -20.772  1.00 75.45           C  
ATOM   1256  C   SER B 155      -3.201 -33.087 -19.784  1.00 75.45           C  
ATOM   1257  CB  SER B 155      -3.416 -34.521 -21.819  1.00 75.45           C  
ATOM   1258  O   SER B 155      -3.235 -31.864 -19.937  1.00 75.45           O  
ATOM   1259  OG  SER B 155      -4.255 -33.493 -22.318  1.00 75.45           O  
ATOM   1260  N   PHE B 156      -3.751 -33.743 -18.869  1.00 74.47           N  
ATOM   1261  CA  PHE B 156      -4.458 -33.032 -17.810  1.00 74.47           C  
ATOM   1262  C   PHE B 156      -3.514 -32.104 -17.056  1.00 74.47           C  
ATOM   1263  CB  PHE B 156      -5.109 -34.021 -16.839  1.00 74.47           C  
ATOM   1264  O   PHE B 156      -3.806 -30.918 -16.885  1.00 74.47           O  
ATOM   1265  CG  PHE B 156      -5.730 -33.369 -15.633  1.00 74.47           C  
ATOM   1266  CD1 PHE B 156      -5.143 -33.491 -14.380  1.00 74.47           C  
ATOM   1267  CD2 PHE B 156      -6.902 -32.633 -15.754  1.00 74.47           C  
ATOM   1268  CE1 PHE B 156      -5.716 -32.888 -13.262  1.00 74.47           C  
ATOM   1269  CE2 PHE B 156      -7.480 -32.028 -14.642  1.00 74.47           C  
ATOM   1270  CZ  PHE B 156      -6.886 -32.157 -13.397  1.00 74.47           C  
ATOM   1271  N   LEU B 157      -2.435 -32.569 -16.651  1.00 77.43           N  
ATOM   1272  CA  LEU B 157      -1.474 -31.797 -15.871  1.00 77.43           C  
ATOM   1273  C   LEU B 157      -0.892 -30.657 -16.700  1.00 77.43           C  
ATOM   1274  CB  LEU B 157      -0.348 -32.699 -15.360  1.00 77.43           C  
ATOM   1275  O   LEU B 157      -0.670 -29.559 -16.184  1.00 77.43           O  
ATOM   1276  CG  LEU B 157      -0.721 -33.692 -14.259  1.00 77.43           C  
ATOM   1277  CD1 LEU B 157       0.427 -34.664 -14.010  1.00 77.43           C  
ATOM   1278  CD2 LEU B 157      -1.092 -32.955 -12.977  1.00 77.43           C  
ATOM   1279  N   ARG B 158      -0.738 -30.897 -17.908  1.00 78.41           N  
ATOM   1280  CA  ARG B 158      -0.238 -29.862 -18.807  1.00 78.41           C  
ATOM   1281  C   ARG B 158      -1.257 -28.739 -18.970  1.00 78.41           C  
ATOM   1282  CB  ARG B 158       0.108 -30.458 -20.173  1.00 78.41           C  
ATOM   1283  O   ARG B 158      -0.891 -27.563 -19.014  1.00 78.41           O  
ATOM   1284  CG  ARG B 158       0.989 -29.564 -21.030  1.00 78.41           C  
ATOM   1285  CD  ARG B 158       2.350 -30.195 -21.289  1.00 78.41           C  
ATOM   1286  NE  ARG B 158       3.188 -29.344 -22.130  1.00 78.41           N  
ATOM   1287  NH1 ARG B 158       4.956 -30.827 -22.227  1.00 78.41           N  
ATOM   1288  NH2 ARG B 158       5.081 -28.814 -23.317  1.00 78.41           N  
ATOM   1289  CZ  ARG B 158       4.407 -29.663 -22.556  1.00 78.41           C  
ATOM   1290  N   SER B 159      -2.412 -29.154 -19.140  1.00 75.73           N  
ATOM   1291  CA  SER B 159      -3.469 -28.154 -19.248  1.00 75.73           C  
ATOM   1292  C   SER B 159      -3.538 -27.285 -17.997  1.00 75.73           C  
ATOM   1293  CB  SER B 159      -4.822 -28.827 -19.486  1.00 75.73           C  
ATOM   1294  O   SER B 159      -3.815 -26.086 -18.082  1.00 75.73           O  
ATOM   1295  OG  SER B 159      -4.805 -29.577 -20.689  1.00 75.73           O  
ATOM   1296  N   PHE B 160      -3.233 -27.887 -16.956  1.00 76.46           N  
ATOM   1297  CA  PHE B 160      -3.215 -27.169 -15.687  1.00 76.46           C  
ATOM   1298  C   PHE B 160      -2.129 -26.099 -15.686  1.00 76.46           C  
ATOM   1299  CB  PHE B 160      -2.998 -28.139 -14.522  1.00 76.46           C  
ATOM   1300  O   PHE B 160      -2.372 -24.961 -15.279  1.00 76.46           O  
ATOM   1301  CG  PHE B 160      -3.568 -27.656 -13.216  1.00 76.46           C  
ATOM   1302  CD1 PHE B 160      -2.820 -26.846 -12.372  1.00 76.46           C  
ATOM   1303  CD2 PHE B 160      -4.854 -28.013 -12.832  1.00 76.46           C  
ATOM   1304  CE1 PHE B 160      -3.345 -26.397 -11.162  1.00 76.46           C  
ATOM   1305  CE2 PHE B 160      -5.386 -27.569 -11.625  1.00 76.46           C  
ATOM   1306  CZ  PHE B 160      -4.630 -26.762 -10.791  1.00 76.46           C  
ATOM   1307  N   LEU B 161      -1.014 -26.443 -16.062  1.00 81.77           N  
ATOM   1308  CA  LEU B 161       0.125 -25.532 -16.080  1.00 81.77           C  
ATOM   1309  C   LEU B 161      -0.113 -24.383 -17.054  1.00 81.77           C  
ATOM   1310  CB  LEU B 161       1.405 -26.281 -16.460  1.00 81.77           C  
ATOM   1311  O   LEU B 161       0.248 -23.239 -16.771  1.00 81.77           O  
ATOM   1312  CG  LEU B 161       2.017 -27.171 -15.377  1.00 81.77           C  
ATOM   1313  CD1 LEU B 161       3.078 -28.086 -15.979  1.00 81.77           C  
ATOM   1314  CD2 LEU B 161       2.609 -26.322 -14.257  1.00 81.77           C  
ATOM   1315  N   ASP B 162      -0.803 -24.701 -18.062  1.00 81.54           N  
ATOM   1316  CA  ASP B 162      -1.047 -23.687 -19.085  1.00 81.54           C  
ATOM   1317  C   ASP B 162      -2.123 -22.702 -18.635  1.00 81.54           C  
ATOM   1318  CB  ASP B 162      -1.455 -24.344 -20.405  1.00 81.54           C  
ATOM   1319  O   ASP B 162      -2.146 -21.553 -19.081  1.00 81.54           O  
ATOM   1320  CG  ASP B 162      -0.272 -24.888 -21.187  1.00 81.54           C  
ATOM   1321  OD1 ASP B 162       0.880 -24.491 -20.905  1.00 81.54           O  
ATOM   1322  OD2 ASP B 162      -0.493 -25.718 -22.095  1.00 81.54           O  
ATOM   1323  N   ALA B 163      -2.944 -23.196 -17.833  1.00 75.79           N  
ATOM   1324  CA  ALA B 163      -4.019 -22.332 -17.353  1.00 75.79           C  
ATOM   1325  C   ALA B 163      -3.542 -21.452 -16.201  1.00 75.79           C  
ATOM   1326  CB  ALA B 163      -5.220 -23.168 -16.917  1.00 75.79           C  
ATOM   1327  O   ALA B 163      -4.189 -20.458 -15.862  1.00 75.79           O  
ATOM   1328  N   SER B 164      -2.459 -21.774 -15.673  1.00 78.61           N  
ATOM   1329  CA  SER B 164      -1.930 -21.005 -14.551  1.00 78.61           C  
ATOM   1330  C   SER B 164      -1.419 -19.642 -15.007  1.00 78.61           C  
ATOM   1331  CB  SER B 164      -0.806 -21.774 -13.857  1.00 78.61           C  
ATOM   1332  O   SER B 164      -0.731 -19.540 -16.025  1.00 78.61           O  
ATOM   1333  OG  SER B 164      -0.172 -20.965 -12.881  1.00 78.61           O  
ATOM   1334  N   PRO B 165      -1.752 -18.654 -14.260  1.00 77.97           N  
ATOM   1335  CA  PRO B 165      -1.229 -17.330 -14.607  1.00 77.97           C  
ATOM   1336  C   PRO B 165       0.233 -17.149 -14.206  1.00 77.97           C  
ATOM   1337  CB  PRO B 165      -2.133 -16.377 -13.820  1.00 77.97           C  
ATOM   1338  O   PRO B 165       0.887 -16.204 -14.654  1.00 77.97           O  
ATOM   1339  CG  PRO B 165      -2.688 -17.208 -12.709  1.00 77.97           C  
ATOM   1340  CD  PRO B 165      -2.622 -18.653 -13.114  1.00 77.97           C  
ATOM   1341  N   ASP B 166       0.789 -18.003 -13.485  1.00 85.54           N  
ATOM   1342  CA  ASP B 166       2.178 -17.912 -13.046  1.00 85.54           C  
ATOM   1343  C   ASP B 166       3.124 -18.492 -14.095  1.00 85.54           C  
ATOM   1344  CB  ASP B 166       2.367 -18.635 -11.710  1.00 85.54           C  
ATOM   1345  O   ASP B 166       2.727 -19.341 -14.896  1.00 85.54           O  
ATOM   1346  CG  ASP B 166       1.707 -17.915 -10.548  1.00 85.54           C  
ATOM   1347  OD1 ASP B 166       1.298 -16.745 -10.708  1.00 85.54           O  
ATOM   1348  OD2 ASP B 166       1.598 -18.522  -9.460  1.00 85.54           O  
ATOM   1349  N   LEU B 167       4.269 -17.904 -14.000  1.00 91.03           N  
ATOM   1350  CA  LEU B 167       5.282 -18.425 -14.912  1.00 91.03           C  
ATOM   1351  C   LEU B 167       5.754 -19.806 -14.468  1.00 91.03           C  
ATOM   1352  CB  LEU B 167       6.474 -17.467 -14.992  1.00 91.03           C  
ATOM   1353  O   LEU B 167       5.976 -20.038 -13.278  1.00 91.03           O  
ATOM   1354  CG  LEU B 167       6.155 -16.017 -15.360  1.00 91.03           C  
ATOM   1355  CD1 LEU B 167       7.377 -15.132 -15.133  1.00 91.03           C  
ATOM   1356  CD2 LEU B 167       5.681 -15.923 -16.806  1.00 91.03           C  
ATOM   1357  N   VAL B 168       5.745 -20.706 -15.407  1.00 89.65           N  
ATOM   1358  CA  VAL B 168       6.320 -22.024 -15.161  1.00 89.65           C  
ATOM   1359  C   VAL B 168       7.327 -22.362 -16.258  1.00 89.65           C  
ATOM   1360  CB  VAL B 168       5.228 -23.115 -15.086  1.00 89.65           C  
ATOM   1361  O   VAL B 168       7.014 -22.267 -17.447  1.00 89.65           O  
ATOM   1362  CG1 VAL B 168       5.851 -24.484 -14.820  1.00 89.65           C  
ATOM   1363  CG2 VAL B 168       4.205 -22.771 -14.005  1.00 89.65           C  
ATOM   1364  N   PHE B 169       8.525 -22.735 -15.846  1.00 90.92           N  
ATOM   1365  CA  PHE B 169       9.531 -23.100 -16.837  1.00 90.92           C  
ATOM   1366  C   PHE B 169      10.441 -24.200 -16.306  1.00 90.92           C  
ATOM   1367  CB  PHE B 169      10.362 -21.877 -17.236  1.00 90.92           C  
ATOM   1368  O   PHE B 169      10.538 -24.402 -15.093  1.00 90.92           O  
ATOM   1369  CG  PHE B 169      11.088 -21.234 -16.085  1.00 90.92           C  
ATOM   1370  CD1 PHE B 169      10.481 -20.234 -15.334  1.00 90.92           C  
ATOM   1371  CD2 PHE B 169      12.377 -21.630 -15.753  1.00 90.92           C  
ATOM   1372  CE1 PHE B 169      11.150 -19.638 -14.268  1.00 90.92           C  
ATOM   1373  CE2 PHE B 169      13.051 -21.039 -14.689  1.00 90.92           C  
ATOM   1374  CZ  PHE B 169      12.437 -20.042 -13.948  1.00 90.92           C  
ATOM   1375  N   TYR B 170      10.993 -24.907 -17.316  1.00 89.70           N  
ATOM   1376  CA  TYR B 170      11.951 -25.975 -17.051  1.00 89.70           C  
ATOM   1377  C   TYR B 170      13.220 -25.787 -17.874  1.00 89.70           C  
ATOM   1378  CB  TYR B 170      11.329 -27.342 -17.354  1.00 89.70           C  
ATOM   1379  O   TYR B 170      13.154 -25.491 -19.069  1.00 89.70           O  
ATOM   1380  CG  TYR B 170       9.835 -27.388 -17.147  1.00 89.70           C  
ATOM   1381  CD1 TYR B 170       9.294 -27.709 -15.904  1.00 89.70           C  
ATOM   1382  CD2 TYR B 170       8.961 -27.113 -18.194  1.00 89.70           C  
ATOM   1383  CE1 TYR B 170       7.917 -27.755 -15.710  1.00 89.70           C  
ATOM   1384  CE2 TYR B 170       7.583 -27.157 -18.011  1.00 89.70           C  
ATOM   1385  OH  TYR B 170       5.708 -27.522 -16.580  1.00 89.70           O  
ATOM   1386  CZ  TYR B 170       7.071 -27.477 -16.767  1.00 89.70           C  
ATOM   1387  N   ARG B 171      14.292 -25.914 -17.127  1.00 91.87           N  
ATOM   1388  CA  ARG B 171      15.570 -25.815 -17.823  1.00 91.87           C  
ATOM   1389  C   ARG B 171      16.464 -27.007 -17.498  1.00 91.87           C  
ATOM   1390  CB  ARG B 171      16.282 -24.511 -17.458  1.00 91.87           C  
ATOM   1391  O   ARG B 171      16.496 -27.473 -16.357  1.00 91.87           O  
ATOM   1392  CG  ARG B 171      15.754 -23.293 -18.198  1.00 91.87           C  
ATOM   1393  CD  ARG B 171      16.627 -22.068 -17.964  1.00 91.87           C  
ATOM   1394  NE  ARG B 171      16.251 -21.364 -16.741  1.00 91.87           N  
ATOM   1395  NH1 ARG B 171      16.129 -19.281 -17.732  1.00 91.87           N  
ATOM   1396  NH2 ARG B 171      15.686 -19.519 -15.496  1.00 91.87           N  
ATOM   1397  CZ  ARG B 171      16.023 -20.056 -16.659  1.00 91.87           C  
ATOM   1398  N   ASN B 172      17.174 -27.402 -18.469  1.00 89.62           N  
ATOM   1399  CA  ASN B 172      18.040 -28.562 -18.292  1.00 89.62           C  
ATOM   1400  C   ASN B 172      19.372 -28.175 -17.657  1.00 89.62           C  
ATOM   1401  CB  ASN B 172      18.273 -29.268 -19.629  1.00 89.62           C  
ATOM   1402  O   ASN B 172      19.565 -27.025 -17.260  1.00 89.62           O  
ATOM   1403  CG  ASN B 172      18.895 -28.357 -20.669  1.00 89.62           C  
ATOM   1404  ND2 ASN B 172      18.876 -28.790 -21.924  1.00 89.62           N  
ATOM   1405  OD1 ASN B 172      19.389 -27.273 -20.347  1.00 89.62           O  
ATOM   1406  N   GLU B 173      20.294 -29.142 -17.526  1.00 88.30           N  
ATOM   1407  CA  GLU B 173      21.578 -28.930 -16.863  1.00 88.30           C  
ATOM   1408  C   GLU B 173      22.472 -27.999 -17.677  1.00 88.30           C  
ATOM   1409  CB  GLU B 173      22.288 -30.266 -16.626  1.00 88.30           C  
ATOM   1410  O   GLU B 173      23.366 -27.351 -17.128  1.00 88.30           O  
ATOM   1411  CG  GLU B 173      21.874 -30.961 -15.338  1.00 88.30           C  
ATOM   1412  CD  GLU B 173      22.812 -32.089 -14.937  1.00 88.30           C  
ATOM   1413  OE1 GLU B 173      22.618 -32.683 -13.852  1.00 88.30           O  
ATOM   1414  OE2 GLU B 173      23.748 -32.381 -15.714  1.00 88.30           O  
ATOM   1415  N   ASP B 174      22.205 -27.961 -18.956  1.00 87.88           N  
ATOM   1416  CA  ASP B 174      22.965 -27.057 -19.815  1.00 87.88           C  
ATOM   1417  C   ASP B 174      22.331 -25.669 -19.848  1.00 87.88           C  
ATOM   1418  CB  ASP B 174      23.067 -27.623 -21.233  1.00 87.88           C  
ATOM   1419  O   ASP B 174      22.685 -24.839 -20.689  1.00 87.88           O  
ATOM   1420  CG  ASP B 174      23.984 -28.830 -21.325  1.00 87.88           C  
ATOM   1421  OD1 ASP B 174      24.988 -28.891 -20.583  1.00 87.88           O  
ATOM   1422  OD2 ASP B 174      23.701 -29.728 -22.148  1.00 87.88           O  
ATOM   1423  N   LYS B 175      21.361 -25.433 -19.060  1.00 88.82           N  
ATOM   1424  CA  LYS B 175      20.701 -24.143 -18.879  1.00 88.82           C  
ATOM   1425  C   LYS B 175      19.836 -23.794 -20.087  1.00 88.82           C  
ATOM   1426  CB  LYS B 175      21.733 -23.041 -18.637  1.00 88.82           C  
ATOM   1427  O   LYS B 175      19.702 -22.621 -20.442  1.00 88.82           O  
ATOM   1428  CG  LYS B 175      22.605 -23.268 -17.411  1.00 88.82           C  
ATOM   1429  CD  LYS B 175      23.593 -22.127 -17.208  1.00 88.82           C  
ATOM   1430  CE  LYS B 175      24.560 -22.419 -16.069  1.00 88.82           C  
ATOM   1431  NZ  LYS B 175      25.533 -21.304 -15.869  1.00 88.82           N  
ATOM   1432  N   GLU B 176      19.360 -24.845 -20.719  1.00 92.53           N  
ATOM   1433  CA  GLU B 176      18.457 -24.627 -21.845  1.00 92.53           C  
ATOM   1434  C   GLU B 176      17.007 -24.891 -21.449  1.00 92.53           C  
ATOM   1435  CB  GLU B 176      18.850 -25.515 -23.029  1.00 92.53           C  
ATOM   1436  O   GLU B 176      16.734 -25.756 -20.614  1.00 92.53           O  
ATOM   1437  CG  GLU B 176      20.303 -25.366 -23.454  1.00 92.53           C  
ATOM   1438  CD  GLU B 176      20.699 -26.309 -24.579  1.00 92.53           C  
ATOM   1439  OE1 GLU B 176      21.745 -26.076 -25.226  1.00 92.53           O  
ATOM   1440  OE2 GLU B 176      19.957 -27.289 -24.814  1.00 92.53           O  
ATOM   1441  N   PHE B 177      16.183 -24.155 -22.119  1.00 93.04           N  
ATOM   1442  CA  PHE B 177      14.760 -24.359 -21.872  1.00 93.04           C  
ATOM   1443  C   PHE B 177      14.322 -25.740 -22.346  1.00 93.04           C  
ATOM   1444  CB  PHE B 177      13.931 -23.277 -22.570  1.00 93.04           C  
ATOM   1445  O   PHE B 177      14.658 -26.157 -23.456  1.00 93.04           O  
ATOM   1446  CG  PHE B 177      13.873 -21.976 -21.816  1.00 93.04           C  
ATOM   1447  CD1 PHE B 177      12.872 -21.742 -20.882  1.00 93.04           C  
ATOM   1448  CD2 PHE B 177      14.822 -20.987 -22.041  1.00 93.04           C  
ATOM   1449  CE1 PHE B 177      12.816 -20.539 -20.182  1.00 93.04           C  
ATOM   1450  CE2 PHE B 177      14.772 -19.782 -21.346  1.00 93.04           C  
ATOM   1451  CZ  PHE B 177      13.768 -19.559 -20.418  1.00 93.04           C  
ATOM   1452  N   SER B 178      13.674 -26.393 -21.539  1.00 88.97           N  
ATOM   1453  CA  SER B 178      13.132 -27.701 -21.891  1.00 88.97           C  
ATOM   1454  C   SER B 178      11.611 -27.657 -22.002  1.00 88.97           C  
ATOM   1455  CB  SER B 178      13.545 -28.749 -20.857  1.00 88.97           C  
ATOM   1456  O   SER B 178      11.000 -28.551 -22.590  1.00 88.97           O  
ATOM   1457  OG  SER B 178      14.951 -28.747 -20.673  1.00 88.97           O  
ATOM   1458  N   GLY B 179      11.041 -26.740 -21.351  1.00 87.99           N  
ATOM   1459  CA  GLY B 179       9.597 -26.580 -21.391  1.00 87.99           C  
ATOM   1460  C   GLY B 179       9.111 -25.355 -20.640  1.00 87.99           C  
ATOM   1461  O   GLY B 179       9.855 -24.769 -19.851  1.00 87.99           O  
ATOM   1462  N   CYS B 180       7.921 -25.017 -21.028  1.00 89.96           N  
ATOM   1463  CA  CYS B 180       7.325 -23.875 -20.343  1.00 89.96           C  
ATOM   1464  C   CYS B 180       5.813 -23.855 -20.532  1.00 89.96           C  
ATOM   1465  CB  CYS B 180       7.929 -22.568 -20.853  1.00 89.96           C  
ATOM   1466  O   CYS B 180       5.264 -24.678 -21.267  1.00 89.96           O  
ATOM   1467  SG  CYS B 180       7.569 -22.228 -22.590  1.00 89.96           S  
ATOM   1468  N   ASN B 181       5.148 -23.049 -19.746  1.00 89.48           N  
ATOM   1469  CA  ASN B 181       3.701 -22.918 -19.883  1.00 89.48           C  
ATOM   1470  C   ASN B 181       3.326 -21.719 -20.748  1.00 89.48           C  
ATOM   1471  CB  ASN B 181       3.039 -22.809 -18.508  1.00 89.48           C  
ATOM   1472  O   ASN B 181       4.198 -21.064 -21.322  1.00 89.48           O  
ATOM   1473  CG  ASN B 181       3.312 -21.480 -17.832  1.00 89.48           C  
ATOM   1474  ND2 ASN B 181       2.499 -21.143 -16.838  1.00 89.48           N  
ATOM   1475  OD1 ASN B 181       4.245 -20.762 -18.202  1.00 89.48           O  
ATOM   1476  N   ARG B 182       2.061 -21.475 -20.900  1.00 89.18           N  
ATOM   1477  CA  ARG B 182       1.549 -20.413 -21.760  1.00 89.18           C  
ATOM   1478  C   ARG B 182       1.957 -19.040 -21.237  1.00 89.18           C  
ATOM   1479  CB  ARG B 182       0.025 -20.499 -21.871  1.00 89.18           C  
ATOM   1480  O   ARG B 182       2.266 -18.138 -22.019  1.00 89.18           O  
ATOM   1481  CG  ARG B 182      -0.577 -19.512 -22.858  1.00 89.18           C  
ATOM   1482  CD  ARG B 182      -0.167 -19.826 -24.290  1.00 89.18           C  
ATOM   1483  NE  ARG B 182      -0.845 -18.957 -25.248  1.00 89.18           N  
ATOM   1484  NH1 ARG B 182       0.358 -19.689 -27.079  1.00 89.18           N  
ATOM   1485  NH2 ARG B 182      -1.259 -18.084 -27.332  1.00 89.18           N  
ATOM   1486  CZ  ARG B 182      -0.580 -18.912 -26.551  1.00 89.18           C  
ATOM   1487  N   ALA B 183       1.970 -18.875 -19.970  1.00 89.96           N  
ATOM   1488  CA  ALA B 183       2.350 -17.596 -19.375  1.00 89.96           C  
ATOM   1489  C   ALA B 183       3.770 -17.206 -19.777  1.00 89.96           C  
ATOM   1490  CB  ALA B 183       2.229 -17.659 -17.855  1.00 89.96           C  
ATOM   1491  O   ALA B 183       4.047 -16.033 -20.039  1.00 89.96           O  
ATOM   1492  N   MET B 184       4.628 -18.146 -19.843  1.00 92.96           N  
ATOM   1493  CA  MET B 184       6.007 -17.900 -20.252  1.00 92.96           C  
ATOM   1494  C   MET B 184       6.076 -17.501 -21.723  1.00 92.96           C  
ATOM   1495  CB  MET B 184       6.872 -19.137 -20.005  1.00 92.96           C  
ATOM   1496  O   MET B 184       6.913 -16.684 -22.110  1.00 92.96           O  
ATOM   1497  CG  MET B 184       8.330 -18.819 -19.720  1.00 92.96           C  
ATOM   1498  SD  MET B 184       8.532 -17.603 -18.361  1.00 92.96           S  
ATOM   1499  CE  MET B 184      10.325 -17.333 -18.438  1.00 92.96           C  
ATOM   1500  N   GLU B 185       5.189 -18.110 -22.446  1.00 93.07           N  
ATOM   1501  CA  GLU B 185       5.128 -17.752 -23.860  1.00 93.07           C  
ATOM   1502  C   GLU B 185       4.719 -16.293 -24.044  1.00 93.07           C  
ATOM   1503  CB  GLU B 185       4.155 -18.669 -24.606  1.00 93.07           C  
ATOM   1504  O   GLU B 185       5.286 -15.584 -24.878  1.00 93.07           O  
ATOM   1505  CG  GLU B 185       4.639 -20.107 -24.732  1.00 93.07           C  
ATOM   1506  CD  GLU B 185       3.726 -20.974 -25.583  1.00 93.07           C  
ATOM   1507  OE1 GLU B 185       4.219 -21.937 -26.214  1.00 93.07           O  
ATOM   1508  OE2 GLU B 185       2.509 -20.689 -25.621  1.00 93.07           O  
ATOM   1509  N   LEU B 186       3.827 -15.937 -23.299  1.00 90.21           N  
ATOM   1510  CA  LEU B 186       3.341 -14.564 -23.374  1.00 90.21           C  
ATOM   1511  C   LEU B 186       4.414 -13.582 -22.916  1.00 90.21           C  
ATOM   1512  CB  LEU B 186       2.081 -14.395 -22.521  1.00 90.21           C  
ATOM   1513  O   LEU B 186       4.558 -12.500 -23.491  1.00 90.21           O  
ATOM   1514  CG  LEU B 186       0.810 -15.061 -23.050  1.00 90.21           C  
ATOM   1515  CD1 LEU B 186      -0.293 -15.009 -21.998  1.00 90.21           C  
ATOM   1516  CD2 LEU B 186       0.354 -14.393 -24.343  1.00 90.21           C  
ATOM   1517  N   LEU B 187       5.115 -13.918 -21.901  1.00 91.16           N  
ATOM   1518  CA  LEU B 187       6.153 -13.052 -21.353  1.00 91.16           C  
ATOM   1519  C   LEU B 187       7.290 -12.867 -22.352  1.00 91.16           C  
ATOM   1520  CB  LEU B 187       6.698 -13.629 -20.044  1.00 91.16           C  
ATOM   1521  O   LEU B 187       7.797 -11.755 -22.524  1.00 91.16           O  
ATOM   1522  CG  LEU B 187       7.839 -12.854 -19.383  1.00 91.16           C  
ATOM   1523  CD1 LEU B 187       7.294 -11.636 -18.644  1.00 91.16           C  
ATOM   1524  CD2 LEU B 187       8.620 -13.757 -18.434  1.00 91.16           C  
ATOM   1525  N   THR B 188       7.689 -13.903 -22.988  1.00 91.34           N  
ATOM   1526  CA  THR B 188       8.851 -13.849 -23.867  1.00 91.34           C  
ATOM   1527  C   THR B 188       8.438 -13.479 -25.289  1.00 91.34           C  
ATOM   1528  CB  THR B 188       9.604 -15.192 -23.882  1.00 91.34           C  
ATOM   1529  O   THR B 188       9.267 -13.038 -26.087  1.00 91.34           O  
ATOM   1530  CG2 THR B 188      10.101 -15.559 -22.488  1.00 91.34           C  
ATOM   1531  OG1 THR B 188       8.723 -16.222 -24.349  1.00 91.34           O  
ATOM   1532  N   GLY B 189       7.163 -13.765 -25.641  1.00 90.34           N  
ATOM   1533  CA  GLY B 189       6.686 -13.523 -26.994  1.00 90.34           C  
ATOM   1534  C   GLY B 189       6.997 -14.661 -27.948  1.00 90.34           C  
ATOM   1535  O   GLY B 189       6.780 -14.542 -29.156  1.00 90.34           O  
ATOM   1536  N   LYS B 190       7.530 -15.727 -27.397  1.00 92.16           N  
ATOM   1537  CA  LYS B 190       7.890 -16.896 -28.195  1.00 92.16           C  
ATOM   1538  C   LYS B 190       7.061 -18.113 -27.792  1.00 92.16           C  
ATOM   1539  CB  LYS B 190       9.380 -17.207 -28.050  1.00 92.16           C  
ATOM   1540  O   LYS B 190       6.644 -18.232 -26.638  1.00 92.16           O  
ATOM   1541  CG  LYS B 190      10.294 -16.065 -28.472  1.00 92.16           C  
ATOM   1542  CD  LYS B 190      11.763 -16.447 -28.339  1.00 92.16           C  
ATOM   1543  CE  LYS B 190      12.678 -15.321 -28.801  1.00 92.16           C  
ATOM   1544  NZ  LYS B 190      14.119 -15.691 -28.675  1.00 92.16           N  
ATOM   1545  N   SER B 191       6.809 -18.926 -28.722  1.00 91.71           N  
ATOM   1546  CA  SER B 191       6.088 -20.158 -28.420  1.00 91.71           C  
ATOM   1547  C   SER B 191       6.987 -21.166 -27.713  1.00 91.71           C  
ATOM   1548  CB  SER B 191       5.523 -20.776 -29.700  1.00 91.71           C  
ATOM   1549  O   SER B 191       8.212 -21.026 -27.721  1.00 91.71           O  
ATOM   1550  OG  SER B 191       6.559 -21.343 -30.484  1.00 91.71           O  
ATOM   1551  N   GLU B 192       6.401 -22.121 -27.037  1.00 91.32           N  
ATOM   1552  CA  GLU B 192       7.165 -23.143 -26.327  1.00 91.32           C  
ATOM   1553  C   GLU B 192       8.159 -23.833 -27.257  1.00 91.32           C  
ATOM   1554  CB  GLU B 192       6.227 -24.176 -25.699  1.00 91.32           C  
ATOM   1555  O   GLU B 192       9.309 -24.068 -26.880  1.00 91.32           O  
ATOM   1556  CG  GLU B 192       6.946 -25.256 -24.904  1.00 91.32           C  
ATOM   1557  CD  GLU B 192       6.020 -26.359 -24.416  1.00 91.32           C  
ATOM   1558  OE1 GLU B 192       6.450 -27.189 -23.583  1.00 91.32           O  
ATOM   1559  OE2 GLU B 192       4.855 -26.395 -24.872  1.00 91.32           O  
ATOM   1560  N   LYS B 193       7.723 -24.125 -28.496  1.00 90.96           N  
ATOM   1561  CA  LYS B 193       8.575 -24.811 -29.464  1.00 90.96           C  
ATOM   1562  C   LYS B 193       9.796 -23.967 -29.817  1.00 90.96           C  
ATOM   1563  CB  LYS B 193       7.786 -25.146 -30.731  1.00 90.96           C  
ATOM   1564  O   LYS B 193      10.889 -24.501 -30.016  1.00 90.96           O  
ATOM   1565  CG  LYS B 193       6.827 -26.316 -30.572  1.00 90.96           C  
ATOM   1566  CD  LYS B 193       6.130 -26.651 -31.884  1.00 90.96           C  
ATOM   1567  CE  LYS B 193       5.131 -27.787 -31.715  1.00 90.96           C  
ATOM   1568  NZ  LYS B 193       4.414 -28.090 -32.989  1.00 90.96           N  
ATOM   1569  N   GLN B 194       9.612 -22.767 -29.810  1.00 91.79           N  
ATOM   1570  CA  GLN B 194      10.705 -21.857 -30.134  1.00 91.79           C  
ATOM   1571  C   GLN B 194      11.651 -21.689 -28.948  1.00 91.79           C  
ATOM   1572  CB  GLN B 194      10.161 -20.495 -30.568  1.00 91.79           C  
ATOM   1573  O   GLN B 194      12.849 -21.460 -29.130  1.00 91.79           O  
ATOM   1574  CG  GLN B 194       9.433 -20.522 -31.905  1.00 91.79           C  
ATOM   1575  CD  GLN B 194       8.767 -19.200 -32.237  1.00 91.79           C  
ATOM   1576  NE2 GLN B 194       8.528 -18.962 -33.523  1.00 91.79           N  
ATOM   1577  OE1 GLN B 194       8.468 -18.399 -31.346  1.00 91.79           O  
ATOM   1578  N   LEU B 195      11.119 -21.797 -27.821  1.00 92.25           N  
ATOM   1579  CA  LEU B 195      11.883 -21.537 -26.606  1.00 92.25           C  
ATOM   1580  C   LEU B 195      12.755 -22.735 -26.246  1.00 92.25           C  
ATOM   1581  CB  LEU B 195      10.945 -21.205 -25.443  1.00 92.25           C  
ATOM   1582  O   LEU B 195      13.830 -22.574 -25.665  1.00 92.25           O  
ATOM   1583  CG  LEU B 195      10.597 -19.728 -25.253  1.00 92.25           C  
ATOM   1584  CD1 LEU B 195       9.311 -19.585 -24.446  1.00 92.25           C  
ATOM   1585  CD2 LEU B 195      11.746 -18.991 -24.572  1.00 92.25           C  
ATOM   1586  N   VAL B 196      12.322 -23.832 -26.644  1.00 91.39           N  
ATOM   1587  CA  VAL B 196      13.032 -25.051 -26.269  1.00 91.39           C  
ATOM   1588  C   VAL B 196      14.433 -25.041 -26.875  1.00 91.39           C  
ATOM   1589  CB  VAL B 196      12.265 -26.315 -26.720  1.00 91.39           C  
ATOM   1590  O   VAL B 196      14.602 -24.743 -28.060  1.00 91.39           O  
ATOM   1591  CG1 VAL B 196      13.105 -27.568 -26.485  1.00 91.39           C  
ATOM   1592  CG2 VAL B 196      10.929 -26.418 -25.986  1.00 91.39           C  
ATOM   1593  N   HIS B 197      15.475 -25.233 -26.169  1.00 90.99           N  
ATOM   1594  CA  HIS B 197      16.888 -25.333 -26.517  1.00 90.99           C  
ATOM   1595  C   HIS B 197      17.550 -23.959 -26.531  1.00 90.99           C  
ATOM   1596  CB  HIS B 197      17.058 -26.012 -27.877  1.00 90.99           C  
ATOM   1597  O   HIS B 197      18.730 -23.838 -26.869  1.00 90.99           O  
ATOM   1598  CG  HIS B 197      16.528 -27.410 -27.919  1.00 90.99           C  
ATOM   1599  CD2 HIS B 197      15.602 -27.986 -28.722  1.00 90.99           C  
ATOM   1600  ND1 HIS B 197      16.956 -28.395 -27.056  1.00 90.99           N  
ATOM   1601  CE1 HIS B 197      16.315 -29.519 -27.327  1.00 90.99           C  
ATOM   1602  NE2 HIS B 197      15.488 -29.298 -28.334  1.00 90.99           N  
ATOM   1603  N   LEU B 198      16.805 -22.951 -26.232  1.00 93.12           N  
ATOM   1604  CA  LEU B 198      17.394 -21.622 -26.110  1.00 93.12           C  
ATOM   1605  C   LEU B 198      17.903 -21.381 -24.693  1.00 93.12           C  
ATOM   1606  CB  LEU B 198      16.374 -20.546 -26.489  1.00 93.12           C  
ATOM   1607  O   LEU B 198      17.444 -22.024 -23.746  1.00 93.12           O  
ATOM   1608  CG  LEU B 198      15.895 -20.547 -27.942  1.00 93.12           C  
ATOM   1609  CD1 LEU B 198      14.892 -19.421 -28.170  1.00 93.12           C  
ATOM   1610  CD2 LEU B 198      17.078 -20.417 -28.895  1.00 93.12           C  
ATOM   1611  N   LYS B 199      18.887 -20.488 -24.627  1.00 93.63           N  
ATOM   1612  CA  LYS B 199      19.449 -20.103 -23.335  1.00 93.63           C  
ATOM   1613  C   LYS B 199      18.871 -18.773 -22.859  1.00 93.63           C  
ATOM   1614  CB  LYS B 199      20.973 -20.013 -23.418  1.00 93.63           C  
ATOM   1615  O   LYS B 199      18.358 -17.990 -23.662  1.00 93.63           O  
ATOM   1616  CG  LYS B 199      21.658 -21.342 -23.700  1.00 93.63           C  
ATOM   1617  CD  LYS B 199      23.175 -21.207 -23.673  1.00 93.63           C  
ATOM   1618  CE  LYS B 199      23.861 -22.543 -23.920  1.00 93.63           C  
ATOM   1619  NZ  LYS B 199      25.346 -22.434 -23.803  1.00 93.63           N  
ATOM   1620  N   PRO B 200      18.945 -18.529 -21.567  1.00 92.78           N  
ATOM   1621  CA  PRO B 200      18.386 -17.282 -21.040  1.00 92.78           C  
ATOM   1622  C   PRO B 200      18.980 -16.042 -21.703  1.00 92.78           C  
ATOM   1623  CB  PRO B 200      18.748 -17.333 -19.554  1.00 92.78           C  
ATOM   1624  O   PRO B 200      18.284 -15.039 -21.883  1.00 92.78           O  
ATOM   1625  CG  PRO B 200      18.888 -18.788 -19.244  1.00 92.78           C  
ATOM   1626  CD  PRO B 200      19.385 -19.492 -20.474  1.00 92.78           C  
ATOM   1627  N   ALA B 201      20.150 -16.104 -22.100  1.00 91.01           N  
ATOM   1628  CA  ALA B 201      20.817 -14.973 -22.741  1.00 91.01           C  
ATOM   1629  C   ALA B 201      20.160 -14.635 -24.076  1.00 91.01           C  
ATOM   1630  CB  ALA B 201      22.300 -15.274 -22.942  1.00 91.01           C  
ATOM   1631  O   ALA B 201      20.205 -13.486 -24.524  1.00 91.01           O  
ATOM   1632  N   ASP B 202      19.475 -15.652 -24.641  1.00 91.36           N  
ATOM   1633  CA  ASP B 202      18.843 -15.472 -25.944  1.00 91.36           C  
ATOM   1634  C   ASP B 202      17.404 -14.982 -25.793  1.00 91.36           C  
ATOM   1635  CB  ASP B 202      18.873 -16.778 -26.741  1.00 91.36           C  
ATOM   1636  O   ASP B 202      16.785 -14.550 -26.768  1.00 91.36           O  
ATOM   1637  CG  ASP B 202      20.271 -17.353 -26.883  1.00 91.36           C  
ATOM   1638  OD1 ASP B 202      21.247 -16.575 -26.956  1.00 91.36           O  
ATOM   1639  OD2 ASP B 202      20.398 -18.596 -26.926  1.00 91.36           O  
ATOM   1640  N   VAL B 203      16.912 -15.015 -24.668  1.00 91.49           N  
ATOM   1641  CA  VAL B 203      15.483 -14.780 -24.486  1.00 91.49           C  
ATOM   1642  C   VAL B 203      15.266 -13.464 -23.743  1.00 91.49           C  
ATOM   1643  CB  VAL B 203      14.810 -15.941 -23.720  1.00 91.49           C  
ATOM   1644  O   VAL B 203      14.396 -12.672 -24.112  1.00 91.49           O  
ATOM   1645  CG1 VAL B 203      13.305 -15.710 -23.604  1.00 91.49           C  
ATOM   1646  CG2 VAL B 203      15.098 -17.273 -24.411  1.00 91.49           C  
ATOM   1647  N   TYR B 204      16.097 -13.263 -22.753  1.00 91.53           N  
ATOM   1648  CA  TYR B 204      15.885 -12.117 -21.876  1.00 91.53           C  
ATOM   1649  C   TYR B 204      16.847 -10.984 -22.217  1.00 91.53           C  
ATOM   1650  CB  TYR B 204      16.057 -12.523 -20.409  1.00 91.53           C  
ATOM   1651  O   TYR B 204      17.793 -11.175 -22.985  1.00 91.53           O  
ATOM   1652  CG  TYR B 204      15.146 -13.648 -19.981  1.00 91.53           C  
ATOM   1653  CD1 TYR B 204      13.768 -13.462 -19.899  1.00 91.53           C  
ATOM   1654  CD2 TYR B 204      15.661 -14.898 -19.655  1.00 91.53           C  
ATOM   1655  CE1 TYR B 204      12.925 -14.495 -19.503  1.00 91.53           C  
ATOM   1656  CE2 TYR B 204      14.828 -15.938 -19.257  1.00 91.53           C  
ATOM   1657  OH  TYR B 204      12.633 -16.753 -18.792  1.00 91.53           O  
ATOM   1658  CZ  TYR B 204      13.463 -15.727 -19.185  1.00 91.53           C  
ATOM   1659  N   SER B 205      16.565  -9.784 -21.634  1.00 85.10           N  
ATOM   1660  CA  SER B 205      17.528  -8.689 -21.699  1.00 85.10           C  
ATOM   1661  C   SER B 205      18.830  -9.054 -20.994  1.00 85.10           C  
ATOM   1662  CB  SER B 205      16.940  -7.421 -21.078  1.00 85.10           C  
ATOM   1663  O   SER B 205      18.849  -9.938 -20.134  1.00 85.10           O  
ATOM   1664  OG  SER B 205      16.776  -7.576 -19.678  1.00 85.10           O  
ATOM   1665  N   PRO B 206      19.920  -8.483 -21.352  1.00 87.90           N  
ATOM   1666  CA  PRO B 206      21.215  -8.868 -20.784  1.00 87.90           C  
ATOM   1667  C   PRO B 206      21.243  -8.771 -19.261  1.00 87.90           C  
ATOM   1668  CB  PRO B 206      22.187  -7.866 -21.413  1.00 87.90           C  
ATOM   1669  O   PRO B 206      21.792  -9.651 -18.593  1.00 87.90           O  
ATOM   1670  CG  PRO B 206      21.450  -7.304 -22.586  1.00 87.90           C  
ATOM   1671  CD  PRO B 206      19.982  -7.557 -22.393  1.00 87.90           C  
ATOM   1672  N   GLU B 207      20.634  -7.732 -18.800  1.00 83.33           N  
ATOM   1673  CA  GLU B 207      20.625  -7.580 -17.348  1.00 83.33           C  
ATOM   1674  C   GLU B 207      19.778  -8.663 -16.686  1.00 83.33           C  
ATOM   1675  CB  GLU B 207      20.108  -6.194 -16.956  1.00 83.33           C  
ATOM   1676  O   GLU B 207      20.189  -9.252 -15.684  1.00 83.33           O  
ATOM   1677  CG  GLU B 207      21.160  -5.098 -17.041  1.00 83.33           C  
ATOM   1678  CD  GLU B 207      20.566  -3.708 -17.207  1.00 83.33           C  
ATOM   1679  OE1 GLU B 207      21.337  -2.734 -17.367  1.00 83.33           O  
ATOM   1680  OE2 GLU B 207      19.321  -3.592 -17.176  1.00 83.33           O  
ATOM   1681  N   ALA B 208      18.624  -8.846 -17.222  1.00 88.67           N  
ATOM   1682  CA  ALA B 208      17.740  -9.881 -16.692  1.00 88.67           C  
ATOM   1683  C   ALA B 208      18.357 -11.267 -16.859  1.00 88.67           C  
ATOM   1684  CB  ALA B 208      16.378  -9.822 -17.379  1.00 88.67           C  
ATOM   1685  O   ALA B 208      18.254 -12.111 -15.966  1.00 88.67           O  
ATOM   1686  N   ALA B 209      19.058 -11.526 -17.987  1.00 92.47           N  
ATOM   1687  CA  ALA B 209      19.675 -12.818 -18.273  1.00 92.47           C  
ATOM   1688  C   ALA B 209      20.810 -13.112 -17.296  1.00 92.47           C  
ATOM   1689  CB  ALA B 209      20.191 -12.856 -19.710  1.00 92.47           C  
ATOM   1690  O   ALA B 209      20.975 -14.250 -16.850  1.00 92.47           O  
ATOM   1691  N   ALA B 210      21.522 -12.075 -17.043  1.00 90.34           N  
ATOM   1692  CA  ALA B 210      22.638 -12.249 -16.117  1.00 90.34           C  
ATOM   1693  C   ALA B 210      22.148 -12.726 -14.753  1.00 90.34           C  
ATOM   1694  CB  ALA B 210      23.419 -10.946 -15.973  1.00 90.34           C  
ATOM   1695  O   ALA B 210      22.743 -13.624 -14.152  1.00 90.34           O  
ATOM   1696  N   LYS B 211      21.098 -12.147 -14.287  1.00 91.26           N  
ATOM   1697  CA  LYS B 211      20.542 -12.537 -12.994  1.00 91.26           C  
ATOM   1698  C   LYS B 211      19.980 -13.955 -13.043  1.00 91.26           C  
ATOM   1699  CB  LYS B 211      19.452 -11.556 -12.560  1.00 91.26           C  
ATOM   1700  O   LYS B 211      20.124 -14.718 -12.085  1.00 91.26           O  
ATOM   1701  CG  LYS B 211      19.317 -11.408 -11.052  1.00 91.26           C  
ATOM   1702  CD  LYS B 211      18.545 -10.149 -10.680  1.00 91.26           C  
ATOM   1703  CE  LYS B 211      18.386 -10.014  -9.172  1.00 91.26           C  
ATOM   1704  NZ  LYS B 211      17.683  -8.750  -8.800  1.00 91.26           N  
ATOM   1705  N   VAL B 212      19.363 -14.300 -14.111  1.00 92.39           N  
ATOM   1706  CA  VAL B 212      18.784 -15.629 -14.279  1.00 92.39           C  
ATOM   1707  C   VAL B 212      19.892 -16.680 -14.278  1.00 92.39           C  
ATOM   1708  CB  VAL B 212      17.956 -15.728 -15.580  1.00 92.39           C  
ATOM   1709  O   VAL B 212      19.777 -17.712 -13.613  1.00 92.39           O  
ATOM   1710  CG1 VAL B 212      17.582 -17.179 -15.873  1.00 92.39           C  
ATOM   1711  CG2 VAL B 212      16.704 -14.859 -15.482  1.00 92.39           C  
ATOM   1712  N   ILE B 213      20.959 -16.413 -14.974  1.00 92.02           N  
ATOM   1713  CA  ILE B 213      22.070 -17.352 -15.085  1.00 92.02           C  
ATOM   1714  C   ILE B 213      22.750 -17.510 -13.727  1.00 92.02           C  
ATOM   1715  CB  ILE B 213      23.094 -16.892 -16.147  1.00 92.02           C  
ATOM   1716  O   ILE B 213      23.092 -18.624 -13.323  1.00 92.02           O  
ATOM   1717  CG1 ILE B 213      22.461 -16.912 -17.543  1.00 92.02           C  
ATOM   1718  CG2 ILE B 213      24.349 -17.768 -16.102  1.00 92.02           C  
ATOM   1719  CD1 ILE B 213      23.304 -16.235 -18.615  1.00 92.02           C  
ATOM   1720  N   GLU B 214      22.873 -16.432 -13.131  1.00 91.41           N  
ATOM   1721  CA  GLU B 214      23.494 -16.466 -11.810  1.00 91.41           C  
ATOM   1722  C   GLU B 214      22.685 -17.324 -10.841  1.00 91.41           C  
ATOM   1723  CB  GLU B 214      23.651 -15.049 -11.253  1.00 91.41           C  
ATOM   1724  O   GLU B 214      23.248 -18.137 -10.105  1.00 91.41           O  
ATOM   1725  CG  GLU B 214      24.381 -14.990  -9.919  1.00 91.41           C  
ATOM   1726  CD  GLU B 214      24.317 -13.621  -9.260  1.00 91.41           C  
ATOM   1727  OE1 GLU B 214      24.775 -13.482  -8.103  1.00 91.41           O  
ATOM   1728  OE2 GLU B 214      23.805 -12.680  -9.906  1.00 91.41           O  
ATOM   1729  N   THR B 215      21.437 -17.117 -10.823  1.00 91.79           N  
ATOM   1730  CA  THR B 215      20.581 -17.857  -9.902  1.00 91.79           C  
ATOM   1731  C   THR B 215      20.498 -19.327 -10.303  1.00 91.79           C  
ATOM   1732  CB  THR B 215      19.164 -17.256  -9.851  1.00 91.79           C  
ATOM   1733  O   THR B 215      20.368 -20.204  -9.446  1.00 91.79           O  
ATOM   1734  CG2 THR B 215      19.182 -15.857  -9.244  1.00 91.79           C  
ATOM   1735  OG1 THR B 215      18.635 -17.181 -11.181  1.00 91.79           O  
ATOM   1736  N   ASP B 216      20.529 -19.625 -11.573  1.00 92.12           N  
ATOM   1737  CA  ASP B 216      20.564 -21.012 -12.028  1.00 92.12           C  
ATOM   1738  C   ASP B 216      21.799 -21.734 -11.495  1.00 92.12           C  
ATOM   1739  CB  ASP B 216      20.536 -21.075 -13.557  1.00 92.12           C  
ATOM   1740  O   ASP B 216      21.706 -22.871 -11.027  1.00 92.12           O  
ATOM   1741  CG  ASP B 216      19.155 -20.818 -14.136  1.00 92.12           C  
ATOM   1742  OD1 ASP B 216      18.202 -20.589 -13.361  1.00 92.12           O  
ATOM   1743  OD2 ASP B 216      19.020 -20.848 -15.378  1.00 92.12           O  
ATOM   1744  N   GLU B 217      22.881 -21.044 -11.605  1.00 91.00           N  
ATOM   1745  CA  GLU B 217      24.138 -21.624 -11.143  1.00 91.00           C  
ATOM   1746  C   GLU B 217      24.100 -21.898  -9.642  1.00 91.00           C  
ATOM   1747  CB  GLU B 217      25.313 -20.703 -11.480  1.00 91.00           C  
ATOM   1748  O   GLU B 217      24.620 -22.915  -9.178  1.00 91.00           O  
ATOM   1749  CG  GLU B 217      26.047 -21.085 -12.757  1.00 91.00           C  
ATOM   1750  CD  GLU B 217      27.238 -20.188 -13.056  1.00 91.00           C  
ATOM   1751  OE1 GLU B 217      27.934 -20.421 -14.070  1.00 91.00           O  
ATOM   1752  OE2 GLU B 217      27.477 -19.245 -12.269  1.00 91.00           O  
ATOM   1753  N   LYS B 218      23.492 -21.053  -8.970  1.00 90.90           N  
ATOM   1754  CA  LYS B 218      23.387 -21.231  -7.525  1.00 90.90           C  
ATOM   1755  C   LYS B 218      22.531 -22.447  -7.181  1.00 90.90           C  
ATOM   1756  CB  LYS B 218      22.803 -19.978  -6.871  1.00 90.90           C  
ATOM   1757  O   LYS B 218      22.851 -23.197  -6.257  1.00 90.90           O  
ATOM   1758  CG  LYS B 218      23.834 -18.901  -6.566  1.00 90.90           C  
ATOM   1759  CD  LYS B 218      23.204 -17.708  -5.858  1.00 90.90           C  
ATOM   1760  CE  LYS B 218      24.225 -16.608  -5.598  1.00 90.90           C  
ATOM   1761  NZ  LYS B 218      23.590 -15.391  -5.011  1.00 90.90           N  
ATOM   1762  N   VAL B 219      21.445 -22.613  -7.905  1.00 90.29           N  
ATOM   1763  CA  VAL B 219      20.558 -23.747  -7.667  1.00 90.29           C  
ATOM   1764  C   VAL B 219      21.278 -25.048  -8.013  1.00 90.29           C  
ATOM   1765  CB  VAL B 219      19.252 -23.627  -8.484  1.00 90.29           C  
ATOM   1766  O   VAL B 219      21.163 -26.040  -7.289  1.00 90.29           O  
ATOM   1767  CG1 VAL B 219      18.455 -24.928  -8.422  1.00 90.29           C  
ATOM   1768  CG2 VAL B 219      18.411 -22.457  -7.977  1.00 90.29           C  
ATOM   1769  N   PHE B 220      22.087 -25.081  -9.085  1.00 89.55           N  
ATOM   1770  CA  PHE B 220      22.792 -26.283  -9.517  1.00 89.55           C  
ATOM   1771  C   PHE B 220      23.966 -26.583  -8.594  1.00 89.55           C  
ATOM   1772  CB  PHE B 220      23.284 -26.129 -10.960  1.00 89.55           C  
ATOM   1773  O   PHE B 220      24.236 -27.745  -8.282  1.00 89.55           O  
ATOM   1774  CG  PHE B 220      22.197 -26.275 -11.990  1.00 89.55           C  
ATOM   1775  CD1 PHE B 220      21.248 -27.284 -11.882  1.00 89.55           C  
ATOM   1776  CD2 PHE B 220      22.125 -25.402 -13.068  1.00 89.55           C  
ATOM   1777  CE1 PHE B 220      20.241 -27.422 -12.835  1.00 89.55           C  
ATOM   1778  CE2 PHE B 220      21.121 -25.533 -14.024  1.00 89.55           C  
ATOM   1779  CZ  PHE B 220      20.181 -26.544 -13.906  1.00 89.55           C  
ATOM   1780  N   ARG B 221      24.614 -25.555  -8.159  1.00 86.78           N  
ATOM   1781  CA  ARG B 221      25.797 -25.735  -7.323  1.00 86.78           C  
ATOM   1782  C   ARG B 221      25.413 -26.197  -5.922  1.00 86.78           C  
ATOM   1783  CB  ARG B 221      26.602 -24.436  -7.244  1.00 86.78           C  
ATOM   1784  O   ARG B 221      26.014 -27.129  -5.383  1.00 86.78           O  
ATOM   1785  CG  ARG B 221      27.802 -24.398  -8.177  1.00 86.78           C  
ATOM   1786  CD  ARG B 221      28.644 -23.148  -7.962  1.00 86.78           C  
ATOM   1787  NE  ARG B 221      29.596 -22.945  -9.050  1.00 86.78           N  
ATOM   1788  NH1 ARG B 221      30.368 -20.912  -8.272  1.00 86.78           N  
ATOM   1789  NH2 ARG B 221      31.221 -21.804 -10.204  1.00 86.78           N  
ATOM   1790  CZ  ARG B 221      30.393 -21.887  -9.173  1.00 86.78           C  
ATOM   1791  N   HIS B 222      24.425 -25.597  -5.368  1.00 86.65           N  
ATOM   1792  CA  HIS B 222      24.087 -25.860  -3.973  1.00 86.65           C  
ATOM   1793  C   HIS B 222      22.923 -26.839  -3.863  1.00 86.65           C  
ATOM   1794  CB  HIS B 222      23.748 -24.556  -3.249  1.00 86.65           C  
ATOM   1795  O   HIS B 222      22.659 -27.377  -2.786  1.00 86.65           O  
ATOM   1796  CG  HIS B 222      24.877 -23.576  -3.217  1.00 86.65           C  
ATOM   1797  CD2 HIS B 222      25.920 -23.449  -2.364  1.00 86.65           C  
ATOM   1798  ND1 HIS B 222      25.013 -22.568  -4.146  1.00 86.65           N  
ATOM   1799  CE1 HIS B 222      26.096 -21.862  -3.866  1.00 86.65           C  
ATOM   1800  NE2 HIS B 222      26.665 -22.376  -2.788  1.00 86.65           N  
ATOM   1801  N   ASN B 223      22.238 -27.082  -4.845  1.00 84.01           N  
ATOM   1802  CA  ASN B 223      21.116 -28.012  -4.913  1.00 84.01           C  
ATOM   1803  C   ASN B 223      20.017 -27.639  -3.924  1.00 84.01           C  
ATOM   1804  CB  ASN B 223      21.592 -29.445  -4.663  1.00 84.01           C  
ATOM   1805  O   ASN B 223      19.506 -28.498  -3.203  1.00 84.01           O  
ATOM   1806  CG  ASN B 223      21.295 -30.371  -5.826  1.00 84.01           C  
ATOM   1807  ND2 ASN B 223      21.604 -31.651  -5.659  1.00 84.01           N  
ATOM   1808  OD1 ASN B 223      20.792 -29.939  -6.866  1.00 84.01           O  
ATOM   1809  N   VAL B 224      19.875 -26.423  -3.759  1.00 83.44           N  
ATOM   1810  CA  VAL B 224      18.837 -25.908  -2.873  1.00 83.44           C  
ATOM   1811  C   VAL B 224      17.893 -24.998  -3.656  1.00 83.44           C  
ATOM   1812  CB  VAL B 224      19.442 -25.144  -1.674  1.00 83.44           C  
ATOM   1813  O   VAL B 224      18.249 -24.497  -4.725  1.00 83.44           O  
ATOM   1814  CG1 VAL B 224      18.484 -25.161  -0.484  1.00 83.44           C  
ATOM   1815  CG2 VAL B 224      20.792 -25.742  -1.286  1.00 83.44           C  
ATOM   1816  N   SER B 225      16.699 -24.918  -3.097  1.00 86.01           N  
ATOM   1817  CA  SER B 225      15.722 -24.029  -3.718  1.00 86.01           C  
ATOM   1818  C   SER B 225      16.057 -22.566  -3.448  1.00 86.01           C  
ATOM   1819  CB  SER B 225      14.314 -24.340  -3.210  1.00 86.01           C  
ATOM   1820  O   SER B 225      16.660 -22.240  -2.423  1.00 86.01           O  
ATOM   1821  OG  SER B 225      14.208 -24.069  -1.822  1.00 86.01           O  
ATOM   1822  N   LEU B 226      15.849 -21.724  -4.402  1.00 87.62           N  
ATOM   1823  CA  LEU B 226      16.143 -20.298  -4.309  1.00 87.62           C  
ATOM   1824  C   LEU B 226      14.929 -19.466  -4.706  1.00 87.62           C  
ATOM   1825  CB  LEU B 226      17.336 -19.938  -5.197  1.00 87.62           C  
ATOM   1826  O   LEU B 226      14.241 -19.787  -5.678  1.00 87.62           O  
ATOM   1827  CG  LEU B 226      18.150 -18.713  -4.776  1.00 87.62           C  
ATOM   1828  CD1 LEU B 226      19.516 -19.139  -4.250  1.00 87.62           C  
ATOM   1829  CD2 LEU B 226      18.299 -17.742  -5.943  1.00 87.62           C  
ATOM   1830  N   THR B 227      14.634 -18.478  -3.808  1.00 88.29           N  
ATOM   1831  CA  THR B 227      13.558 -17.543  -4.117  1.00 88.29           C  
ATOM   1832  C   THR B 227      14.093 -16.118  -4.220  1.00 88.29           C  
ATOM   1833  CB  THR B 227      12.445 -17.601  -3.055  1.00 88.29           C  
ATOM   1834  O   THR B 227      14.847 -15.668  -3.354  1.00 88.29           O  
ATOM   1835  CG2 THR B 227      11.226 -16.796  -3.492  1.00 88.29           C  
ATOM   1836  OG1 THR B 227      12.056 -18.965  -2.853  1.00 88.29           O  
ATOM   1837  N   TYR B 228      13.779 -15.441  -5.278  1.00 86.44           N  
ATOM   1838  CA  TYR B 228      14.231 -14.066  -5.460  1.00 86.44           C  
ATOM   1839  C   TYR B 228      13.233 -13.270  -6.294  1.00 86.44           C  
ATOM   1840  CB  TYR B 228      15.609 -14.037  -6.128  1.00 86.44           C  
ATOM   1841  O   TYR B 228      12.343 -13.845  -6.924  1.00 86.44           O  
ATOM   1842  CG  TYR B 228      15.619 -14.609  -7.525  1.00 86.44           C  
ATOM   1843  CD1 TYR B 228      15.642 -15.986  -7.735  1.00 86.44           C  
ATOM   1844  CD2 TYR B 228      15.607 -13.774  -8.637  1.00 86.44           C  
ATOM   1845  CE1 TYR B 228      15.653 -16.517  -9.020  1.00 86.44           C  
ATOM   1846  CE2 TYR B 228      15.618 -14.295  -9.927  1.00 86.44           C  
ATOM   1847  OH  TYR B 228      15.652 -16.186 -11.383  1.00 86.44           O  
ATOM   1848  CZ  TYR B 228      15.640 -15.665 -10.108  1.00 86.44           C  
ATOM   1849  N   GLU B 229      13.329 -11.955  -6.226  1.00 87.70           N  
ATOM   1850  CA  GLU B 229      12.481 -11.068  -7.016  1.00 87.70           C  
ATOM   1851  C   GLU B 229      13.243 -10.491  -8.206  1.00 87.70           C  
ATOM   1852  CB  GLU B 229      11.928  -9.936  -6.146  1.00 87.70           C  
ATOM   1853  O   GLU B 229      14.432 -10.185  -8.098  1.00 87.70           O  
ATOM   1854  CG  GLU B 229      11.081 -10.417  -4.977  1.00 87.70           C  
ATOM   1855  CD  GLU B 229      10.595  -9.286  -4.084  1.00 87.70           C  
ATOM   1856  OE1 GLU B 229       9.925  -9.564  -3.063  1.00 87.70           O  
ATOM   1857  OE2 GLU B 229      10.884  -8.113  -4.409  1.00 87.70           O  
ATOM   1858  N   GLN B 230      12.508 -10.419  -9.312  1.00 88.07           N  
ATOM   1859  CA  GLN B 230      13.162  -9.893 -10.505  1.00 88.07           C  
ATOM   1860  C   GLN B 230      12.157  -9.210 -11.429  1.00 88.07           C  
ATOM   1861  CB  GLN B 230      13.890 -11.010 -11.255  1.00 88.07           C  
ATOM   1862  O   GLN B 230      11.030  -9.684 -11.587  1.00 88.07           O  
ATOM   1863  CG  GLN B 230      14.584 -10.545 -12.528  1.00 88.07           C  
ATOM   1864  CD  GLN B 230      15.658 -11.509 -12.997  1.00 88.07           C  
ATOM   1865  NE2 GLN B 230      16.450 -11.084 -13.976  1.00 88.07           N  
ATOM   1866  OE1 GLN B 230      15.775 -12.626 -12.483  1.00 88.07           O  
ATOM   1867  N   TRP B 231      12.623  -8.120 -12.073  1.00 83.75           N  
ATOM   1868  CA  TRP B 231      11.815  -7.429 -13.072  1.00 83.75           C  
ATOM   1869  C   TRP B 231      12.062  -8.004 -14.463  1.00 83.75           C  
ATOM   1870  CB  TRP B 231      12.118  -5.928 -13.065  1.00 83.75           C  
ATOM   1871  O   TRP B 231      13.209  -8.238 -14.851  1.00 83.75           O  
ATOM   1872  CG  TRP B 231      11.582  -5.205 -11.866  1.00 83.75           C  
ATOM   1873  CD1 TRP B 231      12.222  -4.994 -10.677  1.00 83.75           C  
ATOM   1874  CD2 TRP B 231      10.291  -4.600 -11.740  1.00 83.75           C  
ATOM   1875  CE2 TRP B 231      10.217  -4.040 -10.446  1.00 83.75           C  
ATOM   1876  CE3 TRP B 231       9.189  -4.478 -12.597  1.00 83.75           C  
ATOM   1877  NE1 TRP B 231      11.406  -4.293  -9.818  1.00 83.75           N  
ATOM   1878  CH2 TRP B 231       8.018  -3.260 -10.847  1.00 83.75           C  
ATOM   1879  CZ2 TRP B 231       9.082  -3.366  -9.988  1.00 83.75           C  
ATOM   1880  CZ3 TRP B 231       8.061  -3.807 -12.140  1.00 83.75           C  
ATOM   1881  N   LEU B 232      11.031  -8.361 -15.112  1.00 88.86           N  
ATOM   1882  CA  LEU B 232      11.110  -8.868 -16.478  1.00 88.86           C  
ATOM   1883  C   LEU B 232      10.260  -8.024 -17.421  1.00 88.86           C  
ATOM   1884  CB  LEU B 232      10.657 -10.329 -16.534  1.00 88.86           C  
ATOM   1885  O   LEU B 232       9.320  -7.354 -16.986  1.00 88.86           O  
ATOM   1886  CG  LEU B 232      11.490 -11.328 -15.728  1.00 88.86           C  
ATOM   1887  CD1 LEU B 232      10.789 -12.682 -15.677  1.00 88.86           C  
ATOM   1888  CD2 LEU B 232      12.886 -11.465 -16.324  1.00 88.86           C  
ATOM   1889  N   ASP B 233      10.635  -8.125 -18.680  1.00 82.65           N  
ATOM   1890  CA  ASP B 233       9.979  -7.280 -19.673  1.00 82.65           C  
ATOM   1891  C   ASP B 233       9.102  -8.110 -20.608  1.00 82.65           C  
ATOM   1892  CB  ASP B 233      11.015  -6.496 -20.481  1.00 82.65           C  
ATOM   1893  O   ASP B 233       9.533  -9.151 -21.109  1.00 82.65           O  
ATOM   1894  CG  ASP B 233      11.973  -5.705 -19.608  1.00 82.65           C  
ATOM   1895  OD1 ASP B 233      11.525  -5.078 -18.624  1.00 82.65           O  
ATOM   1896  OD2 ASP B 233      13.187  -5.706 -19.908  1.00 82.65           O  
ATOM   1897  N   TYR B 234       7.863  -7.590 -20.770  1.00 82.61           N  
ATOM   1898  CA  TYR B 234       7.016  -8.151 -21.816  1.00 82.61           C  
ATOM   1899  C   TYR B 234       7.397  -7.595 -23.183  1.00 82.61           C  
ATOM   1900  CB  TYR B 234       5.540  -7.860 -21.527  1.00 82.61           C  
ATOM   1901  O   TYR B 234       8.028  -6.539 -23.277  1.00 82.61           O  
ATOM   1902  CG  TYR B 234       4.947  -8.741 -20.454  1.00 82.61           C  
ATOM   1903  CD1 TYR B 234       4.357  -9.961 -20.775  1.00 82.61           C  
ATOM   1904  CD2 TYR B 234       4.975  -8.354 -19.119  1.00 82.61           C  
ATOM   1905  CE1 TYR B 234       3.807 -10.775 -19.790  1.00 82.61           C  
ATOM   1906  CE2 TYR B 234       4.428  -9.160 -18.125  1.00 82.61           C  
ATOM   1907  OH  TYR B 234       3.305 -11.169 -17.491  1.00 82.61           O  
ATOM   1908  CZ  TYR B 234       3.848 -10.367 -18.470  1.00 82.61           C  
ATOM   1909  N   PRO B 235       7.026  -8.317 -24.198  1.00 80.52           N  
ATOM   1910  CA  PRO B 235       7.369  -7.827 -25.535  1.00 80.52           C  
ATOM   1911  C   PRO B 235       6.693  -6.499 -25.867  1.00 80.52           C  
ATOM   1912  CB  PRO B 235       6.868  -8.941 -26.458  1.00 80.52           C  
ATOM   1913  O   PRO B 235       7.196  -5.737 -26.697  1.00 80.52           O  
ATOM   1914  CG  PRO B 235       6.294  -9.970 -25.538  1.00 80.52           C  
ATOM   1915  CD  PRO B 235       6.461  -9.492 -24.124  1.00 80.52           C  
ATOM   1916  N   ASP B 236       5.601  -6.174 -25.178  1.00 67.28           N  
ATOM   1917  CA  ASP B 236       4.871  -4.934 -25.426  1.00 67.28           C  
ATOM   1918  C   ASP B 236       5.468  -3.776 -24.630  1.00 67.28           C  
ATOM   1919  CB  ASP B 236       3.391  -5.105 -25.077  1.00 67.28           C  
ATOM   1920  O   ASP B 236       4.991  -2.643 -24.721  1.00 67.28           O  
ATOM   1921  CG  ASP B 236       3.170  -5.632 -23.670  1.00 67.28           C  
ATOM   1922  OD1 ASP B 236       4.161  -5.913 -22.962  1.00 67.28           O  
ATOM   1923  OD2 ASP B 236       1.995  -5.772 -23.267  1.00 67.28           O  
ATOM   1924  N   GLY B 237       6.547  -4.036 -23.892  1.00 65.57           N  
ATOM   1925  CA  GLY B 237       7.210  -2.969 -23.159  1.00 65.57           C  
ATOM   1926  C   GLY B 237       6.809  -2.912 -21.697  1.00 65.57           C  
ATOM   1927  O   GLY B 237       7.402  -2.166 -20.915  1.00 65.57           O  
ATOM   1928  N   ARG B 238       5.827  -3.693 -21.342  1.00 70.53           N  
ATOM   1929  CA  ARG B 238       5.396  -3.734 -19.948  1.00 70.53           C  
ATOM   1930  C   ARG B 238       6.421  -4.456 -19.079  1.00 70.53           C  
ATOM   1931  CB  ARG B 238       4.032  -4.417 -19.827  1.00 70.53           C  
ATOM   1932  O   ARG B 238       6.987  -5.470 -19.491  1.00 70.53           O  
ATOM   1933  CG  ARG B 238       2.909  -3.480 -19.410  1.00 70.53           C  
ATOM   1934  CD  ARG B 238       1.581  -4.213 -19.285  1.00 70.53           C  
ATOM   1935  NE  ARG B 238       0.480  -3.433 -19.844  1.00 70.53           N  
ATOM   1936  NH1 ARG B 238      -1.162  -4.954 -19.271  1.00 70.53           N  
ATOM   1937  NH2 ARG B 238      -1.718  -3.016 -20.363  1.00 70.53           N  
ATOM   1938  CZ  ARG B 238      -0.797  -3.803 -19.825  1.00 70.53           C  
ATOM   1939  N   LYS B 239       6.595  -3.750 -17.925  1.00 78.46           N  
ATOM   1940  CA  LYS B 239       7.484  -4.392 -16.962  1.00 78.46           C  
ATOM   1941  C   LYS B 239       6.697  -4.984 -15.796  1.00 78.46           C  
ATOM   1942  CB  LYS B 239       8.522  -3.396 -16.441  1.00 78.46           C  
ATOM   1943  O   LYS B 239       5.713  -4.396 -15.343  1.00 78.46           O  
ATOM   1944  CG  LYS B 239       9.541  -2.962 -17.485  1.00 78.46           C  
ATOM   1945  CD  LYS B 239      10.704  -2.211 -16.851  1.00 78.46           C  
ATOM   1946  CE  LYS B 239      11.732  -1.788 -17.892  1.00 78.46           C  
ATOM   1947  NZ  LYS B 239      12.946  -1.189 -17.261  1.00 78.46           N  
ATOM   1948  N   ALA B 240       7.081  -6.162 -15.507  1.00 82.75           N  
ATOM   1949  CA  ALA B 240       6.428  -6.828 -14.383  1.00 82.75           C  
ATOM   1950  C   ALA B 240       7.457  -7.404 -13.414  1.00 82.75           C  
ATOM   1951  CB  ALA B 240       5.499  -7.931 -14.885  1.00 82.75           C  
ATOM   1952  O   ALA B 240       8.538  -7.829 -13.827  1.00 82.75           O  
ATOM   1953  N   CYS B 241       7.131  -7.314 -12.221  1.00 86.62           N  
ATOM   1954  CA  CYS B 241       7.996  -7.878 -11.191  1.00 86.62           C  
ATOM   1955  C   CYS B 241       7.523  -9.268 -10.782  1.00 86.62           C  
ATOM   1956  CB  CYS B 241       8.038  -6.964  -9.967  1.00 86.62           C  
ATOM   1957  O   CYS B 241       6.361  -9.450 -10.414  1.00 86.62           O  
ATOM   1958  SG  CYS B 241       9.300  -7.421  -8.759  1.00 86.62           S  
ATOM   1959  N   PHE B 242       8.492 -10.228 -10.812  1.00 90.01           N  
ATOM   1960  CA  PHE B 242       8.129 -11.604 -10.494  1.00 90.01           C  
ATOM   1961  C   PHE B 242       8.917 -12.107  -9.290  1.00 90.01           C  
ATOM   1962  CB  PHE B 242       8.371 -12.518 -11.699  1.00 90.01           C  
ATOM   1963  O   PHE B 242      10.102 -11.801  -9.145  1.00 90.01           O  
ATOM   1964  CG  PHE B 242       7.433 -12.267 -12.849  1.00 90.01           C  
ATOM   1965  CD1 PHE B 242       6.205 -12.914 -12.917  1.00 90.01           C  
ATOM   1966  CD2 PHE B 242       7.780 -11.384 -13.864  1.00 90.01           C  
ATOM   1967  CE1 PHE B 242       5.335 -12.684 -13.980  1.00 90.01           C  
ATOM   1968  CE2 PHE B 242       6.916 -11.149 -14.929  1.00 90.01           C  
ATOM   1969  CZ  PHE B 242       5.695 -11.801 -14.986  1.00 90.01           C  
ATOM   1970  N   GLU B 243       8.193 -12.680  -8.456  1.00 88.93           N  
ATOM   1971  CA  GLU B 243       8.861 -13.515  -7.461  1.00 88.93           C  
ATOM   1972  C   GLU B 243       9.134 -14.913  -8.007  1.00 88.93           C  
ATOM   1973  CB  GLU B 243       8.022 -13.604  -6.183  1.00 88.93           C  
ATOM   1974  O   GLU B 243       8.208 -15.709  -8.183  1.00 88.93           O  
ATOM   1975  CG  GLU B 243       8.688 -14.391  -5.064  1.00 88.93           C  
ATOM   1976  CD  GLU B 243       7.817 -14.527  -3.826  1.00 88.93           C  
ATOM   1977  OE1 GLU B 243       8.298 -14.226  -2.709  1.00 88.93           O  
ATOM   1978  OE2 GLU B 243       6.644 -14.939  -3.972  1.00 88.93           O  
ATOM   1979  N   ILE B 244      10.360 -15.282  -8.253  1.00 91.72           N  
ATOM   1980  CA  ILE B 244      10.728 -16.524  -8.923  1.00 91.72           C  
ATOM   1981  C   ILE B 244      11.306 -17.507  -7.907  1.00 91.72           C  
ATOM   1982  CB  ILE B 244      11.741 -16.273 -10.062  1.00 91.72           C  
ATOM   1983  O   ILE B 244      12.215 -17.162  -7.148  1.00 91.72           O  
ATOM   1984  CG1 ILE B 244      11.148 -15.317 -11.103  1.00 91.72           C  
ATOM   1985  CG2 ILE B 244      12.164 -17.595 -10.710  1.00 91.72           C  
ATOM   1986  CD1 ILE B 244      12.049 -15.074 -12.306  1.00 91.72           C  
ATOM   1987  N   ARG B 245      10.687 -18.603  -7.926  1.00 87.17           N  
ATOM   1988  CA  ARG B 245      11.195 -19.704  -7.115  1.00 87.17           C  
ATOM   1989  C   ARG B 245      11.754 -20.819  -7.992  1.00 87.17           C  
ATOM   1990  CB  ARG B 245      10.095 -20.255  -6.205  1.00 87.17           C  
ATOM   1991  O   ARG B 245      11.051 -21.346  -8.857  1.00 87.17           O  
ATOM   1992  CG  ARG B 245      10.584 -21.289  -5.204  1.00 87.17           C  
ATOM   1993  CD  ARG B 245       9.481 -21.706  -4.240  1.00 87.17           C  
ATOM   1994  NE  ARG B 245       9.979 -22.618  -3.214  1.00 87.17           N  
ATOM   1995  NH1 ARG B 245       7.938 -22.877  -2.162  1.00 87.17           N  
ATOM   1996  NH2 ARG B 245       9.789 -23.971  -1.368  1.00 87.17           N  
ATOM   1997  CZ  ARG B 245       9.234 -23.153  -2.250  1.00 87.17           C  
ATOM   1998  N   LYS B 246      12.981 -21.191  -7.815  1.00 91.18           N  
ATOM   1999  CA  LYS B 246      13.634 -22.257  -8.568  1.00 91.18           C  
ATOM   2000  C   LYS B 246      13.917 -23.465  -7.679  1.00 91.18           C  
ATOM   2001  CB  LYS B 246      14.934 -21.753  -9.196  1.00 91.18           C  
ATOM   2002  O   LYS B 246      14.385 -23.314  -6.549  1.00 91.18           O  
ATOM   2003  CG  LYS B 246      14.739 -20.640 -10.215  1.00 91.18           C  
ATOM   2004  CD  LYS B 246      16.067 -20.180 -10.803  1.00 91.18           C  
ATOM   2005  CE  LYS B 246      15.873 -19.064 -11.820  1.00 91.18           C  
ATOM   2006  NZ  LYS B 246      17.177 -18.565 -12.350  1.00 91.18           N  
ATOM   2007  N   VAL B 247      13.530 -24.611  -8.201  1.00 86.94           N  
ATOM   2008  CA  VAL B 247      13.733 -25.852  -7.461  1.00 86.94           C  
ATOM   2009  C   VAL B 247      14.438 -26.874  -8.350  1.00 86.94           C  
ATOM   2010  CB  VAL B 247      12.397 -26.429  -6.942  1.00 86.94           C  
ATOM   2011  O   VAL B 247      14.117 -27.003  -9.533  1.00 86.94           O  
ATOM   2012  CG1 VAL B 247      12.606 -27.172  -5.623  1.00 86.94           C  
ATOM   2013  CG2 VAL B 247      11.365 -25.315  -6.773  1.00 86.94           C  
ATOM   2014  N   PRO B 248      15.435 -27.542  -7.759  1.00 87.89           N  
ATOM   2015  CA  PRO B 248      16.051 -28.611  -8.548  1.00 87.89           C  
ATOM   2016  C   PRO B 248      15.108 -29.788  -8.786  1.00 87.89           C  
ATOM   2017  CB  PRO B 248      17.248 -29.035  -7.693  1.00 87.89           C  
ATOM   2018  O   PRO B 248      14.308 -30.130  -7.911  1.00 87.89           O  
ATOM   2019  CG  PRO B 248      16.986 -28.440  -6.347  1.00 87.89           C  
ATOM   2020  CD  PRO B 248      15.906 -27.406  -6.486  1.00 87.89           C  
ATOM   2021  N   TYR B 249      15.183 -30.373  -9.989  1.00 81.22           N  
ATOM   2022  CA  TYR B 249      14.330 -31.492 -10.373  1.00 81.22           C  
ATOM   2023  C   TYR B 249      15.130 -32.788 -10.445  1.00 81.22           C  
ATOM   2024  CB  TYR B 249      13.658 -31.218 -11.721  1.00 81.22           C  
ATOM   2025  O   TYR B 249      16.156 -32.854 -11.126  1.00 81.22           O  
ATOM   2026  CG  TYR B 249      13.021 -32.438 -12.341  1.00 81.22           C  
ATOM   2027  CD1 TYR B 249      13.552 -33.016 -13.493  1.00 81.22           C  
ATOM   2028  CD2 TYR B 249      11.888 -33.015 -11.778  1.00 81.22           C  
ATOM   2029  CE1 TYR B 249      12.967 -34.139 -14.069  1.00 81.22           C  
ATOM   2030  CE2 TYR B 249      11.295 -34.138 -12.346  1.00 81.22           C  
ATOM   2031  OH  TYR B 249      11.259 -35.804 -14.055  1.00 81.22           O  
ATOM   2032  CZ  TYR B 249      11.841 -34.692 -13.489  1.00 81.22           C  
ATOM   2033  N   TYR B 250      14.504 -33.738  -9.673  1.00 77.38           N  
ATOM   2034  CA  TYR B 250      15.137 -35.053  -9.664  1.00 77.38           C  
ATOM   2035  C   TYR B 250      14.227 -36.099 -10.297  1.00 77.38           C  
ATOM   2036  CB  TYR B 250      15.495 -35.468  -8.234  1.00 77.38           C  
ATOM   2037  O   TYR B 250      13.006 -36.053 -10.128  1.00 77.38           O  
ATOM   2038  CG  TYR B 250      16.478 -34.541  -7.561  1.00 77.38           C  
ATOM   2039  CD1 TYR B 250      17.851 -34.740  -7.687  1.00 77.38           C  
ATOM   2040  CD2 TYR B 250      16.036 -33.465  -6.799  1.00 77.38           C  
ATOM   2041  CE1 TYR B 250      18.761 -33.889  -7.067  1.00 77.38           C  
ATOM   2042  CE2 TYR B 250      16.937 -32.608  -6.175  1.00 77.38           C  
ATOM   2043  OH  TYR B 250      19.191 -31.982  -5.699  1.00 77.38           O  
ATOM   2044  CZ  TYR B 250      18.295 -32.827  -6.315  1.00 77.38           C  
ATOM   2045  N   ASP B 251      14.821 -36.898 -11.110  1.00 71.24           N  
ATOM   2046  CA  ASP B 251      14.054 -38.010 -11.663  1.00 71.24           C  
ATOM   2047  C   ASP B 251      13.819 -39.091 -10.611  1.00 71.24           C  
ATOM   2048  CB  ASP B 251      14.770 -38.604 -12.878  1.00 71.24           C  
ATOM   2049  O   ASP B 251      14.265 -38.961  -9.469  1.00 71.24           O  
ATOM   2050  CG  ASP B 251      16.011 -39.396 -12.506  1.00 71.24           C  
ATOM   2051  OD1 ASP B 251      16.279 -39.579 -11.298  1.00 71.24           O  
ATOM   2052  OD2 ASP B 251      16.729 -39.839 -13.428  1.00 71.24           O  
ATOM   2053  N   ARG B 252      12.982 -40.076 -10.953  1.00 63.66           N  
ATOM   2054  CA  ARG B 252      12.615 -41.165 -10.053  1.00 63.66           C  
ATOM   2055  C   ARG B 252      13.853 -41.894  -9.543  1.00 63.66           C  
ATOM   2056  CB  ARG B 252      11.678 -42.150 -10.755  1.00 63.66           C  
ATOM   2057  O   ARG B 252      13.868 -42.388  -8.413  1.00 63.66           O  
ATOM   2058  CG  ARG B 252      10.203 -41.823 -10.589  1.00 63.66           C  
ATOM   2059  CD  ARG B 252       9.314 -42.911 -11.176  1.00 63.66           C  
ATOM   2060  NE  ARG B 252       7.898 -42.606 -10.995  1.00 63.66           N  
ATOM   2061  NH1 ARG B 252       7.140 -44.536 -12.013  1.00 63.66           N  
ATOM   2062  NH2 ARG B 252       5.645 -43.010 -11.181  1.00 63.66           N  
ATOM   2063  CZ  ARG B 252       6.897 -43.385 -11.397  1.00 63.66           C  
ATOM   2064  N   VAL B 253      14.871 -41.909 -10.401  1.00 65.64           N  
ATOM   2065  CA  VAL B 253      16.075 -42.642 -10.026  1.00 65.64           C  
ATOM   2066  C   VAL B 253      16.994 -41.742  -9.202  1.00 65.64           C  
ATOM   2067  CB  VAL B 253      16.825 -43.176 -11.266  1.00 65.64           C  
ATOM   2068  O   VAL B 253      17.990 -42.206  -8.643  1.00 65.64           O  
ATOM   2069  CG1 VAL B 253      17.686 -44.384 -10.899  1.00 65.64           C  
ATOM   2070  CG2 VAL B 253      15.836 -43.538 -12.372  1.00 65.64           C  
ATOM   2071  N   GLY B 254      16.596 -40.478  -8.932  1.00 72.05           N  
ATOM   2072  CA  GLY B 254      17.352 -39.562  -8.093  1.00 72.05           C  
ATOM   2073  C   GLY B 254      18.355 -38.731  -8.870  1.00 72.05           C  
ATOM   2074  O   GLY B 254      19.243 -38.110  -8.281  1.00 72.05           O  
ATOM   2075  N   LYS B 255      18.341 -38.916 -10.167  1.00 78.78           N  
ATOM   2076  CA  LYS B 255      19.259 -38.114 -10.971  1.00 78.78           C  
ATOM   2077  C   LYS B 255      18.659 -36.748 -11.292  1.00 78.78           C  
ATOM   2078  CB  LYS B 255      19.619 -38.846 -12.265  1.00 78.78           C  
ATOM   2079  O   LYS B 255      17.480 -36.648 -11.640  1.00 78.78           O  
ATOM   2080  CG  LYS B 255      20.891 -38.339 -12.929  1.00 78.78           C  
ATOM   2081  CD  LYS B 255      21.210 -39.122 -14.196  1.00 78.78           C  
ATOM   2082  CE  LYS B 255      22.406 -38.534 -14.932  1.00 78.78           C  
ATOM   2083  NZ  LYS B 255      22.697 -39.273 -16.196  1.00 78.78           N  
ATOM   2084  N   ARG B 256      19.556 -35.791 -11.155  1.00 83.14           N  
ATOM   2085  CA  ARG B 256      19.087 -34.436 -11.429  1.00 83.14           C  
ATOM   2086  C   ARG B 256      18.968 -34.191 -12.929  1.00 83.14           C  
ATOM   2087  CB  ARG B 256      20.028 -33.404 -10.802  1.00 83.14           C  
ATOM   2088  O   ARG B 256      19.902 -34.468 -13.685  1.00 83.14           O  
ATOM   2089  CG  ARG B 256      19.486 -31.984 -10.823  1.00 83.14           C  
ATOM   2090  CD  ARG B 256      20.500 -30.985 -10.283  1.00 83.14           C  
ATOM   2091  NE  ARG B 256      21.643 -30.839 -11.180  1.00 83.14           N  
ATOM   2092  NH1 ARG B 256      22.845 -29.470  -9.760  1.00 83.14           N  
ATOM   2093  NH2 ARG B 256      23.712 -30.057 -11.799  1.00 83.14           N  
ATOM   2094  CZ  ARG B 256      22.731 -30.122 -10.911  1.00 83.14           C  
ATOM   2095  N   HIS B 257      17.914 -33.763 -13.463  1.00 79.43           N  
ATOM   2096  CA  HIS B 257      17.680 -33.515 -14.881  1.00 79.43           C  
ATOM   2097  C   HIS B 257      17.622 -32.020 -15.176  1.00 79.43           C  
ATOM   2098  CB  HIS B 257      16.385 -34.190 -15.337  1.00 79.43           C  
ATOM   2099  O   HIS B 257      17.697 -31.608 -16.337  1.00 79.43           O  
ATOM   2100  CG  HIS B 257      16.596 -35.532 -15.962  1.00 79.43           C  
ATOM   2101  CD2 HIS B 257      15.756 -36.582 -16.117  1.00 79.43           C  
ATOM   2102  ND1 HIS B 257      17.799 -35.914 -16.515  1.00 79.43           N  
ATOM   2103  CE1 HIS B 257      17.688 -37.145 -16.986  1.00 79.43           C  
ATOM   2104  NE2 HIS B 257      16.458 -37.573 -16.757  1.00 79.43           N  
ATOM   2105  N   GLY B 258      17.588 -31.272 -14.131  1.00 88.68           N  
ATOM   2106  CA  GLY B 258      17.501 -29.837 -14.352  1.00 88.68           C  
ATOM   2107  C   GLY B 258      16.844 -29.096 -13.203  1.00 88.68           C  
ATOM   2108  O   GLY B 258      17.017 -29.465 -12.039  1.00 88.68           O  
ATOM   2109  N   LEU B 259      16.318 -27.934 -13.542  1.00 89.51           N  
ATOM   2110  CA  LEU B 259      15.627 -27.155 -12.520  1.00 89.51           C  
ATOM   2111  C   LEU B 259      14.254 -26.709 -13.013  1.00 89.51           C  
ATOM   2112  CB  LEU B 259      16.461 -25.935 -12.122  1.00 89.51           C  
ATOM   2113  O   LEU B 259      14.008 -26.662 -14.220  1.00 89.51           O  
ATOM   2114  CG  LEU B 259      16.452 -24.759 -13.100  1.00 89.51           C  
ATOM   2115  CD1 LEU B 259      15.345 -23.774 -12.735  1.00 89.51           C  
ATOM   2116  CD2 LEU B 259      17.809 -24.064 -13.114  1.00 89.51           C  
ATOM   2117  N   MET B 260      13.409 -26.559 -12.077  1.00 88.00           N  
ATOM   2118  CA  MET B 260      12.065 -26.042 -12.319  1.00 88.00           C  
ATOM   2119  C   MET B 260      11.892 -24.663 -11.691  1.00 88.00           C  
ATOM   2120  CB  MET B 260      11.011 -27.004 -11.767  1.00 88.00           C  
ATOM   2121  O   MET B 260      12.425 -24.395 -10.613  1.00 88.00           O  
ATOM   2122  CG  MET B 260      10.474 -27.982 -12.799  1.00 88.00           C  
ATOM   2123  SD  MET B 260       9.316 -29.206 -12.072  1.00 88.00           S  
ATOM   2124  CE  MET B 260       9.179 -30.375 -13.452  1.00 88.00           C  
ATOM   2125  N   GLY B 261      11.254 -23.827 -12.426  1.00 90.04           N  
ATOM   2126  CA  GLY B 261      11.048 -22.479 -11.918  1.00 90.04           C  
ATOM   2127  C   GLY B 261       9.594 -22.048 -11.943  1.00 90.04           C  
ATOM   2128  O   GLY B 261       8.842 -22.431 -12.842  1.00 90.04           O  
ATOM   2129  N   PHE B 262       9.271 -21.276 -10.825  1.00 87.46           N  
ATOM   2130  CA  PHE B 262       7.958 -20.658 -10.691  1.00 87.46           C  
ATOM   2131  C   PHE B 262       8.084 -19.148 -10.527  1.00 87.46           C  
ATOM   2132  CB  PHE B 262       7.201 -21.253  -9.499  1.00 87.46           C  
ATOM   2133  O   PHE B 262       8.914 -18.670  -9.751  1.00 87.46           O  
ATOM   2134  CG  PHE B 262       6.884 -22.717  -9.651  1.00 87.46           C  
ATOM   2135  CD1 PHE B 262       5.717 -23.126 -10.284  1.00 87.46           C  
ATOM   2136  CD2 PHE B 262       7.753 -23.683  -9.162  1.00 87.46           C  
ATOM   2137  CE1 PHE B 262       5.420 -24.480 -10.427  1.00 87.46           C  
ATOM   2138  CE2 PHE B 262       7.464 -25.037  -9.300  1.00 87.46           C  
ATOM   2139  CZ  PHE B 262       6.296 -25.434  -9.932  1.00 87.46           C  
ATOM   2140  N   GLY B 263       7.389 -18.482 -11.331  1.00 88.63           N  
ATOM   2141  CA  GLY B 263       7.403 -17.034 -11.203  1.00 88.63           C  
ATOM   2142  C   GLY B 263       6.027 -16.444 -10.958  1.00 88.63           C  
ATOM   2143  O   GLY B 263       5.152 -16.513 -11.824  1.00 88.63           O  
ATOM   2144  N   ARG B 264       5.918 -15.759  -9.831  1.00 85.36           N  
ATOM   2145  CA  ARG B 264       4.665 -15.107  -9.464  1.00 85.36           C  
ATOM   2146  C   ARG B 264       4.724 -13.609  -9.746  1.00 85.36           C  
ATOM   2147  CB  ARG B 264       4.346 -15.349  -7.987  1.00 85.36           C  
ATOM   2148  O   ARG B 264       5.676 -12.934  -9.350  1.00 85.36           O  
ATOM   2149  CG  ARG B 264       2.991 -14.813  -7.554  1.00 85.36           C  
ATOM   2150  CD  ARG B 264       2.695 -15.139  -6.097  1.00 85.36           C  
ATOM   2151  NE  ARG B 264       1.328 -14.777  -5.730  1.00 85.36           N  
ATOM   2152  NH1 ARG B 264       1.417 -15.739  -3.632  1.00 85.36           N  
ATOM   2153  NH2 ARG B 264      -0.497 -14.693  -4.339  1.00 85.36           N  
ATOM   2154  CZ  ARG B 264       0.752 -15.071  -4.568  1.00 85.36           C  
ATOM   2155  N   ASP B 265       3.605 -13.155 -10.355  1.00 85.98           N  
ATOM   2156  CA  ASP B 265       3.541 -11.725 -10.641  1.00 85.98           C  
ATOM   2157  C   ASP B 265       3.159 -10.932  -9.394  1.00 85.98           C  
ATOM   2158  CB  ASP B 265       2.542 -11.448 -11.767  1.00 85.98           C  
ATOM   2159  O   ASP B 265       2.022 -11.011  -8.925  1.00 85.98           O  
ATOM   2160  CG  ASP B 265       2.593 -10.014 -12.265  1.00 85.98           C  
ATOM   2161  OD1 ASP B 265       3.111  -9.136 -11.543  1.00 85.98           O  
ATOM   2162  OD2 ASP B 265       2.107  -9.760 -13.388  1.00 85.98           O  
ATOM   2163  N   ILE B 266       4.113 -10.211  -8.913  1.00 82.45           N  
ATOM   2164  CA  ILE B 266       3.865  -9.443  -7.698  1.00 82.45           C  
ATOM   2165  C   ILE B 266       3.883  -7.950  -8.017  1.00 82.45           C  
ATOM   2166  CB  ILE B 266       4.904  -9.769  -6.602  1.00 82.45           C  
ATOM   2167  O   ILE B 266       4.161  -7.125  -7.144  1.00 82.45           O  
ATOM   2168  CG1 ILE B 266       6.323  -9.496  -7.113  1.00 82.45           C  
ATOM   2169  CG2 ILE B 266       4.760 -11.221  -6.135  1.00 82.45           C  
ATOM   2170  CD1 ILE B 266       7.389  -9.524  -6.026  1.00 82.45           C  
ATOM   2171  N   THR B 267       3.638  -7.586  -9.143  1.00 78.49           N  
ATOM   2172  CA  THR B 267       3.702  -6.193  -9.572  1.00 78.49           C  
ATOM   2173  C   THR B 267       2.729  -5.334  -8.768  1.00 78.49           C  
ATOM   2174  CB  THR B 267       3.392  -6.055 -11.074  1.00 78.49           C  
ATOM   2175  O   THR B 267       3.086  -4.248  -8.307  1.00 78.49           O  
ATOM   2176  CG2 THR B 267       3.736  -4.658 -11.581  1.00 78.49           C  
ATOM   2177  OG1 THR B 267       4.160  -7.019 -11.804  1.00 78.49           O  
ATOM   2178  N   GLU B 268       1.598  -5.799  -8.602  1.00 76.00           N  
ATOM   2179  CA  GLU B 268       0.586  -5.043  -7.870  1.00 76.00           C  
ATOM   2180  C   GLU B 268       0.989  -4.849  -6.411  1.00 76.00           C  
ATOM   2181  CB  GLU B 268      -0.773  -5.743  -7.952  1.00 76.00           C  
ATOM   2182  O   GLU B 268       0.801  -3.768  -5.848  1.00 76.00           O  
ATOM   2183  CG  GLU B 268      -1.587  -5.365  -9.181  1.00 76.00           C  
ATOM   2184  CD  GLU B 268      -3.023  -5.862  -9.125  1.00 76.00           C  
ATOM   2185  OE1 GLU B 268      -3.813  -5.538 -10.041  1.00 76.00           O  
ATOM   2186  OE2 GLU B 268      -3.361  -6.580  -8.158  1.00 76.00           O  
ATOM   2187  N   ARG B 269       1.469  -5.871  -5.910  1.00 76.47           N  
ATOM   2188  CA  ARG B 269       1.950  -5.769  -4.536  1.00 76.47           C  
ATOM   2189  C   ARG B 269       3.022  -4.692  -4.410  1.00 76.47           C  
ATOM   2190  CB  ARG B 269       2.500  -7.114  -4.057  1.00 76.47           C  
ATOM   2191  O   ARG B 269       2.983  -3.874  -3.488  1.00 76.47           O  
ATOM   2192  CG  ARG B 269       3.097  -7.073  -2.659  1.00 76.47           C  
ATOM   2193  CD  ARG B 269       3.845  -8.357  -2.327  1.00 76.47           C  
ATOM   2194  NE  ARG B 269       4.881  -8.133  -1.324  1.00 76.47           N  
ATOM   2195  NH1 ARG B 269       5.732 -10.278  -1.425  1.00 76.47           N  
ATOM   2196  NH2 ARG B 269       6.656  -8.740   0.001  1.00 76.47           N  
ATOM   2197  CZ  ARG B 269       5.754  -9.051  -0.918  1.00 76.47           C  
ATOM   2198  N   LYS B 270       3.932  -4.732  -5.278  1.00 74.77           N  
ATOM   2199  CA  LYS B 270       5.027  -3.767  -5.256  1.00 74.77           C  
ATOM   2200  C   LYS B 270       4.509  -2.343  -5.438  1.00 74.77           C  
ATOM   2201  CB  LYS B 270       6.053  -4.094  -6.341  1.00 74.77           C  
ATOM   2202  O   LYS B 270       5.039  -1.403  -4.843  1.00 74.77           O  
ATOM   2203  CG  LYS B 270       7.408  -4.530  -5.802  1.00 74.77           C  
ATOM   2204  CD  LYS B 270       7.830  -3.686  -4.606  1.00 74.77           C  
ATOM   2205  CE  LYS B 270       9.217  -4.072  -4.110  1.00 74.77           C  
ATOM   2206  NZ  LYS B 270       9.608  -3.295  -2.896  1.00 74.77           N  
ATOM   2207  N   ARG B 271       3.560  -2.247  -6.217  1.00 72.03           N  
ATOM   2208  CA  ARG B 271       2.961  -0.938  -6.453  1.00 72.03           C  
ATOM   2209  C   ARG B 271       2.360  -0.372  -5.171  1.00 72.03           C  
ATOM   2210  CB  ARG B 271       1.888  -1.026  -7.541  1.00 72.03           C  
ATOM   2211  O   ARG B 271       2.597   0.788  -4.828  1.00 72.03           O  
ATOM   2212  CG  ARG B 271       1.500   0.320  -8.133  1.00 72.03           C  
ATOM   2213  CD  ARG B 271       0.416   0.178  -9.192  1.00 72.03           C  
ATOM   2214  NE  ARG B 271      -0.008   1.477  -9.707  1.00 72.03           N  
ATOM   2215  NH1 ARG B 271      -1.604   0.620 -11.140  1.00 72.03           N  
ATOM   2216  NH2 ARG B 271      -1.263   2.884 -11.019  1.00 72.03           N  
ATOM   2217  CZ  ARG B 271      -0.957   1.658 -10.621  1.00 72.03           C  
ATOM   2218  N   TYR B 272       1.648  -1.132  -4.479  1.00 73.51           N  
ATOM   2219  CA  TYR B 272       1.030  -0.685  -3.235  1.00 73.51           C  
ATOM   2220  C   TYR B 272       2.087  -0.386  -2.178  1.00 73.51           C  
ATOM   2221  CB  TYR B 272       0.052  -1.740  -2.711  1.00 73.51           C  
ATOM   2222  O   TYR B 272       1.958   0.576  -1.417  1.00 73.51           O  
ATOM   2223  CG  TYR B 272      -1.245  -1.801  -3.480  1.00 73.51           C  
ATOM   2224  CD1 TYR B 272      -2.147  -0.740  -3.449  1.00 73.51           C  
ATOM   2225  CD2 TYR B 272      -1.571  -2.920  -4.240  1.00 73.51           C  
ATOM   2226  CE1 TYR B 272      -3.344  -0.793  -4.155  1.00 73.51           C  
ATOM   2227  CE2 TYR B 272      -2.766  -2.983  -4.950  1.00 73.51           C  
ATOM   2228  OH  TYR B 272      -4.828  -1.974  -5.603  1.00 73.51           O  
ATOM   2229  CZ  TYR B 272      -3.644  -1.916  -4.902  1.00 73.51           C  
ATOM   2230  N   GLN B 273       3.023  -1.146  -2.196  1.00 73.28           N  
ATOM   2231  CA  GLN B 273       4.115  -0.922  -1.254  1.00 73.28           C  
ATOM   2232  C   GLN B 273       4.804   0.414  -1.518  1.00 73.28           C  
ATOM   2233  CB  GLN B 273       5.132  -2.062  -1.329  1.00 73.28           C  
ATOM   2234  O   GLN B 273       5.060   1.181  -0.588  1.00 73.28           O  
ATOM   2235  CG  GLN B 273       6.166  -2.038  -0.212  1.00 73.28           C  
ATOM   2236  CD  GLN B 273       7.154  -3.186  -0.302  1.00 73.28           C  
ATOM   2237  NE2 GLN B 273       8.076  -3.251   0.653  1.00 73.28           N  
ATOM   2238  OE1 GLN B 273       7.089  -4.008  -1.221  1.00 73.28           O  
ATOM   2239  N   ASP B 274       5.083   0.646  -2.695  1.00 66.72           N  
ATOM   2240  CA  ASP B 274       5.743   1.892  -3.071  1.00 66.72           C  
ATOM   2241  C   ASP B 274       4.845   3.096  -2.792  1.00 66.72           C  
ATOM   2242  CB  ASP B 274       6.142   1.864  -4.548  1.00 66.72           C  
ATOM   2243  O   ASP B 274       5.321   4.141  -2.344  1.00 66.72           O  
ATOM   2244  CG  ASP B 274       7.568   1.392  -4.768  1.00 66.72           C  
ATOM   2245  OD1 ASP B 274       8.305   1.194  -3.778  1.00 66.72           O  
ATOM   2246  OD2 ASP B 274       7.960   1.218  -5.943  1.00 66.72           O  
ATOM   2247  N   ALA B 275       3.628   2.879  -3.137  1.00 69.35           N  
ATOM   2248  CA  ALA B 275       2.678   3.961  -2.890  1.00 69.35           C  
ATOM   2249  C   ALA B 275       2.604   4.297  -1.404  1.00 69.35           C  
ATOM   2250  CB  ALA B 275       1.295   3.586  -3.417  1.00 69.35           C  
ATOM   2251  O   ALA B 275       2.519   5.469  -1.029  1.00 69.35           O  
ATOM   2252  N   LEU B 276       2.678   3.369  -0.600  1.00 72.08           N  
ATOM   2253  CA  LEU B 276       2.635   3.559   0.846  1.00 72.08           C  
ATOM   2254  C   LEU B 276       3.886   4.279   1.337  1.00 72.08           C  
ATOM   2255  CB  LEU B 276       2.494   2.211   1.559  1.00 72.08           C  
ATOM   2256  O   LEU B 276       3.802   5.169   2.187  1.00 72.08           O  
ATOM   2257  CG  LEU B 276       2.077   2.263   3.030  1.00 72.08           C  
ATOM   2258  CD1 LEU B 276       0.593   2.592   3.149  1.00 72.08           C  
ATOM   2259  CD2 LEU B 276       2.395   0.942   3.723  1.00 72.08           C  
ATOM   2260  N   GLU B 277       4.971   3.895   0.842  1.00 67.42           N  
ATOM   2261  CA  GLU B 277       6.225   4.534   1.230  1.00 67.42           C  
ATOM   2262  C   GLU B 277       6.258   5.996   0.794  1.00 67.42           C  
ATOM   2263  CB  GLU B 277       7.419   3.781   0.636  1.00 67.42           C  
ATOM   2264  O   GLU B 277       6.719   6.862   1.541  1.00 67.42           O  
ATOM   2265  CG  GLU B 277       7.997   2.718   1.559  1.00 67.42           C  
ATOM   2266  CD  GLU B 277       9.123   1.919   0.923  1.00 67.42           C  
ATOM   2267  OE1 GLU B 277       9.607   0.948   1.549  1.00 67.42           O  
ATOM   2268  OE2 GLU B 277       9.525   2.266  -0.210  1.00 67.42           O  
ATOM   2269  N   ARG B 278       5.826   6.207  -0.362  1.00 64.30           N  
ATOM   2270  CA  ARG B 278       5.767   7.578  -0.858  1.00 64.30           C  
ATOM   2271  C   ARG B 278       4.822   8.426  -0.014  1.00 64.30           C  
ATOM   2272  CB  ARG B 278       5.325   7.602  -2.323  1.00 64.30           C  
ATOM   2273  O   ARG B 278       5.138   9.569   0.323  1.00 64.30           O  
ATOM   2274  CG  ARG B 278       6.415   8.037  -3.289  1.00 64.30           C  
ATOM   2275  CD  ARG B 278       5.924   8.042  -4.730  1.00 64.30           C  
ATOM   2276  NE  ARG B 278       6.951   7.563  -5.651  1.00 64.30           N  
ATOM   2277  NH1 ARG B 278       5.541   7.423  -7.476  1.00 64.30           N  
ATOM   2278  NH2 ARG B 278       7.751   6.851  -7.682  1.00 64.30           N  
ATOM   2279  CZ  ARG B 278       6.745   7.280  -6.934  1.00 64.30           C  
ATOM   2280  N   ALA B 279       3.675   7.819   0.237  1.00 68.41           N  
ATOM   2281  CA  ALA B 279       2.702   8.540   1.054  1.00 68.41           C  
ATOM   2282  C   ALA B 279       3.285   8.894   2.419  1.00 68.41           C  
ATOM   2283  CB  ALA B 279       1.430   7.711   1.220  1.00 68.41           C  
ATOM   2284  O   ALA B 279       3.055   9.991   2.933  1.00 68.41           O  
ATOM   2285  N   SER B 280       4.015   8.051   2.963  1.00 66.64           N  
ATOM   2286  CA  SER B 280       4.647   8.274   4.260  1.00 66.64           C  
ATOM   2287  C   SER B 280       5.719   9.356   4.173  1.00 66.64           C  
ATOM   2288  CB  SER B 280       5.262   6.978   4.787  1.00 66.64           C  
ATOM   2289  O   SER B 280       5.808  10.220   5.048  1.00 66.64           O  
ATOM   2290  OG  SER B 280       5.882   7.190   6.044  1.00 66.64           O  
ATOM   2291  N   ARG B 281       6.448   9.356   3.168  1.00 63.66           N  
ATOM   2292  CA  ARG B 281       7.501  10.348   2.976  1.00 63.66           C  
ATOM   2293  C   ARG B 281       6.911  11.735   2.745  1.00 63.66           C  
ATOM   2294  CB  ARG B 281       8.399   9.958   1.800  1.00 63.66           C  
ATOM   2295  O   ARG B 281       7.398  12.722   3.299  1.00 63.66           O  
ATOM   2296  CG  ARG B 281       9.866   9.807   2.169  1.00 63.66           C  
ATOM   2297  CD  ARG B 281      10.718   9.449   0.959  1.00 63.66           C  
ATOM   2298  NE  ARG B 281      12.117   9.250   1.324  1.00 63.66           N  
ATOM   2299  NH1 ARG B 281      12.800   8.640  -0.797  1.00 63.66           N  
ATOM   2300  NH2 ARG B 281      14.315   8.720   0.922  1.00 63.66           N  
ATOM   2301  CZ  ARG B 281      13.074   8.870   0.482  1.00 63.66           C  
ATOM   2302  N   ASP B 282       5.951  11.735   1.920  1.00 65.94           N  
ATOM   2303  CA  ASP B 282       5.280  13.002   1.645  1.00 65.94           C  
ATOM   2304  C   ASP B 282       4.690  13.599   2.921  1.00 65.94           C  
ATOM   2305  CB  ASP B 282       4.182  12.811   0.597  1.00 65.94           C  
ATOM   2306  O   ASP B 282       4.771  14.809   3.141  1.00 65.94           O  
ATOM   2307  CG  ASP B 282       4.729  12.625  -0.808  1.00 65.94           C  
ATOM   2308  OD1 ASP B 282       5.946  12.814  -1.018  1.00 65.94           O  
ATOM   2309  OD2 ASP B 282       3.935  12.287  -1.712  1.00 65.94           O  
ATOM   2310  N   LYS B 283       4.074  12.743   3.663  1.00 68.26           N  
ATOM   2311  CA  LYS B 283       3.507  13.190   4.932  1.00 68.26           C  
ATOM   2312  C   LYS B 283       4.580  13.805   5.826  1.00 68.26           C  
ATOM   2313  CB  LYS B 283       2.824  12.028   5.655  1.00 68.26           C  
ATOM   2314  O   LYS B 283       4.371  14.869   6.414  1.00 68.26           O  
ATOM   2315  CG  LYS B 283       2.171  12.418   6.973  1.00 68.26           C  
ATOM   2316  CD  LYS B 283       1.643  11.198   7.717  1.00 68.26           C  
ATOM   2317  CE  LYS B 283       1.213  11.549   9.135  1.00 68.26           C  
ATOM   2318  NZ  LYS B 283       0.623  10.374   9.842  1.00 68.26           N  
ATOM   2319  N   THR B 284       5.713  13.216   5.847  1.00 65.11           N  
ATOM   2320  CA  THR B 284       6.803  13.691   6.693  1.00 65.11           C  
ATOM   2321  C   THR B 284       7.335  15.029   6.188  1.00 65.11           C  
ATOM   2322  CB  THR B 284       7.952  12.668   6.751  1.00 65.11           C  
ATOM   2323  O   THR B 284       7.565  15.949   6.977  1.00 65.11           O  
ATOM   2324  CG2 THR B 284       8.893  12.962   7.914  1.00 65.11           C  
ATOM   2325  OG1 THR B 284       7.405  11.353   6.914  1.00 65.11           O  
ATOM   2326  N   THR B 285       7.514  15.044   4.947  1.00 63.47           N  
ATOM   2327  CA  THR B 285       8.009  16.279   4.349  1.00 63.47           C  
ATOM   2328  C   THR B 285       7.002  17.411   4.533  1.00 63.47           C  
ATOM   2329  CB  THR B 285       8.308  16.093   2.850  1.00 63.47           C  
ATOM   2330  O   THR B 285       7.383  18.546   4.828  1.00 63.47           O  
ATOM   2331  CG2 THR B 285       9.373  17.076   2.376  1.00 63.47           C  
ATOM   2332  OG1 THR B 285       8.772  14.756   2.624  1.00 63.47           O  
ATOM   2333  N   PHE B 286       5.798  17.047   4.536  1.00 68.30           N  
ATOM   2334  CA  PHE B 286       4.703  17.999   4.681  1.00 68.30           C  
ATOM   2335  C   PHE B 286       4.672  18.577   6.091  1.00 68.30           C  
ATOM   2336  CB  PHE B 286       3.363  17.332   4.357  1.00 68.30           C  
ATOM   2337  O   PHE B 286       4.663  19.797   6.267  1.00 68.30           O  
ATOM   2338  CG  PHE B 286       2.168  18.204   4.637  1.00 68.30           C  
ATOM   2339  CD1 PHE B 286       1.389  17.996   5.768  1.00 68.30           C  
ATOM   2340  CD2 PHE B 286       1.825  19.232   3.769  1.00 68.30           C  
ATOM   2341  CE1 PHE B 286       0.282  18.801   6.031  1.00 68.30           C  
ATOM   2342  CE2 PHE B 286       0.721  20.040   4.024  1.00 68.30           C  
ATOM   2343  CZ  PHE B 286      -0.050  19.823   5.155  1.00 68.30           C  
ATOM   2344  N   ILE B 287       4.676  17.748   6.905  1.00 69.03           N  
ATOM   2345  CA  ILE B 287       4.556  18.160   8.299  1.00 69.03           C  
ATOM   2346  C   ILE B 287       5.781  18.975   8.704  1.00 69.03           C  
ATOM   2347  CB  ILE B 287       4.389  16.942   9.235  1.00 69.03           C  
ATOM   2348  O   ILE B 287       5.658  19.997   9.383  1.00 69.03           O  
ATOM   2349  CG1 ILE B 287       3.041  16.255   8.983  1.00 69.03           C  
ATOM   2350  CG2 ILE B 287       4.523  17.365  10.701  1.00 69.03           C  
ATOM   2351  CD1 ILE B 287       2.802  15.026   9.849  1.00 69.03           C  
ATOM   2352  N   SER B 288       6.927  18.555   8.249  1.00 64.22           N  
ATOM   2353  CA  SER B 288       8.155  19.271   8.584  1.00 64.22           C  
ATOM   2354  C   SER B 288       8.156  20.675   7.989  1.00 64.22           C  
ATOM   2355  CB  SER B 288       9.378  18.498   8.090  1.00 64.22           C  
ATOM   2356  O   SER B 288       8.515  21.641   8.665  1.00 64.22           O  
ATOM   2357  OG  SER B 288      10.526  19.328   8.076  1.00 64.22           O  
ATOM   2358  N   THR B 289       7.735  20.785   6.806  1.00 63.70           N  
ATOM   2359  CA  THR B 289       7.711  22.064   6.105  1.00 63.70           C  
ATOM   2360  C   THR B 289       6.683  23.003   6.728  1.00 63.70           C  
ATOM   2361  CB  THR B 289       7.397  21.874   4.609  1.00 63.70           C  
ATOM   2362  O   THR B 289       6.970  24.179   6.961  1.00 63.70           O  
ATOM   2363  CG2 THR B 289       7.617  23.169   3.833  1.00 63.70           C  
ATOM   2364  OG1 THR B 289       8.252  20.857   4.072  1.00 63.70           O  
ATOM   2365  N   ILE B 290       5.499  22.474   7.015  1.00 67.17           N  
ATOM   2366  CA  ILE B 290       4.420  23.269   7.592  1.00 67.17           C  
ATOM   2367  C   ILE B 290       4.826  23.761   8.979  1.00 67.17           C  
ATOM   2368  CB  ILE B 290       3.105  22.462   7.673  1.00 67.17           C  
ATOM   2369  O   ILE B 290       4.592  24.921   9.326  1.00 67.17           O  
ATOM   2370  CG1 ILE B 290       2.534  22.229   6.269  1.00 67.17           C  
ATOM   2371  CG2 ILE B 290       2.087  23.178   8.566  1.00 67.17           C  
ATOM   2372  CD1 ILE B 290       1.016  22.119   6.229  1.00 67.17           C  
ATOM   2373  N   SER B 291       5.439  22.914   9.714  1.00 65.64           N  
ATOM   2374  CA  SER B 291       5.856  23.262  11.068  1.00 65.64           C  
ATOM   2375  C   SER B 291       6.821  24.443  11.063  1.00 65.64           C  
ATOM   2376  CB  SER B 291       6.511  22.061  11.752  1.00 65.64           C  
ATOM   2377  O   SER B 291       6.686  25.365  11.870  1.00 65.64           O  
ATOM   2378  OG  SER B 291       6.395  22.159  13.161  1.00 65.64           O  
ATOM   2379  N   HIS B 292       7.690  24.407  10.189  1.00 61.34           N  
ATOM   2380  CA  HIS B 292       8.691  25.463  10.089  1.00 61.34           C  
ATOM   2381  C   HIS B 292       8.057  26.785   9.669  1.00 61.34           C  
ATOM   2382  CB  HIS B 292       9.788  25.069   9.098  1.00 61.34           C  
ATOM   2383  O   HIS B 292       8.373  27.836  10.232  1.00 61.34           O  
ATOM   2384  CG  HIS B 292      11.156  25.512   9.509  1.00 61.34           C  
ATOM   2385  CD2 HIS B 292      12.186  24.825  10.058  1.00 61.34           C  
ATOM   2386  ND1 HIS B 292      11.589  26.813   9.372  1.00 61.34           N  
ATOM   2387  CE1 HIS B 292      12.831  26.907   9.819  1.00 61.34           C  
ATOM   2388  NE2 HIS B 292      13.216  25.714  10.241  1.00 61.34           N  
ATOM   2389  N   GLU B 293       7.200  26.752   8.828  1.00 66.47           N  
ATOM   2390  CA  GLU B 293       6.587  27.953   8.270  1.00 66.47           C  
ATOM   2391  C   GLU B 293       5.611  28.584   9.258  1.00 66.47           C  
ATOM   2392  CB  GLU B 293       5.870  27.630   6.956  1.00 66.47           C  
ATOM   2393  O   GLU B 293       5.425  29.803   9.263  1.00 66.47           O  
ATOM   2394  CG  GLU B 293       6.776  27.678   5.734  1.00 66.47           C  
ATOM   2395  CD  GLU B 293       7.156  29.092   5.324  1.00 66.47           C  
ATOM   2396  OE1 GLU B 293       8.304  29.304   4.870  1.00 66.47           O  
ATOM   2397  OE2 GLU B 293       6.300  29.995   5.459  1.00 66.47           O  
ATOM   2398  N   LEU B 294       5.022  27.731  10.030  1.00 72.26           N  
ATOM   2399  CA  LEU B 294       4.045  28.234  10.990  1.00 72.26           C  
ATOM   2400  C   LEU B 294       4.738  28.803  12.224  1.00 72.26           C  
ATOM   2401  CB  LEU B 294       3.078  27.121  11.403  1.00 72.26           C  
ATOM   2402  O   LEU B 294       4.233  29.739  12.848  1.00 72.26           O  
ATOM   2403  CG  LEU B 294       2.075  26.667  10.341  1.00 72.26           C  
ATOM   2404  CD1 LEU B 294       1.304  25.445  10.828  1.00 72.26           C  
ATOM   2405  CD2 LEU B 294       1.120  27.802   9.987  1.00 72.26           C  
ATOM   2406  N   ARG B 295       5.895  28.309  12.460  1.00 65.48           N  
ATOM   2407  CA  ARG B 295       6.606  28.697  13.674  1.00 65.48           C  
ATOM   2408  C   ARG B 295       7.111  30.133  13.576  1.00 65.48           C  
ATOM   2409  CB  ARG B 295       7.775  27.747  13.940  1.00 65.48           C  
ATOM   2410  O   ARG B 295       7.096  30.870  14.564  1.00 65.48           O  
ATOM   2411  CG  ARG B 295       8.154  27.632  15.408  1.00 65.48           C  
ATOM   2412  CD  ARG B 295       9.234  26.582  15.631  1.00 65.48           C  
ATOM   2413  NE  ARG B 295       8.702  25.228  15.509  1.00 65.48           N  
ATOM   2414  NH1 ARG B 295      10.764  24.221  15.240  1.00 65.48           N  
ATOM   2415  NH2 ARG B 295       8.855  22.954  15.227  1.00 65.48           N  
ATOM   2416  CZ  ARG B 295       9.442  24.137  15.326  1.00 65.48           C  
ATOM   2417  N   THR B 296       7.499  30.590  12.420  1.00 65.39           N  
ATOM   2418  CA  THR B 296       8.126  31.896  12.249  1.00 65.39           C  
ATOM   2419  C   THR B 296       7.137  33.016  12.563  1.00 65.39           C  
ATOM   2420  CB  THR B 296       8.668  32.073  10.819  1.00 65.39           C  
ATOM   2421  O   THR B 296       7.402  33.862  13.419  1.00 65.39           O  
ATOM   2422  CG2 THR B 296       9.681  33.211  10.751  1.00 65.39           C  
ATOM   2423  OG1 THR B 296       9.303  30.858  10.401  1.00 65.39           O  
ATOM   2424  N   PRO B 297       5.982  33.034  11.888  1.00 74.06           N  
ATOM   2425  CA  PRO B 297       5.028  34.092  12.229  1.00 74.06           C  
ATOM   2426  C   PRO B 297       4.495  33.969  13.655  1.00 74.06           C  
ATOM   2427  CB  PRO B 297       3.904  33.897  11.208  1.00 74.06           C  
ATOM   2428  O   PRO B 297       4.252  34.982  14.317  1.00 74.06           O  
ATOM   2429  CG  PRO B 297       4.211  32.592  10.548  1.00 74.06           C  
ATOM   2430  CD  PRO B 297       5.621  32.204  10.890  1.00 74.06           C  
ATOM   2431  N   LEU B 298       4.382  32.839  14.103  1.00 78.01           N  
ATOM   2432  CA  LEU B 298       3.856  32.630  15.447  1.00 78.01           C  
ATOM   2433  C   LEU B 298       4.818  33.174  16.498  1.00 78.01           C  
ATOM   2434  CB  LEU B 298       3.598  31.142  15.697  1.00 78.01           C  
ATOM   2435  O   LEU B 298       4.394  33.815  17.462  1.00 78.01           O  
ATOM   2436  CG  LEU B 298       2.695  30.800  16.884  1.00 78.01           C  
ATOM   2437  CD1 LEU B 298       1.228  30.935  16.489  1.00 78.01           C  
ATOM   2438  CD2 LEU B 298       2.990  29.393  17.393  1.00 78.01           C  
ATOM   2439  N   ASN B 299       6.108  32.946  16.283  1.00 67.91           N  
ATOM   2440  CA  ASN B 299       7.118  33.469  17.196  1.00 67.91           C  
ATOM   2441  C   ASN B 299       7.130  34.995  17.204  1.00 67.91           C  
ATOM   2442  CB  ASN B 299       8.503  32.929  16.831  1.00 67.91           C  
ATOM   2443  O   ASN B 299       7.385  35.612  18.240  1.00 67.91           O  
ATOM   2444  CG  ASN B 299       8.702  31.491  17.265  1.00 67.91           C  
ATOM   2445  ND2 ASN B 299       9.746  30.854  16.748  1.00 67.91           N  
ATOM   2446  OD1 ASN B 299       7.924  30.956  18.059  1.00 67.91           O  
ATOM   2447  N   GLY B 300       6.850  35.476  16.060  1.00 71.36           N  
ATOM   2448  CA  GLY B 300       6.730  36.923  15.981  1.00 71.36           C  
ATOM   2449  C   GLY B 300       5.567  37.471  16.787  1.00 71.36           C  
ATOM   2450  O   GLY B 300       5.712  38.468  17.497  1.00 71.36           O  
ATOM   2451  N   ILE B 301       4.424  36.771  16.706  1.00 79.78           N  
ATOM   2452  CA  ILE B 301       3.230  37.205  17.424  1.00 79.78           C  
ATOM   2453  C   ILE B 301       3.459  37.079  18.928  1.00 79.78           C  
ATOM   2454  CB  ILE B 301       1.988  36.390  17.000  1.00 79.78           C  
ATOM   2455  O   ILE B 301       3.164  38.005  19.687  1.00 79.78           O  
ATOM   2456  CG1 ILE B 301       1.678  36.620  15.516  1.00 79.78           C  
ATOM   2457  CG2 ILE B 301       0.783  36.749  17.874  1.00 79.78           C  
ATOM   2458  CD1 ILE B 301       0.596  35.706  14.961  1.00 79.78           C  
ATOM   2459  N   VAL B 302       4.023  36.008  19.318  1.00 76.84           N  
ATOM   2460  CA  VAL B 302       4.262  35.754  20.735  1.00 76.84           C  
ATOM   2461  C   VAL B 302       5.260  36.772  21.282  1.00 76.84           C  
ATOM   2462  CB  VAL B 302       4.780  34.318  20.974  1.00 76.84           C  
ATOM   2463  O   VAL B 302       5.035  37.363  22.341  1.00 76.84           O  
ATOM   2464  CG1 VAL B 302       5.217  34.136  22.426  1.00 76.84           C  
ATOM   2465  CG2 VAL B 302       3.707  33.295  20.604  1.00 76.84           C  
ATOM   2466  N   GLY B 303       6.313  37.012  20.595  1.00 71.51           N  
ATOM   2467  CA  GLY B 303       7.336  37.952  21.024  1.00 71.51           C  
ATOM   2468  C   GLY B 303       6.838  39.383  21.100  1.00 71.51           C  
ATOM   2469  O   GLY B 303       7.073  40.076  22.092  1.00 71.51           O  
ATOM   2470  N   LEU B 304       6.134  39.787  20.088  1.00 76.25           N  
ATOM   2471  CA  LEU B 304       5.661  41.165  20.017  1.00 76.25           C  
ATOM   2472  C   LEU B 304       4.546  41.410  21.028  1.00 76.25           C  
ATOM   2473  CB  LEU B 304       5.165  41.490  18.605  1.00 76.25           C  
ATOM   2474  O   LEU B 304       4.438  42.504  21.587  1.00 76.25           O  
ATOM   2475  CG  LEU B 304       6.242  41.798  17.563  1.00 76.25           C  
ATOM   2476  CD1 LEU B 304       5.678  41.637  16.155  1.00 76.25           C  
ATOM   2477  CD2 LEU B 304       6.795  43.204  17.766  1.00 76.25           C  
ATOM   2478  N   SER B 305       3.672  40.428  21.189  1.00 82.66           N  
ATOM   2479  CA  SER B 305       2.620  40.579  22.189  1.00 82.66           C  
ATOM   2480  C   SER B 305       3.205  40.731  23.589  1.00 82.66           C  
ATOM   2481  CB  SER B 305       1.669  39.383  22.152  1.00 82.66           C  
ATOM   2482  O   SER B 305       2.703  41.516  24.396  1.00 82.66           O  
ATOM   2483  OG  SER B 305       2.361  38.181  22.442  1.00 82.66           O  
ATOM   2484  N   ARG B 306       4.271  40.090  23.870  1.00 73.80           N  
ATOM   2485  CA  ARG B 306       4.941  40.199  25.162  1.00 73.80           C  
ATOM   2486  C   ARG B 306       5.558  41.581  25.344  1.00 73.80           C  
ATOM   2487  CB  ARG B 306       6.018  39.121  25.302  1.00 73.80           C  
ATOM   2488  O   ARG B 306       5.460  42.174  26.420  1.00 73.80           O  
ATOM   2489  CG  ARG B 306       6.407  38.822  26.741  1.00 73.80           C  
ATOM   2490  CD  ARG B 306       6.651  37.336  26.962  1.00 73.80           C  
ATOM   2491  NE  ARG B 306       7.283  37.079  28.253  1.00 73.80           N  
ATOM   2492  NH1 ARG B 306       7.340  34.783  28.001  1.00 73.80           N  
ATOM   2493  NH2 ARG B 306       8.170  35.753  29.905  1.00 73.80           N  
ATOM   2494  CZ  ARG B 306       7.596  35.872  28.717  1.00 73.80           C  
ATOM   2495  N   ILE B 307       6.176  42.109  24.284  1.00 71.78           N  
ATOM   2496  CA  ILE B 307       6.800  43.427  24.317  1.00 71.78           C  
ATOM   2497  C   ILE B 307       5.734  44.497  24.544  1.00 71.78           C  
ATOM   2498  CB  ILE B 307       7.580  43.716  23.016  1.00 71.78           C  
ATOM   2499  O   ILE B 307       5.937  45.428  25.327  1.00 71.78           O  
ATOM   2500  CG1 ILE B 307       8.781  42.770  22.892  1.00 71.78           C  
ATOM   2501  CG2 ILE B 307       8.029  45.179  22.968  1.00 71.78           C  
ATOM   2502  CD1 ILE B 307       9.528  42.889  21.571  1.00 71.78           C  
ATOM   2503  N   LEU B 308       4.633  44.278  23.918  1.00 83.49           N  
ATOM   2504  CA  LEU B 308       3.553  45.253  24.024  1.00 83.49           C  
ATOM   2505  C   LEU B 308       2.952  45.249  25.426  1.00 83.49           C  
ATOM   2506  CB  LEU B 308       2.464  44.962  22.989  1.00 83.49           C  
ATOM   2507  O   LEU B 308       2.524  46.291  25.926  1.00 83.49           O  
ATOM   2508  CG  LEU B 308       2.635  45.623  21.620  1.00 83.49           C  
ATOM   2509  CD1 LEU B 308       1.839  44.866  20.563  1.00 83.49           C  
ATOM   2510  CD2 LEU B 308       2.207  47.085  21.675  1.00 83.49           C  
ATOM   2511  N   LEU B 309       2.960  44.123  26.059  1.00 82.25           N  
ATOM   2512  CA  LEU B 309       2.388  43.996  27.395  1.00 82.25           C  
ATOM   2513  C   LEU B 309       3.243  44.727  28.424  1.00 82.25           C  
ATOM   2514  CB  LEU B 309       2.251  42.522  27.782  1.00 82.25           C  
ATOM   2515  O   LEU B 309       2.752  45.106  29.490  1.00 82.25           O  
ATOM   2516  CG  LEU B 309       0.910  41.859  27.466  1.00 82.25           C  
ATOM   2517  CD1 LEU B 309       1.082  40.349  27.336  1.00 82.25           C  
ATOM   2518  CD2 LEU B 309      -0.120  42.195  28.540  1.00 82.25           C  
ATOM   2519  N   ASP B 310       4.477  45.037  28.045  1.00 74.21           N  
ATOM   2520  CA  ASP B 310       5.393  45.735  28.942  1.00 74.21           C  
ATOM   2521  C   ASP B 310       5.286  47.248  28.767  1.00 74.21           C  
ATOM   2522  CB  ASP B 310       6.833  45.278  28.700  1.00 74.21           C  
ATOM   2523  O   ASP B 310       5.899  48.010  29.517  1.00 74.21           O  
ATOM   2524  CG  ASP B 310       7.120  43.898  29.266  1.00 74.21           C  
ATOM   2525  OD1 ASP B 310       6.364  43.430  30.145  1.00 74.21           O  
ATOM   2526  OD2 ASP B 310       8.112  43.274  28.831  1.00 74.21           O  
ATOM   2527  N   THR B 311       4.436  47.676  27.836  1.00 81.39           N  
ATOM   2528  CA  THR B 311       4.246  49.104  27.605  1.00 81.39           C  
ATOM   2529  C   THR B 311       3.037  49.620  28.380  1.00 81.39           C  
ATOM   2530  CB  THR B 311       4.067  49.409  26.107  1.00 81.39           C  
ATOM   2531  O   THR B 311       2.335  48.845  29.034  1.00 81.39           O  
ATOM   2532  CG2 THR B 311       5.326  49.060  25.320  1.00 81.39           C  
ATOM   2533  OG1 THR B 311       2.970  48.641  25.596  1.00 81.39           O  
ATOM   2534  N   GLU B 312       2.852  50.926  28.347  1.00 83.00           N  
ATOM   2535  CA  GLU B 312       1.700  51.518  29.021  1.00 83.00           C  
ATOM   2536  C   GLU B 312       0.422  51.311  28.214  1.00 83.00           C  
ATOM   2537  CB  GLU B 312       1.930  53.011  29.270  1.00 83.00           C  
ATOM   2538  O   GLU B 312       0.326  51.756  27.068  1.00 83.00           O  
ATOM   2539  CG  GLU B 312       2.653  53.313  30.575  1.00 83.00           C  
ATOM   2540  CD  GLU B 312       2.600  54.782  30.963  1.00 83.00           C  
ATOM   2541  OE1 GLU B 312       3.129  55.144  32.038  1.00 83.00           O  
ATOM   2542  OE2 GLU B 312       2.024  55.576  30.187  1.00 83.00           O  
ATOM   2543  N   LEU B 313      -0.436  50.573  28.843  1.00 87.02           N  
ATOM   2544  CA  LEU B 313      -1.681  50.231  28.165  1.00 87.02           C  
ATOM   2545  C   LEU B 313      -2.884  50.533  29.053  1.00 87.02           C  
ATOM   2546  CB  LEU B 313      -1.686  48.753  27.766  1.00 87.02           C  
ATOM   2547  O   LEU B 313      -2.762  50.572  30.279  1.00 87.02           O  
ATOM   2548  CG  LEU B 313      -0.620  48.319  26.759  1.00 87.02           C  
ATOM   2549  CD1 LEU B 313      -0.221  46.867  27.001  1.00 87.02           C  
ATOM   2550  CD2 LEU B 313      -1.123  48.510  25.332  1.00 87.02           C  
ATOM   2551  N   THR B 314      -3.962  50.903  28.374  1.00 84.29           N  
ATOM   2552  CA  THR B 314      -5.220  50.984  29.109  1.00 84.29           C  
ATOM   2553  C   THR B 314      -5.673  49.599  29.561  1.00 84.29           C  
ATOM   2554  CB  THR B 314      -6.324  51.635  28.255  1.00 84.29           C  
ATOM   2555  O   THR B 314      -5.156  48.585  29.086  1.00 84.29           O  
ATOM   2556  CG2 THR B 314      -5.905  53.023  27.779  1.00 84.29           C  
ATOM   2557  OG1 THR B 314      -6.586  50.810  27.113  1.00 84.29           O  
ATOM   2558  N   ALA B 315      -6.525  49.520  30.533  1.00 78.91           N  
ATOM   2559  CA  ALA B 315      -7.001  48.248  31.072  1.00 78.91           C  
ATOM   2560  C   ALA B 315      -7.623  47.387  29.976  1.00 78.91           C  
ATOM   2561  CB  ALA B 315      -8.010  48.490  32.192  1.00 78.91           C  
ATOM   2562  O   ALA B 315      -7.439  46.168  29.956  1.00 78.91           O  
ATOM   2563  N   GLU B 316      -8.296  48.045  29.138  1.00 79.33           N  
ATOM   2564  CA  GLU B 316      -8.942  47.323  28.046  1.00 79.33           C  
ATOM   2565  C   GLU B 316      -7.914  46.806  27.043  1.00 79.33           C  
ATOM   2566  CB  GLU B 316      -9.963  48.217  27.339  1.00 79.33           C  
ATOM   2567  O   GLU B 316      -8.016  45.671  26.572  1.00 79.33           O  
ATOM   2568  CG  GLU B 316     -11.233  47.490  26.922  1.00 79.33           C  
ATOM   2569  CD  GLU B 316     -12.226  48.384  26.196  1.00 79.33           C  
ATOM   2570  OE1 GLU B 316     -13.315  47.898  25.816  1.00 79.33           O  
ATOM   2571  OE2 GLU B 316     -11.911  49.580  26.005  1.00 79.33           O  
ATOM   2572  N   GLN B 317      -6.993  47.629  26.718  1.00 85.05           N  
ATOM   2573  CA  GLN B 317      -5.937  47.237  25.791  1.00 85.05           C  
ATOM   2574  C   GLN B 317      -5.119  46.075  26.348  1.00 85.05           C  
ATOM   2575  CB  GLN B 317      -5.022  48.424  25.486  1.00 85.05           C  
ATOM   2576  O   GLN B 317      -4.744  45.163  25.609  1.00 85.05           O  
ATOM   2577  CG  GLN B 317      -5.666  49.487  24.607  1.00 85.05           C  
ATOM   2578  CD  GLN B 317      -4.798  50.721  24.446  1.00 85.05           C  
ATOM   2579  NE2 GLN B 317      -4.994  51.445  23.350  1.00 85.05           N  
ATOM   2580  OE1 GLN B 317      -3.959  51.021  25.301  1.00 85.05           O  
ATOM   2581  N   GLU B 318      -4.915  46.139  27.608  1.00 84.49           N  
ATOM   2582  CA  GLU B 318      -4.144  45.087  28.265  1.00 84.49           C  
ATOM   2583  C   GLU B 318      -4.881  43.751  28.217  1.00 84.49           C  
ATOM   2584  CB  GLU B 318      -3.842  45.469  29.717  1.00 84.49           C  
ATOM   2585  O   GLU B 318      -4.268  42.706  27.988  1.00 84.49           O  
ATOM   2586  CG  GLU B 318      -2.704  44.672  30.338  1.00 84.49           C  
ATOM   2587  CD  GLU B 318      -2.447  45.029  31.793  1.00 84.49           C  
ATOM   2588  OE1 GLU B 318      -1.569  44.399  32.426  1.00 84.49           O  
ATOM   2589  OE2 GLU B 318      -3.129  45.945  32.305  1.00 84.49           O  
ATOM   2590  N   LYS B 319      -6.149  43.800  28.412  1.00 76.69           N  
ATOM   2591  CA  LYS B 319      -6.960  42.587  28.372  1.00 76.69           C  
ATOM   2592  C   LYS B 319      -6.913  41.940  26.990  1.00 76.69           C  
ATOM   2593  CB  LYS B 319      -8.407  42.894  28.757  1.00 76.69           C  
ATOM   2594  O   LYS B 319      -6.741  40.724  26.874  1.00 76.69           O  
ATOM   2595  CG  LYS B 319      -9.218  41.668  29.148  1.00 76.69           C  
ATOM   2596  CD  LYS B 319     -10.658  42.033  29.485  1.00 76.69           C  
ATOM   2597  CE  LYS B 319     -11.498  40.795  29.770  1.00 76.69           C  
ATOM   2598  NZ  LYS B 319     -12.918  41.147  30.071  1.00 76.69           N  
ATOM   2599  N   TYR B 320      -7.051  42.745  25.991  1.00 79.11           N  
ATOM   2600  CA  TYR B 320      -7.038  42.228  24.628  1.00 79.11           C  
ATOM   2601  C   TYR B 320      -5.662  41.680  24.266  1.00 79.11           C  
ATOM   2602  CB  TYR B 320      -7.441  43.322  23.634  1.00 79.11           C  
ATOM   2603  O   TYR B 320      -5.554  40.633  23.623  1.00 79.11           O  
ATOM   2604  CG  TYR B 320      -8.910  43.667  23.675  1.00 79.11           C  
ATOM   2605  CD1 TYR B 320      -9.863  42.704  23.997  1.00 79.11           C  
ATOM   2606  CD2 TYR B 320      -9.348  44.956  23.391  1.00 79.11           C  
ATOM   2607  CE1 TYR B 320     -11.218  43.017  24.034  1.00 79.11           C  
ATOM   2608  CE2 TYR B 320     -10.700  45.281  23.425  1.00 79.11           C  
ATOM   2609  OH  TYR B 320     -12.966  44.621  23.783  1.00 79.11           O  
ATOM   2610  CZ  TYR B 320     -11.626  44.306  23.748  1.00 79.11           C  
ATOM   2611  N   LEU B 321      -4.664  42.323  24.653  1.00 85.25           N  
ATOM   2612  CA  LEU B 321      -3.302  41.904  24.341  1.00 85.25           C  
ATOM   2613  C   LEU B 321      -2.949  40.613  25.073  1.00 85.25           C  
ATOM   2614  CB  LEU B 321      -2.304  43.004  24.713  1.00 85.25           C  
ATOM   2615  O   LEU B 321      -2.235  39.764  24.535  1.00 85.25           O  
ATOM   2616  CG  LEU B 321      -1.253  43.351  23.657  1.00 85.25           C  
ATOM   2617  CD1 LEU B 321      -1.627  44.644  22.941  1.00 85.25           C  
ATOM   2618  CD2 LEU B 321       0.128  43.466  24.295  1.00 85.25           C  
ATOM   2619  N   LYS B 322      -3.431  40.508  26.257  1.00 80.25           N  
ATOM   2620  CA  LYS B 322      -3.224  39.271  27.004  1.00 80.25           C  
ATOM   2621  C   LYS B 322      -3.897  38.090  26.310  1.00 80.25           C  
ATOM   2622  CB  LYS B 322      -3.752  39.411  28.432  1.00 80.25           C  
ATOM   2623  O   LYS B 322      -3.331  36.997  26.244  1.00 80.25           O  
ATOM   2624  CG  LYS B 322      -2.705  39.865  29.438  1.00 80.25           C  
ATOM   2625  CD  LYS B 322      -3.269  39.905  30.853  1.00 80.25           C  
ATOM   2626  CE  LYS B 322      -2.222  40.361  31.860  1.00 80.25           C  
ATOM   2627  NZ  LYS B 322      -2.810  40.559  33.219  1.00 80.25           N  
ATOM   2628  N   THR B 323      -5.029  38.329  25.825  1.00 77.25           N  
ATOM   2629  CA  THR B 323      -5.750  37.282  25.111  1.00 77.25           C  
ATOM   2630  C   THR B 323      -5.011  36.891  23.834  1.00 77.25           C  
ATOM   2631  CB  THR B 323      -7.182  37.727  24.762  1.00 77.25           C  
ATOM   2632  O   THR B 323      -4.936  35.709  23.491  1.00 77.25           O  
ATOM   2633  CG2 THR B 323      -8.043  36.538  24.350  1.00 77.25           C  
ATOM   2634  OG1 THR B 323      -7.772  38.357  25.906  1.00 77.25           O  
ATOM   2635  N   ILE B 324      -4.514  37.857  23.107  1.00 83.80           N  
ATOM   2636  CA  ILE B 324      -3.740  37.585  21.901  1.00 83.80           C  
ATOM   2637  C   ILE B 324      -2.518  36.739  22.252  1.00 83.80           C  
ATOM   2638  CB  ILE B 324      -3.303  38.893  21.204  1.00 83.80           C  
ATOM   2639  O   ILE B 324      -2.212  35.763  21.562  1.00 83.80           O  
ATOM   2640  CG1 ILE B 324      -4.509  39.582  20.556  1.00 83.80           C  
ATOM   2641  CG2 ILE B 324      -2.211  38.613  20.167  1.00 83.80           C  
ATOM   2642  CD1 ILE B 324      -4.196  40.946  19.957  1.00 83.80           C  
ATOM   2643  N   HIS B 325      -1.923  37.123  23.301  1.00 82.29           N  
ATOM   2644  CA  HIS B 325      -0.718  36.419  23.722  1.00 82.29           C  
ATOM   2645  C   HIS B 325      -1.024  34.969  24.083  1.00 82.29           C  
ATOM   2646  CB  HIS B 325      -0.069  37.130  24.911  1.00 82.29           C  
ATOM   2647  O   HIS B 325      -0.315  34.055  23.656  1.00 82.29           O  
ATOM   2648  CG  HIS B 325       1.229  36.523  25.338  1.00 82.29           C  
ATOM   2649  CD2 HIS B 325       1.586  35.907  26.489  1.00 82.29           C  
ATOM   2650  ND1 HIS B 325       2.347  36.515  24.533  1.00 82.29           N  
ATOM   2651  CE1 HIS B 325       3.339  35.917  25.172  1.00 82.29           C  
ATOM   2652  NE2 HIS B 325       2.903  35.538  26.362  1.00 82.29           N  
ATOM   2653  N   VAL B 326      -2.028  34.778  24.839  1.00 76.22           N  
ATOM   2654  CA  VAL B 326      -2.409  33.433  25.255  1.00 76.22           C  
ATOM   2655  C   VAL B 326      -2.811  32.608  24.035  1.00 76.22           C  
ATOM   2656  CB  VAL B 326      -3.564  33.463  26.282  1.00 76.22           C  
ATOM   2657  O   VAL B 326      -2.474  31.426  23.938  1.00 76.22           O  
ATOM   2658  CG1 VAL B 326      -4.102  32.055  26.531  1.00 76.22           C  
ATOM   2659  CG2 VAL B 326      -3.098  34.099  27.590  1.00 76.22           C  
ATOM   2660  N   SER B 327      -3.527  33.190  23.167  1.00 79.16           N  
ATOM   2661  CA  SER B 327      -3.940  32.491  21.954  1.00 79.16           C  
ATOM   2662  C   SER B 327      -2.735  32.076  21.118  1.00 79.16           C  
ATOM   2663  CB  SER B 327      -4.873  33.370  21.120  1.00 79.16           C  
ATOM   2664  O   SER B 327      -2.709  30.978  20.557  1.00 79.16           O  
ATOM   2665  OG  SER B 327      -6.102  33.579  21.792  1.00 79.16           O  
ATOM   2666  N   ALA B 328      -1.829  32.944  20.979  1.00 82.20           N  
ATOM   2667  CA  ALA B 328      -0.623  32.656  20.207  1.00 82.20           C  
ATOM   2668  C   ALA B 328       0.171  31.514  20.834  1.00 82.20           C  
ATOM   2669  CB  ALA B 328       0.247  33.906  20.094  1.00 82.20           C  
ATOM   2670  O   ALA B 328       0.677  30.639  20.127  1.00 82.20           O  
ATOM   2671  N   VAL B 329       0.272  31.573  22.130  1.00 78.32           N  
ATOM   2672  CA  VAL B 329       0.986  30.516  22.838  1.00 78.32           C  
ATOM   2673  C   VAL B 329       0.246  29.191  22.671  1.00 78.32           C  
ATOM   2674  CB  VAL B 329       1.151  30.849  24.338  1.00 78.32           C  
ATOM   2675  O   VAL B 329       0.870  28.144  22.482  1.00 78.32           O  
ATOM   2676  CG1 VAL B 329       1.710  29.648  25.099  1.00 78.32           C  
ATOM   2677  CG2 VAL B 329       2.055  32.067  24.517  1.00 78.32           C  
ATOM   2678  N   THR B 330      -1.023  29.258  22.766  1.00 75.52           N  
ATOM   2679  CA  THR B 330      -1.836  28.063  22.563  1.00 75.52           C  
ATOM   2680  C   THR B 330      -1.615  27.488  21.167  1.00 75.52           C  
ATOM   2681  CB  THR B 330      -3.332  28.366  22.766  1.00 75.52           C  
ATOM   2682  O   THR B 330      -1.476  26.274  21.005  1.00 75.52           O  
ATOM   2683  CG2 THR B 330      -4.141  27.079  22.897  1.00 75.52           C  
ATOM   2684  OG1 THR B 330      -3.499  29.145  23.957  1.00 75.52           O  
ATOM   2685  N   LEU B 331      -1.623  28.353  20.169  1.00 79.66           N  
ATOM   2686  CA  LEU B 331      -1.362  27.931  18.797  1.00 79.66           C  
ATOM   2687  C   LEU B 331      -0.001  27.251  18.687  1.00 79.66           C  
ATOM   2688  CB  LEU B 331      -1.424  29.130  17.847  1.00 79.66           C  
ATOM   2689  O   LEU B 331       0.136  26.236  18.000  1.00 79.66           O  
ATOM   2690  CG  LEU B 331      -2.062  28.879  16.479  1.00 79.66           C  
ATOM   2691  CD1 LEU B 331      -3.537  29.265  16.503  1.00 79.66           C  
ATOM   2692  CD2 LEU B 331      -1.319  29.650  15.393  1.00 79.66           C  
ATOM   2693  N   GLY B 332       0.926  27.831  19.333  1.00 77.27           N  
ATOM   2694  CA  GLY B 332       2.255  27.241  19.350  1.00 77.27           C  
ATOM   2695  C   GLY B 332       2.280  25.844  19.940  1.00 77.27           C  
ATOM   2696  O   GLY B 332       2.979  24.963  19.434  1.00 77.27           O  
ATOM   2697  N   ASN B 333       1.530  25.666  20.946  1.00 74.70           N  
ATOM   2698  CA  ASN B 333       1.461  24.359  21.591  1.00 74.70           C  
ATOM   2699  C   ASN B 333       0.788  23.326  20.693  1.00 74.70           C  
ATOM   2700  CB  ASN B 333       0.725  24.460  22.929  1.00 74.70           C  
ATOM   2701  O   ASN B 333       1.209  22.169  20.646  1.00 74.70           O  
ATOM   2702  CG  ASN B 333       1.612  24.969  24.047  1.00 74.70           C  
ATOM   2703  ND2 ASN B 333       0.997  25.441  25.125  1.00 74.70           N  
ATOM   2704  OD1 ASN B 333       2.841  24.940  23.943  1.00 74.70           O  
ATOM   2705  N   ILE B 334      -0.259  23.735  20.110  1.00 73.78           N  
ATOM   2706  CA  ILE B 334      -0.954  22.831  19.200  1.00 73.78           C  
ATOM   2707  C   ILE B 334      -0.005  22.383  18.091  1.00 73.78           C  
ATOM   2708  CB  ILE B 334      -2.211  23.496  18.594  1.00 73.78           C  
ATOM   2709  O   ILE B 334       0.034  21.203  17.738  1.00 73.78           O  
ATOM   2710  CG1 ILE B 334      -3.256  23.756  19.685  1.00 73.78           C  
ATOM   2711  CG2 ILE B 334      -2.793  22.629  17.474  1.00 73.78           C  
ATOM   2712  CD1 ILE B 334      -4.448  24.579  19.217  1.00 73.78           C  
ATOM   2713  N   PHE B 335       0.719  23.296  17.641  1.00 74.99           N  
ATOM   2714  CA  PHE B 335       1.676  22.978  16.588  1.00 74.99           C  
ATOM   2715  C   PHE B 335       2.725  21.992  17.089  1.00 74.99           C  
ATOM   2716  CB  PHE B 335       2.355  24.252  16.075  1.00 74.99           C  
ATOM   2717  O   PHE B 335       3.108  21.067  16.370  1.00 74.99           O  
ATOM   2718  CG  PHE B 335       1.971  24.619  14.667  1.00 74.99           C  
ATOM   2719  CD1 PHE B 335       2.406  23.855  13.591  1.00 74.99           C  
ATOM   2720  CD2 PHE B 335       1.175  25.730  14.419  1.00 74.99           C  
ATOM   2721  CE1 PHE B 335       2.052  24.193  12.287  1.00 74.99           C  
ATOM   2722  CE2 PHE B 335       0.817  26.073  13.119  1.00 74.99           C  
ATOM   2723  CZ  PHE B 335       1.258  25.304  12.054  1.00 74.99           C  
ATOM   2724  N   ASN B 336       3.108  22.211  18.211  1.00 73.81           N  
ATOM   2725  CA  ASN B 336       4.099  21.308  18.787  1.00 73.81           C  
ATOM   2726  C   ASN B 336       3.546  19.895  18.945  1.00 73.81           C  
ATOM   2727  CB  ASN B 336       4.590  21.840  20.135  1.00 73.81           C  
ATOM   2728  O   ASN B 336       4.263  18.916  18.730  1.00 73.81           O  
ATOM   2729  CG  ASN B 336       5.702  22.860  19.991  1.00 73.81           C  
ATOM   2730  ND2 ASN B 336       5.939  23.632  21.045  1.00 73.81           N  
ATOM   2731  OD1 ASN B 336       6.343  22.954  18.941  1.00 73.81           O  
ATOM   2732  N   ASP B 337       2.341  19.878  19.264  1.00 73.10           N  
ATOM   2733  CA  ASP B 337       1.693  18.576  19.381  1.00 73.10           C  
ATOM   2734  C   ASP B 337       1.672  17.850  18.037  1.00 73.10           C  
ATOM   2735  CB  ASP B 337       0.269  18.731  19.917  1.00 73.10           C  
ATOM   2736  O   ASP B 337       1.908  16.642  17.974  1.00 73.10           O  
ATOM   2737  CG  ASP B 337       0.226  19.066  21.398  1.00 73.10           C  
ATOM   2738  OD1 ASP B 337       1.256  18.911  22.088  1.00 73.10           O  
ATOM   2739  OD2 ASP B 337      -0.849  19.486  21.879  1.00 73.10           O  
ATOM   2740  N   ILE B 338       1.385  18.569  17.102  1.00 71.09           N  
ATOM   2741  CA  ILE B 338       1.261  17.998  15.765  1.00 71.09           C  
ATOM   2742  C   ILE B 338       2.618  17.480  15.297  1.00 71.09           C  
ATOM   2743  CB  ILE B 338       0.706  19.032  14.760  1.00 71.09           C  
ATOM   2744  O   ILE B 338       2.713  16.382  14.743  1.00 71.09           O  
ATOM   2745  CG1 ILE B 338      -0.713  19.456  15.158  1.00 71.09           C  
ATOM   2746  CG2 ILE B 338       0.729  18.466  13.336  1.00 71.09           C  
ATOM   2747  CD1 ILE B 338      -1.239  20.658  14.386  1.00 71.09           C  
ATOM   2748  N   ILE B 339       3.613  18.195  15.510  1.00 68.69           N  
ATOM   2749  CA  ILE B 339       4.962  17.828  15.095  1.00 68.69           C  
ATOM   2750  C   ILE B 339       5.421  16.592  15.865  1.00 68.69           C  
ATOM   2751  CB  ILE B 339       5.955  18.992  15.308  1.00 68.69           C  
ATOM   2752  O   ILE B 339       5.997  15.669  15.285  1.00 68.69           O  
ATOM   2753  CG1 ILE B 339       5.586  20.180  14.412  1.00 68.69           C  
ATOM   2754  CG2 ILE B 339       7.392  18.532  15.042  1.00 68.69           C  
ATOM   2755  CD1 ILE B 339       6.441  21.419  14.642  1.00 68.69           C  
ATOM   2756  N   ASP B 340       5.120  16.628  17.074  1.00 71.01           N  
ATOM   2757  CA  ASP B 340       5.563  15.511  17.902  1.00 71.01           C  
ATOM   2758  C   ASP B 340       4.807  14.232  17.550  1.00 71.01           C  
ATOM   2759  CB  ASP B 340       5.381  15.838  19.386  1.00 71.01           C  
ATOM   2760  O   ASP B 340       5.360  13.134  17.635  1.00 71.01           O  
ATOM   2761  CG  ASP B 340       6.478  16.732  19.935  1.00 71.01           C  
ATOM   2762  OD1 ASP B 340       7.617  16.686  19.422  1.00 71.01           O  
ATOM   2763  OD2 ASP B 340       6.203  17.487  20.893  1.00 71.01           O  
ATOM   2764  N   MET B 341       3.598  14.464  17.223  1.00 68.18           N  
ATOM   2765  CA  MET B 341       2.816  13.312  16.784  1.00 68.18           C  
ATOM   2766  C   MET B 341       3.465  12.641  15.578  1.00 68.18           C  
ATOM   2767  CB  MET B 341       1.386  13.732  16.440  1.00 68.18           C  
ATOM   2768  O   MET B 341       3.562  11.413  15.524  1.00 68.18           O  
ATOM   2769  CG  MET B 341       0.464  12.566  16.124  1.00 68.18           C  
ATOM   2770  SD  MET B 341      -1.193  13.114  15.556  1.00 68.18           S  
ATOM   2771  CE  MET B 341      -0.889  13.260  13.774  1.00 68.18           C  
ATOM   2772  N   ASP B 342       3.875  13.387  14.699  1.00 68.48           N  
ATOM   2773  CA  ASP B 342       4.517  12.842  13.507  1.00 68.48           C  
ATOM   2774  C   ASP B 342       5.831  12.148  13.859  1.00 68.48           C  
ATOM   2775  CB  ASP B 342       4.766  13.947  12.478  1.00 68.48           C  
ATOM   2776  O   ASP B 342       6.133  11.075  13.333  1.00 68.48           O  
ATOM   2777  CG  ASP B 342       5.183  13.411  11.120  1.00 68.48           C  
ATOM   2778  OD1 ASP B 342       4.498  12.514  10.583  1.00 68.48           O  
ATOM   2779  OD2 ASP B 342       6.206  13.887  10.584  1.00 68.48           O  
ATOM   2780  N   LYS B 343       6.528  12.839  14.725  1.00 64.42           N  
ATOM   2781  CA  LYS B 343       7.812  12.279  15.138  1.00 64.42           C  
ATOM   2782  C   LYS B 343       7.625  10.951  15.865  1.00 64.42           C  
ATOM   2783  CB  LYS B 343       8.565  13.265  16.033  1.00 64.42           C  
ATOM   2784  O   LYS B 343       8.434  10.033  15.710  1.00 64.42           O  
ATOM   2785  CG  LYS B 343       9.167  14.446  15.284  1.00 64.42           C  
ATOM   2786  CD  LYS B 343       9.978  15.341  16.212  1.00 64.42           C  
ATOM   2787  CE  LYS B 343      10.595  16.513  15.461  1.00 64.42           C  
ATOM   2788  NZ  LYS B 343      11.323  17.438  16.380  1.00 64.42           N  
ATOM   2789  N   MET B 344       6.622  10.926  16.621  1.00 62.16           N  
ATOM   2790  CA  MET B 344       6.347   9.722  17.400  1.00 62.16           C  
ATOM   2791  C   MET B 344       5.976   8.557  16.489  1.00 62.16           C  
ATOM   2792  CB  MET B 344       5.224   9.977  18.407  1.00 62.16           C  
ATOM   2793  O   MET B 344       6.372   7.418  16.738  1.00 62.16           O  
ATOM   2794  CG  MET B 344       5.664  10.766  19.629  1.00 62.16           C  
ATOM   2795  SD  MET B 344       4.295  11.039  20.820  1.00 62.16           S  
ATOM   2796  CE  MET B 344       4.707   9.792  22.073  1.00 62.16           C  
ATOM   2797  N   GLU B 345       5.270   8.931  15.540  1.00 60.94           N  
ATOM   2798  CA  GLU B 345       4.872   7.889  14.598  1.00 60.94           C  
ATOM   2799  C   GLU B 345       6.088   7.263  13.922  1.00 60.94           C  
ATOM   2800  CB  GLU B 345       3.916   8.453  13.544  1.00 60.94           C  
ATOM   2801  O   GLU B 345       6.080   6.074  13.593  1.00 60.94           O  
ATOM   2802  CG  GLU B 345       2.456   8.447  13.971  1.00 60.94           C  
ATOM   2803  CD  GLU B 345       1.507   8.894  12.871  1.00 60.94           C  
ATOM   2804  OE1 GLU B 345       0.274   8.875  13.088  1.00 60.94           O  
ATOM   2805  OE2 GLU B 345       2.000   9.266  11.783  1.00 60.94           O  
ATOM   2806  N   ARG B 346       7.121   8.120  13.922  1.00 53.18           N  
ATOM   2807  CA  ARG B 346       8.331   7.622  13.277  1.00 53.18           C  
ATOM   2808  C   ARG B 346       9.340   7.132  14.309  1.00 53.18           C  
ATOM   2809  CB  ARG B 346       8.961   8.709  12.403  1.00 53.18           C  
ATOM   2810  O   ARG B 346      10.474   6.790  13.964  1.00 53.18           O  
ATOM   2811  CG  ARG B 346       8.103   9.122  11.218  1.00 53.18           C  
ATOM   2812  CD  ARG B 346       8.818  10.128  10.327  1.00 53.18           C  
ATOM   2813  NE  ARG B 346       7.943  11.237   9.956  1.00 53.18           N  
ATOM   2814  NH1 ARG B 346       9.553  12.375   8.752  1.00 53.18           N  
ATOM   2815  NH2 ARG B 346       7.435  13.232   8.939  1.00 53.18           N  
ATOM   2816  CZ  ARG B 346       8.312  12.279   9.217  1.00 53.18           C  
ATOM   2817  N   ARG B 347       8.925   7.259  15.589  1.00 49.09           N  
ATOM   2818  CA  ARG B 347       9.752   6.809  16.704  1.00 49.09           C  
ATOM   2819  C   ARG B 347      11.019   7.649  16.819  1.00 49.09           C  
ATOM   2820  CB  ARG B 347      10.116   5.331  16.542  1.00 49.09           C  
ATOM   2821  O   ARG B 347      12.102   7.118  17.075  1.00 49.09           O  
ATOM   2822  CG  ARG B 347       8.934   4.386  16.688  1.00 49.09           C  
ATOM   2823  CD  ARG B 347       9.373   2.929  16.679  1.00 49.09           C  
ATOM   2824  NE  ARG B 347       8.230   2.021  16.709  1.00 49.09           N  
ATOM   2825  NH1 ARG B 347       9.499   0.096  16.849  1.00 49.09           N  
ATOM   2826  NH2 ARG B 347       7.210  -0.034  16.810  1.00 49.09           N  
ATOM   2827  CZ  ARG B 347       8.315   0.696  16.789  1.00 49.09           C  
ATOM   2828  N   LYS B 348      10.894   8.788  16.349  1.00 54.80           N  
ATOM   2829  CA  LYS B 348      12.074   9.648  16.324  1.00 54.80           C  
ATOM   2830  C   LYS B 348      12.001  10.713  17.415  1.00 54.80           C  
ATOM   2831  CB  LYS B 348      12.225  10.312  14.954  1.00 54.80           C  
ATOM   2832  O   LYS B 348      12.661  11.750  17.322  1.00 54.80           O  
ATOM   2833  CG  LYS B 348      12.787   9.392  13.880  1.00 54.80           C  
ATOM   2834  CD  LYS B 348      13.056  10.145  12.584  1.00 54.80           C  
ATOM   2835  CE  LYS B 348      13.633   9.229  11.513  1.00 54.80           C  
ATOM   2836  NZ  LYS B 348      13.856   9.953  10.226  1.00 54.80           N  
ATOM   2837  N   VAL B 349      11.193  10.342  18.496  1.00 59.18           N  
ATOM   2838  CA  VAL B 349      11.125  11.403  19.495  1.00 59.18           C  
ATOM   2839  C   VAL B 349      12.358  11.346  20.395  1.00 59.18           C  
ATOM   2840  CB  VAL B 349       9.839  11.301  20.346  1.00 59.18           C  
ATOM   2841  O   VAL B 349      12.642  10.312  21.003  1.00 59.18           O  
ATOM   2842  CG1 VAL B 349       9.834  12.360  21.446  1.00 59.18           C  
ATOM   2843  CG2 VAL B 349       8.602  11.439  19.460  1.00 59.18           C  
ATOM   2844  N   GLN B 350      13.259  12.209  20.222  1.00 62.15           N  
ATOM   2845  CA  GLN B 350      14.416  12.320  21.104  1.00 62.15           C  
ATOM   2846  C   GLN B 350      14.222  13.435  22.129  1.00 62.15           C  
ATOM   2847  CB  GLN B 350      15.689  12.569  20.293  1.00 62.15           C  
ATOM   2848  O   GLN B 350      13.768  14.528  21.786  1.00 62.15           O  
ATOM   2849  CG  GLN B 350      16.264  11.314  19.651  1.00 62.15           C  
ATOM   2850  CD  GLN B 350      17.539  11.583  18.875  1.00 62.15           C  
ATOM   2851  NE2 GLN B 350      18.153  10.524  18.357  1.00 62.15           N  
ATOM   2852  OE1 GLN B 350      17.969  12.733  18.741  1.00 62.15           O  
ATOM   2853  N   LEU B 351      14.367  13.068  23.507  1.00 71.57           N  
ATOM   2854  CA  LEU B 351      14.203  14.023  24.598  1.00 71.57           C  
ATOM   2855  C   LEU B 351      15.472  14.847  24.794  1.00 71.57           C  
ATOM   2856  CB  LEU B 351      13.847  13.297  25.898  1.00 71.57           C  
ATOM   2857  O   LEU B 351      16.582  14.330  24.645  1.00 71.57           O  
ATOM   2858  CG  LEU B 351      12.397  12.829  26.037  1.00 71.57           C  
ATOM   2859  CD1 LEU B 351      12.320  11.603  26.940  1.00 71.57           C  
ATOM   2860  CD2 LEU B 351      11.522  13.955  26.579  1.00 71.57           C  
ATOM   2861  N   ASP B 352      15.387  16.063  24.918  1.00 68.80           N  
ATOM   2862  CA  ASP B 352      16.498  16.959  25.227  1.00 68.80           C  
ATOM   2863  C   ASP B 352      16.531  17.298  26.716  1.00 68.80           C  
ATOM   2864  CB  ASP B 352      16.401  18.240  24.398  1.00 68.80           C  
ATOM   2865  O   ASP B 352      16.064  18.363  27.126  1.00 68.80           O  
ATOM   2866  CG  ASP B 352      17.710  19.009  24.340  1.00 68.80           C  
ATOM   2867  OD1 ASP B 352      18.761  18.454  24.727  1.00 68.80           O  
ATOM   2868  OD2 ASP B 352      17.689  20.181  23.905  1.00 68.80           O  
ATOM   2869  N   ASN B 353      17.206  16.465  27.520  1.00 78.52           N  
ATOM   2870  CA  ASN B 353      17.279  16.663  28.964  1.00 78.52           C  
ATOM   2871  C   ASN B 353      18.366  17.668  29.337  1.00 78.52           C  
ATOM   2872  CB  ASN B 353      17.520  15.331  29.677  1.00 78.52           C  
ATOM   2873  O   ASN B 353      19.552  17.414  29.122  1.00 78.52           O  
ATOM   2874  CG  ASN B 353      16.301  14.430  29.658  1.00 78.52           C  
ATOM   2875  ND2 ASN B 353      16.516  13.137  29.867  1.00 78.52           N  
ATOM   2876  OD1 ASN B 353      15.175  14.893  29.456  1.00 78.52           O  
ATOM   2877  N   GLN B 354      17.980  18.831  29.708  1.00 74.23           N  
ATOM   2878  CA  GLN B 354      18.880  19.892  30.150  1.00 74.23           C  
ATOM   2879  C   GLN B 354      18.472  20.422  31.522  1.00 74.23           C  
ATOM   2880  CB  GLN B 354      18.906  21.033  29.132  1.00 74.23           C  
ATOM   2881  O   GLN B 354      17.333  20.233  31.953  1.00 74.23           O  
ATOM   2882  CG  GLN B 354      19.134  20.573  27.698  1.00 74.23           C  
ATOM   2883  CD  GLN B 354      20.186  21.395  26.978  1.00 74.23           C  
ATOM   2884  NE2 GLN B 354      20.550  20.968  25.774  1.00 74.23           N  
ATOM   2885  OE1 GLN B 354      20.668  22.406  27.500  1.00 74.23           O  
ATOM   2886  N   PRO B 355      19.420  20.907  32.255  1.00 80.02           N  
ATOM   2887  CA  PRO B 355      19.044  21.523  33.530  1.00 80.02           C  
ATOM   2888  C   PRO B 355      18.077  22.692  33.359  1.00 80.02           C  
ATOM   2889  CB  PRO B 355      20.383  22.000  34.099  1.00 80.02           C  
ATOM   2890  O   PRO B 355      18.327  23.592  32.553  1.00 80.02           O  
ATOM   2891  CG  PRO B 355      21.392  21.633  33.060  1.00 80.02           C  
ATOM   2892  CD  PRO B 355      20.679  20.980  31.911  1.00 80.02           C  
ATOM   2893  N   VAL B 356      17.034  22.598  33.969  1.00 83.13           N  
ATOM   2894  CA  VAL B 356      15.992  23.616  33.886  1.00 83.13           C  
ATOM   2895  C   VAL B 356      15.802  24.274  35.251  1.00 83.13           C  
ATOM   2896  CB  VAL B 356      14.655  23.021  33.391  1.00 83.13           C  
ATOM   2897  O   VAL B 356      15.764  23.590  36.276  1.00 83.13           O  
ATOM   2898  CG1 VAL B 356      13.590  24.110  33.273  1.00 83.13           C  
ATOM   2899  CG2 VAL B 356      14.850  22.313  32.052  1.00 83.13           C  
ATOM   2900  N   ASP B 357      15.831  25.683  35.264  1.00 80.04           N  
ATOM   2901  CA  ASP B 357      15.456  26.404  36.477  1.00 80.04           C  
ATOM   2902  C   ASP B 357      13.986  26.170  36.821  1.00 80.04           C  
ATOM   2903  CB  ASP B 357      15.727  27.901  36.318  1.00 80.04           C  
ATOM   2904  O   ASP B 357      13.098  26.781  36.223  1.00 80.04           O  
ATOM   2905  CG  ASP B 357      15.635  28.663  37.628  1.00 80.04           C  
ATOM   2906  OD1 ASP B 357      15.171  28.088  38.637  1.00 80.04           O  
ATOM   2907  OD2 ASP B 357      16.026  29.850  37.652  1.00 80.04           O  
ATOM   2908  N   PHE B 358      13.808  25.389  37.808  1.00 88.26           N  
ATOM   2909  CA  PHE B 358      12.460  24.925  38.118  1.00 88.26           C  
ATOM   2910  C   PHE B 358      11.628  26.048  38.725  1.00 88.26           C  
ATOM   2911  CB  PHE B 358      12.509  23.730  39.076  1.00 88.26           C  
ATOM   2912  O   PHE B 358      10.413  26.106  38.523  1.00 88.26           O  
ATOM   2913  CG  PHE B 358      11.268  22.879  39.047  1.00 88.26           C  
ATOM   2914  CD1 PHE B 358      10.504  22.701  40.194  1.00 88.26           C  
ATOM   2915  CD2 PHE B 358      10.866  22.257  37.873  1.00 88.26           C  
ATOM   2916  CE1 PHE B 358       9.356  21.913  40.171  1.00 88.26           C  
ATOM   2917  CE2 PHE B 358       9.719  21.468  37.842  1.00 88.26           C  
ATOM   2918  CZ  PHE B 358       8.966  21.297  38.992  1.00 88.26           C  
ATOM   2919  N   THR B 359      12.210  26.984  39.419  1.00 78.93           N  
ATOM   2920  CA  THR B 359      11.498  28.114  40.007  1.00 78.93           C  
ATOM   2921  C   THR B 359      10.942  29.028  38.919  1.00 78.93           C  
ATOM   2922  CB  THR B 359      12.412  28.924  40.944  1.00 78.93           C  
ATOM   2923  O   THR B 359       9.773  29.417  38.964  1.00 78.93           O  
ATOM   2924  CG2 THR B 359      11.689  29.290  42.236  1.00 78.93           C  
ATOM   2925  OG1 THR B 359      13.571  28.144  41.263  1.00 78.93           O  
ATOM   2926  N   SER B 360      11.835  29.275  38.033  1.00 76.31           N  
ATOM   2927  CA  SER B 360      11.395  30.112  36.921  1.00 76.31           C  
ATOM   2928  C   SER B 360      10.352  29.396  36.069  1.00 76.31           C  
ATOM   2929  CB  SER B 360      12.585  30.518  36.051  1.00 76.31           C  
ATOM   2930  O   SER B 360       9.456  30.031  35.511  1.00 76.31           O  
ATOM   2931  OG  SER B 360      12.565  31.911  35.790  1.00 76.31           O  
ATOM   2932  N   PHE B 361      10.520  28.195  35.953  1.00 85.77           N  
ATOM   2933  CA  PHE B 361       9.587  27.371  35.193  1.00 85.77           C  
ATOM   2934  C   PHE B 361       8.188  27.444  35.793  1.00 85.77           C  
ATOM   2935  CB  PHE B 361      10.065  25.916  35.148  1.00 85.77           C  
ATOM   2936  O   PHE B 361       7.207  27.640  35.072  1.00 85.77           O  
ATOM   2937  CG  PHE B 361       9.139  24.996  34.400  1.00 85.77           C  
ATOM   2938  CD1 PHE B 361       8.123  24.319  35.064  1.00 85.77           C  
ATOM   2939  CD2 PHE B 361       9.284  24.808  33.032  1.00 85.77           C  
ATOM   2940  CE1 PHE B 361       7.265  23.466  34.373  1.00 85.77           C  
ATOM   2941  CE2 PHE B 361       8.430  23.958  32.335  1.00 85.77           C  
ATOM   2942  CZ  PHE B 361       7.422  23.287  33.008  1.00 85.77           C  
ATOM   2943  N   LEU B 362       8.142  27.288  37.064  1.00 86.90           N  
ATOM   2944  CA  LEU B 362       6.856  27.307  37.753  1.00 86.90           C  
ATOM   2945  C   LEU B 362       6.223  28.693  37.684  1.00 86.90           C  
ATOM   2946  CB  LEU B 362       7.024  26.883  39.214  1.00 86.90           C  
ATOM   2947  O   LEU B 362       5.001  28.817  37.576  1.00 86.90           O  
ATOM   2948  CG  LEU B 362       7.055  25.377  39.483  1.00 86.90           C  
ATOM   2949  CD1 LEU B 362       7.548  25.102  40.900  1.00 86.90           C  
ATOM   2950  CD2 LEU B 362       5.675  24.766  39.264  1.00 86.90           C  
ATOM   2951  N   ALA B 363       7.047  29.685  37.733  1.00 78.70           N  
ATOM   2952  CA  ALA B 363       6.537  31.051  37.643  1.00 78.70           C  
ATOM   2953  C   ALA B 363       5.902  31.311  36.280  1.00 78.70           C  
ATOM   2954  CB  ALA B 363       7.657  32.055  37.904  1.00 78.70           C  
ATOM   2955  O   ALA B 363       4.841  31.933  36.191  1.00 78.70           O  
ATOM   2956  N   ASP B 364       6.585  30.879  35.311  1.00 76.13           N  
ATOM   2957  CA  ASP B 364       6.065  31.035  33.956  1.00 76.13           C  
ATOM   2958  C   ASP B 364       4.744  30.288  33.786  1.00 76.13           C  
ATOM   2959  CB  ASP B 364       7.085  30.540  32.929  1.00 76.13           C  
ATOM   2960  O   ASP B 364       3.819  30.791  33.144  1.00 76.13           O  
ATOM   2961  CG  ASP B 364       8.085  31.609  32.523  1.00 76.13           C  
ATOM   2962  OD1 ASP B 364       7.901  32.788  32.895  1.00 76.13           O  
ATOM   2963  OD2 ASP B 364       9.063  31.269  31.823  1.00 76.13           O  
ATOM   2964  N   LEU B 365       4.767  29.108  34.255  1.00 85.26           N  
ATOM   2965  CA  LEU B 365       3.566  28.283  34.181  1.00 85.26           C  
ATOM   2966  C   LEU B 365       2.392  28.970  34.872  1.00 85.26           C  
ATOM   2967  CB  LEU B 365       3.816  26.913  34.816  1.00 85.26           C  
ATOM   2968  O   LEU B 365       1.271  28.960  34.358  1.00 85.26           O  
ATOM   2969  CG  LEU B 365       3.076  25.730  34.190  1.00 85.26           C  
ATOM   2970  CD1 LEU B 365       4.064  24.776  33.528  1.00 85.26           C  
ATOM   2971  CD2 LEU B 365       2.244  25.003  35.241  1.00 85.26           C  
ATOM   2972  N   GLU B 366       2.651  29.501  35.981  1.00 83.18           N  
ATOM   2973  CA  GLU B 366       1.611  30.167  36.759  1.00 83.18           C  
ATOM   2974  C   GLU B 366       1.072  31.393  36.026  1.00 83.18           C  
ATOM   2975  CB  GLU B 366       2.144  30.571  38.136  1.00 83.18           C  
ATOM   2976  O   GLU B 366      -0.141  31.609  35.976  1.00 83.18           O  
ATOM   2977  CG  GLU B 366       1.061  31.003  39.113  1.00 83.18           C  
ATOM   2978  CD  GLU B 366       1.599  31.339  40.495  1.00 83.18           C  
ATOM   2979  OE1 GLU B 366       0.790  31.520  41.434  1.00 83.18           O  
ATOM   2980  OE2 GLU B 366       2.839  31.425  40.640  1.00 83.18           O  
ATOM   2981  N   ASN B 367       1.955  32.179  35.512  1.00 76.25           N  
ATOM   2982  CA  ASN B 367       1.555  33.407  34.832  1.00 76.25           C  
ATOM   2983  C   ASN B 367       0.635  33.117  33.650  1.00 76.25           C  
ATOM   2984  CB  ASN B 367       2.786  34.189  34.368  1.00 76.25           C  
ATOM   2985  O   ASN B 367      -0.428  33.728  33.521  1.00 76.25           O  
ATOM   2986  CG  ASN B 367       3.244  35.214  35.387  1.00 76.25           C  
ATOM   2987  ND2 ASN B 367       4.452  35.734  35.202  1.00 76.25           N  
ATOM   2988  OD1 ASN B 367       2.520  35.535  36.332  1.00 76.25           O  
ATOM   2989  N   LEU B 368       1.037  32.277  32.836  1.00 77.37           N  
ATOM   2990  CA  LEU B 368       0.271  31.979  31.631  1.00 77.37           C  
ATOM   2991  C   LEU B 368      -1.041  31.285  31.979  1.00 77.37           C  
ATOM   2992  CB  LEU B 368       1.089  31.102  30.679  1.00 77.37           C  
ATOM   2993  O   LEU B 368      -2.078  31.568  31.373  1.00 77.37           O  
ATOM   2994  CG  LEU B 368       1.582  31.771  29.395  1.00 77.37           C  
ATOM   2995  CD1 LEU B 368       2.961  31.241  29.017  1.00 77.37           C  
ATOM   2996  CD2 LEU B 368       0.588  31.549  28.261  1.00 77.37           C  
ATOM   2997  N   SER B 369      -0.974  30.364  32.908  1.00 86.69           N  
ATOM   2998  CA  SER B 369      -2.174  29.636  33.310  1.00 86.69           C  
ATOM   2999  C   SER B 369      -3.183  30.562  33.980  1.00 86.69           C  
ATOM   3000  CB  SER B 369      -1.815  28.490  34.256  1.00 86.69           C  
ATOM   3001  O   SER B 369      -4.391  30.426  33.773  1.00 86.69           O  
ATOM   3002  OG  SER B 369      -0.722  27.743  33.750  1.00 86.69           O  
ATOM   3003  N   ALA B 370      -2.637  31.420  34.720  1.00 81.20           N  
ATOM   3004  CA  ALA B 370      -3.507  32.382  35.391  1.00 81.20           C  
ATOM   3005  C   ALA B 370      -4.232  33.265  34.379  1.00 81.20           C  
ATOM   3006  CB  ALA B 370      -2.699  33.243  36.360  1.00 81.20           C  
ATOM   3007  O   ALA B 370      -5.414  33.572  34.550  1.00 81.20           O  
ATOM   3008  N   LEU B 371      -3.481  33.621  33.387  1.00 76.16           N  
ATOM   3009  CA  LEU B 371      -4.071  34.445  32.338  1.00 76.16           C  
ATOM   3010  C   LEU B 371      -5.186  33.693  31.619  1.00 76.16           C  
ATOM   3011  CB  LEU B 371      -3.002  34.880  31.332  1.00 76.16           C  
ATOM   3012  O   LEU B 371      -6.235  34.268  31.318  1.00 76.16           O  
ATOM   3013  CG  LEU B 371      -2.758  36.385  31.210  1.00 76.16           C  
ATOM   3014  CD1 LEU B 371      -1.270  36.693  31.335  1.00 76.16           C  
ATOM   3015  CD2 LEU B 371      -3.309  36.911  29.889  1.00 76.16           C  
ATOM   3016  N   GLN B 372      -4.982  32.527  31.344  1.00 81.65           N  
ATOM   3017  CA  GLN B 372      -5.968  31.697  30.660  1.00 81.65           C  
ATOM   3018  C   GLN B 372      -7.211  31.497  31.522  1.00 81.65           C  
ATOM   3019  CB  GLN B 372      -5.364  30.342  30.288  1.00 81.65           C  
ATOM   3020  O   GLN B 372      -8.336  31.543  31.019  1.00 81.65           O  
ATOM   3021  CG  GLN B 372      -5.601  29.940  28.838  1.00 81.65           C  
ATOM   3022  CD  GLN B 372      -5.025  28.577  28.505  1.00 81.65           C  
ATOM   3023  NE2 GLN B 372      -5.203  28.146  27.261  1.00 81.65           N  
ATOM   3024  OE1 GLN B 372      -4.424  27.917  29.358  1.00 81.65           O  
ATOM   3025  N   ALA B 373      -7.011  31.204  32.761  1.00 84.89           N  
ATOM   3026  CA  ALA B 373      -8.114  30.999  33.696  1.00 84.89           C  
ATOM   3027  C   ALA B 373      -8.916  32.282  33.888  1.00 84.89           C  
ATOM   3028  CB  ALA B 373      -7.588  30.497  35.038  1.00 84.89           C  
ATOM   3029  O   ALA B 373     -10.145  32.245  33.987  1.00 84.89           O  
ATOM   3030  N   GLN B 374      -8.221  33.376  33.897  1.00 77.66           N  
ATOM   3031  CA  GLN B 374      -8.857  34.673  34.105  1.00 77.66           C  
ATOM   3032  C   GLN B 374      -9.811  35.006  32.962  1.00 77.66           C  
ATOM   3033  CB  GLN B 374      -7.803  35.772  34.246  1.00 77.66           C  
ATOM   3034  O   GLN B 374     -10.860  35.618  33.179  1.00 77.66           O  
ATOM   3035  CG  GLN B 374      -8.230  36.921  35.149  1.00 77.66           C  
ATOM   3036  CD  GLN B 374      -7.176  38.007  35.257  1.00 77.66           C  
ATOM   3037  NE2 GLN B 374      -7.463  39.036  36.047  1.00 77.66           N  
ATOM   3038  OE1 GLN B 374      -6.112  37.921  34.635  1.00 77.66           O  
ATOM   3039  N   GLN B 375      -9.411  34.580  31.850  1.00 72.66           N  
ATOM   3040  CA  GLN B 375     -10.235  34.848  30.676  1.00 72.66           C  
ATOM   3041  C   GLN B 375     -11.602  34.181  30.800  1.00 72.66           C  
ATOM   3042  CB  GLN B 375      -9.531  34.371  29.405  1.00 72.66           C  
ATOM   3043  O   GLN B 375     -12.601  34.705  30.304  1.00 72.66           O  
ATOM   3044  CG  GLN B 375      -8.906  35.494  28.589  1.00 72.66           C  
ATOM   3045  CD  GLN B 375      -8.393  35.025  27.241  1.00 72.66           C  
ATOM   3046  NE2 GLN B 375      -7.930  35.964  26.423  1.00 72.66           N  
ATOM   3047  OE1 GLN B 375      -8.411  33.828  26.937  1.00 72.66           O  
ATOM   3048  N   LYS B 376     -11.651  33.097  31.498  1.00 77.07           N  
ATOM   3049  CA  LYS B 376     -12.908  32.372  31.664  1.00 77.07           C  
ATOM   3050  C   LYS B 376     -13.523  32.646  33.034  1.00 77.07           C  
ATOM   3051  CB  LYS B 376     -12.690  30.870  31.479  1.00 77.07           C  
ATOM   3052  O   LYS B 376     -14.493  31.993  33.426  1.00 77.07           O  
ATOM   3053  CG  LYS B 376     -13.211  30.328  30.156  1.00 77.07           C  
ATOM   3054  CD  LYS B 376     -13.409  28.818  30.209  1.00 77.07           C  
ATOM   3055  CE  LYS B 376     -14.025  28.289  28.921  1.00 77.07           C  
ATOM   3056  NZ  LYS B 376     -14.225  26.809  28.970  1.00 77.07           N  
ATOM   3057  N   GLY B 377     -12.879  33.531  33.727  1.00 78.75           N  
ATOM   3058  CA  GLY B 377     -13.374  33.885  35.048  1.00 78.75           C  
ATOM   3059  C   GLY B 377     -13.092  32.825  36.095  1.00 78.75           C  
ATOM   3060  O   GLY B 377     -13.812  32.721  37.090  1.00 78.75           O  
ATOM   3061  N   LEU B 378     -12.183  32.018  35.862  1.00 89.72           N  
ATOM   3062  CA  LEU B 378     -11.824  30.949  36.788  1.00 89.72           C  
ATOM   3063  C   LEU B 378     -10.669  31.375  37.688  1.00 89.72           C  
ATOM   3064  CB  LEU B 378     -11.447  29.679  36.021  1.00 89.72           C  
ATOM   3065  O   LEU B 378      -9.908  32.281  37.342  1.00 89.72           O  
ATOM   3066  CG  LEU B 378     -12.578  28.987  35.258  1.00 89.72           C  
ATOM   3067  CD1 LEU B 378     -12.012  28.143  34.122  1.00 89.72           C  
ATOM   3068  CD2 LEU B 378     -13.414  28.130  36.202  1.00 89.72           C  
ATOM   3069  N   ARG B 379     -10.620  30.756  38.865  1.00 88.81           N  
ATOM   3070  CA  ARG B 379      -9.497  30.987  39.768  1.00 88.81           C  
ATOM   3071  C   ARG B 379      -8.403  29.946  39.560  1.00 88.81           C  
ATOM   3072  CB  ARG B 379      -9.966  30.971  41.225  1.00 88.81           C  
ATOM   3073  O   ARG B 379      -8.689  28.752  39.445  1.00 88.81           O  
ATOM   3074  CG  ARG B 379      -9.892  32.325  41.912  1.00 88.81           C  
ATOM   3075  CD  ARG B 379     -10.292  32.237  43.378  1.00 88.81           C  
ATOM   3076  NE  ARG B 379     -10.439  33.561  43.977  1.00 88.81           N  
ATOM   3077  NH1 ARG B 379     -11.092  32.777  46.050  1.00 88.81           N  
ATOM   3078  NH2 ARG B 379     -10.917  35.032  45.674  1.00 88.81           N  
ATOM   3079  CZ  ARG B 379     -10.816  33.787  45.232  1.00 88.81           C  
ATOM   3080  N   PHE B 380      -7.197  30.447  39.379  1.00 92.46           N  
ATOM   3081  CA  PHE B 380      -6.053  29.557  39.212  1.00 92.46           C  
ATOM   3082  C   PHE B 380      -5.164  29.581  40.449  1.00 92.46           C  
ATOM   3083  CB  PHE B 380      -5.242  29.950  37.973  1.00 92.46           C  
ATOM   3084  O   PHE B 380      -4.790  30.653  40.931  1.00 92.46           O  
ATOM   3085  CG  PHE B 380      -4.041  29.075  37.732  1.00 92.46           C  
ATOM   3086  CD1 PHE B 380      -2.777  29.474  38.149  1.00 92.46           C  
ATOM   3087  CD2 PHE B 380      -4.177  27.852  37.087  1.00 92.46           C  
ATOM   3088  CE1 PHE B 380      -1.665  28.666  37.926  1.00 92.46           C  
ATOM   3089  CE2 PHE B 380      -3.070  27.040  36.862  1.00 92.46           C  
ATOM   3090  CZ  PHE B 380      -1.814  27.449  37.281  1.00 92.46           C  
ATOM   3091  N   ASN B 381      -4.880  28.364  41.013  1.00 90.16           N  
ATOM   3092  CA  ASN B 381      -4.038  28.254  42.199  1.00 90.16           C  
ATOM   3093  C   ASN B 381      -2.881  27.284  41.977  1.00 90.16           C  
ATOM   3094  CB  ASN B 381      -4.868  27.822  43.410  1.00 90.16           C  
ATOM   3095  O   ASN B 381      -3.088  26.158  41.522  1.00 90.16           O  
ATOM   3096  CG  ASN B 381      -5.596  28.981  44.062  1.00 90.16           C  
ATOM   3097  ND2 ASN B 381      -6.551  28.668  44.930  1.00 90.16           N  
ATOM   3098  OD1 ASN B 381      -5.304  30.148  43.787  1.00 90.16           O  
ATOM   3099  N   LEU B 382      -1.657  27.749  42.136  1.00 92.16           N  
ATOM   3100  CA  LEU B 382      -0.479  26.888  42.128  1.00 92.16           C  
ATOM   3101  C   LEU B 382       0.011  26.624  43.548  1.00 92.16           C  
ATOM   3102  CB  LEU B 382       0.642  27.520  41.299  1.00 92.16           C  
ATOM   3103  O   LEU B 382       0.360  27.559  44.273  1.00 92.16           O  
ATOM   3104  CG  LEU B 382       1.810  26.605  40.928  1.00 92.16           C  
ATOM   3105  CD1 LEU B 382       1.596  26.007  39.542  1.00 92.16           C  
ATOM   3106  CD2 LEU B 382       3.128  27.369  40.989  1.00 92.16           C  
ATOM   3107  N   GLU B 383      -0.018  25.346  44.001  1.00 91.13           N  
ATOM   3108  CA  GLU B 383       0.353  24.965  45.361  1.00 91.13           C  
ATOM   3109  C   GLU B 383       1.579  24.057  45.365  1.00 91.13           C  
ATOM   3110  CB  GLU B 383      -0.817  24.271  46.063  1.00 91.13           C  
ATOM   3111  O   GLU B 383       1.451  22.832  45.339  1.00 91.13           O  
ATOM   3112  CG  GLU B 383      -2.011  25.181  46.314  1.00 91.13           C  
ATOM   3113  CD  GLU B 383      -3.166  24.477  47.008  1.00 91.13           C  
ATOM   3114  OE1 GLU B 383      -4.205  25.127  47.268  1.00 91.13           O  
ATOM   3115  OE2 GLU B 383      -3.032  23.267  47.295  1.00 91.13           O  
ATOM   3116  N   PRO B 384       2.697  24.628  45.411  1.00 89.72           N  
ATOM   3117  CA  PRO B 384       3.898  23.795  45.511  1.00 89.72           C  
ATOM   3118  C   PRO B 384       4.111  23.233  46.915  1.00 89.72           C  
ATOM   3119  CB  PRO B 384       5.027  24.757  45.131  1.00 89.72           C  
ATOM   3120  O   PRO B 384       3.886  23.933  47.905  1.00 89.72           O  
ATOM   3121  CG  PRO B 384       4.423  26.120  45.251  1.00 89.72           C  
ATOM   3122  CD  PRO B 384       2.930  25.975  45.326  1.00 89.72           C  
ATOM   3123  N   THR B 385       4.348  21.966  47.014  1.00 88.22           N  
ATOM   3124  CA  THR B 385       4.735  21.355  48.281  1.00 88.22           C  
ATOM   3125  C   THR B 385       6.248  21.417  48.471  1.00 88.22           C  
ATOM   3126  CB  THR B 385       4.264  19.891  48.363  1.00 88.22           C  
ATOM   3127  O   THR B 385       6.999  20.791  47.721  1.00 88.22           O  
ATOM   3128  CG2 THR B 385       4.071  19.456  49.812  1.00 88.22           C  
ATOM   3129  OG1 THR B 385       3.020  19.756  47.666  1.00 88.22           O  
ATOM   3130  N   LEU B 386       6.624  22.184  49.358  1.00 81.38           N  
ATOM   3131  CA  LEU B 386       8.050  22.368  49.603  1.00 81.38           C  
ATOM   3132  C   LEU B 386       8.623  21.192  50.386  1.00 81.38           C  
ATOM   3133  CB  LEU B 386       8.300  23.673  50.365  1.00 81.38           C  
ATOM   3134  O   LEU B 386       7.914  20.559  51.171  1.00 81.38           O  
ATOM   3135  CG  LEU B 386       7.925  24.965  49.637  1.00 81.38           C  
ATOM   3136  CD1 LEU B 386       7.694  26.090  50.640  1.00 81.38           C  
ATOM   3137  CD2 LEU B 386       9.010  25.348  48.636  1.00 81.38           C  
ATOM   3138  N   PRO B 387       9.977  20.783  50.171  1.00 80.84           N  
ATOM   3139  CA  PRO B 387      11.000  21.497  49.404  1.00 80.84           C  
ATOM   3140  C   PRO B 387      11.009  21.109  47.927  1.00 80.84           C  
ATOM   3141  CB  PRO B 387      12.306  21.082  50.086  1.00 80.84           C  
ATOM   3142  O   PRO B 387      10.786  19.943  47.590  1.00 80.84           O  
ATOM   3143  CG  PRO B 387      12.013  19.747  50.691  1.00 80.84           C  
ATOM   3144  CD  PRO B 387      10.535  19.651  50.940  1.00 80.84           C  
ATOM   3145  N   LEU B 388      11.162  22.053  47.097  1.00 87.68           N  
ATOM   3146  CA  LEU B 388      11.304  21.838  45.662  1.00 87.68           C  
ATOM   3147  C   LEU B 388      12.723  22.154  45.202  1.00 87.68           C  
ATOM   3148  CB  LEU B 388      10.300  22.698  44.888  1.00 87.68           C  
ATOM   3149  O   LEU B 388      13.348  23.091  45.704  1.00 87.68           O  
ATOM   3150  CG  LEU B 388       8.833  22.279  44.984  1.00 87.68           C  
ATOM   3151  CD1 LEU B 388       7.923  23.440  44.595  1.00 87.68           C  
ATOM   3152  CD2 LEU B 388       8.564  21.064  44.102  1.00 87.68           C  
ATOM   3153  N   PRO B 389      13.227  21.289  44.367  1.00 86.20           N  
ATOM   3154  CA  PRO B 389      14.566  21.594  43.856  1.00 86.20           C  
ATOM   3155  C   PRO B 389      14.601  22.871  43.019  1.00 86.20           C  
ATOM   3156  CB  PRO B 389      14.904  20.371  43.000  1.00 86.20           C  
ATOM   3157  O   PRO B 389      13.612  23.213  42.365  1.00 86.20           O  
ATOM   3158  CG  PRO B 389      13.605  19.649  42.836  1.00 86.20           C  
ATOM   3159  CD  PRO B 389      12.622  20.204  43.826  1.00 86.20           C  
ATOM   3160  N   HIS B 390      15.646  23.559  43.071  1.00 80.09           N  
ATOM   3161  CA  HIS B 390      15.800  24.779  42.287  1.00 80.09           C  
ATOM   3162  C   HIS B 390      16.083  24.462  40.822  1.00 80.09           C  
ATOM   3163  CB  HIS B 390      16.921  25.647  42.862  1.00 80.09           C  
ATOM   3164  O   HIS B 390      15.656  25.197  39.929  1.00 80.09           O  
ATOM   3165  CG  HIS B 390      16.432  26.758  43.736  1.00 80.09           C  
ATOM   3166  CD2 HIS B 390      16.732  27.080  45.016  1.00 80.09           C  
ATOM   3167  ND1 HIS B 390      15.514  27.692  43.308  1.00 80.09           N  
ATOM   3168  CE1 HIS B 390      15.271  28.544  44.290  1.00 80.09           C  
ATOM   3169  NE2 HIS B 390      15.998  28.195  45.338  1.00 80.09           N  
ATOM   3170  N   GLN B 391      16.902  23.365  40.639  1.00 85.80           N  
ATOM   3171  CA  GLN B 391      17.236  22.937  39.285  1.00 85.80           C  
ATOM   3172  C   GLN B 391      16.971  21.446  39.098  1.00 85.80           C  
ATOM   3173  CB  GLN B 391      18.697  23.254  38.966  1.00 85.80           C  
ATOM   3174  O   GLN B 391      17.260  20.642  39.987  1.00 85.80           O  
ATOM   3175  CG  GLN B 391      18.901  24.606  38.295  1.00 85.80           C  
ATOM   3176  CD  GLN B 391      20.334  24.830  37.850  1.00 85.80           C  
ATOM   3177  NE2 GLN B 391      20.582  25.961  37.199  1.00 85.80           N  
ATOM   3178  OE1 GLN B 391      21.211  23.994  38.090  1.00 85.80           O  
ATOM   3179  N   VAL B 392      16.349  21.150  37.977  1.00 89.23           N  
ATOM   3180  CA  VAL B 392      16.080  19.754  37.649  1.00 89.23           C  
ATOM   3181  C   VAL B 392      16.534  19.461  36.221  1.00 89.23           C  
ATOM   3182  CB  VAL B 392      14.583  19.410  37.814  1.00 89.23           C  
ATOM   3183  O   VAL B 392      16.556  20.357  35.374  1.00 89.23           O  
ATOM   3184  CG1 VAL B 392      14.313  18.821  39.197  1.00 89.23           C  
ATOM   3185  CG2 VAL B 392      13.723  20.651  37.582  1.00 89.23           C  
ATOM   3186  N   ILE B 393      16.950  18.234  35.957  1.00 88.93           N  
ATOM   3187  CA  ILE B 393      17.345  17.819  34.615  1.00 88.93           C  
ATOM   3188  C   ILE B 393      16.147  17.209  33.890  1.00 88.93           C  
ATOM   3189  CB  ILE B 393      18.516  16.812  34.657  1.00 88.93           C  
ATOM   3190  O   ILE B 393      15.681  16.126  34.252  1.00 88.93           O  
ATOM   3191  CG1 ILE B 393      19.749  17.453  35.303  1.00 88.93           C  
ATOM   3192  CG2 ILE B 393      18.838  16.299  33.250  1.00 88.93           C  
ATOM   3193  CD1 ILE B 393      20.936  16.510  35.444  1.00 88.93           C  
ATOM   3194  N   THR B 394      15.633  17.893  32.962  1.00 88.74           N  
ATOM   3195  CA  THR B 394      14.502  17.415  32.174  1.00 88.74           C  
ATOM   3196  C   THR B 394      14.367  18.215  30.882  1.00 88.74           C  
ATOM   3197  CB  THR B 394      13.188  17.500  32.973  1.00 88.74           C  
ATOM   3198  O   THR B 394      15.123  19.160  30.649  1.00 88.74           O  
ATOM   3199  CG2 THR B 394      12.830  18.948  33.290  1.00 88.74           C  
ATOM   3200  OG1 THR B 394      12.130  16.914  32.205  1.00 88.74           O  
ATOM   3201  N   ASP B 395      13.578  17.734  30.012  1.00 85.42           N  
ATOM   3202  CA  ASP B 395      13.204  18.501  28.828  1.00 85.42           C  
ATOM   3203  C   ASP B 395      12.121  19.526  29.157  1.00 85.42           C  
ATOM   3204  CB  ASP B 395      12.725  17.569  27.713  1.00 85.42           C  
ATOM   3205  O   ASP B 395      10.933  19.196  29.178  1.00 85.42           O  
ATOM   3206  CG  ASP B 395      12.553  18.276  26.381  1.00 85.42           C  
ATOM   3207  OD1 ASP B 395      12.261  19.492  26.369  1.00 85.42           O  
ATOM   3208  OD2 ASP B 395      12.708  17.612  25.333  1.00 85.42           O  
ATOM   3209  N   GLY B 396      12.577  20.719  29.329  1.00 81.79           N  
ATOM   3210  CA  GLY B 396      11.676  21.776  29.758  1.00 81.79           C  
ATOM   3211  C   GLY B 396      10.576  22.066  28.754  1.00 81.79           C  
ATOM   3212  O   GLY B 396       9.448  22.385  29.136  1.00 81.79           O  
ATOM   3213  N   THR B 397      10.863  21.941  27.501  1.00 76.21           N  
ATOM   3214  CA  THR B 397       9.897  22.236  26.449  1.00 76.21           C  
ATOM   3215  C   THR B 397       8.766  21.211  26.451  1.00 76.21           C  
ATOM   3216  CB  THR B 397      10.570  22.260  25.064  1.00 76.21           C  
ATOM   3217  O   THR B 397       7.591  21.576  26.381  1.00 76.21           O  
ATOM   3218  CG2 THR B 397       9.823  23.182  24.106  1.00 76.21           C  
ATOM   3219  OG1 THR B 397      11.918  22.723  25.202  1.00 76.21           O  
ATOM   3220  N   ARG B 398       9.145  19.998  26.561  1.00 84.99           N  
ATOM   3221  CA  ARG B 398       8.142  18.938  26.550  1.00 84.99           C  
ATOM   3222  C   ARG B 398       7.325  18.944  27.838  1.00 84.99           C  
ATOM   3223  CB  ARG B 398       8.804  17.572  26.356  1.00 84.99           C  
ATOM   3224  O   ARG B 398       6.119  18.692  27.815  1.00 84.99           O  
ATOM   3225  CG  ARG B 398       9.383  17.360  24.966  1.00 84.99           C  
ATOM   3226  CD  ARG B 398       8.347  16.795  24.004  1.00 84.99           C  
ATOM   3227  NE  ARG B 398       8.884  16.662  22.652  1.00 84.99           N  
ATOM   3228  NH1 ARG B 398       6.869  17.054  21.591  1.00 84.99           N  
ATOM   3229  NH2 ARG B 398       8.759  16.646  20.359  1.00 84.99           N  
ATOM   3230  CZ  ARG B 398       8.169  16.788  21.537  1.00 84.99           C  
ATOM   3231  N   LEU B 399       8.064  19.170  28.893  1.00 89.53           N  
ATOM   3232  CA  LEU B 399       7.353  19.256  30.164  1.00 89.53           C  
ATOM   3233  C   LEU B 399       6.299  20.358  30.123  1.00 89.53           C  
ATOM   3234  CB  LEU B 399       8.333  19.514  31.311  1.00 89.53           C  
ATOM   3235  O   LEU B 399       5.172  20.162  30.583  1.00 89.53           O  
ATOM   3236  CG  LEU B 399       7.752  19.460  32.725  1.00 89.53           C  
ATOM   3237  CD1 LEU B 399       7.316  18.038  33.065  1.00 89.53           C  
ATOM   3238  CD2 LEU B 399       8.768  19.970  33.741  1.00 89.53           C  
ATOM   3239  N   ARG B 400       6.681  21.504  29.601  1.00 86.67           N  
ATOM   3240  CA  ARG B 400       5.746  22.615  29.452  1.00 86.67           C  
ATOM   3241  C   ARG B 400       4.564  22.222  28.573  1.00 86.67           C  
ATOM   3242  CB  ARG B 400       6.454  23.838  28.863  1.00 86.67           C  
ATOM   3243  O   ARG B 400       3.424  22.599  28.852  1.00 86.67           O  
ATOM   3244  CG  ARG B 400       5.954  25.164  29.415  1.00 86.67           C  
ATOM   3245  CD  ARG B 400       6.682  26.345  28.788  1.00 86.67           C  
ATOM   3246  NE  ARG B 400       8.125  26.259  28.992  1.00 86.67           N  
ATOM   3247  NH1 ARG B 400       8.318  28.337  29.983  1.00 86.67           N  
ATOM   3248  NH2 ARG B 400      10.174  27.024  29.691  1.00 86.67           N  
ATOM   3249  CZ  ARG B 400       8.869  27.207  29.555  1.00 86.67           C  
ATOM   3250  N   GLN B 401       4.809  21.547  27.541  1.00 84.95           N  
ATOM   3251  CA  GLN B 401       3.779  21.103  26.608  1.00 84.95           C  
ATOM   3252  C   GLN B 401       2.747  20.223  27.306  1.00 84.95           C  
ATOM   3253  CB  GLN B 401       4.406  20.348  25.435  1.00 84.95           C  
ATOM   3254  O   GLN B 401       1.542  20.394  27.109  1.00 84.95           O  
ATOM   3255  CG  GLN B 401       3.481  20.200  24.234  1.00 84.95           C  
ATOM   3256  CD  GLN B 401       4.133  19.463  23.079  1.00 84.95           C  
ATOM   3257  NE2 GLN B 401       3.385  19.280  21.996  1.00 84.95           N  
ATOM   3258  OE1 GLN B 401       5.298  19.062  23.159  1.00 84.95           O  
ATOM   3259  N   ILE B 402       3.240  19.276  28.056  1.00 91.30           N  
ATOM   3260  CA  ILE B 402       2.353  18.362  28.768  1.00 91.30           C  
ATOM   3261  C   ILE B 402       1.493  19.145  29.758  1.00 91.30           C  
ATOM   3262  CB  ILE B 402       3.149  17.261  29.505  1.00 91.30           C  
ATOM   3263  O   ILE B 402       0.269  18.996  29.779  1.00 91.30           O  
ATOM   3264  CG1 ILE B 402       3.930  16.406  28.501  1.00 91.30           C  
ATOM   3265  CG2 ILE B 402       2.213  16.394  30.352  1.00 91.30           C  
ATOM   3266  CD1 ILE B 402       4.879  15.405  29.147  1.00 91.30           C  
ATOM   3267  N   LEU B 403       2.154  19.964  30.537  1.00 92.39           N  
ATOM   3268  CA  LEU B 403       1.458  20.697  31.589  1.00 92.39           C  
ATOM   3269  C   LEU B 403       0.459  21.684  30.994  1.00 92.39           C  
ATOM   3270  CB  LEU B 403       2.460  21.440  32.477  1.00 92.39           C  
ATOM   3271  O   LEU B 403      -0.641  21.855  31.524  1.00 92.39           O  
ATOM   3272  CG  LEU B 403       3.240  20.588  33.480  1.00 92.39           C  
ATOM   3273  CD1 LEU B 403       4.400  21.386  34.065  1.00 92.39           C  
ATOM   3274  CD2 LEU B 403       2.318  20.085  34.586  1.00 92.39           C  
ATOM   3275  N   TRP B 404       0.866  22.273  29.927  1.00 87.51           N  
ATOM   3276  CA  TRP B 404      -0.042  23.201  29.261  1.00 87.51           C  
ATOM   3277  C   TRP B 404      -1.285  22.477  28.754  1.00 87.51           C  
ATOM   3278  CB  TRP B 404       0.664  23.905  28.099  1.00 87.51           C  
ATOM   3279  O   TRP B 404      -2.391  23.021  28.801  1.00 87.51           O  
ATOM   3280  CG  TRP B 404       0.366  25.371  28.004  1.00 87.51           C  
ATOM   3281  CD1 TRP B 404      -0.738  25.953  27.444  1.00 87.51           C  
ATOM   3282  CD2 TRP B 404       1.187  26.442  28.479  1.00 87.51           C  
ATOM   3283  CE2 TRP B 404       0.518  27.648  28.174  1.00 87.51           C  
ATOM   3284  CE3 TRP B 404       2.425  26.499  29.134  1.00 87.51           C  
ATOM   3285  NE1 TRP B 404      -0.652  27.322  27.543  1.00 87.51           N  
ATOM   3286  CH2 TRP B 404       2.259  28.927  29.142  1.00 87.51           C  
ATOM   3287  CZ2 TRP B 404       1.047  28.899  28.502  1.00 87.51           C  
ATOM   3288  CZ3 TRP B 404       2.949  27.745  29.460  1.00 87.51           C  
ATOM   3289  N   ASN B 405      -1.065  21.398  28.238  1.00 88.83           N  
ATOM   3290  CA  ASN B 405      -2.196  20.615  27.752  1.00 88.83           C  
ATOM   3291  C   ASN B 405      -3.154  20.253  28.884  1.00 88.83           C  
ATOM   3292  CB  ASN B 405      -1.710  19.350  27.043  1.00 88.83           C  
ATOM   3293  O   ASN B 405      -4.372  20.356  28.729  1.00 88.83           O  
ATOM   3294  CG  ASN B 405      -2.640  18.909  25.930  1.00 88.83           C  
ATOM   3295  ND2 ASN B 405      -2.134  18.073  25.031  1.00 88.83           N  
ATOM   3296  OD1 ASN B 405      -3.803  19.317  25.879  1.00 88.83           O  
ATOM   3297  N   LEU B 406      -2.578  19.811  29.967  1.00 93.36           N  
ATOM   3298  CA  LEU B 406      -3.397  19.410  31.106  1.00 93.36           C  
ATOM   3299  C   LEU B 406      -4.144  20.606  31.686  1.00 93.36           C  
ATOM   3300  CB  LEU B 406      -2.529  18.762  32.188  1.00 93.36           C  
ATOM   3301  O   LEU B 406      -5.339  20.515  31.976  1.00 93.36           O  
ATOM   3302  CG  LEU B 406      -1.945  17.388  31.857  1.00 93.36           C  
ATOM   3303  CD1 LEU B 406      -0.953  16.960  32.933  1.00 93.36           C  
ATOM   3304  CD2 LEU B 406      -3.057  16.356  31.707  1.00 93.36           C  
ATOM   3305  N   ILE B 407      -3.446  21.696  31.804  1.00 91.96           N  
ATOM   3306  CA  ILE B 407      -4.042  22.895  32.382  1.00 91.96           C  
ATOM   3307  C   ILE B 407      -5.090  23.462  31.428  1.00 91.96           C  
ATOM   3308  CB  ILE B 407      -2.970  23.963  32.697  1.00 91.96           C  
ATOM   3309  O   ILE B 407      -6.172  23.872  31.856  1.00 91.96           O  
ATOM   3310  CG1 ILE B 407      -1.999  23.447  33.765  1.00 91.96           C  
ATOM   3311  CG2 ILE B 407      -3.627  25.273  33.141  1.00 91.96           C  
ATOM   3312  CD1 ILE B 407      -0.775  24.329  33.967  1.00 91.96           C  
ATOM   3313  N   SER B 408      -4.737  23.523  30.121  1.00 87.17           N  
ATOM   3314  CA  SER B 408      -5.677  24.032  29.128  1.00 87.17           C  
ATOM   3315  C   SER B 408      -6.965  23.216  29.116  1.00 87.17           C  
ATOM   3316  CB  SER B 408      -5.044  24.023  27.736  1.00 87.17           C  
ATOM   3317  O   SER B 408      -8.057  23.771  28.980  1.00 87.17           O  
ATOM   3318  OG  SER B 408      -6.035  24.167  26.732  1.00 87.17           O  
ATOM   3319  N   ASN B 409      -6.837  21.974  29.245  1.00 87.27           N  
ATOM   3320  CA  ASN B 409      -8.012  21.112  29.310  1.00 87.27           C  
ATOM   3321  C   ASN B 409      -8.822  21.363  30.579  1.00 87.27           C  
ATOM   3322  CB  ASN B 409      -7.604  19.640  29.223  1.00 87.27           C  
ATOM   3323  O   ASN B 409     -10.054  21.364  30.544  1.00 87.27           O  
ATOM   3324  CG  ASN B 409      -7.427  19.167  27.793  1.00 87.27           C  
ATOM   3325  ND2 ASN B 409      -6.639  18.113  27.610  1.00 87.27           N  
ATOM   3326  OD1 ASN B 409      -7.993  19.743  26.861  1.00 87.27           O  
ATOM   3327  N   ALA B 410      -8.105  21.514  31.681  1.00 91.58           N  
ATOM   3328  CA  ALA B 410      -8.770  21.797  32.950  1.00 91.58           C  
ATOM   3329  C   ALA B 410      -9.591  23.081  32.865  1.00 91.58           C  
ATOM   3330  CB  ALA B 410      -7.745  21.898  34.077  1.00 91.58           C  
ATOM   3331  O   ALA B 410     -10.718  23.138  33.361  1.00 91.58           O  
ATOM   3332  N   VAL B 411      -9.018  24.023  32.217  1.00 88.03           N  
ATOM   3333  CA  VAL B 411      -9.699  25.306  32.075  1.00 88.03           C  
ATOM   3334  C   VAL B 411     -10.859  25.169  31.090  1.00 88.03           C  
ATOM   3335  CB  VAL B 411      -8.731  26.415  31.606  1.00 88.03           C  
ATOM   3336  O   VAL B 411     -11.942  25.711  31.318  1.00 88.03           O  
ATOM   3337  CG1 VAL B 411      -9.492  27.703  31.301  1.00 88.03           C  
ATOM   3338  CG2 VAL B 411      -7.655  26.663  32.662  1.00 88.03           C  
ATOM   3339  N   LYS B 412     -10.601  24.479  30.047  1.00 81.68           N  
ATOM   3340  CA  LYS B 412     -11.579  24.302  28.978  1.00 81.68           C  
ATOM   3341  C   LYS B 412     -12.847  23.630  29.499  1.00 81.68           C  
ATOM   3342  CB  LYS B 412     -10.983  23.479  27.835  1.00 81.68           C  
ATOM   3343  O   LYS B 412     -13.956  23.998  29.107  1.00 81.68           O  
ATOM   3344  CG  LYS B 412     -11.846  23.443  26.582  1.00 81.68           C  
ATOM   3345  CD  LYS B 412     -11.219  22.579  25.496  1.00 81.68           C  
ATOM   3346  CE  LYS B 412     -12.168  22.379  24.322  1.00 81.68           C  
ATOM   3347  NZ  LYS B 412     -11.561  21.523  23.259  1.00 81.68           N  
ATOM   3348  N   PHE B 413     -12.743  22.680  30.401  1.00 85.77           N  
ATOM   3349  CA  PHE B 413     -13.882  21.865  30.805  1.00 85.77           C  
ATOM   3350  C   PHE B 413     -14.424  22.322  32.154  1.00 85.77           C  
ATOM   3351  CB  PHE B 413     -13.491  20.385  30.870  1.00 85.77           C  
ATOM   3352  O   PHE B 413     -15.240  21.630  32.768  1.00 85.77           O  
ATOM   3353  CG  PHE B 413     -13.230  19.767  29.523  1.00 85.77           C  
ATOM   3354  CD1 PHE B 413     -14.261  19.604  28.606  1.00 85.77           C  
ATOM   3355  CD2 PHE B 413     -11.952  19.348  29.174  1.00 85.77           C  
ATOM   3356  CE1 PHE B 413     -14.022  19.031  27.359  1.00 85.77           C  
ATOM   3357  CE2 PHE B 413     -11.706  18.775  27.929  1.00 85.77           C  
ATOM   3358  CZ  PHE B 413     -12.743  18.617  27.024  1.00 85.77           C  
ATOM   3359  N   THR B 414     -13.930  23.441  32.636  1.00 87.68           N  
ATOM   3360  CA  THR B 414     -14.436  24.025  33.873  1.00 87.68           C  
ATOM   3361  C   THR B 414     -15.235  25.293  33.585  1.00 87.68           C  
ATOM   3362  CB  THR B 414     -13.290  24.348  34.849  1.00 87.68           C  
ATOM   3363  O   THR B 414     -14.694  26.267  33.058  1.00 87.68           O  
ATOM   3364  CG2 THR B 414     -13.820  24.602  36.256  1.00 87.68           C  
ATOM   3365  OG1 THR B 414     -12.376  23.245  34.886  1.00 87.68           O  
ATOM   3366  N   GLN B 415     -16.511  25.247  33.806  1.00 80.78           N  
ATOM   3367  CA  GLN B 415     -17.347  26.416  33.554  1.00 80.78           C  
ATOM   3368  C   GLN B 415     -17.277  27.404  34.715  1.00 80.78           C  
ATOM   3369  CB  GLN B 415     -18.797  25.997  33.307  1.00 80.78           C  
ATOM   3370  O   GLN B 415     -17.179  28.614  34.502  1.00 80.78           O  
ATOM   3371  CG  GLN B 415     -19.080  25.574  31.872  1.00 80.78           C  
ATOM   3372  CD  GLN B 415     -20.562  25.531  31.554  1.00 80.78           C  
ATOM   3373  NE2 GLN B 415     -20.894  25.169  30.319  1.00 80.78           N  
ATOM   3374  OE1 GLN B 415     -21.403  25.821  32.411  1.00 80.78           O  
ATOM   3375  N   GLN B 416     -17.395  26.880  35.883  1.00 83.16           N  
ATOM   3376  CA  GLN B 416     -17.291  27.697  37.087  1.00 83.16           C  
ATOM   3377  C   GLN B 416     -16.457  26.998  38.156  1.00 83.16           C  
ATOM   3378  CB  GLN B 416     -18.681  28.024  37.636  1.00 83.16           C  
ATOM   3379  O   GLN B 416     -16.501  25.773  38.283  1.00 83.16           O  
ATOM   3380  CG  GLN B 416     -19.404  29.121  36.866  1.00 83.16           C  
ATOM   3381  CD  GLN B 416     -20.750  29.473  37.471  1.00 83.16           C  
ATOM   3382  NE2 GLN B 416     -21.452  30.413  36.848  1.00 83.16           N  
ATOM   3383  OE1 GLN B 416     -21.156  28.904  38.489  1.00 83.16           O  
ATOM   3384  N   GLY B 417     -15.660  27.794  38.771  1.00 89.36           N  
ATOM   3385  CA  GLY B 417     -14.870  27.202  39.839  1.00 89.36           C  
ATOM   3386  C   GLY B 417     -13.399  27.566  39.765  1.00 89.36           C  
ATOM   3387  O   GLY B 417     -13.051  28.740  39.628  1.00 89.36           O  
ATOM   3388  N   GLN B 418     -12.614  26.459  40.065  1.00 91.46           N  
ATOM   3389  CA  GLN B 418     -11.186  26.747  40.149  1.00 91.46           C  
ATOM   3390  C   GLN B 418     -10.359  25.603  39.570  1.00 91.46           C  
ATOM   3391  CB  GLN B 418     -10.775  27.011  41.598  1.00 91.46           C  
ATOM   3392  O   GLN B 418     -10.854  24.483  39.425  1.00 91.46           O  
ATOM   3393  CG  GLN B 418     -10.948  25.808  42.515  1.00 91.46           C  
ATOM   3394  CD  GLN B 418     -10.563  26.105  43.952  1.00 91.46           C  
ATOM   3395  NE2 GLN B 418     -10.298  25.056  44.724  1.00 91.46           N  
ATOM   3396  OE1 GLN B 418     -10.502  27.267  44.365  1.00 91.46           O  
ATOM   3397  N   VAL B 419      -9.237  25.906  39.111  1.00 94.61           N  
ATOM   3398  CA  VAL B 419      -8.220  24.958  38.667  1.00 94.61           C  
ATOM   3399  C   VAL B 419      -6.997  25.048  39.577  1.00 94.61           C  
ATOM   3400  CB  VAL B 419      -7.812  25.209  37.198  1.00 94.61           C  
ATOM   3401  O   VAL B 419      -6.466  26.137  39.807  1.00 94.61           O  
ATOM   3402  CG1 VAL B 419      -6.718  24.234  36.767  1.00 94.61           C  
ATOM   3403  CG2 VAL B 419      -9.027  25.095  36.280  1.00 94.61           C  
ATOM   3404  N   THR B 420      -6.610  23.924  40.140  1.00 94.89           N  
ATOM   3405  CA  THR B 420      -5.494  23.903  41.079  1.00 94.89           C  
ATOM   3406  C   THR B 420      -4.393  22.967  40.590  1.00 94.89           C  
ATOM   3407  CB  THR B 420      -5.954  23.469  42.483  1.00 94.89           C  
ATOM   3408  O   THR B 420      -4.671  21.852  40.143  1.00 94.89           O  
ATOM   3409  CG2 THR B 420      -4.921  23.846  43.541  1.00 94.89           C  
ATOM   3410  OG1 THR B 420      -7.196  24.113  42.793  1.00 94.89           O  
ATOM   3411  N   VAL B 421      -3.175  23.486  40.570  1.00 95.86           N  
ATOM   3412  CA  VAL B 421      -2.016  22.672  40.220  1.00 95.86           C  
ATOM   3413  C   VAL B 421      -1.145  22.454  41.455  1.00 95.86           C  
ATOM   3414  CB  VAL B 421      -1.186  23.321  39.090  1.00 95.86           C  
ATOM   3415  O   VAL B 421      -0.702  23.416  42.087  1.00 95.86           O  
ATOM   3416  CG1 VAL B 421       0.066  22.496  38.797  1.00 95.86           C  
ATOM   3417  CG2 VAL B 421      -2.034  23.478  37.829  1.00 95.86           C  
ATOM   3418  N   ARG B 422      -0.971  21.242  41.866  1.00 95.42           N  
ATOM   3419  CA  ARG B 422      -0.110  20.879  42.988  1.00 95.42           C  
ATOM   3420  C   ARG B 422       1.184  20.237  42.500  1.00 95.42           C  
ATOM   3421  CB  ARG B 422      -0.839  19.930  43.941  1.00 95.42           C  
ATOM   3422  O   ARG B 422       1.170  19.431  41.567  1.00 95.42           O  
ATOM   3423  CG  ARG B 422      -2.013  20.568  44.667  1.00 95.42           C  
ATOM   3424  CD  ARG B 422      -2.686  19.589  45.619  1.00 95.42           C  
ATOM   3425  NE  ARG B 422      -4.136  19.767  45.638  1.00 95.42           N  
ATOM   3426  NH1 ARG B 422      -4.596  17.628  46.379  1.00 95.42           N  
ATOM   3427  NH2 ARG B 422      -6.307  19.100  45.978  1.00 95.42           N  
ATOM   3428  CZ  ARG B 422      -5.009  18.831  45.998  1.00 95.42           C  
ATOM   3429  N   VAL B 423       2.306  20.696  42.966  1.00 95.00           N  
ATOM   3430  CA  VAL B 423       3.613  20.187  42.562  1.00 95.00           C  
ATOM   3431  C   VAL B 423       4.357  19.646  43.781  1.00 95.00           C  
ATOM   3432  CB  VAL B 423       4.456  21.277  41.864  1.00 95.00           C  
ATOM   3433  O   VAL B 423       4.338  20.260  44.850  1.00 95.00           O  
ATOM   3434  CG1 VAL B 423       5.884  20.788  41.629  1.00 95.00           C  
ATOM   3435  CG2 VAL B 423       3.806  21.690  40.545  1.00 95.00           C  
ATOM   3436  N   ARG B 424       4.866  18.492  43.670  1.00 92.87           N  
ATOM   3437  CA  ARG B 424       5.679  17.921  44.739  1.00 92.87           C  
ATOM   3438  C   ARG B 424       6.862  17.144  44.170  1.00 92.87           C  
ATOM   3439  CB  ARG B 424       4.833  17.009  45.630  1.00 92.87           C  
ATOM   3440  O   ARG B 424       6.831  16.713  43.016  1.00 92.87           O  
ATOM   3441  CG  ARG B 424       4.499  15.667  44.998  1.00 92.87           C  
ATOM   3442  CD  ARG B 424       3.667  14.796  45.929  1.00 92.87           C  
ATOM   3443  NE  ARG B 424       3.748  13.385  45.562  1.00 92.87           N  
ATOM   3444  NH1 ARG B 424       2.862  12.605  47.548  1.00 92.87           N  
ATOM   3445  NH2 ARG B 424       3.481  11.130  45.907  1.00 92.87           N  
ATOM   3446  CZ  ARG B 424       3.364  12.377  46.340  1.00 92.87           C  
ATOM   3447  N   TYR B 425       7.924  17.085  44.816  1.00 92.09           N  
ATOM   3448  CA  TYR B 425       9.119  16.323  44.471  1.00 92.09           C  
ATOM   3449  C   TYR B 425       9.315  15.152  45.426  1.00 92.09           C  
ATOM   3450  CB  TYR B 425      10.356  17.226  44.491  1.00 92.09           C  
ATOM   3451  O   TYR B 425       9.488  15.349  46.631  1.00 92.09           O  
ATOM   3452  CG  TYR B 425      11.569  16.609  43.839  1.00 92.09           C  
ATOM   3453  CD1 TYR B 425      12.584  16.041  44.606  1.00 92.09           C  
ATOM   3454  CD2 TYR B 425      11.704  16.593  42.455  1.00 92.09           C  
ATOM   3455  CE1 TYR B 425      13.704  15.472  44.010  1.00 92.09           C  
ATOM   3456  CE2 TYR B 425      12.820  16.028  41.847  1.00 92.09           C  
ATOM   3457  OH  TYR B 425      14.920  14.909  42.036  1.00 92.09           O  
ATOM   3458  CZ  TYR B 425      13.813  15.470  42.632  1.00 92.09           C  
ATOM   3459  N   ASP B 426       9.096  13.985  44.892  1.00 86.43           N  
ATOM   3460  CA  ASP B 426       9.157  12.784  45.719  1.00 86.43           C  
ATOM   3461  C   ASP B 426      10.579  12.231  45.779  1.00 86.43           C  
ATOM   3462  CB  ASP B 426       8.200  11.716  45.185  1.00 86.43           C  
ATOM   3463  O   ASP B 426      11.453  12.666  45.026  1.00 86.43           O  
ATOM   3464  CG  ASP B 426       6.755  11.962  45.583  1.00 86.43           C  
ATOM   3465  OD1 ASP B 426       6.508  12.732  46.535  1.00 86.43           O  
ATOM   3466  OD2 ASP B 426       5.856  11.378  44.939  1.00 86.43           O  
ATOM   3467  N   GLU B 427      10.667  11.213  46.725  1.00 79.99           N  
ATOM   3468  CA  GLU B 427      11.942  10.516  46.862  1.00 79.99           C  
ATOM   3469  C   GLU B 427      12.237   9.658  45.635  1.00 79.99           C  
ATOM   3470  CB  GLU B 427      11.947   9.649  48.124  1.00 79.99           C  
ATOM   3471  O   GLU B 427      11.322   9.099  45.027  1.00 79.99           O  
ATOM   3472  CG  GLU B 427      12.295  10.412  49.393  1.00 79.99           C  
ATOM   3473  CD  GLU B 427      12.477   9.511  50.605  1.00 79.99           C  
ATOM   3474  OE1 GLU B 427      12.819  10.022  51.695  1.00 79.99           O  
ATOM   3475  OE2 GLU B 427      12.278   8.284  50.461  1.00 79.99           O  
ATOM   3476  N   GLY B 428      13.438   9.743  44.955  1.00 79.49           N  
ATOM   3477  CA  GLY B 428      13.828   8.987  43.775  1.00 79.49           C  
ATOM   3478  C   GLY B 428      13.903   9.836  42.520  1.00 79.49           C  
ATOM   3479  O   GLY B 428      13.753   9.324  41.408  1.00 79.49           O  
ATOM   3480  N   ASP B 429      13.930  11.035  42.671  1.00 86.71           N  
ATOM   3481  CA  ASP B 429      14.107  11.985  41.577  1.00 86.71           C  
ATOM   3482  C   ASP B 429      12.863  12.045  40.694  1.00 86.71           C  
ATOM   3483  CB  ASP B 429      15.331  11.613  40.736  1.00 86.71           C  
ATOM   3484  O   ASP B 429      12.967  12.147  39.470  1.00 86.71           O  
ATOM   3485  CG  ASP B 429      16.638  11.757  41.495  1.00 86.71           C  
ATOM   3486  OD1 ASP B 429      16.673  12.476  42.517  1.00 86.71           O  
ATOM   3487  OD2 ASP B 429      17.642  11.149  41.066  1.00 86.71           O  
ATOM   3488  N   MET B 430      11.668  11.825  41.383  1.00 92.00           N  
ATOM   3489  CA  MET B 430      10.421  11.862  40.624  1.00 92.00           C  
ATOM   3490  C   MET B 430       9.674  13.169  40.869  1.00 92.00           C  
ATOM   3491  CB  MET B 430       9.530  10.674  40.993  1.00 92.00           C  
ATOM   3492  O   MET B 430       9.479  13.572  42.017  1.00 92.00           O  
ATOM   3493  CG  MET B 430       9.959   9.364  40.352  1.00 92.00           C  
ATOM   3494  SD  MET B 430       9.601   9.312  38.553  1.00 92.00           S  
ATOM   3495  CE  MET B 430       7.804   9.062  38.592  1.00 92.00           C  
ATOM   3496  N   LEU B 431       9.356  13.841  39.805  1.00 92.92           N  
ATOM   3497  CA  LEU B 431       8.536  15.047  39.858  1.00 92.92           C  
ATOM   3498  C   LEU B 431       7.062  14.710  39.662  1.00 92.92           C  
ATOM   3499  CB  LEU B 431       8.989  16.050  38.795  1.00 92.92           C  
ATOM   3500  O   LEU B 431       6.705  13.990  38.727  1.00 92.92           O  
ATOM   3501  CG  LEU B 431       9.432  17.423  39.303  1.00 92.92           C  
ATOM   3502  CD1 LEU B 431      10.823  17.760  38.776  1.00 92.92           C  
ATOM   3503  CD2 LEU B 431       8.427  18.495  38.896  1.00 92.92           C  
ATOM   3504  N   HIS B 432       6.274  15.199  40.608  1.00 94.33           N  
ATOM   3505  CA  HIS B 432       4.843  14.922  40.586  1.00 94.33           C  
ATOM   3506  C   HIS B 432       4.036  16.202  40.395  1.00 94.33           C  
ATOM   3507  CB  HIS B 432       4.413  14.218  41.874  1.00 94.33           C  
ATOM   3508  O   HIS B 432       4.242  17.183  41.114  1.00 94.33           O  
ATOM   3509  CG  HIS B 432       4.051  12.780  41.680  1.00 94.33           C  
ATOM   3510  CD2 HIS B 432       4.814  11.661  41.697  1.00 94.33           C  
ATOM   3511  ND1 HIS B 432       2.761  12.364  41.431  1.00 94.33           N  
ATOM   3512  CE1 HIS B 432       2.746  11.048  41.303  1.00 94.33           C  
ATOM   3513  NE2 HIS B 432       3.979  10.597  41.460  1.00 94.33           N  
ATOM   3514  N   PHE B 433       3.178  16.217  39.343  1.00 95.73           N  
ATOM   3515  CA  PHE B 433       2.245  17.314  39.116  1.00 95.73           C  
ATOM   3516  C   PHE B 433       0.804  16.822  39.180  1.00 95.73           C  
ATOM   3517  CB  PHE B 433       2.514  17.978  37.762  1.00 95.73           C  
ATOM   3518  O   PHE B 433       0.470  15.787  38.600  1.00 95.73           O  
ATOM   3519  CG  PHE B 433       3.825  18.713  37.695  1.00 95.73           C  
ATOM   3520  CD1 PHE B 433       3.894  20.068  37.995  1.00 95.73           C  
ATOM   3521  CD2 PHE B 433       4.989  18.049  37.333  1.00 95.73           C  
ATOM   3522  CE1 PHE B 433       5.107  20.751  37.935  1.00 95.73           C  
ATOM   3523  CE2 PHE B 433       6.205  18.724  37.270  1.00 95.73           C  
ATOM   3524  CZ  PHE B 433       6.261  20.076  37.570  1.00 95.73           C  
ATOM   3525  N   GLU B 434      -0.003  17.481  39.939  1.00 96.31           N  
ATOM   3526  CA  GLU B 434      -1.432  17.184  39.991  1.00 96.31           C  
ATOM   3527  C   GLU B 434      -2.262  18.377  39.527  1.00 96.31           C  
ATOM   3528  CB  GLU B 434      -1.845  16.775  41.407  1.00 96.31           C  
ATOM   3529  O   GLU B 434      -2.186  19.458  40.114  1.00 96.31           O  
ATOM   3530  CG  GLU B 434      -1.938  15.270  41.611  1.00 96.31           C  
ATOM   3531  CD  GLU B 434      -2.331  14.879  43.027  1.00 96.31           C  
ATOM   3532  OE1 GLU B 434      -2.405  13.665  43.322  1.00 96.31           O  
ATOM   3533  OE2 GLU B 434      -2.567  15.794  43.846  1.00 96.31           O  
ATOM   3534  N   VAL B 435      -2.973  18.208  38.447  1.00 96.00           N  
ATOM   3535  CA  VAL B 435      -3.862  19.247  37.939  1.00 96.00           C  
ATOM   3536  C   VAL B 435      -5.312  18.889  38.261  1.00 96.00           C  
ATOM   3537  CB  VAL B 435      -3.689  19.449  36.417  1.00 96.00           C  
ATOM   3538  O   VAL B 435      -5.865  17.945  37.692  1.00 96.00           O  
ATOM   3539  CG1 VAL B 435      -4.592  20.574  35.916  1.00 96.00           C  
ATOM   3540  CG2 VAL B 435      -2.227  19.743  36.082  1.00 96.00           C  
ATOM   3541  N   GLU B 436      -5.883  19.632  39.126  1.00 95.60           N  
ATOM   3542  CA  GLU B 436      -7.252  19.383  39.569  1.00 95.60           C  
ATOM   3543  C   GLU B 436      -8.201  20.465  39.062  1.00 95.60           C  
ATOM   3544  CB  GLU B 436      -7.317  19.300  41.096  1.00 95.60           C  
ATOM   3545  O   GLU B 436      -7.922  21.658  39.202  1.00 95.60           O  
ATOM   3546  CG  GLU B 436      -8.707  18.999  41.637  1.00 95.60           C  
ATOM   3547  CD  GLU B 436      -8.767  18.972  43.156  1.00 95.60           C  
ATOM   3548  OE1 GLU B 436      -9.857  18.718  43.716  1.00 95.60           O  
ATOM   3549  OE2 GLU B 436      -7.715  19.207  43.791  1.00 95.60           O  
ATOM   3550  N   ASP B 437      -9.261  20.022  38.403  1.00 92.54           N  
ATOM   3551  CA  ASP B 437     -10.284  20.956  37.943  1.00 92.54           C  
ATOM   3552  C   ASP B 437     -11.626  20.674  38.615  1.00 92.54           C  
ATOM   3553  CB  ASP B 437     -10.433  20.883  36.422  1.00 92.54           C  
ATOM   3554  O   ASP B 437     -11.863  19.565  39.100  1.00 92.54           O  
ATOM   3555  CG  ASP B 437     -11.060  19.584  35.949  1.00 92.54           C  
ATOM   3556  OD1 ASP B 437     -12.296  19.430  36.050  1.00 92.54           O  
ATOM   3557  OD2 ASP B 437     -10.310  18.704  35.472  1.00 92.54           O  
ATOM   3558  N   SER B 438     -12.435  21.674  38.815  1.00 91.90           N  
ATOM   3559  CA  SER B 438     -13.775  21.534  39.376  1.00 91.90           C  
ATOM   3560  C   SER B 438     -14.835  21.522  38.279  1.00 91.90           C  
ATOM   3561  CB  SER B 438     -14.064  22.665  40.364  1.00 91.90           C  
ATOM   3562  O   SER B 438     -15.904  22.116  38.436  1.00 91.90           O  
ATOM   3563  OG  SER B 438     -13.846  23.928  39.759  1.00 91.90           O  
ATOM   3564  N   GLY B 439     -14.525  20.968  37.185  1.00 88.14           N  
ATOM   3565  CA  GLY B 439     -15.396  21.022  36.021  1.00 88.14           C  
ATOM   3566  C   GLY B 439     -16.417  19.901  35.988  1.00 88.14           C  
ATOM   3567  O   GLY B 439     -16.894  19.457  37.034  1.00 88.14           O  
ATOM   3568  N   ILE B 440     -16.898  19.507  34.772  1.00 85.47           N  
ATOM   3569  CA  ILE B 440     -18.006  18.591  34.522  1.00 85.47           C  
ATOM   3570  C   ILE B 440     -17.585  17.165  34.872  1.00 85.47           C  
ATOM   3571  CB  ILE B 440     -18.480  18.665  33.054  1.00 85.47           C  
ATOM   3572  O   ILE B 440     -18.433  16.303  35.113  1.00 85.47           O  
ATOM   3573  CG1 ILE B 440     -17.283  18.851  32.114  1.00 85.47           C  
ATOM   3574  CG2 ILE B 440     -19.500  19.792  32.872  1.00 85.47           C  
ATOM   3575  CD1 ILE B 440     -17.637  18.768  30.636  1.00 85.47           C  
ATOM   3576  N   GLY B 441     -16.342  16.941  34.882  1.00 87.71           N  
ATOM   3577  CA  GLY B 441     -15.855  15.598  35.158  1.00 87.71           C  
ATOM   3578  C   GLY B 441     -15.969  14.665  33.968  1.00 87.71           C  
ATOM   3579  O   GLY B 441     -16.496  15.048  32.921  1.00 87.71           O  
ATOM   3580  N   ILE B 442     -15.421  13.433  34.115  1.00 87.74           N  
ATOM   3581  CA  ILE B 442     -15.396  12.437  33.049  1.00 87.74           C  
ATOM   3582  C   ILE B 442     -16.028  11.137  33.541  1.00 87.74           C  
ATOM   3583  CB  ILE B 442     -13.956  12.178  32.551  1.00 87.74           C  
ATOM   3584  O   ILE B 442     -15.703  10.654  34.628  1.00 87.74           O  
ATOM   3585  CG1 ILE B 442     -13.274  13.499  32.178  1.00 87.74           C  
ATOM   3586  CG2 ILE B 442     -13.961  11.209  31.365  1.00 87.74           C  
ATOM   3587  CD1 ILE B 442     -11.766  13.388  31.999  1.00 87.74           C  
ATOM   3588  N   PRO B 443     -16.944  10.635  32.735  1.00 85.93           N  
ATOM   3589  CA  PRO B 443     -17.514   9.344  33.128  1.00 85.93           C  
ATOM   3590  C   PRO B 443     -16.463   8.242  33.236  1.00 85.93           C  
ATOM   3591  CB  PRO B 443     -18.509   9.041  32.004  1.00 85.93           C  
ATOM   3592  O   PRO B 443     -15.486   8.239  32.481  1.00 85.93           O  
ATOM   3593  CG  PRO B 443     -18.477  10.253  31.129  1.00 85.93           C  
ATOM   3594  CD  PRO B 443     -17.372  11.154  31.602  1.00 85.93           C  
ATOM   3595  N   GLN B 444     -16.682   7.263  34.102  1.00 84.57           N  
ATOM   3596  CA  GLN B 444     -15.713   6.217  34.410  1.00 84.57           C  
ATOM   3597  C   GLN B 444     -15.404   5.373  33.177  1.00 84.57           C  
ATOM   3598  CB  GLN B 444     -16.226   5.324  35.541  1.00 84.57           C  
ATOM   3599  O   GLN B 444     -14.271   4.921  32.996  1.00 84.57           O  
ATOM   3600  CG  GLN B 444     -15.341   5.330  36.780  1.00 84.57           C  
ATOM   3601  CD  GLN B 444     -16.100   4.984  38.047  1.00 84.57           C  
ATOM   3602  NE2 GLN B 444     -15.381   4.874  39.158  1.00 84.57           N  
ATOM   3603  OE1 GLN B 444     -17.324   4.817  38.026  1.00 84.57           O  
ATOM   3604  N   ASP B 445     -16.375   5.240  32.322  1.00 78.20           N  
ATOM   3605  CA  ASP B 445     -16.213   4.390  31.146  1.00 78.20           C  
ATOM   3606  C   ASP B 445     -15.375   5.086  30.077  1.00 78.20           C  
ATOM   3607  CB  ASP B 445     -17.578   3.999  30.574  1.00 78.20           C  
ATOM   3608  O   ASP B 445     -14.855   4.436  29.167  1.00 78.20           O  
ATOM   3609  CG  ASP B 445     -18.631   5.077  30.764  1.00 78.20           C  
ATOM   3610  OD1 ASP B 445     -18.607   5.777  31.800  1.00 78.20           O  
ATOM   3611  OD2 ASP B 445     -19.494   5.225  29.872  1.00 78.20           O  
ATOM   3612  N   GLU B 446     -15.165   6.349  30.317  1.00 82.51           N  
ATOM   3613  CA  GLU B 446     -14.467   7.111  29.285  1.00 82.51           C  
ATOM   3614  C   GLU B 446     -13.025   7.399  29.692  1.00 82.51           C  
ATOM   3615  CB  GLU B 446     -15.203   8.421  28.994  1.00 82.51           C  
ATOM   3616  O   GLU B 446     -12.235   7.898  28.887  1.00 82.51           O  
ATOM   3617  CG  GLU B 446     -16.550   8.232  28.311  1.00 82.51           C  
ATOM   3618  CD  GLU B 446     -16.526   8.576  26.831  1.00 82.51           C  
ATOM   3619  OE1 GLU B 446     -17.557   8.388  26.147  1.00 82.51           O  
ATOM   3620  OE2 GLU B 446     -15.466   9.037  26.351  1.00 82.51           O  
ATOM   3621  N   LEU B 447     -12.583   7.036  30.835  1.00 84.18           N  
ATOM   3622  CA  LEU B 447     -11.301   7.446  31.398  1.00 84.18           C  
ATOM   3623  C   LEU B 447     -10.143   6.847  30.606  1.00 84.18           C  
ATOM   3624  CB  LEU B 447     -11.200   7.026  32.866  1.00 84.18           C  
ATOM   3625  O   LEU B 447      -9.146   7.525  30.347  1.00 84.18           O  
ATOM   3626  CG  LEU B 447     -11.812   7.986  33.889  1.00 84.18           C  
ATOM   3627  CD1 LEU B 447     -12.144   7.244  35.179  1.00 84.18           C  
ATOM   3628  CD2 LEU B 447     -10.864   9.149  34.164  1.00 84.18           C  
ATOM   3629  N   ASP B 448     -10.350   5.691  30.177  1.00 75.42           N  
ATOM   3630  CA  ASP B 448      -9.272   5.047  29.432  1.00 75.42           C  
ATOM   3631  C   ASP B 448      -9.275   5.487  27.970  1.00 75.42           C  
ATOM   3632  CB  ASP B 448      -9.392   3.524  29.523  1.00 75.42           C  
ATOM   3633  O   ASP B 448      -8.229   5.502  27.319  1.00 75.42           O  
ATOM   3634  CG  ASP B 448      -8.926   2.971  30.859  1.00 75.42           C  
ATOM   3635  OD1 ASP B 448      -8.116   3.633  31.544  1.00 75.42           O  
ATOM   3636  OD2 ASP B 448      -9.371   1.863  31.229  1.00 75.42           O  
ATOM   3637  N   LYS B 449     -10.391   5.996  27.539  1.00 76.31           N  
ATOM   3638  CA  LYS B 449     -10.579   6.289  26.121  1.00 76.31           C  
ATOM   3639  C   LYS B 449     -10.049   7.676  25.771  1.00 76.31           C  
ATOM   3640  CB  LYS B 449     -12.057   6.181  25.742  1.00 76.31           C  
ATOM   3641  O   LYS B 449      -9.762   7.962  24.606  1.00 76.31           O  
ATOM   3642  CG  LYS B 449     -12.620   4.771  25.839  1.00 76.31           C  
ATOM   3643  CD  LYS B 449     -14.075   4.718  25.393  1.00 76.31           C  
ATOM   3644  CE  LYS B 449     -14.699   3.358  25.675  1.00 76.31           C  
ATOM   3645  NZ  LYS B 449     -16.158   3.341  25.358  1.00 76.31           N  
ATOM   3646  N   ILE B 450      -9.912   8.470  26.732  1.00 82.74           N  
ATOM   3647  CA  ILE B 450      -9.581   9.863  26.456  1.00 82.74           C  
ATOM   3648  C   ILE B 450      -8.119   9.971  26.031  1.00 82.74           C  
ATOM   3649  CB  ILE B 450      -9.850  10.762  27.684  1.00 82.74           C  
ATOM   3650  O   ILE B 450      -7.709  10.976  25.445  1.00 82.74           O  
ATOM   3651  CG1 ILE B 450      -9.129  10.210  28.918  1.00 82.74           C  
ATOM   3652  CG2 ILE B 450     -11.355  10.891  27.939  1.00 82.74           C  
ATOM   3653  CD1 ILE B 450      -9.120  11.161  30.107  1.00 82.74           C  
ATOM   3654  N   PHE B 451      -7.312   8.896  26.229  1.00 82.81           N  
ATOM   3655  CA  PHE B 451      -5.899   8.942  25.874  1.00 82.81           C  
ATOM   3656  C   PHE B 451      -5.669   8.349  24.489  1.00 82.81           C  
ATOM   3657  CB  PHE B 451      -5.057   8.193  26.912  1.00 82.81           C  
ATOM   3658  O   PHE B 451      -4.537   8.314  24.003  1.00 82.81           O  
ATOM   3659  CG  PHE B 451      -4.992   8.878  28.250  1.00 82.81           C  
ATOM   3660  CD1 PHE B 451      -4.180   9.990  28.438  1.00 82.81           C  
ATOM   3661  CD2 PHE B 451      -5.744   8.410  29.320  1.00 82.81           C  
ATOM   3662  CE1 PHE B 451      -4.118  10.626  29.676  1.00 82.81           C  
ATOM   3663  CE2 PHE B 451      -5.687   9.041  30.560  1.00 82.81           C  
ATOM   3664  CZ  PHE B 451      -4.873  10.148  30.736  1.00 82.81           C  
ATOM   3665  N   ALA B 452      -6.774   8.008  23.899  1.00 72.63           N  
ATOM   3666  CA  ALA B 452      -6.664   7.488  22.539  1.00 72.63           C  
ATOM   3667  C   ALA B 452      -6.614   8.623  21.520  1.00 72.63           C  
ATOM   3668  CB  ALA B 452      -7.830   6.551  22.231  1.00 72.63           C  
ATOM   3669  O   ALA B 452      -7.231   9.672  21.719  1.00 72.63           O  
ATOM   3670  N   MET B 453      -5.872   8.302  20.448  1.00 70.59           N  
ATOM   3671  CA  MET B 453      -5.713   9.299  19.393  1.00 70.59           C  
ATOM   3672  C   MET B 453      -7.052   9.615  18.736  1.00 70.59           C  
ATOM   3673  CB  MET B 453      -4.715   8.814  18.340  1.00 70.59           C  
ATOM   3674  O   MET B 453      -7.827   8.707  18.428  1.00 70.59           O  
ATOM   3675  CG  MET B 453      -3.427   9.620  18.298  1.00 70.59           C  
ATOM   3676  SD  MET B 453      -2.585   9.516  16.671  1.00 70.59           S  
ATOM   3677  CE  MET B 453      -1.294   8.300  17.057  1.00 70.59           C  
ATOM   3678  N   TYR B 454      -7.391  10.878  18.562  1.00 65.22           N  
ATOM   3679  CA  TYR B 454      -8.550  11.410  17.854  1.00 65.22           C  
ATOM   3680  C   TYR B 454      -9.839  11.095  18.603  1.00 65.22           C  
ATOM   3681  CB  TYR B 454      -8.620  10.843  16.433  1.00 65.22           C  
ATOM   3682  O   TYR B 454     -10.922  11.090  18.013  1.00 65.22           O  
ATOM   3683  CG  TYR B 454      -7.396  11.138  15.601  1.00 65.22           C  
ATOM   3684  CD1 TYR B 454      -7.089  12.441  15.215  1.00 65.22           C  
ATOM   3685  CD2 TYR B 454      -6.544  10.115  15.197  1.00 65.22           C  
ATOM   3686  CE1 TYR B 454      -5.964  12.718  14.446  1.00 65.22           C  
ATOM   3687  CE2 TYR B 454      -5.416  10.380  14.428  1.00 65.22           C  
ATOM   3688  OH  TYR B 454      -4.018  11.951  13.298  1.00 65.22           O  
ATOM   3689  CZ  TYR B 454      -5.134  11.683  14.059  1.00 65.22           C  
ATOM   3690  N   TYR B 455      -9.681  10.758  19.872  1.00 68.16           N  
ATOM   3691  CA  TYR B 455     -10.871  10.436  20.652  1.00 68.16           C  
ATOM   3692  C   TYR B 455     -11.374  11.660  21.409  1.00 68.16           C  
ATOM   3693  CB  TYR B 455     -10.578   9.299  21.635  1.00 68.16           C  
ATOM   3694  O   TYR B 455     -10.584  12.401  21.998  1.00 68.16           O  
ATOM   3695  CG  TYR B 455     -11.813   8.722  22.282  1.00 68.16           C  
ATOM   3696  CD1 TYR B 455     -12.230   9.151  23.540  1.00 68.16           C  
ATOM   3697  CD2 TYR B 455     -12.567   7.747  21.637  1.00 68.16           C  
ATOM   3698  CE1 TYR B 455     -13.367   8.621  24.141  1.00 68.16           C  
ATOM   3699  CE2 TYR B 455     -13.705   7.210  22.229  1.00 68.16           C  
ATOM   3700  OH  TYR B 455     -15.223   7.124  24.069  1.00 68.16           O  
ATOM   3701  CZ  TYR B 455     -14.097   7.653  23.479  1.00 68.16           C  
ATOM   3702  N   GLN B 456     -12.623  11.909  21.139  1.00 70.67           N  
ATOM   3703  CA  GLN B 456     -13.282  12.988  21.868  1.00 70.67           C  
ATOM   3704  C   GLN B 456     -14.537  12.486  22.576  1.00 70.67           C  
ATOM   3705  CB  GLN B 456     -13.636  14.137  20.923  1.00 70.67           C  
ATOM   3706  O   GLN B 456     -15.290  11.682  22.022  1.00 70.67           O  
ATOM   3707  CG  GLN B 456     -12.424  14.890  20.390  1.00 70.67           C  
ATOM   3708  CD  GLN B 456     -12.795  15.955  19.375  1.00 70.67           C  
ATOM   3709  NE2 GLN B 456     -11.801  16.706  18.914  1.00 70.67           N  
ATOM   3710  OE1 GLN B 456     -13.965  16.101  19.008  1.00 70.67           O  
ATOM   3711  N   VAL B 457     -14.609  12.823  23.877  1.00 67.29           N  
ATOM   3712  CA  VAL B 457     -15.764  12.388  24.655  1.00 67.29           C  
ATOM   3713  C   VAL B 457     -17.039  12.989  24.068  1.00 67.29           C  
ATOM   3714  CB  VAL B 457     -15.626  12.781  26.143  1.00 67.29           C  
ATOM   3715  O   VAL B 457     -17.090  14.185  23.769  1.00 67.29           O  
ATOM   3716  CG1 VAL B 457     -16.871  12.371  26.927  1.00 67.29           C  
ATOM   3717  CG2 VAL B 457     -14.376  12.145  26.748  1.00 67.29           C  
ATOM   3718  N   LYS B 458     -17.925  12.101  23.498  1.00 59.77           N  
ATOM   3719  CA  LYS B 458     -19.198  12.542  22.934  1.00 59.77           C  
ATOM   3720  C   LYS B 458     -20.128  13.070  24.022  1.00 59.77           C  
ATOM   3721  CB  LYS B 458     -19.875  11.398  22.177  1.00 59.77           C  
ATOM   3722  O   LYS B 458     -20.152  12.542  25.136  1.00 59.77           O  
ATOM   3723  CG  LYS B 458     -19.172  11.011  20.884  1.00 59.77           C  
ATOM   3724  CD  LYS B 458     -19.931   9.919  20.141  1.00 59.77           C  
ATOM   3725  CE  LYS B 458     -19.213   9.510  18.861  1.00 59.77           C  
ATOM   3726  NZ  LYS B 458     -19.954   8.440  18.128  1.00 59.77           N  
ATOM   3727  N   ASP B 459     -20.382  14.305  24.026  1.00 54.25           N  
ATOM   3728  CA  ASP B 459     -21.303  14.820  25.035  1.00 54.25           C  
ATOM   3729  C   ASP B 459     -22.595  14.007  25.066  1.00 54.25           C  
ATOM   3730  CB  ASP B 459     -21.616  16.295  24.773  1.00 54.25           C  
ATOM   3731  O   ASP B 459     -23.038  13.497  24.035  1.00 54.25           O  
ATOM   3732  CG  ASP B 459     -21.324  17.185  25.968  1.00 54.25           C  
ATOM   3733  OD1 ASP B 459     -21.132  16.661  27.086  1.00 54.25           O  
ATOM   3734  OD2 ASP B 459     -21.288  18.422  25.791  1.00 54.25           O  
ATOM   3735  N   SER B 460     -23.014  13.230  26.201  1.00 48.00           N  
ATOM   3736  CA  SER B 460     -24.256  12.498  26.425  1.00 48.00           C  
ATOM   3737  C   SER B 460     -25.428  13.165  25.714  1.00 48.00           C  
ATOM   3738  CB  SER B 460     -24.552  12.389  27.921  1.00 48.00           C  
ATOM   3739  O   SER B 460     -26.462  12.535  25.484  1.00 48.00           O  
ATOM   3740  OG  SER B 460     -23.369  12.564  28.682  1.00 48.00           O  
ATOM   3741  N   HIS B 461     -25.609  14.386  25.747  1.00 42.10           N  
ATOM   3742  CA  HIS B 461     -26.852  14.970  25.258  1.00 42.10           C  
ATOM   3743  C   HIS B 461     -26.782  15.240  23.759  1.00 42.10           C  
ATOM   3744  CB  HIS B 461     -27.168  16.264  26.010  1.00 42.10           C  
ATOM   3745  O   HIS B 461     -27.608  15.978  23.217  1.00 42.10           O  
ATOM   3746  CG  HIS B 461     -27.571  16.048  27.434  1.00 42.10           C  
ATOM   3747  CD2 HIS B 461     -26.976  16.417  28.593  1.00 42.10           C  
ATOM   3748  ND1 HIS B 461     -28.718  15.370  27.789  1.00 42.10           N  
ATOM   3749  CE1 HIS B 461     -28.811  15.334  29.107  1.00 42.10           C  
ATOM   3750  NE2 HIS B 461     -27.766  15.962  29.619  1.00 42.10           N  
ATOM   3751  N   GLY B 462     -26.153  14.424  23.032  1.00 42.59           N  
ATOM   3752  CA  GLY B 462     -26.209  14.420  21.578  1.00 42.59           C  
ATOM   3753  C   GLY B 462     -25.322  15.474  20.944  1.00 42.59           C  
ATOM   3754  O   GLY B 462     -25.441  15.756  19.750  1.00 42.59           O  
ATOM   3755  N   GLY B 463     -24.840  16.471  21.679  1.00 41.02           N  
ATOM   3756  CA  GLY B 463     -24.138  17.576  21.047  1.00 41.02           C  
ATOM   3757  C   GLY B 463     -22.757  17.198  20.546  1.00 41.02           C  
ATOM   3758  O   GLY B 463     -22.286  16.085  20.789  1.00 41.02           O  
ATOM   3759  N   LYS B 464     -22.305  17.696  19.398  1.00 45.29           N  
ATOM   3760  CA  LYS B 464     -21.030  17.453  18.730  1.00 45.29           C  
ATOM   3761  C   LYS B 464     -19.889  17.365  19.740  1.00 45.29           C  
ATOM   3762  CB  LYS B 464     -20.741  18.553  17.708  1.00 45.29           C  
ATOM   3763  O   LYS B 464     -19.924  18.021  20.783  1.00 45.29           O  
ATOM   3764  CG  LYS B 464     -21.166  18.206  16.288  1.00 45.29           C  
ATOM   3765  CD  LYS B 464     -20.777  19.302  15.305  1.00 45.29           C  
ATOM   3766  CE  LYS B 464     -21.243  18.977  13.892  1.00 45.29           C  
ATOM   3767  NZ  LYS B 464     -20.893  20.065  12.929  1.00 45.29           N  
ATOM   3768  N   PRO B 465     -19.038  16.448  19.639  1.00 47.52           N  
ATOM   3769  CA  PRO B 465     -17.855  16.193  20.465  1.00 47.52           C  
ATOM   3770  C   PRO B 465     -17.131  17.474  20.870  1.00 47.52           C  
ATOM   3771  CB  PRO B 465     -16.973  15.329  19.561  1.00 47.52           C  
ATOM   3772  O   PRO B 465     -17.235  18.491  20.180  1.00 47.52           O  
ATOM   3773  CG  PRO B 465     -17.671  15.324  18.239  1.00 47.52           C  
ATOM   3774  CD  PRO B 465     -18.932  16.129  18.362  1.00 47.52           C  
ATOM   3775  N   ALA B 466     -16.789  17.678  22.129  1.00 49.19           N  
ATOM   3776  CA  ALA B 466     -16.005  18.755  22.728  1.00 49.19           C  
ATOM   3777  C   ALA B 466     -14.931  19.252  21.765  1.00 49.19           C  
ATOM   3778  CB  ALA B 466     -15.368  18.287  24.034  1.00 49.19           C  
ATOM   3779  O   ALA B 466     -14.465  18.502  20.904  1.00 49.19           O  
ATOM   3780  N   THR B 467     -14.798  20.546  21.543  1.00 54.84           N  
ATOM   3781  CA  THR B 467     -13.776  21.324  20.852  1.00 54.84           C  
ATOM   3782  C   THR B 467     -12.380  20.815  21.202  1.00 54.84           C  
ATOM   3783  CB  THR B 467     -13.882  22.820  21.200  1.00 54.84           C  
ATOM   3784  O   THR B 467     -12.057  20.631  22.377  1.00 54.84           O  
ATOM   3785  CG2 THR B 467     -14.582  23.595  20.089  1.00 54.84           C  
ATOM   3786  OG1 THR B 467     -14.627  22.970  22.415  1.00 54.84           O  
ATOM   3787  N   GLY B 468     -11.726  19.779  20.500  1.00 61.46           N  
ATOM   3788  CA  GLY B 468     -10.344  19.358  20.672  1.00 61.46           C  
ATOM   3789  C   GLY B 468      -9.861  18.431  19.573  1.00 61.46           C  
ATOM   3790  O   GLY B 468     -10.667  17.876  18.823  1.00 61.46           O  
ATOM   3791  N   THR B 469      -8.668  18.446  19.469  1.00 64.62           N  
ATOM   3792  CA  THR B 469      -8.040  17.619  18.444  1.00 64.62           C  
ATOM   3793  C   THR B 469      -8.037  16.151  18.861  1.00 64.62           C  
ATOM   3794  CB  THR B 469      -6.597  18.079  18.163  1.00 64.62           C  
ATOM   3795  O   THR B 469      -7.938  15.261  18.014  1.00 64.62           O  
ATOM   3796  CG2 THR B 469      -6.565  19.527  17.684  1.00 64.62           C  
ATOM   3797  OG1 THR B 469      -5.824  17.968  19.364  1.00 64.62           O  
ATOM   3798  N   GLY B 470      -8.277  15.909  20.139  1.00 71.77           N  
ATOM   3799  CA  GLY B 470      -8.084  14.567  20.666  1.00 71.77           C  
ATOM   3800  C   GLY B 470      -6.664  14.060  20.502  1.00 71.77           C  
ATOM   3801  O   GLY B 470      -6.422  12.852  20.539  1.00 71.77           O  
ATOM   3802  N   ILE B 471      -5.763  14.922  20.197  1.00 74.81           N  
ATOM   3803  CA  ILE B 471      -4.369  14.550  19.980  1.00 74.81           C  
ATOM   3804  C   ILE B 471      -3.538  14.924  21.205  1.00 74.81           C  
ATOM   3805  CB  ILE B 471      -3.794  15.226  18.715  1.00 74.81           C  
ATOM   3806  O   ILE B 471      -2.580  14.228  21.550  1.00 74.81           O  
ATOM   3807  CG1 ILE B 471      -4.628  14.852  17.484  1.00 74.81           C  
ATOM   3808  CG2 ILE B 471      -2.325  14.843  18.519  1.00 74.81           C  
ATOM   3809  CD1 ILE B 471      -4.258  15.628  16.227  1.00 74.81           C  
ATOM   3810  N   GLY B 472      -3.946  15.890  21.895  1.00 81.91           N  
ATOM   3811  CA  GLY B 472      -3.148  16.487  22.955  1.00 81.91           C  
ATOM   3812  C   GLY B 472      -2.836  15.521  24.083  1.00 81.91           C  
ATOM   3813  O   GLY B 472      -1.671  15.322  24.433  1.00 81.91           O  
ATOM   3814  N   LEU B 473      -3.925  14.925  24.564  1.00 86.06           N  
ATOM   3815  CA  LEU B 473      -3.740  14.046  25.714  1.00 86.06           C  
ATOM   3816  C   LEU B 473      -2.966  12.792  25.321  1.00 86.06           C  
ATOM   3817  CB  LEU B 473      -5.093  13.657  26.315  1.00 86.06           C  
ATOM   3818  O   LEU B 473      -2.172  12.275  26.109  1.00 86.06           O  
ATOM   3819  CG  LEU B 473      -5.401  14.211  27.707  1.00 86.06           C  
ATOM   3820  CD1 LEU B 473      -6.734  14.952  27.700  1.00 86.06           C  
ATOM   3821  CD2 LEU B 473      -5.413  13.088  28.739  1.00 86.06           C  
ATOM   3822  N   ALA B 474      -3.284  12.323  24.137  1.00 83.11           N  
ATOM   3823  CA  ALA B 474      -2.573  11.140  23.660  1.00 83.11           C  
ATOM   3824  C   ALA B 474      -1.077  11.413  23.534  1.00 83.11           C  
ATOM   3825  CB  ALA B 474      -3.141  10.682  22.319  1.00 83.11           C  
ATOM   3826  O   ALA B 474      -0.253  10.596  23.953  1.00 83.11           O  
ATOM   3827  N   VAL B 475      -0.734  12.502  22.984  1.00 83.52           N  
ATOM   3828  CA  VAL B 475       0.661  12.890  22.803  1.00 83.52           C  
ATOM   3829  C   VAL B 475       1.312  13.128  24.164  1.00 83.52           C  
ATOM   3830  CB  VAL B 475       0.789  14.154  21.923  1.00 83.52           C  
ATOM   3831  O   VAL B 475       2.457  12.729  24.390  1.00 83.52           O  
ATOM   3832  CG1 VAL B 475       2.230  14.663  21.914  1.00 83.52           C  
ATOM   3833  CG2 VAL B 475       0.313  13.864  20.501  1.00 83.52           C  
ATOM   3834  N   SER B 476       0.576  13.807  25.012  1.00 90.63           N  
ATOM   3835  CA  SER B 476       1.101  14.107  26.340  1.00 90.63           C  
ATOM   3836  C   SER B 476       1.444  12.831  27.100  1.00 90.63           C  
ATOM   3837  CB  SER B 476       0.094  14.933  27.142  1.00 90.63           C  
ATOM   3838  O   SER B 476       2.477  12.759  27.770  1.00 90.63           O  
ATOM   3839  OG  SER B 476      -0.070  16.219  26.570  1.00 90.63           O  
ATOM   3840  N   ARG B 477       0.618  11.880  27.053  1.00 89.14           N  
ATOM   3841  CA  ARG B 477       0.881  10.624  27.747  1.00 89.14           C  
ATOM   3842  C   ARG B 477       2.112   9.929  27.174  1.00 89.14           C  
ATOM   3843  CB  ARG B 477      -0.332   9.696  27.660  1.00 89.14           C  
ATOM   3844  O   ARG B 477       2.935   9.396  27.921  1.00 89.14           O  
ATOM   3845  CG  ARG B 477      -0.243   8.477  28.565  1.00 89.14           C  
ATOM   3846  CD  ARG B 477      -1.512   7.639  28.509  1.00 89.14           C  
ATOM   3847  NE  ARG B 477      -1.362   6.385  29.242  1.00 89.14           N  
ATOM   3848  NH1 ARG B 477      -3.532   5.677  28.885  1.00 89.14           N  
ATOM   3849  NH2 ARG B 477      -2.080   4.375  30.090  1.00 89.14           N  
ATOM   3850  CZ  ARG B 477      -2.325   5.482  29.404  1.00 89.14           C  
ATOM   3851  N   ARG B 478       2.179   9.885  25.950  1.00 84.10           N  
ATOM   3852  CA  ARG B 478       3.334   9.271  25.302  1.00 84.10           C  
ATOM   3853  C   ARG B 478       4.623   9.987  25.691  1.00 84.10           C  
ATOM   3854  CB  ARG B 478       3.167   9.282  23.781  1.00 84.10           C  
ATOM   3855  O   ARG B 478       5.657   9.347  25.895  1.00 84.10           O  
ATOM   3856  CG  ARG B 478       3.305   7.912  23.137  1.00 84.10           C  
ATOM   3857  CD  ARG B 478       2.882   7.932  21.674  1.00 84.10           C  
ATOM   3858  NE  ARG B 478       2.920   6.597  21.084  1.00 84.10           N  
ATOM   3859  NH1 ARG B 478       1.940   7.226  19.089  1.00 84.10           N  
ATOM   3860  NH2 ARG B 478       2.555   5.044  19.432  1.00 84.10           N  
ATOM   3861  CZ  ARG B 478       2.471   6.292  19.870  1.00 84.10           C  
ATOM   3862  N   LEU B 479       4.591  11.261  25.700  1.00 87.04           N  
ATOM   3863  CA  LEU B 479       5.752  12.049  26.098  1.00 87.04           C  
ATOM   3864  C   LEU B 479       6.132  11.763  27.547  1.00 87.04           C  
ATOM   3865  CB  LEU B 479       5.473  13.544  25.918  1.00 87.04           C  
ATOM   3866  O   LEU B 479       7.316  11.643  27.871  1.00 87.04           O  
ATOM   3867  CG  LEU B 479       5.726  14.116  24.522  1.00 87.04           C  
ATOM   3868  CD1 LEU B 479       5.003  15.448  24.357  1.00 87.04           C  
ATOM   3869  CD2 LEU B 479       7.222  14.280  24.274  1.00 87.04           C  
ATOM   3870  N   ALA B 480       5.107  11.689  28.362  1.00 91.69           N  
ATOM   3871  CA  ALA B 480       5.345  11.399  29.774  1.00 91.69           C  
ATOM   3872  C   ALA B 480       6.025  10.044  29.948  1.00 91.69           C  
ATOM   3873  CB  ALA B 480       4.033  11.436  30.554  1.00 91.69           C  
ATOM   3874  O   ALA B 480       6.941   9.902  30.761  1.00 91.69           O  
ATOM   3875  N   LYS B 481       5.573   9.148  29.205  1.00 87.52           N  
ATOM   3876  CA  LYS B 481       6.173   7.819  29.267  1.00 87.52           C  
ATOM   3877  C   LYS B 481       7.627   7.849  28.805  1.00 87.52           C  
ATOM   3878  CB  LYS B 481       5.374   6.829  28.417  1.00 87.52           C  
ATOM   3879  O   LYS B 481       8.479   7.164  29.374  1.00 87.52           O  
ATOM   3880  CG  LYS B 481       4.201   6.192  29.147  1.00 87.52           C  
ATOM   3881  CD  LYS B 481       3.571   5.075  28.326  1.00 87.52           C  
ATOM   3882  CE  LYS B 481       2.402   4.432  29.059  1.00 87.52           C  
ATOM   3883  NZ  LYS B 481       1.746   3.372  28.235  1.00 87.52           N  
ATOM   3884  N   ASN B 482       7.873   8.628  27.815  1.00 84.15           N  
ATOM   3885  CA  ASN B 482       9.234   8.784  27.311  1.00 84.15           C  
ATOM   3886  C   ASN B 482      10.136   9.465  28.336  1.00 84.15           C  
ATOM   3887  CB  ASN B 482       9.233   9.571  25.999  1.00 84.15           C  
ATOM   3888  O   ASN B 482      11.357   9.300  28.301  1.00 84.15           O  
ATOM   3889  CG  ASN B 482       9.162   8.673  24.779  1.00 84.15           C  
ATOM   3890  ND2 ASN B 482       8.922   9.269  23.617  1.00 84.15           N  
ATOM   3891  OD1 ASN B 482       9.321   7.454  24.881  1.00 84.15           O  
ATOM   3892  N   MET B 483       9.556  10.238  29.179  1.00 88.82           N  
ATOM   3893  CA  MET B 483      10.312  10.971  30.190  1.00 88.82           C  
ATOM   3894  C   MET B 483      10.426  10.161  31.477  1.00 88.82           C  
ATOM   3895  CB  MET B 483       9.655  12.322  30.478  1.00 88.82           C  
ATOM   3896  O   MET B 483      10.863  10.680  32.505  1.00 88.82           O  
ATOM   3897  CG  MET B 483       9.664  13.273  29.293  1.00 88.82           C  
ATOM   3898  SD  MET B 483       8.789  14.847  29.648  1.00 88.82           S  
ATOM   3899  CE  MET B 483      10.075  15.726  30.577  1.00 88.82           C  
ATOM   3900  N   GLY B 484       9.985   8.904  31.379  1.00 85.53           N  
ATOM   3901  CA  GLY B 484      10.139   7.981  32.492  1.00 85.53           C  
ATOM   3902  C   GLY B 484       8.972   8.015  33.461  1.00 85.53           C  
ATOM   3903  O   GLY B 484       9.098   7.580  34.608  1.00 85.53           O  
ATOM   3904  N   GLY B 485       7.911   8.599  33.050  1.00 91.06           N  
ATOM   3905  CA  GLY B 485       6.729   8.685  33.893  1.00 91.06           C  
ATOM   3906  C   GLY B 485       5.454   8.284  33.175  1.00 91.06           C  
ATOM   3907  O   GLY B 485       5.472   7.400  32.315  1.00 91.06           O  
ATOM   3908  N   ASP B 486       4.317   8.812  33.755  1.00 92.74           N  
ATOM   3909  CA  ASP B 486       3.006   8.525  33.182  1.00 92.74           C  
ATOM   3910  C   ASP B 486       1.980   9.575  33.604  1.00 92.74           C  
ATOM   3911  CB  ASP B 486       2.532   7.131  33.598  1.00 92.74           C  
ATOM   3912  O   ASP B 486       2.265  10.422  34.454  1.00 92.74           O  
ATOM   3913  CG  ASP B 486       1.546   6.523  32.616  1.00 92.74           C  
ATOM   3914  OD1 ASP B 486       1.176   7.193  31.628  1.00 92.74           O  
ATOM   3915  OD2 ASP B 486       1.132   5.363  32.834  1.00 92.74           O  
ATOM   3916  N   ILE B 487       0.912   9.516  32.839  1.00 94.42           N  
ATOM   3917  CA  ILE B 487      -0.214  10.369  33.205  1.00 94.42           C  
ATOM   3918  C   ILE B 487      -1.392   9.505  33.650  1.00 94.42           C  
ATOM   3919  CB  ILE B 487      -0.633  11.285  32.034  1.00 94.42           C  
ATOM   3920  O   ILE B 487      -1.790   8.575  32.943  1.00 94.42           O  
ATOM   3921  CG1 ILE B 487       0.504  12.249  31.676  1.00 94.42           C  
ATOM   3922  CG2 ILE B 487      -1.913  12.053  32.381  1.00 94.42           C  
ATOM   3923  CD1 ILE B 487       0.213  13.128  30.468  1.00 94.42           C  
ATOM   3924  N   THR B 488      -1.873   9.712  34.816  1.00 93.25           N  
ATOM   3925  CA  THR B 488      -3.050   9.014  35.321  1.00 93.25           C  
ATOM   3926  C   THR B 488      -4.177   9.999  35.616  1.00 93.25           C  
ATOM   3927  CB  THR B 488      -2.720   8.210  36.592  1.00 93.25           C  
ATOM   3928  O   THR B 488      -3.937  11.198  35.770  1.00 93.25           O  
ATOM   3929  CG2 THR B 488      -1.817   7.023  36.273  1.00 93.25           C  
ATOM   3930  OG1 THR B 488      -2.055   9.064  37.531  1.00 93.25           O  
ATOM   3931  N   VAL B 489      -5.435   9.490  35.616  1.00 93.62           N  
ATOM   3932  CA  VAL B 489      -6.565  10.395  35.804  1.00 93.62           C  
ATOM   3933  C   VAL B 489      -7.561   9.781  36.785  1.00 93.62           C  
ATOM   3934  CB  VAL B 489      -7.265  10.715  34.465  1.00 93.62           C  
ATOM   3935  O   VAL B 489      -7.776   8.566  36.783  1.00 93.62           O  
ATOM   3936  CG1 VAL B 489      -8.112   9.532  34.001  1.00 93.62           C  
ATOM   3937  CG2 VAL B 489      -8.124  11.971  34.600  1.00 93.62           C  
ATOM   3938  N   THR B 490      -8.015  10.558  37.742  1.00 93.17           N  
ATOM   3939  CA  THR B 490      -9.152  10.258  38.605  1.00 93.17           C  
ATOM   3940  C   THR B 490     -10.250  11.305  38.436  1.00 93.17           C  
ATOM   3941  CB  THR B 490      -8.729  10.187  40.083  1.00 93.17           C  
ATOM   3942  O   THR B 490      -9.969  12.505  38.396  1.00 93.17           O  
ATOM   3943  CG2 THR B 490      -8.127   8.826  40.419  1.00 93.17           C  
ATOM   3944  OG1 THR B 490      -7.755  11.205  40.345  1.00 93.17           O  
ATOM   3945  N   SER B 491     -11.472  10.841  38.102  1.00 92.34           N  
ATOM   3946  CA  SER B 491     -12.536  11.802  37.832  1.00 92.34           C  
ATOM   3947  C   SER B 491     -13.879  11.299  38.349  1.00 92.34           C  
ATOM   3948  CB  SER B 491     -12.633  12.088  36.333  1.00 92.34           C  
ATOM   3949  O   SER B 491     -14.084  10.091  38.490  1.00 92.34           O  
ATOM   3950  OG  SER B 491     -13.756  12.903  36.048  1.00 92.34           O  
ATOM   3951  N   GLU B 492     -14.663  12.247  38.818  1.00 89.10           N  
ATOM   3952  CA  GLU B 492     -16.056  12.005  39.180  1.00 89.10           C  
ATOM   3953  C   GLU B 492     -16.992  12.959  38.443  1.00 89.10           C  
ATOM   3954  CB  GLU B 492     -16.251  12.142  40.693  1.00 89.10           C  
ATOM   3955  O   GLU B 492     -16.739  14.164  38.386  1.00 89.10           O  
ATOM   3956  CG  GLU B 492     -17.212  11.121  41.284  1.00 89.10           C  
ATOM   3957  CD  GLU B 492     -17.414  11.285  42.782  1.00 89.10           C  
ATOM   3958  OE1 GLU B 492     -18.235  10.544  43.369  1.00 89.10           O  
ATOM   3959  OE2 GLU B 492     -16.747  12.163  43.374  1.00 89.10           O  
ATOM   3960  N   GLN B 493     -18.035  12.384  37.892  1.00 88.25           N  
ATOM   3961  CA  GLN B 493     -18.963  13.188  37.104  1.00 88.25           C  
ATOM   3962  C   GLN B 493     -19.577  14.302  37.947  1.00 88.25           C  
ATOM   3963  CB  GLN B 493     -20.065  12.310  36.511  1.00 88.25           C  
ATOM   3964  O   GLN B 493     -20.082  14.052  39.043  1.00 88.25           O  
ATOM   3965  CG  GLN B 493     -20.371  12.609  35.050  1.00 88.25           C  
ATOM   3966  CD  GLN B 493     -21.079  11.464  34.351  1.00 88.25           C  
ATOM   3967  NE2 GLN B 493     -21.300  11.609  33.049  1.00 88.25           N  
ATOM   3968  OE1 GLN B 493     -21.425  10.457  34.977  1.00 88.25           O  
ATOM   3969  N   GLY B 494     -19.484  15.506  37.500  1.00 86.66           N  
ATOM   3970  CA  GLY B 494     -20.079  16.659  38.156  1.00 86.66           C  
ATOM   3971  C   GLY B 494     -19.170  17.291  39.194  1.00 86.66           C  
ATOM   3972  O   GLY B 494     -19.490  18.345  39.748  1.00 86.66           O  
ATOM   3973  N   LYS B 495     -18.094  16.673  39.609  1.00 88.38           N  
ATOM   3974  CA  LYS B 495     -17.219  17.191  40.657  1.00 88.38           C  
ATOM   3975  C   LYS B 495     -15.879  17.642  40.082  1.00 88.38           C  
ATOM   3976  CB  LYS B 495     -16.996  16.136  41.741  1.00 88.38           C  
ATOM   3977  O   LYS B 495     -15.127  18.364  40.739  1.00 88.38           O  
ATOM   3978  CG  LYS B 495     -18.089  16.095  42.799  1.00 88.38           C  
ATOM   3979  CD  LYS B 495     -17.676  15.248  43.996  1.00 88.38           C  
ATOM   3980  CE  LYS B 495     -18.775  15.193  45.049  1.00 88.38           C  
ATOM   3981  NZ  LYS B 495     -18.382  14.348  46.216  1.00 88.38           N  
ATOM   3982  N   GLY B 496     -15.633  17.157  38.975  1.00 91.60           N  
ATOM   3983  CA  GLY B 496     -14.375  17.557  38.365  1.00 91.60           C  
ATOM   3984  C   GLY B 496     -13.420  16.397  38.152  1.00 91.60           C  
ATOM   3985  O   GLY B 496     -13.814  15.234  38.259  1.00 91.60           O  
ATOM   3986  N   SER B 497     -12.233  16.689  37.688  1.00 93.95           N  
ATOM   3987  CA  SER B 497     -11.239  15.668  37.373  1.00 93.95           C  
ATOM   3988  C   SER B 497      -9.860  16.059  37.894  1.00 93.95           C  
ATOM   3989  CB  SER B 497     -11.175  15.429  35.864  1.00 93.95           C  
ATOM   3990  O   SER B 497      -9.568  17.244  38.063  1.00 93.95           O  
ATOM   3991  OG  SER B 497     -12.442  15.644  35.266  1.00 93.95           O  
ATOM   3992  N   THR B 498      -9.043  15.059  38.227  1.00 95.53           N  
ATOM   3993  CA  THR B 498      -7.660  15.267  38.642  1.00 95.53           C  
ATOM   3994  C   THR B 498      -6.706  14.454  37.772  1.00 95.53           C  
ATOM   3995  CB  THR B 498      -7.459  14.888  40.121  1.00 95.53           C  
ATOM   3996  O   THR B 498      -6.772  13.223  37.751  1.00 95.53           O  
ATOM   3997  CG2 THR B 498      -6.053  15.246  40.594  1.00 95.53           C  
ATOM   3998  OG1 THR B 498      -8.414  15.593  40.923  1.00 95.53           O  
ATOM   3999  N   PHE B 499      -5.919  15.162  37.057  1.00 96.20           N  
ATOM   4000  CA  PHE B 499      -4.883  14.528  36.251  1.00 96.20           C  
ATOM   4001  C   PHE B 499      -3.539  14.566  36.968  1.00 96.20           C  
ATOM   4002  CB  PHE B 499      -4.768  15.213  34.885  1.00 96.20           C  
ATOM   4003  O   PHE B 499      -3.115  15.620  37.447  1.00 96.20           O  
ATOM   4004  CG  PHE B 499      -5.885  14.869  33.938  1.00 96.20           C  
ATOM   4005  CD1 PHE B 499      -5.705  13.911  32.947  1.00 96.20           C  
ATOM   4006  CD2 PHE B 499      -7.117  15.503  34.038  1.00 96.20           C  
ATOM   4007  CE1 PHE B 499      -6.737  13.590  32.069  1.00 96.20           C  
ATOM   4008  CE2 PHE B 499      -8.153  15.187  33.163  1.00 96.20           C  
ATOM   4009  CZ  PHE B 499      -7.961  14.231  32.179  1.00 96.20           C  
ATOM   4010  N   THR B 500      -2.885  13.432  37.057  1.00 96.00           N  
ATOM   4011  CA  THR B 500      -1.600  13.342  37.742  1.00 96.00           C  
ATOM   4012  C   THR B 500      -0.487  12.991  36.759  1.00 96.00           C  
ATOM   4013  CB  THR B 500      -1.641  12.295  38.870  1.00 96.00           C  
ATOM   4014  O   THR B 500      -0.556  11.969  36.073  1.00 96.00           O  
ATOM   4015  CG2 THR B 500      -0.508  12.516  39.867  1.00 96.00           C  
ATOM   4016  OG1 THR B 500      -2.894  12.391  39.559  1.00 96.00           O  
ATOM   4017  N   LEU B 501       0.481  13.871  36.672  1.00 96.68           N  
ATOM   4018  CA  LEU B 501       1.660  13.660  35.839  1.00 96.68           C  
ATOM   4019  C   LEU B 501       2.876  13.320  36.694  1.00 96.68           C  
ATOM   4020  CB  LEU B 501       1.947  14.904  34.993  1.00 96.68           C  
ATOM   4021  O   LEU B 501       3.155  14.002  37.683  1.00 96.68           O  
ATOM   4022  CG  LEU B 501       3.294  14.935  34.269  1.00 96.68           C  
ATOM   4023  CD1 LEU B 501       3.271  13.997  33.066  1.00 96.68           C  
ATOM   4024  CD2 LEU B 501       3.638  16.357  33.839  1.00 96.68           C  
ATOM   4025  N   THR B 502       3.536  12.224  36.361  1.00 94.84           N  
ATOM   4026  CA  THR B 502       4.797  11.865  36.999  1.00 94.84           C  
ATOM   4027  C   THR B 502       5.918  11.775  35.968  1.00 94.84           C  
ATOM   4028  CB  THR B 502       4.681  10.527  37.753  1.00 94.84           C  
ATOM   4029  O   THR B 502       5.721  11.243  34.874  1.00 94.84           O  
ATOM   4030  CG2 THR B 502       4.086  10.728  39.142  1.00 94.84           C  
ATOM   4031  OG1 THR B 502       3.838   9.638  37.009  1.00 94.84           O  
ATOM   4032  N   ILE B 503       7.024  12.390  36.287  1.00 93.52           N  
ATOM   4033  CA  ILE B 503       8.169  12.310  35.388  1.00 93.52           C  
ATOM   4034  C   ILE B 503       9.450  12.122  36.198  1.00 93.52           C  
ATOM   4035  CB  ILE B 503       8.278  13.569  34.498  1.00 93.52           C  
ATOM   4036  O   ILE B 503       9.516  12.515  37.366  1.00 93.52           O  
ATOM   4037  CG1 ILE B 503       7.785  14.805  35.258  1.00 93.52           C  
ATOM   4038  CG2 ILE B 503       7.495  13.378  33.195  1.00 93.52           C  
ATOM   4039  CD1 ILE B 503       8.186  16.127  34.618  1.00 93.52           C  
ATOM   4040  N   HIS B 504      10.403  11.536  35.534  1.00 91.94           N  
ATOM   4041  CA  HIS B 504      11.717  11.383  36.149  1.00 91.94           C  
ATOM   4042  C   HIS B 504      12.595  12.601  35.881  1.00 91.94           C  
ATOM   4043  CB  HIS B 504      12.405  10.117  35.635  1.00 91.94           C  
ATOM   4044  O   HIS B 504      12.922  12.895  34.729  1.00 91.94           O  
ATOM   4045  CG  HIS B 504      13.557   9.675  36.479  1.00 91.94           C  
ATOM   4046  CD2 HIS B 504      13.643   8.725  37.440  1.00 91.94           C  
ATOM   4047  ND1 HIS B 504      14.811  10.238  36.381  1.00 91.94           N  
ATOM   4048  CE1 HIS B 504      15.620   9.651  37.247  1.00 91.94           C  
ATOM   4049  NE2 HIS B 504      14.936   8.729  37.902  1.00 91.94           N  
ATOM   4050  N   ALA B 505      12.897  13.357  36.872  1.00 91.70           N  
ATOM   4051  CA  ALA B 505      13.714  14.562  36.754  1.00 91.70           C  
ATOM   4052  C   ALA B 505      14.708  14.666  37.907  1.00 91.70           C  
ATOM   4053  CB  ALA B 505      12.826  15.803  36.708  1.00 91.70           C  
ATOM   4054  O   ALA B 505      14.410  15.271  38.940  1.00 91.70           O  
ATOM   4055  N   PRO B 506      15.918  14.165  37.730  1.00 89.40           N  
ATOM   4056  CA  PRO B 506      16.914  14.224  38.802  1.00 89.40           C  
ATOM   4057  C   PRO B 506      17.300  15.655  39.169  1.00 89.40           C  
ATOM   4058  CB  PRO B 506      18.110  13.470  38.214  1.00 89.40           C  
ATOM   4059  O   PRO B 506      17.364  16.525  38.297  1.00 89.40           O  
ATOM   4060  CG  PRO B 506      17.745  13.231  36.784  1.00 89.40           C  
ATOM   4061  CD  PRO B 506      16.323  13.666  36.576  1.00 89.40           C  
ATOM   4062  N   SER B 507      17.420  15.881  40.468  1.00 84.65           N  
ATOM   4063  CA  SER B 507      17.806  17.197  40.964  1.00 84.65           C  
ATOM   4064  C   SER B 507      19.316  17.398  40.883  1.00 84.65           C  
ATOM   4065  CB  SER B 507      17.336  17.386  42.407  1.00 84.65           C  
ATOM   4066  O   SER B 507      20.084  16.450  41.055  1.00 84.65           O  
ATOM   4067  OG  SER B 507      18.432  17.335  43.304  1.00 84.65           O  
ATOM   4068  N   VAL B 508      19.744  18.425  40.274  1.00 70.90           N  
ATOM   4069  CA  VAL B 508      21.166  18.755  40.285  1.00 70.90           C  
ATOM   4070  C   VAL B 508      21.562  19.289  41.659  1.00 70.90           C  
ATOM   4071  CB  VAL B 508      21.518  19.786  39.190  1.00 70.90           C  
ATOM   4072  O   VAL B 508      20.846  20.103  42.246  1.00 70.90           O  
ATOM   4073  CG1 VAL B 508      23.032  19.911  39.032  1.00 70.90           C  
ATOM   4074  CG2 VAL B 508      20.869  19.398  37.863  1.00 70.90           C  
ATOM   4075  N   ALA B 509      22.375  18.515  42.507  1.00 54.89           N  
ATOM   4076  CA  ALA B 509      22.873  18.858  43.837  1.00 54.89           C  
ATOM   4077  C   ALA B 509      23.263  20.331  43.913  1.00 54.89           C  
ATOM   4078  CB  ALA B 509      24.064  17.976  44.203  1.00 54.89           C  
ATOM   4079  O   ALA B 509      24.010  20.827  43.065  1.00 54.89           O  
ATOM   4080  N   GLU B 510      22.408  21.045  44.359  1.00 45.83           N  
ATOM   4081  CA  GLU B 510      22.701  22.440  44.675  1.00 45.83           C  
ATOM   4082  C   GLU B 510      23.891  22.552  45.624  1.00 45.83           C  
ATOM   4083  CB  GLU B 510      21.475  23.122  45.286  1.00 45.83           C  
ATOM   4084  O   GLU B 510      23.912  21.914  46.679  1.00 45.83           O  
ATOM   4085  CG  GLU B 510      20.513  23.695  44.255  1.00 45.83           C  
ATOM   4086  CD  GLU B 510      19.300  24.370  44.876  1.00 45.83           C  
ATOM   4087  OE1 GLU B 510      18.478  24.948  44.129  1.00 45.83           O  
ATOM   4088  OE2 GLU B 510      19.171  24.320  46.119  1.00 45.83           O  
ATOM   4089  N   GLU B 511      25.146  22.455  45.390  1.00 35.31           N  
ATOM   4090  CA  GLU B 511      25.854  23.165  46.451  1.00 35.31           C  
ATOM   4091  C   GLU B 511      25.089  24.412  46.886  1.00 35.31           C  
ATOM   4092  CB  GLU B 511      27.265  23.546  45.996  1.00 35.31           C  
ATOM   4093  O   GLU B 511      24.706  25.234  46.052  1.00 35.31           O  
ATOM   4094  CG  GLU B 511      28.286  22.430  46.159  1.00 35.31           C  
ATOM   4095  CD  GLU B 511      29.692  22.838  45.749  1.00 35.31           C  
ATOM   4096  OE1 GLU B 511      30.630  22.023  45.903  1.00 35.31           O  
ATOM   4097  OE2 GLU B 511      29.857  23.982  45.270  1.00 35.31           O  
ATOM   4098  N   VAL B 512      24.366  24.198  47.945  1.00 34.43           N  
ATOM   4099  CA  VAL B 512      23.711  25.228  48.744  1.00 34.43           C  
ATOM   4100  C   VAL B 512      24.579  26.484  48.780  1.00 34.43           C  
ATOM   4101  CB  VAL B 512      23.425  24.737  50.181  1.00 34.43           C  
ATOM   4102  O   VAL B 512      25.552  26.553  49.534  1.00 34.43           O  
ATOM   4103  CG1 VAL B 512      22.279  25.531  50.805  1.00 34.43           C  
ATOM   4104  CG2 VAL B 512      23.106  23.243  50.180  1.00 34.43           C  
ATOM   4105  N   ASP B 513      25.377  26.830  47.881  1.00 31.36           N  
ATOM   4106  CA  ASP B 513      25.883  28.153  48.234  1.00 31.36           C  
ATOM   4107  C   ASP B 513      24.746  29.081  48.654  1.00 31.36           C  
ATOM   4108  CB  ASP B 513      26.655  28.763  47.063  1.00 31.36           C  
ATOM   4109  O   ASP B 513      23.724  29.170  47.969  1.00 31.36           O  
ATOM   4110  CG  ASP B 513      28.161  28.639  47.217  1.00 31.36           C  
ATOM   4111  OD1 ASP B 513      28.639  28.363  48.338  1.00 31.36           O  
ATOM   4112  OD2 ASP B 513      28.876  28.822  46.208  1.00 31.36           O  
ATOM   4113  N   ASP B 514      24.506  29.173  49.991  1.00 31.37           N  
ATOM   4114  CA  ASP B 514      23.711  30.121  50.765  1.00 31.37           C  
ATOM   4115  C   ASP B 514      23.559  31.447  50.022  1.00 31.37           C  
ATOM   4116  CB  ASP B 514      24.343  30.357  52.138  1.00 31.37           C  
ATOM   4117  O   ASP B 514      22.993  32.403  50.556  1.00 31.37           O  
ATOM   4118  CG  ASP B 514      23.796  29.431  53.210  1.00 31.37           C  
ATOM   4119  OD1 ASP B 514      22.721  28.827  53.004  1.00 31.37           O  
ATOM   4120  OD2 ASP B 514      24.445  29.306  54.272  1.00 31.37           O  
ATOM   4121  N   ALA B 515      24.789  31.870  49.519  1.00 32.04           N  
ATOM   4122  CA  ALA B 515      24.767  33.301  49.222  1.00 32.04           C  
ATOM   4123  C   ALA B 515      23.687  33.632  48.196  1.00 32.04           C  
ATOM   4124  CB  ALA B 515      26.134  33.761  48.719  1.00 32.04           C  
ATOM   4125  O   ALA B 515      23.868  33.398  46.999  1.00 32.04           O  
ATOM   4126  N   PHE B 516      22.475  33.291  48.412  1.00 30.56           N  
ATOM   4127  CA  PHE B 516      21.414  34.040  47.749  1.00 30.56           C  
ATOM   4128  C   PHE B 516      21.698  35.537  47.797  1.00 30.56           C  
ATOM   4129  CB  PHE B 516      20.058  33.742  48.396  1.00 30.56           C  
ATOM   4130  O   PHE B 516      20.969  36.292  48.444  1.00 30.56           O  
ATOM   4131  CG  PHE B 516      19.351  32.552  47.804  1.00 30.56           C  
ATOM   4132  CD1 PHE B 516      18.521  32.699  46.699  1.00 30.56           C  
ATOM   4133  CD2 PHE B 516      19.518  31.287  48.352  1.00 30.56           C  
ATOM   4134  CE1 PHE B 516      17.866  31.600  46.149  1.00 30.56           C  
ATOM   4135  CE2 PHE B 516      18.866  30.184  47.808  1.00 30.56           C  
ATOM   4136  CZ  PHE B 516      18.040  30.343  46.707  1.00 30.56           C  
ATOM   4137  N   ASP B 517      22.853  35.957  48.389  1.00 28.40           N  
ATOM   4138  CA  ASP B 517      22.807  37.406  48.223  1.00 28.40           C  
ATOM   4139  C   ASP B 517      22.276  37.784  46.843  1.00 28.40           C  
ATOM   4140  CB  ASP B 517      24.194  38.016  48.438  1.00 28.40           C  
ATOM   4141  O   ASP B 517      22.673  37.194  45.836  1.00 28.40           O  
ATOM   4142  CG  ASP B 517      24.369  38.618  49.821  1.00 28.40           C  
ATOM   4143  OD1 ASP B 517      23.357  38.870  50.510  1.00 28.40           O  
ATOM   4144  OD2 ASP B 517      25.530  38.844  50.226  1.00 28.40           O  
ATOM   4145  N   GLU B 518      21.044  38.090  46.770  1.00 32.07           N  
ATOM   4146  CA  GLU B 518      20.294  38.907  45.821  1.00 32.07           C  
ATOM   4147  C   GLU B 518      21.227  39.785  44.990  1.00 32.07           C  
ATOM   4148  CB  GLU B 518      19.268  39.776  46.552  1.00 32.07           C  
ATOM   4149  O   GLU B 518      20.786  40.755  44.371  1.00 32.07           O  
ATOM   4150  CG  GLU B 518      17.935  39.082  46.791  1.00 32.07           C  
ATOM   4151  CD  GLU B 518      16.913  39.970  47.484  1.00 32.07           C  
ATOM   4152  OE1 GLU B 518      15.753  39.533  47.665  1.00 32.07           O  
ATOM   4153  OE2 GLU B 518      17.274  41.111  47.849  1.00 32.07           O  
ATOM   4154  N   ASP B 519      22.530  39.840  45.436  1.00 30.85           N  
ATOM   4155  CA  ASP B 519      23.183  40.932  44.720  1.00 30.85           C  
ATOM   4156  C   ASP B 519      23.038  40.763  43.210  1.00 30.85           C  
ATOM   4157  CB  ASP B 519      24.662  41.014  45.101  1.00 30.85           C  
ATOM   4158  O   ASP B 519      23.430  39.735  42.654  1.00 30.85           O  
ATOM   4159  CG  ASP B 519      24.941  42.045  46.181  1.00 30.85           C  
ATOM   4160  OD1 ASP B 519      24.086  42.926  46.417  1.00 30.85           O  
ATOM   4161  OD2 ASP B 519      26.025  41.977  46.798  1.00 30.85           O  
ATOM   4162  N   ASP B 520      21.919  41.165  42.678  1.00 35.27           N  
ATOM   4163  CA  ASP B 520      21.630  41.642  41.330  1.00 35.27           C  
ATOM   4164  C   ASP B 520      22.918  41.943  40.566  1.00 35.27           C  
ATOM   4165  CB  ASP B 520      20.745  42.890  41.380  1.00 35.27           C  
ATOM   4166  O   ASP B 520      23.389  43.082  40.557  1.00 35.27           O  
ATOM   4167  CG  ASP B 520      19.266  42.573  41.248  1.00 35.27           C  
ATOM   4168  OD1 ASP B 520      18.918  41.462  40.792  1.00 35.27           O  
ATOM   4169  OD2 ASP B 520      18.440  43.443  41.601  1.00 35.27           O  
ATOM   4170  N   MET B 521      23.962  41.314  40.869  1.00 35.46           N  
ATOM   4171  CA  MET B 521      25.050  41.778  40.012  1.00 35.46           C  
ATOM   4172  C   MET B 521      24.582  41.918  38.567  1.00 35.46           C  
ATOM   4173  CB  MET B 521      26.239  40.819  40.086  1.00 35.46           C  
ATOM   4174  O   MET B 521      24.012  40.983  38.001  1.00 35.46           O  
ATOM   4175  CG  MET B 521      27.542  41.489  40.491  1.00 35.46           C  
ATOM   4176  SD  MET B 521      28.963  40.327  40.483  1.00 35.46           S  
ATOM   4177  CE  MET B 521      28.613  39.385  41.994  1.00 35.46           C  
ATOM   4178  N   PRO B 522      24.264  43.034  38.144  1.00 41.52           N  
ATOM   4179  CA  PRO B 522      23.850  43.374  36.781  1.00 41.52           C  
ATOM   4180  C   PRO B 522      24.562  42.536  35.721  1.00 41.52           C  
ATOM   4181  CB  PRO B 522      24.230  44.851  36.655  1.00 41.52           C  
ATOM   4182  O   PRO B 522      25.762  42.274  35.840  1.00 41.52           O  
ATOM   4183  CG  PRO B 522      25.113  45.120  37.830  1.00 41.52           C  
ATOM   4184  CD  PRO B 522      25.061  43.932  38.747  1.00 41.52           C  
ATOM   4185  N   LEU B 523      24.054  41.421  35.256  1.00 49.79           N  
ATOM   4186  CA  LEU B 523      24.665  40.796  34.088  1.00 49.79           C  
ATOM   4187  C   LEU B 523      25.503  41.803  33.308  1.00 49.79           C  
ATOM   4188  CB  LEU B 523      23.590  40.194  33.178  1.00 49.79           C  
ATOM   4189  O   LEU B 523      25.124  42.970  33.187  1.00 49.79           O  
ATOM   4190  CG  LEU B 523      22.968  38.877  33.643  1.00 49.79           C  
ATOM   4191  CD1 LEU B 523      21.508  38.798  33.209  1.00 49.79           C  
ATOM   4192  CD2 LEU B 523      23.758  37.691  33.099  1.00 49.79           C  
ATOM   4193  N   PRO B 524      26.839  41.654  33.303  1.00 58.33           N  
ATOM   4194  CA  PRO B 524      27.623  42.637  32.551  1.00 58.33           C  
ATOM   4195  C   PRO B 524      26.996  42.985  31.203  1.00 58.33           C  
ATOM   4196  CB  PRO B 524      28.973  41.941  32.362  1.00 58.33           C  
ATOM   4197  O   PRO B 524      26.278  42.168  30.623  1.00 58.33           O  
ATOM   4198  CG  PRO B 524      28.702  40.499  32.644  1.00 58.33           C  
ATOM   4199  CD  PRO B 524      27.373  40.389  33.335  1.00 58.33           C  
ATOM   4200  N   ALA B 525      26.823  44.156  30.964  1.00 71.81           N  
ATOM   4201  CA  ALA B 525      26.418  44.644  29.648  1.00 71.81           C  
ATOM   4202  C   ALA B 525      27.299  44.056  28.550  1.00 71.81           C  
ATOM   4203  CB  ALA B 525      26.470  46.169  29.607  1.00 71.81           C  
ATOM   4204  O   ALA B 525      28.505  44.314  28.507  1.00 71.81           O  
ATOM   4205  N   LEU B 526      26.845  42.977  27.893  1.00 84.46           N  
ATOM   4206  CA  LEU B 526      27.592  42.291  26.845  1.00 84.46           C  
ATOM   4207  C   LEU B 526      27.349  42.945  25.488  1.00 84.46           C  
ATOM   4208  CB  LEU B 526      27.202  40.812  26.789  1.00 84.46           C  
ATOM   4209  O   LEU B 526      26.312  43.578  25.276  1.00 84.46           O  
ATOM   4210  CG  LEU B 526      27.418  40.005  28.070  1.00 84.46           C  
ATOM   4211  CD1 LEU B 526      26.590  38.725  28.036  1.00 84.46           C  
ATOM   4212  CD2 LEU B 526      28.898  39.687  28.259  1.00 84.46           C  
ATOM   4213  N   ASN B 527      28.361  42.966  24.700  1.00 89.74           N  
ATOM   4214  CA  ASN B 527      28.216  43.292  23.285  1.00 89.74           C  
ATOM   4215  C   ASN B 527      27.927  42.048  22.450  1.00 89.74           C  
ATOM   4216  CB  ASN B 527      29.468  44.001  22.766  1.00 89.74           C  
ATOM   4217  O   ASN B 527      28.797  41.191  22.283  1.00 89.74           O  
ATOM   4218  CG  ASN B 527      29.486  45.478  23.106  1.00 89.74           C  
ATOM   4219  ND2 ASN B 527      30.660  46.092  23.021  1.00 89.74           N  
ATOM   4220  OD1 ASN B 527      28.453  46.063  23.443  1.00 89.74           O  
ATOM   4221  N   VAL B 528      26.699  41.959  22.001  1.00 90.93           N  
ATOM   4222  CA  VAL B 528      26.246  40.732  21.354  1.00 90.93           C  
ATOM   4223  C   VAL B 528      26.139  40.951  19.847  1.00 90.93           C  
ATOM   4224  CB  VAL B 528      24.890  40.258  21.922  1.00 90.93           C  
ATOM   4225  O   VAL B 528      25.628  41.980  19.398  1.00 90.93           O  
ATOM   4226  CG1 VAL B 528      24.433  38.975  21.229  1.00 90.93           C  
ATOM   4227  CG2 VAL B 528      24.988  40.047  23.432  1.00 90.93           C  
ATOM   4228  N   LEU B 529      26.690  40.044  19.068  1.00 92.56           N  
ATOM   4229  CA  LEU B 529      26.442  39.996  17.631  1.00 92.56           C  
ATOM   4230  C   LEU B 529      25.313  39.024  17.307  1.00 92.56           C  
ATOM   4231  CB  LEU B 529      27.713  39.588  16.881  1.00 92.56           C  
ATOM   4232  O   LEU B 529      25.453  37.815  17.507  1.00 92.56           O  
ATOM   4233  CG  LEU B 529      27.609  39.522  15.357  1.00 92.56           C  
ATOM   4234  CD1 LEU B 529      27.370  40.914  14.781  1.00 92.56           C  
ATOM   4235  CD2 LEU B 529      28.867  38.900  14.761  1.00 92.56           C  
ATOM   4236  N   LEU B 530      24.195  39.563  16.867  1.00 91.59           N  
ATOM   4237  CA  LEU B 530      23.038  38.759  16.492  1.00 91.59           C  
ATOM   4238  C   LEU B 530      22.983  38.554  14.982  1.00 91.59           C  
ATOM   4239  CB  LEU B 530      21.745  39.421  16.976  1.00 91.59           C  
ATOM   4240  O   LEU B 530      22.896  39.522  14.223  1.00 91.59           O  
ATOM   4241  CG  LEU B 530      20.440  38.719  16.596  1.00 91.59           C  
ATOM   4242  CD1 LEU B 530      20.279  37.430  17.394  1.00 91.59           C  
ATOM   4243  CD2 LEU B 530      19.250  39.646  16.820  1.00 91.59           C  
ATOM   4244  N   VAL B 531      23.099  37.263  14.576  1.00 90.00           N  
ATOM   4245  CA  VAL B 531      23.011  36.932  13.158  1.00 90.00           C  
ATOM   4246  C   VAL B 531      21.661  36.283  12.862  1.00 90.00           C  
ATOM   4247  CB  VAL B 531      24.160  35.996  12.721  1.00 90.00           C  
ATOM   4248  O   VAL B 531      21.421  35.134  13.241  1.00 90.00           O  
ATOM   4249  CG1 VAL B 531      24.125  35.767  11.211  1.00 90.00           C  
ATOM   4250  CG2 VAL B 531      25.509  36.574  13.146  1.00 90.00           C  
ATOM   4251  N   GLU B 532      20.812  36.971  12.300  1.00 82.85           N  
ATOM   4252  CA  GLU B 532      19.439  36.559  12.023  1.00 82.85           C  
ATOM   4253  C   GLU B 532      18.890  37.264  10.786  1.00 82.85           C  
ATOM   4254  CB  GLU B 532      18.540  36.840  13.230  1.00 82.85           C  
ATOM   4255  O   GLU B 532      19.074  38.472  10.620  1.00 82.85           O  
ATOM   4256  CG  GLU B 532      17.102  36.377  13.047  1.00 82.85           C  
ATOM   4257  CD  GLU B 532      16.915  34.889  13.292  1.00 82.85           C  
ATOM   4258  OE1 GLU B 532      16.459  34.174  12.370  1.00 82.85           O  
ATOM   4259  OE2 GLU B 532      17.225  34.433  14.415  1.00 82.85           O  
ATOM   4260  N   ASP B 533      18.291  36.469   9.941  1.00 71.80           N  
ATOM   4261  CA  ASP B 533      17.871  37.056   8.672  1.00 71.80           C  
ATOM   4262  C   ASP B 533      16.433  37.565   8.751  1.00 71.80           C  
ATOM   4263  CB  ASP B 533      18.006  36.037   7.539  1.00 71.80           C  
ATOM   4264  O   ASP B 533      16.003  38.358   7.911  1.00 71.80           O  
ATOM   4265  CG  ASP B 533      16.973  34.926   7.614  1.00 71.80           C  
ATOM   4266  OD1 ASP B 533      16.614  34.502   8.734  1.00 71.80           O  
ATOM   4267  OD2 ASP B 533      16.517  34.468   6.544  1.00 71.80           O  
ATOM   4268  N   ILE B 534      15.688  37.045   9.681  1.00 64.45           N  
ATOM   4269  CA  ILE B 534      14.280  37.412   9.785  1.00 64.45           C  
ATOM   4270  C   ILE B 534      14.131  38.633  10.691  1.00 64.45           C  
ATOM   4271  CB  ILE B 534      13.427  36.240  10.320  1.00 64.45           C  
ATOM   4272  O   ILE B 534      14.474  38.581  11.874  1.00 64.45           O  
ATOM   4273  CG1 ILE B 534      13.544  35.027   9.390  1.00 64.45           C  
ATOM   4274  CG2 ILE B 534      11.966  36.666  10.484  1.00 64.45           C  
ATOM   4275  CD1 ILE B 534      12.981  33.740   9.978  1.00 64.45           C  
ATOM   4276  N   GLU B 535      13.705  39.665  10.072  1.00 65.58           N  
ATOM   4277  CA  GLU B 535      13.602  40.944  10.767  1.00 65.58           C  
ATOM   4278  C   GLU B 535      12.795  40.809  12.055  1.00 65.58           C  
ATOM   4279  CB  GLU B 535      12.968  42.000   9.858  1.00 65.58           C  
ATOM   4280  O   GLU B 535      13.150  41.395  13.080  1.00 65.58           O  
ATOM   4281  CG  GLU B 535      13.851  43.216   9.618  1.00 65.58           C  
ATOM   4282  CD  GLU B 535      13.224  44.239   8.685  1.00 65.58           C  
ATOM   4283  OE1 GLU B 535      13.863  45.280   8.408  1.00 65.58           O  
ATOM   4284  OE2 GLU B 535      12.084  43.999   8.229  1.00 65.58           O  
ATOM   4285  N   LEU B 536      11.759  40.060  11.918  1.00 62.74           N  
ATOM   4286  CA  LEU B 536      10.907  39.893  13.091  1.00 62.74           C  
ATOM   4287  C   LEU B 536      11.689  39.282  14.249  1.00 62.74           C  
ATOM   4288  CB  LEU B 536       9.700  39.013  12.755  1.00 62.74           C  
ATOM   4289  O   LEU B 536      11.563  39.726  15.392  1.00 62.74           O  
ATOM   4290  CG  LEU B 536       8.369  39.417  13.391  1.00 62.74           C  
ATOM   4291  CD1 LEU B 536       7.487  40.129  12.371  1.00 62.74           C  
ATOM   4292  CD2 LEU B 536       7.656  38.195  13.961  1.00 62.74           C  
ATOM   4293  N   ASN B 537      12.411  38.367  13.944  1.00 66.33           N  
ATOM   4294  CA  ASN B 537      13.216  37.702  14.962  1.00 66.33           C  
ATOM   4295  C   ASN B 537      14.277  38.636  15.537  1.00 66.33           C  
ATOM   4296  CB  ASN B 537      13.871  36.442  14.391  1.00 66.33           C  
ATOM   4297  O   ASN B 537      14.595  38.564  16.725  1.00 66.33           O  
ATOM   4298  CG  ASN B 537      12.866  35.349  14.086  1.00 66.33           C  
ATOM   4299  ND2 ASN B 537      13.269  34.384  13.268  1.00 66.33           N  
ATOM   4300  OD1 ASN B 537      11.736  35.372  14.581  1.00 66.33           O  
ATOM   4301  N   VAL B 538      14.746  39.487  14.668  1.00 73.14           N  
ATOM   4302  CA  VAL B 538      15.754  40.453  15.093  1.00 73.14           C  
ATOM   4303  C   VAL B 538      15.145  41.427  16.099  1.00 73.14           C  
ATOM   4304  CB  VAL B 538      16.342  41.227  13.892  1.00 73.14           C  
ATOM   4305  O   VAL B 538      15.743  41.708  17.141  1.00 73.14           O  
ATOM   4306  CG1 VAL B 538      17.192  42.402  14.370  1.00 73.14           C  
ATOM   4307  CG2 VAL B 538      17.166  40.292  13.008  1.00 73.14           C  
ATOM   4308  N   ILE B 539      13.947  41.852  15.742  1.00 66.02           N  
ATOM   4309  CA  ILE B 539      13.290  42.829  16.602  1.00 66.02           C  
ATOM   4310  C   ILE B 539      13.037  42.218  17.978  1.00 66.02           C  
ATOM   4311  CB  ILE B 539      11.963  43.325  15.983  1.00 66.02           C  
ATOM   4312  O   ILE B 539      13.318  42.844  19.003  1.00 66.02           O  
ATOM   4313  CG1 ILE B 539      12.234  44.088  14.681  1.00 66.02           C  
ATOM   4314  CG2 ILE B 539      11.195  44.197  16.980  1.00 66.02           C  
ATOM   4315  CD1 ILE B 539      10.976  44.445  13.901  1.00 66.02           C  
ATOM   4316  N   VAL B 540      12.580  41.030  17.946  1.00 65.67           N  
ATOM   4317  CA  VAL B 540      12.235  40.359  19.195  1.00 65.67           C  
ATOM   4318  C   VAL B 540      13.502  40.084  20.002  1.00 65.67           C  
ATOM   4319  CB  VAL B 540      11.470  39.041  18.939  1.00 65.67           C  
ATOM   4320  O   VAL B 540      13.572  40.407  21.190  1.00 65.67           O  
ATOM   4321  CG1 VAL B 540      11.292  38.258  20.238  1.00 65.67           C  
ATOM   4322  CG2 VAL B 540      10.115  39.328  18.294  1.00 65.67           C  
ATOM   4323  N   ALA B 541      14.475  39.544  19.329  1.00 74.63           N  
ATOM   4324  CA  ALA B 541      15.721  39.192  20.007  1.00 74.63           C  
ATOM   4325  C   ALA B 541      16.427  40.437  20.537  1.00 74.63           C  
ATOM   4326  CB  ALA B 541      16.642  38.424  19.063  1.00 74.63           C  
ATOM   4327  O   ALA B 541      16.921  40.444  21.667  1.00 74.63           O  
ATOM   4328  N   ARG B 542      16.526  41.431  19.684  1.00 74.75           N  
ATOM   4329  CA  ARG B 542      17.175  42.676  20.082  1.00 74.75           C  
ATOM   4330  C   ARG B 542      16.479  43.294  21.290  1.00 74.75           C  
ATOM   4331  CB  ARG B 542      17.188  43.671  18.920  1.00 74.75           C  
ATOM   4332  O   ARG B 542      17.138  43.755  22.224  1.00 74.75           O  
ATOM   4333  CG  ARG B 542      17.988  44.934  19.199  1.00 74.75           C  
ATOM   4334  CD  ARG B 542      17.930  45.908  18.031  1.00 74.75           C  
ATOM   4335  NE  ARG B 542      18.389  45.290  16.790  1.00 74.75           N  
ATOM   4336  NH1 ARG B 542      17.891  47.110  15.457  1.00 74.75           N  
ATOM   4337  NH2 ARG B 542      18.804  45.222  14.532  1.00 74.75           N  
ATOM   4338  CZ  ARG B 542      18.360  45.875  15.596  1.00 74.75           C  
ATOM   4339  N   SER B 543      15.163  43.322  21.252  1.00 69.02           N  
ATOM   4340  CA  SER B 543      14.399  43.903  22.352  1.00 69.02           C  
ATOM   4341  C   SER B 543      14.681  43.179  23.664  1.00 69.02           C  
ATOM   4342  CB  SER B 543      12.901  43.857  22.047  1.00 69.02           C  
ATOM   4343  O   SER B 543      14.884  43.816  24.699  1.00 69.02           O  
ATOM   4344  OG  SER B 543      12.164  44.541  23.045  1.00 69.02           O  
ATOM   4345  N   VAL B 544      14.730  41.904  23.594  1.00 69.17           N  
ATOM   4346  CA  VAL B 544      14.959  41.091  24.783  1.00 69.17           C  
ATOM   4347  C   VAL B 544      16.382  41.308  25.292  1.00 69.17           C  
ATOM   4348  CB  VAL B 544      14.716  39.591  24.501  1.00 69.17           C  
ATOM   4349  O   VAL B 544      16.597  41.500  26.491  1.00 69.17           O  
ATOM   4350  CG1 VAL B 544      15.164  38.739  25.687  1.00 69.17           C  
ATOM   4351  CG2 VAL B 544      13.243  39.340  24.184  1.00 69.17           C  
ATOM   4352  N   LEU B 545      17.344  41.393  24.418  1.00 79.15           N  
ATOM   4353  CA  LEU B 545      18.752  41.518  24.777  1.00 79.15           C  
ATOM   4354  C   LEU B 545      19.055  42.913  25.312  1.00 79.15           C  
ATOM   4355  CB  LEU B 545      19.642  41.218  23.568  1.00 79.15           C  
ATOM   4356  O   LEU B 545      19.790  43.060  26.292  1.00 79.15           O  
ATOM   4357  CG  LEU B 545      19.783  39.746  23.178  1.00 79.15           C  
ATOM   4358  CD1 LEU B 545      20.347  39.623  21.767  1.00 79.15           C  
ATOM   4359  CD2 LEU B 545      20.667  39.009  24.179  1.00 79.15           C  
ATOM   4360  N   GLU B 546      18.491  43.884  24.710  1.00 77.43           N  
ATOM   4361  CA  GLU B 546      18.716  45.257  25.151  1.00 77.43           C  
ATOM   4362  C   GLU B 546      18.035  45.526  26.490  1.00 77.43           C  
ATOM   4363  CB  GLU B 546      18.214  46.249  24.098  1.00 77.43           C  
ATOM   4364  O   GLU B 546      18.557  46.275  27.318  1.00 77.43           O  
ATOM   4365  CG  GLU B 546      19.115  46.357  22.876  1.00 77.43           C  
ATOM   4366  CD  GLU B 546      18.587  47.319  21.824  1.00 77.43           C  
ATOM   4367  OE1 GLU B 546      19.310  47.602  20.842  1.00 77.43           O  
ATOM   4368  OE2 GLU B 546      17.440  47.793  21.982  1.00 77.43           O  
ATOM   4369  N   LYS B 547      16.930  44.884  26.663  1.00 68.74           N  
ATOM   4370  CA  LYS B 547      16.236  45.018  27.940  1.00 68.74           C  
ATOM   4371  C   LYS B 547      17.068  44.439  29.081  1.00 68.74           C  
ATOM   4372  CB  LYS B 547      14.871  44.330  27.885  1.00 68.74           C  
ATOM   4373  O   LYS B 547      16.984  44.908  30.218  1.00 68.74           O  
ATOM   4374  CG  LYS B 547      13.741  45.147  28.492  1.00 68.74           C  
ATOM   4375  CD  LYS B 547      12.402  44.434  28.361  1.00 68.74           C  
ATOM   4376  CE  LYS B 547      11.274  45.240  28.990  1.00 68.74           C  
ATOM   4377  NZ  LYS B 547       9.952  44.564  28.827  1.00 68.74           N  
ATOM   4378  N   LEU B 548      17.816  43.515  28.714  1.00 68.72           N  
ATOM   4379  CA  LEU B 548      18.685  42.889  29.705  1.00 68.72           C  
ATOM   4380  C   LEU B 548      19.961  43.701  29.898  1.00 68.72           C  
ATOM   4381  CB  LEU B 548      19.034  41.459  29.285  1.00 68.72           C  
ATOM   4382  O   LEU B 548      20.836  43.314  30.676  1.00 68.72           O  
ATOM   4383  CG  LEU B 548      17.977  40.391  29.572  1.00 68.72           C  
ATOM   4384  CD1 LEU B 548      18.156  39.202  28.634  1.00 68.72           C  
ATOM   4385  CD2 LEU B 548      18.050  39.945  31.029  1.00 68.72           C  
ATOM   4386  N   GLY B 549      20.012  44.774  29.160  1.00 71.37           N  
ATOM   4387  CA  GLY B 549      21.128  45.685  29.358  1.00 71.37           C  
ATOM   4388  C   GLY B 549      22.277  45.438  28.399  1.00 71.37           C  
ATOM   4389  O   GLY B 549      23.347  46.036  28.537  1.00 71.37           O  
ATOM   4390  N   ASN B 550      22.113  44.660  27.359  1.00 81.99           N  
ATOM   4391  CA  ASN B 550      23.167  44.328  26.406  1.00 81.99           C  
ATOM   4392  C   ASN B 550      23.102  45.217  25.167  1.00 81.99           C  
ATOM   4393  CB  ASN B 550      23.085  42.853  26.007  1.00 81.99           C  
ATOM   4394  O   ASN B 550      22.066  45.822  24.886  1.00 81.99           O  
ATOM   4395  CG  ASN B 550      23.155  41.921  27.200  1.00 81.99           C  
ATOM   4396  ND2 ASN B 550      22.356  40.861  27.172  1.00 81.99           N  
ATOM   4397  OD1 ASN B 550      23.920  42.151  28.140  1.00 81.99           O  
ATOM   4398  N   SER B 551      24.273  45.415  24.553  1.00 87.41           N  
ATOM   4399  CA  SER B 551      24.324  46.063  23.247  1.00 87.41           C  
ATOM   4400  C   SER B 551      24.340  45.036  22.120  1.00 87.41           C  
ATOM   4401  CB  SER B 551      25.554  46.965  23.143  1.00 87.41           C  
ATOM   4402  O   SER B 551      25.042  44.026  22.204  1.00 87.41           O  
ATOM   4403  OG  SER B 551      26.625  46.284  22.512  1.00 87.41           O  
ATOM   4404  N   VAL B 552      23.484  45.311  21.151  1.00 89.11           N  
ATOM   4405  CA  VAL B 552      23.311  44.288  20.125  1.00 89.11           C  
ATOM   4406  C   VAL B 552      23.633  44.873  18.752  1.00 89.11           C  
ATOM   4407  CB  VAL B 552      21.879  43.709  20.136  1.00 89.11           C  
ATOM   4408  O   VAL B 552      23.122  45.935  18.388  1.00 89.11           O  
ATOM   4409  CG1 VAL B 552      21.727  42.625  19.070  1.00 89.11           C  
ATOM   4410  CG2 VAL B 552      21.538  43.155  21.518  1.00 89.11           C  
ATOM   4411  N   ASP B 553      24.569  44.270  18.031  1.00 90.28           N  
ATOM   4412  CA  ASP B 553      24.777  44.508  16.606  1.00 90.28           C  
ATOM   4413  C   ASP B 553      24.159  43.392  15.767  1.00 90.28           C  
ATOM   4414  CB  ASP B 553      26.269  44.635  16.295  1.00 90.28           C  
ATOM   4415  O   ASP B 553      24.224  42.219  16.140  1.00 90.28           O  
ATOM   4416  CG  ASP B 553      26.864  45.950  16.768  1.00 90.28           C  
ATOM   4417  OD1 ASP B 553      26.112  46.935  16.933  1.00 90.28           O  
ATOM   4418  OD2 ASP B 553      28.095  46.003  16.975  1.00 90.28           O  
ATOM   4419  N   VAL B 554      23.480  43.784  14.713  1.00 90.79           N  
ATOM   4420  CA  VAL B 554      22.720  42.798  13.953  1.00 90.79           C  
ATOM   4421  C   VAL B 554      23.344  42.617  12.571  1.00 90.79           C  
ATOM   4422  CB  VAL B 554      21.236  43.206  13.818  1.00 90.79           C  
ATOM   4423  O   VAL B 554      23.705  43.595  11.913  1.00 90.79           O  
ATOM   4424  CG1 VAL B 554      20.468  42.184  12.982  1.00 90.79           C  
ATOM   4425  CG2 VAL B 554      20.598  43.361  15.197  1.00 90.79           C  
ATOM   4426  N   ALA B 555      23.629  41.385  12.215  1.00 89.29           N  
ATOM   4427  CA  ALA B 555      23.970  40.997  10.849  1.00 89.29           C  
ATOM   4428  C   ALA B 555      22.853  40.170  10.219  1.00 89.29           C  
ATOM   4429  CB  ALA B 555      25.282  40.216  10.830  1.00 89.29           C  
ATOM   4430  O   ALA B 555      22.438  39.150  10.775  1.00 89.29           O  
ATOM   4431  N   MET B 556      22.365  40.559   9.128  1.00 84.76           N  
ATOM   4432  CA  MET B 556      21.203  39.899   8.538  1.00 84.76           C  
ATOM   4433  C   MET B 556      21.634  38.828   7.541  1.00 84.76           C  
ATOM   4434  CB  MET B 556      20.296  40.920   7.850  1.00 84.76           C  
ATOM   4435  O   MET B 556      20.795  38.115   6.988  1.00 84.76           O  
ATOM   4436  CG  MET B 556      19.622  41.887   8.810  1.00 84.76           C  
ATOM   4437  SD  MET B 556      17.798  41.687   8.845  1.00 84.76           S  
ATOM   4438  CE  MET B 556      17.300  43.115   7.842  1.00 84.76           C  
ATOM   4439  N   THR B 557      22.935  38.755   7.187  1.00 82.76           N  
ATOM   4440  CA  THR B 557      23.479  37.720   6.315  1.00 82.76           C  
ATOM   4441  C   THR B 557      24.763  37.140   6.900  1.00 82.76           C  
ATOM   4442  CB  THR B 557      23.759  38.270   4.903  1.00 82.76           C  
ATOM   4443  O   THR B 557      25.380  37.745   7.779  1.00 82.76           O  
ATOM   4444  CG2 THR B 557      22.491  38.838   4.274  1.00 82.76           C  
ATOM   4445  OG1 THR B 557      24.743  39.307   4.987  1.00 82.76           O  
ATOM   4446  N   GLY B 558      25.064  35.931   6.389  1.00 85.89           N  
ATOM   4447  CA  GLY B 558      26.293  35.306   6.853  1.00 85.89           C  
ATOM   4448  C   GLY B 558      27.537  36.094   6.488  1.00 85.89           C  
ATOM   4449  O   GLY B 558      28.448  36.238   7.305  1.00 85.89           O  
ATOM   4450  N   LYS B 559      27.491  36.578   5.284  1.00 86.61           N  
ATOM   4451  CA  LYS B 559      28.628  37.368   4.819  1.00 86.61           C  
ATOM   4452  C   LYS B 559      28.819  38.615   5.678  1.00 86.61           C  
ATOM   4453  CB  LYS B 559      28.442  37.766   3.354  1.00 86.61           C  
ATOM   4454  O   LYS B 559      29.946  38.959   6.040  1.00 86.61           O  
ATOM   4455  CG  LYS B 559      29.596  37.355   2.450  1.00 86.61           C  
ATOM   4456  CD  LYS B 559      29.374  37.818   1.016  1.00 86.61           C  
ATOM   4457  CE  LYS B 559      30.539  37.427   0.115  1.00 86.61           C  
ATOM   4458  NZ  LYS B 559      30.329  37.884  -1.291  1.00 86.61           N  
ATOM   4459  N   ALA B 560      27.690  39.254   5.997  1.00 89.53           N  
ATOM   4460  CA  ALA B 560      27.742  40.444   6.842  1.00 89.53           C  
ATOM   4461  C   ALA B 560      28.293  40.112   8.226  1.00 89.53           C  
ATOM   4462  CB  ALA B 560      26.356  41.073   6.961  1.00 89.53           C  
ATOM   4463  O   ALA B 560      29.063  40.887   8.797  1.00 89.53           O  
ATOM   4464  N   ALA B 561      27.911  38.965   8.629  1.00 92.00           N  
ATOM   4465  CA  ALA B 561      28.356  38.533   9.952  1.00 92.00           C  
ATOM   4466  C   ALA B 561      29.869  38.336   9.984  1.00 92.00           C  
ATOM   4467  CB  ALA B 561      27.645  37.244  10.358  1.00 92.00           C  
ATOM   4468  O   ALA B 561      30.535  38.754  10.934  1.00 92.00           O  
ATOM   4469  N   LEU B 562      30.381  37.729   8.904  1.00 91.39           N  
ATOM   4470  CA  LEU B 562      31.808  37.434   8.837  1.00 91.39           C  
ATOM   4471  C   LEU B 562      32.621  38.715   8.685  1.00 91.39           C  
ATOM   4472  CB  LEU B 562      32.106  36.485   7.673  1.00 91.39           C  
ATOM   4473  O   LEU B 562      33.739  38.811   9.198  1.00 91.39           O  
ATOM   4474  CG  LEU B 562      31.720  35.019   7.878  1.00 91.39           C  
ATOM   4475  CD1 LEU B 562      31.726  34.279   6.544  1.00 91.39           C  
ATOM   4476  CD2 LEU B 562      32.665  34.351   8.871  1.00 91.39           C  
ATOM   4477  N   GLU B 563      32.010  39.677   8.055  1.00 89.19           N  
ATOM   4478  CA  GLU B 563      32.693  40.950   7.849  1.00 89.19           C  
ATOM   4479  C   GLU B 563      32.665  41.802   9.115  1.00 89.19           C  
ATOM   4480  CB  GLU B 563      32.061  41.717   6.685  1.00 89.19           C  
ATOM   4481  O   GLU B 563      33.639  42.491   9.427  1.00 89.19           O  
ATOM   4482  CG  GLU B 563      32.607  41.323   5.320  1.00 89.19           C  
ATOM   4483  CD  GLU B 563      32.024  42.144   4.181  1.00 89.19           C  
ATOM   4484  OE1 GLU B 563      32.425  41.933   3.014  1.00 89.19           O  
ATOM   4485  OE2 GLU B 563      31.161  43.007   4.458  1.00 89.19           O  
ATOM   4486  N   MET B 564      31.608  41.713   9.801  1.00 90.36           N  
ATOM   4487  CA  MET B 564      31.403  42.540  10.987  1.00 90.36           C  
ATOM   4488  C   MET B 564      32.183  41.988  12.175  1.00 90.36           C  
ATOM   4489  CB  MET B 564      29.916  42.628  11.332  1.00 90.36           C  
ATOM   4490  O   MET B 564      32.589  42.743  13.061  1.00 90.36           O  
ATOM   4491  CG  MET B 564      29.235  43.877  10.797  1.00 90.36           C  
ATOM   4492  SD  MET B 564      27.472  43.985  11.294  1.00 90.36           S  
ATOM   4493  CE  MET B 564      27.096  42.225  11.523  1.00 90.36           C  
ATOM   4494  N   PHE B 565      32.427  40.763  12.124  1.00 91.10           N  
ATOM   4495  CA  PHE B 565      32.993  40.120  13.304  1.00 91.10           C  
ATOM   4496  C   PHE B 565      34.478  40.439  13.435  1.00 91.10           C  
ATOM   4497  CB  PHE B 565      32.786  38.603  13.243  1.00 91.10           C  
ATOM   4498  O   PHE B 565      35.249  40.227  12.497  1.00 91.10           O  
ATOM   4499  CG  PHE B 565      33.294  37.872  14.456  1.00 91.10           C  
ATOM   4500  CD1 PHE B 565      34.557  37.291  14.456  1.00 91.10           C  
ATOM   4501  CD2 PHE B 565      32.509  37.764  15.596  1.00 91.10           C  
ATOM   4502  CE1 PHE B 565      35.030  36.613  15.577  1.00 91.10           C  
ATOM   4503  CE2 PHE B 565      32.976  37.089  16.721  1.00 91.10           C  
ATOM   4504  CZ  PHE B 565      34.236  36.513  16.708  1.00 91.10           C  
ATOM   4505  N   LYS B 566      34.818  41.016  14.472  1.00 84.69           N  
ATOM   4506  CA  LYS B 566      36.205  41.243  14.868  1.00 84.69           C  
ATOM   4507  C   LYS B 566      36.478  40.684  16.262  1.00 84.69           C  
ATOM   4508  CB  LYS B 566      36.537  42.736  14.829  1.00 84.69           C  
ATOM   4509  O   LYS B 566      35.694  40.901  17.188  1.00 84.69           O  
ATOM   4510  CG  LYS B 566      36.510  43.339  13.432  1.00 84.69           C  
ATOM   4511  CD  LYS B 566      36.881  44.816  13.454  1.00 84.69           C  
ATOM   4512  CE  LYS B 566      36.763  45.444  12.072  1.00 84.69           C  
ATOM   4513  NZ  LYS B 566      37.066  46.906  12.100  1.00 84.69           N  
ATOM   4514  N   PRO B 567      37.594  39.930  16.314  1.00 83.51           N  
ATOM   4515  CA  PRO B 567      37.899  39.354  17.626  1.00 83.51           C  
ATOM   4516  C   PRO B 567      38.014  40.411  18.722  1.00 83.51           C  
ATOM   4517  CB  PRO B 567      39.241  38.653  17.401  1.00 83.51           C  
ATOM   4518  O   PRO B 567      38.617  41.466  18.507  1.00 83.51           O  
ATOM   4519  CG  PRO B 567      39.603  38.967  15.985  1.00 83.51           C  
ATOM   4520  CD  PRO B 567      38.515  39.816  15.392  1.00 83.51           C  
ATOM   4521  N   GLY B 568      37.329  40.237  19.888  1.00 81.71           N  
ATOM   4522  CA  GLY B 568      37.406  41.131  21.033  1.00 81.71           C  
ATOM   4523  C   GLY B 568      36.274  42.140  21.079  1.00 81.71           C  
ATOM   4524  O   GLY B 568      36.048  42.781  22.108  1.00 81.71           O  
ATOM   4525  N   GLU B 569      35.589  42.294  19.995  1.00 87.23           N  
ATOM   4526  CA  GLU B 569      34.535  43.303  19.941  1.00 87.23           C  
ATOM   4527  C   GLU B 569      33.228  42.768  20.518  1.00 87.23           C  
ATOM   4528  CB  GLU B 569      34.320  43.780  18.503  1.00 87.23           C  
ATOM   4529  O   GLU B 569      32.433  43.526  21.076  1.00 87.23           O  
ATOM   4530  CG  GLU B 569      34.204  45.291  18.366  1.00 87.23           C  
ATOM   4531  CD  GLU B 569      34.011  45.751  16.930  1.00 87.23           C  
ATOM   4532  OE1 GLU B 569      33.843  46.970  16.700  1.00 87.23           O  
ATOM   4533  OE2 GLU B 569      34.026  44.885  16.027  1.00 87.23           O  
ATOM   4534  N   TYR B 570      33.074  41.550  20.372  1.00 91.84           N  
ATOM   4535  CA  TYR B 570      31.818  40.960  20.820  1.00 91.84           C  
ATOM   4536  C   TYR B 570      32.060  39.927  21.914  1.00 91.84           C  
ATOM   4537  CB  TYR B 570      31.078  40.313  19.646  1.00 91.84           C  
ATOM   4538  O   TYR B 570      33.060  39.205  21.884  1.00 91.84           O  
ATOM   4539  CG  TYR B 570      30.731  41.280  18.540  1.00 91.84           C  
ATOM   4540  CD1 TYR B 570      29.706  42.210  18.698  1.00 91.84           C  
ATOM   4541  CD2 TYR B 570      31.425  41.266  17.335  1.00 91.84           C  
ATOM   4542  CE1 TYR B 570      29.381  43.102  17.681  1.00 91.84           C  
ATOM   4543  CE2 TYR B 570      31.109  42.153  16.312  1.00 91.84           C  
ATOM   4544  OH  TYR B 570      29.770  43.947  15.484  1.00 91.84           O  
ATOM   4545  CZ  TYR B 570      30.087  43.066  16.494  1.00 91.84           C  
ATOM   4546  N   ASP B 571      31.144  39.911  22.849  1.00 88.73           N  
ATOM   4547  CA  ASP B 571      31.240  38.984  23.973  1.00 88.73           C  
ATOM   4548  C   ASP B 571      30.439  37.712  23.705  1.00 88.73           C  
ATOM   4549  CB  ASP B 571      30.755  39.650  25.262  1.00 88.73           C  
ATOM   4550  O   ASP B 571      30.663  36.684  24.348  1.00 88.73           O  
ATOM   4551  CG  ASP B 571      31.548  40.895  25.621  1.00 88.73           C  
ATOM   4552  OD1 ASP B 571      32.794  40.870  25.533  1.00 88.73           O  
ATOM   4553  OD2 ASP B 571      30.920  41.908  25.998  1.00 88.73           O  
ATOM   4554  N   LEU B 572      29.485  37.864  22.852  1.00 89.63           N  
ATOM   4555  CA  LEU B 572      28.586  36.760  22.535  1.00 89.63           C  
ATOM   4556  C   LEU B 572      28.107  36.846  21.090  1.00 89.63           C  
ATOM   4557  CB  LEU B 572      27.385  36.758  23.484  1.00 89.63           C  
ATOM   4558  O   LEU B 572      27.842  37.938  20.583  1.00 89.63           O  
ATOM   4559  CG  LEU B 572      26.338  35.667  23.251  1.00 89.63           C  
ATOM   4560  CD1 LEU B 572      26.819  34.339  23.826  1.00 89.63           C  
ATOM   4561  CD2 LEU B 572      25.001  36.069  23.865  1.00 89.63           C  
ATOM   4562  N   VAL B 573      28.067  35.676  20.436  1.00 91.78           N  
ATOM   4563  CA  VAL B 573      27.547  35.629  19.074  1.00 91.78           C  
ATOM   4564  C   VAL B 573      26.383  34.644  18.999  1.00 91.78           C  
ATOM   4565  CB  VAL B 573      28.645  35.234  18.060  1.00 91.78           C  
ATOM   4566  O   VAL B 573      26.525  33.475  19.366  1.00 91.78           O  
ATOM   4567  CG1 VAL B 573      28.058  35.092  16.657  1.00 91.78           C  
ATOM   4568  CG2 VAL B 573      29.773  36.264  18.069  1.00 91.78           C  
ATOM   4569  N   LEU B 574      25.232  35.153  18.651  1.00 89.49           N  
ATOM   4570  CA  LEU B 574      24.050  34.328  18.426  1.00 89.49           C  
ATOM   4571  C   LEU B 574      23.830  34.088  16.936  1.00 89.49           C  
ATOM   4572  CB  LEU B 574      22.811  34.989  19.037  1.00 89.49           C  
ATOM   4573  O   LEU B 574      23.615  35.034  16.176  1.00 89.49           O  
ATOM   4574  CG  LEU B 574      22.804  35.141  20.559  1.00 89.49           C  
ATOM   4575  CD1 LEU B 574      21.668  36.060  20.994  1.00 89.49           C  
ATOM   4576  CD2 LEU B 574      22.685  33.778  21.232  1.00 89.49           C  
ATOM   4577  N   LEU B 575      23.907  32.808  16.536  1.00 87.99           N  
ATOM   4578  CA  LEU B 575      23.890  32.450  15.122  1.00 87.99           C  
ATOM   4579  C   LEU B 575      22.627  31.670  14.773  1.00 87.99           C  
ATOM   4580  CB  LEU B 575      25.129  31.625  14.763  1.00 87.99           C  
ATOM   4581  O   LEU B 575      22.403  30.577  15.299  1.00 87.99           O  
ATOM   4582  CG  LEU B 575      26.463  32.374  14.753  1.00 87.99           C  
ATOM   4583  CD1 LEU B 575      27.607  31.425  15.094  1.00 87.99           C  
ATOM   4584  CD2 LEU B 575      26.695  33.035  13.399  1.00 87.99           C  
ATOM   4585  N   ASP B 576      21.711  32.223  13.954  1.00 82.29           N  
ATOM   4586  CA  ASP B 576      20.637  31.432  13.360  1.00 82.29           C  
ATOM   4587  C   ASP B 576      21.194  30.372  12.414  1.00 82.29           C  
ATOM   4588  CB  ASP B 576      19.652  32.337  12.616  1.00 82.29           C  
ATOM   4589  O   ASP B 576      22.143  30.632  11.671  1.00 82.29           O  
ATOM   4590  CG  ASP B 576      18.343  31.643  12.285  1.00 82.29           C  
ATOM   4591  OD1 ASP B 576      18.102  30.524  12.787  1.00 82.29           O  
ATOM   4592  OD2 ASP B 576      17.547  32.219  11.512  1.00 82.29           O  
ATOM   4593  N   ILE B 577      20.722  29.187  12.445  1.00 74.76           N  
ATOM   4594  CA  ILE B 577      21.248  28.082  11.651  1.00 74.76           C  
ATOM   4595  C   ILE B 577      20.858  28.268  10.186  1.00 74.76           C  
ATOM   4596  CB  ILE B 577      20.739  26.719  12.171  1.00 74.76           C  
ATOM   4597  O   ILE B 577      21.638  27.952   9.285  1.00 74.76           O  
ATOM   4598  CG1 ILE B 577      21.328  26.422  13.555  1.00 74.76           C  
ATOM   4599  CG2 ILE B 577      21.079  25.602  11.181  1.00 74.76           C  
ATOM   4600  CD1 ILE B 577      22.647  25.663  13.517  1.00 74.76           C  
ATOM   4601  N   GLN B 578      19.704  28.785  10.043  1.00 70.90           N  
ATOM   4602  CA  GLN B 578      19.214  28.928   8.676  1.00 70.90           C  
ATOM   4603  C   GLN B 578      19.305  30.377   8.208  1.00 70.90           C  
ATOM   4604  CB  GLN B 578      17.772  28.430   8.567  1.00 70.90           C  
ATOM   4605  O   GLN B 578      18.517  31.224   8.637  1.00 70.90           O  
ATOM   4606  CG  GLN B 578      17.650  26.914   8.480  1.00 70.90           C  
ATOM   4607  CD  GLN B 578      16.221  26.453   8.263  1.00 70.90           C  
ATOM   4608  NE2 GLN B 578      16.037  25.146   8.109  1.00 70.90           N  
ATOM   4609  OE1 GLN B 578      15.290  27.264   8.235  1.00 70.90           O  
ATOM   4610  N   LEU B 579      20.343  30.741   7.436  1.00 71.01           N  
ATOM   4611  CA  LEU B 579      20.536  32.063   6.850  1.00 71.01           C  
ATOM   4612  C   LEU B 579      20.446  32.003   5.329  1.00 71.01           C  
ATOM   4613  CB  LEU B 579      21.889  32.643   7.271  1.00 71.01           C  
ATOM   4614  O   LEU B 579      20.535  30.923   4.740  1.00 71.01           O  
ATOM   4615  CG  LEU B 579      22.098  32.859   8.771  1.00 71.01           C  
ATOM   4616  CD1 LEU B 579      23.579  33.056   9.077  1.00 71.01           C  
ATOM   4617  CD2 LEU B 579      21.283  34.053   9.257  1.00 71.01           C  
ATOM   4618  N   PRO B 580      20.059  33.024   4.646  1.00 65.70           N  
ATOM   4619  CA  PRO B 580      19.849  33.016   3.196  1.00 65.70           C  
ATOM   4620  C   PRO B 580      21.115  32.663   2.419  1.00 65.70           C  
ATOM   4621  CB  PRO B 580      19.405  34.450   2.896  1.00 65.70           C  
ATOM   4622  O   PRO B 580      21.039  32.025   1.366  1.00 65.70           O  
ATOM   4623  CG  PRO B 580      19.622  35.192   4.175  1.00 65.70           C  
ATOM   4624  CD  PRO B 580      19.905  34.196   5.263  1.00 65.70           C  
ATOM   4625  N   ASP B 581      22.282  33.039   2.858  1.00 70.73           N  
ATOM   4626  CA  ASP B 581      23.505  32.892   2.075  1.00 70.73           C  
ATOM   4627  C   ASP B 581      24.317  31.688   2.546  1.00 70.73           C  
ATOM   4628  CB  ASP B 581      24.352  34.163   2.157  1.00 70.73           C  
ATOM   4629  O   ASP B 581      24.933  30.992   1.736  1.00 70.73           O  
ATOM   4630  CG  ASP B 581      24.422  34.739   3.561  1.00 70.73           C  
ATOM   4631  OD1 ASP B 581      23.555  34.411   4.399  1.00 70.73           O  
ATOM   4632  OD2 ASP B 581      25.352  35.530   3.830  1.00 70.73           O  
ATOM   4633  N   MET B 582      24.393  31.413   3.848  1.00 77.16           N  
ATOM   4634  CA  MET B 582      25.123  30.290   4.429  1.00 77.16           C  
ATOM   4635  C   MET B 582      24.463  29.823   5.722  1.00 77.16           C  
ATOM   4636  CB  MET B 582      26.580  30.675   4.696  1.00 77.16           C  
ATOM   4637  O   MET B 582      23.489  30.423   6.179  1.00 77.16           O  
ATOM   4638  CG  MET B 582      26.742  31.791   5.715  1.00 77.16           C  
ATOM   4639  SD  MET B 582      28.491  32.311   5.914  1.00 77.16           S  
ATOM   4640  CE  MET B 582      28.772  33.110   4.309  1.00 77.16           C  
ATOM   4641  N   THR B 583      24.941  28.657   6.160  1.00 79.86           N  
ATOM   4642  CA  THR B 583      24.358  28.150   7.397  1.00 79.86           C  
ATOM   4643  C   THR B 583      25.120  28.678   8.610  1.00 79.86           C  
ATOM   4644  CB  THR B 583      24.352  26.611   7.422  1.00 79.86           C  
ATOM   4645  O   THR B 583      26.292  29.045   8.501  1.00 79.86           O  
ATOM   4646  CG2 THR B 583      23.596  26.044   6.225  1.00 79.86           C  
ATOM   4647  OG1 THR B 583      25.702  26.133   7.390  1.00 79.86           O  
ATOM   4648  N   GLY B 584      24.340  28.811   9.660  1.00 82.77           N  
ATOM   4649  CA  GLY B 584      25.010  29.190  10.894  1.00 82.77           C  
ATOM   4650  C   GLY B 584      26.190  28.297  11.231  1.00 82.77           C  
ATOM   4651  O   GLY B 584      27.153  28.743  11.857  1.00 82.77           O  
ATOM   4652  N   LEU B 585      26.145  27.063  10.758  1.00 83.91           N  
ATOM   4653  CA  LEU B 585      27.239  26.126  10.988  1.00 83.91           C  
ATOM   4654  C   LEU B 585      28.466  26.511  10.169  1.00 83.91           C  
ATOM   4655  CB  LEU B 585      26.805  24.699  10.640  1.00 83.91           C  
ATOM   4656  O   LEU B 585      29.596  26.415  10.653  1.00 83.91           O  
ATOM   4657  CG  LEU B 585      25.807  24.042  11.594  1.00 83.91           C  
ATOM   4658  CD1 LEU B 585      24.945  23.031  10.846  1.00 83.91           C  
ATOM   4659  CD2 LEU B 585      26.536  23.375  12.755  1.00 83.91           C  
ATOM   4660  N   ASP B 586      28.219  26.940   9.049  1.00 85.46           N  
ATOM   4661  CA  ASP B 586      29.299  27.379   8.171  1.00 85.46           C  
ATOM   4662  C   ASP B 586      30.030  28.584   8.759  1.00 85.46           C  
ATOM   4663  CB  ASP B 586      28.757  27.720   6.781  1.00 85.46           C  
ATOM   4664  O   ASP B 586      31.258  28.664   8.694  1.00 85.46           O  
ATOM   4665  CG  ASP B 586      28.281  26.499   6.015  1.00 85.46           C  
ATOM   4666  OD1 ASP B 586      28.745  25.376   6.307  1.00 85.46           O  
ATOM   4667  OD2 ASP B 586      27.436  26.661   5.108  1.00 85.46           O  
ATOM   4668  N   ILE B 587      29.236  29.441   9.282  1.00 89.77           N  
ATOM   4669  CA  ILE B 587      29.809  30.639   9.885  1.00 89.77           C  
ATOM   4670  C   ILE B 587      30.710  30.249  11.055  1.00 89.77           C  
ATOM   4671  CB  ILE B 587      28.709  31.616  10.358  1.00 89.77           C  
ATOM   4672  O   ILE B 587      31.834  30.742  11.172  1.00 89.77           O  
ATOM   4673  CG1 ILE B 587      27.869  32.091   9.168  1.00 89.77           C  
ATOM   4674  CG2 ILE B 587      29.325  32.804  11.103  1.00 89.77           C  
ATOM   4675  CD1 ILE B 587      26.638  32.897   9.561  1.00 89.77           C  
ATOM   4676  N   SER B 588      30.188  29.405  11.813  1.00 90.22           N  
ATOM   4677  CA  SER B 588      30.952  28.948  12.970  1.00 90.22           C  
ATOM   4678  C   SER B 588      32.256  28.284  12.543  1.00 90.22           C  
ATOM   4679  CB  SER B 588      30.124  27.973  13.808  1.00 90.22           C  
ATOM   4680  O   SER B 588      33.310  28.538  13.131  1.00 90.22           O  
ATOM   4681  OG  SER B 588      30.964  27.160  14.610  1.00 90.22           O  
ATOM   4682  N   ARG B 589      32.174  27.484  11.550  1.00 87.63           N  
ATOM   4683  CA  ARG B 589      33.361  26.810  11.032  1.00 87.63           C  
ATOM   4684  C   ARG B 589      34.374  27.817  10.499  1.00 87.63           C  
ATOM   4685  CB  ARG B 589      32.978  25.818   9.931  1.00 87.63           C  
ATOM   4686  O   ARG B 589      35.575  27.687  10.744  1.00 87.63           O  
ATOM   4687  CG  ARG B 589      32.430  24.499  10.453  1.00 87.63           C  
ATOM   4688  CD  ARG B 589      32.084  23.544   9.319  1.00 87.63           C  
ATOM   4689  NE  ARG B 589      31.368  22.368   9.805  1.00 87.63           N  
ATOM   4690  NH1 ARG B 589      30.635  21.697   7.719  1.00 87.63           N  
ATOM   4691  NH2 ARG B 589      30.081  20.479   9.581  1.00 87.63           N  
ATOM   4692  CZ  ARG B 589      30.697  21.517   9.034  1.00 87.63           C  
ATOM   4693  N   GLU B 590      33.832  28.717   9.826  1.00 89.53           N  
ATOM   4694  CA  GLU B 590      34.700  29.736   9.243  1.00 89.53           C  
ATOM   4695  C   GLU B 590      35.364  30.581  10.327  1.00 89.53           C  
ATOM   4696  CB  GLU B 590      33.909  30.633   8.288  1.00 89.53           C  
ATOM   4697  O   GLU B 590      36.545  30.919  10.221  1.00 89.53           O  
ATOM   4698  CG  GLU B 590      34.728  31.157   7.117  1.00 89.53           C  
ATOM   4699  CD  GLU B 590      35.230  30.057   6.195  1.00 89.53           C  
ATOM   4700  OE1 GLU B 590      36.012  30.355   5.264  1.00 89.53           O  
ATOM   4701  OE2 GLU B 590      34.838  28.888   6.407  1.00 89.53           O  
ATOM   4702  N   LEU B 591      34.657  30.928  11.306  1.00 90.03           N  
ATOM   4703  CA  LEU B 591      35.193  31.730  12.401  1.00 90.03           C  
ATOM   4704  C   LEU B 591      36.247  30.951  13.179  1.00 90.03           C  
ATOM   4705  CB  LEU B 591      34.069  32.171  13.342  1.00 90.03           C  
ATOM   4706  O   LEU B 591      37.270  31.511  13.579  1.00 90.03           O  
ATOM   4707  CG  LEU B 591      33.179  33.313  12.847  1.00 90.03           C  
ATOM   4708  CD1 LEU B 591      31.982  33.492  13.776  1.00 90.03           C  
ATOM   4709  CD2 LEU B 591      33.978  34.607  12.740  1.00 90.03           C  
ATOM   4710  N   THR B 592      35.973  29.686  13.363  1.00 87.73           N  
ATOM   4711  CA  THR B 592      36.901  28.841  14.106  1.00 87.73           C  
ATOM   4712  C   THR B 592      38.174  28.598  13.301  1.00 87.73           C  
ATOM   4713  CB  THR B 592      36.256  27.491  14.471  1.00 87.73           C  
ATOM   4714  O   THR B 592      39.239  28.355  13.872  1.00 87.73           O  
ATOM   4715  CG2 THR B 592      36.177  27.311  15.984  1.00 87.73           C  
ATOM   4716  OG1 THR B 592      34.933  27.436  13.925  1.00 87.73           O  
ATOM   4717  N   LYS B 593      38.020  28.620  12.078  1.00 86.46           N  
ATOM   4718  CA  LYS B 593      39.177  28.457  11.203  1.00 86.46           C  
ATOM   4719  C   LYS B 593      40.011  29.734  11.150  1.00 86.46           C  
ATOM   4720  CB  LYS B 593      38.733  28.063   9.793  1.00 86.46           C  
ATOM   4721  O   LYS B 593      41.243  29.677  11.139  1.00 86.46           O  
ATOM   4722  CG  LYS B 593      39.356  26.771   9.286  1.00 86.46           C  
ATOM   4723  CD  LYS B 593      38.916  26.459   7.862  1.00 86.46           C  
ATOM   4724  CE  LYS B 593      39.546  25.171   7.350  1.00 86.46           C  
ATOM   4725  NZ  LYS B 593      39.136  24.873   5.945  1.00 86.46           N  
ATOM   4726  N   ARG B 594      39.347  30.848  11.166  1.00 88.18           N  
ATOM   4727  CA  ARG B 594      40.006  32.140  11.002  1.00 88.18           C  
ATOM   4728  C   ARG B 594      40.674  32.582  12.300  1.00 88.18           C  
ATOM   4729  CB  ARG B 594      39.003  33.200  10.541  1.00 88.18           C  
ATOM   4730  O   ARG B 594      41.730  33.218  12.275  1.00 88.18           O  
ATOM   4731  CG  ARG B 594      38.757  33.204   9.041  1.00 88.18           C  
ATOM   4732  CD  ARG B 594      37.879  34.373   8.616  1.00 88.18           C  
ATOM   4733  NE  ARG B 594      37.481  34.268   7.216  1.00 88.18           N  
ATOM   4734  NH1 ARG B 594      36.205  36.193   7.218  1.00 88.18           N  
ATOM   4735  NH2 ARG B 594      36.397  34.943   5.307  1.00 88.18           N  
ATOM   4736  CZ  ARG B 594      36.695  35.135   6.584  1.00 88.18           C  
ATOM   4737  N   TYR B 595      40.040  32.334  13.369  1.00 88.02           N  
ATOM   4738  CA  TYR B 595      40.520  32.829  14.655  1.00 88.02           C  
ATOM   4739  C   TYR B 595      40.734  31.682  15.635  1.00 88.02           C  
ATOM   4740  CB  TYR B 595      39.533  33.841  15.243  1.00 88.02           C  
ATOM   4741  O   TYR B 595      40.037  30.666  15.573  1.00 88.02           O  
ATOM   4742  CG  TYR B 595      39.257  35.017  14.338  1.00 88.02           C  
ATOM   4743  CD1 TYR B 595      40.206  36.020  14.158  1.00 88.02           C  
ATOM   4744  CD2 TYR B 595      38.046  35.128  13.662  1.00 88.02           C  
ATOM   4745  CE1 TYR B 595      39.956  37.107  13.326  1.00 88.02           C  
ATOM   4746  CE2 TYR B 595      37.785  36.210  12.828  1.00 88.02           C  
ATOM   4747  OH  TYR B 595      38.491  38.266  11.842  1.00 88.02           O  
ATOM   4748  CZ  TYR B 595      38.744  37.192  12.666  1.00 88.02           C  
ATOM   4749  N   PRO B 596      41.843  31.772  16.462  1.00 83.92           N  
ATOM   4750  CA  PRO B 596      42.017  30.756  17.502  1.00 83.92           C  
ATOM   4751  C   PRO B 596      40.854  30.717  18.491  1.00 83.92           C  
ATOM   4752  CB  PRO B 596      43.312  31.183  18.199  1.00 83.92           C  
ATOM   4753  O   PRO B 596      40.200  31.738  18.720  1.00 83.92           O  
ATOM   4754  CG  PRO B 596      43.622  32.531  17.634  1.00 83.92           C  
ATOM   4755  CD  PRO B 596      42.656  32.816  16.520  1.00 83.92           C  
ATOM   4756  N   ARG B 597      40.540  29.652  19.101  1.00 81.23           N  
ATOM   4757  CA  ARG B 597      39.387  29.398  19.959  1.00 81.23           C  
ATOM   4758  C   ARG B 597      39.396  30.320  21.174  1.00 81.23           C  
ATOM   4759  CB  ARG B 597      39.365  27.936  20.410  1.00 81.23           C  
ATOM   4760  O   ARG B 597      38.338  30.735  21.652  1.00 81.23           O  
ATOM   4761  CG  ARG B 597      37.967  27.352  20.535  1.00 81.23           C  
ATOM   4762  CD  ARG B 597      37.988  25.829  20.524  1.00 81.23           C  
ATOM   4763  NE  ARG B 597      36.650  25.270  20.688  1.00 81.23           N  
ATOM   4764  NH1 ARG B 597      37.301  23.078  20.360  1.00 81.23           N  
ATOM   4765  NH2 ARG B 597      35.102  23.575  20.772  1.00 81.23           N  
ATOM   4766  CZ  ARG B 597      36.354  23.976  20.606  1.00 81.23           C  
ATOM   4767  N   GLU B 598      40.598  30.701  21.563  1.00 78.48           N  
ATOM   4768  CA  GLU B 598      40.725  31.538  22.752  1.00 78.48           C  
ATOM   4769  C   GLU B 598      40.250  32.962  22.477  1.00 78.48           C  
ATOM   4770  CB  GLU B 598      42.173  31.553  23.247  1.00 78.48           C  
ATOM   4771  O   GLU B 598      39.804  33.661  23.390  1.00 78.48           O  
ATOM   4772  CG  GLU B 598      42.706  30.181  23.633  1.00 78.48           C  
ATOM   4773  CD  GLU B 598      44.209  30.162  23.857  1.00 78.48           C  
ATOM   4774  OE1 GLU B 598      44.767  29.077  24.141  1.00 78.48           O  
ATOM   4775  OE2 GLU B 598      44.835  31.240  23.749  1.00 78.48           O  
ATOM   4776  N   ASP B 599      40.237  33.336  21.253  1.00 81.99           N  
ATOM   4777  CA  ASP B 599      39.856  34.698  20.891  1.00 81.99           C  
ATOM   4778  C   ASP B 599      38.392  34.762  20.460  1.00 81.99           C  
ATOM   4779  CB  ASP B 599      40.756  35.228  19.773  1.00 81.99           C  
ATOM   4780  O   ASP B 599      37.867  35.843  20.186  1.00 81.99           O  
ATOM   4781  CG  ASP B 599      42.157  35.567  20.251  1.00 81.99           C  
ATOM   4782  OD1 ASP B 599      42.365  35.718  21.474  1.00 81.99           O  
ATOM   4783  OD2 ASP B 599      43.061  35.687  19.396  1.00 81.99           O  
ATOM   4784  N   LEU B 600      37.721  33.654  20.479  1.00 87.74           N  
ATOM   4785  CA  LEU B 600      36.340  33.622  20.010  1.00 87.74           C  
ATOM   4786  C   LEU B 600      35.367  33.652  21.183  1.00 87.74           C  
ATOM   4787  CB  LEU B 600      36.093  32.374  19.158  1.00 87.74           C  
ATOM   4788  O   LEU B 600      35.582  32.976  22.192  1.00 87.74           O  
ATOM   4789  CG  LEU B 600      36.620  32.418  17.723  1.00 87.74           C  
ATOM   4790  CD1 LEU B 600      36.837  31.003  17.194  1.00 87.74           C  
ATOM   4791  CD2 LEU B 600      35.660  33.188  16.823  1.00 87.74           C  
ATOM   4792  N   PRO B 601      34.428  34.564  21.092  1.00 88.94           N  
ATOM   4793  CA  PRO B 601      33.363  34.497  22.096  1.00 88.94           C  
ATOM   4794  C   PRO B 601      32.497  33.247  21.955  1.00 88.94           C  
ATOM   4795  CB  PRO B 601      32.543  35.761  21.826  1.00 88.94           C  
ATOM   4796  O   PRO B 601      32.595  32.534  20.953  1.00 88.94           O  
ATOM   4797  CG  PRO B 601      32.730  36.034  20.368  1.00 88.94           C  
ATOM   4798  CD  PRO B 601      34.063  35.485  19.947  1.00 88.94           C  
ATOM   4799  N   PRO B 602      31.782  32.997  22.951  1.00 89.10           N  
ATOM   4800  CA  PRO B 602      30.863  31.864  22.820  1.00 89.10           C  
ATOM   4801  C   PRO B 602      29.942  31.989  21.609  1.00 89.10           C  
ATOM   4802  CB  PRO B 602      30.061  31.908  24.123  1.00 89.10           C  
ATOM   4803  O   PRO B 602      29.321  33.036  21.406  1.00 89.10           O  
ATOM   4804  CG  PRO B 602      30.785  32.892  24.984  1.00 89.10           C  
ATOM   4805  CD  PRO B 602      31.753  33.655  24.127  1.00 89.10           C  
ATOM   4806  N   LEU B 603      29.940  30.985  20.809  1.00 91.45           N  
ATOM   4807  CA  LEU B 603      29.070  30.882  19.642  1.00 91.45           C  
ATOM   4808  C   LEU B 603      27.843  30.032  19.952  1.00 91.45           C  
ATOM   4809  CB  LEU B 603      29.832  30.286  18.456  1.00 91.45           C  
ATOM   4810  O   LEU B 603      27.964  28.836  20.225  1.00 91.45           O  
ATOM   4811  CG  LEU B 603      31.088  31.036  18.011  1.00 91.45           C  
ATOM   4812  CD1 LEU B 603      31.925  30.165  17.080  1.00 91.45           C  
ATOM   4813  CD2 LEU B 603      30.714  32.349  17.331  1.00 91.45           C  
ATOM   4814  N   VAL B 604      26.678  30.688  19.914  1.00 88.23           N  
ATOM   4815  CA  VAL B 604      25.455  29.989  20.293  1.00 88.23           C  
ATOM   4816  C   VAL B 604      24.517  29.899  19.091  1.00 88.23           C  
ATOM   4817  CB  VAL B 604      24.743  30.688  21.473  1.00 88.23           C  
ATOM   4818  O   VAL B 604      24.276  30.898  18.408  1.00 88.23           O  
ATOM   4819  CG1 VAL B 604      23.445  29.965  21.825  1.00 88.23           C  
ATOM   4820  CG2 VAL B 604      25.667  30.756  22.687  1.00 88.23           C  
ATOM   4821  N   ALA B 605      23.996  28.737  18.844  1.00 85.00           N  
ATOM   4822  CA  ALA B 605      23.076  28.510  17.732  1.00 85.00           C  
ATOM   4823  C   ALA B 605      21.641  28.847  18.130  1.00 85.00           C  
ATOM   4824  CB  ALA B 605      23.167  27.064  17.253  1.00 85.00           C  
ATOM   4825  O   ALA B 605      21.214  28.549  19.247  1.00 85.00           O  
ATOM   4826  N   LEU B 606      20.971  29.601  17.262  1.00 76.61           N  
ATOM   4827  CA  LEU B 606      19.535  29.829  17.381  1.00 76.61           C  
ATOM   4828  C   LEU B 606      18.763  28.960  16.393  1.00 76.61           C  
ATOM   4829  CB  LEU B 606      19.205  31.306  17.145  1.00 76.61           C  
ATOM   4830  O   LEU B 606      18.927  29.097  15.179  1.00 76.61           O  
ATOM   4831  CG  LEU B 606      19.524  32.263  18.295  1.00 76.61           C  
ATOM   4832  CD1 LEU B 606      19.545  33.703  17.794  1.00 76.61           C  
ATOM   4833  CD2 LEU B 606      18.512  32.099  19.424  1.00 76.61           C  
ATOM   4834  N   THR B 607      18.042  27.940  16.905  1.00 63.06           N  
ATOM   4835  CA  THR B 607      17.382  27.028  15.977  1.00 63.06           C  
ATOM   4836  C   THR B 607      15.937  26.778  16.400  1.00 63.06           C  
ATOM   4837  CB  THR B 607      18.132  25.686  15.885  1.00 63.06           C  
ATOM   4838  O   THR B 607      15.595  26.923  17.575  1.00 63.06           O  
ATOM   4839  CG2 THR B 607      19.200  25.577  16.968  1.00 63.06           C  
ATOM   4840  OG1 THR B 607      17.197  24.611  16.041  1.00 63.06           O  
ATOM   4841  N   ALA B 608      15.054  26.678  15.375  1.00 55.67           N  
ATOM   4842  CA  ALA B 608      13.663  26.323  15.648  1.00 55.67           C  
ATOM   4843  C   ALA B 608      13.552  24.885  16.146  1.00 55.67           C  
ATOM   4844  CB  ALA B 608      12.810  26.516  14.396  1.00 55.67           C  
ATOM   4845  O   ALA B 608      12.697  24.574  16.979  1.00 55.67           O  
ATOM   4846  N   ASN B 609      14.186  23.939  15.493  1.00 48.09           N  
ATOM   4847  CA  ASN B 609      14.163  22.525  15.850  1.00 48.09           C  
ATOM   4848  C   ASN B 609      15.538  22.036  16.296  1.00 48.09           C  
ATOM   4849  CB  ASN B 609      13.654  21.683  14.678  1.00 48.09           C  
ATOM   4850  O   ASN B 609      16.522  22.191  15.570  1.00 48.09           O  
ATOM   4851  CG  ASN B 609      12.151  21.490  14.707  1.00 48.09           C  
ATOM   4852  ND2 ASN B 609      11.589  21.040  13.591  1.00 48.09           N  
ATOM   4853  OD1 ASN B 609      11.499  21.743  15.724  1.00 48.09           O  
ATOM   4854  N   VAL B 610      15.789  21.917  17.573  1.00 42.82           N  
ATOM   4855  CA  VAL B 610      17.067  21.359  18.002  1.00 42.82           C  
ATOM   4856  C   VAL B 610      17.306  20.021  17.308  1.00 42.82           C  
ATOM   4857  CB  VAL B 610      17.123  21.182  19.536  1.00 42.82           C  
ATOM   4858  O   VAL B 610      16.466  19.121  17.375  1.00 42.82           O  
ATOM   4859  CG1 VAL B 610      18.489  20.651  19.969  1.00 42.82           C  
ATOM   4860  CG2 VAL B 610      16.814  22.504  20.237  1.00 42.82           C  
ATOM   4861  N   LEU B 611      18.099  20.006  16.248  1.00 43.39           N  
ATOM   4862  CA  LEU B 611      18.474  18.785  15.544  1.00 43.39           C  
ATOM   4863  C   LEU B 611      18.766  17.657  16.529  1.00 43.39           C  
ATOM   4864  CB  LEU B 611      19.697  19.031  14.656  1.00 43.39           C  
ATOM   4865  O   LEU B 611      19.071  17.911  17.696  1.00 43.39           O  
ATOM   4866  CG  LEU B 611      19.435  19.730  13.321  1.00 43.39           C  
ATOM   4867  CD1 LEU B 611      20.679  20.485  12.865  1.00 43.39           C  
ATOM   4868  CD2 LEU B 611      19.000  18.720  12.265  1.00 43.39           C  
ATOM   4869  N   LYS B 612      18.638  16.402  15.986  1.00 46.95           N  
ATOM   4870  CA  LYS B 612      18.853  15.088  16.586  1.00 46.95           C  
ATOM   4871  C   LYS B 612      20.126  15.070  17.427  1.00 46.95           C  
ATOM   4872  CB  LYS B 612      18.924  14.009  15.504  1.00 46.95           C  
ATOM   4873  O   LYS B 612      20.150  14.486  18.513  1.00 46.95           O  
ATOM   4874  CG  LYS B 612      17.578  13.390  15.158  1.00 46.95           C  
ATOM   4875  CD  LYS B 612      17.726  12.262  14.145  1.00 46.95           C  
ATOM   4876  CE  LYS B 612      16.375  11.674  13.761  1.00 46.95           C  
ATOM   4877  NZ  LYS B 612      16.515  10.568  12.766  1.00 46.95           N  
ATOM   4878  N   ASP B 613      21.325  15.683  16.911  1.00 52.08           N  
ATOM   4879  CA  ASP B 613      22.600  15.444  17.581  1.00 52.08           C  
ATOM   4880  C   ASP B 613      23.283  16.760  17.945  1.00 52.08           C  
ATOM   4881  CB  ASP B 613      23.521  14.600  16.698  1.00 52.08           C  
ATOM   4882  O   ASP B 613      23.767  17.479  17.068  1.00 52.08           O  
ATOM   4883  CG  ASP B 613      24.139  13.426  17.437  1.00 52.08           C  
ATOM   4884  OD1 ASP B 613      24.083  13.394  18.686  1.00 52.08           O  
ATOM   4885  OD2 ASP B 613      24.689  12.527  16.766  1.00 52.08           O  
ATOM   4886  N   LYS B 614      22.959  17.286  19.152  1.00 58.61           N  
ATOM   4887  CA  LYS B 614      23.696  18.421  19.701  1.00 58.61           C  
ATOM   4888  C   LYS B 614      25.171  18.358  19.314  1.00 58.61           C  
ATOM   4889  CB  LYS B 614      23.556  18.466  21.223  1.00 58.61           C  
ATOM   4890  O   LYS B 614      25.845  19.387  19.248  1.00 58.61           O  
ATOM   4891  CG  LYS B 614      22.857  19.714  21.744  1.00 58.61           C  
ATOM   4892  CD  LYS B 614      22.771  19.713  23.264  1.00 58.61           C  
ATOM   4893  CE  LYS B 614      22.093  20.972  23.787  1.00 58.61           C  
ATOM   4894  NZ  LYS B 614      22.025  20.986  25.279  1.00 58.61           N  
ATOM   4895  N   GLN B 615      25.517  17.114  18.977  1.00 64.57           N  
ATOM   4896  CA  GLN B 615      26.928  16.910  18.665  1.00 64.57           C  
ATOM   4897  C   GLN B 615      27.301  17.576  17.344  1.00 64.57           C  
ATOM   4898  CB  GLN B 615      27.255  15.417  18.611  1.00 64.57           C  
ATOM   4899  O   GLN B 615      28.432  18.034  17.171  1.00 64.57           O  
ATOM   4900  CG  GLN B 615      27.860  14.873  19.899  1.00 64.57           C  
ATOM   4901  CD  GLN B 615      29.269  14.343  19.707  1.00 64.57           C  
ATOM   4902  NE2 GLN B 615      29.932  14.009  20.809  1.00 64.57           N  
ATOM   4903  OE1 GLN B 615      29.757  14.233  18.578  1.00 64.57           O  
ATOM   4904  N   GLU B 616      26.308  17.686  16.597  1.00 71.81           N  
ATOM   4905  CA  GLU B 616      26.594  18.306  15.306  1.00 71.81           C  
ATOM   4906  C   GLU B 616      26.925  19.787  15.466  1.00 71.81           C  
ATOM   4907  CB  GLU B 616      25.410  18.131  14.352  1.00 71.81           C  
ATOM   4908  O   GLU B 616      27.791  20.314  14.764  1.00 71.81           O  
ATOM   4909  CG  GLU B 616      25.793  17.551  12.997  1.00 71.81           C  
ATOM   4910  CD  GLU B 616      24.607  17.380  12.062  1.00 71.81           C  
ATOM   4911  OE1 GLU B 616      24.804  16.940  10.906  1.00 71.81           O  
ATOM   4912  OE2 GLU B 616      23.471  17.691  12.487  1.00 71.81           O  
ATOM   4913  N   TYR B 617      26.262  20.373  16.420  1.00 77.57           N  
ATOM   4914  CA  TYR B 617      26.519  21.787  16.673  1.00 77.57           C  
ATOM   4915  C   TYR B 617      27.881  21.984  17.328  1.00 77.57           C  
ATOM   4916  CB  TYR B 617      25.422  22.383  17.559  1.00 77.57           C  
ATOM   4917  O   TYR B 617      28.639  22.876  16.940  1.00 77.57           O  
ATOM   4918  CG  TYR B 617      24.055  22.376  16.920  1.00 77.57           C  
ATOM   4919  CD1 TYR B 617      23.746  23.250  15.880  1.00 77.57           C  
ATOM   4920  CD2 TYR B 617      23.068  21.498  17.356  1.00 77.57           C  
ATOM   4921  CE1 TYR B 617      22.487  23.249  15.289  1.00 77.57           C  
ATOM   4922  CE2 TYR B 617      21.806  21.488  16.773  1.00 77.57           C  
ATOM   4923  OH  TYR B 617      20.276  22.360  15.160  1.00 77.57           O  
ATOM   4924  CZ  TYR B 617      21.525  22.365  15.741  1.00 77.57           C  
ATOM   4925  N   LEU B 618      28.196  21.060  18.181  1.00 76.77           N  
ATOM   4926  CA  LEU B 618      29.468  21.141  18.891  1.00 76.77           C  
ATOM   4927  C   LEU B 618      30.635  20.867  17.949  1.00 76.77           C  
ATOM   4928  CB  LEU B 618      29.495  20.150  20.058  1.00 76.77           C  
ATOM   4929  O   LEU B 618      31.668  21.538  18.021  1.00 76.77           O  
ATOM   4930  CG  LEU B 618      28.625  20.501  21.266  1.00 76.77           C  
ATOM   4931  CD1 LEU B 618      28.354  19.255  22.103  1.00 76.77           C  
ATOM   4932  CD2 LEU B 618      29.291  21.584  22.108  1.00 76.77           C  
ATOM   4933  N   ASN B 619      30.388  19.936  17.038  1.00 77.41           N  
ATOM   4934  CA  ASN B 619      31.410  19.585  16.058  1.00 77.41           C  
ATOM   4935  C   ASN B 619      31.671  20.730  15.084  1.00 77.41           C  
ATOM   4936  CB  ASN B 619      31.011  18.319  15.296  1.00 77.41           C  
ATOM   4937  O   ASN B 619      32.763  20.838  14.525  1.00 77.41           O
[truncated: 602,074 more chars]
