# Supplementary material for: Theoretical study of ArcB and its dimerization, interaction with anaerobic metabolites, and activation of ArcA
Source: PeerJ. 2023 Oct 13;11:e16309. doi: 10.7717/peerj.16309 (PMC10578306; doi:10.7717/peerj.16309)
Supplement: Supplemental Information 2 [file peerj-11-16309-s002.zip › Supplementary Files/ArcB dimer/ArcB dimer ArcA dimer/test_3c9ff_unrelaxed_alphafold2_multimer_v3_model_1_seed_000.pdb]

MODEL     1                                                                     
ATOM      1  N   MET A   1      -2.434-140.625 -77.875  1.00 56.16           N  
ATOM      2  CA  MET A   1      -1.367-140.000 -77.125  1.00 56.16           C  
ATOM      3  C   MET A   1      -1.821-139.625 -75.750  1.00 56.16           C  
ATOM      4  CB  MET A   1      -0.916-138.750 -77.875  1.00 56.16           C  
ATOM      5  O   MET A   1      -1.044-139.625 -74.750  1.00 56.16           O  
ATOM      6  CG  MET A   1       0.362-139.000 -78.688  1.00 56.16           C  
ATOM      7  SD  MET A   1       1.158-137.375 -79.188  1.00 56.16           S  
ATOM      8  CE  MET A   1       1.203-137.500 -80.938  1.00 56.16           C  
ATOM      9  N   LYS A   2      -3.117-139.375 -75.750  1.00 60.72           N  
ATOM     10  CA  LYS A   2      -3.646-139.000 -74.438  1.00 60.72           C  
ATOM     11  C   LYS A   2      -3.799-140.250 -73.562  1.00 60.72           C  
ATOM     12  CB  LYS A   2      -4.992-138.250 -74.562  1.00 60.72           C  
ATOM     13  O   LYS A   2      -3.512-140.250 -72.375  1.00 60.72           O  
ATOM     14  CG  LYS A   2      -4.910-136.750 -74.375  1.00 60.72           C  
ATOM     15  CD  LYS A   2      -6.289-136.125 -74.438  1.00 60.72           C  
ATOM     16  CE  LYS A   2      -6.207-134.625 -74.312  1.00 60.72           C  
ATOM     17  NZ  LYS A   2      -7.555-134.000 -74.375  1.00 60.72           N  
ATOM     18  N   GLN A   3      -4.176-141.250 -73.938  1.00 64.88           N  
ATOM     19  CA  GLN A   3      -4.398-142.500 -73.188  1.00 64.88           C  
ATOM     20  C   GLN A   3      -3.080-143.125 -72.688  1.00 64.88           C  
ATOM     21  CB  GLN A   3      -5.184-143.500 -74.000  1.00 64.88           C  
ATOM     22  O   GLN A   3      -2.988-143.625 -71.625  1.00 64.88           O  
ATOM     23  CG  GLN A   3      -6.695-143.250 -73.938  1.00 64.88           C  
ATOM     24  CD  GLN A   3      -7.457-144.375 -74.625  1.00 64.88           C  
ATOM     25  NE2 GLN A   3      -8.766-144.500 -74.375  1.00 64.88           N  
ATOM     26  OE1 GLN A   3      -6.871-145.250 -75.312  1.00 64.88           O  
ATOM     27  N   ILE A   4      -2.053-142.875 -73.500  1.00 64.25           N  
ATOM     28  CA  ILE A   4      -0.731-143.375 -73.125  1.00 64.25           C  
ATOM     29  C   ILE A   4      -0.148-142.500 -72.000  1.00 64.25           C  
ATOM     30  CB  ILE A   4       0.224-143.500 -74.312  1.00 64.25           C  
ATOM     31  O   ILE A   4       0.517-143.000 -71.062  1.00 64.25           O  
ATOM     32  CG1 ILE A   4      -0.247-144.500 -75.312  1.00 64.25           C  
ATOM     33  CG2 ILE A   4       1.660-143.750 -73.875  1.00 64.25           C  
ATOM     34  CD1 ILE A   4       0.537-144.500 -76.625  1.00 64.25           C  
ATOM     35  N   ARG A   5      -0.486-141.375 -72.062  1.00 69.25           N  
ATOM     36  CA  ARG A   5      -0.040-140.500 -71.000  1.00 69.25           C  
ATOM     37  C   ARG A   5      -0.754-140.750 -69.688  1.00 69.25           C  
ATOM     38  CB  ARG A   5      -0.273-139.000 -71.438  1.00 69.25           C  
ATOM     39  O   ARG A   5      -0.147-140.750 -68.625  1.00 69.25           O  
ATOM     40  CG  ARG A   5       0.896-138.375 -72.188  1.00 69.25           C  
ATOM     41  CD  ARG A   5       0.667-136.875 -72.438  1.00 69.25           C  
ATOM     42  NE  ARG A   5       1.749-136.375 -73.250  1.00 69.25           N  
ATOM     43  NH1 ARG A   5       0.858-134.250 -73.312  1.00 69.25           N  
ATOM     44  NH2 ARG A   5       2.846-134.625 -74.312  1.00 69.25           N  
ATOM     45  CZ  ARG A   5       1.815-135.125 -73.625  1.00 69.25           C  
ATOM     46  N   LEU A   6      -1.930-141.125 -69.688  1.00 71.94           N  
ATOM     47  CA  LEU A   6      -2.664-141.625 -68.500  1.00 71.94           C  
ATOM     48  C   LEU A   6      -2.148-142.875 -68.000  1.00 71.94           C  
ATOM     49  CB  LEU A   6      -4.160-141.750 -68.812  1.00 71.94           C  
ATOM     50  O   LEU A   6      -2.025-143.125 -66.812  1.00 71.94           O  
ATOM     51  CG  LEU A   6      -5.086-140.875 -67.938  1.00 71.94           C  
ATOM     52  CD1 LEU A   6      -5.836-139.875 -68.750  1.00 71.94           C  
ATOM     53  CD2 LEU A   6      -6.062-141.750 -67.188  1.00 71.94           C  
ATOM     54  N   LEU A   7      -1.719-143.875 -68.812  1.00 72.81           N  
ATOM     55  CA  LEU A   7      -1.137-145.125 -68.438  1.00 72.81           C  
ATOM     56  C   LEU A   7       0.265-145.000 -67.875  1.00 72.81           C  
ATOM     57  CB  LEU A   7      -1.089-146.125 -69.625  1.00 72.81           C  
ATOM     58  O   LEU A   7       0.654-145.625 -66.938  1.00 72.81           O  
ATOM     59  CG  LEU A   7      -2.127-147.250 -69.625  1.00 72.81           C  
ATOM     60  CD1 LEU A   7      -2.791-147.375 -71.000  1.00 72.81           C  
ATOM     61  CD2 LEU A   7      -1.481-148.500 -69.250  1.00 72.81           C  
ATOM     62  N   ALA A   8       0.851-144.000 -68.438  1.00 71.62           N  
ATOM     63  CA  ALA A   8       2.170-143.625 -67.938  1.00 71.62           C  
ATOM     64  C   ALA A   8       2.064-143.000 -66.562  1.00 71.62           C  
ATOM     65  CB  ALA A   8       2.857-142.625 -68.875  1.00 71.62           C  
ATOM     66  O   ALA A   8       2.873-143.250 -65.688  1.00 71.62           O  
ATOM     67  N   GLN A   9       1.085-142.250 -66.312  1.00 72.44           N  
ATOM     68  CA  GLN A   9       0.866-141.625 -64.938  1.00 72.44           C  
ATOM     69  C   GLN A   9       0.433-142.750 -63.969  1.00 72.44           C  
ATOM     70  CB  GLN A   9      -0.180-140.625 -65.000  1.00 72.44           C  
ATOM     71  O   GLN A   9       0.877-142.750 -62.812  1.00 72.44           O  
ATOM     72  CG  GLN A   9       0.071-139.500 -64.000  1.00 72.44           C  
ATOM     73  CD  GLN A   9      -0.212-138.125 -64.562  1.00 72.44           C  
ATOM     74  NE2 GLN A   9       0.020-137.000 -63.781  1.00 72.44           N  
ATOM     75  OE1 GLN A   9      -0.634-138.000 -65.750  1.00 72.44           O  
ATOM     76  N   TYR A  10      -0.327-143.625 -64.375  1.00 75.50           N  
ATOM     77  CA  TYR A  10      -0.716-144.875 -63.562  1.00 75.50           C  
ATOM     78  C   TYR A  10       0.479-145.750 -63.281  1.00 75.50           C  
ATOM     79  CB  TYR A  10      -1.828-145.625 -64.250  1.00 75.50           C  
ATOM     80  O   TYR A  10       0.635-146.250 -62.188  1.00 75.50           O  
ATOM     81  CG  TYR A  10      -2.748-146.375 -63.281  1.00 75.50           C  
ATOM     82  CD1 TYR A  10      -2.514-147.625 -62.938  1.00 75.50           C  
ATOM     83  CD2 TYR A  10      -3.852-145.750 -62.750  1.00 75.50           C  
ATOM     84  CE1 TYR A  10      -3.359-148.375 -62.062  1.00 75.50           C  
ATOM     85  CE2 TYR A  10      -4.703-146.375 -61.875  1.00 75.50           C  
ATOM     86  OH  TYR A  10      -5.289-148.375 -60.656  1.00 75.50           O  
ATOM     87  CZ  TYR A  10      -4.449-147.625 -61.531  1.00 75.50           C  
ATOM     88  N   TYR A  11       1.421-146.000 -64.250  1.00 77.50           N  
ATOM     89  CA  TYR A  11       2.676-146.750 -64.125  1.00 77.50           C  
ATOM     90  C   TYR A  11       3.555-146.125 -63.062  1.00 77.50           C  
ATOM     91  CB  TYR A  11       3.428-146.750 -65.438  1.00 77.50           C  
ATOM     92  O   TYR A  11       4.066-146.750 -62.188  1.00 77.50           O  
ATOM     93  CG  TYR A  11       4.793-147.375 -65.375  1.00 77.50           C  
ATOM     94  CD1 TYR A  11       5.934-146.625 -65.188  1.00 77.50           C  
ATOM     95  CD2 TYR A  11       4.941-148.750 -65.500  1.00 77.50           C  
ATOM     96  CE1 TYR A  11       7.191-147.250 -65.062  1.00 77.50           C  
ATOM     97  CE2 TYR A  11       6.195-149.375 -65.375  1.00 77.50           C  
ATOM     98  OH  TYR A  11       8.555-149.125 -65.125  1.00 77.50           O  
ATOM     99  CZ  TYR A  11       7.312-148.625 -65.188  1.00 77.50           C  
ATOM    100  N   VAL A  12       3.574-144.750 -63.094  1.00 76.69           N  
ATOM    101  CA  VAL A  12       4.438-144.000 -62.156  1.00 76.69           C  
ATOM    102  C   VAL A  12       3.812-144.000 -60.750  1.00 76.69           C  
ATOM    103  CB  VAL A  12       4.691-142.500 -62.594  1.00 76.69           C  
ATOM    104  O   VAL A  12       4.504-144.250 -59.750  1.00 76.69           O  
ATOM    105  CG1 VAL A  12       5.473-141.750 -61.531  1.00 76.69           C  
ATOM    106  CG2 VAL A  12       5.434-142.500 -63.938  1.00 76.69           C  
ATOM    107  N   ASP A  13       2.484-144.000 -60.656  1.00 75.88           N  
ATOM    108  CA  ASP A  13       1.786-144.000 -59.375  1.00 75.88           C  
ATOM    109  C   ASP A  13       1.834-145.500 -58.781  1.00 75.88           C  
ATOM    110  CB  ASP A  13       0.333-143.625 -59.531  1.00 75.88           C  
ATOM    111  O   ASP A  13       2.027-145.625 -57.562  1.00 75.88           O  
ATOM    112  CG  ASP A  13       0.186-142.125 -59.562  1.00 75.88           C  
ATOM    113  OD1 ASP A  13       1.148-141.375 -59.219  1.00 75.88           O  
ATOM    114  OD2 ASP A  13      -0.904-141.625 -59.938  1.00 75.88           O  
ATOM    115  N   LEU A  14       1.771-146.500 -59.562  1.00 77.56           N  
ATOM    116  CA  LEU A  14       1.842-147.875 -59.125  1.00 77.56           C  
ATOM    117  C   LEU A  14       3.260-148.250 -58.719  1.00 77.56           C  
ATOM    118  CB  LEU A  14       1.376-148.750 -60.250  1.00 77.56           C  
ATOM    119  O   LEU A  14       3.451-148.875 -57.719  1.00 77.56           O  
ATOM    120  CG  LEU A  14       0.824-150.125 -59.812  1.00 77.56           C  
ATOM    121  CD1 LEU A  14      -0.677-150.000 -59.562  1.00 77.56           C  
ATOM    122  CD2 LEU A  14       1.130-151.250 -60.875  1.00 77.56           C  
ATOM    123  N   MET A  15       4.223-147.625 -59.375  1.00 77.75           N  
ATOM    124  CA  MET A  15       5.621-147.875 -59.000  1.00 77.75           C  
ATOM    125  C   MET A  15       5.938-147.250 -57.656  1.00 77.75           C  
ATOM    126  CB  MET A  15       6.547-147.375 -60.094  1.00 77.75           C  
ATOM    127  O   MET A  15       6.609-147.750 -56.812  1.00 77.75           O  
ATOM    128  CG  MET A  15       8.023-147.625 -59.812  1.00 77.75           C  
ATOM    129  SD  MET A  15       9.109-146.625 -60.969  1.00 77.75           S  
ATOM    130  CE  MET A  15       8.742-144.875 -60.438  1.00 77.75           C  
ATOM    131  N   MET A  16       5.316-146.125 -57.500  1.00 75.25           N  
ATOM    132  CA  MET A  16       5.582-145.375 -56.250  1.00 75.25           C  
ATOM    133  C   MET A  16       4.836-146.000 -55.094  1.00 75.25           C  
ATOM    134  CB  MET A  16       5.180-143.875 -56.406  1.00 75.25           C  
ATOM    135  O   MET A  16       5.355-146.125 -53.969  1.00 75.25           O  
ATOM    136  CG  MET A  16       6.184-143.125 -57.156  1.00 75.25           C  
ATOM    137  SD  MET A  16       7.637-142.625 -56.156  1.00 75.25           S  
ATOM    138  CE  MET A  16       6.973-141.125 -55.312  1.00 75.25           C  
ATOM    139  N   LYS A  17       3.688-146.875 -55.250  1.00 76.12           N  
ATOM    140  CA  LYS A  17       2.912-147.500 -54.219  1.00 76.12           C  
ATOM    141  C   LYS A  17       3.498-148.875 -53.875  1.00 76.12           C  
ATOM    142  CB  LYS A  17       1.451-147.625 -54.625  1.00 76.12           C  
ATOM    143  O   LYS A  17       3.582-149.250 -52.719  1.00 76.12           O  
ATOM    144  CG  LYS A  17       0.451-147.125 -53.594  1.00 76.12           C  
ATOM    145  CD  LYS A  17      -0.984-147.375 -54.062  1.00 76.12           C  
ATOM    146  CE  LYS A  17      -1.986-146.875 -53.000  1.00 76.12           C  
ATOM    147  NZ  LYS A  17      -3.395-147.125 -53.469  1.00 76.12           N  
ATOM    148  N   LEU A  18       4.047-149.750 -54.812  1.00 76.31           N  
ATOM    149  CA  LEU A  18       4.520-151.125 -54.625  1.00 76.31           C  
ATOM    150  C   LEU A  18       6.016-151.125 -54.312  1.00 76.31           C  
ATOM    151  CB  LEU A  18       4.230-151.875 -55.844  1.00 76.31           C  
ATOM    152  O   LEU A  18       6.527-152.000 -53.750  1.00 76.31           O  
ATOM    153  CG  LEU A  18       2.834-152.500 -55.938  1.00 76.31           C  
ATOM    154  CD1 LEU A  18       2.377-152.625 -57.375  1.00 76.31           C  
ATOM    155  CD2 LEU A  18       2.816-153.875 -55.281  1.00 76.31           C  
ATOM    156  N   GLY A  19       6.730-150.000 -54.406  1.00 75.31           N  
ATOM    157  CA  GLY A  19       8.172-149.875 -54.219  1.00 75.31           C  
ATOM    158  C   GLY A  19       8.945-150.375 -55.438  1.00 75.31           C  
ATOM    159  O   GLY A  19       8.430-151.125 -56.250  1.00 75.31           O  
ATOM    160  N   LEU A  20      10.133-150.000 -55.688  1.00 74.38           N  
ATOM    161  CA  LEU A  20      10.961-150.250 -56.875  1.00 74.38           C  
ATOM    162  C   LEU A  20      11.227-151.750 -57.125  1.00 74.38           C  
ATOM    163  CB  LEU A  20      12.289-149.500 -56.750  1.00 74.38           C  
ATOM    164  O   LEU A  20      11.078-152.250 -58.219  1.00 74.38           O  
ATOM    165  CG  LEU A  20      12.984-149.125 -58.062  1.00 74.38           C  
ATOM    166  CD1 LEU A  20      12.977-147.625 -58.250  1.00 74.38           C  
ATOM    167  CD2 LEU A  20      14.406-149.625 -58.094  1.00 74.38           C  
ATOM    168  N   VAL A  21      11.539-152.500 -56.125  1.00 76.31           N  
ATOM    169  CA  VAL A  21      11.984-153.875 -56.250  1.00 76.31           C  
ATOM    170  C   VAL A  21      10.781-154.750 -56.500  1.00 76.31           C  
ATOM    171  CB  VAL A  21      12.750-154.375 -55.000  1.00 76.31           C  
ATOM    172  O   VAL A  21      10.805-155.625 -57.438  1.00 76.31           O  
ATOM    173  CG1 VAL A  21      13.141-155.750 -55.125  1.00 76.31           C  
ATOM    174  CG2 VAL A  21      13.992-153.500 -54.781  1.00 76.31           C  
ATOM    175  N   ARG A  22       9.719-154.625 -55.875  1.00 75.75           N  
ATOM    176  CA  ARG A  22       8.547-155.375 -56.031  1.00 75.75           C  
ATOM    177  C   ARG A  22       7.848-155.125 -57.375  1.00 75.75           C  
ATOM    178  CB  ARG A  22       7.566-155.250 -54.875  1.00 75.75           C  
ATOM    179  O   ARG A  22       7.414-156.125 -58.031  1.00 75.75           O  
ATOM    180  CG  ARG A  22       7.941-156.000 -53.625  1.00 75.75           C  
ATOM    181  CD  ARG A  22       6.910-155.750 -52.500  1.00 75.75           C  
ATOM    182  NE  ARG A  22       7.293-156.500 -51.281  1.00 75.75           N  
ATOM    183  NH1 ARG A  22       5.449-155.750 -50.062  1.00 75.75           N  
ATOM    184  NH2 ARG A  22       7.035-157.125 -49.094  1.00 75.75           N  
ATOM    185  CZ  ARG A  22       6.594-156.375 -50.156  1.00 75.75           C  
ATOM    186  N   PHE A  23       7.875-154.000 -57.812  1.00 77.00           N  
ATOM    187  CA  PHE A  23       7.246-153.625 -59.062  1.00 77.00           C  
ATOM    188  C   PHE A  23       8.086-154.125 -60.250  1.00 77.00           C  
ATOM    189  CB  PHE A  23       7.051-152.125 -59.156  1.00 77.00           C  
ATOM    190  O   PHE A  23       7.547-154.625 -61.188  1.00 77.00           O  
ATOM    191  CG  PHE A  23       6.418-151.625 -60.438  1.00 77.00           C  
ATOM    192  CD1 PHE A  23       7.195-151.125 -61.469  1.00 77.00           C  
ATOM    193  CD2 PHE A  23       5.047-151.750 -60.625  1.00 77.00           C  
ATOM    194  CE1 PHE A  23       6.613-150.750 -62.688  1.00 77.00           C  
ATOM    195  CE2 PHE A  23       4.453-151.375 -61.812  1.00 77.00           C  
ATOM    196  CZ  PHE A  23       5.238-150.875 -62.844  1.00 77.00           C  
ATOM    197  N   SER A  24       9.445-153.875 -60.000  1.00 75.50           N  
ATOM    198  CA  SER A  24      10.328-154.375 -61.062  1.00 75.50           C  
ATOM    199  C   SER A  24      10.273-155.875 -61.188  1.00 75.50           C  
ATOM    200  CB  SER A  24      11.773-154.000 -60.812  1.00 75.50           C  
ATOM    201  O   SER A  24      10.305-156.500 -62.281  1.00 75.50           O  
ATOM    202  OG  SER A  24      12.117-154.125 -59.438  1.00 75.50           O  
ATOM    203  N   MET A  25      10.078-156.625 -60.062  1.00 77.06           N  
ATOM    204  CA  MET A  25       9.977-158.000 -60.062  1.00 77.06           C  
ATOM    205  C   MET A  25       8.656-158.500 -60.688  1.00 77.06           C  
ATOM    206  CB  MET A  25      10.125-158.625 -58.656  1.00 77.06           C  
ATOM    207  O   MET A  25       8.617-159.375 -61.469  1.00 77.06           O  
ATOM    208  CG  MET A  25      11.570-158.875 -58.250  1.00 77.06           C  
ATOM    209  SD  MET A  25      11.750-160.375 -57.281  1.00 77.06           S  
ATOM    210  CE  MET A  25      13.047-159.875 -56.125  1.00 77.06           C  
ATOM    211  N   LEU A  26       7.609-157.750 -60.469  1.00 78.12           N  
ATOM    212  CA  LEU A  26       6.289-158.125 -61.000  1.00 78.12           C  
ATOM    213  C   LEU A  26       6.199-157.750 -62.469  1.00 78.12           C  
ATOM    214  CB  LEU A  26       5.199-157.375 -60.219  1.00 78.12           C  
ATOM    215  O   LEU A  26       5.660-158.500 -63.250  1.00 78.12           O  
ATOM    216  CG  LEU A  26       4.289-158.250 -59.312  1.00 78.12           C  
ATOM    217  CD1 LEU A  26       4.008-157.500 -58.000  1.00 78.12           C  
ATOM    218  CD2 LEU A  26       2.988-158.500 -60.062  1.00 78.12           C  
ATOM    219  N   LEU A  27       6.844-156.750 -62.812  1.00 76.69           N  
ATOM    220  CA  LEU A  27       6.855-156.375 -64.250  1.00 76.69           C  
ATOM    221  C   LEU A  27       7.777-157.250 -65.000  1.00 76.69           C  
ATOM    222  CB  LEU A  27       7.297-154.875 -64.375  1.00 76.69           C  
ATOM    223  O   LEU A  27       7.449-157.625 -66.125  1.00 76.69           O  
ATOM    224  CG  LEU A  27       7.145-154.250 -65.812  1.00 76.69           C  
ATOM    225  CD1 LEU A  27       5.676-154.000 -66.062  1.00 76.69           C  
ATOM    226  CD2 LEU A  27       7.988-153.000 -65.938  1.00 76.69           C  
ATOM    227  N   ALA A  28       8.867-157.625 -64.375  1.00 76.44           N  
ATOM    228  CA  ALA A  28       9.773-158.625 -65.000  1.00 76.44           C  
ATOM    229  C   ALA A  28       9.102-159.875 -65.125  1.00 76.44           C  
ATOM    230  CB  ALA A  28      11.062-158.750 -64.188  1.00 76.44           C  
ATOM    231  O   ALA A  28       9.211-160.625 -66.188  1.00 76.44           O  
ATOM    232  N   LEU A  29       8.336-160.250 -64.125  1.00 77.25           N  
ATOM    233  CA  LEU A  29       7.633-161.500 -64.188  1.00 77.25           C  
ATOM    234  C   LEU A  29       6.531-161.500 -65.250  1.00 77.25           C  
ATOM    235  CB  LEU A  29       7.039-161.875 -62.812  1.00 77.25           C  
ATOM    236  O   LEU A  29       6.371-162.500 -66.000  1.00 77.25           O  
ATOM    237  CG  LEU A  29       6.785-163.375 -62.531  1.00 77.25           C  
ATOM    238  CD1 LEU A  29       8.016-164.000 -61.875  1.00 77.25           C  
ATOM    239  CD2 LEU A  29       5.566-163.500 -61.625  1.00 77.25           C  
ATOM    240  N   ALA A  30       5.883-160.500 -65.438  1.00 76.12           N  
ATOM    241  CA  ALA A  30       4.801-160.375 -66.438  1.00 76.12           C  
ATOM    242  C   ALA A  30       5.352-160.250 -67.812  1.00 76.12           C  
ATOM    243  CB  ALA A  30       3.979-159.125 -66.125  1.00 76.12           C  
ATOM    244  O   ALA A  30       4.785-160.875 -68.750  1.00 76.12           O  
ATOM    245  N   LEU A  31       6.586-159.750 -67.938  1.00 74.62           N  
ATOM    246  CA  LEU A  31       7.207-159.625 -69.250  1.00 74.62           C  
ATOM    247  C   LEU A  31       7.816-161.000 -69.688  1.00 74.62           C  
ATOM    248  CB  LEU A  31       8.281-158.625 -69.312  1.00 74.62           C  
ATOM    249  O   LEU A  31       7.770-161.375 -70.812  1.00 74.62           O  
ATOM    250  CG  LEU A  31       7.797-157.125 -69.562  1.00 74.62           C  
ATOM    251  CD1 LEU A  31       8.867-156.125 -69.125  1.00 74.62           C  
ATOM    252  CD2 LEU A  31       7.418-157.000 -71.000  1.00 74.62           C  
ATOM    253  N   VAL A  32       8.281-161.750 -68.625  1.00 75.00           N  
ATOM    254  CA  VAL A  32       8.812-163.000 -68.938  1.00 75.00           C  
ATOM    255  C   VAL A  32       7.680-164.000 -69.250  1.00 75.00           C  
ATOM    256  CB  VAL A  32       9.602-163.625 -67.688  1.00 75.00           C  
ATOM    257  O   VAL A  32       7.789-164.750 -70.250  1.00 75.00           O  
ATOM    258  CG1 VAL A  32       9.930-165.125 -67.875  1.00 75.00           C  
ATOM    259  CG2 VAL A  32      10.875-162.750 -67.500  1.00 75.00           C  
ATOM    260  N   VAL A  33       6.551-163.875 -68.625  1.00 76.56           N  
ATOM    261  CA  VAL A  33       5.410-164.750 -68.938  1.00 76.56           C  
ATOM    262  C   VAL A  33       4.828-164.375 -70.312  1.00 76.56           C  
ATOM    263  CB  VAL A  33       4.320-164.625 -67.812  1.00 76.56           C  
ATOM    264  O   VAL A  33       4.504-165.250 -71.062  1.00 76.56           O  
ATOM    265  CG1 VAL A  33       3.041-165.375 -68.250  1.00 76.56           C  
ATOM    266  CG2 VAL A  33       4.828-165.250 -66.500  1.00 76.56           C  
ATOM    267  N   LEU A  34       4.926-163.125 -70.625  1.00 74.81           N  
ATOM    268  CA  LEU A  34       4.430-162.750 -71.938  1.00 74.81           C  
ATOM    269  C   LEU A  34       5.367-163.125 -73.062  1.00 74.81           C  
ATOM    270  CB  LEU A  34       4.273-161.250 -71.938  1.00 74.81           C  
ATOM    271  O   LEU A  34       4.914-163.625 -74.125  1.00 74.81           O  
ATOM    272  CG  LEU A  34       3.682-160.625 -73.250  1.00 74.81           C  
ATOM    273  CD1 LEU A  34       2.211-161.000 -73.375  1.00 74.81           C  
ATOM    274  CD2 LEU A  34       3.848-159.125 -73.250  1.00 74.81           C  
ATOM    275  N   ALA A  35       6.633-163.125 -72.750  1.00 72.38           N  
ATOM    276  CA  ALA A  35       7.629-163.625 -73.688  1.00 72.38           C  
ATOM    277  C   ALA A  35       7.508-165.125 -73.938  1.00 72.38           C  
ATOM    278  CB  ALA A  35       9.039-163.250 -73.188  1.00 72.38           C  
ATOM    279  O   ALA A  35       7.602-165.625 -75.062  1.00 72.38           O  
ATOM    280  N   ILE A  36       7.129-165.875 -72.812  1.00 74.12           N  
ATOM    281  CA  ILE A  36       6.961-167.250 -72.938  1.00 74.12           C  
ATOM    282  C   ILE A  36       5.707-167.625 -73.750  1.00 74.12           C  
ATOM    283  CB  ILE A  36       6.883-168.000 -71.500  1.00 74.12           C  
ATOM    284  O   ILE A  36       5.738-168.500 -74.625  1.00 74.12           O  
ATOM    285  CG1 ILE A  36       8.211-167.750 -70.750  1.00 74.12           C  
ATOM    286  CG2 ILE A  36       6.512-169.375 -71.625  1.00 74.12           C  
ATOM    287  CD1 ILE A  36       8.156-168.125 -69.312  1.00 74.12           C  
ATOM    288  N   VAL A  37       4.672-166.875 -73.625  1.00 75.88           N  
ATOM    289  CA  VAL A  37       3.396-167.125 -74.250  1.00 75.88           C  
ATOM    290  C   VAL A  37       3.494-166.750 -75.750  1.00 75.88           C  
ATOM    291  CB  VAL A  37       2.246-166.375 -73.562  1.00 75.88           C  
ATOM    292  O   VAL A  37       3.047-167.500 -76.625  1.00 75.88           O  
ATOM    293  CG1 VAL A  37       0.972-166.375 -74.438  1.00 75.88           C  
ATOM    294  CG2 VAL A  37       1.995-166.875 -72.188  1.00 75.88           C  
ATOM    295  N   VAL A  38       4.305-165.750 -76.062  1.00 73.69           N  
ATOM    296  CA  VAL A  38       4.438-165.375 -77.438  1.00 73.69           C  
ATOM    297  C   VAL A  38       5.383-166.250 -78.188  1.00 73.69           C  
ATOM    298  CB  VAL A  38       4.945-163.875 -77.500  1.00 73.69           C  
ATOM    299  O   VAL A  38       5.113-166.625 -79.312  1.00 73.69           O  
ATOM    300  CG1 VAL A  38       5.316-163.500 -78.938  1.00 73.69           C  
ATOM    301  CG2 VAL A  38       3.889-162.875 -77.000  1.00 73.69           C  
ATOM    302  N   GLN A  39       6.348-166.625 -77.438  1.00 71.75           N  
ATOM    303  CA  GLN A  39       7.273-167.500 -78.062  1.00 71.75           C  
ATOM    304  C   GLN A  39       6.621-168.875 -78.250  1.00 71.75           C  
ATOM    305  CB  GLN A  39       8.539-167.625 -77.188  1.00 71.75           C  
ATOM    306  O   GLN A  39       6.828-169.500 -79.250  1.00 71.75           O  
ATOM    307  CG  GLN A  39       9.703-166.875 -77.688  1.00 71.75           C  
ATOM    308  CD  GLN A  39      10.992-167.125 -76.938  1.00 71.75           C  
ATOM    309  NE2 GLN A  39      12.109-166.625 -77.438  1.00 71.75           N  
ATOM    310  OE1 GLN A  39      10.992-167.750 -75.875  1.00 71.75           O  
ATOM    311  N   MET A  40       5.738-169.250 -77.312  1.00 74.56           N  
ATOM    312  CA  MET A  40       5.027-170.500 -77.438  1.00 74.56           C  
ATOM    313  C   MET A  40       3.992-170.500 -78.562  1.00 74.56           C  
ATOM    314  CB  MET A  40       4.348-171.000 -76.125  1.00 74.56           C  
ATOM    315  O   MET A  40       3.844-171.375 -79.375  1.00 74.56           O  
ATOM    316  CG  MET A  40       5.242-171.750 -75.188  1.00 74.56           C  
ATOM    317  SD  MET A  40       4.293-172.625 -73.875  1.00 74.56           S  
ATOM    318  CE  MET A  40       5.164-174.250 -73.875  1.00 74.56           C  
ATOM    319  N   ALA A  41       3.436-169.375 -78.812  1.00 75.06           N  
ATOM    320  CA  ALA A  41       2.418-169.125 -79.812  1.00 75.06           C  
ATOM    321  C   ALA A  41       3.049-169.125 -81.250  1.00 75.06           C  
ATOM    322  CB  ALA A  41       1.612-167.875 -79.562  1.00 75.06           C  
ATOM    323  O   ALA A  41       2.547-169.625 -82.188  1.00 75.06           O  
ATOM    324  N   VAL A  42       4.285-168.500 -81.312  1.00 72.50           N  
ATOM    325  CA  VAL A  42       4.973-168.500 -82.562  1.00 72.50           C  
ATOM    326  C   VAL A  42       5.555-169.750 -82.938  1.00 72.50           C  
ATOM    327  CB  VAL A  42       6.090-167.375 -82.562  1.00 72.50           C  
ATOM    328  O   VAL A  42       5.477-170.250 -84.125  1.00 72.50           O  
ATOM    329  CG1 VAL A  42       6.941-167.500 -83.812  1.00 72.50           C  
ATOM    330  CG2 VAL A  42       5.488-166.000 -82.375  1.00 72.50           C  
ATOM    331  N   THR A  43       5.992-170.500 -81.938  1.00 72.94           N  
ATOM    332  CA  THR A  43       6.504-171.875 -82.188  1.00 72.94           C  
ATOM    333  C   THR A  43       5.367-172.750 -82.562  1.00 72.94           C  
ATOM    334  CB  THR A  43       7.254-172.375 -80.938  1.00 72.94           C  
ATOM    335  O   THR A  43       5.520-173.625 -83.438  1.00 72.94           O  
ATOM    336  CG2 THR A  43       8.195-173.500 -81.375  1.00 72.94           C  
ATOM    337  OG1 THR A  43       8.023-171.375 -80.375  1.00 72.94           O  
ATOM    338  N   MET A  44       4.207-172.625 -82.000  1.00 75.06           N  
ATOM    339  CA  MET A  44       3.068-173.500 -82.312  1.00 75.06           C  
ATOM    340  C   MET A  44       2.557-173.250 -83.750  1.00 75.06           C  
ATOM    341  CB  MET A  44       1.942-173.250 -81.312  1.00 75.06           C  
ATOM    342  O   MET A  44       2.195-174.125 -84.500  1.00 75.06           O  
ATOM    343  CG  MET A  44       1.174-174.500 -81.000  1.00 75.06           C  
ATOM    344  SD  MET A  44      -0.128-174.250 -79.750  1.00 75.06           S  
ATOM    345  CE  MET A  44      -0.663-176.000 -79.438  1.00 75.06           C  
ATOM    346  N   VAL A  45       2.676-172.000 -84.250  1.00 74.00           N  
ATOM    347  CA  VAL A  45       2.156-171.750 -85.562  1.00 74.00           C  
ATOM    348  C   VAL A  45       3.172-172.125 -86.625  1.00 74.00           C  
ATOM    349  CB  VAL A  45       1.815-170.250 -85.625  1.00 74.00           C  
ATOM    350  O   VAL A  45       2.801-172.500 -87.688  1.00 74.00           O  
ATOM    351  CG1 VAL A  45       1.508-169.750 -87.062  1.00 74.00           C  
ATOM    352  CG2 VAL A  45       0.638-169.875 -84.688  1.00 74.00           C  
ATOM    353  N   LEU A  46       4.551-172.000 -86.375  1.00 70.62           N  
ATOM    354  CA  LEU A  46       5.547-172.250 -87.438  1.00 70.62           C  
ATOM    355  C   LEU A  46       5.949-173.750 -87.438  1.00 70.62           C  
ATOM    356  CB  LEU A  46       6.781-171.375 -87.188  1.00 70.62           C  
ATOM    357  O   LEU A  46       6.180-174.375 -88.500  1.00 70.62           O  
ATOM    358  CG  LEU A  46       6.676-170.000 -87.688  1.00 70.62           C  
ATOM    359  CD1 LEU A  46       7.652-169.125 -86.938  1.00 70.62           C  
ATOM    360  CD2 LEU A  46       6.926-169.875 -89.188  1.00 70.62           C  
ATOM    361  N   HIS A  47       6.047-174.500 -86.312  1.00 68.94           N  
ATOM    362  CA  HIS A  47       6.543-175.875 -86.312  1.00 68.94           C  
ATOM    363  C   HIS A  47       5.473-176.875 -85.812  1.00 68.94           C  
ATOM    364  CB  HIS A  47       7.789-176.000 -85.438  1.00 68.94           C  
ATOM    365  O   HIS A  47       5.633-178.125 -85.938  1.00 68.94           O  
ATOM    366  CG  HIS A  47       9.070-175.875 -86.188  1.00 68.94           C  
ATOM    367  CD2 HIS A  47      10.250-176.625 -86.000  1.00 68.94           C  
ATOM    368  ND1 HIS A  47       9.234-175.125 -87.250  1.00 68.94           N  
ATOM    369  CE1 HIS A  47      10.469-175.250 -87.750  1.00 68.94           C  
ATOM    370  NE2 HIS A  47      11.102-176.125 -87.000  1.00 68.94           N  
ATOM    371  N   GLY A  48       4.141-176.375 -85.438  1.00 69.81           N  
ATOM    372  CA  GLY A  48       3.021-177.250 -85.000  1.00 69.81           C  
ATOM    373  C   GLY A  48       3.203-177.875 -83.625  1.00 69.81           C  
ATOM    374  O   GLY A  48       2.225-178.125 -82.938  1.00 69.81           O  
ATOM    375  N   GLN A  49       4.488-178.500 -83.188  1.00 70.06           N  
ATOM    376  CA  GLN A  49       4.680-179.125 -81.875  1.00 70.06           C  
ATOM    377  C   GLN A  49       5.719-178.375 -81.062  1.00 70.06           C  
ATOM    378  CB  GLN A  49       5.094-180.625 -81.938  1.00 70.06           C  
ATOM    379  O   GLN A  49       6.715-177.875 -81.625  1.00 70.06           O  
ATOM    380  CG  GLN A  49       3.928-181.500 -82.188  1.00 70.06           C  
ATOM    381  CD  GLN A  49       4.355-183.000 -82.188  1.00 70.06           C  
ATOM    382  NE2 GLN A  49       3.385-183.875 -82.250  1.00 70.06           N  
ATOM    383  OE1 GLN A  49       5.551-183.250 -82.188  1.00 70.06           O  
ATOM    384  N   VAL A  50       5.566-178.000 -79.688  1.00 69.25           N  
ATOM    385  CA  VAL A  50       6.414-177.250 -78.750  1.00 69.25           C  
ATOM    386  C   VAL A  50       7.344-178.250 -78.000  1.00 69.25           C  
ATOM    387  CB  VAL A  50       5.570-176.500 -77.812  1.00 69.25           C  
ATOM    388  O   VAL A  50       6.887-179.125 -77.312  1.00 69.25           O  
ATOM    389  CG1 VAL A  50       6.477-175.625 -76.875  1.00 69.25           C  
ATOM    390  CG2 VAL A  50       4.590-175.500 -78.562  1.00 69.25           C  
ATOM    391  N   GLU A  51       8.484-178.375 -78.250  1.00 71.81           N  
ATOM    392  CA  GLU A  51       9.414-179.125 -77.500  1.00 71.81           C  
ATOM    393  C   GLU A  51       9.852-178.500 -76.250  1.00 71.81           C  
ATOM    394  CB  GLU A  51      10.641-179.500 -78.375  1.00 71.81           C  
ATOM    395  O   GLU A  51       9.828-177.250 -76.188  1.00 71.81           O  
ATOM    396  CG  GLU A  51      10.367-180.625 -79.438  1.00 71.81           C  
ATOM    397  CD  GLU A  51      11.609-181.000 -80.188  1.00 71.81           C  
ATOM    398  OE1 GLU A  51      11.523-181.875 -81.000  1.00 71.81           O  
ATOM    399  OE2 GLU A  51      12.688-180.375 -79.938  1.00 71.81           O  
ATOM    400  N   SER A  52      10.156-179.125 -75.188  1.00 71.19           N  
ATOM    401  CA  SER A  52      10.477-178.750 -73.812  1.00 71.19           C  
ATOM    402  C   SER A  52      11.695-177.750 -73.812  1.00 71.19           C  
ATOM    403  CB  SER A  52      10.734-179.875 -72.938  1.00 71.19           C  
ATOM    404  O   SER A  52      11.781-176.875 -73.062  1.00 71.19           O  
ATOM    405  OG  SER A  52      11.148-181.000 -73.688  1.00 71.19           O  
ATOM    406  N   ILE A  53      12.508-177.875 -74.812  1.00 69.25           N  
ATOM    407  CA  ILE A  53      13.750-177.125 -74.812  1.00 69.25           C  
ATOM    408  C   ILE A  53      13.477-175.625 -75.250  1.00 69.25           C  
ATOM    409  CB  ILE A  53      14.812-177.750 -75.688  1.00 69.25           C  
ATOM    410  O   ILE A  53      14.148-174.750 -74.812  1.00 69.25           O  
ATOM    411  CG1 ILE A  53      16.188-177.625 -75.062  1.00 69.25           C  
ATOM    412  CG2 ILE A  53      14.828-177.125 -77.062  1.00 69.25           C  
ATOM    413  CD1 ILE A  53      16.953-179.000 -75.062  1.00 69.25           C  
ATOM    414  N   ASP A  54      12.492-175.500 -75.938  1.00 65.50           N  
ATOM    415  CA  ASP A  54      12.148-174.125 -76.438  1.00 65.50           C  
ATOM    416  C   ASP A  54      11.562-173.375 -75.250  1.00 65.50           C  
ATOM    417  CB  ASP A  54      11.148-174.250 -77.562  1.00 65.50           C  
ATOM    418  O   ASP A  54      11.836-172.125 -75.188  1.00 65.50           O  
ATOM    419  CG  ASP A  54      11.742-174.875 -78.812  1.00 65.50           C  
ATOM    420  OD1 ASP A  54      12.969-174.750 -79.000  1.00 65.50           O  
ATOM    421  OD2 ASP A  54      10.961-175.375 -79.625  1.00 65.50           O  
ATOM    422  N   VAL A  55      11.000-174.000 -74.375  1.00 68.62           N  
ATOM    423  CA  VAL A  55      10.414-173.250 -73.250  1.00 68.62           C  
ATOM    424  C   VAL A  55      11.523-172.875 -72.250  1.00 68.62           C  
ATOM    425  CB  VAL A  55       9.383-174.250 -72.500  1.00 68.62           C  
ATOM    426  O   VAL A  55      11.508-171.750 -71.688  1.00 68.62           O  
ATOM    427  CG1 VAL A  55       8.797-173.500 -71.312  1.00 68.62           C  
ATOM    428  CG2 VAL A  55       8.281-174.625 -73.500  1.00 68.62           C  
ATOM    429  N   ILE A  56      12.508-173.750 -72.125  1.00 69.50           N  
ATOM    430  CA  ILE A  56      13.602-173.375 -71.188  1.00 69.50           C  
ATOM    431  C   ILE A  56      14.445-172.250 -71.750  1.00 69.50           C  
ATOM    432  CB  ILE A  56      14.477-174.625 -71.000  1.00 69.50           C  
ATOM    433  O   ILE A  56      14.875-171.375 -70.938  1.00 69.50           O  
ATOM    434  CG1 ILE A  56      13.672-175.750 -70.250  1.00 69.50           C  
ATOM    435  CG2 ILE A  56      15.742-174.375 -70.188  1.00 69.50           C  
ATOM    436  CD1 ILE A  56      14.383-177.125 -70.188  1.00 69.50           C  
ATOM    437  N   ARG A  57      14.578-172.250 -73.000  1.00 69.50           N  
ATOM    438  CA  ARG A  57      15.352-171.125 -73.625  1.00 69.50           C  
ATOM    439  C   ARG A  57      14.664-169.750 -73.438  1.00 69.50           C  
ATOM    440  CB  ARG A  57      15.562-171.375 -75.125  1.00 69.50           C  
ATOM    441  O   ARG A  57      15.320-168.750 -73.125  1.00 69.50           O  
ATOM    442  CG  ARG A  57      16.938-171.000 -75.625  1.00 69.50           C  
ATOM    443  CD  ARG A  57      17.094-171.250 -77.125  1.00 69.50           C  
ATOM    444  NE  ARG A  57      17.906-172.375 -77.375  1.00 69.50           N  
ATOM    445  NH1 ARG A  57      17.969-172.125 -79.688  1.00 69.50           N  
ATOM    446  NH2 ARG A  57      19.047-173.875 -78.688  1.00 69.50           N  
ATOM    447  CZ  ARG A  57      18.312-172.875 -78.562  1.00 69.50           C  
ATOM    448  N   SER A  58      13.375-169.875 -73.500  1.00 67.38           N  
ATOM    449  CA  SER A  58      12.617-168.625 -73.375  1.00 67.38           C  
ATOM    450  C   SER A  58      12.609-168.125 -71.938  1.00 67.38           C  
ATOM    451  CB  SER A  58      11.180-168.750 -73.875  1.00 67.38           C  
ATOM    452  O   SER A  58      12.695-166.875 -71.688  1.00 67.38           O  
ATOM    453  OG  SER A  58      11.164-169.250 -75.250  1.00 67.38           O  
ATOM    454  N   ILE A  59      12.625-169.000 -71.062  1.00 68.94           N  
ATOM    455  CA  ILE A  59      12.641-168.750 -69.688  1.00 68.94           C  
ATOM    456  C   ILE A  59      14.008-168.125 -69.312  1.00 68.94           C  
ATOM    457  CB  ILE A  59      12.305-169.875 -68.812  1.00 68.94           C  
ATOM    458  O   ILE A  59      14.086-167.125 -68.562  1.00 68.94           O  
ATOM    459  CG1 ILE A  59      10.852-170.375 -69.000  1.00 68.94           C  
ATOM    460  CG2 ILE A  59      12.555-169.625 -67.312  1.00 68.94           C  
ATOM    461  CD1 ILE A  59      10.484-171.625 -68.312  1.00 68.94           C  
ATOM    462  N   PHE A  60      15.008-168.750 -69.875  1.00 71.69           N  
ATOM    463  CA  PHE A  60      16.359-168.375 -69.500  1.00 71.69           C  
ATOM    464  C   PHE A  60      16.609-166.875 -70.125  1.00 71.69           C  
ATOM    465  CB  PHE A  60      17.391-169.250 -70.062  1.00 71.69           C  
ATOM    466  O   PHE A  60      17.219-166.125 -69.438  1.00 71.69           O  
ATOM    467  CG  PHE A  60      18.562-169.500 -69.125  1.00 71.69           C  
ATOM    468  CD1 PHE A  60      19.734-168.750 -69.312  1.00 71.69           C  
ATOM    469  CD2 PHE A  60      18.516-170.375 -68.125  1.00 71.69           C  
ATOM    470  CE1 PHE A  60      20.812-168.875 -68.438  1.00 71.69           C  
ATOM    471  CE2 PHE A  60      19.594-170.625 -67.250  1.00 71.69           C  
ATOM    472  CZ  PHE A  60      20.750-169.875 -67.438  1.00 71.69           C  
ATOM    473  N   PHE A  61      16.125-166.750 -71.312  1.00 69.38           N  
ATOM    474  CA  PHE A  61      16.250-165.375 -71.938  1.00 69.38           C  
ATOM    475  C   PHE A  61      15.508-164.375 -71.125  1.00 69.38           C  
ATOM    476  CB  PHE A  61      15.719-165.500 -73.375  1.00 69.38           C  
ATOM    477  O   PHE A  61      16.031-163.250 -70.875  1.00 69.38           O  
ATOM    478  CG  PHE A  61      15.867-164.125 -74.125  1.00 69.38           C  
ATOM    479  CD1 PHE A  61      14.789-163.250 -74.250  1.00 69.38           C  
ATOM    480  CD2 PHE A  61      17.094-163.750 -74.688  1.00 69.38           C  
ATOM    481  CE1 PHE A  61      14.922-162.125 -74.938  1.00 69.38           C  
ATOM    482  CE2 PHE A  61      17.234-162.625 -75.375  1.00 69.38           C  
ATOM    483  CZ  PHE A  61      16.141-161.750 -75.500  1.00 69.38           C  
ATOM    484  N   GLY A  62      14.305-164.625 -70.812  1.00 67.94           N  
ATOM    485  CA  GLY A  62      13.500-163.750 -70.000  1.00 67.94           C  
ATOM    486  C   GLY A  62      14.094-163.375 -68.625  1.00 67.94           C  
ATOM    487  O   GLY A  62      14.109-162.250 -68.188  1.00 67.94           O  
ATOM    488  N   LEU A  63      14.734-164.375 -68.062  1.00 71.38           N  
ATOM    489  CA  LEU A  63      15.258-164.250 -66.750  1.00 71.38           C  
ATOM    490  C   LEU A  63      16.578-163.500 -66.750  1.00 71.38           C  
ATOM    491  CB  LEU A  63      15.477-165.625 -66.062  1.00 71.38           C  
ATOM    492  O   LEU A  63      16.906-162.750 -65.750  1.00 71.38           O  
ATOM    493  CG  LEU A  63      14.461-166.000 -65.000  1.00 71.38           C  
ATOM    494  CD1 LEU A  63      14.078-167.500 -65.125  1.00 71.38           C  
ATOM    495  CD2 LEU A  63      15.008-165.750 -63.594  1.00 71.38           C  
ATOM    496  N   LEU A  64      17.266-163.375 -67.938  1.00 71.62           N  
ATOM    497  CA  LEU A  64      18.578-162.750 -67.938  1.00 71.62           C  
ATOM    498  C   LEU A  64      18.453-161.250 -68.312  1.00 71.62           C  
ATOM    499  CB  LEU A  64      19.500-163.500 -68.938  1.00 71.62           C  
ATOM    500  O   LEU A  64      19.172-160.375 -67.750  1.00 71.62           O  
ATOM    501  CG  LEU A  64      20.922-163.750 -68.500  1.00 71.62           C  
ATOM    502  CD1 LEU A  64      21.188-165.250 -68.438  1.00 71.62           C  
ATOM    503  CD2 LEU A  64      21.938-163.000 -69.375  1.00 71.62           C  
ATOM    504  N   ILE A  65      17.484-161.000 -69.188  1.00 71.06           N  
ATOM    505  CA  ILE A  65      17.484-159.750 -69.688  1.00 71.06           C  
ATOM    506  C   ILE A  65      16.422-158.875 -69.000  1.00 71.06           C  
ATOM    507  CB  ILE A  65      17.250-159.750 -71.250  1.00 71.06           C  
ATOM    508  O   ILE A  65      16.688-157.750 -68.562  1.00 71.06           O  
ATOM    509  CG1 ILE A  65      18.438-160.375 -71.938  1.00 71.06           C  
ATOM    510  CG2 ILE A  65      17.031-158.250 -71.750  1.00 71.06           C  
ATOM    511  CD1 ILE A  65      18.234-160.500 -73.438  1.00 71.06           C  
ATOM    512  N   THR A  66      15.281-159.375 -68.750  1.00 73.75           N  
ATOM    513  CA  THR A  66      14.117-158.625 -68.375  1.00 73.75           C  
ATOM    514  C   THR A  66      14.305-158.000 -67.000  1.00 73.75           C  
ATOM    515  CB  THR A  66      12.836-159.500 -68.438  1.00 73.75           C  
ATOM    516  O   THR A  66      14.031-156.875 -66.812  1.00 73.75           O  
ATOM    517  CG2 THR A  66      11.594-158.625 -68.562  1.00 73.75           C  
ATOM    518  OG1 THR A  66      12.891-160.375 -69.500  1.00 73.75           O  
ATOM    519  N   PRO A  67      14.891-158.625 -66.062  1.00 74.12           N  
ATOM    520  CA  PRO A  67      14.992-158.000 -64.688  1.00 74.12           C  
ATOM    521  C   PRO A  67      15.953-156.875 -64.688  1.00 74.12           C  
ATOM    522  CB  PRO A  67      15.508-159.250 -63.844  1.00 74.12           C  
ATOM    523  O   PRO A  67      15.688-155.875 -64.000  1.00 74.12           O  
ATOM    524  CG  PRO A  67      15.297-160.375 -64.688  1.00 74.12           C  
ATOM    525  CD  PRO A  67      15.125-160.000 -66.125  1.00 74.12           C  
ATOM    526  N   TRP A  68      16.984-156.875 -65.438  1.00 74.06           N  
ATOM    527  CA  TRP A  68      17.984-155.875 -65.438  1.00 74.06           C  
ATOM    528  C   TRP A  68      17.453-154.625 -66.188  1.00 74.06           C  
ATOM    529  CB  TRP A  68      19.281-156.250 -66.125  1.00 74.06           C  
ATOM    530  O   TRP A  68      17.672-153.500 -65.750  1.00 74.06           O  
ATOM    531  CG  TRP A  68      20.172-157.125 -65.188  1.00 74.06           C  
ATOM    532  CD1 TRP A  68      20.219-158.500 -65.062  1.00 74.06           C  
ATOM    533  CD2 TRP A  68      21.125-156.625 -64.250  1.00 74.06           C  
ATOM    534  CE2 TRP A  68      21.719-157.750 -63.625  1.00 74.06           C  
ATOM    535  CE3 TRP A  68      21.547-155.250 -63.906  1.00 74.06           C  
ATOM    536  NE1 TRP A  68      21.156-158.875 -64.125  1.00 74.06           N  
ATOM    537  CH2 TRP A  68      23.109-156.250 -62.344  1.00 74.06           C  
ATOM    538  CZ2 TRP A  68      22.719-157.500 -62.656  1.00 74.06           C  
ATOM    539  CZ3 TRP A  68      22.531-155.125 -62.938  1.00 74.06           C  
ATOM    540  N   ALA A  69      16.656-154.875 -67.188  1.00 73.62           N  
ATOM    541  CA  ALA A  69      16.094-153.750 -67.938  1.00 73.62           C  
ATOM    542  C   ALA A  69      15.008-153.125 -67.125  1.00 73.62           C  
ATOM    543  CB  ALA A  69      15.523-154.250 -69.312  1.00 73.62           C  
ATOM    544  O   ALA A  69      14.977-151.875 -67.125  1.00 73.62           O  
ATOM    545  N   VAL A  70      14.266-153.875 -66.500  1.00 74.81           N  
ATOM    546  CA  VAL A  70      13.180-153.250 -65.750  1.00 74.81           C  
ATOM    547  C   VAL A  70      13.742-152.500 -64.500  1.00 74.81           C  
ATOM    548  CB  VAL A  70      12.180-154.375 -65.312  1.00 74.81           C  
ATOM    549  O   VAL A  70      13.266-151.500 -64.188  1.00 74.81           O  
ATOM    550  CG1 VAL A  70      11.172-153.750 -64.312  1.00 74.81           C  
ATOM    551  CG2 VAL A  70      11.461-155.000 -66.500  1.00 74.81           C  
ATOM    552  N   TYR A  71      14.758-153.125 -63.906  1.00 76.44           N  
ATOM    553  CA  TYR A  71      15.352-152.500 -62.750  1.00 76.44           C  
ATOM    554  C   TYR A  71      15.945-151.125 -63.125  1.00 76.44           C  
ATOM    555  CB  TYR A  71      16.438-153.375 -62.156  1.00 76.44           C  
ATOM    556  O   TYR A  71      15.734-150.125 -62.406  1.00 76.44           O  
ATOM    557  CG  TYR A  71      17.141-152.750 -60.969  1.00 76.44           C  
ATOM    558  CD1 TYR A  71      18.438-152.250 -61.062  1.00 76.44           C  
ATOM    559  CD2 TYR A  71      16.500-152.625 -59.719  1.00 76.44           C  
ATOM    560  CE1 TYR A  71      19.078-151.625 -59.969  1.00 76.44           C  
ATOM    561  CE2 TYR A  71      17.141-152.125 -58.625  1.00 76.44           C  
ATOM    562  OH  TYR A  71      19.062-151.000 -57.688  1.00 76.44           O  
ATOM    563  CZ  TYR A  71      18.438-151.625 -58.750  1.00 76.44           C  
ATOM    564  N   PHE A  72      16.609-151.125 -64.125  1.00 76.06           N  
ATOM    565  CA  PHE A  72      17.234-149.875 -64.625  1.00 76.06           C  
ATOM    566  C   PHE A  72      16.188-148.875 -64.875  1.00 76.06           C  
ATOM    567  CB  PHE A  72      18.078-150.125 -65.875  1.00 76.06           C  
ATOM    568  O   PHE A  72      16.328-147.625 -64.438  1.00 76.06           O  
ATOM    569  CG  PHE A  72      18.703-148.875 -66.438  1.00 76.06           C  
ATOM    570  CD1 PHE A  72      18.156-148.250 -67.562  1.00 76.06           C  
ATOM    571  CD2 PHE A  72      19.844-148.375 -65.875  1.00 76.06           C  
ATOM    572  CE1 PHE A  72      18.734-147.125 -68.062  1.00 76.06           C  
ATOM    573  CE2 PHE A  72      20.422-147.250 -66.375  1.00 76.06           C  
ATOM    574  CZ  PHE A  72      19.875-146.625 -67.500  1.00 76.06           C  
ATOM    575  N   LEU A  73      15.188-149.125 -65.625  1.00 77.00           N  
ATOM    576  CA  LEU A  73      14.156-148.250 -65.938  1.00 77.00           C  
ATOM    577  C   LEU A  73      13.422-147.750 -64.750  1.00 77.00           C  
ATOM    578  CB  LEU A  73      13.164-148.875 -66.938  1.00 77.00           C  
ATOM    579  O   LEU A  73      13.070-146.500 -64.625  1.00 77.00           O  
ATOM    580  CG  LEU A  73      12.383-147.875 -67.812  1.00 77.00           C  
ATOM    581  CD1 LEU A  73      13.195-147.500 -69.062  1.00 77.00           C  
ATOM    582  CD2 LEU A  73      11.039-148.500 -68.250  1.00 77.00           C  
ATOM    583  N   SER A  74      13.258-148.500 -63.812  1.00 77.81           N  
ATOM    584  CA  SER A  74      12.578-148.125 -62.594  1.00 77.81           C  
ATOM    585  C   SER A  74      13.422-147.125 -61.781  1.00 77.81           C  
ATOM    586  CB  SER A  74      12.266-149.375 -61.750  1.00 77.81           C  
ATOM    587  O   SER A  74      12.883-146.250 -61.188  1.00 77.81           O  
ATOM    588  OG  SER A  74      11.438-150.250 -62.438  1.00 77.81           O  
ATOM    589  N   VAL A  75      14.672-147.250 -61.875  1.00 79.06           N  
ATOM    590  CA  VAL A  75      15.562-146.375 -61.156  1.00 79.06           C  
ATOM    591  C   VAL A  75      15.500-145.000 -61.812  1.00 79.06           C  
ATOM    592  CB  VAL A  75      17.016-146.875 -61.156  1.00 79.06           C  
ATOM    593  O   VAL A  75      15.492-144.000 -61.094  1.00 79.06           O  
ATOM    594  CG1 VAL A  75      17.969-145.875 -60.656  1.00 79.06           C  
ATOM    595  CG2 VAL A  75      17.125-148.125 -60.281  1.00 79.06           C  
ATOM    596  N   VAL A  76      15.359-144.875 -63.094  1.00 79.62           N  
ATOM    597  CA  VAL A  76      15.297-143.625 -63.812  1.00 79.62           C  
ATOM    598  C   VAL A  76      14.016-142.875 -63.438  1.00 79.62           C  
ATOM    599  CB  VAL A  76      15.375-143.875 -65.312  1.00 79.62           C  
ATOM    600  O   VAL A  76      14.047-141.750 -63.156  1.00 79.62           O  
ATOM    601  CG1 VAL A  76      15.070-142.625 -66.062  1.00 79.62           C  
ATOM    602  CG2 VAL A  76      16.750-144.375 -65.750  1.00 79.62           C  
ATOM    603  N   VAL A  77      12.930-143.625 -63.406  1.00 79.06           N  
ATOM    604  CA  VAL A  77      11.625-143.000 -63.125  1.00 79.06           C  
ATOM    605  C   VAL A  77      11.594-142.500 -61.688  1.00 79.06           C  
ATOM    606  CB  VAL A  77      10.477-144.000 -63.375  1.00 79.06           C  
ATOM    607  O   VAL A  77      11.086-141.375 -61.406  1.00 79.06           O  
ATOM    608  CG1 VAL A  77       9.156-143.375 -62.844  1.00 79.06           C  
ATOM    609  CG2 VAL A  77      10.367-144.250 -64.875  1.00 79.06           C  
ATOM    610  N   GLU A  78      12.180-143.250 -60.844  1.00 78.88           N  
ATOM    611  CA  GLU A  78      12.203-142.875 -59.438  1.00 78.88           C  
ATOM    612  C   GLU A  78      12.992-141.625 -59.250  1.00 78.88           C  
ATOM    613  CB  GLU A  78      12.789-144.000 -58.594  1.00 78.88           C  
ATOM    614  O   GLU A  78      12.555-140.625 -58.500  1.00 78.88           O  
ATOM    615  CG  GLU A  78      12.766-143.750 -57.094  1.00 78.88           C  
ATOM    616  CD  GLU A  78      13.430-144.750 -56.250  1.00 78.88           C  
ATOM    617  OE1 GLU A  78      13.289-144.750 -55.031  1.00 78.88           O  
ATOM    618  OE2 GLU A  78      14.094-145.625 -56.844  1.00 78.88           O  
ATOM    619  N   GLN A  79      14.047-141.500 -59.844  1.00 77.81           N  
ATOM    620  CA  GLN A  79      14.906-140.250 -59.656  1.00 77.81           C  
ATOM    621  C   GLN A  79      14.219-139.000 -60.188  1.00 77.81           C  
ATOM    622  CB  GLN A  79      16.234-140.500 -60.375  1.00 77.81           C  
ATOM    623  O   GLN A  79      14.273-138.000 -59.562  1.00 77.81           O  
ATOM    624  CG  GLN A  79      17.344-139.500 -59.906  1.00 77.81           C  
ATOM    625  CD  GLN A  79      18.688-139.875 -60.562  1.00 77.81           C  
ATOM    626  NE2 GLN A  79      19.656-139.000 -60.312  1.00 77.81           N  
ATOM    627  OE1 GLN A  79      18.828-140.875 -61.281  1.00 77.81           O  
ATOM    628  N   LEU A  80      13.539-139.125 -61.281  1.00 79.44           N  
ATOM    629  CA  LEU A  80      12.891-138.000 -61.906  1.00 79.44           C  
ATOM    630  C   LEU A  80      11.695-137.500 -61.062  1.00 79.44           C  
ATOM    631  CB  LEU A  80      12.438-138.375 -63.312  1.00 79.44           C  
ATOM    632  O   LEU A  80      11.453-136.375 -60.906  1.00 79.44           O  
ATOM    633  CG  LEU A  80      13.352-137.875 -64.438  1.00 79.44           C  
ATOM    634  CD1 LEU A  80      13.656-139.000 -65.438  1.00 79.44           C  
ATOM    635  CD2 LEU A  80      12.711-136.625 -65.188  1.00 79.44           C  
ATOM    636  N   GLU A  81      11.102-138.625 -60.531  1.00 78.94           N  
ATOM    637  CA  GLU A  81       9.938-138.250 -59.688  1.00 78.94           C  
ATOM    638  C   GLU A  81      10.359-137.625 -58.375  1.00 78.94           C  
ATOM    639  CB  GLU A  81       9.117-139.500 -59.406  1.00 78.94           C  
ATOM    640  O   GLU A  81       9.727-136.625 -57.938  1.00 78.94           O  
ATOM    641  CG  GLU A  81       7.871-139.250 -58.562  1.00 78.94           C  
ATOM    642  CD  GLU A  81       6.875-138.375 -59.250  1.00 78.94           C  
ATOM    643  OE1 GLU A  81       5.980-137.750 -58.562  1.00 78.94           O  
ATOM    644  OE2 GLU A  81       6.988-138.125 -60.500  1.00 78.94           O  
ATOM    645  N   GLU A  82      11.398-138.000 -57.844  1.00 79.69           N  
ATOM    646  CA  GLU A  82      11.898-137.375 -56.594  1.00 79.69           C  
ATOM    647  C   GLU A  82      12.328-135.875 -56.844  1.00 79.69           C  
ATOM    648  CB  GLU A  82      13.062-138.125 -56.031  1.00 79.69           C  
ATOM    649  O   GLU A  82      12.062-135.000 -56.031  1.00 79.69           O  
ATOM    650  CG  GLU A  82      12.938-138.500 -54.531  1.00 79.69           C  
ATOM    651  CD  GLU A  82      14.109-139.250 -53.969  1.00 79.69           C  
ATOM    652  OE1 GLU A  82      14.141-139.500 -52.750  1.00 79.69           O  
ATOM    653  OE2 GLU A  82      15.008-139.625 -54.781  1.00 79.69           O  
ATOM    654  N   SER A  83      12.852-135.625 -57.875  1.00 80.00           N  
ATOM    655  CA  SER A  83      13.297-134.250 -58.219  1.00 80.00           C  
ATOM    656  C   SER A  83      12.117-133.375 -58.438  1.00 80.00           C  
ATOM    657  CB  SER A  83      14.188-134.250 -59.469  1.00 80.00           C  
ATOM    658  O   SER A  83      12.125-132.250 -58.000  1.00 80.00           O  
ATOM    659  OG  SER A  83      14.508-133.000 -59.875  1.00 80.00           O  
ATOM    660  N   ARG A  84      11.109-134.000 -59.094  1.00 79.00           N  
ATOM    661  CA  ARG A  84       9.898-133.125 -59.344  1.00 79.00           C  
ATOM    662  C   ARG A  84       9.211-132.750 -58.031  1.00 79.00           C  
ATOM    663  CB  ARG A  84       8.938-134.000 -60.250  1.00 79.00           C  
ATOM    664  O   ARG A  84       8.797-131.625 -57.875  1.00 79.00           O  
ATOM    665  CG  ARG A  84       7.738-133.125 -60.719  1.00 79.00           C  
ATOM    666  CD  ARG A  84       6.629-134.000 -61.250  1.00 79.00           C  
ATOM    667  NE  ARG A  84       5.422-134.000 -60.438  1.00 79.00           N  
ATOM    668  NH1 ARG A  84       4.004-134.750 -62.062  1.00 79.00           N  
ATOM    669  NH2 ARG A  84       3.174-134.125 -60.031  1.00 79.00           N  
ATOM    670  CZ  ARG A  84       4.203-134.250 -60.844  1.00 79.00           C  
ATOM    671  N   GLN A  85       9.133-133.625 -57.125  1.00 79.50           N  
ATOM    672  CA  GLN A  85       8.477-133.375 -55.875  1.00 79.50           C  
ATOM    673  C   GLN A  85       9.258-132.375 -55.062  1.00 79.50           C  
ATOM    674  CB  GLN A  85       8.328-134.625 -55.062  1.00 79.50           C  
ATOM    675  O   GLN A  85       8.656-131.375 -54.438  1.00 79.50           O  
ATOM    676  CG  GLN A  85       7.184-135.500 -55.531  1.00 79.50           C  
ATOM    677  CD  GLN A  85       7.008-136.750 -54.656  1.00 79.50           C  
ATOM    678  NE2 GLN A  85       5.988-137.500 -54.969  1.00 79.50           N  
ATOM    679  OE1 GLN A  85       7.785-137.000 -53.719  1.00 79.50           O  
ATOM    680  N   ARG A  86      10.484-132.375 -55.125  1.00 78.12           N  
ATOM    681  CA  ARG A  86      11.320-131.500 -54.406  1.00 78.12           C  
ATOM    682  C   ARG A  86      11.133-130.000 -54.938  1.00 78.12           C  
ATOM    683  CB  ARG A  86      12.789-131.875 -54.469  1.00 78.12           C  
ATOM    684  O   ARG A  86      11.008-129.125 -54.188  1.00 78.12           O  
ATOM    685  CG  ARG A  86      13.594-131.500 -53.219  1.00 78.12           C  
ATOM    686  CD  ARG A  86      15.047-132.000 -53.344  1.00 78.12           C  
ATOM    687  NE  ARG A  86      15.695-132.000 -52.062  1.00 78.12           N  
ATOM    688  NH1 ARG A  86      17.812-132.375 -52.906  1.00 78.12           N  
ATOM    689  NH2 ARG A  86      17.484-132.375 -50.625  1.00 78.12           N  
ATOM    690  CZ  ARG A  86      17.000-132.250 -51.875  1.00 78.12           C  
ATOM    691  N   LEU A  87      10.977-129.875 -56.188  1.00 80.88           N  
ATOM    692  CA  LEU A  87      10.828-128.625 -56.844  1.00 80.88           C  
ATOM    693  C   LEU A  87       9.453-128.000 -56.562  1.00 80.88           C  
ATOM    694  CB  LEU A  87      11.047-128.750 -58.344  1.00 80.88           C  
ATOM    695  O   LEU A  87       9.320-126.812 -56.344  1.00 80.88           O  
ATOM    696  CG  LEU A  87      12.453-128.375 -58.875  1.00 80.88           C  
ATOM    697  CD1 LEU A  87      12.844-129.375 -59.969  1.00 80.88           C  
ATOM    698  CD2 LEU A  87      12.539-127.000 -59.344  1.00 80.88           C  
ATOM    699  N   SER A  88       8.477-128.875 -56.531  1.00 81.56           N  
ATOM    700  CA  SER A  88       7.125-128.375 -56.219  1.00 81.56           C  
ATOM    701  C   SER A  88       7.027-127.875 -54.812  1.00 81.56           C  
ATOM    702  CB  SER A  88       6.121-129.625 -56.406  1.00 81.56           C  
ATOM    703  O   SER A  88       6.375-126.875 -54.594  1.00 81.56           O  
ATOM    704  OG  SER A  88       4.797-129.125 -56.219  1.00 81.56           O  
ATOM    705  N   ARG A  89       7.723-128.500 -53.969  1.00 80.94           N  
ATOM    706  CA  ARG A  89       7.730-128.000 -52.594  1.00 80.94           C  
ATOM    707  C   ARG A  89       8.445-126.688 -52.500  1.00 80.94           C  
ATOM    708  CB  ARG A  89       8.391-129.000 -51.656  1.00 80.94           C  
ATOM    709  O   ARG A  89       8.008-125.750 -51.750  1.00 80.94           O  
ATOM    710  CG  ARG A  89       7.438-130.125 -51.125  1.00 80.94           C  
ATOM    711  CD  ARG A  89       8.125-131.000 -50.125  1.00 80.94           C  
ATOM    712  NE  ARG A  89       7.594-132.375 -50.219  1.00 80.94           N  
ATOM    713  NH1 ARG A  89       9.148-133.250 -48.750  1.00 80.94           N  
ATOM    714  NH2 ARG A  89       7.531-134.625 -49.688  1.00 80.94           N  
ATOM    715  CZ  ARG A  89       8.094-133.375 -49.562  1.00 80.94           C  
ATOM    716  N   LEU A  90       9.391-126.438 -53.188  1.00 81.88           N  
ATOM    717  CA  LEU A  90      10.133-125.188 -53.188  1.00 81.88           C  
ATOM    718  C   LEU A  90       9.281-124.062 -53.719  1.00 81.88           C  
ATOM    719  CB  LEU A  90      11.414-125.312 -54.000  1.00 81.88           C  
ATOM    720  O   LEU A  90       9.320-122.938 -53.188  1.00 81.88           O  
ATOM    721  CG  LEU A  90      12.727-125.062 -53.281  1.00 81.88           C  
ATOM    722  CD1 LEU A  90      13.758-126.125 -53.656  1.00 81.88           C  
ATOM    723  CD2 LEU A  90      13.258-123.688 -53.594  1.00 81.88           C  
ATOM    724  N   VAL A  91       8.508-124.375 -54.750  1.00 81.81           N  
ATOM    725  CA  VAL A  91       7.629-123.375 -55.344  1.00 81.81           C  
ATOM    726  C   VAL A  91       6.590-122.938 -54.312  1.00 81.81           C  
ATOM    727  CB  VAL A  91       6.926-123.938 -56.625  1.00 81.81           C  
ATOM    728  O   VAL A  91       6.316-121.688 -54.188  1.00 81.81           O  
ATOM    729  CG1 VAL A  91       5.812-122.938 -57.062  1.00 81.81           C  
ATOM    730  CG2 VAL A  91       7.941-124.125 -57.750  1.00 81.81           C  
ATOM    731  N   GLN A  92       6.129-123.875 -53.625  1.00 81.06           N  
ATOM    732  CA  GLN A  92       5.117-123.562 -52.625  1.00 81.06           C  
ATOM    733  C   GLN A  92       5.695-122.688 -51.531  1.00 81.06           C  
ATOM    734  CB  GLN A  92       4.527-124.812 -52.000  1.00 81.06           C  
ATOM    735  O   GLN A  92       5.055-121.688 -51.094  1.00 81.06           O  
ATOM    736  CG  GLN A  92       3.004-124.812 -51.938  1.00 81.06           C  
ATOM    737  CD  GLN A  92       2.441-126.188 -51.469  1.00 81.06           C  
ATOM    738  NE2 GLN A  92       1.117-126.250 -51.375  1.00 81.06           N  
ATOM    739  OE1 GLN A  92       3.188-127.125 -51.188  1.00 81.06           O  
ATOM    740  N   LYS A  93       6.828-122.938 -51.156  1.00 81.81           N  
ATOM    741  CA  LYS A  93       7.469-122.188 -50.094  1.00 81.81           C  
ATOM    742  C   LYS A  93       7.801-120.750 -50.562  1.00 81.81           C  
ATOM    743  CB  LYS A  93       8.742-122.875 -49.625  1.00 81.81           C  
ATOM    744  O   LYS A  93       7.613-119.812 -49.812  1.00 81.81           O  
ATOM    745  CG  LYS A  93       9.109-122.625 -48.188  1.00 81.81           C  
ATOM    746  CD  LYS A  93      10.250-123.500 -47.719  1.00 81.81           C  
ATOM    747  CE  LYS A  93      10.656-123.125 -46.281  1.00 81.81           C  
ATOM    748  NZ  LYS A  93      11.750-124.062 -45.781  1.00 81.81           N  
ATOM    749  N   LEU A  94       8.141-120.562 -51.750  1.00 81.06           N  
ATOM    750  CA  LEU A  94       8.508-119.312 -52.281  1.00 81.06           C  
ATOM    751  C   LEU A  94       7.277-118.438 -52.469  1.00 81.06           C  
ATOM    752  CB  LEU A  94       9.234-119.438 -53.625  1.00 81.06           C  
ATOM    753  O   LEU A  94       7.336-117.188 -52.250  1.00 81.06           O  
ATOM    754  CG  LEU A  94      10.766-119.438 -53.594  1.00 81.06           C  
ATOM    755  CD1 LEU A  94      11.344-120.375 -54.625  1.00 81.06           C  
ATOM    756  CD2 LEU A  94      11.281-118.000 -53.781  1.00 81.06           C  
ATOM    757  N   GLU A  95       6.219-119.188 -52.781  1.00 81.12           N  
ATOM    758  CA  GLU A  95       4.953-118.438 -52.938  1.00 81.12           C  
ATOM    759  C   GLU A  95       4.480-117.875 -51.594  1.00 81.12           C  
ATOM    760  CB  GLU A  95       3.881-119.375 -53.531  1.00 81.12           C  
ATOM    761  O   GLU A  95       4.012-116.750 -51.531  1.00 81.12           O  
ATOM    762  CG  GLU A  95       3.752-119.250 -55.031  1.00 81.12           C  
ATOM    763  CD  GLU A  95       2.711-120.188 -55.625  1.00 81.12           C  
ATOM    764  OE1 GLU A  95       2.459-120.125 -56.844  1.00 81.12           O  
ATOM    765  OE2 GLU A  95       2.143-121.000 -54.844  1.00 81.12           O  
ATOM    766  N   GLU A  96       4.680-118.562 -50.625  1.00 80.75           N  
ATOM    767  CA  GLU A  96       4.289-118.125 -49.281  1.00 80.75           C  
ATOM    768  C   GLU A  96       5.148-116.938 -48.812  1.00 80.75           C  
ATOM    769  CB  GLU A  96       4.398-119.250 -48.281  1.00 80.75           C  
ATOM    770  O   GLU A  96       4.633-116.000 -48.250  1.00 80.75           O  
ATOM    771  CG  GLU A  96       3.250-119.312 -47.281  1.00 80.75           C  
ATOM    772  CD  GLU A  96       3.361-120.438 -46.281  1.00 80.75           C  
ATOM    773  OE1 GLU A  96       2.498-120.562 -45.406  1.00 80.75           O  
ATOM    774  OE2 GLU A  96       4.320-121.250 -46.438  1.00 80.75           O  
ATOM    775  N   MET A  97       6.316-116.938 -49.125  1.00 79.94           N  
ATOM    776  CA  MET A  97       7.234-115.875 -48.719  1.00 79.94           C  
ATOM    777  C   MET A  97       6.941-114.562 -49.469  1.00 79.94           C  
ATOM    778  CB  MET A  97       8.688-116.312 -48.938  1.00 79.94           C  
ATOM    779  O   MET A  97       6.988-113.500 -48.906  1.00 79.94           O  
ATOM    780  CG  MET A  97       9.258-117.125 -47.812  1.00 79.94           C  
ATOM    781  SD  MET A  97      11.062-117.438 -48.000  1.00 79.94           S  
ATOM    782  CE  MET A  97      11.141-119.188 -47.844  1.00 79.94           C  
ATOM    783  N   ARG A  98       6.520-114.750 -50.688  1.00 79.44           N  
ATOM    784  CA  ARG A  98       6.184-113.562 -51.500  1.00 79.44           C  
ATOM    785  C   ARG A  98       4.926-112.875 -51.000  1.00 79.44           C  
ATOM    786  CB  ARG A  98       6.000-114.000 -52.969  1.00 79.44           C  
ATOM    787  O   ARG A  98       4.863-111.688 -50.938  1.00 79.44           O  
ATOM    788  CG  ARG A  98       5.801-112.812 -53.906  1.00 79.44           C  
ATOM    789  CD  ARG A  98       5.535-113.312 -55.344  1.00 79.44           C  
ATOM    790  NE  ARG A  98       5.172-112.188 -56.219  1.00 79.44           N  
ATOM    791  NH1 ARG A  98       4.969-113.438 -58.125  1.00 79.44           N  
ATOM    792  NH2 ARG A  98       4.594-111.188 -58.219  1.00 79.44           N  
ATOM    793  CZ  ARG A  98       4.910-112.312 -57.531  1.00 79.44           C  
ATOM    794  N   GLU A  99       4.090-113.688 -50.625  1.00 80.81           N  
ATOM    795  CA  GLU A  99       2.854-113.125 -50.094  1.00 80.81           C  
ATOM    796  C   GLU A  99       3.111-112.312 -48.844  1.00 80.81           C  
ATOM    797  CB  GLU A  99       1.829-114.250 -49.812  1.00 80.81           C  
ATOM    798  O   GLU A  99       2.525-111.250 -48.625  1.00 80.81           O  
ATOM    799  CG  GLU A  99       0.568-114.125 -50.656  1.00 80.81           C  
ATOM    800  CD  GLU A  99      -0.464-115.188 -50.344  1.00 80.81           C  
ATOM    801  OE1 GLU A  99      -1.547-115.250 -50.969  1.00 80.81           O  
ATOM    802  OE2 GLU A  99      -0.189-116.062 -49.438  1.00 80.81           O  
ATOM    803  N   ARG A 100       3.957-112.688 -48.062  1.00 78.69           N  
ATOM    804  CA  ARG A 100       4.305-112.000 -46.844  1.00 78.69           C  
ATOM    805  C   ARG A 100       5.012-110.688 -47.156  1.00 78.69           C  
ATOM    806  CB  ARG A 100       5.184-112.875 -45.969  1.00 78.69           C  
ATOM    807  O   ARG A 100       4.730-109.688 -46.500  1.00 78.69           O  
ATOM    808  CG  ARG A 100       4.406-113.750 -45.000  1.00 78.69           C  
ATOM    809  CD  ARG A 100       5.328-114.562 -44.062  1.00 78.69           C  
ATOM    810  NE  ARG A 100       4.656-115.688 -43.469  1.00 78.69           N  
ATOM    811  NH1 ARG A 100       6.516-116.438 -42.344  1.00 78.69           N  
ATOM    812  NH2 ARG A 100       4.527-117.625 -42.188  1.00 78.69           N  
ATOM    813  CZ  ARG A 100       5.234-116.562 -42.688  1.00 78.69           C  
ATOM    814  N   ASP A 101       5.844-110.625 -48.094  1.00 78.50           N  
ATOM    815  CA  ASP A 101       6.598-109.438 -48.438  1.00 78.50           C  
ATOM    816  C   ASP A 101       5.680-108.375 -49.031  1.00 78.50           C  
ATOM    817  CB  ASP A 101       7.715-109.750 -49.438  1.00 78.50           C  
ATOM    818  O   ASP A 101       5.832-107.188 -48.750  1.00 78.50           O  
ATOM    819  CG  ASP A 101       8.867-110.500 -48.781  1.00 78.50           C  
ATOM    820  OD1 ASP A 101       8.977-110.500 -47.531  1.00 78.50           O  
ATOM    821  OD2 ASP A 101       9.688-111.125 -49.531  1.00 78.50           O  
ATOM    822  N   LEU A 102       4.691-108.875 -49.781  1.00 79.44           N  
ATOM    823  CA  LEU A 102       3.736-108.000 -50.406  1.00 79.44           C  
ATOM    824  C   LEU A 102       2.865-107.312 -49.344  1.00 79.44           C  
ATOM    825  CB  LEU A 102       2.854-108.688 -51.406  1.00 79.44           C  
ATOM    826  O   LEU A 102       2.588-106.125 -49.406  1.00 79.44           O  
ATOM    827  CG  LEU A 102       3.197-108.500 -52.906  1.00 79.44           C  
ATOM    828  CD1 LEU A 102       3.217-109.812 -53.625  1.00 79.44           C  
ATOM    829  CD2 LEU A 102       2.203-107.562 -53.531  1.00 79.44           C  
ATOM    830  N   SER A 103       2.555-108.125 -48.375  1.00 80.69           N  
ATOM    831  CA  SER A 103       1.750-107.562 -47.281  1.00 80.69           C  
ATOM    832  C   SER A 103       2.533-106.500 -46.500  1.00 80.69           C  
ATOM    833  CB  SER A 103       1.270-108.688 -46.375  1.00 80.69           C  
ATOM    834  O   SER A 103       1.988-105.500 -46.094  1.00 80.69           O  
ATOM    835  OG  SER A 103       2.277-109.000 -45.438  1.00 80.69           O  
ATOM    836  N   LEU A 104       3.768-106.688 -46.312  1.00 79.88           N  
ATOM    837  CA  LEU A 104       4.637-105.750 -45.594  1.00 79.88           C  
ATOM    838  C   LEU A 104       4.820-104.438 -46.375  1.00 79.88           C  
ATOM    839  CB  LEU A 104       5.996-106.375 -45.312  1.00 79.88           C  
ATOM    840  O   LEU A 104       4.801-103.375 -45.781  1.00 79.88           O  
ATOM    841  CG  LEU A 104       6.910-105.688 -44.344  1.00 79.88           C  
ATOM    842  CD1 LEU A 104       6.543-106.062 -42.906  1.00 79.88           C  
ATOM    843  CD2 LEU A 104       8.375-106.000 -44.625  1.00 79.88           C  
ATOM    844  N   ASN A 105       4.945-104.500 -47.688  1.00 78.25           N  
ATOM    845  CA  ASN A 105       5.102-103.375 -48.531  1.00 78.25           C  
ATOM    846  C   ASN A 105       3.881-102.438 -48.469  1.00 78.25           C  
ATOM    847  CB  ASN A 105       5.375-103.750 -49.969  1.00 78.25           C  
ATOM    848  O   ASN A 105       4.016-101.250 -48.406  1.00 78.25           O  
ATOM    849  CG  ASN A 105       6.848-103.750 -50.312  1.00 78.25           C  
ATOM    850  ND2 ASN A 105       7.203-104.312 -51.469  1.00 78.25           N  
ATOM    851  OD1 ASN A 105       7.664-103.188 -49.594  1.00 78.25           O  
ATOM    852  N   VAL A 106       2.744-103.188 -48.438  1.00 79.75           N  
ATOM    853  CA  VAL A 106       1.511-102.438 -48.375  1.00 79.75           C  
ATOM    854  C   VAL A 106       1.424-101.688 -47.031  1.00 79.75           C  
ATOM    855  CB  VAL A 106       0.266-103.312 -48.594  1.00 79.75           C  
ATOM    856  O   VAL A 106       1.060-100.500 -46.969  1.00 79.75           O  
ATOM    857  CG1 VAL A 106      -1.013-102.562 -48.250  1.00 79.75           C  
ATOM    858  CG2 VAL A 106       0.228-103.875 -50.000  1.00 79.75           C  
ATOM    859  N   GLN A 107       1.847-102.250 -46.000  1.00 79.94           N  
ATOM    860  CA  GLN A 107       1.809-101.625 -44.656  1.00 79.94           C  
ATOM    861  C   GLN A 107       2.783-100.500 -44.531  1.00 79.94           C  
ATOM    862  CB  GLN A 107       2.125-102.688 -43.594  1.00 79.94           C  
ATOM    863  O   GLN A 107       2.449 -99.438 -43.969  1.00 79.94           O  
ATOM    864  CG  GLN A 107       0.938-103.062 -42.719  1.00 79.94           C  
ATOM    865  CD  GLN A 107       1.273-104.125 -41.688  1.00 79.94           C  
ATOM    866  NE2 GLN A 107       0.305-104.438 -40.844  1.00 79.94           N  
ATOM    867  OE1 GLN A 107       2.395-104.625 -41.656  1.00 79.94           O  
ATOM    868  N   LEU A 108       3.902-100.562 -45.125  1.00 80.69           N  
ATOM    869  CA  LEU A 108       4.926 -99.500 -45.062  1.00 80.69           C  
ATOM    870  C   LEU A 108       4.520 -98.312 -45.875  1.00 80.69           C  
ATOM    871  CB  LEU A 108       6.270-100.062 -45.531  1.00 80.69           C  
ATOM    872  O   LEU A 108       4.742 -97.188 -45.438  1.00 80.69           O  
ATOM    873  CG  LEU A 108       7.027-101.000 -44.594  1.00 80.69           C  
ATOM    874  CD1 LEU A 108       8.141-101.688 -45.312  1.00 80.69           C  
ATOM    875  CD2 LEU A 108       7.586-100.188 -43.406  1.00 80.69           C  
ATOM    876  N   LYS A 109       3.857 -98.625 -46.969  1.00 80.38           N  
ATOM    877  CA  LYS A 109       3.367 -97.500 -47.812  1.00 80.38           C  
ATOM    878  C   LYS A 109       2.270 -96.750 -47.094  1.00 80.38           C  
ATOM    879  CB  LYS A 109       2.850 -98.000 -49.125  1.00 80.38           C  
ATOM    880  O   LYS A 109       2.230 -95.500 -47.156  1.00 80.38           O  
ATOM    881  CG  LYS A 109       3.918 -98.125 -50.219  1.00 80.38           C  
ATOM    882  CD  LYS A 109       3.326 -98.562 -51.531  1.00 80.38           C  
ATOM    883  CE  LYS A 109       4.402 -98.750 -52.625  1.00 80.38           C  
ATOM    884  NZ  LYS A 109       3.832 -99.250 -53.906  1.00 80.38           N  
ATOM    885  N   ASP A 110       1.484 -97.438 -46.344  1.00 79.94           N  
ATOM    886  CA  ASP A 110       0.425 -96.812 -45.594  1.00 79.94           C  
ATOM    887  C   ASP A 110       1.005 -95.938 -44.438  1.00 79.94           C  
ATOM    888  CB  ASP A 110      -0.549 -97.812 -45.031  1.00 79.94           C  
ATOM    889  O   ASP A 110       0.538 -94.875 -44.188  1.00 79.94           O  
ATOM    890  CG  ASP A 110      -1.647 -98.188 -46.000  1.00 79.94           C  
ATOM    891  OD1 ASP A 110      -1.743 -97.562 -47.094  1.00 79.94           O  
ATOM    892  OD2 ASP A 110      -2.424 -99.125 -45.719  1.00 79.94           O  
ATOM    893  N   ASN A 111       2.016 -96.438 -43.875  1.00 78.50           N  
ATOM    894  CA  ASN A 111       2.672 -95.688 -42.781  1.00 78.50           C  
ATOM    895  C   ASN A 111       3.328 -94.375 -43.312  1.00 78.50           C  
ATOM    896  CB  ASN A 111       3.705 -96.562 -42.094  1.00 78.50           C  
ATOM    897  O   ASN A 111       3.248 -93.375 -42.656  1.00 78.50           O  
ATOM    898  CG  ASN A 111       3.086 -97.438 -41.031  1.00 78.50           C  
ATOM    899  ND2 ASN A 111       3.893 -98.312 -40.469  1.00 78.50           N  
ATOM    900  OD1 ASN A 111       1.891 -97.375 -40.750  1.00 78.50           O  
ATOM    901  N   ILE A 112       3.863 -94.438 -44.500  1.00 79.19           N  
ATOM    902  CA  ILE A 112       4.516 -93.250 -45.094  1.00 79.19           C  
ATOM    903  C   ILE A 112       3.471 -92.188 -45.438  1.00 79.19           C  
ATOM    904  CB  ILE A 112       5.301 -93.688 -46.375  1.00 79.19           C  
ATOM    905  O   ILE A 112       3.691 -91.000 -45.188  1.00 79.19           O  
ATOM    906  CG1 ILE A 112       6.543 -94.500 -46.000  1.00 79.19           C  
ATOM    907  CG2 ILE A 112       5.688 -92.438 -47.188  1.00 79.19           C  
ATOM    908  CD1 ILE A 112       7.258 -95.125 -47.188  1.00 79.19           C  
ATOM    909  N   ALA A 113       2.359 -92.812 -45.938  1.00 79.06           N  
ATOM    910  CA  ALA A 113       1.284 -91.875 -46.250  1.00 79.06           C  
ATOM    911  C   ALA A 113       0.787 -91.188 -45.000  1.00 79.06           C  
ATOM    912  CB  ALA A 113       0.131 -92.625 -46.938  1.00 79.06           C  
ATOM    913  O   ALA A 113       0.561 -89.938 -45.031  1.00 79.06           O  
ATOM    914  N   GLN A 114       0.715 -91.812 -43.906  1.00 79.81           N  
ATOM    915  CA  GLN A 114       0.254 -91.188 -42.656  1.00 79.81           C  
ATOM    916  C   GLN A 114       1.273 -90.250 -42.094  1.00 79.81           C  
ATOM    917  CB  GLN A 114      -0.026 -92.312 -41.625  1.00 79.81           C  
ATOM    918  O   GLN A 114       0.906 -89.125 -41.594  1.00 79.81           O  
ATOM    919  CG  GLN A 114      -1.482 -92.750 -41.562  1.00 79.81           C  
ATOM    920  CD  GLN A 114      -1.724 -93.875 -40.594  1.00 79.81           C  
ATOM    921  NE2 GLN A 114      -2.977 -94.312 -40.469  1.00 79.81           N  
ATOM    922  OE1 GLN A 114      -0.791 -94.375 -39.938  1.00 79.81           O  
ATOM    923  N   LEU A 115       2.500 -90.500 -42.250  1.00 79.75           N  
ATOM    924  CA  LEU A 115       3.559 -89.625 -41.719  1.00 79.75           C  
ATOM    925  C   LEU A 115       3.654 -88.375 -42.531  1.00 79.75           C  
ATOM    926  CB  LEU A 115       4.902 -90.375 -41.750  1.00 79.75           C  
ATOM    927  O   LEU A 115       3.844 -87.250 -42.000  1.00 79.75           O  
ATOM    928  CG  LEU A 115       5.207 -91.250 -40.531  1.00 79.75           C  
ATOM    929  CD1 LEU A 115       6.203 -92.312 -40.906  1.00 79.75           C  
ATOM    930  CD2 LEU A 115       5.742 -90.375 -39.375  1.00 79.75           C  
ATOM    931  N   ASN A 116       3.414 -88.500 -43.844  1.00 79.31           N  
ATOM    932  CA  ASN A 116       3.414 -87.312 -44.719  1.00 79.31           C  
ATOM    933  C   ASN A 116       2.260 -86.375 -44.375  1.00 79.31           C  
ATOM    934  CB  ASN A 116       3.355 -87.750 -46.188  1.00 79.31           C  
ATOM    935  O   ASN A 116       2.424 -85.188 -44.406  1.00 79.31           O  
ATOM    936  CG  ASN A 116       4.703 -88.188 -46.719  1.00 79.31           C  
ATOM    937  ND2 ASN A 116       4.691 -88.938 -47.812  1.00 79.31           N  
ATOM    938  OD1 ASN A 116       5.750 -87.812 -46.188  1.00 79.31           O  
ATOM    939  N   GLN A 117       1.164 -87.000 -44.062  1.00 79.19           N  
ATOM    940  CA  GLN A 117       0.022 -86.188 -43.656  1.00 79.19           C  
ATOM    941  C   GLN A 117       0.292 -85.438 -42.344  1.00 79.19           C  
ATOM    942  CB  GLN A 117      -1.236 -87.062 -43.531  1.00 79.19           C  
ATOM    943  O   GLN A 117      -0.050 -84.312 -42.188  1.00 79.19           O  
ATOM    944  CG  GLN A 117      -2.523 -86.312 -43.875  1.00 79.19           C  
ATOM    945  CD  GLN A 117      -3.730 -87.250 -43.938  1.00 79.19           C  
ATOM    946  NE2 GLN A 117      -4.887 -86.688 -44.281  1.00 79.19           N  
ATOM    947  OE1 GLN A 117      -3.627 -88.438 -43.656  1.00 79.19           O  
ATOM    948  N   GLU A 118       0.971 -86.062 -41.469  1.00 78.12           N  
ATOM    949  CA  GLU A 118       1.309 -85.438 -40.188  1.00 78.12           C  
ATOM    950  C   GLU A 118       2.324 -84.312 -40.344  1.00 78.12           C  
ATOM    951  CB  GLU A 118       1.854 -86.500 -39.219  1.00 78.12           C  
ATOM    952  O   GLU A 118       2.209 -83.312 -39.719  1.00 78.12           O  
ATOM    953  CG  GLU A 118       1.916 -86.062 -37.781  1.00 78.12           C  
ATOM    954  CD  GLU A 118       2.408 -87.125 -36.812  1.00 78.12           C  
ATOM    955  OE1 GLU A 118       2.605 -86.875 -35.625  1.00 78.12           O  
ATOM    956  OE2 GLU A 118       2.598 -88.312 -37.281  1.00 78.12           O  
ATOM    957  N   ILE A 119       3.209 -84.438 -41.250  1.00 78.12           N  
ATOM    958  CA  ILE A 119       4.219 -83.438 -41.500  1.00 78.12           C  
ATOM    959  C   ILE A 119       3.564 -82.188 -42.125  1.00 78.12           C  
ATOM    960  CB  ILE A 119       5.340 -84.000 -42.406  1.00 78.12           C  
ATOM    961  O   ILE A 119       3.887 -81.062 -41.750  1.00 78.12           O  
ATOM    962  CG1 ILE A 119       6.184 -85.000 -41.688  1.00 78.12           C  
ATOM    963  CG2 ILE A 119       6.215 -82.812 -42.938  1.00 78.12           C  
ATOM    964  CD1 ILE A 119       7.188 -85.750 -42.562  1.00 78.12           C  
ATOM    965  N   ALA A 120       2.596 -82.625 -43.000  1.00 78.44           N  
ATOM    966  CA  ALA A 120       1.905 -81.562 -43.656  1.00 78.44           C  
ATOM    967  C   ALA A 120       1.121 -80.688 -42.656  1.00 78.44           C  
ATOM    968  CB  ALA A 120       0.975 -82.062 -44.750  1.00 78.44           C  
ATOM    969  O   ALA A 120       1.134 -79.500 -42.719  1.00 78.44           O  
ATOM    970  N   VAL A 121       0.543 -81.250 -41.719  1.00 77.38           N  
ATOM    971  CA  VAL A 121      -0.245 -80.562 -40.719  1.00 77.38           C  
ATOM    972  C   VAL A 121       0.680 -79.750 -39.781  1.00 77.38           C  
ATOM    973  CB  VAL A 121      -1.104 -81.562 -39.875  1.00 77.38           C  
ATOM    974  O   VAL A 121       0.388 -78.625 -39.469  1.00 77.38           O  
ATOM    975  CG1 VAL A 121      -1.764 -80.812 -38.719  1.00 77.38           C  
ATOM    976  CG2 VAL A 121      -2.156 -82.188 -40.781  1.00 77.38           C  
ATOM    977  N   ARG A 122       1.765 -80.250 -39.500  1.00 76.88           N  
ATOM    978  CA  ARG A 122       2.707 -79.625 -38.625  1.00 76.88           C  
ATOM    979  C   ARG A 122       3.385 -78.438 -39.312  1.00 76.88           C  
ATOM    980  CB  ARG A 122       3.760 -80.625 -38.094  1.00 76.88           C  
ATOM    981  O   ARG A 122       3.627 -77.375 -38.688  1.00 76.88           O  
ATOM    982  CG  ARG A 122       3.312 -81.438 -36.906  1.00 76.88           C  
ATOM    983  CD  ARG A 122       4.469 -82.188 -36.281  1.00 76.88           C  
ATOM    984  NE  ARG A 122       4.031 -83.000 -35.156  1.00 76.88           N  
ATOM    985  NH1 ARG A 122       6.016 -84.188 -34.969  1.00 76.88           N  
ATOM    986  NH2 ARG A 122       4.273 -84.625 -33.562  1.00 76.88           N  
ATOM    987  CZ  ARG A 122       4.773 -83.938 -34.562  1.00 76.88           C  
ATOM    988  N   GLU A 123       3.623 -78.562 -40.562  1.00 76.75           N  
ATOM    989  CA  GLU A 123       4.195 -77.500 -41.344  1.00 76.75           C  
ATOM    990  C   GLU A 123       3.238 -76.312 -41.406  1.00 76.75           C  
ATOM    991  CB  GLU A 123       4.543 -77.938 -42.750  1.00 76.75           C  
ATOM    992  O   GLU A 123       3.666 -75.125 -41.281  1.00 76.75           O  
ATOM    993  CG  GLU A 123       5.992 -78.375 -42.938  1.00 76.75           C  
ATOM    994  CD  GLU A 123       6.324 -78.812 -44.344  1.00 76.75           C  
ATOM    995  OE1 GLU A 123       7.500 -79.188 -44.625  1.00 76.75           O  
ATOM    996  OE2 GLU A 123       5.395 -78.875 -45.188  1.00 76.75           O  
ATOM    997  N   LYS A 124       2.049 -76.562 -41.531  1.00 77.69           N  
ATOM    998  CA  LYS A 124       1.052 -75.500 -41.562  1.00 77.69           C  
ATOM    999  C   LYS A 124       0.929 -74.812 -40.188  1.00 77.69           C  
ATOM   1000  CB  LYS A 124      -0.308 -76.062 -42.000  1.00 77.69           C  
ATOM   1001  O   LYS A 124       0.842 -73.562 -40.125  1.00 77.69           O  
ATOM   1002  CG  LYS A 124      -1.226 -75.000 -42.625  1.00 77.69           C  
ATOM   1003  CD  LYS A 124      -2.549 -75.625 -43.062  1.00 77.69           C  
ATOM   1004  CE  LYS A 124      -3.500 -74.562 -43.594  1.00 77.69           C  
ATOM   1005  NZ  LYS A 124      -4.809 -75.125 -44.000  1.00 77.69           N  
ATOM   1006  N   ALA A 125       0.981 -75.562 -39.219  1.00 75.50           N  
ATOM   1007  CA  ALA A 125       0.900 -75.000 -37.875  1.00 75.50           C  
ATOM   1008  C   ALA A 125       2.119 -74.188 -37.562  1.00 75.50           C  
ATOM   1009  CB  ALA A 125       0.769 -76.125 -36.844  1.00 75.50           C  
ATOM   1010  O   ALA A 125       1.993 -73.125 -36.938  1.00 75.50           O  
ATOM   1011  N   GLU A 126       3.244 -74.625 -38.000  1.00 75.56           N  
ATOM   1012  CA  GLU A 126       4.473 -73.812 -37.781  1.00 75.56           C  
ATOM   1013  C   GLU A 126       4.438 -72.500 -38.562  1.00 75.56           C  
ATOM   1014  CB  GLU A 126       5.691 -74.688 -38.219  1.00 75.56           C  
ATOM   1015  O   GLU A 126       4.855 -71.500 -38.031  1.00 75.56           O  
ATOM   1016  CG  GLU A 126       7.016 -74.125 -37.688  1.00 75.56           C  
ATOM   1017  CD  GLU A 126       8.219 -74.938 -38.156  1.00 75.56           C  
ATOM   1018  OE1 GLU A 126       9.367 -74.500 -37.875  1.00 75.56           O  
ATOM   1019  OE2 GLU A 126       8.008 -76.000 -38.844  1.00 75.56           O  
ATOM   1020  N   ALA A 127       3.902 -72.750 -39.719  1.00 76.88           N  
ATOM   1021  CA  ALA A 127       3.811 -71.500 -40.531  1.00 76.88           C  
ATOM   1022  C   ALA A 127       2.867 -70.500 -39.875  1.00 76.88           C  
ATOM   1023  CB  ALA A 127       3.348 -71.812 -41.938  1.00 76.88           C  
ATOM   1024  O   ALA A 127       3.164 -69.312 -39.844  1.00 76.88           O  
ATOM   1025  N   GLU A 128       1.830 -70.875 -39.344  1.00 76.38           N  
ATOM   1026  CA  GLU A 128       0.879 -70.000 -38.656  1.00 76.38           C  
ATOM   1027  C   GLU A 128       1.481 -69.438 -37.375  1.00 76.38           C  
ATOM   1028  CB  GLU A 128      -0.409 -70.750 -38.344  1.00 76.38           C  
ATOM   1029  O   GLU A 128       1.276 -68.250 -37.094  1.00 76.38           O  
ATOM   1030  CG  GLU A 128      -1.544 -70.500 -39.312  1.00 76.38           C  
ATOM   1031  CD  GLU A 128      -2.789 -71.312 -39.031  1.00 76.38           C  
ATOM   1032  OE1 GLU A 128      -3.758 -71.250 -39.812  1.00 76.38           O  
ATOM   1033  OE2 GLU A 128      -2.799 -72.062 -37.969  1.00 76.38           O  
ATOM   1034  N   LEU A 129       2.217 -70.188 -36.750  1.00 77.00           N  
ATOM   1035  CA  LEU A 129       2.850 -69.750 -35.500  1.00 77.00           C  
ATOM   1036  C   LEU A 129       3.922 -68.688 -35.812  1.00 77.00           C  
ATOM   1037  CB  LEU A 129       3.463 -70.875 -34.750  1.00 77.00           C  
ATOM   1038  O   LEU A 129       4.062 -67.688 -35.062  1.00 77.00           O  
ATOM   1039  CG  LEU A 129       3.498 -70.750 -33.219  1.00 77.00           C  
ATOM   1040  CD1 LEU A 129       2.297 -71.500 -32.625  1.00 77.00           C  
ATOM   1041  CD2 LEU A 129       4.801 -71.375 -32.688  1.00 77.00           C  
ATOM   1042  N   GLN A 130       4.598 -68.938 -36.906  1.00 76.94           N  
ATOM   1043  CA  GLN A 130       5.629 -68.000 -37.281  1.00 76.94           C  
ATOM   1044  C   GLN A 130       5.016 -66.688 -37.688  1.00 76.94           C  
ATOM   1045  CB  GLN A 130       6.488 -68.562 -38.438  1.00 76.94           C  
ATOM   1046  O   GLN A 130       5.562 -65.625 -37.375  1.00 76.94           O  
ATOM   1047  CG  GLN A 130       7.812 -69.125 -37.969  1.00 76.94           C  
ATOM   1048  CD  GLN A 130       8.672 -69.625 -39.094  1.00 76.94           C  
ATOM   1049  NE2 GLN A 130       9.898 -70.062 -38.812  1.00 76.94           N  
ATOM   1050  OE1 GLN A 130       8.242 -69.625 -40.281  1.00 76.94           O  
ATOM   1051  N   GLU A 131       3.893 -66.750 -38.281  1.00 79.00           N  
ATOM   1052  CA  GLU A 131       3.203 -65.562 -38.656  1.00 79.00           C  
ATOM   1053  C   GLU A 131       2.699 -64.750 -37.438  1.00 79.00           C  
ATOM   1054  CB  GLU A 131       2.037 -65.812 -39.625  1.00 79.00           C  
ATOM   1055  O   GLU A 131       2.852 -63.562 -37.344  1.00 79.00           O  
ATOM   1056  CG  GLU A 131       1.541 -64.625 -40.406  1.00 79.00           C  
ATOM   1057  CD  GLU A 131       0.374 -64.938 -41.312  1.00 79.00           C  
ATOM   1058  OE1 GLU A 131      -0.193 -64.000 -41.938  1.00 79.00           O  
ATOM   1059  OE2 GLU A 131       0.022 -66.125 -41.438  1.00 79.00           O  
ATOM   1060  N   THR A 132       2.154 -65.438 -36.562  1.00 80.00           N  
ATOM   1061  CA  THR A 132       1.669 -64.812 -35.344  1.00 80.00           C  
ATOM   1062  C   THR A 132       2.830 -64.250 -34.531  1.00 80.00           C  
ATOM   1063  CB  THR A 132       0.859 -65.812 -34.469  1.00 80.00           C  
ATOM   1064  O   THR A 132       2.715 -63.188 -33.938  1.00 80.00           O  
ATOM   1065  CG2 THR A 132      -0.581 -65.875 -34.969  1.00 80.00           C  
ATOM   1066  OG1 THR A 132       1.471 -67.062 -34.531  1.00 80.00           O  
ATOM   1067  N   PHE A 133       3.941 -64.938 -34.594  1.00 77.12           N  
ATOM   1068  CA  PHE A 133       5.145 -64.500 -33.906  1.00 77.12           C  
ATOM   1069  C   PHE A 133       5.629 -63.188 -34.500  1.00 77.12           C  
ATOM   1070  CB  PHE A 133       6.254 -65.562 -34.000  1.00 77.12           C  
ATOM   1071  O   PHE A 133       6.016 -62.250 -33.781  1.00 77.12           O  
ATOM   1072  CG  PHE A 133       7.277 -65.438 -32.906  1.00 77.12           C  
ATOM   1073  CD1 PHE A 133       8.430 -64.688 -33.062  1.00 77.12           C  
ATOM   1074  CD2 PHE A 133       7.094 -66.125 -31.688  1.00 77.12           C  
ATOM   1075  CE1 PHE A 133       9.375 -64.562 -32.062  1.00 77.12           C  
ATOM   1076  CE2 PHE A 133       8.039 -66.000 -30.672  1.00 77.12           C  
ATOM   1077  CZ  PHE A 133       9.180 -65.250 -30.859  1.00 77.12           C  
ATOM   1078  N   GLY A 134       5.570 -63.188 -35.750  1.00 75.94           N  
ATOM   1079  CA  GLY A 134       5.969 -61.938 -36.438  1.00 75.94           C  
ATOM   1080  C   GLY A 134       5.086 -60.750 -36.062  1.00 75.94           C  
ATOM   1081  O   GLY A 134       5.582 -59.656 -35.812  1.00 75.94           O  
ATOM   1082  N   GLN A 135       3.895 -60.938 -35.906  1.00 78.94           N  
ATOM   1083  CA  GLN A 135       2.955 -59.875 -35.562  1.00 78.94           C  
ATOM   1084  C   GLN A 135       3.146 -59.438 -34.125  1.00 78.94           C  
ATOM   1085  CB  GLN A 135       1.515 -60.344 -35.781  1.00 78.94           C  
ATOM   1086  O   GLN A 135       3.076 -58.250 -33.812  1.00 78.94           O  
ATOM   1087  CG  GLN A 135       1.083 -60.344 -37.250  1.00 78.94           C  
ATOM   1088  CD  GLN A 135      -0.342 -60.812 -37.438  1.00 78.94           C  
ATOM   1089  NE2 GLN A 135      -0.837 -60.719 -38.656  1.00 78.94           N  
ATOM   1090  OE1 GLN A 135      -0.994 -61.281 -36.500  1.00 78.94           O  
ATOM   1091  N   LEU A 136       3.404 -60.375 -33.312  1.00 78.00           N  
ATOM   1092  CA  LEU A 136       3.598 -60.031 -31.922  1.00 78.00           C  
ATOM   1093  C   LEU A 136       4.879 -59.250 -31.703  1.00 78.00           C  
ATOM   1094  CB  LEU A 136       3.637 -61.312 -31.078  1.00 78.00           C  
ATOM   1095  O   LEU A 136       4.926 -58.344 -30.875  1.00 78.00           O  
ATOM   1096  CG  LEU A 136       2.357 -61.656 -30.312  1.00 78.00           C  
ATOM   1097  CD1 LEU A 136       2.053 -63.156 -30.422  1.00 78.00           C  
ATOM   1098  CD2 LEU A 136       2.484 -61.250 -28.844  1.00 78.00           C  
ATOM   1099  N   LYS A 137       5.824 -59.625 -32.500  1.00 78.06           N  
ATOM   1100  CA  LYS A 137       7.078 -58.875 -32.438  1.00 78.06           C  
ATOM   1101  C   LYS A 137       6.895 -57.438 -32.844  1.00 78.06           C  
ATOM   1102  CB  LYS A 137       8.148 -59.531 -33.281  1.00 78.06           C  
ATOM   1103  O   LYS A 137       7.461 -56.531 -32.250  1.00 78.06           O  
ATOM   1104  CG  LYS A 137       9.516 -59.625 -32.625  1.00 78.06           C  
ATOM   1105  CD  LYS A 137      10.531 -60.312 -33.531  1.00 78.06           C  
ATOM   1106  CE  LYS A 137      11.914 -60.375 -32.875  1.00 78.06           C  
ATOM   1107  NZ  LYS A 137      12.906 -61.062 -33.750  1.00 78.06           N  
ATOM   1108  N   ILE A 138       6.109 -57.219 -33.750  1.00 78.00           N  
ATOM   1109  CA  ILE A 138       5.828 -55.875 -34.219  1.00 78.00           C  
ATOM   1110  C   ILE A 138       5.031 -55.125 -33.156  1.00 78.00           C  
ATOM   1111  CB  ILE A 138       5.059 -55.875 -35.562  1.00 78.00           C  
ATOM   1112  O   ILE A 138       5.324 -53.938 -32.875  1.00 78.00           O  
ATOM   1113  CG1 ILE A 138       5.934 -56.469 -36.688  1.00 78.00           C  
ATOM   1114  CG2 ILE A 138       4.586 -54.469 -35.906  1.00 78.00           C  
ATOM   1115  CD1 ILE A 138       5.191 -56.719 -37.969  1.00 78.00           C  
ATOM   1116  N   GLU A 139       4.148 -55.750 -32.594  1.00 78.69           N  
ATOM   1117  CA  GLU A 139       3.336 -55.125 -31.547  1.00 78.69           C  
ATOM   1118  C   GLU A 139       4.180 -54.750 -30.328  1.00 78.69           C  
ATOM   1119  CB  GLU A 139       2.184 -56.031 -31.125  1.00 78.69           C  
ATOM   1120  O   GLU A 139       3.996 -53.688 -29.734  1.00 78.69           O  
ATOM   1121  CG  GLU A 139       1.204 -55.406 -30.156  1.00 78.69           C  
ATOM   1122  CD  GLU A 139       0.046 -56.312 -29.781  1.00 78.69           C  
ATOM   1123  OE1 GLU A 139      -0.751 -55.938 -28.891  1.00 78.69           O  
ATOM   1124  OE2 GLU A 139      -0.066 -57.406 -30.391  1.00 78.69           O  
ATOM   1125  N   ILE A 140       5.055 -55.594 -30.031  1.00 79.69           N  
ATOM   1126  CA  ILE A 140       5.914 -55.312 -28.891  1.00 79.69           C  
ATOM   1127  C   ILE A 140       6.789 -54.094 -29.156  1.00 79.69           C  
ATOM   1128  CB  ILE A 140       6.793 -56.562 -28.547  1.00 79.69           C  
ATOM   1129  O   ILE A 140       6.988 -53.250 -28.281  1.00 79.69           O  
ATOM   1130  CG1 ILE A 140       5.953 -57.656 -27.875  1.00 79.69           C  
ATOM   1131  CG2 ILE A 140       7.973 -56.156 -27.656  1.00 79.69           C  
ATOM   1132  CD1 ILE A 140       6.699 -58.969 -27.672  1.00 79.69           C  
ATOM   1133  N   LYS A 141       7.219 -54.062 -30.312  1.00 78.44           N  
ATOM   1134  CA  LYS A 141       8.070 -52.906 -30.656  1.00 78.44           C  
ATOM   1135  C   LYS A 141       7.281 -51.594 -30.625  1.00 78.44           C  
ATOM   1136  CB  LYS A 141       8.703 -53.094 -32.031  1.00 78.44           C  
ATOM   1137  O   LYS A 141       7.777 -50.594 -30.141  1.00 78.44           O  
ATOM   1138  CG  LYS A 141       9.914 -52.219 -32.281  1.00 78.44           C  
ATOM   1139  CD  LYS A 141      10.523 -52.500 -33.656  1.00 78.44           C  
ATOM   1140  CE  LYS A 141      11.664 -51.531 -33.969  1.00 78.44           C  
ATOM   1141  NZ  LYS A 141      12.281 -51.812 -35.312  1.00 78.44           N  
ATOM   1142  N   GLU A 142       6.172 -51.656 -31.094  1.00 78.25           N  
ATOM   1143  CA  GLU A 142       5.320 -50.469 -31.078  1.00 78.25           C  
ATOM   1144  C   GLU A 142       4.980 -50.031 -29.656  1.00 78.25           C  
ATOM   1145  CB  GLU A 142       4.039 -50.719 -31.875  1.00 78.25           C  
ATOM   1146  O   GLU A 142       5.008 -48.844 -29.344  1.00 78.25           O  
ATOM   1147  CG  GLU A 142       4.172 -50.469 -33.375  1.00 78.25           C  
ATOM   1148  CD  GLU A 142       2.891 -50.719 -34.156  1.00 78.25           C  
ATOM   1149  OE1 GLU A 142       2.871 -50.500 -35.375  1.00 78.25           O  
ATOM   1150  OE2 GLU A 142       1.896 -51.156 -33.500  1.00 78.25           O  
ATOM   1151  N   ARG A 143       4.723 -50.969 -28.953  1.00 79.19           N  
ATOM   1152  CA  ARG A 143       4.363 -50.656 -27.578  1.00 79.19           C  
ATOM   1153  C   ARG A 143       5.574 -50.156 -26.781  1.00 79.19           C  
ATOM   1154  CB  ARG A 143       3.752 -51.875 -26.891  1.00 79.19           C  
ATOM   1155  O   ARG A 143       5.445 -49.281 -25.906  1.00 79.19           O  
ATOM   1156  CG  ARG A 143       2.312 -52.156 -27.297  1.00 79.19           C  
ATOM   1157  CD  ARG A 143       1.597 -53.000 -26.266  1.00 79.19           C  
ATOM   1158  NE  ARG A 143       0.210 -53.250 -26.641  1.00 79.19           N  
ATOM   1159  NH1 ARG A 143      -0.393 -54.188 -24.625  1.00 79.19           N  
ATOM   1160  NH2 ARG A 143      -1.937 -54.000 -26.312  1.00 79.19           N  
ATOM   1161  CZ  ARG A 143      -0.703 -53.812 -25.859  1.00 79.19           C  
ATOM   1162  N   GLU A 144       6.648 -50.719 -27.109  1.00 79.06           N  
ATOM   1163  CA  GLU A 144       7.875 -50.219 -26.469  1.00 79.06           C  
ATOM   1164  C   GLU A 144       8.141 -48.750 -26.812  1.00 79.06           C  
ATOM   1165  CB  GLU A 144       9.070 -51.094 -26.891  1.00 79.06           C  
ATOM   1166  O   GLU A 144       8.508 -47.969 -25.938  1.00 79.06           O  
ATOM   1167  CG  GLU A 144      10.273 -50.969 -25.984  1.00 79.06           C  
ATOM   1168  CD  GLU A 144      11.453 -51.812 -26.422  1.00 79.06           C  
ATOM   1169  OE1 GLU A 144      12.492 -51.812 -25.719  1.00 79.06           O  
ATOM   1170  OE2 GLU A 144      11.336 -52.500 -27.453  1.00 79.06           O  
ATOM   1171  N   GLU A 145       7.949 -48.469 -28.016  1.00 77.44           N  
ATOM   1172  CA  GLU A 145       8.156 -47.062 -28.438  1.00 77.44           C  
ATOM   1173  C   GLU A 145       7.152 -46.125 -27.766  1.00 77.44           C  
ATOM   1174  CB  GLU A 145       8.047 -46.938 -29.953  1.00 77.44           C  
ATOM   1175  O   GLU A 145       7.512 -45.031 -27.328  1.00 77.44           O  
ATOM   1176  CG  GLU A 145       9.305 -47.375 -30.688  1.00 77.44           C  
ATOM   1177  CD  GLU A 145       9.172 -47.312 -32.219  1.00 77.44           C  
ATOM   1178  OE1 GLU A 145      10.148 -47.625 -32.938  1.00 77.44           O  
ATOM   1179  OE2 GLU A 145       8.078 -46.938 -32.688  1.00 77.44           O  
ATOM   1180  N   THR A 146       6.008 -46.531 -27.703  1.00 78.12           N  
ATOM   1181  CA  THR A 146       4.984 -45.719 -27.047  1.00 78.12           C  
ATOM   1182  C   THR A 146       5.285 -45.562 -25.562  1.00 78.12           C  
ATOM   1183  CB  THR A 146       3.584 -46.312 -27.234  1.00 78.12           C  
ATOM   1184  O   THR A 146       5.074 -44.469 -24.984  1.00 78.12           O  
ATOM   1185  CG2 THR A 146       2.498 -45.250 -27.062  1.00 78.12           C  
ATOM   1186  OG1 THR A 146       3.482 -46.875 -28.547  1.00 78.12           O  
ATOM   1187  N   GLN A 147       5.676 -46.656 -25.016  1.00 76.62           N  
ATOM   1188  CA  GLN A 147       6.039 -46.625 -23.609  1.00 76.62           C  
ATOM   1189  C   GLN A 147       7.156 -45.625 -23.359  1.00 76.62           C  
ATOM   1190  CB  GLN A 147       6.465 -48.000 -23.109  1.00 76.62           C  
ATOM   1191  O   GLN A 147       7.105 -44.844 -22.406  1.00 76.62           O  
ATOM   1192  CG  GLN A 147       6.789 -48.062 -21.625  1.00 76.62           C  
ATOM   1193  CD  GLN A 147       7.258 -49.438 -21.172  1.00 76.62           C  
ATOM   1194  NE2 GLN A 147       7.703 -49.531 -19.922  1.00 76.62           N  
ATOM   1195  OE1 GLN A 147       7.219 -50.406 -21.938  1.00 76.62           O  
ATOM   1196  N   ILE A 148       8.078 -45.594 -24.172  1.00 74.06           N  
ATOM   1197  CA  ILE A 148       9.195 -44.656 -24.016  1.00 74.06           C  
ATOM   1198  C   ILE A 148       8.695 -43.219 -24.188  1.00 74.06           C  
ATOM   1199  CB  ILE A 148      10.320 -44.969 -25.031  1.00 74.06           C  
ATOM   1200  O   ILE A 148       9.078 -42.344 -23.422  1.00 74.06           O  
ATOM   1201  CG1 ILE A 148      10.953 -46.312 -24.750  1.00 74.06           C  
ATOM   1202  CG2 ILE A 148      11.375 -43.844 -25.016  1.00 74.06           C  
ATOM   1203  CD1 ILE A 148      11.914 -46.812 -25.828  1.00 74.06           C  
ATOM   1204  N   GLN A 149       7.867 -43.062 -25.078  1.00 74.38           N  
ATOM   1205  CA  GLN A 149       7.332 -41.719 -25.328  1.00 74.38           C  
ATOM   1206  C   GLN A 149       6.516 -41.219 -24.141  1.00 74.38           C  
ATOM   1207  CB  GLN A 149       6.473 -41.719 -26.594  1.00 74.38           C  
ATOM   1208  O   GLN A 149       6.625 -40.062 -23.734  1.00 74.38           O  
ATOM   1209  CG  GLN A 149       6.367 -40.344 -27.250  1.00 74.38           C  
ATOM   1210  CD  GLN A 149       5.582 -40.375 -28.547  1.00 74.38           C  
ATOM   1211  NE2 GLN A 149       5.461 -39.219 -29.203  1.00 74.38           N  
ATOM   1212  OE1 GLN A 149       5.090 -41.438 -28.969  1.00 74.38           O  
ATOM   1213  N   LEU A 150       5.762 -42.062 -23.594  1.00 75.62           N  
ATOM   1214  CA  LEU A 150       4.922 -41.688 -22.453  1.00 75.62           C  
ATOM   1215  C   LEU A 150       5.766 -41.438 -21.219  1.00 75.62           C  
ATOM   1216  CB  LEU A 150       3.883 -42.781 -22.188  1.00 75.62           C  
ATOM   1217  O   LEU A 150       5.453 -40.562 -20.406  1.00 75.62           O  
ATOM   1218  CG  LEU A 150       2.578 -42.688 -22.969  1.00 75.62           C  
ATOM   1219  CD1 LEU A 150       1.902 -44.031 -23.047  1.00 75.62           C  
ATOM   1220  CD2 LEU A 150       1.645 -41.656 -22.359  1.00 75.62           C  
ATOM   1221  N   GLU A 151       6.750 -42.188 -21.062  1.00 73.81           N  
ATOM   1222  CA  GLU A 151       7.664 -41.969 -19.953  1.00 73.81           C  
ATOM   1223  C   GLU A 151       8.375 -40.625 -20.062  1.00 73.81           C  
ATOM   1224  CB  GLU A 151       8.688 -43.125 -19.875  1.00 73.81           C  
ATOM   1225  O   GLU A 151       8.562 -39.938 -19.062  1.00 73.81           O  
ATOM   1226  CG  GLU A 151       8.352 -44.188 -18.844  1.00 73.81           C  
ATOM   1227  CD  GLU A 151       9.344 -45.344 -18.828  1.00 73.81           C  
ATOM   1228  OE1 GLU A 151       9.133 -46.312 -18.062  1.00 73.81           O  
ATOM   1229  OE2 GLU A 151      10.336 -45.281 -19.578  1.00 73.81           O  
ATOM   1230  N   GLN A 152       8.734 -40.375 -21.219  1.00 69.25           N  
ATOM   1231  CA  GLN A 152       9.383 -39.094 -21.453  1.00 69.25           C  
ATOM   1232  C   GLN A 152       8.414 -37.938 -21.172  1.00 69.25           C  
ATOM   1233  CB  GLN A 152       9.906 -39.000 -22.891  1.00 69.25           C  
ATOM   1234  O   GLN A 152       8.797 -36.938 -20.562  1.00 69.25           O  
ATOM   1235  CG  GLN A 152      11.219 -39.719 -23.109  1.00 69.25           C  
ATOM   1236  CD  GLN A 152      11.711 -39.656 -24.531  1.00 69.25           C  
ATOM   1237  NE2 GLN A 152      12.938 -40.094 -24.781  1.00 69.25           N  
ATOM   1238  OE1 GLN A 152      11.000 -39.156 -25.422  1.00 69.25           O  
ATOM   1239  N   GLN A 153       7.273 -38.125 -21.578  1.00 71.62           N  
ATOM   1240  CA  GLN A 153       6.262 -37.094 -21.359  1.00 71.62           C  
ATOM   1241  C   GLN A 153       5.988 -36.938 -19.859  1.00 71.62           C  
ATOM   1242  CB  GLN A 153       4.965 -37.469 -22.094  1.00 71.62           C  
ATOM   1243  O   GLN A 153       5.863 -35.812 -19.375  1.00 71.62           O  
ATOM   1244  CG  GLN A 153       3.977 -36.312 -22.172  1.00 71.62           C  
ATOM   1245  CD  GLN A 153       2.742 -36.656 -22.984  1.00 71.62           C  
ATOM   1246  NE2 GLN A 153       1.858 -35.656 -23.156  1.00 71.62           N  
ATOM   1247  OE1 GLN A 153       2.582 -37.781 -23.453  1.00 71.62           O  
ATOM   1248  N   SER A 154       5.824 -38.000 -19.234  1.00 73.06           N  
ATOM   1249  CA  SER A 154       5.570 -37.969 -17.797  1.00 73.06           C  
ATOM   1250  C   SER A 154       6.730 -37.312 -17.062  1.00 73.06           C  
ATOM   1251  CB  SER A 154       5.340 -39.375 -17.250  1.00 73.06           C  
ATOM   1252  O   SER A 154       6.512 -36.500 -16.141  1.00 73.06           O  
ATOM   1253  OG  SER A 154       5.043 -39.312 -15.867  1.00 73.06           O  
ATOM   1254  N   SER A 155       7.891 -37.688 -17.484  1.00 70.00           N  
ATOM   1255  CA  SER A 155       9.062 -37.094 -16.859  1.00 70.00           C  
ATOM   1256  C   SER A 155       9.125 -35.594 -17.141  1.00 70.00           C  
ATOM   1257  CB  SER A 155      10.344 -37.750 -17.359  1.00 70.00           C  
ATOM   1258  O   SER A 155       9.500 -34.812 -16.250  1.00 70.00           O  
ATOM   1259  OG  SER A 155      11.484 -37.000 -16.984  1.00 70.00           O  
ATOM   1260  N   PHE A 156       8.750 -35.250 -18.344  1.00 71.25           N  
ATOM   1261  CA  PHE A 156       8.695 -33.844 -18.734  1.00 71.25           C  
ATOM   1262  C   PHE A 156       7.707 -33.094 -17.875  1.00 71.25           C  
ATOM   1263  CB  PHE A 156       8.312 -33.719 -20.219  1.00 71.25           C  
ATOM   1264  O   PHE A 156       8.047 -32.031 -17.312  1.00 71.25           O  
ATOM   1265  CG  PHE A 156       8.102 -32.312 -20.656  1.00 71.25           C  
ATOM   1266  CD1 PHE A 156       6.832 -31.828 -20.938  1.00 71.25           C  
ATOM   1267  CD2 PHE A 156       9.188 -31.438 -20.797  1.00 71.25           C  
ATOM   1268  CE1 PHE A 156       6.637 -30.500 -21.359  1.00 71.25           C  
ATOM   1269  CE2 PHE A 156       9.000 -30.125 -21.219  1.00 71.25           C  
ATOM   1270  CZ  PHE A 156       7.723 -29.656 -21.500  1.00 71.25           C  
ATOM   1271  N   LEU A 157       6.574 -33.625 -17.719  1.00 74.06           N  
ATOM   1272  CA  LEU A 157       5.527 -32.969 -16.953  1.00 74.06           C  
ATOM   1273  C   LEU A 157       5.902 -32.875 -15.477  1.00 74.06           C  
ATOM   1274  CB  LEU A 157       4.195 -33.688 -17.109  1.00 74.06           C  
ATOM   1275  O   LEU A 157       5.621 -31.875 -14.820  1.00 74.06           O  
ATOM   1276  CG  LEU A 157       3.506 -33.562 -18.469  1.00 74.06           C  
ATOM   1277  CD1 LEU A 157       2.334 -34.531 -18.562  1.00 74.06           C  
ATOM   1278  CD2 LEU A 157       3.037 -32.125 -18.703  1.00 74.06           C  
ATOM   1279  N   ARG A 158       6.543 -33.844 -15.031  1.00 75.94           N  
ATOM   1280  CA  ARG A 158       7.004 -33.844 -13.648  1.00 75.94           C  
ATOM   1281  C   ARG A 158       8.062 -32.750 -13.422  1.00 75.94           C  
ATOM   1282  CB  ARG A 158       7.559 -35.219 -13.266  1.00 75.94           C  
ATOM   1283  O   ARG A 158       8.078 -32.094 -12.383  1.00 75.94           O  
ATOM   1284  CG  ARG A 158       7.668 -35.438 -11.773  1.00 75.94           C  
ATOM   1285  CD  ARG A 158       6.980 -36.719 -11.344  1.00 75.94           C  
ATOM   1286  NE  ARG A 158       7.117 -36.969  -9.906  1.00 75.94           N  
ATOM   1287  NH1 ARG A 158       5.918 -38.938  -9.906  1.00 75.94           N  
ATOM   1288  NH2 ARG A 158       6.789 -38.125  -7.953  1.00 75.94           N  
ATOM   1289  CZ  ARG A 158       6.609 -38.000  -9.258  1.00 75.94           C  
ATOM   1290  N   SER A 159       8.906 -32.688 -14.344  1.00 72.25           N  
ATOM   1291  CA  SER A 159       9.930 -31.641 -14.250  1.00 72.25           C  
ATOM   1292  C   SER A 159       9.312 -30.250 -14.211  1.00 72.25           C  
ATOM   1293  CB  SER A 159      10.906 -31.750 -15.414  1.00 72.25           C  
ATOM   1294  O   SER A 159       9.812 -29.359 -13.516  1.00 72.25           O  
ATOM   1295  OG  SER A 159      11.609 -32.969 -15.383  1.00 72.25           O  
ATOM   1296  N   PHE A 160       8.234 -30.172 -14.844  1.00 73.75           N  
ATOM   1297  CA  PHE A 160       7.516 -28.906 -14.844  1.00 73.75           C  
ATOM   1298  C   PHE A 160       6.973 -28.578 -13.453  1.00 73.75           C  
ATOM   1299  CB  PHE A 160       6.367 -28.938 -15.859  1.00 73.75           C  
ATOM   1300  O   PHE A 160       7.094 -27.453 -12.984  1.00 73.75           O  
ATOM   1301  CG  PHE A 160       6.230 -27.672 -16.672  1.00 73.75           C  
ATOM   1302  CD1 PHE A 160       5.535 -26.578 -16.156  1.00 73.75           C  
ATOM   1303  CD2 PHE A 160       6.801 -27.578 -17.922  1.00 73.75           C  
ATOM   1304  CE1 PHE A 160       5.406 -25.406 -16.906  1.00 73.75           C  
ATOM   1305  CE2 PHE A 160       6.676 -26.406 -18.672  1.00 73.75           C  
ATOM   1306  CZ  PHE A 160       5.980 -25.328 -18.156  1.00 73.75           C  
ATOM   1307  N   LEU A 161       6.398 -29.516 -12.914  1.00 77.50           N  
ATOM   1308  CA  LEU A 161       5.793 -29.328 -11.602  1.00 77.50           C  
ATOM   1309  C   LEU A 161       6.859 -29.031 -10.555  1.00 77.50           C  
ATOM   1310  CB  LEU A 161       5.004 -30.578 -11.195  1.00 77.50           C  
ATOM   1311  O   LEU A 161       6.648 -28.203  -9.672  1.00 77.50           O  
ATOM   1312  CG  LEU A 161       3.643 -30.766 -11.875  1.00 77.50           C  
ATOM   1313  CD1 LEU A 161       3.129 -32.188 -11.641  1.00 77.50           C  
ATOM   1314  CD2 LEU A 161       2.645 -29.734 -11.359  1.00 77.50           C  
ATOM   1315  N   ASP A 162       7.969 -29.578 -10.734  1.00 77.12           N  
ATOM   1316  CA  ASP A 162       9.039 -29.406  -9.758  1.00 77.12           C  
ATOM   1317  C   ASP A 162       9.703 -28.031  -9.914  1.00 77.12           C  
ATOM   1318  CB  ASP A 162      10.086 -30.516  -9.906  1.00 77.12           C  
ATOM   1319  O   ASP A 162      10.242 -27.500  -8.945  1.00 77.12           O  
ATOM   1320  CG  ASP A 162       9.672 -31.812  -9.234  1.00 77.12           C  
ATOM   1321  OD1 ASP A 162       8.742 -31.797  -8.398  1.00 77.12           O  
ATOM   1322  OD2 ASP A 162      10.281 -32.844  -9.539  1.00 77.12           O  
ATOM   1323  N   ALA A 163       9.633 -27.578 -11.086  1.00 71.94           N  
ATOM   1324  CA  ALA A 163      10.258 -26.281 -11.328  1.00 71.94           C  
ATOM   1325  C   ALA A 163       9.320 -25.141 -10.938  1.00 71.94           C  
ATOM   1326  CB  ALA A 163      10.672 -26.156 -12.789  1.00 71.94           C  
ATOM   1327  O   ALA A 163       9.758 -24.000 -10.797  1.00 71.94           O  
ATOM   1328  N   SER A 164       8.117 -25.453 -10.742  1.00 75.25           N  
ATOM   1329  CA  SER A 164       7.141 -24.422 -10.391  1.00 75.25           C  
ATOM   1330  C   SER A 164       7.383 -23.891  -8.984  1.00 75.25           C  
ATOM   1331  CB  SER A 164       5.719 -24.984 -10.500  1.00 75.25           C  
ATOM   1332  O   SER A 164       7.609 -24.672  -8.055  1.00 75.25           O  
ATOM   1333  OG  SER A 164       4.777 -24.047  -9.992  1.00 75.25           O  
ATOM   1334  N   PRO A 165       7.359 -22.609  -8.852  1.00 74.75           N  
ATOM   1335  CA  PRO A 165       7.523 -22.047  -7.512  1.00 74.75           C  
ATOM   1336  C   PRO A 165       6.266 -22.188  -6.652  1.00 74.75           C  
ATOM   1337  CB  PRO A 165       7.832 -20.562  -7.785  1.00 74.75           C  
ATOM   1338  O   PRO A 165       6.324 -22.000  -5.434  1.00 74.75           O  
ATOM   1339  CG  PRO A 165       7.297 -20.312  -9.164  1.00 74.75           C  
ATOM   1340  CD  PRO A 165       7.191 -21.625  -9.883  1.00 74.75           C  
ATOM   1341  N   ASP A 166       5.184 -22.562  -7.176  1.00 82.75           N  
ATOM   1342  CA  ASP A 166       3.936 -22.719  -6.438  1.00 82.75           C  
ATOM   1343  C   ASP A 166       3.838 -24.109  -5.828  1.00 82.75           C  
ATOM   1344  CB  ASP A 166       2.734 -22.453  -7.352  1.00 82.75           C  
ATOM   1345  O   ASP A 166       4.477 -25.062  -6.305  1.00 82.75           O  
ATOM   1346  CG  ASP A 166       2.596 -21.000  -7.746  1.00 82.75           C  
ATOM   1347  OD1 ASP A 166       3.234 -20.141  -7.113  1.00 82.75           O  
ATOM   1348  OD2 ASP A 166       1.840 -20.719  -8.703  1.00 82.75           O  
ATOM   1349  N   LEU A 167       3.098 -24.094  -4.797  1.00 89.38           N  
ATOM   1350  CA  LEU A 167       2.893 -25.375  -4.148  1.00 89.38           C  
ATOM   1351  C   LEU A 167       1.971 -26.266  -4.977  1.00 89.38           C  
ATOM   1352  CB  LEU A 167       2.307 -25.188  -2.744  1.00 89.38           C  
ATOM   1353  O   LEU A 167       0.956 -25.797  -5.500  1.00 89.38           O  
ATOM   1354  CG  LEU A 167       3.090 -24.281  -1.803  1.00 89.38           C  
ATOM   1355  CD1 LEU A 167       2.254 -23.938  -0.572  1.00 89.38           C  
ATOM   1356  CD2 LEU A 167       4.410 -24.922  -1.397  1.00 89.38           C  
ATOM   1357  N   VAL A 168       2.430 -27.469  -5.223  1.00 88.06           N  
ATOM   1358  CA  VAL A 168       1.580 -28.469  -5.855  1.00 88.06           C  
ATOM   1359  C   VAL A 168       1.555 -29.734  -5.008  1.00 88.06           C  
ATOM   1360  CB  VAL A 168       2.061 -28.797  -7.289  1.00 88.06           C  
ATOM   1361  O   VAL A 168       2.607 -30.281  -4.645  1.00 88.06           O  
ATOM   1362  CG1 VAL A 168       1.145 -29.828  -7.945  1.00 88.06           C  
ATOM   1363  CG2 VAL A 168       2.127 -27.531  -8.133  1.00 88.06           C  
ATOM   1364  N   PHE A 169       0.362 -30.188  -4.664  1.00 89.69           N  
ATOM   1365  CA  PHE A 169       0.263 -31.406  -3.879  1.00 89.69           C  
ATOM   1366  C   PHE A 169      -0.977 -32.219  -4.270  1.00 89.69           C  
ATOM   1367  CB  PHE A 169       0.229 -31.094  -2.383  1.00 89.69           C  
ATOM   1368  O   PHE A 169      -1.921 -31.656  -4.840  1.00 89.69           O  
ATOM   1369  CG  PHE A 169      -0.924 -30.219  -1.975  1.00 89.69           C  
ATOM   1370  CD1 PHE A 169      -0.803 -28.828  -1.994  1.00 89.69           C  
ATOM   1371  CD2 PHE A 169      -2.129 -30.781  -1.572  1.00 89.69           C  
ATOM   1372  CE1 PHE A 169      -1.869 -28.016  -1.618  1.00 89.69           C  
ATOM   1373  CE2 PHE A 169      -3.199 -29.969  -1.194  1.00 89.69           C  
ATOM   1374  CZ  PHE A 169      -3.066 -28.594  -1.218  1.00 89.69           C  
ATOM   1375  N   TYR A 170      -0.840 -33.562  -3.984  1.00 88.06           N  
ATOM   1376  CA  TYR A 170      -1.919 -34.531  -4.227  1.00 88.06           C  
ATOM   1377  C   TYR A 170      -2.219 -35.344  -2.971  1.00 88.06           C  
ATOM   1378  CB  TYR A 170      -1.562 -35.469  -5.383  1.00 88.06           C  
ATOM   1379  O   TYR A 170      -1.300 -35.781  -2.285  1.00 88.06           O  
ATOM   1380  CG  TYR A 170      -0.312 -35.062  -6.125  1.00 88.06           C  
ATOM   1381  CD1 TYR A 170      -0.365 -34.125  -7.160  1.00 88.06           C  
ATOM   1382  CD2 TYR A 170       0.922 -35.594  -5.801  1.00 88.06           C  
ATOM   1383  CE1 TYR A 170       0.784 -33.750  -7.852  1.00 88.06           C  
ATOM   1384  CE2 TYR A 170       2.078 -35.250  -6.484  1.00 88.06           C  
ATOM   1385  OH  TYR A 170       3.139 -33.938  -8.188  1.00 88.06           O  
ATOM   1386  CZ  TYR A 170       1.998 -34.312  -7.504  1.00 88.06           C  
ATOM   1387  N   ARG A 171      -3.523 -35.344  -2.732  1.00 89.69           N  
ATOM   1388  CA  ARG A 171      -3.926 -36.156  -1.592  1.00 89.69           C  
ATOM   1389  C   ARG A 171      -5.020 -37.156  -1.984  1.00 89.69           C  
ATOM   1390  CB  ARG A 171      -4.406 -35.281  -0.440  1.00 89.69           C  
ATOM   1391  O   ARG A 171      -5.906 -36.844  -2.775  1.00 89.69           O  
ATOM   1392  CG  ARG A 171      -3.281 -34.656   0.359  1.00 89.69           C  
ATOM   1393  CD  ARG A 171      -3.803 -33.938   1.599  1.00 89.69           C  
ATOM   1394  NE  ARG A 171      -3.787 -32.500   1.434  1.00 89.69           N  
ATOM   1395  NH1 ARG A 171      -3.842 -32.031   3.695  1.00 89.69           N  
ATOM   1396  NH2 ARG A 171      -3.787 -30.312   2.170  1.00 89.69           N  
ATOM   1397  CZ  ARG A 171      -3.805 -31.609   2.434  1.00 89.69           C  
ATOM   1398  N   ASN A 172      -4.941 -38.281  -1.442  1.00 87.19           N  
ATOM   1399  CA  ASN A 172      -5.914 -39.312  -1.766  1.00 87.19           C  
ATOM   1400  C   ASN A 172      -7.195 -39.156  -0.948  1.00 87.19           C  
ATOM   1401  CB  ASN A 172      -5.312 -40.688  -1.546  1.00 87.19           C  
ATOM   1402  O   ASN A 172      -7.340 -38.188  -0.195  1.00 87.19           O  
ATOM   1403  CG  ASN A 172      -4.781 -40.906  -0.139  1.00 87.19           C  
ATOM   1404  ND2 ASN A 172      -4.051 -41.969   0.078  1.00 87.19           N  
ATOM   1405  OD1 ASN A 172      -5.023 -40.062   0.746  1.00 87.19           O  
ATOM   1406  N   GLU A 173      -8.133 -40.062  -1.106  1.00 85.69           N  
ATOM   1407  CA  GLU A 173      -9.438 -40.000  -0.453  1.00 85.69           C  
ATOM   1408  C   GLU A 173      -9.305 -40.188   1.057  1.00 85.69           C  
ATOM   1409  CB  GLU A 173     -10.391 -41.031  -1.031  1.00 85.69           C  
ATOM   1410  O   GLU A 173     -10.164 -39.719   1.818  1.00 85.69           O  
ATOM   1411  CG  GLU A 173     -11.125 -40.594  -2.281  1.00 85.69           C  
ATOM   1412  CD  GLU A 173     -12.273 -41.500  -2.670  1.00 85.69           C  
ATOM   1413  OE1 GLU A 173     -13.000 -41.188  -3.643  1.00 85.69           O  
ATOM   1414  OE2 GLU A 173     -12.453 -42.531  -1.998  1.00 85.69           O  
ATOM   1415  N   ASP A 174      -8.211 -40.844   1.441  1.00 84.19           N  
ATOM   1416  CA  ASP A 174      -7.965 -41.000   2.871  1.00 84.19           C  
ATOM   1417  C   ASP A 174      -7.199 -39.812   3.443  1.00 84.19           C  
ATOM   1418  CB  ASP A 174      -7.195 -42.312   3.131  1.00 84.19           C  
ATOM   1419  O   ASP A 174      -6.699 -39.875   4.570  1.00 84.19           O  
ATOM   1420  CG  ASP A 174      -8.039 -43.562   2.930  1.00 84.19           C  
ATOM   1421  OD1 ASP A 174      -9.266 -43.500   3.184  1.00 84.19           O  
ATOM   1422  OD2 ASP A 174      -7.480 -44.594   2.516  1.00 84.19           O  
ATOM   1423  N   LYS A 175      -7.035 -38.781   2.686  1.00 86.25           N  
ATOM   1424  CA  LYS A 175      -6.422 -37.531   3.088  1.00 86.25           C  
ATOM   1425  C   LYS A 175      -4.914 -37.688   3.281  1.00 86.25           C  
ATOM   1426  CB  LYS A 175      -7.062 -37.000   4.371  1.00 86.25           C  
ATOM   1427  O   LYS A 175      -4.320 -37.031   4.125  1.00 86.25           O  
ATOM   1428  CG  LYS A 175      -8.562 -36.750   4.262  1.00 86.25           C  
ATOM   1429  CD  LYS A 175      -9.141 -36.219   5.566  1.00 86.25           C  
ATOM   1430  CE  LYS A 175     -10.648 -36.062   5.484  1.00 86.25           C  
ATOM   1431  NZ  LYS A 175     -11.227 -35.594   6.773  1.00 86.25           N  
ATOM   1432  N   GLU A 176      -4.387 -38.656   2.553  1.00 90.25           N  
ATOM   1433  CA  GLU A 176      -2.941 -38.844   2.611  1.00 90.25           C  
ATOM   1434  C   GLU A 176      -2.256 -38.250   1.391  1.00 90.25           C  
ATOM   1435  CB  GLU A 176      -2.602 -40.344   2.719  1.00 90.25           C  
ATOM   1436  O   GLU A 176      -2.820 -38.219   0.294  1.00 90.25           O  
ATOM   1437  CG  GLU A 176      -3.268 -41.031   3.895  1.00 90.25           C  
ATOM   1438  CD  GLU A 176      -2.963 -42.531   3.959  1.00 90.25           C  
ATOM   1439  OE1 GLU A 176      -3.148 -43.125   5.035  1.00 90.25           O  
ATOM   1440  OE2 GLU A 176      -2.535 -43.094   2.924  1.00 90.25           O  
ATOM   1441  N   PHE A 177      -1.084 -37.812   1.666  1.00 91.56           N  
ATOM   1442  CA  PHE A 177      -0.301 -37.281   0.567  1.00 91.56           C  
ATOM   1443  C   PHE A 177       0.053 -38.375  -0.444  1.00 91.56           C  
ATOM   1444  CB  PHE A 177       0.975 -36.625   1.094  1.00 91.56           C  
ATOM   1445  O   PHE A 177       0.481 -39.438  -0.065  1.00 91.56           O  
ATOM   1446  CG  PHE A 177       0.769 -35.219   1.586  1.00 91.56           C  
ATOM   1447  CD1 PHE A 177       0.936 -34.125   0.729  1.00 91.56           C  
ATOM   1448  CD2 PHE A 177       0.407 -34.969   2.904  1.00 91.56           C  
ATOM   1449  CE1 PHE A 177       0.746 -32.812   1.183  1.00 91.56           C  
ATOM   1450  CE2 PHE A 177       0.215 -33.656   3.363  1.00 91.56           C  
ATOM   1451  CZ  PHE A 177       0.386 -32.594   2.502  1.00 91.56           C  
ATOM   1452  N   SER A 178      -0.165 -38.125  -1.613  1.00 86.56           N  
ATOM   1453  CA  SER A 178       0.190 -39.031  -2.686  1.00 86.56           C  
ATOM   1454  C   SER A 178       1.361 -38.500  -3.506  1.00 86.56           C  
ATOM   1455  CB  SER A 178      -1.012 -39.281  -3.598  1.00 86.56           C  
ATOM   1456  O   SER A 178       2.004 -39.250  -4.238  1.00 86.56           O  
ATOM   1457  OG  SER A 178      -2.129 -39.719  -2.850  1.00 86.56           O  
ATOM   1458  N   GLY A 179       1.537 -37.250  -3.502  1.00 85.38           N  
ATOM   1459  CA  GLY A 179       2.631 -36.625  -4.234  1.00 85.38           C  
ATOM   1460  C   GLY A 179       2.705 -35.125  -4.039  1.00 85.38           C  
ATOM   1461  O   GLY A 179       1.768 -34.500  -3.520  1.00 85.38           O  
ATOM   1462  N   CYS A 180       3.881 -34.688  -4.355  1.00 88.00           N  
ATOM   1463  CA  CYS A 180       4.059 -33.250  -4.254  1.00 88.00           C  
ATOM   1464  C   CYS A 180       5.254 -32.781  -5.082  1.00 88.00           C  
ATOM   1465  CB  CYS A 180       4.250 -32.812  -2.795  1.00 88.00           C  
ATOM   1466  O   CYS A 180       5.973 -33.594  -5.656  1.00 88.00           O  
ATOM   1467  SG  CYS A 180       5.754 -33.500  -2.041  1.00 88.00           S  
ATOM   1468  N   ASN A 181       5.344 -31.500  -5.297  1.00 87.56           N  
ATOM   1469  CA  ASN A 181       6.477 -30.938  -6.035  1.00 87.56           C  
ATOM   1470  C   ASN A 181       7.582 -30.484  -5.094  1.00 87.56           C  
ATOM   1471  CB  ASN A 181       6.020 -29.797  -6.934  1.00 87.56           C  
ATOM   1472  O   ASN A 181       7.500 -30.672  -3.881  1.00 87.56           O  
ATOM   1473  CG  ASN A 181       5.652 -28.547  -6.148  1.00 87.56           C  
ATOM   1474  ND2 ASN A 181       5.625 -27.406  -6.824  1.00 87.56           N  
ATOM   1475  OD1 ASN A 181       5.398 -28.609  -4.941  1.00 87.56           O  
ATOM   1476  N   ARG A 182       8.641 -29.922  -5.609  1.00 85.62           N  
ATOM   1477  CA  ARG A 182       9.805 -29.500  -4.848  1.00 85.62           C  
ATOM   1478  C   ARG A 182       9.461 -28.359  -3.896  1.00 85.62           C  
ATOM   1479  CB  ARG A 182      10.938 -29.062  -5.785  1.00 85.62           C  
ATOM   1480  O   ARG A 182       9.969 -28.281  -2.777  1.00 85.62           O  
ATOM   1481  CG  ARG A 182      12.289 -28.922  -5.102  1.00 85.62           C  
ATOM   1482  CD  ARG A 182      13.273 -29.984  -5.586  1.00 85.62           C  
ATOM   1483  NE  ARG A 182      14.641 -29.672  -5.172  1.00 85.62           N  
ATOM   1484  NH1 ARG A 182      15.430 -31.828  -5.434  1.00 85.62           N  
ATOM   1485  NH2 ARG A 182      16.828 -30.172  -4.715  1.00 85.62           N  
ATOM   1486  CZ  ARG A 182      15.633 -30.562  -5.105  1.00 85.62           C  
ATOM   1487  N   ALA A 183       8.617 -27.500  -4.340  1.00 87.69           N  
ATOM   1488  CA  ALA A 183       8.227 -26.375  -3.498  1.00 87.69           C  
ATOM   1489  C   ALA A 183       7.582 -26.859  -2.201  1.00 87.69           C  
ATOM   1490  CB  ALA A 183       7.266 -25.469  -4.250  1.00 87.69           C  
ATOM   1491  O   ALA A 183       7.812 -26.297  -1.134  1.00 87.69           O  
ATOM   1492  N   MET A 184       6.801 -27.875  -2.279  1.00 91.06           N  
ATOM   1493  CA  MET A 184       6.160 -28.438  -1.101  1.00 91.06           C  
ATOM   1494  C   MET A 184       7.191 -29.078  -0.175  1.00 91.06           C  
ATOM   1495  CB  MET A 184       5.113 -29.484  -1.511  1.00 91.06           C  
ATOM   1496  O   MET A 184       7.047 -29.031   1.048  1.00 91.06           O  
ATOM   1497  CG  MET A 184       4.027 -29.703  -0.469  1.00 91.06           C  
ATOM   1498  SD  MET A 184       3.086 -28.172  -0.100  1.00 91.06           S  
ATOM   1499  CE  MET A 184       1.704 -28.859   0.849  1.00 91.06           C  
ATOM   1500  N   GLU A 185       8.203 -29.594  -0.801  1.00 90.62           N  
ATOM   1501  CA  GLU A 185       9.273 -30.188  -0.003  1.00 90.62           C  
ATOM   1502  C   GLU A 185      10.000 -29.109   0.810  1.00 90.62           C  
ATOM   1503  CB  GLU A 185      10.266 -30.922  -0.899  1.00 90.62           C  
ATOM   1504  O   GLU A 185      10.320 -29.328   1.980  1.00 90.62           O  
ATOM   1505  CG  GLU A 185       9.727 -32.219  -1.471  1.00 90.62           C  
ATOM   1506  CD  GLU A 185      10.766 -33.000  -2.258  1.00 90.62           C  
ATOM   1507  OE1 GLU A 185      10.633 -34.250  -2.357  1.00 90.62           O  
ATOM   1508  OE2 GLU A 185      11.711 -32.375  -2.777  1.00 90.62           O  
ATOM   1509  N   LEU A 186      10.172 -28.094   0.164  1.00 86.75           N  
ATOM   1510  CA  LEU A 186      10.867 -26.984   0.831  1.00 86.75           C  
ATOM   1511  C   LEU A 186      10.008 -26.422   1.956  1.00 86.75           C  
ATOM   1512  CB  LEU A 186      11.211 -25.891  -0.174  1.00 86.75           C  
ATOM   1513  O   LEU A 186      10.531 -26.047   3.014  1.00 86.75           O  
ATOM   1514  CG  LEU A 186      12.391 -26.172  -1.105  1.00 86.75           C  
ATOM   1515  CD1 LEU A 186      12.398 -25.188  -2.266  1.00 86.75           C  
ATOM   1516  CD2 LEU A 186      13.711 -26.109  -0.336  1.00 86.75           C  
ATOM   1517  N   LEU A 187       8.766 -26.281   1.729  1.00 89.38           N  
ATOM   1518  CA  LEU A 187       7.852 -25.719   2.717  1.00 89.38           C  
ATOM   1519  C   LEU A 187       7.766 -26.609   3.949  1.00 89.38           C  
ATOM   1520  CB  LEU A 187       6.461 -25.531   2.109  1.00 89.38           C  
ATOM   1521  O   LEU A 187       7.758 -26.109   5.078  1.00 89.38           O  
ATOM   1522  CG  LEU A 187       5.387 -24.969   3.041  1.00 89.38           C  
ATOM   1523  CD1 LEU A 187       5.496 -23.438   3.119  1.00 89.38           C  
ATOM   1524  CD2 LEU A 187       3.996 -25.375   2.570  1.00 89.38           C  
ATOM   1525  N   THR A 188       7.676 -27.859   3.740  1.00 89.31           N  
ATOM   1526  CA  THR A 188       7.457 -28.781   4.852  1.00 89.31           C  
ATOM   1527  C   THR A 188       8.789 -29.234   5.449  1.00 89.31           C  
ATOM   1528  CB  THR A 188       6.652 -30.016   4.402  1.00 89.31           C  
ATOM   1529  O   THR A 188       8.836 -29.703   6.586  1.00 89.31           O  
ATOM   1530  CG2 THR A 188       5.277 -29.609   3.885  1.00 89.31           C  
ATOM   1531  OG1 THR A 188       7.363 -30.688   3.359  1.00 89.31           O  
ATOM   1532  N   GLY A 189       9.859 -29.156   4.629  1.00 86.75           N  
ATOM   1533  CA  GLY A 189      11.156 -29.625   5.070  1.00 86.75           C  
ATOM   1534  C   GLY A 189      11.336 -31.125   4.902  1.00 86.75           C  
ATOM   1535  O   GLY A 189      12.336 -31.688   5.352  1.00 86.75           O  
ATOM   1536  N   LYS A 190      10.352 -31.766   4.301  1.00 88.44           N  
ATOM   1537  CA  LYS A 190      10.383 -33.188   4.074  1.00 88.44           C  
ATOM   1538  C   LYS A 190      10.430 -33.531   2.584  1.00 88.44           C  
ATOM   1539  CB  LYS A 190       9.164 -33.875   4.719  1.00 88.44           C  
ATOM   1540  O   LYS A 190       9.891 -32.781   1.765  1.00 88.44           O  
ATOM   1541  CG  LYS A 190       9.070 -33.656   6.223  1.00 88.44           C  
ATOM   1542  CD  LYS A 190       7.859 -34.375   6.809  1.00 88.44           C  
ATOM   1543  CE  LYS A 190       7.785 -34.219   8.320  1.00 88.44           C  
ATOM   1544  NZ  LYS A 190       6.586 -34.906   8.898  1.00 88.44           N  
ATOM   1545  N   SER A 191      11.109 -34.562   2.289  1.00 87.56           N  
ATOM   1546  CA  SER A 191      11.156 -35.000   0.896  1.00 87.56           C  
ATOM   1547  C   SER A 191       9.836 -35.625   0.468  1.00 87.56           C  
ATOM   1548  CB  SER A 191      12.297 -35.969   0.681  1.00 87.56           C  
ATOM   1549  O   SER A 191       9.016 -36.000   1.312  1.00 87.56           O  
ATOM   1550  OG  SER A 191      11.969 -37.250   1.218  1.00 87.56           O  
ATOM   1551  N   GLU A 192       9.570 -35.688  -0.824  1.00 89.12           N  
ATOM   1552  CA  GLU A 192       8.344 -36.281  -1.348  1.00 89.12           C  
ATOM   1553  C   GLU A 192       8.133 -37.688  -0.817  1.00 89.12           C  
ATOM   1554  CB  GLU A 192       8.359 -36.281  -2.879  1.00 89.12           C  
ATOM   1555  O   GLU A 192       7.023 -38.062  -0.432  1.00 89.12           O  
ATOM   1556  CG  GLU A 192       7.094 -36.844  -3.504  1.00 89.12           C  
ATOM   1557  CD  GLU A 192       7.172 -36.969  -5.020  1.00 89.12           C  
ATOM   1558  OE1 GLU A 192       6.113 -37.125  -5.668  1.00 89.12           O  
ATOM   1559  OE2 GLU A 192       8.297 -36.906  -5.559  1.00 89.12           O  
ATOM   1560  N   LYS A 193       9.227 -38.469  -0.762  1.00 86.88           N  
ATOM   1561  CA  LYS A 193       9.148 -39.844  -0.302  1.00 86.88           C  
ATOM   1562  C   LYS A 193       8.711 -39.906   1.158  1.00 86.88           C  
ATOM   1563  CB  LYS A 193      10.492 -40.531  -0.480  1.00 86.88           C  
ATOM   1564  O   LYS A 193       7.961 -40.812   1.546  1.00 86.88           O  
ATOM   1565  CG  LYS A 193      10.828 -40.875  -1.926  1.00 86.88           C  
ATOM   1566  CD  LYS A 193      12.141 -41.656  -2.029  1.00 86.88           C  
ATOM   1567  CE  LYS A 193      12.500 -41.938  -3.479  1.00 86.88           C  
ATOM   1568  NZ  LYS A 193      13.805 -42.656  -3.590  1.00 86.88           N  
ATOM   1569  N   GLN A 194       9.078 -38.969   1.857  1.00 88.12           N  
ATOM   1570  CA  GLN A 194       8.719 -38.906   3.273  1.00 88.12           C  
ATOM   1571  C   GLN A 194       7.285 -38.438   3.467  1.00 88.12           C  
ATOM   1572  CB  GLN A 194       9.680 -38.031   4.043  1.00 88.12           C  
ATOM   1573  O   GLN A 194       6.621 -38.812   4.438  1.00 88.12           O  
ATOM   1574  CG  GLN A 194      11.094 -38.562   4.148  1.00 88.12           C  
ATOM   1575  CD  GLN A 194      12.062 -37.594   4.785  1.00 88.12           C  
ATOM   1576  NE2 GLN A 194      13.180 -38.094   5.297  1.00 88.12           N  
ATOM   1577  OE1 GLN A 194      11.820 -36.375   4.816  1.00 88.12           O  
ATOM   1578  N   LEU A 195       6.879 -37.688   2.600  1.00 90.25           N  
ATOM   1579  CA  LEU A 195       5.570 -37.062   2.732  1.00 90.25           C  
ATOM   1580  C   LEU A 195       4.465 -38.000   2.303  1.00 90.25           C  
ATOM   1581  CB  LEU A 195       5.500 -35.781   1.897  1.00 90.25           C  
ATOM   1582  O   LEU A 195       3.344 -37.938   2.814  1.00 90.25           O  
ATOM   1583  CG  LEU A 195       5.898 -34.469   2.607  1.00 90.25           C  
ATOM   1584  CD1 LEU A 195       6.328 -33.438   1.592  1.00 90.25           C  
ATOM   1585  CD2 LEU A 195       4.750 -33.969   3.467  1.00 90.25           C  
ATOM   1586  N   VAL A 196       4.805 -38.875   1.446  1.00 88.88           N  
ATOM   1587  CA  VAL A 196       3.799 -39.781   0.901  1.00 88.88           C  
ATOM   1588  C   VAL A 196       3.227 -40.625   2.020  1.00 88.88           C  
ATOM   1589  CB  VAL A 196       4.383 -40.656  -0.220  1.00 88.88           C  
ATOM   1590  O   VAL A 196       3.975 -41.188   2.822  1.00 88.88           O  
ATOM   1591  CG1 VAL A 196       3.365 -41.719  -0.658  1.00 88.88           C  
ATOM   1592  CG2 VAL A 196       4.812 -39.812  -1.408  1.00 88.88           C  
ATOM   1593  N   HIS A 197       1.960 -40.719   2.240  1.00 87.12           N  
ATOM   1594  CA  HIS A 197       1.175 -41.500   3.176  1.00 87.12           C  
ATOM   1595  C   HIS A 197       1.017 -40.812   4.512  1.00 87.12           C  
ATOM   1596  CB  HIS A 197       1.823 -42.875   3.389  1.00 87.12           C  
ATOM   1597  O   HIS A 197       0.446 -41.344   5.457  1.00 87.12           O  
ATOM   1598  CG  HIS A 197       1.906 -43.719   2.143  1.00 87.12           C  
ATOM   1599  CD2 HIS A 197       2.967 -44.281   1.522  1.00 87.12           C  
ATOM   1600  ND1 HIS A 197       0.801 -44.031   1.384  1.00 87.12           N  
ATOM   1601  CE1 HIS A 197       1.179 -44.750   0.348  1.00 87.12           C  
ATOM   1602  NE2 HIS A 197       2.488 -44.938   0.409  1.00 87.12           N  
ATOM   1603  N   LEU A 198       1.549 -39.594   4.594  1.00 90.44           N  
ATOM   1604  CA  LEU A 198       1.340 -38.812   5.801  1.00 90.44           C  
ATOM   1605  C   LEU A 198       0.063 -38.000   5.695  1.00 90.44           C  
ATOM   1606  CB  LEU A 198       2.537 -37.906   6.051  1.00 90.44           C  
ATOM   1607  O   LEU A 198      -0.406 -37.719   4.590  1.00 90.44           O  
ATOM   1608  CG  LEU A 198       3.865 -38.594   6.371  1.00 90.44           C  
ATOM   1609  CD1 LEU A 198       4.980 -37.562   6.504  1.00 90.44           C  
ATOM   1610  CD2 LEU A 198       3.744 -39.406   7.648  1.00 90.44           C  
ATOM   1611  N   LYS A 199      -0.517 -37.688   6.863  1.00 91.69           N  
ATOM   1612  CA  LYS A 199      -1.717 -36.875   6.934  1.00 91.69           C  
ATOM   1613  C   LYS A 199      -1.371 -35.438   7.293  1.00 91.69           C  
ATOM   1614  CB  LYS A 199      -2.705 -37.438   7.953  1.00 91.69           C  
ATOM   1615  O   LYS A 199      -0.297 -35.156   7.836  1.00 91.69           O  
ATOM   1616  CG  LYS A 199      -3.260 -38.812   7.578  1.00 91.69           C  
ATOM   1617  CD  LYS A 199      -4.309 -39.281   8.578  1.00 91.69           C  
ATOM   1618  CE  LYS A 199      -4.883 -40.625   8.188  1.00 91.69           C  
ATOM   1619  NZ  LYS A 199      -5.977 -41.062   9.117  1.00 91.69           N  
ATOM   1620  N   PRO A 200      -2.240 -34.500   6.957  1.00 90.88           N  
ATOM   1621  CA  PRO A 200      -1.955 -33.094   7.227  1.00 90.88           C  
ATOM   1622  C   PRO A 200      -1.645 -32.812   8.695  1.00 90.88           C  
ATOM   1623  CB  PRO A 200      -3.244 -32.375   6.805  1.00 90.88           C  
ATOM   1624  O   PRO A 200      -0.826 -31.953   9.016  1.00 90.88           O  
ATOM   1625  CG  PRO A 200      -3.893 -33.312   5.836  1.00 90.88           C  
ATOM   1626  CD  PRO A 200      -3.475 -34.719   6.172  1.00 90.88           C  
ATOM   1627  N   ALA A 201      -2.205 -33.531   9.570  1.00 88.19           N  
ATOM   1628  CA  ALA A 201      -1.980 -33.344  11.000  1.00 88.19           C  
ATOM   1629  C   ALA A 201      -0.532 -33.625  11.375  1.00 88.19           C  
ATOM   1630  CB  ALA A 201      -2.930 -34.219  11.805  1.00 88.19           C  
ATOM   1631  O   ALA A 201      -0.011 -33.094  12.352  1.00 88.19           O  
ATOM   1632  N   ASP A 202       0.124 -34.438  10.469  1.00 88.50           N  
ATOM   1633  CA  ASP A 202       1.500 -34.844  10.734  1.00 88.50           C  
ATOM   1634  C   ASP A 202       2.494 -33.875  10.109  1.00 88.50           C  
ATOM   1635  CB  ASP A 202       1.748 -36.281  10.219  1.00 88.50           C  
ATOM   1636  O   ASP A 202       3.688 -33.906  10.414  1.00 88.50           O  
ATOM   1637  CG  ASP A 202       0.802 -37.312  10.820  1.00 88.50           C  
ATOM   1638  OD1 ASP A 202       0.393 -37.125  11.992  1.00 88.50           O  
ATOM   1639  OD2 ASP A 202       0.465 -38.281  10.117  1.00 88.50           O  
ATOM   1640  N   VAL A 203       2.068 -33.094   9.297  1.00 89.69           N  
ATOM   1641  CA  VAL A 203       2.980 -32.281   8.500  1.00 89.69           C  
ATOM   1642  C   VAL A 203       2.910 -30.828   8.945  1.00 89.69           C  
ATOM   1643  CB  VAL A 203       2.660 -32.375   6.992  1.00 89.69           C  
ATOM   1644  O   VAL A 203       3.939 -30.156   9.078  1.00 89.69           O  
ATOM   1645  CG1 VAL A 203       3.641 -31.547   6.168  1.00 89.69           C  
ATOM   1646  CG2 VAL A 203       2.689 -33.844   6.543  1.00 89.69           C  
ATOM   1647  N   TYR A 204       1.680 -30.406   9.195  1.00 89.69           N  
ATOM   1648  CA  TYR A 204       1.480 -29.000   9.477  1.00 89.69           C  
ATOM   1649  C   TYR A 204       1.278 -28.766  10.969  1.00 89.69           C  
ATOM   1650  CB  TYR A 204       0.279 -28.453   8.695  1.00 89.69           C  
ATOM   1651  O   TYR A 204       1.071 -29.703  11.734  1.00 89.69           O  
ATOM   1652  CG  TYR A 204       0.387 -28.656   7.203  1.00 89.69           C  
ATOM   1653  CD1 TYR A 204       1.336 -27.953   6.457  1.00 89.69           C  
ATOM   1654  CD2 TYR A 204      -0.458 -29.531   6.535  1.00 89.69           C  
ATOM   1655  CE1 TYR A 204       1.438 -28.125   5.082  1.00 89.69           C  
ATOM   1656  CE2 TYR A 204      -0.364 -29.719   5.160  1.00 89.69           C  
ATOM   1657  OH  TYR A 204       0.684 -29.188   3.082  1.00 89.69           O  
ATOM   1658  CZ  TYR A 204       0.586 -29.016   4.441  1.00 89.69           C  
ATOM   1659  N   SER A 205       1.318 -27.453  11.375  1.00 81.00           N  
ATOM   1660  CA  SER A 205       0.933 -27.062  12.727  1.00 81.00           C  
ATOM   1661  C   SER A 205      -0.541 -27.359  12.992  1.00 81.00           C  
ATOM   1662  CB  SER A 205       1.215 -25.578  12.969  1.00 81.00           C  
ATOM   1663  O   SER A 205      -1.333 -27.453  12.047  1.00 81.00           O  
ATOM   1664  OG  SER A 205       0.363 -24.766  12.180  1.00 81.00           O  
ATOM   1665  N   PRO A 206      -0.953 -27.578  14.172  1.00 84.06           N  
ATOM   1666  CA  PRO A 206      -2.332 -27.969  14.461  1.00 84.06           C  
ATOM   1667  C   PRO A 206      -3.359 -26.984  13.914  1.00 84.06           C  
ATOM   1668  CB  PRO A 206      -2.373 -28.016  15.992  1.00 84.06           C  
ATOM   1669  O   PRO A 206      -4.398 -27.391  13.391  1.00 84.06           O  
ATOM   1670  CG  PRO A 206      -0.938 -28.016  16.406  1.00 84.06           C  
ATOM   1671  CD  PRO A 206      -0.102 -27.547  15.250  1.00 84.06           C  
ATOM   1672  N   GLU A 207      -3.002 -25.766  14.070  1.00 79.75           N  
ATOM   1673  CA  GLU A 207      -3.945 -24.781  13.562  1.00 79.75           C  
ATOM   1674  C   GLU A 207      -4.035 -24.828  12.039  1.00 79.75           C  
ATOM   1675  CB  GLU A 207      -3.547 -23.375  14.016  1.00 79.75           C  
ATOM   1676  O   GLU A 207      -5.129 -24.781  11.477  1.00 79.75           O  
ATOM   1677  CG  GLU A 207      -3.959 -23.047  15.445  1.00 79.75           C  
ATOM   1678  CD  GLU A 207      -3.193 -21.875  16.031  1.00 79.75           C  
ATOM   1679  OE1 GLU A 207      -3.393 -21.562  17.234  1.00 79.75           O  
ATOM   1680  OE2 GLU A 207      -2.389 -21.266  15.297  1.00 79.75           O  
ATOM   1681  N   ALA A 208      -2.910 -24.859  11.438  1.00 86.38           N  
ATOM   1682  CA  ALA A 208      -2.875 -24.953   9.977  1.00 86.38           C  
ATOM   1683  C   ALA A 208      -3.494 -26.266   9.492  1.00 86.38           C  
ATOM   1684  CB  ALA A 208      -1.439 -24.828   9.477  1.00 86.38           C  
ATOM   1685  O   ALA A 208      -4.203 -26.281   8.484  1.00 86.38           O  
ATOM   1686  N   ALA A 209      -3.291 -27.375  10.219  1.00 90.38           N  
ATOM   1687  CA  ALA A 209      -3.814 -28.688   9.844  1.00 90.38           C  
ATOM   1688  C   ALA A 209      -5.340 -28.719   9.922  1.00 90.38           C  
ATOM   1689  CB  ALA A 209      -3.217 -29.766  10.727  1.00 90.38           C  
ATOM   1690  O   ALA A 209      -6.004 -29.312   9.078  1.00 90.38           O  
ATOM   1691  N   ALA A 210      -5.793 -28.062  10.953  1.00 87.25           N  
ATOM   1692  CA  ALA A 210      -7.246 -28.031  11.125  1.00 87.25           C  
ATOM   1693  C   ALA A 210      -7.922 -27.375   9.922  1.00 87.25           C  
ATOM   1694  CB  ALA A 210      -7.617 -27.297  12.406  1.00 87.25           C  
ATOM   1695  O   ALA A 210      -8.938 -27.875   9.430  1.00 87.25           O  
ATOM   1696  N   LYS A 211      -7.355 -26.312   9.484  1.00 89.69           N  
ATOM   1697  CA  LYS A 211      -7.926 -25.609   8.336  1.00 89.69           C  
ATOM   1698  C   LYS A 211      -7.797 -26.453   7.066  1.00 89.69           C  
ATOM   1699  CB  LYS A 211      -7.250 -24.266   8.148  1.00 89.69           C  
ATOM   1700  O   LYS A 211      -8.711 -26.469   6.238  1.00 89.69           O  
ATOM   1701  CG  LYS A 211      -8.148 -23.203   7.520  1.00 89.69           C  
ATOM   1702  CD  LYS A 211      -7.590 -21.797   7.719  1.00 89.69           C  
ATOM   1703  CE  LYS A 211      -8.469 -20.750   7.055  1.00 89.69           C  
ATOM   1704  NZ  LYS A 211      -7.938 -19.375   7.273  1.00 89.69           N  
ATOM   1705  N   VAL A 212      -6.695 -27.109   6.879  1.00 91.12           N  
ATOM   1706  CA  VAL A 212      -6.457 -27.953   5.707  1.00 91.12           C  
ATOM   1707  C   VAL A 212      -7.461 -29.094   5.680  1.00 91.12           C  
ATOM   1708  CB  VAL A 212      -5.016 -28.500   5.684  1.00 91.12           C  
ATOM   1709  O   VAL A 212      -8.047 -29.391   4.637  1.00 91.12           O  
ATOM   1710  CG1 VAL A 212      -4.855 -29.547   4.590  1.00 91.12           C  
ATOM   1711  CG2 VAL A 212      -4.012 -27.359   5.484  1.00 91.12           C  
ATOM   1712  N   ILE A 213      -7.703 -29.703   6.828  1.00 90.19           N  
ATOM   1713  CA  ILE A 213      -8.609 -30.844   6.922  1.00 90.19           C  
ATOM   1714  C   ILE A 213     -10.039 -30.391   6.648  1.00 90.19           C  
ATOM   1715  CB  ILE A 213      -8.516 -31.516   8.305  1.00 90.19           C  
ATOM   1716  O   ILE A 213     -10.789 -31.062   5.941  1.00 90.19           O  
ATOM   1717  CG1 ILE A 213      -7.125 -32.125   8.508  1.00 90.19           C  
ATOM   1718  CG2 ILE A 213      -9.602 -32.594   8.453  1.00 90.19           C  
ATOM   1719  CD1 ILE A 213      -6.859 -32.594   9.930  1.00 90.19           C  
ATOM   1720  N   GLU A 214     -10.320 -29.297   7.203  1.00 89.56           N  
ATOM   1721  CA  GLU A 214     -11.664 -28.766   6.996  1.00 89.56           C  
ATOM   1722  C   GLU A 214     -11.930 -28.500   5.516  1.00 89.56           C  
ATOM   1723  CB  GLU A 214     -11.859 -27.469   7.797  1.00 89.56           C  
ATOM   1724  O   GLU A 214     -13.000 -28.828   5.004  1.00 89.56           O  
ATOM   1725  CG  GLU A 214     -13.281 -26.938   7.773  1.00 89.56           C  
ATOM   1726  CD  GLU A 214     -13.422 -25.562   8.391  1.00 89.56           C  
ATOM   1727  OE1 GLU A 214     -14.523 -24.969   8.336  1.00 89.56           O  
ATOM   1728  OE2 GLU A 214     -12.414 -25.062   8.945  1.00 89.56           O  
ATOM   1729  N   THR A 215     -11.016 -27.906   4.863  1.00 90.62           N  
ATOM   1730  CA  THR A 215     -11.188 -27.578   3.453  1.00 90.62           C  
ATOM   1731  C   THR A 215     -11.172 -28.844   2.594  1.00 90.62           C  
ATOM   1732  CB  THR A 215     -10.102 -26.609   2.969  1.00 90.62           C  
ATOM   1733  O   THR A 215     -11.844 -28.906   1.562  1.00 90.62           O  
ATOM   1734  CG2 THR A 215     -10.234 -25.250   3.639  1.00 90.62           C  
ATOM   1735  OG1 THR A 215      -8.812 -27.156   3.281  1.00 90.62           O  
ATOM   1736  N   ASP A 216     -10.383 -29.812   2.939  1.00 90.31           N  
ATOM   1737  CA  ASP A 216     -10.391 -31.094   2.225  1.00 90.31           C  
ATOM   1738  C   ASP A 216     -11.773 -31.734   2.273  1.00 90.31           C  
ATOM   1739  CB  ASP A 216      -9.344 -32.031   2.811  1.00 90.31           C  
ATOM   1740  O   ASP A 216     -12.266 -32.219   1.257  1.00 90.31           O  
ATOM   1741  CG  ASP A 216      -7.926 -31.688   2.387  1.00 90.31           C  
ATOM   1742  OD1 ASP A 216      -7.734 -30.703   1.640  1.00 90.31           O  
ATOM   1743  OD2 ASP A 216      -6.988 -32.406   2.799  1.00 90.31           O  
ATOM   1744  N   GLU A 217     -12.297 -31.688   3.467  1.00 89.00           N  
ATOM   1745  CA  GLU A 217     -13.617 -32.281   3.646  1.00 89.00           C  
ATOM   1746  C   GLU A 217     -14.672 -31.578   2.803  1.00 89.00           C  
ATOM   1747  CB  GLU A 217     -14.023 -32.281   5.121  1.00 89.00           C  
ATOM   1748  O   GLU A 217     -15.562 -32.219   2.242  1.00 89.00           O  
ATOM   1749  CG  GLU A 217     -13.805 -33.594   5.840  1.00 89.00           C  
ATOM   1750  CD  GLU A 217     -14.273 -33.562   7.289  1.00 89.00           C  
ATOM   1751  OE1 GLU A 217     -14.156 -34.625   7.977  1.00 89.00           O  
ATOM   1752  OE2 GLU A 217     -14.750 -32.500   7.738  1.00 89.00           O  
ATOM   1753  N   LYS A 218     -14.516 -30.359   2.725  1.00 88.75           N  
ATOM   1754  CA  LYS A 218     -15.469 -29.594   1.931  1.00 88.75           C  
ATOM   1755  C   LYS A 218     -15.359 -29.938   0.448  1.00 88.75           C  
ATOM   1756  CB  LYS A 218     -15.258 -28.094   2.137  1.00 88.75           C  
ATOM   1757  O   LYS A 218     -16.359 -30.031  -0.253  1.00 88.75           O  
ATOM   1758  CG  LYS A 218     -15.977 -27.516   3.355  1.00 88.75           C  
ATOM   1759  CD  LYS A 218     -15.781 -26.016   3.469  1.00 88.75           C  
ATOM   1760  CE  LYS A 218     -16.453 -25.453   4.715  1.00 88.75           C  
ATOM   1761  NZ  LYS A 218     -16.188 -24.000   4.883  1.00 88.75           N  
ATOM   1762  N   VAL A 219     -14.133 -30.094  -0.032  1.00 88.50           N  
ATOM   1763  CA  VAL A 219     -13.906 -30.422  -1.435  1.00 88.50           C  
ATOM   1764  C   VAL A 219     -14.430 -31.828  -1.722  1.00 88.50           C  
ATOM   1765  CB  VAL A 219     -12.406 -30.328  -1.807  1.00 88.50           C  
ATOM   1766  O   VAL A 219     -15.039 -32.062  -2.770  1.00 88.50           O  
ATOM   1767  CG1 VAL A 219     -12.164 -30.906  -3.203  1.00 88.50           C  
ATOM   1768  CG2 VAL A 219     -11.922 -28.891  -1.724  1.00 88.50           C  
ATOM   1769  N   PHE A 220     -14.273 -32.781  -0.785  1.00 87.00           N  
ATOM   1770  CA  PHE A 220     -14.719 -34.156  -0.980  1.00 87.00           C  
ATOM   1771  C   PHE A 220     -16.234 -34.250  -0.865  1.00 87.00           C  
ATOM   1772  CB  PHE A 220     -14.055 -35.094   0.037  1.00 87.00           C  
ATOM   1773  O   PHE A 220     -16.875 -35.031  -1.603  1.00 87.00           O  
ATOM   1774  CG  PHE A 220     -12.625 -35.438  -0.296  1.00 87.00           C  
ATOM   1775  CD1 PHE A 220     -12.266 -35.812  -1.581  1.00 87.00           C  
ATOM   1776  CD2 PHE A 220     -11.633 -35.375   0.678  1.00 87.00           C  
ATOM   1777  CE1 PHE A 220     -10.945 -36.156  -1.892  1.00 87.00           C  
ATOM   1778  CE2 PHE A 220     -10.312 -35.688   0.375  1.00 87.00           C  
ATOM   1779  CZ  PHE A 220      -9.977 -36.062  -0.911  1.00 87.00           C  
ATOM   1780  N   ARG A 221     -16.781 -33.500   0.027  1.00 82.88           N  
ATOM   1781  CA  ARG A 221     -18.219 -33.562   0.257  1.00 82.88           C  
ATOM   1782  C   ARG A 221     -18.984 -32.906  -0.888  1.00 82.88           C  
ATOM   1783  CB  ARG A 221     -18.594 -32.875   1.582  1.00 82.88           C  
ATOM   1784  O   ARG A 221     -19.969 -33.469  -1.383  1.00 82.88           O  
ATOM   1785  CG  ARG A 221     -18.828 -33.844   2.725  1.00 82.88           C  
ATOM   1786  CD  ARG A 221     -19.312 -33.156   3.980  1.00 82.88           C  
ATOM   1787  NE  ARG A 221     -19.234 -34.000   5.152  1.00 82.88           N  
ATOM   1788  NH1 ARG A 221     -19.922 -32.406   6.648  1.00 82.88           N  
ATOM   1789  NH2 ARG A 221     -19.438 -34.500   7.387  1.00 82.88           N  
ATOM   1790  CZ  ARG A 221     -19.531 -33.625   6.391  1.00 82.88           C  
ATOM   1791  N   HIS A 222     -18.547 -31.766  -1.322  1.00 80.50           N  
ATOM   1792  CA  HIS A 222     -19.312 -30.984  -2.295  1.00 80.50           C  
ATOM   1793  C   HIS A 222     -18.766 -31.203  -3.707  1.00 80.50           C  
ATOM   1794  CB  HIS A 222     -19.281 -29.500  -1.937  1.00 80.50           C  
ATOM   1795  O   HIS A 222     -19.438 -30.859  -4.684  1.00 80.50           O  
ATOM   1796  CG  HIS A 222     -19.891 -29.203  -0.606  1.00 80.50           C  
ATOM   1797  CD2 HIS A 222     -21.172 -28.953  -0.252  1.00 80.50           C  
ATOM   1798  ND1 HIS A 222     -19.156 -29.125   0.553  1.00 80.50           N  
ATOM   1799  CE1 HIS A 222     -19.953 -28.828   1.564  1.00 80.50           C  
ATOM   1800  NE2 HIS A 222     -21.188 -28.719   1.103  1.00 80.50           N  
ATOM   1801  N   ASN A 223     -17.641 -31.688  -3.891  1.00 81.75           N  
ATOM   1802  CA  ASN A 223     -17.000 -32.000  -5.168  1.00 81.75           C  
ATOM   1803  C   ASN A 223     -16.828 -30.734  -6.020  1.00 81.75           C  
ATOM   1804  CB  ASN A 223     -17.812 -33.031  -5.934  1.00 81.75           C  
ATOM   1805  O   ASN A 223     -17.109 -30.750  -7.215  1.00 81.75           O  
ATOM   1806  CG  ASN A 223     -17.000 -34.281  -6.246  1.00 81.75           C  
ATOM   1807  ND2 ASN A 223     -17.609 -35.219  -6.973  1.00 81.75           N  
ATOM   1808  OD1 ASN A 223     -15.852 -34.406  -5.840  1.00 81.75           O  
ATOM   1809  N   VAL A 224     -16.625 -29.688  -5.348  1.00 79.56           N  
ATOM   1810  CA  VAL A 224     -16.391 -28.422  -6.023  1.00 79.56           C  
ATOM   1811  C   VAL A 224     -15.016 -27.875  -5.637  1.00 79.56           C  
ATOM   1812  CB  VAL A 224     -17.484 -27.375  -5.684  1.00 79.56           C  
ATOM   1813  O   VAL A 224     -14.461 -28.266  -4.602  1.00 79.56           O  
ATOM   1814  CG1 VAL A 224     -17.500 -26.250  -6.715  1.00 79.56           C  
ATOM   1815  CG2 VAL A 224     -18.844 -28.047  -5.602  1.00 79.56           C  
ATOM   1816  N   SER A 225     -14.508 -27.078  -6.555  1.00 81.81           N  
ATOM   1817  CA  SER A 225     -13.211 -26.469  -6.277  1.00 81.81           C  
ATOM   1818  C   SER A 225     -13.328 -25.391  -5.203  1.00 81.81           C  
ATOM   1819  CB  SER A 225     -12.625 -25.859  -7.551  1.00 81.81           C  
ATOM   1820  O   SER A 225     -14.391 -24.781  -5.039  1.00 81.81           O  
ATOM   1821  OG  SER A 225     -13.422 -24.781  -8.008  1.00 81.81           O  
ATOM   1822  N   LEU A 226     -12.383 -25.281  -4.340  1.00 84.69           N  
ATOM   1823  CA  LEU A 226     -12.352 -24.312  -3.240  1.00 84.69           C  
ATOM   1824  C   LEU A 226     -11.047 -23.531  -3.244  1.00 84.69           C  
ATOM   1825  CB  LEU A 226     -12.523 -25.031  -1.898  1.00 84.69           C  
ATOM   1826  O   LEU A 226      -9.977 -24.094  -3.473  1.00 84.69           O  
ATOM   1827  CG  LEU A 226     -13.000 -24.172  -0.727  1.00 84.69           C  
ATOM   1828  CD1 LEU A 226     -14.453 -24.500  -0.394  1.00 84.69           C  
ATOM   1829  CD2 LEU A 226     -12.109 -24.391   0.492  1.00 84.69           C  
ATOM   1830  N   THR A 227     -11.211 -22.188  -3.160  1.00 86.62           N  
ATOM   1831  CA  THR A 227     -10.047 -21.312  -3.047  1.00 86.62           C  
ATOM   1832  C   THR A 227     -10.055 -20.562  -1.718  1.00 86.62           C  
ATOM   1833  CB  THR A 227      -9.984 -20.312  -4.207  1.00 86.62           C  
ATOM   1834  O   THR A 227     -11.078 -20.000  -1.325  1.00 86.62           O  
ATOM   1835  CG2 THR A 227      -8.656 -19.547  -4.207  1.00 86.62           C  
ATOM   1836  OG1 THR A 227     -10.117 -21.016  -5.449  1.00 86.62           O  
ATOM   1837  N   TYR A 228      -8.977 -20.609  -0.993  1.00 84.88           N  
ATOM   1838  CA  TYR A 228      -8.891 -19.906   0.284  1.00 84.88           C  
ATOM   1839  C   TYR A 228      -7.457 -19.469   0.566  1.00 84.88           C  
ATOM   1840  CB  TYR A 228      -9.398 -20.797   1.422  1.00 84.88           C  
ATOM   1841  O   TYR A 228      -6.520 -19.922  -0.095  1.00 84.88           O  
ATOM   1842  CG  TYR A 228      -8.562 -22.047   1.637  1.00 84.88           C  
ATOM   1843  CD1 TYR A 228      -8.711 -23.156   0.812  1.00 84.88           C  
ATOM   1844  CD2 TYR A 228      -7.629 -22.109   2.666  1.00 84.88           C  
ATOM   1845  CE1 TYR A 228      -7.945 -24.297   1.007  1.00 84.88           C  
ATOM   1846  CE2 TYR A 228      -6.863 -23.250   2.871  1.00 84.88           C  
ATOM   1847  OH  TYR A 228      -6.270 -25.469   2.236  1.00 84.88           O  
ATOM   1848  CZ  TYR A 228      -7.027 -24.344   2.037  1.00 84.88           C  
ATOM   1849  N   GLU A 229      -7.301 -18.531   1.507  1.00 86.44           N  
ATOM   1850  CA  GLU A 229      -5.984 -18.062   1.919  1.00 86.44           C  
ATOM   1851  C   GLU A 229      -5.582 -18.641   3.270  1.00 86.44           C  
ATOM   1852  CB  GLU A 229      -5.961 -16.531   1.982  1.00 86.44           C  
ATOM   1853  O   GLU A 229      -6.422 -18.797   4.156  1.00 86.44           O  
ATOM   1854  CG  GLU A 229      -6.301 -15.852   0.661  1.00 86.44           C  
ATOM   1855  CD  GLU A 229      -6.371 -14.336   0.763  1.00 86.44           C  
ATOM   1856  OE1 GLU A 229      -6.695 -13.672  -0.250  1.00 86.44           O  
ATOM   1857  OE2 GLU A 229      -6.102 -13.805   1.863  1.00 86.44           O  
ATOM   1858  N   GLN A 230      -4.285 -18.984   3.330  1.00 86.56           N  
ATOM   1859  CA  GLN A 230      -3.814 -19.578   4.582  1.00 86.56           C  
ATOM   1860  C   GLN A 230      -2.338 -19.266   4.812  1.00 86.56           C  
ATOM   1861  CB  GLN A 230      -4.047 -21.078   4.594  1.00 86.56           C  
ATOM   1862  O   GLN A 230      -1.542 -19.281   3.869  1.00 86.56           O  
ATOM   1863  CG  GLN A 230      -3.576 -21.766   5.867  1.00 86.56           C  
ATOM   1864  CD  GLN A 230      -4.121 -23.172   6.012  1.00 86.56           C  
ATOM   1865  NE2 GLN A 230      -3.900 -23.781   7.172  1.00 86.56           N  
ATOM   1866  OE1 GLN A 230      -4.738 -23.719   5.086  1.00 86.56           O  
ATOM   1867  N   TRP A 231      -2.010 -19.031   6.078  1.00 81.56           N  
ATOM   1868  CA  TRP A 231      -0.615 -18.844   6.465  1.00 81.56           C  
ATOM   1869  C   TRP A 231       0.038 -20.172   6.820  1.00 81.56           C  
ATOM   1870  CB  TRP A 231      -0.510 -17.875   7.648  1.00 81.56           C  
ATOM   1871  O   TRP A 231      -0.551 -20.984   7.531  1.00 81.56           O  
ATOM   1872  CG  TRP A 231      -0.818 -16.453   7.297  1.00 81.56           C  
ATOM   1873  CD1 TRP A 231      -2.037 -15.828   7.355  1.00 81.56           C  
ATOM   1874  CD2 TRP A 231       0.109 -15.461   6.832  1.00 81.56           C  
ATOM   1875  CE2 TRP A 231      -0.618 -14.266   6.625  1.00 81.56           C  
ATOM   1876  CE3 TRP A 231       1.484 -15.469   6.566  1.00 81.56           C  
ATOM   1877  NE1 TRP A 231      -1.923 -14.516   6.953  1.00 81.56           N  
ATOM   1878  CH2 TRP A 231       1.335 -13.133   5.918  1.00 81.56           C  
ATOM   1879  CZ2 TRP A 231      -0.012 -13.094   6.168  1.00 81.56           C  
ATOM   1880  CZ3 TRP A 231       2.086 -14.305   6.109  1.00 81.56           C  
ATOM   1881  N   LEU A 232       1.145 -20.453   6.211  1.00 87.44           N  
ATOM   1882  CA  LEU A 232       1.906 -21.672   6.488  1.00 87.44           C  
ATOM   1883  C   LEU A 232       3.322 -21.328   6.945  1.00 87.44           C  
ATOM   1884  CB  LEU A 232       1.958 -22.562   5.246  1.00 87.44           C  
ATOM   1885  O   LEU A 232       3.820 -20.234   6.672  1.00 87.44           O  
ATOM   1886  CG  LEU A 232       0.617 -23.094   4.730  1.00 87.44           C  
ATOM   1887  CD1 LEU A 232       0.789 -23.719   3.355  1.00 87.44           C  
ATOM   1888  CD2 LEU A 232       0.017 -24.078   5.715  1.00 87.44           C  
ATOM   1889  N   ASP A 233       3.877 -22.281   7.613  1.00 79.38           N  
ATOM   1890  CA  ASP A 233       5.188 -22.047   8.211  1.00 79.38           C  
ATOM   1891  C   ASP A 233       6.270 -22.859   7.492  1.00 79.38           C  
ATOM   1892  CB  ASP A 233       5.172 -22.391   9.695  1.00 79.38           C  
ATOM   1893  O   ASP A 233       6.090 -24.047   7.234  1.00 79.38           O  
ATOM   1894  CG  ASP A 233       4.145 -21.594  10.484  1.00 79.38           C  
ATOM   1895  OD1 ASP A 233       3.996 -20.391  10.234  1.00 79.38           O  
ATOM   1896  OD2 ASP A 233       3.475 -22.188  11.359  1.00 79.38           O  
ATOM   1897  N   TYR A 234       7.359 -22.141   7.137  1.00 79.12           N  
ATOM   1898  CA  TYR A 234       8.555 -22.844   6.680  1.00 79.12           C  
ATOM   1899  C   TYR A 234       9.328 -23.406   7.859  1.00 79.12           C  
ATOM   1900  CB  TYR A 234       9.453 -21.906   5.867  1.00 79.12           C  
ATOM   1901  O   TYR A 234       9.188 -22.953   8.992  1.00 79.12           O  
ATOM   1902  CG  TYR A 234       8.953 -21.656   4.461  1.00 79.12           C  
ATOM   1903  CD1 TYR A 234       9.312 -22.500   3.414  1.00 79.12           C  
ATOM   1904  CD2 TYR A 234       8.125 -20.578   4.184  1.00 79.12           C  
ATOM   1905  CE1 TYR A 234       8.852 -22.281   2.121  1.00 79.12           C  
ATOM   1906  CE2 TYR A 234       7.664 -20.344   2.891  1.00 79.12           C  
ATOM   1907  OH  TYR A 234       7.582 -20.969   0.589  1.00 79.12           O  
ATOM   1908  CZ  TYR A 234       8.031 -21.188   1.869  1.00 79.12           C  
ATOM   1909  N   PRO A 235      10.133 -24.406   7.590  1.00 74.31           N  
ATOM   1910  CA  PRO A 235      10.898 -25.000   8.688  1.00 74.31           C  
ATOM   1911  C   PRO A 235      11.875 -24.000   9.328  1.00 74.31           C  
ATOM   1912  CB  PRO A 235      11.648 -26.141   8.016  1.00 74.31           C  
ATOM   1913  O   PRO A 235      12.242 -24.156  10.492  1.00 74.31           O  
ATOM   1914  CG  PRO A 235      11.180 -26.125   6.594  1.00 74.31           C  
ATOM   1915  CD  PRO A 235      10.234 -24.984   6.422  1.00 74.31           C  
ATOM   1916  N   ASP A 236      12.219 -22.938   8.586  1.00 60.62           N  
ATOM   1917  CA  ASP A 236      13.164 -21.953   9.102  1.00 60.62           C  
ATOM   1918  C   ASP A 236      12.438 -20.875   9.922  1.00 60.62           C  
ATOM   1919  CB  ASP A 236      13.945 -21.297   7.957  1.00 60.62           C  
ATOM   1920  O   ASP A 236      13.070 -19.953  10.430  1.00 60.62           O  
ATOM   1921  CG  ASP A 236      13.047 -20.750   6.859  1.00 60.62           C  
ATOM   1922  OD1 ASP A 236      11.805 -20.922   6.945  1.00 60.62           O  
ATOM   1923  OD2 ASP A 236      13.578 -20.156   5.902  1.00 60.62           O  
ATOM   1924  N   GLY A 237      11.125 -21.000  10.055  1.00 59.34           N  
ATOM   1925  CA  GLY A 237      10.383 -20.047  10.867  1.00 59.34           C  
ATOM   1926  C   GLY A 237       9.680 -18.984  10.055  1.00 59.34           C  
ATOM   1927  O   GLY A 237       8.891 -18.203  10.586  1.00 59.34           O  
ATOM   1928  N   ARG A 238       9.953 -18.984   8.766  1.00 63.91           N  
ATOM   1929  CA  ARG A 238       9.305 -18.016   7.898  1.00 63.91           C  
ATOM   1930  C   ARG A 238       7.848 -18.391   7.652  1.00 63.91           C  
ATOM   1931  CB  ARG A 238      10.047 -17.906   6.562  1.00 63.91           C  
ATOM   1932  O   ARG A 238       7.523 -19.562   7.473  1.00 63.91           O  
ATOM   1933  CG  ARG A 238      10.734 -16.562   6.352  1.00 63.91           C  
ATOM   1934  CD  ARG A 238      11.461 -16.500   5.016  1.00 63.91           C  
ATOM   1935  NE  ARG A 238      12.586 -15.570   5.047  1.00 63.91           N  
ATOM   1936  NH1 ARG A 238      13.133 -15.836   2.820  1.00 63.91           N  
ATOM   1937  NH2 ARG A 238      14.352 -14.414   4.148  1.00 63.91           N  
ATOM   1938  CZ  ARG A 238      13.359 -15.273   4.004  1.00 63.91           C  
ATOM   1939  N   LYS A 239       7.113 -17.281   7.793  1.00 74.62           N  
ATOM   1940  CA  LYS A 239       5.703 -17.500   7.484  1.00 74.62           C  
ATOM   1941  C   LYS A 239       5.348 -16.938   6.113  1.00 74.62           C  
ATOM   1942  CB  LYS A 239       4.812 -16.875   8.555  1.00 74.62           C  
ATOM   1943  O   LYS A 239       5.883 -15.898   5.707  1.00 74.62           O  
ATOM   1944  CG  LYS A 239       4.859 -17.594   9.898  1.00 74.62           C  
ATOM   1945  CD  LYS A 239       3.688 -17.188  10.789  1.00 74.62           C  
ATOM   1946  CE  LYS A 239       3.717 -17.938  12.117  1.00 74.62           C  
ATOM   1947  NZ  LYS A 239       2.488 -17.672  12.922  1.00 74.62           N  
ATOM   1948  N   ALA A 240       4.613 -17.719   5.441  1.00 80.69           N  
ATOM   1949  CA  ALA A 240       4.168 -17.266   4.125  1.00 80.69           C  
ATOM   1950  C   ALA A 240       2.668 -17.469   3.953  1.00 80.69           C  
ATOM   1951  CB  ALA A 240       4.934 -18.000   3.025  1.00 80.69           C  
ATOM   1952  O   ALA A 240       2.100 -18.438   4.480  1.00 80.69           O  
ATOM   1953  N   CYS A 241       2.104 -16.578   3.355  1.00 85.25           N  
ATOM   1954  CA  CYS A 241       0.676 -16.672   3.070  1.00 85.25           C  
ATOM   1955  C   CYS A 241       0.436 -17.234   1.677  1.00 85.25           C  
ATOM   1956  CB  CYS A 241       0.013 -15.297   3.195  1.00 85.25           C  
ATOM   1957  O   CYS A 241       0.957 -16.703   0.690  1.00 85.25           O  
ATOM   1958  SG  CYS A 241      -1.792 -15.352   3.154  1.00 85.25           S  
ATOM   1959  N   PHE A 242      -0.400 -18.297   1.631  1.00 89.19           N  
ATOM   1960  CA  PHE A 242      -0.658 -18.938   0.349  1.00 89.19           C  
ATOM   1961  C   PHE A 242      -2.137 -18.859  -0.008  1.00 89.19           C  
ATOM   1962  CB  PHE A 242      -0.199 -20.406   0.377  1.00 89.19           C  
ATOM   1963  O   PHE A 242      -2.998 -19.000   0.863  1.00 89.19           O  
ATOM   1964  CG  PHE A 242       1.296 -20.562   0.418  1.00 89.19           C  
ATOM   1965  CD1 PHE A 242       2.039 -20.594  -0.755  1.00 89.19           C  
ATOM   1966  CD2 PHE A 242       1.958 -20.703   1.632  1.00 89.19           C  
ATOM   1967  CE1 PHE A 242       3.424 -20.750  -0.720  1.00 89.19           C  
ATOM   1968  CE2 PHE A 242       3.342 -20.859   1.675  1.00 89.19           C  
ATOM   1969  CZ  PHE A 242       4.070 -20.875   0.498  1.00 89.19           C  
ATOM   1970  N   GLU A 243      -2.330 -18.500  -1.177  1.00 87.62           N  
ATOM   1971  CA  GLU A 243      -3.654 -18.734  -1.747  1.00 87.62           C  
ATOM   1972  C   GLU A 243      -3.777 -20.156  -2.301  1.00 87.62           C  
ATOM   1973  CB  GLU A 243      -3.953 -17.703  -2.846  1.00 87.62           C  
ATOM   1974  O   GLU A 243      -3.170 -20.484  -3.320  1.00 87.62           O  
ATOM   1975  CG  GLU A 243      -5.344 -17.844  -3.445  1.00 87.62           C  
ATOM   1976  CD  GLU A 243      -5.602 -16.859  -4.582  1.00 87.62           C  
ATOM   1977  OE1 GLU A 243      -6.652 -16.188  -4.570  1.00 87.62           O  
ATOM   1978  OE2 GLU A 243      -4.746 -16.781  -5.492  1.00 87.62           O  
ATOM   1979  N   ILE A 244      -4.559 -21.031  -1.690  1.00 90.62           N  
ATOM   1980  CA  ILE A 244      -4.621 -22.453  -2.025  1.00 90.62           C  
ATOM   1981  C   ILE A 244      -5.930 -22.750  -2.760  1.00 90.62           C  
ATOM   1982  CB  ILE A 244      -4.500 -23.328  -0.765  1.00 90.62           C  
ATOM   1983  O   ILE A 244      -7.008 -22.391  -2.285  1.00 90.62           O  
ATOM   1984  CG1 ILE A 244      -3.170 -23.062  -0.051  1.00 90.62           C  
ATOM   1985  CG2 ILE A 244      -4.641 -24.812  -1.129  1.00 90.62           C  
ATOM   1986  CD1 ILE A 244      -2.996 -23.844   1.244  1.00 90.62           C  
ATOM   1987  N   ARG A 245      -5.723 -23.312  -3.891  1.00 84.94           N  
ATOM   1988  CA  ARG A 245      -6.863 -23.797  -4.664  1.00 84.94           C  
ATOM   1989  C   ARG A 245      -6.883 -25.312  -4.711  1.00 84.94           C  
ATOM   1990  CB  ARG A 245      -6.828 -23.219  -6.082  1.00 84.94           C  
ATOM   1991  O   ARG A 245      -5.902 -25.938  -5.113  1.00 84.94           O  
ATOM   1992  CG  ARG A 245      -8.086 -23.516  -6.891  1.00 84.94           C  
ATOM   1993  CD  ARG A 245      -8.055 -22.812  -8.242  1.00 84.94           C  
ATOM   1994  NE  ARG A 245      -9.258 -23.094  -9.016  1.00 84.94           N  
ATOM   1995  NH1 ARG A 245      -8.547 -21.984 -10.922  1.00 84.94           N  
ATOM   1996  NH2 ARG A 245     -10.602 -23.000 -10.883  1.00 84.94           N  
ATOM   1997  CZ  ARG A 245      -9.469 -22.688 -10.273  1.00 84.94           C  
ATOM   1998  N   LYS A 246      -7.949 -25.922  -4.266  1.00 89.38           N  
ATOM   1999  CA  LYS A 246      -8.109 -27.375  -4.270  1.00 89.38           C  
ATOM   2000  C   LYS A 246      -9.172 -27.797  -5.281  1.00 89.38           C  
ATOM   2001  CB  LYS A 246      -8.484 -27.875  -2.877  1.00 89.38           C  
ATOM   2002  O   LYS A 246     -10.242 -27.188  -5.367  1.00 89.38           O  
ATOM   2003  CG  LYS A 246      -7.418 -27.609  -1.819  1.00 89.38           C  
ATOM   2004  CD  LYS A 246      -7.844 -28.141  -0.455  1.00 89.38           C  
ATOM   2005  CE  LYS A 246      -6.793 -27.859   0.608  1.00 89.38           C  
ATOM   2006  NZ  LYS A 246      -7.230 -28.328   1.958  1.00 89.38           N  
ATOM   2007  N   VAL A 247      -8.773 -28.812  -6.082  1.00 84.12           N  
ATOM   2008  CA  VAL A 247      -9.680 -29.328  -7.102  1.00 84.12           C  
ATOM   2009  C   VAL A 247      -9.781 -30.844  -6.988  1.00 84.12           C  
ATOM   2010  CB  VAL A 247      -9.219 -28.938  -8.523  1.00 84.12           C  
ATOM   2011  O   VAL A 247      -8.781 -31.531  -6.777  1.00 84.12           O  
ATOM   2012  CG1 VAL A 247     -10.414 -28.875  -9.484  1.00 84.12           C  
ATOM   2013  CG2 VAL A 247      -8.500 -27.578  -8.492  1.00 84.12           C  
ATOM   2014  N   PRO A 248     -11.031 -31.312  -7.059  1.00 85.44           N  
ATOM   2015  CA  PRO A 248     -11.148 -32.781  -7.066  1.00 85.44           C  
ATOM   2016  C   PRO A 248     -10.594 -33.406  -8.344  1.00 85.44           C  
ATOM   2017  CB  PRO A 248     -12.656 -33.000  -6.957  1.00 85.44           C  
ATOM   2018  O   PRO A 248     -10.711 -32.812  -9.422  1.00 85.44           O  
ATOM   2019  CG  PRO A 248     -13.273 -31.688  -7.250  1.00 85.44           C  
ATOM   2020  CD  PRO A 248     -12.195 -30.641  -7.211  1.00 85.44           C  
ATOM   2021  N   TYR A 249      -9.938 -34.562  -8.195  1.00 77.88           N  
ATOM   2022  CA  TYR A 249      -9.320 -35.250  -9.312  1.00 77.88           C  
ATOM   2023  C   TYR A 249     -10.094 -36.531  -9.656  1.00 77.88           C  
ATOM   2024  CB  TYR A 249      -7.863 -35.625  -8.984  1.00 77.88           C  
ATOM   2025  O   TYR A 249     -10.367 -37.344  -8.789  1.00 77.88           O  
ATOM   2026  CG  TYR A 249      -7.289 -36.688  -9.859  1.00 77.88           C  
ATOM   2027  CD1 TYR A 249      -7.102 -38.000  -9.375  1.00 77.88           C  
ATOM   2028  CD2 TYR A 249      -6.938 -36.438 -11.180  1.00 77.88           C  
ATOM   2029  CE1 TYR A 249      -6.570 -39.000 -10.180  1.00 77.88           C  
ATOM   2030  CE2 TYR A 249      -6.402 -37.438 -11.992  1.00 77.88           C  
ATOM   2031  OH  TYR A 249      -5.699 -39.688 -12.289  1.00 77.88           O  
ATOM   2032  CZ  TYR A 249      -6.227 -38.719 -11.484  1.00 77.88           C  
ATOM   2033  N   TYR A 250     -10.398 -36.500 -10.984  1.00 73.75           N  
ATOM   2034  CA  TYR A 250     -11.125 -37.656 -11.477  1.00 73.75           C  
ATOM   2035  C   TYR A 250     -10.281 -38.469 -12.477  1.00 73.75           C  
ATOM   2036  CB  TYR A 250     -12.445 -37.250 -12.133  1.00 73.75           C  
ATOM   2037  O   TYR A 250      -9.523 -37.875 -13.250  1.00 73.75           O  
ATOM   2038  CG  TYR A 250     -13.398 -36.562 -11.188  1.00 73.75           C  
ATOM   2039  CD1 TYR A 250     -14.320 -37.281 -10.445  1.00 73.75           C  
ATOM   2040  CD2 TYR A 250     -13.375 -35.188 -11.039  1.00 73.75           C  
ATOM   2041  CE1 TYR A 250     -15.203 -36.656  -9.570  1.00 73.75           C  
ATOM   2042  CE2 TYR A 250     -14.258 -34.531 -10.172  1.00 73.75           C  
ATOM   2043  OH  TYR A 250     -16.031 -34.656  -8.578  1.00 73.75           O  
ATOM   2044  CZ  TYR A 250     -15.164 -35.281  -9.445  1.00 73.75           C  
ATOM   2045  N   ASP A 251     -10.266 -39.750 -12.289  1.00 65.31           N  
ATOM   2046  CA  ASP A 251      -9.586 -40.562 -13.273  1.00 65.31           C  
ATOM   2047  C   ASP A 251     -10.375 -40.625 -14.578  1.00 65.31           C  
ATOM   2048  CB  ASP A 251      -9.375 -42.000 -12.727  1.00 65.31           C  
ATOM   2049  O   ASP A 251     -11.453 -40.031 -14.688  1.00 65.31           O  
ATOM   2050  CG  ASP A 251      -9.617 -43.062 -13.758  1.00 65.31           C  
ATOM   2051  OD1 ASP A 251      -9.867 -42.750 -14.938  1.00 65.31           O  
ATOM   2052  OD2 ASP A 251      -9.562 -44.250 -13.391  1.00 65.31           O  
ATOM   2053  N   ARG A 252      -9.750 -41.188 -15.625  1.00 56.88           N  
ATOM   2054  CA  ARG A 252     -10.344 -41.312 -16.953  1.00 56.88           C  
ATOM   2055  C   ARG A 252     -11.719 -41.969 -16.891  1.00 56.88           C  
ATOM   2056  CB  ARG A 252      -9.430 -42.094 -17.891  1.00 56.88           C  
ATOM   2057  O   ARG A 252     -12.609 -41.625 -17.688  1.00 56.88           O  
ATOM   2058  CG  ARG A 252      -8.445 -41.219 -18.656  1.00 56.88           C  
ATOM   2059  CD  ARG A 252      -7.633 -42.031 -19.656  1.00 56.88           C  
ATOM   2060  NE  ARG A 252      -6.691 -41.188 -20.406  1.00 56.88           N  
ATOM   2061  NH1 ARG A 252      -5.871 -42.906 -21.719  1.00 56.88           N  
ATOM   2062  NH2 ARG A 252      -5.059 -40.781 -21.969  1.00 56.88           N  
ATOM   2063  CZ  ARG A 252      -5.875 -41.625 -21.359  1.00 56.88           C  
ATOM   2064  N   VAL A 253     -11.828 -42.906 -15.922  1.00 60.38           N  
ATOM   2065  CA  VAL A 253     -13.086 -43.656 -15.844  1.00 60.38           C  
ATOM   2066  C   VAL A 253     -14.094 -42.844 -15.016  1.00 60.38           C  
ATOM   2067  CB  VAL A 253     -12.883 -45.062 -15.234  1.00 60.38           C  
ATOM   2068  O   VAL A 253     -15.273 -43.219 -14.953  1.00 60.38           O  
ATOM   2069  CG1 VAL A 253     -14.047 -45.969 -15.602  1.00 60.38           C  
ATOM   2070  CG2 VAL A 253     -11.555 -45.656 -15.695  1.00 60.38           C  
ATOM   2071  N   GLY A 254     -13.766 -41.656 -14.594  1.00 65.44           N  
ATOM   2072  CA  GLY A 254     -14.680 -40.781 -13.867  1.00 65.44           C  
ATOM   2073  C   GLY A 254     -14.664 -41.031 -12.367  1.00 65.44           C  
ATOM   2074  O   GLY A 254     -15.555 -40.562 -11.656  1.00 65.44           O  
ATOM   2075  N   LYS A 255     -13.812 -41.938 -11.922  1.00 73.56           N  
ATOM   2076  CA  LYS A 255     -13.742 -42.188 -10.484  1.00 73.56           C  
ATOM   2077  C   LYS A 255     -12.820 -41.188  -9.797  1.00 73.56           C  
ATOM   2078  CB  LYS A 255     -13.281 -43.625 -10.203  1.00 73.56           C  
ATOM   2079  O   LYS A 255     -11.734 -40.875 -10.305  1.00 73.56           O  
ATOM   2080  CG  LYS A 255     -13.734 -44.156  -8.859  1.00 73.56           C  
ATOM   2081  CD  LYS A 255     -13.281 -45.594  -8.656  1.00 73.56           C  
ATOM   2082  CE  LYS A 255     -13.648 -46.125  -7.270  1.00 73.56           C  
ATOM   2083  NZ  LYS A 255     -13.180 -47.531  -7.059  1.00 73.56           N  
ATOM   2084  N   ARG A 256     -13.359 -40.719  -8.688  1.00 79.69           N  
ATOM   2085  CA  ARG A 256     -12.562 -39.750  -7.941  1.00 79.69           C  
ATOM   2086  C   ARG A 256     -11.406 -40.438  -7.215  1.00 79.69           C  
ATOM   2087  CB  ARG A 256     -13.445 -39.000  -6.941  1.00 79.69           C  
ATOM   2088  O   ARG A 256     -11.609 -41.438  -6.508  1.00 79.69           O  
ATOM   2089  CG  ARG A 256     -12.766 -37.781  -6.324  1.00 79.69           C  
ATOM   2090  CD  ARG A 256     -13.648 -37.125  -5.281  1.00 79.69           C  
ATOM   2091  NE  ARG A 256     -13.797 -37.938  -4.086  1.00 79.69           N  
ATOM   2092  NH1 ARG A 256     -15.273 -36.531  -3.031  1.00 79.69           N  
ATOM   2093  NH2 ARG A 256     -14.617 -38.469  -2.008  1.00 79.69           N  
ATOM   2094  CZ  ARG A 256     -14.562 -37.656  -3.045  1.00 79.69           C  
ATOM   2095  N   HIS A 257     -10.180 -40.062  -7.355  1.00 76.62           N  
ATOM   2096  CA  HIS A 257      -9.008 -40.656  -6.723  1.00 76.62           C  
ATOM   2097  C   HIS A 257      -8.469 -39.750  -5.617  1.00 76.62           C  
ATOM   2098  CB  HIS A 257      -7.914 -40.938  -7.758  1.00 76.62           C  
ATOM   2099  O   HIS A 257      -7.691 -40.188  -4.770  1.00 76.62           O  
ATOM   2100  CG  HIS A 257      -7.891 -42.344  -8.258  1.00 76.62           C  
ATOM   2101  CD2 HIS A 257      -7.160 -42.938  -9.234  1.00 76.62           C  
ATOM   2102  ND1 HIS A 257      -8.695 -43.312  -7.727  1.00 76.62           N  
ATOM   2103  CE1 HIS A 257      -8.461 -44.469  -8.359  1.00 76.62           C  
ATOM   2104  NE2 HIS A 257      -7.531 -44.250  -9.281  1.00 76.62           N  
ATOM   2105  N   GLY A 258      -8.938 -38.562  -5.617  1.00 86.94           N  
ATOM   2106  CA  GLY A 258      -8.438 -37.656  -4.602  1.00 86.94           C  
ATOM   2107  C   GLY A 258      -8.609 -36.188  -4.973  1.00 86.94           C  
ATOM   2108  O   GLY A 258      -9.594 -35.812  -5.617  1.00 86.94           O  
ATOM   2109  N   LEU A 259      -7.789 -35.375  -4.344  1.00 87.44           N  
ATOM   2110  CA  LEU A 259      -7.844 -33.969  -4.652  1.00 87.44           C  
ATOM   2111  C   LEU A 259      -6.457 -33.406  -5.000  1.00 87.44           C  
ATOM   2112  CB  LEU A 259      -8.422 -33.156  -3.475  1.00 87.44           C  
ATOM   2113  O   LEU A 259      -5.445 -34.000  -4.621  1.00 87.44           O  
ATOM   2114  CG  LEU A 259      -7.480 -32.906  -2.297  1.00 87.44           C  
ATOM   2115  CD1 LEU A 259      -6.820 -31.547  -2.426  1.00 87.44           C  
ATOM   2116  CD2 LEU A 259      -8.234 -33.031  -0.976  1.00 87.44           C  
ATOM   2117  N   MET A 260      -6.453 -32.438  -5.824  1.00 85.50           N  
ATOM   2118  CA  MET A 260      -5.242 -31.719  -6.207  1.00 85.50           C  
ATOM   2119  C   MET A 260      -5.250 -30.312  -5.648  1.00 85.50           C  
ATOM   2120  CB  MET A 260      -5.098 -31.688  -7.730  1.00 85.50           C  
ATOM   2121  O   MET A 260      -6.297 -29.656  -5.613  1.00 85.50           O  
ATOM   2122  CG  MET A 260      -3.947 -32.531  -8.258  1.00 85.50           C  
ATOM   2123  SD  MET A 260      -3.840 -32.500 -10.086  1.00 85.50           S  
ATOM   2124  CE  MET A 260      -2.553 -33.750 -10.352  1.00 85.50           C  
ATOM   2125  N   GLY A 261      -4.137 -29.922  -5.137  1.00 88.62           N  
ATOM   2126  CA  GLY A 261      -4.043 -28.594  -4.562  1.00 88.62           C  
ATOM   2127  C   GLY A 261      -2.926 -27.766  -5.160  1.00 88.62           C  
ATOM   2128  O   GLY A 261      -1.866 -28.281  -5.504  1.00 88.62           O  
ATOM   2129  N   PHE A 262      -3.293 -26.438  -5.336  1.00 86.38           N  
ATOM   2130  CA  PHE A 262      -2.334 -25.422  -5.785  1.00 86.38           C  
ATOM   2131  C   PHE A 262      -2.219 -24.297  -4.770  1.00 86.38           C  
ATOM   2132  CB  PHE A 262      -2.742 -24.859  -7.152  1.00 86.38           C  
ATOM   2133  O   PHE A 262      -3.230 -23.781  -4.289  1.00 86.38           O  
ATOM   2134  CG  PHE A 262      -2.689 -25.875  -8.266  1.00 86.38           C  
ATOM   2135  CD1 PHE A 262      -1.511 -26.109  -8.961  1.00 86.38           C  
ATOM   2136  CD2 PHE A 262      -3.822 -26.609  -8.609  1.00 86.38           C  
ATOM   2137  CE1 PHE A 262      -1.460 -27.031  -9.992  1.00 86.38           C  
ATOM   2138  CE2 PHE A 262      -3.777 -27.547  -9.641  1.00 86.38           C  
ATOM   2139  CZ  PHE A 262      -2.598 -27.766 -10.328  1.00 86.38           C  
ATOM   2140  N   GLY A 263      -1.041 -24.047  -4.391  1.00 87.50           N  
ATOM   2141  CA  GLY A 263      -0.832 -22.938  -3.467  1.00 87.50           C  
ATOM   2142  C   GLY A 263       0.084 -21.875  -4.016  1.00 87.50           C  
ATOM   2143  O   GLY A 263       1.271 -22.109  -4.242  1.00 87.50           O  
ATOM   2144  N   ARG A 264      -0.440 -20.656  -4.109  1.00 83.12           N  
ATOM   2145  CA  ARG A 264       0.324 -19.500  -4.582  1.00 83.12           C  
ATOM   2146  C   ARG A 264       0.783 -18.625  -3.414  1.00 83.12           C  
ATOM   2147  CB  ARG A 264      -0.506 -18.672  -5.559  1.00 83.12           C  
ATOM   2148  O   ARG A 264      -0.016 -18.281  -2.545  1.00 83.12           O  
ATOM   2149  CG  ARG A 264       0.296 -17.609  -6.309  1.00 83.12           C  
ATOM   2150  CD  ARG A 264      -0.560 -16.875  -7.320  1.00 83.12           C  
ATOM   2151  NE  ARG A 264       0.173 -15.766  -7.938  1.00 83.12           N  
ATOM   2152  NH1 ARG A 264      -1.447 -15.297  -9.516  1.00 83.12           N  
ATOM   2153  NH2 ARG A 264       0.484 -14.070  -9.453  1.00 83.12           N  
ATOM   2154  CZ  ARG A 264      -0.265 -15.047  -8.969  1.00 83.12           C  
ATOM   2155  N   ASP A 265       2.090 -18.234  -3.490  1.00 82.94           N  
ATOM   2156  CA  ASP A 265       2.633 -17.391  -2.438  1.00 82.94           C  
ATOM   2157  C   ASP A 265       2.230 -15.930  -2.648  1.00 82.94           C  
ATOM   2158  CB  ASP A 265       4.156 -17.516  -2.381  1.00 82.94           C  
ATOM   2159  O   ASP A 265       2.703 -15.281  -3.584  1.00 82.94           O  
ATOM   2160  CG  ASP A 265       4.762 -16.828  -1.171  1.00 82.94           C  
ATOM   2161  OD1 ASP A 265       4.086 -15.977  -0.550  1.00 82.94           O  
ATOM   2162  OD2 ASP A 265       5.930 -17.125  -0.838  1.00 82.94           O  
ATOM   2163  N   ILE A 266       1.364 -15.484  -1.808  1.00 79.50           N  
ATOM   2164  CA  ILE A 266       0.887 -14.109  -1.938  1.00 79.50           C  
ATOM   2165  C   ILE A 266       1.411 -13.273  -0.777  1.00 79.50           C  
ATOM   2166  CB  ILE A 266      -0.656 -14.055  -1.989  1.00 79.50           C  
ATOM   2167  O   ILE A 266       0.802 -12.266  -0.406  1.00 79.50           O  
ATOM   2168  CG1 ILE A 266      -1.257 -14.703  -0.736  1.00 79.50           C  
ATOM   2169  CG2 ILE A 266      -1.181 -14.727  -3.260  1.00 79.50           C  
ATOM   2170  CD1 ILE A 266      -2.748 -14.445  -0.564  1.00 79.50           C  
ATOM   2171  N   THR A 267       2.436 -13.586  -0.197  1.00 74.88           N  
ATOM   2172  CA  THR A 267       2.971 -12.898   0.972  1.00 74.88           C  
ATOM   2173  C   THR A 267       3.301 -11.445   0.640  1.00 74.88           C  
ATOM   2174  CB  THR A 267       4.230 -13.602   1.507  1.00 74.88           C  
ATOM   2175  O   THR A 267       2.979 -10.539   1.411  1.00 74.88           O  
ATOM   2176  CG2 THR A 267       4.598 -13.094   2.898  1.00 74.88           C  
ATOM   2177  OG1 THR A 267       3.988 -15.016   1.575  1.00 74.88           O  
ATOM   2178  N   GLU A 268       3.904 -11.242  -0.411  1.00 73.38           N  
ATOM   2179  CA  GLU A 268       4.277  -9.883  -0.805  1.00 73.38           C  
ATOM   2180  C   GLU A 268       3.043  -9.016  -1.019  1.00 73.38           C  
ATOM   2181  CB  GLU A 268       5.129  -9.906  -2.076  1.00 73.38           C  
ATOM   2182  O   GLU A 268       3.029  -7.844  -0.633  1.00 73.38           O  
ATOM   2183  CG  GLU A 268       6.605 -10.172  -1.819  1.00 73.38           C  
ATOM   2184  CD  GLU A 268       7.469 -10.023  -3.064  1.00 73.38           C  
ATOM   2185  OE1 GLU A 268       8.711 -10.133  -2.961  1.00 73.38           O  
ATOM   2186  OE2 GLU A 268       6.895  -9.797  -4.152  1.00 73.38           O  
ATOM   2187  N   ARG A 269       2.139  -9.594  -1.637  1.00 73.75           N  
ATOM   2188  CA  ARG A 269       0.886  -8.867  -1.831  1.00 73.75           C  
ATOM   2189  C   ARG A 269       0.291  -8.438  -0.495  1.00 73.75           C  
ATOM   2190  CB  ARG A 269      -0.120  -9.727  -2.600  1.00 73.75           C  
ATOM   2191  O   ARG A 269      -0.134  -7.293  -0.340  1.00 73.75           O  
ATOM   2192  CG  ARG A 269      -1.482  -9.078  -2.770  1.00 73.75           C  
ATOM   2193  CD  ARG A 269      -2.502 -10.047  -3.354  1.00 73.75           C  
ATOM   2194  NE  ARG A 269      -3.855  -9.742  -2.900  1.00 73.75           N  
ATOM   2195  NH1 ARG A 269      -4.840 -11.539  -3.971  1.00 73.75           N  
ATOM   2196  NH2 ARG A 269      -6.121 -10.094  -2.736  1.00 73.75           N  
ATOM   2197  CZ  ARG A 269      -4.934 -10.461  -3.203  1.00 73.75           C  
ATOM   2198  N   LYS A 270       0.220  -9.344   0.364  1.00 72.88           N  
ATOM   2199  CA  LYS A 270      -0.354  -9.070   1.678  1.00 72.88           C  
ATOM   2200  C   LYS A 270       0.443  -7.988   2.408  1.00 72.88           C  
ATOM   2201  CB  LYS A 270      -0.406 -10.344   2.520  1.00 72.88           C  
ATOM   2202  O   LYS A 270      -0.129  -7.172   3.135  1.00 72.88           O  
ATOM   2203  CG  LYS A 270      -1.814 -10.781   2.889  1.00 72.88           C  
ATOM   2204  CD  LYS A 270      -2.855  -9.773   2.428  1.00 72.88           C  
ATOM   2205  CE  LYS A 270      -4.262 -10.180   2.850  1.00 72.88           C  
ATOM   2206  NZ  LYS A 270      -5.289  -9.219   2.359  1.00 72.88           N  
ATOM   2207  N   ARG A 271       1.675  -8.008   2.248  1.00 66.88           N  
ATOM   2208  CA  ARG A 271       2.541  -7.012   2.867  1.00 66.88           C  
ATOM   2209  C   ARG A 271       2.199  -5.609   2.371  1.00 66.88           C  
ATOM   2210  CB  ARG A 271       4.012  -7.324   2.584  1.00 66.88           C  
ATOM   2211  O   ARG A 271       2.043  -4.684   3.170  1.00 66.88           O  
ATOM   2212  CG  ARG A 271       4.988  -6.520   3.428  1.00 66.88           C  
ATOM   2213  CD  ARG A 271       6.434  -6.844   3.082  1.00 66.88           C  
ATOM   2214  NE  ARG A 271       7.367  -5.992   3.812  1.00 66.88           N  
ATOM   2215  NH1 ARG A 271       9.266  -6.961   2.928  1.00 66.88           N  
ATOM   2216  NH2 ARG A 271       9.445  -5.242   4.434  1.00 66.88           N  
ATOM   2217  CZ  ARG A 271       8.688  -6.066   3.723  1.00 66.88           C  
ATOM   2218  N   TYR A 272       2.080  -5.441   1.138  1.00 68.94           N  
ATOM   2219  CA  TYR A 272       1.766  -4.137   0.563  1.00 68.94           C  
ATOM   2220  C   TYR A 272       0.369  -3.684   0.971  1.00 68.94           C  
ATOM   2221  CB  TYR A 272       1.874  -4.184  -0.964  1.00 68.94           C  
ATOM   2222  O   TYR A 272       0.145  -2.498   1.230  1.00 68.94           O  
ATOM   2223  CG  TYR A 272       3.295  -4.207  -1.471  1.00 68.94           C  
ATOM   2224  CD1 TYR A 272       4.137  -3.107  -1.299  1.00 68.94           C  
ATOM   2225  CD2 TYR A 272       3.801  -5.324  -2.123  1.00 68.94           C  
ATOM   2226  CE1 TYR A 272       5.445  -3.125  -1.766  1.00 68.94           C  
ATOM   2227  CE2 TYR A 272       5.109  -5.352  -2.596  1.00 68.94           C  
ATOM   2228  OH  TYR A 272       7.219  -4.270  -2.875  1.00 68.94           O  
ATOM   2229  CZ  TYR A 272       5.922  -4.250  -2.410  1.00 68.94           C  
ATOM   2230  N   GLN A 273      -0.450  -4.574   1.021  1.00 70.19           N  
ATOM   2231  CA  GLN A 273      -1.808  -4.258   1.450  1.00 70.19           C  
ATOM   2232  C   GLN A 273      -1.824  -3.736   2.885  1.00 70.19           C  
ATOM   2233  CB  GLN A 273      -2.711  -5.488   1.328  1.00 70.19           C  
ATOM   2234  O   GLN A 273      -2.482  -2.736   3.178  1.00 70.19           O  
ATOM   2235  CG  GLN A 273      -4.191  -5.184   1.509  1.00 70.19           C  
ATOM   2236  CD  GLN A 273      -5.066  -6.414   1.369  1.00 70.19           C  
ATOM   2237  NE2 GLN A 273      -6.375  -6.234   1.509  1.00 70.19           N  
ATOM   2238  OE1 GLN A 273      -4.566  -7.523   1.137  1.00 70.19           O  
ATOM   2239  N   ASP A 274      -1.166  -4.383   3.697  1.00 65.19           N  
ATOM   2240  CA  ASP A 274      -1.108  -3.979   5.098  1.00 65.19           C  
ATOM   2241  C   ASP A 274      -0.413  -2.627   5.254  1.00 65.19           C  
ATOM   2242  CB  ASP A 274      -0.387  -5.039   5.934  1.00 65.19           C  
ATOM   2243  O   ASP A 274      -0.826  -1.801   6.066  1.00 65.19           O  
ATOM   2244  CG  ASP A 274      -1.331  -6.070   6.523  1.00 65.19           C  
ATOM   2245  OD1 ASP A 274      -2.564  -5.891   6.438  1.00 65.19           O  
ATOM   2246  OD2 ASP A 274      -0.837  -7.070   7.090  1.00 65.19           O  
ATOM   2247  N   ALA A 275       0.630  -2.520   4.527  1.00 66.31           N  
ATOM   2248  CA  ALA A 275       1.355  -1.252   4.582  1.00 66.31           C  
ATOM   2249  C   ALA A 275       0.463  -0.091   4.156  1.00 66.31           C  
ATOM   2250  CB  ALA A 275       2.600  -1.314   3.699  1.00 66.31           C  
ATOM   2251  O   ALA A 275       0.516   0.991   4.746  1.00 66.31           O  
ATOM   2252  N   LEU A 276      -0.299  -0.290   3.238  1.00 66.19           N  
ATOM   2253  CA  LEU A 276      -1.213   0.733   2.744  1.00 66.19           C  
ATOM   2254  C   LEU A 276      -2.275   1.063   3.787  1.00 66.19           C  
ATOM   2255  CB  LEU A 276      -1.883   0.272   1.446  1.00 66.19           C  
ATOM   2256  O   LEU A 276      -2.613   2.232   3.986  1.00 66.19           O  
ATOM   2257  CG  LEU A 276      -2.467   1.371   0.558  1.00 66.19           C  
ATOM   2258  CD1 LEU A 276      -1.375   1.986  -0.311  1.00 66.19           C  
ATOM   2259  CD2 LEU A 276      -3.596   0.817  -0.305  1.00 66.19           C  
ATOM   2260  N   GLU A 277      -2.791   0.090   4.379  1.00 64.19           N  
ATOM   2261  CA  GLU A 277      -3.803   0.298   5.410  1.00 64.19           C  
ATOM   2262  C   GLU A 277      -3.225   1.055   6.602  1.00 64.19           C  
ATOM   2263  CB  GLU A 277      -4.387  -1.041   5.867  1.00 64.19           C  
ATOM   2264  O   GLU A 277      -3.887   1.926   7.172  1.00 64.19           O  
ATOM   2265  CG  GLU A 277      -5.629  -1.465   5.098  1.00 64.19           C  
ATOM   2266  CD  GLU A 277      -6.148  -2.834   5.508  1.00 64.19           C  
ATOM   2267  OE1 GLU A 277      -7.105  -3.334   4.875  1.00 64.19           O  
ATOM   2268  OE2 GLU A 277      -5.598  -3.410   6.473  1.00 64.19           O  
ATOM   2269  N   ARG A 278      -2.113   0.709   6.965  1.00 60.69           N  
ATOM   2270  CA  ARG A 278      -1.451   1.404   8.062  1.00 60.69           C  
ATOM   2271  C   ARG A 278      -1.196   2.865   7.711  1.00 60.69           C  
ATOM   2272  CB  ARG A 278      -0.133   0.713   8.422  1.00 60.69           C  
ATOM   2273  O   ARG A 278      -1.411   3.754   8.539  1.00 60.69           O  
ATOM   2274  CG  ARG A 278       0.146   0.653   9.914  1.00 60.69           C  
ATOM   2275  CD  ARG A 278       1.467  -0.042  10.211  1.00 60.69           C  
ATOM   2276  NE  ARG A 278       1.379  -0.876  11.406  1.00 60.69           N  
ATOM   2277  NH1 ARG A 278       3.488  -1.791  11.180  1.00 60.69           N  
ATOM   2278  NH2 ARG A 278       2.154  -2.402  12.938  1.00 60.69           N  
ATOM   2279  CZ  ARG A 278       2.340  -1.688  11.836  1.00 60.69           C  
ATOM   2280  N   ALA A 279      -0.676   3.033   6.512  1.00 64.75           N  
ATOM   2281  CA  ALA A 279      -0.411   4.398   6.066  1.00 64.75           C  
ATOM   2282  C   ALA A 279      -1.683   5.242   6.098  1.00 64.75           C  
ATOM   2283  CB  ALA A 279       0.187   4.395   4.660  1.00 64.75           C  
ATOM   2284  O   ALA A 279      -1.650   6.410   6.496  1.00 64.75           O  
ATOM   2285  N   SER A 280      -2.742   4.695   5.742  1.00 62.72           N  
ATOM   2286  CA  SER A 280      -4.023   5.395   5.738  1.00 62.72           C  
ATOM   2287  C   SER A 280      -4.492   5.695   7.160  1.00 62.72           C  
ATOM   2288  CB  SER A 280      -5.082   4.570   5.008  1.00 62.72           C  
ATOM   2289  O   SER A 280      -4.984   6.789   7.438  1.00 62.72           O  
ATOM   2290  OG  SER A 280      -6.324   5.246   4.992  1.00 62.72           O  
ATOM   2291  N   ARG A 281      -4.320   4.820   8.016  1.00 60.62           N  
ATOM   2292  CA  ARG A 281      -4.719   5.004   9.406  1.00 60.62           C  
ATOM   2293  C   ARG A 281      -3.859   6.062  10.086  1.00 60.62           C  
ATOM   2294  CB  ARG A 281      -4.625   3.682  10.172  1.00 60.62           C  
ATOM   2295  O   ARG A 281      -4.371   6.902  10.836  1.00 60.62           O  
ATOM   2296  CG  ARG A 281      -5.883   3.334  10.961  1.00 60.62           C  
ATOM   2297  CD  ARG A 281      -5.730   2.021  11.711  1.00 60.62           C  
ATOM   2298  NE  ARG A 281      -6.910   1.724  12.523  1.00 60.62           N  
ATOM   2299  NH1 ARG A 281      -6.172  -0.353  13.211  1.00 60.62           N  
ATOM   2300  NH2 ARG A 281      -8.203   0.437  13.914  1.00 60.62           N  
ATOM   2301  CZ  ARG A 281      -7.094   0.603  13.211  1.00 60.62           C  
ATOM   2302  N   ASP A 282      -2.631   5.934   9.883  1.00 63.06           N  
ATOM   2303  CA  ASP A 282      -1.715   6.922  10.445  1.00 63.06           C  
ATOM   2304  C   ASP A 282      -2.062   8.328   9.969  1.00 63.06           C  
ATOM   2305  CB  ASP A 282      -0.269   6.582  10.086  1.00 63.06           C  
ATOM   2306  O   ASP A 282      -2.020   9.281  10.742  1.00 63.06           O  
ATOM   2307  CG  ASP A 282       0.290   5.422  10.883  1.00 63.06           C  
ATOM   2308  OD1 ASP A 282      -0.366   4.977  11.852  1.00 63.06           O  
ATOM   2309  OD2 ASP A 282       1.397   4.949  10.547  1.00 63.06           O  
ATOM   2310  N   LYS A 283      -2.336   8.406   8.734  1.00 64.81           N  
ATOM   2311  CA  LYS A 283      -2.721   9.695   8.164  1.00 64.81           C  
ATOM   2312  C   LYS A 283      -3.957  10.258   8.859  1.00 64.81           C  
ATOM   2313  CB  LYS A 283      -2.977   9.570   6.664  1.00 64.81           C  
ATOM   2314  O   LYS A 283      -4.004  11.445   9.203  1.00 64.81           O  
ATOM   2315  CG  LYS A 283      -3.311  10.883   5.977  1.00 64.81           C  
ATOM   2316  CD  LYS A 283      -3.660  10.680   4.508  1.00 64.81           C  
ATOM   2317  CE  LYS A 283      -4.266  11.930   3.895  1.00 64.81           C  
ATOM   2318  NZ  LYS A 283      -4.508  11.773   2.430  1.00 64.81           N  
ATOM   2319  N   THR A 284      -4.883   9.414   9.117  1.00 63.44           N  
ATOM   2320  CA  THR A 284      -6.121   9.844   9.758  1.00 63.44           C  
ATOM   2321  C   THR A 284      -5.867  10.273  11.195  1.00 63.44           C  
ATOM   2322  CB  THR A 284      -7.180   8.727   9.727  1.00 63.44           C  
ATOM   2323  O   THR A 284      -6.383  11.297  11.648  1.00 63.44           O  
ATOM   2324  CG2 THR A 284      -8.578   9.289   9.977  1.00 63.44           C  
ATOM   2325  OG1 THR A 284      -7.156   8.086   8.445  1.00 63.44           O  
ATOM   2326  N   THR A 285      -5.148   9.477  11.820  1.00 61.03           N  
ATOM   2327  CA  THR A 285      -4.832   9.797  13.203  1.00 61.03           C  
ATOM   2328  C   THR A 285      -4.016  11.086  13.289  1.00 61.03           C  
ATOM   2329  CB  THR A 285      -4.059   8.648  13.883  1.00 61.03           C  
ATOM   2330  O   THR A 285      -4.246  11.914  14.172  1.00 61.03           O  
ATOM   2331  CG2 THR A 285      -4.270   8.664  15.391  1.00 61.03           C  
ATOM   2332  OG1 THR A 285      -4.512   7.398  13.352  1.00 61.03           O  
ATOM   2333  N   PHE A 286      -3.225  11.328  12.336  1.00 68.62           N  
ATOM   2334  CA  PHE A 286      -2.369  12.500  12.250  1.00 68.62           C  
ATOM   2335  C   PHE A 286      -3.201  13.766  12.047  1.00 68.62           C  
ATOM   2336  CB  PHE A 286      -1.354  12.352  11.117  1.00 68.62           C  
ATOM   2337  O   PHE A 286      -3.047  14.742  12.781  1.00 68.62           O  
ATOM   2338  CG  PHE A 286      -0.509  13.578  10.891  1.00 68.62           C  
ATOM   2339  CD1 PHE A 286      -0.777  14.445   9.836  1.00 68.62           C  
ATOM   2340  CD2 PHE A 286       0.555  13.867  11.734  1.00 68.62           C  
ATOM   2341  CE1 PHE A 286       0.003  15.578   9.625  1.00 68.62           C  
ATOM   2342  CE2 PHE A 286       1.339  15.000  11.531  1.00 68.62           C  
ATOM   2343  CZ  PHE A 286       1.062  15.852  10.477  1.00 68.62           C  
ATOM   2344  N   ILE A 287      -3.977  13.664  11.156  1.00 66.75           N  
ATOM   2345  CA  ILE A 287      -4.758  14.844  10.797  1.00 66.75           C  
ATOM   2346  C   ILE A 287      -5.730  15.180  11.922  1.00 66.75           C  
ATOM   2347  CB  ILE A 287      -5.523  14.625   9.469  1.00 66.75           C  
ATOM   2348  O   ILE A 287      -5.902  16.359  12.266  1.00 66.75           O  
ATOM   2349  CG1 ILE A 287      -4.543  14.477   8.305  1.00 66.75           C  
ATOM   2350  CG2 ILE A 287      -6.504  15.773   9.219  1.00 66.75           C  
ATOM   2351  CD1 ILE A 287      -5.215  14.336   6.945  1.00 66.75           C  
ATOM   2352  N   SER A 288      -6.301  14.148  12.508  1.00 62.72           N  
ATOM   2353  CA  SER A 288      -7.246  14.391  13.594  1.00 62.72           C  
ATOM   2354  C   SER A 288      -6.559  15.000  14.805  1.00 62.72           C  
ATOM   2355  CB  SER A 288      -7.941  13.086  13.992  1.00 62.72           C  
ATOM   2356  O   SER A 288      -7.078  15.938  15.414  1.00 62.72           O  
ATOM   2357  OG  SER A 288      -8.211  13.070  15.383  1.00 62.72           O  
ATOM   2358  N   THR A 289      -5.449  14.547  15.117  1.00 62.62           N  
ATOM   2359  CA  THR A 289      -4.703  15.023  16.266  1.00 62.62           C  
ATOM   2360  C   THR A 289      -4.215  16.453  16.047  1.00 62.62           C  
ATOM   2361  CB  THR A 289      -3.500  14.109  16.578  1.00 62.62           C  
ATOM   2362  O   THR A 289      -4.332  17.297  16.938  1.00 62.62           O  
ATOM   2363  CG2 THR A 289      -2.990  14.328  18.000  1.00 62.62           C  
ATOM   2364  OG1 THR A 289      -3.896  12.742  16.422  1.00 62.62           O  
ATOM   2365  N   ILE A 290      -3.686  16.719  14.836  1.00 65.88           N  
ATOM   2366  CA  ILE A 290      -3.154  18.047  14.500  1.00 65.88           C  
ATOM   2367  C   ILE A 290      -4.285  19.062  14.500  1.00 65.88           C  
ATOM   2368  CB  ILE A 290      -2.434  18.031  13.133  1.00 65.88           C  
ATOM   2369  O   ILE A 290      -4.117  20.188  14.984  1.00 65.88           O  
ATOM   2370  CG1 ILE A 290      -1.139  17.219  13.219  1.00 65.88           C  
ATOM   2371  CG2 ILE A 290      -2.150  19.453  12.664  1.00 65.88           C  
ATOM   2372  CD1 ILE A 290      -0.371  17.125  11.906  1.00 65.88           C  
ATOM   2373  N   SER A 291      -5.426  18.672  14.008  1.00 64.31           N  
ATOM   2374  CA  SER A 291      -6.570  19.578  13.906  1.00 64.31           C  
ATOM   2375  C   SER A 291      -7.012  20.047  15.289  1.00 64.31           C  
ATOM   2376  CB  SER A 291      -7.738  18.891  13.203  1.00 64.31           C  
ATOM   2377  O   SER A 291      -7.262  21.250  15.492  1.00 64.31           O  
ATOM   2378  OG  SER A 291      -8.664  19.844  12.711  1.00 64.31           O  
ATOM   2379  N   HIS A 292      -7.027  19.172  16.172  1.00 59.56           N  
ATOM   2380  CA  HIS A 292      -7.469  19.500  17.531  1.00 59.56           C  
ATOM   2381  C   HIS A 292      -6.465  20.391  18.234  1.00 59.56           C  
ATOM   2382  CB  HIS A 292      -7.688  18.219  18.328  1.00 59.56           C  
ATOM   2383  O   HIS A 292      -6.852  21.375  18.891  1.00 59.56           O  
ATOM   2384  CG  HIS A 292      -8.844  18.297  19.281  1.00 59.56           C  
ATOM   2385  CD2 HIS A 292     -10.102  17.797  19.188  1.00 59.56           C  
ATOM   2386  ND1 HIS A 292      -8.781  18.953  20.484  1.00 59.56           N  
ATOM   2387  CE1 HIS A 292      -9.945  18.859  21.094  1.00 59.56           C  
ATOM   2388  NE2 HIS A 292     -10.766  18.156  20.344  1.00 59.56           N  
ATOM   2389  N   GLU A 293      -5.293  20.188  18.047  1.00 64.88           N  
ATOM   2390  CA  GLU A 293      -4.242  20.891  18.766  1.00 64.88           C  
ATOM   2391  C   GLU A 293      -4.027  22.281  18.203  1.00 64.88           C  
ATOM   2392  CB  GLU A 293      -2.930  20.094  18.734  1.00 64.88           C  
ATOM   2393  O   GLU A 293      -3.646  23.203  18.938  1.00 64.88           O  
ATOM   2394  CG  GLU A 293      -2.803  19.062  19.828  1.00 64.88           C  
ATOM   2395  CD  GLU A 293      -2.199  19.609  21.109  1.00 64.88           C  
ATOM   2396  OE1 GLU A 293      -2.463  19.047  22.203  1.00 64.88           O  
ATOM   2397  OE2 GLU A 293      -1.459  20.609  21.031  1.00 64.88           O  
ATOM   2398  N   LEU A 294      -4.289  22.391  16.938  1.00 70.56           N  
ATOM   2399  CA  LEU A 294      -4.070  23.672  16.297  1.00 70.56           C  
ATOM   2400  C   LEU A 294      -5.270  24.594  16.500  1.00 70.56           C  
ATOM   2401  CB  LEU A 294      -3.811  23.484  14.797  1.00 70.56           C  
ATOM   2402  O   LEU A 294      -5.117  25.812  16.562  1.00 70.56           O  
ATOM   2403  CG  LEU A 294      -2.457  22.875  14.414  1.00 70.56           C  
ATOM   2404  CD1 LEU A 294      -2.422  22.547  12.922  1.00 70.56           C  
ATOM   2405  CD2 LEU A 294      -1.323  23.828  14.789  1.00 70.56           C  
ATOM   2406  N   ARG A 295      -6.391  24.031  16.734  1.00 64.69           N  
ATOM   2407  CA  ARG A 295      -7.621  24.797  16.844  1.00 64.69           C  
ATOM   2408  C   ARG A 295      -7.668  25.578  18.156  1.00 64.69           C  
ATOM   2409  CB  ARG A 295      -8.844  23.891  16.734  1.00 64.69           C  
ATOM   2410  O   ARG A 295      -8.141  26.719  18.203  1.00 64.69           O  
ATOM   2411  CG  ARG A 295     -10.047  24.547  16.062  1.00 64.69           C  
ATOM   2412  CD  ARG A 295     -11.203  23.562  15.906  1.00 64.69           C  
ATOM   2413  NE  ARG A 295     -10.992  22.672  14.773  1.00 64.69           N  
ATOM   2414  NH1 ARG A 295     -12.609  21.156  15.422  1.00 64.69           N  
ATOM   2415  NH2 ARG A 295     -11.398  20.797  13.508  1.00 64.69           N  
ATOM   2416  CZ  ARG A 295     -11.672  21.547  14.570  1.00 64.69           C  
ATOM   2417  N   THR A 296      -7.109  25.031  19.188  1.00 63.81           N  
ATOM   2418  CA  THR A 296      -7.211  25.625  20.516  1.00 63.81           C  
ATOM   2419  C   THR A 296      -6.449  26.953  20.562  1.00 63.81           C  
ATOM   2420  CB  THR A 296      -6.680  24.672  21.594  1.00 63.81           C  
ATOM   2421  O   THR A 296      -7.016  27.984  20.922  1.00 63.81           O  
ATOM   2422  CG2 THR A 296      -7.309  24.984  22.953  1.00 63.81           C  
ATOM   2423  OG1 THR A 296      -6.988  23.328  21.234  1.00 63.81           O  
ATOM   2424  N   PRO A 297      -5.164  26.938  20.234  1.00 73.31           N  
ATOM   2425  CA  PRO A 297      -4.449  28.219  20.250  1.00 73.31           C  
ATOM   2426  C   PRO A 297      -4.973  29.203  19.219  1.00 73.31           C  
ATOM   2427  CB  PRO A 297      -3.002  27.812  19.938  1.00 73.31           C  
ATOM   2428  O   PRO A 297      -5.012  30.406  19.469  1.00 73.31           O  
ATOM   2429  CG  PRO A 297      -3.076  26.375  19.562  1.00 73.31           C  
ATOM   2430  CD  PRO A 297      -4.445  25.859  19.906  1.00 73.31           C  
ATOM   2431  N   LEU A 298      -5.387  28.719  18.172  1.00 77.44           N  
ATOM   2432  CA  LEU A 298      -5.883  29.594  17.109  1.00 77.44           C  
ATOM   2433  C   LEU A 298      -7.164  30.297  17.547  1.00 77.44           C  
ATOM   2434  CB  LEU A 298      -6.125  28.797  15.828  1.00 77.44           C  
ATOM   2435  O   LEU A 298      -7.336  31.500  17.297  1.00 77.44           O  
ATOM   2436  CG  LEU A 298      -6.176  29.609  14.531  1.00 77.44           C  
ATOM   2437  CD1 LEU A 298      -4.773  29.750  13.945  1.00 77.44           C  
ATOM   2438  CD2 LEU A 298      -7.113  28.938  13.523  1.00 77.44           C  
ATOM   2439  N   ASN A 299      -8.023  29.578  18.219  1.00 66.44           N  
ATOM   2440  CA  ASN A 299      -9.266  30.156  18.703  1.00 66.44           C  
ATOM   2441  C   ASN A 299      -9.000  31.203  19.781  1.00 66.44           C  
ATOM   2442  CB  ASN A 299     -10.188  29.062  19.250  1.00 66.44           C  
ATOM   2443  O   ASN A 299      -9.734  32.188  19.875  1.00 66.44           O  
ATOM   2444  CG  ASN A 299     -10.883  28.281  18.141  1.00 66.44           C  
ATOM   2445  ND2 ASN A 299     -11.477  27.156  18.500  1.00 66.44           N  
ATOM   2446  OD1 ASN A 299     -10.883  28.703  16.984  1.00 66.44           O  
ATOM   2447  N   GLY A 300      -7.977  30.922  20.469  1.00 69.50           N  
ATOM   2448  CA  GLY A 300      -7.570  31.922  21.453  1.00 69.50           C  
ATOM   2449  C   GLY A 300      -7.102  33.219  20.828  1.00 69.50           C  
ATOM   2450  O   GLY A 300      -7.480  34.312  21.281  1.00 69.50           O  
ATOM   2451  N   ILE A 301      -6.352  33.062  19.766  1.00 78.44           N  
ATOM   2452  CA  ILE A 301      -5.824  34.250  19.078  1.00 78.44           C  
ATOM   2453  C   ILE A 301      -6.969  35.000  18.438  1.00 78.44           C  
ATOM   2454  CB  ILE A 301      -4.770  33.844  18.016  1.00 78.44           C  
ATOM   2455  O   ILE A 301      -7.047  36.250  18.547  1.00 78.44           O  
ATOM   2456  CG1 ILE A 301      -3.572  33.156  18.688  1.00 78.44           C  
ATOM   2457  CG2 ILE A 301      -4.320  35.094  17.234  1.00 78.44           C  
ATOM   2458  CD1 ILE A 301      -2.568  32.594  17.703  1.00 78.44           C  
ATOM   2459  N   VAL A 302      -7.855  34.312  17.828  1.00 75.12           N  
ATOM   2460  CA  VAL A 302      -8.977  34.938  17.141  1.00 75.12           C  
ATOM   2461  C   VAL A 302      -9.883  35.656  18.156  1.00 75.12           C  
ATOM   2462  CB  VAL A 302      -9.789  33.906  16.312  1.00 75.12           C  
ATOM   2463  O   VAL A 302     -10.273  36.781  17.969  1.00 75.12           O  
ATOM   2464  CG1 VAL A 302     -11.078  34.562  15.789  1.00 75.12           C  
ATOM   2465  CG2 VAL A 302      -8.945  33.375  15.164  1.00 75.12           C  
ATOM   2466  N   GLY A 303     -10.172  35.031  19.234  1.00 69.00           N  
ATOM   2467  CA  GLY A 303     -11.031  35.594  20.266  1.00 69.00           C  
ATOM   2468  C   GLY A 303     -10.438  36.781  20.953  1.00 69.00           C  
ATOM   2469  O   GLY A 303     -11.109  37.812  21.109  1.00 69.00           O  
ATOM   2470  N   LEU A 304      -9.195  36.656  21.297  1.00 75.06           N  
ATOM   2471  CA  LEU A 304      -8.531  37.750  22.031  1.00 75.06           C  
ATOM   2472  C   LEU A 304      -8.281  38.938  21.125  1.00 75.06           C  
ATOM   2473  CB  LEU A 304      -7.211  37.250  22.625  1.00 75.06           C  
ATOM   2474  O   LEU A 304      -8.352  40.094  21.578  1.00 75.06           O  
ATOM   2475  CG  LEU A 304      -7.305  36.438  23.906  1.00 75.06           C  
ATOM   2476  CD1 LEU A 304      -6.023  35.625  24.125  1.00 75.06           C  
ATOM   2477  CD2 LEU A 304      -7.582  37.344  25.094  1.00 75.06           C  
ATOM   2478  N   SER A 305      -7.934  38.688  19.891  1.00 81.12           N  
ATOM   2479  CA  SER A 305      -7.742  39.812  18.969  1.00 81.12           C  
ATOM   2480  C   SER A 305      -9.031  40.594  18.766  1.00 81.12           C  
ATOM   2481  CB  SER A 305      -7.227  39.281  17.625  1.00 81.12           C  
ATOM   2482  O   SER A 305      -9.016  41.812  18.672  1.00 81.12           O  
ATOM   2483  OG  SER A 305      -8.156  38.406  17.031  1.00 81.12           O  
ATOM   2484  N   ARG A 306     -10.141  39.938  18.781  1.00 72.19           N  
ATOM   2485  CA  ARG A 306     -11.445  40.594  18.641  1.00 72.19           C  
ATOM   2486  C   ARG A 306     -11.766  41.438  19.859  1.00 72.19           C  
ATOM   2487  CB  ARG A 306     -12.547  39.531  18.422  1.00 72.19           C  
ATOM   2488  O   ARG A 306     -12.281  42.531  19.734  1.00 72.19           O  
ATOM   2489  CG  ARG A 306     -13.805  40.094  17.781  1.00 72.19           C  
ATOM   2490  CD  ARG A 306     -14.320  39.219  16.672  1.00 72.19           C  
ATOM   2491  NE  ARG A 306     -15.648  39.625  16.219  1.00 72.19           N  
ATOM   2492  NH1 ARG A 306     -15.781  38.062  14.531  1.00 72.19           N  
ATOM   2493  NH2 ARG A 306     -17.516  39.500  14.891  1.00 72.19           N  
ATOM   2494  CZ  ARG A 306     -16.312  39.062  15.211  1.00 72.19           C  
ATOM   2495  N   ILE A 307     -11.430  40.906  21.031  1.00 70.56           N  
ATOM   2496  CA  ILE A 307     -11.688  41.625  22.281  1.00 70.56           C  
ATOM   2497  C   ILE A 307     -10.812  42.875  22.344  1.00 70.56           C  
ATOM   2498  CB  ILE A 307     -11.422  40.719  23.500  1.00 70.56           C  
ATOM   2499  O   ILE A 307     -11.281  43.938  22.766  1.00 70.56           O  
ATOM   2500  CG1 ILE A 307     -12.430  39.562  23.547  1.00 70.56           C  
ATOM   2501  CG2 ILE A 307     -11.469  41.531  24.797  1.00 70.56           C  
ATOM   2502  CD1 ILE A 307     -12.172  38.562  24.656  1.00 70.56           C  
ATOM   2503  N   LEU A 308      -9.664  42.719  21.859  1.00 81.19           N  
ATOM   2504  CA  LEU A 308      -8.727  43.844  21.906  1.00 81.19           C  
ATOM   2505  C   LEU A 308      -9.148  44.938  20.938  1.00 81.19           C  
ATOM   2506  CB  LEU A 308      -7.309  43.375  21.578  1.00 81.19           C  
ATOM   2507  O   LEU A 308      -8.938  46.125  21.219  1.00 81.19           O  
ATOM   2508  CG  LEU A 308      -6.426  42.969  22.750  1.00 81.19           C  
ATOM   2509  CD1 LEU A 308      -5.344  42.000  22.312  1.00 81.19           C  
ATOM   2510  CD2 LEU A 308      -5.801  44.219  23.391  1.00 81.19           C  
ATOM   2511  N   LEU A 309      -9.773  44.562  19.875  1.00 80.06           N  
ATOM   2512  CA  LEU A 309     -10.203  45.531  18.875  1.00 80.06           C  
ATOM   2513  C   LEU A 309     -11.359  46.375  19.391  1.00 80.06           C  
ATOM   2514  CB  LEU A 309     -10.625  44.812  17.578  1.00 80.06           C  
ATOM   2515  O   LEU A 309     -11.578  47.500  18.906  1.00 80.06           O  
ATOM   2516  CG  LEU A 309      -9.555  44.688  16.500  1.00 80.06           C  
ATOM   2517  CD1 LEU A 309      -9.844  43.469  15.617  1.00 80.06           C  
ATOM   2518  CD2 LEU A 309      -9.484  45.938  15.664  1.00 80.06           C  
ATOM   2519  N   ASP A 310     -11.984  45.906  20.453  1.00 69.25           N  
ATOM   2520  CA  ASP A 310     -13.109  46.625  21.047  1.00 69.25           C  
ATOM   2521  C   ASP A 310     -12.633  47.594  22.125  1.00 69.25           C  
ATOM   2522  CB  ASP A 310     -14.125  45.656  21.641  1.00 69.25           C  
ATOM   2523  O   ASP A 310     -13.422  48.406  22.641  1.00 69.25           O  
ATOM   2524  CG  ASP A 310     -14.984  44.969  20.578  1.00 69.25           C  
ATOM   2525  OD1 ASP A 310     -15.094  45.500  19.453  1.00 69.25           O  
ATOM   2526  OD2 ASP A 310     -15.570  43.906  20.891  1.00 69.25           O  
ATOM   2527  N   THR A 311     -11.320  47.594  22.406  1.00 78.00           N  
ATOM   2528  CA  THR A 311     -10.766  48.531  23.391  1.00 78.00           C  
ATOM   2529  C   THR A 311     -10.250  49.781  22.734  1.00 78.00           C  
ATOM   2530  CB  THR A 311      -9.617  47.844  24.188  1.00 78.00           C  
ATOM   2531  O   THR A 311     -10.266  49.906  21.500  1.00 78.00           O  
ATOM   2532  CG2 THR A 311     -10.141  46.719  25.047  1.00 78.00           C  
ATOM   2533  OG1 THR A 311      -8.648  47.344  23.266  1.00 78.00           O  
ATOM   2534  N   GLU A 312      -9.891  50.781  23.531  1.00 78.25           N  
ATOM   2535  CA  GLU A 312      -9.359  52.031  23.000  1.00 78.25           C  
ATOM   2536  C   GLU A 312      -7.914  51.875  22.531  1.00 78.25           C  
ATOM   2537  CB  GLU A 312      -9.453  53.156  24.047  1.00 78.25           C  
ATOM   2538  O   GLU A 312      -7.039  51.500  23.328  1.00 78.25           O  
ATOM   2539  CG  GLU A 312     -10.773  53.906  24.016  1.00 78.25           C  
ATOM   2540  CD  GLU A 312     -10.766  55.156  24.875  1.00 78.25           C  
ATOM   2541  OE1 GLU A 312     -11.789  55.875  24.922  1.00 78.25           O  
ATOM   2542  OE2 GLU A 312      -9.727  55.406  25.516  1.00 78.25           O  
ATOM   2543  N   LEU A 313      -7.797  52.000  21.250  1.00 83.81           N  
ATOM   2544  CA  LEU A 313      -6.480  51.781  20.656  1.00 83.81           C  
ATOM   2545  C   LEU A 313      -6.086  52.969  19.797  1.00 83.81           C  
ATOM   2546  CB  LEU A 313      -6.465  50.500  19.812  1.00 83.81           C  
ATOM   2547  O   LEU A 313      -6.949  53.719  19.344  1.00 83.81           O  
ATOM   2548  CG  LEU A 313      -6.699  49.188  20.578  1.00 83.81           C  
ATOM   2549  CD1 LEU A 313      -7.402  48.188  19.672  1.00 83.81           C  
ATOM   2550  CD2 LEU A 313      -5.375  48.625  21.094  1.00 83.81           C  
ATOM   2551  N   THR A 314      -4.797  53.219  19.734  1.00 79.56           N  
ATOM   2552  CA  THR A 314      -4.297  54.188  18.766  1.00 79.56           C  
ATOM   2553  C   THR A 314      -4.492  53.688  17.344  1.00 79.56           C  
ATOM   2554  CB  THR A 314      -2.805  54.500  19.016  1.00 79.56           C  
ATOM   2555  O   THR A 314      -4.758  52.500  17.125  1.00 79.56           O  
ATOM   2556  CG2 THR A 314      -2.582  55.125  20.391  1.00 79.56           C  
ATOM   2557  OG1 THR A 314      -2.051  53.281  18.906  1.00 79.56           O  
ATOM   2558  N   ALA A 315      -4.477  54.562  16.406  1.00 74.75           N  
ATOM   2559  CA  ALA A 315      -4.703  54.219  15.008  1.00 74.75           C  
ATOM   2560  C   ALA A 315      -3.703  53.156  14.539  1.00 74.75           C  
ATOM   2561  CB  ALA A 315      -4.617  55.438  14.125  1.00 74.75           C  
ATOM   2562  O   ALA A 315      -4.059  52.250  13.789  1.00 74.75           O  
ATOM   2563  N   GLU A 316      -2.539  53.312  14.992  1.00 76.00           N  
ATOM   2564  CA  GLU A 316      -1.504  52.344  14.602  1.00 76.00           C  
ATOM   2565  C   GLU A 316      -1.733  51.000  15.266  1.00 76.00           C  
ATOM   2566  CB  GLU A 316      -0.116  52.875  14.969  1.00 76.00           C  
ATOM   2567  O   GLU A 316      -1.562  49.938  14.625  1.00 76.00           O  
ATOM   2568  CG  GLU A 316       0.907  52.750  13.852  1.00 76.00           C  
ATOM   2569  CD  GLU A 316       2.291  53.250  14.242  1.00 76.00           C  
ATOM   2570  OE1 GLU A 316       3.217  53.188  13.398  1.00 76.00           O  
ATOM   2571  OE2 GLU A 316       2.449  53.688  15.398  1.00 76.00           O  
ATOM   2572  N   GLN A 317      -2.086  51.031  16.484  1.00 81.81           N  
ATOM   2573  CA  GLN A 317      -2.355  49.781  17.203  1.00 81.81           C  
ATOM   2574  C   GLN A 317      -3.539  49.031  16.609  1.00 81.81           C  
ATOM   2575  CB  GLN A 317      -2.617  50.062  18.688  1.00 81.81           C  
ATOM   2576  O   GLN A 317      -3.521  47.812  16.516  1.00 81.81           O  
ATOM   2577  CG  GLN A 317      -1.385  50.531  19.453  1.00 81.81           C  
ATOM   2578  CD  GLN A 317      -1.693  50.938  20.891  1.00 81.81           C  
ATOM   2579  NE2 GLN A 317      -0.688  50.844  21.750  1.00 81.81           N  
ATOM   2580  OE1 GLN A 317      -2.824  51.281  21.219  1.00 81.81           O  
ATOM   2581  N   GLU A 318      -4.469  49.781  16.172  1.00 81.12           N  
ATOM   2582  CA  GLU A 318      -5.664  49.188  15.578  1.00 81.12           C  
ATOM   2583  C   GLU A 318      -5.340  48.500  14.258  1.00 81.12           C  
ATOM   2584  CB  GLU A 318      -6.746  50.250  15.367  1.00 81.12           C  
ATOM   2585  O   GLU A 318      -5.871  47.438  13.961  1.00 81.12           O  
ATOM   2586  CG  GLU A 318      -8.148  49.688  15.219  1.00 81.12           C  
ATOM   2587  CD  GLU A 318      -9.203  50.750  14.977  1.00 81.12           C  
ATOM   2588  OE1 GLU A 318     -10.391  50.406  14.781  1.00 81.12           O  
ATOM   2589  OE2 GLU A 318      -8.844  51.938  14.977  1.00 81.12           O  
ATOM   2590  N   LYS A 319      -4.484  49.125  13.523  1.00 75.25           N  
ATOM   2591  CA  LYS A 319      -4.090  48.531  12.242  1.00 75.25           C  
ATOM   2592  C   LYS A 319      -3.379  47.219  12.438  1.00 75.25           C  
ATOM   2593  CB  LYS A 319      -3.191  49.500  11.469  1.00 75.25           C  
ATOM   2594  O   LYS A 319      -3.658  46.250  11.734  1.00 75.25           O  
ATOM   2595  CG  LYS A 319      -3.152  49.250   9.969  1.00 75.25           C  
ATOM   2596  CD  LYS A 319      -2.242  50.250   9.258  1.00 75.25           C  
ATOM   2597  CE  LYS A 319      -2.145  49.938   7.770  1.00 75.25           C  
ATOM   2598  NZ  LYS A 319      -1.242  50.906   7.066  1.00 75.25           N  
ATOM   2599  N   TYR A 320      -2.492  47.188  13.375  1.00 76.31           N  
ATOM   2600  CA  TYR A 320      -1.745  45.938  13.641  1.00 76.31           C  
ATOM   2601  C   TYR A 320      -2.662  44.844  14.172  1.00 76.31           C  
ATOM   2602  CB  TYR A 320      -0.616  46.219  14.641  1.00 76.31           C  
ATOM   2603  O   TYR A 320      -2.539  43.688  13.781  1.00 76.31           O  
ATOM   2604  CG  TYR A 320       0.539  47.000  14.055  1.00 76.31           C  
ATOM   2605  CD1 TYR A 320       0.892  46.875  12.719  1.00 76.31           C  
ATOM   2606  CD2 TYR A 320       1.278  47.875  14.844  1.00 76.31           C  
ATOM   2607  CE1 TYR A 320       1.956  47.562  12.172  1.00 76.31           C  
ATOM   2608  CE2 TYR A 320       2.346  48.594  14.312  1.00 76.31           C  
ATOM   2609  OH  TYR A 320       3.729  49.156  12.453  1.00 76.31           O  
ATOM   2610  CZ  TYR A 320       2.676  48.438  12.984  1.00 76.31           C  
ATOM   2611  N   LEU A 321      -3.543  45.188  14.977  1.00 83.38           N  
ATOM   2612  CA  LEU A 321      -4.449  44.219  15.578  1.00 83.38           C  
ATOM   2613  C   LEU A 321      -5.426  43.656  14.547  1.00 83.38           C  
ATOM   2614  CB  LEU A 321      -5.223  44.844  16.734  1.00 83.38           C  
ATOM   2615  O   LEU A 321      -5.793  42.500  14.602  1.00 83.38           O  
ATOM   2616  CG  LEU A 321      -5.320  44.031  18.031  1.00 83.38           C  
ATOM   2617  CD1 LEU A 321      -4.281  44.500  19.031  1.00 83.38           C  
ATOM   2618  CD2 LEU A 321      -6.723  44.125  18.609  1.00 83.38           C  
ATOM   2619  N   LYS A 322      -5.820  44.531  13.695  1.00 78.81           N  
ATOM   2620  CA  LYS A 322      -6.688  44.062  12.617  1.00 78.81           C  
ATOM   2621  C   LYS A 322      -5.977  43.062  11.727  1.00 78.81           C  
ATOM   2622  CB  LYS A 322      -7.164  45.250  11.773  1.00 78.81           C  
ATOM   2623  O   LYS A 322      -6.574  42.062  11.312  1.00 78.81           O  
ATOM   2624  CG  LYS A 322      -8.477  45.875  12.242  1.00 78.81           C  
ATOM   2625  CD  LYS A 322      -8.945  46.969  11.312  1.00 78.81           C  
ATOM   2626  CE  LYS A 322     -10.258  47.562  11.781  1.00 78.81           C  
ATOM   2627  NZ  LYS A 322     -10.648  48.750  10.953  1.00 78.81           N  
ATOM   2628  N   THR A 323      -4.781  43.312  11.477  1.00 76.38           N  
ATOM   2629  CA  THR A 323      -3.998  42.375  10.672  1.00 76.38           C  
ATOM   2630  C   THR A 323      -3.824  41.031  11.398  1.00 76.38           C  
ATOM   2631  CB  THR A 323      -2.615  42.969  10.328  1.00 76.38           C  
ATOM   2632  O   THR A 323      -3.887  39.969  10.781  1.00 76.38           O  
ATOM   2633  CG2 THR A 323      -1.962  42.188   9.188  1.00 76.38           C  
ATOM   2634  OG1 THR A 323      -2.764  44.344   9.953  1.00 76.38           O  
ATOM   2635  N   ILE A 324      -3.568  41.062  12.664  1.00 81.75           N  
ATOM   2636  CA  ILE A 324      -3.434  39.844  13.453  1.00 81.75           C  
ATOM   2637  C   ILE A 324      -4.734  39.062  13.398  1.00 81.75           C  
ATOM   2638  CB  ILE A 324      -3.062  40.156  14.922  1.00 81.75           C  
ATOM   2639  O   ILE A 324      -4.711  37.844  13.219  1.00 81.75           O  
ATOM   2640  CG1 ILE A 324      -1.619  40.688  15.008  1.00 81.75           C  
ATOM   2641  CG2 ILE A 324      -3.260  38.938  15.805  1.00 81.75           C  
ATOM   2642  CD1 ILE A 324      -1.207  41.125  16.391  1.00 81.75           C  
ATOM   2643  N   HIS A 325      -5.750  39.781  13.523  1.00 81.44           N  
ATOM   2644  CA  HIS A 325      -7.055  39.125  13.523  1.00 81.44           C  
ATOM   2645  C   HIS A 325      -7.344  38.438  12.188  1.00 81.44           C  
ATOM   2646  CB  HIS A 325      -8.156  40.125  13.859  1.00 81.44           C  
ATOM   2647  O   HIS A 325      -7.781  37.312  12.141  1.00 81.44           O  
ATOM   2648  CG  HIS A 325      -9.516  39.500  13.984  1.00 81.44           C  
ATOM   2649  CD2 HIS A 325     -10.648  39.719  13.281  1.00 81.44           C  
ATOM   2650  ND1 HIS A 325      -9.812  38.562  14.938  1.00 81.44           N  
ATOM   2651  CE1 HIS A 325     -11.078  38.219  14.812  1.00 81.44           C  
ATOM   2652  NE2 HIS A 325     -11.609  38.906  13.812  1.00 81.44           N  
ATOM   2653  N   VAL A 326      -7.121  39.156  11.156  1.00 75.06           N  
ATOM   2654  CA  VAL A 326      -7.371  38.625   9.820  1.00 75.06           C  
ATOM   2655  C   VAL A 326      -6.453  37.406   9.562  1.00 75.06           C  
ATOM   2656  CB  VAL A 326      -7.164  39.688   8.734  1.00 75.06           C  
ATOM   2657  O   VAL A 326      -6.871  36.438   8.969  1.00 75.06           O  
ATOM   2658  CG1 VAL A 326      -7.211  39.062   7.340  1.00 75.06           C  
ATOM   2659  CG2 VAL A 326      -8.219  40.781   8.867  1.00 75.06           C  
ATOM   2660  N   SER A 327      -5.254  37.500   9.945  1.00 77.50           N  
ATOM   2661  CA  SER A 327      -4.312  36.406   9.758  1.00 77.50           C  
ATOM   2662  C   SER A 327      -4.754  35.188  10.531  1.00 77.50           C  
ATOM   2663  CB  SER A 327      -2.908  36.812  10.203  1.00 77.50           C  
ATOM   2664  O   SER A 327      -4.625  34.062  10.039  1.00 77.50           O  
ATOM   2665  OG  SER A 327      -2.371  37.812   9.328  1.00 77.50           O  
ATOM   2666  N   ALA A 328      -5.152  35.375  11.703  1.00 81.44           N  
ATOM   2667  CA  ALA A 328      -5.605  34.250  12.539  1.00 81.44           C  
ATOM   2668  C   ALA A 328      -6.820  33.594  11.914  1.00 81.44           C  
ATOM   2669  CB  ALA A 328      -5.934  34.750  13.945  1.00 81.44           C  
ATOM   2670  O   ALA A 328      -6.918  32.344  11.914  1.00 81.44           O  
ATOM   2671  N   VAL A 329      -7.723  34.406  11.445  1.00 77.56           N  
ATOM   2672  CA  VAL A 329      -8.914  33.844  10.805  1.00 77.56           C  
ATOM   2673  C   VAL A 329      -8.523  33.094   9.547  1.00 77.56           C  
ATOM   2674  CB  VAL A 329      -9.938  34.969  10.461  1.00 77.56           C  
ATOM   2675  O   VAL A 329      -9.070  32.031   9.258  1.00 77.56           O  
ATOM   2676  CG1 VAL A 329     -11.078  34.406   9.625  1.00 77.56           C  
ATOM   2677  CG2 VAL A 329     -10.469  35.594  11.742  1.00 77.56           C  
ATOM   2678  N   THR A 330      -7.641  33.656   8.820  1.00 75.00           N  
ATOM   2679  CA  THR A 330      -7.152  32.969   7.621  1.00 75.00           C  
ATOM   2680  C   THR A 330      -6.531  31.625   7.965  1.00 75.00           C  
ATOM   2681  CB  THR A 330      -6.121  33.844   6.879  1.00 75.00           C  
ATOM   2682  O   THR A 330      -6.773  30.641   7.277  1.00 75.00           O  
ATOM   2683  CG2 THR A 330      -5.930  33.375   5.445  1.00 75.00           C  
ATOM   2684  OG1 THR A 330      -6.574  35.219   6.863  1.00 75.00           O  
ATOM   2685  N   LEU A 331      -5.703  31.609   8.984  1.00 78.06           N  
ATOM   2686  CA  LEU A 331      -5.086  30.359   9.445  1.00 78.06           C  
ATOM   2687  C   LEU A 331      -6.148  29.328   9.805  1.00 78.06           C  
ATOM   2688  CB  LEU A 331      -4.176  30.625  10.648  1.00 78.06           C  
ATOM   2689  O   LEU A 331      -6.004  28.156   9.492  1.00 78.06           O  
ATOM   2690  CG  LEU A 331      -2.902  29.797  10.734  1.00 78.06           C  
ATOM   2691  CD1 LEU A 331      -1.745  30.516  10.047  1.00 78.06           C  
ATOM   2692  CD2 LEU A 331      -2.562  29.484  12.188  1.00 78.06           C  
ATOM   2693  N   GLY A 332      -7.129  29.812  10.469  1.00 75.88           N  
ATOM   2694  CA  GLY A 332      -8.227  28.938  10.828  1.00 75.88           C  
ATOM   2695  C   GLY A 332      -8.922  28.312   9.625  1.00 75.88           C  
ATOM   2696  O   GLY A 332      -9.273  27.141   9.648  1.00 75.88           O  
ATOM   2697  N   ASN A 333      -9.070  29.094   8.641  1.00 74.94           N  
ATOM   2698  CA  ASN A 333      -9.711  28.609   7.426  1.00 74.94           C  
ATOM   2699  C   ASN A 333      -8.852  27.562   6.711  1.00 74.94           C  
ATOM   2700  CB  ASN A 333     -10.031  29.766   6.484  1.00 74.94           C  
ATOM   2701  O   ASN A 333      -9.375  26.578   6.184  1.00 74.94           O  
ATOM   2702  CG  ASN A 333     -11.344  30.453   6.816  1.00 74.94           C  
ATOM   2703  ND2 ASN A 333     -11.523  31.672   6.320  1.00 74.94           N  
ATOM   2704  OD1 ASN A 333     -12.188  29.891   7.516  1.00 74.94           O  
ATOM   2705  N   ILE A 334      -7.625  27.875   6.617  1.00 72.81           N  
ATOM   2706  CA  ILE A 334      -6.715  26.922   5.984  1.00 72.81           C  
ATOM   2707  C   ILE A 334      -6.777  25.578   6.711  1.00 72.81           C  
ATOM   2708  CB  ILE A 334      -5.262  27.453   5.969  1.00 72.81           C  
ATOM   2709  O   ILE A 334      -6.824  24.516   6.074  1.00 72.81           O  
ATOM   2710  CG1 ILE A 334      -5.160  28.703   5.078  1.00 72.81           C  
ATOM   2711  CG2 ILE A 334      -4.293  26.359   5.500  1.00 72.81           C  
ATOM   2712  CD1 ILE A 334      -3.811  29.391   5.148  1.00 72.81           C  
ATOM   2713  N   PHE A 335      -6.816  25.688   7.957  1.00 74.12           N  
ATOM   2714  CA  PHE A 335      -6.883  24.469   8.758  1.00 74.12           C  
ATOM   2715  C   PHE A 335      -8.188  23.719   8.500  1.00 74.12           C  
ATOM   2716  CB  PHE A 335      -6.750  24.797  10.250  1.00 74.12           C  
ATOM   2717  O   PHE A 335      -8.203  22.500   8.414  1.00 74.12           O  
ATOM   2718  CG  PHE A 335      -5.551  24.156  10.898  1.00 74.12           C  
ATOM   2719  CD1 PHE A 335      -5.559  22.812  11.258  1.00 74.12           C  
ATOM   2720  CD2 PHE A 335      -4.410  24.906  11.156  1.00 74.12           C  
ATOM   2721  CE1 PHE A 335      -4.449  22.234  11.859  1.00 74.12           C  
ATOM   2722  CE2 PHE A 335      -3.299  24.328  11.766  1.00 74.12           C  
ATOM   2723  CZ  PHE A 335      -3.322  23.000  12.117  1.00 74.12           C  
ATOM   2724  N   ASN A 336      -9.164  24.438   8.398  1.00 73.25           N  
ATOM   2725  CA  ASN A 336     -10.461  23.812   8.141  1.00 73.25           C  
ATOM   2726  C   ASN A 336     -10.492  23.125   6.777  1.00 73.25           C  
ATOM   2727  CB  ASN A 336     -11.586  24.859   8.234  1.00 73.25           C  
ATOM   2728  O   ASN A 336     -11.102  22.062   6.625  1.00 73.25           O  
ATOM   2729  CG  ASN A 336     -12.039  25.094   9.664  1.00 73.25           C  
ATOM   2730  ND2 ASN A 336     -12.688  26.219   9.891  1.00 73.25           N  
ATOM   2731  OD1 ASN A 336     -11.805  24.266  10.547  1.00 73.25           O  
ATOM   2732  N   ASP A 337      -9.805  23.734   5.930  1.00 73.00           N  
ATOM   2733  CA  ASP A 337      -9.711  23.125   4.609  1.00 73.00           C  
ATOM   2734  C   ASP A 337      -8.992  21.766   4.680  1.00 73.00           C  
ATOM   2735  CB  ASP A 337      -8.984  24.047   3.637  1.00 73.00           C  
ATOM   2736  O   ASP A 337      -9.398  20.812   4.023  1.00 73.00           O  
ATOM   2737  CG  ASP A 337      -9.836  25.219   3.188  1.00 73.00           C  
ATOM   2738  OD1 ASP A 337     -11.070  25.203   3.408  1.00 73.00           O  
ATOM   2739  OD2 ASP A 337      -9.281  26.172   2.605  1.00 73.00           O  
ATOM   2740  N   ILE A 338      -8.023  21.812   5.410  1.00 70.50           N  
ATOM   2741  CA  ILE A 338      -7.191  20.609   5.516  1.00 70.50           C  
ATOM   2742  C   ILE A 338      -7.984  19.500   6.191  1.00 70.50           C  
ATOM   2743  CB  ILE A 338      -5.891  20.891   6.301  1.00 70.50           C  
ATOM   2744  O   ILE A 338      -7.941  18.344   5.758  1.00 70.50           O  
ATOM   2745  CG1 ILE A 338      -5.008  21.875   5.527  1.00 70.50           C  
ATOM   2746  CG2 ILE A 338      -5.137  19.594   6.582  1.00 70.50           C  
ATOM   2747  CD1 ILE A 338      -3.842  22.438   6.336  1.00 70.50           C  
ATOM   2748  N   ILE A 339      -8.656  19.812   7.180  1.00 67.94           N  
ATOM   2749  CA  ILE A 339      -9.453  18.828   7.922  1.00 67.94           C  
ATOM   2750  C   ILE A 339     -10.562  18.281   7.031  1.00 67.94           C  
ATOM   2751  CB  ILE A 339     -10.047  19.438   9.211  1.00 67.94           C  
ATOM   2752  O   ILE A 339     -10.812  17.078   7.012  1.00 67.94           O  
ATOM   2753  CG1 ILE A 339      -8.922  19.859  10.172  1.00 67.94           C  
ATOM   2754  CG2 ILE A 339     -11.016  18.469   9.875  1.00 67.94           C  
ATOM   2755  CD1 ILE A 339      -9.414  20.625  11.391  1.00 67.94           C  
ATOM   2756  N   ASP A 340     -11.141  19.156   6.348  1.00 71.06           N  
ATOM   2757  CA  ASP A 340     -12.242  18.734   5.496  1.00 71.06           C  
ATOM   2758  C   ASP A 340     -11.750  17.859   4.344  1.00 71.06           C  
ATOM   2759  CB  ASP A 340     -13.000  19.953   4.957  1.00 71.06           C  
ATOM   2760  O   ASP A 340     -12.453  16.953   3.900  1.00 71.06           O  
ATOM   2761  CG  ASP A 340     -13.953  20.562   5.969  1.00 71.06           C  
ATOM   2762  OD1 ASP A 340     -14.422  19.828   6.871  1.00 71.06           O  
ATOM   2763  OD2 ASP A 340     -14.234  21.766   5.863  1.00 71.06           O  
ATOM   2764  N   MET A 341     -10.633  18.234   3.896  1.00 68.25           N  
ATOM   2765  CA  MET A 341     -10.031  17.406   2.850  1.00 68.25           C  
ATOM   2766  C   MET A 341      -9.875  15.969   3.320  1.00 68.25           C  
ATOM   2767  CB  MET A 341      -8.672  17.969   2.430  1.00 68.25           C  
ATOM   2768  O   MET A 341     -10.180  15.031   2.576  1.00 68.25           O  
ATOM   2769  CG  MET A 341      -8.070  17.281   1.217  1.00 68.25           C  
ATOM   2770  SD  MET A 341      -6.367  17.844   0.855  1.00 68.25           S  
ATOM   2771  CE  MET A 341      -5.547  16.250   0.592  1.00 68.25           C  
ATOM   2772  N   ASP A 342      -9.438  15.805   4.453  1.00 68.19           N  
ATOM   2773  CA  ASP A 342      -9.250  14.461   4.996  1.00 68.19           C  
ATOM   2774  C   ASP A 342     -10.586  13.750   5.195  1.00 68.19           C  
ATOM   2775  CB  ASP A 342      -8.484  14.523   6.324  1.00 68.19           C  
ATOM   2776  O   ASP A 342     -10.711  12.562   4.914  1.00 68.19           O  
ATOM   2777  CG  ASP A 342      -7.980  13.172   6.781  1.00 68.19           C  
ATOM   2778  OD1 ASP A 342      -7.355  12.445   5.977  1.00 68.19           O  
ATOM   2779  OD2 ASP A 342      -8.211  12.820   7.961  1.00 68.19           O  
ATOM   2780  N   LYS A 343     -11.477  14.547   5.695  1.00 65.00           N  
ATOM   2781  CA  LYS A 343     -12.805  13.977   5.922  1.00 65.00           C  
ATOM   2782  C   LYS A 343     -13.453  13.555   4.605  1.00 65.00           C  
ATOM   2783  CB  LYS A 343     -13.703  14.977   6.656  1.00 65.00           C  
ATOM   2784  O   LYS A 343     -14.141  12.531   4.547  1.00 65.00           O  
ATOM   2785  CG  LYS A 343     -13.398  15.109   8.141  1.00 65.00           C  
ATOM   2786  CD  LYS A 343     -14.383  16.047   8.828  1.00 65.00           C  
ATOM   2787  CE  LYS A 343     -14.086  16.172  10.320  1.00 65.00           C  
ATOM   2788  NZ  LYS A 343     -14.992  17.141  10.984  1.00 65.00           N  
ATOM   2789  N   MET A 344     -13.250  14.383   3.668  1.00 63.62           N  
ATOM   2790  CA  MET A 344     -13.836  14.102   2.359  1.00 63.62           C  
ATOM   2791  C   MET A 344     -13.242  12.844   1.751  1.00 63.62           C  
ATOM   2792  CB  MET A 344     -13.633  15.289   1.416  1.00 63.62           C  
ATOM   2793  O   MET A 344     -13.945  12.062   1.113  1.00 63.62           O  
ATOM   2794  CG  MET A 344     -14.555  16.469   1.693  1.00 63.62           C  
ATOM   2795  SD  MET A 344     -14.258  17.875   0.562  1.00 63.62           S  
ATOM   2796  CE  MET A 344     -15.961  18.266   0.066  1.00 63.62           C  
ATOM   2797  N   GLU A 345     -11.992  12.727   2.006  1.00 60.59           N  
ATOM   2798  CA  GLU A 345     -11.312  11.547   1.476  1.00 60.59           C  
ATOM   2799  C   GLU A 345     -11.883  10.266   2.076  1.00 60.59           C  
ATOM   2800  CB  GLU A 345      -9.805  11.625   1.742  1.00 60.59           C  
ATOM   2801  O   GLU A 345     -11.922   9.227   1.415  1.00 60.59           O  
ATOM   2802  CG  GLU A 345      -9.023  12.305   0.632  1.00 60.59           C  
ATOM   2803  CD  GLU A 345      -7.520  12.305   0.870  1.00 60.59           C  
ATOM   2804  OE1 GLU A 345      -6.770  12.836   0.021  1.00 60.59           O  
ATOM   2805  OE2 GLU A 345      -7.090  11.766   1.913  1.00 60.59           O  
ATOM   2806  N   ARG A 346     -12.406  10.492   3.305  1.00 50.88           N  
ATOM   2807  CA  ARG A 346     -12.977   9.336   3.979  1.00 50.88           C  
ATOM   2808  C   ARG A 346     -14.484   9.266   3.771  1.00 50.88           C  
ATOM   2809  CB  ARG A 346     -12.648   9.367   5.477  1.00 50.88           C  
ATOM   2810  O   ARG A 346     -15.148   8.391   4.328  1.00 50.88           O  
ATOM   2811  CG  ARG A 346     -11.164   9.273   5.785  1.00 50.88           C  
ATOM   2812  CD  ARG A 346     -10.906   9.227   7.285  1.00 50.88           C  
ATOM   2813  NE  ARG A 346      -9.797  10.102   7.668  1.00 50.88           N  
ATOM   2814  NH1 ARG A 346     -10.031   9.742   9.938  1.00 50.88           N  
ATOM   2815  NH2 ARG A 346      -8.391  11.141   9.156  1.00 50.88           N  
ATOM   2816  CZ  ARG A 346      -9.406  10.328   8.922  1.00 50.88           C  
ATOM   2817  N   ARG A 347     -15.000  10.297   3.076  1.00 47.22           N  
ATOM   2818  CA  ARG A 347     -16.422  10.383   2.766  1.00 47.22           C  
ATOM   2819  C   ARG A 347     -17.250  10.602   4.031  1.00 47.22           C  
ATOM   2820  CB  ARG A 347     -16.906   9.117   2.049  1.00 47.22           C  
ATOM   2821  O   ARG A 347     -18.312  10.008   4.195  1.00 47.22           O  
ATOM   2822  CG  ARG A 347     -16.391   8.992   0.622  1.00 47.22           C  
ATOM   2823  CD  ARG A 347     -16.984   7.781  -0.085  1.00 47.22           C  
ATOM   2824  NE  ARG A 347     -16.469   7.637  -1.441  1.00 47.22           N  
ATOM   2825  NH1 ARG A 347     -17.859   5.883  -2.012  1.00 47.22           N  
ATOM   2826  NH2 ARG A 347     -16.344   6.699  -3.533  1.00 47.22           N  
ATOM   2827  CZ  ARG A 347     -16.891   6.738  -2.326  1.00 47.22           C  
ATOM   2828  N   LYS A 348     -16.625  11.156   4.914  1.00 55.84           N  
ATOM   2829  CA  LYS A 348     -17.297  11.367   6.195  1.00 55.84           C  
ATOM   2830  C   LYS A 348     -17.734  12.820   6.359  1.00 55.84           C  
ATOM   2831  CB  LYS A 348     -16.375  10.969   7.352  1.00 55.84           C  
ATOM   2832  O   LYS A 348     -17.953  13.289   7.477  1.00 55.84           O  
ATOM   2833  CG  LYS A 348     -16.312   9.469   7.605  1.00 55.84           C  
ATOM   2834  CD  LYS A 348     -15.523   9.141   8.859  1.00 55.84           C  
ATOM   2835  CE  LYS A 348     -15.477   7.641   9.125  1.00 55.84           C  
ATOM   2836  NZ  LYS A 348     -14.664   7.316  10.336  1.00 55.84           N  
ATOM   2837  N   VAL A 349     -17.906  13.500   5.145  1.00 60.75           N  
ATOM   2838  CA  VAL A 349     -18.297  14.891   5.340  1.00 60.75           C  
ATOM   2839  C   VAL A 349     -19.797  14.984   5.605  1.00 60.75           C  
ATOM   2840  CB  VAL A 349     -17.906  15.758   4.117  1.00 60.75           C  
ATOM   2841  O   VAL A 349     -20.594  14.508   4.809  1.00 60.75           O  
ATOM   2842  CG1 VAL A 349     -18.422  17.188   4.293  1.00 60.75           C  
ATOM   2843  CG2 VAL A 349     -16.406  15.750   3.900  1.00 60.75           C  
ATOM   2844  N   GLN A 350     -20.203  15.188   6.797  1.00 62.53           N  
ATOM   2845  CA  GLN A 350     -21.594  15.414   7.148  1.00 62.53           C  
ATOM   2846  C   GLN A 350     -21.891  16.906   7.309  1.00 62.53           C  
ATOM   2847  CB  GLN A 350     -21.953  14.672   8.438  1.00 62.53           C  
ATOM   2848  O   GLN A 350     -21.125  17.625   7.969  1.00 62.53           O  
ATOM   2849  CG  GLN A 350     -22.203  13.188   8.242  1.00 62.53           C  
ATOM   2850  CD  GLN A 350     -22.625  12.484   9.516  1.00 62.53           C  
ATOM   2851  NE2 GLN A 350     -22.969  11.203   9.406  1.00 62.53           N  
ATOM   2852  OE1 GLN A 350     -22.641  13.086  10.594  1.00 62.53           O  
ATOM   2853  N   LEU A 351     -22.891  17.438   6.492  1.00 72.19           N  
ATOM   2854  CA  LEU A 351     -23.266  18.844   6.531  1.00 72.19           C  
ATOM   2855  C   LEU A 351     -24.172  19.141   7.730  1.00 72.19           C  
ATOM   2856  CB  LEU A 351     -23.984  19.250   5.238  1.00 72.19           C  
ATOM   2857  O   LEU A 351     -25.016  18.328   8.086  1.00 72.19           O  
ATOM   2858  CG  LEU A 351     -23.094  19.406   4.000  1.00 72.19           C  
ATOM   2859  CD1 LEU A 351     -23.922  19.172   2.734  1.00 72.19           C  
ATOM   2860  CD2 LEU A 351     -22.453  20.797   3.971  1.00 72.19           C  
ATOM   2861  N   ASP A 352     -23.922  20.109   8.469  1.00 69.94           N  
ATOM   2862  CA  ASP A 352     -24.750  20.562   9.578  1.00 69.94           C  
ATOM   2863  C   ASP A 352     -25.688  21.688   9.141  1.00 69.94           C  
ATOM   2864  CB  ASP A 352     -23.875  21.031  10.742  1.00 69.94           C  
ATOM   2865  O   ASP A 352     -25.391  22.859   9.375  1.00 69.94           O  
ATOM   2866  CG  ASP A 352     -24.625  21.141  12.055  1.00 69.94           C  
ATOM   2867  OD1 ASP A 352     -25.781  20.656  12.133  1.00 69.94           O  
ATOM   2868  OD2 ASP A 352     -24.078  21.719  13.008  1.00 69.94           O  
ATOM   2869  N   ASN A 353     -26.859  21.328   8.617  1.00 77.38           N  
ATOM   2870  CA  ASN A 353     -27.812  22.312   8.133  1.00 77.38           C  
ATOM   2871  C   ASN A 353     -28.656  22.891   9.273  1.00 77.38           C  
ATOM   2872  CB  ASN A 353     -28.719  21.703   7.066  1.00 77.38           C  
ATOM   2873  O   ASN A 353     -29.500  22.188   9.852  1.00 77.38           O  
ATOM   2874  CG  ASN A 353     -28.016  21.500   5.746  1.00 77.38           C  
ATOM   2875  ND2 ASN A 353     -28.562  20.625   4.906  1.00 77.38           N  
ATOM   2876  OD1 ASN A 353     -26.984  22.109   5.480  1.00 77.38           O  
ATOM   2877  N   GLN A 354     -28.328  24.078   9.734  1.00 72.75           N  
ATOM   2878  CA  GLN A 354     -29.047  24.797  10.781  1.00 72.75           C  
ATOM   2879  C   GLN A 354     -29.500  26.156  10.289  1.00 72.75           C  
ATOM   2880  CB  GLN A 354     -28.172  24.953  12.023  1.00 72.75           C  
ATOM   2881  O   GLN A 354     -28.984  26.672   9.297  1.00 72.75           O  
ATOM   2882  CG  GLN A 354     -27.531  23.656  12.492  1.00 72.75           C  
ATOM   2883  CD  GLN A 354     -27.516  23.516  14.008  1.00 72.75           C  
ATOM   2884  NE2 GLN A 354     -27.109  22.344  14.492  1.00 72.75           N  
ATOM   2885  OE1 GLN A 354     -27.875  24.453  14.727  1.00 72.75           O  
ATOM   2886  N   PRO A 355     -30.547  26.672  10.812  1.00 77.56           N  
ATOM   2887  CA  PRO A 355     -30.953  28.016  10.445  1.00 77.56           C  
ATOM   2888  C   PRO A 355     -29.891  29.062  10.750  1.00 77.56           C  
ATOM   2889  CB  PRO A 355     -32.219  28.266  11.289  1.00 77.56           C  
ATOM   2890  O   PRO A 355     -29.375  29.109  11.875  1.00 77.56           O  
ATOM   2891  CG  PRO A 355     -32.375  27.000  12.086  1.00 77.56           C  
ATOM   2892  CD  PRO A 355     -31.250  26.078  11.750  1.00 77.56           C  
ATOM   2893  N   VAL A 356     -29.500  29.703   9.797  1.00 81.25           N  
ATOM   2894  CA  VAL A 356     -28.469  30.734   9.922  1.00 81.25           C  
ATOM   2895  C   VAL A 356     -29.062  32.094   9.656  1.00 81.25           C  
ATOM   2896  CB  VAL A 356     -27.297  30.469   8.953  1.00 81.25           C  
ATOM   2897  O   VAL A 356     -29.844  32.281   8.719  1.00 81.25           O  
ATOM   2898  CG1 VAL A 356     -26.203  31.516   9.125  1.00 81.25           C  
ATOM   2899  CG2 VAL A 356     -26.719  29.062   9.172  1.00 81.25           C  
ATOM   2900  N   ASP A 357     -28.812  33.094  10.680  1.00 77.75           N  
ATOM   2901  CA  ASP A 357     -29.172  34.469  10.422  1.00 77.75           C  
ATOM   2902  C   ASP A 357     -28.359  35.031   9.258  1.00 77.75           C  
ATOM   2903  CB  ASP A 357     -28.953  35.344  11.672  1.00 77.75           C  
ATOM   2904  O   ASP A 357     -27.203  35.438   9.422  1.00 77.75           O  
ATOM   2905  CG  ASP A 357     -29.609  36.688  11.586  1.00 77.75           C  
ATOM   2906  OD1 ASP A 357     -30.047  37.094  10.484  1.00 77.75           O  
ATOM   2907  OD2 ASP A 357     -29.672  37.406  12.617  1.00 77.75           O  
ATOM   2908  N   PHE A 358     -29.000  35.156   8.164  1.00 86.75           N  
ATOM   2909  CA  PHE A 358     -28.312  35.500   6.926  1.00 86.75           C  
ATOM   2910  C   PHE A 358     -27.875  36.969   6.930  1.00 86.75           C  
ATOM   2911  CB  PHE A 358     -29.203  35.219   5.711  1.00 86.75           C  
ATOM   2912  O   PHE A 358     -26.828  37.312   6.355  1.00 86.75           O  
ATOM   2913  CG  PHE A 358     -28.438  35.031   4.426  1.00 86.75           C  
ATOM   2914  CD1 PHE A 358     -28.656  35.906   3.352  1.00 86.75           C  
ATOM   2915  CD2 PHE A 358     -27.500  34.031   4.293  1.00 86.75           C  
ATOM   2916  CE1 PHE A 358     -27.953  35.750   2.160  1.00 86.75           C  
ATOM   2917  CE2 PHE A 358     -26.797  33.875   3.105  1.00 86.75           C  
ATOM   2918  CZ  PHE A 358     -27.016  34.719   2.039  1.00 86.75           C  
ATOM   2919  N   THR A 359     -28.578  37.844   7.590  1.00 75.38           N  
ATOM   2920  CA  THR A 359     -28.203  39.250   7.676  1.00 75.38           C  
ATOM   2921  C   THR A 359     -26.922  39.406   8.469  1.00 75.38           C  
ATOM   2922  CB  THR A 359     -29.328  40.094   8.320  1.00 75.38           C  
ATOM   2923  O   THR A 359     -26.000  40.125   8.047  1.00 75.38           O  
ATOM   2924  CG2 THR A 359     -29.656  41.312   7.473  1.00 75.38           C  
ATOM   2925  OG1 THR A 359     -30.500  39.281   8.453  1.00 75.38           O  
ATOM   2926  N   SER A 360     -26.953  38.750   9.609  1.00 72.94           N  
ATOM   2927  CA  SER A 360     -25.750  38.812  10.422  1.00 72.94           C  
ATOM   2928  C   SER A 360     -24.562  38.125   9.711  1.00 72.94           C  
ATOM   2929  CB  SER A 360     -25.984  38.125  11.781  1.00 72.94           C  
ATOM   2930  O   SER A 360     -23.422  38.531   9.875  1.00 72.94           O  
ATOM   2931  OG  SER A 360     -24.969  37.188  12.055  1.00 72.94           O  
ATOM   2932  N   PHE A 361     -24.891  37.125   9.047  1.00 86.25           N  
ATOM   2933  CA  PHE A 361     -23.891  36.406   8.289  1.00 86.25           C  
ATOM   2934  C   PHE A 361     -23.234  37.312   7.258  1.00 86.25           C  
ATOM   2935  CB  PHE A 361     -24.516  35.188   7.598  1.00 86.25           C  
ATOM   2936  O   PHE A 361     -22.000  37.344   7.145  1.00 86.25           O  
ATOM   2937  CG  PHE A 361     -23.547  34.406   6.758  1.00 86.25           C  
ATOM   2938  CD1 PHE A 361     -23.375  34.688   5.410  1.00 86.25           C  
ATOM   2939  CD2 PHE A 361     -22.797  33.375   7.316  1.00 86.25           C  
ATOM   2940  CE1 PHE A 361     -22.469  33.969   4.629  1.00 86.25           C  
ATOM   2941  CE2 PHE A 361     -21.891  32.656   6.543  1.00 86.25           C  
ATOM   2942  CZ  PHE A 361     -21.734  32.938   5.199  1.00 86.25           C  
ATOM   2943  N   LEU A 362     -24.000  38.000   6.520  1.00 83.25           N  
ATOM   2944  CA  LEU A 362     -23.500  38.875   5.473  1.00 83.25           C  
ATOM   2945  C   LEU A 362     -22.703  40.031   6.074  1.00 83.25           C  
ATOM   2946  CB  LEU A 362     -24.641  39.438   4.621  1.00 83.25           C  
ATOM   2947  O   LEU A 362     -21.688  40.469   5.504  1.00 83.25           O  
ATOM   2948  CG  LEU A 362     -25.125  38.531   3.475  1.00 83.25           C  
ATOM   2949  CD1 LEU A 362     -26.469  39.000   2.961  1.00 83.25           C  
ATOM   2950  CD2 LEU A 362     -24.094  38.531   2.348  1.00 83.25           C  
ATOM   2951  N   ALA A 363     -23.141  40.500   7.191  1.00 76.06           N  
ATOM   2952  CA  ALA A 363     -22.438  41.594   7.859  1.00 76.06           C  
ATOM   2953  C   ALA A 363     -21.031  41.156   8.289  1.00 76.06           C  
ATOM   2954  CB  ALA A 363     -23.219  42.094   9.070  1.00 76.06           C  
ATOM   2955  O   ALA A 363     -20.062  41.906   8.141  1.00 76.06           O  
ATOM   2956  N   ASP A 364     -21.000  39.969   8.836  1.00 75.31           N  
ATOM   2957  CA  ASP A 364     -19.719  39.438   9.258  1.00 75.31           C  
ATOM   2958  C   ASP A 364     -18.781  39.250   8.070  1.00 75.31           C  
ATOM   2959  CB  ASP A 364     -19.906  38.094   9.984  1.00 75.31           C  
ATOM   2960  O   ASP A 364     -17.578  39.531   8.164  1.00 75.31           O  
ATOM   2961  CG  ASP A 364     -20.125  38.250  11.477  1.00 75.31           C  
ATOM   2962  OD1 ASP A 364     -19.953  39.375  12.000  1.00 75.31           O  
ATOM   2963  OD2 ASP A 364     -20.469  37.250  12.141  1.00 75.31           O  
ATOM   2964  N   LEU A 365     -19.312  38.688   7.062  1.00 84.56           N  
ATOM   2965  CA  LEU A 365     -18.547  38.469   5.844  1.00 84.56           C  
ATOM   2966  C   LEU A 365     -17.984  39.781   5.309  1.00 84.56           C  
ATOM   2967  CB  LEU A 365     -19.406  37.812   4.777  1.00 84.56           C  
ATOM   2968  O   LEU A 365     -16.828  39.844   4.883  1.00 84.56           O  
ATOM   2969  CG  LEU A 365     -18.688  36.812   3.850  1.00 84.56           C  
ATOM   2970  CD1 LEU A 365     -19.234  35.406   4.039  1.00 84.56           C  
ATOM   2971  CD2 LEU A 365     -18.812  37.250   2.396  1.00 84.56           C  
ATOM   2972  N   GLU A 366     -18.812  40.781   5.324  1.00 80.25           N  
ATOM   2973  CA  GLU A 366     -18.406  42.062   4.812  1.00 80.25           C  
ATOM   2974  C   GLU A 366     -17.297  42.688   5.656  1.00 80.25           C  
ATOM   2975  CB  GLU A 366     -19.609  43.031   4.770  1.00 80.25           C  
ATOM   2976  O   GLU A 366     -16.328  43.219   5.121  1.00 80.25           O  
ATOM   2977  CG  GLU A 366     -19.359  44.281   3.967  1.00 80.25           C  
ATOM   2978  CD  GLU A 366     -20.578  45.188   3.883  1.00 80.25           C  
ATOM   2979  OE1 GLU A 366     -20.562  46.156   3.094  1.00 80.25           O  
ATOM   2980  OE2 GLU A 366     -21.562  44.938   4.609  1.00 80.25           O  
ATOM   2981  N   ASN A 367     -17.438  42.625   6.926  1.00 74.31           N  
ATOM   2982  CA  ASN A 367     -16.453  43.219   7.828  1.00 74.31           C  
ATOM   2983  C   ASN A 367     -15.078  42.594   7.641  1.00 74.31           C  
ATOM   2984  CB  ASN A 367     -16.906  43.094   9.281  1.00 74.31           C  
ATOM   2985  O   ASN A 367     -14.078  43.312   7.504  1.00 74.31           O  
ATOM   2986  CG  ASN A 367     -17.734  44.250   9.750  1.00 74.31           C  
ATOM   2987  ND2 ASN A 367     -18.422  44.094  10.883  1.00 74.31           N  
ATOM   2988  OD1 ASN A 367     -17.781  45.312   9.094  1.00 74.31           O  
ATOM   2989  N   LEU A 368     -15.062  41.344   7.668  1.00 76.06           N  
ATOM   2990  CA  LEU A 368     -13.789  40.656   7.574  1.00 76.06           C  
ATOM   2991  C   LEU A 368     -13.180  40.812   6.184  1.00 76.06           C  
ATOM   2992  CB  LEU A 368     -13.977  39.156   7.891  1.00 76.06           C  
ATOM   2993  O   LEU A 368     -11.969  41.000   6.051  1.00 76.06           O  
ATOM   2994  CG  LEU A 368     -13.469  38.688   9.258  1.00 76.06           C  
ATOM   2995  CD1 LEU A 368     -14.367  37.594   9.797  1.00 76.06           C  
ATOM   2996  CD2 LEU A 368     -12.023  38.219   9.156  1.00 76.06           C  
ATOM   2997  N   SER A 369     -14.000  40.688   5.199  1.00 85.56           N  
ATOM   2998  CA  SER A 369     -13.508  40.844   3.832  1.00 85.56           C  
ATOM   2999  C   SER A 369     -13.000  42.250   3.566  1.00 85.56           C  
ATOM   3000  CB  SER A 369     -14.609  40.469   2.830  1.00 85.56           C  
ATOM   3001  O   SER A 369     -12.008  42.438   2.867  1.00 85.56           O  
ATOM   3002  OG  SER A 369     -15.320  39.312   3.252  1.00 85.56           O  
ATOM   3003  N   ALA A 370     -13.719  43.125   4.117  1.00 79.38           N  
ATOM   3004  CA  ALA A 370     -13.305  44.531   3.959  1.00 79.38           C  
ATOM   3005  C   ALA A 370     -11.938  44.781   4.590  1.00 79.38           C  
ATOM   3006  CB  ALA A 370     -14.352  45.469   4.570  1.00 79.38           C  
ATOM   3007  O   ALA A 370     -11.117  45.500   4.035  1.00 79.38           O  
ATOM   3008  N   LEU A 371     -11.766  44.156   5.695  1.00 74.19           N  
ATOM   3009  CA  LEU A 371     -10.492  44.281   6.383  1.00 74.19           C  
ATOM   3010  C   LEU A 371      -9.359  43.688   5.551  1.00 74.19           C  
ATOM   3011  CB  LEU A 371     -10.547  43.625   7.754  1.00 74.19           C  
ATOM   3012  O   LEU A 371      -8.273  44.281   5.469  1.00 74.19           O  
ATOM   3013  CG  LEU A 371     -10.336  44.500   8.969  1.00 74.19           C  
ATOM   3014  CD1 LEU A 371     -11.484  44.344   9.961  1.00 74.19           C  
ATOM   3015  CD2 LEU A 371      -9.000  44.219   9.633  1.00 74.19           C  
ATOM   3016  N   GLN A 372      -9.578  42.625   5.031  1.00 80.88           N  
ATOM   3017  CA  GLN A 372      -8.586  41.969   4.199  1.00 80.88           C  
ATOM   3018  C   GLN A 372      -8.258  42.781   2.959  1.00 80.88           C  
ATOM   3019  CB  GLN A 372      -9.070  40.562   3.791  1.00 80.88           C  
ATOM   3020  O   GLN A 372      -7.098  42.906   2.562  1.00 80.88           O  
ATOM   3021  CG  GLN A 372      -8.016  39.500   3.938  1.00 80.88           C  
ATOM   3022  CD  GLN A 372      -8.500  38.125   3.477  1.00 80.88           C  
ATOM   3023  NE2 GLN A 372      -7.633  37.125   3.559  1.00 80.88           N  
ATOM   3024  OE1 GLN A 372      -9.656  37.969   3.053  1.00 80.88           O  
ATOM   3025  N   ALA A 373      -9.266  43.281   2.338  1.00 82.62           N  
ATOM   3026  CA  ALA A 373      -9.094  44.094   1.141  1.00 82.62           C  
ATOM   3027  C   ALA A 373      -8.359  45.406   1.466  1.00 82.62           C  
ATOM   3028  CB  ALA A 373     -10.445  44.406   0.503  1.00 82.62           C  
ATOM   3029  O   ALA A 373      -7.531  45.875   0.682  1.00 82.62           O  
ATOM   3030  N   GLN A 374      -8.648  45.969   2.590  1.00 75.69           N  
ATOM   3031  CA  GLN A 374      -8.039  47.219   3.014  1.00 75.69           C  
ATOM   3032  C   GLN A 374      -6.535  47.062   3.203  1.00 75.69           C  
ATOM   3033  CB  GLN A 374      -8.688  47.719   4.309  1.00 75.69           C  
ATOM   3034  O   GLN A 374      -5.773  48.000   2.918  1.00 75.69           O  
ATOM   3035  CG  GLN A 374      -8.742  49.219   4.426  1.00 75.69           C  
ATOM   3036  CD  GLN A 374      -9.375  49.688   5.723  1.00 75.69           C  
ATOM   3037  NE2 GLN A 374      -9.469  51.000   5.898  1.00 75.69           N  
ATOM   3038  OE1 GLN A 374      -9.773  48.875   6.562  1.00 75.69           O  
ATOM   3039  N   GLN A 375      -6.207  45.938   3.625  1.00 71.44           N  
ATOM   3040  CA  GLN A 375      -4.789  45.688   3.857  1.00 71.44           C  
ATOM   3041  C   GLN A 375      -3.996  45.750   2.559  1.00 71.44           C  
ATOM   3042  CB  GLN A 375      -4.590  44.312   4.504  1.00 71.44           C  
ATOM   3043  O   GLN A 375      -2.842  46.188   2.557  1.00 71.44           O  
ATOM   3044  CG  GLN A 375      -4.305  44.375   6.000  1.00 71.44           C  
ATOM   3045  CD  GLN A 375      -3.945  43.000   6.582  1.00 71.44           C  
ATOM   3046  NE2 GLN A 375      -3.570  43.000   7.859  1.00 71.44           N  
ATOM   3047  OE1 GLN A 375      -4.004  42.000   5.895  1.00 71.44           O  
ATOM   3048  N   LYS A 376      -4.633  45.406   1.519  1.00 76.38           N  
ATOM   3049  CA  LYS A 376      -3.961  45.438   0.223  1.00 76.38           C  
ATOM   3050  C   LYS A 376      -4.328  46.719  -0.553  1.00 76.38           C  
ATOM   3051  CB  LYS A 376      -4.309  44.188  -0.598  1.00 76.38           C  
ATOM   3052  O   LYS A 376      -3.977  46.844  -1.727  1.00 76.38           O  
ATOM   3053  CG  LYS A 376      -3.125  43.281  -0.872  1.00 76.38           C  
ATOM   3054  CD  LYS A 376      -3.463  42.219  -1.920  1.00 76.38           C  
ATOM   3055  CE  LYS A 376      -2.240  41.406  -2.297  1.00 76.38           C  
ATOM   3056  NZ  LYS A 376      -2.543  40.438  -3.396  1.00 76.38           N  
ATOM   3057  N   GLY A 377      -5.074  47.562   0.133  1.00 76.62           N  
ATOM   3058  CA  GLY A 377      -5.484  48.812  -0.498  1.00 76.62           C  
ATOM   3059  C   GLY A 377      -6.570  48.625  -1.539  1.00 76.62           C  
ATOM   3060  O   GLY A 377      -6.684  49.406  -2.480  1.00 76.62           O  
ATOM   3061  N   LEU A 378      -7.270  47.562  -1.467  1.00 87.19           N  
ATOM   3062  CA  LEU A 378      -8.336  47.281  -2.418  1.00 87.19           C  
ATOM   3063  C   LEU A 378      -9.688  47.750  -1.882  1.00 87.19           C  
ATOM   3064  CB  LEU A 378      -8.375  45.781  -2.723  1.00 87.19           C  
ATOM   3065  O   LEU A 378      -9.859  47.875  -0.670  1.00 87.19           O  
ATOM   3066  CG  LEU A 378      -7.188  45.219  -3.496  1.00 87.19           C  
ATOM   3067  CD1 LEU A 378      -7.047  43.719  -3.227  1.00 87.19           C  
ATOM   3068  CD2 LEU A 378      -7.344  45.469  -4.988  1.00 87.19           C  
ATOM   3069  N   ARG A 379     -10.586  48.094  -2.822  1.00 87.19           N  
ATOM   3070  CA  ARG A 379     -11.953  48.406  -2.436  1.00 87.19           C  
ATOM   3071  C   ARG A 379     -12.844  47.188  -2.418  1.00 87.19           C  
ATOM   3072  CB  ARG A 379     -12.531  49.469  -3.387  1.00 87.19           C  
ATOM   3073  O   ARG A 379     -12.789  46.375  -3.338  1.00 87.19           O  
ATOM   3074  CG  ARG A 379     -12.797  50.812  -2.732  1.00 87.19           C  
ATOM   3075  CD  ARG A 379     -13.445  51.781  -3.699  1.00 87.19           C  
ATOM   3076  NE  ARG A 379     -13.469  53.156  -3.156  1.00 87.19           N  
ATOM   3077  NH1 ARG A 379     -14.453  54.094  -5.020  1.00 87.19           N  
ATOM   3078  NH2 ARG A 379     -13.930  55.406  -3.209  1.00 87.19           N  
ATOM   3079  CZ  ARG A 379     -13.953  54.219  -3.797  1.00 87.19           C  
ATOM   3080  N   PHE A 380     -13.500  46.938  -1.296  1.00 90.50           N  
ATOM   3081  CA  PHE A 380     -14.414  45.812  -1.159  1.00 90.50           C  
ATOM   3082  C   PHE A 380     -15.859  46.281  -1.164  1.00 90.50           C  
ATOM   3083  CB  PHE A 380     -14.125  45.031   0.127  1.00 90.50           C  
ATOM   3084  O   PHE A 380     -16.219  47.219  -0.430  1.00 90.50           O  
ATOM   3085  CG  PHE A 380     -15.016  43.844   0.331  1.00 90.50           C  
ATOM   3086  CD1 PHE A 380     -16.141  43.938   1.153  1.00 90.50           C  
ATOM   3087  CD2 PHE A 380     -14.742  42.625  -0.298  1.00 90.50           C  
ATOM   3088  CE1 PHE A 380     -16.969  42.812   1.345  1.00 90.50           C  
ATOM   3089  CE2 PHE A 380     -15.570  41.531  -0.112  1.00 90.50           C  
ATOM   3090  CZ  PHE A 380     -16.672  41.625   0.710  1.00 90.50           C  
ATOM   3091  N   ASN A 381     -16.719  45.719  -2.074  1.00 87.88           N  
ATOM   3092  CA  ASN A 381     -18.125  46.062  -2.176  1.00 87.88           C  
ATOM   3093  C   ASN A 381     -19.047  44.844  -2.088  1.00 87.88           C  
ATOM   3094  CB  ASN A 381     -18.391  46.844  -3.475  1.00 87.88           C  
ATOM   3095  O   ASN A 381     -18.828  43.875  -2.797  1.00 87.88           O  
ATOM   3096  CG  ASN A 381     -18.125  48.344  -3.340  1.00 87.88           C  
ATOM   3097  ND2 ASN A 381     -18.141  49.031  -4.461  1.00 87.88           N  
ATOM   3098  OD1 ASN A 381     -17.906  48.844  -2.236  1.00 87.88           O  
ATOM   3099  N   LEU A 382     -19.906  44.812  -1.093  1.00 90.38           N  
ATOM   3100  CA  LEU A 382     -20.938  43.812  -1.005  1.00 90.38           C  
ATOM   3101  C   LEU A 382     -22.281  44.344  -1.517  1.00 90.38           C  
ATOM   3102  CB  LEU A 382     -21.094  43.312   0.438  1.00 90.38           C  
ATOM   3103  O   LEU A 382     -22.797  45.312  -0.987  1.00 90.38           O  
ATOM   3104  CG  LEU A 382     -21.859  42.000   0.634  1.00 90.38           C  
ATOM   3105  CD1 LEU A 382     -20.875  40.844   0.848  1.00 90.38           C  
ATOM   3106  CD2 LEU A 382     -22.828  42.125   1.807  1.00 90.38           C  
ATOM   3107  N   GLU A 383     -22.844  43.750  -2.629  1.00 88.38           N  
ATOM   3108  CA  GLU A 383     -24.078  44.219  -3.266  1.00 88.38           C  
ATOM   3109  C   GLU A 383     -25.172  43.156  -3.176  1.00 88.38           C  
ATOM   3110  CB  GLU A 383     -23.812  44.594  -4.730  1.00 88.38           C  
ATOM   3111  O   GLU A 383     -25.312  42.312  -4.070  1.00 88.38           O  
ATOM   3112  CG  GLU A 383     -22.953  45.812  -4.906  1.00 88.38           C  
ATOM   3113  CD  GLU A 383     -22.688  46.188  -6.363  1.00 88.38           C  
ATOM   3114  OE1 GLU A 383     -21.984  47.156  -6.637  1.00 88.38           O  
ATOM   3115  OE2 GLU A 383     -23.219  45.438  -7.242  1.00 88.38           O  
ATOM   3116  N   PRO A 384     -25.891  43.219  -2.125  1.00 86.88           N  
ATOM   3117  CA  PRO A 384     -27.016  42.281  -2.039  1.00 86.88           C  
ATOM   3118  C   PRO A 384     -28.188  42.688  -2.924  1.00 86.88           C  
ATOM   3119  CB  PRO A 384     -27.391  42.344  -0.559  1.00 86.88           C  
ATOM   3120  O   PRO A 384     -28.516  43.875  -3.012  1.00 86.88           O  
ATOM   3121  CG  PRO A 384     -26.750  43.594  -0.039  1.00 86.88           C  
ATOM   3122  CD  PRO A 384     -25.734  44.031  -1.036  1.00 86.88           C  
ATOM   3123  N   THR A 385     -28.688  41.781  -3.732  1.00 84.69           N  
ATOM   3124  CA  THR A 385     -29.922  42.000  -4.484  1.00 84.69           C  
ATOM   3125  C   THR A 385     -31.141  41.625  -3.652  1.00 84.69           C  
ATOM   3126  CB  THR A 385     -29.938  41.219  -5.801  1.00 84.69           C  
ATOM   3127  O   THR A 385     -31.344  40.469  -3.309  1.00 84.69           O  
ATOM   3128  CG2 THR A 385     -30.797  41.875  -6.855  1.00 84.69           C  
ATOM   3129  OG1 THR A 385     -28.594  41.094  -6.297  1.00 84.69           O  
ATOM   3130  N   LEU A 386     -31.828  42.594  -3.281  1.00 76.94           N  
ATOM   3131  CA  LEU A 386     -33.000  42.375  -2.436  1.00 76.94           C  
ATOM   3132  C   LEU A 386     -34.156  41.812  -3.248  1.00 76.94           C  
ATOM   3133  CB  LEU A 386     -33.406  43.688  -1.753  1.00 76.94           C  
ATOM   3134  O   LEU A 386     -34.281  42.094  -4.445  1.00 76.94           O  
ATOM   3135  CG  LEU A 386     -32.406  44.281  -0.764  1.00 76.94           C  
ATOM   3136  CD1 LEU A 386     -32.625  45.781  -0.648  1.00 76.94           C  
ATOM   3137  CD2 LEU A 386     -32.531  43.625   0.600  1.00 76.94           C  
ATOM   3138  N   PRO A 387     -35.094  40.969  -2.656  1.00 77.88           N  
ATOM   3139  CA  PRO A 387     -35.219  40.625  -1.234  1.00 77.88           C  
ATOM   3140  C   PRO A 387     -34.344  39.438  -0.836  1.00 77.88           C  
ATOM   3141  CB  PRO A 387     -36.719  40.312  -1.065  1.00 77.88           C  
ATOM   3142  O   PRO A 387     -34.219  38.500  -1.614  1.00 77.88           O  
ATOM   3143  CG  PRO A 387     -37.156  39.906  -2.430  1.00 77.88           C  
ATOM   3144  CD  PRO A 387     -36.219  40.500  -3.443  1.00 77.88           C  
ATOM   3145  N   LEU A 388     -33.719  39.500   0.251  1.00 84.88           N  
ATOM   3146  CA  LEU A 388     -32.938  38.406   0.830  1.00 84.88           C  
ATOM   3147  C   LEU A 388     -33.625  37.875   2.074  1.00 84.88           C  
ATOM   3148  CB  LEU A 388     -31.516  38.875   1.179  1.00 84.88           C  
ATOM   3149  O   LEU A 388     -34.219  38.625   2.852  1.00 84.88           O  
ATOM   3150  CG  LEU A 388     -30.562  39.094   0.001  1.00 84.88           C  
ATOM   3151  CD1 LEU A 388     -29.453  40.062   0.390  1.00 84.88           C  
ATOM   3152  CD2 LEU A 388     -29.984  37.781  -0.469  1.00 84.88           C  
ATOM   3153  N   PRO A 389     -33.656  36.562   2.156  1.00 83.62           N  
ATOM   3154  CA  PRO A 389     -34.250  36.000   3.369  1.00 83.62           C  
ATOM   3155  C   PRO A 389     -33.469  36.375   4.633  1.00 83.62           C  
ATOM   3156  CB  PRO A 389     -34.219  34.500   3.113  1.00 83.62           C  
ATOM   3157  O   PRO A 389     -32.250  36.531   4.578  1.00 83.62           O  
ATOM   3158  CG  PRO A 389     -33.312  34.344   1.923  1.00 83.62           C  
ATOM   3159  CD  PRO A 389     -33.094  35.688   1.306  1.00 83.62           C  
ATOM   3160  N   HIS A 390     -34.125  36.562   5.676  1.00 75.81           N  
ATOM   3161  CA  HIS A 390     -33.469  36.875   6.945  1.00 75.81           C  
ATOM   3162  C   HIS A 390     -32.812  35.625   7.543  1.00 75.81           C  
ATOM   3163  CB  HIS A 390     -34.500  37.438   7.934  1.00 75.81           C  
ATOM   3164  O   HIS A 390     -31.766  35.719   8.180  1.00 75.81           O  
ATOM   3165  CG  HIS A 390     -34.406  38.938   8.086  1.00 75.81           C  
ATOM   3166  CD2 HIS A 390     -35.375  39.875   8.211  1.00 75.81           C  
ATOM   3167  ND1 HIS A 390     -33.219  39.594   8.117  1.00 75.81           N  
ATOM   3168  CE1 HIS A 390     -33.438  40.906   8.258  1.00 75.81           C  
ATOM   3169  NE2 HIS A 390     -34.750  41.094   8.312  1.00 75.81           N  
ATOM   3170  N   GLN A 391     -33.531  34.438   7.367  1.00 82.38           N  
ATOM   3171  CA  GLN A 391     -33.000  33.188   7.863  1.00 82.38           C  
ATOM   3172  C   GLN A 391     -33.000  32.125   6.773  1.00 82.38           C  
ATOM   3173  CB  GLN A 391     -33.781  32.688   9.070  1.00 82.38           C  
ATOM   3174  O   GLN A 391     -33.938  32.000   6.000  1.00 82.38           O  
ATOM   3175  CG  GLN A 391     -33.281  33.219  10.406  1.00 82.38           C  
ATOM   3176  CD  GLN A 391     -33.969  32.594  11.602  1.00 82.38           C  
ATOM   3177  NE2 GLN A 391     -33.500  32.938  12.797  1.00 82.38           N  
ATOM   3178  OE1 GLN A 391     -34.875  31.766  11.445  1.00 82.38           O  
ATOM   3179  N   VAL A 392     -31.875  31.422   6.680  1.00 87.50           N  
ATOM   3180  CA  VAL A 392     -31.766  30.344   5.715  1.00 87.50           C  
ATOM   3181  C   VAL A 392     -31.266  29.078   6.414  1.00 87.50           C  
ATOM   3182  CB  VAL A 392     -30.828  30.719   4.547  1.00 87.50           C  
ATOM   3183  O   VAL A 392     -30.562  29.156   7.426  1.00 87.50           O  
ATOM   3184  CG1 VAL A 392     -31.625  31.203   3.342  1.00 87.50           C  
ATOM   3185  CG2 VAL A 392     -29.828  31.781   4.988  1.00 87.50           C  
ATOM   3186  N   ILE A 393     -31.656  27.922   5.938  1.00 87.75           N  
ATOM   3187  CA  ILE A 393     -31.188  26.656   6.488  1.00 87.75           C  
ATOM   3188  C   ILE A 393     -29.984  26.172   5.695  1.00 87.75           C  
ATOM   3189  CB  ILE A 393     -32.312  25.594   6.473  1.00 87.75           C  
ATOM   3190  O   ILE A 393     -30.109  25.781   4.535  1.00 87.75           O  
ATOM   3191  CG1 ILE A 393     -33.500  26.031   7.340  1.00 87.75           C  
ATOM   3192  CG2 ILE A 393     -31.766  24.234   6.941  1.00 87.75           C  
ATOM   3193  CD1 ILE A 393     -34.688  25.078   7.312  1.00 87.75           C  
ATOM   3194  N   THR A 394     -28.859  26.250   6.219  1.00 87.75           N  
ATOM   3195  CA  THR A 394     -27.625  25.781   5.602  1.00 87.75           C  
ATOM   3196  C   THR A 394     -26.516  25.609   6.652  1.00 87.75           C  
ATOM   3197  CB  THR A 394     -27.141  26.750   4.508  1.00 87.75           C  
ATOM   3198  O   THR A 394     -26.734  25.922   7.828  1.00 87.75           O  
ATOM   3199  CG2 THR A 394     -26.828  28.125   5.090  1.00 87.75           C  
ATOM   3200  OG1 THR A 394     -25.953  26.234   3.898  1.00 87.75           O  
ATOM   3201  N   ASP A 395     -25.484  24.984   6.270  1.00 85.00           N  
ATOM   3202  CA  ASP A 395     -24.281  24.922   7.113  1.00 85.00           C  
ATOM   3203  C   ASP A 395     -23.500  26.234   7.039  1.00 85.00           C  
ATOM   3204  CB  ASP A 395     -23.391  23.750   6.703  1.00 85.00           C  
ATOM   3205  O   ASP A 395     -22.719  26.438   6.109  1.00 85.00           O  
ATOM   3206  CG  ASP A 395     -22.281  23.469   7.703  1.00 85.00           C  
ATOM   3207  OD1 ASP A 395     -21.844  24.422   8.391  1.00 85.00           O  
ATOM   3208  OD2 ASP A 395     -21.859  22.297   7.801  1.00 85.00           O  
ATOM   3209  N   GLY A 396     -23.703  27.031   8.023  1.00 82.00           N  
ATOM   3210  CA  GLY A 396     -23.094  28.359   8.031  1.00 82.00           C  
ATOM   3211  C   GLY A 396     -21.578  28.312   8.047  1.00 82.00           C  
ATOM   3212  O   GLY A 396     -20.922  29.172   7.445  1.00 82.00           O  
ATOM   3213  N   THR A 397     -21.016  27.359   8.680  1.00 76.81           N  
ATOM   3214  CA  THR A 397     -19.562  27.250   8.797  1.00 76.81           C  
ATOM   3215  C   THR A 397     -18.938  26.922   7.441  1.00 76.81           C  
ATOM   3216  CB  THR A 397     -19.156  26.172   9.820  1.00 76.81           C  
ATOM   3217  O   THR A 397     -17.953  27.547   7.043  1.00 76.81           O  
ATOM   3218  CG2 THR A 397     -17.797  26.484  10.438  1.00 76.81           C  
ATOM   3219  OG1 THR A 397     -20.141  26.125  10.859  1.00 76.81           O  
ATOM   3220  N   ARG A 398     -19.531  26.000   6.801  1.00 85.25           N  
ATOM   3221  CA  ARG A 398     -19.000  25.594   5.500  1.00 85.25           C  
ATOM   3222  C   ARG A 398     -19.234  26.688   4.457  1.00 85.25           C  
ATOM   3223  CB  ARG A 398     -19.641  24.281   5.039  1.00 85.25           C  
ATOM   3224  O   ARG A 398     -18.375  26.906   3.594  1.00 85.25           O  
ATOM   3225  CG  ARG A 398     -19.234  23.078   5.875  1.00 85.25           C  
ATOM   3226  CD  ARG A 398     -17.906  22.484   5.418  1.00 85.25           C  
ATOM   3227  NE  ARG A 398     -17.516  21.359   6.246  1.00 85.25           N  
ATOM   3228  NH1 ARG A 398     -15.242  21.734   6.016  1.00 85.25           N  
ATOM   3229  NH2 ARG A 398     -15.992  19.969   7.277  1.00 85.25           N  
ATOM   3230  CZ  ARG A 398     -16.250  21.031   6.512  1.00 85.25           C  
ATOM   3231  N   LEU A 399     -20.406  27.250   4.566  1.00 89.38           N  
ATOM   3232  CA  LEU A 399     -20.688  28.359   3.646  1.00 89.38           C  
ATOM   3233  C   LEU A 399     -19.656  29.469   3.811  1.00 89.38           C  
ATOM   3234  CB  LEU A 399     -22.094  28.906   3.871  1.00 89.38           C  
ATOM   3235  O   LEU A 399     -19.172  30.016   2.820  1.00 89.38           O  
ATOM   3236  CG  LEU A 399     -22.594  29.906   2.836  1.00 89.38           C  
ATOM   3237  CD1 LEU A 399     -22.891  29.203   1.515  1.00 89.38           C  
ATOM   3238  CD2 LEU A 399     -23.844  30.625   3.354  1.00 89.38           C  
ATOM   3239  N   ARG A 400     -19.359  29.812   5.047  1.00 86.19           N  
ATOM   3240  CA  ARG A 400     -18.328  30.812   5.332  1.00 86.19           C  
ATOM   3241  C   ARG A 400     -16.984  30.391   4.766  1.00 86.19           C  
ATOM   3242  CB  ARG A 400     -18.219  31.047   6.840  1.00 86.19           C  
ATOM   3243  O   ARG A 400     -16.234  31.234   4.242  1.00 86.19           O  
ATOM   3244  CG  ARG A 400     -17.922  32.500   7.211  1.00 86.19           C  
ATOM   3245  CD  ARG A 400     -17.797  32.688   8.719  1.00 86.19           C  
ATOM   3246  NE  ARG A 400     -19.031  32.312   9.406  1.00 86.19           N  
ATOM   3247  NH1 ARG A 400     -19.344  34.344  10.406  1.00 86.19           N  
ATOM   3248  NH2 ARG A 400     -20.844  32.656  10.766  1.00 86.19           N  
ATOM   3249  CZ  ARG A 400     -19.734  33.094  10.188  1.00 86.19           C  
ATOM   3250  N   GLN A 401     -16.688  29.172   4.902  1.00 84.81           N  
ATOM   3251  CA  GLN A 401     -15.422  28.641   4.418  1.00 84.81           C  
ATOM   3252  C   GLN A 401     -15.297  28.797   2.908  1.00 84.81           C  
ATOM   3253  CB  GLN A 401     -15.289  27.156   4.793  1.00 84.81           C  
ATOM   3254  O   GLN A 401     -14.242  29.219   2.410  1.00 84.81           O  
ATOM   3255  CG  GLN A 401     -13.852  26.641   4.793  1.00 84.81           C  
ATOM   3256  CD  GLN A 401     -13.750  25.188   5.211  1.00 84.81           C  
ATOM   3257  NE2 GLN A 401     -12.523  24.672   5.234  1.00 84.81           N  
ATOM   3258  OE1 GLN A 401     -14.758  24.547   5.516  1.00 84.81           O  
ATOM   3259  N   ILE A 402     -16.328  28.438   2.242  1.00 91.06           N  
ATOM   3260  CA  ILE A 402     -16.328  28.547   0.786  1.00 91.06           C  
ATOM   3261  C   ILE A 402     -16.156  30.000   0.373  1.00 91.06           C  
ATOM   3262  CB  ILE A 402     -17.609  27.953   0.172  1.00 91.06           C  
ATOM   3263  O   ILE A 402     -15.297  30.328  -0.453  1.00 91.06           O  
ATOM   3264  CG1 ILE A 402     -17.719  26.453   0.494  1.00 91.06           C  
ATOM   3265  CG2 ILE A 402     -17.641  28.188  -1.341  1.00 91.06           C  
ATOM   3266  CD1 ILE A 402     -19.062  25.844   0.107  1.00 91.06           C  
ATOM   3267  N   LEU A 403     -16.969  30.859   0.960  1.00 92.12           N  
ATOM   3268  CA  LEU A 403     -16.969  32.250   0.582  1.00 92.12           C  
ATOM   3269  C   LEU A 403     -15.641  32.938   0.942  1.00 92.12           C  
ATOM   3270  CB  LEU A 403     -18.125  33.000   1.267  1.00 92.12           C  
ATOM   3271  O   LEU A 403     -15.133  33.750   0.187  1.00 92.12           O  
ATOM   3272  CG  LEU A 403     -19.516  32.781   0.661  1.00 92.12           C  
ATOM   3273  CD1 LEU A 403     -20.578  33.281   1.621  1.00 92.12           C  
ATOM   3274  CD2 LEU A 403     -19.625  33.500  -0.684  1.00 92.12           C  
ATOM   3275  N   TRP A 404     -15.141  32.500   2.049  1.00 87.12           N  
ATOM   3276  CA  TRP A 404     -13.844  33.031   2.457  1.00 87.12           C  
ATOM   3277  C   TRP A 404     -12.750  32.656   1.467  1.00 87.12           C  
ATOM   3278  CB  TRP A 404     -13.477  32.562   3.861  1.00 87.12           C  
ATOM   3279  O   TRP A 404     -11.852  33.438   1.179  1.00 87.12           O  
ATOM   3280  CG  TRP A 404     -12.844  33.594   4.723  1.00 87.12           C  
ATOM   3281  CD1 TRP A 404     -11.508  33.875   4.848  1.00 87.12           C  
ATOM   3282  CD2 TRP A 404     -13.516  34.531   5.582  1.00 87.12           C  
ATOM   3283  CE2 TRP A 404     -12.531  35.312   6.199  1.00 87.12           C  
ATOM   3284  CE3 TRP A 404     -14.867  34.750   5.895  1.00 87.12           C  
ATOM   3285  NE1 TRP A 404     -11.312  34.906   5.734  1.00 87.12           N  
ATOM   3286  CH2 TRP A 404     -14.172  36.531   7.395  1.00 87.12           C  
ATOM   3287  CZ2 TRP A 404     -12.844  36.344   7.109  1.00 87.12           C  
ATOM   3288  CZ3 TRP A 404     -15.180  35.750   6.797  1.00 87.12           C  
ATOM   3289  N   ASN A 405     -12.812  31.516   1.074  1.00 88.00           N  
ATOM   3290  CA  ASN A 405     -11.828  31.047   0.109  1.00 88.00           C  
ATOM   3291  C   ASN A 405     -11.914  31.812  -1.204  1.00 88.00           C  
ATOM   3292  CB  ASN A 405     -11.992  29.547  -0.146  1.00 88.00           C  
ATOM   3293  O   ASN A 405     -10.891  32.188  -1.773  1.00 88.00           O  
ATOM   3294  CG  ASN A 405     -10.750  28.750   0.227  1.00 88.00           C  
ATOM   3295  ND2 ASN A 405     -10.891  27.422   0.267  1.00 88.00           N  
ATOM   3296  OD1 ASN A 405      -9.688  29.312   0.478  1.00 88.00           O  
ATOM   3297  N   LEU A 406     -13.117  31.984  -1.608  1.00 92.75           N  
ATOM   3298  CA  LEU A 406     -13.320  32.688  -2.871  1.00 92.75           C  
ATOM   3299  C   LEU A 406     -12.906  34.156  -2.756  1.00 92.75           C  
ATOM   3300  CB  LEU A 406     -14.789  32.594  -3.301  1.00 92.75           C  
ATOM   3301  O   LEU A 406     -12.234  34.688  -3.645  1.00 92.75           O  
ATOM   3302  CG  LEU A 406     -15.273  31.234  -3.770  1.00 92.75           C  
ATOM   3303  CD1 LEU A 406     -16.797  31.234  -3.926  1.00 92.75           C  
ATOM   3304  CD2 LEU A 406     -14.594  30.844  -5.078  1.00 92.75           C  
ATOM   3305  N   ILE A 407     -13.273  34.781  -1.679  1.00 91.06           N  
ATOM   3306  CA  ILE A 407     -12.953  36.188  -1.471  1.00 91.06           C  
ATOM   3307  C   ILE A 407     -11.453  36.344  -1.270  1.00 91.06           C  
ATOM   3308  CB  ILE A 407     -13.727  36.750  -0.264  1.00 91.06           C  
ATOM   3309  O   ILE A 407     -10.844  37.281  -1.815  1.00 91.06           O  
ATOM   3310  CG1 ILE A 407     -15.234  36.719  -0.523  1.00 91.06           C  
ATOM   3311  CG2 ILE A 407     -13.266  38.188   0.038  1.00 91.06           C  
ATOM   3312  CD1 ILE A 407     -16.094  37.031   0.697  1.00 91.06           C  
ATOM   3313  N   SER A 408     -10.883  35.469  -0.459  1.00 86.44           N  
ATOM   3314  CA  SER A 408      -9.445  35.531  -0.211  1.00 86.44           C  
ATOM   3315  C   SER A 408      -8.656  35.375  -1.507  1.00 86.44           C  
ATOM   3316  CB  SER A 408      -9.016  34.438   0.778  1.00 86.44           C  
ATOM   3317  O   SER A 408      -7.648  36.062  -1.703  1.00 86.44           O  
ATOM   3318  OG  SER A 408      -7.680  34.031   0.532  1.00 86.44           O  
ATOM   3319  N   ASN A 409      -9.086  34.531  -2.312  1.00 86.06           N  
ATOM   3320  CA  ASN A 409      -8.438  34.344  -3.609  1.00 86.06           C  
ATOM   3321  C   ASN A 409      -8.594  35.594  -4.473  1.00 86.06           C  
ATOM   3322  CB  ASN A 409      -9.000  33.125  -4.340  1.00 86.06           C  
ATOM   3323  O   ASN A 409      -7.652  36.000  -5.160  1.00 86.06           O  
ATOM   3324  CG  ASN A 409      -8.312  31.844  -3.936  1.00 86.06           C  
ATOM   3325  ND2 ASN A 409      -8.977  30.719  -4.172  1.00 86.06           N  
ATOM   3326  OD1 ASN A 409      -7.199  31.859  -3.414  1.00 86.06           O  
ATOM   3327  N   ALA A 410      -9.781  36.156  -4.434  1.00 90.56           N  
ATOM   3328  CA  ALA A 410     -10.039  37.375  -5.195  1.00 90.56           C  
ATOM   3329  C   ALA A 410      -9.117  38.531  -4.746  1.00 90.56           C  
ATOM   3330  CB  ALA A 410     -11.500  37.812  -5.055  1.00 90.56           C  
ATOM   3331  O   ALA A 410      -8.578  39.250  -5.578  1.00 90.56           O  
ATOM   3332  N   VAL A 411      -8.930  38.594  -3.480  1.00 87.50           N  
ATOM   3333  CA  VAL A 411      -8.078  39.625  -2.930  1.00 87.50           C  
ATOM   3334  C   VAL A 411      -6.613  39.344  -3.252  1.00 87.50           C  
ATOM   3335  CB  VAL A 411      -8.266  39.781  -1.403  1.00 87.50           C  
ATOM   3336  O   VAL A 411      -5.852  40.219  -3.619  1.00 87.50           O  
ATOM   3337  CG1 VAL A 411      -7.254  40.781  -0.824  1.00 87.50           C  
ATOM   3338  CG2 VAL A 411      -9.695  40.219  -1.083  1.00 87.50           C  
ATOM   3339  N   LYS A 412      -6.270  38.125  -3.123  1.00 80.75           N  
ATOM   3340  CA  LYS A 412      -4.895  37.688  -3.324  1.00 80.75           C  
ATOM   3341  C   LYS A 412      -4.426  37.969  -4.746  1.00 80.75           C  
ATOM   3342  CB  LYS A 412      -4.766  36.188  -3.016  1.00 80.75           C  
ATOM   3343  O   LYS A 412      -3.285  38.375  -4.961  1.00 80.75           O  
ATOM   3344  CG  LYS A 412      -3.326  35.688  -2.945  1.00 80.75           C  
ATOM   3345  CD  LYS A 412      -3.262  34.188  -2.664  1.00 80.75           C  
ATOM   3346  CE  LYS A 412      -1.846  33.656  -2.822  1.00 80.75           C  
ATOM   3347  NZ  LYS A 412      -1.775  32.188  -2.537  1.00 80.75           N  
ATOM   3348  N   PHE A 413      -5.270  37.812  -5.727  1.00 84.81           N  
ATOM   3349  CA  PHE A 413      -4.852  37.875  -7.121  1.00 84.81           C  
ATOM   3350  C   PHE A 413      -5.223  39.219  -7.730  1.00 84.81           C  
ATOM   3351  CB  PHE A 413      -5.480  36.750  -7.930  1.00 84.81           C  
ATOM   3352  O   PHE A 413      -5.141  39.406  -8.945  1.00 84.81           O  
ATOM   3353  CG  PHE A 413      -4.941  35.375  -7.586  1.00 84.81           C  
ATOM   3354  CD1 PHE A 413      -3.617  35.062  -7.848  1.00 84.81           C  
ATOM   3355  CD2 PHE A 413      -5.762  34.406  -7.000  1.00 84.81           C  
ATOM   3356  CE1 PHE A 413      -3.115  33.781  -7.531  1.00 84.81           C  
ATOM   3357  CE2 PHE A 413      -5.266  33.156  -6.680  1.00 84.81           C  
ATOM   3358  CZ  PHE A 413      -3.945  32.844  -6.945  1.00 84.81           C  
ATOM   3359  N   THR A 414      -5.664  40.125  -6.875  1.00 87.25           N  
ATOM   3360  CA  THR A 414      -5.953  41.469  -7.324  1.00 87.25           C  
ATOM   3361  C   THR A 414      -4.918  42.469  -6.781  1.00 87.25           C  
ATOM   3362  CB  THR A 414      -7.363  41.906  -6.895  1.00 87.25           C  
ATOM   3363  O   THR A 414      -4.840  42.656  -5.570  1.00 87.25           O  
ATOM   3364  CG2 THR A 414      -7.805  43.156  -7.656  1.00 87.25           C  
ATOM   3365  OG1 THR A 414      -8.289  40.844  -7.156  1.00 87.25           O  
ATOM   3366  N   GLN A 415      -4.074  43.000  -7.609  1.00 79.06           N  
ATOM   3367  CA  GLN A 415      -3.055  43.938  -7.152  1.00 79.06           C  
ATOM   3368  C   GLN A 415      -3.635  45.344  -6.969  1.00 79.06           C  
ATOM   3369  CB  GLN A 415      -1.886  43.969  -8.141  1.00 79.06           C  
ATOM   3370  O   GLN A 415      -3.338  46.000  -5.980  1.00 79.06           O  
ATOM   3371  CG  GLN A 415      -0.842  42.906  -7.902  1.00 79.06           C  
ATOM   3372  CD  GLN A 415       0.528  43.281  -8.430  1.00 79.06           C  
ATOM   3373  NE2 GLN A 415       1.499  42.375  -8.258  1.00 79.06           N  
ATOM   3374  OE1 GLN A 415       0.714  44.344  -8.992  1.00 79.06           O  
ATOM   3375  N   GLN A 416      -4.363  45.781  -7.922  1.00 81.38           N  
ATOM   3376  CA  GLN A 416      -5.023  47.062  -7.848  1.00 81.38           C  
ATOM   3377  C   GLN A 416      -6.457  46.969  -8.359  1.00 81.38           C  
ATOM   3378  CB  GLN A 416      -4.242  48.125  -8.641  1.00 81.38           C  
ATOM   3379  O   GLN A 416      -6.742  46.250  -9.305  1.00 81.38           O  
ATOM   3380  CG  GLN A 416      -2.887  48.469  -8.031  1.00 81.38           C  
ATOM   3381  CD  GLN A 416      -2.176  49.562  -8.781  1.00 81.38           C  
ATOM   3382  NE2 GLN A 416      -0.972  49.906  -8.336  1.00 81.38           N  
ATOM   3383  OE1 GLN A 416      -2.703  50.125  -9.758  1.00 81.38           O  
ATOM   3384  N   GLY A 417      -7.340  47.625  -7.621  1.00 87.62           N  
ATOM   3385  CA  GLY A 417      -8.719  47.594  -8.070  1.00 87.62           C  
ATOM   3386  C   GLY A 417      -9.711  47.312  -6.961  1.00 87.62           C  
ATOM   3387  O   GLY A 417      -9.641  47.906  -5.891  1.00 87.62           O  
ATOM   3388  N   GLN A 418     -10.719  46.469  -7.430  1.00 89.38           N  
ATOM   3389  CA  GLN A 418     -11.781  46.219  -6.457  1.00 89.38           C  
ATOM   3390  C   GLN A 418     -12.273  44.781  -6.512  1.00 89.38           C  
ATOM   3391  CB  GLN A 418     -12.945  47.188  -6.699  1.00 89.38           C  
ATOM   3392  O   GLN A 418     -12.055  44.094  -7.504  1.00 89.38           O  
ATOM   3393  CG  GLN A 418     -13.773  46.844  -7.930  1.00 89.38           C  
ATOM   3394  CD  GLN A 418     -14.945  47.812  -8.133  1.00 89.38           C  
ATOM   3395  NE2 GLN A 418     -15.914  47.375  -8.938  1.00 89.38           N  
ATOM   3396  OE1 GLN A 418     -14.969  48.906  -7.562  1.00 89.38           O  
ATOM   3397  N   VAL A 419     -12.758  44.312  -5.426  1.00 93.88           N  
ATOM   3398  CA  VAL A 419     -13.430  43.031  -5.297  1.00 93.88           C  
ATOM   3399  C   VAL A 419     -14.898  43.219  -4.934  1.00 93.88           C  
ATOM   3400  CB  VAL A 419     -12.742  42.125  -4.234  1.00 93.88           C  
ATOM   3401  O   VAL A 419     -15.211  43.969  -3.990  1.00 93.88           O  
ATOM   3402  CG1 VAL A 419     -13.484  40.812  -4.078  1.00 93.88           C  
ATOM   3403  CG2 VAL A 419     -11.281  41.875  -4.613  1.00 93.88           C  
ATOM   3404  N   THR A 420     -15.781  42.688  -5.750  1.00 94.00           N  
ATOM   3405  CA  THR A 420     -17.219  42.875  -5.531  1.00 94.00           C  
ATOM   3406  C   THR A 420     -17.906  41.531  -5.320  1.00 94.00           C  
ATOM   3407  CB  THR A 420     -17.859  43.594  -6.711  1.00 94.00           C  
ATOM   3408  O   THR A 420     -17.641  40.562  -6.047  1.00 94.00           O  
ATOM   3409  CG2 THR A 420     -19.203  44.188  -6.309  1.00 94.00           C  
ATOM   3410  OG1 THR A 420     -17.000  44.656  -7.148  1.00 94.00           O  
ATOM   3411  N   VAL A 421     -18.688  41.438  -4.219  1.00 95.06           N  
ATOM   3412  CA  VAL A 421     -19.484  40.250  -3.955  1.00 95.06           C  
ATOM   3413  C   VAL A 421     -20.969  40.562  -4.148  1.00 95.06           C  
ATOM   3414  CB  VAL A 421     -19.234  39.688  -2.531  1.00 95.06           C  
ATOM   3415  O   VAL A 421     -21.500  41.469  -3.500  1.00 95.06           O  
ATOM   3416  CG1 VAL A 421     -20.125  38.500  -2.246  1.00 95.06           C  
ATOM   3417  CG2 VAL A 421     -17.766  39.312  -2.354  1.00 95.06           C  
ATOM   3418  N   ARG A 422     -21.625  39.906  -5.070  1.00 94.38           N  
ATOM   3419  CA  ARG A 422     -23.047  40.062  -5.316  1.00 94.38           C  
ATOM   3420  C   ARG A 422     -23.828  38.875  -4.797  1.00 94.38           C  
ATOM   3421  CB  ARG A 422     -23.328  40.250  -6.812  1.00 94.38           C  
ATOM   3422  O   ARG A 422     -23.406  37.719  -4.961  1.00 94.38           O  
ATOM   3423  CG  ARG A 422     -22.797  41.562  -7.367  1.00 94.38           C  
ATOM   3424  CD  ARG A 422     -23.125  41.719  -8.852  1.00 94.38           C  
ATOM   3425  NE  ARG A 422     -22.125  42.531  -9.539  1.00 94.38           N  
ATOM   3426  NH1 ARG A 422     -22.422  41.531 -11.594  1.00 94.38           N  
ATOM   3427  NH2 ARG A 422     -20.875  43.188 -11.352  1.00 94.38           N  
ATOM   3428  CZ  ARG A 422     -21.812  42.406 -10.828  1.00 94.38           C  
ATOM   3429  N   VAL A 423     -24.844  39.094  -4.004  1.00 94.00           N  
ATOM   3430  CA  VAL A 423     -25.656  38.031  -3.418  1.00 94.00           C  
ATOM   3431  C   VAL A 423     -27.094  38.156  -3.896  1.00 94.00           C  
ATOM   3432  CB  VAL A 423     -25.594  38.062  -1.875  1.00 94.00           C  
ATOM   3433  O   VAL A 423     -27.641  39.281  -3.967  1.00 94.00           O  
ATOM   3434  CG1 VAL A 423     -26.656  37.156  -1.278  1.00 94.00           C  
ATOM   3435  CG2 VAL A 423     -24.203  37.656  -1.384  1.00 94.00           C  
ATOM   3436  N   ARG A 424     -27.672  37.094  -4.344  1.00 90.94           N  
ATOM   3437  CA  ARG A 424     -29.078  37.094  -4.730  1.00 90.94           C  
ATOM   3438  C   ARG A 424     -29.766  35.781  -4.336  1.00 90.94           C  
ATOM   3439  CB  ARG A 424     -29.234  37.344  -6.238  1.00 90.94           C  
ATOM   3440  O   ARG A 424     -29.094  34.781  -4.160  1.00 90.94           O  
ATOM   3441  CG  ARG A 424     -28.984  36.094  -7.074  1.00 90.94           C  
ATOM   3442  CD  ARG A 424     -29.156  36.375  -8.562  1.00 90.94           C  
ATOM   3443  NE  ARG A 424     -29.328  35.125  -9.328  1.00 90.94           N  
ATOM   3444  NH1 ARG A 424     -29.938  36.188 -11.289  1.00 90.94           N  
ATOM   3445  NH2 ARG A 424     -29.844  33.906 -11.203  1.00 90.94           N  
ATOM   3446  CZ  ARG A 424     -29.703  35.094 -10.602  1.00 90.94           C  
ATOM   3447  N   TYR A 425     -30.953  35.781  -4.004  1.00 89.75           N  
ATOM   3448  CA  TYR A 425     -31.781  34.625  -3.682  1.00 89.75           C  
ATOM   3449  C   TYR A 425     -32.781  34.312  -4.797  1.00 89.75           C  
ATOM   3450  CB  TYR A 425     -32.531  34.844  -2.361  1.00 89.75           C  
ATOM   3451  O   TYR A 425     -33.656  35.156  -5.090  1.00 89.75           O  
ATOM   3452  CG  TYR A 425     -33.125  33.562  -1.787  1.00 89.75           C  
ATOM   3453  CD1 TYR A 425     -34.469  33.312  -1.926  1.00 89.75           C  
ATOM   3454  CD2 TYR A 425     -32.312  32.656  -1.104  1.00 89.75           C  
ATOM   3455  CE1 TYR A 425     -35.031  32.125  -1.396  1.00 89.75           C  
ATOM   3456  CE2 TYR A 425     -32.875  31.500  -0.571  1.00 89.75           C  
ATOM   3457  OH  TYR A 425     -34.750  30.094  -0.196  1.00 89.75           O  
ATOM   3458  CZ  TYR A 425     -34.219  31.250  -0.722  1.00 89.75           C  
ATOM   3459  N   ASP A 426     -32.500  33.250  -5.500  1.00 82.50           N  
ATOM   3460  CA  ASP A 426     -33.312  32.906  -6.660  1.00 82.50           C  
ATOM   3461  C   ASP A 426     -34.500  32.031  -6.258  1.00 82.50           C  
ATOM   3462  CB  ASP A 426     -32.469  32.188  -7.715  1.00 82.50           C  
ATOM   3463  O   ASP A 426     -34.594  31.578  -5.113  1.00 82.50           O  
ATOM   3464  CG  ASP A 426     -31.578  33.125  -8.508  1.00 82.50           C  
ATOM   3465  OD1 ASP A 426     -31.844  34.344  -8.531  1.00 82.50           O  
ATOM   3466  OD2 ASP A 426     -30.594  32.625  -9.117  1.00 82.50           O  
ATOM   3467  N   GLU A 427     -35.375  31.859  -7.281  1.00 76.94           N  
ATOM   3468  CA  GLU A 427     -36.562  31.016  -7.078  1.00 76.94           C  
ATOM   3469  C   GLU A 427     -36.156  29.547  -6.922  1.00 76.94           C  
ATOM   3470  CB  GLU A 427     -37.531  31.156  -8.234  1.00 76.94           C  
ATOM   3471  O   GLU A 427     -35.188  29.094  -7.547  1.00 76.94           O  
ATOM   3472  CG  GLU A 427     -38.406  32.406  -8.141  1.00 76.94           C  
ATOM   3473  CD  GLU A 427     -39.562  32.406  -9.133  1.00 76.94           C  
ATOM   3474  OE1 GLU A 427     -40.406  33.344  -9.094  1.00 76.94           O  
ATOM   3475  OE2 GLU A 427     -39.625  31.469  -9.953  1.00 76.94           O  
ATOM   3476  N   GLY A 428     -36.625  28.750  -5.879  1.00 75.38           N  
ATOM   3477  CA  GLY A 428     -36.312  27.359  -5.609  1.00 75.38           C  
ATOM   3478  C   GLY A 428     -35.375  27.172  -4.426  1.00 75.38           C  
ATOM   3479  O   GLY A 428     -34.656  26.188  -4.348  1.00 75.38           O  
ATOM   3480  N   ASP A 429     -35.250  28.109  -3.674  1.00 82.19           N  
ATOM   3481  CA  ASP A 429     -34.469  28.062  -2.439  1.00 82.19           C  
ATOM   3482  C   ASP A 429     -32.969  27.984  -2.736  1.00 82.19           C  
ATOM   3483  CB  ASP A 429     -34.906  26.891  -1.568  1.00 82.19           C  
ATOM   3484  O   ASP A 429     -32.250  27.266  -2.053  1.00 82.19           O  
ATOM   3485  CG  ASP A 429     -36.312  27.031  -1.040  1.00 82.19           C  
ATOM   3486  OD1 ASP A 429     -36.844  28.156  -1.005  1.00 82.19           O  
ATOM   3487  OD2 ASP A 429     -36.906  26.000  -0.652  1.00 82.19           O  
ATOM   3488  N   MET A 430     -32.594  28.641  -3.934  1.00 90.06           N  
ATOM   3489  CA  MET A 430     -31.172  28.625  -4.289  1.00 90.06           C  
ATOM   3490  C   MET A 430     -30.500  29.953  -3.947  1.00 90.06           C  
ATOM   3491  CB  MET A 430     -31.000  28.312  -5.777  1.00 90.06           C  
ATOM   3492  O   MET A 430     -31.000  31.016  -4.320  1.00 90.06           O  
ATOM   3493  CG  MET A 430     -31.156  26.844  -6.125  1.00 90.06           C  
ATOM   3494  SD  MET A 430     -29.734  25.828  -5.539  1.00 90.06           S  
ATOM   3495  CE  MET A 430     -28.500  26.281  -6.781  1.00 90.06           C  
ATOM   3496  N   LEU A 431     -29.453  29.875  -3.188  1.00 91.56           N  
ATOM   3497  CA  LEU A 431     -28.625  31.031  -2.869  1.00 91.56           C  
ATOM   3498  C   LEU A 431     -27.484  31.188  -3.871  1.00 91.56           C  
ATOM   3499  CB  LEU A 431     -28.062  30.922  -1.450  1.00 91.56           C  
ATOM   3500  O   LEU A 431     -26.766  30.219  -4.156  1.00 91.56           O  
ATOM   3501  CG  LEU A 431     -28.438  32.031  -0.478  1.00 91.56           C  
ATOM   3502  CD1 LEU A 431     -29.031  31.453   0.794  1.00 91.56           C  
ATOM   3503  CD2 LEU A 431     -27.203  32.906  -0.152  1.00 91.56           C  
ATOM   3504  N   HIS A 432     -27.422  32.375  -4.434  1.00 93.00           N  
ATOM   3505  CA  HIS A 432     -26.406  32.656  -5.445  1.00 93.00           C  
ATOM   3506  C   HIS A 432     -25.422  33.719  -4.961  1.00 93.00           C  
ATOM   3507  CB  HIS A 432     -27.062  33.125  -6.750  1.00 93.00           C  
ATOM   3508  O   HIS A 432     -25.828  34.812  -4.504  1.00 93.00           O  
ATOM   3509  CG  HIS A 432     -26.906  32.125  -7.867  1.00 93.00           C  
ATOM   3510  CD2 HIS A 432     -27.781  31.219  -8.375  1.00 93.00           C  
ATOM   3511  ND1 HIS A 432     -25.750  32.000  -8.602  1.00 93.00           N  
ATOM   3512  CE1 HIS A 432     -25.906  31.062  -9.508  1.00 93.00           C  
ATOM   3513  NE2 HIS A 432     -27.125  30.578  -9.398  1.00 93.00           N  
ATOM   3514  N   PHE A 433     -24.094  33.375  -4.984  1.00 95.06           N  
ATOM   3515  CA  PHE A 433     -23.031  34.344  -4.672  1.00 95.06           C  
ATOM   3516  C   PHE A 433     -22.109  34.531  -5.871  1.00 95.06           C  
ATOM   3517  CB  PHE A 433     -22.234  33.844  -3.459  1.00 95.06           C  
ATOM   3518  O   PHE A 433     -21.734  33.562  -6.527  1.00 95.06           O  
ATOM   3519  CG  PHE A 433     -23.000  33.906  -2.166  1.00 95.06           C  
ATOM   3520  CD1 PHE A 433     -22.953  35.031  -1.348  1.00 95.06           C  
ATOM   3521  CD2 PHE A 433     -23.766  32.812  -1.769  1.00 95.06           C  
ATOM   3522  CE1 PHE A 433     -23.656  35.062  -0.150  1.00 95.06           C  
ATOM   3523  CE2 PHE A 433     -24.484  32.844  -0.574  1.00 95.06           C  
ATOM   3524  CZ  PHE A 433     -24.422  33.969   0.235  1.00 95.06           C  
ATOM   3525  N   GLU A 434     -21.844  35.750  -6.207  1.00 95.19           N  
ATOM   3526  CA  GLU A 434     -20.891  36.062  -7.262  1.00 95.19           C  
ATOM   3527  C   GLU A 434     -19.734  36.906  -6.723  1.00 95.19           C  
ATOM   3528  CB  GLU A 434     -21.578  36.812  -8.414  1.00 95.19           C  
ATOM   3529  O   GLU A 434     -19.938  38.000  -6.234  1.00 95.19           O  
ATOM   3530  CG  GLU A 434     -21.906  35.906  -9.602  1.00 95.19           C  
ATOM   3531  CD  GLU A 434     -22.609  36.625 -10.734  1.00 95.19           C  
ATOM   3532  OE1 GLU A 434     -22.969  36.000 -11.742  1.00 95.19           O  
ATOM   3533  OE2 GLU A 434     -22.797  37.875 -10.602  1.00 95.19           O  
ATOM   3534  N   VAL A 435     -18.531  36.344  -6.758  1.00 95.31           N  
ATOM   3535  CA  VAL A 435     -17.344  37.062  -6.344  1.00 95.31           C  
ATOM   3536  C   VAL A 435     -16.562  37.500  -7.574  1.00 95.31           C  
ATOM   3537  CB  VAL A 435     -16.438  36.188  -5.430  1.00 95.31           C  
ATOM   3538  O   VAL A 435     -15.984  36.688  -8.289  1.00 95.31           O  
ATOM   3539  CG1 VAL A 435     -15.227  37.000  -4.965  1.00 95.31           C  
ATOM   3540  CG2 VAL A 435     -17.234  35.688  -4.230  1.00 95.31           C  
ATOM   3541  N   GLU A 436     -16.531  38.781  -7.777  1.00 94.44           N  
ATOM   3542  CA  GLU A 436     -15.859  39.344  -8.938  1.00 94.44           C  
ATOM   3543  C   GLU A 436     -14.609  40.125  -8.531  1.00 94.44           C  
ATOM   3544  CB  GLU A 436     -16.812  40.281  -9.711  1.00 94.44           C  
ATOM   3545  O   GLU A 436     -14.656  40.969  -7.641  1.00 94.44           O  
ATOM   3546  CG  GLU A 436     -16.219  40.844 -10.984  1.00 94.44           C  
ATOM   3547  CD  GLU A 436     -17.156  41.812 -11.711  1.00 94.44           C  
ATOM   3548  OE1 GLU A 436     -16.781  42.312 -12.781  1.00 94.44           O  
ATOM   3549  OE2 GLU A 436     -18.281  42.031 -11.203  1.00 94.44           O  
ATOM   3550  N   ASP A 437     -13.492  39.719  -9.156  1.00 91.75           N  
ATOM   3551  CA  ASP A 437     -12.250  40.438  -8.898  1.00 91.75           C  
ATOM   3552  C   ASP A 437     -11.742  41.125 -10.156  1.00 91.75           C  
ATOM   3553  CB  ASP A 437     -11.180  39.469  -8.359  1.00 91.75           C  
ATOM   3554  O   ASP A 437     -12.125  40.781 -11.273  1.00 91.75           O  
ATOM   3555  CG  ASP A 437     -10.711  38.469  -9.398  1.00 91.75           C  
ATOM   3556  OD1 ASP A 437     -10.031  38.875 -10.367  1.00 91.75           O  
ATOM   3557  OD2 ASP A 437     -11.023  37.281  -9.242  1.00 91.75           O  
ATOM   3558  N   SER A 438     -11.047  42.250 -10.016  1.00 90.12           N  
ATOM   3559  CA  SER A 438     -10.438  42.969 -11.125  1.00 90.12           C  
ATOM   3560  C   SER A 438      -8.953  42.625 -11.258  1.00 90.12           C  
ATOM   3561  CB  SER A 438     -10.609  44.469 -10.945  1.00 90.12           C  
ATOM   3562  O   SER A 438      -8.141  43.500 -11.562  1.00 90.12           O  
ATOM   3563  OG  SER A 438     -10.148  44.875  -9.672  1.00 90.12           O  
ATOM   3564  N   GLY A 439      -8.594  41.438 -10.945  1.00 87.19           N  
ATOM   3565  CA  GLY A 439      -7.188  41.062 -10.891  1.00 87.19           C  
ATOM   3566  C   GLY A 439      -6.637  40.594 -12.227  1.00 87.19           C  
ATOM   3567  O   GLY A 439      -7.039  41.125 -13.273  1.00 87.19           O  
ATOM   3568  N   ILE A 440      -5.586  39.719 -12.227  1.00 83.88           N  
ATOM   3569  CA  ILE A 440      -4.789  39.281 -13.375  1.00 83.88           C  
ATOM   3570  C   ILE A 440      -5.613  38.375 -14.258  1.00 83.88           C  
ATOM   3571  CB  ILE A 440      -3.484  38.594 -12.930  1.00 83.88           C  
ATOM   3572  O   ILE A 440      -5.293  38.188 -15.438  1.00 83.88           O  
ATOM   3573  CG1 ILE A 440      -3.736  37.750 -11.680  1.00 83.88           C  
ATOM   3574  CG2 ILE A 440      -2.377  39.625 -12.672  1.00 83.88           C  
ATOM   3575  CD1 ILE A 440      -2.545  36.875 -11.266  1.00 83.88           C  
ATOM   3576  N   GLY A 441      -6.605  37.812 -13.672  1.00 86.19           N  
ATOM   3577  CA  GLY A 441      -7.422  36.875 -14.430  1.00 86.19           C  
ATOM   3578  C   GLY A 441      -6.758  35.531 -14.617  1.00 86.19           C  
ATOM   3579  O   GLY A 441      -5.613  35.312 -14.203  1.00 86.19           O  
ATOM   3580  N   ILE A 442      -7.516  34.562 -15.242  1.00 86.19           N  
ATOM   3581  CA  ILE A 442      -7.047  33.188 -15.438  1.00 86.19           C  
ATOM   3582  C   ILE A 442      -7.152  32.812 -16.906  1.00 86.19           C  
ATOM   3583  CB  ILE A 442      -7.840  32.188 -14.570  1.00 86.19           C  
ATOM   3584  O   ILE A 442      -8.188  33.031 -17.547  1.00 86.19           O  
ATOM   3585  CG1 ILE A 442      -7.863  32.656 -13.109  1.00 86.19           C  
ATOM   3586  CG2 ILE A 442      -7.250  30.781 -14.688  1.00 86.19           C  
ATOM   3587  CD1 ILE A 442      -8.883  31.922 -12.242  1.00 86.19           C  
ATOM   3588  N   PRO A 443      -6.027  32.281 -17.391  1.00 82.62           N  
ATOM   3589  CA  PRO A 443      -6.113  31.828 -18.781  1.00 82.62           C  
ATOM   3590  C   PRO A 443      -7.172  30.750 -18.984  1.00 82.62           C  
ATOM   3591  CB  PRO A 443      -4.711  31.281 -19.062  1.00 82.62           C  
ATOM   3592  O   PRO A 443      -7.414  29.938 -18.094  1.00 82.62           O  
ATOM   3593  CG  PRO A 443      -3.947  31.531 -17.797  1.00 82.62           C  
ATOM   3594  CD  PRO A 443      -4.891  32.094 -16.781  1.00 82.62           C  
ATOM   3595  N   GLN A 444      -7.766  30.688 -20.109  1.00 78.69           N  
ATOM   3596  CA  GLN A 444      -8.891  29.812 -20.406  1.00 78.69           C  
ATOM   3597  C   GLN A 444      -8.492  28.344 -20.266  1.00 78.69           C  
ATOM   3598  CB  GLN A 444      -9.430  30.078 -21.812  1.00 78.69           C  
ATOM   3599  O   GLN A 444      -9.297  27.516 -19.844  1.00 78.69           O  
ATOM   3600  CG  GLN A 444     -10.891  30.484 -21.844  1.00 78.69           C  
ATOM   3601  CD  GLN A 444     -11.234  31.344 -23.062  1.00 78.69           C  
ATOM   3602  NE2 GLN A 444     -12.508  31.672 -23.203  1.00 78.69           N  
ATOM   3603  OE1 GLN A 444     -10.359  31.688 -23.859  1.00 78.69           O  
ATOM   3604  N   ASP A 445      -7.215  28.047 -20.562  1.00 72.56           N  
ATOM   3605  CA  ASP A 445      -6.742  26.656 -20.531  1.00 72.56           C  
ATOM   3606  C   ASP A 445      -6.543  26.188 -19.094  1.00 72.56           C  
ATOM   3607  CB  ASP A 445      -5.434  26.516 -21.312  1.00 72.56           C  
ATOM   3608  O   ASP A 445      -6.457  24.984 -18.828  1.00 72.56           O  
ATOM   3609  CG  ASP A 445      -4.582  27.781 -21.281  1.00 72.56           C  
ATOM   3610  OD1 ASP A 445      -5.141  28.891 -21.250  1.00 72.56           O  
ATOM   3611  OD2 ASP A 445      -3.338  27.641 -21.281  1.00 72.56           O  
ATOM   3612  N   GLU A 446      -6.645  27.141 -18.219  1.00 78.75           N  
ATOM   3613  CA  GLU A 446      -6.344  26.797 -16.828  1.00 78.75           C  
ATOM   3614  C   GLU A 446      -7.613  26.750 -15.992  1.00 78.75           C  
ATOM   3615  CB  GLU A 446      -5.352  27.797 -16.234  1.00 78.75           C  
ATOM   3616  O   GLU A 446      -7.578  26.344 -14.828  1.00 78.75           O  
ATOM   3617  CG  GLU A 446      -3.965  27.734 -16.859  1.00 78.75           C  
ATOM   3618  CD  GLU A 446      -2.893  27.250 -15.891  1.00 78.75           C  
ATOM   3619  OE1 GLU A 446      -1.722  27.109 -16.312  1.00 78.75           O  
ATOM   3620  OE2 GLU A 446      -3.227  27.016 -14.711  1.00 78.75           O  
ATOM   3621  N   LEU A 447      -8.750  27.047 -16.500  1.00 81.06           N  
ATOM   3622  CA  LEU A 447      -9.969  27.234 -15.719  1.00 81.06           C  
ATOM   3623  C   LEU A 447     -10.438  25.906 -15.109  1.00 81.06           C  
ATOM   3624  CB  LEU A 447     -11.078  27.812 -16.609  1.00 81.06           C  
ATOM   3625  O   LEU A 447     -10.859  25.875 -13.953  1.00 81.06           O  
ATOM   3626  CG  LEU A 447     -11.102  29.328 -16.750  1.00 81.06           C  
ATOM   3627  CD1 LEU A 447     -11.859  29.734 -18.000  1.00 81.06           C  
ATOM   3628  CD2 LEU A 447     -11.727  29.969 -15.508  1.00 81.06           C  
ATOM   3629  N   ASP A 448     -10.227  24.891 -15.828  1.00 71.31           N  
ATOM   3630  CA  ASP A 448     -10.680  23.609 -15.305  1.00 71.31           C  
ATOM   3631  C   ASP A 448      -9.648  23.016 -14.352  1.00 71.31           C  
ATOM   3632  CB  ASP A 448     -10.961  22.641 -16.453  1.00 71.31           C  
ATOM   3633  O   ASP A 448      -9.992  22.250 -13.453  1.00 71.31           O  
ATOM   3634  CG  ASP A 448     -12.266  22.922 -17.172  1.00 71.31           C  
ATOM   3635  OD1 ASP A 448     -13.172  23.547 -16.562  1.00 71.31           O  
ATOM   3636  OD2 ASP A 448     -12.398  22.531 -18.344  1.00 71.31           O  
ATOM   3637  N   LYS A 449      -8.469  23.500 -14.484  1.00 72.19           N  
ATOM   3638  CA  LYS A 449      -7.363  22.906 -13.750  1.00 72.19           C  
ATOM   3639  C   LYS A 449      -7.277  23.469 -12.336  1.00 72.19           C  
ATOM   3640  CB  LYS A 449      -6.043  23.125 -14.484  1.00 72.19           C  
ATOM   3641  O   LYS A 449      -6.688  22.859 -11.445  1.00 72.19           O  
ATOM   3642  CG  LYS A 449      -5.941  22.391 -15.812  1.00 72.19           C  
ATOM   3643  CD  LYS A 449      -4.590  22.625 -16.484  1.00 72.19           C  
ATOM   3644  CE  LYS A 449      -4.555  22.047 -17.891  1.00 72.19           C  
ATOM   3645  NZ  LYS A 449      -3.273  22.375 -18.578  1.00 72.19           N  
ATOM   3646  N   ILE A 450      -7.855  24.547 -12.164  1.00 80.06           N  
ATOM   3647  CA  ILE A 450      -7.660  25.234 -10.891  1.00 80.06           C  
ATOM   3648  C   ILE A 450      -8.469  24.531  -9.797  1.00 80.06           C  
ATOM   3649  CB  ILE A 450      -8.070  26.719 -10.992  1.00 80.06           C  
ATOM   3650  O   ILE A 450      -8.211  24.734  -8.609  1.00 80.06           O  
ATOM   3651  CG1 ILE A 450      -9.469  26.844 -11.602  1.00 80.06           C  
ATOM   3652  CG2 ILE A 450      -7.039  27.500 -11.805  1.00 80.06           C  
ATOM   3653  CD1 ILE A 450     -10.062  28.250 -11.484  1.00 80.06           C  
ATOM   3654  N   PHE A 451      -9.375  23.625 -10.172  1.00 80.00           N  
ATOM   3655  CA  PHE A 451     -10.195  22.938  -9.180  1.00 80.00           C  
ATOM   3656  C   PHE A 451      -9.570  21.609  -8.781  1.00 80.00           C  
ATOM   3657  CB  PHE A 451     -11.617  22.719  -9.711  1.00 80.00           C  
ATOM   3658  O   PHE A 451     -10.094  20.906  -7.918  1.00 80.00           O  
ATOM   3659  CG  PHE A 451     -12.422  23.984  -9.852  1.00 80.00           C  
ATOM   3660  CD1 PHE A 451     -12.977  24.609  -8.742  1.00 80.00           C  
ATOM   3661  CD2 PHE A 451     -12.617  24.562 -11.102  1.00 80.00           C  
ATOM   3662  CE1 PHE A 451     -13.719  25.766  -8.867  1.00 80.00           C  
ATOM   3663  CE2 PHE A 451     -13.359  25.719 -11.242  1.00 80.00           C  
ATOM   3664  CZ  PHE A 451     -13.906  26.328 -10.117  1.00 80.00           C  
ATOM   3665  N   ALA A 452      -8.445  21.406  -9.391  1.00 69.25           N  
ATOM   3666  CA  ALA A 452      -7.738  20.188  -9.031  1.00 69.25           C  
ATOM   3667  C   ALA A 452      -6.906  20.391  -7.766  1.00 69.25           C  
ATOM   3668  CB  ALA A 452      -6.844  19.734 -10.180  1.00 69.25           C  
ATOM   3669  O   ALA A 452      -6.395  21.484  -7.516  1.00 69.25           O  
ATOM   3670  N   MET A 453      -6.777  19.219  -7.098  1.00 68.69           N  
ATOM   3671  CA  MET A 453      -6.031  19.266  -5.848  1.00 68.69           C  
ATOM   3672  C   MET A 453      -4.562  19.594  -6.098  1.00 68.69           C  
ATOM   3673  CB  MET A 453      -6.141  17.938  -5.102  1.00 68.69           C  
ATOM   3674  O   MET A 453      -3.951  19.062  -7.023  1.00 68.69           O  
ATOM   3675  CG  MET A 453      -6.930  18.016  -3.805  1.00 68.69           C  
ATOM   3676  SD  MET A 453      -6.672  16.562  -2.725  1.00 68.69           S  
ATOM   3677  CE  MET A 453      -8.375  15.953  -2.594  1.00 68.69           C  
ATOM   3678  N   TYR A 454      -3.982  20.531  -5.355  1.00 64.00           N  
ATOM   3679  CA  TYR A 454      -2.578  20.922  -5.320  1.00 64.00           C  
ATOM   3680  C   TYR A 454      -2.172  21.625  -6.609  1.00 64.00           C  
ATOM   3681  CB  TYR A 454      -1.688  19.703  -5.090  1.00 64.00           C  
ATOM   3682  O   TYR A 454      -0.982  21.734  -6.918  1.00 64.00           O  
ATOM   3683  CG  TYR A 454      -2.023  18.938  -3.832  1.00 64.00           C  
ATOM   3684  CD1 TYR A 454      -1.803  19.484  -2.574  1.00 64.00           C  
ATOM   3685  CD2 TYR A 454      -2.561  17.656  -3.900  1.00 64.00           C  
ATOM   3686  CE1 TYR A 454      -2.109  18.781  -1.414  1.00 64.00           C  
ATOM   3687  CE2 TYR A 454      -2.869  16.938  -2.748  1.00 64.00           C  
ATOM   3688  OH  TYR A 454      -2.945  16.812  -0.365  1.00 64.00           O  
ATOM   3689  CZ  TYR A 454      -2.641  17.516  -1.511  1.00 64.00           C  
ATOM   3690  N   TYR A 455      -3.182  22.016  -7.395  1.00 67.06           N  
ATOM   3691  CA  TYR A 455      -2.863  22.672  -8.656  1.00 67.06           C  
ATOM   3692  C   TYR A 455      -2.762  24.188  -8.477  1.00 67.06           C  
ATOM   3693  CB  TYR A 455      -3.922  22.344  -9.719  1.00 67.06           C  
ATOM   3694  O   TYR A 455      -3.588  24.797  -7.797  1.00 67.06           O  
ATOM   3695  CG  TYR A 455      -3.537  22.766 -11.109  1.00 67.06           C  
ATOM   3696  CD1 TYR A 455      -3.980  23.984 -11.641  1.00 67.06           C  
ATOM   3697  CD2 TYR A 455      -2.732  21.953 -11.906  1.00 67.06           C  
ATOM   3698  CE1 TYR A 455      -3.631  24.375 -12.930  1.00 67.06           C  
ATOM   3699  CE2 TYR A 455      -2.375  22.344 -13.195  1.00 67.06           C  
ATOM   3700  OH  TYR A 455      -2.479  23.938 -14.969  1.00 67.06           O  
ATOM   3701  CZ  TYR A 455      -2.828  23.547 -13.695  1.00 67.06           C  
ATOM   3702  N   GLN A 456      -1.618  24.641  -8.891  1.00 68.88           N  
ATOM   3703  CA  GLN A 456      -1.415  26.078  -8.891  1.00 68.88           C  
ATOM   3704  C   GLN A 456      -1.034  26.594 -10.281  1.00 68.88           C  
ATOM   3705  CB  GLN A 456      -0.338  26.469  -7.875  1.00 68.88           C  
ATOM   3706  O   GLN A 456      -0.269  25.938 -10.992  1.00 68.88           O  
ATOM   3707  CG  GLN A 456      -0.772  26.312  -6.426  1.00 68.88           C  
ATOM   3708  CD  GLN A 456       0.337  26.641  -5.441  1.00 68.88           C  
ATOM   3709  NE2 GLN A 456       0.020  26.594  -4.152  1.00 68.88           N  
ATOM   3710  OE1 GLN A 456       1.471  26.922  -5.840  1.00 68.88           O  
ATOM   3711  N   VAL A 457      -1.735  27.609 -10.742  1.00 64.62           N  
ATOM   3712  CA  VAL A 457      -1.474  28.172 -12.062  1.00 64.62           C  
ATOM   3713  C   VAL A 457      -0.028  28.656 -12.141  1.00 64.62           C  
ATOM   3714  CB  VAL A 457      -2.443  29.328 -12.391  1.00 64.62           C  
ATOM   3715  O   VAL A 457       0.445  29.375 -11.242  1.00 64.62           O  
ATOM   3716  CG1 VAL A 457      -2.135  29.922 -13.766  1.00 64.62           C  
ATOM   3717  CG2 VAL A 457      -3.891  28.844 -12.328  1.00 64.62           C  
ATOM   3718  N   LYS A 458       0.863  27.906 -12.914  1.00 55.16           N  
ATOM   3719  CA  LYS A 458       2.266  28.266 -13.094  1.00 55.16           C  
ATOM   3720  C   LYS A 458       2.402  29.594 -13.812  1.00 55.16           C  
ATOM   3721  CB  LYS A 458       3.008  27.172 -13.859  1.00 55.16           C  
ATOM   3722  O   LYS A 458       1.645  29.891 -14.742  1.00 55.16           O  
ATOM   3723  CG  LYS A 458       3.219  25.891 -13.070  1.00 55.16           C  
ATOM   3724  CD  LYS A 458       4.039  24.875 -13.852  1.00 55.16           C  
ATOM   3725  CE  LYS A 458       4.227  23.578 -13.078  1.00 55.16           C  
ATOM   3726  NZ  LYS A 458       5.051  22.594 -13.836  1.00 55.16           N  
ATOM   3727  N   ASP A 459       2.859  30.562 -13.156  1.00 50.34           N  
ATOM   3728  CA  ASP A 459       3.088  31.812 -13.883  1.00 50.34           C  
ATOM   3729  C   ASP A 459       3.967  31.578 -15.109  1.00 50.34           C  
ATOM   3730  CB  ASP A 459       3.727  32.844 -12.961  1.00 50.34           C  
ATOM   3731  O   ASP A 459       4.852  30.719 -15.094  1.00 50.34           O  
ATOM   3732  CG  ASP A 459       2.836  34.062 -12.719  1.00 50.34           C  
ATOM   3733  OD1 ASP A 459       1.844  34.250 -13.453  1.00 50.34           O  
ATOM   3734  OD2 ASP A 459       3.131  34.844 -11.781  1.00 50.34           O  
ATOM   3735  N   SER A 460       3.525  31.719 -16.453  1.00 44.34           N  
ATOM   3736  CA  SER A 460       4.266  31.656 -17.703  1.00 44.34           C  
ATOM   3737  C   SER A 460       5.715  32.094 -17.516  1.00 44.34           C  
ATOM   3738  CB  SER A 460       3.598  32.531 -18.766  1.00 44.34           C  
ATOM   3739  O   SER A 460       6.578  31.766 -18.328  1.00 44.34           O  
ATOM   3740  OG  SER A 460       2.467  33.188 -18.234  1.00 44.34           O  
ATOM   3741  N   HIS A 461       6.062  33.094 -16.875  1.00 38.41           N  
ATOM   3742  CA  HIS A 461       7.418  33.625 -16.922  1.00 38.41           C  
ATOM   3743  C   HIS A 461       8.305  32.969 -15.883  1.00 38.41           C  
ATOM   3744  CB  HIS A 461       7.406  35.156 -16.688  1.00 38.41           C  
ATOM   3745  O   HIS A 461       9.398  33.438 -15.570  1.00 38.41           O  
ATOM   3746  CG  HIS A 461       6.859  35.938 -17.844  1.00 38.41           C  
ATOM   3747  CD2 HIS A 461       5.812  36.781 -17.922  1.00 38.41           C  
ATOM   3748  ND1 HIS A 461       7.406  35.875 -19.109  1.00 38.41           N  
ATOM   3749  CE1 HIS A 461       6.719  36.656 -19.922  1.00 38.41           C  
ATOM   3750  NE2 HIS A 461       5.742  37.219 -19.219  1.00 38.41           N  
ATOM   3751  N   GLY A 462       8.172  31.734 -15.641  1.00 41.47           N  
ATOM   3752  CA  GLY A 462       9.125  30.953 -14.867  1.00 41.47           C  
ATOM   3753  C   GLY A 462       8.992  31.172 -13.367  1.00 41.47           C  
ATOM   3754  O   GLY A 462       9.867  30.766 -12.594  1.00 41.47           O  
ATOM   3755  N   GLY A 463       8.281  32.219 -12.875  1.00 40.09           N  
ATOM   3756  CA  GLY A 463       8.312  32.562 -11.461  1.00 40.09           C  
ATOM   3757  C   GLY A 463       7.539  31.609 -10.586  1.00 40.09           C  
ATOM   3758  O   GLY A 463       7.043  30.578 -11.070  1.00 40.09           O  
ATOM   3759  N   LYS A 464       7.605  31.719  -9.234  1.00 44.03           N  
ATOM   3760  CA  LYS A 464       7.043  30.938  -8.141  1.00 44.03           C  
ATOM   3761  C   LYS A 464       5.566  30.641  -8.383  1.00 44.03           C  
ATOM   3762  CB  LYS A 464       7.223  31.656  -6.809  1.00 44.03           C  
ATOM   3763  O   LYS A 464       4.816  31.516  -8.828  1.00 44.03           O  
ATOM   3764  CG  LYS A 464       8.344  31.109  -5.945  1.00 44.03           C  
ATOM   3765  CD  LYS A 464       8.445  31.844  -4.617  1.00 44.03           C  
ATOM   3766  CE  LYS A 464       9.609  31.328  -3.783  1.00 44.03           C  
ATOM   3767  NZ  LYS A 464       9.742  32.094  -2.500  1.00 44.03           N  
ATOM   3768  N   PRO A 465       5.145  29.484  -8.602  1.00 46.06           N  
ATOM   3769  CA  PRO A 465       3.711  29.172  -8.586  1.00 46.06           C  
ATOM   3770  C   PRO A 465       2.938  30.047  -7.590  1.00 46.06           C  
ATOM   3771  CB  PRO A 465       3.668  27.703  -8.172  1.00 46.06           C  
ATOM   3772  O   PRO A 465       3.510  30.516  -6.609  1.00 46.06           O  
ATOM   3773  CG  PRO A 465       5.082  27.359  -7.816  1.00 46.06           C  
ATOM   3774  CD  PRO A 465       5.938  28.578  -8.062  1.00 46.06           C  
ATOM   3775  N   ALA A 466       1.846  30.719  -7.945  1.00 48.69           N  
ATOM   3776  CA  ALA A 466       1.000  31.547  -7.090  1.00 48.69           C  
ATOM   3777  C   ALA A 466       0.908  30.953  -5.680  1.00 48.69           C  
ATOM   3778  CB  ALA A 466      -0.395  31.688  -7.695  1.00 48.69           C  
ATOM   3779  O   ALA A 466       0.991  29.750  -5.496  1.00 48.69           O  
ATOM   3780  N   THR A 467       1.328  31.641  -4.629  1.00 53.00           N  
ATOM   3781  CA  THR A 467       1.316  31.453  -3.184  1.00 53.00           C  
ATOM   3782  C   THR A 467      -0.025  30.875  -2.727  1.00 53.00           C  
ATOM   3783  CB  THR A 467       1.603  32.750  -2.436  1.00 53.00           C  
ATOM   3784  O   THR A 467      -1.066  31.516  -2.908  1.00 53.00           O  
ATOM   3785  CG2 THR A 467       2.959  32.719  -1.741  1.00 53.00           C  
ATOM   3786  OG1 THR A 467       1.592  33.844  -3.371  1.00 53.00           O  
ATOM   3787  N   GLY A 468      -0.446  29.453  -3.014  1.00 59.38           N  
ATOM   3788  CA  GLY A 468      -1.630  28.828  -2.445  1.00 59.38           C  
ATOM   3789  C   GLY A 468      -1.473  27.328  -2.232  1.00 59.38           C  
ATOM   3790  O   GLY A 468      -0.532  26.719  -2.744  1.00 59.38           O  
ATOM   3791  N   THR A 469      -2.225  26.922  -1.366  1.00 64.25           N  
ATOM   3792  CA  THR A 469      -2.213  25.500  -1.063  1.00 64.25           C  
ATOM   3793  C   THR A 469      -2.768  24.703  -2.234  1.00 64.25           C  
ATOM   3794  CB  THR A 469      -3.025  25.188   0.208  1.00 64.25           C  
ATOM   3795  O   THR A 469      -2.449  23.516  -2.389  1.00 64.25           O  
ATOM   3796  CG2 THR A 469      -2.430  25.891   1.425  1.00 64.25           C  
ATOM   3797  OG1 THR A 469      -4.375  25.641   0.025  1.00 64.25           O  
ATOM   3798  N   GLY A 470      -3.521  25.359  -3.131  1.00 69.25           N  
ATOM   3799  CA  GLY A 470      -4.254  24.641  -4.168  1.00 69.25           C  
ATOM   3800  C   GLY A 470      -5.277  23.672  -3.615  1.00 69.25           C  
ATOM   3801  O   GLY A 470      -5.754  22.781  -4.332  1.00 69.25           O  
ATOM   3802  N   ILE A 471      -5.531  23.750  -2.363  1.00 73.62           N  
ATOM   3803  CA  ILE A 471      -6.473  22.844  -1.715  1.00 73.62           C  
ATOM   3804  C   ILE A 471      -7.816  23.531  -1.525  1.00 73.62           C  
ATOM   3805  CB  ILE A 471      -5.934  22.344  -0.356  1.00 73.62           C  
ATOM   3806  O   ILE A 471      -8.875  22.906  -1.624  1.00 73.62           O  
ATOM   3807  CG1 ILE A 471      -4.598  21.609  -0.547  1.00 73.62           C  
ATOM   3808  CG2 ILE A 471      -6.957  21.438   0.332  1.00 73.62           C  
ATOM   3809  CD1 ILE A 471      -3.883  21.281   0.755  1.00 73.62           C  
ATOM   3810  N   GLY A 472      -7.781  24.781  -1.366  1.00 80.50           N  
ATOM   3811  CA  GLY A 472      -8.961  25.531  -0.972  1.00 80.50           C  
ATOM   3812  C   GLY A 472     -10.086  25.469  -1.986  1.00 80.50           C  
ATOM   3813  O   GLY A 472     -11.219  25.141  -1.637  1.00 80.50           O  
ATOM   3814  N   LEU A 473      -9.703  25.719  -3.195  1.00 84.88           N  
ATOM   3815  CA  LEU A 473     -10.734  25.766  -4.230  1.00 84.88           C  
ATOM   3816  C   LEU A 473     -11.305  24.359  -4.484  1.00 84.88           C  
ATOM   3817  CB  LEU A 473     -10.164  26.328  -5.527  1.00 84.88           C  
ATOM   3818  O   LEU A 473     -12.500  24.219  -4.754  1.00 84.88           O  
ATOM   3819  CG  LEU A 473     -10.883  27.562  -6.098  1.00 84.88           C  
ATOM   3820  CD1 LEU A 473      -9.977  28.781  -6.039  1.00 84.88           C  
ATOM   3821  CD2 LEU A 473     -11.336  27.297  -7.531  1.00 84.88           C  
ATOM   3822  N   ALA A 474     -10.406  23.453  -4.488  1.00 81.25           N  
ATOM   3823  CA  ALA A 474     -10.859  22.078  -4.695  1.00 81.25           C  
ATOM   3824  C   ALA A 474     -11.828  21.656  -3.602  1.00 81.25           C  
ATOM   3825  CB  ALA A 474      -9.664  21.125  -4.750  1.00 81.25           C  
ATOM   3826  O   ALA A 474     -12.867  21.047  -3.885  1.00 81.25           O  
ATOM   3827  N   VAL A 475     -11.531  21.938  -2.424  1.00 82.81           N  
ATOM   3828  CA  VAL A 475     -12.375  21.594  -1.284  1.00 82.81           C  
ATOM   3829  C   VAL A 475     -13.688  22.375  -1.356  1.00 82.81           C  
ATOM   3830  CB  VAL A 475     -11.656  21.875   0.056  1.00 82.81           C  
ATOM   3831  O   VAL A 475     -14.750  21.828  -1.061  1.00 82.81           O  
ATOM   3832  CG1 VAL A 475     -12.617  21.688   1.229  1.00 82.81           C  
ATOM   3833  CG2 VAL A 475     -10.438  20.984   0.208  1.00 82.81           C  
ATOM   3834  N   SER A 476     -13.547  23.609  -1.670  1.00 90.19           N  
ATOM   3835  CA  SER A 476     -14.727  24.453  -1.758  1.00 90.19           C  
ATOM   3836  C   SER A 476     -15.719  23.906  -2.779  1.00 90.19           C  
ATOM   3837  CB  SER A 476     -14.344  25.891  -2.125  1.00 90.19           C  
ATOM   3838  O   SER A 476     -16.938  23.922  -2.543  1.00 90.19           O  
ATOM   3839  OG  SER A 476     -13.562  26.484  -1.098  1.00 90.19           O  
ATOM   3840  N   ARG A 477     -15.273  23.531  -3.869  1.00 87.56           N  
ATOM   3841  CA  ARG A 477     -16.156  22.984  -4.891  1.00 87.56           C  
ATOM   3842  C   ARG A 477     -16.844  21.719  -4.391  1.00 87.56           C  
ATOM   3843  CB  ARG A 477     -15.391  22.688  -6.176  1.00 87.56           C  
ATOM   3844  O   ARG A 477     -18.047  21.516  -4.621  1.00 87.56           O  
ATOM   3845  CG  ARG A 477     -16.266  22.328  -7.359  1.00 87.56           C  
ATOM   3846  CD  ARG A 477     -15.469  22.188  -8.641  1.00 87.56           C  
ATOM   3847  NE  ARG A 477     -16.297  21.719  -9.750  1.00 87.56           N  
ATOM   3848  NH1 ARG A 477     -14.617  21.828 -11.328  1.00 87.56           N  
ATOM   3849  NH2 ARG A 477     -16.719  21.141 -11.938  1.00 87.56           N  
ATOM   3850  CZ  ARG A 477     -15.875  21.562 -11.000  1.00 87.56           C  
ATOM   3851  N   ARG A 478     -16.125  20.922  -3.809  1.00 81.88           N  
ATOM   3852  CA  ARG A 478     -16.688  19.688  -3.270  1.00 81.88           C  
ATOM   3853  C   ARG A 478     -17.734  19.984  -2.213  1.00 81.88           C  
ATOM   3854  CB  ARG A 478     -15.586  18.812  -2.676  1.00 81.88           C  
ATOM   3855  O   ARG A 478     -18.766  19.312  -2.143  1.00 81.88           O  
ATOM   3856  CG  ARG A 478     -15.398  17.484  -3.396  1.00 81.88           C  
ATOM   3857  CD  ARG A 478     -14.203  16.719  -2.861  1.00 81.88           C  
ATOM   3858  NE  ARG A 478     -13.977  15.477  -3.604  1.00 81.88           N  
ATOM   3859  NH1 ARG A 478     -12.055  14.898  -2.469  1.00 81.88           N  
ATOM   3860  NH2 ARG A 478     -12.859  13.547  -4.137  1.00 81.88           N  
ATOM   3861  CZ  ARG A 478     -12.961  14.641  -3.400  1.00 81.88           C  
ATOM   3862  N   LEU A 479     -17.422  20.891  -1.361  1.00 86.56           N  
ATOM   3863  CA  LEU A 479     -18.375  21.297  -0.334  1.00 86.56           C  
ATOM   3864  C   LEU A 479     -19.656  21.859  -0.962  1.00 86.56           C  
ATOM   3865  CB  LEU A 479     -17.750  22.328   0.597  1.00 86.56           C  
ATOM   3866  O   LEU A 479     -20.766  21.562  -0.504  1.00 86.56           O  
ATOM   3867  CG  LEU A 479     -16.938  21.781   1.767  1.00 86.56           C  
ATOM   3868  CD1 LEU A 479     -16.016  22.875   2.326  1.00 86.56           C  
ATOM   3869  CD2 LEU A 479     -17.844  21.234   2.855  1.00 86.56           C  
ATOM   3870  N   ALA A 480     -19.438  22.672  -1.954  1.00 90.25           N  
ATOM   3871  CA  ALA A 480     -20.578  23.250  -2.646  1.00 90.25           C  
ATOM   3872  C   ALA A 480     -21.469  22.172  -3.256  1.00 90.25           C  
ATOM   3873  CB  ALA A 480     -20.109  24.219  -3.729  1.00 90.25           C  
ATOM   3874  O   ALA A 480     -22.703  22.266  -3.186  1.00 90.25           O  
ATOM   3875  N   LYS A 481     -20.844  21.250  -3.771  1.00 85.31           N  
ATOM   3876  CA  LYS A 481     -21.594  20.141  -4.367  1.00 85.31           C  
ATOM   3877  C   LYS A 481     -22.375  19.375  -3.303  1.00 85.31           C  
ATOM   3878  CB  LYS A 481     -20.656  19.203  -5.117  1.00 85.31           C  
ATOM   3879  O   LYS A 481     -23.500  18.953  -3.539  1.00 85.31           O  
ATOM   3880  CG  LYS A 481     -20.453  19.562  -6.582  1.00 85.31           C  
ATOM   3881  CD  LYS A 481     -19.656  18.500  -7.316  1.00 85.31           C  
ATOM   3882  CE  LYS A 481     -19.438  18.859  -8.773  1.00 85.31           C  
ATOM   3883  NZ  LYS A 481     -18.594  17.859  -9.484  1.00 85.31           N  
ATOM   3884  N   ASN A 482     -21.750  19.219  -2.211  1.00 82.25           N  
ATOM   3885  CA  ASN A 482     -22.406  18.547  -1.094  1.00 82.25           C  
ATOM   3886  C   ASN A 482     -23.594  19.344  -0.568  1.00 82.25           C  
ATOM   3887  CB  ASN A 482     -21.406  18.281   0.032  1.00 82.25           C  
ATOM   3888  O   ASN A 482     -24.500  18.781   0.031  1.00 82.25           O  
ATOM   3889  CG  ASN A 482     -20.656  16.969  -0.138  1.00 82.25           C  
ATOM   3890  ND2 ASN A 482     -19.609  16.766   0.653  1.00 82.25           N  
ATOM   3891  OD1 ASN A 482     -21.031  16.141  -0.973  1.00 82.25           O  
ATOM   3892  N   MET A 483     -23.500  20.609  -0.731  1.00 87.62           N  
ATOM   3893  CA  MET A 483     -24.562  21.500  -0.252  1.00 87.62           C  
ATOM   3894  C   MET A 483     -25.641  21.672  -1.316  1.00 87.62           C  
ATOM   3895  CB  MET A 483     -24.000  22.859   0.151  1.00 87.62           C  
ATOM   3896  O   MET A 483     -26.547  22.516  -1.163  1.00 87.62           O  
ATOM   3897  CG  MET A 483     -23.047  22.797   1.334  1.00 87.62           C  
ATOM   3898  SD  MET A 483     -22.312  24.422   1.733  1.00 87.62           S  
ATOM   3899  CE  MET A 483     -23.656  25.156   2.701  1.00 87.62           C  
ATOM   3900  N   GLY A 484     -25.516  20.906  -2.389  1.00 80.88           N  
ATOM   3901  CA  GLY A 484     -26.531  20.891  -3.430  1.00 80.88           C  
ATOM   3902  C   GLY A 484     -26.281  21.906  -4.523  1.00 80.88           C  
ATOM   3903  O   GLY A 484     -27.203  22.266  -5.273  1.00 80.88           O  
ATOM   3904  N   GLY A 485     -25.125  22.469  -4.527  1.00 88.31           N  
ATOM   3905  CA  GLY A 485     -24.781  23.453  -5.535  1.00 88.31           C  
ATOM   3906  C   GLY A 485     -23.453  23.156  -6.227  1.00 88.31           C  
ATOM   3907  O   GLY A 485     -23.094  22.000  -6.426  1.00 88.31           O  
ATOM   3908  N   ASP A 486     -22.906  24.281  -6.793  1.00 89.88           N  
ATOM   3909  CA  ASP A 486     -21.625  24.172  -7.496  1.00 89.88           C  
ATOM   3910  C   ASP A 486     -20.922  25.531  -7.586  1.00 89.88           C  
ATOM   3911  CB  ASP A 486     -21.828  23.594  -8.898  1.00 89.88           C  
ATOM   3912  O   ASP A 486     -21.516  26.562  -7.258  1.00 89.88           O  
ATOM   3913  CG  ASP A 486     -20.609  22.875  -9.438  1.00 89.88           C  
ATOM   3914  OD1 ASP A 486     -19.562  22.859  -8.742  1.00 89.88           O  
ATOM   3915  OD2 ASP A 486     -20.688  22.344 -10.562  1.00 89.88           O  
ATOM   3916  N   ILE A 487     -19.641  25.375  -7.898  1.00 92.81           N  
ATOM   3917  CA  ILE A 487     -18.859  26.594  -8.133  1.00 92.81           C  
ATOM   3918  C   ILE A 487     -18.469  26.656  -9.609  1.00 92.81           C  
ATOM   3919  CB  ILE A 487     -17.609  26.641  -7.234  1.00 92.81           C  
ATOM   3920  O   ILE A 487     -17.938  25.688 -10.164  1.00 92.81           O  
ATOM   3921  CG1 ILE A 487     -18.016  26.719  -5.758  1.00 92.81           C  
ATOM   3922  CG2 ILE A 487     -16.719  27.828  -7.621  1.00 92.81           C  
ATOM   3923  CD1 ILE A 487     -16.844  26.688  -4.789  1.00 92.81           C  
ATOM   3924  N   THR A 488     -18.781  27.734 -10.227  1.00 91.00           N  
ATOM   3925  CA  THR A 488     -18.375  27.953 -11.609  1.00 91.00           C  
ATOM   3926  C   THR A 488     -17.516  29.203 -11.727  1.00 91.00           C  
ATOM   3927  CB  THR A 488     -19.594  28.078 -12.539  1.00 91.00           C  
ATOM   3928  O   THR A 488     -17.562  30.078 -10.859  1.00 91.00           O  
ATOM   3929  CG2 THR A 488     -20.281  26.719 -12.727  1.00 91.00           C  
ATOM   3930  OG1 THR A 488     -20.531  29.000 -11.969  1.00 91.00           O  
ATOM   3931  N   VAL A 489     -16.672  29.250 -12.797  1.00 91.81           N  
ATOM   3932  CA  VAL A 489     -15.758  30.391 -12.914  1.00 91.81           C  
ATOM   3933  C   VAL A 489     -15.773  30.906 -14.352  1.00 91.81           C  
ATOM   3934  CB  VAL A 489     -14.320  30.016 -12.500  1.00 91.81           C  
ATOM   3935  O   VAL A 489     -15.875  30.125 -15.305  1.00 91.81           O  
ATOM   3936  CG1 VAL A 489     -13.625  29.219 -13.602  1.00 91.81           C  
ATOM   3937  CG2 VAL A 489     -13.516  31.266 -12.156  1.00 91.81           C  
ATOM   3938  N   THR A 490     -15.875  32.250 -14.477  1.00 90.88           N  
ATOM   3939  CA  THR A 490     -15.656  32.938 -15.734  1.00 90.88           C  
ATOM   3940  C   THR A 490     -14.523  33.969 -15.586  1.00 90.88           C  
ATOM   3941  CB  THR A 490     -16.938  33.656 -16.188  1.00 90.88           C  
ATOM   3942  O   THR A 490     -14.445  34.688 -14.594  1.00 90.88           O  
ATOM   3943  CG2 THR A 490     -17.906  32.688 -16.844  1.00 90.88           C  
ATOM   3944  OG1 THR A 490     -17.578  34.281 -15.062  1.00 90.88           O  
ATOM   3945  N   SER A 491     -13.484  33.844 -16.453  1.00 90.50           N  
ATOM   3946  CA  SER A 491     -12.336  34.719 -16.297  1.00 90.50           C  
ATOM   3947  C   SER A 491     -11.773  35.156 -17.641  1.00 90.50           C  
ATOM   3948  CB  SER A 491     -11.242  34.031 -15.469  1.00 90.50           C  
ATOM   3949  O   SER A 491     -11.992  34.500 -18.656  1.00 90.50           O  
ATOM   3950  OG  SER A 491     -10.070  34.844 -15.422  1.00 90.50           O  
ATOM   3951  N   GLU A 492     -11.266  36.375 -17.656  1.00 85.75           N  
ATOM   3952  CA  GLU A 492     -10.500  36.938 -18.781  1.00 85.75           C  
ATOM   3953  C   GLU A 492      -9.148  37.469 -18.328  1.00 85.75           C  
ATOM   3954  CB  GLU A 492     -11.289  38.031 -19.484  1.00 85.75           C  
ATOM   3955  O   GLU A 492      -9.062  38.188 -17.328  1.00 85.75           O  
ATOM   3956  CG  GLU A 492     -11.180  38.000 -21.000  1.00 85.75           C  
ATOM   3957  CD  GLU A 492     -11.938  39.125 -21.688  1.00 85.75           C  
ATOM   3958  OE1 GLU A 492     -11.867  39.219 -22.938  1.00 85.75           O  
ATOM   3959  OE2 GLU A 492     -12.602  39.906 -20.984  1.00 85.75           O  
ATOM   3960  N   GLN A 493      -8.117  37.062 -19.062  1.00 85.75           N  
ATOM   3961  CA  GLN A 493      -6.770  37.438 -18.656  1.00 85.75           C  
ATOM   3962  C   GLN A 493      -6.629  38.969 -18.641  1.00 85.75           C  
ATOM   3963  CB  GLN A 493      -5.734  36.844 -19.609  1.00 85.75           C  
ATOM   3964  O   GLN A 493      -6.980  39.656 -19.594  1.00 85.75           O  
ATOM   3965  CG  GLN A 493      -4.504  36.281 -18.906  1.00 85.75           C  
ATOM   3966  CD  GLN A 493      -3.713  35.312 -19.781  1.00 85.75           C  
ATOM   3967  NE2 GLN A 493      -2.680  34.719 -19.203  1.00 85.75           N  
ATOM   3968  OE1 GLN A 493      -4.027  35.125 -20.953  1.00 85.75           O  
ATOM   3969  N   GLY A 494      -6.199  39.531 -17.578  1.00 82.56           N  
ATOM   3970  CA  GLY A 494      -5.941  40.938 -17.422  1.00 82.56           C  
ATOM   3971  C   GLY A 494      -7.148  41.719 -16.938  1.00 82.56           C  
ATOM   3972  O   GLY A 494      -7.047  42.906 -16.641  1.00 82.56           O  
ATOM   3973  N   LYS A 495      -8.367  41.188 -16.984  1.00 86.56           N  
ATOM   3974  CA  LYS A 495      -9.578  41.906 -16.594  1.00 86.56           C  
ATOM   3975  C   LYS A 495     -10.141  41.375 -15.273  1.00 86.56           C  
ATOM   3976  CB  LYS A 495     -10.641  41.812 -17.688  1.00 86.56           C  
ATOM   3977  O   LYS A 495     -11.031  41.969 -14.688  1.00 86.56           O  
ATOM   3978  CG  LYS A 495     -10.438  42.781 -18.828  1.00 86.56           C  
ATOM   3979  CD  LYS A 495     -11.680  42.875 -19.719  1.00 86.56           C  
ATOM   3980  CE  LYS A 495     -11.469  43.844 -20.875  1.00 86.56           C  
ATOM   3981  NZ  LYS A 495     -12.672  43.906 -21.766  1.00 86.56           N  
ATOM   3982  N   GLY A 496      -9.664  40.281 -14.930  1.00 89.69           N  
ATOM   3983  CA  GLY A 496     -10.133  39.750 -13.664  1.00 89.69           C  
ATOM   3984  C   GLY A 496     -10.945  38.469 -13.828  1.00 89.69           C  
ATOM   3985  O   GLY A 496     -10.961  37.875 -14.898  1.00 89.69           O  
ATOM   3986  N   SER A 497     -11.492  37.938 -12.742  1.00 93.06           N  
ATOM   3987  CA  SER A 497     -12.242  36.688 -12.734  1.00 93.06           C  
ATOM   3988  C   SER A 497     -13.516  36.812 -11.914  1.00 93.06           C  
ATOM   3989  CB  SER A 497     -11.375  35.562 -12.180  1.00 93.06           C  
ATOM   3990  O   SER A 497     -13.609  37.656 -11.016  1.00 93.06           O  
ATOM   3991  OG  SER A 497     -10.000  35.844 -12.344  1.00 93.06           O  
ATOM   3992  N   THR A 498     -14.555  36.062 -12.305  1.00 94.25           N  
ATOM   3993  CA  THR A 498     -15.797  36.000 -11.547  1.00 94.25           C  
ATOM   3994  C   THR A 498     -16.109  34.562 -11.156  1.00 94.25           C  
ATOM   3995  CB  THR A 498     -16.969  36.594 -12.359  1.00 94.25           C  
ATOM   3996  O   THR A 498     -16.297  33.688 -12.016  1.00 94.25           O  
ATOM   3997  CG2 THR A 498     -18.234  36.688 -11.500  1.00 94.25           C  
ATOM   3998  OG1 THR A 498     -16.625  37.875 -12.836  1.00 94.25           O  
ATOM   3999  N   PHE A 499     -16.125  34.344  -9.891  1.00 95.25           N  
ATOM   4000  CA  PHE A 499     -16.500  33.031  -9.359  1.00 95.25           C  
ATOM   4001  C   PHE A 499     -17.938  33.031  -8.883  1.00 95.25           C  
ATOM   4002  CB  PHE A 499     -15.570  32.625  -8.211  1.00 95.25           C  
ATOM   4003  O   PHE A 499     -18.344  33.938  -8.133  1.00 95.25           O  
ATOM   4004  CG  PHE A 499     -14.203  32.188  -8.656  1.00 95.25           C  
ATOM   4005  CD1 PHE A 499     -13.898  30.828  -8.750  1.00 95.25           C  
ATOM   4006  CD2 PHE A 499     -13.227  33.094  -8.992  1.00 95.25           C  
ATOM   4007  CE1 PHE A 499     -12.633  30.406  -9.164  1.00 95.25           C  
ATOM   4008  CE2 PHE A 499     -11.961  32.688  -9.406  1.00 95.25           C  
ATOM   4009  CZ  PHE A 499     -11.672  31.344  -9.492  1.00 95.25           C  
ATOM   4010  N   THR A 500     -18.734  32.062  -9.320  1.00 94.50           N  
ATOM   4011  CA  THR A 500     -20.141  32.000  -8.945  1.00 94.50           C  
ATOM   4012  C   THR A 500     -20.406  30.766  -8.102  1.00 94.50           C  
ATOM   4013  CB  THR A 500     -21.047  31.984 -10.195  1.00 94.50           C  
ATOM   4014  O   THR A 500     -20.125  29.641  -8.531  1.00 94.50           O  
ATOM   4015  CG2 THR A 500     -22.422  32.562  -9.875  1.00 94.50           C  
ATOM   4016  OG1 THR A 500     -20.438  32.781 -11.227  1.00 94.50           O  
ATOM   4017  N   LEU A 501     -20.875  30.969  -6.910  1.00 95.69           N  
ATOM   4018  CA  LEU A 501     -21.266  29.891  -6.000  1.00 95.69           C  
ATOM   4019  C   LEU A 501     -22.781  29.766  -5.918  1.00 95.69           C  
ATOM   4020  CB  LEU A 501     -20.688  30.141  -4.605  1.00 95.69           C  
ATOM   4021  O   LEU A 501     -23.484  30.766  -5.746  1.00 95.69           O  
ATOM   4022  CG  LEU A 501     -21.203  29.234  -3.486  1.00 95.69           C  
ATOM   4023  CD1 LEU A 501     -20.578  27.844  -3.586  1.00 95.69           C  
ATOM   4024  CD2 LEU A 501     -20.922  29.859  -2.123  1.00 95.69           C  
ATOM   4025  N   THR A 502     -23.312  28.562  -6.125  1.00 93.44           N  
ATOM   4026  CA  THR A 502     -24.734  28.281  -5.930  1.00 93.44           C  
ATOM   4027  C   THR A 502     -24.922  27.188  -4.875  1.00 93.44           C  
ATOM   4028  CB  THR A 502     -25.391  27.844  -7.246  1.00 93.44           C  
ATOM   4029  O   THR A 502     -24.188  26.203  -4.863  1.00 93.44           O  
ATOM   4030  CG2 THR A 502     -25.781  29.062  -8.094  1.00 93.44           C  
ATOM   4031  OG1 THR A 502     -24.484  27.031  -7.992  1.00 93.44           O  
ATOM   4032  N   ILE A 503     -25.781  27.453  -3.953  1.00 92.12           N  
ATOM   4033  CA  ILE A 503     -26.062  26.453  -2.934  1.00 92.12           C  
ATOM   4034  C   ILE A 503     -27.562  26.391  -2.688  1.00 92.12           C  
ATOM   4035  CB  ILE A 503     -25.312  26.766  -1.616  1.00 92.12           C  
ATOM   4036  O   ILE A 503     -28.281  27.359  -2.916  1.00 92.12           O  
ATOM   4037  CG1 ILE A 503     -25.078  28.266  -1.476  1.00 92.12           C  
ATOM   4038  CG2 ILE A 503     -24.000  25.984  -1.551  1.00 92.12           C  
ATOM   4039  CD1 ILE A 503     -24.641  28.703  -0.081  1.00 92.12           C  
ATOM   4040  N   HIS A 504     -27.984  25.234  -2.225  1.00 89.75           N  
ATOM   4041  CA  HIS A 504     -29.391  25.062  -1.848  1.00 89.75           C  
ATOM   4042  C   HIS A 504     -29.625  25.438  -0.388  1.00 89.75           C  
ATOM   4043  CB  HIS A 504     -29.828  23.609  -2.090  1.00 89.75           C  
ATOM   4044  O   HIS A 504     -29.078  24.797   0.516  1.00 89.75           O  
ATOM   4045  CG  HIS A 504     -31.312  23.438  -2.150  1.00 89.75           C  
ATOM   4046  CD2 HIS A 504     -32.156  23.344  -3.205  1.00 89.75           C  
ATOM   4047  ND1 HIS A 504     -32.094  23.344  -1.021  1.00 89.75           N  
ATOM   4048  CE1 HIS A 504     -33.375  23.203  -1.380  1.00 89.75           C  
ATOM   4049  NE2 HIS A 504     -33.438  23.203  -2.699  1.00 89.75           N  
ATOM   4050  N   ALA A 505     -30.297  26.500  -0.137  1.00 89.38           N  
ATOM   4051  CA  ALA A 505     -30.578  26.969   1.213  1.00 89.38           C  
ATOM   4052  C   ALA A 505     -32.031  27.438   1.337  1.00 89.38           C  
ATOM   4053  CB  ALA A 505     -29.641  28.109   1.581  1.00 89.38           C  
ATOM   4054  O   ALA A 505     -32.344  28.609   1.120  1.00 89.38           O  
ATOM   4055  N   PRO A 506     -32.938  26.547   1.745  1.00 86.38           N  
ATOM   4056  CA  PRO A 506     -34.344  26.922   1.877  1.00 86.38           C  
ATOM   4057  C   PRO A 506     -34.562  28.016   2.912  1.00 86.38           C  
ATOM   4058  CB  PRO A 506     -35.031  25.609   2.312  1.00 86.38           C  
ATOM   4059  O   PRO A 506     -33.875  28.062   3.928  1.00 86.38           O  
ATOM   4060  CG  PRO A 506     -33.906  24.688   2.604  1.00 86.38           C  
ATOM   4061  CD  PRO A 506     -32.625  25.344   2.174  1.00 86.38           C  
ATOM   4062  N   SER A 507     -35.438  28.969   2.553  1.00 80.75           N  
ATOM   4063  CA  SER A 507     -35.781  30.078   3.449  1.00 80.75           C  
ATOM   4064  C   SER A 507     -36.781  29.641   4.508  1.00 80.75           C  
ATOM   4065  CB  SER A 507     -36.312  31.266   2.658  1.00 80.75           C  
ATOM   4066  O   SER A 507     -37.656  28.828   4.238  1.00 80.75           O  
ATOM   4067  OG  SER A 507     -37.656  31.547   3.057  1.00 80.75           O  
ATOM   4068  N   VAL A 508     -36.531  29.828   5.707  1.00 65.12           N  
ATOM   4069  CA  VAL A 508     -37.500  29.578   6.766  1.00 65.12           C  
ATOM   4070  C   VAL A 508     -38.562  30.656   6.734  1.00 65.12           C  
ATOM   4071  CB  VAL A 508     -36.812  29.531   8.156  1.00 65.12           C  
ATOM   4072  O   VAL A 508     -38.281  31.844   6.586  1.00 65.12           O  
ATOM   4073  CG1 VAL A 508     -37.812  29.094   9.227  1.00 65.12           C  
ATOM   4074  CG2 VAL A 508     -35.594  28.609   8.141  1.00 65.12           C  
ATOM   4075  N   ALA A 509     -39.938  30.359   6.332  1.00 51.41           N  
ATOM   4076  CA  ALA A 509     -41.094  31.219   6.262  1.00 51.41           C  
ATOM   4077  C   ALA A 509     -41.094  32.250   7.398  1.00 51.41           C  
ATOM   4078  CB  ALA A 509     -42.375  30.391   6.293  1.00 51.41           C  
ATOM   4079  O   ALA A 509     -40.938  31.875   8.562  1.00 51.41           O  
ATOM   4080  N   GLU A 510     -40.750  33.344   7.051  1.00 42.56           N  
ATOM   4081  CA  GLU A 510     -40.844  34.500   7.957  1.00 42.56           C  
ATOM   4082  C   GLU A 510     -42.250  34.688   8.445  1.00 42.56           C  
ATOM   4083  CB  GLU A 510     -40.312  35.750   7.277  1.00 42.56           C  
ATOM   4084  O   GLU A 510     -43.188  34.844   7.633  1.00 42.56           O  
ATOM   4085  CG  GLU A 510     -38.812  35.969   7.418  1.00 42.56           C  
ATOM   4086  CD  GLU A 510     -38.312  37.250   6.734  1.00 42.56           C  
ATOM   4087  OE1 GLU A 510     -37.125  37.531   6.828  1.00 42.56           O  
ATOM   4088  OE2 GLU A 510     -39.156  37.938   6.098  1.00 42.56           O  
ATOM   4089  N   GLU A 511     -43.000  34.031   9.250  1.00 33.44           N  
ATOM   4090  CA  GLU A 511     -44.062  34.906   9.750  1.00 33.44           C  
ATOM   4091  C   GLU A 511     -43.531  36.344   9.906  1.00 33.44           C  
ATOM   4092  CB  GLU A 511     -44.594  34.406  11.086  1.00 33.44           C  
ATOM   4093  O   GLU A 511     -42.500  36.594  10.492  1.00 33.44           O  
ATOM   4094  CG  GLU A 511     -45.625  33.312  10.945  1.00 33.44           C  
ATOM   4095  CD  GLU A 511     -46.219  32.844  12.273  1.00 33.44           C  
ATOM   4096  OE1 GLU A 511     -47.156  32.000  12.273  1.00 33.44           O  
ATOM   4097  OE2 GLU A 511     -45.719  33.344  13.320  1.00 33.44           O  
ATOM   4098  N   VAL A 512     -43.938  37.156   8.922  1.00 33.00           N  
ATOM   4099  CA  VAL A 512     -43.844  38.625   8.867  1.00 33.00           C  
ATOM   4100  C   VAL A 512     -44.062  39.188  10.258  1.00 33.00           C  
ATOM   4101  CB  VAL A 512     -44.844  39.219   7.859  1.00 33.00           C  
ATOM   4102  O   VAL A 512     -45.219  39.375  10.672  1.00 33.00           O  
ATOM   4103  CG1 VAL A 512     -44.562  40.688   7.645  1.00 33.00           C  
ATOM   4104  CG2 VAL A 512     -44.781  38.469   6.535  1.00 33.00           C  
ATOM   4105  N   ASP A 513     -43.969  38.562  11.367  1.00 29.55           N  
ATOM   4106  CA  ASP A 513     -44.188  39.531  12.453  1.00 29.55           C  
ATOM   4107  C   ASP A 513     -43.406  40.812  12.234  1.00 29.55           C  
ATOM   4108  CB  ASP A 513     -43.812  38.875  13.797  1.00 29.55           C  
ATOM   4109  O   ASP A 513     -42.219  40.750  11.836  1.00 29.55           O  
ATOM   4110  CG  ASP A 513     -45.000  38.344  14.555  1.00 29.55           C  
ATOM   4111  OD1 ASP A 513     -46.156  38.688  14.227  1.00 29.55           O  
ATOM   4112  OD2 ASP A 513     -44.781  37.531  15.492  1.00 29.55           O  
ATOM   4113  N   ASP A 514     -44.094  41.906  11.711  1.00 30.02           N  
ATOM   4114  CA  ASP A 514     -43.812  43.344  11.734  1.00 30.02           C  
ATOM   4115  C   ASP A 514     -42.844  43.688  12.867  1.00 30.02           C  
ATOM   4116  CB  ASP A 514     -45.094  44.125  11.883  1.00 30.02           C  
ATOM   4117  O   ASP A 514     -42.781  44.812  13.305  1.00 30.02           O  
ATOM   4118  CG  ASP A 514     -45.688  44.562  10.547  1.00 30.02           C  
ATOM   4119  OD1 ASP A 514     -44.969  44.531   9.523  1.00 30.02           O  
ATOM   4120  OD2 ASP A 514     -46.875  44.969  10.516  1.00 30.02           O  
ATOM   4121  N   ALA A 515     -42.812  42.750  13.828  1.00 31.48           N  
ATOM   4122  CA  ALA A 515     -42.094  43.250  15.008  1.00 31.48           C  
ATOM   4123  C   ALA A 515     -40.719  43.750  14.641  1.00 31.48           C  
ATOM   4124  CB  ALA A 515     -42.000  42.156  16.062  1.00 31.48           C  
ATOM   4125  O   ALA A 515     -39.750  42.969  14.594  1.00 31.48           O  
ATOM   4126  N   PHE A 516     -40.469  44.469  13.508  1.00 29.42           N  
ATOM   4127  CA  PHE A 516     -39.281  45.281  13.328  1.00 29.42           C  
ATOM   4128  C   PHE A 516     -38.781  45.812  14.664  1.00 29.42           C  
ATOM   4129  CB  PHE A 516     -39.531  46.438  12.367  1.00 29.42           C  
ATOM   4130  O   PHE A 516     -37.562  46.000  14.859  1.00 29.42           O  
ATOM   4131  CG  PHE A 516     -39.250  46.125  10.930  1.00 29.42           C  
ATOM   4132  CD1 PHE A 516     -37.969  46.281  10.398  1.00 29.42           C  
ATOM   4133  CD2 PHE A 516     -40.281  45.656  10.102  1.00 29.42           C  
ATOM   4134  CE1 PHE A 516     -37.719  45.969   9.062  1.00 29.42           C  
ATOM   4135  CE2 PHE A 516     -40.031  45.344   8.766  1.00 29.42           C  
ATOM   4136  CZ  PHE A 516     -38.750  45.500   8.250  1.00 29.42           C  
ATOM   4137  N   ASP A 517     -39.656  46.812  15.203  1.00 27.95           N  
ATOM   4138  CA  ASP A 517     -39.312  47.750  16.250  1.00 27.95           C  
ATOM   4139  C   ASP A 517     -38.844  47.031  17.516  1.00 27.95           C  
ATOM   4140  CB  ASP A 517     -40.500  48.688  16.562  1.00 27.95           C  
ATOM   4141  O   ASP A 517     -38.875  47.625  18.609  1.00 27.95           O  
ATOM   4142  CG  ASP A 517     -40.406  50.000  15.836  1.00 27.95           C  
ATOM   4143  OD1 ASP A 517     -39.312  50.375  15.344  1.00 27.95           O  
ATOM   4144  OD2 ASP A 517     -41.438  50.719  15.773  1.00 27.95           O  
ATOM   4145  N   GLU A 518     -39.312  45.781  17.641  1.00 29.14           N  
ATOM   4146  CA  GLU A 518     -39.094  45.375  19.031  1.00 29.14           C  
ATOM   4147  C   GLU A 518     -37.625  45.594  19.438  1.00 29.14           C  
ATOM   4148  CB  GLU A 518     -39.500  43.906  19.219  1.00 29.14           C  
ATOM   4149  O   GLU A 518     -36.719  45.188  18.719  1.00 29.14           O  
ATOM   4150  CG  GLU A 518     -40.938  43.719  19.625  1.00 29.14           C  
ATOM   4151  CD  GLU A 518     -41.312  42.250  19.891  1.00 29.14           C  
ATOM   4152  OE1 GLU A 518     -42.469  41.969  20.250  1.00 29.14           O  
ATOM   4153  OE2 GLU A 518     -40.406  41.406  19.719  1.00 29.14           O  
ATOM   4154  N   ASP A 519     -37.500  46.625  20.188  1.00 29.55           N  
ATOM   4155  CA  ASP A 519     -36.438  47.094  21.062  1.00 29.55           C  
ATOM   4156  C   ASP A 519     -35.531  45.938  21.484  1.00 29.55           C  
ATOM   4157  CB  ASP A 519     -37.031  47.750  22.312  1.00 29.55           C  
ATOM   4158  O   ASP A 519     -35.969  44.781  21.578  1.00 29.55           O  
ATOM   4159  CG  ASP A 519     -37.094  49.281  22.188  1.00 29.55           C  
ATOM   4160  OD1 ASP A 519     -36.406  49.844  21.312  1.00 29.55           O  
ATOM   4161  OD2 ASP A 519     -37.812  49.906  22.969  1.00 29.55           O  
ATOM   4162  N   ASP A 520     -34.250  46.031  21.188  1.00 33.72           N  
ATOM   4163  CA  ASP A 520     -33.094  45.375  21.781  1.00 33.72           C  
ATOM   4164  C   ASP A 520     -33.438  44.781  23.156  1.00 33.72           C  
ATOM   4165  CB  ASP A 520     -31.922  46.344  21.906  1.00 33.72           C  
ATOM   4166  O   ASP A 520     -33.281  45.469  24.188  1.00 33.72           O  
ATOM   4167  CG  ASP A 520     -30.969  46.281  20.734  1.00 33.72           C  
ATOM   4168  OD1 ASP A 520     -31.016  45.281  19.969  1.00 33.72           O  
ATOM   4169  OD2 ASP A 520     -30.141  47.219  20.578  1.00 33.72           O  
ATOM   4170  N   MET A 521     -34.656  44.281  23.375  1.00 32.59           N  
ATOM   4171  CA  MET A 521     -34.781  43.781  24.734  1.00 32.59           C  
ATOM   4172  C   MET A 521     -33.531  43.062  25.172  1.00 32.59           C  
ATOM   4173  CB  MET A 521     -36.000  42.875  24.875  1.00 32.59           C  
ATOM   4174  O   MET A 521     -33.062  42.156  24.469  1.00 32.59           O  
ATOM   4175  CG  MET A 521     -37.188  43.500  25.609  1.00 32.59           C  
ATOM   4176  SD  MET A 521     -38.344  42.250  26.281  1.00 32.59           S  
ATOM   4177  CE  MET A 521     -39.281  41.844  24.766  1.00 32.59           C  
ATOM   4178  N   PRO A 522     -32.750  43.688  25.922  1.00 37.81           N  
ATOM   4179  CA  PRO A 522     -31.500  43.156  26.469  1.00 37.81           C  
ATOM   4180  C   PRO A 522     -31.609  41.656  26.828  1.00 37.81           C  
ATOM   4181  CB  PRO A 522     -31.281  44.000  27.734  1.00 37.81           C  
ATOM   4182  O   PRO A 522     -32.656  41.188  27.219  1.00 37.81           O  
ATOM   4183  CG  PRO A 522     -32.562  44.719  27.938  1.00 37.81           C  
ATOM   4184  CD  PRO A 522     -33.438  44.500  26.750  1.00 37.81           C  
ATOM   4185  N   LEU A 523     -31.125  40.750  26.078  1.00 45.59           N  
ATOM   4186  CA  LEU A 523     -31.031  39.344  26.531  1.00 45.59           C  
ATOM   4187  C   LEU A 523     -31.047  39.281  28.062  1.00 45.59           C  
ATOM   4188  CB  LEU A 523     -29.766  38.719  26.000  1.00 45.59           C  
ATOM   4189  O   LEU A 523     -30.516  40.156  28.734  1.00 45.59           O  
ATOM   4190  CG  LEU A 523     -29.828  38.188  24.562  1.00 45.59           C  
ATOM   4191  CD1 LEU A 523     -28.453  38.312  23.891  1.00 45.59           C  
ATOM   4192  CD2 LEU A 523     -30.312  36.750  24.531  1.00 45.59           C  
ATOM   4193  N   PRO A 524     -32.062  38.625  28.656  1.00 52.34           N  
ATOM   4194  CA  PRO A 524     -32.031  38.562  30.109  1.00 52.34           C  
ATOM   4195  C   PRO A 524     -30.656  38.219  30.656  1.00 52.34           C  
ATOM   4196  CB  PRO A 524     -33.031  37.469  30.438  1.00 52.34           C  
ATOM   4197  O   PRO A 524     -29.875  37.562  29.984  1.00 52.34           O  
ATOM   4198  CG  PRO A 524     -33.219  36.719  29.156  1.00 52.34           C  
ATOM   4199  CD  PRO A 524     -32.688  37.562  28.031  1.00 52.34           C  
ATOM   4200  N   ALA A 525     -30.172  39.000  31.516  1.00 62.12           N  
ATOM   4201  CA  ALA A 525     -28.953  38.688  32.250  1.00 62.12           C  
ATOM   4202  C   ALA A 525     -29.047  37.312  32.938  1.00 62.12           C  
ATOM   4203  CB  ALA A 525     -28.672  39.781  33.281  1.00 62.12           C  
ATOM   4204  O   ALA A 525     -29.891  37.094  33.812  1.00 62.12           O  
ATOM   4205  N   LEU A 526     -28.469  36.281  32.312  1.00 76.94           N  
ATOM   4206  CA  LEU A 526     -28.500  34.906  32.812  1.00 76.94           C  
ATOM   4207  C   LEU A 526     -27.312  34.625  33.719  1.00 76.94           C  
ATOM   4208  CB  LEU A 526     -28.531  33.906  31.656  1.00 76.94           C  
ATOM   4209  O   LEU A 526     -26.281  35.281  33.625  1.00 76.94           O  
ATOM   4210  CG  LEU A 526     -29.672  34.062  30.656  1.00 76.94           C  
ATOM   4211  CD1 LEU A 526     -29.328  33.344  29.344  1.00 76.94           C  
ATOM   4212  CD2 LEU A 526     -30.969  33.500  31.234  1.00 76.94           C  
ATOM   4213  N   ASN A 527     -27.547  33.844  34.719  1.00 81.50           N  
ATOM   4214  CA  ASN A 527     -26.453  33.250  35.469  1.00 81.50           C  
ATOM   4215  C   ASN A 527     -25.984  31.938  34.875  1.00 81.50           C  
ATOM   4216  CB  ASN A 527     -26.875  33.031  36.938  1.00 81.50           C  
ATOM   4217  O   ASN A 527     -26.688  30.922  34.906  1.00 81.50           O  
ATOM   4218  CG  ASN A 527     -26.562  34.219  37.812  1.00 81.50           C  
ATOM   4219  ND2 ASN A 527     -27.109  34.219  39.031  1.00 81.50           N  
ATOM   4220  OD1 ASN A 527     -25.844  35.125  37.406  1.00 81.50           O  
ATOM   4221  N   VAL A 528     -24.781  31.984  34.250  1.00 87.38           N  
ATOM   4222  CA  VAL A 528     -24.312  30.859  33.438  1.00 87.38           C  
ATOM   4223  C   VAL A 528     -23.203  30.125  34.188  1.00 87.38           C  
ATOM   4224  CB  VAL A 528     -23.797  31.328  32.062  1.00 87.38           C  
ATOM   4225  O   VAL A 528     -22.328  30.750  34.781  1.00 87.38           O  
ATOM   4226  CG1 VAL A 528     -23.312  30.141  31.234  1.00 87.38           C  
ATOM   4227  CG2 VAL A 528     -24.891  32.094  31.312  1.00 87.38           C  
ATOM   4228  N   LEU A 529     -23.328  28.812  34.219  1.00 90.19           N  
ATOM   4229  CA  LEU A 529     -22.219  27.969  34.656  1.00 90.19           C  
ATOM   4230  C   LEU A 529     -21.422  27.453  33.500  1.00 90.19           C  
ATOM   4231  CB  LEU A 529     -22.750  26.797  35.500  1.00 90.19           C  
ATOM   4232  O   LEU A 529     -21.922  26.656  32.688  1.00 90.19           O  
ATOM   4233  CG  LEU A 529     -21.688  25.844  36.094  1.00 90.19           C  
ATOM   4234  CD1 LEU A 529     -20.859  26.578  37.125  1.00 90.19           C  
ATOM   4235  CD2 LEU A 529     -22.359  24.609  36.688  1.00 90.19           C  
ATOM   4236  N   LEU A 530     -20.219  27.922  33.375  1.00 89.50           N  
ATOM   4237  CA  LEU A 530     -19.312  27.484  32.281  1.00 89.50           C  
ATOM   4238  C   LEU A 530     -18.344  26.422  32.781  1.00 89.50           C  
ATOM   4239  CB  LEU A 530     -18.531  28.688  31.750  1.00 89.50           C  
ATOM   4240  O   LEU A 530     -17.578  26.656  33.719  1.00 89.50           O  
ATOM   4241  CG  LEU A 530     -17.500  28.375  30.656  1.00 89.50           C  
ATOM   4242  CD1 LEU A 530     -18.188  27.922  29.375  1.00 89.50           C  
ATOM   4243  CD2 LEU A 530     -16.609  29.594  30.406  1.00 89.50           C  
ATOM   4244  N   VAL A 531     -18.484  25.234  32.156  1.00 88.25           N  
ATOM   4245  CA  VAL A 531     -17.578  24.141  32.531  1.00 88.25           C  
ATOM   4246  C   VAL A 531     -16.547  23.938  31.406  1.00 88.25           C  
ATOM   4247  CB  VAL A 531     -18.344  22.828  32.781  1.00 88.25           C  
ATOM   4248  O   VAL A 531     -16.891  23.438  30.328  1.00 88.25           O  
ATOM   4249  CG1 VAL A 531     -17.391  21.750  33.281  1.00 88.25           C  
ATOM   4250  CG2 VAL A 531     -19.469  23.062  33.781  1.00 88.25           C  
ATOM   4251  N   GLU A 532     -15.438  24.359  31.609  1.00 80.88           N  
ATOM   4252  CA  GLU A 532     -14.359  24.359  30.625  1.00 80.88           C  
ATOM   4253  C   GLU A 532     -12.992  24.266  31.312  1.00 80.88           C  
ATOM   4254  CB  GLU A 532     -14.422  25.625  29.750  1.00 80.88           C  
ATOM   4255  O   GLU A 532     -12.742  24.953  32.312  1.00 80.88           O  
ATOM   4256  CG  GLU A 532     -13.375  25.656  28.656  1.00 80.88           C  
ATOM   4257  CD  GLU A 532     -13.758  24.844  27.438  1.00 80.88           C  
ATOM   4258  OE1 GLU A 532     -13.039  23.875  27.109  1.00 80.88           O  
ATOM   4259  OE2 GLU A 532     -14.781  25.172  26.797  1.00 80.88           O  
ATOM   4260  N   ASP A 533     -12.188  23.406  30.766  1.00 69.12           N  
ATOM   4261  CA  ASP A 533     -10.922  23.172  31.438  1.00 69.12           C  
ATOM   4262  C   ASP A 533      -9.812  24.031  30.859  1.00 69.12           C  
ATOM   4263  CB  ASP A 533     -10.523  21.688  31.359  1.00 69.12           C  
ATOM   4264  O   ASP A 533      -8.758  24.219  31.469  1.00 69.12           O  
ATOM   4265  CG  ASP A 533     -10.258  21.234  29.922  1.00 69.12           C  
ATOM   4266  OD1 ASP A 533     -10.945  21.703  29.000  1.00 69.12           O  
ATOM   4267  OD2 ASP A 533      -9.352  20.391  29.734  1.00 69.12           O  
ATOM   4268  N   ILE A 534     -10.031  24.516  29.672  1.00 64.31           N  
ATOM   4269  CA  ILE A 534      -9.000  25.297  28.984  1.00 64.31           C  
ATOM   4270  C   ILE A 534      -9.188  26.766  29.312  1.00 64.31           C  
ATOM   4271  CB  ILE A 534      -9.039  25.078  27.469  1.00 64.31           C  
ATOM   4272  O   ILE A 534     -10.219  27.359  29.000  1.00 64.31           O  
ATOM   4273  CG1 ILE A 534      -8.820  23.594  27.125  1.00 64.31           C  
ATOM   4274  CG2 ILE A 534      -7.988  25.938  26.766  1.00 64.31           C  
ATOM   4275  CD1 ILE A 534      -9.117  23.234  25.688  1.00 64.31           C  
ATOM   4276  N   GLU A 535      -8.203  27.250  29.984  1.00 63.50           N  
ATOM   4277  CA  GLU A 535      -8.266  28.625  30.469  1.00 63.50           C  
ATOM   4278  C   GLU A 535      -8.570  29.609  29.344  1.00 63.50           C  
ATOM   4279  CB  GLU A 535      -6.961  29.016  31.172  1.00 63.50           C  
ATOM   4280  O   GLU A 535      -9.352  30.531  29.516  1.00 63.50           O  
ATOM   4281  CG  GLU A 535      -7.043  28.984  32.688  1.00 63.50           C  
ATOM   4282  CD  GLU A 535      -5.750  29.422  33.375  1.00 63.50           C  
ATOM   4283  OE1 GLU A 535      -5.703  29.453  34.625  1.00 63.50           O  
ATOM   4284  OE2 GLU A 535      -4.781  29.734  32.625  1.00 63.50           O  
ATOM   4285  N   LEU A 536      -7.887  29.328  28.297  1.00 61.47           N  
ATOM   4286  CA  LEU A 536      -8.078  30.234  27.172  1.00 61.47           C  
ATOM   4287  C   LEU A 536      -9.547  30.266  26.750  1.00 61.47           C  
ATOM   4288  CB  LEU A 536      -7.207  29.797  25.984  1.00 61.47           C  
ATOM   4289  O   LEU A 536     -10.086  31.344  26.469  1.00 61.47           O  
ATOM   4290  CG  LEU A 536      -6.629  30.922  25.125  1.00 61.47           C  
ATOM   4291  CD1 LEU A 536      -5.164  31.156  25.484  1.00 61.47           C  
ATOM   4292  CD2 LEU A 536      -6.785  30.609  23.641  1.00 61.47           C  
ATOM   4293  N   ASN A 537     -10.086  29.188  26.734  1.00 65.25           N  
ATOM   4294  CA  ASN A 537     -11.484  29.094  26.328  1.00 65.25           C  
ATOM   4295  C   ASN A 537     -12.406  29.750  27.359  1.00 65.25           C  
ATOM   4296  CB  ASN A 537     -11.883  27.625  26.125  1.00 65.25           C  
ATOM   4297  O   ASN A 537     -13.430  30.344  27.000  1.00 65.25           O  
ATOM   4298  CG  ASN A 537     -11.250  27.016  24.891  1.00 65.25           C  
ATOM   4299  ND2 ASN A 537     -11.234  25.703  24.828  1.00 65.25           N  
ATOM   4300  OD1 ASN A 537     -10.773  27.734  24.000  1.00 65.25           O  
ATOM   4301  N   VAL A 538     -11.953  29.656  28.547  1.00 72.50           N  
ATOM   4302  CA  VAL A 538     -12.727  30.266  29.625  1.00 72.50           C  
ATOM   4303  C   VAL A 538     -12.711  31.797  29.484  1.00 72.50           C  
ATOM   4304  CB  VAL A 538     -12.188  29.859  31.016  1.00 72.50           C  
ATOM   4305  O   VAL A 538     -13.758  32.438  29.578  1.00 72.50           O  
ATOM   4306  CG1 VAL A 538     -12.844  30.703  32.125  1.00 72.50           C  
ATOM   4307  CG2 VAL A 538     -12.422  28.375  31.266  1.00 72.50           C  
ATOM   4308  N   ILE A 539     -11.523  32.250  29.203  1.00 66.12           N  
ATOM   4309  CA  ILE A 539     -11.375  33.688  29.094  1.00 66.12           C  
ATOM   4310  C   ILE A 539     -12.227  34.219  27.938  1.00 66.12           C  
ATOM   4311  CB  ILE A 539      -9.891  34.094  28.891  1.00 66.12           C  
ATOM   4312  O   ILE A 539     -12.945  35.188  28.094  1.00 66.12           O  
ATOM   4313  CG1 ILE A 539      -9.070  33.719  30.125  1.00 66.12           C  
ATOM   4314  CG2 ILE A 539      -9.781  35.594  28.562  1.00 66.12           C  
ATOM   4315  CD1 ILE A 539      -7.566  33.906  29.953  1.00 66.12           C  
ATOM   4316  N   VAL A 540     -12.164  33.500  26.906  1.00 65.81           N  
ATOM   4317  CA  VAL A 540     -12.883  33.906  25.703  1.00 65.81           C  
ATOM   4318  C   VAL A 540     -14.391  33.812  25.938  1.00 65.81           C  
ATOM   4319  CB  VAL A 540     -12.477  33.094  24.469  1.00 65.81           C  
ATOM   4320  O   VAL A 540     -15.133  34.750  25.688  1.00 65.81           O  
ATOM   4321  CG1 VAL A 540     -13.383  33.406  23.281  1.00 65.81           C  
ATOM   4322  CG2 VAL A 540     -11.016  33.344  24.109  1.00 65.81           C  
ATOM   4323  N   ALA A 541     -14.781  32.688  26.453  1.00 74.50           N  
ATOM   4324  CA  ALA A 541     -16.203  32.438  26.672  1.00 74.50           C  
ATOM   4325  C   ALA A 541     -16.766  33.406  27.719  1.00 74.50           C  
ATOM   4326  CB  ALA A 541     -16.438  30.984  27.125  1.00 74.50           C  
ATOM   4327  O   ALA A 541     -17.859  33.938  27.531  1.00 74.50           O  
ATOM   4328  N   ARG A 542     -16.031  33.531  28.766  1.00 73.69           N  
ATOM   4329  CA  ARG A 542     -16.469  34.438  29.828  1.00 73.69           C  
ATOM   4330  C   ARG A 542     -16.625  35.875  29.297  1.00 73.69           C  
ATOM   4331  CB  ARG A 542     -15.500  34.406  31.000  1.00 73.69           C  
ATOM   4332  O   ARG A 542     -17.594  36.562  29.594  1.00 73.69           O  
ATOM   4333  CG  ARG A 542     -15.906  35.312  32.156  1.00 73.69           C  
ATOM   4334  CD  ARG A 542     -14.875  35.281  33.281  1.00 73.69           C  
ATOM   4335  NE  ARG A 542     -14.867  34.000  34.000  1.00 73.69           N  
ATOM   4336  NH1 ARG A 542     -13.086  34.531  35.344  1.00 73.69           N  
ATOM   4337  NH2 ARG A 542     -14.102  32.469  35.531  1.00 73.69           N  
ATOM   4338  CZ  ARG A 542     -14.023  33.688  34.969  1.00 73.69           C  
ATOM   4339  N   SER A 543     -15.641  36.281  28.578  1.00 68.31           N  
ATOM   4340  CA  SER A 543     -15.672  37.656  28.031  1.00 68.31           C  
ATOM   4341  C   SER A 543     -16.891  37.875  27.141  1.00 68.31           C  
ATOM   4342  CB  SER A 543     -14.391  37.938  27.250  1.00 68.31           C  
ATOM   4343  O   SER A 543     -17.562  38.875  27.234  1.00 68.31           O  
ATOM   4344  OG  SER A 543     -14.375  39.281  26.797  1.00 68.31           O  
ATOM   4345  N   VAL A 544     -17.172  36.906  26.359  1.00 67.94           N  
ATOM   4346  CA  VAL A 544     -18.281  37.000  25.422  1.00 67.94           C  
ATOM   4347  C   VAL A 544     -19.594  37.000  26.188  1.00 67.94           C  
ATOM   4348  CB  VAL A 544     -18.266  35.844  24.391  1.00 67.94           C  
ATOM   4349  O   VAL A 544     -20.484  37.812  25.922  1.00 67.94           O  
ATOM   4350  CG1 VAL A 544     -19.547  35.812  23.578  1.00 67.94           C  
ATOM   4351  CG2 VAL A 544     -17.047  35.969  23.484  1.00 67.94           C  
ATOM   4352  N   LEU A 545     -19.688  36.188  27.188  1.00 77.25           N  
ATOM   4353  CA  LEU A 545     -20.922  36.000  27.953  1.00 77.25           C  
ATOM   4354  C   LEU A 545     -21.172  37.219  28.844  1.00 77.25           C  
ATOM   4355  CB  LEU A 545     -20.859  34.750  28.797  1.00 77.25           C  
ATOM   4356  O   LEU A 545     -22.312  37.688  28.953  1.00 77.25           O  
ATOM   4357  CG  LEU A 545     -21.078  33.406  28.062  1.00 77.25           C  
ATOM   4358  CD1 LEU A 545     -20.594  32.250  28.922  1.00 77.25           C  
ATOM   4359  CD2 LEU A 545     -22.531  33.250  27.672  1.00 77.25           C  
ATOM   4360  N   GLU A 546     -20.141  37.750  29.391  1.00 74.94           N  
ATOM   4361  CA  GLU A 546     -20.281  38.906  30.266  1.00 74.94           C  
ATOM   4362  C   GLU A 546     -20.594  40.156  29.453  1.00 74.94           C  
ATOM   4363  CB  GLU A 546     -19.000  39.125  31.078  1.00 74.94           C  
ATOM   4364  O   GLU A 546     -21.359  41.000  29.906  1.00 74.94           O  
ATOM   4365  CG  GLU A 546     -18.828  38.156  32.219  1.00 74.94           C  
ATOM   4366  CD  GLU A 546     -17.547  38.344  33.000  1.00 74.94           C  
ATOM   4367  OE1 GLU A 546     -17.359  37.719  34.062  1.00 74.94           O  
ATOM   4368  OE2 GLU A 546     -16.703  39.156  32.562  1.00 74.94           O  
ATOM   4369  N   LYS A 547     -20.094  40.156  28.297  1.00 67.75           N  
ATOM   4370  CA  LYS A 547     -20.391  41.281  27.422  1.00 67.75           C  
ATOM   4371  C   LYS A 547     -21.859  41.312  27.016  1.00 67.75           C  
ATOM   4372  CB  LYS A 547     -19.500  41.250  26.172  1.00 67.75           C  
ATOM   4373  O   LYS A 547     -22.438  42.375  26.781  1.00 67.75           O  
ATOM   4374  CG  LYS A 547     -18.906  42.594  25.781  1.00 67.75           C  
ATOM   4375  CD  LYS A 547     -17.984  42.469  24.578  1.00 67.75           C  
ATOM   4376  CE  LYS A 547     -17.406  43.812  24.172  1.00 67.75           C  
ATOM   4377  NZ  LYS A 547     -16.500  43.688  22.984  1.00 67.75           N  
ATOM   4378  N   LEU A 548     -22.344  40.125  26.984  1.00 66.44           N  
ATOM   4379  CA  LEU A 548     -23.766  40.031  26.641  1.00 66.44           C  
ATOM   4380  C   LEU A 548     -24.641  40.281  27.859  1.00 66.44           C  
ATOM   4381  CB  LEU A 548     -24.062  38.625  26.094  1.00 66.44           C  
ATOM   4382  O   LEU A 548     -25.875  40.219  27.766  1.00 66.44           O  
ATOM   4383  CG  LEU A 548     -23.719  38.406  24.609  1.00 66.44           C  
ATOM   4384  CD1 LEU A 548     -23.469  36.906  24.344  1.00 66.44           C  
ATOM   4385  CD2 LEU A 548     -24.828  38.906  23.719  1.00 66.44           C  
ATOM   4386  N   GLY A 549     -23.953  40.625  28.906  1.00 66.06           N  
ATOM   4387  CA  GLY A 549     -24.703  41.031  30.078  1.00 66.06           C  
ATOM   4388  C   GLY A 549     -24.969  39.875  31.047  1.00 66.06           C  
ATOM   4389  O   GLY A 549     -25.703  40.031  32.031  1.00 66.06           O  
ATOM   4390  N   ASN A 550     -24.312  38.719  30.922  1.00 75.62           N  
ATOM   4391  CA  ASN A 550     -24.531  37.531  31.750  1.00 75.62           C  
ATOM   4392  C   ASN A 550     -23.500  37.438  32.875  1.00 75.62           C  
ATOM   4393  CB  ASN A 550     -24.531  36.250  30.906  1.00 75.62           C  
ATOM   4394  O   ASN A 550     -22.438  38.031  32.781  1.00 75.62           O  
ATOM   4395  CG  ASN A 550     -25.562  36.281  29.797  1.00 75.62           C  
ATOM   4396  ND2 ASN A 550     -25.188  35.781  28.625  1.00 75.62           N  
ATOM   4397  OD1 ASN A 550     -26.688  36.750  30.000  1.00 75.62           O  
ATOM   4398  N   SER A 551     -23.922  36.812  33.969  1.00 79.94           N  
ATOM   4399  CA  SER A 551     -22.984  36.438  35.031  1.00 79.94           C  
ATOM   4400  C   SER A 551     -22.484  35.000  34.844  1.00 79.94           C  
ATOM   4401  CB  SER A 551     -23.609  36.594  36.406  1.00 79.94           C  
ATOM   4402  O   SER A 551     -23.281  34.094  34.594  1.00 79.94           O  
ATOM   4403  OG  SER A 551     -24.578  35.594  36.656  1.00 79.94           O  
ATOM   4404  N   VAL A 552     -21.156  34.906  34.906  1.00 85.62           N  
ATOM   4405  CA  VAL A 552     -20.594  33.594  34.562  1.00 85.62           C  
ATOM   4406  C   VAL A 552     -19.797  33.062  35.750  1.00 85.62           C  
ATOM   4407  CB  VAL A 552     -19.703  33.656  33.312  1.00 85.62           C  
ATOM   4408  O   VAL A 552     -18.938  33.750  36.281  1.00 85.62           O  
ATOM   4409  CG1 VAL A 552     -19.172  32.281  32.938  1.00 85.62           C  
ATOM   4410  CG2 VAL A 552     -20.484  34.250  32.125  1.00 85.62           C  
ATOM   4411  N   ASP A 553     -20.141  31.875  36.188  1.00 86.44           N  
ATOM   4412  CA  ASP A 553     -19.312  31.078  37.094  1.00 86.44           C  
ATOM   4413  C   ASP A 553     -18.578  29.969  36.344  1.00 86.44           C  
ATOM   4414  CB  ASP A 553     -20.156  30.484  38.219  1.00 86.44           C  
ATOM   4415  O   ASP A 553     -19.141  29.344  35.469  1.00 86.44           O  
ATOM   4416  CG  ASP A 553     -20.609  31.531  39.250  1.00 86.44           C  
ATOM   4417  OD1 ASP A 553     -19.953  32.594  39.375  1.00 86.44           O  
ATOM   4418  OD2 ASP A 553     -21.641  31.297  39.906  1.00 86.44           O  
ATOM   4419  N   VAL A 554     -17.328  29.844  36.656  1.00 87.62           N  
ATOM   4420  CA  VAL A 554     -16.516  28.922  35.875  1.00 87.62           C  
ATOM   4421  C   VAL A 554     -16.109  27.719  36.750  1.00 87.62           C  
ATOM   4422  CB  VAL A 554     -15.250  29.609  35.312  1.00 87.62           C  
ATOM   4423  O   VAL A 554     -15.711  27.891  37.906  1.00 87.62           O  
ATOM   4424  CG1 VAL A 554     -14.406  28.609  34.500  1.00 87.62           C  
ATOM   4425  CG2 VAL A 554     -15.641  30.797  34.438  1.00 87.62           C  
ATOM   4426  N   ALA A 555     -16.359  26.531  36.250  1.00 87.75           N  
ATOM   4427  CA  ALA A 555     -15.812  25.297  36.812  1.00 87.75           C  
ATOM   4428  C   ALA A 555     -14.781  24.688  35.875  1.00 87.75           C  
ATOM   4429  CB  ALA A 555     -16.938  24.297  37.094  1.00 87.75           C  
ATOM   4430  O   ALA A 555     -15.070  24.438  34.688  1.00 87.75           O  
ATOM   4431  N   MET A 556     -13.664  24.453  36.281  1.00 82.12           N  
ATOM   4432  CA  MET A 556     -12.594  23.984  35.406  1.00 82.12           C  
ATOM   4433  C   MET A 556     -12.516  22.469  35.406  1.00 82.12           C  
ATOM   4434  CB  MET A 556     -11.250  24.578  35.844  1.00 82.12           C  
ATOM   4435  O   MET A 556     -11.734  21.891  34.656  1.00 82.12           O  
ATOM   4436  CG  MET A 556     -11.148  26.078  35.656  1.00 82.12           C  
ATOM   4437  SD  MET A 556     -10.008  26.547  34.312  1.00 82.12           S  
ATOM   4438  CE  MET A 556      -8.469  26.766  35.250  1.00 82.12           C  
ATOM   4439  N   THR A 557     -13.234  21.781  36.312  1.00 81.69           N  
ATOM   4440  CA  THR A 557     -13.297  20.312  36.344  1.00 81.69           C  
ATOM   4441  C   THR A 557     -14.742  19.844  36.469  1.00 81.69           C  
ATOM   4442  CB  THR A 557     -12.469  19.750  37.500  1.00 81.69           C  
ATOM   4443  O   THR A 557     -15.625  20.609  36.875  1.00 81.69           O  
ATOM   4444  CG2 THR A 557     -11.000  20.156  37.406  1.00 81.69           C  
ATOM   4445  OG1 THR A 557     -12.992  20.234  38.750  1.00 81.69           O  
ATOM   4446  N   GLY A 558     -14.922  18.562  36.094  1.00 83.44           N  
ATOM   4447  CA  GLY A 558     -16.250  18.000  36.219  1.00 83.44           C  
ATOM   4448  C   GLY A 558     -16.750  17.922  37.656  1.00 83.44           C  
ATOM   4449  O   GLY A 558     -17.906  18.219  37.938  1.00 83.44           O  
ATOM   4450  N   LYS A 559     -15.836  17.531  38.500  1.00 84.19           N  
ATOM   4451  CA  LYS A 559     -16.188  17.438  39.906  1.00 84.19           C  
ATOM   4452  C   LYS A 559     -16.594  18.797  40.469  1.00 84.19           C  
ATOM   4453  CB  LYS A 559     -15.023  16.859  40.719  1.00 84.19           C  
ATOM   4454  O   LYS A 559     -17.562  18.891  41.219  1.00 84.19           O  
ATOM   4455  CG  LYS A 559     -15.219  15.398  41.125  1.00 84.19           C  
ATOM   4456  CD  LYS A 559     -14.055  14.898  41.969  1.00 84.19           C  
ATOM   4457  CE  LYS A 559     -14.203  13.422  42.312  1.00 84.19           C  
ATOM   4458  NZ  LYS A 559     -13.047  12.914  43.094  1.00 84.19           N  
ATOM   4459  N   ALA A 560     -15.836  19.812  40.062  1.00 87.38           N  
ATOM   4460  CA  ALA A 560     -16.156  21.172  40.500  1.00 87.38           C  
ATOM   4461  C   ALA A 560     -17.531  21.609  40.000  1.00 87.38           C  
ATOM   4462  CB  ALA A 560     -15.086  22.141  40.031  1.00 87.38           C  
ATOM   4463  O   ALA A 560     -18.281  22.266  40.719  1.00 87.38           O  
ATOM   4464  N   ALA A 561     -17.781  21.141  38.844  1.00 90.06           N  
ATOM   4465  CA  ALA A 561     -19.062  21.500  38.250  1.00 90.06           C  
ATOM   4466  C   ALA A 561     -20.219  20.891  39.000  1.00 90.06           C  
ATOM   4467  CB  ALA A 561     -19.094  21.062  36.781  1.00 90.06           C  
ATOM   4468  O   ALA A 561     -21.219  21.547  39.281  1.00 90.06           O  
ATOM   4469  N   LEU A 562     -20.016  19.625  39.438  1.00 89.31           N  
ATOM   4470  CA  LEU A 562     -21.078  18.906  40.125  1.00 89.31           C  
ATOM   4471  C   LEU A 562     -21.281  19.469  41.531  1.00 89.31           C  
ATOM   4472  CB  LEU A 562     -20.766  17.406  40.188  1.00 89.31           C  
ATOM   4473  O   LEU A 562     -22.406  19.500  42.031  1.00 89.31           O  
ATOM   4474  CG  LEU A 562     -20.984  16.625  38.906  1.00 89.31           C  
ATOM   4475  CD1 LEU A 562     -20.281  15.266  39.000  1.00 89.31           C  
ATOM   4476  CD2 LEU A 562     -22.469  16.438  38.625  1.00 89.31           C  
ATOM   4477  N   GLU A 563     -20.219  19.969  42.094  1.00 86.31           N  
ATOM   4478  CA  GLU A 563     -20.281  20.531  43.438  1.00 86.31           C  
ATOM   4479  C   GLU A 563     -20.906  21.922  43.406  1.00 86.31           C  
ATOM   4480  CB  GLU A 563     -18.891  20.578  44.062  1.00 86.31           C  
ATOM   4481  O   GLU A 563     -21.672  22.266  44.312  1.00 86.31           O  
ATOM   4482  CG  GLU A 563     -18.453  19.250  44.688  1.00 86.31           C  
ATOM   4483  CD  GLU A 563     -17.062  19.312  45.312  1.00 86.31           C  
ATOM   4484  OE1 GLU A 563     -16.594  18.297  45.844  1.00 86.31           O  
ATOM   4485  OE2 GLU A 563     -16.438  20.406  45.250  1.00 86.31           O  
ATOM   4486  N   MET A 564     -20.578  22.641  42.406  1.00 87.06           N  
ATOM   4487  CA  MET A 564     -21.031  24.031  42.312  1.00 87.06           C  
ATOM   4488  C   MET A 564     -22.500  24.109  41.906  1.00 87.06           C  
ATOM   4489  CB  MET A 564     -20.156  24.797  41.312  1.00 87.06           C  
ATOM   4490  O   MET A 564     -23.203  25.047  42.250  1.00 87.06           O  
ATOM   4491  CG  MET A 564     -18.938  25.453  41.938  1.00 87.06           C  
ATOM   4492  SD  MET A 564     -17.969  26.438  40.719  1.00 87.06           S  
ATOM   4493  CE  MET A 564     -19.172  26.547  39.375  1.00 87.06           C  
ATOM   4494  N   PHE A 565     -22.922  23.094  41.250  1.00 87.88           N  
ATOM   4495  CA  PHE A 565     -24.250  23.188  40.656  1.00 87.88           C  
ATOM   4496  C   PHE A 565     -25.328  22.969  41.719  1.00 87.88           C  
ATOM   4497  CB  PHE A 565     -24.391  22.141  39.531  1.00 87.88           C  
ATOM   4498  O   PHE A 565     -25.312  21.984  42.438  1.00 87.88           O  
ATOM   4499  CG  PHE A 565     -25.719  22.219  38.812  1.00 87.88           C  
ATOM   4500  CD1 PHE A 565     -26.766  21.375  39.188  1.00 87.88           C  
ATOM   4501  CD2 PHE A 565     -25.906  23.125  37.781  1.00 87.88           C  
ATOM   4502  CE1 PHE A 565     -27.984  21.438  38.531  1.00 87.88           C  
ATOM   4503  CE2 PHE A 565     -27.125  23.188  37.125  1.00 87.88           C  
ATOM   4504  CZ  PHE A 565     -28.172  22.344  37.469  1.00 87.88           C  
ATOM   4505  N   LYS A 566     -26.109  23.922  41.875  1.00 78.38           N  
ATOM   4506  CA  LYS A 566     -27.328  23.859  42.688  1.00 78.38           C  
ATOM   4507  C   LYS A 566     -28.547  24.234  41.844  1.00 78.38           C  
ATOM   4508  CB  LYS A 566     -27.219  24.766  43.906  1.00 78.38           C  
ATOM   4509  O   LYS A 566     -28.531  25.219  41.125  1.00 78.38           O  
ATOM   4510  CG  LYS A 566     -26.234  24.281  44.938  1.00 78.38           C  
ATOM   4511  CD  LYS A 566     -26.203  25.203  46.156  1.00 78.38           C  
ATOM   4512  CE  LYS A 566     -25.156  24.766  47.188  1.00 78.38           C  
ATOM   4513  NZ  LYS A 566     -25.094  25.703  48.344  1.00 78.38           N  
ATOM   4514  N   PRO A 567     -29.547  23.344  41.938  1.00 75.69           N  
ATOM   4515  CA  PRO A 567     -30.750  23.656  41.156  1.00 75.69           C  
ATOM   4516  C   PRO A 567     -31.312  25.047  41.438  1.00 75.69           C  
ATOM   4517  CB  PRO A 567     -31.734  22.562  41.562  1.00 75.69           C  
ATOM   4518  O   PRO A 567     -31.375  25.438  42.625  1.00 75.69           O  
ATOM   4519  CG  PRO A 567     -31.031  21.781  42.625  1.00 75.69           C  
ATOM   4520  CD  PRO A 567     -29.656  22.375  42.812  1.00 75.69           C  
ATOM   4521  N   GLY A 568     -31.594  25.906  40.438  1.00 73.12           N  
ATOM   4522  CA  GLY A 568     -32.188  27.219  40.562  1.00 73.12           C  
ATOM   4523  C   GLY A 568     -31.156  28.344  40.562  1.00 73.12           C  
ATOM   4524  O   GLY A 568     -31.516  29.516  40.438  1.00 73.12           O  
ATOM   4525  N   GLU A 569     -29.906  28.000  40.688  1.00 77.31           N  
ATOM   4526  CA  GLU A 569     -28.875  29.031  40.750  1.00 77.31           C  
ATOM   4527  C   GLU A 569     -28.438  29.453  39.344  1.00 77.31           C  
ATOM   4528  CB  GLU A 569     -27.672  28.547  41.562  1.00 77.31           C  
ATOM   4529  O   GLU A 569     -28.094  30.609  39.125  1.00 77.31           O  
ATOM   4530  CG  GLU A 569     -27.250  29.516  42.656  1.00 77.31           C  
ATOM   4531  CD  GLU A 569     -26.062  29.016  43.469  1.00 77.31           C  
ATOM   4532  OE1 GLU A 569     -25.594  29.750  44.375  1.00 77.31           O  
ATOM   4533  OE2 GLU A 569     -25.578  27.906  43.188  1.00 77.31           O  
ATOM   4534  N   TYR A 570     -28.484  28.531  38.531  1.00 85.31           N  
ATOM   4535  CA  TYR A 570     -28.000  28.812  37.188  1.00 85.31           C  
ATOM   4536  C   TYR A 570     -29.125  28.688  36.156  1.00 85.31           C  
ATOM   4537  CB  TYR A 570     -26.844  27.875  36.812  1.00 85.31           C  
ATOM   4538  O   TYR A 570     -30.000  27.828  36.312  1.00 85.31           O  
ATOM   4539  CG  TYR A 570     -25.656  27.984  37.719  1.00 85.31           C  
ATOM   4540  CD1 TYR A 570     -24.797  29.078  37.656  1.00 85.31           C  
ATOM   4541  CD2 TYR A 570     -25.391  27.000  38.656  1.00 85.31           C  
ATOM   4542  CE1 TYR A 570     -23.703  29.188  38.500  1.00 85.31           C  
ATOM   4543  CE2 TYR A 570     -24.281  27.094  39.531  1.00 85.31           C  
ATOM   4544  OH  TYR A 570     -22.359  28.297  40.281  1.00 85.31           O  
ATOM   4545  CZ  TYR A 570     -23.453  28.188  39.438  1.00 85.31           C  
ATOM   4546  N   ASP A 571     -29.062  29.578  35.125  1.00 82.75           N  
ATOM   4547  CA  ASP A 571     -30.062  29.578  34.094  1.00 82.75           C  
ATOM   4548  C   ASP A 571     -29.609  28.766  32.875  1.00 82.75           C  
ATOM   4549  CB  ASP A 571     -30.391  31.016  33.656  1.00 82.75           C  
ATOM   4550  O   ASP A 571     -30.422  28.375  32.031  1.00 82.75           O  
ATOM   4551  CG  ASP A 571     -30.922  31.875  34.812  1.00 82.75           C  
ATOM   4552  OD1 ASP A 571     -31.734  31.375  35.594  1.00 82.75           O  
ATOM   4553  OD2 ASP A 571     -30.516  33.062  34.906  1.00 82.75           O  
ATOM   4554  N   LEU A 572     -28.297  28.688  32.812  1.00 85.69           N  
ATOM   4555  CA  LEU A 572     -27.703  28.000  31.672  1.00 85.69           C  
ATOM   4556  C   LEU A 572     -26.391  27.312  32.094  1.00 85.69           C  
ATOM   4557  CB  LEU A 572     -27.438  28.984  30.531  1.00 85.69           C  
ATOM   4558  O   LEU A 572     -25.625  27.859  32.875  1.00 85.69           O  
ATOM   4559  CG  LEU A 572     -26.750  28.422  29.297  1.00 85.69           C  
ATOM   4560  CD1 LEU A 572     -27.688  27.484  28.547  1.00 85.69           C  
ATOM   4561  CD2 LEU A 572     -26.266  29.547  28.391  1.00 85.69           C  
ATOM   4562  N   VAL A 573     -26.219  26.094  31.547  1.00 89.06           N  
ATOM   4563  CA  VAL A 573     -24.969  25.375  31.797  1.00 89.06           C  
ATOM   4564  C   VAL A 573     -24.312  25.016  30.469  1.00 89.06           C  
ATOM   4565  CB  VAL A 573     -25.203  24.109  32.656  1.00 89.06           C  
ATOM   4566  O   VAL A 573     -24.922  24.375  29.625  1.00 89.06           O  
ATOM   4567  CG1 VAL A 573     -23.891  23.328  32.812  1.00 89.06           C  
ATOM   4568  CG2 VAL A 573     -25.781  24.469  34.000  1.00 89.06           C  
ATOM   4569  N   LEU A 574     -23.125  25.531  30.266  1.00 87.81           N  
ATOM   4570  CA  LEU A 574     -22.312  25.203  29.109  1.00 87.81           C  
ATOM   4571  C   LEU A 574     -21.250  24.172  29.469  1.00 87.81           C  
ATOM   4572  CB  LEU A 574     -21.656  26.453  28.531  1.00 87.81           C  
ATOM   4573  O   LEU A 574     -20.375  24.438  30.297  1.00 87.81           O  
ATOM   4574  CG  LEU A 574     -22.594  27.500  27.922  1.00 87.81           C  
ATOM   4575  CD1 LEU A 574     -21.859  28.812  27.703  1.00 87.81           C  
ATOM   4576  CD2 LEU A 574     -23.203  26.984  26.625  1.00 87.81           C  
ATOM   4577  N   LEU A 575     -21.344  22.984  28.844  1.00 86.69           N  
ATOM   4578  CA  LEU A 575     -20.516  21.859  29.203  1.00 86.69           C  
ATOM   4579  C   LEU A 575     -19.547  21.500  28.078  1.00 86.69           C  
ATOM   4580  CB  LEU A 575     -21.375  20.641  29.562  1.00 86.69           C  
ATOM   4581  O   LEU A 575     -19.984  21.125  26.984  1.00 86.69           O  
ATOM   4582  CG  LEU A 575     -22.125  20.719  30.891  1.00 86.69           C  
ATOM   4583  CD1 LEU A 575     -23.438  19.922  30.812  1.00 86.69           C  
ATOM   4584  CD2 LEU A 575     -21.266  20.203  32.031  1.00 86.69           C  
ATOM   4585  N   ASP A 576     -18.250  21.672  28.234  1.00 80.25           N  
ATOM   4586  CA  ASP A 576     -17.266  21.094  27.328  1.00 80.25           C  
ATOM   4587  C   ASP A 576     -17.312  19.562  27.391  1.00 80.25           C  
ATOM   4588  CB  ASP A 576     -15.867  21.594  27.656  1.00 80.25           C  
ATOM   4589  O   ASP A 576     -17.422  18.984  28.469  1.00 80.25           O  
ATOM   4590  CG  ASP A 576     -14.852  21.297  26.562  1.00 80.25           C  
ATOM   4591  OD1 ASP A 576     -15.242  20.797  25.484  1.00 80.25           O  
ATOM   4592  OD2 ASP A 576     -13.648  21.562  26.781  1.00 80.25           O  
ATOM   4593  N   ILE A 577     -17.312  18.891  26.344  1.00 75.12           N  
ATOM   4594  CA  ILE A 577     -17.453  17.453  26.297  1.00 75.12           C  
ATOM   4595  C   ILE A 577     -16.172  16.781  26.812  1.00 75.12           C  
ATOM   4596  CB  ILE A 577     -17.766  16.953  24.859  1.00 75.12           C  
ATOM   4597  O   ILE A 577     -16.234  15.766  27.500  1.00 75.12           O  
ATOM   4598  CG1 ILE A 577     -19.141  17.469  24.406  1.00 75.12           C  
ATOM   4599  CG2 ILE A 577     -17.688  15.430  24.797  1.00 75.12           C  
ATOM   4600  CD1 ILE A 577     -20.109  16.359  24.047  1.00 75.12           C  
ATOM   4601  N   GLN A 578     -15.117  17.422  26.500  1.00 70.19           N  
ATOM   4602  CA  GLN A 578     -13.852  16.828  26.891  1.00 70.19           C  
ATOM   4603  C   GLN A 578     -13.258  17.547  28.109  1.00 70.19           C  
ATOM   4604  CB  GLN A 578     -12.852  16.859  25.734  1.00 70.19           C  
ATOM   4605  O   GLN A 578     -12.742  18.656  27.969  1.00 70.19           O  
ATOM   4606  CG  GLN A 578     -13.125  15.805  24.656  1.00 70.19           C  
ATOM   4607  CD  GLN A 578     -12.016  15.703  23.641  1.00 70.19           C  
ATOM   4608  NE2 GLN A 578     -12.109  14.727  22.750  1.00 70.19           N  
ATOM   4609  OE1 GLN A 578     -11.070  16.500  23.656  1.00 70.19           O  
ATOM   4610  N   LEU A 579     -13.438  17.000  29.312  1.00 72.00           N  
ATOM   4611  CA  LEU A 579     -12.891  17.547  30.562  1.00 72.00           C  
ATOM   4612  C   LEU A 579     -11.852  16.594  31.156  1.00 72.00           C  
ATOM   4613  CB  LEU A 579     -14.016  17.781  31.578  1.00 72.00           C  
ATOM   4614  O   LEU A 579     -11.789  15.422  30.781  1.00 72.00           O  
ATOM   4615  CG  LEU A 579     -15.078  18.812  31.188  1.00 72.00           C  
ATOM   4616  CD1 LEU A 579     -16.312  18.656  32.062  1.00 72.00           C  
ATOM   4617  CD2 LEU A 579     -14.516  20.234  31.312  1.00 72.00           C  
ATOM   4618  N   PRO A 580     -10.859  17.047  31.891  1.00 64.81           N  
ATOM   4619  CA  PRO A 580      -9.758  16.234  32.406  1.00 64.81           C  
ATOM   4620  C   PRO A 580     -10.234  15.094  33.281  1.00 64.81           C  
ATOM   4621  CB  PRO A 580      -8.922  17.234  33.188  1.00 64.81           C  
ATOM   4622  O   PRO A 580      -9.641  14.008  33.281  1.00 64.81           O  
ATOM   4623  CG  PRO A 580      -9.750  18.484  33.250  1.00 64.81           C  
ATOM   4624  CD  PRO A 580     -10.898  18.312  32.281  1.00 64.81           C  
ATOM   4625  N   ASP A 581     -11.289  15.234  34.094  1.00 69.94           N  
ATOM   4626  CA  ASP A 581     -11.688  14.242  35.094  1.00 69.94           C  
ATOM   4627  C   ASP A 581     -12.859  13.398  34.594  1.00 69.94           C  
ATOM   4628  CB  ASP A 581     -12.070  14.922  36.406  1.00 69.94           C  
ATOM   4629  O   ASP A 581     -12.922  12.195  34.875  1.00 69.94           O  
ATOM   4630  CG  ASP A 581     -13.016  16.094  36.219  1.00 69.94           C  
ATOM   4631  OD1 ASP A 581     -13.102  16.625  35.094  1.00 69.94           O  
ATOM   4632  OD2 ASP A 581     -13.688  16.484  37.219  1.00 69.94           O  
ATOM   4633  N   MET A 582     -13.844  13.984  33.875  1.00 76.44           N  
ATOM   4634  CA  MET A 582     -15.008  13.297  33.312  1.00 76.44           C  
ATOM   4635  C   MET A 582     -15.484  13.969  32.031  1.00 76.44           C  
ATOM   4636  CB  MET A 582     -16.156  13.266  34.344  1.00 76.44           C  
ATOM   4637  O   MET A 582     -14.969  15.023  31.641  1.00 76.44           O  
ATOM   4638  CG  MET A 582     -16.656  14.648  34.719  1.00 76.44           C  
ATOM   4639  SD  MET A 582     -17.906  14.578  36.062  1.00 76.44           S  
ATOM   4640  CE  MET A 582     -16.875  14.023  37.438  1.00 76.44           C  
ATOM   4641  N   THR A 583     -16.328  13.211  31.328  1.00 79.19           N  
ATOM   4642  CA  THR A 583     -16.828  13.797  30.094  1.00 79.19           C  
ATOM   4643  C   THR A 583     -18.047  14.672  30.359  1.00 79.19           C  
ATOM   4644  CB  THR A 583     -17.203  12.703  29.062  1.00 79.19           C  
ATOM   4645  O   THR A 583     -18.766  14.477  31.344  1.00 79.19           O  
ATOM   4646  CG2 THR A 583     -15.992  11.836  28.734  1.00 79.19           C  
ATOM   4647  OG1 THR A 583     -18.234  11.875  29.609  1.00 79.19           O  
ATOM   4648  N   GLY A 584     -18.141  15.680  29.484  1.00 81.00           N  
ATOM   4649  CA  GLY A 584     -19.328  16.500  29.594  1.00 81.00           C  
ATOM   4650  C   GLY A 584     -20.609  15.688  29.547  1.00 81.00           C  
ATOM   4651  O   GLY A 584     -21.625  16.078  30.141  1.00 81.00           O  
ATOM   4652  N   LEU A 585     -20.562  14.555  28.953  1.00 82.38           N  
ATOM   4653  CA  LEU A 585     -21.719  13.680  28.875  1.00 82.38           C  
ATOM   4654  C   LEU A 585     -22.016  13.039  30.219  1.00 82.38           C  
ATOM   4655  CB  LEU A 585     -21.500  12.586  27.812  1.00 82.38           C  
ATOM   4656  O   LEU A 585     -23.172  12.906  30.609  1.00 82.38           O  
ATOM   4657  CG  LEU A 585     -21.516  13.047  26.359  1.00 82.38           C  
ATOM   4658  CD1 LEU A 585     -20.656  12.125  25.500  1.00 82.38           C  
ATOM   4659  CD2 LEU A 585     -22.953  13.102  25.828  1.00 82.38           C  
ATOM   4660  N   ASP A 586     -21.016  12.719  30.891  1.00 84.25           N  
ATOM   4661  CA  ASP A 586     -21.156  12.117  32.219  1.00 84.25           C  
ATOM   4662  C   ASP A 586     -21.781  13.102  33.188  1.00 84.25           C  
ATOM   4663  CB  ASP A 586     -19.797  11.648  32.719  1.00 84.25           C  
ATOM   4664  O   ASP A 586     -22.625  12.719  34.000  1.00 84.25           O  
ATOM   4665  CG  ASP A 586     -19.219  10.484  31.938  1.00 84.25           C  
ATOM   4666  OD1 ASP A 586     -20.000   9.750  31.297  1.00 84.25           O  
ATOM   4667  OD2 ASP A 586     -17.984  10.305  31.953  1.00 84.25           O  
ATOM   4668  N   ILE A 587     -21.344  14.289  33.031  1.00 87.69           N  
ATOM   4669  CA  ILE A 587     -21.875  15.328  33.906  1.00 87.69           C  
ATOM   4670  C   ILE A 587     -23.375  15.500  33.688  1.00 87.69           C  
ATOM   4671  CB  ILE A 587     -21.141  16.672  33.719  1.00 87.69           C  
ATOM   4672  O   ILE A 587     -24.156  15.562  34.625  1.00 87.69           O  
ATOM   4673  CG1 ILE A 587     -19.641  16.531  34.031  1.00 87.69           C  
ATOM   4674  CG2 ILE A 587     -21.781  17.781  34.562  1.00 87.69           C  
ATOM   4675  CD1 ILE A 587     -18.812  17.750  33.656  1.00 87.69           C  
ATOM   4676  N   SER A 588     -23.672  15.539  32.469  1.00 88.06           N  
ATOM   4677  CA  SER A 588     -25.078  15.695  32.125  1.00 88.06           C  
ATOM   4678  C   SER A 588     -25.906  14.531  32.656  1.00 88.06           C  
ATOM   4679  CB  SER A 588     -25.234  15.805  30.594  1.00 88.06           C  
ATOM   4680  O   SER A 588     -27.000  14.742  33.188  1.00 88.06           O  
ATOM   4681  OG  SER A 588     -26.578  15.594  30.219  1.00 88.06           O  
ATOM   4682  N   ARG A 589     -25.375  13.391  32.500  1.00 85.88           N  
ATOM   4683  CA  ARG A 589     -26.078  12.203  33.000  1.00 85.88           C  
ATOM   4684  C   ARG A 589     -26.234  12.250  34.500  1.00 85.88           C  
ATOM   4685  CB  ARG A 589     -25.328  10.930  32.594  1.00 85.88           C  
ATOM   4686  O   ARG A 589     -27.312  11.922  35.031  1.00 85.88           O  
ATOM   4687  CG  ARG A 589     -25.547  10.531  31.141  1.00 85.88           C  
ATOM   4688  CD  ARG A 589     -24.812   9.242  30.797  1.00 85.88           C  
ATOM   4689  NE  ARG A 589     -24.828   8.984  29.359  1.00 85.88           N  
ATOM   4690  NH1 ARG A 589     -23.156   7.387  29.422  1.00 85.88           N  
ATOM   4691  NH2 ARG A 589     -24.125   7.953  27.422  1.00 85.88           N  
ATOM   4692  CZ  ARG A 589     -24.031   8.109  28.734  1.00 85.88           C  
ATOM   4693  N   GLU A 590     -25.219  12.641  35.094  1.00 87.12           N  
ATOM   4694  CA  GLU A 590     -25.234  12.719  36.562  1.00 87.12           C  
ATOM   4695  C   GLU A 590     -26.234  13.773  37.031  1.00 87.12           C  
ATOM   4696  CB  GLU A 590     -23.844  13.023  37.094  1.00 87.12           C  
ATOM   4697  O   GLU A 590     -26.953  13.555  38.000  1.00 87.12           O  
ATOM   4698  CG  GLU A 590     -23.578  12.422  38.469  1.00 87.12           C  
ATOM   4699  CD  GLU A 590     -23.594  10.898  38.469  1.00 87.12           C  
ATOM   4700  OE1 GLU A 590     -23.516  10.297  39.562  1.00 87.12           O  
ATOM   4701  OE2 GLU A 590     -23.688  10.312  37.375  1.00 87.12           O  
ATOM   4702  N   LEU A 591     -26.250  14.844  36.375  1.00 87.75           N  
ATOM   4703  CA  LEU A 591     -27.172  15.922  36.750  1.00 87.75           C  
ATOM   4704  C   LEU A 591     -28.625  15.516  36.531  1.00 87.75           C  
ATOM   4705  CB  LEU A 591     -26.844  17.203  35.969  1.00 87.75           C  
ATOM   4706  O   LEU A 591     -29.500  15.828  37.344  1.00 87.75           O  
ATOM   4707  CG  LEU A 591     -25.641  18.000  36.438  1.00 87.75           C  
ATOM   4708  CD1 LEU A 591     -25.250  19.047  35.406  1.00 87.75           C  
ATOM   4709  CD2 LEU A 591     -25.953  18.672  37.781  1.00 87.75           C  
ATOM   4710  N   THR A 592     -28.844  14.844  35.469  1.00 85.19           N  
ATOM   4711  CA  THR A 592     -30.188  14.414  35.125  1.00 85.19           C  
ATOM   4712  C   THR A 592     -30.672  13.320  36.094  1.00 85.19           C  
ATOM   4713  CB  THR A 592     -30.281  13.898  33.688  1.00 85.19           C  
ATOM   4714  O   THR A 592     -31.859  13.164  36.312  1.00 85.19           O  
ATOM   4715  CG2 THR A 592     -31.125  14.820  32.812  1.00 85.19           C  
ATOM   4716  OG1 THR A 592     -28.953  13.820  33.125  1.00 85.19           O  
ATOM   4717  N   LYS A 593     -29.766  12.641  36.531  1.00 82.12           N  
ATOM   4718  CA  LYS A 593     -30.094  11.594  37.531  1.00 82.12           C  
ATOM   4719  C   LYS A 593     -30.359  12.195  38.906  1.00 82.12           C  
ATOM   4720  CB  LYS A 593     -28.953  10.578  37.625  1.00 82.12           C  
ATOM   4721  O   LYS A 593     -31.266  11.758  39.594  1.00 82.12           O  
ATOM   4722  CG  LYS A 593     -29.422   9.125  37.594  1.00 82.12           C  
ATOM   4723  CD  LYS A 593     -28.250   8.164  37.719  1.00 82.12           C  
ATOM   4724  CE  LYS A 593     -28.719   6.715  37.750  1.00 82.12           C  
ATOM   4725  NZ  LYS A 593     -27.578   5.766  37.906  1.00 82.12           N  
ATOM   4726  N   ARG A 594     -29.594  13.203  39.219  1.00 84.31           N  
ATOM   4727  CA  ARG A 594     -29.672  13.805  40.531  1.00 84.31           C  
ATOM   4728  C   ARG A 594     -30.906  14.703  40.656  1.00 84.31           C  
ATOM   4729  CB  ARG A 594     -28.406  14.609  40.844  1.00 84.31           C  
ATOM   4730  O   ARG A 594     -31.516  14.789  41.719  1.00 84.31           O  
ATOM   4731  CG  ARG A 594     -27.297  13.789  41.500  1.00 84.31           C  
ATOM   4732  CD  ARG A 594     -26.125  14.656  41.906  1.00 84.31           C  
ATOM   4733  NE  ARG A 594     -24.984  13.852  42.344  1.00 84.31           N  
ATOM   4734  NH1 ARG A 594     -23.594  15.656  42.719  1.00 84.31           N  
ATOM   4735  NH2 ARG A 594     -22.844  13.523  43.094  1.00 84.31           N  
ATOM   4736  CZ  ARG A 594     -23.812  14.344  42.719  1.00 84.31           C  
ATOM   4737  N   TYR A 595     -31.219  15.383  39.625  1.00 83.38           N  
ATOM   4738  CA  TYR A 595     -32.281  16.375  39.688  1.00 83.38           C  
ATOM   4739  C   TYR A 595     -33.344  16.078  38.625  1.00 83.38           C  
ATOM   4740  CB  TYR A 595     -31.719  17.781  39.500  1.00 83.38           C  
ATOM   4741  O   TYR A 595     -33.031  15.547  37.562  1.00 83.38           O  
ATOM   4742  CG  TYR A 595     -30.688  18.156  40.531  1.00 83.38           C  
ATOM   4743  CD1 TYR A 595     -31.062  18.469  41.844  1.00 83.38           C  
ATOM   4744  CD2 TYR A 595     -29.344  18.203  40.219  1.00 83.38           C  
ATOM   4745  CE1 TYR A 595     -30.109  18.828  42.781  1.00 83.38           C  
ATOM   4746  CE2 TYR A 595     -28.375  18.547  41.156  1.00 83.38           C  
ATOM   4747  OH  TYR A 595     -27.828  19.203  43.375  1.00 83.38           O  
ATOM   4748  CZ  TYR A 595     -28.766  18.859  42.438  1.00 83.38           C  
ATOM   4749  N   PRO A 596     -34.656  16.312  39.000  1.00 77.12           N  
ATOM   4750  CA  PRO A 596     -35.688  16.188  37.969  1.00 77.12           C  
ATOM   4751  C   PRO A 596     -35.500  17.156  36.812  1.00 77.12           C  
ATOM   4752  CB  PRO A 596     -37.000  16.500  38.719  1.00 77.12           C  
ATOM   4753  O   PRO A 596     -34.938  18.250  37.000  1.00 77.12           O  
ATOM   4754  CG  PRO A 596     -36.531  16.984  40.062  1.00 77.12           C  
ATOM   4755  CD  PRO A 596     -35.062  16.828  40.156  1.00 77.12           C  
ATOM   4756  N   ARG A 597     -35.844  16.875  35.625  1.00 76.00           N  
ATOM   4757  CA  ARG A 597     -35.594  17.609  34.375  1.00 76.00           C  
ATOM   4758  C   ARG A 597     -36.219  19.016  34.438  1.00 76.00           C  
ATOM   4759  CB  ARG A 597     -36.188  16.844  33.188  1.00 76.00           C  
ATOM   4760  O   ARG A 597     -35.656  19.953  33.875  1.00 76.00           O  
ATOM   4761  CG  ARG A 597     -35.438  17.078  31.875  1.00 76.00           C  
ATOM   4762  CD  ARG A 597     -35.188  15.781  31.125  1.00 76.00           C  
ATOM   4763  NE  ARG A 597     -34.562  16.016  29.828  1.00 76.00           N  
ATOM   4764  NH1 ARG A 597     -34.219  13.781  29.344  1.00 76.00           N  
ATOM   4765  NH2 ARG A 597     -33.531  15.391  27.859  1.00 76.00           N  
ATOM   4766  CZ  ARG A 597     -34.125  15.062  29.016  1.00 76.00           C  
ATOM   4767  N   GLU A 598     -37.281  19.109  35.188  1.00 70.81           N  
ATOM   4768  CA  GLU A 598     -37.969  20.406  35.281  1.00 70.81           C  
ATOM   4769  C   GLU A 598     -37.125  21.406  36.094  1.00 70.81           C  
ATOM   4770  CB  GLU A 598     -39.344  20.219  35.938  1.00 70.81           C  
ATOM   4771  O   GLU A 598     -37.250  22.609  35.875  1.00 70.81           O  
ATOM   4772  CG  GLU A 598     -40.281  19.312  35.156  1.00 70.81           C  
ATOM   4773  CD  GLU A 598     -41.656  19.172  35.781  1.00 70.81           C  
ATOM   4774  OE1 GLU A 598     -42.500  18.453  35.219  1.00 70.81           O  
ATOM   4775  OE2 GLU A 598     -41.875  19.797  36.844  1.00 70.81           O  
ATOM   4776  N   ASP A 599     -36.250  20.922  36.906  1.00 75.69           N  
ATOM   4777  CA  ASP A 599     -35.438  21.797  37.750  1.00 75.69           C  
ATOM   4778  C   ASP A 599     -34.062  22.062  37.125  1.00 75.69           C  
ATOM   4779  CB  ASP A 599     -35.281  21.188  39.125  1.00 75.69           C  
ATOM   4780  O   ASP A 599     -33.281  22.859  37.656  1.00 75.69           O  
ATOM   4781  CG  ASP A 599     -36.531  21.266  39.969  1.00 75.69           C  
ATOM   4782  OD1 ASP A 599     -37.438  22.062  39.656  1.00 75.69           O  
ATOM   4783  OD2 ASP A 599     -36.625  20.516  40.969  1.00 75.69           O  
ATOM   4784  N   LEU A 600     -33.781  21.516  35.969  1.00 82.19           N  
ATOM   4785  CA  LEU A 600     -32.500  21.672  35.344  1.00 82.19           C  
ATOM   4786  C   LEU A 600     -32.531  22.750  34.250  1.00 82.19           C  
ATOM   4787  CB  LEU A 600     -32.000  20.344  34.750  1.00 82.19           C  
ATOM   4788  O   LEU A 600     -33.500  22.812  33.500  1.00 82.19           O  
ATOM   4789  CG  LEU A 600     -31.422  19.344  35.750  1.00 82.19           C  
ATOM   4790  CD1 LEU A 600     -31.609  17.922  35.219  1.00 82.19           C  
ATOM   4791  CD2 LEU A 600     -29.938  19.641  35.969  1.00 82.19           C  
ATOM   4792  N   PRO A 601     -31.562  23.625  34.344  1.00 83.25           N  
ATOM   4793  CA  PRO A 601     -31.453  24.547  33.219  1.00 83.25           C  
ATOM   4794  C   PRO A 601     -31.031  23.859  31.906  1.00 83.25           C  
ATOM   4795  CB  PRO A 601     -30.391  25.547  33.656  1.00 83.25           C  
ATOM   4796  O   PRO A 601     -30.594  22.703  31.938  1.00 83.25           O  
ATOM   4797  CG  PRO A 601     -29.531  24.781  34.625  1.00 83.25           C  
ATOM   4798  CD  PRO A 601     -30.344  23.688  35.219  1.00 83.25           C  
ATOM   4799  N   PRO A 602     -31.188  24.531  30.891  1.00 85.25           N  
ATOM   4800  CA  PRO A 602     -30.703  23.953  29.641  1.00 85.25           C  
ATOM   4801  C   PRO A 602     -29.219  23.594  29.688  1.00 85.25           C  
ATOM   4802  CB  PRO A 602     -30.953  25.062  28.609  1.00 85.25           C  
ATOM   4803  O   PRO A 602     -28.391  24.422  30.094  1.00 85.25           O  
ATOM   4804  CG  PRO A 602     -31.750  26.094  29.344  1.00 85.25           C  
ATOM   4805  CD  PRO A 602     -31.719  25.750  30.812  1.00 85.25           C  
ATOM   4806  N   LEU A 603     -28.922  22.375  29.422  1.00 88.81           N  
ATOM   4807  CA  LEU A 603     -27.562  21.859  29.328  1.00 88.81           C  
ATOM   4808  C   LEU A 603     -27.078  21.859  27.891  1.00 88.81           C  
ATOM   4809  CB  LEU A 603     -27.484  20.453  29.922  1.00 88.81           C  
ATOM   4810  O   LEU A 603     -27.625  21.125  27.047  1.00 88.81           O  
ATOM   4811  CG  LEU A 603     -27.891  20.312  31.391  1.00 88.81           C  
ATOM   4812  CD1 LEU A 603     -28.125  18.844  31.734  1.00 88.81           C  
ATOM   4813  CD2 LEU A 603     -26.828  20.922  32.312  1.00 88.81           C  
ATOM   4814  N   VAL A 604     -26.047  22.672  27.625  1.00 86.75           N  
ATOM   4815  CA  VAL A 604     -25.578  22.812  26.250  1.00 86.75           C  
ATOM   4816  C   VAL A 604     -24.141  22.297  26.156  1.00 86.75           C  
ATOM   4817  CB  VAL A 604     -25.656  24.266  25.766  1.00 86.75           C  
ATOM   4818  O   VAL A 604     -23.297  22.656  26.969  1.00 86.75           O  
ATOM   4819  CG1 VAL A 604     -25.109  24.406  24.344  1.00 86.75           C  
ATOM   4820  CG2 VAL A 604     -27.109  24.766  25.828  1.00 86.75           C  
ATOM   4821  N   ALA A 605     -23.859  21.500  25.172  1.00 83.56           N  
ATOM   4822  CA  ALA A 605     -22.531  20.953  24.938  1.00 83.56           C  
ATOM   4823  C   ALA A 605     -21.656  21.906  24.141  1.00 83.56           C  
ATOM   4824  CB  ALA A 605     -22.625  19.609  24.219  1.00 83.56           C  
ATOM   4825  O   ALA A 605     -22.125  22.562  23.203  1.00 83.56           O  
ATOM   4826  N   LEU A 606     -20.438  22.094  24.641  1.00 76.00           N  
ATOM   4827  CA  LEU A 606     -19.406  22.797  23.875  1.00 76.00           C  
ATOM   4828  C   LEU A 606     -18.391  21.812  23.312  1.00 76.00           C  
ATOM   4829  CB  LEU A 606     -18.703  23.812  24.781  1.00 76.00           C  
ATOM   4830  O   LEU A 606     -17.688  21.141  24.047  1.00 76.00           O  
ATOM   4831  CG  LEU A 606     -19.375  25.188  24.906  1.00 76.00           C  
ATOM   4832  CD1 LEU A 606     -18.938  25.875  26.188  1.00 76.00           C  
ATOM   4833  CD2 LEU A 606     -19.078  26.047  23.688  1.00 76.00           C  
ATOM   4834  N   THR A 607     -18.391  21.594  21.984  1.00 63.44           N  
ATOM   4835  CA  THR A 607     -17.500  20.578  21.422  1.00 63.44           C  
ATOM   4836  C   THR A 607     -16.781  21.109  20.188  1.00 63.44           C  
ATOM   4837  CB  THR A 607     -18.266  19.297  21.062  1.00 63.44           C  
ATOM   4838  O   THR A 607     -17.266  22.000  19.516  1.00 63.44           O  
ATOM   4839  CG2 THR A 607     -19.734  19.594  20.766  1.00 63.44           C  
ATOM   4840  OG1 THR A 607     -17.672  18.688  19.906  1.00 63.44           O  
ATOM   4841  N   ALA A 608     -15.484  20.719  20.047  1.00 54.88           N  
ATOM   4842  CA  ALA A 608     -14.734  21.047  18.844  1.00 54.88           C  
ATOM   4843  C   ALA A 608     -15.227  20.234  17.641  1.00 54.88           C  
ATOM   4844  CB  ALA A 608     -13.242  20.812  19.062  1.00 54.88           C  
ATOM   4845  O   ALA A 608     -15.141  20.688  16.500  1.00 54.88           O  
ATOM   4846  N   ASN A 609     -15.508  18.969  17.844  1.00 46.47           N  
ATOM   4847  CA  ASN A 609     -15.961  18.047  16.797  1.00 46.47           C  
ATOM   4848  C   ASN A 609     -17.422  17.656  17.000  1.00 46.47           C  
ATOM   4849  CB  ASN A 609     -15.078  16.812  16.750  1.00 46.47           C  
ATOM   4850  O   ASN A 609     -17.781  17.094  18.031  1.00 46.47           O  
ATOM   4851  CG  ASN A 609     -14.000  16.891  15.688  1.00 46.47           C  
ATOM   4852  ND2 ASN A 609     -13.047  15.969  15.734  1.00 46.47           N  
ATOM   4853  OD1 ASN A 609     -14.031  17.781  14.836  1.00 46.47           O  
ATOM   4854  N   VAL A 610     -18.312  18.219  16.406  1.00 42.53           N  
ATOM   4855  CA  VAL A 610     -19.703  17.750  16.531  1.00 42.53           C  
ATOM   4856  C   VAL A 610     -19.797  16.297  16.078  1.00 42.53           C  
ATOM   4857  CB  VAL A 610     -20.672  18.641  15.711  1.00 42.53           C  
ATOM   4858  O   VAL A 610     -19.422  15.969  14.953  1.00 42.53           O  
ATOM   4859  CG1 VAL A 610     -22.109  18.141  15.859  1.00 42.53           C  
ATOM   4860  CG2 VAL A 610     -20.562  20.094  16.141  1.00 42.53           C  
ATOM   4861  N   LEU A 611     -19.797  15.383  16.953  1.00 41.81           N  
ATOM   4862  CA  LEU A 611     -19.984  13.977  16.625  1.00 41.81           C  
ATOM   4863  C   LEU A 611     -21.109  13.805  15.602  1.00 41.81           C  
ATOM   4864  CB  LEU A 611     -20.312  13.172  17.891  1.00 41.81           C  
ATOM   4865  O   LEU A 611     -21.984  14.656  15.492  1.00 41.81           O  
ATOM   4866  CG  LEU A 611     -19.109  12.750  18.750  1.00 41.81           C  
ATOM   4867  CD1 LEU A 611     -19.516  12.648  20.203  1.00 41.81           C  
ATOM   4868  CD2 LEU A 611     -18.531  11.430  18.250  1.00 41.81           C  
ATOM   4869  N   LYS A 612     -21.016  12.711  14.867  1.00 46.28           N  
ATOM   4870  CA  LYS A 612     -21.891  12.219  13.805  1.00 46.28           C  
ATOM   4871  C   LYS A 612     -23.359  12.328  14.211  1.00 46.28           C  
ATOM   4872  CB  LYS A 612     -21.547  10.773  13.453  1.00 46.28           C  
ATOM   4873  O   LYS A 612     -24.203  12.695  13.391  1.00 46.28           O  
ATOM   4874  CG  LYS A 612     -20.500  10.633  12.359  1.00 46.28           C  
ATOM   4875  CD  LYS A 612     -20.266   9.172  11.992  1.00 46.28           C  
ATOM   4876  CE  LYS A 612     -19.172   9.031  10.930  1.00 46.28           C  
ATOM   4877  NZ  LYS A 612     -18.938   7.602  10.578  1.00 46.28           N  
ATOM   4878  N   ASP A 613     -23.766  11.977  15.523  1.00 51.06           N  
ATOM   4879  CA  ASP A 613     -25.172  11.820  15.852  1.00 51.06           C  
ATOM   4880  C   ASP A 613     -25.578  12.750  16.984  1.00 51.06           C  
ATOM   4881  CB  ASP A 613     -25.484  10.367  16.219  1.00 51.06           C  
ATOM   4882  O   ASP A 613     -25.172  12.547  18.141  1.00 51.06           O  
ATOM   4883  CG  ASP A 613     -26.766   9.852  15.562  1.00 51.06           C  
ATOM   4884  OD1 ASP A 613     -27.531  10.664  15.016  1.00 51.06           O  
ATOM   4885  OD2 ASP A 613     -26.984   8.625  15.602  1.00 51.06           O  
ATOM   4886  N   LYS A 614     -26.016  13.977  16.719  1.00 56.72           N  
ATOM   4887  CA  LYS A 614     -26.625  14.883  17.688  1.00 56.72           C  
ATOM   4888  C   LYS A 614     -27.469  14.117  18.703  1.00 56.72           C  
ATOM   4889  CB  LYS A 614     -27.484  15.930  16.984  1.00 56.72           C  
ATOM   4890  O   LYS A 614     -27.656  14.586  19.828  1.00 56.72           O  
ATOM   4891  CG  LYS A 614     -26.922  17.344  17.031  1.00 56.72           C  
ATOM   4892  CD  LYS A 614     -27.844  18.344  16.359  1.00 56.72           C  
ATOM   4893  CE  LYS A 614     -27.266  19.750  16.406  1.00 56.72           C  
ATOM   4894  NZ  LYS A 614     -28.188  20.750  15.766  1.00 56.72           N  
ATOM   4895  N   GLN A 615     -27.844  12.953  18.266  1.00 63.03           N  
ATOM   4896  CA  GLN A 615     -28.719  12.172  19.125  1.00 63.03           C  
ATOM   4897  C   GLN A 615     -27.984  11.664  20.359  1.00 63.03           C  
ATOM   4898  CB  GLN A 615     -29.312  10.992  18.344  1.00 63.03           C  
ATOM   4899  O   GLN A 615     -28.578  11.492  21.422  1.00 63.03           O  
ATOM   4900  CG  GLN A 615     -30.797  11.148  18.016  1.00 63.03           C  
ATOM   4901  CD  GLN A 615     -31.469   9.820  17.734  1.00 63.03           C  
ATOM   4902  NE2 GLN A 615     -32.781   9.859  17.562  1.00 63.03           N  
ATOM   4903  OE1 GLN A 615     -30.828   8.781  17.656  1.00 63.03           O  
ATOM   4904  N   GLU A 616     -26.766  11.586  20.188  1.00 70.00           N  
ATOM   4905  CA  GLU A 616     -25.984  11.094  21.328  1.00 70.00           C  
ATOM   4906  C   GLU A 616     -25.953  12.125  22.453  1.00 70.00           C  
ATOM   4907  CB  GLU A 616     -24.562  10.734  20.891  1.00 70.00           C  
ATOM   4908  O   GLU A 616     -26.000  11.766  23.625  1.00 70.00           O  
ATOM   4909  CG  GLU A 616     -24.250   9.250  21.000  1.00 70.00           C  
ATOM   4910  CD  GLU A 616     -22.828   8.906  20.594  1.00 70.00           C  
ATOM   4911  OE1 GLU A 616     -22.438   7.719  20.656  1.00 70.00           O  
ATOM   4912  OE2 GLU A 616     -22.078   9.844  20.234  1.00 70.00           O  
ATOM   4913  N   TYR A 617     -25.922  13.344  22.047  1.00 77.12           N  
ATOM   4914  CA  TYR A 617     -25.922  14.406  23.047  1.00 77.12           C  
ATOM   4915  C   TYR A 617     -27.297  14.531  23.719  1.00 77.12           C  
ATOM   4916  CB  TYR A 617     -25.531  15.742  22.406  1.00 77.12           C  
ATOM   4917  O   TYR A 617     -27.375  14.664  24.938  1.00 77.12           O  
ATOM   4918  CG  TYR A 617     -24.125  15.758  21.844  1.00 77.12           C  
ATOM   4919  CD1 TYR A 617     -23.031  15.797  22.688  1.00 77.12           C  
ATOM   4920  CD2 TYR A 617     -23.906  15.742  20.469  1.00 77.12           C  
ATOM   4921  CE1 TYR A 617     -21.734  15.820  22.188  1.00 77.12           C  
ATOM   4922  CE2 TYR A 617     -22.625  15.758  19.953  1.00 77.12           C  
ATOM   4923  OH  TYR A 617     -20.266  15.812  20.297  1.00 77.12           O  
ATOM   4924  CZ  TYR A 617     -21.547  15.797  20.812  1.00 77.12           C  
ATOM   4925  N   LEU A 618     -28.281  14.336  22.891  1.00 74.56           N  
ATOM   4926  CA  LEU A 618     -29.641  14.438  23.391  1.00 74.56           C  
ATOM   4927  C   LEU A 618     -29.953  13.266  24.328  1.00 74.56           C  
ATOM   4928  CB  LEU A 618     -30.641  14.477  22.250  1.00 74.56           C  
ATOM   4929  O   LEU A 618     -30.609  13.445  25.359  1.00 74.56           O  
ATOM   4930  CG  LEU A 618     -30.719  15.789  21.469  1.00 74.56           C  
ATOM   4931  CD1 LEU A 618     -31.266  15.547  20.062  1.00 74.56           C  
ATOM   4932  CD2 LEU A 618     -31.594  16.797  22.203  1.00 74.56           C  
ATOM   4933  N   ASN A 619     -29.406  12.117  23.953  1.00 76.44           N  
ATOM   4934  CA  ASN A 619     -29.609  10.922  24.766  1.00 76.44           C  
ATOM   4935  C   ASN A 619     -28.891  11.016  26.109  1.00 76.44           C  
ATOM   4936  CB  ASN A 619     -29.156   9.672  24.016  1.00 76.44           C  
ATOM   4937  O   ASN A 619     -29.297  10.391  27.094  1.00 76.44           O
[truncated: 912,628 more chars]
