# Supplementary material for: Theoretical study of ArcB and its dimerization, interaction with anaerobic metabolites, and activation of ArcA
Source: PeerJ. 2023 Oct 13;11:e16309. doi: 10.7717/peerj.16309 (PMC10578306; doi:10.7717/peerj.16309)
Supplement: Supplemental Information 2 [file peerj-11-16309-s002.zip › Supplementary Files/ArcB dimer/ArcB dimer ArcA tetramer/ArcBdimerArcAtetramer_9835e_unrelaxed_rank_001_alphafold2_multimer_v3_model_5_seed_000.pdb]

MODEL     1                                                                     
ATOM      1  N   MET A   1     -26.266 -82.312 108.500  1.00 42.56           N  
ATOM      2  CA  MET A   1     -25.312 -81.250 108.438  1.00 42.56           C  
ATOM      3  C   MET A   1     -25.953 -80.000 107.812  1.00 42.56           C  
ATOM      4  CB  MET A   1     -24.109 -81.688 107.562  1.00 42.56           C  
ATOM      5  O   MET A   1     -25.594 -78.875 108.125  1.00 42.56           O  
ATOM      6  CG  MET A   1     -22.953 -82.250 108.375  1.00 42.56           C  
ATOM      7  SD  MET A   1     -21.375 -82.250 107.438  1.00 42.56           S  
ATOM      8  CE  MET A   1     -21.047 -84.062 107.375  1.00 42.56           C  
ATOM      9  N   LYS A   2     -26.859 -80.250 106.812  1.00 51.88           N  
ATOM     10  CA  LYS A   2     -27.547 -79.188 106.125  1.00 51.88           C  
ATOM     11  C   LYS A   2     -28.484 -78.438 107.062  1.00 51.88           C  
ATOM     12  CB  LYS A   2     -28.344 -79.688 104.938  1.00 51.88           C  
ATOM     13  O   LYS A   2     -28.609 -77.188 107.000  1.00 51.88           O  
ATOM     14  CG  LYS A   2     -27.609 -79.625 103.625  1.00 51.88           C  
ATOM     15  CD  LYS A   2     -28.469 -80.062 102.438  1.00 51.88           C  
ATOM     16  CE  LYS A   2     -27.734 -79.938 101.125  1.00 51.88           C  
ATOM     17  NZ  LYS A   2     -28.547 -80.500 100.000  1.00 51.88           N  
ATOM     18  N   GLN A   3     -29.250 -79.188 107.875  1.00 54.66           N  
ATOM     19  CA  GLN A   3     -30.234 -78.562 108.750  1.00 54.66           C  
ATOM     20  C   GLN A   3     -29.547 -77.688 109.812  1.00 54.66           C  
ATOM     21  CB  GLN A   3     -31.094 -79.625 109.438  1.00 54.66           C  
ATOM     22  O   GLN A   3     -30.094 -76.625 110.250  1.00 54.66           O  
ATOM     23  CG  GLN A   3     -32.375 -79.938 108.688  1.00 54.66           C  
ATOM     24  CD  GLN A   3     -33.312 -80.812 109.500  1.00 54.66           C  
ATOM     25  NE2 GLN A   3     -34.562 -80.875 109.125  1.00 54.66           N  
ATOM     26  OE1 GLN A   3     -32.906 -81.438 110.500  1.00 54.66           O  
ATOM     27  N   ILE A   4     -28.281 -78.000 110.312  1.00 55.81           N  
ATOM     28  CA  ILE A   4     -27.516 -77.188 111.250  1.00 55.81           C  
ATOM     29  C   ILE A   4     -27.047 -75.875 110.562  1.00 55.81           C  
ATOM     30  CB  ILE A   4     -26.312 -77.938 111.812  1.00 55.81           C  
ATOM     31  O   ILE A   4     -27.016 -74.812 111.188  1.00 55.81           O  
ATOM     32  CG1 ILE A   4     -26.797 -79.125 112.750  1.00 55.81           C  
ATOM     33  CG2 ILE A   4     -25.391 -77.000 112.625  1.00 55.81           C  
ATOM     34  CD1 ILE A   4     -25.672 -80.062 113.188  1.00 55.81           C  
ATOM     35  N   ARG A   5     -26.797 -76.062 109.312  1.00 60.16           N  
ATOM     36  CA  ARG A   5     -26.406 -74.875 108.562  1.00 60.16           C  
ATOM     37  C   ARG A   5     -27.578 -73.875 108.375  1.00 60.16           C  
ATOM     38  CB  ARG A   5     -25.844 -75.250 107.188  1.00 60.16           C  
ATOM     39  O   ARG A   5     -27.406 -72.688 108.438  1.00 60.16           O  
ATOM     40  CG  ARG A   5     -24.328 -75.438 107.188  1.00 60.16           C  
ATOM     41  CD  ARG A   5     -23.812 -75.750 105.750  1.00 60.16           C  
ATOM     42  NE  ARG A   5     -22.391 -76.062 105.812  1.00 60.16           N  
ATOM     43  NH1 ARG A   5     -22.266 -76.500 103.500  1.00 60.16           N  
ATOM     44  NH2 ARG A   5     -20.406 -76.750 104.875  1.00 60.16           N  
ATOM     45  CZ  ARG A   5     -21.688 -76.438 104.750  1.00 60.16           C  
ATOM     46  N   LEU A   6     -28.781 -74.438 108.188  1.00 61.31           N  
ATOM     47  CA  LEU A   6     -29.969 -73.562 108.125  1.00 61.31           C  
ATOM     48  C   LEU A   6     -30.281 -72.938 109.438  1.00 61.31           C  
ATOM     49  CB  LEU A   6     -31.172 -74.375 107.625  1.00 61.31           C  
ATOM     50  O   LEU A   6     -30.672 -71.750 109.500  1.00 61.31           O  
ATOM     51  CG  LEU A   6     -31.766 -73.938 106.250  1.00 61.31           C  
ATOM     52  CD1 LEU A   6     -31.781 -75.125 105.312  1.00 61.31           C  
ATOM     53  CD2 LEU A   6     -33.188 -73.375 106.438  1.00 61.31           C  
ATOM     54  N   LEU A   7     -30.078 -73.688 110.625  1.00 61.28           N  
ATOM     55  CA  LEU A   7     -30.312 -73.125 111.938  1.00 61.28           C  
ATOM     56  C   LEU A   7     -29.266 -72.125 112.312  1.00 61.28           C  
ATOM     57  CB  LEU A   7     -30.281 -74.312 113.000  1.00 61.28           C  
ATOM     58  O   LEU A   7     -29.578 -71.125 113.000  1.00 61.28           O  
ATOM     59  CG  LEU A   7     -31.641 -74.750 113.562  1.00 61.28           C  
ATOM     60  CD1 LEU A   7     -31.750 -76.250 113.500  1.00 61.28           C  
ATOM     61  CD2 LEU A   7     -31.875 -74.188 114.938  1.00 61.28           C  
ATOM     62  N   ALA A   8     -28.016 -72.312 111.750  1.00 61.66           N  
ATOM     63  CA  ALA A   8     -26.969 -71.312 111.938  1.00 61.66           C  
ATOM     64  C   ALA A   8     -27.328 -70.000 111.188  1.00 61.66           C  
ATOM     65  CB  ALA A   8     -25.641 -71.812 111.438  1.00 61.66           C  
ATOM     66  O   ALA A   8     -27.109 -68.938 111.750  1.00 61.66           O  
ATOM     67  N   GLN A   9     -27.906 -70.125 109.938  1.00 64.69           N  
ATOM     68  CA  GLN A   9     -28.359 -68.938 109.250  1.00 64.69           C  
ATOM     69  C   GLN A   9     -29.531 -68.250 109.938  1.00 64.69           C  
ATOM     70  CB  GLN A   9     -28.750 -69.250 107.812  1.00 64.69           C  
ATOM     71  O   GLN A   9     -29.594 -67.000 110.062  1.00 64.69           O  
ATOM     72  CG  GLN A   9     -28.234 -68.250 106.750  1.00 64.69           C  
ATOM     73  CD  GLN A   9     -27.656 -68.938 105.562  1.00 64.69           C  
ATOM     74  NE2 GLN A   9     -27.094 -68.125 104.625  1.00 64.69           N  
ATOM     75  OE1 GLN A   9     -27.719 -70.188 105.438  1.00 64.69           O  
ATOM     76  N   TYR A  10     -30.484 -69.000 110.500  1.00 66.38           N  
ATOM     77  CA  TYR A  10     -31.594 -68.438 111.250  1.00 66.38           C  
ATOM     78  C   TYR A  10     -31.094 -67.812 112.562  1.00 66.38           C  
ATOM     79  CB  TYR A  10     -32.625 -69.500 111.562  1.00 66.38           C  
ATOM     80  O   TYR A  10     -31.609 -66.812 113.062  1.00 66.38           O  
ATOM     81  CG  TYR A  10     -34.062 -69.062 111.250  1.00 66.38           C  
ATOM     82  CD1 TYR A  10     -34.844 -68.500 112.250  1.00 66.38           C  
ATOM     83  CD2 TYR A  10     -34.594 -69.312 110.000  1.00 66.38           C  
ATOM     84  CE1 TYR A  10     -36.125 -68.062 111.938  1.00 66.38           C  
ATOM     85  CE2 TYR A  10     -35.906 -68.875 109.750  1.00 66.38           C  
ATOM     86  OH  TYR A  10     -37.969 -67.875 110.438  1.00 66.38           O  
ATOM     87  CZ  TYR A  10     -36.656 -68.312 110.688  1.00 66.38           C  
ATOM     88  N   TYR A  11     -29.984 -68.375 113.312  1.00 65.88           N  
ATOM     89  CA  TYR A  11     -29.344 -67.875 114.500  1.00 65.88           C  
ATOM     90  C   TYR A  11     -28.734 -66.500 114.250  1.00 65.88           C  
ATOM     91  CB  TYR A  11     -28.250 -68.812 115.000  1.00 65.88           C  
ATOM     92  O   TYR A  11     -28.953 -65.500 115.000  1.00 65.88           O  
ATOM     93  CG  TYR A  11     -27.484 -68.312 116.188  1.00 65.88           C  
ATOM     94  CD1 TYR A  11     -26.266 -67.625 116.000  1.00 65.88           C  
ATOM     95  CD2 TYR A  11     -27.969 -68.438 117.500  1.00 65.88           C  
ATOM     96  CE1 TYR A  11     -25.562 -67.125 117.125  1.00 65.88           C  
ATOM     97  CE2 TYR A  11     -27.250 -68.000 118.562  1.00 65.88           C  
ATOM     98  OH  TYR A  11     -25.359 -66.875 119.500  1.00 65.88           O  
ATOM     99  CZ  TYR A  11     -26.062 -67.312 118.375  1.00 65.88           C  
ATOM    100  N   VAL A  12     -28.078 -66.438 113.125  1.00 68.31           N  
ATOM    101  CA  VAL A  12     -27.438 -65.125 112.750  1.00 68.31           C  
ATOM    102  C   VAL A  12     -28.500 -64.125 112.375  1.00 68.31           C  
ATOM    103  CB  VAL A  12     -26.422 -65.312 111.625  1.00 68.31           C  
ATOM    104  O   VAL A  12     -28.406 -62.938 112.812  1.00 68.31           O  
ATOM    105  CG1 VAL A  12     -25.891 -63.969 111.125  1.00 68.31           C  
ATOM    106  CG2 VAL A  12     -25.266 -66.188 112.062  1.00 68.31           C  
ATOM    107  N   ASP A  13     -29.594 -64.500 111.688  1.00 67.62           N  
ATOM    108  CA  ASP A  13     -30.672 -63.594 111.312  1.00 67.62           C  
ATOM    109  C   ASP A  13     -31.469 -63.156 112.500  1.00 67.62           C  
ATOM    110  CB  ASP A  13     -31.609 -64.250 110.312  1.00 67.62           C  
ATOM    111  O   ASP A  13     -31.844 -62.000 112.625  1.00 67.62           O  
ATOM    112  CG  ASP A  13     -31.141 -64.125 108.875  1.00 67.62           C  
ATOM    113  OD1 ASP A  13     -30.219 -63.312 108.625  1.00 67.62           O  
ATOM    114  OD2 ASP A  13     -31.688 -64.812 107.938  1.00 67.62           O  
ATOM    115  N   LEU A  14     -31.750 -63.969 113.562  1.00 68.00           N  
ATOM    116  CA  LEU A  14     -32.469 -63.656 114.812  1.00 68.00           C  
ATOM    117  C   LEU A  14     -31.609 -62.781 115.750  1.00 68.00           C  
ATOM    118  CB  LEU A  14     -32.906 -64.938 115.562  1.00 68.00           C  
ATOM    119  O   LEU A  14     -32.125 -61.875 116.375  1.00 68.00           O  
ATOM    120  CG  LEU A  14     -34.250 -64.875 116.250  1.00 68.00           C  
ATOM    121  CD1 LEU A  14     -35.344 -65.500 115.375  1.00 68.00           C  
ATOM    122  CD2 LEU A  14     -34.156 -65.562 117.625  1.00 68.00           C  
ATOM    123  N   MET A  15     -30.234 -63.031 115.688  1.00 66.81           N  
ATOM    124  CA  MET A  15     -29.312 -62.188 116.438  1.00 66.81           C  
ATOM    125  C   MET A  15     -29.297 -60.750 115.875  1.00 66.81           C  
ATOM    126  CB  MET A  15     -27.906 -62.750 116.438  1.00 66.81           C  
ATOM    127  O   MET A  15     -29.312 -59.781 116.625  1.00 66.81           O  
ATOM    128  CG  MET A  15     -26.906 -61.969 117.312  1.00 66.81           C  
ATOM    129  SD  MET A  15     -25.172 -62.500 117.000  1.00 66.81           S  
ATOM    130  CE  MET A  15     -25.031 -62.125 115.188  1.00 66.81           C  
ATOM    131  N   MET A  16     -29.344 -60.688 114.625  1.00 65.25           N  
ATOM    132  CA  MET A  16     -29.312 -59.375 114.000  1.00 65.25           C  
ATOM    133  C   MET A  16     -30.641 -58.656 114.188  1.00 65.25           C  
ATOM    134  CB  MET A  16     -29.000 -59.500 112.500  1.00 65.25           C  
ATOM    135  O   MET A  16     -30.672 -57.406 114.312  1.00 65.25           O  
ATOM    136  CG  MET A  16     -27.531 -59.656 112.188  1.00 65.25           C  
ATOM    137  SD  MET A  16     -26.766 -58.094 111.562  1.00 65.25           S  
ATOM    138  CE  MET A  16     -27.406 -58.094 109.875  1.00 65.25           C  
ATOM    139  N   LYS A  17     -31.875 -59.156 114.188  1.00 64.81           N  
ATOM    140  CA  LYS A  17     -33.156 -58.531 114.438  1.00 64.81           C  
ATOM    141  C   LYS A  17     -33.375 -58.156 115.875  1.00 64.81           C  
ATOM    142  CB  LYS A  17     -34.312 -59.438 114.000  1.00 64.81           C  
ATOM    143  O   LYS A  17     -33.844 -57.062 116.188  1.00 64.81           O  
ATOM    144  CG  LYS A  17     -35.125 -58.906 112.812  1.00 64.81           C  
ATOM    145  CD  LYS A  17     -36.219 -59.844 112.438  1.00 64.81           C  
ATOM    146  CE  LYS A  17     -37.000 -59.344 111.188  1.00 64.81           C  
ATOM    147  NZ  LYS A  17     -38.094 -60.281 110.812  1.00 64.81           N  
ATOM    148  N   LEU A  18     -33.031 -58.938 117.062  1.00 65.94           N  
ATOM    149  CA  LEU A  18     -33.375 -58.719 118.438  1.00 65.94           C  
ATOM    150  C   LEU A  18     -32.281 -57.969 119.188  1.00 65.94           C  
ATOM    151  CB  LEU A  18     -33.656 -60.031 119.125  1.00 65.94           C  
ATOM    152  O   LEU A  18     -32.469 -57.406 120.250  1.00 65.94           O  
ATOM    153  CG  LEU A  18     -35.062 -60.594 118.938  1.00 65.94           C  
ATOM    154  CD1 LEU A  18     -35.031 -62.125 118.938  1.00 65.94           C  
ATOM    155  CD2 LEU A  18     -36.031 -60.094 120.062  1.00 65.94           C  
ATOM    156  N   GLY A  19     -31.172 -57.469 118.500  1.00 66.19           N  
ATOM    157  CA  GLY A  19     -30.047 -56.781 119.125  1.00 66.19           C  
ATOM    158  C   GLY A  19     -29.203 -57.688 120.000  1.00 66.19           C  
ATOM    159  O   GLY A  19     -29.672 -58.750 120.438  1.00 66.19           O  
ATOM    160  N   LEU A  20     -27.969 -57.625 120.250  1.00 60.03           N  
ATOM    161  CA  LEU A  20     -26.922 -58.469 120.875  1.00 60.03           C  
ATOM    162  C   LEU A  20     -27.250 -58.750 122.312  1.00 60.03           C  
ATOM    163  CB  LEU A  20     -25.562 -57.750 120.750  1.00 60.03           C  
ATOM    164  O   LEU A  20     -27.156 -59.906 122.750  1.00 60.03           O  
ATOM    165  CG  LEU A  20     -24.359 -58.656 120.438  1.00 60.03           C  
ATOM    166  CD1 LEU A  20     -23.703 -58.250 119.125  1.00 60.03           C  
ATOM    167  CD2 LEU A  20     -23.359 -58.594 121.625  1.00 60.03           C  
ATOM    168  N   VAL A  21     -27.578 -57.812 123.125  1.00 66.62           N  
ATOM    169  CA  VAL A  21     -27.734 -57.906 124.562  1.00 66.62           C  
ATOM    170  C   VAL A  21     -28.984 -58.750 124.875  1.00 66.62           C  
ATOM    171  CB  VAL A  21     -27.812 -56.531 125.250  1.00 66.62           C  
ATOM    172  O   VAL A  21     -28.938 -59.688 125.625  1.00 66.62           O  
ATOM    173  CG1 VAL A  21     -28.109 -56.688 126.688  1.00 66.62           C  
ATOM    174  CG2 VAL A  21     -26.516 -55.750 125.000  1.00 66.62           C  
ATOM    175  N   ARG A  22     -30.109 -58.281 124.125  1.00 67.62           N  
ATOM    176  CA  ARG A  22     -31.375 -58.969 124.438  1.00 67.62           C  
ATOM    177  C   ARG A  22     -31.328 -60.438 123.938  1.00 67.62           C  
ATOM    178  CB  ARG A  22     -32.531 -58.250 123.750  1.00 67.62           C  
ATOM    179  O   ARG A  22     -31.844 -61.312 124.625  1.00 67.62           O  
ATOM    180  CG  ARG A  22     -33.156 -57.125 124.562  1.00 67.62           C  
ATOM    181  CD  ARG A  22     -34.344 -56.500 123.875  1.00 67.62           C  
ATOM    182  NE  ARG A  22     -34.875 -55.344 124.625  1.00 67.62           N  
ATOM    183  NH1 ARG A  22     -36.438 -54.750 123.062  1.00 67.62           N  
ATOM    184  NH2 ARG A  22     -36.250 -53.562 125.000  1.00 67.62           N  
ATOM    185  CZ  ARG A  22     -35.844 -54.562 124.250  1.00 67.62           C  
ATOM    186  N   PHE A  23     -30.594 -60.719 122.938  1.00 69.00           N  
ATOM    187  CA  PHE A  23     -30.484 -62.094 122.438  1.00 69.00           C  
ATOM    188  C   PHE A  23     -29.547 -62.938 123.312  1.00 69.00           C  
ATOM    189  CB  PHE A  23     -29.984 -62.094 120.938  1.00 69.00           C  
ATOM    190  O   PHE A  23     -29.859 -64.062 123.625  1.00 69.00           O  
ATOM    191  CG  PHE A  23     -29.844 -63.469 120.375  1.00 69.00           C  
ATOM    192  CD1 PHE A  23     -28.594 -64.062 120.250  1.00 69.00           C  
ATOM    193  CD2 PHE A  23     -30.953 -64.125 119.875  1.00 69.00           C  
ATOM    194  CE1 PHE A  23     -28.469 -65.312 119.688  1.00 69.00           C  
ATOM    195  CE2 PHE A  23     -30.828 -65.438 119.312  1.00 69.00           C  
ATOM    196  CZ  PHE A  23     -29.578 -66.000 119.250  1.00 69.00           C  
ATOM    197  N   SER A  24     -28.469 -62.375 123.750  1.00 67.25           N  
ATOM    198  CA  SER A  24     -27.547 -63.062 124.688  1.00 67.25           C  
ATOM    199  C   SER A  24     -28.188 -63.375 126.000  1.00 67.25           C  
ATOM    200  CB  SER A  24     -26.281 -62.219 124.875  1.00 67.25           C  
ATOM    201  O   SER A  24     -27.969 -64.438 126.562  1.00 67.25           O  
ATOM    202  OG  SER A  24     -26.609 -60.906 125.250  1.00 67.25           O  
ATOM    203  N   MET A  25     -29.062 -62.438 126.562  1.00 70.06           N  
ATOM    204  CA  MET A  25     -29.781 -62.688 127.812  1.00 70.06           C  
ATOM    205  C   MET A  25     -30.828 -63.781 127.625  1.00 70.06           C  
ATOM    206  CB  MET A  25     -30.438 -61.406 128.250  1.00 70.06           C  
ATOM    207  O   MET A  25     -30.984 -64.625 128.500  1.00 70.06           O  
ATOM    208  CG  MET A  25     -29.562 -60.562 129.250  1.00 70.06           C  
ATOM    209  SD  MET A  25     -30.344 -60.219 130.875  1.00 70.06           S  
ATOM    210  CE  MET A  25     -30.328 -58.406 130.750  1.00 70.06           C  
ATOM    211  N   LEU A  26     -31.484 -63.719 126.438  1.00 69.50           N  
ATOM    212  CA  LEU A  26     -32.531 -64.750 126.188  1.00 69.50           C  
ATOM    213  C   LEU A  26     -31.922 -66.125 125.938  1.00 69.50           C  
ATOM    214  CB  LEU A  26     -33.375 -64.312 124.938  1.00 69.50           C  
ATOM    215  O   LEU A  26     -32.438 -67.125 126.500  1.00 69.50           O  
ATOM    216  CG  LEU A  26     -34.812 -63.906 125.250  1.00 69.50           C  
ATOM    217  CD1 LEU A  26     -35.219 -62.719 124.375  1.00 69.50           C  
ATOM    218  CD2 LEU A  26     -35.781 -65.062 125.062  1.00 69.50           C  
ATOM    219  N   LEU A  27     -30.797 -66.188 125.375  1.00 69.75           N  
ATOM    220  CA  LEU A  27     -30.125 -67.438 125.125  1.00 69.75           C  
ATOM    221  C   LEU A  27     -29.453 -67.938 126.375  1.00 69.75           C  
ATOM    222  CB  LEU A  27     -29.078 -67.312 124.000  1.00 69.75           C  
ATOM    223  O   LEU A  27     -29.484 -69.188 126.688  1.00 69.75           O  
ATOM    224  CG  LEU A  27     -28.641 -68.625 123.312  1.00 69.75           C  
ATOM    225  CD1 LEU A  27     -29.594 -68.938 122.188  1.00 69.75           C  
ATOM    226  CD2 LEU A  27     -27.203 -68.500 122.812  1.00 69.75           C  
ATOM    227  N   ALA A  28     -28.922 -67.000 127.250  1.00 68.81           N  
ATOM    228  CA  ALA A  28     -28.375 -67.375 128.500  1.00 68.81           C  
ATOM    229  C   ALA A  28     -29.469 -67.938 129.500  1.00 68.81           C  
ATOM    230  CB  ALA A  28     -27.703 -66.188 129.125  1.00 68.81           C  
ATOM    231  O   ALA A  28     -29.281 -68.938 130.125  1.00 68.81           O  
ATOM    232  N   LEU A  29     -30.688 -67.250 129.375  1.00 70.44           N  
ATOM    233  CA  LEU A  29     -31.812 -67.750 130.250  1.00 70.44           C  
ATOM    234  C   LEU A  29     -32.281 -69.125 129.750  1.00 70.44           C  
ATOM    235  CB  LEU A  29     -32.969 -66.750 130.125  1.00 70.44           C  
ATOM    236  O   LEU A  29     -32.562 -70.000 130.625  1.00 70.44           O  
ATOM    237  CG  LEU A  29     -33.781 -66.562 131.500  1.00 70.44           C  
ATOM    238  CD1 LEU A  29     -33.312 -65.312 132.250  1.00 70.44           C  
ATOM    239  CD2 LEU A  29     -35.250 -66.500 131.125  1.00 70.44           C  
ATOM    240  N   ALA A  30     -32.250 -69.312 128.375  1.00 71.19           N  
ATOM    241  CA  ALA A  30     -32.719 -70.562 127.875  1.00 71.19           C  
ATOM    242  C   ALA A  30     -31.719 -71.688 128.125  1.00 71.19           C  
ATOM    243  CB  ALA A  30     -32.969 -70.438 126.375  1.00 71.19           C  
ATOM    244  O   ALA A  30     -32.094 -72.812 128.500  1.00 71.19           O  
ATOM    245  N   LEU A  31     -30.422 -71.438 128.250  1.00 69.19           N  
ATOM    246  CA  LEU A  31     -29.406 -72.438 128.500  1.00 69.19           C  
ATOM    247  C   LEU A  31     -29.344 -72.750 130.000  1.00 69.19           C  
ATOM    248  CB  LEU A  31     -28.031 -71.938 128.000  1.00 69.19           C  
ATOM    249  O   LEU A  31     -29.125 -73.875 130.375  1.00 69.19           O  
ATOM    250  CG  LEU A  31     -27.672 -72.250 126.625  1.00 69.19           C  
ATOM    251  CD1 LEU A  31     -26.594 -71.312 126.062  1.00 69.19           C  
ATOM    252  CD2 LEU A  31     -27.219 -73.750 126.500  1.00 69.19           C  
ATOM    253  N   VAL A  32     -29.656 -71.688 130.875  1.00 69.00           N  
ATOM    254  CA  VAL A  32     -29.719 -71.938 132.375  1.00 69.00           C  
ATOM    255  C   VAL A  32     -30.938 -72.812 132.750  1.00 69.00           C  
ATOM    256  CB  VAL A  32     -29.766 -70.625 133.125  1.00 69.00           C  
ATOM    257  O   VAL A  32     -30.828 -73.688 133.500  1.00 69.00           O  
ATOM    258  CG1 VAL A  32     -30.078 -70.812 134.625  1.00 69.00           C  
ATOM    259  CG2 VAL A  32     -28.453 -69.812 133.000  1.00 69.00           C  
ATOM    260  N   VAL A  33     -32.062 -72.562 132.000  1.00 70.75           N  
ATOM    261  CA  VAL A  33     -33.250 -73.312 132.250  1.00 70.75           C  
ATOM    262  C   VAL A  33     -33.062 -74.750 131.750  1.00 70.75           C  
ATOM    263  CB  VAL A  33     -34.500 -72.688 131.625  1.00 70.75           C  
ATOM    264  O   VAL A  33     -33.438 -75.688 132.500  1.00 70.75           O  
ATOM    265  CG1 VAL A  33     -35.719 -73.625 131.750  1.00 70.75           C  
ATOM    266  CG2 VAL A  33     -34.844 -71.375 132.250  1.00 70.75           C  
ATOM    267  N   LEU A  34     -32.344 -74.875 130.750  1.00 69.56           N  
ATOM    268  CA  LEU A  34     -32.062 -76.188 130.125  1.00 69.56           C  
ATOM    269  C   LEU A  34     -31.078 -76.938 131.000  1.00 69.56           C  
ATOM    270  CB  LEU A  34     -31.547 -76.125 128.750  1.00 69.56           C  
ATOM    271  O   LEU A  34     -31.234 -78.125 131.250  1.00 69.56           O  
ATOM    272  CG  LEU A  34     -31.609 -77.375 127.875  1.00 69.56           C  
ATOM    273  CD1 LEU A  34     -32.938 -77.500 127.188  1.00 69.56           C  
ATOM    274  CD2 LEU A  34     -30.469 -77.438 126.875  1.00 69.56           C  
ATOM    275  N   ALA A  35     -30.109 -76.250 131.625  1.00 66.12           N  
ATOM    276  CA  ALA A  35     -29.156 -76.875 132.625  1.00 66.12           C  
ATOM    277  C   ALA A  35     -29.828 -77.312 133.875  1.00 66.12           C  
ATOM    278  CB  ALA A  35     -28.016 -75.875 132.875  1.00 66.12           C  
ATOM    279  O   ALA A  35     -29.547 -78.375 134.375  1.00 66.12           O  
ATOM    280  N   ILE A  36     -30.828 -76.500 134.375  1.00 68.75           N  
ATOM    281  CA  ILE A  36     -31.578 -76.875 135.625  1.00 68.75           C  
ATOM    282  C   ILE A  36     -32.406 -78.125 135.375  1.00 68.75           C  
ATOM    283  CB  ILE A  36     -32.469 -75.688 136.125  1.00 68.75           C  
ATOM    284  O   ILE A  36     -32.438 -79.000 136.250  1.00 68.75           O  
ATOM    285  CG1 ILE A  36     -31.609 -74.500 136.625  1.00 68.75           C  
ATOM    286  CG2 ILE A  36     -33.438 -76.125 137.250  1.00 68.75           C  
ATOM    287  CD1 ILE A  36     -32.406 -73.250 136.875  1.00 68.75           C  
ATOM    288  N   VAL A  37     -33.000 -78.125 134.125  1.00 70.81           N  
ATOM    289  CA  VAL A  37     -33.906 -79.250 133.875  1.00 70.81           C  
ATOM    290  C   VAL A  37     -33.094 -80.562 133.625  1.00 70.81           C  
ATOM    291  CB  VAL A  37     -34.750 -79.000 132.625  1.00 70.81           C  
ATOM    292  O   VAL A  37     -33.469 -81.625 134.250  1.00 70.81           O  
ATOM    293  CG1 VAL A  37     -35.500 -80.250 132.125  1.00 70.81           C  
ATOM    294  CG2 VAL A  37     -35.719 -77.812 132.875  1.00 70.81           C  
ATOM    295  N   VAL A  38     -31.938 -80.375 133.125  1.00 69.12           N  
ATOM    296  CA  VAL A  38     -31.141 -81.625 132.875  1.00 69.12           C  
ATOM    297  C   VAL A  38     -30.469 -82.062 134.125  1.00 69.12           C  
ATOM    298  CB  VAL A  38     -30.078 -81.375 131.750  1.00 69.12           C  
ATOM    299  O   VAL A  38     -30.438 -83.250 134.500  1.00 69.12           O  
ATOM    300  CG1 VAL A  38     -29.094 -82.500 131.750  1.00 69.12           C  
ATOM    301  CG2 VAL A  38     -30.734 -81.125 130.375  1.00 69.12           C  
ATOM    302  N   GLN A  39     -30.047 -81.125 134.875  1.00 66.38           N  
ATOM    303  CA  GLN A  39     -29.469 -81.500 136.250  1.00 66.38           C  
ATOM    304  C   GLN A  39     -30.516 -82.062 137.125  1.00 66.38           C  
ATOM    305  CB  GLN A  39     -28.766 -80.312 136.875  1.00 66.38           C  
ATOM    306  O   GLN A  39     -30.250 -83.000 137.875  1.00 66.38           O  
ATOM    307  CG  GLN A  39     -27.250 -80.312 136.750  1.00 66.38           C  
ATOM    308  CD  GLN A  39     -26.578 -79.125 137.500  1.00 66.38           C  
ATOM    309  NE2 GLN A  39     -25.281 -79.250 137.625  1.00 66.38           N  
ATOM    310  OE1 GLN A  39     -27.250 -78.188 137.750  1.00 66.38           O  
ATOM    311  N   MET A  40     -31.719 -81.562 137.125  1.00 69.81           N  
ATOM    312  CA  MET A  40     -32.781 -82.062 138.000  1.00 69.81           C  
ATOM    313  C   MET A  40     -33.156 -83.500 137.500  1.00 69.81           C  
ATOM    314  CB  MET A  40     -34.031 -81.188 138.000  1.00 69.81           C  
ATOM    315  O   MET A  40     -33.406 -84.375 138.375  1.00 69.81           O  
ATOM    316  CG  MET A  40     -34.031 -80.062 139.000  1.00 69.81           C  
ATOM    317  SD  MET A  40     -35.688 -79.312 139.250  1.00 69.81           S  
ATOM    318  CE  MET A  40     -36.375 -80.438 140.500  1.00 69.81           C  
ATOM    319  N   ALA A  41     -33.125 -83.625 136.250  1.00 68.75           N  
ATOM    320  CA  ALA A  41     -33.500 -84.938 135.750  1.00 68.75           C  
ATOM    321  C   ALA A  41     -32.406 -86.000 136.125  1.00 68.75           C  
ATOM    322  CB  ALA A  41     -33.719 -84.875 134.250  1.00 68.75           C  
ATOM    323  O   ALA A  41     -32.719 -87.125 136.500  1.00 68.75           O  
ATOM    324  N   VAL A  42     -31.203 -85.625 136.000  1.00 65.88           N  
ATOM    325  CA  VAL A  42     -30.125 -86.625 136.250  1.00 65.88           C  
ATOM    326  C   VAL A  42     -30.062 -86.875 137.750  1.00 65.88           C  
ATOM    327  CB  VAL A  42     -28.766 -86.062 135.750  1.00 65.88           C  
ATOM    328  O   VAL A  42     -29.891 -88.000 138.250  1.00 65.88           O  
ATOM    329  CG1 VAL A  42     -27.641 -87.000 136.250  1.00 65.88           C  
ATOM    330  CG2 VAL A  42     -28.781 -86.000 134.250  1.00 65.88           C  
ATOM    331  N   THR A  43     -30.188 -85.938 138.625  1.00 66.56           N  
ATOM    332  CA  THR A  43     -30.203 -86.125 140.000  1.00 66.56           C  
ATOM    333  C   THR A  43     -31.422 -86.938 140.500  1.00 66.56           C  
ATOM    334  CB  THR A  43     -30.234 -84.812 140.875  1.00 66.56           C  
ATOM    335  O   THR A  43     -31.312 -87.812 141.375  1.00 66.56           O  
ATOM    336  CG2 THR A  43     -29.734 -84.938 142.250  1.00 66.56           C  
ATOM    337  OG1 THR A  43     -29.391 -83.812 140.125  1.00 66.56           O  
ATOM    338  N   MET A  44     -32.531 -86.750 139.750  1.00 69.31           N  
ATOM    339  CA  MET A  44     -33.688 -87.562 140.125  1.00 69.31           C  
ATOM    340  C   MET A  44     -33.438 -89.062 139.750  1.00 69.31           C  
ATOM    341  CB  MET A  44     -34.906 -87.062 139.375  1.00 69.31           C  
ATOM    342  O   MET A  44     -33.875 -89.938 140.500  1.00 69.31           O  
ATOM    343  CG  MET A  44     -36.156 -86.875 140.250  1.00 69.31           C  
ATOM    344  SD  MET A  44     -37.625 -86.375 139.250  1.00 69.31           S  
ATOM    345  CE  MET A  44     -38.781 -86.062 140.625  1.00 69.31           C  
ATOM    346  N   VAL A  45     -32.844 -89.250 138.750  1.00 64.81           N  
ATOM    347  CA  VAL A  45     -32.656 -90.625 138.250  1.00 64.81           C  
ATOM    348  C   VAL A  45     -31.609 -91.312 139.250  1.00 64.81           C  
ATOM    349  CB  VAL A  45     -32.250 -90.688 136.875  1.00 64.81           C  
ATOM    350  O   VAL A  45     -31.750 -92.438 139.500  1.00 64.81           O  
ATOM    351  CG1 VAL A  45     -31.812 -92.125 136.500  1.00 64.81           C  
ATOM    352  CG2 VAL A  45     -33.375 -90.250 135.875  1.00 64.81           C  
ATOM    353  N   LEU A  46     -30.625 -90.750 139.625  1.00 59.16           N  
ATOM    354  CA  LEU A  46     -29.578 -91.438 140.250  1.00 59.16           C  
ATOM    355  C   LEU A  46     -29.859 -91.438 141.750  1.00 59.16           C  
ATOM    356  CB  LEU A  46     -28.203 -90.812 140.000  1.00 59.16           C  
ATOM    357  O   LEU A  46     -29.672 -92.438 142.500  1.00 59.16           O  
ATOM    358  CG  LEU A  46     -27.562 -91.250 138.625  1.00 59.16           C  
ATOM    359  CD1 LEU A  46     -26.578 -90.125 138.250  1.00 59.16           C  
ATOM    360  CD2 LEU A  46     -26.859 -92.562 138.875  1.00 59.16           C  
ATOM    361  N   HIS A  47     -30.078 -90.438 142.500  1.00 55.59           N  
ATOM    362  CA  HIS A  47     -30.172 -90.438 144.000  1.00 55.59           C  
ATOM    363  C   HIS A  47     -31.625 -90.312 144.375  1.00 55.59           C  
ATOM    364  CB  HIS A  47     -29.375 -89.250 144.500  1.00 55.59           C  
ATOM    365  O   HIS A  47     -31.906 -90.500 145.625  1.00 55.59           O  
ATOM    366  CG  HIS A  47     -28.031 -89.625 145.000  1.00 55.59           C  
ATOM    367  CD2 HIS A  47     -27.594 -89.750 146.375  1.00 55.59           C  
ATOM    368  ND1 HIS A  47     -26.969 -89.938 144.250  1.00 55.59           N  
ATOM    369  CE1 HIS A  47     -25.922 -90.250 145.000  1.00 55.59           C  
ATOM    370  NE2 HIS A  47     -26.281 -90.125 146.250  1.00 55.59           N  
ATOM    371  N   GLY A  48     -32.812 -90.625 143.500  1.00 56.47           N  
ATOM    372  CA  GLY A  48     -34.250 -90.625 143.875  1.00 56.47           C  
ATOM    373  C   GLY A  48     -34.719 -89.250 144.375  1.00 56.47           C  
ATOM    374  O   GLY A  48     -35.781 -88.812 144.000  1.00 56.47           O  
ATOM    375  N   GLN A  49     -34.344 -88.562 145.625  1.00 58.66           N  
ATOM    376  CA  GLN A  49     -34.906 -87.375 146.250  1.00 58.66           C  
ATOM    377  C   GLN A  49     -34.000 -86.188 146.000  1.00 58.66           C  
ATOM    378  CB  GLN A  49     -35.156 -87.562 147.750  1.00 58.66           C  
ATOM    379  O   GLN A  49     -32.781 -86.250 146.000  1.00 58.66           O  
ATOM    380  CG  GLN A  49     -36.469 -88.250 148.125  1.00 58.66           C  
ATOM    381  CD  GLN A  49     -36.688 -88.312 149.625  1.00 58.66           C  
ATOM    382  NE2 GLN A  49     -37.906 -88.688 150.000  1.00 58.66           N  
ATOM    383  OE1 GLN A  49     -35.781 -88.062 150.375  1.00 58.66           O  
ATOM    384  N   VAL A  50     -34.375 -85.188 145.375  1.00 57.38           N  
ATOM    385  CA  VAL A  50     -33.656 -84.000 144.875  1.00 57.38           C  
ATOM    386  C   VAL A  50     -33.500 -83.000 146.125  1.00 57.38           C  
ATOM    387  CB  VAL A  50     -34.375 -83.250 143.750  1.00 57.38           C  
ATOM    388  O   VAL A  50     -34.500 -82.562 146.625  1.00 57.38           O  
ATOM    389  CG1 VAL A  50     -33.594 -82.062 143.250  1.00 57.38           C  
ATOM    390  CG2 VAL A  50     -34.625 -84.250 142.625  1.00 57.38           C  
ATOM    391  N   GLU A  51     -32.531 -83.062 146.875  1.00 58.22           N  
ATOM    392  CA  GLU A  51     -32.344 -82.125 148.000  1.00 58.22           C  
ATOM    393  C   GLU A  51     -32.094 -80.688 147.375  1.00 58.22           C  
ATOM    394  CB  GLU A  51     -31.188 -82.562 148.875  1.00 58.22           C  
ATOM    395  O   GLU A  51     -31.609 -80.562 146.250  1.00 58.22           O  
ATOM    396  CG  GLU A  51     -31.547 -83.688 149.750  1.00 58.22           C  
ATOM    397  CD  GLU A  51     -30.469 -84.000 150.875  1.00 58.22           C  
ATOM    398  OE1 GLU A  51     -30.703 -84.812 151.750  1.00 58.22           O  
ATOM    399  OE2 GLU A  51     -29.375 -83.375 150.750  1.00 58.22           O  
ATOM    400  N   SER A  52     -32.750 -79.562 147.750  1.00 62.31           N  
ATOM    401  CA  SER A  52     -32.781 -78.188 147.500  1.00 62.31           C  
ATOM    402  C   SER A  52     -31.375 -77.625 147.125  1.00 62.31           C  
ATOM    403  CB  SER A  52     -33.375 -77.375 148.625  1.00 62.31           C  
ATOM    404  O   SER A  52     -31.219 -76.750 146.250  1.00 62.31           O  
ATOM    405  OG  SER A  52     -33.156 -77.938 149.875  1.00 62.31           O  
ATOM    406  N   ILE A  53     -30.391 -78.125 147.875  1.00 59.44           N  
ATOM    407  CA  ILE A  53     -29.047 -77.562 147.750  1.00 59.44           C  
ATOM    408  C   ILE A  53     -28.484 -77.938 146.375  1.00 59.44           C  
ATOM    409  CB  ILE A  53     -28.109 -78.125 148.875  1.00 59.44           C  
ATOM    410  O   ILE A  53     -27.641 -77.188 145.875  1.00 59.44           O  
ATOM    411  CG1 ILE A  53     -28.406 -77.375 150.125  1.00 59.44           C  
ATOM    412  CG2 ILE A  53     -26.641 -77.938 148.500  1.00 59.44           C  
ATOM    413  CD1 ILE A  53     -28.031 -78.188 151.375  1.00 59.44           C  
ATOM    414  N   ASP A  54     -28.953 -78.938 145.750  1.00 58.53           N  
ATOM    415  CA  ASP A  54     -28.469 -79.375 144.375  1.00 58.53           C  
ATOM    416  C   ASP A  54     -28.969 -78.375 143.375  1.00 58.53           C  
ATOM    417  CB  ASP A  54     -28.891 -80.812 144.125  1.00 58.53           C  
ATOM    418  O   ASP A  54     -28.281 -78.125 142.375  1.00 58.53           O  
ATOM    419  CG  ASP A  54     -28.188 -81.812 145.000  1.00 58.53           C  
ATOM    420  OD1 ASP A  54     -27.062 -81.562 145.500  1.00 58.53           O  
ATOM    421  OD2 ASP A  54     -28.781 -82.875 145.250  1.00 58.53           O  
ATOM    422  N   VAL A  55     -30.156 -77.875 143.500  1.00 63.12           N  
ATOM    423  CA  VAL A  55     -30.734 -76.938 142.625  1.00 63.12           C  
ATOM    424  C   VAL A  55     -29.938 -75.625 142.625  1.00 63.12           C  
ATOM    425  CB  VAL A  55     -32.219 -76.625 142.875  1.00 63.12           C  
ATOM    426  O   VAL A  55     -29.641 -75.062 141.625  1.00 63.12           O  
ATOM    427  CG1 VAL A  55     -32.812 -75.625 141.875  1.00 63.12           C  
ATOM    428  CG2 VAL A  55     -33.031 -77.938 142.875  1.00 63.12           C  
ATOM    429  N   ILE A  56     -29.609 -75.125 143.750  1.00 64.06           N  
ATOM    430  CA  ILE A  56     -28.922 -73.812 143.875  1.00 64.06           C  
ATOM    431  C   ILE A  56     -27.547 -73.938 143.250  1.00 64.06           C  
ATOM    432  CB  ILE A  56     -28.812 -73.375 145.375  1.00 64.06           C  
ATOM    433  O   ILE A  56     -27.078 -72.938 142.625  1.00 64.06           O  
ATOM    434  CG1 ILE A  56     -30.203 -73.125 146.000  1.00 64.06           C  
ATOM    435  CG2 ILE A  56     -27.906 -72.188 145.625  1.00 64.06           C  
ATOM    436  CD1 ILE A  56     -30.219 -72.875 147.500  1.00 64.06           C  
ATOM    437  N   ARG A  57     -26.938 -75.062 143.375  1.00 63.66           N  
ATOM    438  CA  ARG A  57     -25.609 -75.250 142.875  1.00 63.66           C  
ATOM    439  C   ARG A  57     -25.672 -75.125 141.375  1.00 63.66           C  
ATOM    440  CB  ARG A  57     -25.016 -76.625 143.250  1.00 63.66           C  
ATOM    441  O   ARG A  57     -24.797 -74.500 140.750  1.00 63.66           O  
ATOM    442  CG  ARG A  57     -23.688 -76.500 144.000  1.00 63.66           C  
ATOM    443  CD  ARG A  57     -23.141 -77.875 144.375  1.00 63.66           C  
ATOM    444  NE  ARG A  57     -21.703 -77.938 144.125  1.00 63.66           N  
ATOM    445  NH1 ARG A  57     -21.516 -80.125 144.750  1.00 63.66           N  
ATOM    446  NH2 ARG A  57     -19.641 -78.938 144.125  1.00 63.66           N  
ATOM    447  CZ  ARG A  57     -20.953 -79.000 144.375  1.00 63.66           C  
ATOM    448  N   SER A  58     -26.734 -75.688 140.750  1.00 60.66           N  
ATOM    449  CA  SER A  58     -26.875 -75.625 139.250  1.00 60.66           C  
ATOM    450  C   SER A  58     -27.203 -74.250 138.750  1.00 60.66           C  
ATOM    451  CB  SER A  58     -27.969 -76.625 138.875  1.00 60.66           C  
ATOM    452  O   SER A  58     -26.750 -73.812 137.750  1.00 60.66           O  
ATOM    453  OG  SER A  58     -27.938 -77.812 139.625  1.00 60.66           O  
ATOM    454  N   ILE A  59     -27.969 -73.562 139.625  1.00 63.78           N  
ATOM    455  CA  ILE A  59     -28.281 -72.188 139.250  1.00 63.78           C  
ATOM    456  C   ILE A  59     -27.016 -71.312 139.250  1.00 63.78           C  
ATOM    457  CB  ILE A  59     -29.359 -71.562 140.125  1.00 63.78           C  
ATOM    458  O   ILE A  59     -26.781 -70.500 138.375  1.00 63.78           O  
ATOM    459  CG1 ILE A  59     -30.688 -72.312 140.000  1.00 63.78           C  
ATOM    460  CG2 ILE A  59     -29.531 -70.062 139.875  1.00 63.78           C  
ATOM    461  CD1 ILE A  59     -31.750 -71.875 141.000  1.00 63.78           C  
ATOM    462  N   PHE A  60     -26.203 -71.438 140.375  1.00 64.00           N  
ATOM    463  CA  PHE A  60     -25.016 -70.625 140.500  1.00 64.00           C  
ATOM    464  C   PHE A  60     -24.016 -70.938 139.375  1.00 64.00           C  
ATOM    465  CB  PHE A  60     -24.344 -70.875 141.875  1.00 64.00           C  
ATOM    466  O   PHE A  60     -23.391 -70.000 138.875  1.00 64.00           O  
ATOM    467  CG  PHE A  60     -23.922 -69.625 142.500  1.00 64.00           C  
ATOM    468  CD1 PHE A  60     -22.625 -69.125 142.375  1.00 64.00           C  
ATOM    469  CD2 PHE A  60     -24.797 -68.875 143.375  1.00 64.00           C  
ATOM    470  CE1 PHE A  60     -22.219 -67.938 143.000  1.00 64.00           C  
ATOM    471  CE2 PHE A  60     -24.391 -67.750 144.000  1.00 64.00           C  
ATOM    472  CZ  PHE A  60     -23.109 -67.250 143.750  1.00 64.00           C  
ATOM    473  N   PHE A  61     -23.953 -72.188 139.000  1.00 60.34           N  
ATOM    474  CA  PHE A  61     -23.047 -72.562 137.875  1.00 60.34           C  
ATOM    475  C   PHE A  61     -23.531 -72.000 136.500  1.00 60.34           C  
ATOM    476  CB  PHE A  61     -22.906 -74.062 137.750  1.00 60.34           C  
ATOM    477  O   PHE A  61     -22.734 -71.438 135.750  1.00 60.34           O  
ATOM    478  CG  PHE A  61     -21.672 -74.500 137.000  1.00 60.34           C  
ATOM    479  CD1 PHE A  61     -21.750 -74.812 135.625  1.00 60.34           C  
ATOM    480  CD2 PHE A  61     -20.453 -74.625 137.625  1.00 60.34           C  
ATOM    481  CE1 PHE A  61     -20.625 -75.250 134.875  1.00 60.34           C  
ATOM    482  CE2 PHE A  61     -19.328 -75.062 137.000  1.00 60.34           C  
ATOM    483  CZ  PHE A  61     -19.406 -75.375 135.625  1.00 60.34           C  
ATOM    484  N   GLY A  62     -24.812 -72.188 136.250  1.00 63.19           N  
ATOM    485  CA  GLY A  62     -25.375 -71.625 135.125  1.00 63.19           C  
ATOM    486  C   GLY A  62     -25.250 -70.125 135.000  1.00 63.19           C  
ATOM    487  O   GLY A  62     -24.969 -69.562 134.000  1.00 63.19           O  
ATOM    488  N   LEU A  63     -25.422 -69.312 136.125  1.00 63.09           N  
ATOM    489  CA  LEU A  63     -25.406 -67.875 136.125  1.00 63.09           C  
ATOM    490  C   LEU A  63     -23.984 -67.375 136.000  1.00 63.09           C  
ATOM    491  CB  LEU A  63     -26.000 -67.312 137.500  1.00 63.09           C  
ATOM    492  O   LEU A  63     -23.781 -66.250 135.500  1.00 63.09           O  
ATOM    493  CG  LEU A  63     -27.469 -66.875 137.375  1.00 63.09           C  
ATOM    494  CD1 LEU A  63     -28.156 -67.188 138.750  1.00 63.09           C  
ATOM    495  CD2 LEU A  63     -27.594 -65.438 137.000  1.00 63.09           C  
ATOM    496  N   LEU A  64     -22.891 -68.062 136.500  1.00 60.53           N  
ATOM    497  CA  LEU A  64     -21.531 -67.562 136.375  1.00 60.53           C  
ATOM    498  C   LEU A  64     -20.922 -67.750 135.000  1.00 60.53           C  
ATOM    499  CB  LEU A  64     -20.656 -68.188 137.500  1.00 60.53           C  
ATOM    500  O   LEU A  64     -20.250 -66.875 134.500  1.00 60.53           O  
ATOM    501  CG  LEU A  64     -20.016 -67.250 138.500  1.00 60.53           C  
ATOM    502  CD1 LEU A  64     -20.422 -67.625 139.875  1.00 60.53           C  
ATOM    503  CD2 LEU A  64     -18.500 -67.250 138.375  1.00 60.53           C  
ATOM    504  N   ILE A  65     -21.156 -68.938 134.375  1.00 63.12           N  
ATOM    505  CA  ILE A  65     -20.391 -69.250 133.125  1.00 63.12           C  
ATOM    506  C   ILE A  65     -21.188 -68.875 131.875  1.00 63.12           C  
ATOM    507  CB  ILE A  65     -20.000 -70.750 133.125  1.00 63.12           C  
ATOM    508  O   ILE A  65     -20.641 -68.312 131.000  1.00 63.12           O  
ATOM    509  CG1 ILE A  65     -19.016 -71.062 134.250  1.00 63.12           C  
ATOM    510  CG2 ILE A  65     -19.391 -71.125 131.750  1.00 63.12           C  
ATOM    511  CD1 ILE A  65     -18.781 -72.562 134.375  1.00 63.12           C  
ATOM    512  N   THR A  66     -22.469 -69.125 131.875  1.00 66.88           N  
ATOM    513  CA  THR A  66     -23.266 -69.062 130.625  1.00 66.88           C  
ATOM    514  C   THR A  66     -23.328 -67.625 130.125  1.00 66.88           C  
ATOM    515  CB  THR A  66     -24.688 -69.562 130.875  1.00 66.88           C  
ATOM    516  O   THR A  66     -23.125 -67.375 129.000  1.00 66.88           O  
ATOM    517  CG2 THR A  66     -25.156 -70.438 129.750  1.00 66.88           C  
ATOM    518  OG1 THR A  66     -24.719 -70.375 132.125  1.00 66.88           O  
ATOM    519  N   PRO A  67     -23.547 -66.500 131.000  1.00 66.31           N  
ATOM    520  CA  PRO A  67     -23.641 -65.188 130.375  1.00 66.31           C  
ATOM    521  C   PRO A  67     -22.344 -64.750 129.750  1.00 66.31           C  
ATOM    522  CB  PRO A  67     -23.984 -64.312 131.625  1.00 66.31           C  
ATOM    523  O   PRO A  67     -22.375 -64.062 128.750  1.00 66.31           O  
ATOM    524  CG  PRO A  67     -24.250 -65.250 132.750  1.00 66.31           C  
ATOM    525  CD  PRO A  67     -23.750 -66.625 132.375  1.00 66.31           C  
ATOM    526  N   TRP A  68     -21.188 -65.125 130.375  1.00 67.00           N  
ATOM    527  CA  TRP A  68     -19.891 -64.750 129.750  1.00 67.00           C  
ATOM    528  C   TRP A  68     -19.594 -65.438 128.500  1.00 67.00           C  
ATOM    529  CB  TRP A  68     -18.781 -65.000 130.750  1.00 67.00           C  
ATOM    530  O   TRP A  68     -19.078 -64.812 127.562  1.00 67.00           O  
ATOM    531  CG  TRP A  68     -17.906 -63.781 131.125  1.00 67.00           C  
ATOM    532  CD1 TRP A  68     -18.203 -62.719 131.875  1.00 67.00           C  
ATOM    533  CD2 TRP A  68     -16.609 -63.531 130.500  1.00 67.00           C  
ATOM    534  CE2 TRP A  68     -16.172 -62.281 131.000  1.00 67.00           C  
ATOM    535  CE3 TRP A  68     -15.781 -64.250 129.625  1.00 67.00           C  
ATOM    536  NE1 TRP A  68     -17.156 -61.812 131.875  1.00 67.00           N  
ATOM    537  CH2 TRP A  68     -14.141 -62.438 129.875  1.00 67.00           C  
ATOM    538  CZ2 TRP A  68     -14.938 -61.750 130.750  1.00 67.00           C  
ATOM    539  CZ3 TRP A  68     -14.547 -63.688 129.250  1.00 67.00           C  
ATOM    540  N   ALA A  69     -19.984 -66.750 128.375  1.00 67.38           N  
ATOM    541  CA  ALA A  69     -19.750 -67.500 127.125  1.00 67.38           C  
ATOM    542  C   ALA A  69     -20.641 -67.000 126.000  1.00 67.38           C  
ATOM    543  CB  ALA A  69     -20.016 -69.000 127.375  1.00 67.38           C  
ATOM    544  O   ALA A  69     -20.172 -66.812 124.875  1.00 67.38           O  
ATOM    545  N   VAL A  70     -21.859 -66.688 126.375  1.00 68.62           N  
ATOM    546  CA  VAL A  70     -22.781 -66.188 125.375  1.00 68.62           C  
ATOM    547  C   VAL A  70     -22.344 -64.750 124.938  1.00 68.62           C  
ATOM    548  CB  VAL A  70     -24.234 -66.125 125.875  1.00 68.62           C  
ATOM    549  O   VAL A  70     -22.422 -64.438 123.750  1.00 68.62           O  
ATOM    550  CG1 VAL A  70     -25.141 -65.375 124.875  1.00 68.62           C  
ATOM    551  CG2 VAL A  70     -24.734 -67.562 126.125  1.00 68.62           C  
ATOM    552  N   TYR A  71     -21.891 -63.906 125.875  1.00 68.81           N  
ATOM    553  CA  TYR A  71     -21.422 -62.562 125.562  1.00 68.81           C  
ATOM    554  C   TYR A  71     -20.219 -62.625 124.625  1.00 68.81           C  
ATOM    555  CB  TYR A  71     -21.062 -61.781 126.812  1.00 68.81           C  
ATOM    556  O   TYR A  71     -20.156 -61.906 123.625  1.00 68.81           O  
ATOM    557  CG  TYR A  71     -20.562 -60.375 126.500  1.00 68.81           C  
ATOM    558  CD1 TYR A  71     -19.203 -60.062 126.625  1.00 68.81           C  
ATOM    559  CD2 TYR A  71     -21.438 -59.344 126.188  1.00 68.81           C  
ATOM    560  CE1 TYR A  71     -18.734 -58.781 126.375  1.00 68.81           C  
ATOM    561  CE2 TYR A  71     -20.984 -58.062 125.938  1.00 68.81           C  
ATOM    562  OH  TYR A  71     -19.172 -56.531 125.750  1.00 68.81           O  
ATOM    563  CZ  TYR A  71     -19.641 -57.781 126.000  1.00 68.81           C  
ATOM    564  N   PHE A  72     -19.312 -63.469 124.938  1.00 70.38           N  
ATOM    565  CA  PHE A  72     -18.109 -63.594 124.125  1.00 70.38           C  
ATOM    566  C   PHE A  72     -18.469 -64.062 122.688  1.00 70.38           C  
ATOM    567  CB  PHE A  72     -17.125 -64.562 124.750  1.00 70.38           C  
ATOM    568  O   PHE A  72     -17.969 -63.500 121.688  1.00 70.38           O  
ATOM    569  CG  PHE A  72     -15.867 -64.750 123.938  1.00 70.38           C  
ATOM    570  CD1 PHE A  72     -15.695 -65.938 123.125  1.00 70.38           C  
ATOM    571  CD2 PHE A  72     -14.859 -63.812 123.938  1.00 70.38           C  
ATOM    572  CE1 PHE A  72     -14.531 -66.125 122.438  1.00 70.38           C  
ATOM    573  CE2 PHE A  72     -13.695 -64.000 123.188  1.00 70.38           C  
ATOM    574  CZ  PHE A  72     -13.531 -65.125 122.438  1.00 70.38           C  
ATOM    575  N   LEU A  73     -19.359 -65.000 122.562  1.00 69.94           N  
ATOM    576  CA  LEU A  73     -19.766 -65.500 121.250  1.00 69.94           C  
ATOM    577  C   LEU A  73     -20.516 -64.438 120.438  1.00 69.94           C  
ATOM    578  CB  LEU A  73     -20.641 -66.750 121.438  1.00 69.94           C  
ATOM    579  O   LEU A  73     -20.344 -64.312 119.250  1.00 69.94           O  
ATOM    580  CG  LEU A  73     -20.188 -68.000 120.688  1.00 69.94           C  
ATOM    581  CD1 LEU A  73     -19.750 -69.062 121.625  1.00 69.94           C  
ATOM    582  CD2 LEU A  73     -21.297 -68.500 119.750  1.00 69.94           C  
ATOM    583  N   SER A  74     -21.312 -63.688 121.125  1.00 67.62           N  
ATOM    584  CA  SER A  74     -22.047 -62.625 120.438  1.00 67.62           C  
ATOM    585  C   SER A  74     -21.125 -61.531 119.938  1.00 67.62           C  
ATOM    586  CB  SER A  74     -23.094 -62.000 121.375  1.00 67.62           C  
ATOM    587  O   SER A  74     -21.375 -60.938 118.875  1.00 67.62           O  
ATOM    588  OG  SER A  74     -22.750 -62.250 122.750  1.00 67.62           O  
ATOM    589  N   VAL A  75     -20.047 -61.219 120.688  1.00 69.38           N  
ATOM    590  CA  VAL A  75     -19.094 -60.188 120.250  1.00 69.38           C  
ATOM    591  C   VAL A  75     -18.344 -60.719 119.062  1.00 69.38           C  
ATOM    592  CB  VAL A  75     -18.094 -59.812 121.375  1.00 69.38           C  
ATOM    593  O   VAL A  75     -18.078 -59.938 118.125  1.00 69.38           O  
ATOM    594  CG1 VAL A  75     -16.953 -58.969 120.812  1.00 69.38           C  
ATOM    595  CG2 VAL A  75     -18.812 -59.094 122.500  1.00 69.38           C  
ATOM    596  N   VAL A  76     -18.062 -62.000 118.938  1.00 70.69           N  
ATOM    597  CA  VAL A  76     -17.328 -62.562 117.812  1.00 70.69           C  
ATOM    598  C   VAL A  76     -18.203 -62.531 116.562  1.00 70.69           C  
ATOM    599  CB  VAL A  76     -16.875 -64.000 118.125  1.00 70.69           C  
ATOM    600  O   VAL A  76     -17.719 -62.188 115.500  1.00 70.69           O  
ATOM    601  CG1 VAL A  76     -16.328 -64.688 116.875  1.00 70.69           C  
ATOM    602  CG2 VAL A  76     -15.836 -64.062 119.250  1.00 70.69           C  
ATOM    603  N   VAL A  77     -19.453 -62.875 116.688  1.00 69.62           N  
ATOM    604  CA  VAL A  77     -20.375 -62.906 115.562  1.00 69.62           C  
ATOM    605  C   VAL A  77     -20.609 -61.469 115.062  1.00 69.62           C  
ATOM    606  CB  VAL A  77     -21.719 -63.562 115.938  1.00 69.62           C  
ATOM    607  O   VAL A  77     -20.672 -61.219 113.812  1.00 69.62           O  
ATOM    608  CG1 VAL A  77     -22.750 -63.375 114.812  1.00 69.62           C  
ATOM    609  CG2 VAL A  77     -21.516 -65.062 116.188  1.00 69.62           C  
ATOM    610  N   GLU A  78     -20.719 -60.469 115.938  1.00 67.06           N  
ATOM    611  CA  GLU A  78     -20.906 -59.062 115.562  1.00 67.06           C  
ATOM    612  C   GLU A  78     -19.719 -58.562 114.750  1.00 67.06           C  
ATOM    613  CB  GLU A  78     -21.141 -58.188 116.750  1.00 67.06           C  
ATOM    614  O   GLU A  78     -19.875 -57.875 113.750  1.00 67.06           O  
ATOM    615  CG  GLU A  78     -21.578 -56.781 116.438  1.00 67.06           C  
ATOM    616  CD  GLU A  78     -21.797 -55.906 117.688  1.00 67.06           C  
ATOM    617  OE1 GLU A  78     -22.219 -54.719 117.500  1.00 67.06           O  
ATOM    618  OE2 GLU A  78     -21.531 -56.375 118.812  1.00 67.06           O  
ATOM    619  N   GLN A  79     -18.500 -58.812 115.188  1.00 66.94           N  
ATOM    620  CA  GLN A  79     -17.297 -58.344 114.500  1.00 66.94           C  
ATOM    621  C   GLN A  79     -17.188 -58.969 113.062  1.00 66.94           C  
ATOM    622  CB  GLN A  79     -16.047 -58.656 115.312  1.00 66.94           C  
ATOM    623  O   GLN A  79     -16.828 -58.281 112.125  1.00 66.94           O  
ATOM    624  CG  GLN A  79     -15.320 -57.438 115.812  1.00 66.94           C  
ATOM    625  CD  GLN A  79     -13.875 -57.688 116.188  1.00 66.94           C  
ATOM    626  NE2 GLN A  79     -13.109 -56.625 116.438  1.00 66.94           N  
ATOM    627  OE1 GLN A  79     -13.445 -58.844 116.250  1.00 66.94           O  
ATOM    628  N   LEU A  80     -17.547 -60.188 112.875  1.00 68.25           N  
ATOM    629  CA  LEU A  80     -17.453 -60.844 111.562  1.00 68.25           C  
ATOM    630  C   LEU A  80     -18.516 -60.312 110.625  1.00 68.25           C  
ATOM    631  CB  LEU A  80     -17.594 -62.375 111.750  1.00 68.25           C  
ATOM    632  O   LEU A  80     -18.266 -60.188 109.438  1.00 68.25           O  
ATOM    633  CG  LEU A  80     -16.281 -63.156 111.750  1.00 68.25           C  
ATOM    634  CD1 LEU A  80     -16.266 -64.125 112.875  1.00 68.25           C  
ATOM    635  CD2 LEU A  80     -16.109 -63.906 110.438  1.00 68.25           C  
ATOM    636  N   GLU A  81     -19.719 -60.000 111.188  1.00 67.44           N  
ATOM    637  CA  GLU A  81     -20.766 -59.438 110.375  1.00 67.44           C  
ATOM    638  C   GLU A  81     -20.438 -58.000 109.938  1.00 67.44           C  
ATOM    639  CB  GLU A  81     -22.109 -59.469 111.125  1.00 67.44           C  
ATOM    640  O   GLU A  81     -20.703 -57.625 108.812  1.00 67.44           O  
ATOM    641  CG  GLU A  81     -23.328 -59.562 110.188  1.00 67.44           C  
ATOM    642  CD  GLU A  81     -23.609 -60.969 109.688  1.00 67.44           C  
ATOM    643  OE1 GLU A  81     -24.516 -61.156 108.875  1.00 67.44           O  
ATOM    644  OE2 GLU A  81     -22.938 -61.906 110.188  1.00 67.44           O  
ATOM    645  N   GLU A  82     -19.906 -57.188 110.812  1.00 67.06           N  
ATOM    646  CA  GLU A  82     -19.500 -55.844 110.438  1.00 67.06           C  
ATOM    647  C   GLU A  82     -18.438 -55.875 109.312  1.00 67.06           C  
ATOM    648  CB  GLU A  82     -18.969 -55.062 111.625  1.00 67.06           C  
ATOM    649  O   GLU A  82     -18.484 -55.094 108.375  1.00 67.06           O  
ATOM    650  CG  GLU A  82     -19.734 -53.781 111.938  1.00 67.06           C  
ATOM    651  CD  GLU A  82     -19.188 -53.031 113.125  1.00 67.06           C  
ATOM    652  OE1 GLU A  82     -19.688 -51.906 113.375  1.00 67.06           O  
ATOM    653  OE2 GLU A  82     -18.234 -53.531 113.750  1.00 67.06           O  
ATOM    654  N   SER A  83     -17.484 -56.656 109.312  1.00 66.56           N  
ATOM    655  CA  SER A  83     -16.453 -56.781 108.250  1.00 66.56           C  
ATOM    656  C   SER A  83     -17.062 -57.219 106.938  1.00 66.56           C  
ATOM    657  CB  SER A  83     -15.375 -57.750 108.688  1.00 66.56           C  
ATOM    658  O   SER A  83     -16.672 -56.750 105.875  1.00 66.56           O  
ATOM    659  OG  SER A  83     -14.250 -57.688 107.875  1.00 66.56           O  
ATOM    660  N   ARG A  84     -18.094 -58.125 107.000  1.00 66.38           N  
ATOM    661  CA  ARG A  84     -18.781 -58.562 105.812  1.00 66.38           C  
ATOM    662  C   ARG A  84     -19.578 -57.438 105.188  1.00 66.38           C  
ATOM    663  CB  ARG A  84     -19.719 -59.750 106.125  1.00 66.38           C  
ATOM    664  O   ARG A  84     -19.547 -57.250 103.938  1.00 66.38           O  
ATOM    665  CG  ARG A  84     -20.281 -60.438 104.875  1.00 66.38           C  
ATOM    666  CD  ARG A  84     -21.391 -61.406 105.250  1.00 66.38           C  
ATOM    667  NE  ARG A  84     -22.688 -60.969 104.688  1.00 66.38           N  
ATOM    668  NH1 ARG A  84     -23.516 -63.094 104.438  1.00 66.38           N  
ATOM    669  NH2 ARG A  84     -24.797 -61.281 103.875  1.00 66.38           N  
ATOM    670  CZ  ARG A  84     -23.656 -61.781 104.312  1.00 66.38           C  
ATOM    671  N   GLN A  85     -20.297 -56.719 106.000  1.00 67.75           N  
ATOM    672  CA  GLN A  85     -21.062 -55.594 105.438  1.00 67.75           C  
ATOM    673  C   GLN A  85     -20.141 -54.531 104.812  1.00 67.75           C  
ATOM    674  CB  GLN A  85     -21.906 -54.938 106.562  1.00 67.75           C  
ATOM    675  O   GLN A  85     -20.453 -53.969 103.750  1.00 67.75           O  
ATOM    676  CG  GLN A  85     -23.281 -55.562 106.688  1.00 67.75           C  
ATOM    677  CD  GLN A  85     -24.141 -54.875 107.750  1.00 67.75           C  
ATOM    678  NE2 GLN A  85     -25.375 -55.312 107.875  1.00 67.75           N  
ATOM    679  OE1 GLN A  85     -23.688 -53.938 108.375  1.00 67.75           O  
ATOM    680  N   ARG A  86     -19.031 -54.281 105.375  1.00 63.22           N  
ATOM    681  CA  ARG A  86     -18.062 -53.344 104.812  1.00 63.22           C  
ATOM    682  C   ARG A  86     -17.531 -53.812 103.500  1.00 63.22           C  
ATOM    683  CB  ARG A  86     -16.906 -53.094 105.812  1.00 63.22           C  
ATOM    684  O   ARG A  86     -17.391 -53.031 102.562  1.00 63.22           O  
ATOM    685  CG  ARG A  86     -16.562 -51.625 106.000  1.00 63.22           C  
ATOM    686  CD  ARG A  86     -15.406 -51.469 106.938  1.00 63.22           C  
ATOM    687  NE  ARG A  86     -15.391 -50.125 107.562  1.00 63.22           N  
ATOM    688  NH1 ARG A  86     -13.383 -50.406 108.688  1.00 63.22           N  
ATOM    689  NH2 ARG A  86     -14.508 -48.406 108.812  1.00 63.22           N  
ATOM    690  CZ  ARG A  86     -14.430 -49.625 108.312  1.00 63.22           C  
ATOM    691  N   LEU A  87     -17.281 -55.094 103.375  1.00 67.06           N  
ATOM    692  CA  LEU A  87     -16.766 -55.625 102.125  1.00 67.06           C  
ATOM    693  C   LEU A  87     -17.828 -55.625 101.062  1.00 67.06           C  
ATOM    694  CB  LEU A  87     -16.250 -57.062 102.312  1.00 67.06           C  
ATOM    695  O   LEU A  87     -17.531 -55.375  99.875  1.00 67.06           O  
ATOM    696  CG  LEU A  87     -14.727 -57.250 102.312  1.00 67.06           C  
ATOM    697  CD1 LEU A  87     -14.234 -57.781 103.625  1.00 67.06           C  
ATOM    698  CD2 LEU A  87     -14.312 -58.156 101.125  1.00 67.06           C  
ATOM    699  N   SER A  88     -19.078 -55.875 101.375  1.00 66.94           N  
ATOM    700  CA  SER A  88     -20.172 -55.812 100.438  1.00 66.94           C  
ATOM    701  C   SER A  88     -20.359 -54.406  99.875  1.00 66.94           C  
ATOM    702  CB  SER A  88     -21.484 -56.312 101.062  1.00 66.94           C  
ATOM    703  O   SER A  88     -20.594 -54.188  98.688  1.00 66.94           O  
ATOM    704  OG  SER A  88     -22.328 -56.875 100.062  1.00 66.94           O  
ATOM    705  N   ARG A  89     -20.281 -53.469 100.750  1.00 67.31           N  
ATOM    706  CA  ARG A  89     -20.391 -52.062 100.312  1.00 67.31           C  
ATOM    707  C   ARG A  89     -19.219 -51.688  99.438  1.00 67.31           C  
ATOM    708  CB  ARG A  89     -20.422 -51.125 101.562  1.00 67.31           C  
ATOM    709  O   ARG A  89     -19.406 -50.969  98.438  1.00 67.31           O  
ATOM    710  CG  ARG A  89     -21.828 -50.750 101.938  1.00 67.31           C  
ATOM    711  CD  ARG A  89     -21.812 -49.750 103.125  1.00 67.31           C  
ATOM    712  NE  ARG A  89     -23.094 -49.719 103.812  1.00 67.31           N  
ATOM    713  NH1 ARG A  89     -22.359 -48.406 105.562  1.00 67.31           N  
ATOM    714  NH2 ARG A  89     -24.531 -49.125 105.500  1.00 67.31           N  
ATOM    715  CZ  ARG A  89     -23.328 -49.094 104.938  1.00 67.31           C  
ATOM    716  N   LEU A  90     -18.125 -52.188  99.688  1.00 69.38           N  
ATOM    717  CA  LEU A  90     -16.969 -51.906  98.812  1.00 69.38           C  
ATOM    718  C   LEU A  90     -17.141 -52.562  97.438  1.00 69.38           C  
ATOM    719  CB  LEU A  90     -15.688 -52.438  99.500  1.00 69.38           C  
ATOM    720  O   LEU A  90     -16.781 -51.969  96.438  1.00 69.38           O  
ATOM    721  CG  LEU A  90     -14.531 -51.438  99.625  1.00 69.38           C  
ATOM    722  CD1 LEU A  90     -13.938 -51.469 101.000  1.00 69.38           C  
ATOM    723  CD2 LEU A  90     -13.461 -51.750  98.562  1.00 69.38           C  
ATOM    724  N   VAL A  91     -17.750 -53.656  97.375  1.00 67.31           N  
ATOM    725  CA  VAL A  91     -18.062 -54.312  96.125  1.00 67.31           C  
ATOM    726  C   VAL A  91     -19.047 -53.438  95.312  1.00 67.31           C  
ATOM    727  CB  VAL A  91     -18.625 -55.719  96.312  1.00 67.31           C  
ATOM    728  O   VAL A  91     -18.891 -53.250  94.125  1.00 67.31           O  
ATOM    729  CG1 VAL A  91     -19.188 -56.281  95.000  1.00 67.31           C  
ATOM    730  CG2 VAL A  91     -17.547 -56.656  96.812  1.00 67.31           C  
ATOM    731  N   GLN A  92     -20.016 -53.031  96.000  1.00 67.75           N  
ATOM    732  CA  GLN A  92     -20.984 -52.188  95.375  1.00 67.75           C  
ATOM    733  C   GLN A  92     -20.328 -50.938  94.812  1.00 67.75           C  
ATOM    734  CB  GLN A  92     -22.125 -51.812  96.312  1.00 67.75           C  
ATOM    735  O   GLN A  92     -20.609 -50.500  93.688  1.00 67.75           O  
ATOM    736  CG  GLN A  92     -23.500 -52.219  95.812  1.00 67.75           C  
ATOM    737  CD  GLN A  92     -24.594 -52.000  96.812  1.00 67.75           C  
ATOM    738  NE2 GLN A  92     -25.828 -52.312  96.500  1.00 67.75           N  
ATOM    739  OE1 GLN A  92     -24.312 -51.562  97.938  1.00 67.75           O  
ATOM    740  N   LYS A  93     -19.531 -50.312  95.500  1.00 66.88           N  
ATOM    741  CA  LYS A  93     -18.844 -49.094  95.062  1.00 66.88           C  
ATOM    742  C   LYS A  93     -17.891 -49.406  93.875  1.00 66.88           C  
ATOM    743  CB  LYS A  93     -18.094 -48.438  96.188  1.00 66.88           C  
ATOM    744  O   LYS A  93     -17.781 -48.625  92.938  1.00 66.88           O  
ATOM    745  CG  LYS A  93     -18.203 -46.938  96.250  1.00 66.88           C  
ATOM    746  CD  LYS A  93     -17.688 -46.375  97.562  1.00 66.88           C  
ATOM    747  CE  LYS A  93     -17.766 -44.844  97.562  1.00 66.88           C  
ATOM    748  NZ  LYS A  93     -17.266 -44.281  98.875  1.00 66.88           N  
ATOM    749  N   LEU A  94     -17.234 -50.469  93.938  1.00 67.81           N  
ATOM    750  CA  LEU A  94     -16.312 -50.844  92.875  1.00 67.81           C  
ATOM    751  C   LEU A  94     -17.078 -51.219  91.625  1.00 67.81           C  
ATOM    752  CB  LEU A  94     -15.445 -52.031  93.312  1.00 67.81           C  
ATOM    753  O   LEU A  94     -16.609 -50.938  90.500  1.00 67.81           O  
ATOM    754  CG  LEU A  94     -14.039 -51.688  93.812  1.00 67.81           C  
ATOM    755  CD1 LEU A  94     -13.625 -52.625  94.938  1.00 67.81           C  
ATOM    756  CD2 LEU A  94     -13.031 -51.750  92.688  1.00 67.81           C  
ATOM    757  N   GLU A  95     -18.219 -51.781  91.750  1.00 65.00           N  
ATOM    758  CA  GLU A  95     -19.078 -52.031  90.625  1.00 65.00           C  
ATOM    759  C   GLU A  95     -19.547 -50.719  90.000  1.00 65.00           C  
ATOM    760  CB  GLU A  95     -20.281 -52.875  91.000  1.00 65.00           C  
ATOM    761  O   GLU A  95     -19.578 -50.594  88.750  1.00 65.00           O  
ATOM    762  CG  GLU A  95     -20.125 -54.375  90.688  1.00 65.00           C  
ATOM    763  CD  GLU A  95     -21.328 -55.188  91.125  1.00 65.00           C  
ATOM    764  OE1 GLU A  95     -21.391 -56.406  90.750  1.00 65.00           O  
ATOM    765  OE2 GLU A  95     -22.203 -54.656  91.812  1.00 65.00           O  
ATOM    766  N   GLU A  96     -20.000 -49.875  90.750  1.00 65.56           N  
ATOM    767  CA  GLU A  96     -20.391 -48.562  90.188  1.00 65.56           C  
ATOM    768  C   GLU A  96     -19.219 -47.875  89.500  1.00 65.56           C  
ATOM    769  CB  GLU A  96     -20.953 -47.688  91.312  1.00 65.56           C  
ATOM    770  O   GLU A  96     -19.391 -47.250  88.500  1.00 65.56           O  
ATOM    771  CG  GLU A  96     -22.281 -47.031  91.000  1.00 65.56           C  
ATOM    772  CD  GLU A  96     -22.828 -46.188  92.125  1.00 65.56           C  
ATOM    773  OE1 GLU A  96     -23.906 -45.562  92.000  1.00 65.56           O  
ATOM    774  OE2 GLU A  96     -22.172 -46.156  93.188  1.00 65.56           O  
ATOM    775  N   MET A  97     -18.125 -47.906  90.062  1.00 66.00           N  
ATOM    776  CA  MET A  97     -16.938 -47.281  89.500  1.00 66.00           C  
ATOM    777  C   MET A  97     -16.531 -47.969  88.188  1.00 66.00           C  
ATOM    778  CB  MET A  97     -15.773 -47.281  90.438  1.00 66.00           C  
ATOM    779  O   MET A  97     -16.125 -47.344  87.188  1.00 66.00           O  
ATOM    780  CG  MET A  97     -15.820 -46.156  91.500  1.00 66.00           C  
ATOM    781  SD  MET A  97     -14.258 -46.000  92.438  1.00 66.00           S  
ATOM    782  CE  MET A  97     -14.875 -45.188  93.938  1.00 66.00           C  
ATOM    783  N   ARG A  98     -16.734 -49.250  88.188  1.00 65.19           N  
ATOM    784  CA  ARG A  98     -16.453 -50.000  86.938  1.00 65.19           C  
ATOM    785  C   ARG A  98     -17.453 -49.625  85.875  1.00 65.19           C  
ATOM    786  CB  ARG A  98     -16.500 -51.500  87.188  1.00 65.19           C  
ATOM    787  O   ARG A  98     -17.078 -49.469  84.688  1.00 65.19           O  
ATOM    788  CG  ARG A  98     -15.828 -52.312  86.125  1.00 65.19           C  
ATOM    789  CD  ARG A  98     -15.969 -53.812  86.375  1.00 65.19           C  
ATOM    790  NE  ARG A  98     -15.445 -54.594  85.250  1.00 65.19           N  
ATOM    791  NH1 ARG A  98     -15.930 -56.656  86.250  1.00 65.19           N  
ATOM    792  NH2 ARG A  98     -14.938 -56.562  84.125  1.00 65.19           N  
ATOM    793  CZ  ARG A  98     -15.438 -55.938  85.188  1.00 65.19           C  
ATOM    794  N   GLU A  99     -18.625 -49.562  86.188  1.00 64.88           N  
ATOM    795  CA  GLU A  99     -19.625 -49.125  85.250  1.00 64.88           C  
ATOM    796  C   GLU A  99     -19.297 -47.750  84.688  1.00 64.88           C  
ATOM    797  CB  GLU A  99     -21.016 -49.125  85.875  1.00 64.88           C  
ATOM    798  O   GLU A  99     -19.453 -47.500  83.500  1.00 64.88           O  
ATOM    799  CG  GLU A  99     -22.031 -49.969  85.062  1.00 64.88           C  
ATOM    800  CD  GLU A  99     -23.406 -50.000  85.750  1.00 64.88           C  
ATOM    801  OE1 GLU A  99     -24.328 -50.625  85.188  1.00 64.88           O  
ATOM    802  OE2 GLU A  99     -23.562 -49.375  86.812  1.00 64.88           O  
ATOM    803  N   ARG A 100     -18.906 -46.906  85.438  1.00 63.72           N  
ATOM    804  CA  ARG A 100     -18.484 -45.562  85.000  1.00 63.72           C  
ATOM    805  C   ARG A 100     -17.250 -45.656  84.125  1.00 63.72           C  
ATOM    806  CB  ARG A 100     -18.203 -44.656  86.188  1.00 63.72           C  
ATOM    807  O   ARG A 100     -17.156 -44.969  83.062  1.00 63.72           O  
ATOM    808  CG  ARG A 100     -18.938 -43.344  86.125  1.00 63.72           C  
ATOM    809  CD  ARG A 100     -18.594 -42.469  87.375  1.00 63.72           C  
ATOM    810  NE  ARG A 100     -19.391 -41.250  87.375  1.00 63.72           N  
ATOM    811  NH1 ARG A 100     -18.703 -40.562  89.438  1.00 63.72           N  
ATOM    812  NH2 ARG A 100     -20.188 -39.281  88.250  1.00 63.72           N  
ATOM    813  CZ  ARG A 100     -19.422 -40.375  88.375  1.00 63.72           C  
ATOM    814  N   ASP A 101     -16.344 -46.500  84.500  1.00 65.44           N  
ATOM    815  CA  ASP A 101     -15.141 -46.688  83.688  1.00 65.44           C  
ATOM    816  C   ASP A 101     -15.484 -47.344  82.312  1.00 65.44           C  
ATOM    817  CB  ASP A 101     -14.117 -47.562  84.438  1.00 65.44           C  
ATOM    818  O   ASP A 101     -14.930 -46.969  81.312  1.00 65.44           O  
ATOM    819  CG  ASP A 101     -13.492 -46.844  85.625  1.00 65.44           C  
ATOM    820  OD1 ASP A 101     -13.516 -45.594  85.625  1.00 65.44           O  
ATOM    821  OD2 ASP A 101     -12.953 -47.531  86.500  1.00 65.44           O  
ATOM    822  N   LEU A 102     -16.406 -48.219  82.375  1.00 65.56           N  
ATOM    823  CA  LEU A 102     -16.859 -48.812  81.125  1.00 65.56           C  
ATOM    824  C   LEU A 102     -17.594 -47.812  80.250  1.00 65.56           C  
ATOM    825  CB  LEU A 102     -17.781 -50.031  81.375  1.00 65.56           C  
ATOM    826  O   LEU A 102     -17.406 -47.750  79.000  1.00 65.56           O  
ATOM    827  CG  LEU A 102     -17.359 -51.344  80.812  1.00 65.56           C  
ATOM    828  CD1 LEU A 102     -17.141 -52.375  81.875  1.00 65.56           C  
ATOM    829  CD2 LEU A 102     -18.391 -51.844  79.812  1.00 65.56           C  
ATOM    830  N   SER A 103     -18.391 -47.125  80.812  1.00 65.81           N  
ATOM    831  CA  SER A 103     -19.062 -46.062  80.062  1.00 65.81           C  
ATOM    832  C   SER A 103     -18.062 -45.062  79.500  1.00 65.81           C  
ATOM    833  CB  SER A 103     -20.078 -45.312  80.938  1.00 65.81           C  
ATOM    834  O   SER A 103     -18.219 -44.625  78.375  1.00 65.81           O  
ATOM    835  OG  SER A 103     -19.844 -43.938  80.938  1.00 65.81           O  
ATOM    836  N   LEU A 104     -17.125 -44.750  80.188  1.00 63.31           N  
ATOM    837  CA  LEU A 104     -16.062 -43.844  79.688  1.00 63.31           C  
ATOM    838  C   LEU A 104     -15.266 -44.531  78.562  1.00 63.31           C  
ATOM    839  CB  LEU A 104     -15.133 -43.438  80.812  1.00 63.31           C  
ATOM    840  O   LEU A 104     -14.883 -43.875  77.562  1.00 63.31           O  
ATOM    841  CG  LEU A 104     -14.344 -42.156  80.625  1.00 63.31           C  
ATOM    842  CD1 LEU A 104     -15.125 -40.969  81.188  1.00 63.31           C  
ATOM    843  CD2 LEU A 104     -12.969 -42.250  81.250  1.00 63.31           C  
ATOM    844  N   ASN A 105     -14.992 -45.781  78.750  1.00 65.44           N  
ATOM    845  CA  ASN A 105     -14.328 -46.531  77.688  1.00 65.44           C  
ATOM    846  C   ASN A 105     -15.133 -46.531  76.375  1.00 65.44           C  
ATOM    847  CB  ASN A 105     -14.062 -47.969  78.125  1.00 65.44           C  
ATOM    848  O   ASN A 105     -14.578 -46.406  75.312  1.00 65.44           O  
ATOM    849  CG  ASN A 105     -12.586 -48.312  78.188  1.00 65.44           C  
ATOM    850  ND2 ASN A 105     -12.250 -49.438  78.812  1.00 65.44           N  
ATOM    851  OD1 ASN A 105     -11.758 -47.594  77.625  1.00 65.44           O  
ATOM    852  N   VAL A 106     -16.375 -46.781  76.500  1.00 66.06           N  
ATOM    853  CA  VAL A 106     -17.234 -46.719  75.312  1.00 66.06           C  
ATOM    854  C   VAL A 106     -17.234 -45.312  74.750  1.00 66.06           C  
ATOM    855  CB  VAL A 106     -18.672 -47.156  75.625  1.00 66.06           C  
ATOM    856  O   VAL A 106     -17.141 -45.156  73.500  1.00 66.06           O  
ATOM    857  CG1 VAL A 106     -19.609 -46.906  74.438  1.00 66.06           C  
ATOM    858  CG2 VAL A 106     -18.703 -48.656  76.000  1.00 66.06           C  
ATOM    859  N   GLN A 107     -17.344 -44.375  75.500  1.00 61.81           N  
ATOM    860  CA  GLN A 107     -17.281 -43.000  75.000  1.00 61.81           C  
ATOM    861  C   GLN A 107     -15.922 -42.688  74.375  1.00 61.81           C  
ATOM    862  CB  GLN A 107     -17.562 -42.031  76.188  1.00 61.81           C  
ATOM    863  O   GLN A 107     -15.852 -42.031  73.375  1.00 61.81           O  
ATOM    864  CG  GLN A 107     -18.641 -41.000  75.875  1.00 61.81           C  
ATOM    865  CD  GLN A 107     -18.922 -40.062  77.000  1.00 61.81           C  
ATOM    866  NE2 GLN A 107     -19.766 -39.094  76.812  1.00 61.81           N  
ATOM    867  OE1 GLN A 107     -18.375 -40.250  78.125  1.00 61.81           O  
ATOM    868  N   LEU A 108     -14.898 -43.156  75.000  1.00 65.38           N  
ATOM    869  CA  LEU A 108     -13.562 -42.938  74.438  1.00 65.38           C  
ATOM    870  C   LEU A 108     -13.352 -43.750  73.188  1.00 65.38           C  
ATOM    871  CB  LEU A 108     -12.500 -43.312  75.500  1.00 65.38           C  
ATOM    872  O   LEU A 108     -12.742 -43.250  72.250  1.00 65.38           O  
ATOM    873  CG  LEU A 108     -12.242 -42.281  76.562  1.00 65.38           C  
ATOM    874  CD1 LEU A 108     -11.578 -42.969  77.812  1.00 65.38           C  
ATOM    875  CD2 LEU A 108     -11.375 -41.156  76.062  1.00 65.38           C  
ATOM    876  N   LYS A 109     -13.883 -44.875  73.125  1.00 64.50           N  
ATOM    877  CA  LYS A 109     -13.844 -45.656  71.938  1.00 64.50           C  
ATOM    878  C   LYS A 109     -14.664 -45.000  70.812  1.00 64.50           C  
ATOM    879  CB  LYS A 109     -14.367 -47.062  72.188  1.00 64.50           C  
ATOM    880  O   LYS A 109     -14.250 -44.969  69.625  1.00 64.50           O  
ATOM    881  CG  LYS A 109     -13.273 -48.125  72.250  1.00 64.50           C  
ATOM    882  CD  LYS A 109     -13.852 -49.500  72.500  1.00 64.50           C  
ATOM    883  CE  LYS A 109     -12.758 -50.562  72.625  1.00 64.50           C  
ATOM    884  NZ  LYS A 109     -13.320 -51.906  72.875  1.00 64.50           N  
ATOM    885  N   ASP A 110     -15.734 -44.562  71.250  1.00 65.06           N  
ATOM    886  CA  ASP A 110     -16.547 -43.812  70.312  1.00 65.06           C  
ATOM    887  C   ASP A 110     -15.820 -42.562  69.875  1.00 65.06           C  
ATOM    888  CB  ASP A 110     -17.906 -43.469  70.875  1.00 65.06           C  
ATOM    889  O   ASP A 110     -15.859 -42.188  68.688  1.00 65.06           O  
ATOM    890  CG  ASP A 110     -18.922 -44.594  70.750  1.00 65.06           C  
ATOM    891  OD1 ASP A 110     -18.641 -45.594  70.062  1.00 65.06           O  
ATOM    892  OD2 ASP A 110     -20.031 -44.438  71.312  1.00 65.06           O  
ATOM    893  N   ASN A 111     -15.273 -41.938  70.750  1.00 65.19           N  
ATOM    894  CA  ASN A 111     -14.461 -40.750  70.375  1.00 65.19           C  
ATOM    895  C   ASN A 111     -13.273 -41.156  69.500  1.00 65.19           C  
ATOM    896  CB  ASN A 111     -13.984 -40.031  71.625  1.00 65.19           C  
ATOM    897  O   ASN A 111     -12.938 -40.438  68.562  1.00 65.19           O  
ATOM    898  CG  ASN A 111     -14.961 -39.000  72.125  1.00 65.19           C  
ATOM    899  ND2 ASN A 111     -14.695 -38.406  73.312  1.00 65.19           N  
ATOM    900  OD1 ASN A 111     -15.953 -38.688  71.438  1.00 65.19           O  
ATOM    901  N   ILE A 112     -12.688 -42.219  69.750  1.00 63.84           N  
ATOM    902  CA  ILE A 112     -11.602 -42.750  68.938  1.00 63.84           C  
ATOM    903  C   ILE A 112     -12.141 -43.094  67.500  1.00 63.84           C  
ATOM    904  CB  ILE A 112     -10.945 -44.000  69.562  1.00 63.84           C  
ATOM    905  O   ILE A 112     -11.492 -42.812  66.500  1.00 63.84           O  
ATOM    906  CG1 ILE A 112     -10.141 -43.562  70.812  1.00 63.84           C  
ATOM    907  CG2 ILE A 112     -10.055 -44.719  68.562  1.00 63.84           C  
ATOM    908  CD1 ILE A 112      -9.602 -44.750  71.625  1.00 63.84           C  
ATOM    909  N   ALA A 113     -13.211 -43.719  67.562  1.00 63.94           N  
ATOM    910  CA  ALA A 113     -13.836 -44.000  66.312  1.00 63.94           C  
ATOM    911  C   ALA A 113     -14.133 -42.719  65.562  1.00 63.94           C  
ATOM    912  CB  ALA A 113     -15.117 -44.812  66.500  1.00 63.94           C  
ATOM    913  O   ALA A 113     -13.891 -42.656  64.312  1.00 63.94           O  
ATOM    914  N   GLN A 114     -14.617 -41.844  66.188  1.00 63.38           N  
ATOM    915  CA  GLN A 114     -14.883 -40.531  65.562  1.00 63.38           C  
ATOM    916  C   GLN A 114     -13.586 -39.844  65.125  1.00 63.38           C  
ATOM    917  CB  GLN A 114     -15.680 -39.625  66.500  1.00 63.38           C  
ATOM    918  O   GLN A 114     -13.508 -39.281  64.062  1.00 63.38           O  
ATOM    919  CG  GLN A 114     -17.109 -39.406  66.062  1.00 63.38           C  
ATOM    920  CD  GLN A 114     -17.891 -38.531  67.000  1.00 63.38           C  
ATOM    921  NE2 GLN A 114     -19.156 -38.250  66.688  1.00 63.38           N  
ATOM    922  OE1 GLN A 114     -17.359 -38.125  68.062  1.00 63.38           O  
ATOM    923  N   LEU A 115     -12.695 -39.906  65.938  1.00 65.56           N  
ATOM    924  CA  LEU A 115     -11.398 -39.312  65.625  1.00 65.56           C  
ATOM    925  C   LEU A 115     -10.727 -40.094  64.500  1.00 65.56           C  
ATOM    926  CB  LEU A 115     -10.492 -39.312  66.875  1.00 65.56           C  
ATOM    927  O   LEU A 115     -10.102 -39.500  63.594  1.00 65.56           O  
ATOM    928  CG  LEU A 115     -10.680 -38.125  67.812  1.00 65.56           C  
ATOM    929  CD1 LEU A 115     -10.227 -38.500  69.188  1.00 65.56           C  
ATOM    930  CD2 LEU A 115      -9.906 -36.906  67.312  1.00 65.56           C  
ATOM    931  N   ASN A 116     -10.875 -41.344  64.562  1.00 65.00           N  
ATOM    932  CA  ASN A 116     -10.383 -42.156  63.438  1.00 65.00           C  
ATOM    933  C   ASN A 116     -11.133 -41.844  62.156  1.00 65.00           C  
ATOM    934  CB  ASN A 116     -10.484 -43.625  63.750  1.00 65.00           C  
ATOM    935  O   ASN A 116     -10.531 -41.781  61.062  1.00 65.00           O  
ATOM    936  CG  ASN A 116      -9.328 -44.125  64.625  1.00 65.00           C  
ATOM    937  ND2 ASN A 116      -9.539 -45.250  65.312  1.00 65.00           N  
ATOM    938  OD1 ASN A 116      -8.258 -43.531  64.625  1.00 65.00           O  
ATOM    939  N   GLN A 117     -12.359 -41.719  62.312  1.00 63.12           N  
ATOM    940  CA  GLN A 117     -13.117 -41.312  61.125  1.00 63.12           C  
ATOM    941  C   GLN A 117     -12.680 -39.906  60.656  1.00 63.12           C  
ATOM    942  CB  GLN A 117     -14.617 -41.281  61.438  1.00 63.12           C  
ATOM    943  O   GLN A 117     -12.562 -39.656  59.469  1.00 63.12           O  
ATOM    944  CG  GLN A 117     -15.477 -41.906  60.344  1.00 63.12           C  
ATOM    945  CD  GLN A 117     -16.891 -42.188  60.781  1.00 63.12           C  
ATOM    946  NE2 GLN A 117     -17.719 -42.656  59.875  1.00 63.12           N  
ATOM    947  OE1 GLN A 117     -17.250 -42.000  61.938  1.00 63.12           O  
ATOM    948  N   GLU A 118     -12.492 -39.094  61.531  1.00 60.94           N  
ATOM    949  CA  GLU A 118     -11.969 -37.781  61.188  1.00 60.94           C  
ATOM    950  C   GLU A 118     -10.555 -37.875  60.625  1.00 60.94           C  
ATOM    951  CB  GLU A 118     -11.977 -36.875  62.438  1.00 60.94           C  
ATOM    952  O   GLU A 118     -10.219 -37.156  59.688  1.00 60.94           O  
ATOM    953  CG  GLU A 118     -12.055 -35.375  62.094  1.00 60.94           C  
ATOM    954  CD  GLU A 118     -12.391 -34.531  63.312  1.00 60.94           C  
ATOM    955  OE1 GLU A 118     -12.422 -33.281  63.188  1.00 60.94           O  
ATOM    956  OE2 GLU A 118     -12.633 -35.094  64.375  1.00 60.94           O  
ATOM    957  N   ILE A 119      -9.781 -38.656  61.188  1.00 65.31           N  
ATOM    958  CA  ILE A 119      -8.445 -38.906  60.656  1.00 65.31           C  
ATOM    959  C   ILE A 119      -8.555 -39.500  59.250  1.00 65.31           C  
ATOM    960  CB  ILE A 119      -7.633 -39.844  61.562  1.00 65.31           C  
ATOM    961  O   ILE A 119      -7.820 -39.094  58.344  1.00 65.31           O  
ATOM    962  CG1 ILE A 119      -7.258 -39.125  62.875  1.00 65.31           C  
ATOM    963  CG2 ILE A 119      -6.383 -40.344  60.844  1.00 65.31           C  
ATOM    964  CD1 ILE A 119      -6.621 -40.031  63.906  1.00 65.31           C  
ATOM    965  N   ALA A 120      -9.477 -40.438  59.250  1.00 63.72           N  
ATOM    966  CA  ALA A 120      -9.688 -41.031  57.906  1.00 63.72           C  
ATOM    967  C   ALA A 120     -10.141 -39.969  56.906  1.00 63.72           C  
ATOM    968  CB  ALA A 120     -10.703 -42.156  58.000  1.00 63.72           C  
ATOM    969  O   ALA A 120      -9.672 -39.969  55.781  1.00 63.72           O  
ATOM    970  N   VAL A 121     -11.031 -39.188  57.281  1.00 62.44           N  
ATOM    971  CA  VAL A 121     -11.484 -38.125  56.406  1.00 62.44           C  
ATOM    972  C   VAL A 121     -10.344 -37.125  56.156  1.00 62.44           C  
ATOM    973  CB  VAL A 121     -12.703 -37.375  57.000  1.00 62.44           C  
ATOM    974  O   VAL A 121     -10.148 -36.688  55.031  1.00 62.44           O  
ATOM    975  CG1 VAL A 121     -13.055 -36.156  56.188  1.00 62.44           C  
ATOM    976  CG2 VAL A 121     -13.898 -38.312  57.125  1.00 62.44           C  
ATOM    977  N   ARG A 122      -9.750 -36.906  57.156  1.00 62.16           N  
ATOM    978  CA  ARG A 122      -8.625 -36.000  57.031  1.00 62.16           C  
ATOM    979  C   ARG A 122      -7.477 -36.625  56.250  1.00 62.16           C  
ATOM    980  CB  ARG A 122      -8.133 -35.531  58.406  1.00 62.16           C  
ATOM    981  O   ARG A 122      -6.781 -35.969  55.469  1.00 62.16           O  
ATOM    982  CG  ARG A 122      -8.844 -34.281  58.906  1.00 62.16           C  
ATOM    983  CD  ARG A 122      -8.242 -33.812  60.219  1.00 62.16           C  
ATOM    984  NE  ARG A 122      -8.891 -32.594  60.688  1.00 62.16           N  
ATOM    985  NH1 ARG A 122      -9.664 -33.500  62.656  1.00 62.16           N  
ATOM    986  NH2 ARG A 122     -10.102 -31.312  62.188  1.00 62.16           N  
ATOM    987  CZ  ARG A 122      -9.547 -32.469  61.844  1.00 62.16           C  
ATOM    988  N   GLU A 123      -7.305 -37.906  56.500  1.00 63.06           N  
ATOM    989  CA  GLU A 123      -6.363 -38.625  55.688  1.00 63.06           C  
ATOM    990  C   GLU A 123      -6.789 -38.625  54.219  1.00 63.06           C  
ATOM    991  CB  GLU A 123      -6.234 -40.094  56.188  1.00 63.06           C  
ATOM    992  O   GLU A 123      -5.953 -38.469  53.312  1.00 63.06           O  
ATOM    993  CG  GLU A 123      -5.059 -40.312  57.125  1.00 63.06           C  
ATOM    994  CD  GLU A 123      -4.945 -41.719  57.625  1.00 63.06           C  
ATOM    995  OE1 GLU A 123      -3.943 -42.062  58.281  1.00 63.06           O  
ATOM    996  OE2 GLU A 123      -5.863 -42.531  57.312  1.00 63.06           O  
ATOM    997  N   LYS A 124      -7.953 -38.875  54.062  1.00 61.53           N  
ATOM    998  CA  LYS A 124      -8.469 -38.812  52.719  1.00 61.53           C  
ATOM    999  C   LYS A 124      -8.336 -37.406  52.125  1.00 61.53           C  
ATOM   1000  CB  LYS A 124      -9.930 -39.281  52.656  1.00 61.53           C  
ATOM   1001  O   LYS A 124      -7.965 -37.250  50.969  1.00 61.53           O  
ATOM   1002  CG  LYS A 124     -10.320 -40.000  51.375  1.00 61.53           C  
ATOM   1003  CD  LYS A 124     -11.773 -40.438  51.406  1.00 61.53           C  
ATOM   1004  CE  LYS A 124     -12.172 -41.125  50.125  1.00 61.53           C  
ATOM   1005  NZ  LYS A 124     -13.602 -41.594  50.156  1.00 61.53           N  
ATOM   1006  N   ALA A 125      -8.727 -36.562  52.938  1.00 62.66           N  
ATOM   1007  CA  ALA A 125      -8.562 -35.188  52.500  1.00 62.66           C  
ATOM   1008  C   ALA A 125      -7.086 -34.844  52.312  1.00 62.66           C  
ATOM   1009  CB  ALA A 125      -9.172 -34.219  53.531  1.00 62.66           C  
ATOM   1010  O   ALA A 125      -6.730 -34.188  51.312  1.00 62.66           O  
ATOM   1011  N   GLU A 126      -6.320 -35.281  53.156  1.00 61.41           N  
ATOM   1012  CA  GLU A 126      -4.879 -35.125  53.000  1.00 61.41           C  
ATOM   1013  C   GLU A 126      -4.371 -35.875  51.781  1.00 61.41           C  
ATOM   1014  CB  GLU A 126      -4.148 -35.625  54.281  1.00 61.41           C  
ATOM   1015  O   GLU A 126      -3.543 -35.375  51.031  1.00 61.41           O  
ATOM   1016  CG  GLU A 126      -2.766 -35.000  54.438  1.00 61.41           C  
ATOM   1017  CD  GLU A 126      -2.033 -35.531  55.688  1.00 61.41           C  
ATOM   1018  OE1 GLU A 126      -0.854 -35.156  55.875  1.00 61.41           O  
ATOM   1019  OE2 GLU A 126      -2.641 -36.312  56.438  1.00 61.41           O  
ATOM   1020  N   ALA A 127      -4.855 -37.031  51.750  1.00 63.91           N  
ATOM   1021  CA  ALA A 127      -4.488 -37.812  50.562  1.00 63.91           C  
ATOM   1022  C   ALA A 127      -4.965 -37.094  49.312  1.00 63.91           C  
ATOM   1023  CB  ALA A 127      -5.062 -39.219  50.625  1.00 63.91           C  
ATOM   1024  O   ALA A 127      -4.234 -37.031  48.312  1.00 63.91           O  
ATOM   1025  N   GLU A 128      -6.105 -36.625  49.375  1.00 60.50           N  
ATOM   1026  CA  GLU A 128      -6.617 -35.844  48.219  1.00 60.50           C  
ATOM   1027  C   GLU A 128      -5.832 -34.562  48.031  1.00 60.50           C  
ATOM   1028  CB  GLU A 128      -8.102 -35.531  48.406  1.00 60.50           C  
ATOM   1029  O   GLU A 128      -5.555 -34.156  46.875  1.00 60.50           O  
ATOM   1030  CG  GLU A 128      -9.023 -36.344  47.500  1.00 60.50           C  
ATOM   1031  CD  GLU A 128     -10.500 -36.062  47.719  1.00 60.50           C  
ATOM   1032  OE1 GLU A 128     -11.344 -36.688  47.031  1.00 60.50           O  
ATOM   1033  OE2 GLU A 128     -10.805 -35.219  48.594  1.00 60.50           O  
ATOM   1034  N   LEU A 129      -5.602 -34.031  49.062  1.00 61.44           N  
ATOM   1035  CA  LEU A 129      -4.797 -32.812  49.000  1.00 61.44           C  
ATOM   1036  C   LEU A 129      -3.375 -33.125  48.562  1.00 61.44           C  
ATOM   1037  CB  LEU A 129      -4.773 -32.125  50.375  1.00 61.44           C  
ATOM   1038  O   LEU A 129      -2.787 -32.375  47.781  1.00 61.44           O  
ATOM   1039  CG  LEU A 129      -4.988 -30.609  50.375  1.00 61.44           C  
ATOM   1040  CD1 LEU A 129      -6.340 -30.266  51.000  1.00 61.44           C  
ATOM   1041  CD2 LEU A 129      -3.857 -29.906  51.125  1.00 61.44           C  
ATOM   1042  N   GLN A 130      -2.877 -34.188  49.094  1.00 63.38           N  
ATOM   1043  CA  GLN A 130      -1.560 -34.625  48.656  1.00 63.38           C  
ATOM   1044  C   GLN A 130      -1.578 -35.000  47.188  1.00 63.38           C  
ATOM   1045  CB  GLN A 130      -1.072 -35.812  49.500  1.00 63.38           C  
ATOM   1046  O   GLN A 130      -0.641 -34.688  46.438  1.00 63.38           O  
ATOM   1047  CG  GLN A 130       0.041 -35.469  50.469  1.00 63.38           C  
ATOM   1048  CD  GLN A 130       0.409 -36.625  51.375  1.00 63.38           C  
ATOM   1049  NE2 GLN A 130       1.465 -36.438  52.156  1.00 63.38           N  
ATOM   1050  OE1 GLN A 130      -0.250 -37.656  51.375  1.00 63.38           O  
ATOM   1051  N   GLU A 131      -2.615 -35.656  46.906  1.00 61.16           N  
ATOM   1052  CA  GLU A 131      -2.760 -35.938  45.500  1.00 61.16           C  
ATOM   1053  C   GLU A 131      -2.887 -34.688  44.656  1.00 61.16           C  
ATOM   1054  CB  GLU A 131      -3.973 -36.844  45.250  1.00 61.16           C  
ATOM   1055  O   GLU A 131      -2.252 -34.531  43.625  1.00 61.16           O  
ATOM   1056  CG  GLU A 131      -3.924 -37.625  43.938  1.00 61.16           C  
ATOM   1057  CD  GLU A 131      -5.105 -38.562  43.750  1.00 61.16           C  
ATOM   1058  OE1 GLU A 131      -5.188 -39.219  42.688  1.00 61.16           O  
ATOM   1059  OE2 GLU A 131      -5.957 -38.625  44.656  1.00 61.16           O  
ATOM   1060  N   THR A 132      -3.709 -33.844  45.094  1.00 66.00           N  
ATOM   1061  CA  THR A 132      -3.840 -32.562  44.406  1.00 66.00           C  
ATOM   1062  C   THR A 132      -2.537 -31.781  44.469  1.00 66.00           C  
ATOM   1063  CB  THR A 132      -4.988 -31.734  45.000  1.00 66.00           C  
ATOM   1064  O   THR A 132      -2.154 -31.109  43.500  1.00 66.00           O  
ATOM   1065  CG2 THR A 132      -6.113 -31.547  43.969  1.00 66.00           C  
ATOM   1066  OG1 THR A 132      -5.508 -32.375  46.156  1.00 66.00           O  
ATOM   1067  N   PHE A 133      -1.941 -31.906  45.594  1.00 60.78           N  
ATOM   1068  CA  PHE A 133      -0.624 -31.297  45.750  1.00 60.78           C  
ATOM   1069  C   PHE A 133       0.379 -31.922  44.781  1.00 60.78           C  
ATOM   1070  CB  PHE A 133      -0.133 -31.469  47.188  1.00 60.78           C  
ATOM   1071  O   PHE A 133       1.177 -31.203  44.188  1.00 60.78           O  
ATOM   1072  CG  PHE A 133       0.840 -30.406  47.625  1.00 60.78           C  
ATOM   1073  CD1 PHE A 133       2.211 -30.625  47.531  1.00 60.78           C  
ATOM   1074  CD2 PHE A 133       0.385 -29.203  48.156  1.00 60.78           C  
ATOM   1075  CE1 PHE A 133       3.113 -29.641  47.938  1.00 60.78           C  
ATOM   1076  CE2 PHE A 133       1.281 -28.219  48.562  1.00 60.78           C  
ATOM   1077  CZ  PHE A 133       2.645 -28.438  48.469  1.00 60.78           C  
ATOM   1078  N   GLY A 134       0.321 -33.219  44.844  1.00 61.84           N  
ATOM   1079  CA  GLY A 134       1.153 -33.875  43.875  1.00 61.84           C  
ATOM   1080  C   GLY A 134       0.869 -33.438  42.438  1.00 61.84           C  
ATOM   1081  O   GLY A 134       1.794 -33.188  41.688  1.00 61.84           O  
ATOM   1082  N   GLN A 135      -0.292 -33.250  42.156  1.00 62.69           N  
ATOM   1083  CA  GLN A 135      -0.674 -32.812  40.812  1.00 62.69           C  
ATOM   1084  C   GLN A 135      -0.273 -31.344  40.594  1.00 62.69           C  
ATOM   1085  CB  GLN A 135      -2.180 -32.969  40.594  1.00 62.69           C  
ATOM   1086  O   GLN A 135       0.173 -30.984  39.500  1.00 62.69           O  
ATOM   1087  CG  GLN A 135      -2.582 -34.375  40.156  1.00 62.69           C  
ATOM   1088  CD  GLN A 135      -4.082 -34.531  39.969  1.00 62.69           C  
ATOM   1089  NE2 GLN A 135      -4.504 -35.656  39.406  1.00 62.69           N  
ATOM   1090  OE1 GLN A 135      -4.855 -33.625  40.312  1.00 62.69           O  
ATOM   1091  N   LEU A 136      -0.523 -30.609  41.562  1.00 64.88           N  
ATOM   1092  CA  LEU A 136      -0.136 -29.219  41.469  1.00 64.88           C  
ATOM   1093  C   LEU A 136       1.378 -29.078  41.375  1.00 64.88           C  
ATOM   1094  CB  LEU A 136      -0.646 -28.438  42.688  1.00 64.88           C  
ATOM   1095  O   LEU A 136       1.875 -28.203  40.656  1.00 64.88           O  
ATOM   1096  CG  LEU A 136      -1.869 -27.547  42.469  1.00 64.88           C  
ATOM   1097  CD1 LEU A 136      -2.893 -27.750  43.594  1.00 64.88           C  
ATOM   1098  CD2 LEU A 136      -1.456 -26.078  42.375  1.00 64.88           C  
ATOM   1099  N   LYS A 137       2.039 -29.953  42.125  1.00 63.59           N  
ATOM   1100  CA  LYS A 137       3.494 -29.969  42.031  1.00 63.59           C  
ATOM   1101  C   LYS A 137       3.936 -30.359  40.625  1.00 63.59           C  
ATOM   1102  CB  LYS A 137       4.102 -30.938  43.031  1.00 63.59           C  
ATOM   1103  O   LYS A 137       4.879 -29.781  40.062  1.00 63.59           O  
ATOM   1104  CG  LYS A 137       5.199 -30.312  43.906  1.00 63.59           C  
ATOM   1105  CD  LYS A 137       5.801 -31.344  44.844  1.00 63.59           C  
ATOM   1106  CE  LYS A 137       6.938 -30.734  45.688  1.00 63.59           C  
ATOM   1107  NZ  LYS A 137       7.535 -31.734  46.625  1.00 63.59           N  
ATOM   1108  N   ILE A 138       3.311 -31.281  40.062  1.00 63.19           N  
ATOM   1109  CA  ILE A 138       3.602 -31.672  38.688  1.00 63.19           C  
ATOM   1110  C   ILE A 138       3.256 -30.516  37.750  1.00 63.19           C  
ATOM   1111  CB  ILE A 138       2.828 -32.938  38.281  1.00 63.19           C  
ATOM   1112  O   ILE A 138       4.023 -30.219  36.844  1.00 63.19           O  
ATOM   1113  CG1 ILE A 138       3.305 -34.156  39.125  1.00 63.19           C  
ATOM   1114  CG2 ILE A 138       2.984 -33.219  36.781  1.00 63.19           C  
ATOM   1115  CD1 ILE A 138       2.449 -35.406  38.969  1.00 63.19           C  
ATOM   1116  N   GLU A 139       2.164 -30.000  38.062  1.00 62.66           N  
ATOM   1117  CA  GLU A 139       1.771 -28.875  37.219  1.00 62.66           C  
ATOM   1118  C   GLU A 139       2.758 -27.719  37.375  1.00 62.66           C  
ATOM   1119  CB  GLU A 139       0.358 -28.406  37.594  1.00 62.66           C  
ATOM   1120  O   GLU A 139       3.076 -27.031  36.375  1.00 62.66           O  
ATOM   1121  CG  GLU A 139      -0.290 -27.531  36.500  1.00 62.66           C  
ATOM   1122  CD  GLU A 139      -1.791 -27.375  36.688  1.00 62.66           C  
ATOM   1123  OE1 GLU A 139      -2.422 -26.609  35.938  1.00 62.66           O  
ATOM   1124  OE2 GLU A 139      -2.342 -28.016  37.625  1.00 62.66           O  
ATOM   1125  N   ILE A 140       3.146 -27.422  38.562  1.00 66.06           N  
ATOM   1126  CA  ILE A 140       4.133 -26.375  38.781  1.00 66.06           C  
ATOM   1127  C   ILE A 140       5.441 -26.719  38.094  1.00 66.06           C  
ATOM   1128  CB  ILE A 140       4.379 -26.156  40.312  1.00 66.06           C  
ATOM   1129  O   ILE A 140       6.066 -25.859  37.469  1.00 66.06           O  
ATOM   1130  CG1 ILE A 140       3.164 -25.484  40.969  1.00 66.06           C  
ATOM   1131  CG2 ILE A 140       5.648 -25.344  40.531  1.00 66.06           C  
ATOM   1132  CD1 ILE A 140       3.264 -25.375  42.469  1.00 66.06           C  
ATOM   1133  N   LYS A 141       5.844 -27.969  38.219  1.00 63.78           N  
ATOM   1134  CA  LYS A 141       7.059 -28.406  37.531  1.00 63.78           C  
ATOM   1135  C   LYS A 141       6.914 -28.266  36.000  1.00 63.78           C  
ATOM   1136  CB  LYS A 141       7.402 -29.844  37.906  1.00 63.78           C  
ATOM   1137  O   LYS A 141       7.840 -27.828  35.344  1.00 63.78           O  
ATOM   1138  CG  LYS A 141       8.883 -30.172  37.781  1.00 63.78           C  
ATOM   1139  CD  LYS A 141       9.180 -31.578  38.281  1.00 63.78           C  
ATOM   1140  CE  LYS A 141      10.656 -31.922  38.156  1.00 63.78           C  
ATOM   1141  NZ  LYS A 141      10.953 -33.312  38.688  1.00 63.78           N  
ATOM   1142  N   GLU A 142       5.809 -28.688  35.531  1.00 61.94           N  
ATOM   1143  CA  GLU A 142       5.566 -28.547  34.125  1.00 61.94           C  
ATOM   1144  C   GLU A 142       5.527 -27.094  33.688  1.00 61.94           C  
ATOM   1145  CB  GLU A 142       4.254 -29.250  33.719  1.00 61.94           C  
ATOM   1146  O   GLU A 142       6.074 -26.719  32.656  1.00 61.94           O  
ATOM   1147  CG  GLU A 142       4.430 -30.688  33.281  1.00 61.94           C  
ATOM   1148  CD  GLU A 142       3.119 -31.375  32.938  1.00 61.94           C  
ATOM   1149  OE1 GLU A 142       3.146 -32.531  32.438  1.00 61.94           O  
ATOM   1150  OE2 GLU A 142       2.055 -30.734  33.125  1.00 61.94           O  
ATOM   1151  N   ARG A 143       4.836 -26.375  34.438  1.00 65.19           N  
ATOM   1152  CA  ARG A 143       4.762 -24.953  34.125  1.00 65.19           C  
ATOM   1153  C   ARG A 143       6.121 -24.281  34.312  1.00 65.19           C  
ATOM   1154  CB  ARG A 143       3.723 -24.266  35.031  1.00 65.19           C  
ATOM   1155  O   ARG A 143       6.465 -23.359  33.562  1.00 65.19           O  
ATOM   1156  CG  ARG A 143       2.299 -24.359  34.500  1.00 65.19           C  
ATOM   1157  CD  ARG A 143       1.389 -23.328  35.125  1.00 65.19           C  
ATOM   1158  NE  ARG A 143       0.055 -23.328  34.531  1.00 65.19           N  
ATOM   1159  NH1 ARG A 143      -1.040 -23.875  36.500  1.00 65.19           N  
ATOM   1160  NH2 ARG A 143      -2.229 -23.578  34.562  1.00 65.19           N  
ATOM   1161  CZ  ARG A 143      -1.068 -23.594  35.219  1.00 65.19           C  
ATOM   1162  N   GLU A 144       6.887 -24.703  35.281  1.00 64.38           N  
ATOM   1163  CA  GLU A 144       8.258 -24.219  35.438  1.00 64.38           C  
ATOM   1164  C   GLU A 144       9.102 -24.578  34.219  1.00 64.38           C  
ATOM   1165  CB  GLU A 144       8.891 -24.812  36.688  1.00 64.38           C  
ATOM   1166  O   GLU A 144       9.859 -23.734  33.719  1.00 64.38           O  
ATOM   1167  CG  GLU A 144      10.039 -23.984  37.250  1.00 64.38           C  
ATOM   1168  CD  GLU A 144      10.625 -24.547  38.531  1.00 64.38           C  
ATOM   1169  OE1 GLU A 144      11.555 -23.938  39.094  1.00 64.38           O  
ATOM   1170  OE2 GLU A 144      10.164 -25.625  38.969  1.00 64.38           O  
ATOM   1171  N   GLU A 145       8.969 -25.750  33.812  1.00 62.84           N  
ATOM   1172  CA  GLU A 145       9.703 -26.156  32.594  1.00 62.84           C  
ATOM   1173  C   GLU A 145       9.258 -25.359  31.391  1.00 62.84           C  
ATOM   1174  CB  GLU A 145       9.516 -27.656  32.344  1.00 62.84           C  
ATOM   1175  O   GLU A 145      10.094 -24.938  30.578  1.00 62.84           O  
ATOM   1176  CG  GLU A 145      10.508 -28.531  33.094  1.00 62.84           C  
ATOM   1177  CD  GLU A 145      10.266 -30.016  32.875  1.00 62.84           C  
ATOM   1178  OE1 GLU A 145      11.055 -30.844  33.406  1.00 62.84           O  
ATOM   1179  OE2 GLU A 145       9.289 -30.359  32.188  1.00 62.84           O  
ATOM   1180  N   THR A 146       7.980 -25.234  31.219  1.00 65.56           N  
ATOM   1181  CA  THR A 146       7.484 -24.438  30.094  1.00 65.56           C  
ATOM   1182  C   THR A 146       7.953 -22.984  30.219  1.00 65.56           C  
ATOM   1183  CB  THR A 146       5.945 -24.469  30.031  1.00 65.56           C  
ATOM   1184  O   THR A 146       8.297 -22.344  29.234  1.00 65.56           O  
ATOM   1185  CG2 THR A 146       5.465 -24.328  28.578  1.00 65.56           C  
ATOM   1186  OG1 THR A 146       5.480 -25.719  30.547  1.00 65.56           O  
ATOM   1187  N   GLN A 147       7.855 -22.422  31.406  1.00 63.91           N  
ATOM   1188  CA  GLN A 147       8.367 -21.078  31.656  1.00 63.91           C  
ATOM   1189  C   GLN A 147       9.844 -20.984  31.297  1.00 63.91           C  
ATOM   1190  CB  GLN A 147       8.141 -20.688  33.125  1.00 63.91           C  
ATOM   1191  O   GLN A 147      10.273 -20.000  30.688  1.00 63.91           O  
ATOM   1192  CG  GLN A 147       8.359 -19.203  33.406  1.00 63.91           C  
ATOM   1193  CD  GLN A 147       8.117 -18.844  34.844  1.00 63.91           C  
ATOM   1194  NE2 GLN A 147       8.461 -17.609  35.219  1.00 63.91           N  
ATOM   1195  OE1 GLN A 147       7.621 -19.656  35.625  1.00 63.91           O  
ATOM   1196  N   ILE A 148      10.625 -21.953  31.719  1.00 62.41           N  
ATOM   1197  CA  ILE A 148      12.055 -21.969  31.406  1.00 62.41           C  
ATOM   1198  C   ILE A 148      12.242 -22.047  29.891  1.00 62.41           C  
ATOM   1199  CB  ILE A 148      12.773 -23.141  32.094  1.00 62.41           C  
ATOM   1200  O   ILE A 148      13.070 -21.312  29.328  1.00 62.41           O  
ATOM   1201  CG1 ILE A 148      12.773 -22.953  33.625  1.00 62.41           C  
ATOM   1202  CG2 ILE A 148      14.203 -23.297  31.562  1.00 62.41           C  
ATOM   1203  CD1 ILE A 148      13.281 -24.172  34.406  1.00 62.41           C  
ATOM   1204  N   GLN A 149      11.453 -22.859  29.266  1.00 62.59           N  
ATOM   1205  CA  GLN A 149      11.555 -22.984  27.812  1.00 62.59           C  
ATOM   1206  C   GLN A 149      11.164 -21.688  27.109  1.00 62.59           C  
ATOM   1207  CB  GLN A 149      10.680 -24.141  27.312  1.00 62.59           C  
ATOM   1208  O   GLN A 149      11.836 -21.266  26.172  1.00 62.59           O  
ATOM   1209  CG  GLN A 149      11.406 -25.469  27.203  1.00 62.59           C  
ATOM   1210  CD  GLN A 149      10.500 -26.594  26.750  1.00 62.59           C  
ATOM   1211  NE2 GLN A 149      11.070 -27.781  26.578  1.00 62.59           N  
ATOM   1212  OE1 GLN A 149       9.289 -26.406  26.578  1.00 62.59           O  
ATOM   1213  N   LEU A 150      10.039 -21.125  27.516  1.00 64.62           N  
ATOM   1214  CA  LEU A 150       9.594 -19.875  26.922  1.00 64.62           C  
ATOM   1215  C   LEU A 150      10.570 -18.734  27.234  1.00 64.62           C  
ATOM   1216  CB  LEU A 150       8.195 -19.500  27.438  1.00 64.62           C  
ATOM   1217  O   LEU A 150      10.797 -17.859  26.406  1.00 64.62           O  
ATOM   1218  CG  LEU A 150       7.016 -20.062  26.625  1.00 64.62           C  
ATOM   1219  CD1 LEU A 150       5.773 -20.156  27.516  1.00 64.62           C  
ATOM   1220  CD2 LEU A 150       6.750 -19.203  25.406  1.00 64.62           C  
ATOM   1221  N   GLU A 151      11.102 -18.734  28.453  1.00 61.44           N  
ATOM   1222  CA  GLU A 151      12.133 -17.766  28.812  1.00 61.44           C  
ATOM   1223  C   GLU A 151      13.391 -17.953  27.969  1.00 61.44           C  
ATOM   1224  CB  GLU A 151      12.477 -17.875  30.312  1.00 61.44           C  
ATOM   1225  O   GLU A 151      14.008 -16.984  27.547  1.00 61.44           O  
ATOM   1226  CG  GLU A 151      12.031 -16.688  31.141  1.00 61.44           C  
ATOM   1227  CD  GLU A 151      12.320 -16.844  32.625  1.00 61.44           C  
ATOM   1228  OE1 GLU A 151      11.992 -15.922  33.406  1.00 61.44           O  
ATOM   1229  OE2 GLU A 151      12.891 -17.891  33.000  1.00 61.44           O  
ATOM   1230  N   GLN A 152      13.805 -19.203  27.828  1.00 61.19           N  
ATOM   1231  CA  GLN A 152      14.945 -19.500  26.953  1.00 61.19           C  
ATOM   1232  C   GLN A 152      14.680 -19.047  25.531  1.00 61.19           C  
ATOM   1233  CB  GLN A 152      15.266 -21.000  26.984  1.00 61.19           C  
ATOM   1234  O   GLN A 152      15.562 -18.469  24.875  1.00 61.19           O  
ATOM   1235  CG  GLN A 152      16.109 -21.422  28.172  1.00 61.19           C  
ATOM   1236  CD  GLN A 152      16.422 -22.906  28.172  1.00 61.19           C  
ATOM   1237  NE2 GLN A 152      17.344 -23.328  29.031  1.00 61.19           N  
ATOM   1238  OE1 GLN A 152      15.828 -23.672  27.406  1.00 61.19           O  
ATOM   1239  N   GLN A 153      13.508 -19.297  25.078  1.00 61.91           N  
ATOM   1240  CA  GLN A 153      13.148 -18.859  23.734  1.00 61.91           C  
ATOM   1241  C   GLN A 153      13.141 -17.344  23.625  1.00 61.91           C  
ATOM   1242  CB  GLN A 153      11.781 -19.422  23.328  1.00 61.91           C  
ATOM   1243  O   GLN A 153      13.625 -16.781  22.641  1.00 61.91           O  
ATOM   1244  CG  GLN A 153      11.625 -19.656  21.844  1.00 61.91           C  
ATOM   1245  CD  GLN A 153      10.320 -20.359  21.484  1.00 61.91           C  
ATOM   1246  NE2 GLN A 153      10.102 -20.578  20.203  1.00 61.91           N  
ATOM   1247  OE1 GLN A 153       9.523 -20.688  22.359  1.00 61.91           O  
ATOM   1248  N   SER A 154      12.414 -16.703  24.562  1.00 64.19           N  
ATOM   1249  CA  SER A 154      12.391 -15.250  24.578  1.00 64.19           C  
ATOM   1250  C   SER A 154      13.797 -14.672  24.688  1.00 64.19           C  
ATOM   1251  CB  SER A 154      11.531 -14.742  25.750  1.00 64.19           C  
ATOM   1252  O   SER A 154      14.125 -13.695  24.016  1.00 64.19           O  
ATOM   1253  OG  SER A 154      11.273 -13.359  25.625  1.00 64.19           O  
ATOM   1254  N   SER A 155      14.648 -15.242  25.578  1.00 62.34           N  
ATOM   1255  CA  SER A 155      16.031 -14.805  25.719  1.00 62.34           C  
ATOM   1256  C   SER A 155      16.812 -15.008  24.422  1.00 62.34           C  
ATOM   1257  CB  SER A 155      16.719 -15.562  26.859  1.00 62.34           C  
ATOM   1258  O   SER A 155      17.625 -14.164  24.047  1.00 62.34           O  
ATOM   1259  OG  SER A 155      18.125 -15.469  26.750  1.00 62.34           O  
ATOM   1260  N   PHE A 156      16.500 -16.141  23.797  1.00 61.81           N  
ATOM   1261  CA  PHE A 156      17.125 -16.422  22.516  1.00 61.81           C  
ATOM   1262  C   PHE A 156      16.734 -15.375  21.484  1.00 61.81           C  
ATOM   1263  CB  PHE A 156      16.734 -17.828  22.016  1.00 61.81           C  
ATOM   1264  O   PHE A 156      17.609 -14.812  20.812  1.00 61.81           O  
ATOM   1265  CG  PHE A 156      17.234 -18.141  20.641  1.00 61.81           C  
ATOM   1266  CD1 PHE A 156      16.359 -18.109  19.547  1.00 61.81           C  
ATOM   1267  CD2 PHE A 156      18.562 -18.453  20.422  1.00 61.81           C  
ATOM   1268  CE1 PHE A 156      16.812 -18.406  18.266  1.00 61.81           C  
ATOM   1269  CE2 PHE A 156      19.031 -18.734  19.125  1.00 61.81           C  
ATOM   1270  CZ  PHE A 156      18.141 -18.719  18.062  1.00 61.81           C  
ATOM   1271  N   LEU A 157      15.438 -15.133  21.344  1.00 64.94           N  
ATOM   1272  CA  LEU A 157      14.953 -14.172  20.375  1.00 64.94           C  
ATOM   1273  C   LEU A 157      15.453 -12.766  20.703  1.00 64.94           C  
ATOM   1274  CB  LEU A 157      13.430 -14.180  20.312  1.00 64.94           C  
ATOM   1275  O   LEU A 157      15.805 -12.000  19.797  1.00 64.94           O  
ATOM   1276  CG  LEU A 157      12.781 -15.344  19.547  1.00 64.94           C  
ATOM   1277  CD1 LEU A 157      11.297 -15.422  19.875  1.00 64.94           C  
ATOM   1278  CD2 LEU A 157      13.008 -15.195  18.047  1.00 64.94           C  
ATOM   1279  N   ARG A 158      15.578 -12.461  21.922  1.00 66.44           N  
ATOM   1280  CA  ARG A 158      16.141 -11.188  22.359  1.00 66.44           C  
ATOM   1281  C   ARG A 158      17.625 -11.109  22.031  1.00 66.44           C  
ATOM   1282  CB  ARG A 158      15.906 -10.984  23.859  1.00 66.44           C  
ATOM   1283  O   ARG A 158      18.125 -10.062  21.609  1.00 66.44           O  
ATOM   1284  CG  ARG A 158      15.797  -9.523  24.266  1.00 66.44           C  
ATOM   1285  CD  ARG A 158      15.055  -9.367  25.594  1.00 66.44           C  
ATOM   1286  NE  ARG A 158      14.742  -7.973  25.875  1.00 66.44           N  
ATOM   1287  NH1 ARG A 158      13.570  -8.406  27.812  1.00 66.44           N  
ATOM   1288  NH2 ARG A 158      13.820  -6.250  27.078  1.00 66.44           N  
ATOM   1289  CZ  ARG A 158      14.047  -7.547  26.922  1.00 66.44           C  
ATOM   1290  N   SER A 159      18.391 -12.148  22.266  1.00 65.38           N  
ATOM   1291  CA  SER A 159      19.797 -12.180  21.922  1.00 65.38           C  
ATOM   1292  C   SER A 159      20.016 -12.016  20.422  1.00 65.38           C  
ATOM   1293  CB  SER A 159      20.438 -13.492  22.391  1.00 65.38           C  
ATOM   1294  O   SER A 159      20.969 -11.367  19.984  1.00 65.38           O  
ATOM   1295  OG  SER A 159      19.922 -13.883  23.641  1.00 65.38           O  
ATOM   1296  N   PHE A 160      19.031 -12.500  19.781  1.00 64.62           N  
ATOM   1297  CA  PHE A 160      19.078 -12.383  18.328  1.00 64.62           C  
ATOM   1298  C   PHE A 160      18.938 -10.922  17.906  1.00 64.62           C  
ATOM   1299  CB  PHE A 160      17.984 -13.234  17.688  1.00 64.62           C  
ATOM   1300  O   PHE A 160      19.703 -10.430  17.078  1.00 64.62           O  
ATOM   1301  CG  PHE A 160      18.250 -13.586  16.250  1.00 64.62           C  
ATOM   1302  CD1 PHE A 160      17.797 -12.766  15.219  1.00 64.62           C  
ATOM   1303  CD2 PHE A 160      18.969 -14.734  15.922  1.00 64.62           C  
ATOM   1304  CE1 PHE A 160      18.047 -13.086  13.891  1.00 64.62           C  
ATOM   1305  CE2 PHE A 160      19.219 -15.062  14.594  1.00 64.62           C  
ATOM   1306  CZ  PHE A 160      18.766 -14.242  13.578  1.00 64.62           C  
ATOM   1307  N   LEU A 161      18.000 -10.273  18.469  1.00 67.94           N  
ATOM   1308  CA  LEU A 161      17.750  -8.867  18.156  1.00 67.94           C  
ATOM   1309  C   LEU A 161      18.922  -8.000  18.594  1.00 67.94           C  
ATOM   1310  CB  LEU A 161      16.469  -8.391  18.844  1.00 67.94           C  
ATOM   1311  O   LEU A 161      19.312  -7.082  17.875  1.00 67.94           O  
ATOM   1312  CG  LEU A 161      15.156  -8.680  18.109  1.00 67.94           C  
ATOM   1313  CD1 LEU A 161      13.969  -8.562  19.062  1.00 67.94           C  
ATOM   1314  CD2 LEU A 161      14.984  -7.723  16.922  1.00 67.94           C  
ATOM   1315  N   ASP A 162      19.547  -8.414  19.625  1.00 70.56           N  
ATOM   1316  CA  ASP A 162      20.656  -7.641  20.188  1.00 70.56           C  
ATOM   1317  C   ASP A 162      21.938  -7.867  19.406  1.00 70.56           C  
ATOM   1318  CB  ASP A 162      20.875  -8.000  21.656  1.00 70.56           C  
ATOM   1319  O   ASP A 162      22.812  -6.988  19.359  1.00 70.56           O  
ATOM   1320  CG  ASP A 162      19.844  -7.367  22.578  1.00 70.56           C  
ATOM   1321  OD1 ASP A 162      19.188  -6.387  22.172  1.00 70.56           O  
ATOM   1322  OD2 ASP A 162      19.703  -7.848  23.734  1.00 70.56           O  
ATOM   1323  N   ALA A 163      22.062  -9.016  18.734  1.00 64.31           N  
ATOM   1324  CA  ALA A 163      23.250  -9.328  17.938  1.00 64.31           C  
ATOM   1325  C   ALA A 163      23.156  -8.734  16.547  1.00 64.31           C  
ATOM   1326  CB  ALA A 163      23.453 -10.836  17.859  1.00 64.31           C  
ATOM   1327  O   ALA A 163      24.156  -8.672  15.812  1.00 64.31           O  
ATOM   1328  N   SER A 164      21.922  -8.281  16.203  1.00 65.75           N  
ATOM   1329  CA  SER A 164      21.719  -7.688  14.875  1.00 65.75           C  
ATOM   1330  C   SER A 164      22.453  -6.355  14.750  1.00 65.75           C  
ATOM   1331  CB  SER A 164      20.234  -7.484  14.594  1.00 65.75           C  
ATOM   1332  O   SER A 164      22.359  -5.508  15.641  1.00 65.75           O  
ATOM   1333  OG  SER A 164      20.031  -6.809  13.367  1.00 65.75           O  
ATOM   1334  N   PRO A 165      23.125  -6.262  13.789  1.00 67.44           N  
ATOM   1335  CA  PRO A 165      23.797  -4.969  13.570  1.00 67.44           C  
ATOM   1336  C   PRO A 165      22.812  -3.871  13.164  1.00 67.44           C  
ATOM   1337  CB  PRO A 165      24.781  -5.266  12.438  1.00 67.44           C  
ATOM   1338  O   PRO A 165      23.141  -2.686  13.242  1.00 67.44           O  
ATOM   1339  CG  PRO A 165      24.266  -6.516  11.797  1.00 67.44           C  
ATOM   1340  CD  PRO A 165      23.375  -7.227  12.781  1.00 67.44           C  
ATOM   1341  N   ASP A 166      21.703  -4.160  12.773  1.00 73.50           N  
ATOM   1342  CA  ASP A 166      20.672  -3.219  12.359  1.00 73.50           C  
ATOM   1343  C   ASP A 166      19.938  -2.652  13.570  1.00 73.50           C  
ATOM   1344  CB  ASP A 166      19.688  -3.893  11.414  1.00 73.50           C  
ATOM   1345  O   ASP A 166      19.891  -3.283  14.633  1.00 73.50           O  
ATOM   1346  CG  ASP A 166      20.281  -4.223  10.062  1.00 73.50           C  
ATOM   1347  OD1 ASP A 166      21.359  -3.682   9.727  1.00 73.50           O  
ATOM   1348  OD2 ASP A 166      19.688  -5.031   9.320  1.00 73.50           O  
ATOM   1349  N   LEU A 167      19.594  -1.542  13.375  1.00 81.19           N  
ATOM   1350  CA  LEU A 167      18.766  -0.924  14.406  1.00 81.19           C  
ATOM   1351  C   LEU A 167      17.406  -1.600  14.477  1.00 81.19           C  
ATOM   1352  CB  LEU A 167      18.594   0.571  14.125  1.00 81.19           C  
ATOM   1353  O   LEU A 167      16.750  -1.819  13.453  1.00 81.19           O  
ATOM   1354  CG  LEU A 167      19.875   1.388  13.984  1.00 81.19           C  
ATOM   1355  CD1 LEU A 167      19.562   2.793  13.484  1.00 81.19           C  
ATOM   1356  CD2 LEU A 167      20.625   1.441  15.312  1.00 81.19           C  
ATOM   1357  N   VAL A 168      17.094  -2.021  15.609  1.00 82.25           N  
ATOM   1358  CA  VAL A 168      15.742  -2.531  15.844  1.00 82.25           C  
ATOM   1359  C   VAL A 168      15.094  -1.765  17.000  1.00 82.25           C  
ATOM   1360  CB  VAL A 168      15.758  -4.043  16.156  1.00 82.25           C  
ATOM   1361  O   VAL A 168      15.656  -1.687  18.094  1.00 82.25           O  
ATOM   1362  CG1 VAL A 168      14.344  -4.551  16.422  1.00 82.25           C  
ATOM   1363  CG2 VAL A 168      16.391  -4.816  15.000  1.00 82.25           C  
ATOM   1364  N   PHE A 169      14.008  -1.235  16.797  1.00 85.81           N  
ATOM   1365  CA  PHE A 169      13.289  -0.513  17.844  1.00 85.81           C  
ATOM   1366  C   PHE A 169      11.781  -0.677  17.672  1.00 85.81           C  
ATOM   1367  CB  PHE A 169      13.664   0.974  17.812  1.00 85.81           C  
ATOM   1368  O   PHE A 169      11.305  -0.997  16.594  1.00 85.81           O  
ATOM   1369  CG  PHE A 169      13.352   1.658  16.516  1.00 85.81           C  
ATOM   1370  CD1 PHE A 169      14.281   1.684  15.484  1.00 85.81           C  
ATOM   1371  CD2 PHE A 169      12.117   2.277  16.312  1.00 85.81           C  
ATOM   1372  CE1 PHE A 169      13.992   2.316  14.273  1.00 85.81           C  
ATOM   1373  CE2 PHE A 169      11.828   2.912  15.109  1.00 85.81           C  
ATOM   1374  CZ  PHE A 169      12.766   2.932  14.094  1.00 85.81           C  
ATOM   1375  N   TYR A 170      11.133  -0.574  18.812  1.00 80.44           N  
ATOM   1376  CA  TYR A 170       9.680  -0.651  18.906  1.00 80.44           C  
ATOM   1377  C   TYR A 170       9.109   0.573  19.609  1.00 80.44           C  
ATOM   1378  CB  TYR A 170       9.250  -1.925  19.641  1.00 80.44           C  
ATOM   1379  O   TYR A 170       9.570   0.948  20.688  1.00 80.44           O  
ATOM   1380  CG  TYR A 170       7.758  -2.068  19.797  1.00 80.44           C  
ATOM   1381  CD1 TYR A 170       7.105  -1.630  20.938  1.00 80.44           C  
ATOM   1382  CD2 TYR A 170       6.992  -2.643  18.781  1.00 80.44           C  
ATOM   1383  CE1 TYR A 170       5.730  -1.762  21.078  1.00 80.44           C  
ATOM   1384  CE2 TYR A 170       5.617  -2.779  18.906  1.00 80.44           C  
ATOM   1385  OH  TYR A 170       3.629  -2.469  20.203  1.00 80.44           O  
ATOM   1386  CZ  TYR A 170       4.992  -2.336  20.062  1.00 80.44           C  
ATOM   1387  N   ARG A 171       8.195   1.143  18.906  1.00 84.44           N  
ATOM   1388  CA  ARG A 171       7.512   2.291  19.484  1.00 84.44           C  
ATOM   1389  C   ARG A 171       6.008   2.047  19.578  1.00 84.44           C  
ATOM   1390  CB  ARG A 171       7.793   3.555  18.672  1.00 84.44           C  
ATOM   1391  O   ARG A 171       5.414   1.481  18.656  1.00 84.44           O  
ATOM   1392  CG  ARG A 171       9.156   4.168  18.938  1.00 84.44           C  
ATOM   1393  CD  ARG A 171       9.336   5.488  18.203  1.00 84.44           C  
ATOM   1394  NE  ARG A 171       9.945   5.297  16.891  1.00 84.44           N  
ATOM   1395  NH1 ARG A 171      11.445   7.039  17.094  1.00 84.44           N  
ATOM   1396  NH2 ARG A 171      11.406   5.773  15.180  1.00 84.44           N  
ATOM   1397  CZ  ARG A 171      10.930   6.035  16.391  1.00 84.44           C  
ATOM   1398  N   ASN A 172       5.359   2.404  20.594  1.00 78.94           N  
ATOM   1399  CA  ASN A 172       3.932   2.188  20.812  1.00 78.94           C  
ATOM   1400  C   ASN A 172       3.092   3.252  20.109  1.00 78.94           C  
ATOM   1401  CB  ASN A 172       3.613   2.156  22.312  1.00 78.94           C  
ATOM   1402  O   ASN A 172       3.631   4.129  19.438  1.00 78.94           O  
ATOM   1403  CG  ASN A 172       4.023   3.432  23.016  1.00 78.94           C  
ATOM   1404  ND2 ASN A 172       4.145   3.361  24.344  1.00 78.94           N  
ATOM   1405  OD1 ASN A 172       4.227   4.469  22.391  1.00 78.94           O  
ATOM   1406  N   GLU A 173       1.847   3.133  20.281  1.00 73.50           N  
ATOM   1407  CA  GLU A 173       0.912   4.020  19.594  1.00 73.50           C  
ATOM   1408  C   GLU A 173       1.043   5.453  20.094  1.00 73.50           C  
ATOM   1409  CB  GLU A 173      -0.527   3.529  19.766  1.00 73.50           C  
ATOM   1410  O   GLU A 173       0.730   6.402  19.375  1.00 73.50           O  
ATOM   1411  CG  GLU A 173      -0.911   2.395  18.828  1.00 73.50           C  
ATOM   1412  CD  GLU A 173      -2.402   2.094  18.828  1.00 73.50           C  
ATOM   1413  OE1 GLU A 173      -2.859   1.291  17.984  1.00 73.50           O  
ATOM   1414  OE2 GLU A 173      -3.117   2.664  19.688  1.00 73.50           O  
ATOM   1415  N   ASP A 174       1.658   5.680  21.266  1.00 72.06           N  
ATOM   1416  CA  ASP A 174       1.918   7.000  21.844  1.00 72.06           C  
ATOM   1417  C   ASP A 174       3.293   7.516  21.422  1.00 72.06           C  
ATOM   1418  CB  ASP A 174       1.812   6.953  23.359  1.00 72.06           C  
ATOM   1419  O   ASP A 174       3.816   8.453  22.031  1.00 72.06           O  
ATOM   1420  CG  ASP A 174       0.396   6.707  23.859  1.00 72.06           C  
ATOM   1421  OD1 ASP A 174      -0.564   7.172  23.203  1.00 72.06           O  
ATOM   1422  OD2 ASP A 174       0.239   6.043  24.906  1.00 72.06           O  
ATOM   1423  N   LYS A 175       3.955   6.793  20.500  1.00 77.00           N  
ATOM   1424  CA  LYS A 175       5.238   7.176  19.922  1.00 77.00           C  
ATOM   1425  C   LYS A 175       6.359   7.078  20.953  1.00 77.00           C  
ATOM   1426  CB  LYS A 175       5.172   8.594  19.344  1.00 77.00           C  
ATOM   1427  O   LYS A 175       7.301   7.871  20.922  1.00 77.00           O  
ATOM   1428  CG  LYS A 175       4.141   8.766  18.250  1.00 77.00           C  
ATOM   1429  CD  LYS A 175       4.180  10.172  17.656  1.00 77.00           C  
ATOM   1430  CE  LYS A 175       3.117  10.367  16.594  1.00 77.00           C  
ATOM   1431  NZ  LYS A 175       3.094  11.766  16.078  1.00 77.00           N  
ATOM   1432  N   GLU A 176       6.121   6.316  21.938  1.00 79.69           N  
ATOM   1433  CA  GLU A 176       7.148   6.055  22.953  1.00 79.69           C  
ATOM   1434  C   GLU A 176       7.902   4.762  22.641  1.00 79.69           C  
ATOM   1435  CB  GLU A 176       6.527   5.988  24.344  1.00 79.69           C  
ATOM   1436  O   GLU A 176       7.316   3.799  22.156  1.00 79.69           O  
ATOM   1437  CG  GLU A 176       5.844   7.277  24.781  1.00 79.69           C  
ATOM   1438  CD  GLU A 176       5.125   7.160  26.109  1.00 79.69           C  
ATOM   1439  OE1 GLU A 176       4.750   8.203  26.703  1.00 79.69           O  
ATOM   1440  OE2 GLU A 176       4.930   6.016  26.578  1.00 79.69           O  
ATOM   1441  N   PHE A 177       9.102   4.828  22.953  1.00 85.56           N  
ATOM   1442  CA  PHE A 177       9.922   3.631  22.781  1.00 85.56           C  
ATOM   1443  C   PHE A 177       9.461   2.525  23.719  1.00 85.56           C  
ATOM   1444  CB  PHE A 177      11.398   3.947  23.016  1.00 85.56           C  
ATOM   1445  O   PHE A 177       9.258   2.766  24.906  1.00 85.56           O  
ATOM   1446  CG  PHE A 177      12.070   4.641  21.859  1.00 85.56           C  
ATOM   1447  CD1 PHE A 177      12.664   3.904  20.844  1.00 85.56           C  
ATOM   1448  CD2 PHE A 177      12.094   6.027  21.781  1.00 85.56           C  
ATOM   1449  CE1 PHE A 177      13.281   4.543  19.766  1.00 85.56           C  
ATOM   1450  CE2 PHE A 177      12.711   6.672  20.719  1.00 85.56           C  
ATOM   1451  CZ  PHE A 177      13.305   5.926  19.703  1.00 85.56           C  
ATOM   1452  N   SER A 178       9.180   1.364  23.328  1.00 79.69           N  
ATOM   1453  CA  SER A 178       8.797   0.209  24.125  1.00 79.69           C  
ATOM   1454  C   SER A 178       9.914  -0.823  24.188  1.00 79.69           C  
ATOM   1455  CB  SER A 178       7.527  -0.434  23.562  1.00 79.69           C  
ATOM   1456  O   SER A 178       9.875  -1.754  24.984  1.00 79.69           O  
ATOM   1457  OG  SER A 178       6.480   0.518  23.469  1.00 79.69           O  
ATOM   1458  N   GLY A 179      10.844  -0.610  23.266  1.00 78.75           N  
ATOM   1459  CA  GLY A 179      11.984  -1.508  23.234  1.00 78.75           C  
ATOM   1460  C   GLY A 179      12.961  -1.202  22.109  1.00 78.75           C  
ATOM   1461  O   GLY A 179      12.656  -0.399  21.219  1.00 78.75           O  
ATOM   1462  N   CYS A 180      14.023  -1.668  22.266  1.00 81.19           N  
ATOM   1463  CA  CYS A 180      15.062  -1.501  21.250  1.00 81.19           C  
ATOM   1464  C   CYS A 180      16.172  -2.533  21.438  1.00 81.19           C  
ATOM   1465  CB  CYS A 180      15.648  -0.092  21.312  1.00 81.19           C  
ATOM   1466  O   CYS A 180      16.172  -3.277  22.422  1.00 81.19           O  
ATOM   1467  SG  CYS A 180      16.547   0.253  22.844  1.00 81.19           S  
ATOM   1468  N   ASN A 181      16.969  -2.697  20.391  1.00 81.50           N  
ATOM   1469  CA  ASN A 181      18.109  -3.609  20.484  1.00 81.50           C  
ATOM   1470  C   ASN A 181      19.375  -2.877  20.891  1.00 81.50           C  
ATOM   1471  CB  ASN A 181      18.312  -4.336  19.156  1.00 81.50           C  
ATOM   1472  O   ASN A 181      19.344  -1.680  21.172  1.00 81.50           O  
ATOM   1473  CG  ASN A 181      18.781  -3.410  18.047  1.00 81.50           C  
ATOM   1474  ND2 ASN A 181      19.344  -3.984  17.000  1.00 81.50           N  
ATOM   1475  OD1 ASN A 181      18.641  -2.189  18.141  1.00 81.50           O  
ATOM   1476  N   ARG A 182      20.422  -3.635  21.062  1.00 75.69           N  
ATOM   1477  CA  ARG A 182      21.719  -3.109  21.516  1.00 75.69           C  
ATOM   1478  C   ARG A 182      22.250  -2.062  20.547  1.00 75.69           C  
ATOM   1479  CB  ARG A 182      22.734  -4.242  21.672  1.00 75.69           C  
ATOM   1480  O   ARG A 182      22.828  -1.056  20.953  1.00 75.69           O  
ATOM   1481  CG  ARG A 182      23.953  -3.855  22.484  1.00 75.69           C  
ATOM   1482  CD  ARG A 182      23.688  -3.928  23.984  1.00 75.69           C  
ATOM   1483  NE  ARG A 182      24.891  -3.639  24.766  1.00 75.69           N  
ATOM   1484  NH1 ARG A 182      23.766  -3.176  26.719  1.00 75.69           N  
ATOM   1485  NH2 ARG A 182      26.047  -3.047  26.656  1.00 75.69           N  
ATOM   1486  CZ  ARG A 182      24.891  -3.287  26.047  1.00 75.69           C  
ATOM   1487  N   ALA A 183      22.031  -2.268  19.297  1.00 79.38           N  
ATOM   1488  CA  ALA A 183      22.469  -1.301  18.312  1.00 79.38           C  
ATOM   1489  C   ALA A 183      21.812   0.058  18.531  1.00 79.38           C  
ATOM   1490  CB  ALA A 183      22.172  -1.813  16.891  1.00 79.38           C  
ATOM   1491  O   ALA A 183      22.453   1.100  18.359  1.00 79.38           O  
ATOM   1492  N   MET A 184      20.641   0.017  18.891  1.00 84.06           N  
ATOM   1493  CA  MET A 184      19.922   1.251  19.188  1.00 84.06           C  
ATOM   1494  C   MET A 184      20.438   1.896  20.469  1.00 84.06           C  
ATOM   1495  CB  MET A 184      18.422   0.978  19.312  1.00 84.06           C  
ATOM   1496  O   MET A 184      20.484   3.123  20.578  1.00 84.06           O  
ATOM   1497  CG  MET A 184      17.547   2.197  19.047  1.00 84.06           C  
ATOM   1498  SD  MET A 184      17.766   2.863  17.359  1.00 84.06           S  
ATOM   1499  CE  MET A 184      16.688   4.324  17.453  1.00 84.06           C  
ATOM   1500  N   GLU A 185      20.734   1.104  21.375  1.00 81.19           N  
ATOM   1501  CA  GLU A 185      21.344   1.612  22.594  1.00 81.19           C  
ATOM   1502  C   GLU A 185      22.656   2.340  22.312  1.00 81.19           C  
ATOM   1503  CB  GLU A 185      21.578   0.472  23.594  1.00 81.19           C  
ATOM   1504  O   GLU A 185      22.906   3.410  22.875  1.00 81.19           O  
ATOM   1505  CG  GLU A 185      20.297  -0.161  24.109  1.00 81.19           C  
ATOM   1506  CD  GLU A 185      20.531  -1.256  25.141  1.00 81.19           C  
ATOM   1507  OE1 GLU A 185      19.719  -1.406  26.078  1.00 81.19           O  
ATOM   1508  OE2 GLU A 185      21.562  -1.970  25.016  1.00 81.19           O  
ATOM   1509  N   LEU A 186      23.375   1.771  21.438  1.00 77.25           N  
ATOM   1510  CA  LEU A 186      24.656   2.355  21.062  1.00 77.25           C  
ATOM   1511  C   LEU A 186      24.469   3.658  20.297  1.00 77.25           C  
ATOM   1512  CB  LEU A 186      25.469   1.370  20.219  1.00 77.25           C  
ATOM   1513  O   LEU A 186      25.203   4.625  20.500  1.00 77.25           O  
ATOM   1514  CG  LEU A 186      26.188   0.258  20.984  1.00 77.25           C  
ATOM   1515  CD1 LEU A 186      26.578  -0.873  20.031  1.00 77.25           C  
ATOM   1516  CD2 LEU A 186      27.422   0.807  21.703  1.00 77.25           C  
ATOM   1517  N   LEU A 187      23.453   3.619  19.453  1.00 79.56           N  
ATOM   1518  CA  LEU A 187      23.188   4.805  18.641  1.00 79.56           C  
ATOM   1519  C   LEU A 187      22.719   5.961  19.516  1.00 79.56           C  
ATOM   1520  CB  LEU A 187      22.125   4.500  17.578  1.00 79.56           C  
ATOM   1521  O   LEU A 187      23.125   7.105  19.312  1.00 79.56           O  
ATOM   1522  CG  LEU A 187      21.719   5.664  16.672  1.00 79.56           C  
ATOM   1523  CD1 LEU A 187      22.734   5.863  15.562  1.00 79.56           C  
ATOM   1524  CD2 LEU A 187      20.328   5.426  16.094  1.00 79.56           C  
ATOM   1525  N   THR A 188      21.891   5.730  20.500  1.00 80.94           N  
ATOM   1526  CA  THR A 188      21.281   6.773  21.312  1.00 80.94           C  
ATOM   1527  C   THR A 188      22.125   7.062  22.562  1.00 80.94           C  
ATOM   1528  CB  THR A 188      19.844   6.387  21.734  1.00 80.94           C  
ATOM   1529  O   THR A 188      21.984   8.117  23.172  1.00 80.94           O  
ATOM   1530  CG2 THR A 188      18.953   6.176  20.516  1.00 80.94           C  
ATOM   1531  OG1 THR A 188      19.891   5.172  22.500  1.00 80.94           O  
ATOM   1532  N   GLY A 189      23.047   6.121  22.953  1.00 77.50           N  
ATOM   1533  CA  GLY A 189      23.797   6.270  24.172  1.00 77.50           C  
ATOM   1534  C   GLY A 189      22.984   5.980  25.422  1.00 77.50           C  
ATOM   1535  O   GLY A 189      23.422   6.266  26.531  1.00 77.50           O  
ATOM   1536  N   LYS A 190      21.781   5.539  25.281  1.00 79.62           N  
ATOM   1537  CA  LYS A 190      20.875   5.215  26.391  1.00 79.62           C  
ATOM   1538  C   LYS A 190      20.547   3.723  26.406  1.00 79.62           C  
ATOM   1539  CB  LYS A 190      19.594   6.027  26.281  1.00 79.62           C  
ATOM   1540  O   LYS A 190      20.453   3.088  25.359  1.00 79.62           O  
ATOM   1541  CG  LYS A 190      19.797   7.535  26.359  1.00 79.62           C  
ATOM   1542  CD  LYS A 190      18.469   8.289  26.297  1.00 79.62           C  
ATOM   1543  CE  LYS A 190      18.688   9.789  26.406  1.00 79.62           C  
ATOM   1544  NZ  LYS A 190      17.391  10.539  26.297  1.00 79.62           N  
ATOM   1545  N   SER A 191      20.547   3.230  27.562  1.00 76.56           N  
ATOM   1546  CA  SER A 191      20.141   1.833  27.719  1.00 76.56           C  
ATOM   1547  C   SER A 191      18.688   1.628  27.359  1.00 76.56           C  
ATOM   1548  CB  SER A 191      20.391   1.363  29.156  1.00 76.56           C  
ATOM   1549  O   SER A 191      17.922   2.594  27.234  1.00 76.56           O  
ATOM   1550  OG  SER A 191      19.438   1.923  30.047  1.00 76.56           O  
ATOM   1551  N   GLU A 192      18.328   0.436  27.031  1.00 76.81           N  
ATOM   1552  CA  GLU A 192      16.938   0.115  26.703  1.00 76.81           C  
ATOM   1553  C   GLU A 192      15.984   0.588  27.797  1.00 76.81           C  
ATOM   1554  CB  GLU A 192      16.766  -1.391  26.484  1.00 76.81           C  
ATOM   1555  O   GLU A 192      14.938   1.167  27.516  1.00 76.81           O  
ATOM   1556  CG  GLU A 192      15.367  -1.798  26.047  1.00 76.81           C  
ATOM   1557  CD  GLU A 192      15.188  -3.303  25.938  1.00 76.81           C  
ATOM   1558  OE1 GLU A 192      14.125  -3.756  25.469  1.00 76.81           O  
ATOM   1559  OE2 GLU A 192      16.109  -4.039  26.344  1.00 76.81           O  
ATOM   1560  N   LYS A 193      16.344   0.415  29.109  1.00 75.19           N  
ATOM   1561  CA  LYS A 193      15.523   0.806  30.266  1.00 75.19           C  
ATOM   1562  C   LYS A 193      15.336   2.318  30.312  1.00 75.19           C  
ATOM   1563  CB  LYS A 193      16.156   0.314  31.562  1.00 75.19           C  
ATOM   1564  O   LYS A 193      14.258   2.803  30.641  1.00 75.19           O  
ATOM   1565  CG  LYS A 193      15.906  -1.157  31.859  1.00 75.19           C  
ATOM   1566  CD  LYS A 193      16.500  -1.570  33.188  1.00 75.19           C  
ATOM   1567  CE  LYS A 193      16.266  -3.049  33.469  1.00 75.19           C  
ATOM   1568  NZ  LYS A 193      16.891  -3.473  34.781  1.00 75.19           N  
ATOM   1569  N   GLN A 194      16.344   2.973  29.859  1.00 75.88           N  
ATOM   1570  CA  GLN A 194      16.281   4.430  29.859  1.00 75.88           C  
ATOM   1571  C   GLN A 194      15.453   4.938  28.672  1.00 75.88           C  
ATOM   1572  CB  GLN A 194      17.688   5.031  29.812  1.00 75.88           C  
ATOM   1573  O   GLN A 194      14.789   5.969  28.766  1.00 75.88           O  
ATOM   1574  CG  GLN A 194      18.453   4.875  31.125  1.00 75.88           C  
ATOM   1575  CD  GLN A 194      19.891   5.340  31.016  1.00 75.88           C  
ATOM   1576  NE2 GLN A 194      20.500   5.680  32.156  1.00 75.88           N  
ATOM   1577  OE1 GLN A 194      20.453   5.391  29.906  1.00 75.88           O  
ATOM   1578  N   LEU A 195      15.469   4.152  27.609  1.00 79.31           N  
ATOM   1579  CA  LEU A 195      14.812   4.562  26.359  1.00 79.31           C  
ATOM   1580  C   LEU A 195      13.312   4.301  26.438  1.00 79.31           C  
ATOM   1581  CB  LEU A 195      15.422   3.828  25.172  1.00 79.31           C  
ATOM   1582  O   LEU A 195      12.531   5.023  25.812  1.00 79.31           O  
ATOM   1583  CG  LEU A 195      16.312   4.656  24.250  1.00 79.31           C  
ATOM   1584  CD1 LEU A 195      17.516   3.840  23.797  1.00 79.31           C  
ATOM   1585  CD2 LEU A 195      15.523   5.152  23.047  1.00 79.31           C  
ATOM   1586  N   VAL A 196      13.031   3.340  27.188  1.00 80.38           N  
ATOM   1587  CA  VAL A 196      11.625   2.951  27.281  1.00 80.38           C  
ATOM   1588  C   VAL A 196      10.812   4.102  27.859  1.00 80.38           C  
ATOM   1589  CB  VAL A 196      11.445   1.677  28.125  1.00 80.38           C  
ATOM   1590  O   VAL A 196      11.203   4.695  28.875  1.00 80.38           O  
ATOM   1591  CG1 VAL A 196       9.961   1.390  28.359  1.00 80.38           C  
ATOM   1592  CG2 VAL A 196      12.125   0.484  27.453  1.00 80.38           C  
ATOM   1593  N   HIS A 197       9.773   4.547  27.203  1.00 78.38           N  
ATOM   1594  CA  HIS A 197       8.805   5.570  27.594  1.00 78.38           C  
ATOM   1595  C   HIS A 197       9.266   6.953  27.141  1.00 78.38           C  
ATOM   1596  CB  HIS A 197       8.586   5.555  29.109  1.00 78.38           C  
ATOM   1597  O   HIS A 197       8.641   7.961  27.484  1.00 78.38           O  
ATOM   1598  CG  HIS A 197       8.023   4.270  29.609  1.00 78.38           C  
ATOM   1599  CD2 HIS A 197       8.492   3.396  30.531  1.00 78.38           C  
ATOM   1600  ND1 HIS A 197       6.828   3.752  29.172  1.00 78.38           N  
ATOM   1601  CE1 HIS A 197       6.586   2.613  29.797  1.00 78.38           C  
ATOM   1602  NE2 HIS A 197       7.578   2.375  30.625  1.00 78.38           N  
ATOM   1603  N   LEU A 198      10.422   6.953  26.375  1.00 79.75           N  
ATOM   1604  CA  LEU A 198      10.875   8.211  25.797  1.00 79.75           C  
ATOM   1605  C   LEU A 198      10.312   8.406  24.391  1.00 79.75           C  
ATOM   1606  CB  LEU A 198      12.406   8.258  25.750  1.00 79.75           C  
ATOM   1607  O   LEU A 198       9.961   7.430  23.719  1.00 79.75           O  
ATOM   1608  CG  LEU A 198      13.125   8.320  27.109  1.00 79.75           C  
ATOM   1609  CD1 LEU A 198      14.625   8.156  26.922  1.00 79.75           C  
ATOM   1610  CD2 LEU A 198      12.805   9.633  27.812  1.00 79.75           C  
ATOM   1611  N   LYS A 199      10.195   9.609  24.031  1.00 79.94           N  
ATOM   1612  CA  LYS A 199       9.734   9.977  22.703  1.00 79.94           C  
ATOM   1613  C   LYS A 199      10.898  10.352  21.797  1.00 79.94           C  
ATOM   1614  CB  LYS A 199       8.734  11.133  22.781  1.00 79.94           C  
ATOM   1615  O   LYS A 199      11.992  10.656  22.281  1.00 79.94           O  
ATOM   1616  CG  LYS A 199       7.441  10.789  23.500  1.00 79.94           C  
ATOM   1617  CD  LYS A 199       6.418  11.906  23.391  1.00 79.94           C  
ATOM   1618  CE  LYS A 199       5.117  11.555  24.094  1.00 79.94           C  
ATOM   1619  NZ  LYS A 199       4.082  12.617  23.906  1.00 79.94           N  
ATOM   1620  N   PRO A 200      10.727  10.305  20.500  1.00 83.31           N  
ATOM   1621  CA  PRO A 200      11.812  10.633  19.578  1.00 83.31           C  
ATOM   1622  C   PRO A 200      12.398  12.023  19.812  1.00 83.31           C  
ATOM   1623  CB  PRO A 200      11.133  10.562  18.203  1.00 83.31           C  
ATOM   1624  O   PRO A 200      13.609  12.219  19.688  1.00 83.31           O  
ATOM   1625  CG  PRO A 200       9.945   9.688  18.406  1.00 83.31           C  
ATOM   1626  CD  PRO A 200       9.531   9.773  19.859  1.00 83.31           C  
ATOM   1627  N   ALA A 201      11.664  12.922  20.219  1.00 77.31           N  
ATOM   1628  CA  ALA A 201      12.125  14.289  20.484  1.00 77.31           C  
ATOM   1629  C   ALA A 201      13.094  14.320  21.656  1.00 77.31           C  
ATOM   1630  CB  ALA A 201      10.930  15.203  20.750  1.00 77.31           C  
ATOM   1631  O   ALA A 201      13.977  15.180  21.719  1.00 77.31           O  
ATOM   1632  N   ASP A 202      12.984  13.305  22.516  1.00 78.69           N  
ATOM   1633  CA  ASP A 202      13.836  13.211  23.703  1.00 78.69           C  
ATOM   1634  C   ASP A 202      15.133  12.469  23.391  1.00 78.69           C  
ATOM   1635  CB  ASP A 202      13.086  12.516  24.844  1.00 78.69           C  
ATOM   1636  O   ASP A 202      16.062  12.484  24.203  1.00 78.69           O  
ATOM   1637  CG  ASP A 202      11.812  13.242  25.250  1.00 78.69           C  
ATOM   1638  OD1 ASP A 202      11.766  14.484  25.156  1.00 78.69           O  
ATOM   1639  OD2 ASP A 202      10.852  12.555  25.672  1.00 78.69           O  
ATOM   1640  N   VAL A 203      15.141  11.797  22.266  1.00 81.44           N  
ATOM   1641  CA  VAL A 203      16.250  10.883  22.000  1.00 81.44           C  
ATOM   1642  C   VAL A 203      17.109  11.438  20.875  1.00 81.44           C  
ATOM   1643  CB  VAL A 203      15.734   9.469  21.641  1.00 81.44           C  
ATOM   1644  O   VAL A 203      18.344  11.422  20.969  1.00 81.44           O  
ATOM   1645  CG1 VAL A 203      16.906   8.539  21.312  1.00 81.44           C  
ATOM   1646  CG2 VAL A 203      14.898   8.891  22.781  1.00 81.44           C  
ATOM   1647  N   TYR A 204      16.406  11.922  19.906  1.00 81.06           N  
ATOM   1648  CA  TYR A 204      17.109  12.359  18.703  1.00 81.06           C  
ATOM   1649  C   TYR A 204      17.266  13.875  18.672  1.00 81.06           C  
ATOM   1650  CB  TYR A 204      16.375  11.883  17.453  1.00 81.06           C  
ATOM   1651  O   TYR A 204      16.672  14.578  19.500  1.00 81.06           O  
ATOM   1652  CG  TYR A 204      16.156  10.391  17.406  1.00 81.06           C  
ATOM   1653  CD1 TYR A 204      17.219   9.508  17.219  1.00 81.06           C  
ATOM   1654  CD2 TYR A 204      14.875   9.852  17.562  1.00 81.06           C  
ATOM   1655  CE1 TYR A 204      17.016   8.133  17.172  1.00 81.06           C  
ATOM   1656  CE2 TYR A 204      14.664   8.484  17.516  1.00 81.06           C  
ATOM   1657  OH  TYR A 204      15.531   6.270  17.281  1.00 81.06           O  
ATOM   1658  CZ  TYR A 204      15.734   7.629  17.328  1.00 81.06           C  
ATOM   1659  N   SER A 205      18.266  14.367  17.766  1.00 69.38           N  
ATOM   1660  CA  SER A 205      18.344  15.789  17.469  1.00 69.38           C  
ATOM   1661  C   SER A 205      17.031  16.312  16.891  1.00 69.38           C  
ATOM   1662  CB  SER A 205      19.484  16.078  16.500  1.00 69.38           C  
ATOM   1663  O   SER A 205      16.219  15.531  16.375  1.00 69.38           O  
ATOM   1664  OG  SER A 205      19.203  15.531  15.219  1.00 69.38           O  
ATOM   1665  N   PRO A 206      16.859  17.469  17.094  1.00 66.12           N  
ATOM   1666  CA  PRO A 206      15.570  18.031  16.656  1.00 66.12           C  
ATOM   1667  C   PRO A 206      15.281  17.766  15.180  1.00 66.12           C  
ATOM   1668  CB  PRO A 206      15.727  19.531  16.922  1.00 66.12           C  
ATOM   1669  O   PRO A 206      14.141  17.453  14.820  1.00 66.12           O  
ATOM   1670  CG  PRO A 206      16.969  19.641  17.750  1.00 66.12           C  
ATOM   1671  CD  PRO A 206      17.734  18.359  17.641  1.00 66.12           C  
ATOM   1672  N   GLU A 207      16.297  17.891  14.297  1.00 65.25           N  
ATOM   1673  CA  GLU A 207      16.125  17.625  12.875  1.00 65.25           C  
ATOM   1674  C   GLU A 207      15.828  16.156  12.609  1.00 65.25           C  
ATOM   1675  CB  GLU A 207      17.359  18.062  12.086  1.00 65.25           C  
ATOM   1676  O   GLU A 207      14.914  15.828  11.852  1.00 65.25           O  
ATOM   1677  CG  GLU A 207      17.391  19.547  11.750  1.00 65.25           C  
ATOM   1678  CD  GLU A 207      18.781  20.078  11.469  1.00 65.25           C  
ATOM   1679  OE1 GLU A 207      18.922  21.297  11.234  1.00 65.25           O  
ATOM   1680  OE2 GLU A 207      19.734  19.266  11.484  1.00 65.25           O  
ATOM   1681  N   ALA A 208      16.500  15.312  13.203  1.00 73.81           N  
ATOM   1682  CA  ALA A 208      16.312  13.867  13.070  1.00 73.81           C  
ATOM   1683  C   ALA A 208      14.984  13.438  13.672  1.00 73.81           C  
ATOM   1684  CB  ALA A 208      17.469  13.117  13.727  1.00 73.81           C  
ATOM   1685  O   ALA A 208      14.289  12.586  13.109  1.00 73.81           O  
ATOM   1686  N   ALA A 209      14.625  13.961  14.758  1.00 78.69           N  
ATOM   1687  CA  ALA A 209      13.375  13.633  15.438  1.00 78.69           C  
ATOM   1688  C   ALA A 209      12.164  14.016  14.586  1.00 78.69           C  
ATOM   1689  CB  ALA A 209      13.305  14.320  16.797  1.00 78.69           C  
ATOM   1690  O   ALA A 209      11.172  13.289  14.547  1.00 78.69           O  
ATOM   1691  N   ALA A 210      12.414  15.156  13.984  1.00 72.75           N  
ATOM   1692  CA  ALA A 210      11.312  15.617  13.141  1.00 72.75           C  
ATOM   1693  C   ALA A 210      11.016  14.617  12.023  1.00 72.75           C  
ATOM   1694  CB  ALA A 210      11.633  16.984  12.547  1.00 72.75           C  
ATOM   1695  O   ALA A 210       9.852  14.297  11.766  1.00 72.75           O  
ATOM   1696  N   LYS A 211      12.008  14.094  11.391  1.00 75.69           N  
ATOM   1697  CA  LYS A 211      11.852  13.109  10.320  1.00 75.69           C  
ATOM   1698  C   LYS A 211      11.289  11.797  10.859  1.00 75.69           C  
ATOM   1699  CB  LYS A 211      13.188  12.859   9.625  1.00 75.69           C  
ATOM   1700  O   LYS A 211      10.438  11.172  10.219  1.00 75.69           O  
ATOM   1701  CG  LYS A 211      13.055  12.414   8.172  1.00 75.69           C  
ATOM   1702  CD  LYS A 211      14.234  12.891   7.332  1.00 75.69           C  
ATOM   1703  CE  LYS A 211      14.094  12.453   5.879  1.00 75.69           C  
ATOM   1704  NZ  LYS A 211      15.211  12.977   5.035  1.00 75.69           N  
ATOM   1705  N   VAL A 212      11.672  11.352  11.938  1.00 81.44           N  
ATOM   1706  CA  VAL A 212      11.219  10.125  12.578  1.00 81.44           C  
ATOM   1707  C   VAL A 212       9.734  10.234  12.906  1.00 81.44           C  
ATOM   1708  CB  VAL A 212      12.031   9.820  13.859  1.00 81.44           C  
ATOM   1709  O   VAL A 212       8.961   9.305  12.648  1.00 81.44           O  
ATOM   1710  CG1 VAL A 212      11.375   8.680  14.648  1.00 81.44           C  
ATOM   1711  CG2 VAL A 212      13.469   9.469  13.500  1.00 81.44           C  
ATOM   1712  N   ILE A 213       9.391  11.336  13.430  1.00 79.19           N  
ATOM   1713  CA  ILE A 213       8.008  11.539  13.844  1.00 79.19           C  
ATOM   1714  C   ILE A 213       7.105  11.578  12.609  1.00 79.19           C  
ATOM   1715  CB  ILE A 213       7.848  12.844  14.656  1.00 79.19           C  
ATOM   1716  O   ILE A 213       6.016  11.000  12.609  1.00 79.19           O  
ATOM   1717  CG1 ILE A 213       8.617  12.742  15.977  1.00 79.19           C  
ATOM   1718  CG2 ILE A 213       6.367  13.141  14.914  1.00 79.19           C  
ATOM   1719  CD1 ILE A 213       8.734  14.055  16.734  1.00 79.19           C  
ATOM   1720  N   GLU A 214       7.645  12.266  11.594  1.00 75.12           N  
ATOM   1721  CA  GLU A 214       6.898  12.336  10.336  1.00 75.12           C  
ATOM   1722  C   GLU A 214       6.664  10.945   9.758  1.00 75.12           C  
ATOM   1723  CB  GLU A 214       7.629  13.219   9.320  1.00 75.12           C  
ATOM   1724  O   GLU A 214       5.555  10.625   9.320  1.00 75.12           O  
ATOM   1725  CG  GLU A 214       6.867  13.422   8.023  1.00 75.12           C  
ATOM   1726  CD  GLU A 214       7.676  14.141   6.957  1.00 75.12           C  
ATOM   1727  OE1 GLU A 214       7.184  14.297   5.816  1.00 75.12           O  
ATOM   1728  OE2 GLU A 214       8.812  14.562   7.270  1.00 75.12           O  
ATOM   1729  N   THR A 215       7.648  10.086   9.750  1.00 79.94           N  
ATOM   1730  CA  THR A 215       7.559   8.742   9.172  1.00 79.94           C  
ATOM   1731  C   THR A 215       6.715   7.832  10.062  1.00 79.94           C  
ATOM   1732  CB  THR A 215       8.961   8.125   8.984  1.00 79.94           C  
ATOM   1733  O   THR A 215       6.008   6.957   9.562  1.00 79.94           O  
ATOM   1734  CG2 THR A 215       9.766   8.898   7.941  1.00 79.94           C  
ATOM   1735  OG1 THR A 215       9.664   8.156  10.234  1.00 79.94           O  
ATOM   1736  N   ASP A 216       6.801   8.047  11.289  1.00 81.62           N  
ATOM   1737  CA  ASP A 216       5.938   7.305  12.203  1.00 81.62           C  
ATOM   1738  C   ASP A 216       4.465   7.598  11.930  1.00 81.62           C  
ATOM   1739  CB  ASP A 216       6.281   7.648  13.656  1.00 81.62           C  
ATOM   1740  O   ASP A 216       3.645   6.680  11.875  1.00 81.62           O  
ATOM   1741  CG  ASP A 216       7.539   6.961  14.148  1.00 81.62           C  
ATOM   1742  OD1 ASP A 216       8.195   6.250  13.352  1.00 81.62           O  
ATOM   1743  OD2 ASP A 216       7.879   7.125  15.336  1.00 81.62           O  
ATOM   1744  N   GLU A 217       4.309   8.836  11.773  1.00 71.88           N  
ATOM   1745  CA  GLU A 217       2.936   9.258  11.516  1.00 71.88           C  
ATOM   1746  C   GLU A 217       2.406   8.664  10.211  1.00 71.88           C  
ATOM   1747  CB  GLU A 217       2.846  10.789  11.477  1.00 71.88           C  
ATOM   1748  O   GLU A 217       1.248   8.250  10.141  1.00 71.88           O  
ATOM   1749  CG  GLU A 217       2.424  11.414  12.797  1.00 71.88           C  
ATOM   1750  CD  GLU A 217       2.316  12.930  12.734  1.00 71.88           C  
ATOM   1751  OE1 GLU A 217       1.938  13.555  13.750  1.00 71.88           O  
ATOM   1752  OE2 GLU A 217       2.611  13.500  11.656  1.00 71.88           O  
ATOM   1753  N   LYS A 218       3.240   8.539   9.234  1.00 71.56           N  
ATOM   1754  CA  LYS A 218       2.871   7.961   7.949  1.00 71.56           C  
ATOM   1755  C   LYS A 218       2.561   6.473   8.094  1.00 71.56           C  
ATOM   1756  CB  LYS A 218       3.986   8.164   6.926  1.00 71.56           C  
ATOM   1757  O   LYS A 218       1.591   5.977   7.508  1.00 71.56           O  
ATOM   1758  CG  LYS A 218       3.932   9.508   6.215  1.00 71.56           C  
ATOM   1759  CD  LYS A 218       5.023   9.633   5.156  1.00 71.56           C  
ATOM   1760  CE  LYS A 218       5.008  11.000   4.488  1.00 71.56           C  
ATOM   1761  NZ  LYS A 218       6.164  11.172   3.561  1.00 71.56           N  
ATOM   1762  N   VAL A 219       3.363   5.730   8.883  1.00 74.69           N  
ATOM   1763  CA  VAL A 219       3.178   4.301   9.109  1.00 74.69           C  
ATOM   1764  C   VAL A 219       1.888   4.062   9.891  1.00 74.69           C  
ATOM   1765  CB  VAL A 219       4.379   3.686   9.867  1.00 74.69           C  
ATOM   1766  O   VAL A 219       1.129   3.141   9.586  1.00 74.69           O  
ATOM   1767  CG1 VAL A 219       4.078   2.244  10.273  1.00 74.69           C  
ATOM   1768  CG2 VAL A 219       5.637   3.748   9.008  1.00 74.69           C  
ATOM   1769  N   PHE A 220       1.735   4.922  10.875  1.00 72.69           N  
ATOM   1770  CA  PHE A 220       0.554   4.762  11.711  1.00 72.69           C  
ATOM   1771  C   PHE A 220      -0.708   5.148  10.945  1.00 72.69           C  
ATOM   1772  CB  PHE A 220       0.679   5.609  12.984  1.00 72.69           C  
ATOM   1773  O   PHE A 220      -1.748   4.500  11.094  1.00 72.69           O  
ATOM   1774  CG  PHE A 220       1.626   5.039  14.000  1.00 72.69           C  
ATOM   1775  CD1 PHE A 220       1.509   3.717  14.414  1.00 72.69           C  
ATOM   1776  CD2 PHE A 220       2.635   5.824  14.547  1.00 72.69           C  
ATOM   1777  CE1 PHE A 220       2.385   3.186  15.359  1.00 72.69           C  
ATOM   1778  CE2 PHE A 220       3.514   5.297  15.492  1.00 72.69           C  
ATOM   1779  CZ  PHE A 220       3.385   3.980  15.898  1.00 72.69           C  
ATOM   1780  N   ARG A 221      -0.615   6.164  10.031  1.00 59.97           N  
ATOM   1781  CA  ARG A 221      -1.765   6.680   9.289  1.00 59.97           C  
ATOM   1782  C   ARG A 221      -2.152   5.738   8.156  1.00 59.97           C  
ATOM   1783  CB  ARG A 221      -1.470   8.070   8.742  1.00 59.97           C  
ATOM   1784  O   ARG A 221      -3.332   5.445   7.961  1.00 59.97           O  
ATOM   1785  CG  ARG A 221      -2.170   9.195   9.492  1.00 59.97           C  
ATOM   1786  CD  ARG A 221      -1.921  10.547   8.844  1.00 59.97           C  
ATOM   1787  NE  ARG A 221      -2.340  11.648   9.711  1.00 59.97           N  
ATOM   1788  NH1 ARG A 221      -1.492  13.312   8.359  1.00 59.97           N  
ATOM   1789  NH2 ARG A 221      -2.551  13.852  10.320  1.00 59.97           N  
ATOM   1790  CZ  ARG A 221      -2.127  12.938   9.461  1.00 59.97           C  
ATOM   1791  N   HIS A 222      -1.131   5.172   7.395  1.00 62.22           N  
ATOM   1792  CA  HIS A 222      -1.387   4.398   6.184  1.00 62.22           C  
ATOM   1793  C   HIS A 222      -1.276   2.900   6.453  1.00 62.22           C  
ATOM   1794  CB  HIS A 222      -0.417   4.805   5.074  1.00 62.22           C  
ATOM   1795  O   HIS A 222      -1.630   2.084   5.598  1.00 62.22           O  
ATOM   1796  CG  HIS A 222      -0.549   6.234   4.656  1.00 62.22           C  
ATOM   1797  CD2 HIS A 222      -1.276   6.812   3.670  1.00 62.22           C  
ATOM   1798  ND1 HIS A 222       0.127   7.258   5.285  1.00 62.22           N  
ATOM   1799  CE1 HIS A 222      -0.182   8.406   4.703  1.00 62.22           C  
ATOM   1800  NE2 HIS A 222      -1.031   8.164   3.719  1.00 62.22           N  
ATOM   1801  N   ASN A 223      -0.850   2.564   7.605  1.00 62.81           N  
ATOM   1802  CA  ASN A 223      -0.644   1.179   8.008  1.00 62.81           C  
ATOM   1803  C   ASN A 223       0.151   0.402   6.965  1.00 62.81           C  
ATOM   1804  CB  ASN A 223      -1.985   0.491   8.273  1.00 62.81           C  
ATOM   1805  O   ASN A 223      -0.169  -0.749   6.664  1.00 62.81           O  
ATOM   1806  CG  ASN A 223      -2.385   0.535   9.734  1.00 62.81           C  
ATOM   1807  ND2 ASN A 223      -3.643   0.212  10.016  1.00 62.81           N  
ATOM   1808  OD1 ASN A 223      -1.572   0.858  10.609  1.00 62.81           O  
ATOM   1809  N   VAL A 224       1.004   1.053   6.184  1.00 64.44           N  
ATOM   1810  CA  VAL A 224       1.912   0.480   5.195  1.00 64.44           C  
ATOM   1811  C   VAL A 224       3.357   0.665   5.652  1.00 64.44           C  
ATOM   1812  CB  VAL A 224       1.708   1.117   3.801  1.00 64.44           C  
ATOM   1813  O   VAL A 224       3.656   1.574   6.430  1.00 64.44           O  
ATOM   1814  CG1 VAL A 224       2.115   0.143   2.697  1.00 64.44           C  
ATOM   1815  CG2 VAL A 224       0.255   1.554   3.621  1.00 64.44           C  
ATOM   1816  N   SER A 225       4.203  -0.225   5.227  1.00 67.75           N  
ATOM   1817  CA  SER A 225       5.629  -0.129   5.520  1.00 67.75           C  
ATOM   1818  C   SER A 225       6.273   1.017   4.750  1.00 67.75           C  
ATOM   1819  CB  SER A 225       6.336  -1.443   5.184  1.00 67.75           C  
ATOM   1820  O   SER A 225       5.840   1.351   3.645  1.00 67.75           O  
ATOM   1821  OG  SER A 225       6.371  -1.649   3.783  1.00 67.75           O  
ATOM   1822  N   LEU A 226       7.125   1.755   5.367  1.00 70.62           N  
ATOM   1823  CA  LEU A 226       7.863   2.867   4.781  1.00 70.62           C  
ATOM   1824  C   LEU A 226       9.367   2.666   4.941  1.00 70.62           C  
ATOM   1825  CB  LEU A 226       7.441   4.191   5.422  1.00 70.62           C  
ATOM   1826  O   LEU A 226       9.836   2.295   6.020  1.00 70.62           O  
ATOM   1827  CG  LEU A 226       7.758   5.461   4.633  1.00 70.62           C  
ATOM   1828  CD1 LEU A 226       6.492   6.020   3.996  1.00 70.62           C  
ATOM   1829  CD2 LEU A 226       8.414   6.500   5.535  1.00 70.62           C  
ATOM   1830  N   THR A 227      10.062   2.748   3.822  1.00 70.81           N  
ATOM   1831  CA  THR A 227      11.523   2.699   3.836  1.00 70.81           C  
ATOM   1832  C   THR A 227      12.109   4.055   3.461  1.00 70.81           C  
ATOM   1833  CB  THR A 227      12.055   1.620   2.875  1.00 70.81           C  
ATOM   1834  O   THR A 227      11.719   4.652   2.455  1.00 70.81           O  
ATOM   1835  CG2 THR A 227      13.547   1.405   3.064  1.00 70.81           C  
ATOM   1836  OG1 THR A 227      11.367   0.386   3.125  1.00 70.81           O  
ATOM   1837  N   TYR A 228      12.961   4.617   4.234  1.00 72.12           N  
ATOM   1838  CA  TYR A 228      13.586   5.910   3.990  1.00 72.12           C  
ATOM   1839  C   TYR A 228      15.008   5.941   4.555  1.00 72.12           C  
ATOM   1840  CB  TYR A 228      12.758   7.035   4.605  1.00 72.12           C  
ATOM   1841  O   TYR A 228      15.391   5.066   5.336  1.00 72.12           O  
ATOM   1842  CG  TYR A 228      12.625   6.945   6.109  1.00 72.12           C  
ATOM   1843  CD1 TYR A 228      11.711   6.070   6.695  1.00 72.12           C  
ATOM   1844  CD2 TYR A 228      13.414   7.727   6.941  1.00 72.12           C  
ATOM   1845  CE1 TYR A 228      11.586   5.984   8.078  1.00 72.12           C  
ATOM   1846  CE2 TYR A 228      13.297   7.648   8.328  1.00 72.12           C  
ATOM   1847  OH  TYR A 228      12.258   6.691  10.250  1.00 72.12           O  
ATOM   1848  CZ  TYR A 228      12.383   6.773   8.883  1.00 72.12           C  
ATOM   1849  N   GLU A 229      15.797   6.836   4.094  1.00 70.69           N  
ATOM   1850  CA  GLU A 229      17.172   7.035   4.570  1.00 70.69           C  
ATOM   1851  C   GLU A 229      17.250   8.250   5.492  1.00 70.69           C  
ATOM   1852  CB  GLU A 229      18.125   7.195   3.393  1.00 70.69           C  
ATOM   1853  O   GLU A 229      16.594   9.266   5.254  1.00 70.69           O  
ATOM   1854  CG  GLU A 229      18.188   5.980   2.479  1.00 70.69           C  
ATOM   1855  CD  GLU A 229      19.078   6.184   1.266  1.00 70.69           C  
ATOM   1856  OE1 GLU A 229      19.203   5.258   0.433  1.00 70.69           O  
ATOM   1857  OE2 GLU A 229      19.672   7.281   1.147  1.00 70.69           O  
ATOM   1858  N   GLN A 230      17.984   8.023   6.504  1.00 75.00           N  
ATOM   1859  CA  GLN A 230      18.125   9.125   7.457  1.00 75.00           C  
ATOM   1860  C   GLN A 230      19.484   9.094   8.141  1.00 75.00           C  
ATOM   1861  CB  GLN A 230      17.016   9.062   8.508  1.00 75.00           C  
ATOM   1862  O   GLN A 230      19.953   8.031   8.562  1.00 75.00           O  
ATOM   1863  CG  GLN A 230      17.016  10.234   9.484  1.00 75.00           C  
ATOM   1864  CD  GLN A 230      15.750  10.312  10.312  1.00 75.00           C  
ATOM   1865  NE2 GLN A 230      15.656  11.344  11.141  1.00 75.00           N  
ATOM   1866  OE1 GLN A 230      14.867   9.453  10.211  1.00 75.00           O  
ATOM   1867  N   TRP A 231      19.969  10.258   8.211  1.00 68.31           N  
ATOM   1868  CA  TRP A 231      21.234  10.438   8.938  1.00 68.31           C  
ATOM   1869  C   TRP A 231      20.984  10.602  10.430  1.00 68.31           C  
ATOM   1870  CB  TRP A 231      22.000  11.648   8.398  1.00 68.31           C  
ATOM   1871  O   TRP A 231      20.156  11.430  10.844  1.00 68.31           O  
ATOM   1872  CG  TRP A 231      22.562  11.445   7.027  1.00 68.31           C  
ATOM   1873  CD1 TRP A 231      21.969  11.711   5.832  1.00 68.31           C  
ATOM   1874  CD2 TRP A 231      23.859  10.930   6.715  1.00 68.31           C  
ATOM   1875  CE2 TRP A 231      23.984  10.906   5.305  1.00 68.31           C  
ATOM   1876  CE3 TRP A 231      24.953  10.484   7.484  1.00 68.31           C  
ATOM   1877  NE1 TRP A 231      22.797  11.391   4.793  1.00 68.31           N  
ATOM   1878  CH2 TRP A 231      26.172  10.023   5.434  1.00 68.31           C  
ATOM   1879  CZ2 TRP A 231      25.125  10.461   4.652  1.00 68.31           C  
ATOM   1880  CZ3 TRP A 231      26.094  10.031   6.836  1.00 68.31           C  
ATOM   1881  N   LEU A 232      21.562   9.742  11.281  1.00 78.31           N  
ATOM   1882  CA  LEU A 232      21.438   9.789  12.734  1.00 78.31           C  
ATOM   1883  C   LEU A 232      22.797   9.953  13.391  1.00 78.31           C  
ATOM   1884  CB  LEU A 232      20.750   8.531  13.258  1.00 78.31           C  
ATOM   1885  O   LEU A 232      23.828   9.602  12.805  1.00 78.31           O  
ATOM   1886  CG  LEU A 232      19.312   8.297  12.789  1.00 78.31           C  
ATOM   1887  CD1 LEU A 232      18.859   6.891  13.156  1.00 78.31           C  
ATOM   1888  CD2 LEU A 232      18.375   9.344  13.383  1.00 78.31           C  
ATOM   1889  N   ASP A 233      22.766  10.578  14.562  1.00 72.06           N  
ATOM   1890  CA  ASP A 233      23.984  10.891  15.297  1.00 72.06           C  
ATOM   1891  C   ASP A 233      24.203   9.914  16.453  1.00 72.06           C  
ATOM   1892  CB  ASP A 233      23.938  12.328  15.828  1.00 72.06           C  
ATOM   1893  O   ASP A 233      23.297   9.672  17.250  1.00 72.06           O  
ATOM   1894  CG  ASP A 233      23.719  13.352  14.734  1.00 72.06           C  
ATOM   1895  OD1 ASP A 233      24.422  13.320  13.703  1.00 72.06           O  
ATOM   1896  OD2 ASP A 233      22.812  14.211  14.898  1.00 72.06           O  
ATOM   1897  N   TYR A 234      25.344   9.328  16.516  1.00 68.62           N  
ATOM   1898  CA  TYR A 234      25.766   8.625  17.719  1.00 68.62           C  
ATOM   1899  C   TYR A 234      26.094   9.609  18.844  1.00 68.62           C  
ATOM   1900  CB  TYR A 234      27.000   7.754  17.438  1.00 68.62           C  
ATOM   1901  O   TYR A 234      26.312  10.797  18.594  1.00 68.62           O  
ATOM   1902  CG  TYR A 234      26.672   6.469  16.719  1.00 68.62           C  
ATOM   1903  CD1 TYR A 234      26.375   5.305  17.422  1.00 68.62           C  
ATOM   1904  CD2 TYR A 234      26.641   6.418  15.328  1.00 68.62           C  
ATOM   1905  CE1 TYR A 234      26.078   4.117  16.766  1.00 68.62           C  
ATOM   1906  CE2 TYR A 234      26.344   5.234  14.656  1.00 68.62           C  
ATOM   1907  OH  TYR A 234      25.766   2.920  14.727  1.00 68.62           O  
ATOM   1908  CZ  TYR A 234      26.062   4.094  15.383  1.00 68.62           C  
ATOM   1909  N   PRO A 235      26.031   9.227  20.125  1.00 67.31           N  
ATOM   1910  CA  PRO A 235      26.344  10.117  21.250  1.00 67.31           C  
ATOM   1911  C   PRO A 235      27.734  10.742  21.125  1.00 67.31           C  
ATOM   1912  CB  PRO A 235      26.250   9.195  22.469  1.00 67.31           C  
ATOM   1913  O   PRO A 235      27.969  11.828  21.656  1.00 67.31           O  
ATOM   1914  CG  PRO A 235      25.703   7.914  21.938  1.00 67.31           C  
ATOM   1915  CD  PRO A 235      25.750   7.953  20.438  1.00 67.31           C  
ATOM   1916  N   ASP A 236      28.797  10.078  20.344  1.00 52.12           N  
ATOM   1917  CA  ASP A 236      30.172  10.570  20.219  1.00 52.12           C  
ATOM   1918  C   ASP A 236      30.281  11.570  19.078  1.00 52.12           C  
ATOM   1919  CB  ASP A 236      31.141   9.406  20.000  1.00 52.12           C  
ATOM   1920  O   ASP A 236      31.375  12.070  18.781  1.00 52.12           O  
ATOM   1921  CG  ASP A 236      30.734   8.508  18.844  1.00 52.12           C  
ATOM   1922  OD1 ASP A 236      29.719   8.781  18.188  1.00 52.12           O  
ATOM   1923  OD2 ASP A 236      31.453   7.512  18.594  1.00 52.12           O  
ATOM   1924  N   GLY A 237      29.188  11.930  18.375  1.00 51.06           N  
ATOM   1925  CA  GLY A 237      29.234  12.922  17.312  1.00 51.06           C  
ATOM   1926  C   GLY A 237      29.297  12.305  15.922  1.00 51.06           C  
ATOM   1927  O   GLY A 237      29.156  13.008  14.922  1.00 51.06           O  
ATOM   1928  N   ARG A 238      29.578  11.039  15.828  1.00 55.50           N  
ATOM   1929  CA  ARG A 238      29.625  10.344  14.547  1.00 55.50           C  
ATOM   1930  C   ARG A 238      28.234  10.250  13.930  1.00 55.50           C  
ATOM   1931  CB  ARG A 238      30.234   8.953  14.703  1.00 55.50           C  
ATOM   1932  O   ARG A 238      27.266   9.938  14.617  1.00 55.50           O  
ATOM   1933  CG  ARG A 238      31.562   8.773  14.000  1.00 55.50           C  
ATOM   1934  CD  ARG A 238      32.094   7.352  14.156  1.00 55.50           C  
ATOM   1935  NE  ARG A 238      33.531   7.344  14.469  1.00 55.50           N  
ATOM   1936  NH1 ARG A 238      33.688   5.047  14.633  1.00 55.50           N  
ATOM   1937  NH2 ARG A 238      35.531   6.355  14.969  1.00 55.50           N  
ATOM   1938  CZ  ARG A 238      34.250   6.250  14.688  1.00 55.50           C  
ATOM   1939  N   LYS A 239      28.156  10.695  12.602  1.00 62.19           N  
ATOM   1940  CA  LYS A 239      26.891  10.586  11.867  1.00 62.19           C  
ATOM   1941  C   LYS A 239      26.859   9.320  11.023  1.00 62.19           C  
ATOM   1942  CB  LYS A 239      26.688  11.812  10.977  1.00 62.19           C  
ATOM   1943  O   LYS A 239      27.875   8.922  10.438  1.00 62.19           O  
ATOM   1944  CG  LYS A 239      26.266  13.062  11.734  1.00 62.19           C  
ATOM   1945  CD  LYS A 239      25.719  14.133  10.789  1.00 62.19           C  
ATOM   1946  CE  LYS A 239      25.266  15.367  11.547  1.00 62.19           C  
ATOM   1947  NZ  LYS A 239      24.469  16.297  10.680  1.00 62.19           N  
ATOM   1948  N   ALA A 240      25.828   8.602  11.039  1.00 70.50           N  
ATOM   1949  CA  ALA A 240      25.594   7.402  10.234  1.00 70.50           C  
ATOM   1950  C   ALA A 240      24.266   7.484   9.500  1.00 70.50           C  
ATOM   1951  CB  ALA A 240      25.641   6.156  11.117  1.00 70.50           C  
ATOM   1952  O   ALA A 240      23.281   8.016  10.023  1.00 70.50           O  
ATOM   1953  N   CYS A 241      24.375   7.129   8.273  1.00 72.25           N  
ATOM   1954  CA  CYS A 241      23.172   7.086   7.457  1.00 72.25           C  
ATOM   1955  C   CYS A 241      22.484   5.730   7.574  1.00 72.25           C  
ATOM   1956  CB  CYS A 241      23.500   7.379   5.992  1.00 72.25           C  
ATOM   1957  O   CYS A 241      23.078   4.699   7.281  1.00 72.25           O  
ATOM   1958  SG  CYS A 241      22.031   7.652   4.961  1.00 72.25           S  
ATOM   1959  N   PHE A 242      21.297   5.816   7.957  1.00 79.75           N  
ATOM   1960  CA  PHE A 242      20.531   4.586   8.125  1.00 79.75           C  
ATOM   1961  C   PHE A 242      19.391   4.520   7.117  1.00 79.75           C  
ATOM   1962  CB  PHE A 242      19.984   4.484   9.547  1.00 79.75           C  
ATOM   1963  O   PHE A 242      18.750   5.531   6.832  1.00 79.75           O  
ATOM   1964  CG  PHE A 242      21.031   4.223  10.594  1.00 79.75           C  
ATOM   1965  CD1 PHE A 242      21.391   2.922  10.922  1.00 79.75           C  
ATOM   1966  CD2 PHE A 242      21.672   5.277  11.242  1.00 79.75           C  
ATOM   1967  CE1 PHE A 242      22.375   2.676  11.891  1.00 79.75           C  
ATOM   1968  CE2 PHE A 242      22.641   5.039  12.203  1.00 79.75           C  
ATOM   1969  CZ  PHE A 242      22.984   3.736  12.531  1.00 79.75           C  
ATOM   1970  N   GLU A 243      19.312   3.406   6.523  1.00 77.25           N  
ATOM   1971  CA  GLU A 243      18.062   3.053   5.848  1.00 77.25           C  
ATOM   1972  C   GLU A 243      17.062   2.441   6.824  1.00 77.25           C  
ATOM   1973  CB  GLU A 243      18.328   2.084   4.695  1.00 77.25           C  
ATOM   1974  O   GLU A 243      17.250   1.320   7.297  1.00 77.25           O  
ATOM   1975  CG  GLU A 243      17.094   1.761   3.863  1.00 77.25           C  
ATOM   1976  CD  GLU A 243      17.375   0.776   2.736  1.00 77.25           C  
ATOM   1977  OE1 GLU A 243      17.203   1.142   1.554  1.00 77.25           O  
ATOM   1978  OE2 GLU A 243      17.781  -0.369   3.043  1.00 77.25           O  
ATOM   1979  N   ILE A 244      16.031   3.070   7.117  1.00 80.88           N  
ATOM   1980  CA  ILE A 244      15.062   2.658   8.133  1.00 80.88           C  
ATOM   1981  C   ILE A 244      13.781   2.174   7.465  1.00 80.88           C  
ATOM   1982  CB  ILE A 244      14.750   3.809   9.117  1.00 80.88           C  
ATOM   1983  O   ILE A 244      13.227   2.859   6.602  1.00 80.88           O  
ATOM   1984  CG1 ILE A 244      16.031   4.254   9.844  1.00 80.88           C  
ATOM   1985  CG2 ILE A 244      13.680   3.383  10.125  1.00 80.88           C  
ATOM   1986  CD1 ILE A 244      15.836   5.445  10.766  1.00 80.88           C  
ATOM   1987  N   ARG A 245      13.469   1.039   7.859  1.00 77.62           N  
ATOM   1988  CA  ARG A 245      12.180   0.483   7.469  1.00 77.62           C  
ATOM   1989  C   ARG A 245      11.250   0.355   8.672  1.00 77.62           C  
ATOM   1990  CB  ARG A 245      12.359  -0.882   6.801  1.00 77.62           C  
ATOM   1991  O   ARG A 245      11.586  -0.298   9.656  1.00 77.62           O  
ATOM   1992  CG  ARG A 245      11.109  -1.411   6.125  1.00 77.62           C  
ATOM   1993  CD  ARG A 245      11.391  -2.670   5.316  1.00 77.62           C  
ATOM   1994  NE  ARG A 245      10.227  -3.076   4.531  1.00 77.62           N  
ATOM   1995  NH1 ARG A 245      10.977  -5.230   4.156  1.00 77.62           N  
ATOM   1996  NH2 ARG A 245       8.961  -4.543   3.297  1.00 77.62           N  
ATOM   1997  CZ  ARG A 245      10.062  -4.281   3.996  1.00 77.62           C  
ATOM   1998  N   LYS A 246      10.117   0.957   8.594  1.00 80.06           N  
ATOM   1999  CA  LYS A 246       9.117   0.906   9.664  1.00 80.06           C  
ATOM   2000  C   LYS A 246       7.898   0.095   9.227  1.00 80.06           C  
ATOM   2001  CB  LYS A 246       8.695   2.318  10.062  1.00 80.06           C  
ATOM   2002  O   LYS A 246       7.371   0.291   8.133  1.00 80.06           O  
ATOM   2003  CG  LYS A 246       9.812   3.158  10.656  1.00 80.06           C  
ATOM   2004  CD  LYS A 246       9.328   4.551  11.031  1.00 80.06           C  
ATOM   2005  CE  LYS A 246      10.461   5.402  11.602  1.00 80.06           C  
ATOM   2006  NZ  LYS A 246      10.000   6.785  11.930  1.00 80.06           N  
ATOM   2007  N   VAL A 247       7.480  -0.817  10.133  1.00 74.50           N  
ATOM   2008  CA  VAL A 247       6.340  -1.688   9.859  1.00 74.50           C  
ATOM   2009  C   VAL A 247       5.344  -1.606  11.016  1.00 74.50           C  
ATOM   2010  CB  VAL A 247       6.785  -3.152   9.641  1.00 74.50           C  
ATOM   2011  O   VAL A 247       5.734  -1.617  12.188  1.00 74.50           O  
ATOM   2012  CG1 VAL A 247       5.684  -3.953   8.953  1.00 74.50           C  
ATOM   2013  CG2 VAL A 247       8.078  -3.201   8.836  1.00 74.50           C  
ATOM   2014  N   PRO A 248       4.094  -1.516  10.695  1.00 74.94           N  
ATOM   2015  CA  PRO A 248       3.105  -1.565  11.773  1.00 74.94           C  
ATOM   2016  C   PRO A 248       3.051  -2.928  12.461  1.00 74.94           C  
ATOM   2017  CB  PRO A 248       1.786  -1.259  11.062  1.00 74.94           C  
ATOM   2018  O   PRO A 248       3.189  -3.961  11.805  1.00 74.94           O  
ATOM   2019  CG  PRO A 248       2.090  -1.423   9.609  1.00 74.94           C  
ATOM   2020  CD  PRO A 248       3.582  -1.467   9.438  1.00 74.94           C  
ATOM   2021  N   TYR A 249       3.029  -2.949  13.773  1.00 67.56           N  
ATOM   2022  CA  TYR A 249       2.990  -4.148  14.602  1.00 67.56           C  
ATOM   2023  C   TYR A 249       1.564  -4.465  15.039  1.00 67.56           C  
ATOM   2024  CB  TYR A 249       3.889  -3.982  15.828  1.00 67.56           C  
ATOM   2025  O   TYR A 249       0.907  -3.637  15.672  1.00 67.56           O  
ATOM   2026  CG  TYR A 249       3.748  -5.098  16.844  1.00 67.56           C  
ATOM   2027  CD1 TYR A 249       3.182  -4.863  18.094  1.00 67.56           C  
ATOM   2028  CD2 TYR A 249       4.184  -6.383  16.547  1.00 67.56           C  
ATOM   2029  CE1 TYR A 249       3.053  -5.887  19.031  1.00 67.56           C  
ATOM   2030  CE2 TYR A 249       4.059  -7.414  17.469  1.00 67.56           C  
ATOM   2031  OH  TYR A 249       3.367  -8.172  19.625  1.00 67.56           O  
ATOM   2032  CZ  TYR A 249       3.492  -7.156  18.703  1.00 67.56           C  
ATOM   2033  N   TYR A 250       1.115  -5.711  14.734  1.00 62.50           N  
ATOM   2034  CA  TYR A 250      -0.201  -6.195  15.133  1.00 62.50           C  
ATOM   2035  C   TYR A 250      -0.078  -7.340  16.125  1.00 62.50           C  
ATOM   2036  CB  TYR A 250      -1.004  -6.648  13.914  1.00 62.50           C  
ATOM   2037  O   TYR A 250       0.808  -8.188  16.000  1.00 62.50           O  
ATOM   2038  CG  TYR A 250      -1.289  -5.543  12.930  1.00 62.50           C  
ATOM   2039  CD1 TYR A 250      -2.410  -4.727  13.070  1.00 62.50           C  
ATOM   2040  CD2 TYR A 250      -0.440  -5.309  11.852  1.00 62.50           C  
ATOM   2041  CE1 TYR A 250      -2.678  -3.707  12.164  1.00 62.50           C  
ATOM   2042  CE2 TYR A 250      -0.698  -4.293  10.938  1.00 62.50           C  
ATOM   2043  OH  TYR A 250      -2.078  -2.488  10.203  1.00 62.50           O  
ATOM   2044  CZ  TYR A 250      -1.817  -3.496  11.102  1.00 62.50           C  
ATOM   2045  N   ASP A 251      -0.693  -7.398  17.266  1.00 53.66           N  
ATOM   2046  CA  ASP A 251      -0.723  -8.523  18.203  1.00 53.66           C  
ATOM   2047  C   ASP A 251      -1.484  -9.703  17.609  1.00 53.66           C  
ATOM   2048  CB  ASP A 251      -1.355  -8.094  19.531  1.00 53.66           C  
ATOM   2049  O   ASP A 251      -1.964  -9.641  16.484  1.00 53.66           O  
ATOM   2050  CG  ASP A 251      -2.836  -7.781  19.406  1.00 53.66           C  
ATOM   2051  OD1 ASP A 251      -3.428  -8.039  18.328  1.00 53.66           O  
ATOM   2052  OD2 ASP A 251      -3.416  -7.270  20.391  1.00 53.66           O  
ATOM   2053  N   ARG A 252      -1.377 -10.859  18.281  1.00 48.38           N  
ATOM   2054  CA  ARG A 252      -2.012 -12.109  17.859  1.00 48.38           C  
ATOM   2055  C   ARG A 252      -3.500 -11.906  17.594  1.00 48.38           C  
ATOM   2056  CB  ARG A 252      -1.812 -13.195  18.922  1.00 48.38           C  
ATOM   2057  O   ARG A 252      -4.086 -12.586  16.750  1.00 48.38           O  
ATOM   2058  CG  ARG A 252      -0.562 -14.031  18.719  1.00 48.38           C  
ATOM   2059  CD  ARG A 252      -0.479 -15.180  19.719  1.00 48.38           C  
ATOM   2060  NE  ARG A 252       0.704 -16.000  19.500  1.00 48.38           N  
ATOM   2061  NH1 ARG A 252       0.271 -17.453  21.234  1.00 48.38           N  
ATOM   2062  NH2 ARG A 252       2.131 -17.750  19.938  1.00 48.38           N  
ATOM   2063  CZ  ARG A 252       1.033 -17.062  20.219  1.00 48.38           C  
ATOM   2064  N   VAL A 253      -4.035 -10.836  18.219  1.00 49.91           N  
ATOM   2065  CA  VAL A 253      -5.477 -10.625  18.109  1.00 49.91           C  
ATOM   2066  C   VAL A 253      -5.766  -9.625  17.000  1.00 49.91           C  
ATOM   2067  CB  VAL A 253      -6.086 -10.133  19.438  1.00 49.91           C  
ATOM   2068  O   VAL A 253      -6.926  -9.320  16.703  1.00 49.91           O  
ATOM   2069  CG1 VAL A 253      -7.609 -10.258  19.422  1.00 49.91           C  
ATOM   2070  CG2 VAL A 253      -5.500 -10.922  20.609  1.00 49.91           C  
ATOM   2071  N   GLY A 254      -4.734  -9.125  16.219  1.00 55.12           N  
ATOM   2072  CA  GLY A 254      -4.914  -8.242  15.078  1.00 55.12           C  
ATOM   2073  C   GLY A 254      -4.934  -6.777  15.461  1.00 55.12           C  
ATOM   2074  O   GLY A 254      -5.309  -5.926  14.648  1.00 55.12           O  
ATOM   2075  N   LYS A 255      -4.801  -6.363  16.703  1.00 57.59           N  
ATOM   2076  CA  LYS A 255      -4.770  -4.973  17.141  1.00 57.59           C  
ATOM   2077  C   LYS A 255      -3.367  -4.387  17.016  1.00 57.59           C  
ATOM   2078  CB  LYS A 255      -5.262  -4.859  18.594  1.00 57.59           C  
ATOM   2079  O   LYS A 255      -2.387  -5.027  17.406  1.00 57.59           O  
ATOM   2080  CG  LYS A 255      -5.926  -3.531  18.922  1.00 57.59           C  
ATOM   2081  CD  LYS A 255      -6.402  -3.486  20.359  1.00 57.59           C  
ATOM   2082  CE  LYS A 255      -7.023  -2.139  20.703  1.00 57.59           C  
ATOM   2083  NZ  LYS A 255      -7.449  -2.072  22.141  1.00 57.59           N  
ATOM   2084  N   ARG A 256      -3.352  -3.227  16.406  1.00 65.75           N  
ATOM   2085  CA  ARG A 256      -2.074  -2.533  16.266  1.00 65.75           C  
ATOM   2086  C   ARG A 256      -1.576  -2.041  17.625  1.00 65.75           C  
ATOM   2087  CB  ARG A 256      -2.197  -1.357  15.297  1.00 65.75           C  
ATOM   2088  O   ARG A 256      -2.283  -1.312  18.328  1.00 65.75           O  
ATOM   2089  CG  ARG A 256      -0.862  -0.752  14.898  1.00 65.75           C  
ATOM   2090  CD  ARG A 256      -1.045   0.494  14.039  1.00 65.75           C  
ATOM   2091  NE  ARG A 256      -1.550   1.617  14.828  1.00 65.75           N  
ATOM   2092  NH1 ARG A 256      -1.760   3.049  13.023  1.00 65.75           N  
ATOM   2093  NH2 ARG A 256      -2.328   3.756  15.133  1.00 65.75           N  
ATOM   2094  CZ  ARG A 256      -1.878   2.805  14.320  1.00 65.75           C  
ATOM   2095  N   HIS A 257      -0.411  -2.389  18.047  1.00 67.69           N  
ATOM   2096  CA  HIS A 257       0.193  -1.982  19.312  1.00 67.69           C  
ATOM   2097  C   HIS A 257       1.276  -0.931  19.094  1.00 67.69           C  
ATOM   2098  CB  HIS A 257       0.777  -3.195  20.047  1.00 67.69           C  
ATOM   2099  O   HIS A 257       1.679  -0.244  20.047  1.00 67.69           O  
ATOM   2100  CG  HIS A 257      -0.142  -3.779  21.062  1.00 67.69           C  
ATOM   2101  CD2 HIS A 257      -0.577  -5.047  21.250  1.00 67.69           C  
ATOM   2102  ND1 HIS A 257      -0.729  -3.023  22.062  1.00 67.69           N  
ATOM   2103  CE1 HIS A 257      -1.486  -3.805  22.812  1.00 67.69           C  
ATOM   2104  NE2 HIS A 257      -1.411  -5.039  22.344  1.00 67.69           N  
ATOM   2105  N   GLY A 258       1.709  -0.798  17.859  1.00 75.81           N  
ATOM   2106  CA  GLY A 258       2.779   0.147  17.578  1.00 75.81           C  
ATOM   2107  C   GLY A 258       3.459  -0.095  16.250  1.00 75.81           C  
ATOM   2108  O   GLY A 258       2.820  -0.541  15.297  1.00 75.81           O  
ATOM   2109  N   LEU A 259       4.652   0.399  16.125  1.00 79.81           N  
ATOM   2110  CA  LEU A 259       5.453   0.209  14.914  1.00 79.81           C  
ATOM   2111  C   LEU A 259       6.820  -0.374  15.258  1.00 79.81           C  
ATOM   2112  CB  LEU A 259       5.621   1.535  14.172  1.00 79.81           C  
ATOM   2113  O   LEU A 259       7.277  -0.269  16.391  1.00 79.81           O  
ATOM   2114  CG  LEU A 259       6.488   2.594  14.859  1.00 79.81           C  
ATOM   2115  CD1 LEU A 259       7.957   2.381  14.516  1.00 79.81           C  
ATOM   2116  CD2 LEU A 259       6.039   3.994  14.453  1.00 79.81           C  
ATOM   2117  N   MET A 260       7.312  -1.170  14.336  1.00 77.56           N  
ATOM   2118  CA  MET A 260       8.656  -1.728  14.414  1.00 77.56           C  
ATOM   2119  C   MET A 260       9.562  -1.125  13.336  1.00 77.56           C  
ATOM   2120  CB  MET A 260       8.617  -3.250  14.266  1.00 77.56           C  
ATOM   2121  O   MET A 260       9.125  -0.920  12.203  1.00 77.56           O  
ATOM   2122  CG  MET A 260       8.336  -3.982  15.570  1.00 77.56           C  
ATOM   2123  SD  MET A 260       8.258  -5.801  15.352  1.00 77.56           S  
ATOM   2124  CE  MET A 260       7.906  -6.316  17.047  1.00 77.56           C  
ATOM   2125  N   GLY A 261      10.586  -0.763  13.734  1.00 80.94           N  
ATOM   2126  CA  GLY A 261      11.531  -0.176  12.797  1.00 80.94           C  
ATOM   2127  C   GLY A 261      12.836  -0.942  12.703  1.00 80.94           C  
ATOM   2128  O   GLY A 261      13.312  -1.481  13.703  1.00 80.94           O  
ATOM   2129  N   PHE A 262      13.312  -1.053  11.508  1.00 77.62           N  
ATOM   2130  CA  PHE A 262      14.609  -1.634  11.188  1.00 77.62           C  
ATOM   2131  C   PHE A 262      15.492  -0.617  10.477  1.00 77.62           C  
ATOM   2132  CB  PHE A 262      14.438  -2.881  10.312  1.00 77.62           C  
ATOM   2133  O   PHE A 262      15.055   0.055   9.547  1.00 77.62           O  
ATOM   2134  CG  PHE A 262      13.516  -3.914  10.898  1.00 77.62           C  
ATOM   2135  CD1 PHE A 262      13.992  -4.863  11.797  1.00 77.62           C  
ATOM   2136  CD2 PHE A 262      12.164  -3.936  10.562  1.00 77.62           C  
ATOM   2137  CE1 PHE A 262      13.141  -5.820  12.344  1.00 77.62           C  
ATOM   2138  CE2 PHE A 262      11.312  -4.887  11.102  1.00 77.62           C  
ATOM   2139  CZ  PHE A 262      11.797  -5.832  11.992  1.00 77.62           C  
ATOM   2140  N   GLY A 263      16.562  -0.399  10.992  1.00 76.44           N  
ATOM   2141  CA  GLY A 263      17.484   0.545  10.391  1.00 76.44           C  
ATOM   2142  C   GLY A 263      18.844  -0.062  10.078  1.00 76.44           C  
ATOM   2143  O   GLY A 263      19.484  -0.645  10.953  1.00 76.44           O  
ATOM   2144  N   ARG A 264      19.219   0.086   8.875  1.00 69.44           N  
ATOM   2145  CA  ARG A 264      20.531  -0.404   8.438  1.00 69.44           C  
ATOM   2146  C   ARG A 264      21.484   0.751   8.180  1.00 69.44           C  
ATOM   2147  CB  ARG A 264      20.375  -1.256   7.172  1.00 69.44           C  
ATOM   2148  O   ARG A 264      21.125   1.736   7.535  1.00 69.44           O  
ATOM   2149  CG  ARG A 264      21.641  -2.010   6.793  1.00 69.44           C  
ATOM   2150  CD  ARG A 264      21.359  -3.127   5.797  1.00 69.44           C  
ATOM   2151  NE  ARG A 264      22.125  -4.332   6.105  1.00 69.44           N  
ATOM   2152  NH1 ARG A 264      21.141  -5.629   4.469  1.00 69.44           N  
ATOM   2153  NH2 ARG A 264      22.750  -6.527   5.832  1.00 69.44           N  
ATOM   2154  CZ  ARG A 264      22.000  -5.492   5.469  1.00 69.44           C  
ATOM   2155  N   ASP A 265      22.688   0.535   8.711  1.00 68.06           N  
ATOM   2156  CA  ASP A 265      23.750   1.514   8.469  1.00 68.06           C  
ATOM   2157  C   ASP A 265      24.281   1.404   7.043  1.00 68.06           C  
ATOM   2158  CB  ASP A 265      24.891   1.331   9.469  1.00 68.06           C  
ATOM   2159  O   ASP A 265      24.922   0.417   6.691  1.00 68.06           O  
ATOM   2160  CG  ASP A 265      25.891   2.471   9.438  1.00 68.06           C  
ATOM   2161  OD1 ASP A 265      25.922   3.230   8.445  1.00 68.06           O  
ATOM   2162  OD2 ASP A 265      26.656   2.607  10.414  1.00 68.06           O  
ATOM   2163  N   ILE A 266      23.906   2.295   6.277  1.00 64.88           N  
ATOM   2164  CA  ILE A 266      24.297   2.277   4.875  1.00 64.88           C  
ATOM   2165  C   ILE A 266      25.375   3.340   4.633  1.00 64.88           C  
ATOM   2166  CB  ILE A 266      23.094   2.504   3.936  1.00 64.88           C  
ATOM   2167  O   ILE A 266      25.516   3.838   3.514  1.00 64.88           O  
ATOM   2168  CG1 ILE A 266      22.406   3.830   4.266  1.00 64.88           C  
ATOM   2169  CG2 ILE A 266      22.109   1.334   4.027  1.00 64.88           C  
ATOM   2170  CD1 ILE A 266      21.391   4.281   3.217  1.00 64.88           C  
ATOM   2171  N   THR A 267      25.984   3.783   5.688  1.00 65.75           N  
ATOM   2172  CA  THR A 267      26.984   4.844   5.586  1.00 65.75           C  
ATOM   2173  C   THR A 267      28.078   4.465   4.602  1.00 65.75           C  
ATOM   2174  CB  THR A 267      27.609   5.156   6.961  1.00 65.75           C  
ATOM   2175  O   THR A 267      28.469   5.273   3.760  1.00 65.75           O  
ATOM   2176  CG2 THR A 267      28.391   6.461   6.922  1.00 65.75           C  
ATOM   2177  OG1 THR A 267      26.562   5.266   7.938  1.00 65.75           O  
ATOM   2178  N   GLU A 268      28.625   3.287   4.738  1.00 59.53           N  
ATOM   2179  CA  GLU A 268      29.703   2.828   3.859  1.00 59.53           C  
ATOM   2180  C   GLU A 268      29.234   2.752   2.410  1.00 59.53           C  
ATOM   2181  CB  GLU A 268      30.219   1.463   4.316  1.00 59.53           C  
ATOM   2182  O   GLU A 268      29.984   3.082   1.489  1.00 59.53           O  
ATOM   2183  CG  GLU A 268      31.453   1.541   5.203  1.00 59.53           C  
ATOM   2184  CD  GLU A 268      32.281   0.260   5.207  1.00 59.53           C  
ATOM   2185  OE1 GLU A 268      33.406   0.259   5.762  1.00 59.53           O  
ATOM   2186  OE2 GLU A 268      31.797  -0.749   4.648  1.00 59.53           O  
ATOM   2187  N   ARG A 269      28.078   2.357   2.328  1.00 57.34           N  
ATOM   2188  CA  ARG A 269      27.484   2.307   0.996  1.00 57.34           C  
ATOM   2189  C   ARG A 269      27.359   3.705   0.402  1.00 57.34           C  
ATOM   2190  CB  ARG A 269      26.109   1.625   1.043  1.00 57.34           C  
ATOM   2191  O   ARG A 269      27.656   3.916  -0.773  1.00 57.34           O  
ATOM   2192  CG  ARG A 269      25.531   1.313  -0.328  1.00 57.34           C  
ATOM   2193  CD  ARG A 269      24.141   0.698  -0.226  1.00 57.34           C  
ATOM   2194  NE  ARG A 269      23.453   0.703  -1.515  1.00 57.34           N  
ATOM   2195  NH1 ARG A 269      21.562  -0.378  -0.743  1.00 57.34           N  
ATOM   2196  NH2 ARG A 269      21.719   0.251  -2.943  1.00 57.34           N  
ATOM   2197  CZ  ARG A 269      22.250   0.192  -1.730  1.00 57.34           C  
ATOM   2198  N   LYS A 270      26.859   4.539   1.135  1.00 55.56           N  
ATOM   2199  CA  LYS A 270      26.734   5.926   0.697  1.00 55.56           C  
ATOM   2200  C   LYS A 270      28.094   6.535   0.392  1.00 55.56           C  
ATOM   2201  CB  LYS A 270      26.016   6.762   1.758  1.00 55.56           C  
ATOM   2202  O   LYS A 270      28.250   7.281  -0.578  1.00 55.56           O  
ATOM   2203  CG  LYS A 270      24.812   7.527   1.229  1.00 55.56           C  
ATOM   2204  CD  LYS A 270      23.750   6.590   0.649  1.00 55.56           C  
ATOM   2205  CE  LYS A 270      22.547   7.355   0.134  1.00 55.56           C  
ATOM   2206  NZ  LYS A 270      21.547   6.449  -0.502  1.00 55.56           N  
ATOM   2207  N   ARG A 271      29.047   6.145   1.210  1.00 52.75           N  
ATOM   2208  CA  ARG A 271      30.422   6.586   0.971  1.00 52.75           C  
ATOM   2209  C   ARG A 271      30.953   6.043  -0.354  1.00 52.75           C  
ATOM   2210  CB  ARG A 271      31.344   6.145   2.117  1.00 52.75           C  
ATOM   2211  O   ARG A 271      31.578   6.770  -1.121  1.00 52.75           O  
ATOM   2212  CG  ARG A 271      31.875   7.297   2.957  1.00 52.75           C  
ATOM   2213  CD  ARG A 271      32.875   6.816   4.004  1.00 52.75           C  
ATOM   2214  NE  ARG A 271      33.344   7.918   4.828  1.00 52.75           N  
ATOM   2215  NH1 ARG A 271      34.625   6.586   6.215  1.00 52.75           N  
ATOM   2216  NH2 ARG A 271      34.562   8.852   6.539  1.00 52.75           N  
ATOM   2217  CZ  ARG A 271      34.188   7.785   5.859  1.00 52.75           C  
ATOM   2218  N   TYR A 272      30.703   4.809  -0.600  1.00 54.16           N  
ATOM   2219  CA  TYR A 272      31.141   4.168  -1.838  1.00 54.16           C  
ATOM   2220  C   TYR A 272      30.422   4.766  -3.041  1.00 54.16           C  
ATOM   2221  CB  TYR A 272      30.891   2.658  -1.779  1.00 54.16           C  
ATOM   2222  O   TYR A 272      31.031   5.016  -4.082  1.00 54.16           O  
ATOM   2223  CG  TYR A 272      31.906   1.851  -2.561  1.00 54.16           C  
ATOM   2224  CD1 TYR A 272      31.641   1.475  -3.879  1.00 54.16           C  
ATOM   2225  CD2 TYR A 272      33.094   1.460  -1.983  1.00 54.16           C  
ATOM   2226  CE1 TYR A 272      32.562   0.728  -4.602  1.00 54.16           C  
ATOM   2227  CE2 TYR A 272      34.031   0.712  -2.697  1.00 54.16           C  
ATOM   2228  OH  TYR A 272      34.688  -0.387  -4.715  1.00 54.16           O  
ATOM   2229  CZ  TYR A 272      33.750   0.352  -4.004  1.00 54.16           C  
ATOM   2230  N   GLN A 273      29.172   5.027  -2.842  1.00 52.03           N  
ATOM   2231  CA  GLN A 273      28.391   5.684  -3.891  1.00 52.03           C  
ATOM   2232  C   GLN A 273      28.938   7.086  -4.172  1.00 52.03           C  
ATOM   2233  CB  GLN A 273      26.922   5.754  -3.508  1.00 52.03           C  
ATOM   2234  O   GLN A 273      29.094   7.477  -5.332  1.00 52.03           O  
ATOM   2235  CG  GLN A 273      25.984   5.875  -4.699  1.00 52.03           C  
ATOM   2236  CD  GLN A 273      24.516   5.875  -4.297  1.00 52.03           C  
ATOM   2237  NE2 GLN A 273      23.641   6.062  -5.270  1.00 52.03           N  
ATOM   2238  OE1 GLN A 273      24.188   5.703  -3.119  1.00 52.03           O  
ATOM   2239  N   ASP A 274      29.172   7.801  -3.199  1.00 52.03           N  
ATOM   2240  CA  ASP A 274      29.750   9.141  -3.314  1.00 52.03           C  
ATOM   2241  C   ASP A 274      31.141   9.086  -3.918  1.00 52.03           C  
ATOM   2242  CB  ASP A 274      29.781   9.828  -1.948  1.00 52.03           C  
ATOM   2243  O   ASP A 274      31.500   9.922  -4.746  1.00 52.03           O  
ATOM   2244  CG  ASP A 274      28.469  10.469  -1.566  1.00 52.03           C  
ATOM   2245  OD1 ASP A 274      27.547  10.531  -2.416  1.00 52.03           O  
ATOM   2246  OD2 ASP A 274      28.344  10.914  -0.407  1.00 52.03           O  
ATOM   2247  N   ALA A 275      31.938   8.125  -3.477  1.00 51.34           N  
ATOM   2248  CA  ALA A 275      33.281   7.949  -4.035  1.00 51.34           C  
ATOM   2249  C   ALA A 275      33.219   7.648  -5.531  1.00 51.34           C  
ATOM   2250  CB  ALA A 275      34.031   6.832  -3.303  1.00 51.34           C  
ATOM   2251  O   ALA A 275      34.000   8.203  -6.316  1.00 51.34           O  
ATOM   2252  N   LEU A 276      32.219   6.836  -5.840  1.00 48.97           N  
ATOM   2253  CA  LEU A 276      32.031   6.500  -7.250  1.00 48.97           C  
ATOM   2254  C   LEU A 276      31.516   7.695  -8.031  1.00 48.97           C  
ATOM   2255  CB  LEU A 276      31.094   5.312  -7.406  1.00 48.97           C  
ATOM   2256  O   LEU A 276      31.938   7.930  -9.172  1.00 48.97           O  
ATOM   2257  CG  LEU A 276      31.641   4.082  -8.117  1.00 48.97           C  
ATOM   2258  CD1 LEU A 276      31.734   2.906  -7.156  1.00 48.97           C  
ATOM   2259  CD2 LEU A 276      30.781   3.725  -9.328  1.00 48.97           C  
ATOM   2260  N   GLU A 277      30.625   8.344  -7.402  1.00 50.09           N  
ATOM   2261  CA  GLU A 277      30.109   9.562  -8.016  1.00 50.09           C  
ATOM   2262  C   GLU A 277      31.203  10.633  -8.102  1.00 50.09           C  
ATOM   2263  CB  GLU A 277      28.922  10.102  -7.230  1.00 50.09           C  
ATOM   2264  O   GLU A 277      31.312  11.344  -9.109  1.00 50.09           O  
ATOM   2265  CG  GLU A 277      27.578   9.555  -7.703  1.00 50.09           C  
ATOM   2266  CD  GLU A 277      26.391  10.094  -6.910  1.00 50.09           C  
ATOM   2267  OE1 GLU A 277      25.250   9.695  -7.195  1.00 50.09           O  
ATOM   2268  OE2 GLU A 277      26.625  10.914  -5.996  1.00 50.09           O  
ATOM   2269  N   ARG A 278      32.000  10.773  -7.113  1.00 47.66           N  
ATOM   2270  CA  ARG A 278      33.156  11.672  -7.125  1.00 47.66           C  
ATOM   2271  C   ARG A 278      34.156  11.242  -8.164  1.00 47.66           C  
ATOM   2272  CB  ARG A 278      33.812  11.727  -5.742  1.00 47.66           C  
ATOM   2273  O   ARG A 278      34.719  12.070  -8.898  1.00 47.66           O  
ATOM   2274  CG  ARG A 278      33.469  12.984  -4.953  1.00 47.66           C  
ATOM   2275  CD  ARG A 278      34.188  13.016  -3.609  1.00 47.66           C  
ATOM   2276  NE  ARG A 278      33.281  13.422  -2.531  1.00 47.66           N  
ATOM   2277  NH1 ARG A 278      34.531  12.445  -0.848  1.00 47.66           N  
ATOM   2278  NH2 ARG A 278      32.594  13.562  -0.345  1.00 47.66           N  
ATOM   2279  CZ  ARG A 278      33.469  13.141  -1.244  1.00 47.66           C  
ATOM   2280  N   ALA A 279      34.375   9.961  -8.148  1.00 48.94           N  
ATOM   2281  CA  ALA A 279      35.281   9.461  -9.180  1.00 48.94           C  
ATOM   2282  C   ALA A 279      34.750   9.797 -10.578  1.00 48.94           C  
ATOM   2283  CB  ALA A 279      35.469   7.949  -9.039  1.00 48.94           C  
ATOM   2284  O   ALA A 279      35.531  10.172 -11.461  1.00 48.94           O  
ATOM   2285  N   SER A 280      33.469   9.656 -10.727  1.00 49.38           N  
ATOM   2286  CA  SER A 280      32.844  10.023 -11.992  1.00 49.38           C  
ATOM   2287  C   SER A 280      32.938  11.531 -12.234  1.00 49.38           C  
ATOM   2288  CB  SER A 280      31.375   9.586 -12.016  1.00 49.38           C  
ATOM   2289  O   SER A 280      33.219  11.969 -13.352  1.00 49.38           O  
ATOM   2290  OG  SER A 280      30.766   9.922 -13.250  1.00 49.38           O  
ATOM   2291  N   ARG A 281      32.688  12.273 -11.172  1.00 49.50           N  
ATOM   2292  CA  ARG A 281      32.812  13.727 -11.258  1.00 49.50           C  
ATOM   2293  C   ARG A 281      34.250  14.141 -11.477  1.00 49.50           C  
ATOM   2294  CB  ARG A 281      32.281  14.391  -9.984  1.00 49.50           C  
ATOM   2295  O   ARG A 281      34.531  15.039 -12.273  1.00 49.50           O  
ATOM   2296  CG  ARG A 281      30.859  14.938 -10.125  1.00 49.50           C  
ATOM   2297  CD  ARG A 281      30.391  15.609  -8.852  1.00 49.50           C  
ATOM   2298  NE  ARG A 281      28.953  15.875  -8.883  1.00 49.50           N  
ATOM   2299  NH1 ARG A 281      28.844  16.750  -6.742  1.00 49.50           N  
ATOM   2300  NH2 ARG A 281      26.953  16.609  -8.016  1.00 49.50           N  
ATOM   2301  CZ  ARG A 281      28.250  16.406  -7.879  1.00 49.50           C  
ATOM   2302  N   ASP A 282      35.188  13.547 -10.711  1.00 48.78           N  
ATOM   2303  CA  ASP A 282      36.594  13.797 -10.906  1.00 48.78           C  
ATOM   2304  C   ASP A 282      37.031  13.508 -12.352  1.00 48.78           C  
ATOM   2305  CB  ASP A 282      37.438  12.953  -9.945  1.00 48.78           C  
ATOM   2306  O   ASP A 282      37.812  14.258 -12.938  1.00 48.78           O  
ATOM   2307  CG  ASP A 282      37.375  13.445  -8.508  1.00 48.78           C  
ATOM   2308  OD1 ASP A 282      36.844  14.547  -8.266  1.00 48.78           O  
ATOM   2309  OD2 ASP A 282      37.844  12.719  -7.609  1.00 48.78           O  
ATOM   2310  N   LYS A 283      36.375  12.500 -12.883  1.00 47.56           N  
ATOM   2311  CA  LYS A 283      36.656  12.188 -14.281  1.00 47.56           C  
ATOM   2312  C   LYS A 283      36.125  13.266 -15.211  1.00 47.56           C  
ATOM   2313  CB  LYS A 283      36.094  10.820 -14.648  1.00 47.56           C  
ATOM   2314  O   LYS A 283      36.750  13.609 -16.203  1.00 47.56           O  
ATOM   2315  CG  LYS A 283      37.094   9.680 -14.570  1.00 47.56           C  
ATOM   2316  CD  LYS A 283      36.469   8.352 -14.969  1.00 47.56           C  
ATOM   2317  CE  LYS A 283      37.438   7.203 -14.859  1.00 47.56           C  
ATOM   2318  NZ  LYS A 283      36.812   5.898 -15.219  1.00 47.56           N  
ATOM   2319  N   THR A 284      35.031  13.781 -14.828  1.00 52.22           N  
ATOM   2320  CA  THR A 284      34.469  14.891 -15.578  1.00 52.22           C  
ATOM   2321  C   THR A 284      35.312  16.156 -15.414  1.00 52.22           C  
ATOM   2322  CB  THR A 284      33.031  15.188 -15.141  1.00 52.22           C  
ATOM   2323  O   THR A 284      35.594  16.859 -16.391  1.00 52.22           O  
ATOM   2324  CG2 THR A 284      32.281  15.953 -16.219  1.00 52.22           C  
ATOM   2325  OG1 THR A 284      32.344  13.945 -14.891  1.00 52.22           O  
ATOM   2326  N   THR A 285      35.781  16.438 -14.148  1.00 50.91           N  
ATOM   2327  CA  THR A 285      36.688  17.547 -13.906  1.00 50.91           C  
ATOM   2328  C   THR A 285      38.000  17.312 -14.602  1.00 50.91           C  
ATOM   2329  CB  THR A 285      36.906  17.750 -12.398  1.00 50.91           C  
ATOM   2330  O   THR A 285      38.625  18.250 -15.141  1.00 50.91           O  
ATOM   2331  CG2 THR A 285      37.406  19.172 -12.109  1.00 50.91           C  
ATOM   2332  OG1 THR A 285      35.688  17.531 -11.695  1.00 50.91           O  
ATOM   2333  N   PHE A 286      38.438  16.109 -14.695  1.00 50.69           N  
ATOM   2334  CA  PHE A 286      39.625  15.734 -15.414  1.00 50.69           C  
ATOM   2335  C   PHE A 286      39.500  16.062 -16.891  1.00 50.69           C  
ATOM   2336  CB  PHE A 286      39.906  14.234 -15.234  1.00 50.69           C  
ATOM   2337  O   PHE A 286      40.406  16.688 -17.484  1.00 50.69           O  
ATOM   2338  CG  PHE A 286      41.094  13.750 -16.016  1.00 50.69           C  
ATOM   2339  CD1 PHE A 286      40.938  13.008 -17.188  1.00 50.69           C  
ATOM   2340  CD2 PHE A 286      42.406  14.023 -15.586  1.00 50.69           C  
ATOM   2341  CE1 PHE A 286      42.031  12.555 -17.906  1.00 50.69           C  
ATOM   2342  CE2 PHE A 286      43.500  13.570 -16.312  1.00 50.69           C  
ATOM   2343  CZ  PHE A 286      43.312  12.836 -17.469  1.00 50.69           C  
ATOM   2344  N   ILE A 287      38.375  15.664 -17.406  1.00 52.56           N  
ATOM   2345  CA  ILE A 287      38.156  15.922 -18.828  1.00 52.56           C  
ATOM   2346  C   ILE A 287      38.094  17.422 -19.094  1.00 52.56           C  
ATOM   2347  CB  ILE A 287      36.844  15.242 -19.328  1.00 52.56           C  
ATOM   2348  O   ILE A 287      38.656  17.922 -20.062  1.00 52.56           O  
ATOM   2349  CG1 ILE A 287      36.969  13.719 -19.266  1.00 52.56           C  
ATOM   2350  CG2 ILE A 287      36.500  15.703 -20.750  1.00 52.56           C  
ATOM   2351  CD1 ILE A 287      35.688  12.977 -19.609  1.00 52.56           C  
ATOM   2352  N   SER A 288      37.594  18.188 -18.125  1.00 53.16           N  
ATOM   2353  CA  SER A 288      37.500  19.641 -18.250  1.00 53.16           C  
ATOM   2354  C   SER A 288      38.875  20.297 -18.078  1.00 53.16           C  
ATOM   2355  CB  SER A 288      36.500  20.219 -17.234  1.00 53.16           C  
ATOM   2356  O   SER A 288      39.219  21.188 -18.844  1.00 53.16           O  
ATOM   2357  OG  SER A 288      37.031  21.375 -16.625  1.00 53.16           O  
ATOM   2358  N   THR A 289      39.719  19.891 -17.172  1.00 51.12           N  
ATOM   2359  CA  THR A 289      41.031  20.438 -16.922  1.00 51.12           C  
ATOM   2360  C   THR A 289      42.000  20.078 -18.062  1.00 51.12           C  
ATOM   2361  CB  THR A 289      41.625  19.922 -15.586  1.00 51.12           C  
ATOM   2362  O   THR A 289      42.750  20.922 -18.531  1.00 51.12           O  
ATOM   2363  CG2 THR A 289      42.875  20.703 -15.195  1.00 51.12           C  
ATOM   2364  OG1 THR A 289      40.625  20.078 -14.562  1.00 51.12           O  
ATOM   2365  N   ILE A 290      41.844  18.812 -18.547  1.00 52.75           N  
ATOM   2366  CA  ILE A 290      42.688  18.359 -19.656  1.00 52.75           C  
ATOM   2367  C   ILE A 290      42.344  19.172 -20.906  1.00 52.75           C  
ATOM   2368  CB  ILE A 290      42.500  16.844 -19.953  1.00 52.75           C  
ATOM   2369  O   ILE A 290      43.250  19.562 -21.656  1.00 52.75           O  
ATOM   2370  CG1 ILE A 290      43.062  16.016 -18.797  1.00 52.75           C  
ATOM   2371  CG2 ILE A 290      43.125  16.469 -21.281  1.00 52.75           C  
ATOM   2372  CD1 ILE A 290      43.062  14.516 -19.062  1.00 52.75           C  
ATOM   2373  N   SER A 291      41.125  19.438 -21.000  1.00 52.12           N  
ATOM   2374  CA  SER A 291      40.688  20.234 -22.125  1.00 52.12           C  
ATOM   2375  C   SER A 291      41.281  21.625 -22.109  1.00 52.12           C  
ATOM   2376  CB  SER A 291      39.156  20.344 -22.156  1.00 52.12           C  
ATOM   2377  O   SER A 291      41.719  22.141 -23.141  1.00 52.12           O  
ATOM   2378  OG  SER A 291      38.656  20.156 -23.469  1.00 52.12           O  
ATOM   2379  N   HIS A 292      41.406  22.109 -20.891  1.00 53.88           N  
ATOM   2380  CA  HIS A 292      42.000  23.438 -20.734  1.00 53.88           C  
ATOM   2381  C   HIS A 292      43.500  23.406 -21.000  1.00 53.88           C  
ATOM   2382  CB  HIS A 292      41.719  23.984 -19.344  1.00 53.88           C  
ATOM   2383  O   HIS A 292      44.031  24.297 -21.672  1.00 53.88           O  
ATOM   2384  CG  HIS A 292      41.719  25.484 -19.266  1.00 53.88           C  
ATOM   2385  CD2 HIS A 292      40.688  26.375 -19.312  1.00 53.88           C  
ATOM   2386  ND1 HIS A 292      42.875  26.219 -19.141  1.00 53.88           N  
ATOM   2387  CE1 HIS A 292      42.562  27.500 -19.109  1.00 53.88           C  
ATOM   2388  NE2 HIS A 292      41.250  27.625 -19.219  1.00 53.88           N  
ATOM   2389  N   GLU A 293      44.188  22.578 -20.609  1.00 50.53           N  
ATOM   2390  CA  GLU A 293      45.625  22.469 -20.750  1.00 50.53           C  
ATOM   2391  C   GLU A 293      46.031  22.156 -22.188  1.00 50.53           C  
ATOM   2392  CB  GLU A 293      46.156  21.375 -19.812  1.00 50.53           C  
ATOM   2393  O   GLU A 293      47.062  22.609 -22.656  1.00 50.53           O  
ATOM   2394  CG  GLU A 293      46.344  21.844 -18.375  1.00 50.53           C  
ATOM   2395  CD  GLU A 293      47.188  20.891 -17.547  1.00 50.53           C  
ATOM   2396  OE1 GLU A 293      47.469  21.188 -16.375  1.00 50.53           O  
ATOM   2397  OE2 GLU A 293      47.562  19.812 -18.078  1.00 50.53           O  
ATOM   2398  N   LEU A 294      45.062  21.438 -22.859  1.00 60.38           N  
ATOM   2399  CA  LEU A 294      45.312  21.094 -24.250  1.00 60.38           C  
ATOM   2400  C   LEU A 294      45.031  22.281 -25.172  1.00 60.38           C  
ATOM   2401  CB  LEU A 294      44.438  19.891 -24.672  1.00 60.38           C  
ATOM   2402  O   LEU A 294      45.625  22.406 -26.234  1.00 60.38           O  
ATOM   2403  CG  LEU A 294      44.812  18.547 -24.078  1.00 60.38           C  
ATOM   2404  CD1 LEU A 294      43.719  17.516 -24.375  1.00 60.38           C  
ATOM   2405  CD2 LEU A 294      46.156  18.078 -24.625  1.00 60.38           C  
ATOM   2406  N   ARG A 295      44.312  23.234 -24.641  1.00 54.66           N  
ATOM   2407  CA  ARG A 295      43.906  24.391 -25.438  1.00 54.66           C  
ATOM   2408  C   ARG A 295      45.062  25.375 -25.594  1.00 54.66           C  
ATOM   2409  CB  ARG A 295      42.688  25.078 -24.797  1.00 54.66           C  
ATOM   2410  O   ARG A 295      45.219  25.969 -26.672  1.00 54.66           O  
ATOM   2411  CG  ARG A 295      41.781  25.750 -25.797  1.00 54.66           C  
ATOM   2412  CD  ARG A 295      40.562  26.391 -25.125  1.00 54.66           C  
ATOM   2413  NE  ARG A 295      39.656  25.375 -24.594  1.00 54.66           N  
ATOM   2414  NH1 ARG A 295      38.438  26.859 -23.312  1.00 54.66           N  
ATOM   2415  NH2 ARG A 295      37.875  24.641 -23.328  1.00 54.66           N  
ATOM   2416  CZ  ARG A 295      38.656  25.625 -23.750  1.00 54.66           C  
ATOM   2417  N   THR A 296      45.906  25.594 -24.656  1.00 58.72           N  
ATOM   2418  CA  THR A 296      47.000  26.562 -24.688  1.00 58.72           C  
ATOM   2419  C   THR A 296      48.062  26.172 -25.734  1.00 58.72           C  
ATOM   2420  CB  THR A 296      47.688  26.688 -23.312  1.00 58.72           C  
ATOM   2421  O   THR A 296      48.375  26.953 -26.625  1.00 58.72           O  
ATOM   2422  CG2 THR A 296      48.562  27.938 -23.250  1.00 58.72           C  
ATOM   2423  OG1 THR A 296      46.656  26.781 -22.297  1.00 58.72           O  
ATOM   2424  N   PRO A 297      48.562  24.875 -25.609  1.00 61.41           N  
ATOM   2425  CA  PRO A 297      49.531  24.531 -26.641  1.00 61.41           C  
ATOM   2426  C   PRO A 297      48.906  24.453 -28.031  1.00 61.41           C  
ATOM   2427  CB  PRO A 297      50.062  23.156 -26.203  1.00 61.41           C  
ATOM   2428  O   PRO A 297      49.562  24.844 -29.016  1.00 61.41           O  
ATOM   2429  CG  PRO A 297      49.125  22.719 -25.125  1.00 61.41           C  
ATOM   2430  CD  PRO A 297      48.281  23.906 -24.719  1.00 61.41           C  
ATOM   2431  N   LEU A 298      47.719  24.047 -28.094  1.00 67.12           N  
ATOM   2432  CA  LEU A 298      47.031  23.953 -29.359  1.00 67.12           C  
ATOM   2433  C   LEU A 298      46.781  25.328 -29.969  1.00 67.12           C  
ATOM   2434  CB  LEU A 298      45.719  23.203 -29.188  1.00 67.12           C  
ATOM   2435  O   LEU A 298      46.938  25.531 -31.172  1.00 67.12           O  
ATOM   2436  CG  LEU A 298      45.000  22.750 -30.469  1.00 67.12           C  
ATOM   2437  CD1 LEU A 298      45.562  21.391 -30.906  1.00 67.12           C  
ATOM   2438  CD2 LEU A 298      43.500  22.688 -30.266  1.00 67.12           C  
ATOM   2439  N   ASN A 299      46.469  26.297 -29.141  1.00 62.53           N  
ATOM   2440  CA  ASN A 299      46.281  27.672 -29.594  1.00 62.53           C  
ATOM   2441  C   ASN A 299      47.594  28.297 -30.047  1.00 62.53           C  
ATOM   2442  CB  ASN A 299      45.625  28.516 -28.500  1.00 62.53           C  
ATOM   2443  O   ASN A 299      47.625  29.078 -31.000  1.00 62.53           O  
ATOM   2444  CG  ASN A 299      44.156  28.297 -28.391  1.00 62.53           C  
ATOM   2445  ND2 ASN A 299      43.531  28.812 -27.328  1.00 62.53           N  
ATOM   2446  OD1 ASN A 299      43.531  27.641 -29.250  1.00 62.53           O  
ATOM   2447  N   GLY A 300      48.688  27.875 -29.406  1.00 65.56           N  
ATOM   2448  CA  GLY A 300      50.031  28.297 -29.828  1.00 65.56           C  
ATOM   2449  C   GLY A 300      50.406  27.781 -31.203  1.00 65.56           C  
ATOM   2450  O   GLY A 300      50.906  28.531 -32.062  1.00 65.56           O  
ATOM   2451  N   ILE A 301      50.031  26.469 -31.438  1.00 70.00           N  
ATOM   2452  CA  ILE A 301      50.344  25.844 -32.719  1.00 70.00           C  
ATOM   2453  C   ILE A 301      49.500  26.484 -33.812  1.00 70.00           C  
ATOM   2454  CB  ILE A 301      50.125  24.328 -32.688  1.00 70.00           C  
ATOM   2455  O   ILE A 301      50.000  26.828 -34.906  1.00 70.00           O  
ATOM   2456  CG1 ILE A 301      51.062  23.672 -31.672  1.00 70.00           C  
ATOM   2457  CG2 ILE A 301      50.312  23.703 -34.094  1.00 70.00           C  
ATOM   2458  CD1 ILE A 301      50.781  22.188 -31.422  1.00 70.00           C  
ATOM   2459  N   VAL A 302      48.250  26.703 -33.500  1.00 69.62           N  
ATOM   2460  CA  VAL A 302      47.312  27.281 -34.438  1.00 69.62           C  
ATOM   2461  C   VAL A 302      47.688  28.734 -34.750  1.00 69.62           C  
ATOM   2462  CB  VAL A 302      45.844  27.219 -33.938  1.00 69.62           C  
ATOM   2463  O   VAL A 302      47.781  29.141 -35.906  1.00 69.62           O  
ATOM   2464  CG1 VAL A 302      44.938  28.031 -34.812  1.00 69.62           C  
ATOM   2465  CG2 VAL A 302      45.375  25.766 -33.844  1.00 69.62           C  
ATOM   2466  N   GLY A 303      48.094  29.500 -33.719  1.00 68.19           N  
ATOM   2467  CA  GLY A 303      48.500  30.891 -33.844  1.00 68.19           C  
ATOM   2468  C   GLY A 303      49.812  31.047 -34.625  1.00 68.19           C  
ATOM   2469  O   GLY A 303      49.906  31.844 -35.531  1.00 68.19           O  
ATOM   2470  N   LEU A 304      50.812  30.219 -34.375  1.00 70.50           N  
ATOM   2471  CA  LEU A 304      52.125  30.328 -34.969  1.00 70.50           C  
ATOM   2472  C   LEU A 304      52.125  29.781 -36.406  1.00 70.50           C  
ATOM   2473  CB  LEU A 304      53.156  29.578 -34.125  1.00 70.50           C  
ATOM   2474  O   LEU A 304      52.812  30.328 -37.281  1.00 70.50           O  
ATOM   2475  CG  LEU A 304      53.656  30.266 -32.844  1.00 70.50           C  
ATOM   2476  CD1 LEU A 304      54.281  29.250 -31.906  1.00 70.50           C  
ATOM   2477  CD2 LEU A 304      54.625  31.391 -33.188  1.00 70.50           C  
ATOM   2478  N   SER A 305      51.344  28.703 -36.625  1.00 74.38           N  
ATOM   2479  CA  SER A 305      51.219  28.188 -38.000  1.00 74.38           C  
ATOM   2480  C   SER A 305      50.562  29.219 -38.906  1.00 74.38           C  
ATOM   2481  CB  SER A 305      50.406  26.906 -38.000  1.00 74.38           C  
ATOM   2482  O   SER A 305      50.969  29.359 -40.094  1.00 74.38           O  
ATOM   2483  OG  SER A 305      49.062  27.156 -37.594  1.00 74.38           O  
ATOM   2484  N   ARG A 306      49.750  30.047 -38.375  1.00 67.38           N  
ATOM   2485  CA  ARG A 306      49.094  31.109 -39.156  1.00 67.38           C  
ATOM   2486  C   ARG A 306      50.094  32.250 -39.438  1.00 67.38           C  
ATOM   2487  CB  ARG A 306      47.875  31.656 -38.375  1.00 67.38           C  
ATOM   2488  O   ARG A 306      50.125  32.750 -40.562  1.00 67.38           O  
ATOM   2489  CG  ARG A 306      46.875  32.375 -39.281  1.00 67.38           C  
ATOM   2490  CD  ARG A 306      45.500  32.438 -38.625  1.00 67.38           C  
ATOM   2491  NE  ARG A 306      44.562  33.156 -39.469  1.00 67.38           N  
ATOM   2492  NH1 ARG A 306      42.750  32.812 -38.062  1.00 67.38           N  
ATOM   2493  NH2 ARG A 306      42.469  34.000 -40.000  1.00 67.38           N  
ATOM   2494  CZ  ARG A 306      43.250  33.312 -39.188  1.00 67.38           C  
ATOM   2495  N   ILE A 307      50.969  32.625 -38.531  1.00 66.81           N  
ATOM   2496  CA  ILE A 307      51.969  33.656 -38.688  1.00 66.81           C  
ATOM   2497  C   ILE A 307      53.031  33.219 -39.719  1.00 66.81           C  
ATOM   2498  CB  ILE A 307      52.656  34.000 -37.344  1.00 66.81           C  
ATOM   2499  O   ILE A 307      53.438  34.000 -40.594  1.00 66.81           O  
ATOM   2500  CG1 ILE A 307      51.656  34.656 -36.406  1.00 66.81           C  
ATOM   2501  CG2 ILE A 307      53.875  34.938 -37.562  1.00 66.81           C  
ATOM   2502  CD1 ILE A 307      52.156  34.844 -35.000  1.00 66.81           C  
ATOM   2503  N   LEU A 308      53.312  31.953 -39.656  1.00 74.12           N  
ATOM   2504  CA  LEU A 308      54.344  31.406 -40.562  1.00 74.12           C  
ATOM   2505  C   LEU A 308      53.812  31.359 -41.969  1.00 74.12           C  
ATOM   2506  CB  LEU A 308      54.750  30.016 -40.094  1.00 74.12           C  
ATOM   2507  O   LEU A 308      54.562  31.562 -42.938  1.00 74.12           O  
ATOM   2508  CG  LEU A 308      55.906  29.953 -39.094  1.00 74.12           C  
ATOM   2509  CD1 LEU A 308      55.875  28.625 -38.344  1.00 74.12           C  
ATOM   2510  CD2 LEU A 308      57.250  30.141 -39.781  1.00 74.12           C  
ATOM   2511  N   LEU A 309      52.500  31.172 -42.062  1.00 73.19           N  
ATOM   2512  CA  LEU A 309      51.875  31.094 -43.375  1.00 73.19           C  
ATOM   2513  C   LEU A 309      51.844  32.469 -44.062  1.00 73.19           C  
ATOM   2514  CB  LEU A 309      50.438  30.562 -43.250  1.00 73.19           C  
ATOM   2515  O   LEU A 309      51.812  32.562 -45.281  1.00 73.19           O  
ATOM   2516  CG  LEU A 309      50.250  29.062 -43.438  1.00 73.19           C  
ATOM   2517  CD1 LEU A 309      49.031  28.578 -42.656  1.00 73.19           C  
ATOM   2518  CD2 LEU A 309      50.125  28.703 -44.906  1.00 73.19           C  
ATOM   2519  N   ASP A 310      52.094  33.562 -43.281  1.00 64.25           N  
ATOM   2520  CA  ASP A 310      52.094  34.938 -43.812  1.00 64.25           C  
ATOM   2521  C   ASP A 310      53.500  35.344 -44.219  1.00 64.25           C  
ATOM   2522  CB  ASP A 310      51.531  35.906 -42.750  1.00 64.25           C  
ATOM   2523  O   ASP A 310      53.688  36.438 -44.781  1.00 64.25           O  
ATOM   2524  CG  ASP A 310      50.062  35.719 -42.500  1.00 64.25           C  
ATOM   2525  OD1 ASP A 310      49.344  35.125 -43.375  1.00 64.25           O  
ATOM   2526  OD2 ASP A 310      49.562  36.156 -41.438  1.00 64.25           O  
ATOM   2527  N   THR A 311      54.562  34.469 -44.000  1.00 69.50           N  
ATOM   2528  CA  THR A 311      55.938  34.781 -44.375  1.00 69.50           C  
ATOM   2529  C   THR A 311      56.250  34.219 -45.781  1.00 69.50           C  
ATOM   2530  CB  THR A 311      56.938  34.219 -43.375  1.00 69.50           C  
ATOM   2531  O   THR A 311      55.438  33.531 -46.375  1.00 69.50           O  
ATOM   2532  CG2 THR A 311      56.656  34.719 -41.938  1.00 69.50           C  
ATOM   2533  OG1 THR A 311      56.875  32.781 -43.375  1.00 69.50           O  
ATOM   2534  N   GLU A 312      57.344  34.594 -46.375  1.00 68.81           N  
ATOM   2535  CA  GLU A 312      57.781  34.125 -47.688  1.00 68.81           C  
ATOM   2536  C   GLU A 312      58.219  32.656 -47.625  1.00 68.81           C  
ATOM   2537  CB  GLU A 312      58.906  35.000 -48.219  1.00 68.81           C  
ATOM   2538  O   GLU A 312      59.250  32.344 -47.000  1.00 68.81           O  
ATOM   2539  CG  GLU A 312      58.406  36.250 -48.938  1.00 68.81           C  
ATOM   2540  CD  GLU A 312      59.500  37.031 -49.594  1.00 68.81           C  
ATOM   2541  OE1 GLU A 312      59.219  38.031 -50.312  1.00 68.81           O  
ATOM   2542  OE2 GLU A 312      60.688  36.656 -49.438  1.00 68.81           O  
ATOM   2543  N   LEU A 313      57.438  31.766 -47.906  1.00 70.06           N  
ATOM   2544  CA  LEU A 313      57.688  30.344 -47.812  1.00 70.06           C  
ATOM   2545  C   LEU A 313      57.750  29.719 -49.219  1.00 70.06           C  
ATOM   2546  CB  LEU A 313      56.594  29.641 -47.000  1.00 70.06           C  
ATOM   2547  O   LEU A 313      57.219  30.250 -50.188  1.00 70.06           O  
ATOM   2548  CG  LEU A 313      56.469  30.094 -45.531  1.00 70.06           C  
ATOM   2549  CD1 LEU A 313      55.031  29.859 -45.062  1.00 70.06           C  
ATOM   2550  CD2 LEU A 313      57.469  29.344 -44.656  1.00 70.06           C  
ATOM   2551  N   THR A 314      58.625  28.859 -49.469  1.00 72.56           N  
ATOM   2552  CA  THR A 314      58.656  28.078 -50.719  1.00 72.56           C  
ATOM   2553  C   THR A 314      57.344  27.297 -50.875  1.00 72.56           C  
ATOM   2554  CB  THR A 314      59.844  27.094 -50.750  1.00 72.56           C  
ATOM   2555  O   THR A 314      56.562  27.156 -49.938  1.00 72.56           O  
ATOM   2556  CG2 THR A 314      61.156  27.828 -50.531  1.00 72.56           C  
ATOM   2557  OG1 THR A 314      59.688  26.125 -49.688  1.00 72.56           O  
ATOM   2558  N   ALA A 315      56.969  26.875 -52.031  1.00 69.25           N  
ATOM   2559  CA  ALA A 315      55.719  26.172 -52.312  1.00 69.25           C  
ATOM   2560  C   ALA A 315      55.594  24.922 -51.469  1.00 69.25           C  
ATOM   2561  CB  ALA A 315      55.656  25.812 -53.812  1.00 69.25           C  
ATOM   2562  O   ALA A 315      54.500  24.625 -50.969  1.00 69.25           O  
ATOM   2563  N   GLU A 316      56.656  24.266 -51.281  1.00 68.50           N  
ATOM   2564  CA  GLU A 316      56.656  23.031 -50.469  1.00 68.50           C  
ATOM   2565  C   GLU A 316      56.438  23.359 -49.000  1.00 68.50           C  
ATOM   2566  CB  GLU A 316      57.938  22.250 -50.688  1.00 68.50           C  
ATOM   2567  O   GLU A 316      55.688  22.672 -48.312  1.00 68.50           O  
ATOM   2568  CG  GLU A 316      57.750  20.750 -50.781  1.00 68.50           C  
ATOM   2569  CD  GLU A 316      59.031  20.000 -51.062  1.00 68.50           C  
ATOM   2570  OE1 GLU A 316      59.000  18.750 -51.188  1.00 68.50           O  
ATOM   2571  OE2 GLU A 316      60.094  20.656 -51.125  1.00 68.50           O  
ATOM   2572  N   GLN A 317      57.094  24.297 -48.531  1.00 71.12           N  
ATOM   2573  CA  GLN A 317      56.969  24.750 -47.156  1.00 71.12           C  
ATOM   2574  C   GLN A 317      55.562  25.219 -46.844  1.00 71.12           C  
ATOM   2575  CB  GLN A 317      57.969  25.859 -46.844  1.00 71.12           C  
ATOM   2576  O   GLN A 317      55.000  24.953 -45.781  1.00 71.12           O  
ATOM   2577  CG  GLN A 317      59.406  25.391 -46.750  1.00 71.12           C  
ATOM   2578  CD  GLN A 317      60.406  26.547 -46.656  1.00 71.12           C  
ATOM   2579  NE2 GLN A 317      61.594  26.250 -46.156  1.00 71.12           N  
ATOM   2580  OE1 GLN A 317      60.094  27.672 -47.031  1.00 71.12           O  
ATOM   2581  N   GLU A 318      55.031  25.875 -47.750  1.00 73.50           N  
ATOM   2582  CA  GLU A 318      53.688  26.375 -47.625  1.00 73.50           C  
ATOM   2583  C   GLU A 318      52.688  25.234 -47.500  1.00 73.50           C  
ATOM   2584  CB  GLU A 318      53.312  27.281 -48.781  1.00 73.50           C  
ATOM   2585  O   GLU A 318      51.750  25.297 -46.719  1.00 73.50           O  
ATOM   2586  CG  GLU A 318      52.031  28.062 -48.594  1.00 73.50           C  
ATOM   2587  CD  GLU A 318      51.656  28.953 -49.781  1.00 73.50           C  
ATOM   2588  OE1 GLU A 318      50.594  29.594 -49.750  1.00 73.50           O  
ATOM   2589  OE2 GLU A 318      52.469  29.016 -50.719  1.00 73.50           O  
ATOM   2590  N   LYS A 319      52.875  24.234 -48.250  1.00 70.19           N  
ATOM   2591  CA  LYS A 319      52.000  23.047 -48.219  1.00 70.19           C  
ATOM   2592  C   LYS A 319      52.062  22.375 -46.844  1.00 70.19           C  
ATOM   2593  CB  LYS A 319      52.406  22.062 -49.312  1.00 70.19           C  
ATOM   2594  O   LYS A 319      51.031  22.016 -46.281  1.00 70.19           O  
ATOM   2595  CG  LYS A 319      51.438  20.922 -49.500  1.00 70.19           C  
ATOM   2596  CD  LYS A 319      51.875  19.984 -50.625  1.00 70.19           C  
ATOM   2597  CE  LYS A 319      50.906  18.812 -50.781  1.00 70.19           C  
ATOM   2598  NZ  LYS A 319      51.344  17.875 -51.844  1.00 70.19           N  
ATOM   2599  N   TYR A 320      53.250  22.188 -46.312  1.00 69.50           N  
ATOM   2600  CA  TYR A 320      53.438  21.547 -45.031  1.00 69.50           C  
ATOM   2601  C   TYR A 320      52.812  22.391 -43.906  1.00 69.50           C  
ATOM   2602  CB  TYR A 320      54.906  21.297 -44.750  1.00 69.50           C  
ATOM   2603  O   TYR A 320      52.188  21.859 -43.000  1.00 69.50           O  
ATOM   2604  CG  TYR A 320      55.500  20.188 -45.594  1.00 69.50           C  
ATOM   2605  CD1 TYR A 320      54.750  19.062 -45.938  1.00 69.50           C  
ATOM   2606  CD2 TYR A 320      56.812  20.297 -46.094  1.00 69.50           C  
ATOM   2607  CE1 TYR A 320      55.312  18.047 -46.719  1.00 69.50           C  
ATOM   2608  CE2 TYR A 320      57.344  19.281 -46.875  1.00 69.50           C  
ATOM   2609  OH  TYR A 320      57.156  17.172 -47.969  1.00 69.50           O  
ATOM   2610  CZ  TYR A 320      56.594  18.172 -47.188  1.00 69.50           C  
ATOM   2611  N   LEU A 321      53.000  23.625 -43.969  1.00 74.94           N  
ATOM   2612  CA  LEU A 321      52.469  24.547 -42.969  1.00 74.94           C  
ATOM   2613  C   LEU A 321      50.938  24.594 -43.000  1.00 74.94           C  
ATOM   2614  CB  LEU A 321      53.031  25.953 -43.156  1.00 74.94           C  
ATOM   2615  O   LEU A 321      50.281  24.703 -41.969  1.00 74.94           O  
ATOM   2616  CG  LEU A 321      53.781  26.562 -41.969  1.00 74.94           C  
ATOM   2617  CD1 LEU A 321      55.250  26.828 -42.344  1.00 74.94           C  
ATOM   2618  CD2 LEU A 321      53.094  27.844 -41.500  1.00 74.94           C  
ATOM   2619  N   LYS A 322      50.438  24.547 -44.125  1.00 71.50           N  
ATOM   2620  CA  LYS A 322      48.969  24.500 -44.281  1.00 71.50           C  
ATOM   2621  C   LYS A 322      48.406  23.219 -43.656  1.00 71.50           C  
ATOM   2622  CB  LYS A 322      48.594  24.578 -45.750  1.00 71.50           C  
ATOM   2623  O   LYS A 322      47.375  23.234 -43.000  1.00 71.50           O  
ATOM   2624  CG  LYS A 322      48.375  26.000 -46.250  1.00 71.50           C  
ATOM   2625  CD  LYS A 322      47.969  26.031 -47.719  1.00 71.50           C  
ATOM   2626  CE  LYS A 322      47.781  27.453 -48.219  1.00 71.50           C  
ATOM   2627  NZ  LYS A 322      47.500  27.484 -49.688  1.00 71.50           N  
ATOM   2628  N   THR A 323      49.125  22.125 -43.812  1.00 69.56           N  
ATOM   2629  CA  THR A 323      48.719  20.844 -43.219  1.00 69.56           C  
ATOM   2630  C   THR A 323      48.812  20.891 -41.719  1.00 69.56           C  
ATOM   2631  CB  THR A 323      49.594  19.688 -43.781  1.00 69.56           C  
ATOM   2632  O   THR A 323      47.906  20.391 -41.000  1.00 69.56           O  
ATOM   2633  CG2 THR A 323      49.000  18.344 -43.375  1.00 69.56           C  
ATOM   2634  OG1 THR A 323      49.656  19.766 -45.188  1.00 69.56           O  
ATOM   2635  N   ILE A 324      49.812  21.484 -41.219  1.00 70.25           N  
ATOM   2636  CA  ILE A 324      50.000  21.656 -39.781  1.00 70.25           C  
ATOM   2637  C   ILE A 324      48.844  22.500 -39.219  1.00 70.25           C  
ATOM   2638  CB  ILE A 324      51.344  22.297 -39.438  1.00 70.25           C  
ATOM   2639  O   ILE A 324      48.250  22.172 -38.188  1.00 70.25           O  
ATOM   2640  CG1 ILE A 324      52.500  21.312 -39.688  1.00 70.25           C  
ATOM   2641  CG2 ILE A 324      51.375  22.797 -38.000  1.00 70.25           C  
ATOM   2642  CD1 ILE A 324      53.875  21.906 -39.531  1.00 70.25           C  
ATOM   2643  N   HIS A 325      48.531  23.500 -39.906  1.00 71.62           N  
ATOM   2644  CA  HIS A 325      47.469  24.406 -39.469  1.00 71.62           C  
ATOM   2645  C   HIS A 325      46.125  23.719 -39.469  1.00 71.62           C  
ATOM   2646  CB  HIS A 325      47.438  25.641 -40.375  1.00 71.62           C  
ATOM   2647  O   HIS A 325      45.375  23.812 -38.500  1.00 71.62           O  
ATOM   2648  CG  HIS A 325      46.438  26.656 -39.969  1.00 71.62           C  
ATOM   2649  CD2 HIS A 325      45.312  27.125 -40.562  1.00 71.62           C  
ATOM   2650  ND1 HIS A 325      46.531  27.344 -38.781  1.00 71.62           N  
ATOM   2651  CE1 HIS A 325      45.500  28.188 -38.656  1.00 71.62           C  
ATOM   2652  NE2 HIS A 325      44.750  28.062 -39.750  1.00 71.62           N  
ATOM   2653  N   VAL A 326      45.844  23.031 -40.500  1.00 69.12           N  
ATOM   2654  CA  VAL A 326      44.594  22.297 -40.625  1.00 69.12           C  
ATOM   2655  C   VAL A 326      44.531  21.219 -39.531  1.00 69.12           C  
ATOM   2656  CB  VAL A 326      44.406  21.688 -42.031  1.00 69.12           C  
ATOM   2657  O   VAL A 326      43.500  21.000 -38.906  1.00 69.12           O  
ATOM   2658  CG1 VAL A 326      43.188  20.750 -42.031  1.00 69.12           C  
ATOM   2659  CG2 VAL A 326      44.250  22.781 -43.062  1.00 69.12           C  
ATOM   2660  N   SER A 327      45.562  20.500 -39.281  1.00 65.81           N  
ATOM   2661  CA  SER A 327      45.625  19.469 -38.250  1.00 65.81           C  
ATOM   2662  C   SER A 327      45.438  20.047 -36.844  1.00 65.81           C  
ATOM   2663  CB  SER A 327      46.969  18.734 -38.312  1.00 65.81           C  
ATOM   2664  O   SER A 327      44.750  19.453 -36.000  1.00 65.81           O  
ATOM   2665  OG  SER A 327      47.094  18.016 -39.531  1.00 65.81           O  
ATOM   2666  N   ALA A 328      46.031  21.219 -36.594  1.00 68.94           N  
ATOM   2667  CA  ALA A 328      45.875  21.922 -35.312  1.00 68.94           C  
ATOM   2668  C   ALA A 328      44.438  22.375 -35.094  1.00 68.94           C  
ATOM   2669  CB  ALA A 328      46.844  23.109 -35.250  1.00 68.94           C  
ATOM   2670  O   ALA A 328      43.906  22.266 -34.000  1.00 68.94           O  
ATOM   2671  N   VAL A 329      43.906  22.906 -36.125  1.00 68.38           N  
ATOM   2672  CA  VAL A 329      42.500  23.344 -36.031  1.00 68.38           C  
ATOM   2673  C   VAL A 329      41.594  22.141 -35.844  1.00 68.38           C  
ATOM   2674  CB  VAL A 329      42.094  24.109 -37.312  1.00 68.38           C  
ATOM   2675  O   VAL A 329      40.656  22.203 -35.031  1.00 68.38           O  
ATOM   2676  CG1 VAL A 329      40.594  24.359 -37.344  1.00 68.38           C  
ATOM   2677  CG2 VAL A 329      42.875  25.422 -37.438  1.00 68.38           C  
ATOM   2678  N   THR A 330      41.844  21.016 -36.500  1.00 65.75           N  
ATOM   2679  CA  THR A 330      41.062  19.781 -36.344  1.00 65.75           C  
ATOM   2680  C   THR A 330      41.188  19.250 -34.906  1.00 65.75           C  
ATOM   2681  CB  THR A 330      41.562  18.703 -37.344  1.00 65.75           C  
ATOM   2682  O   THR A 330      40.188  18.859 -34.312  1.00 65.75           O  
ATOM   2683  CG2 THR A 330      40.594  17.516 -37.344  1.00 65.75           C  
ATOM   2684  OG1 THR A 330      41.594  19.266 -38.656  1.00 65.75           O  
ATOM   2685  N   LEU A 331      42.406  19.250 -34.344  1.00 65.12           N  
ATOM   2686  CA  LEU A 331      42.656  18.844 -32.969  1.00 65.12           C  
ATOM   2687  C   LEU A 331      41.875  19.719 -32.000  1.00 65.12           C  
ATOM   2688  CB  LEU A 331      44.156  18.891 -32.656  1.00 65.12           C  
ATOM   2689  O   LEU A 331      41.312  19.234 -31.016  1.00 65.12           O  
ATOM   2690  CG  LEU A 331      44.656  17.859 -31.641  1.00 65.12           C  
ATOM   2691  CD1 LEU A 331      45.219  16.641 -32.344  1.00 65.12           C  
ATOM   2692  CD2 LEU A 331      45.688  18.484 -30.719  1.00 65.12           C  
ATOM   2693  N   GLY A 332      41.844  21.031 -32.281  1.00 65.12           N  
ATOM   2694  CA  GLY A 332      41.062  21.984 -31.500  1.00 65.12           C  
ATOM   2695  C   GLY A 332      39.562  21.688 -31.516  1.00 65.12           C  
ATOM   2696  O   GLY A 332      38.906  21.766 -30.484  1.00 65.12           O  
ATOM   2697  N   ASN A 333      39.062  21.281 -32.625  1.00 65.12           N  
ATOM   2698  CA  ASN A 333      37.656  20.953 -32.781  1.00 65.12           C  
ATOM   2699  C   ASN A 333      37.281  19.656 -32.062  1.00 65.12           C  
ATOM   2700  CB  ASN A 333      37.312  20.844 -34.281  1.00 65.12           C  
ATOM   2701  O   ASN A 333      36.250  19.578 -31.438  1.00 65.12           O  
ATOM   2702  CG  ASN A 333      37.281  22.188 -34.969  1.00 65.12           C  
ATOM   2703  ND2 ASN A 333      37.344  22.172 -36.281  1.00 65.12           N  
ATOM   2704  OD1 ASN A 333      37.188  23.234 -34.312  1.00 65.12           O  
ATOM   2705  N   ILE A 334      38.094  18.672 -32.156  1.00 61.50           N  
ATOM   2706  CA  ILE A 334      37.875  17.406 -31.469  1.00 61.50           C  
ATOM   2707  C   ILE A 334      37.781  17.656 -29.953  1.00 61.50           C  
ATOM   2708  CB  ILE A 334      38.969  16.375 -31.781  1.00 61.50           C  
ATOM   2709  O   ILE A 334      36.938  17.109 -29.281  1.00 61.50           O  
ATOM   2710  CG1 ILE A 334      38.906  15.992 -33.281  1.00 61.50           C  
ATOM   2711  CG2 ILE A 334      38.812  15.141 -30.891  1.00 61.50           C  
ATOM   2712  CD1 ILE A 334      40.094  15.141 -33.719  1.00 61.50           C  
ATOM   2713  N   PHE A 335      38.656  18.562 -29.562  1.00 61.44           N  
ATOM   2714  CA  PHE A 335      38.688  18.922 -28.156  1.00 61.44           C  
ATOM   2715  C   PHE A 335      37.406  19.625 -27.734  1.00 61.44           C  
ATOM   2716  CB  PHE A 335      39.906  19.828 -27.859  1.00 61.44           C  
ATOM   2717  O   PHE A 335      36.875  19.359 -26.672  1.00 61.44           O  
ATOM   2718  CG  PHE A 335      40.844  19.266 -26.812  1.00 61.44           C  
ATOM   2719  CD1 PHE A 335      40.531  19.328 -25.469  1.00 61.44           C  
ATOM   2720  CD2 PHE A 335      42.031  18.672 -27.188  1.00 61.44           C  
ATOM   2721  CE1 PHE A 335      41.375  18.797 -24.500  1.00 61.44           C  
ATOM   2722  CE2 PHE A 335      42.906  18.141 -26.234  1.00 61.44           C  
ATOM   2723  CZ  PHE A 335      42.562  18.219 -24.891  1.00 61.44           C  
ATOM   2724  N   ASN A 336      36.969  20.500 -28.547  1.00 62.66           N  
ATOM   2725  CA  ASN A 336      35.719  21.203 -28.281  1.00 62.66           C  
ATOM   2726  C   ASN A 336      34.531  20.250 -28.234  1.00 62.66           C  
ATOM   2727  CB  ASN A 336      35.469  22.297 -29.328  1.00 62.66           C  
ATOM   2728  O   ASN A 336      33.625  20.391 -27.406  1.00 62.66           O  
ATOM   2729  CG  ASN A 336      36.219  23.578 -29.016  1.00 62.66           C  
ATOM   2730  ND2 ASN A 336      36.375  24.438 -30.016  1.00 62.66           N  
ATOM   2731  OD1 ASN A 336      36.656  23.797 -27.875  1.00 62.66           O  
ATOM   2732  N   ASP A 337      34.594  19.234 -29.016  1.00 58.97           N  
ATOM   2733  CA  ASP A 337      33.531  18.219 -29.062  1.00 58.97           C  
ATOM   2734  C   ASP A 337      33.531  17.391 -27.766  1.00 58.97           C  
ATOM   2735  CB  ASP A 337      33.719  17.281 -30.266  1.00 58.97           C  
ATOM   2736  O   ASP A 337      32.438  17.094 -27.219  1.00 58.97           O  
ATOM   2737  CG  ASP A 337      33.438  17.969 -31.578  1.00 58.97           C  
ATOM   2738  OD1 ASP A 337      32.844  19.078 -31.578  1.00 58.97           O  
ATOM   2739  OD2 ASP A 337      33.812  17.422 -32.625  1.00 58.97           O  
ATOM   2740  N   ILE A 338      34.625  17.047 -27.344  1.00 57.44           N  
ATOM   2741  CA  ILE A 338      34.781  16.250 -26.125  1.00 57.44           C  
ATOM   2742  C   ILE A 338      34.250  17.031 -24.922  1.00 57.44           C  
ATOM   2743  CB  ILE A 338      36.250  15.836 -25.906  1.00 57.44           C  
ATOM   2744  O   ILE A 338      33.562  16.469 -24.078  1.00 57.44           O  
ATOM   2745  CG1 ILE A 338      36.719  14.914 -27.031  1.00 57.44           C  
ATOM   2746  CG2 ILE A 338      36.438  15.164 -24.531  1.00 57.44           C  
ATOM   2747  CD1 ILE A 338      38.219  14.648 -27.031  1.00 57.44           C  
ATOM   2748  N   ILE A 339      34.562  18.344 -24.875  1.00 57.91           N  
ATOM   2749  CA  ILE A 339      34.125  19.219 -23.812  1.00 57.91           C  
ATOM   2750  C   ILE A 339      32.594  19.375 -23.859  1.00 57.91           C  
ATOM   2751  CB  ILE A 339      34.812  20.609 -23.891  1.00 57.91           C  
ATOM   2752  O   ILE A 339      31.938  19.312 -22.828  1.00 57.91           O  
ATOM   2753  CG1 ILE A 339      36.312  20.484 -23.656  1.00 57.91           C  
ATOM   2754  CG2 ILE A 339      34.156  21.578 -22.891  1.00 57.91           C  
ATOM   2755  CD1 ILE A 339      37.094  21.781 -23.891  1.00 57.91           C  
ATOM   2756  N   ASP A 340      32.094  19.516 -25.062  1.00 57.50           N  
ATOM   2757  CA  ASP A 340      30.656  19.688 -25.234  1.00 57.50           C  
ATOM   2758  C   ASP A 340      29.891  18.406 -24.891  1.00 57.50           C  
ATOM   2759  CB  ASP A 340      30.344  20.109 -26.672  1.00 57.50           C  
ATOM   2760  O   ASP A 340      28.797  18.469 -24.328  1.00 57.50           O  
ATOM   2761  CG  ASP A 340      30.672  21.562 -26.953  1.00 57.50           C  
ATOM   2762  OD1 ASP A 340      30.750  22.375 -25.984  1.00 57.50           O  
ATOM   2763  OD2 ASP A 340      30.844  21.922 -28.141  1.00 57.50           O  
ATOM   2764  N   MET A 341      30.391  17.250 -25.094  1.00 54.25           N  
ATOM   2765  CA  MET A 341      29.797  15.961 -24.734  1.00 54.25           C  
ATOM   2766  C   MET A 341      29.656  15.820 -23.234  1.00 54.25           C  
ATOM   2767  CB  MET A 341      30.641  14.812 -25.297  1.00 54.25           C  
ATOM   2768  O   MET A 341      28.625  15.336 -22.734  1.00 54.25           O  
ATOM   2769  CG  MET A 341      29.844  13.547 -25.578  1.00 54.25           C  
ATOM   2770  SD  MET A 341      30.516  12.602 -27.000  1.00 54.25           S  
ATOM   2771  CE  MET A 341      29.422  11.156 -26.969  1.00 54.25           C  
ATOM   2772  N   ASP A 342      30.703  16.172 -22.562  1.00 52.62           N  
ATOM   2773  CA  ASP A 342      30.656  16.125 -21.094  1.00 52.62           C  
ATOM   2774  C   ASP A 342      29.578  17.062 -20.547  1.00 52.62           C  
ATOM   2775  CB  ASP A 342      32.031  16.500 -20.500  1.00 52.62           C  
ATOM   2776  O   ASP A 342      28.828  16.688 -19.641  1.00 52.62           O  
ATOM   2777  CG  ASP A 342      32.344  15.742 -19.234  1.00 52.62           C  
ATOM   2778  OD1 ASP A 342      31.797  14.641 -19.016  1.00 52.62           O  
ATOM   2779  OD2 ASP A 342      33.156  16.250 -18.422  1.00 52.62           O  
ATOM   2780  N   LYS A 343      29.562  18.312 -21.266  1.00 52.91           N  
ATOM   2781  CA  LYS A 343      28.531  19.281 -20.875  1.00 52.91           C  
ATOM   2782  C   LYS A 343      27.141  18.766 -21.188  1.00 52.91           C  
ATOM   2783  CB  LYS A 343      28.766  20.625 -21.562  1.00 52.91           C  
ATOM   2784  O   LYS A 343      26.203  18.969 -20.406  1.00 52.91           O  
ATOM   2785  CG  LYS A 343      29.828  21.500 -20.891  1.00 52.91           C  
ATOM   2786  CD  LYS A 343      29.938  22.859 -21.562  1.00 52.91           C  
ATOM   2787  CE  LYS A 343      31.016  23.719 -20.906  1.00 52.91           C  
ATOM   2788  NZ  LYS A 343      31.219  25.000 -21.641  1.00 52.91           N  
ATOM   2789  N   MET A 344      26.891  18.109 -22.250  1.00 51.91           N  
ATOM   2790  CA  MET A 344      25.609  17.562 -22.703  1.00 51.91           C  
ATOM   2791  C   MET A 344      25.125  16.469 -21.766  1.00 51.91           C  
ATOM   2792  CB  MET A 344      25.719  17.031 -24.125  1.00 51.91           C  
ATOM   2793  O   MET A 344      23.938  16.391 -21.453  1.00 51.91           O  
ATOM   2794  CG  MET A 344      25.562  18.094 -25.203  1.00 51.91           C  
ATOM   2795  SD  MET A 344      25.453  17.375 -26.891  1.00 51.91           S  
ATOM   2796  CE  MET A 344      24.172  18.422 -27.609  1.00 51.91           C  
ATOM   2797  N   GLU A 345      26.078  15.586 -21.328  1.00 45.84           N  
ATOM   2798  CA  GLU A 345      25.703  14.516 -20.406  1.00 45.84           C  
ATOM   2799  C   GLU A 345      25.172  15.086 -19.094  1.00 45.84           C  
ATOM   2800  CB  GLU A 345      26.906  13.602 -20.125  1.00 45.84           C  
ATOM   2801  O   GLU A 345      24.297  14.484 -18.453  1.00 45.84           O  
ATOM   2802  CG  GLU A 345      27.016  12.430 -21.094  1.00 45.84           C  
ATOM   2803  CD  GLU A 345      28.156  11.484 -20.750  1.00 45.84           C  
ATOM   2804  OE1 GLU A 345      28.312  10.453 -21.453  1.00 45.84           O  
ATOM   2805  OE2 GLU A 345      28.891  11.773 -19.781  1.00 45.84           O  
ATOM   2806  N   ARG A 346      25.641  16.344 -18.734  1.00 40.97           N  
ATOM   2807  CA  ARG A 346      25.188  16.984 -17.500  1.00 40.97           C  
ATOM   2808  C   ARG A 346      23.906  17.797 -17.750  1.00 40.97           C  
ATOM   2809  CB  ARG A 346      26.281  17.906 -16.938  1.00 40.97           C  
ATOM   2810  O   ARG A 346      23.516  18.609 -16.906  1.00 40.97           O  
ATOM   2811  CG  ARG A 346      27.500  17.156 -16.422  1.00 40.97           C  
ATOM   2812  CD  ARG A 346      28.500  18.094 -15.758  1.00 40.97           C  
ATOM   2813  NE  ARG A 346      29.859  17.562 -15.836  1.00 40.97           N  
ATOM   2814  NH1 ARG A 346      30.750  19.094 -14.344  1.00 40.97           N  
ATOM   2815  NH2 ARG A 346      32.094  17.500 -15.305  1.00 40.97           N  
ATOM   2816  CZ  ARG A 346      30.891  18.047 -15.164  1.00 40.97           C  
ATOM   2817  N   ARG A 347      23.125  17.766 -19.016  1.00 43.78           N  
ATOM   2818  CA  ARG A 347      21.922  18.500 -19.375  1.00 43.78           C  
ATOM   2819  C   ARG A 347      22.156  20.016 -19.250  1.00 43.78           C  
ATOM   2820  CB  ARG A 347      20.750  18.078 -18.516  1.00 43.78           C  
ATOM   2821  O   ARG A 347      21.219  20.750 -18.938  1.00 43.78           O  
ATOM   2822  CG  ARG A 347      20.125  16.750 -18.922  1.00 43.78           C  
ATOM   2823  CD  ARG A 347      18.875  16.438 -18.125  1.00 43.78           C  
ATOM   2824  NE  ARG A 347      18.250  15.188 -18.562  1.00 43.78           N  
ATOM   2825  NH1 ARG A 347      16.438  15.344 -17.141  1.00 43.78           N  
ATOM   2826  NH2 ARG A 347      16.641  13.547 -18.547  1.00 43.78           N  
ATOM   2827  CZ  ARG A 347      17.109  14.695 -18.078  1.00 43.78           C  
ATOM   2828  N   LYS A 348      23.266  20.531 -19.156  1.00 41.38           N  
ATOM   2829  CA  LYS A 348      23.594  21.938 -18.922  1.00 41.38           C  
ATOM   2830  C   LYS A 348      23.953  22.641 -20.219  1.00 41.38           C  
ATOM   2831  CB  LYS A 348      24.734  22.062 -17.922  1.00 41.38           C  
ATOM   2832  O   LYS A 348      24.562  23.719 -20.203  1.00 41.38           O  
ATOM   2833  CG  LYS A 348      24.312  21.938 -16.469  1.00 41.38           C  
ATOM   2834  CD  LYS A 348      25.469  22.234 -15.516  1.00 41.38           C  
ATOM   2835  CE  LYS A 348      25.031  22.125 -14.055  1.00 41.38           C  
ATOM   2836  NZ  LYS A 348      26.172  22.344 -13.125  1.00 41.38           N  
ATOM   2837  N   VAL A 349      23.703  22.188 -21.391  1.00 49.50           N  
ATOM   2838  CA  VAL A 349      24.031  22.953 -22.578  1.00 49.50           C  
ATOM   2839  C   VAL A 349      23.156  24.188 -22.656  1.00 49.50           C  
ATOM   2840  CB  VAL A 349      23.875  22.094 -23.859  1.00 49.50           C  
ATOM   2841  O   VAL A 349      21.922  24.094 -22.781  1.00 49.50           O  
ATOM   2842  CG1 VAL A 349      24.156  22.938 -25.109  1.00 49.50           C  
ATOM   2843  CG2 VAL A 349      24.781  20.875 -23.812  1.00 49.50           C  
ATOM   2844  N   GLN A 350      23.562  25.266 -22.078  1.00 54.09           N  
ATOM   2845  CA  GLN A 350      22.875  26.531 -22.234  1.00 54.09           C  
ATOM   2846  C   GLN A 350      23.219  27.203 -23.562  1.00 54.09           C  
ATOM   2847  CB  GLN A 350      23.203  27.469 -21.062  1.00 54.09           C  
ATOM   2848  O   GLN A 350      24.406  27.438 -23.859  1.00 54.09           O  
ATOM   2849  CG  GLN A 350      22.234  27.375 -19.906  1.00 54.09           C  
ATOM   2850  CD  GLN A 350      22.625  28.281 -18.734  1.00 54.09           C  
ATOM   2851  NE2 GLN A 350      21.766  28.312 -17.719  1.00 54.09           N  
ATOM   2852  OE1 GLN A 350      23.672  28.938 -18.766  1.00 54.09           O  
ATOM   2853  N   LEU A 351      22.266  27.328 -24.594  1.00 60.50           N  
ATOM   2854  CA  LEU A 351      22.406  28.016 -25.875  1.00 60.50           C  
ATOM   2855  C   LEU A 351      22.578  29.516 -25.672  1.00 60.50           C  
ATOM   2856  CB  LEU A 351      21.203  27.734 -26.781  1.00 60.50           C  
ATOM   2857  O   LEU A 351      21.844  30.125 -24.891  1.00 60.50           O  
ATOM   2858  CG  LEU A 351      21.172  26.359 -27.453  1.00 60.50           C  
ATOM   2859  CD1 LEU A 351      19.719  25.953 -27.719  1.00 60.50           C  
ATOM   2860  CD2 LEU A 351      21.984  26.375 -28.734  1.00 60.50           C  
ATOM   2861  N   ASP A 352      23.688  30.078 -26.016  1.00 59.41           N  
ATOM   2862  CA  ASP A 352      23.891  31.531 -26.016  1.00 59.41           C  
ATOM   2863  C   ASP A 352      23.438  32.156 -27.328  1.00 59.41           C  
ATOM   2864  CB  ASP A 352      25.359  31.859 -25.750  1.00 59.41           C  
ATOM   2865  O   ASP A 352      24.234  32.312 -28.250  1.00 59.41           O  
ATOM   2866  CG  ASP A 352      25.578  33.312 -25.359  1.00 59.41           C  
ATOM   2867  OD1 ASP A 352      24.594  34.031 -25.125  1.00 59.41           O  
ATOM   2868  OD2 ASP A 352      26.750  33.750 -25.312  1.00 59.41           O  
ATOM   2869  N   ASN A 353      22.172  32.500 -27.531  1.00 68.38           N  
ATOM   2870  CA  ASN A 353      21.578  33.125 -28.703  1.00 68.38           C  
ATOM   2871  C   ASN A 353      21.922  34.594 -28.797  1.00 68.38           C  
ATOM   2872  CB  ASN A 353      20.062  32.906 -28.719  1.00 68.38           C  
ATOM   2873  O   ASN A 353      21.453  35.406 -27.984  1.00 68.38           O  
ATOM   2874  CG  ASN A 353      19.656  31.484 -29.047  1.00 68.38           C  
ATOM   2875  ND2 ASN A 353      18.438  31.125 -28.672  1.00 68.38           N  
ATOM   2876  OD1 ASN A 353      20.438  30.734 -29.625  1.00 68.38           O  
ATOM   2877  N   GLN A 354      22.953  34.938 -29.516  1.00 68.44           N  
ATOM   2878  CA  GLN A 354      23.359  36.312 -29.766  1.00 68.44           C  
ATOM   2879  C   GLN A 354      23.219  36.656 -31.250  1.00 68.44           C  
ATOM   2880  CB  GLN A 354      24.812  36.531 -29.312  1.00 68.44           C  
ATOM   2881  O   GLN A 354      23.172  35.781 -32.094  1.00 68.44           O  
ATOM   2882  CG  GLN A 354      25.062  36.156 -27.859  1.00 68.44           C  
ATOM   2883  CD  GLN A 354      26.047  37.094 -27.172  1.00 68.44           C  
ATOM   2884  NE2 GLN A 354      26.172  36.938 -25.859  1.00 68.44           N  
ATOM   2885  OE1 GLN A 354      26.688  37.906 -27.812  1.00 68.44           O  
ATOM   2886  N   PRO A 355      23.078  37.938 -31.578  1.00 70.31           N  
ATOM   2887  CA  PRO A 355      23.078  38.344 -32.969  1.00 70.31           C  
ATOM   2888  C   PRO A 355      24.391  38.062 -33.688  1.00 70.31           C  
ATOM   2889  CB  PRO A 355      22.844  39.875 -32.906  1.00 70.31           C  
ATOM   2890  O   PRO A 355      25.453  38.375 -33.188  1.00 70.31           O  
ATOM   2891  CG  PRO A 355      22.625  40.156 -31.453  1.00 70.31           C  
ATOM   2892  CD  PRO A 355      22.938  38.906 -30.672  1.00 70.31           C  
ATOM   2893  N   VAL A 356      24.469  37.250 -34.656  1.00 73.44           N  
ATOM   2894  CA  VAL A 356      25.625  36.844 -35.438  1.00 73.44           C  
ATOM   2895  C   VAL A 356      25.578  37.469 -36.812  1.00 73.44           C  
ATOM   2896  CB  VAL A 356      25.719  35.281 -35.531  1.00 73.44           C  
ATOM   2897  O   VAL A 356      24.547  37.438 -37.500  1.00 73.44           O  
ATOM   2898  CG1 VAL A 356      26.922  34.875 -36.375  1.00 73.44           C  
ATOM   2899  CG2 VAL A 356      25.766  34.656 -34.156  1.00 73.44           C  
ATOM   2900  N   ASP A 357      26.625  38.312 -37.219  1.00 70.44           N  
ATOM   2901  CA  ASP A 357      26.766  38.750 -38.594  1.00 70.44           C  
ATOM   2902  C   ASP A 357      26.875  37.594 -39.562  1.00 70.44           C  
ATOM   2903  CB  ASP A 357      27.984  39.688 -38.750  1.00 70.44           C  
ATOM   2904  O   ASP A 357      27.938  36.969 -39.688  1.00 70.44           O  
ATOM   2905  CG  ASP A 357      28.047  40.375 -40.094  1.00 70.44           C  
ATOM   2906  OD1 ASP A 357      27.297  40.000 -41.000  1.00 70.44           O  
ATOM   2907  OD2 ASP A 357      28.875  41.312 -40.219  1.00 70.44           O  
ATOM   2908  N   PHE A 358      25.922  37.281 -40.156  1.00 77.56           N  
ATOM   2909  CA  PHE A 358      25.781  36.062 -40.938  1.00 77.56           C  
ATOM   2910  C   PHE A 358      26.672  36.125 -42.188  1.00 77.56           C  
ATOM   2911  CB  PHE A 358      24.312  35.844 -41.344  1.00 77.56           C  
ATOM   2912  O   PHE A 358      27.188  35.094 -42.625  1.00 77.56           O  
ATOM   2913  CG  PHE A 358      24.000  34.438 -41.781  1.00 77.56           C  
ATOM   2914  CD1 PHE A 358      23.547  34.188 -43.062  1.00 77.56           C  
ATOM   2915  CD2 PHE A 358      24.172  33.375 -40.906  1.00 77.56           C  
ATOM   2916  CE1 PHE A 358      23.250  32.906 -43.500  1.00 77.56           C  
ATOM   2917  CE2 PHE A 358      23.891  32.062 -41.312  1.00 77.56           C  
ATOM   2918  CZ  PHE A 358      23.422  31.844 -42.594  1.00 77.56           C  
ATOM   2919  N   THR A 359      26.906  37.344 -42.719  1.00 72.25           N  
ATOM   2920  CA  THR A 359      27.766  37.531 -43.906  1.00 72.25           C  
ATOM   2921  C   THR A 359      29.219  37.188 -43.562  1.00 72.25           C  
ATOM   2922  CB  THR A 359      27.688  38.938 -44.469  1.00 72.25           C  
ATOM   2923  O   THR A 359      29.891  36.469 -44.312  1.00 72.25           O  
ATOM   2924  CG2 THR A 359      27.125  38.969 -45.875  1.00 72.25           C  
ATOM   2925  OG1 THR A 359      26.828  39.750 -43.625  1.00 72.25           O  
ATOM   2926  N   SER A 360      29.672  37.688 -42.438  1.00 70.06           N  
ATOM   2927  CA  SER A 360      31.031  37.375 -41.969  1.00 70.06           C  
ATOM   2928  C   SER A 360      31.172  35.906 -41.594  1.00 70.06           C  
ATOM   2929  CB  SER A 360      31.391  38.281 -40.812  1.00 70.06           C  
ATOM   2930  O   SER A 360      32.219  35.312 -41.844  1.00 70.06           O  
ATOM   2931  OG  SER A 360      32.625  37.844 -40.219  1.00 70.06           O  
ATOM   2932  N   PHE A 361      30.141  35.438 -41.094  1.00 76.69           N  
ATOM   2933  CA  PHE A 361      30.109  34.031 -40.719  1.00 76.69           C  
ATOM   2934  C   PHE A 361      30.281  33.125 -41.938  1.00 76.69           C  
ATOM   2935  CB  PHE A 361      28.797  33.688 -40.000  1.00 76.69           C  
ATOM   2936  O   PHE A 361      31.078  32.188 -41.906  1.00 76.69           O  
ATOM   2937  CG  PHE A 361      28.641  32.219 -39.625  1.00 76.69           C  
ATOM   2938  CD1 PHE A 361      27.984  31.359 -40.500  1.00 76.69           C  
ATOM   2939  CD2 PHE A 361      29.188  31.734 -38.469  1.00 76.69           C  
ATOM   2940  CE1 PHE A 361      27.844  30.016 -40.156  1.00 76.69           C  
ATOM   2941  CE2 PHE A 361      29.047  30.391 -38.125  1.00 76.69           C  
ATOM   2942  CZ  PHE A 361      28.375  29.531 -38.969  1.00 76.69           C  
ATOM   2943  N   LEU A 362      29.625  33.469 -42.938  1.00 76.75           N  
ATOM   2944  CA  LEU A 362      29.688  32.688 -44.156  1.00 76.75           C  
ATOM   2945  C   LEU A 362      31.047  32.812 -44.844  1.00 76.75           C  
ATOM   2946  CB  LEU A 362      28.594  33.125 -45.156  1.00 76.75           C  
ATOM   2947  O   LEU A 362      31.578  31.859 -45.375  1.00 76.75           O  
ATOM   2948  CG  LEU A 362      27.172  32.625 -44.844  1.00 76.75           C  
ATOM   2949  CD1 LEU A 362      26.172  33.312 -45.750  1.00 76.75           C  
ATOM   2950  CD2 LEU A 362      27.109  31.109 -45.031  1.00 76.75           C  
ATOM   2951  N   ALA A 363      31.688  34.000 -44.750  1.00 71.69           N  
ATOM   2952  CA  ALA A 363      33.031  34.219 -45.312  1.00 71.69           C  
ATOM   2953  C   ALA A 363      34.062  33.406 -44.594  1.00 71.69           C  
ATOM   2954  CB  ALA A 363      33.375  35.719 -45.250  1.00 71.69           C  
ATOM   2955  O   ALA A 363      34.938  32.812 -45.219  1.00 71.69           O  
ATOM   2956  N   ASP A 364      33.938  33.312 -43.312  1.00 68.19           N  
ATOM   2957  CA  ASP A 364      34.844  32.500 -42.500  1.00 68.19           C  
ATOM   2958  C   ASP A 364      34.688  31.016 -42.781  1.00 68.19           C  
ATOM   2959  CB  ASP A 364      34.594  32.781 -41.000  1.00 68.19           C  
ATOM   2960  O   ASP A 364      35.688  30.281 -42.875  1.00 68.19           O  
ATOM   2961  CG  ASP A 364      35.219  34.062 -40.531  1.00 68.19           C  
ATOM   2962  OD1 ASP A 364      36.000  34.688 -41.281  1.00 68.19           O  
ATOM   2963  OD2 ASP A 364      34.906  34.469 -39.375  1.00 68.19           O  
ATOM   2964  N   LEU A 365      33.500  30.672 -42.906  1.00 73.31           N  
ATOM   2965  CA  LEU A 365      33.188  29.266 -43.250  1.00 73.31           C  
ATOM   2966  C   LEU A 365      33.781  28.891 -44.594  1.00 73.31           C  
ATOM   2967  CB  LEU A 365      31.688  29.031 -43.219  1.00 73.31           C  
ATOM   2968  O   LEU A 365      34.344  27.797 -44.750  1.00 73.31           O  
ATOM   2969  CG  LEU A 365      31.234  27.609 -42.844  1.00 73.31           C  
ATOM   2970  CD1 LEU A 365      30.453  27.641 -41.562  1.00 73.31           C  
ATOM   2971  CD2 LEU A 365      30.391  27.016 -43.969  1.00 73.31           C  
ATOM   2972  N   GLU A 366      33.719  29.812 -45.562  1.00 71.62           N  
ATOM   2973  CA  GLU A 366      34.250  29.578 -46.906  1.00 71.62           C  
ATOM   2974  C   GLU A 366      35.750  29.469 -46.906  1.00 71.62           C  
ATOM   2975  CB  GLU A 366      33.781  30.703 -47.844  1.00 71.62           C  
ATOM   2976  O   GLU A 366      36.312  28.562 -47.531  1.00 71.62           O  
ATOM   2977  CG  GLU A 366      34.094  30.438 -49.312  1.00 71.62           C  
ATOM   2978  CD  GLU A 366      33.562  31.516 -50.250  1.00 71.62           C  
ATOM   2979  OE1 GLU A 366      33.562  31.297 -51.469  1.00 71.62           O  
ATOM   2980  OE2 GLU A 366      33.156  32.594 -49.750  1.00 71.62           O  
ATOM   2981  N   ASN A 367      36.500  30.297 -46.250  1.00 68.69           N  
ATOM   2982  CA  ASN A 367      37.938  30.312 -46.219  1.00 68.69           C  
ATOM   2983  C   ASN A 367      38.531  29.047 -45.594  1.00 68.69           C  
ATOM   2984  CB  ASN A 367      38.438  31.562 -45.469  1.00 68.69           C  
ATOM   2985  O   ASN A 367      39.438  28.438 -46.156  1.00 68.69           O  
ATOM   2986  CG  ASN A 367      38.438  32.812 -46.344  1.00 68.69           C  
ATOM   2987  ND2 ASN A 367      38.469  33.969 -45.719  1.00 68.69           N  
ATOM   2988  OD1 ASN A 367      38.344  32.719 -47.562  1.00 68.69           O  
ATOM   2989  N   LEU A 368      38.000  28.672 -44.531  1.00 66.06           N  
ATOM   2990  CA  LEU A 368      38.531  27.516 -43.812  1.00 66.06           C  
ATOM   2991  C   LEU A 368      38.156  26.219 -44.531  1.00 66.06           C  
ATOM   2992  CB  LEU A 368      38.000  27.500 -42.375  1.00 66.06           C  
ATOM   2993  O   LEU A 368      38.969  25.297 -44.625  1.00 66.06           O  
ATOM   2994  CG  LEU A 368      38.844  28.203 -41.344  1.00 66.06           C  
ATOM   2995  CD1 LEU A 368      37.969  28.672 -40.188  1.00 66.06           C  
ATOM   2996  CD2 LEU A 368      39.969  27.266 -40.844  1.00 66.06           C  
ATOM   2997  N   SER A 369      36.969  26.234 -45.031  1.00 72.31           N  
ATOM   2998  CA  SER A 369      36.500  25.047 -45.781  1.00 72.31           C  
ATOM   2999  C   SER A 369      37.250  24.891 -47.094  1.00 72.31           C  
ATOM   3000  CB  SER A 369      35.000  25.125 -46.031  1.00 72.31           C  
ATOM   3001  O   SER A 369      37.594  23.766 -47.500  1.00 72.31           O  
ATOM   3002  OG  SER A 369      34.312  25.516 -44.844  1.00 72.31           O  
ATOM   3003  N   ALA A 370      37.562  25.984 -47.750  1.00 71.00           N  
ATOM   3004  CA  ALA A 370      38.344  25.953 -48.969  1.00 71.00           C  
ATOM   3005  C   ALA A 370      39.750  25.422 -48.750  1.00 71.00           C  
ATOM   3006  CB  ALA A 370      38.375  27.344 -49.594  1.00 71.00           C  
ATOM   3007  O   ALA A 370      40.281  24.641 -49.562  1.00 71.00           O  
ATOM   3008  N   LEU A 371      40.312  25.750 -47.625  1.00 68.38           N  
ATOM   3009  CA  LEU A 371      41.656  25.297 -47.250  1.00 68.38           C  
ATOM   3010  C   LEU A 371      41.688  23.797 -47.000  1.00 68.38           C  
ATOM   3011  CB  LEU A 371      42.156  26.047 -46.031  1.00 68.38           C  
ATOM   3012  O   LEU A 371      42.625  23.094 -47.406  1.00 68.38           O  
ATOM   3013  CG  LEU A 371      43.438  26.859 -46.219  1.00 68.38           C  
ATOM   3014  CD1 LEU A 371      43.188  28.328 -45.875  1.00 68.38           C  
ATOM   3015  CD2 LEU A 371      44.562  26.297 -45.312  1.00 68.38           C  
ATOM   3016  N   GLN A 372      40.688  23.328 -46.438  1.00 69.06           N  
ATOM   3017  CA  GLN A 372      40.562  21.891 -46.125  1.00 69.06           C  
ATOM   3018  C   GLN A 372      40.344  21.094 -47.406  1.00 69.06           C  
ATOM   3019  CB  GLN A 372      39.438  21.625 -45.125  1.00 69.06           C  
ATOM   3020  O   GLN A 372      40.906  20.016 -47.594  1.00 69.06           O  
ATOM   3021  CG  GLN A 372      39.875  20.875 -43.906  1.00 69.06           C  
ATOM   3022  CD  GLN A 372      38.750  20.547 -42.969  1.00 69.06           C  
ATOM   3023  NE2 GLN A 372      39.031  19.812 -41.906  1.00 69.06           N  
ATOM   3024  OE1 GLN A 372      37.594  20.969 -43.188  1.00 69.06           O  
ATOM   3025  N   ALA A 373      39.500  21.625 -48.312  1.00 73.38           N  
ATOM   3026  CA  ALA A 373      39.219  20.984 -49.594  1.00 73.38           C  
ATOM   3027  C   ALA A 373      40.406  21.016 -50.500  1.00 73.38           C  
ATOM   3028  CB  ALA A 373      38.000  21.672 -50.250  1.00 73.38           C  
ATOM   3029  O   ALA A 373      40.688  20.047 -51.219  1.00 73.38           O  
ATOM   3030  N   GLN A 374      41.219  22.094 -50.500  1.00 69.50           N  
ATOM   3031  CA  GLN A 374      42.406  22.250 -51.344  1.00 69.50           C  
ATOM   3032  C   GLN A 374      43.469  21.250 -50.969  1.00 69.50           C  
ATOM   3033  CB  GLN A 374      42.938  23.672 -51.219  1.00 69.50           C  
ATOM   3034  O   GLN A 374      44.188  20.750 -51.844  1.00 69.50           O  
ATOM   3035  CG  GLN A 374      43.438  24.266 -52.531  1.00 69.50           C  
ATOM   3036  CD  GLN A 374      44.000  25.672 -52.375  1.00 69.50           C  
ATOM   3037  NE2 GLN A 374      44.531  26.219 -53.469  1.00 69.50           N  
ATOM   3038  OE1 GLN A 374      43.938  26.250 -51.281  1.00 69.50           O  
ATOM   3039  N   GLN A 375      43.500  20.859 -49.719  1.00 65.44           N  
ATOM   3040  CA  GLN A 375      44.500  19.891 -49.219  1.00 65.44           C  
ATOM   3041  C   GLN A 375      44.250  18.500 -49.812  1.00 65.44           C  
ATOM   3042  CB  GLN A 375      44.469  19.812 -47.688  1.00 65.44           C  
ATOM   3043  O   GLN A 375      45.188  17.766 -50.094  1.00 65.44           O  
ATOM   3044  CG  GLN A 375      45.531  20.672 -47.031  1.00 65.44           C  
ATOM   3045  CD  GLN A 375      45.562  20.500 -45.531  1.00 65.44           C  
ATOM   3046  NE2 GLN A 375      46.531  21.141 -44.875  1.00 65.44           N  
ATOM   3047  OE1 GLN A 375      44.688  19.812 -44.938  1.00 65.44           O  
ATOM   3048  N   LYS A 376      43.031  18.203 -50.156  1.00 67.56           N  
ATOM   3049  CA  LYS A 376      42.719  16.906 -50.750  1.00 67.56           C  
ATOM   3050  C   LYS A 376      42.438  17.047 -52.250  1.00 67.56           C  
ATOM   3051  CB  LYS A 376      41.500  16.297 -50.031  1.00 67.56           C  
ATOM   3052  O   LYS A 376      41.875  16.141 -52.875  1.00 67.56           O  
ATOM   3053  CG  LYS A 376      41.844  15.227 -49.031  1.00 67.56           C  
ATOM   3054  CD  LYS A 376      40.594  14.430 -48.594  1.00 67.56           C  
ATOM   3055  CE  LYS A 376      40.969  13.328 -47.625  1.00 67.56           C  
ATOM   3056  NZ  LYS A 376      39.750  12.562 -47.188  1.00 67.56           N  
ATOM   3057  N   GLY A 377      42.812  18.328 -52.750  1.00 69.50           N  
ATOM   3058  CA  GLY A 377      42.594  18.562 -54.188  1.00 69.50           C  
ATOM   3059  C   GLY A 377      41.125  18.641 -54.562  1.00 69.50           C  
ATOM   3060  O   GLY A 377      40.750  18.312 -55.688  1.00 69.50           O  
ATOM   3061  N   LEU A 378      40.250  18.891 -53.562  1.00 74.12           N  
ATOM   3062  CA  LEU A 378      38.812  18.969 -53.812  1.00 74.12           C  
ATOM   3063  C   LEU A 378      38.406  20.406 -54.062  1.00 74.12           C  
ATOM   3064  CB  LEU A 378      38.031  18.406 -52.594  1.00 74.12           C  
ATOM   3065  O   LEU A 378      39.094  21.344 -53.656  1.00 74.12           O  
ATOM   3066  CG  LEU A 378      38.250  16.922 -52.281  1.00 74.12           C  
ATOM   3067  CD1 LEU A 378      37.844  16.609 -50.875  1.00 74.12           C  
ATOM   3068  CD2 LEU A 378      37.500  16.047 -53.281  1.00 74.12           C  
ATOM   3069  N   ARG A 379      37.406  20.656 -54.969  1.00 76.94           N  
ATOM   3070  CA  ARG A 379      36.812  21.969 -55.219  1.00 76.94           C  
ATOM   3071  C   ARG A 379      35.719  22.281 -54.188  1.00 76.94           C  
ATOM   3072  CB  ARG A 379      36.250  22.031 -56.625  1.00 76.94           C  
ATOM   3073  O   ARG A 379      34.844  21.438 -53.938  1.00 76.94           O  
ATOM   3074  CG  ARG A 379      37.156  22.797 -57.625  1.00 76.94           C  
ATOM   3075  CD  ARG A 379      36.500  22.891 -59.000  1.00 76.94           C  
ATOM   3076  NE  ARG A 379      37.438  23.453 -59.969  1.00 76.94           N  
ATOM   3077  NH1 ARG A 379      35.938  23.328 -61.750  1.00 76.94           N  
ATOM   3078  NH2 ARG A 379      38.062  24.172 -62.062  1.00 76.94           N  
ATOM   3079  CZ  ARG A 379      37.125  23.641 -61.250  1.00 76.94           C  
ATOM   3080  N   PHE A 380      35.812  23.312 -53.406  1.00 80.06           N  
ATOM   3081  CA  PHE A 380      34.844  23.766 -52.438  1.00 80.06           C  
ATOM   3082  C   PHE A 380      34.031  24.938 -53.000  1.00 80.06           C  
ATOM   3083  CB  PHE A 380      35.531  24.172 -51.125  1.00 80.06           C  
ATOM   3084  O   PHE A 380      34.594  25.938 -53.438  1.00 80.06           O  
ATOM   3085  CG  PHE A 380      34.562  24.641 -50.062  1.00 80.06           C  
ATOM   3086  CD1 PHE A 380      34.344  26.000 -49.844  1.00 80.06           C  
ATOM   3087  CD2 PHE A 380      33.875  23.719 -49.281  1.00 80.06           C  
ATOM   3088  CE1 PHE A 380      33.469  26.438 -48.844  1.00 80.06           C  
ATOM   3089  CE2 PHE A 380      32.969  24.156 -48.312  1.00 80.06           C  
ATOM   3090  CZ  PHE A 380      32.781  25.500 -48.094  1.00 80.06           C  
ATOM   3091  N   ASN A 381      32.688  24.859 -53.062  1.00 80.31           N  
ATOM   3092  CA  ASN A 381      31.797  25.891 -53.562  1.00 80.31           C  
ATOM   3093  C   ASN A 381      30.750  26.281 -52.531  1.00 80.31           C  
ATOM   3094  CB  ASN A 381      31.109  25.438 -54.844  1.00 80.31           C  
ATOM   3095  O   ASN A 381      30.062  25.422 -51.969  1.00 80.31           O  
ATOM   3096  CG  ASN A 381      32.031  25.453 -56.062  1.00 80.31           C  
ATOM   3097  ND2 ASN A 381      31.594  24.875 -57.156  1.00 80.31           N  
ATOM   3098  OD1 ASN A 381      33.125  26.016 -55.969  1.00 80.31           O  
ATOM   3099  N   LEU A 382      30.688  27.422 -52.062  1.00 78.06           N  
ATOM   3100  CA  LEU A 382      29.641  27.984 -51.219  1.00 78.06           C  
ATOM   3101  C   LEU A 382      28.625  28.750 -52.062  1.00 78.06           C  
ATOM   3102  CB  LEU A 382      30.250  28.922 -50.156  1.00 78.06           C  
ATOM   3103  O   LEU A 382      28.953  29.750 -52.688  1.00 78.06           O  
ATOM   3104  CG  LEU A 382      29.312  29.344 -49.031  1.00 78.06           C  
ATOM   3105  CD1 LEU A 382      29.578  28.500 -47.781  1.00 78.06           C  
ATOM   3106  CD2 LEU A 382      29.484  30.828 -48.719  1.00 78.06           C  
ATOM   3107  N   GLU A 383      27.266  28.391 -52.219  1.00 79.25           N  
ATOM   3108  CA  GLU A 383      26.188  28.953 -53.031  1.00 79.25           C  
ATOM   3109  C   GLU A 383      25.078  29.531 -52.156  1.00 79.25           C  
ATOM   3110  CB  GLU A 383      25.625  27.906 -53.969  1.00 79.25           C  
ATOM   3111  O   GLU A 383      24.125  28.828 -51.812  1.00 79.25           O  
ATOM   3112  CG  GLU A 383      26.609  27.469 -55.062  1.00 79.25           C  
ATOM   3113  CD  GLU A 383      26.047  26.406 -56.000  1.00 79.25           C  
ATOM   3114  OE1 GLU A 383      26.781  25.922 -56.875  1.00 79.25           O  
ATOM   3115  OE2 GLU A 383      24.859  26.031 -55.812  1.00 79.25           O  
ATOM   3116  N   PRO A 384      25.219  30.562 -51.656  1.00 74.75           N  
ATOM   3117  CA  PRO A 384      24.125  31.188 -50.938  1.00 74.75           C  
ATOM   3118  C   PRO A 384      22.953  31.562 -51.844  1.00 74.75           C  
ATOM   3119  CB  PRO A 384      24.781  32.438 -50.344  1.00 74.75           C  
ATOM   3120  O   PRO A 384      23.141  32.062 -52.938  1.00 74.75           O  
ATOM   3121  CG  PRO A 384      26.000  32.656 -51.156  1.00 74.75           C  
ATOM   3122  CD  PRO A 384      26.328  31.391 -51.875  1.00 74.75           C  
ATOM   3123  N   THR A 385      21.641  31.266 -51.562  1.00 75.75           N  
ATOM   3124  CA  THR A 385      20.422  31.719 -52.250  1.00 75.75           C  
ATOM   3125  C   THR A 385      19.938  33.031 -51.656  1.00 75.75           C  
ATOM   3126  CB  THR A 385      19.312  30.656 -52.156  1.00 75.75           C  
ATOM   3127  O   THR A 385      19.516  33.094 -50.500  1.00 75.75           O  
ATOM   3128  CG2 THR A 385      18.266  30.859 -53.219  1.00 75.75           C  
ATOM   3129  OG1 THR A 385      19.875  29.359 -52.281  1.00 75.75           O  
ATOM   3130  N   LEU A 386      20.172  34.094 -52.156  1.00 70.06           N  
ATOM   3131  CA  LEU A 386      19.766  35.438 -51.719  1.00 70.06           C  
ATOM   3132  C   LEU A 386      18.250  35.594 -51.781  1.00 70.06           C  
ATOM   3133  CB  LEU A 386      20.438  36.500 -52.594  1.00 70.06           C  
ATOM   3134  O   LEU A 386      17.594  34.906 -52.562  1.00 70.06           O  
ATOM   3135  CG  LEU A 386      21.953  36.656 -52.438  1.00 70.06           C  
ATOM   3136  CD1 LEU A 386      22.562  37.188 -53.719  1.00 70.06           C  
ATOM   3137  CD2 LEU A 386      22.266  37.562 -51.250  1.00 70.06           C  
ATOM   3138  N   PRO A 387      17.547  36.375 -50.750  1.00 67.12           N  
ATOM   3139  CA  PRO A 387      18.203  37.250 -49.781  1.00 67.12           C  
ATOM   3140  C   PRO A 387      18.531  36.531 -48.469  1.00 67.12           C  
ATOM   3141  CB  PRO A 387      17.172  38.375 -49.562  1.00 67.12           C  
ATOM   3142  O   PRO A 387      17.781  35.656 -48.031  1.00 67.12           O  
ATOM   3143  CG  PRO A 387      15.867  37.750 -49.938  1.00 67.12           C  
ATOM   3144  CD  PRO A 387      16.125  36.594 -50.844  1.00 67.12           C  
ATOM   3145  N   LEU A 388      19.625  36.594 -47.875  1.00 72.56           N  
ATOM   3146  CA  LEU A 388      20.062  36.156 -46.562  1.00 72.56           C  
ATOM   3147  C   LEU A 388      20.109  37.312 -45.562  1.00 72.56           C  
ATOM   3148  CB  LEU A 388      21.438  35.469 -46.656  1.00 72.56           C  
ATOM   3149  O   LEU A 388      20.469  38.406 -45.938  1.00 72.56           O  
ATOM   3150  CG  LEU A 388      21.469  34.062 -47.250  1.00 72.56           C  
ATOM   3151  CD1 LEU A 388      22.828  33.781 -47.875  1.00 72.56           C  
ATOM   3152  CD2 LEU A 388      21.125  33.031 -46.188  1.00 72.56           C  
ATOM   3153  N   PRO A 389      19.578  37.156 -44.469  1.00 75.25           N  
ATOM   3154  CA  PRO A 389      19.656  38.219 -43.469  1.00 75.25           C  
ATOM   3155  C   PRO A 389      21.094  38.562 -43.094  1.00 75.25           C  
ATOM   3156  CB  PRO A 389      18.906  37.656 -42.250  1.00 75.25           C  
ATOM   3157  O   PRO A 389      21.969  37.719 -43.125  1.00 75.25           O  
ATOM   3158  CG  PRO A 389      18.812  36.188 -42.531  1.00 75.25           C  
ATOM   3159  CD  PRO A 389      19.125  35.938 -43.969  1.00 75.25           C  
ATOM   3160  N   HIS A 390      21.406  39.812 -42.906  1.00 70.69           N  
ATOM   3161  CA  HIS A 390      22.719  40.281 -42.500  1.00 70.69           C  
ATOM   3162  C   HIS A 390      23.062  39.844 -41.062  1.00 70.69           C  
ATOM   3163  CB  HIS A 390      22.797  41.812 -42.594  1.00 70.69           C  
ATOM   3164  O   HIS A 390      24.203  39.500 -40.781  1.00 70.69           O  
ATOM   3165  CG  HIS A 390      23.766  42.281 -43.625  1.00 70.69           C  
ATOM   3166  CD2 HIS A 390      24.312  43.500 -43.844  1.00 70.69           C  
ATOM   3167  ND1 HIS A 390      24.266  41.469 -44.625  1.00 70.69           N  
ATOM   3168  CE1 HIS A 390      25.094  42.156 -45.375  1.00 70.69           C  
ATOM   3169  NE2 HIS A 390      25.141  43.406 -44.938  1.00 70.69           N  
ATOM   3170  N   GLN A 391      21.953  39.812 -40.250  1.00 75.31           N  
ATOM   3171  CA  GLN A 391      22.125  39.406 -38.844  1.00 75.31           C  
ATOM   3172  C   GLN A 391      21.047  38.438 -38.406  1.00 75.31           C  
ATOM   3173  CB  GLN A 391      22.125  40.625 -37.938  1.00 75.31           C  
ATOM   3174  O   GLN A 391      19.875  38.594 -38.719  1.00 75.31           O  
ATOM   3175  CG  GLN A 391      23.453  41.375 -37.875  1.00 75.31           C  
ATOM   3176  CD  GLN A 391      23.469  42.500 -36.875  1.00 75.31           C  
ATOM   3177  NE2 GLN A 391      24.609  43.156 -36.719  1.00 75.31           N  
ATOM   3178  OE1 GLN A 391      22.453  42.781 -36.219  1.00 75.31           O  
ATOM   3179  N   VAL A 392      21.484  37.375 -37.719  1.00 78.44           N  
ATOM   3180  CA  VAL A 392      20.562  36.344 -37.188  1.00 78.44           C  
ATOM   3181  C   VAL A 392      20.859  36.125 -35.719  1.00 78.44           C  
ATOM   3182  CB  VAL A 392      20.672  35.031 -37.969  1.00 78.44           C  
ATOM   3183  O   VAL A 392      21.984  36.344 -35.250  1.00 78.44           O  
ATOM   3184  CG1 VAL A 392      19.844  35.062 -39.250  1.00 78.44           C  
ATOM   3185  CG2 VAL A 392      22.141  34.719 -38.281  1.00 78.44           C  
ATOM   3186  N   ILE A 393      19.875  35.875 -34.969  1.00 78.19           N  
ATOM   3187  CA  ILE A 393      20.031  35.562 -33.562  1.00 78.19           C  
ATOM   3188  C   ILE A 393      20.203  34.062 -33.375  1.00 78.19           C  
ATOM   3189  CB  ILE A 393      18.844  36.062 -32.719  1.00 78.19           C  
ATOM   3190  O   ILE A 393      19.250  33.281 -33.594  1.00 78.19           O  
ATOM   3191  CG1 ILE A 393      18.672  37.594 -32.875  1.00 78.19           C  
ATOM   3192  CG2 ILE A 393      19.000  35.688 -31.250  1.00 78.19           C  
ATOM   3193  CD1 ILE A 393      17.438  38.156 -32.219  1.00 78.19           C  
ATOM   3194  N   THR A 394      21.375  33.562 -33.062  1.00 77.44           N  
ATOM   3195  CA  THR A 394      21.672  32.156 -32.844  1.00 77.44           C  
ATOM   3196  C   THR A 394      23.000  32.000 -32.094  1.00 77.44           C  
ATOM   3197  CB  THR A 394      21.719  31.375 -34.156  1.00 77.44           C  
ATOM   3198  O   THR A 394      23.688  32.969 -31.828  1.00 77.44           O  
ATOM   3199  CG2 THR A 394      22.922  31.797 -35.000  1.00 77.44           C  
ATOM   3200  OG1 THR A 394      21.812  29.969 -33.875  1.00 77.44           O  
ATOM   3201  N   ASP A 395      23.312  30.875 -31.625  1.00 71.25           N  
ATOM   3202  CA  ASP A 395      24.641  30.547 -31.094  1.00 71.25           C  
ATOM   3203  C   ASP A 395      25.641  30.281 -32.219  1.00 71.25           C  
ATOM   3204  CB  ASP A 395      24.547  29.312 -30.172  1.00 71.25           C  
ATOM   3205  O   ASP A 395      25.625  29.203 -32.812  1.00 71.25           O  
ATOM   3206  CG  ASP A 395      25.797  29.094 -29.359  1.00 71.25           C  
ATOM   3207  OD1 ASP A 395      26.906  29.453 -29.828  1.00 71.25           O  
ATOM   3208  OD2 ASP A 395      25.688  28.578 -28.234  1.00 71.25           O  
ATOM   3209  N   GLY A 396      26.406  31.328 -32.562  1.00 74.81           N  
ATOM   3210  CA  GLY A 396      27.359  31.281 -33.656  1.00 74.81           C  
ATOM   3211  C   GLY A 396      28.406  30.203 -33.500  1.00 74.81           C  
ATOM   3212  O   GLY A 396      28.797  29.547 -34.469  1.00 74.81           O  
ATOM   3213  N   THR A 397      28.844  29.938 -32.312  1.00 68.19           N  
ATOM   3214  CA  THR A 397      29.875  28.953 -32.000  1.00 68.19           C  
ATOM   3215  C   THR A 397      29.359  27.531 -32.281  1.00 68.19           C  
ATOM   3216  CB  THR A 397      30.359  29.062 -30.547  1.00 68.19           C  
ATOM   3217  O   THR A 397      30.031  26.734 -32.906  1.00 68.19           O  
ATOM   3218  CG2 THR A 397      31.656  28.266 -30.344  1.00 68.19           C  
ATOM   3219  OG1 THR A 397      30.609  30.438 -30.250  1.00 68.19           O  
ATOM   3220  N   ARG A 398      28.156  27.375 -31.844  1.00 74.56           N  
ATOM   3221  CA  ARG A 398      27.578  26.047 -32.031  1.00 74.56           C  
ATOM   3222  C   ARG A 398      27.219  25.797 -33.500  1.00 74.56           C  
ATOM   3223  CB  ARG A 398      26.344  25.875 -31.141  1.00 74.56           C  
ATOM   3224  O   ARG A 398      27.375  24.688 -34.000  1.00 74.56           O  
ATOM   3225  CG  ARG A 398      26.625  25.984 -29.656  1.00 74.56           C  
ATOM   3226  CD  ARG A 398      27.359  24.766 -29.125  1.00 74.56           C  
ATOM   3227  NE  ARG A 398      27.641  24.891 -27.703  1.00 74.56           N  
ATOM   3228  NH1 ARG A 398      29.344  23.344 -27.688  1.00 74.56           N  
ATOM   3229  NH2 ARG A 398      28.750  24.391 -25.750  1.00 74.56           N  
ATOM   3230  CZ  ARG A 398      28.578  24.203 -27.047  1.00 74.56           C  
ATOM   3231  N   LEU A 399      26.734  26.844 -34.062  1.00 80.69           N  
ATOM   3232  CA  LEU A 399      26.422  26.734 -35.500  1.00 80.69           C  
ATOM   3233  C   LEU A 399      27.672  26.406 -36.281  1.00 80.69           C  
ATOM   3234  CB  LEU A 399      25.781  28.031 -36.000  1.00 80.69           C  
ATOM   3235  O   LEU A 399      27.625  25.547 -37.188  1.00 80.69           O  
ATOM   3236  CG  LEU A 399      25.344  28.031 -37.469  1.00 80.69           C  
ATOM   3237  CD1 LEU A 399      24.250  27.000 -37.688  1.00 80.69           C  
ATOM   3238  CD2 LEU A 399      24.844  29.422 -37.875  1.00 80.69           C  
ATOM   3239  N   ARG A 400      28.766  27.047 -36.031  1.00 76.44           N  
ATOM   3240  CA  ARG A 400      30.047  26.781 -36.688  1.00 76.44           C  
ATOM   3241  C   ARG A 400      30.500  25.344 -36.438  1.00 76.44           C  
ATOM   3242  CB  ARG A 400      31.109  27.766 -36.188  1.00 76.44           C  
ATOM   3243  O   ARG A 400      31.016  24.688 -37.344  1.00 76.44           O  
ATOM   3244  CG  ARG A 400      32.125  28.156 -37.250  1.00 76.44           C  
ATOM   3245  CD  ARG A 400      33.125  29.156 -36.688  1.00 76.44           C  
ATOM   3246  NE  ARG A 400      32.500  30.375 -36.219  1.00 76.44           N  
ATOM   3247  NH1 ARG A 400      33.375  31.750 -37.844  1.00 76.44           N  
ATOM   3248  NH2 ARG A 400      31.984  32.625 -36.219  1.00 76.44           N  
ATOM   3249  CZ  ARG A 400      32.625  31.578 -36.750  1.00 76.44           C  
ATOM   3250  N   GLN A 401      30.312  24.906 -35.281  1.00 70.56           N  
ATOM   3251  CA  GLN A 401      30.719  23.562 -34.875  1.00 70.56           C  
ATOM   3252  C   GLN A 401      29.938  22.516 -35.688  1.00 70.56           C  
ATOM   3253  CB  GLN A 401      30.500  23.344 -33.406  1.00 70.56           C  
ATOM   3254  O   GLN A 401      30.531  21.547 -36.188  1.00 70.56           O  
ATOM   3255  CG  GLN A 401      31.031  22.000 -32.875  1.00 70.56           C  
ATOM   3256  CD  GLN A 401      30.859  21.844 -31.391  1.00 70.56           C  
ATOM   3257  NE2 GLN A 401      31.203  20.656 -30.875  1.00 70.56           N  
ATOM   3258  OE1 GLN A 401      30.406  22.750 -30.688  1.00 70.56           O  
ATOM   3259  N   ILE A 402      28.672  22.750 -35.781  1.00 81.62           N  
ATOM   3260  CA  ILE A 402      27.828  21.828 -36.531  1.00 81.62           C  
ATOM   3261  C   ILE A 402      28.234  21.844 -38.000  1.00 81.62           C  
ATOM   3262  CB  ILE A 402      26.328  22.188 -36.406  1.00 81.62           C  
ATOM   3263  O   ILE A 402      28.453  20.781 -38.594  1.00 81.62           O  
ATOM   3264  CG1 ILE A 402      25.891  22.078 -34.938  1.00 81.62           C  
ATOM   3265  CG2 ILE A 402      25.484  21.297 -37.312  1.00 81.62           C  
ATOM   3266  CD1 ILE A 402      24.500  22.641 -34.656  1.00 81.62           C  
ATOM   3267  N   LEU A 403      28.391  23.031 -38.531  1.00 82.81           N  
ATOM   3268  CA  LEU A 403      28.703  23.172 -39.938  1.00 82.81           C  
ATOM   3269  C   LEU A 403      30.109  22.641 -40.250  1.00 82.81           C  
ATOM   3270  CB  LEU A 403      28.609  24.641 -40.344  1.00 82.81           C  
ATOM   3271  O   LEU A 403      30.328  22.000 -41.250  1.00 82.81           O  
ATOM   3272  CG  LEU A 403      27.188  25.219 -40.469  1.00 82.81           C  
ATOM   3273  CD1 LEU A 403      27.234  26.719 -40.656  1.00 82.81           C  
ATOM   3274  CD2 LEU A 403      26.453  24.547 -41.625  1.00 82.81           C  
ATOM   3275  N   TRP A 404      31.000  22.828 -39.344  1.00 74.75           N  
ATOM   3276  CA  TRP A 404      32.375  22.328 -39.500  1.00 74.75           C  
ATOM   3277  C   TRP A 404      32.375  20.812 -39.500  1.00 74.75           C  
ATOM   3278  CB  TRP A 404      33.250  22.859 -38.375  1.00 74.75           C  
ATOM   3279  O   TRP A 404      33.125  20.188 -40.281  1.00 74.75           O  
ATOM   3280  CG  TRP A 404      34.562  23.422 -38.875  1.00 74.75           C  
ATOM   3281  CD1 TRP A 404      35.812  23.219 -38.312  1.00 74.75           C  
ATOM   3282  CD2 TRP A 404      34.781  24.250 -40.000  1.00 74.75           C  
ATOM   3283  CE2 TRP A 404      36.156  24.531 -40.062  1.00 74.75           C  
ATOM   3284  CE3 TRP A 404      33.938  24.812 -40.969  1.00 74.75           C  
ATOM   3285  NE1 TRP A 404      36.750  23.891 -39.031  1.00 74.75           N  
ATOM   3286  CH2 TRP A 404      35.844  25.859 -42.000  1.00 74.75           C  
ATOM   3287  CZ2 TRP A 404      36.719  25.328 -41.062  1.00 74.75           C  
ATOM   3288  CZ3 TRP A 404      34.469  25.609 -41.969  1.00 74.75           C  
ATOM   3289  N   ASN A 405      31.625  20.250 -38.625  1.00 75.31           N  
ATOM   3290  CA  ASN A 405      31.547  18.797 -38.594  1.00 75.31           C  
ATOM   3291  C   ASN A 405      30.953  18.219 -39.875  1.00 75.31           C  
ATOM   3292  CB  ASN A 405      30.719  18.359 -37.375  1.00 75.31           C  
ATOM   3293  O   ASN A 405      31.453  17.219 -40.375  1.00 75.31           O  
ATOM   3294  CG  ASN A 405      31.562  17.688 -36.312  1.00 75.31           C  
ATOM   3295  ND2 ASN A 405      31.000  17.562 -35.094  1.00 75.31           N  
ATOM   3296  OD1 ASN A 405      32.688  17.297 -36.562  1.00 75.31           O  
ATOM   3297  N   LEU A 406      29.984  18.906 -40.375  1.00 84.19           N  
ATOM   3298  CA  LEU A 406      29.328  18.453 -41.625  1.00 84.19           C  
ATOM   3299  C   LEU A 406      30.266  18.609 -42.812  1.00 84.19           C  
ATOM   3300  CB  LEU A 406      28.031  19.219 -41.844  1.00 84.19           C  
ATOM   3301  O   LEU A 406      30.375  17.703 -43.625  1.00 84.19           O  
ATOM   3302  CG  LEU A 406      26.922  19.000 -40.812  1.00 84.19           C  
ATOM   3303  CD1 LEU A 406      25.734  19.922 -41.125  1.00 84.19           C  
ATOM   3304  CD2 LEU A 406      26.469  17.531 -40.844  1.00 84.19           C  
ATOM   3305  N   ILE A 407      30.969  19.688 -42.906  1.00 82.31           N  
ATOM   3306  CA  ILE A 407      31.875  19.984 -44.000  1.00 82.31           C  
ATOM   3307  C   ILE A 407      33.094  19.078 -43.938  1.00 82.31           C  
ATOM   3308  CB  ILE A 407      32.312  21.469 -44.000  1.00 82.31           C  
ATOM   3309  O   ILE A 407      33.562  18.531 -44.938  1.00 82.31           O  
ATOM   3310  CG1 ILE A 407      31.094  22.375 -44.250  1.00 82.31           C  
ATOM   3311  CG2 ILE A 407      33.406  21.719 -45.062  1.00 82.31           C  
ATOM   3312  CD1 ILE A 407      31.359  23.859 -44.000  1.00 82.31           C  
ATOM   3313  N   SER A 408      33.625  18.875 -42.688  1.00 74.56           N  
ATOM   3314  CA  SER A 408      34.781  18.016 -42.500  1.00 74.56           C  
ATOM   3315  C   SER A 408      34.469  16.578 -42.875  1.00 74.56           C  
ATOM   3316  CB  SER A 408      35.250  18.078 -41.031  1.00 74.56           C  
ATOM   3317  O   SER A 408      35.312  15.891 -43.500  1.00 74.56           O  
ATOM   3318  OG  SER A 408      36.312  17.156 -40.812  1.00 74.56           O  
ATOM   3319  N   ASN A 409      33.312  16.156 -42.594  1.00 77.31           N  
ATOM   3320  CA  ASN A 409      32.875  14.820 -43.000  1.00 77.31           C  
ATOM   3321  C   ASN A 409      32.688  14.719 -44.500  1.00 77.31           C  
ATOM   3322  CB  ASN A 409      31.562  14.438 -42.281  1.00 77.31           C  
ATOM   3323  O   ASN A 409      33.094  13.711 -45.125  1.00 77.31           O  
ATOM   3324  CG  ASN A 409      31.781  13.977 -40.875  1.00 77.31           C  
ATOM   3325  ND2 ASN A 409      30.734  13.992 -40.062  1.00 77.31           N  
ATOM   3326  OD1 ASN A 409      32.906  13.609 -40.469  1.00 77.31           O  
ATOM   3327  N   ALA A 410      32.156  15.805 -45.156  1.00 82.19           N  
ATOM   3328  CA  ALA A 410      32.000  15.859 -46.594  1.00 82.19           C  
ATOM   3329  C   ALA A 410      33.344  15.781 -47.281  1.00 82.19           C  
ATOM   3330  CB  ALA A 410      31.266  17.125 -47.000  1.00 82.19           C  
ATOM   3331  O   ALA A 410      33.531  15.062 -48.281  1.00 82.19           O  
ATOM   3332  N   VAL A 411      34.344  16.422 -46.719  1.00 78.62           N  
ATOM   3333  CA  VAL A 411      35.688  16.453 -47.281  1.00 78.62           C  
ATOM   3334  C   VAL A 411      36.375  15.109 -47.062  1.00 78.62           C  
ATOM   3335  CB  VAL A 411      36.531  17.594 -46.656  1.00 78.62           C  
ATOM   3336  O   VAL A 411      37.031  14.570 -47.938  1.00 78.62           O  
ATOM   3337  CG1 VAL A 411      38.000  17.469 -47.094  1.00 78.62           C  
ATOM   3338  CG2 VAL A 411      35.969  18.953 -47.062  1.00 78.62           C  
ATOM   3339  N   LYS A 412      36.156  14.602 -45.938  1.00 71.50           N  
ATOM   3340  CA  LYS A 412      36.750  13.344 -45.531  1.00 71.50           C  
ATOM   3341  C   LYS A 412      36.281  12.195 -46.406  1.00 71.50           C  
ATOM   3342  CB  LYS A 412      36.469  13.047 -44.062  1.00 71.50           C  
ATOM   3343  O   LYS A 412      37.094  11.344 -46.812  1.00 71.50           O  
ATOM   3344  CG  LYS A 412      37.219  11.852 -43.500  1.00 71.50           C  
ATOM   3345  CD  LYS A 412      36.844  11.578 -42.062  1.00 71.50           C  
ATOM   3346  CE  LYS A 412      37.531  10.320 -41.531  1.00 71.50           C  
ATOM   3347  NZ  LYS A 412      37.094  10.008 -40.125  1.00 71.50           N  
ATOM   3348  N   PHE A 413      35.094  12.227 -46.844  1.00 76.31           N  
ATOM   3349  CA  PHE A 413      34.531  11.078 -47.531  1.00 76.31           C  
ATOM   3350  C   PHE A 413      34.406  11.336 -49.031  1.00 76.31           C  
ATOM   3351  CB  PHE A 413      33.156  10.742 -46.938  1.00 76.31           C  
ATOM   3352  O   PHE A 413      33.750  10.578 -49.719  1.00 76.31           O  
ATOM   3353  CG  PHE A 413      33.219  10.172 -45.531  1.00 76.31           C  
ATOM   3354  CD1 PHE A 413      33.719   8.891 -45.312  1.00 76.31           C  
ATOM   3355  CD2 PHE A 413      32.781  10.906 -44.438  1.00 76.31           C  
ATOM   3356  CE1 PHE A 413      33.781   8.359 -44.031  1.00 76.31           C  
ATOM   3357  CE2 PHE A 413      32.844  10.383 -43.156  1.00 76.31           C  
ATOM   3358  CZ  PHE A 413      33.344   9.109 -42.969  1.00 76.31           C  
ATOM   3359  N   THR A 414      35.000  12.438 -49.469  1.00 78.62           N  
ATOM   3360  CA  THR A 414      35.062  12.734 -50.875  1.00 78.62           C  
ATOM   3361  C   THR A 414      36.469  12.570 -51.406  1.00 78.62           C  
ATOM   3362  CB  THR A 414      34.562  14.164 -51.188  1.00 78.62           C  
ATOM   3363  O   THR A 414      37.375  13.281 -51.000  1.00 78.62           O  
ATOM   3364  CG2 THR A 414      34.344  14.383 -52.656  1.00 78.62           C  
ATOM   3365  OG1 THR A 414      33.312  14.383 -50.500  1.00 78.62           O  
ATOM   3366  N   GLN A 415      36.938  11.586 -52.188  1.00 68.00           N  
ATOM   3367  CA  GLN A 415      38.250  11.344 -52.750  1.00 68.00           C  
ATOM   3368  C   GLN A 415      38.531  12.273 -53.906  1.00 68.00           C  
ATOM   3369  CB  GLN A 415      38.406   9.883 -53.188  1.00 68.00           C  
ATOM   3370  O   GLN A 415      39.594  12.891 -54.000  1.00 68.00           O  
ATOM   3371  CG  GLN A 415      38.812   8.945 -52.062  1.00 68.00           C  
ATOM   3372  CD  GLN A 415      39.031   7.520 -52.531  1.00 68.00           C  
ATOM   3373  NE2 GLN A 415      39.375   6.633 -51.594  1.00 68.00           N  
ATOM   3374  OE1 GLN A 415      38.844   7.215 -53.719  1.00 68.00           O  
ATOM   3375  N   GLN A 416      37.750  12.359 -54.969  1.00 74.50           N  
ATOM   3376  CA  GLN A 416      37.812  13.227 -56.156  1.00 74.50           C  
ATOM   3377  C   GLN A 416      36.469  13.898 -56.406  1.00 74.50           C  
ATOM   3378  CB  GLN A 416      38.281  12.445 -57.375  1.00 74.50           C  
ATOM   3379  O   GLN A 416      35.438  13.289 -56.250  1.00 74.50           O  
ATOM   3380  CG  GLN A 416      39.781  12.359 -57.531  1.00 74.50           C  
ATOM   3381  CD  GLN A 416      40.219  11.508 -58.688  1.00 74.50           C  
ATOM   3382  NE2 GLN A 416      41.531  11.375 -58.906  1.00 74.50           N  
ATOM   3383  OE1 GLN A 416      39.375  10.969 -59.438  1.00 74.50           O  
ATOM   3384  N   GLY A 417      36.469  15.234 -56.531  1.00 77.62           N  
ATOM   3385  CA  GLY A 417      35.219  15.953 -56.844  1.00 77.62           C  
ATOM   3386  C   GLY A 417      35.094  17.266 -56.094  1.00 77.62           C  
ATOM   3387  O   GLY A 417      36.031  18.062 -56.062  1.00 77.62           O  
ATOM   3388  N   GLN A 418      33.844  17.422 -55.719  1.00 79.81           N  
ATOM   3389  CA  GLN A 418      33.562  18.734 -55.156  1.00 79.81           C  
ATOM   3390  C   GLN A 418      32.625  18.625 -53.938  1.00 79.81           C  
ATOM   3391  CB  GLN A 418      32.969  19.656 -56.219  1.00 79.81           C  
ATOM   3392  O   GLN A 418      31.891  17.656 -53.812  1.00 79.81           O  
ATOM   3393  CG  GLN A 418      31.594  19.219 -56.719  1.00 79.81           C  
ATOM   3394  CD  GLN A 418      30.984  20.203 -57.688  1.00 79.81           C  
ATOM   3395  NE2 GLN A 418      29.672  20.078 -57.906  1.00 79.81           N  
ATOM   3396  OE1 GLN A 418      31.656  21.078 -58.219  1.00 79.81           O  
ATOM   3397  N   VAL A 419      32.812  19.484 -52.938  1.00 83.69           N  
ATOM   3398  CA  VAL A 419      31.938  19.688 -51.781  1.00 83.69           C  
ATOM   3399  C   VAL A 419      31.234  21.031 -51.906  1.00 83.69           C  
ATOM   3400  CB  VAL A 419      32.750  19.625 -50.469  1.00 83.69           C  
ATOM   3401  O   VAL A 419      31.859  22.062 -52.094  1.00 83.69           O  
ATOM   3402  CG1 VAL A 419      31.828  19.906 -49.281  1.00 83.69           C  
ATOM   3403  CG2 VAL A 419      33.406  18.266 -50.312  1.00 83.69           C  
ATOM   3404  N   THR A 420      29.844  21.016 -51.938  1.00 85.44           N  
ATOM   3405  CA  THR A 420      29.047  22.219 -52.125  1.00 85.44           C  
ATOM   3406  C   THR A 420      28.172  22.484 -50.906  1.00 85.44           C  
ATOM   3407  CB  THR A 420      28.156  22.109 -53.375  1.00 85.44           C  
ATOM   3408  O   THR A 420      27.531  21.562 -50.406  1.00 85.44           O  
ATOM   3409  CG2 THR A 420      27.516  23.438 -53.719  1.00 85.44           C  
ATOM   3410  OG1 THR A 420      28.938  21.656 -54.500  1.00 85.44           O  
ATOM   3411  N   VAL A 421      28.250  23.672 -50.344  1.00 86.19           N  
ATOM   3412  CA  VAL A 421      27.406  24.125 -49.219  1.00 86.19           C  
ATOM   3413  C   VAL A 421      26.391  25.141 -49.719  1.00 86.19           C  
ATOM   3414  CB  VAL A 421      28.250  24.719 -48.094  1.00 86.19           C  
ATOM   3415  O   VAL A 421      26.750  26.188 -50.250  1.00 86.19           O  
ATOM   3416  CG1 VAL A 421      27.359  25.234 -46.969  1.00 86.19           C  
ATOM   3417  CG2 VAL A 421      29.250  23.703 -47.562  1.00 86.19           C  
ATOM   3418  N   ARG A 422      25.031  24.969 -49.656  1.00 87.12           N  
ATOM   3419  CA  ARG A 422      23.938  25.859 -50.031  1.00 87.12           C  
ATOM   3420  C   ARG A 422      23.250  26.422 -48.812  1.00 87.12           C  
ATOM   3421  CB  ARG A 422      22.922  25.125 -50.906  1.00 87.12           C  
ATOM   3422  O   ARG A 422      23.016  25.688 -47.844  1.00 87.12           O  
ATOM   3423  CG  ARG A 422      23.484  24.672 -52.250  1.00 87.12           C  
ATOM   3424  CD  ARG A 422      22.453  23.938 -53.094  1.00 87.12           C  
ATOM   3425  NE  ARG A 422      23.062  22.922 -53.938  1.00 87.12           N  
ATOM   3426  NH1 ARG A 422      21.156  21.625 -54.125  1.00 87.12           N  
ATOM   3427  NH2 ARG A 422      23.078  21.000 -55.219  1.00 87.12           N  
ATOM   3428  CZ  ARG A 422      22.438  21.859 -54.438  1.00 87.12           C  
ATOM   3429  N   VAL A 423      23.125  27.594 -48.688  1.00 82.44           N  
ATOM   3430  CA  VAL A 423      22.500  28.281 -47.531  1.00 82.44           C  
ATOM   3431  C   VAL A 423      21.266  29.031 -48.031  1.00 82.44           C  
ATOM   3432  CB  VAL A 423      23.484  29.250 -46.844  1.00 82.44           C  
ATOM   3433  O   VAL A 423      21.312  29.750 -49.031  1.00 82.44           O  
ATOM   3434  CG1 VAL A 423      22.844  29.859 -45.594  1.00 82.44           C  
ATOM   3435  CG2 VAL A 423      24.781  28.516 -46.500  1.00 82.44           C  
ATOM   3436  N   ARG A 424      20.062  28.891 -47.406  1.00 82.19           N  
ATOM   3437  CA  ARG A 424      18.844  29.625 -47.719  1.00 82.19           C  
ATOM   3438  C   ARG A 424      18.094  30.000 -46.438  1.00 82.19           C  
ATOM   3439  CB  ARG A 424      17.938  28.797 -48.625  1.00 82.19           C  
ATOM   3440  O   ARG A 424      18.250  29.359 -45.406  1.00 82.19           O  
ATOM   3441  CG  ARG A 424      17.344  27.562 -47.969  1.00 82.19           C  
ATOM   3442  CD  ARG A 424      16.438  26.797 -48.906  1.00 82.19           C  
ATOM   3443  NE  ARG A 424      16.109  25.469 -48.375  1.00 82.19           N  
ATOM   3444  NH1 ARG A 424      14.703  24.906 -50.125  1.00 82.19           N  
ATOM   3445  NH2 ARG A 424      15.070  23.422 -48.406  1.00 82.19           N  
ATOM   3446  CZ  ARG A 424      15.297  24.609 -48.969  1.00 82.19           C  
ATOM   3447  N   TYR A 425      17.500  31.047 -46.375  1.00 77.19           N  
ATOM   3448  CA  TYR A 425      16.641  31.547 -45.312  1.00 77.19           C  
ATOM   3449  C   TYR A 425      15.172  31.438 -45.688  1.00 77.19           C  
ATOM   3450  CB  TYR A 425      16.984  33.000 -44.969  1.00 77.19           C  
ATOM   3451  O   TYR A 425      14.734  32.062 -46.688  1.00 77.19           O  
ATOM   3452  CG  TYR A 425      16.328  33.500 -43.688  1.00 77.19           C  
ATOM   3453  CD1 TYR A 425      15.219  34.344 -43.750  1.00 77.19           C  
ATOM   3454  CD2 TYR A 425      16.828  33.156 -42.438  1.00 77.19           C  
ATOM   3455  CE1 TYR A 425      14.609  34.812 -42.594  1.00 77.19           C  
ATOM   3456  CE2 TYR A 425      16.234  33.594 -41.281  1.00 77.19           C  
ATOM   3457  OH  TYR A 425      14.531  34.906 -40.219  1.00 77.19           O  
ATOM   3458  CZ  TYR A 425      15.125  34.438 -41.375  1.00 77.19           C  
ATOM   3459  N   ASP A 426      14.375  30.531 -45.188  1.00 73.44           N  
ATOM   3460  CA  ASP A 426      12.977  30.266 -45.500  1.00 73.44           C  
ATOM   3461  C   ASP A 426      12.047  31.125 -44.656  1.00 73.44           C  
ATOM   3462  CB  ASP A 426      12.641  28.781 -45.312  1.00 73.44           C  
ATOM   3463  O   ASP A 426      12.484  31.781 -43.688  1.00 73.44           O  
ATOM   3464  CG  ASP A 426      13.312  27.891 -46.344  1.00 73.44           C  
ATOM   3465  OD1 ASP A 426      13.656  28.391 -47.438  1.00 73.44           O  
ATOM   3466  OD2 ASP A 426      13.492  26.688 -46.062  1.00 73.44           O  
ATOM   3467  N   GLU A 427      10.711  31.156 -45.000  1.00 65.50           N  
ATOM   3468  CA  GLU A 427       9.641  31.812 -44.250  1.00 65.50           C  
ATOM   3469  C   GLU A 427       9.406  31.125 -42.906  1.00 65.50           C  
ATOM   3470  CB  GLU A 427       8.352  31.844 -45.062  1.00 65.50           C  
ATOM   3471  O   GLU A 427       9.484  29.891 -42.812  1.00 65.50           O  
ATOM   3472  CG  GLU A 427       8.297  32.938 -46.094  1.00 65.50           C  
ATOM   3473  CD  GLU A 427       6.934  33.094 -46.750  1.00 65.50           C  
ATOM   3474  OE1 GLU A 427       6.738  34.031 -47.562  1.00 65.50           O  
ATOM   3475  OE2 GLU A 427       6.051  32.250 -46.469  1.00 65.50           O  
ATOM   3476  N   GLY A 428       9.523  31.797 -41.531  1.00 66.25           N  
ATOM   3477  CA  GLY A 428       9.352  31.312 -40.156  1.00 66.25           C  
ATOM   3478  C   GLY A 428      10.625  31.375 -39.344  1.00 66.25           C  
ATOM   3479  O   GLY A 428      10.805  30.578 -38.406  1.00 66.25           O  
ATOM   3480  N   ASP A 429      11.656  32.125 -39.750  1.00 69.31           N  
ATOM   3481  CA  ASP A 429      12.891  32.375 -39.000  1.00 69.31           C  
ATOM   3482  C   ASP A 429      13.781  31.125 -38.969  1.00 69.31           C  
ATOM   3483  CB  ASP A 429      12.594  32.875 -37.594  1.00 69.31           C  
ATOM   3484  O   ASP A 429      14.398  30.844 -37.938  1.00 69.31           O  
ATOM   3485  CG  ASP A 429      11.945  34.219 -37.562  1.00 69.31           C  
ATOM   3486  OD1 ASP A 429      12.031  34.969 -38.562  1.00 69.31           O  
ATOM   3487  OD2 ASP A 429      11.336  34.594 -36.531  1.00 69.31           O  
ATOM   3488  N   MET A 430      13.656  30.297 -40.031  1.00 79.00           N  
ATOM   3489  CA  MET A 430      14.438  29.062 -40.031  1.00 79.00           C  
ATOM   3490  C   MET A 430      15.609  29.172 -41.000  1.00 79.00           C  
ATOM   3491  CB  MET A 430      13.555  27.875 -40.406  1.00 79.00           C  
ATOM   3492  O   MET A 430      15.430  29.547 -42.156  1.00 79.00           O  
ATOM   3493  CG  MET A 430      12.688  27.359 -39.250  1.00 79.00           C  
ATOM   3494  SD  MET A 430      13.633  26.359 -38.062  1.00 79.00           S  
ATOM   3495  CE  MET A 430      13.703  24.781 -38.938  1.00 79.00           C  
ATOM   3496  N   LEU A 431      16.781  28.875 -40.562  1.00 81.69           N  
ATOM   3497  CA  LEU A 431      18.016  28.797 -41.344  1.00 81.69           C  
ATOM   3498  C   LEU A 431      18.266  27.375 -41.844  1.00 81.69           C  
ATOM   3499  CB  LEU A 431      19.203  29.281 -40.531  1.00 81.69           C  
ATOM   3500  O   LEU A 431      18.172  26.422 -41.062  1.00 81.69           O  
ATOM   3501  CG  LEU A 431      19.781  30.641 -40.938  1.00 81.69           C  
ATOM   3502  CD1 LEU A 431      20.031  31.500 -39.688  1.00 81.69           C  
ATOM   3503  CD2 LEU A 431      21.078  30.469 -41.719  1.00 81.69           C  
ATOM   3504  N   HIS A 432      18.406  27.375 -43.188  1.00 85.19           N  
ATOM   3505  CA  HIS A 432      18.594  26.078 -43.812  1.00 85.19           C  
ATOM   3506  C   HIS A 432      19.984  25.969 -44.438  1.00 85.19           C  
ATOM   3507  CB  HIS A 432      17.516  25.828 -44.875  1.00 85.19           C  
ATOM   3508  O   HIS A 432      20.375  26.828 -45.250  1.00 85.19           O  
ATOM   3509  CG  HIS A 432      16.516  24.797 -44.469  1.00 85.19           C  
ATOM   3510  CD2 HIS A 432      15.242  24.922 -44.031  1.00 85.19           C  
ATOM   3511  ND1 HIS A 432      16.781  23.438 -44.531  1.00 85.19           N  
ATOM   3512  CE1 HIS A 432      15.711  22.781 -44.125  1.00 85.19           C  
ATOM   3513  NE2 HIS A 432      14.766  23.656 -43.812  1.00 85.19           N  
ATOM   3514  N   PHE A 433      20.766  24.875 -44.062  1.00 88.62           N  
ATOM   3515  CA  PHE A 433      22.078  24.578 -44.625  1.00 88.62           C  
ATOM   3516  C   PHE A 433      22.078  23.203 -45.281  1.00 88.62           C  
ATOM   3517  CB  PHE A 433      23.172  24.656 -43.562  1.00 88.62           C  
ATOM   3518  O   PHE A 433      21.531  22.250 -44.719  1.00 88.62           O  
ATOM   3519  CG  PHE A 433      23.406  26.031 -43.031  1.00 88.62           C  
ATOM   3520  CD1 PHE A 433      24.375  26.859 -43.594  1.00 88.62           C  
ATOM   3521  CD2 PHE A 433      22.656  26.516 -41.969  1.00 88.62           C  
ATOM   3522  CE1 PHE A 433      24.594  28.141 -43.094  1.00 88.62           C  
ATOM   3523  CE2 PHE A 433      22.875  27.797 -41.469  1.00 88.62           C  
ATOM   3524  CZ  PHE A 433      23.844  28.609 -42.031  1.00 88.62           C  
ATOM   3525  N   GLU A 434      22.547  23.125 -46.469  1.00 87.50           N  
ATOM   3526  CA  GLU A 434      22.703  21.859 -47.188  1.00 87.50           C  
ATOM   3527  C   GLU A 434      24.156  21.609 -47.562  1.00 87.50           C  
ATOM   3528  CB  GLU A 434      21.812  21.828 -48.438  1.00 87.50           C  
ATOM   3529  O   GLU A 434      24.734  22.359 -48.344  1.00 87.50           O  
ATOM   3530  CG  GLU A 434      20.438  21.219 -48.188  1.00 87.50           C  
ATOM   3531  CD  GLU A 434      19.547  21.266 -49.438  1.00 87.50           C  
ATOM   3532  OE1 GLU A 434      18.375  20.828 -49.344  1.00 87.50           O  
ATOM   3533  OE2 GLU A 434      20.031  21.750 -50.500  1.00 87.50           O  
ATOM   3534  N   VAL A 435      24.781  20.578 -47.000  1.00 88.56           N  
ATOM   3535  CA  VAL A 435      26.141  20.188 -47.312  1.00 88.56           C  
ATOM   3536  C   VAL A 435      26.141  18.938 -48.188  1.00 88.56           C  
ATOM   3537  CB  VAL A 435      26.969  19.906 -46.000  1.00 88.56           C  
ATOM   3538  O   VAL A 435      25.797  17.844 -47.719  1.00 88.56           O  
ATOM   3539  CG1 VAL A 435      28.422  19.578 -46.344  1.00 88.56           C  
ATOM   3540  CG2 VAL A 435      26.891  21.109 -45.062  1.00 88.56           C  
ATOM   3541  N   GLU A 436      26.500  19.203 -49.469  1.00 85.12           N  
ATOM   3542  CA  GLU A 436      26.500  18.141 -50.469  1.00 85.12           C  
ATOM   3543  C   GLU A 436      27.922  17.719 -50.844  1.00 85.12           C  
ATOM   3544  CB  GLU A 436      25.750  18.594 -51.719  1.00 85.12           C  
ATOM   3545  O   GLU A 436      28.766  18.562 -51.156  1.00 85.12           O  
ATOM   3546  CG  GLU A 436      25.609  17.516 -52.781  1.00 85.12           C  
ATOM   3547  CD  GLU A 436      24.891  17.984 -54.031  1.00 85.12           C  
ATOM   3548  OE1 GLU A 436      24.672  17.156 -54.969  1.00 85.12           O  
ATOM   3549  OE2 GLU A 436      24.516  19.172 -54.094  1.00 85.12           O  
ATOM   3550  N   ASP A 437      28.219  16.406 -50.750  1.00 76.19           N  
ATOM   3551  CA  ASP A 437      29.500  15.852 -51.125  1.00 76.19           C  
ATOM   3552  C   ASP A 437      29.344  14.867 -52.312  1.00 76.19           C  
ATOM   3553  CB  ASP A 437      30.172  15.156 -49.938  1.00 76.19           C  
ATOM   3554  O   ASP A 437      28.250  14.344 -52.531  1.00 76.19           O  
ATOM   3555  CG  ASP A 437      29.422  13.914 -49.500  1.00 76.19           C  
ATOM   3556  OD1 ASP A 437      29.422  12.906 -50.219  1.00 76.19           O  
ATOM   3557  OD2 ASP A 437      28.844  13.945 -48.375  1.00 76.19           O  
ATOM   3558  N   SER A 438      30.391  14.719 -53.219  1.00 78.56           N  
ATOM   3559  CA  SER A 438      30.406  13.758 -54.344  1.00 78.56           C  
ATOM   3560  C   SER A 438      31.188  12.500 -53.969  1.00 78.56           C  
ATOM   3561  CB  SER A 438      31.031  14.398 -55.594  1.00 78.56           C  
ATOM   3562  O   SER A 438      31.875  11.914 -54.812  1.00 78.56           O  
ATOM   3563  OG  SER A 438      32.344  14.828 -55.312  1.00 78.56           O  
ATOM   3564  N   GLY A 439      31.266  12.234 -52.625  1.00 75.12           N  
ATOM   3565  CA  GLY A 439      32.094  11.148 -52.125  1.00 75.12           C  
ATOM   3566  C   GLY A 439      31.453   9.789 -52.312  1.00 75.12           C  
ATOM   3567  O   GLY A 439      30.766   9.539 -53.312  1.00 75.12           O  
ATOM   3568  N   ILE A 440      31.812   8.812 -51.500  1.00 73.50           N  
ATOM   3569  CA  ILE A 440      31.516   7.387 -51.625  1.00 73.50           C  
ATOM   3570  C   ILE A 440      30.047   7.145 -51.312  1.00 73.50           C  
ATOM   3571  CB  ILE A 440      32.406   6.539 -50.688  1.00 73.50           C  
ATOM   3572  O   ILE A 440      29.484   6.125 -51.719  1.00 73.50           O  
ATOM   3573  CG1 ILE A 440      33.000   7.418 -49.562  1.00 73.50           C  
ATOM   3574  CG2 ILE A 440      33.500   5.832 -51.469  1.00 73.50           C  
ATOM   3575  CD1 ILE A 440      33.656   6.637 -48.438  1.00 73.50           C  
ATOM   3576  N   GLY A 441      29.359   8.094 -50.750  1.00 78.00           N  
ATOM   3577  CA  GLY A 441      27.969   7.883 -50.344  1.00 78.00           C  
ATOM   3578  C   GLY A 441      27.812   6.930 -49.188  1.00 78.00           C  
ATOM   3579  O   GLY A 441      28.781   6.344 -48.719  1.00 78.00           O  
ATOM   3580  N   ILE A 442      26.656   6.945 -48.500  1.00 74.25           N  
ATOM   3581  CA  ILE A 442      26.328   6.121 -47.344  1.00 74.25           C  
ATOM   3582  C   ILE A 442      25.203   5.148 -47.719  1.00 74.25           C  
ATOM   3583  CB  ILE A 442      25.922   6.988 -46.125  1.00 74.25           C  
ATOM   3584  O   ILE A 442      24.188   5.555 -48.250  1.00 74.25           O  
ATOM   3585  CG1 ILE A 442      26.984   8.055 -45.844  1.00 74.25           C  
ATOM   3586  CG2 ILE A 442      25.688   6.113 -44.906  1.00 74.25           C  
ATOM   3587  CD1 ILE A 442      26.516   9.156 -44.906  1.00 74.25           C  
ATOM   3588  N   PRO A 443      25.438   3.852 -47.562  1.00 72.56           N  
ATOM   3589  CA  PRO A 443      24.359   2.887 -47.812  1.00 72.56           C  
ATOM   3590  C   PRO A 443      23.078   3.236 -47.062  1.00 72.56           C  
ATOM   3591  CB  PRO A 443      24.953   1.569 -47.312  1.00 72.56           C  
ATOM   3592  O   PRO A 443      23.125   3.777 -45.969  1.00 72.56           O  
ATOM   3593  CG  PRO A 443      26.359   1.889 -46.969  1.00 72.56           C  
ATOM   3594  CD  PRO A 443      26.547   3.379 -47.000  1.00 72.56           C  
ATOM   3595  N   GLN A 444      21.938   3.041 -47.625  1.00 69.06           N  
ATOM   3596  CA  GLN A 444      20.625   3.436 -47.125  1.00 69.06           C  
ATOM   3597  C   GLN A 444      20.344   2.826 -45.750  1.00 69.06           C  
ATOM   3598  CB  GLN A 444      19.531   3.025 -48.125  1.00 69.06           C  
ATOM   3599  O   GLN A 444      19.719   3.463 -44.906  1.00 69.06           O  
ATOM   3600  CG  GLN A 444      18.734   4.199 -48.688  1.00 69.06           C  
ATOM   3601  CD  GLN A 444      18.109   3.887 -50.031  1.00 69.06           C  
ATOM   3602  NE2 GLN A 444      17.438   4.871 -50.625  1.00 69.06           N  
ATOM   3603  OE1 GLN A 444      18.234   2.770 -50.531  1.00 69.06           O  
ATOM   3604  N   ASP A 445      20.906   1.668 -45.406  1.00 65.12           N  
ATOM   3605  CA  ASP A 445      20.656   0.968 -44.156  1.00 65.12           C  
ATOM   3606  C   ASP A 445      21.484   1.566 -43.000  1.00 65.12           C  
ATOM   3607  CB  ASP A 445      20.969  -0.523 -44.281  1.00 65.12           C  
ATOM   3608  O   ASP A 445      21.250   1.268 -41.844  1.00 65.12           O  
ATOM   3609  CG  ASP A 445      22.297  -0.791 -44.969  1.00 65.12           C  
ATOM   3610  OD1 ASP A 445      22.719   0.015 -45.812  1.00 65.12           O  
ATOM   3611  OD2 ASP A 445      22.938  -1.817 -44.625  1.00 65.12           O  
ATOM   3612  N   GLU A 446      22.422   2.400 -43.344  1.00 66.94           N  
ATOM   3613  CA  GLU A 446      23.328   2.955 -42.344  1.00 66.94           C  
ATOM   3614  C   GLU A 446      22.984   4.406 -42.000  1.00 66.94           C  
ATOM   3615  CB  GLU A 446      24.781   2.861 -42.812  1.00 66.94           C  
ATOM   3616  O   GLU A 446      23.562   5.008 -41.125  1.00 66.94           O  
ATOM   3617  CG  GLU A 446      25.297   1.436 -42.938  1.00 66.94           C  
ATOM   3618  CD  GLU A 446      26.562   1.178 -42.156  1.00 66.94           C  
ATOM   3619  OE1 GLU A 446      27.000   0.004 -42.062  1.00 66.94           O  
ATOM   3620  OE2 GLU A 446      27.141   2.156 -41.625  1.00 66.94           O  
ATOM   3621  N   LEU A 447      22.078   4.918 -42.625  1.00 71.38           N  
ATOM   3622  CA  LEU A 447      21.766   6.340 -42.531  1.00 71.38           C  
ATOM   3623  C   LEU A 447      21.266   6.719 -41.156  1.00 71.38           C  
ATOM   3624  CB  LEU A 447      20.734   6.719 -43.594  1.00 71.38           C  
ATOM   3625  O   LEU A 447      21.656   7.758 -40.625  1.00 71.38           O  
ATOM   3626  CG  LEU A 447      21.250   7.012 -45.000  1.00 71.38           C  
ATOM   3627  CD1 LEU A 447      20.125   6.891 -46.031  1.00 71.38           C  
ATOM   3628  CD2 LEU A 447      21.891   8.398 -45.062  1.00 71.38           C  
ATOM   3629  N   ASP A 448      20.516   5.887 -40.531  1.00 66.94           N  
ATOM   3630  CA  ASP A 448      19.969   6.211 -39.219  1.00 66.94           C  
ATOM   3631  C   ASP A 448      21.016   5.949 -38.125  1.00 66.94           C  
ATOM   3632  CB  ASP A 448      18.703   5.406 -38.938  1.00 66.94           C  
ATOM   3633  O   ASP A 448      21.000   6.617 -37.094  1.00 66.94           O  
ATOM   3634  CG  ASP A 448      17.500   5.902 -39.750  1.00 66.94           C  
ATOM   3635  OD1 ASP A 448      17.453   7.102 -40.062  1.00 66.94           O  
ATOM   3636  OD2 ASP A 448      16.609   5.082 -40.031  1.00 66.94           O  
ATOM   3637  N   LYS A 449      22.016   5.137 -38.344  1.00 67.56           N  
ATOM   3638  CA  LYS A 449      22.984   4.688 -37.344  1.00 67.56           C  
ATOM   3639  C   LYS A 449      24.156   5.664 -37.219  1.00 67.56           C  
ATOM   3640  CB  LYS A 449      23.516   3.291 -37.688  1.00 67.56           C  
ATOM   3641  O   LYS A 449      24.828   5.715 -36.188  1.00 67.56           O  
ATOM   3642  CG  LYS A 449      22.438   2.207 -37.656  1.00 67.56           C  
ATOM   3643  CD  LYS A 449      23.016   0.840 -38.000  1.00 67.56           C  
ATOM   3644  CE  LYS A 449      21.938  -0.222 -38.094  1.00 67.56           C  
ATOM   3645  NZ  LYS A 449      22.484  -1.546 -38.500  1.00 67.56           N  
ATOM   3646  N   ILE A 450      24.297   6.430 -38.156  1.00 71.00           N  
ATOM   3647  CA  ILE A 450      25.469   7.305 -38.219  1.00 71.00           C  
ATOM   3648  C   ILE A 450      25.344   8.406 -37.188  1.00 71.00           C  
ATOM   3649  CB  ILE A 450      25.625   7.926 -39.625  1.00 71.00           C  
ATOM   3650  O   ILE A 450      26.344   9.039 -36.812  1.00 71.00           O  
ATOM   3651  CG1 ILE A 450      24.344   8.648 -40.062  1.00 71.00           C  
ATOM   3652  CG2 ILE A 450      26.016   6.852 -40.656  1.00 71.00           C  
ATOM   3653  CD1 ILE A 450      24.469   9.445 -41.344  1.00 71.00           C  
ATOM   3654  N   PHE A 451      24.203   8.555 -36.656  1.00 73.25           N  
ATOM   3655  CA  PHE A 451      23.984   9.602 -35.656  1.00 73.25           C  
ATOM   3656  C   PHE A 451      24.156   9.047 -34.250  1.00 73.25           C  
ATOM   3657  CB  PHE A 451      22.594  10.211 -35.812  1.00 73.25           C  
ATOM   3658  O   PHE A 451      24.000   9.773 -33.250  1.00 73.25           O  
ATOM   3659  CG  PHE A 451      22.422  11.008 -37.062  1.00 73.25           C  
ATOM   3660  CD1 PHE A 451      22.953  12.289 -37.188  1.00 73.25           C  
ATOM   3661  CD2 PHE A 451      21.719  10.484 -38.156  1.00 73.25           C  
ATOM   3662  CE1 PHE A 451      22.797  13.031 -38.344  1.00 73.25           C  
ATOM   3663  CE2 PHE A 451      21.562  11.219 -39.312  1.00 73.25           C  
ATOM   3664  CZ  PHE A 451      22.094  12.492 -39.438  1.00 73.25           C  
ATOM   3665  N   ALA A 452      24.406   7.812 -34.094  1.00 63.19           N  
ATOM   3666  CA  ALA A 452      24.656   7.191 -32.781  1.00 63.19           C  
ATOM   3667  C   ALA A 452      26.094   7.441 -32.312  1.00 63.19           C  
ATOM   3668  CB  ALA A 452      24.375   5.691 -32.844  1.00 63.19           C  
ATOM   3669  O   ALA A 452      27.000   7.555 -33.125  1.00 63.19           O  
ATOM   3670  N   MET A 453      26.141   7.652 -31.141  1.00 60.06           N  
ATOM   3671  CA  MET A 453      27.453   7.883 -30.547  1.00 60.06           C  
ATOM   3672  C   MET A 453      28.406   6.742 -30.859  1.00 60.06           C  
ATOM   3673  CB  MET A 453      27.328   8.047 -29.031  1.00 60.06           C  
ATOM   3674  O   MET A 453      28.031   5.570 -30.781  1.00 60.06           O  
ATOM   3675  CG  MET A 453      27.188   9.492 -28.578  1.00 60.06           C  
ATOM   3676  SD  MET A 453      27.828   9.773 -26.891  1.00 60.06           S  
ATOM   3677  CE  MET A 453      26.281  10.047 -25.984  1.00 60.06           C  
ATOM   3678  N   TYR A 454      29.625   6.992 -31.453  1.00 56.56           N  
ATOM   3679  CA  TYR A 454      30.734   6.078 -31.703  1.00 56.56           C  
ATOM   3680  C   TYR A 454      30.438   5.188 -32.906  1.00 56.56           C  
ATOM   3681  CB  TYR A 454      31.000   5.211 -30.469  1.00 56.56           C  
ATOM   3682  O   TYR A 454      31.078   4.152 -33.094  1.00 56.56           O  
ATOM   3683  CG  TYR A 454      31.328   6.008 -29.234  1.00 56.56           C  
ATOM   3684  CD1 TYR A 454      32.562   6.641 -29.094  1.00 56.56           C  
ATOM   3685  CD2 TYR A 454      30.406   6.129 -28.203  1.00 56.56           C  
ATOM   3686  CE1 TYR A 454      32.875   7.375 -27.953  1.00 56.56           C  
ATOM   3687  CE2 TYR A 454      30.703   6.863 -27.047  1.00 56.56           C  
ATOM   3688  OH  TYR A 454      32.250   8.203 -25.812  1.00 56.56           O  
ATOM   3689  CZ  TYR A 454      31.938   7.480 -26.938  1.00 56.56           C  
ATOM   3690  N   TYR A 455      29.406   5.586 -33.625  1.00 61.44           N  
ATOM   3691  CA  TYR A 455      29.047   4.742 -34.781  1.00 61.44           C  
ATOM   3692  C   TYR A 455      29.766   5.211 -36.031  1.00 61.44           C  
ATOM   3693  CB  TYR A 455      27.531   4.746 -35.000  1.00 61.44           C  
ATOM   3694  O   TYR A 455      29.781   6.406 -36.344  1.00 61.44           O  
ATOM   3695  CG  TYR A 455      27.078   3.727 -36.000  1.00 61.44           C  
ATOM   3696  CD1 TYR A 455      26.875   4.078 -37.344  1.00 61.44           C  
ATOM   3697  CD2 TYR A 455      26.844   2.406 -35.625  1.00 61.44           C  
ATOM   3698  CE1 TYR A 455      26.438   3.145 -38.281  1.00 61.44           C  
ATOM   3699  CE2 TYR A 455      26.406   1.462 -36.562  1.00 61.44           C  
ATOM   3700  OH  TYR A 455      25.797   0.909 -38.812  1.00 61.44           O  
ATOM   3701  CZ  TYR A 455      26.219   1.839 -37.875  1.00 61.44           C  
ATOM   3702  N   GLN A 456      30.531   4.367 -36.625  1.00 61.03           N  
ATOM   3703  CA  GLN A 456      31.188   4.625 -37.906  1.00 61.03           C  
ATOM   3704  C   GLN A 456      30.766   3.592 -38.938  1.00 61.03           C  
ATOM   3705  CB  GLN A 456      32.719   4.621 -37.750  1.00 61.03           C  
ATOM   3706  O   GLN A 456      30.641   2.406 -38.656  1.00 61.03           O  
ATOM   3707  CG  GLN A 456      33.250   5.828 -37.000  1.00 61.03           C  
ATOM   3708  CD  GLN A 456      34.750   5.816 -36.875  1.00 61.03           C  
ATOM   3709  NE2 GLN A 456      35.312   6.875 -36.281  1.00 61.03           N  
ATOM   3710  OE1 GLN A 456      35.406   4.863 -37.281  1.00 61.03           O  
ATOM   3711  N   VAL A 457      30.281   4.031 -40.156  1.00 59.81           N  
ATOM   3712  CA  VAL A 457      29.812   3.164 -41.250  1.00 59.81           C  
ATOM   3713  C   VAL A 457      30.938   2.213 -41.656  1.00 59.81           C  
ATOM   3714  CB  VAL A 457      29.328   3.984 -42.438  1.00 59.81           C  
ATOM   3715  O   VAL A 457      32.062   2.639 -41.875  1.00 59.81           O  
ATOM   3716  CG1 VAL A 457      28.828   3.062 -43.562  1.00 59.81           C  
ATOM   3717  CG2 VAL A 457      28.250   4.973 -42.031  1.00 59.81           C  
ATOM   3718  N   LYS A 458      30.812   0.915 -41.438  1.00 48.78           N  
ATOM   3719  CA  LYS A 458      31.766  -0.110 -41.844  1.00 48.78           C  
ATOM   3720  C   LYS A 458      31.812  -0.238 -43.375  1.00 48.78           C  
ATOM   3721  CB  LYS A 458      31.406  -1.458 -41.219  1.00 48.78           C  
ATOM   3722  O   LYS A 458      30.781  -0.308 -44.031  1.00 48.78           O  
ATOM   3723  CG  LYS A 458      31.797  -1.574 -39.750  1.00 48.78           C  
ATOM   3724  CD  LYS A 458      31.547  -2.980 -39.219  1.00 48.78           C  
ATOM   3725  CE  LYS A 458      31.875  -3.088 -37.750  1.00 48.78           C  
ATOM   3726  NZ  LYS A 458      31.609  -4.457 -37.219  1.00 48.78           N  
ATOM   3727  N   ASP A 459      32.719   0.338 -44.188  1.00 42.69           N  
ATOM   3728  CA  ASP A 459      32.844   0.183 -45.656  1.00 42.69           C  
ATOM   3729  C   ASP A 459      32.625  -1.273 -46.062  1.00 42.69           C  
ATOM   3730  CB  ASP A 459      34.188   0.693 -46.156  1.00 42.69           C  
ATOM   3731  O   ASP A 459      33.031  -2.188 -45.344  1.00 42.69           O  
ATOM   3732  CG  ASP A 459      34.062   1.773 -47.219  1.00 42.69           C  
ATOM   3733  OD1 ASP A 459      32.969   1.960 -47.750  1.00 42.69           O  
ATOM   3734  OD2 ASP A 459      35.094   2.443 -47.500  1.00 42.69           O  
ATOM   3735  N   SER A 460      31.750  -1.771 -46.906  1.00 36.12           N  
ATOM   3736  CA  SER A 460      31.594  -3.094 -47.500  1.00 36.12           C  
ATOM   3737  C   SER A 460      32.938  -3.674 -47.906  1.00 36.12           C  
ATOM   3738  CB  SER A 460      30.656  -3.031 -48.719  1.00 36.12           C  
ATOM   3739  O   SER A 460      33.094  -4.895 -47.969  1.00 36.12           O  
ATOM   3740  OG  SER A 460      30.359  -1.687 -49.062  1.00 36.12           O  
ATOM   3741  N   HIS A 461      33.812  -3.131 -48.906  1.00 34.00           N  
ATOM   3742  CA  HIS A 461      35.000  -3.693 -49.531  1.00 34.00           C  
ATOM   3743  C   HIS A 461      36.219  -3.574 -48.594  1.00 34.00           C  
ATOM   3744  CB  HIS A 461      35.312  -3.000 -50.844  1.00 34.00           C  
ATOM   3745  O   HIS A 461      37.094  -2.734 -48.812  1.00 34.00           O  
ATOM   3746  CG  HIS A 461      34.406  -3.436 -51.969  1.00 34.00           C  
ATOM   3747  CD2 HIS A 461      33.500  -2.744 -52.719  1.00 34.00           C  
ATOM   3748  ND1 HIS A 461      34.375  -4.734 -52.438  1.00 34.00           N  
ATOM   3749  CE1 HIS A 461      33.469  -4.824 -53.406  1.00 34.00           C  
ATOM   3750  NE2 HIS A 461      32.938  -3.627 -53.594  1.00 34.00           N  
ATOM   3751  N   GLY A 462      36.500  -4.273 -47.312  1.00 32.34           N  
ATOM   3752  CA  GLY A 462      37.531  -4.473 -46.312  1.00 32.34           C  
ATOM   3753  C   GLY A 462      38.125  -3.172 -45.781  1.00 32.34           C  
ATOM   3754  O   GLY A 462      39.188  -3.172 -45.156  1.00 32.34           O  
ATOM   3755  N   GLY A 463      38.062  -1.970 -46.469  1.00 32.97           N  
ATOM   3756  CA  GLY A 463      38.938  -0.849 -46.125  1.00 32.97           C  
ATOM   3757  C   GLY A 463      38.656  -0.278 -44.750  1.00 32.97           C  
ATOM   3758  O   GLY A 463      37.688  -0.681 -44.094  1.00 32.97           O  
ATOM   3759  N   LYS A 464      39.719   0.440 -44.094  1.00 34.53           N  
ATOM   3760  CA  LYS A 464      39.844   1.084 -42.781  1.00 34.53           C  
ATOM   3761  C   LYS A 464      38.531   1.784 -42.406  1.00 34.53           C  
ATOM   3762  CB  LYS A 464      41.000   2.086 -42.781  1.00 34.53           C  
ATOM   3763  O   LYS A 464      37.812   2.299 -43.250  1.00 34.53           O  
ATOM   3764  CG  LYS A 464      42.344   1.469 -42.469  1.00 34.53           C  
ATOM   3765  CD  LYS A 464      43.438   2.527 -42.406  1.00 34.53           C  
ATOM   3766  CE  LYS A 464      44.812   1.908 -42.125  1.00 34.53           C  
ATOM   3767  NZ  LYS A 464      45.875   2.938 -42.094  1.00 34.53           N  
ATOM   3768  N   PRO A 465      37.844   1.365 -41.344  1.00 39.03           N  
ATOM   3769  CA  PRO A 465      36.781   2.234 -40.844  1.00 39.03           C  
ATOM   3770  C   PRO A 465      37.062   3.713 -41.094  1.00 39.03           C  
ATOM   3771  CB  PRO A 465      36.781   1.948 -39.344  1.00 39.03           C  
ATOM   3772  O   PRO A 465      38.219   4.125 -41.219  1.00 39.03           O  
ATOM   3773  CG  PRO A 465      37.938   1.028 -39.125  1.00 39.03           C  
ATOM   3774  CD  PRO A 465      38.594   0.760 -40.438  1.00 39.03           C  
ATOM   3775  N   ALA A 466      36.250   4.566 -41.781  1.00 42.75           N  
ATOM   3776  CA  ALA A 466      36.438   5.996 -42.031  1.00 42.75           C  
ATOM   3777  C   ALA A 466      37.000   6.699 -40.781  1.00 42.75           C  
ATOM   3778  CB  ALA A 466      35.094   6.633 -42.438  1.00 42.75           C  
ATOM   3779  O   ALA A 466      36.719   6.309 -39.656  1.00 42.75           O  
ATOM   3780  N   THR A 467      38.219   7.238 -40.688  1.00 45.06           N  
ATOM   3781  CA  THR A 467      38.969   8.094 -39.781  1.00 45.06           C  
ATOM   3782  C   THR A 467      38.094   9.211 -39.250  1.00 45.06           C  
ATOM   3783  CB  THR A 467      40.188   8.695 -40.469  1.00 45.06           C  
ATOM   3784  O   THR A 467      37.500   9.984 -40.000  1.00 45.06           O  
ATOM   3785  CG2 THR A 467      41.438   7.863 -40.188  1.00 45.06           C  
ATOM   3786  OG1 THR A 467      39.969   8.750 -41.875  1.00 45.06           O  
ATOM   3787  N   GLY A 468      37.156   9.008 -37.938  1.00 50.88           N  
ATOM   3788  CA  GLY A 468      36.406   9.977 -37.125  1.00 50.88           C  
ATOM   3789  C   GLY A 468      36.000   9.445 -35.781  1.00 50.88           C  
ATOM   3790  O   GLY A 468      36.031   8.234 -35.531  1.00 50.88           O  
ATOM   3791  N   THR A 469      36.000  10.250 -34.844  1.00 56.62           N  
ATOM   3792  CA  THR A 469      35.656   9.922 -33.469  1.00 56.62           C  
ATOM   3793  C   THR A 469      34.219   9.367 -33.406  1.00 56.62           C  
ATOM   3794  CB  THR A 469      35.781  11.156 -32.562  1.00 56.62           C  
ATOM   3795  O   THR A 469      33.875   8.648 -32.438  1.00 56.62           O  
ATOM   3796  CG2 THR A 469      37.188  11.703 -32.562  1.00 56.62           C  
ATOM   3797  OG1 THR A 469      34.875  12.172 -33.000  1.00 56.62           O  
ATOM   3798  N   GLY A 470      33.438   9.414 -34.469  1.00 59.03           N  
ATOM   3799  CA  GLY A 470      32.031   9.055 -34.469  1.00 59.03           C  
ATOM   3800  C   GLY A 470      31.203   9.859 -33.469  1.00 59.03           C  
ATOM   3801  O   GLY A 470      30.094   9.477 -33.125  1.00 59.03           O  
ATOM   3802  N   ILE A 471      31.766  10.797 -32.844  1.00 61.66           N  
ATOM   3803  CA  ILE A 471      31.094  11.609 -31.828  1.00 61.66           C  
ATOM   3804  C   ILE A 471      30.547  12.883 -32.469  1.00 61.66           C  
ATOM   3805  CB  ILE A 471      32.031  11.961 -30.656  1.00 61.66           C  
ATOM   3806  O   ILE A 471      29.484  13.367 -32.062  1.00 61.66           O  
ATOM   3807  CG1 ILE A 471      32.594  10.688 -30.016  1.00 61.66           C  
ATOM   3808  CG2 ILE A 471      31.328  12.828 -29.625  1.00 61.66           C  
ATOM   3809  CD1 ILE A 471      33.719  10.930 -29.016  1.00 61.66           C  
ATOM   3810  N   GLY A 472      31.266  13.344 -33.500  1.00 66.81           N  
ATOM   3811  CA  GLY A 472      30.953  14.648 -34.062  1.00 66.81           C  
ATOM   3812  C   GLY A 472      29.531  14.750 -34.594  1.00 66.81           C  
ATOM   3813  O   GLY A 472      28.812  15.672 -34.219  1.00 66.81           O  
ATOM   3814  N   LEU A 473      29.125  13.797 -35.312  1.00 74.44           N  
ATOM   3815  CA  LEU A 473      27.797  13.836 -35.906  1.00 74.44           C  
ATOM   3816  C   LEU A 473      26.719  13.664 -34.844  1.00 74.44           C  
ATOM   3817  CB  LEU A 473      27.672  12.742 -36.969  1.00 74.44           C  
ATOM   3818  O   LEU A 473      25.656  14.281 -34.938  1.00 74.44           O  
ATOM   3819  CG  LEU A 473      26.906  13.125 -38.250  1.00 74.44           C  
ATOM   3820  CD1 LEU A 473      27.875  13.633 -39.312  1.00 74.44           C  
ATOM   3821  CD2 LEU A 473      26.109  11.938 -38.781  1.00 74.44           C  
ATOM   3822  N   ALA A 474      26.922  12.820 -33.875  1.00 70.44           N  
ATOM   3823  CA  ALA A 474      25.969  12.625 -32.781  1.00 70.44           C  
ATOM   3824  C   ALA A 474      25.797  13.906 -31.969  1.00 70.44           C  
ATOM   3825  CB  ALA A 474      26.422  11.477 -31.891  1.00 70.44           C  
ATOM   3826  O   ALA A 474      24.672  14.297 -31.656  1.00 70.44           O  
ATOM   3827  N   VAL A 475      26.906  14.594 -31.672  1.00 68.44           N  
ATOM   3828  CA  VAL A 475      26.891  15.844 -30.922  1.00 68.44           C  
ATOM   3829  C   VAL A 475      26.234  16.938 -31.750  1.00 68.44           C  
ATOM   3830  CB  VAL A 475      28.312  16.266 -30.516  1.00 68.44           C  
ATOM   3831  O   VAL A 475      25.453  17.734 -31.219  1.00 68.44           O  
ATOM   3832  CG1 VAL A 475      28.312  17.672 -29.922  1.00 68.44           C  
ATOM   3833  CG2 VAL A 475      28.906  15.266 -29.531  1.00 68.44           C  
ATOM   3834  N   SER A 476      26.531  16.953 -33.000  1.00 79.44           N  
ATOM   3835  CA  SER A 476      25.953  17.953 -33.906  1.00 79.44           C  
ATOM   3836  C   SER A 476      24.438  17.828 -33.969  1.00 79.44           C  
ATOM   3837  CB  SER A 476      26.547  17.797 -35.312  1.00 79.44           C  
ATOM   3838  O   SER A 476      23.734  18.844 -33.938  1.00 79.44           O  
ATOM   3839  OG  SER A 476      27.938  18.047 -35.312  1.00 79.44           O  
ATOM   3840  N   ARG A 477      23.938  16.672 -34.156  1.00 77.31           N  
ATOM   3841  CA  ARG A 477      22.500  16.469 -34.188  1.00 77.31           C  
ATOM   3842  C   ARG A 477      21.844  16.906 -32.875  1.00 77.31           C  
ATOM   3843  CB  ARG A 477      22.172  15.000 -34.469  1.00 77.31           C  
ATOM   3844  O   ARG A 477      20.781  17.531 -32.875  1.00 77.31           O  
ATOM   3845  CG  ARG A 477      20.703  14.750 -34.781  1.00 77.31           C  
ATOM   3846  CD  ARG A 477      20.453  13.297 -35.156  1.00 77.31           C  
ATOM   3847  NE  ARG A 477      19.047  13.062 -35.500  1.00 77.31           N  
ATOM   3848  NH1 ARG A 477      19.281  10.781 -35.812  1.00 77.31           N  
ATOM   3849  NH2 ARG A 477      17.250  11.781 -36.125  1.00 77.31           N  
ATOM   3850  CZ  ARG A 477      18.531  11.875 -35.812  1.00 77.31           C  
ATOM   3851  N   ARG A 478      22.422  16.578 -31.750  1.00 70.12           N  
ATOM   3852  CA  ARG A 478      21.906  16.984 -30.438  1.00 70.12           C  
ATOM   3853  C   ARG A 478      21.922  18.500 -30.297  1.00 70.12           C  
ATOM   3854  CB  ARG A 478      22.734  16.344 -29.328  1.00 70.12           C  
ATOM   3855  O   ARG A 478      20.953  19.078 -29.781  1.00 70.12           O  
ATOM   3856  CG  ARG A 478      21.938  15.367 -28.453  1.00 70.12           C  
ATOM   3857  CD  ARG A 478      22.859  14.555 -27.547  1.00 70.12           C  
ATOM   3858  NE  ARG A 478      22.109  13.555 -26.797  1.00 70.12           N  
ATOM   3859  NH1 ARG A 478      23.969  12.594 -25.812  1.00 70.12           N  
ATOM   3860  NH2 ARG A 478      21.875  11.781 -25.344  1.00 70.12           N  
ATOM   3861  CZ  ARG A 478      22.656  12.648 -25.984  1.00 70.12           C  
ATOM   3862  N   LEU A 479      22.953  19.156 -30.797  1.00 74.94           N  
ATOM   3863  CA  LEU A 479      23.062  20.609 -30.766  1.00 74.94           C  
ATOM   3864  C   LEU A 479      22.016  21.250 -31.672  1.00 74.94           C  
ATOM   3865  CB  LEU A 479      24.469  21.047 -31.203  1.00 74.94           C  
ATOM   3866  O   LEU A 479      21.375  22.234 -31.297  1.00 74.94           O  
ATOM   3867  CG  LEU A 479      25.562  20.984 -30.141  1.00 74.94           C  
ATOM   3868  CD1 LEU A 479      26.938  21.062 -30.797  1.00 74.94           C  
ATOM   3869  CD2 LEU A 479      25.375  22.109 -29.125  1.00 74.94           C  
ATOM   3870  N   ALA A 480      21.828  20.672 -32.812  1.00 81.25           N  
ATOM   3871  CA  ALA A 480      20.844  21.156 -33.781  1.00 81.25           C  
ATOM   3872  C   ALA A 480      19.438  21.078 -33.188  1.00 81.25           C  
ATOM   3873  CB  ALA A 480      20.906  20.375 -35.062  1.00 81.25           C  
ATOM   3874  O   ALA A 480      18.641  22.016 -33.312  1.00 81.25           O  
ATOM   3875  N   LYS A 481      19.203  20.016 -32.469  1.00 77.44           N  
ATOM   3876  CA  LYS A 481      17.906  19.844 -31.844  1.00 77.44           C  
ATOM   3877  C   LYS A 481      17.703  20.875 -30.719  1.00 77.44           C  
ATOM   3878  CB  LYS A 481      17.766  18.438 -31.281  1.00 77.44           C  
ATOM   3879  O   LYS A 481      16.609  21.422 -30.562  1.00 77.44           O  
ATOM   3880  CG  LYS A 481      17.312  17.406 -32.312  1.00 77.44           C  
ATOM   3881  CD  LYS A 481      17.000  16.062 -31.641  1.00 77.44           C  
ATOM   3882  CE  LYS A 481      16.500  15.047 -32.656  1.00 77.44           C  
ATOM   3883  NZ  LYS A 481      16.203  13.727 -32.031  1.00 77.44           N  
ATOM   3884  N   ASN A 482      18.797  21.156 -29.969  1.00 71.31           N  
ATOM   3885  CA  ASN A 482      18.766  22.156 -28.906  1.00 71.31           C  
ATOM   3886  C   ASN A 482      18.562  23.562 -29.484  1.00 71.31           C  
ATOM   3887  CB  ASN A 482      20.047  22.109 -28.078  1.00 71.31           C  
ATOM   3888  O   ASN A 482      18.031  24.438 -28.797  1.00 71.31           O  
ATOM   3889  CG  ASN A 482      20.062  20.953 -27.094  1.00 71.31           C  
ATOM   3890  ND2 ASN A 482      21.234  20.672 -26.531  1.00 71.31           N  
ATOM   3891  OD1 ASN A 482      19.031  20.328 -26.844  1.00 71.31           O  
ATOM   3892  N   MET A 483      18.875  23.781 -30.703  1.00 78.19           N  
ATOM   3893  CA  MET A 483      18.750  25.062 -31.375  1.00 78.19           C  
ATOM   3894  C   MET A 483      17.422  25.156 -32.156  1.00 78.19           C  
ATOM   3895  CB  MET A 483      19.922  25.312 -32.312  1.00 78.19           C  
ATOM   3896  O   MET A 483      17.234  26.078 -32.938  1.00 78.19           O  
ATOM   3897  CG  MET A 483      21.266  25.406 -31.609  1.00 78.19           C  
ATOM   3898  SD  MET A 483      22.656  25.625 -32.781  1.00 78.19           S  
ATOM   3899  CE  MET A 483      22.422  27.359 -33.250  1.00 78.19           C  
ATOM   3900  N   GLY A 484      16.531  24.203 -31.938  1.00 76.50           N  
ATOM   3901  CA  GLY A 484      15.195  24.250 -32.531  1.00 76.50           C  
ATOM   3902  C   GLY A 484      15.141  23.656 -33.906  1.00 76.50           C  
ATOM   3903  O   GLY A 484      14.203  23.922 -34.656  1.00 76.50           O  
ATOM   3904  N   GLY A 485      16.359  22.969 -34.312  1.00 77.12           N  
ATOM   3905  CA  GLY A 485      16.422  22.359 -35.625  1.00 77.12           C  
ATOM   3906  C   GLY A 485      16.797  20.891 -35.594  1.00 77.12           C  
ATOM   3907  O   GLY A 485      16.516  20.188 -34.625  1.00 77.12           O  
ATOM   3908  N   ASP A 486      17.188  20.438 -36.688  1.00 81.19           N  
ATOM   3909  CA  ASP A 486      17.578  19.047 -36.812  1.00 81.19           C  
ATOM   3910  C   ASP A 486      18.516  18.859 -38.031  1.00 81.19           C  
ATOM   3911  CB  ASP A 486      16.359  18.141 -36.969  1.00 81.19           C  
ATOM   3912  O   ASP A 486      18.672  19.781 -38.844  1.00 81.19           O  
ATOM   3913  CG  ASP A 486      16.594  16.734 -36.469  1.00 81.19           C  
ATOM   3914  OD1 ASP A 486      17.750  16.391 -36.125  1.00 81.19           O  
ATOM   3915  OD2 ASP A 486      15.617  15.953 -36.406  1.00 81.19           O  
ATOM   3916  N   ILE A 487      19.156  17.609 -38.000  1.00 84.56           N  
ATOM   3917  CA  ILE A 487      20.031  17.250 -39.094  1.00 84.56           C  
ATOM   3918  C   ILE A 487      19.469  16.031 -39.812  1.00 84.56           C  
ATOM   3919  CB  ILE A 487      21.469  16.953 -38.594  1.00 84.56           C  
ATOM   3920  O   ILE A 487      19.125  15.023 -39.188  1.00 84.56           O  
ATOM   3921  CG1 ILE A 487      22.047  18.172 -37.875  1.00 84.56           C  
ATOM   3922  CG2 ILE A 487      22.359  16.531 -39.781  1.00 84.56           C  
ATOM   3923  CD1 ILE A 487      23.406  17.922 -37.219  1.00 84.56           C  
ATOM   3924  N   THR A 488      19.203  16.219 -41.125  1.00 82.88           N  
ATOM   3925  CA  THR A 488      18.719  15.117 -41.938  1.00 82.88           C  
ATOM   3926  C   THR A 488      19.734  14.773 -43.031  1.00 82.88           C  
ATOM   3927  CB  THR A 488      17.359  15.453 -42.594  1.00 82.88           C  
ATOM   3928  O   THR A 488      20.594  15.602 -43.375  1.00 82.88           O  
ATOM   3929  CG2 THR A 488      16.266  15.531 -41.531  1.00 82.88           C  
ATOM   3930  OG1 THR A 488      17.453  16.703 -43.250  1.00 82.88           O  
ATOM   3931  N   VAL A 489      19.781  13.492 -43.438  1.00 82.19           N  
ATOM   3932  CA  VAL A 489      20.781  13.055 -44.406  1.00 82.19           C  
ATOM   3933  C   VAL A 489      20.109  12.273 -45.531  1.00 82.19           C  
ATOM   3934  CB  VAL A 489      21.875  12.188 -43.719  1.00 82.19           C  
ATOM   3935  O   VAL A 489      19.172  11.516 -45.312  1.00 82.19           O  
ATOM   3936  CG1 VAL A 489      21.250  10.922 -43.125  1.00 82.19           C  
ATOM   3937  CG2 VAL A 489      22.969  11.836 -44.719  1.00 82.19           C  
ATOM   3938  N   THR A 490      20.391  12.609 -46.844  1.00 80.94           N  
ATOM   3939  CA  THR A 490      20.078  11.844 -48.031  1.00 80.94           C  
ATOM   3940  C   THR A 490      21.359  11.414 -48.750  1.00 80.94           C  
ATOM   3941  CB  THR A 490      19.203  12.656 -49.000  1.00 80.94           C  
ATOM   3942  O   THR A 490      22.281  12.203 -48.906  1.00 80.94           O  
ATOM   3943  CG2 THR A 490      17.766  12.781 -48.469  1.00 80.94           C  
ATOM   3944  OG1 THR A 490      19.750  13.969 -49.156  1.00 80.94           O  
ATOM   3945  N   SER A 491      21.578  10.125 -48.875  1.00 78.69           N  
ATOM   3946  CA  SER A 491      22.844   9.625 -49.438  1.00 78.69           C  
ATOM   3947  C   SER A 491      22.594   8.484 -50.438  1.00 78.69           C  
ATOM   3948  CB  SER A 491      23.781   9.164 -48.344  1.00 78.69           C  
ATOM   3949  O   SER A 491      21.562   7.812 -50.344  1.00 78.69           O  
ATOM   3950  OG  SER A 491      24.969   8.625 -48.875  1.00 78.69           O  
ATOM   3951  N   GLU A 492      23.203   8.344 -51.656  1.00 76.31           N  
ATOM   3952  CA  GLU A 492      23.266   7.242 -52.594  1.00 76.31           C  
ATOM   3953  C   GLU A 492      24.688   6.699 -52.719  1.00 76.31           C  
ATOM   3954  CB  GLU A 492      22.750   7.684 -53.969  1.00 76.31           C  
ATOM   3955  O   GLU A 492      25.641   7.469 -52.875  1.00 76.31           O  
ATOM   3956  CG  GLU A 492      22.000   6.590 -54.719  1.00 76.31           C  
ATOM   3957  CD  GLU A 492      21.453   7.059 -56.062  1.00 76.31           C  
ATOM   3958  OE1 GLU A 492      20.891   6.227 -56.812  1.00 76.31           O  
ATOM   3959  OE2 GLU A 492      21.578   8.266 -56.375  1.00 76.31           O  
ATOM   3960  N   GLN A 493      24.891   5.512 -52.594  1.00 74.69           N  
ATOM   3961  CA  GLN A 493      26.203   4.879 -52.625  1.00 74.69           C  
ATOM   3962  C   GLN A 493      26.922   5.184 -53.938  1.00 74.69           C  
ATOM   3963  CB  GLN A 493      26.078   3.365 -52.438  1.00 74.69           C  
ATOM   3964  O   GLN A 493      26.344   5.000 -55.031  1.00 74.69           O  
ATOM   3965  CG  GLN A 493      27.219   2.750 -51.625  1.00 74.69           C  
ATOM   3966  CD  GLN A 493      26.906   1.346 -51.156  1.00 74.69           C  
ATOM   3967  NE2 GLN A 493      27.766   0.808 -50.281  1.00 74.69           N  
ATOM   3968  OE1 GLN A 493      25.891   0.750 -51.531  1.00 74.69           O  
ATOM   3969  N   GLY A 494      28.125   5.707 -54.031  1.00 75.12           N  
ATOM   3970  CA  GLY A 494      28.922   6.012 -55.188  1.00 75.12           C  
ATOM   3971  C   GLY A 494      28.703   7.422 -55.719  1.00 75.12           C  
ATOM   3972  O   GLY A 494      29.422   7.879 -56.594  1.00 75.12           O  
ATOM   3973  N   LYS A 495      27.688   8.086 -55.438  1.00 74.50           N  
ATOM   3974  CA  LYS A 495      27.359   9.406 -55.969  1.00 74.50           C  
ATOM   3975  C   LYS A 495      27.609  10.492 -54.906  1.00 74.50           C  
ATOM   3976  CB  LYS A 495      25.906   9.461 -56.438  1.00 74.50           C  
ATOM   3977  O   LYS A 495      27.750  11.672 -55.250  1.00 74.50           O  
ATOM   3978  CG  LYS A 495      25.688   8.828 -57.812  1.00 74.50           C  
ATOM   3979  CD  LYS A 495      24.312   9.172 -58.375  1.00 74.50           C  
ATOM   3980  CE  LYS A 495      24.078   8.523 -59.719  1.00 74.50           C  
ATOM   3981  NZ  LYS A 495      22.703   8.828 -60.250  1.00 74.50           N  
ATOM   3982  N   GLY A 496      27.625  10.141 -53.656  1.00 79.88           N  
ATOM   3983  CA  GLY A 496      27.859  11.141 -52.625  1.00 79.88           C  
ATOM   3984  C   GLY A 496      26.719  11.266 -51.625  1.00 79.88           C  
ATOM   3985  O   GLY A 496      25.828  10.406 -51.562  1.00 79.88           O  
ATOM   3986  N   SER A 497      26.844  12.195 -50.656  1.00 85.31           N  
ATOM   3987  CA  SER A 497      25.875  12.398 -49.594  1.00 85.31           C  
ATOM   3988  C   SER A 497      25.531  13.875 -49.438  1.00 85.31           C  
ATOM   3989  CB  SER A 497      26.406  11.836 -48.281  1.00 85.31           C  
ATOM   3990  O   SER A 497      26.328  14.742 -49.781  1.00 85.31           O  
ATOM   3991  OG  SER A 497      27.250  10.727 -48.500  1.00 85.31           O  
ATOM   3992  N   THR A 498      24.219  14.133 -49.031  1.00 86.62           N  
ATOM   3993  CA  THR A 498      23.750  15.477 -48.750  1.00 86.62           C  
ATOM   3994  C   THR A 498      23.219  15.562 -47.312  1.00 86.62           C  
ATOM   3995  CB  THR A 498      22.656  15.922 -49.750  1.00 86.62           C  
ATOM   3996  O   THR A 498      22.219  14.922 -47.000  1.00 86.62           O  
ATOM   3997  CG2 THR A 498      22.312  17.391 -49.531  1.00 86.62           C  
ATOM   3998  OG1 THR A 498      23.125  15.727 -51.062  1.00 86.62           O  
ATOM   3999  N   PHE A 499      23.906  16.359 -46.500  1.00 88.31           N  
ATOM   4000  CA  PHE A 499      23.469  16.609 -45.125  1.00 88.31           C  
ATOM   4001  C   PHE A 499      22.750  17.953 -45.062  1.00 88.31           C  
ATOM   4002  CB  PHE A 499      24.672  16.594 -44.188  1.00 88.31           C  
ATOM   4003  O   PHE A 499      23.281  18.984 -45.500  1.00 88.31           O  
ATOM   4004  CG  PHE A 499      25.172  15.211 -43.875  1.00 88.31           C  
ATOM   4005  CD1 PHE A 499      24.781  14.555 -42.719  1.00 88.31           C  
ATOM   4006  CD2 PHE A 499      26.031  14.562 -44.750  1.00 88.31           C  
ATOM   4007  CE1 PHE A 499      25.250  13.273 -42.438  1.00 88.31           C  
ATOM   4008  CE2 PHE A 499      26.500  13.281 -44.469  1.00 88.31           C  
ATOM   4009  CZ  PHE A 499      26.109  12.641 -43.312  1.00 88.31           C  
ATOM   4010  N   THR A 500      21.500  18.000 -44.500  1.00 87.94           N  
ATOM   4011  CA  THR A 500      20.688  19.188 -44.375  1.00 87.94           C  
ATOM   4012  C   THR A 500      20.531  19.594 -42.906  1.00 87.94           C  
ATOM   4013  CB  THR A 500      19.297  19.000 -45.000  1.00 87.94           C  
ATOM   4014  O   THR A 500      20.078  18.781 -42.094  1.00 87.94           O  
ATOM   4015  CG2 THR A 500      18.547  20.328 -45.125  1.00 87.94           C  
ATOM   4016  OG1 THR A 500      19.438  18.438 -46.312  1.00 87.94           O  
ATOM   4017  N   LEU A 501      20.984  20.750 -42.531  1.00 86.94           N  
ATOM   4018  CA  LEU A 501      20.859  21.328 -41.188  1.00 86.94           C  
ATOM   4019  C   LEU A 501      19.812  22.422 -41.188  1.00 86.94           C  
ATOM   4020  CB  LEU A 501      22.203  21.875 -40.719  1.00 86.94           C  
ATOM   4021  O   LEU A 501      19.844  23.344 -42.000  1.00 86.94           O  
ATOM   4022  CG  LEU A 501      22.188  22.703 -39.438  1.00 86.94           C  
ATOM   4023  CD1 LEU A 501      21.906  21.797 -38.219  1.00 86.94           C  
ATOM   4024  CD2 LEU A 501      23.500  23.438 -39.250  1.00 86.94           C  
ATOM   4025  N   THR A 502      18.781  22.359 -40.312  1.00 86.25           N  
ATOM   4026  CA  THR A 502      17.781  23.391 -40.094  1.00 86.25           C  
ATOM   4027  C   THR A 502      17.875  23.906 -38.656  1.00 86.25           C  
ATOM   4028  CB  THR A 502      16.359  22.859 -40.375  1.00 86.25           C  
ATOM   4029  O   THR A 502      17.938  23.125 -37.688  1.00 86.25           O  
ATOM   4030  CG2 THR A 502      16.109  22.734 -41.844  1.00 86.25           C  
ATOM   4031  OG1 THR A 502      16.203  21.578 -39.750  1.00 86.25           O  
ATOM   4032  N   ILE A 503      17.969  25.125 -38.531  1.00 81.06           N  
ATOM   4033  CA  ILE A 503      18.000  25.734 -37.188  1.00 81.06           C  
ATOM   4034  C   ILE A 503      17.062  26.938 -37.156  1.00 81.06           C  
ATOM   4035  CB  ILE A 503      19.438  26.172 -36.812  1.00 81.06           C  
ATOM   4036  O   ILE A 503      16.797  27.562 -38.188  1.00 81.06           O  
ATOM   4037  CG1 ILE A 503      20.234  26.562 -38.094  1.00 81.06           C  
ATOM   4038  CG2 ILE A 503      20.156  25.062 -36.031  1.00 81.06           C  
ATOM   4039  CD1 ILE A 503      21.547  27.250 -37.781  1.00 81.06           C  
ATOM   4040  N   HIS A 504      16.500  27.203 -35.938  1.00 78.50           N  
ATOM   4041  CA  HIS A 504      15.672  28.391 -35.719  1.00 78.50           C  
ATOM   4042  C   HIS A 504      16.531  29.609 -35.406  1.00 78.50           C  
ATOM   4043  CB  HIS A 504      14.672  28.141 -34.594  1.00 78.50           C  
ATOM   4044  O   HIS A 504      17.188  29.641 -34.344  1.00 78.50           O  
ATOM   4045  CG  HIS A 504      13.586  29.156 -34.531  1.00 78.50           C  
ATOM   4046  CD2 HIS A 504      12.336  29.172 -35.062  1.00 78.50           C  
ATOM   4047  ND1 HIS A 504      13.727  30.344 -33.844  1.00 78.50           N  
ATOM   4048  CE1 HIS A 504      12.617  31.047 -33.938  1.00 78.50           C  
ATOM   4049  NE2 HIS A 504      11.750  30.359 -34.688  1.00 78.50           N  
ATOM   4050  N   ALA A 505      16.547  30.531 -36.219  1.00 77.69           N  
ATOM   4051  CA  ALA A 505      17.344  31.750 -36.062  1.00 77.69           C  
ATOM   4052  C   ALA A 505      16.562  32.969 -36.531  1.00 77.69           C  
ATOM   4053  CB  ALA A 505      18.672  31.625 -36.812  1.00 77.69           C  
ATOM   4054  O   ALA A 505      16.641  33.312 -37.719  1.00 77.69           O  
ATOM   4055  N   PRO A 506      15.672  33.688 -35.750  1.00 77.62           N  
ATOM   4056  CA  PRO A 506      14.906  34.844 -36.156  1.00 77.62           C  
ATOM   4057  C   PRO A 506      15.781  36.000 -36.688  1.00 77.62           C  
ATOM   4058  CB  PRO A 506      14.203  35.281 -34.875  1.00 77.62           C  
ATOM   4059  O   PRO A 506      16.891  36.188 -36.188  1.00 77.62           O  
ATOM   4060  CG  PRO A 506      14.758  34.344 -33.812  1.00 77.62           C  
ATOM   4061  CD  PRO A 506      15.688  33.375 -34.469  1.00 77.62           C  
ATOM   4062  N   SER A 507      15.266  36.562 -37.781  1.00 69.25           N  
ATOM   4063  CA  SER A 507      15.945  37.719 -38.406  1.00 69.25           C  
ATOM   4064  C   SER A 507      15.664  39.000 -37.625  1.00 69.25           C  
ATOM   4065  CB  SER A 507      15.508  37.875 -39.844  1.00 69.25           C  
ATOM   4066  O   SER A 507      14.578  39.156 -37.062  1.00 69.25           O  
ATOM   4067  OG  SER A 507      14.828  39.094 -40.031  1.00 69.25           O  
ATOM   4068  N   VAL A 508      16.500  39.750 -37.188  1.00 56.28           N  
ATOM   4069  CA  VAL A 508      16.281  41.062 -36.625  1.00 56.28           C  
ATOM   4070  C   VAL A 508      15.797  42.031 -37.688  1.00 56.28           C  
ATOM   4071  CB  VAL A 508      17.562  41.625 -35.938  1.00 56.28           C  
ATOM   4072  O   VAL A 508      16.328  42.031 -38.812  1.00 56.28           O  
ATOM   4073  CG1 VAL A 508      17.281  42.938 -35.250  1.00 56.28           C  
ATOM   4074  CG2 VAL A 508      18.141  40.594 -34.969  1.00 56.28           C  
ATOM   4075  N   ALA A 509      14.453  42.656 -37.719  1.00 42.03           N  
ATOM   4076  CA  ALA A 509      13.844  43.625 -38.625  1.00 42.03           C  
ATOM   4077  C   ALA A 509      14.852  44.688 -39.062  1.00 42.03           C  
ATOM   4078  CB  ALA A 509      12.633  44.281 -37.969  1.00 42.03           C  
ATOM   4079  O   ALA A 509      15.609  45.188 -38.219  1.00 42.03           O  
ATOM   4080  N   GLU A 510      14.891  44.781 -40.312  1.00 35.16           N  
ATOM   4081  CA  GLU A 510      15.695  45.812 -40.938  1.00 35.16           C  
ATOM   4082  C   GLU A 510      15.031  47.188 -40.781  1.00 35.16           C  
ATOM   4083  CB  GLU A 510      15.922  45.531 -42.406  1.00 35.16           C  
ATOM   4084  O   GLU A 510      13.875  47.375 -41.156  1.00 35.16           O  
ATOM   4085  CG  GLU A 510      17.094  44.594 -42.688  1.00 35.16           C  
ATOM   4086  CD  GLU A 510      17.312  44.312 -44.156  1.00 35.16           C  
ATOM   4087  OE1 GLU A 510      18.312  43.656 -44.500  1.00 35.16           O  
ATOM   4088  OE2 GLU A 510      16.469  44.750 -44.969  1.00 35.16           O  
ATOM   4089  N   GLU A 511      14.891  48.125 -39.906  1.00 26.39           N  
ATOM   4090  CA  GLU A 511      14.664  49.500 -40.312  1.00 26.39           C  
ATOM   4091  C   GLU A 511      15.383  49.844 -41.625  1.00 26.39           C  
ATOM   4092  CB  GLU A 511      15.117  50.469 -39.219  1.00 26.39           C  
ATOM   4093  O   GLU A 511      16.484  49.312 -41.875  1.00 26.39           O  
ATOM   4094  CG  GLU A 511      14.125  50.594 -38.062  1.00 26.39           C  
ATOM   4095  CD  GLU A 511      14.531  51.625 -37.031  1.00 26.39           C  
ATOM   4096  OE1 GLU A 511      13.727  51.906 -36.125  1.00 26.39           O  
ATOM   4097  OE2 GLU A 511      15.672  52.125 -37.125  1.00 26.39           O  
ATOM   4098  N   VAL A 512      14.516  50.156 -42.688  1.00 25.12           N  
ATOM   4099  CA  VAL A 512      15.008  50.781 -43.906  1.00 25.12           C  
ATOM   4100  C   VAL A 512      16.109  51.781 -43.562  1.00 25.12           C  
ATOM   4101  CB  VAL A 512      13.875  51.500 -44.688  1.00 25.12           C  
ATOM   4102  O   VAL A 512      15.836  52.875 -43.000  1.00 25.12           O  
ATOM   4103  CG1 VAL A 512      14.328  51.875 -46.094  1.00 25.12           C  
ATOM   4104  CG2 VAL A 512      12.633  50.594 -44.750  1.00 25.12           C  
ATOM   4105  N   ASP A 513      16.938  51.531 -42.969  1.00 21.95           N  
ATOM   4106  CA  ASP A 513      17.984  52.531 -42.906  1.00 21.95           C  
ATOM   4107  C   ASP A 513      18.469  52.938 -44.281  1.00 21.95           C  
ATOM   4108  CB  ASP A 513      19.156  52.031 -42.062  1.00 21.95           C  
ATOM   4109  O   ASP A 513      18.594  52.062 -45.156  1.00 21.95           O  
ATOM   4110  CG  ASP A 513      19.281  52.750 -40.719  1.00 21.95           C  
ATOM   4111  OD1 ASP A 513      18.625  53.812 -40.531  1.00 21.95           O  
ATOM   4112  OD2 ASP A 513      20.016  52.250 -39.844  1.00 21.95           O  
ATOM   4113  N   ASP A 514      17.844  54.062 -44.875  1.00 21.23           N  
ATOM   4114  CA  ASP A 514      18.672  54.812 -45.781  1.00 21.23           C  
ATOM   4115  C   ASP A 514      20.141  54.438 -45.656  1.00 21.23           C  
ATOM   4116  CB  ASP A 514      18.500  56.312 -45.531  1.00 21.23           C  
ATOM   4117  O   ASP A 514      20.641  54.250 -44.562  1.00 21.23           O  
ATOM   4118  CG  ASP A 514      17.578  57.000 -46.531  1.00 21.23           C  
ATOM   4119  OD1 ASP A 514      17.328  56.406 -47.625  1.00 21.23           O  
ATOM   4120  OD2 ASP A 514      17.125  58.125 -46.281  1.00 21.23           O  
ATOM   4121  N   ALA A 515      20.562  53.812 -46.688  1.00 23.44           N  
ATOM   4122  CA  ALA A 515      21.938  53.406 -47.000  1.00 23.44           C  
ATOM   4123  C   ALA A 515      22.906  54.562 -46.688  1.00 23.44           C  
ATOM   4124  CB  ALA A 515      22.047  53.000 -48.469  1.00 23.44           C  
ATOM   4125  O   ALA A 515      24.031  54.562 -47.219  1.00 23.44           O  
ATOM   4126  N   PHE A 516      22.391  55.688 -46.156  1.00 19.02           N  
ATOM   4127  CA  PHE A 516      23.562  56.562 -46.188  1.00 19.02           C  
ATOM   4128  C   PHE A 516      24.812  55.812 -45.750  1.00 19.02           C  
ATOM   4129  CB  PHE A 516      23.344  57.781 -45.312  1.00 19.02           C  
ATOM   4130  O   PHE A 516      24.719  54.875 -44.938  1.00 19.02           O  
ATOM   4131  CG  PHE A 516      22.672  58.938 -46.031  1.00 19.02           C  
ATOM   4132  CD1 PHE A 516      23.422  59.875 -46.750  1.00 19.02           C  
ATOM   4133  CD2 PHE A 516      21.297  59.094 -45.969  1.00 19.02           C  
ATOM   4134  CE1 PHE A 516      22.812  60.906 -47.406  1.00 19.02           C  
ATOM   4135  CE2 PHE A 516      20.672  60.156 -46.625  1.00 19.02           C  
ATOM   4136  CZ  PHE A 516      21.438  61.062 -47.344  1.00 19.02           C  
ATOM   4137  N   ASP A 517      25.922  55.906 -46.469  1.00 21.05           N  
ATOM   4138  CA  ASP A 517      27.359  55.625 -46.469  1.00 21.05           C  
ATOM   4139  C   ASP A 517      27.922  55.750 -45.031  1.00 21.05           C  
ATOM   4140  CB  ASP A 517      28.094  56.562 -47.406  1.00 21.05           C  
ATOM   4141  O   ASP A 517      28.547  56.781 -44.719  1.00 21.05           O  
ATOM   4142  CG  ASP A 517      28.984  55.844 -48.406  1.00 21.05           C  
ATOM   4143  OD1 ASP A 517      29.203  54.625 -48.250  1.00 21.05           O  
ATOM   4144  OD2 ASP A 517      29.500  56.500 -49.344  1.00 21.05           O  
ATOM   4145  N   GLU A 518      27.062  55.875 -44.000  1.00 22.11           N  
ATOM   4146  CA  GLU A 518      27.859  56.438 -42.906  1.00 22.11           C  
ATOM   4147  C   GLU A 518      29.188  55.688 -42.781  1.00 22.11           C  
ATOM   4148  CB  GLU A 518      27.094  56.375 -41.594  1.00 22.11           C  
ATOM   4149  O   GLU A 518      29.234  54.469 -42.812  1.00 22.11           O  
ATOM   4150  CG  GLU A 518      26.172  57.562 -41.375  1.00 22.11           C  
ATOM   4151  CD  GLU A 518      25.484  57.562 -40.031  1.00 22.11           C  
ATOM   4152  OE1 GLU A 518      24.797  58.531 -39.688  1.00 22.11           O  
ATOM   4153  OE2 GLU A 518      25.625  56.531 -39.312  1.00 22.11           O  
ATOM   4154  N   ASP A 519      30.203  56.406 -43.094  1.00 21.97           N  
ATOM   4155  CA  ASP A 519      31.641  56.281 -42.938  1.00 21.97           C  
ATOM   4156  C   ASP A 519      31.984  55.438 -41.688  1.00 21.97           C  
ATOM   4157  CB  ASP A 519      32.312  57.656 -42.844  1.00 21.97           C  
ATOM   4158  O   ASP A 519      31.391  55.625 -40.625  1.00 21.97           O  
ATOM   4159  CG  ASP A 519      32.844  58.125 -44.188  1.00 21.97           C  
ATOM   4160  OD1 ASP A 519      33.031  57.312 -45.094  1.00 21.97           O  
ATOM   4161  OD2 ASP A 519      33.062  59.375 -44.344  1.00 21.97           O  
ATOM   4162  N   ASP A 520      32.312  54.156 -41.812  1.00 26.45           N  
ATOM   4163  CA  ASP A 520      32.969  53.250 -40.844  1.00 26.45           C  
ATOM   4164  C   ASP A 520      33.812  54.031 -39.875  1.00 26.45           C  
ATOM   4165  CB  ASP A 520      33.812  52.219 -41.594  1.00 26.45           C  
ATOM   4166  O   ASP A 520      34.938  54.438 -40.188  1.00 26.45           O  
ATOM   4167  CG  ASP A 520      33.156  50.875 -41.688  1.00 26.45           C  
ATOM   4168  OD1 ASP A 520      32.188  50.594 -40.969  1.00 26.45           O  
ATOM   4169  OD2 ASP A 520      33.625  50.031 -42.500  1.00 26.45           O  
ATOM   4170  N   MET A 521      33.219  54.969 -39.062  1.00 27.66           N  
ATOM   4171  CA  MET A 521      34.188  55.625 -38.188  1.00 27.66           C  
ATOM   4172  C   MET A 521      35.156  54.625 -37.594  1.00 27.66           C  
ATOM   4173  CB  MET A 521      33.469  56.406 -37.094  1.00 27.66           C  
ATOM   4174  O   MET A 521      34.719  53.594 -37.062  1.00 27.66           O  
ATOM   4175  CG  MET A 521      33.500  57.906 -37.281  1.00 27.66           C  
ATOM   4176  SD  MET A 521      33.312  58.844 -35.719  1.00 27.66           S  
ATOM   4177  CE  MET A 521      31.547  58.562 -35.375  1.00 27.66           C  
ATOM   4178  N   PRO A 522      36.344  54.625 -37.906  1.00 32.56           N  
ATOM   4179  CA  PRO A 522      37.438  53.750 -37.406  1.00 32.56           C  
ATOM   4180  C   PRO A 522      37.312  53.500 -35.906  1.00 32.56           C  
ATOM   4181  CB  PRO A 522      38.688  54.562 -37.750  1.00 32.56           C  
ATOM   4182  O   PRO A 522      36.844  54.344 -35.156  1.00 32.56           O  
ATOM   4183  CG  PRO A 522      38.188  55.938 -38.094  1.00 32.56           C  
ATOM   4184  CD  PRO A 522      36.719  55.875 -38.250  1.00 32.56           C  
ATOM   4185  N   LEU A 523      37.031  52.312 -35.438  1.00 43.94           N  
ATOM   4186  CA  LEU A 523      37.125  51.969 -34.000  1.00 43.94           C  
ATOM   4187  C   LEU A 523      38.219  52.781 -33.312  1.00 43.94           C  
ATOM   4188  CB  LEU A 523      37.375  50.469 -33.812  1.00 43.94           C  
ATOM   4189  O   LEU A 523      39.281  53.000 -33.875  1.00 43.94           O  
ATOM   4190  CG  LEU A 523      36.156  49.562 -33.969  1.00 43.94           C  
ATOM   4191  CD1 LEU A 523      36.594  48.219 -34.531  1.00 43.94           C  
ATOM   4192  CD2 LEU A 523      35.469  49.375 -32.625  1.00 43.94           C  
ATOM   4193  N   PRO A 524      37.844  53.719 -32.500  1.00 47.50           N  
ATOM   4194  CA  PRO A 524      38.906  54.500 -31.859  1.00 47.50           C  
ATOM   4195  C   PRO A 524      40.125  53.656 -31.438  1.00 47.50           C  
ATOM   4196  CB  PRO A 524      38.219  55.094 -30.625  1.00 47.50           C  
ATOM   4197  O   PRO A 524      39.969  52.438 -31.172  1.00 47.50           O  
ATOM   4198  CG  PRO A 524      36.969  54.281 -30.469  1.00 47.50           C  
ATOM   4199  CD  PRO A 524      36.719  53.531 -31.734  1.00 47.50           C  
ATOM   4200  N   ALA A 525      41.281  53.938 -31.891  1.00 54.84           N  
ATOM   4201  CA  ALA A 525      42.562  53.375 -31.438  1.00 54.84           C  
ATOM   4202  C   ALA A 525      42.688  53.469 -29.922  1.00 54.84           C  
ATOM   4203  CB  ALA A 525      43.750  54.062 -32.094  1.00 54.84           C  
ATOM   4204  O   ALA A 525      42.781  54.562 -29.359  1.00 54.84           O  
ATOM   4205  N   LEU A 526      42.344  52.344 -29.156  1.00 66.06           N  
ATOM   4206  CA  LEU A 526      42.344  52.281 -27.688  1.00 66.06           C  
ATOM   4207  C   LEU A 526      43.719  51.844 -27.172  1.00 66.06           C  
ATOM   4208  CB  LEU A 526      41.281  51.344 -27.172  1.00 66.06           C  
ATOM   4209  O   LEU A 526      44.469  51.156 -27.859  1.00 66.06           O  
ATOM   4210  CG  LEU A 526      39.844  51.656 -27.578  1.00 66.06           C  
ATOM   4211  CD1 LEU A 526      38.938  50.438 -27.438  1.00 66.06           C  
ATOM   4212  CD2 LEU A 526      39.281  52.812 -26.750  1.00 66.06           C  
ATOM   4213  N   ASN A 527      44.156  52.406 -26.172  1.00 67.81           N  
ATOM   4214  CA  ASN A 527      45.250  51.906 -25.375  1.00 67.81           C  
ATOM   4215  C   ASN A 527      44.812  50.844 -24.359  1.00 67.81           C  
ATOM   4216  CB  ASN A 527      45.969  53.062 -24.656  1.00 67.81           C  
ATOM   4217  O   ASN A 527      44.188  51.188 -23.359  1.00 67.81           O  
ATOM   4218  CG  ASN A 527      47.438  53.188 -25.016  1.00 67.81           C  
ATOM   4219  ND2 ASN A 527      48.094  54.188 -24.484  1.00 67.81           N  
ATOM   4220  OD1 ASN A 527      47.969  52.375 -25.781  1.00 67.81           O  
ATOM   4221  N   VAL A 528      45.125  49.594 -24.734  1.00 76.62           N  
ATOM   4222  CA  VAL A 528      44.562  48.438 -24.016  1.00 76.62           C  
ATOM   4223  C   VAL A 528      45.625  47.844 -23.109  1.00 76.62           C  
ATOM   4224  CB  VAL A 528      44.000  47.375 -24.984  1.00 76.62           C  
ATOM   4225  O   VAL A 528      46.781  47.625 -23.531  1.00 76.62           O  
ATOM   4226  CG1 VAL A 528      43.438  46.188 -24.203  1.00 76.62           C  
ATOM   4227  CG2 VAL A 528      42.969  47.969 -25.906  1.00 76.62           C  
ATOM   4228  N   LEU A 529      45.281  47.625 -21.891  1.00 80.00           N  
ATOM   4229  CA  LEU A 529      46.094  46.812 -20.984  1.00 80.00           C  
ATOM   4230  C   LEU A 529      45.594  45.375 -20.953  1.00 80.00           C  
ATOM   4231  CB  LEU A 529      46.062  47.406 -19.562  1.00 80.00           C  
ATOM   4232  O   LEU A 529      44.469  45.094 -20.484  1.00 80.00           O  
ATOM   4233  CG  LEU A 529      46.906  46.688 -18.516  1.00 80.00           C  
ATOM   4234  CD1 LEU A 529      48.406  46.844 -18.844  1.00 80.00           C  
ATOM   4235  CD2 LEU A 529      46.594  47.219 -17.125  1.00 80.00           C  
ATOM   4236  N   LEU A 530      46.281  44.531 -21.469  1.00 80.06           N  
ATOM   4237  CA  LEU A 530      46.000  43.094 -21.500  1.00 80.06           C  
ATOM   4238  C   LEU A 530      46.719  42.375 -20.375  1.00 80.06           C  
ATOM   4239  CB  LEU A 530      46.375  42.500 -22.859  1.00 80.06           C  
ATOM   4240  O   LEU A 530      47.938  42.375 -20.328  1.00 80.06           O  
ATOM   4241  CG  LEU A 530      46.125  41.000 -23.031  1.00 80.06           C  
ATOM   4242  CD1 LEU A 530      44.625  40.719 -23.094  1.00 80.06           C  
ATOM   4243  CD2 LEU A 530      46.844  40.500 -24.297  1.00 80.06           C  
ATOM   4244  N   VAL A 531      45.938  41.781 -19.484  1.00 78.62           N  
ATOM   4245  CA  VAL A 531      46.500  41.000 -18.375  1.00 78.62           C  
ATOM   4246  C   VAL A 531      46.281  39.500 -18.609  1.00 78.62           C  
ATOM   4247  CB  VAL A 531      45.875  41.406 -17.016  1.00 78.62           C  
ATOM   4248  O   VAL A 531      45.156  39.000 -18.484  1.00 78.62           O  
ATOM   4249  CG1 VAL A 531      46.594  40.719 -15.859  1.00 78.62           C  
ATOM   4250  CG2 VAL A 531      45.938  42.938 -16.859  1.00 78.62           C  
ATOM   4251  N   GLU A 532      47.312  38.938 -18.969  1.00 69.88           N  
ATOM   4252  CA  GLU A 532      47.312  37.531 -19.359  1.00 69.88           C  
ATOM   4253  C   GLU A 532      48.688  36.906 -19.094  1.00 69.88           C  
ATOM   4254  CB  GLU A 532      46.938  37.375 -20.828  1.00 69.88           C  
ATOM   4255  O   GLU A 532      49.719  37.500 -19.438  1.00 69.88           O  
ATOM   4256  CG  GLU A 532      46.688  35.938 -21.250  1.00 69.88           C  
ATOM   4257  CD  GLU A 532      45.250  35.500 -21.000  1.00 69.88           C  
ATOM   4258  OE1 GLU A 532      45.062  34.344 -20.547  1.00 69.88           O  
ATOM   4259  OE2 GLU A 532      44.344  36.281 -21.250  1.00 69.88           O  
ATOM   4260  N   ASP A 533      48.750  35.656 -18.500  1.00 56.38           N  
ATOM   4261  CA  ASP A 533      49.969  35.000 -18.062  1.00 56.38           C  
ATOM   4262  C   ASP A 533      50.531  34.062 -19.141  1.00 56.38           C  
ATOM   4263  CB  ASP A 533      49.781  34.250 -16.766  1.00 56.38           C  
ATOM   4264  O   ASP A 533      51.688  33.656 -19.094  1.00 56.38           O  
ATOM   4265  CG  ASP A 533      48.750  33.125 -16.891  1.00 56.38           C  
ATOM   4266  OD1 ASP A 533      47.719  33.312 -17.578  1.00 56.38           O  
ATOM   4267  OD2 ASP A 533      48.969  32.031 -16.312  1.00 56.38           O  
ATOM   4268  N   ILE A 534      49.656  33.625 -19.875  1.00 54.81           N  
ATOM   4269  CA  ILE A 534      50.094  32.688 -20.906  1.00 54.81           C  
ATOM   4270  C   ILE A 534      50.531  33.438 -22.156  1.00 54.81           C  
ATOM   4271  CB  ILE A 534      48.938  31.688 -21.250  1.00 54.81           C  
ATOM   4272  O   ILE A 534      49.719  34.188 -22.734  1.00 54.81           O  
ATOM   4273  CG1 ILE A 534      48.531  30.906 -20.000  1.00 54.81           C  
ATOM   4274  CG2 ILE A 534      49.406  30.734 -22.375  1.00 54.81           C  
ATOM   4275  CD1 ILE A 534      47.281  30.047 -20.203  1.00 54.81           C  
ATOM   4276  N   GLU A 535      51.781  33.438 -22.469  1.00 56.25           N  
ATOM   4277  CA  GLU A 535      52.438  34.156 -23.562  1.00 56.25           C  
ATOM   4278  C   GLU A 535      51.688  34.000 -24.859  1.00 56.25           C  
ATOM   4279  CB  GLU A 535      53.875  33.656 -23.734  1.00 56.25           C  
ATOM   4280  O   GLU A 535      51.500  34.969 -25.609  1.00 56.25           O  
ATOM   4281  CG  GLU A 535      54.938  34.781 -23.594  1.00 56.25           C  
ATOM   4282  CD  GLU A 535      56.344  34.250 -23.688  1.00 56.25           C  
ATOM   4283  OE1 GLU A 535      57.312  35.094 -23.609  1.00 56.25           O  
ATOM   4284  OE2 GLU A 535      56.531  33.031 -23.859  1.00 56.25           O  
ATOM   4285  N   LEU A 536      51.188  32.750 -25.125  1.00 55.59           N  
ATOM   4286  CA  LEU A 536      50.469  32.500 -26.375  1.00 55.59           C  
ATOM   4287  C   LEU A 536      49.188  33.344 -26.422  1.00 55.59           C  
ATOM   4288  CB  LEU A 536      50.125  31.016 -26.500  1.00 55.59           C  
ATOM   4289  O   LEU A 536      48.812  33.844 -27.484  1.00 55.59           O  
ATOM   4290  CG  LEU A 536      49.875  30.484 -27.906  1.00 55.59           C  
ATOM   4291  CD1 LEU A 536      51.188  30.000 -28.516  1.00 55.59           C  
ATOM   4292  CD2 LEU A 536      48.844  29.375 -27.906  1.00 55.59           C  
ATOM   4293  N   ASN A 537      48.531  33.469 -25.359  1.00 63.03           N  
ATOM   4294  CA  ASN A 537      47.312  34.281 -25.281  1.00 63.03           C  
ATOM   4295  C   ASN A 537      47.625  35.750 -25.453  1.00 63.03           C  
ATOM   4296  CB  ASN A 537      46.594  34.031 -23.953  1.00 63.03           C  
ATOM   4297  O   ASN A 537      46.844  36.469 -26.062  1.00 63.03           O  
ATOM   4298  CG  ASN A 537      45.938  32.656 -23.891  1.00 63.03           C  
ATOM   4299  ND2 ASN A 537      45.531  32.281 -22.688  1.00 63.03           N  
ATOM   4300  OD1 ASN A 537      45.781  31.984 -24.906  1.00 63.03           O  
ATOM   4301  N   VAL A 538      48.719  36.062 -24.953  1.00 64.94           N  
ATOM   4302  CA  VAL A 538      49.156  37.469 -25.078  1.00 64.94           C  
ATOM   4303  C   VAL A 538      49.438  37.781 -26.547  1.00 64.94           C  
ATOM   4304  CB  VAL A 538      50.375  37.750 -24.203  1.00 64.94           C  
ATOM   4305  O   VAL A 538      49.031  38.812 -27.062  1.00 64.94           O  
ATOM   4306  CG1 VAL A 538      50.969  39.125 -24.531  1.00 64.94           C  
ATOM   4307  CG2 VAL A 538      50.031  37.656 -22.719  1.00 64.94           C  
ATOM   4308  N   ILE A 539      50.250  36.844 -27.281  1.00 61.88           N  
ATOM   4309  CA  ILE A 539      50.594  37.031 -28.672  1.00 61.88           C  
ATOM   4310  C   ILE A 539      49.344  37.125 -29.531  1.00 61.88           C  
ATOM   4311  CB  ILE A 539      51.531  35.906 -29.188  1.00 61.88           C  
ATOM   4312  O   ILE A 539      49.219  38.031 -30.375  1.00 61.88           O  
ATOM   4313  CG1 ILE A 539      52.875  35.969 -28.484  1.00 61.88           C  
ATOM   4314  CG2 ILE A 539      51.688  36.000 -30.703  1.00 61.88           C  
ATOM   4315  CD1 ILE A 539      53.781  34.750 -28.781  1.00 61.88           C  
ATOM   4316  N   VAL A 540      48.344  36.250 -29.203  1.00 62.62           N  
ATOM   4317  CA  VAL A 540      47.094  36.219 -29.984  1.00 62.62           C  
ATOM   4318  C   VAL A 540      46.250  37.438 -29.688  1.00 62.62           C  
ATOM   4319  CB  VAL A 540      46.312  34.938 -29.688  1.00 62.62           C  
ATOM   4320  O   VAL A 540      45.812  38.125 -30.609  1.00 62.62           O  
ATOM   4321  CG1 VAL A 540      44.938  35.000 -30.344  1.00 62.62           C  
ATOM   4322  CG2 VAL A 540      47.062  33.688 -30.156  1.00 62.62           C  
ATOM   4323  N   ALA A 541      46.219  37.781 -28.469  1.00 68.38           N  
ATOM   4324  CA  ALA A 541      45.406  38.906 -28.078  1.00 68.38           C  
ATOM   4325  C   ALA A 541      46.031  40.219 -28.547  1.00 68.38           C  
ATOM   4326  CB  ALA A 541      45.188  38.938 -26.562  1.00 68.38           C  
ATOM   4327  O   ALA A 541      45.344  41.094 -29.062  1.00 68.38           O  
ATOM   4328  N   ARG A 542      47.281  40.250 -28.328  1.00 66.19           N  
ATOM   4329  CA  ARG A 542      48.031  41.438 -28.766  1.00 66.19           C  
ATOM   4330  C   ARG A 542      47.906  41.625 -30.281  1.00 66.19           C  
ATOM   4331  CB  ARG A 542      49.469  41.375 -28.344  1.00 66.19           C  
ATOM   4332  O   ARG A 542      47.656  42.719 -30.766  1.00 66.19           O  
ATOM   4333  CG  ARG A 542      50.281  42.625 -28.656  1.00 66.19           C  
ATOM   4334  CD  ARG A 542      51.719  42.500 -28.219  1.00 66.19           C  
ATOM   4335  NE  ARG A 542      51.875  42.719 -26.781  1.00 66.19           N  
ATOM   4336  NH1 ARG A 542      54.156  42.500 -26.750  1.00 66.19           N  
ATOM   4337  NH2 ARG A 542      53.031  42.938 -24.812  1.00 66.19           N  
ATOM   4338  CZ  ARG A 542      53.031  42.719 -26.125  1.00 66.19           C  
ATOM   4339  N   SER A 543      48.094  40.500 -31.078  1.00 67.69           N  
ATOM   4340  CA  SER A 543      48.031  40.562 -32.531  1.00 67.69           C  
ATOM   4341  C   SER A 543      46.656  41.000 -33.000  1.00 67.69           C  
ATOM   4342  CB  SER A 543      48.375  39.188 -33.125  1.00 67.69           C  
ATOM   4343  O   SER A 543      46.531  41.812 -33.938  1.00 67.69           O  
ATOM   4344  OG  SER A 543      47.281  38.312 -33.031  1.00 67.69           O  
ATOM   4345  N   VAL A 544      45.594  40.562 -32.281  1.00 68.62           N  
ATOM   4346  CA  VAL A 544      44.219  40.906 -32.656  1.00 68.62           C  
ATOM   4347  C   VAL A 544      43.906  42.344 -32.281  1.00 68.62           C  
ATOM   4348  CB  VAL A 544      43.219  39.938 -31.984  1.00 68.62           C  
ATOM   4349  O   VAL A 544      43.312  43.094 -33.062  1.00 68.62           O  
ATOM   4350  CG1 VAL A 544      41.781  40.406 -32.219  1.00 68.62           C  
ATOM   4351  CG2 VAL A 544      43.406  38.531 -32.500  1.00 68.62           C  
ATOM   4352  N   LEU A 545      44.375  42.750 -31.188  1.00 72.19           N  
ATOM   4353  CA  LEU A 545      44.125  44.094 -30.672  1.00 72.19           C  
ATOM   4354  C   LEU A 545      44.938  45.125 -31.438  1.00 72.19           C  
ATOM   4355  CB  LEU A 545      44.438  44.188 -29.188  1.00 72.19           C  
ATOM   4356  O   LEU A 545      44.406  46.219 -31.766  1.00 72.19           O  
ATOM   4357  CG  LEU A 545      43.438  43.531 -28.234  1.00 72.19           C  
ATOM   4358  CD1 LEU A 545      44.062  43.375 -26.844  1.00 72.19           C  
ATOM   4359  CD2 LEU A 545      42.156  44.344 -28.156  1.00 72.19           C  
ATOM   4360  N   GLU A 546      46.188  44.781 -31.797  1.00 69.12           N  
ATOM   4361  CA  GLU A 546      47.031  45.688 -32.562  1.00 69.12           C  
ATOM   4362  C   GLU A 546      46.531  45.781 -34.031  1.00 69.12           C  
ATOM   4363  CB  GLU A 546      48.469  45.219 -32.562  1.00 69.12           C  
ATOM   4364  O   GLU A 546      46.562  46.844 -34.625  1.00 69.12           O  
ATOM   4365  CG  GLU A 546      49.188  45.531 -31.234  1.00 69.12           C  
ATOM   4366  CD  GLU A 546      50.594  44.969 -31.188  1.00 69.12           C  
ATOM   4367  OE1 GLU A 546      51.344  45.312 -30.250  1.00 69.12           O  
ATOM   4368  OE2 GLU A 546      50.969  44.188 -32.094  1.00 69.12           O  
ATOM   4369  N   LYS A 547      45.906  44.656 -34.562  1.00 65.31           N  
ATOM   4370  CA  LYS A 547      45.344  44.656 -35.906  1.00 65.31           C  
ATOM   4371  C   LYS A 547      44.094  45.531 -35.969  1.00 65.31           C  
ATOM   4372  CB  LYS A 547      45.000  43.250 -36.344  1.00 65.31           C  
ATOM   4373  O   LYS A 547      43.781  46.125 -37.000  1.00 65.31           O  
ATOM   4374  CG  LYS A 547      45.500  42.875 -37.719  1.00 65.31           C  
ATOM   4375  CD  LYS A 547      45.188  41.438 -38.062  1.00 65.31           C  
ATOM   4376  CE  LYS A 547      45.688  41.062 -39.469  1.00 65.31           C  
ATOM   4377  NZ  LYS A 547      45.375  39.656 -39.812  1.00 65.31           N  
ATOM   4378  N   LEU A 548      43.406  45.656 -34.812  1.00 65.75           N  
ATOM   4379  CA  LEU A 548      42.219  46.500 -34.719  1.00 65.75           C  
ATOM   4380  C   LEU A 548      42.594  47.938 -34.469  1.00 65.75           C  
ATOM   4381  CB  LEU A 548      41.281  46.000 -33.625  1.00 65.75           C  
ATOM   4382  O   LEU A 548      41.719  48.781 -34.250  1.00 65.75           O  
ATOM   4383  CG  LEU A 548      40.469  44.750 -33.969  1.00 65.75           C  
ATOM   4384  CD1 LEU A 548      40.000  44.062 -32.688  1.00 65.75           C  
ATOM   4385  CD2 LEU A 548      39.250  45.125 -34.812  1.00 65.75           C  
ATOM   4386  N   GLY A 549      43.969  48.281 -34.531  1.00 66.69           N  
ATOM   4387  CA  GLY A 549      44.438  49.656 -34.438  1.00 66.69           C  
ATOM   4388  C   GLY A 549      44.688  50.094 -33.000  1.00 66.69           C  
ATOM   4389  O   GLY A 549      44.812  51.281 -32.750  1.00 66.69           O  
ATOM   4390  N   ASN A 550      44.656  49.125 -31.984  1.00 66.81           N  
ATOM   4391  CA  ASN A 550      44.812  49.469 -30.562  1.00 66.81           C  
ATOM   4392  C   ASN A 550      46.250  49.312 -30.109  1.00 66.81           C  
ATOM   4393  CB  ASN A 550      43.906  48.594 -29.719  1.00 66.81           C  
ATOM   4394  O   ASN A 550      47.062  48.594 -30.734  1.00 66.81           O  
ATOM   4395  CG  ASN A 550      42.438  48.750 -30.109  1.00 66.81           C  
ATOM   4396  ND2 ASN A 550      41.688  47.656 -30.031  1.00 66.81           N  
ATOM   4397  OD1 ASN A 550      41.969  49.844 -30.469  1.00 66.81           O  
ATOM   4398  N   SER A 551      46.781  50.156 -29.234  1.00 71.88           N  
ATOM   4399  CA  SER A 551      48.031  50.000 -28.531  1.00 71.88           C  
ATOM   4400  C   SER A 551      47.875  49.156 -27.281  1.00 71.88           C  
ATOM   4401  CB  SER A 551      48.625  51.344 -28.172  1.00 71.88           C  
ATOM   4402  O   SER A 551      46.938  49.375 -26.500  1.00 71.88           O  
ATOM   4403  OG  SER A 551      47.625  52.188 -27.594  1.00 71.88           O  
ATOM   4404  N   VAL A 552      48.562  48.000 -27.250  1.00 72.50           N  
ATOM   4405  CA  VAL A 552      48.344  47.031 -26.203  1.00 72.50           C  
ATOM   4406  C   VAL A 552      49.594  46.969 -25.312  1.00 72.50           C  
ATOM   4407  CB  VAL A 552      48.031  45.625 -26.766  1.00 72.50           C  
ATOM   4408  O   VAL A 552      50.719  46.812 -25.812  1.00 72.50           O  
ATOM   4409  CG1 VAL A 552      47.750  44.656 -25.641  1.00 72.50           C  
ATOM   4410  CG2 VAL A 552      46.844  45.719 -27.719  1.00 72.50           C  
ATOM   4411  N   ASP A 553      49.500  47.156 -24.078  1.00 75.50           N  
ATOM   4412  CA  ASP A 553      50.500  46.875 -23.047  1.00 75.50           C  
ATOM   4413  C   ASP A 553      50.125  45.562 -22.297  1.00 75.50           C  
ATOM   4414  CB  ASP A 553      50.594  48.031 -22.047  1.00 75.50           C  
ATOM   4415  O   ASP A 553      48.969  45.344 -21.953  1.00 75.50           O  
ATOM   4416  CG  ASP A 553      51.250  49.250 -22.656  1.00 75.50           C  
ATOM   4417  OD1 ASP A 553      52.031  49.125 -23.625  1.00 75.50           O  
ATOM   4418  OD2 ASP A 553      50.969  50.375 -22.172  1.00 75.50           O  
ATOM   4419  N   VAL A 554      50.969  44.719 -22.188  1.00 75.75           N  
ATOM   4420  CA  VAL A 554      50.719  43.406 -21.641  1.00 75.75           C  
ATOM   4421  C   VAL A 554      51.312  43.281 -20.234  1.00 75.75           C  
ATOM   4422  CB  VAL A 554      51.281  42.281 -22.547  1.00 75.75           C  
ATOM   4423  O   VAL A 554      52.438  43.688 -20.016  1.00 75.75           O  
ATOM   4424  CG1 VAL A 554      51.000  40.906 -21.953  1.00 75.75           C  
ATOM   4425  CG2 VAL A 554      50.688  42.406 -23.953  1.00 75.75           C  
ATOM   4426  N   ALA A 555      50.594  42.875 -19.312  1.00 77.94           N  
ATOM   4427  CA  ALA A 555      51.031  42.438 -17.984  1.00 77.94           C  
ATOM   4428  C   ALA A 555      50.875  40.938 -17.797  1.00 77.94           C  
ATOM   4429  CB  ALA A 555      50.250  43.188 -16.906  1.00 77.94           C  
ATOM   4430  O   ALA A 555      49.781  40.406 -17.984  1.00 77.94           O  
ATOM   4431  N   MET A 556      51.781  40.312 -17.562  1.00 71.19           N  
ATOM   4432  CA  MET A 556      51.781  38.844 -17.484  1.00 71.19           C  
ATOM   4433  C   MET A 556      51.375  38.375 -16.078  1.00 71.19           C  
ATOM   4434  CB  MET A 556      53.156  38.281 -17.859  1.00 71.19           C  
ATOM   4435  O   MET A 556      51.188  37.188 -15.852  1.00 71.19           O  
ATOM   4436  CG  MET A 556      53.500  38.469 -19.312  1.00 71.19           C  
ATOM   4437  SD  MET A 556      53.250  36.969 -20.312  1.00 71.19           S  
ATOM   4438  CE  MET A 556      54.812  36.125 -20.031  1.00 71.19           C  
ATOM   4439  N   THR A 557      51.438  39.188 -15.078  1.00 73.00           N  
ATOM   4440  CA  THR A 557      51.031  38.906 -13.703  1.00 73.00           C  
ATOM   4441  C   THR A 557      50.125  39.969 -13.164  1.00 73.00           C  
ATOM   4442  CB  THR A 557      52.281  38.750 -12.781  1.00 73.00           C  
ATOM   4443  O   THR A 557      50.031  41.062 -13.742  1.00 73.00           O  
ATOM   4444  CG2 THR A 557      53.219  37.688 -13.297  1.00 73.00           C  
ATOM   4445  OG1 THR A 557      52.938  40.031 -12.734  1.00 73.00           O  
ATOM   4446  N   GLY A 558      49.406  39.656 -12.141  1.00 73.94           N  
ATOM   4447  CA  GLY A 558      48.531  40.625 -11.508  1.00 73.94           C  
ATOM   4448  C   GLY A 558      49.250  41.812 -10.906  1.00 73.94           C  
ATOM   4449  O   GLY A 558      48.781  42.938 -11.039  1.00 73.94           O  
ATOM   4450  N   LYS A 559      50.375  41.562 -10.203  1.00 72.31           N  
ATOM   4451  CA  LYS A 559      51.188  42.625  -9.617  1.00 72.31           C  
ATOM   4452  C   LYS A 559      51.688  43.594 -10.688  1.00 72.31           C  
ATOM   4453  CB  LYS A 559      52.344  42.062  -8.828  1.00 72.31           C  
ATOM   4454  O   LYS A 559      51.625  44.812 -10.516  1.00 72.31           O  
ATOM   4455  CG  LYS A 559      52.594  42.719  -7.484  1.00 72.31           C  
ATOM   4456  CD  LYS A 559      53.750  42.094  -6.738  1.00 72.31           C  
ATOM   4457  CE  LYS A 559      54.000  42.781  -5.406  1.00 72.31           C  
ATOM   4458  NZ  LYS A 559      55.156  42.156  -4.684  1.00 72.31           N  
ATOM   4459  N   ALA A 560      52.156  43.031 -11.859  1.00 77.94           N  
ATOM   4460  CA  ALA A 560      52.594  43.844 -12.992  1.00 77.94           C  
ATOM   4461  C   ALA A 560      51.438  44.688 -13.539  1.00 77.94           C  
ATOM   4462  CB  ALA A 560      53.156  42.969 -14.094  1.00 77.94           C  
ATOM   4463  O   ALA A 560      51.625  45.875 -13.914  1.00 77.94           O  
ATOM   4464  N   ALA A 561      50.250  44.094 -13.484  1.00 78.12           N  
ATOM   4465  CA  ALA A 561      49.062  44.781 -13.953  1.00 78.12           C  
ATOM   4466  C   ALA A 561      48.719  45.969 -13.055  1.00 78.12           C  
ATOM   4467  CB  ALA A 561      47.875  43.844 -14.023  1.00 78.12           C  
ATOM   4468  O   ALA A 561      48.406  47.062 -13.547  1.00 78.12           O  
ATOM   4469  N   LEU A 562      48.844  45.750 -11.766  1.00 77.44           N  
ATOM   4470  CA  LEU A 562      48.531  46.812 -10.789  1.00 77.44           C  
ATOM   4471  C   LEU A 562      49.562  47.906 -10.812  1.00 77.44           C  
ATOM   4472  CB  LEU A 562      48.438  46.219  -9.383  1.00 77.44           C  
ATOM   4473  O   LEU A 562      49.219  49.094 -10.609  1.00 77.44           O  
ATOM   4474  CG  LEU A 562      47.125  45.469  -9.055  1.00 77.44           C  
ATOM   4475  CD1 LEU A 562      47.312  44.594  -7.812  1.00 77.44           C  
ATOM   4476  CD2 LEU A 562      45.969  46.438  -8.844  1.00 77.44           C  
ATOM   4477  N   GLU A 563      50.875  47.625 -11.094  1.00 74.81           N  
ATOM   4478  CA  GLU A 563      51.969  48.594 -11.188  1.00 74.81           C  
ATOM   4479  C   GLU A 563      51.875  49.406 -12.492  1.00 74.81           C  
ATOM   4480  CB  GLU A 563      53.312  47.938 -11.070  1.00 74.81           C  
ATOM   4481  O   GLU A 563      52.125  50.594 -12.508  1.00 74.81           O  
ATOM   4482  CG  GLU A 563      53.781  47.719  -9.633  1.00 74.81           C  
ATOM   4483  CD  GLU A 563      55.125  47.031  -9.531  1.00 74.81           C  
ATOM   4484  OE1 GLU A 563      55.625  46.844  -8.398  1.00 74.81           O  
ATOM   4485  OE2 GLU A 563      55.688  46.656 -10.594  1.00 74.81           O  
ATOM   4486  N   MET A 564      51.406  48.750 -13.516  1.00 77.94           N  
ATOM   4487  CA  MET A 564      51.344  49.344 -14.844  1.00 77.94           C  
ATOM   4488  C   MET A 564      50.094  50.188 -14.992  1.00 77.94           C  
ATOM   4489  CB  MET A 564      51.344  48.250 -15.930  1.00 77.94           C  
ATOM   4490  O   MET A 564      50.094  51.156 -15.758  1.00 77.94           O  
ATOM   4491  CG  MET A 564      52.750  47.938 -16.469  1.00 77.94           C  
ATOM   4492  SD  MET A 564      52.719  46.750 -17.844  1.00 77.94           S  
ATOM   4493  CE  MET A 564      51.375  45.625 -17.266  1.00 77.94           C  
ATOM   4494  N   PHE A 565      49.125  49.781 -14.164  1.00 76.31           N  
ATOM   4495  CA  PHE A 565      47.844  50.469 -14.320  1.00 76.31           C  
ATOM   4496  C   PHE A 565      47.875  51.844 -13.664  1.00 76.31           C  
ATOM   4497  CB  PHE A 565      46.688  49.656 -13.727  1.00 76.31           C  
ATOM   4498  O   PHE A 565      48.188  51.969 -12.477  1.00 76.31           O  
ATOM   4499  CG  PHE A 565      45.344  50.250 -13.914  1.00 76.31           C  
ATOM   4500  CD1 PHE A 565      44.750  51.031 -12.914  1.00 76.31           C  
ATOM   4501  CD2 PHE A 565      44.625  50.062 -15.094  1.00 76.31           C  
ATOM   4502  CE1 PHE A 565      43.500  51.594 -13.086  1.00 76.31           C  
ATOM   4503  CE2 PHE A 565      43.375  50.625 -15.273  1.00 76.31           C  
ATOM   4504  CZ  PHE A 565      42.812  51.375 -14.266  1.00 76.31           C  
ATOM   4505  N   LYS A 566      47.812  52.969 -14.344  1.00 70.00           N  
ATOM   4506  CA  LYS A 566      47.594  54.344 -13.914  1.00 70.00           C  
ATOM   4507  C   LYS A 566      46.312  54.906 -14.484  1.00 70.00           C  
ATOM   4508  CB  LYS A 566      48.781  55.250 -14.344  1.00 70.00           C  
ATOM   4509  O   LYS A 566      46.031  54.750 -15.680  1.00 70.00           O  
ATOM   4510  CG  LYS A 566      50.031  55.062 -13.484  1.00 70.00           C  
ATOM   4511  CD  LYS A 566      51.125  56.000 -13.930  1.00 70.00           C  
ATOM   4512  CE  LYS A 566      52.406  55.781 -13.133  1.00 70.00           C  
ATOM   4513  NZ  LYS A 566      53.531  56.656 -13.586  1.00 70.00           N  
ATOM   4514  N   PRO A 567      45.469  55.344 -13.641  1.00 69.62           N  
ATOM   4515  CA  PRO A 567      44.219  55.938 -14.133  1.00 69.62           C  
ATOM   4516  C   PRO A 567      44.438  56.906 -15.281  1.00 69.62           C  
ATOM   4517  CB  PRO A 567      43.656  56.625 -12.906  1.00 69.62           C  
ATOM   4518  O   PRO A 567      45.312  57.750 -15.211  1.00 69.62           O  
ATOM   4519  CG  PRO A 567      44.562  56.250 -11.789  1.00 69.62           C  
ATOM   4520  CD  PRO A 567      45.781  55.594 -12.367  1.00 69.62           C  
ATOM   4521  N   GLY A 568      43.719  56.844 -16.531  1.00 65.62           N  
ATOM   4522  CA  GLY A 568      43.812  57.750 -17.688  1.00 65.62           C  
ATOM   4523  C   GLY A 568      44.719  57.219 -18.781  1.00 65.62           C  
ATOM   4524  O   GLY A 568      44.719  57.719 -19.891  1.00 65.62           O  
ATOM   4525  N   GLU A 569      45.625  56.250 -18.484  1.00 63.94           N  
ATOM   4526  CA  GLU A 569      46.562  55.750 -19.469  1.00 63.94           C  
ATOM   4527  C   GLU A 569      45.938  54.688 -20.375  1.00 63.94           C  
ATOM   4528  CB  GLU A 569      47.812  55.156 -18.766  1.00 63.94           C  
ATOM   4529  O   GLU A 569      46.250  54.625 -21.562  1.00 63.94           O  
ATOM   4530  CG  GLU A 569      49.125  55.688 -19.281  1.00 63.94           C  
ATOM   4531  CD  GLU A 569      50.344  55.125 -18.562  1.00 63.94           C  
ATOM   4532  OE1 GLU A 569      51.469  55.469 -18.938  1.00 63.94           O  
ATOM   4533  OE2 GLU A 569      50.125  54.344 -17.609  1.00 63.94           O  
ATOM   4534  N   TYR A 570      45.062  53.812 -19.797  1.00 75.31           N  
ATOM   4535  CA  TYR A 570      44.438  52.750 -20.562  1.00 75.31           C  
ATOM   4536  C   TYR A 570      42.969  52.969 -20.766  1.00 75.31           C  
ATOM   4537  CB  TYR A 570      44.688  51.406 -19.859  1.00 75.31           C  
ATOM   4538  O   TYR A 570      42.281  53.500 -19.875  1.00 75.31           O  
ATOM   4539  CG  TYR A 570      46.125  51.031 -19.703  1.00 75.31           C  
ATOM   4540  CD1 TYR A 570      46.875  50.562 -20.797  1.00 75.31           C  
ATOM   4541  CD2 TYR A 570      46.781  51.156 -18.484  1.00 75.31           C  
ATOM   4542  CE1 TYR A 570      48.219  50.219 -20.656  1.00 75.31           C  
ATOM   4543  CE2 TYR A 570      48.125  50.812 -18.328  1.00 75.31           C  
ATOM   4544  OH  TYR A 570      50.156  50.031 -19.281  1.00 75.31           O  
ATOM   4545  CZ  TYR A 570      48.812  50.375 -19.422  1.00 75.31           C  
ATOM   4546  N   ASP A 571      42.406  52.781 -21.969  1.00 71.56           N  
ATOM   4547  CA  ASP A 571      41.031  52.969 -22.344  1.00 71.56           C  
ATOM   4548  C   ASP A 571      40.219  51.688 -22.016  1.00 71.56           C  
ATOM   4549  CB  ASP A 571      40.906  53.312 -23.828  1.00 71.56           C  
ATOM   4550  O   ASP A 571      39.000  51.750 -21.859  1.00 71.56           O  
ATOM   4551  CG  ASP A 571      41.562  54.625 -24.188  1.00 71.56           C  
ATOM   4552  OD1 ASP A 571      41.438  55.594 -23.422  1.00 71.56           O  
ATOM   4553  OD2 ASP A 571      42.219  54.656 -25.250  1.00 71.56           O  
ATOM   4554  N   LEU A 572      41.000  50.562 -22.031  1.00 77.19           N  
ATOM   4555  CA  LEU A 572      40.406  49.250 -21.828  1.00 77.19           C  
ATOM   4556  C   LEU A 572      41.375  48.312 -21.109  1.00 77.19           C  
ATOM   4557  CB  LEU A 572      39.969  48.625 -23.156  1.00 77.19           C  
ATOM   4558  O   LEU A 572      42.562  48.312 -21.422  1.00 77.19           O  
ATOM   4559  CG  LEU A 572      39.344  47.250 -23.078  1.00 77.19           C  
ATOM   4560  CD1 LEU A 572      37.969  47.312 -22.438  1.00 77.19           C  
ATOM   4561  CD2 LEU A 572      39.250  46.625 -24.469  1.00 77.19           C  
ATOM   4562  N   VAL A 573      40.812  47.594 -20.109  1.00 79.69           N  
ATOM   4563  CA  VAL A 573      41.594  46.594 -19.422  1.00 79.69           C  
ATOM   4564  C   VAL A 573      40.938  45.219 -19.594  1.00 79.69           C  
ATOM   4565  CB  VAL A 573      41.750  46.938 -17.922  1.00 79.69           C  
ATOM   4566  O   VAL A 573      39.781  45.031 -19.266  1.00 79.69           O  
ATOM   4567  CG1 VAL A 573      42.531  45.812 -17.188  1.00 79.69           C  
ATOM   4568  CG2 VAL A 573      42.469  48.281 -17.734  1.00 79.69           C  
ATOM   4569  N   LEU A 574      41.594  44.344 -20.219  1.00 78.19           N  
ATOM   4570  CA  LEU A 574      41.219  42.969 -20.375  1.00 78.19           C  
ATOM   4571  C   LEU A 574      41.906  42.062 -19.359  1.00 78.19           C  
ATOM   4572  CB  LEU A 574      41.531  42.469 -21.797  1.00 78.19           C  
ATOM   4573  O   LEU A 574      43.156  41.969 -19.359  1.00 78.19           O  
ATOM   4574  CG  LEU A 574      40.719  43.094 -22.922  1.00 78.19           C  
ATOM   4575  CD1 LEU A 574      41.344  42.781 -24.281  1.00 78.19           C  
ATOM   4576  CD2 LEU A 574      39.281  42.625 -22.875  1.00 78.19           C  
ATOM   4577  N   LEU A 575      41.094  41.500 -18.469  1.00 74.69           N  
ATOM   4578  CA  LEU A 575      41.625  40.781 -17.312  1.00 74.69           C  
ATOM   4579  C   LEU A 575      41.344  39.281 -17.406  1.00 74.69           C  
ATOM   4580  CB  LEU A 575      41.031  41.344 -16.016  1.00 74.69           C  
ATOM   4581  O   LEU A 575      40.188  38.875 -17.484  1.00 74.69           O  
ATOM   4582  CG  LEU A 575      41.500  42.719 -15.586  1.00 74.69           C  
ATOM   4583  CD1 LEU A 575      40.406  43.438 -14.812  1.00 74.69           C  
ATOM   4584  CD2 LEU A 575      42.781  42.625 -14.758  1.00 74.69           C  
ATOM   4585  N   ASP A 576      42.281  38.438 -17.625  1.00 66.06           N  
ATOM   4586  CA  ASP A 576      42.125  37.000 -17.422  1.00 66.06           C  
ATOM   4587  C   ASP A 576      41.781  36.688 -15.977  1.00 66.06           C  
ATOM   4588  CB  ASP A 576      43.406  36.281 -17.844  1.00 66.06           C  
ATOM   4589  O   ASP A 576      42.281  37.312 -15.055  1.00 66.06           O  
ATOM   4590  CG  ASP A 576      43.188  34.781 -18.031  1.00 66.06           C  
ATOM   4591  OD1 ASP A 576      42.062  34.281 -17.797  1.00 66.06           O  
ATOM   4592  OD2 ASP A 576      44.156  34.094 -18.422  1.00 66.06           O  
ATOM   4593  N   ILE A 577      40.906  35.875 -15.703  1.00 67.19           N  
ATOM   4594  CA  ILE A 577      40.406  35.562 -14.367  1.00 67.19           C  
ATOM   4595  C   ILE A 577      41.469  34.719 -13.625  1.00 67.19           C  
ATOM   4596  CB  ILE A 577      39.062  34.812 -14.422  1.00 67.19           C  
ATOM   4597  O   ILE A 577      41.719  34.938 -12.430  1.00 67.19           O  
ATOM   4598  CG1 ILE A 577      37.969  35.688 -15.039  1.00 67.19           C  
ATOM   4599  CG2 ILE A 577      38.656  34.312 -13.023  1.00 67.19           C  
ATOM   4600  CD1 ILE A 577      37.031  36.312 -14.016  1.00 67.19           C  
ATOM   4601  N   GLN A 578      42.125  33.812 -14.383  1.00 62.88           N  
ATOM   4602  CA  GLN A 578      43.125  32.938 -13.758  1.00 62.88           C  
ATOM   4603  C   GLN A 578      44.531  33.438 -14.078  1.00 62.88           C  
ATOM   4604  CB  GLN A 578      42.969  31.500 -14.227  1.00 62.88           C  
ATOM   4605  O   GLN A 578      45.031  33.250 -15.195  1.00 62.88           O  
ATOM   4606  CG  GLN A 578      41.938  30.719 -13.422  1.00 62.88           C  
ATOM   4607  CD  GLN A 578      41.781  29.297 -13.906  1.00 62.88           C  
ATOM   4608  NE2 GLN A 578      40.969  28.516 -13.195  1.00 62.88           N  
ATOM   4609  OE1 GLN A 578      42.344  28.906 -14.922  1.00 62.88           O  
ATOM   4610  N   LEU A 579      45.188  34.219 -13.211  1.00 66.69           N  
ATOM   4611  CA  LEU A 579      46.562  34.719 -13.305  1.00 66.69           C  
ATOM   4612  C   LEU A 579      47.438  34.062 -12.258  1.00 66.69           C  
ATOM   4613  CB  LEU A 579      46.594  36.250 -13.125  1.00 66.69           C  
ATOM   4614  O   LEU A 579      46.969  33.500 -11.273  1.00 66.69           O  
ATOM   4615  CG  LEU A 579      45.906  37.062 -14.211  1.00 66.69           C  
ATOM   4616  CD1 LEU A 579      45.625  38.469 -13.695  1.00 66.69           C  
ATOM   4617  CD2 LEU A 579      46.781  37.125 -15.469  1.00 66.69           C  
ATOM   4618  N   PRO A 580      48.719  33.688 -12.438  1.00 60.62           N  
ATOM   4619  CA  PRO A 580      49.594  32.969 -11.523  1.00 60.62           C  
ATOM   4620  C   PRO A 580      49.656  33.594 -10.133  1.00 60.62           C  
ATOM   4621  CB  PRO A 580      50.969  33.031 -12.219  1.00 60.62           C  
ATOM   4622  O   PRO A 580      49.719  32.844  -9.133  1.00 60.62           O  
ATOM   4623  CG  PRO A 580      50.719  33.906 -13.414  1.00 60.62           C  
ATOM   4624  CD  PRO A 580      49.250  34.219 -13.508  1.00 60.62           C  
ATOM   4625  N   ASP A 581      49.656  34.906  -9.898  1.00 64.06           N  
ATOM   4626  CA  ASP A 581      49.844  35.562  -8.609  1.00 64.06           C  
ATOM   4627  C   ASP A 581      48.500  35.969  -8.000  1.00 64.06           C  
ATOM   4628  CB  ASP A 581      50.719  36.812  -8.773  1.00 64.06           C  
ATOM   4629  O   ASP A 581      48.281  35.812  -6.789  1.00 64.06           O  
ATOM   4630  CG  ASP A 581      50.281  37.688  -9.930  1.00 64.06           C  
ATOM   4631  OD1 ASP A 581      49.500  37.250 -10.781  1.00 64.06           O  
ATOM   4632  OD2 ASP A 581      50.750  38.875  -9.984  1.00 64.06           O  
ATOM   4633  N   MET A 582      47.438  36.500  -8.727  1.00 68.19           N  
ATOM   4634  CA  MET A 582      46.125  36.938  -8.281  1.00 68.19           C  
ATOM   4635  C   MET A 582      45.062  36.719  -9.375  1.00 68.19           C  
ATOM   4636  CB  MET A 582      46.156  38.406  -7.867  1.00 68.19           C  
ATOM   4637  O   MET A 582      45.406  36.375 -10.508  1.00 68.19           O  
ATOM   4638  CG  MET A 582      46.438  39.344  -9.016  1.00 68.19           C  
ATOM   4639  SD  MET A 582      46.562  41.094  -8.461  1.00 68.19           S  
ATOM   4640  CE  MET A 582      48.062  41.031  -7.484  1.00 68.19           C  
ATOM   4641  N   THR A 583      43.844  36.656  -8.875  1.00 70.25           N  
ATOM   4642  CA  THR A 583      42.781  36.469  -9.836  1.00 70.25           C  
ATOM   4643  C   THR A 583      42.406  37.781 -10.492  1.00 70.25           C  
ATOM   4644  CB  THR A 583      41.531  35.844  -9.180  1.00 70.25           C  
ATOM   4645  O   THR A 583      42.656  38.844  -9.938  1.00 70.25           O  
ATOM   4646  CG2 THR A 583      41.875  34.531  -8.461  1.00 70.25           C  
ATOM   4647  OG1 THR A 583      41.000  36.781  -8.227  1.00 70.25           O  
ATOM   4648  N   GLY A 584      41.906  37.594 -11.789  1.00 73.38           N  
ATOM   4649  CA  GLY A 584      41.406  38.781 -12.453  1.00 73.38           C  
ATOM   4650  C   GLY A 584      40.344  39.500 -11.641  1.00 73.38           C  
ATOM   4651  O   GLY A 584      40.188  40.719 -11.742  1.00 73.38           O  
ATOM   4652  N   LEU A 585      39.719  38.812 -10.773  1.00 72.06           N  
ATOM   4653  CA  LEU A 585      38.688  39.375  -9.898  1.00 72.06           C  
ATOM   4654  C   LEU A 585      39.344  40.219  -8.797  1.00 72.06           C  
ATOM   4655  CB  LEU A 585      37.812  38.312  -9.289  1.00 72.06           C  
ATOM   4656  O   LEU A 585      38.844  41.281  -8.445  1.00 72.06           O  
ATOM   4657  CG  LEU A 585      36.844  37.594 -10.234  1.00 72.06           C  
ATOM   4658  CD1 LEU A 585      36.531  36.188  -9.742  1.00 72.06           C  
ATOM   4659  CD2 LEU A 585      35.562  38.406 -10.367  1.00 72.06           C  
ATOM   4660  N   ASP A 586      40.469  39.750  -8.328  1.00 73.06           N  
ATOM   4661  CA  ASP A 586      41.219  40.469  -7.297  1.00 73.06           C  
ATOM   4662  C   ASP A 586      41.781  41.781  -7.832  1.00 73.06           C  
ATOM   4663  CB  ASP A 586      42.375  39.594  -6.770  1.00 73.06           C  
ATOM   4664  O   ASP A 586      41.750  42.781  -7.137  1.00 73.06           O  
ATOM   4665  CG  ASP A 586      41.875  38.375  -6.004  1.00 73.06           C  
ATOM   4666  OD1 ASP A 586      40.781  38.406  -5.430  1.00 73.06           O  
ATOM   4667  OD2 ASP A 586      42.594  37.344  -5.973  1.00 73.06           O  
ATOM   4668  N   ILE A 587      42.250  41.656  -9.102  1.00 76.69           N  
ATOM   4669  CA  ILE A 587      42.750  42.875  -9.758  1.00 76.69           C  
ATOM   4670  C   ILE A 587      41.625  43.906  -9.883  1.00 76.69           C  
ATOM   4671  CB  ILE A 587      43.344  42.531 -11.141  1.00 76.69           C  
ATOM   4672  O   ILE A 587      41.812  45.062  -9.570  1.00 76.69           O  
ATOM   4673  CG1 ILE A 587      44.500  41.531 -11.008  1.00 76.69           C  
ATOM   4674  CG2 ILE A 587      43.812  43.812 -11.844  1.00 76.69           C  
ATOM   4675  CD1 ILE A 587      45.031  41.000 -12.344  1.00 76.69           C  
ATOM   4676  N   SER A 588      40.531  43.344 -10.242  1.00 75.88           N  
ATOM   4677  CA  SER A 588      39.375  44.219 -10.406  1.00 75.88           C  
ATOM   4678  C   SER A 588      38.938  44.844  -9.078  1.00 75.88           C  
ATOM   4679  CB  SER A 588      38.188  43.469 -11.016  1.00 75.88           C  
ATOM   4680  O   SER A 588      38.688  46.031  -9.008  1.00 75.88           O  
ATOM   4681  OG  SER A 588      37.031  44.281 -11.070  1.00 75.88           O  
ATOM   4682  N   ARG A 589      39.000  44.094  -8.055  1.00 71.56           N  
ATOM   4683  CA  ARG A 589      38.656  44.594  -6.727  1.00 71.56           C  
ATOM   4684  C   ARG A 589      39.656  45.594  -6.219  1.00 71.56           C  
ATOM   4685  CB  ARG A 589      38.531  43.406  -5.746  1.00 71.56           C  
ATOM   4686  O   ARG A 589      39.312  46.625  -5.641  1.00 71.56           O  
ATOM   4687  CG  ARG A 589      37.219  42.656  -5.820  1.00 71.56           C  
ATOM   4688  CD  ARG A 589      37.156  41.531  -4.816  1.00 71.56           C  
ATOM   4689  NE  ARG A 589      36.000  40.688  -5.043  1.00 71.56           N  
ATOM   4690  NH1 ARG A 589      36.781  38.906  -3.770  1.00 71.56           N  
ATOM   4691  NH2 ARG A 589      34.750  38.750  -4.816  1.00 71.56           N  
ATOM   4692  CZ  ARG A 589      35.844  39.469  -4.543  1.00 71.56           C  
ATOM   4693  N   GLU A 590      40.906  45.312  -6.539  1.00 71.81           N  
ATOM   4694  CA  GLU A 590      41.969  46.219  -6.109  1.00 71.81           C  
ATOM   4695  C   GLU A 590      41.938  47.531  -6.883  1.00 71.81           C  
ATOM   4696  CB  GLU A 590      43.344  45.531  -6.277  1.00 71.81           C  
ATOM   4697  O   GLU A 590      42.156  48.594  -6.305  1.00 71.81           O  
ATOM   4698  CG  GLU A 590      44.344  45.938  -5.230  1.00 71.81           C  
ATOM   4699  CD  GLU A 590      44.125  45.312  -3.871  1.00 71.81           C  
ATOM   4700  OE1 GLU A 590      44.812  45.688  -2.895  1.00 71.81           O  
ATOM   4701  OE2 GLU A 590      43.219  44.438  -3.783  1.00 71.81           O  
ATOM   4702  N   LEU A 591      41.656  47.406  -8.078  1.00 74.88           N  
ATOM   4703  CA  LEU A 591      41.562  48.594  -8.906  1.00 74.88           C  
ATOM   4704  C   LEU A 591      40.344  49.438  -8.516  1.00 74.88           C  
ATOM   4705  CB  LEU A 591      41.469  48.219 -10.391  1.00 74.88           C  
ATOM   4706  O   LEU A 591      40.406  50.656  -8.484  1.00 74.88           O  
ATOM   4707  CG  LEU A 591      42.781  47.781 -11.055  1.00 74.88           C  
ATOM   4708  CD1 LEU A 591      42.500  47.188 -12.430  1.00 74.88           C  
ATOM   4709  CD2 LEU A 591      43.719  48.969 -11.172  1.00 74.88           C  
ATOM   4710  N   THR A 592      39.250  48.781  -8.172  1.00 69.75           N  
ATOM   4711  CA  THR A 592      38.031  49.469  -7.770  1.00 69.75           C  
ATOM   4712  C   THR A 592      38.188  50.062  -6.371  1.00 69.75           C  
ATOM   4713  CB  THR A 592      36.812  48.531  -7.793  1.00 69.75           C  
ATOM   4714  O   THR A 592      37.531  51.062  -6.047  1.00 69.75           O  
ATOM   4715  CG2 THR A 592      35.906  48.812  -8.984  1.00 69.75           C  
ATOM   4716  OG1 THR A 592      37.281  47.156  -7.887  1.00 69.75           O  
ATOM   4717  N   LYS A 593      39.094  49.594  -5.590  1.00 67.44           N  
ATOM   4718  CA  LYS A 593      39.406  50.125  -4.262  1.00 67.44           C  
ATOM   4719  C   LYS A 593      40.375  51.281  -4.344  1.00 67.44           C  
ATOM   4720  CB  LYS A 593      40.000  49.000  -3.379  1.00 67.44           C  
ATOM   4721  O   LYS A 593      40.219  52.281  -3.613  1.00 67.44           O  
ATOM   4722  CG  LYS A 593      39.312  48.875  -2.023  1.00 67.44           C  
ATOM   4723  CD  LYS A 593      39.969  47.781  -1.178  1.00 67.44           C  
ATOM   4724  CE  LYS A 593      39.312  47.656   0.186  1.00 67.44           C  
ATOM   4725  NZ  LYS A 593      39.969  46.625   1.030  1.00 67.44           N  
ATOM   4726  N   ARG A 594      41.312  51.250  -5.258  1.00 68.62           N  
ATOM   4727  CA  ARG A 594      42.344  52.250  -5.383  1.00 68.62           C  
ATOM   4728  C   ARG A 594      41.844  53.500  -6.117  1.00 68.62           C  
ATOM   4729  CB  ARG A 594      43.562  51.688  -6.109  1.00 68.62           C  
ATOM   4730  O   ARG A 594      42.250  54.625  -5.801  1.00 68.62           O  
ATOM   4731  CG  ARG A 594      44.594  51.000  -5.191  1.00 68.62           C  
ATOM   4732  CD  ARG A 594      45.812  50.562  -5.945  1.00 68.62           C  
ATOM   4733  NE  ARG A 594      46.688  49.750  -5.113  1.00 68.62           N  
ATOM   4734  NH1 ARG A 594      48.188  49.250  -6.801  1.00 68.62           N  
ATOM   4735  NH2 ARG A 594      48.531  48.406  -4.691  1.00 68.62           N  
ATOM   4736  CZ  ARG A 594      47.812  49.125  -5.535  1.00 68.62           C  
ATOM   4737  N   TYR A 595      41.062  53.281  -7.168  1.00 69.69           N  
ATOM   4738  CA  TYR A 595      40.625  54.406  -8.000  1.00 69.69           C  
ATOM   4739  C   TYR A 595      39.125  54.500  -8.023  1.00 69.69           C  
ATOM   4740  CB  TYR A 595      41.156  54.250  -9.430  1.00 69.69           C  
ATOM   4741  O   TYR A 595      38.406  53.500  -7.879  1.00 69.69           O  
ATOM   4742  CG  TYR A 595      42.656  54.125  -9.508  1.00 69.69           C  
ATOM   4743  CD1 TYR A 595      43.469  55.250  -9.352  1.00 69.69           C  
ATOM   4744  CD2 TYR A 595      43.281  52.906  -9.742  1.00 69.69           C  
ATOM   4745  CE1 TYR A 595      44.875  55.188  -9.422  1.00 69.69           C  
ATOM   4746  CE2 TYR A 595      44.688  52.812  -9.820  1.00 69.69           C  
ATOM   4747  OH  TYR A 595      46.812  53.844  -9.734  1.00 69.69           O  
ATOM   4748  CZ  TYR A 595      45.438  53.938  -9.656  1.00 69.69           C  
ATOM   4749  N   PRO A 596      38.531  55.750  -7.910  1.00 63.09           N  
ATOM   4750  CA  PRO A 596      37.094  55.906  -8.102  1.00 63.09           C  
ATOM   4751  C   PRO A 596      36.594  55.344  -9.422  1.00 63.09           C  
ATOM   4752  CB  PRO A 596      36.906  57.438  -8.055  1.00 63.09           C  
ATOM   4753  O   PRO A 596      37.375  55.250 -10.383  1.00 63.09           O  
ATOM   4754  CG  PRO A 596      38.312  58.000  -7.996  1.00 63.09           C  
ATOM   4755  CD  PRO A 596      39.281  56.844  -7.895  1.00 63.09           C  
ATOM   4756  N   ARG A 597      35.531  54.750  -9.602  1.00 62.31           N  
ATOM   4757  CA  ARG A 597      34.938  54.062 -10.742  1.00 62.31           C  
ATOM   4758  C   ARG A 597      34.969  54.938 -11.984  1.00 62.31           C  
ATOM   4759  CB  ARG A 597      33.531  53.625 -10.422  1.00 62.31           C  
ATOM   4760  O   ARG A 597      35.125  54.438 -13.102  1.00 62.31           O  
ATOM   4761  CG  ARG A 597      33.062  52.375 -11.180  1.00 62.31           C  
ATOM   4762  CD  ARG A 597      32.688  51.250 -10.234  1.00 62.31           C  
ATOM   4763  NE  ARG A 597      32.281  50.062 -10.969  1.00 62.31           N  
ATOM   4764  NH1 ARG A 597      32.250  48.688  -9.109  1.00 62.31           N  
ATOM   4765  NH2 ARG A 597      31.750  47.844 -11.172  1.00 62.31           N  
ATOM   4766  CZ  ARG A 597      32.094  48.875 -10.414  1.00 62.31           C  
ATOM   4767  N   GLU A 598      34.750  56.281 -11.820  1.00 61.44           N  
ATOM   4768  CA  GLU A 598      34.719  57.219 -12.938  1.00 61.44           C  
ATOM   4769  C   GLU A 598      36.094  57.312 -13.625  1.00 61.44           C  
ATOM   4770  CB  GLU A 598      34.281  58.594 -12.469  1.00 61.44           C  
ATOM   4771  O   GLU A 598      36.188  57.594 -14.812  1.00 61.44           O  
ATOM   4772  CG  GLU A 598      32.844  58.625 -11.945  1.00 61.44           C  
ATOM   4773  CD  GLU A 598      32.438  60.031 -11.469  1.00 61.44           C  
ATOM   4774  OE1 GLU A 598      31.250  60.188 -11.078  1.00 61.44           O  
ATOM   4775  OE2 GLU A 598      33.281  60.938 -11.492  1.00 61.44           O  
ATOM   4776  N   ASP A 599      37.188  57.000 -12.984  1.00 62.09           N  
ATOM   4777  CA  ASP A 599      38.531  57.094 -13.531  1.00 62.09           C  
ATOM   4778  C   ASP A 599      39.000  55.719 -14.070  1.00 62.09           C  
ATOM   4779  CB  ASP A 599      39.500  57.594 -12.469  1.00 62.09           C  
ATOM   4780  O   ASP A 599      40.094  55.625 -14.602  1.00 62.09           O  
ATOM   4781  CG  ASP A 599      39.375  59.094 -12.211  1.00 62.09           C  
ATOM   4782  OD1 ASP A 599      38.812  59.812 -13.062  1.00 62.09           O  
ATOM   4783  OD2 ASP A 599      39.844  59.531 -11.156  1.00 62.09           O  
ATOM   4784  N   LEU A 600      38.281  54.656 -13.859  1.00 70.69           N  
ATOM   4785  CA  LEU A 600      38.656  53.312 -14.320  1.00 70.69           C  
ATOM   4786  C   LEU A 600      38.062  53.031 -15.688  1.00 70.69           C  
ATOM   4787  CB  LEU A 600      38.219  52.250 -13.312  1.00 70.69           C  
ATOM   4788  O   LEU A 600      36.906  53.344 -15.945  1.00 70.69           O  
ATOM   4789  CG  LEU A 600      39.094  52.094 -12.062  1.00 70.69           C  
ATOM   4790  CD1 LEU A 600      38.250  51.594 -10.891  1.00 70.69           C  
ATOM   4791  CD2 LEU A 600      40.281  51.156 -12.344  1.00 70.69           C  
ATOM   4792  N   PRO A 601      38.875  52.594 -16.594  1.00 74.00           N  
ATOM   4793  CA  PRO A 601      38.344  52.125 -17.875  1.00 74.00           C  
ATOM   4794  C   PRO A 601      37.500  50.844 -17.719  1.00 74.00           C  
ATOM   4795  CB  PRO A 601      39.594  51.844 -18.703  1.00 74.00           C  
ATOM   4796  O   PRO A 601      37.469  50.250 -16.641  1.00 74.00           O  
ATOM   4797  CG  PRO A 601      40.656  51.500 -17.719  1.00 74.00           C  
ATOM   4798  CD  PRO A 601      40.312  52.188 -16.422  1.00 74.00           C  
ATOM   4799  N   PRO A 602      36.719  50.594 -18.703  1.00 76.44           N  
ATOM   4800  CA  PRO A 602      36.000  49.312 -18.641  1.00 76.44           C  
ATOM   4801  C   PRO A 602      36.906  48.125 -18.359  1.00 76.44           C  
ATOM   4802  CB  PRO A 602      35.344  49.188 -20.016  1.00 76.44           C  
ATOM   4803  O   PRO A 602      37.938  47.969 -19.000  1.00 76.44           O  
ATOM   4804  CG  PRO A 602      35.688  50.469 -20.703  1.00 76.44           C  
ATOM   4805  CD  PRO A 602      36.656  51.250 -19.844  1.00 76.44           C  
ATOM   4806  N   LEU A 603      36.625  47.438 -17.281  1.00 76.88           N  
ATOM   4807  CA  LEU A 603      37.312  46.219 -16.875  1.00 76.88           C  
ATOM   4808  C   LEU A 603      36.562  45.000 -17.375  1.00 76.88           C  
ATOM   4809  CB  LEU A 603      37.469  46.188 -15.352  1.00 76.88           C  
ATOM   4810  O   LEU A 603      35.469  44.688 -16.891  1.00 76.88           O  
ATOM   4811  CG  LEU A 603      38.250  47.312 -14.703  1.00 76.88           C  
ATOM   4812  CD1 LEU A 603      37.969  47.344 -13.203  1.00 76.88           C  
ATOM   4813  CD2 LEU A 603      39.719  47.188 -14.992  1.00 76.88           C  
ATOM   4814  N   VAL A 604      37.125  44.344 -18.344  1.00 77.69           N  
ATOM   4815  CA  VAL A 604      36.469  43.219 -18.984  1.00 77.69           C  
ATOM   4816  C   VAL A 604      37.219  41.938 -18.641  1.00 77.69           C  
ATOM   4817  CB  VAL A 604      36.406  43.406 -20.516  1.00 77.69           C  
ATOM   4818  O   VAL A 604      38.438  41.844 -18.766  1.00 77.69           O  
ATOM   4819  CG1 VAL A 604      35.781  42.188 -21.188  1.00 77.69           C  
ATOM   4820  CG2 VAL A 604      35.656  44.688 -20.875  1.00 77.69           C  
ATOM   4821  N   ALA A 605      36.531  40.906 -18.188  1.00 74.19           N  
ATOM   4822  CA  ALA A 605      37.094  39.625 -17.844  1.00 74.19           C  
ATOM   4823  C   ALA A 605      37.281  38.750 -19.094  1.00 74.19           C  
ATOM   4824  CB  ALA A 605      36.156  38.875 -16.859  1.00 74.19           C  
ATOM   4825  O   ALA A 605      36.438  38.750 -20.000  1.00 74.19           O  
ATOM   4826  N   LEU A 606      38.500  38.219 -19.234  1.00 67.56           N  
ATOM   4827  CA  LEU A 606      38.812  37.219 -20.250  1.00 67.56           C  
ATOM   4828  C   LEU A 606      38.844  35.812 -19.641  1.00 67.56           C  
ATOM   4829  CB  LEU A 606      40.156  37.562 -20.922  1.00 67.56           C  
ATOM   4830  O   LEU A 606      39.781  35.500 -18.891  1.00 67.56           O  
ATOM   4831  CG  LEU A 606      40.062  38.375 -22.219  1.00 67.56           C  
ATOM   4832  CD1 LEU A 606      41.281  39.281 -22.328  1.00 67.56           C  
ATOM   4833  CD2 LEU A 606      39.969  37.438 -23.422  1.00 67.56           C  
ATOM   4834  N   THR A 607      37.812  35.062 -19.719  1.00 60.69           N  
ATOM   4835  CA  THR A 607      37.750  33.750 -19.062  1.00 60.69           C  
ATOM   4836  C   THR A 607      37.375  32.656 -20.062  1.00 60.69           C  
ATOM   4837  CB  THR A 607      36.750  33.750 -17.906  1.00 60.69           C  
ATOM   4838  O   THR A 607      36.750  32.938 -21.094  1.00 60.69           O  
ATOM   4839  CG2 THR A 607      35.406  34.344 -18.344  1.00 60.69           C  
ATOM   4840  OG1 THR A 607      36.531  32.406 -17.453  1.00 60.69           O  
ATOM   4841  N   ALA A 608      37.969  31.406 -20.078  1.00 49.34           N  
ATOM   4842  CA  ALA A 608      37.562  30.250 -20.859  1.00 49.34           C  
ATOM   4843  C   ALA A 608      36.188  29.766 -20.453  1.00 49.34           C  
ATOM   4844  CB  ALA A 608      38.594  29.125 -20.719  1.00 49.34           C  
ATOM   4845  O   ALA A 608      35.438  29.188 -21.266  1.00 49.34           O  
ATOM   4846  N   ASN A 609      35.750  29.656 -19.188  1.00 43.53           N  
ATOM   4847  CA  ASN A 609      34.500  29.156 -18.641  1.00 43.53           C  
ATOM   4848  C   ASN A 609      33.531  30.297 -18.328  1.00 43.53           C  
ATOM   4849  CB  ASN A 609      34.750  28.328 -17.375  1.00 43.53           C  
ATOM   4850  O   ASN A 609      33.812  31.141 -17.469  1.00 43.53           O  
ATOM   4851  CG  ASN A 609      34.688  26.844 -17.641  1.00 43.53           C  
ATOM   4852  ND2 ASN A 609      35.125  26.047 -16.672  1.00 43.53           N  
ATOM   4853  OD1 ASN A 609      34.250  26.406 -18.719  1.00 43.53           O  
ATOM   4854  N   VAL A 610      32.781  30.797 -19.156  1.00 41.19           N  
ATOM   4855  CA  VAL A 610      31.734  31.750 -18.812  1.00 41.19           C  
ATOM   4856  C   VAL A 610      30.906  31.203 -17.656  1.00 41.19           C  
ATOM   4857  CB  VAL A 610      30.828  32.062 -20.016  1.00 41.19           C  
ATOM   4858  O   VAL A 610      30.281  30.156 -17.781  1.00 41.19           O  
ATOM   4859  CG1 VAL A 610      29.828  33.156 -19.672  1.00 41.19           C  
ATOM   4860  CG2 VAL A 610      31.672  32.469 -21.234  1.00 41.19           C  
ATOM   4861  N   LEU A 611      31.109  31.438 -16.516  1.00 38.16           N  
ATOM   4862  CA  LEU A 611      30.188  31.031 -15.453  1.00 38.16           C  
ATOM   4863  C   LEU A 611      28.750  31.406 -15.789  1.00 38.16           C  
ATOM   4864  CB  LEU A 611      30.594  31.656 -14.117  1.00 38.16           C  
ATOM   4865  O   LEU A 611      28.531  32.312 -16.594  1.00 38.16           O  
ATOM   4866  CG  LEU A 611      31.781  31.016 -13.398  1.00 38.16           C  
ATOM   4867  CD1 LEU A 611      32.469  32.031 -12.508  1.00 38.16           C  
ATOM   4868  CD2 LEU A 611      31.328  29.812 -12.586  1.00 38.16           C  
ATOM   4869  N   LYS A 612      27.766  30.594 -15.438  1.00 40.72           N  
ATOM   4870  CA  LYS A 612      26.344  30.812 -15.641  1.00 40.72           C  
ATOM   4871  C   LYS A 612      25.953  32.250 -15.305  1.00 40.72           C  
ATOM   4872  CB  LYS A 612      25.516  29.844 -14.797  1.00 40.72           C  
ATOM   4873  O   LYS A 612      25.156  32.875 -16.016  1.00 40.72           O  
ATOM   4874  CG  LYS A 612      25.203  28.516 -15.492  1.00 40.72           C  
ATOM   4875  CD  LYS A 612      24.312  27.625 -14.633  1.00 40.72           C  
ATOM   4876  CE  LYS A 612      24.031  26.297 -15.312  1.00 40.72           C  
ATOM   4877  NZ  LYS A 612      23.188  25.406 -14.461  1.00 40.72           N  
ATOM   4878  N   ASP A 613      26.391  32.875 -14.078  1.00 43.06           N  
ATOM   4879  CA  ASP A 613      25.797  34.156 -13.688  1.00 43.06           C  
ATOM   4880  C   ASP A 613      26.766  35.312 -13.945  1.00 43.06           C  
ATOM   4881  CB  ASP A 613      25.391  34.125 -12.211  1.00 43.06           C  
ATOM   4882  O   ASP A 613      27.812  35.406 -13.297  1.00 43.06           O  
ATOM   4883  CG  ASP A 613      24.016  34.719 -11.961  1.00 43.06           C  
ATOM   4884  OD1 ASP A 613      23.469  35.406 -12.852  1.00 43.06           O  
ATOM   4885  OD2 ASP A 613      23.453  34.469 -10.867  1.00 43.06           O  
ATOM   4886  N   LYS A 614      26.875  36.031 -14.984  1.00 50.19           N  
ATOM   4887  CA  LYS A 614      27.500  37.312 -15.320  1.00 50.19           C  
ATOM   4888  C   LYS A 614      27.500  38.219 -14.109  1.00 50.19           C  
ATOM   4889  CB  LYS A 614      26.766  37.969 -16.484  1.00 50.19           C  
ATOM   4890  O   LYS A 614      28.328  39.156 -14.031  1.00 50.19           O  
ATOM   4891  CG  LYS A 614      27.438  37.781 -17.828  1.00 50.19           C  
ATOM   4892  CD  LYS A 614      26.734  38.562 -18.938  1.00 50.19           C  
ATOM   4893  CE  LYS A 614      27.422  38.375 -20.281  1.00 50.19           C  
ATOM   4894  NZ  LYS A 614      26.719  39.125 -21.359  1.00 50.19           N  
ATOM   4895  N   GLN A 615      26.734  37.938 -13.148  1.00 55.47           N  
ATOM   4896  CA  GLN A 615      26.562  38.812 -12.000  1.00 55.47           C  
ATOM   4897  C   GLN A 615      27.766  38.781 -11.078  1.00 55.47           C  
ATOM   4898  CB  GLN A 615      25.297  38.469 -11.227  1.00 55.47           C  
ATOM   4899  O   GLN A 615      28.125  39.781 -10.453  1.00 55.47           O  
ATOM   4900  CG  GLN A 615      24.516  39.656 -10.719  1.00 55.47           C  
ATOM   4901  CD  GLN A 615      23.531  40.188 -11.742  1.00 55.47           C  
ATOM   4902  NE2 GLN A 615      23.078  41.438 -11.531  1.00 55.47           N  
ATOM   4903  OE1 GLN A 615      23.188  39.500 -12.711  1.00 55.47           O  
ATOM   4904  N   GLU A 616      28.406  37.688 -11.086  1.00 56.12           N  
ATOM   4905  CA  GLU A 616      29.594  37.594 -10.234  1.00 56.12           C  
ATOM   4906  C   GLU A 616      30.719  38.469 -10.758  1.00 56.12           C  
ATOM   4907  CB  GLU A 616      30.047  36.156 -10.125  1.00 56.12           C  
ATOM   4908  O   GLU A 616      31.469  39.062  -9.977  1.00 56.12           O  
ATOM   4909  CG  GLU A 616      29.750  35.500  -8.781  1.00 56.12           C  
ATOM   4910  CD  GLU A 616      30.234  34.062  -8.680  1.00 56.12           C  
ATOM   4911  OE1 GLU A 616      30.062  33.438  -7.609  1.00 56.12           O  
ATOM   4912  OE2 GLU A 616      30.781  33.562  -9.688  1.00 56.12           O  
ATOM   4913  N   TYR A 617      30.797  38.531 -12.078  1.00 64.25           N  
ATOM   4914  CA  TYR A 617      31.797  39.406 -12.680  1.00 64.25           C  
ATOM   4915  C   TYR A 617      31.422  40.875 -12.461  1.00 64.25           C  
ATOM   4916  CB  TYR A 617      31.938  39.125 -14.180  1.00 64.25           C  
ATOM   4917  O   TYR A 617      32.281  41.688 -12.141  1.00 64.25           O  
ATOM   4918  CG  TYR A 617      32.500  37.750 -14.484  1.00 64.25           C  
ATOM   4919  CD1 TYR A 617      33.844  37.500 -14.328  1.00 64.25           C  
ATOM   4920  CD2 TYR A 617      31.672  36.750 -14.938  1.00 64.25           C  
ATOM   4921  CE1 TYR A 617      34.375  36.250 -14.609  1.00 64.25           C  
ATOM   4922  CE2 TYR A 617      32.188  35.469 -15.227  1.00 64.25           C  
ATOM   4923  OH  TYR A 617      34.031  34.000 -15.344  1.00 64.25           O  
ATOM   4924  CZ  TYR A 617      33.531  35.250 -15.055  1.00 64.25           C  
ATOM   4925  N   LEU A 618      30.203  41.031 -12.453  1.00 63.59           N  
ATOM   4926  CA  LEU A 618      29.734  42.406 -12.234  1.00 63.59           C  
ATOM   4927  C   LEU A 618      29.922  42.812 -10.781  1.00 63.59           C  
ATOM   4928  CB  LEU A 618      28.250  42.531 -12.625  1.00 63.59           C  
ATOM   4929  O   LEU A 618      30.312  43.938 -10.508  1.00 63.59           O  
ATOM   4930  CG  LEU A 618      27.953  42.656 -14.125  1.00 63.59           C  
ATOM   4931  CD1 LEU A 618      26.531  42.188 -14.422  1.00 63.59           C  
ATOM   4932  CD2 LEU A 618      28.156  44.094 -14.578  1.00 63.59           C  
ATOM   4933  N   ASN A 619      29.844  41.875  -9.875  1.00 61.75           N  
ATOM   4934  CA  ASN A 619      30.016  42.125  -8.445  1.00 61.75           C  
ATOM   4935  C   ASN A 619      31.469  42.344  -8.070  1.00 61.75           C  
ATOM   4936  CB  ASN A 619      29.406  40.969  -7.625  1.00 61.75           C  
ATOM   4937  O   ASN A 619      31.781  43.031  -7.098  1.00 61.75           O
[truncated: 1,844,290 more chars]
