# Supplementary material for: Theoretical study of ArcB and its dimerization, interaction with anaerobic metabolites, and activation of ArcA
Source: PeerJ. 2023 Oct 13;11:e16309. doi: 10.7717/peerj.16309 (PMC10578306; doi:10.7717/peerj.16309)
Supplement: Supplemental Information 2 [file peerj-11-16309-s002.zip › Supplementary Files/ArcB dimer/ArcB290_778_ca18f.result/ArcB290_778_ca18f_unrelaxed_rank_1_model_5.pdb]

MODEL     1                                                                     
ATOM      1  N   SER A   1      14.853  23.620   0.238  1.00 64.98           N  
ATOM      2  CA  SER A   1      13.891  22.665  -0.304  1.00 64.98           C  
ATOM      3  C   SER A   1      12.489  23.262  -0.353  1.00 64.98           C  
ATOM      4  CB  SER A   1      13.880  21.384   0.530  1.00 64.98           C  
ATOM      5  O   SER A   1      11.782  23.117  -1.353  1.00 64.98           O  
ATOM      6  OG  SER A   1      12.822  20.531   0.128  1.00 64.98           O  
ATOM      7  N   HIS A   2      12.130  24.014   0.736  1.00 67.04           N  
ATOM      8  CA  HIS A   2      10.799  24.603   0.834  1.00 67.04           C  
ATOM      9  C   HIS A   2      10.611  25.714  -0.193  1.00 67.04           C  
ATOM     10  CB  HIS A   2      10.556  25.145   2.244  1.00 67.04           C  
ATOM     11  O   HIS A   2       9.530  25.855  -0.770  1.00 67.04           O  
ATOM     12  CG  HIS A   2       9.109  25.232   2.612  1.00 67.04           C  
ATOM     13  CD2 HIS A   2       8.328  24.407   3.348  1.00 67.04           C  
ATOM     14  ND1 HIS A   2       8.299  26.270   2.206  1.00 67.04           N  
ATOM     15  CE1 HIS A   2       7.079  26.079   2.678  1.00 67.04           C  
ATOM     16  NE2 HIS A   2       7.069  24.956   3.374  1.00 67.04           N  
ATOM     17  N   GLU A   3      11.769  26.419  -0.538  1.00 73.19           N  
ATOM     18  CA  GLU A   3      11.705  27.559  -1.447  1.00 73.19           C  
ATOM     19  C   GLU A   3      11.492  27.104  -2.888  1.00 73.19           C  
ATOM     20  CB  GLU A   3      12.978  28.402  -1.344  1.00 73.19           C  
ATOM     21  O   GLU A   3      10.903  27.828  -3.693  1.00 73.19           O  
ATOM     22  CG  GLU A   3      13.140  29.110  -0.007  1.00 73.19           C  
ATOM     23  CD  GLU A   3      13.620  30.546  -0.143  1.00 73.19           C  
ATOM     24  OE1 GLU A   3      13.322  31.373   0.749  1.00 73.19           O  
ATOM     25  OE2 GLU A   3      14.299  30.848  -1.150  1.00 73.19           O  
ATOM     26  N   LEU A   4      11.891  25.888  -3.150  1.00 73.35           N  
ATOM     27  CA  LEU A   4      11.710  25.357  -4.497  1.00 73.35           C  
ATOM     28  C   LEU A   4      10.367  24.646  -4.625  1.00 73.35           C  
ATOM     29  CB  LEU A   4      12.846  24.394  -4.851  1.00 73.35           C  
ATOM     30  O   LEU A   4       9.724  24.709  -5.675  1.00 73.35           O  
ATOM     31  CG  LEU A   4      14.227  25.020  -5.053  1.00 73.35           C  
ATOM     32  CD1 LEU A   4      15.290  23.933  -5.167  1.00 73.35           C  
ATOM     33  CD2 LEU A   4      14.234  25.913  -6.289  1.00 73.35           C  
ATOM     34  N   ARG A   5       9.829  23.995  -3.582  1.00 72.19           N  
ATOM     35  CA  ARG A   5       8.589  23.227  -3.574  1.00 72.19           C  
ATOM     36  C   ARG A   5       7.380  24.135  -3.770  1.00 72.19           C  
ATOM     37  CB  ARG A   5       8.449  22.444  -2.267  1.00 72.19           C  
ATOM     38  O   ARG A   5       6.445  23.786  -4.493  1.00 72.19           O  
ATOM     39  CG  ARG A   5       7.494  21.265  -2.354  1.00 72.19           C  
ATOM     40  CD  ARG A   5       7.531  20.414  -1.092  1.00 72.19           C  
ATOM     41  NE  ARG A   5       7.005  21.139   0.062  1.00 72.19           N  
ATOM     42  NH1 ARG A   5       5.863  19.331   0.937  1.00 72.19           N  
ATOM     43  NH2 ARG A   5       5.803  21.358   2.006  1.00 72.19           N  
ATOM     44  CZ  ARG A   5       6.225  20.608   0.999  1.00 72.19           C  
ATOM     45  N   THR A   6       7.506  25.276  -3.206  1.00 69.08           N  
ATOM     46  CA  THR A   6       6.354  26.170  -3.205  1.00 69.08           C  
ATOM     47  C   THR A   6       5.992  26.588  -4.628  1.00 69.08           C  
ATOM     48  CB  THR A   6       6.620  27.424  -2.351  1.00 69.08           C  
ATOM     49  O   THR A   6       4.839  26.459  -5.044  1.00 69.08           O  
ATOM     50  CG2 THR A   6       5.360  28.271  -2.210  1.00 69.08           C  
ATOM     51  OG1 THR A   6       7.060  27.022  -1.048  1.00 69.08           O  
ATOM     52  N   PRO A   7       6.925  27.091  -5.388  1.00 74.43           N  
ATOM     53  CA  PRO A   7       6.552  27.473  -6.752  1.00 74.43           C  
ATOM     54  C   PRO A   7       6.107  26.281  -7.597  1.00 74.43           C  
ATOM     55  CB  PRO A   7       7.837  28.088  -7.311  1.00 74.43           C  
ATOM     56  O   PRO A   7       5.198  26.409  -8.422  1.00 74.43           O  
ATOM     57  CG  PRO A   7       8.915  27.627  -6.384  1.00 74.43           C  
ATOM     58  CD  PRO A   7       8.296  27.306  -5.054  1.00 74.43           C  
ATOM     59  N   LEU A   8       6.714  25.150  -7.389  1.00 81.07           N  
ATOM     60  CA  LEU A   8       6.371  23.952  -8.147  1.00 81.07           C  
ATOM     61  C   LEU A   8       4.944  23.507  -7.846  1.00 81.07           C  
ATOM     62  CB  LEU A   8       7.350  22.818  -7.828  1.00 81.07           C  
ATOM     63  O   LEU A   8       4.198  23.141  -8.757  1.00 81.07           O  
ATOM     64  CG  LEU A   8       7.320  21.612  -8.769  1.00 81.07           C  
ATOM     65  CD1 LEU A   8       7.789  22.015 -10.163  1.00 81.07           C  
ATOM     66  CD2 LEU A   8       8.180  20.481  -8.215  1.00 81.07           C  
ATOM     67  N   ASN A   9       4.619  23.541  -6.576  1.00 76.61           N  
ATOM     68  CA  ASN A   9       3.255  23.211  -6.178  1.00 76.61           C  
ATOM     69  C   ASN A   9       2.242  24.164  -6.805  1.00 76.61           C  
ATOM     70  CB  ASN A   9       3.122  23.222  -4.654  1.00 76.61           C  
ATOM     71  O   ASN A   9       1.148  23.748  -7.192  1.00 76.61           O  
ATOM     72  CG  ASN A   9       3.701  21.979  -4.008  1.00 76.61           C  
ATOM     73  ND2 ASN A   9       3.907  22.032  -2.697  1.00 76.61           N  
ATOM     74  OD1 ASN A   9       3.961  20.978  -4.681  1.00 76.61           O  
ATOM     75  N   GLY A  10       2.718  25.442  -6.891  1.00 80.94           N  
ATOM     76  CA  GLY A  10       1.885  26.426  -7.566  1.00 80.94           C  
ATOM     77  C   GLY A  10       1.647  26.102  -9.029  1.00 80.94           C  
ATOM     78  O   GLY A  10       0.513  26.172  -9.508  1.00 80.94           O  
ATOM     79  N   ILE A  11       2.649  25.735  -9.749  1.00 83.95           N  
ATOM     80  CA  ILE A  11       2.574  25.421 -11.172  1.00 83.95           C  
ATOM     81  C   ILE A  11       1.716  24.176 -11.381  1.00 83.95           C  
ATOM     82  CB  ILE A  11       3.980  25.211 -11.778  1.00 83.95           C  
ATOM     83  O   ILE A  11       0.836  24.159 -12.245  1.00 83.95           O  
ATOM     84  CG1 ILE A  11       4.783  26.516 -11.729  1.00 83.95           C  
ATOM     85  CG2 ILE A  11       3.876  24.685 -13.213  1.00 83.95           C  
ATOM     86  CD1 ILE A  11       6.246  26.357 -12.120  1.00 83.95           C  
ATOM     87  N   VAL A  12       1.914  23.137 -10.508  1.00 78.66           N  
ATOM     88  CA  VAL A  12       1.164  21.889 -10.607  1.00 78.66           C  
ATOM     89  C   VAL A  12      -0.303  22.139 -10.267  1.00 78.66           C  
ATOM     90  CB  VAL A  12       1.748  20.800  -9.678  1.00 78.66           C  
ATOM     91  O   VAL A  12      -1.199  21.696 -10.989  1.00 78.66           O  
ATOM     92  CG1 VAL A  12       0.836  19.576  -9.641  1.00 78.66           C  
ATOM     93  CG2 VAL A  12       3.153  20.410 -10.133  1.00 78.66           C  
ATOM     94  N   GLY A  13      -0.439  22.914  -9.200  1.00 77.05           N  
ATOM     95  CA  GLY A  13      -1.789  23.221  -8.755  1.00 77.05           C  
ATOM     96  C   GLY A  13      -2.587  24.015  -9.772  1.00 77.05           C  
ATOM     97  O   GLY A  13      -3.718  23.653 -10.101  1.00 77.05           O  
ATOM     98  N   LEU A  14      -2.019  25.097 -10.283  1.00 86.61           N  
ATOM     99  CA  LEU A  14      -2.724  25.979 -11.206  1.00 86.61           C  
ATOM    100  C   LEU A  14      -2.942  25.295 -12.552  1.00 86.61           C  
ATOM    101  CB  LEU A  14      -1.944  27.282 -11.404  1.00 86.61           C  
ATOM    102  O   LEU A  14      -3.999  25.452 -13.168  1.00 86.61           O  
ATOM    103  CG  LEU A  14      -1.949  28.260 -10.227  1.00 86.61           C  
ATOM    104  CD1 LEU A  14      -0.939  29.378 -10.464  1.00 86.61           C  
ATOM    105  CD2 LEU A  14      -3.346  28.831 -10.012  1.00 86.61           C  
ATOM    106  N   SER A  15      -1.952  24.595 -12.984  1.00 83.86           N  
ATOM    107  CA  SER A  15      -2.117  23.888 -14.250  1.00 83.86           C  
ATOM    108  C   SER A  15      -3.241  22.860 -14.166  1.00 83.86           C  
ATOM    109  CB  SER A  15      -0.814  23.198 -14.653  1.00 83.86           C  
ATOM    110  O   SER A  15      -4.015  22.700 -15.112  1.00 83.86           O  
ATOM    111  OG  SER A  15      -0.441  22.226 -13.691  1.00 83.86           O  
ATOM    112  N   ARG A  16      -3.366  22.198 -13.050  1.00 81.31           N  
ATOM    113  CA  ARG A  16      -4.433  21.228 -12.831  1.00 81.31           C  
ATOM    114  C   ARG A  16      -5.799  21.905 -12.837  1.00 81.31           C  
ATOM    115  CB  ARG A  16      -4.223  20.486 -11.509  1.00 81.31           C  
ATOM    116  O   ARG A  16      -6.749  21.393 -13.433  1.00 81.31           O  
ATOM    117  CG  ARG A  16      -5.279  19.432 -11.219  1.00 81.31           C  
ATOM    118  CD  ARG A  16      -5.081  18.185 -12.071  1.00 81.31           C  
ATOM    119  NE  ARG A  16      -5.956  17.097 -11.643  1.00 81.31           N  
ATOM    120  NH1 ARG A  16      -5.244  15.613 -13.264  1.00 81.31           N  
ATOM    121  NH2 ARG A  16      -6.845  14.982 -11.750  1.00 81.31           N  
ATOM    122  CZ  ARG A  16      -6.013  15.899 -12.220  1.00 81.31           C  
ATOM    123  N   ILE A  17      -5.893  23.045 -12.204  1.00 86.20           N  
ATOM    124  CA  ILE A  17      -7.138  23.803 -12.137  1.00 86.20           C  
ATOM    125  C   ILE A  17      -7.556  24.233 -13.541  1.00 86.20           C  
ATOM    126  CB  ILE A  17      -7.000  25.036 -11.217  1.00 86.20           C  
ATOM    127  O   ILE A  17      -8.726  24.109 -13.913  1.00 86.20           O  
ATOM    128  CG1 ILE A  17      -6.847  24.598  -9.756  1.00 86.20           C  
ATOM    129  CG2 ILE A  17      -8.201  25.972 -11.385  1.00 86.20           C  
ATOM    130  CD1 ILE A  17      -6.510  25.735  -8.801  1.00 86.20           C  
ATOM    131  N   LEU A  18      -6.579  24.619 -14.311  1.00 88.31           N  
ATOM    132  CA  LEU A  18      -6.884  25.108 -15.652  1.00 88.31           C  
ATOM    133  C   LEU A  18      -7.320  23.965 -16.561  1.00 88.31           C  
ATOM    134  CB  LEU A  18      -5.668  25.818 -16.253  1.00 88.31           C  
ATOM    135  O   LEU A  18      -8.149  24.157 -17.454  1.00 88.31           O  
ATOM    136  CG  LEU A  18      -5.442  27.266 -15.813  1.00 88.31           C  
ATOM    137  CD1 LEU A  18      -4.095  27.770 -16.320  1.00 88.31           C  
ATOM    138  CD2 LEU A  18      -6.574  28.158 -16.310  1.00 88.31           C  
ATOM    139  N   LEU A  19      -6.719  22.777 -16.351  1.00 87.18           N  
ATOM    140  CA  LEU A  19      -7.078  21.612 -17.152  1.00 87.18           C  
ATOM    141  C   LEU A  19      -8.546  21.247 -16.953  1.00 87.18           C  
ATOM    142  CB  LEU A  19      -6.190  20.418 -16.791  1.00 87.18           C  
ATOM    143  O   LEU A  19      -9.152  20.607 -17.815  1.00 87.18           O  
ATOM    144  CG  LEU A  19      -4.818  20.366 -17.464  1.00 87.18           C  
ATOM    145  CD1 LEU A  19      -3.925  19.343 -16.768  1.00 87.18           C  
ATOM    146  CD2 LEU A  19      -4.961  20.038 -18.946  1.00 87.18           C  
ATOM    147  N   ASP A  20      -9.137  21.753 -15.880  1.00 89.26           N  
ATOM    148  CA  ASP A  20     -10.528  21.433 -15.574  1.00 89.26           C  
ATOM    149  C   ASP A  20     -11.471  22.497 -16.131  1.00 89.26           C  
ATOM    150  CB  ASP A  20     -10.727  21.292 -14.064  1.00 89.26           C  
ATOM    151  O   ASP A  20     -12.686  22.422 -15.933  1.00 89.26           O  
ATOM    152  CG  ASP A  20     -10.187  19.984 -13.514  1.00 89.26           C  
ATOM    153  OD1 ASP A  20      -9.987  19.030 -14.296  1.00 89.26           O  
ATOM    154  OD2 ASP A  20      -9.963  19.905 -12.287  1.00 89.26           O  
ATOM    155  N   THR A  21     -11.046  23.449 -16.866  1.00 93.99           N  
ATOM    156  CA  THR A  21     -11.853  24.507 -17.465  1.00 93.99           C  
ATOM    157  C   THR A  21     -12.091  24.231 -18.947  1.00 93.99           C  
ATOM    158  CB  THR A  21     -11.182  25.883 -17.298  1.00 93.99           C  
ATOM    159  O   THR A  21     -11.623  23.223 -19.480  1.00 93.99           O  
ATOM    160  CG2 THR A  21     -10.804  26.138 -15.843  1.00 93.99           C  
ATOM    161  OG1 THR A  21      -9.998  25.933 -18.104  1.00 93.99           O  
ATOM    162  N   GLU A  22     -12.925  25.043 -19.628  1.00 92.07           N  
ATOM    163  CA  GLU A  22     -13.127  24.867 -21.063  1.00 92.07           C  
ATOM    164  C   GLU A  22     -11.891  25.291 -21.851  1.00 92.07           C  
ATOM    165  CB  GLU A  22     -14.349  25.659 -21.535  1.00 92.07           C  
ATOM    166  O   GLU A  22     -11.479  26.451 -21.792  1.00 92.07           O  
ATOM    167  CG  GLU A  22     -15.657  24.886 -21.443  1.00 92.07           C  
ATOM    168  CD  GLU A  22     -16.841  25.638 -22.028  1.00 92.07           C  
ATOM    169  OE1 GLU A  22     -17.957  25.072 -22.074  1.00 92.07           O  
ATOM    170  OE2 GLU A  22     -16.651  26.802 -22.446  1.00 92.07           O  
ATOM    171  N   LEU A  23     -11.225  24.350 -22.510  1.00 94.90           N  
ATOM    172  CA  LEU A  23     -10.005  24.622 -23.261  1.00 94.90           C  
ATOM    173  C   LEU A  23     -10.144  24.164 -24.709  1.00 94.90           C  
ATOM    174  CB  LEU A  23      -8.807  23.929 -22.607  1.00 94.90           C  
ATOM    175  O   LEU A  23     -10.903  23.237 -25.001  1.00 94.90           O  
ATOM    176  CG  LEU A  23      -8.483  24.346 -21.172  1.00 94.90           C  
ATOM    177  CD1 LEU A  23      -7.605  23.296 -20.500  1.00 94.90           C  
ATOM    178  CD2 LEU A  23      -7.804  25.711 -21.151  1.00 94.90           C  
ATOM    179  N   THR A  24      -9.596  24.905 -25.587  1.00 95.82           N  
ATOM    180  CA  THR A  24      -9.428  24.384 -26.939  1.00 95.82           C  
ATOM    181  C   THR A  24      -8.476  23.191 -26.945  1.00 95.82           C  
ATOM    182  CB  THR A  24      -8.899  25.470 -27.894  1.00 95.82           C  
ATOM    183  O   THR A  24      -7.779  22.942 -25.959  1.00 95.82           O  
ATOM    184  CG2 THR A  24      -9.769  26.722 -27.839  1.00 95.82           C  
ATOM    185  OG1 THR A  24      -7.560  25.815 -27.521  1.00 95.82           O  
ATOM    186  N   ALA A  25      -8.491  22.394 -27.978  1.00 86.29           N  
ATOM    187  CA  ALA A  25      -7.636  21.215 -28.089  1.00 86.29           C  
ATOM    188  C   ALA A  25      -6.163  21.591 -27.953  1.00 86.29           C  
ATOM    189  CB  ALA A  25      -7.879  20.504 -29.418  1.00 86.29           C  
ATOM    190  O   ALA A  25      -5.396  20.892 -27.286  1.00 86.29           O  
ATOM    191  N   GLU A  26      -5.800  22.700 -28.519  1.00 90.05           N  
ATOM    192  CA  GLU A  26      -4.411  23.148 -28.481  1.00 90.05           C  
ATOM    193  C   GLU A  26      -4.012  23.589 -27.075  1.00 90.05           C  
ATOM    194  CB  GLU A  26      -4.187  24.291 -29.474  1.00 90.05           C  
ATOM    195  O   GLU A  26      -2.937  23.232 -26.589  1.00 90.05           O  
ATOM    196  CG  GLU A  26      -2.724  24.522 -29.825  1.00 90.05           C  
ATOM    197  CD  GLU A  26      -2.528  25.532 -30.945  1.00 90.05           C  
ATOM    198  OE1 GLU A  26      -1.396  25.647 -31.467  1.00 90.05           O  
ATOM    199  OE2 GLU A  26      -3.515  26.214 -31.302  1.00 90.05           O  
ATOM    200  N   GLN A  27      -4.839  24.307 -26.348  1.00 92.51           N  
ATOM    201  CA  GLN A  27      -4.613  24.757 -24.979  1.00 92.51           C  
ATOM    202  C   GLN A  27      -4.474  23.573 -24.026  1.00 92.51           C  
ATOM    203  CB  GLN A  27      -5.751  25.670 -24.519  1.00 92.51           C  
ATOM    204  O   GLN A  27      -3.611  23.575 -23.146  1.00 92.51           O  
ATOM    205  CG  GLN A  27      -5.767  27.027 -25.208  1.00 92.51           C  
ATOM    206  CD  GLN A  27      -7.005  27.840 -24.876  1.00 92.51           C  
ATOM    207  NE2 GLN A  27      -6.874  29.161 -24.913  1.00 92.51           N  
ATOM    208  OE1 GLN A  27      -8.070  27.284 -24.590  1.00 92.51           O  
ATOM    209  N   GLU A  28      -5.357  22.713 -24.300  1.00 84.80           N  
ATOM    210  CA  GLU A  28      -5.317  21.523 -23.454  1.00 84.80           C  
ATOM    211  C   GLU A  28      -3.985  20.792 -23.593  1.00 84.80           C  
ATOM    212  CB  GLU A  28      -6.473  20.580 -23.797  1.00 84.80           C  
ATOM    213  O   GLU A  28      -3.400  20.362 -22.597  1.00 84.80           O  
ATOM    214  CG  GLU A  28      -6.567  19.365 -22.886  1.00 84.80           C  
ATOM    215  CD  GLU A  28      -7.780  18.494 -23.170  1.00 84.80           C  
ATOM    216  OE1 GLU A  28      -7.999  17.502 -22.439  1.00 84.80           O  
ATOM    217  OE2 GLU A  28      -8.516  18.805 -24.133  1.00 84.80           O  
ATOM    218  N   LYS A  29      -3.550  20.665 -24.812  1.00 75.36           N  
ATOM    219  CA  LYS A  29      -2.265  20.020 -25.067  1.00 75.36           C  
ATOM    220  C   LYS A  29      -1.130  20.762 -24.367  1.00 75.36           C  
ATOM    221  CB  LYS A  29      -1.992  19.940 -26.569  1.00 75.36           C  
ATOM    222  O   LYS A  29      -0.259  20.140 -23.756  1.00 75.36           O  
ATOM    223  CG  LYS A  29      -0.795  19.076 -26.936  1.00 75.36           C  
ATOM    224  CD  LYS A  29      -0.571  19.041 -28.442  1.00 75.36           C  
ATOM    225  CE  LYS A  29       0.706  18.293 -28.801  1.00 75.36           C  
ATOM    226  NZ  LYS A  29       0.925  18.248 -30.278  1.00 75.36           N  
ATOM    227  N   TYR A  30      -1.108  22.080 -24.434  1.00 86.30           N  
ATOM    228  CA  TYR A  30      -0.086  22.907 -23.801  1.00 86.30           C  
ATOM    229  C   TYR A  30      -0.113  22.743 -22.286  1.00 86.30           C  
ATOM    230  CB  TYR A  30      -0.282  24.380 -24.171  1.00 86.30           C  
ATOM    231  O   TYR A  30       0.933  22.573 -21.655  1.00 86.30           O  
ATOM    232  CG  TYR A  30       0.001  24.685 -25.622  1.00 86.30           C  
ATOM    233  CD1 TYR A  30       0.845  23.871 -26.373  1.00 86.30           C  
ATOM    234  CD2 TYR A  30      -0.575  25.788 -26.244  1.00 86.30           C  
ATOM    235  CE1 TYR A  30       1.110  24.149 -27.710  1.00 86.30           C  
ATOM    236  CE2 TYR A  30      -0.317  26.075 -27.580  1.00 86.30           C  
ATOM    237  OH  TYR A  30       0.784  25.531 -29.627  1.00 86.30           O  
ATOM    238  CZ  TYR A  30       0.525  25.251 -28.304  1.00 86.30           C  
ATOM    239  N   LEU A  31      -1.299  22.747 -21.751  1.00 83.56           N  
ATOM    240  CA  LEU A  31      -1.434  22.685 -20.300  1.00 83.56           C  
ATOM    241  C   LEU A  31      -1.028  21.312 -19.774  1.00 83.56           C  
ATOM    242  CB  LEU A  31      -2.873  22.999 -19.882  1.00 83.56           C  
ATOM    243  O   LEU A  31      -0.416  21.206 -18.709  1.00 83.56           O  
ATOM    244  CG  LEU A  31      -3.120  24.392 -19.299  1.00 83.56           C  
ATOM    245  CD1 LEU A  31      -4.280  25.070 -20.021  1.00 83.56           C  
ATOM    246  CD2 LEU A  31      -3.394  24.304 -17.802  1.00 83.56           C  
ATOM    247  N   LYS A  32      -1.379  20.319 -20.543  1.00 72.52           N  
ATOM    248  CA  LYS A  32      -0.975  18.968 -20.166  1.00 72.52           C  
ATOM    249  C   LYS A  32       0.545  18.837 -20.132  1.00 72.52           C  
ATOM    250  CB  LYS A  32      -1.568  17.941 -21.133  1.00 72.52           C  
ATOM    251  O   LYS A  32       1.100  18.225 -19.217  1.00 72.52           O  
ATOM    252  CG  LYS A  32      -3.008  17.560 -20.824  1.00 72.52           C  
ATOM    253  CD  LYS A  32      -3.498  16.442 -21.736  1.00 72.52           C  
ATOM    254  CE  LYS A  32      -4.903  15.989 -21.361  1.00 72.52           C  
ATOM    255  NZ  LYS A  32      -5.416  14.944 -22.296  1.00 72.52           N  
ATOM    256  N   THR A  33       1.145  19.471 -21.102  1.00 68.92           N  
ATOM    257  CA  THR A  33       2.600  19.428 -21.189  1.00 68.92           C  
ATOM    258  C   THR A  33       3.234  20.188 -20.027  1.00 68.92           C  
ATOM    259  CB  THR A  33       3.098  20.016 -22.522  1.00 68.92           C  
ATOM    260  O   THR A  33       4.196  19.714 -19.419  1.00 68.92           O  
ATOM    261  CG2 THR A  33       4.619  19.947 -22.619  1.00 68.92           C  
ATOM    262  OG1 THR A  33       2.527  19.274 -23.607  1.00 68.92           O  
ATOM    263  N   ILE A  34       2.699  21.326 -19.688  1.00 80.28           N  
ATOM    264  CA  ILE A  34       3.182  22.119 -18.563  1.00 80.28           C  
ATOM    265  C   ILE A  34       3.050  21.315 -17.271  1.00 80.28           C  
ATOM    266  CB  ILE A  34       2.416  23.455 -18.443  1.00 80.28           C  
ATOM    267  O   ILE A  34       3.986  21.255 -16.471  1.00 80.28           O  
ATOM    268  CG1 ILE A  34       2.788  24.389 -19.600  1.00 80.28           C  
ATOM    269  CG2 ILE A  34       2.696  24.119 -17.091  1.00 80.28           C  
ATOM    270  CD1 ILE A  34       1.925  25.641 -19.687  1.00 80.28           C  
ATOM    271  N   HIS A  35       1.921  20.762 -17.124  1.00 75.08           N  
ATOM    272  CA  HIS A  35       1.627  20.006 -15.912  1.00 75.08           C  
ATOM    273  C   HIS A  35       2.586  18.832 -15.748  1.00 75.08           C  
ATOM    274  CB  HIS A  35       0.182  19.504 -15.931  1.00 75.08           C  
ATOM    275  O   HIS A  35       3.175  18.650 -14.680  1.00 75.08           O  
ATOM    276  CG  HIS A  35      -0.208  18.749 -14.701  1.00 75.08           C  
ATOM    277  CD2 HIS A  35      -0.375  17.422 -14.488  1.00 75.08           C  
ATOM    278  ND1 HIS A  35      -0.477  19.370 -13.500  1.00 75.08           N  
ATOM    279  CE1 HIS A  35      -0.794  18.454 -12.600  1.00 75.08           C  
ATOM    280  NE2 HIS A  35      -0.740  17.265 -13.173  1.00 75.08           N  
ATOM    281  N   VAL A  36       2.724  18.129 -16.829  1.00 69.38           N  
ATOM    282  CA  VAL A  36       3.594  16.958 -16.799  1.00 69.38           C  
ATOM    283  C   VAL A  36       5.032  17.389 -16.524  1.00 69.38           C  
ATOM    284  CB  VAL A  36       3.520  16.161 -18.121  1.00 69.38           C  
ATOM    285  O   VAL A  36       5.734  16.760 -15.729  1.00 69.38           O  
ATOM    286  CG1 VAL A  36       4.628  15.112 -18.182  1.00 69.38           C  
ATOM    287  CG2 VAL A  36       2.149  15.505 -18.272  1.00 69.38           C  
ATOM    288  N   SER A  37       5.428  18.455 -17.099  1.00 70.06           N  
ATOM    289  CA  SER A  37       6.779  18.973 -16.915  1.00 70.06           C  
ATOM    290  C   SER A  37       7.007  19.426 -15.476  1.00 70.06           C  
ATOM    291  CB  SER A  37       7.043  20.137 -17.872  1.00 70.06           C  
ATOM    292  O   SER A  37       8.062  19.163 -14.896  1.00 70.06           O  
ATOM    293  OG  SER A  37       7.029  19.693 -19.218  1.00 70.06           O  
ATOM    294  N   ALA A  38       6.051  20.080 -14.898  1.00 75.77           N  
ATOM    295  CA  ALA A  38       6.140  20.553 -13.518  1.00 75.77           C  
ATOM    296  C   ALA A  38       6.219  19.382 -12.542  1.00 75.77           C  
ATOM    297  CB  ALA A  38       4.945  21.442 -13.182  1.00 75.77           C  
ATOM    298  O   ALA A  38       7.005  19.411 -11.592  1.00 75.77           O  
ATOM    299  N   VAL A  39       5.404  18.388 -12.784  1.00 69.83           N  
ATOM    300  CA  VAL A  39       5.390  17.195 -11.944  1.00 69.83           C  
ATOM    301  C   VAL A  39       6.743  16.491 -12.024  1.00 69.83           C  
ATOM    302  CB  VAL A  39       4.260  16.225 -12.354  1.00 69.83           C  
ATOM    303  O   VAL A  39       7.300  16.085 -11.002  1.00 69.83           O  
ATOM    304  CG1 VAL A  39       4.409  14.886 -11.634  1.00 69.83           C  
ATOM    305  CG2 VAL A  39       2.894  16.843 -12.062  1.00 69.83           C  
ATOM    306  N   THR A  40       7.213  16.405 -13.252  1.00 63.59           N  
ATOM    307  CA  THR A  40       8.505  15.762 -13.467  1.00 63.59           C  
ATOM    308  C   THR A  40       9.616  16.528 -12.755  1.00 63.59           C  
ATOM    309  CB  THR A  40       8.832  15.656 -14.968  1.00 63.59           C  
ATOM    310  O   THR A  40      10.469  15.928 -12.099  1.00 63.59           O  
ATOM    311  CG2 THR A  40      10.146  14.914 -15.193  1.00 63.59           C  
ATOM    312  OG1 THR A  40       7.777  14.949 -15.632  1.00 63.59           O  
ATOM    313  N   LEU A  41       9.557  17.799 -12.866  1.00 72.79           N  
ATOM    314  CA  LEU A  41      10.535  18.639 -12.184  1.00 72.79           C  
ATOM    315  C   LEU A  41      10.449  18.455 -10.672  1.00 72.79           C  
ATOM    316  CB  LEU A  41      10.320  20.112 -12.543  1.00 72.79           C  
ATOM    317  O   LEU A  41      11.474  18.388  -9.991  1.00 72.79           O  
ATOM    318  CG  LEU A  41      11.389  21.091 -12.057  1.00 72.79           C  
ATOM    319  CD1 LEU A  41      12.745  20.738 -12.659  1.00 72.79           C  
ATOM    320  CD2 LEU A  41      11.000  22.524 -12.405  1.00 72.79           C  
ATOM    321  N   GLY A  42       9.266  18.376 -10.182  1.00 74.15           N  
ATOM    322  CA  GLY A  42       9.071  18.128  -8.762  1.00 74.15           C  
ATOM    323  C   GLY A  42       9.691  16.825  -8.293  1.00 74.15           C  
ATOM    324  O   GLY A  42      10.320  16.777  -7.234  1.00 74.15           O  
ATOM    325  N   ASN A  43       9.538  15.863  -9.095  1.00 66.00           N  
ATOM    326  CA  ASN A  43      10.102  14.559  -8.767  1.00 66.00           C  
ATOM    327  C   ASN A  43      11.627  14.596  -8.750  1.00 66.00           C  
ATOM    328  CB  ASN A  43       9.607  13.497  -9.752  1.00 66.00           C  
ATOM    329  O   ASN A  43      12.258  13.994  -7.879  1.00 66.00           O  
ATOM    330  CG  ASN A  43       8.155  13.125  -9.528  1.00 66.00           C  
ATOM    331  ND2 ASN A  43       7.513  12.595 -10.563  1.00 66.00           N  
ATOM    332  OD1 ASN A  43       7.614  13.314  -8.436  1.00 66.00           O  
ATOM    333  N   ILE A  44      12.209  15.327  -9.671  1.00 65.93           N  
ATOM    334  CA  ILE A  44      13.656  15.485  -9.771  1.00 65.93           C  
ATOM    335  C   ILE A  44      14.180  16.225  -8.542  1.00 65.93           C  
ATOM    336  CB  ILE A  44      14.055  16.238 -11.060  1.00 65.93           C  
ATOM    337  O   ILE A  44      15.180  15.819  -7.945  1.00 65.93           O  
ATOM    338  CG1 ILE A  44      13.709  15.400 -12.296  1.00 65.93           C  
ATOM    339  CG2 ILE A  44      15.544  16.595 -11.038  1.00 65.93           C  
ATOM    340  CD1 ILE A  44      13.921  16.128 -13.616  1.00 65.93           C  
ATOM    341  N   PHE A  45      13.469  17.222  -8.230  1.00 70.75           N  
ATOM    342  CA  PHE A  45      13.862  17.999  -7.060  1.00 70.75           C  
ATOM    343  C   PHE A  45      13.829  17.139  -5.803  1.00 70.75           C  
ATOM    344  CB  PHE A  45      12.946  19.215  -6.888  1.00 70.75           C  
ATOM    345  O   PHE A  45      14.756  17.182  -4.991  1.00 70.75           O  
ATOM    346  CG  PHE A  45      13.503  20.483  -7.477  1.00 70.75           C  
ATOM    347  CD1 PHE A  45      14.619  21.094  -6.918  1.00 70.75           C  
ATOM    348  CD2 PHE A  45      12.910  21.065  -8.590  1.00 70.75           C  
ATOM    349  CE1 PHE A  45      15.137  22.267  -7.461  1.00 70.75           C  
ATOM    350  CE2 PHE A  45      13.422  22.237  -9.138  1.00 70.75           C  
ATOM    351  CZ  PHE A  45      14.535  22.838  -8.572  1.00 70.75           C  
ATOM    352  N   ASN A  46      12.709  16.468  -5.663  1.00 65.91           N  
ATOM    353  CA  ASN A  46      12.579  15.585  -4.509  1.00 65.91           C  
ATOM    354  C   ASN A  46      13.721  14.575  -4.443  1.00 65.91           C  
ATOM    355  CB  ASN A  46      11.231  14.862  -4.535  1.00 65.91           C  
ATOM    356  O   ASN A  46      14.245  14.295  -3.364  1.00 65.91           O  
ATOM    357  CG  ASN A  46      10.152  15.609  -3.777  1.00 65.91           C  
ATOM    358  ND2 ASN A  46       8.908  15.172  -3.930  1.00 65.91           N  
ATOM    359  OD1 ASN A  46      10.434  16.573  -3.059  1.00 65.91           O  
ATOM    360  N   ASP A  47      14.123  14.115  -5.634  1.00 66.28           N  
ATOM    361  CA  ASP A  47      15.208  13.143  -5.730  1.00 66.28           C  
ATOM    362  C   ASP A  47      16.540  13.766  -5.319  1.00 66.28           C  
ATOM    363  CB  ASP A  47      15.304  12.585  -7.152  1.00 66.28           C  
ATOM    364  O   ASP A  47      17.333  13.140  -4.613  1.00 66.28           O  
ATOM    365  CG  ASP A  47      14.165  11.642  -7.497  1.00 66.28           C  
ATOM    366  OD1 ASP A  47      13.457  11.179  -6.577  1.00 66.28           O  
ATOM    367  OD2 ASP A  47      13.976  11.358  -8.699  1.00 66.28           O  
ATOM    368  N   ILE A  48      16.751  15.038  -5.715  1.00 69.48           N  
ATOM    369  CA  ILE A  48      17.989  15.748  -5.410  1.00 69.48           C  
ATOM    370  C   ILE A  48      18.061  16.039  -3.913  1.00 69.48           C  
ATOM    371  CB  ILE A  48      18.102  17.061  -6.217  1.00 69.48           C  
ATOM    372  O   ILE A  48      19.122  15.903  -3.298  1.00 69.48           O  
ATOM    373  CG1 ILE A  48      18.301  16.757  -7.706  1.00 69.48           C  
ATOM    374  CG2 ILE A  48      19.241  17.930  -5.678  1.00 69.48           C  
ATOM    375  CD1 ILE A  48      18.341  17.995  -8.591  1.00 69.48           C  
ATOM    376  N   ILE A  49      16.913  16.522  -3.402  1.00 71.09           N  
ATOM    377  CA  ILE A  49      16.860  16.817  -1.974  1.00 71.09           C  
ATOM    378  C   ILE A  49      17.151  15.550  -1.174  1.00 71.09           C  
ATOM    379  CB  ILE A  49      15.489  17.404  -1.569  1.00 71.09           C  
ATOM    380  O   ILE A  49      17.888  15.588  -0.186  1.00 71.09           O  
ATOM    381  CG1 ILE A  49      15.337  18.829  -2.114  1.00 71.09           C  
ATOM    382  CG2 ILE A  49      15.319  17.379  -0.047  1.00 71.09           C  
ATOM    383  CD1 ILE A  49      14.014  19.491  -1.754  1.00 71.09           C  
ATOM    384  N   ASP A  50      16.420  14.466  -1.571  1.00 63.30           N  
ATOM    385  CA  ASP A  50      16.666  13.186  -0.914  1.00 63.30           C  
ATOM    386  C   ASP A  50      18.144  12.809  -0.982  1.00 63.30           C  
ATOM    387  CB  ASP A  50      15.813  12.085  -1.547  1.00 63.30           C  
ATOM    388  O   ASP A  50      18.703  12.290  -0.014  1.00 63.30           O  
ATOM    389  CG  ASP A  50      14.357  12.142  -1.117  1.00 63.30           C  
ATOM    390  OD1 ASP A  50      14.040  12.837  -0.127  1.00 63.30           O  
ATOM    391  OD2 ASP A  50      13.520  11.484  -1.772  1.00 63.30           O  
ATOM    392  N   MET A  51      18.783  13.217  -2.035  1.00 63.37           N  
ATOM    393  CA  MET A  51      20.207  12.957  -2.221  1.00 63.37           C  
ATOM    394  C   MET A  51      21.043  13.795  -1.259  1.00 63.37           C  
ATOM    395  CB  MET A  51      20.624  13.247  -3.664  1.00 63.37           C  
ATOM    396  O   MET A  51      22.008  13.299  -0.675  1.00 63.37           O  
ATOM    397  CG  MET A  51      22.059  12.857  -3.979  1.00 63.37           C  
ATOM    398  SD  MET A  51      22.615  13.482  -5.612  1.00 63.37           S  
ATOM    399  CE  MET A  51      22.926  15.222  -5.201  1.00 63.37           C  
ATOM    400  N   ASP A  52      20.776  15.133  -1.333  1.00 68.02           N  
ATOM    401  CA  ASP A  52      21.508  16.046  -0.460  1.00 68.02           C  
ATOM    402  C   ASP A  52      21.411  15.605   0.999  1.00 68.02           C  
ATOM    403  CB  ASP A  52      20.982  17.474  -0.614  1.00 68.02           C  
ATOM    404  O   ASP A  52      22.389  15.692   1.745  1.00 68.02           O  
ATOM    405  CG  ASP A  52      21.910  18.516  -0.015  1.00 68.02           C  
ATOM    406  OD1 ASP A  52      23.090  18.586  -0.421  1.00 68.02           O  
ATOM    407  OD2 ASP A  52      21.458  19.272   0.872  1.00 68.02           O  
ATOM    408  N   LYS A  53      20.255  15.104   1.349  1.00 64.44           N  
ATOM    409  CA  LYS A  53      20.062  14.621   2.714  1.00 64.44           C  
ATOM    410  C   LYS A  53      20.905  13.377   2.981  1.00 64.44           C  
ATOM    411  CB  LYS A  53      18.586  14.319   2.973  1.00 64.44           C  
ATOM    412  O   LYS A  53      21.457  13.217   4.072  1.00 64.44           O  
ATOM    413  CG  LYS A  53      17.737  15.555   3.232  1.00 64.44           C  
ATOM    414  CD  LYS A  53      16.315  15.184   3.631  1.00 64.44           C  
ATOM    415  CE  LYS A  53      15.460  16.421   3.872  1.00 64.44           C  
ATOM    416  NZ  LYS A  53      14.064  16.061   4.264  1.00 64.44           N  
ATOM    417  N   MET A  54      21.042  12.540   1.922  1.00 60.96           N  
ATOM    418  CA  MET A  54      21.798  11.299   2.065  1.00 60.96           C  
ATOM    419  C   MET A  54      23.290  11.584   2.200  1.00 60.96           C  
ATOM    420  CB  MET A  54      21.548  10.376   0.872  1.00 60.96           C  
ATOM    421  O   MET A  54      23.991  10.905   2.953  1.00 60.96           O  
ATOM    422  CG  MET A  54      20.217   9.644   0.931  1.00 60.96           C  
ATOM    423  SD  MET A  54      19.984   8.492  -0.478  1.00 60.96           S  
ATOM    424  CE  MET A  54      21.013   7.103   0.070  1.00 60.96           C  
ATOM    425  N   GLU A  55      23.891  12.685   1.519  1.00 63.25           N  
ATOM    426  CA  GLU A  55      25.307  13.040   1.556  1.00 63.25           C  
ATOM    427  C   GLU A  55      25.661  13.762   2.853  1.00 63.25           C  
ATOM    428  CB  GLU A  55      25.674  13.912   0.352  1.00 63.25           C  
ATOM    429  O   GLU A  55      26.748  13.565   3.401  1.00 63.25           O  
ATOM    430  CG  GLU A  55      25.953  13.120  -0.918  1.00 63.25           C  
ATOM    431  CD  GLU A  55      26.827  13.869  -1.912  1.00 63.25           C  
ATOM    432  OE1 GLU A  55      27.306  13.248  -2.887  1.00 63.25           O  
ATOM    433  OE2 GLU A  55      27.034  15.087  -1.712  1.00 63.25           O  
ATOM    434  N   ARG A  56      24.739  14.593   3.331  1.00 62.55           N  
ATOM    435  CA  ARG A  56      25.129  15.434   4.458  1.00 62.55           C  
ATOM    436  C   ARG A  56      24.861  14.730   5.785  1.00 62.55           C  
ATOM    437  CB  ARG A  56      24.386  16.771   4.414  1.00 62.55           C  
ATOM    438  O   ARG A  56      25.621  14.891   6.742  1.00 62.55           O  
ATOM    439  CG  ARG A  56      24.889  17.720   3.339  1.00 62.55           C  
ATOM    440  CD  ARG A  56      24.214  19.082   3.428  1.00 62.55           C  
ATOM    441  NE  ARG A  56      24.409  19.861   2.209  1.00 62.55           N  
ATOM    442  NH1 ARG A  56      25.101  21.778   3.297  1.00 62.55           N  
ATOM    443  NH2 ARG A  56      24.968  21.737   1.008  1.00 62.55           N  
ATOM    444  CZ  ARG A  56      24.825  21.123   2.174  1.00 62.55           C  
ATOM    445  N   ARG A  57      24.046  13.619   5.843  1.00 48.98           N  
ATOM    446  CA  ARG A  57      23.628  13.049   7.120  1.00 48.98           C  
ATOM    447  C   ARG A  57      23.249  11.580   6.966  1.00 48.98           C  
ATOM    448  CB  ARG A  57      22.451  13.836   7.701  1.00 48.98           C  
ATOM    449  O   ARG A  57      22.578  11.204   6.003  1.00 48.98           O  
ATOM    450  CG  ARG A  57      22.860  15.103   8.435  1.00 48.98           C  
ATOM    451  CD  ARG A  57      21.670  15.775   9.106  1.00 48.98           C  
ATOM    452  NE  ARG A  57      22.051  17.031   9.746  1.00 48.98           N  
ATOM    453  NH1 ARG A  57      19.964  17.444  10.647  1.00 48.98           N  
ATOM    454  NH2 ARG A  57      21.682  18.918  11.002  1.00 48.98           N  
ATOM    455  CZ  ARG A  57      21.231  17.795  10.463  1.00 48.98           C  
ATOM    456  N   LYS A  58      24.043  10.633   6.681  1.00 54.55           N  
ATOM    457  CA  LYS A  58      23.682   9.218   6.652  1.00 54.55           C  
ATOM    458  C   LYS A  58      22.169   9.036   6.737  1.00 54.55           C  
ATOM    459  CB  LYS A  58      24.365   8.466   7.795  1.00 54.55           C  
ATOM    460  O   LYS A  58      21.523   9.574   7.638  1.00 54.55           O  
ATOM    461  CG  LYS A  58      25.757   7.955   7.454  1.00 54.55           C  
ATOM    462  CD  LYS A  58      26.334   7.110   8.583  1.00 54.55           C  
ATOM    463  CE  LYS A  58      27.756   6.660   8.275  1.00 54.55           C  
ATOM    464  NZ  LYS A  58      28.319   5.816   9.371  1.00 54.55           N  
ATOM    465  N   VAL A  59      21.314   9.481   5.809  1.00 58.34           N  
ATOM    466  CA  VAL A  59      19.895   9.141   5.826  1.00 58.34           C  
ATOM    467  C   VAL A  59      19.632   8.066   6.877  1.00 58.34           C  
ATOM    468  CB  VAL A  59      19.410   8.661   4.439  1.00 58.34           C  
ATOM    469  O   VAL A  59      20.255   7.001   6.854  1.00 58.34           O  
ATOM    470  CG1 VAL A  59      17.928   8.292   4.483  1.00 58.34           C  
ATOM    471  CG2 VAL A  59      19.665   9.735   3.384  1.00 58.34           C  
ATOM    472  N   GLN A  60      19.166   8.413   8.035  1.00 69.04           N  
ATOM    473  CA  GLN A  60      18.788   7.468   9.081  1.00 69.04           C  
ATOM    474  C   GLN A  60      17.569   6.649   8.667  1.00 69.04           C  
ATOM    475  CB  GLN A  60      18.506   8.203  10.393  1.00 69.04           C  
ATOM    476  O   GLN A  60      16.535   7.208   8.296  1.00 69.04           O  
ATOM    477  CG  GLN A  60      19.332   7.699  11.569  1.00 69.04           C  
ATOM    478  CD  GLN A  60      19.252   8.614  12.777  1.00 69.04           C  
ATOM    479  NE2 GLN A  60      20.332   8.673  13.548  1.00 69.04           N  
ATOM    480  OE1 GLN A  60      18.228   9.262  13.014  1.00 69.04           O  
ATOM    481  N   LEU A  61      17.784   5.467   8.254  1.00 80.72           N  
ATOM    482  CA  LEU A  61      16.693   4.539   7.978  1.00 80.72           C  
ATOM    483  C   LEU A  61      15.745   4.443   9.169  1.00 80.72           C  
ATOM    484  CB  LEU A  61      17.243   3.152   7.635  1.00 80.72           C  
ATOM    485  O   LEU A  61      16.186   4.461  10.321  1.00 80.72           O  
ATOM    486  CG  LEU A  61      18.031   3.039   6.330  1.00 80.72           C  
ATOM    487  CD1 LEU A  61      18.744   1.693   6.256  1.00 80.72           C  
ATOM    488  CD2 LEU A  61      17.110   3.229   5.130  1.00 80.72           C  
ATOM    489  N   ASP A  62      14.529   4.643   8.943  1.00 83.15           N  
ATOM    490  CA  ASP A  62      13.503   4.418   9.957  1.00 83.15           C  
ATOM    491  C   ASP A  62      12.993   2.979   9.912  1.00 83.15           C  
ATOM    492  CB  ASP A  62      12.341   5.395   9.770  1.00 83.15           C  
ATOM    493  O   ASP A  62      11.927   2.710   9.353  1.00 83.15           O  
ATOM    494  CG  ASP A  62      11.315   5.316  10.888  1.00 83.15           C  
ATOM    495  OD1 ASP A  62      11.639   4.797  11.978  1.00 83.15           O  
ATOM    496  OD2 ASP A  62      10.172   5.775  10.675  1.00 83.15           O  
ATOM    497  N   ASN A  63      13.698   2.074  10.429  1.00 88.38           N  
ATOM    498  CA  ASN A  63      13.325   0.664  10.421  1.00 88.38           C  
ATOM    499  C   ASN A  63      12.226   0.369  11.437  1.00 88.38           C  
ATOM    500  CB  ASN A  63      14.547  -0.217  10.690  1.00 88.38           C  
ATOM    501  O   ASN A  63      12.397   0.616  12.632  1.00 88.38           O  
ATOM    502  CG  ASN A  63      15.535  -0.211   9.540  1.00 88.38           C  
ATOM    503  ND2 ASN A  63      16.822  -0.197   9.865  1.00 88.38           N  
ATOM    504  OD1 ASN A  63      15.145  -0.218   8.370  1.00 88.38           O  
ATOM    505  N   GLN A  64      11.049   0.034  10.967  1.00 87.92           N  
ATOM    506  CA  GLN A  64       9.864  -0.320  11.742  1.00 87.92           C  
ATOM    507  C   GLN A  64       9.259  -1.632  11.253  1.00 87.92           C  
ATOM    508  CB  GLN A  64       8.822   0.797  11.670  1.00 87.92           C  
ATOM    509  O   GLN A  64       9.544  -2.076  10.138  1.00 87.92           O  
ATOM    510  CG  GLN A  64       9.343   2.154  12.125  1.00 87.92           C  
ATOM    511  CD  GLN A  64       9.530   2.238  13.628  1.00 87.92           C  
ATOM    512  NE2 GLN A  64      10.548   2.975  14.059  1.00 87.92           N  
ATOM    513  OE1 GLN A  64       8.765   1.645  14.396  1.00 87.92           O  
ATOM    514  N   PRO A  65       8.573  -2.251  12.153  1.00 88.42           N  
ATOM    515  CA  PRO A  65       7.861  -3.446  11.694  1.00 88.42           C  
ATOM    516  C   PRO A  65       6.896  -3.154  10.547  1.00 88.42           C  
ATOM    517  CB  PRO A  65       7.103  -3.906  12.942  1.00 88.42           C  
ATOM    518  O   PRO A  65       6.115  -2.202  10.620  1.00 88.42           O  
ATOM    519  CG  PRO A  65       7.856  -3.310  14.087  1.00 88.42           C  
ATOM    520  CD  PRO A  65       8.458  -2.010  13.637  1.00 88.42           C  
ATOM    521  N   VAL A  66       7.133  -3.836   9.416  1.00 84.50           N  
ATOM    522  CA  VAL A  66       6.289  -3.691   8.235  1.00 84.50           C  
ATOM    523  C   VAL A  66       5.507  -4.982   7.997  1.00 84.50           C  
ATOM    524  CB  VAL A  66       7.120  -3.333   6.983  1.00 84.50           C  
ATOM    525  O   VAL A  66       6.090  -6.068   7.948  1.00 84.50           O  
ATOM    526  CG1 VAL A  66       6.234  -3.291   5.740  1.00 84.50           C  
ATOM    527  CG2 VAL A  66       7.832  -1.996   7.181  1.00 84.50           C  
ATOM    528  N   ASP A  67       4.182  -4.810   7.992  1.00 84.37           N  
ATOM    529  CA  ASP A  67       3.352  -5.938   7.579  1.00 84.37           C  
ATOM    530  C   ASP A  67       3.594  -6.289   6.112  1.00 84.37           C  
ATOM    531  CB  ASP A  67       1.872  -5.628   7.808  1.00 84.37           C  
ATOM    532  O   ASP A  67       3.085  -5.614   5.215  1.00 84.37           O  
ATOM    533  CG  ASP A  67       0.962  -6.797   7.473  1.00 84.37           C  
ATOM    534  OD1 ASP A  67       1.434  -7.783   6.867  1.00 84.37           O  
ATOM    535  OD2 ASP A  67      -0.238  -6.730   7.815  1.00 84.37           O  
ATOM    536  N   PHE A  68       4.332  -7.319   5.882  1.00 89.03           N  
ATOM    537  CA  PHE A  68       4.858  -7.621   4.556  1.00 89.03           C  
ATOM    538  C   PHE A  68       3.752  -8.126   3.637  1.00 89.03           C  
ATOM    539  CB  PHE A  68       5.982  -8.658   4.646  1.00 89.03           C  
ATOM    540  O   PHE A  68       3.766  -7.857   2.434  1.00 89.03           O  
ATOM    541  CG  PHE A  68       6.829  -8.744   3.405  1.00 89.03           C  
ATOM    542  CD1 PHE A  68       7.045  -9.964   2.776  1.00 89.03           C  
ATOM    543  CD2 PHE A  68       7.412  -7.603   2.868  1.00 89.03           C  
ATOM    544  CE1 PHE A  68       7.829 -10.046   1.628  1.00 89.03           C  
ATOM    545  CE2 PHE A  68       8.196  -7.677   1.721  1.00 89.03           C  
ATOM    546  CZ  PHE A  68       8.405  -8.899   1.103  1.00 89.03           C  
ATOM    547  N   THR A  69       2.747  -8.732   4.185  1.00 82.91           N  
ATOM    548  CA  THR A  69       1.592  -9.192   3.422  1.00 82.91           C  
ATOM    549  C   THR A  69       0.840  -8.010   2.814  1.00 82.91           C  
ATOM    550  CB  THR A  69       0.633 -10.016   4.301  1.00 82.91           C  
ATOM    551  O   THR A  69       0.551  -8.002   1.616  1.00 82.91           O  
ATOM    552  CG2 THR A  69      -0.501 -10.609   3.471  1.00 82.91           C  
ATOM    553  OG1 THR A  69       1.362 -11.080   4.924  1.00 82.91           O  
ATOM    554  N   SER A  70       0.538  -7.067   3.658  1.00 78.34           N  
ATOM    555  CA  SER A  70      -0.151  -5.872   3.184  1.00 78.34           C  
ATOM    556  C   SER A  70       0.719  -5.081   2.213  1.00 78.34           C  
ATOM    557  CB  SER A  70      -0.553  -4.982   4.361  1.00 78.34           C  
ATOM    558  O   SER A  70       0.220  -4.538   1.225  1.00 78.34           O  
ATOM    559  OG  SER A  70       0.592  -4.440   4.996  1.00 78.34           O  
ATOM    560  N   PHE A  71       1.966  -5.039   2.508  1.00 86.10           N  
ATOM    561  CA  PHE A  71       2.919  -4.339   1.656  1.00 86.10           C  
ATOM    562  C   PHE A  71       2.909  -4.914   0.244  1.00 86.10           C  
ATOM    563  CB  PHE A  71       4.331  -4.420   2.246  1.00 86.10           C  
ATOM    564  O   PHE A  71       2.833  -4.168  -0.735  1.00 86.10           O  
ATOM    565  CG  PHE A  71       5.381  -3.752   1.401  1.00 86.10           C  
ATOM    566  CD1 PHE A  71       6.072  -4.467   0.431  1.00 86.10           C  
ATOM    567  CD2 PHE A  71       5.678  -2.406   1.577  1.00 86.10           C  
ATOM    568  CE1 PHE A  71       7.045  -3.851  -0.353  1.00 86.10           C  
ATOM    569  CE2 PHE A  71       6.649  -1.784   0.797  1.00 86.10           C  
ATOM    570  CZ  PHE A  71       7.332  -2.508  -0.166  1.00 86.10           C  
ATOM    571  N   LEU A  72       2.963  -6.236   0.050  1.00 86.94           N  
ATOM    572  CA  LEU A  72       2.972  -6.901  -1.248  1.00 86.94           C  
ATOM    573  C   LEU A  72       1.652  -6.684  -1.980  1.00 86.94           C  
ATOM    574  CB  LEU A  72       3.235  -8.400  -1.081  1.00 86.94           C  
ATOM    575  O   LEU A  72       1.636  -6.501  -3.199  1.00 86.94           O  
ATOM    576  CG  LEU A  72       4.676  -8.804  -0.765  1.00 86.94           C  
ATOM    577  CD1 LEU A  72       4.772 -10.314  -0.569  1.00 86.94           C  
ATOM    578  CD2 LEU A  72       5.617  -8.342  -1.872  1.00 86.94           C  
ATOM    579  N   ALA A  73       0.601  -6.674  -1.220  1.00 79.48           N  
ATOM    580  CA  ALA A  73      -0.710  -6.435  -1.817  1.00 79.48           C  
ATOM    581  C   ALA A  73      -0.788  -5.039  -2.428  1.00 79.48           C  
ATOM    582  CB  ALA A  73      -1.811  -6.620  -0.776  1.00 79.48           C  
ATOM    583  O   ALA A  73      -1.281  -4.870  -3.546  1.00 79.48           O  
ATOM    584  N   ASP A  74      -0.327  -4.101  -1.642  1.00 79.09           N  
ATOM    585  CA  ASP A  74      -0.321  -2.724  -2.126  1.00 79.09           C  
ATOM    586  C   ASP A  74       0.571  -2.577  -3.356  1.00 79.09           C  
ATOM    587  CB  ASP A  74       0.144  -1.770  -1.023  1.00 79.09           C  
ATOM    588  O   ASP A  74       0.203  -1.901  -4.319  1.00 79.09           O  
ATOM    589  CG  ASP A  74      -0.885  -1.593   0.080  1.00 79.09           C  
ATOM    590  OD1 ASP A  74      -2.062  -1.965  -0.118  1.00 79.09           O  
ATOM    591  OD2 ASP A  74      -0.517  -1.073   1.155  1.00 79.09           O  
ATOM    592  N   LEU A  75       1.698  -3.141  -3.318  1.00 86.59           N  
ATOM    593  CA  LEU A  75       2.635  -3.107  -4.435  1.00 86.59           C  
ATOM    594  C   LEU A  75       2.001  -3.688  -5.695  1.00 86.59           C  
ATOM    595  CB  LEU A  75       3.911  -3.880  -4.089  1.00 86.59           C  
ATOM    596  O   LEU A  75       2.128  -3.115  -6.779  1.00 86.59           O  
ATOM    597  CG  LEU A  75       5.007  -3.891  -5.156  1.00 86.59           C  
ATOM    598  CD1 LEU A  75       5.596  -2.495  -5.326  1.00 86.59           C  
ATOM    599  CD2 LEU A  75       6.096  -4.896  -4.794  1.00 86.59           C  
ATOM    600  N   GLU A  76       1.304  -4.728  -5.563  1.00 83.77           N  
ATOM    601  CA  GLU A  76       0.654  -5.373  -6.700  1.00 83.77           C  
ATOM    602  C   GLU A  76      -0.423  -4.475  -7.302  1.00 83.77           C  
ATOM    603  CB  GLU A  76       0.048  -6.715  -6.283  1.00 83.77           C  
ATOM    604  O   GLU A  76      -0.504  -4.327  -8.523  1.00 83.77           O  
ATOM    605  CG  GLU A  76      -0.579  -7.490  -7.432  1.00 83.77           C  
ATOM    606  CD  GLU A  76      -1.164  -8.827  -7.006  1.00 83.77           C  
ATOM    607  OE1 GLU A  76      -1.478  -9.661  -7.886  1.00 83.77           O  
ATOM    608  OE2 GLU A  76      -1.311  -9.042  -5.782  1.00 83.77           O  
ATOM    609  N   ASN A  77      -1.256  -3.969  -6.450  1.00 76.17           N  
ATOM    610  CA  ASN A  77      -2.361  -3.132  -6.905  1.00 76.17           C  
ATOM    611  C   ASN A  77      -1.863  -1.929  -7.700  1.00 76.17           C  
ATOM    612  CB  ASN A  77      -3.209  -2.670  -5.718  1.00 76.17           C  
ATOM    613  O   ASN A  77      -2.357  -1.656  -8.795  1.00 76.17           O  
ATOM    614  CG  ASN A  77      -4.088  -3.774  -5.163  1.00 76.17           C  
ATOM    615  ND2 ASN A  77      -4.521  -3.618  -3.918  1.00 76.17           N  
ATOM    616  OD1 ASN A  77      -4.375  -4.759  -5.848  1.00 76.17           O  
ATOM    617  N   LEU A  78      -0.839  -1.349  -7.143  1.00 78.31           N  
ATOM    618  CA  LEU A  78      -0.321  -0.137  -7.768  1.00 78.31           C  
ATOM    619  C   LEU A  78       0.407  -0.464  -9.068  1.00 78.31           C  
ATOM    620  CB  LEU A  78       0.621   0.599  -6.812  1.00 78.31           C  
ATOM    621  O   LEU A  78       0.248   0.240 -10.068  1.00 78.31           O  
ATOM    622  CG  LEU A  78      -0.032   1.286  -5.612  1.00 78.31           C  
ATOM    623  CD1 LEU A  78       1.034   1.813  -4.658  1.00 78.31           C  
ATOM    624  CD2 LEU A  78      -0.948   2.415  -6.075  1.00 78.31           C  
ATOM    625  N   SER A  79       1.126  -1.484  -9.063  1.00 85.82           N  
ATOM    626  CA  SER A  79       1.887  -1.900 -10.236  1.00 85.82           C  
ATOM    627  C   SER A  79       0.966  -2.391 -11.348  1.00 85.82           C  
ATOM    628  CB  SER A  79       2.884  -2.999  -9.867  1.00 85.82           C  
ATOM    629  O   SER A  79       1.206  -2.120 -12.526  1.00 85.82           O  
ATOM    630  OG  SER A  79       3.760  -2.560  -8.843  1.00 85.82           O  
ATOM    631  N   ALA A  80      -0.082  -3.070 -10.955  1.00 82.28           N  
ATOM    632  CA  ALA A  80      -1.055  -3.563 -11.926  1.00 82.28           C  
ATOM    633  C   ALA A  80      -1.745  -2.407 -12.646  1.00 82.28           C  
ATOM    634  CB  ALA A  80      -2.090  -4.451 -11.240  1.00 82.28           C  
ATOM    635  O   ALA A  80      -1.978  -2.471 -13.855  1.00 82.28           O  
ATOM    636  N   LEU A  81      -2.033  -1.405 -11.874  1.00 77.17           N  
ATOM    637  CA  LEU A  81      -2.671  -0.227 -12.451  1.00 77.17           C  
ATOM    638  C   LEU A  81      -1.751   0.449 -13.463  1.00 77.17           C  
ATOM    639  CB  LEU A  81      -3.057   0.767 -11.352  1.00 77.17           C  
ATOM    640  O   LEU A  81      -2.193   0.843 -14.544  1.00 77.17           O  
ATOM    641  CG  LEU A  81      -3.828   2.009 -11.801  1.00 77.17           C  
ATOM    642  CD1 LEU A  81      -5.194   1.615 -12.353  1.00 77.17           C  
ATOM    643  CD2 LEU A  81      -3.975   2.994 -10.647  1.00 77.17           C  
ATOM    644  N   GLN A  82      -0.485   0.522 -13.238  1.00 82.04           N  
ATOM    645  CA  GLN A  82       0.506   1.118 -14.128  1.00 82.04           C  
ATOM    646  C   GLN A  82       0.641   0.313 -15.418  1.00 82.04           C  
ATOM    647  CB  GLN A  82       1.863   1.221 -13.430  1.00 82.04           C  
ATOM    648  O   GLN A  82       0.718   0.885 -16.507  1.00 82.04           O  
ATOM    649  CG  GLN A  82       1.902   2.253 -12.311  1.00 82.04           C  
ATOM    650  CD  GLN A  82       3.279   2.394 -11.690  1.00 82.04           C  
ATOM    651  NE2 GLN A  82       3.821   3.607 -11.719  1.00 82.04           N  
ATOM    652  OE1 GLN A  82       3.850   1.422 -11.188  1.00 82.04           O  
ATOM    653  N   ALA A  83       0.721  -0.923 -15.228  1.00 86.50           N  
ATOM    654  CA  ALA A  83       0.890  -1.818 -16.370  1.00 86.50           C  
ATOM    655  C   ALA A  83      -0.349  -1.812 -17.260  1.00 86.50           C  
ATOM    656  CB  ALA A  83       1.194  -3.236 -15.894  1.00 86.50           C  
ATOM    657  O   ALA A  83      -0.240  -1.848 -18.488  1.00 86.50           O  
ATOM    658  N   GLN A  84      -1.516  -1.752 -16.616  1.00 83.98           N  
ATOM    659  CA  GLN A  84      -2.787  -1.739 -17.332  1.00 83.98           C  
ATOM    660  C   GLN A  84      -2.910  -0.498 -18.212  1.00 83.98           C  
ATOM    661  CB  GLN A  84      -3.958  -1.804 -16.351  1.00 83.98           C  
ATOM    662  O   GLN A  84      -3.433  -0.570 -19.326  1.00 83.98           O  
ATOM    663  CG  GLN A  84      -5.318  -1.934 -17.023  1.00 83.98           C  
ATOM    664  CD  GLN A  84      -6.464  -1.956 -16.030  1.00 83.98           C  
ATOM    665  NE2 GLN A  84      -7.671  -1.678 -16.511  1.00 83.98           N  
ATOM    666  OE1 GLN A  84      -6.267  -2.221 -14.840  1.00 83.98           O  
ATOM    667  N   GLN A  85      -2.413   0.658 -17.773  1.00 81.30           N  
ATOM    668  CA  GLN A  85      -2.460   1.916 -18.510  1.00 81.30           C  
ATOM    669  C   GLN A  85      -1.717   1.803 -19.839  1.00 81.30           C  
ATOM    670  CB  GLN A  85      -1.869   3.052 -17.673  1.00 81.30           C  
ATOM    671  O   GLN A  85      -2.094   2.443 -20.823  1.00 81.30           O  
ATOM    672  CG  GLN A  85      -2.757   3.489 -16.517  1.00 81.30           C  
ATOM    673  CD  GLN A  85      -2.114   4.560 -15.655  1.00 81.30           C  
ATOM    674  NE2 GLN A  85      -2.895   5.143 -14.752  1.00 81.30           N  
ATOM    675  OE1 GLN A  85      -0.925   4.861 -15.800  1.00 81.30           O  
ATOM    676  N   LYS A  86      -0.822   0.817 -19.898  1.00 83.74           N  
ATOM    677  CA  LYS A  86      -0.041   0.629 -21.117  1.00 83.74           C  
ATOM    678  C   LYS A  86      -0.451  -0.650 -21.842  1.00 83.74           C  
ATOM    679  CB  LYS A  86       1.454   0.593 -20.797  1.00 83.74           C  
ATOM    680  O   LYS A  86       0.202  -1.063 -22.802  1.00 83.74           O  
ATOM    681  CG  LYS A  86       2.335   1.188 -21.886  1.00 83.74           C  
ATOM    682  CD  LYS A  86       3.814   0.982 -21.583  1.00 83.74           C  
ATOM    683  CE  LYS A  86       4.686   1.343 -22.778  1.00 83.74           C  
ATOM    684  NZ  LYS A  86       6.136   1.139 -22.488  1.00 83.74           N  
ATOM    685  N   GLY A  87      -1.480  -1.297 -21.234  1.00 89.40           N  
ATOM    686  CA  GLY A  87      -1.961  -2.543 -21.810  1.00 89.40           C  
ATOM    687  C   GLY A  87      -1.016  -3.708 -21.585  1.00 89.40           C  
ATOM    688  O   GLY A  87      -0.945  -4.624 -22.407  1.00 89.40           O  
ATOM    689  N   LEU A  88      -0.137  -3.670 -20.573  1.00 93.19           N  
ATOM    690  CA  LEU A  88       0.823  -4.727 -20.275  1.00 93.19           C  
ATOM    691  C   LEU A  88       0.257  -5.701 -19.247  1.00 93.19           C  
ATOM    692  CB  LEU A  88       2.136  -4.131 -19.762  1.00 93.19           C  
ATOM    693  O   LEU A  88      -0.595  -5.330 -18.437  1.00 93.19           O  
ATOM    694  CG  LEU A  88       2.860  -3.170 -20.707  1.00 93.19           C  
ATOM    695  CD1 LEU A  88       4.008  -2.478 -19.981  1.00 93.19           C  
ATOM    696  CD2 LEU A  88       3.368  -3.913 -21.938  1.00 93.19           C  
ATOM    697  N   ARG A  89       0.727  -6.910 -19.310  1.00 94.20           N  
ATOM    698  CA  ARG A  89       0.433  -7.898 -18.277  1.00 94.20           C  
ATOM    699  C   ARG A  89       1.378  -7.747 -17.089  1.00 94.20           C  
ATOM    700  CB  ARG A  89       0.529  -9.316 -18.845  1.00 94.20           C  
ATOM    701  O   ARG A  89       2.591  -7.611 -17.268  1.00 94.20           O  
ATOM    702  CG  ARG A  89      -0.012 -10.390 -17.915  1.00 94.20           C  
ATOM    703  CD  ARG A  89      -0.008 -11.762 -18.574  1.00 94.20           C  
ATOM    704  NE  ARG A  89      -0.468 -12.802 -17.659  1.00 94.20           N  
ATOM    705  NH1 ARG A  89      -0.445 -14.490 -19.236  1.00 94.20           N  
ATOM    706  NH2 ARG A  89      -1.086 -14.937 -17.081  1.00 94.20           N  
ATOM    707  CZ  ARG A  89      -0.665 -14.074 -17.994  1.00 94.20           C  
ATOM    708  N   PHE A  90       0.823  -7.735 -15.885  1.00 94.53           N  
ATOM    709  CA  PHE A  90       1.613  -7.651 -14.662  1.00 94.53           C  
ATOM    710  C   PHE A  90       1.450  -8.914 -13.825  1.00 94.53           C  
ATOM    711  CB  PHE A  90       1.209  -6.422 -13.843  1.00 94.53           C  
ATOM    712  O   PHE A  90       0.328  -9.351 -13.562  1.00 94.53           O  
ATOM    713  CG  PHE A  90       1.981  -6.267 -12.561  1.00 94.53           C  
ATOM    714  CD1 PHE A  90       1.480  -6.769 -11.366  1.00 94.53           C  
ATOM    715  CD2 PHE A  90       3.208  -5.617 -12.550  1.00 94.53           C  
ATOM    716  CE1 PHE A  90       2.193  -6.627 -10.178  1.00 94.53           C  
ATOM    717  CE2 PHE A  90       3.926  -5.471 -11.366  1.00 94.53           C  
ATOM    718  CZ  PHE A  90       3.416  -5.976 -10.181  1.00 94.53           C  
ATOM    719  N   ASN A  91       2.604  -9.513 -13.358  1.00 94.20           N  
ATOM    720  CA  ASN A  91       2.589 -10.717 -12.534  1.00 94.20           C  
ATOM    721  C   ASN A  91       3.433 -10.545 -11.274  1.00 94.20           C  
ATOM    722  CB  ASN A  91       3.075 -11.924 -13.339  1.00 94.20           C  
ATOM    723  O   ASN A  91       4.560 -10.052 -11.340  1.00 94.20           O  
ATOM    724  CG  ASN A  91       2.193 -12.223 -14.535  1.00 94.20           C  
ATOM    725  ND2 ASN A  91       2.808 -12.636 -15.637  1.00 94.20           N  
ATOM    726  OD1 ASN A  91       0.969 -12.083 -14.469  1.00 94.20           O  
ATOM    727  N   LEU A  92       2.822 -10.843 -10.173  1.00 92.58           N  
ATOM    728  CA  LEU A  92       3.549 -10.942  -8.912  1.00 92.58           C  
ATOM    729  C   LEU A  92       3.681 -12.397  -8.473  1.00 92.58           C  
ATOM    730  CB  LEU A  92       2.844 -10.130  -7.822  1.00 92.58           C  
ATOM    731  O   LEU A  92       2.677 -13.078  -8.257  1.00 92.58           O  
ATOM    732  CG  LEU A  92       3.552 -10.056  -6.468  1.00 92.58           C  
ATOM    733  CD1 LEU A  92       4.850  -9.264  -6.591  1.00 92.58           C  
ATOM    734  CD2 LEU A  92       2.637  -9.433  -5.419  1.00 92.58           C  
ATOM    735  N   GLU A  93       4.960 -12.852  -8.370  1.00 94.35           N  
ATOM    736  CA  GLU A  93       5.227 -14.257  -8.079  1.00 94.35           C  
ATOM    737  C   GLU A  93       6.047 -14.411  -6.801  1.00 94.35           C  
ATOM    738  CB  GLU A  93       5.954 -14.921  -9.252  1.00 94.35           C  
ATOM    739  O   GLU A  93       7.278 -14.427  -6.845  1.00 94.35           O  
ATOM    740  CG  GLU A  93       5.159 -14.916 -10.550  1.00 94.35           C  
ATOM    741  CD  GLU A  93       5.910 -15.539 -11.716  1.00 94.35           C  
ATOM    742  OE1 GLU A  93       5.333 -15.645 -12.822  1.00 94.35           O  
ATOM    743  OE2 GLU A  93       7.085 -15.924 -11.522  1.00 94.35           O  
ATOM    744  N   PRO A  94       5.423 -14.542  -5.720  1.00 91.18           N  
ATOM    745  CA  PRO A  94       6.171 -14.742  -4.477  1.00 91.18           C  
ATOM    746  C   PRO A  94       6.623 -16.188  -4.287  1.00 91.18           C  
ATOM    747  CB  PRO A  94       5.169 -14.337  -3.393  1.00 91.18           C  
ATOM    748  O   PRO A  94       5.903 -17.118  -4.661  1.00 91.18           O  
ATOM    749  CG  PRO A  94       3.827 -14.566  -4.008  1.00 91.18           C  
ATOM    750  CD  PRO A  94       3.951 -14.411  -5.496  1.00 91.18           C  
ATOM    751  N   THR A  95       7.870 -16.382  -3.831  1.00 92.11           N  
ATOM    752  CA  THR A  95       8.371 -17.690  -3.424  1.00 92.11           C  
ATOM    753  C   THR A  95       8.252 -17.869  -1.914  1.00 92.11           C  
ATOM    754  CB  THR A  95       9.837 -17.885  -3.853  1.00 92.11           C  
ATOM    755  O   THR A  95       8.904 -17.158  -1.146  1.00 92.11           O  
ATOM    756  CG2 THR A  95      10.319 -19.298  -3.539  1.00 92.11           C  
ATOM    757  OG1 THR A  95       9.951 -17.657  -5.264  1.00 92.11           O  
ATOM    758  N   LEU A  96       7.436 -18.833  -1.430  1.00 84.88           N  
ATOM    759  CA  LEU A  96       7.226 -19.126  -0.016  1.00 84.88           C  
ATOM    760  C   LEU A  96       8.319 -20.047   0.516  1.00 84.88           C  
ATOM    761  CB  LEU A  96       5.852 -19.767   0.200  1.00 84.88           C  
ATOM    762  O   LEU A  96       8.899 -20.830  -0.239  1.00 84.88           O  
ATOM    763  CG  LEU A  96       4.642 -18.938  -0.230  1.00 84.88           C  
ATOM    764  CD1 LEU A  96       3.364 -19.760  -0.105  1.00 84.88           C  
ATOM    765  CD2 LEU A  96       4.546 -17.662   0.599  1.00 84.88           C  
ATOM    766  N   PRO A  97       8.686 -19.809   1.803  1.00 86.64           N  
ATOM    767  CA  PRO A  97       7.939 -19.009   2.776  1.00 86.64           C  
ATOM    768  C   PRO A  97       8.402 -17.555   2.824  1.00 86.64           C  
ATOM    769  CB  PRO A  97       8.222 -19.716   4.105  1.00 86.64           C  
ATOM    770  O   PRO A  97       9.581 -17.270   2.601  1.00 86.64           O  
ATOM    771  CG  PRO A  97       9.578 -20.322   3.933  1.00 86.64           C  
ATOM    772  CD  PRO A  97       9.767 -20.667   2.484  1.00 86.64           C  
ATOM    773  N   LEU A  98       7.392 -16.585   2.990  1.00 88.04           N  
ATOM    774  CA  LEU A  98       7.706 -15.181   3.234  1.00 88.04           C  
ATOM    775  C   LEU A  98       7.312 -14.774   4.649  1.00 88.04           C  
ATOM    776  CB  LEU A  98       6.994 -14.287   2.215  1.00 88.04           C  
ATOM    777  O   LEU A  98       6.302 -15.246   5.177  1.00 88.04           O  
ATOM    778  CG  LEU A  98       7.439 -14.430   0.759  1.00 88.04           C  
ATOM    779  CD1 LEU A  98       6.505 -13.649  -0.160  1.00 88.04           C  
ATOM    780  CD2 LEU A  98       8.879 -13.958   0.591  1.00 88.04           C  
ATOM    781  N   PRO A  99       8.119 -13.953   5.256  1.00 86.15           N  
ATOM    782  CA  PRO A  99       7.729 -13.486   6.588  1.00 86.15           C  
ATOM    783  C   PRO A  99       6.472 -12.620   6.564  1.00 86.15           C  
ATOM    784  CB  PRO A  99       8.943 -12.674   7.046  1.00 86.15           C  
ATOM    785  O   PRO A  99       6.223 -11.912   5.585  1.00 86.15           O  
ATOM    786  CG  PRO A  99       9.606 -12.230   5.782  1.00 86.15           C  
ATOM    787  CD  PRO A  99       9.326 -13.249   4.715  1.00 86.15           C  
ATOM    788  N   HIS A 100       5.701 -12.726   7.642  1.00 81.41           N  
ATOM    789  CA  HIS A 100       4.499 -11.906   7.747  1.00 81.41           C  
ATOM    790  C   HIS A 100       4.849 -10.453   8.052  1.00 81.41           C  
ATOM    791  CB  HIS A 100       3.566 -12.458   8.825  1.00 81.41           C  
ATOM    792  O   HIS A 100       4.183  -9.535   7.566  1.00 81.41           O  
ATOM    793  CG  HIS A 100       2.847 -13.705   8.415  1.00 81.41           C  
ATOM    794  CD2 HIS A 100       1.692 -14.252   8.861  1.00 81.41           C  
ATOM    795  ND1 HIS A 100       3.319 -14.545   7.430  1.00 81.41           N  
ATOM    796  CE1 HIS A 100       2.481 -15.559   7.287  1.00 81.41           C  
ATOM    797  NE2 HIS A 100       1.486 -15.405   8.144  1.00 81.41           N  
ATOM    798  N   GLN A 101       5.928 -10.336   8.831  1.00 84.96           N  
ATOM    799  CA  GLN A 101       6.429  -9.020   9.214  1.00 84.96           C  
ATOM    800  C   GLN A 101       7.947  -8.946   9.072  1.00 84.96           C  
ATOM    801  CB  GLN A 101       6.019  -8.686  10.649  1.00 84.96           C  
ATOM    802  O   GLN A 101       8.651  -9.913   9.370  1.00 84.96           O  
ATOM    803  CG  GLN A 101       4.582  -8.198  10.780  1.00 84.96           C  
ATOM    804  CD  GLN A 101       4.245  -7.737  12.186  1.00 84.96           C  
ATOM    805  NE2 GLN A 101       2.958  -7.734  12.515  1.00 84.96           N  
ATOM    806  OE1 GLN A 101       5.133  -7.388  12.969  1.00 84.96           O  
ATOM    807  N   VAL A 102       8.403  -7.808   8.594  1.00 93.37           N  
ATOM    808  CA  VAL A 102       9.839  -7.567   8.492  1.00 93.37           C  
ATOM    809  C   VAL A 102      10.177  -6.201   9.084  1.00 93.37           C  
ATOM    810  CB  VAL A 102      10.325  -7.648   7.027  1.00 93.37           C  
ATOM    811  O   VAL A 102       9.312  -5.328   9.180  1.00 93.37           O  
ATOM    812  CG1 VAL A 102      10.141  -9.060   6.474  1.00 93.37           C  
ATOM    813  CG2 VAL A 102       9.582  -6.631   6.162  1.00 93.37           C  
ATOM    814  N   ILE A 103      11.311  -6.142   9.586  1.00 92.79           N  
ATOM    815  CA  ILE A 103      11.795  -4.860  10.084  1.00 92.79           C  
ATOM    816  C   ILE A 103      12.619  -4.164   9.003  1.00 92.79           C  
ATOM    817  CB  ILE A 103      12.636  -5.034  11.369  1.00 92.79           C  
ATOM    818  O   ILE A 103      13.711  -4.618   8.657  1.00 92.79           O  
ATOM    819  CG1 ILE A 103      11.835  -5.794  12.433  1.00 92.79           C  
ATOM    820  CG2 ILE A 103      13.099  -3.674  11.900  1.00 92.79           C  
ATOM    821  CD1 ILE A 103      10.606  -5.047  12.933  1.00 92.79           C  
ATOM    822  N   THR A 104      12.103  -3.108   8.519  1.00 95.19           N  
ATOM    823  CA  THR A 104      12.775  -2.295   7.512  1.00 95.19           C  
ATOM    824  C   THR A 104      12.082  -0.943   7.360  1.00 95.19           C  
ATOM    825  CB  THR A 104      12.814  -3.011   6.150  1.00 95.19           C  
ATOM    826  O   THR A 104      11.146  -0.632   8.098  1.00 95.19           O  
ATOM    827  CG2 THR A 104      11.419  -3.112   5.541  1.00 95.19           C  
ATOM    828  OG1 THR A 104      13.662  -2.280   5.256  1.00 95.19           O  
ATOM    829  N   ASP A 105      12.611  -0.150   6.550  1.00 90.66           N  
ATOM    830  CA  ASP A 105      11.966   1.116   6.215  1.00 90.66           C  
ATOM    831  C   ASP A 105      10.998   0.946   5.046  1.00 90.66           C  
ATOM    832  CB  ASP A 105      13.013   2.180   5.881  1.00 90.66           C  
ATOM    833  O   ASP A 105      11.414   0.928   3.886  1.00 90.66           O  
ATOM    834  CG  ASP A 105      12.423   3.572   5.749  1.00 90.66           C  
ATOM    835  OD1 ASP A 105      11.234   3.699   5.383  1.00 90.66           O  
ATOM    836  OD2 ASP A 105      13.153   4.552   6.012  1.00 90.66           O  
ATOM    837  N   GLY A 106       9.729   0.775   5.274  1.00 88.00           N  
ATOM    838  CA  GLY A 106       8.702   0.483   4.286  1.00 88.00           C  
ATOM    839  C   GLY A 106       8.553   1.572   3.241  1.00 88.00           C  
ATOM    840  O   GLY A 106       8.332   1.283   2.063  1.00 88.00           O  
ATOM    841  N   THR A 107       8.711   2.803   3.679  1.00 81.74           N  
ATOM    842  CA  THR A 107       8.584   3.941   2.776  1.00 81.74           C  
ATOM    843  C   THR A 107       9.685   3.920   1.720  1.00 81.74           C  
ATOM    844  CB  THR A 107       8.634   5.274   3.546  1.00 81.74           C  
ATOM    845  O   THR A 107       9.411   4.064   0.526  1.00 81.74           O  
ATOM    846  CG2 THR A 107       8.449   6.460   2.606  1.00 81.74           C  
ATOM    847  OG1 THR A 107       7.592   5.290   4.529  1.00 81.74           O  
ATOM    848  N   ARG A 108      10.923   3.715   2.103  1.00 87.19           N  
ATOM    849  CA  ARG A 108      12.061   3.680   1.189  1.00 87.19           C  
ATOM    850  C   ARG A 108      11.990   2.463   0.273  1.00 87.19           C  
ATOM    851  CB  ARG A 108      13.377   3.672   1.970  1.00 87.19           C  
ATOM    852  O   ARG A 108      12.286   2.559  -0.920  1.00 87.19           O  
ATOM    853  CG  ARG A 108      13.608   4.923   2.802  1.00 87.19           C  
ATOM    854  CD  ARG A 108      13.571   6.183   1.949  1.00 87.19           C  
ATOM    855  NE  ARG A 108      13.723   7.388   2.760  1.00 87.19           N  
ATOM    856  NH1 ARG A 108      13.149   8.850   1.065  1.00 87.19           N  
ATOM    857  NH2 ARG A 108      13.686   9.651   3.145  1.00 87.19           N  
ATOM    858  CZ  ARG A 108      13.519   8.627   2.321  1.00 87.19           C  
ATOM    859  N   LEU A 109      11.613   1.337   0.924  1.00 94.25           N  
ATOM    860  CA  LEU A 109      11.440   0.125   0.130  1.00 94.25           C  
ATOM    861  C   LEU A 109      10.404   0.339  -0.969  1.00 94.25           C  
ATOM    862  CB  LEU A 109      11.019  -1.045   1.022  1.00 94.25           C  
ATOM    863  O   LEU A 109      10.634  -0.026  -2.124  1.00 94.25           O  
ATOM    864  CG  LEU A 109      10.748  -2.374   0.315  1.00 94.25           C  
ATOM    865  CD1 LEU A 109      11.964  -2.799  -0.500  1.00 94.25           C  
ATOM    866  CD2 LEU A 109      10.372  -3.451   1.327  1.00 94.25           C  
ATOM    867  N   ARG A 110       9.312   0.927  -0.678  1.00 88.76           N  
ATOM    868  CA  ARG A 110       8.263   1.228  -1.647  1.00 88.76           C  
ATOM    869  C   ARG A 110       8.783   2.142  -2.751  1.00 88.76           C  
ATOM    870  CB  ARG A 110       7.061   1.875  -0.955  1.00 88.76           C  
ATOM    871  O   ARG A 110       8.463   1.949  -3.926  1.00 88.76           O  
ATOM    872  CG  ARG A 110       5.756   1.726  -1.721  1.00 88.76           C  
ATOM    873  CD  ARG A 110       4.598   2.402  -1.000  1.00 88.76           C  
ATOM    874  NE  ARG A 110       4.592   2.084   0.425  1.00 88.76           N  
ATOM    875  NH1 ARG A 110       3.473   0.077   0.183  1.00 88.76           N  
ATOM    876  NH2 ARG A 110       4.107   0.797   2.265  1.00 88.76           N  
ATOM    877  CZ  ARG A 110       4.057   0.987   0.955  1.00 88.76           C  
ATOM    878  N   GLN A 111       9.500   3.068  -2.365  1.00 84.64           N  
ATOM    879  CA  GLN A 111      10.081   4.027  -3.299  1.00 84.64           C  
ATOM    880  C   GLN A 111      10.953   3.326  -4.336  1.00 84.64           C  
ATOM    881  CB  GLN A 111      10.900   5.079  -2.548  1.00 84.64           C  
ATOM    882  O   GLN A 111      10.841   3.596  -5.534  1.00 84.64           O  
ATOM    883  CG  GLN A 111      11.499   6.150  -3.450  1.00 84.64           C  
ATOM    884  CD  GLN A 111      12.309   7.177  -2.682  1.00 84.64           C  
ATOM    885  NE2 GLN A 111      12.832   8.171  -3.393  1.00 84.64           N  
ATOM    886  OE1 GLN A 111      12.463   7.080  -1.461  1.00 84.64           O  
ATOM    887  N   ILE A 112      11.844   2.500  -3.860  1.00 92.83           N  
ATOM    888  CA  ILE A 112      12.750   1.772  -4.742  1.00 92.83           C  
ATOM    889  C   ILE A 112      11.944   0.904  -5.706  1.00 92.83           C  
ATOM    890  CB  ILE A 112      13.742   0.902  -3.939  1.00 92.83           C  
ATOM    891  O   ILE A 112      12.165   0.943  -6.918  1.00 92.83           O  
ATOM    892  CG1 ILE A 112      14.648   1.786  -3.073  1.00 92.83           C  
ATOM    893  CG2 ILE A 112      14.572   0.022  -4.878  1.00 92.83           C  
ATOM    894  CD1 ILE A 112      15.514   1.010  -2.090  1.00 92.83           C  
ATOM    895  N   LEU A 113      10.970   0.155  -5.171  1.00 95.06           N  
ATOM    896  CA  LEU A 113      10.193  -0.777  -5.981  1.00 95.06           C  
ATOM    897  C   LEU A 113       9.331  -0.030  -6.993  1.00 95.06           C  
ATOM    898  CB  LEU A 113       9.309  -1.654  -5.089  1.00 95.06           C  
ATOM    899  O   LEU A 113       9.188  -0.469  -8.137  1.00 95.06           O  
ATOM    900  CG  LEU A 113      10.025  -2.734  -4.276  1.00 95.06           C  
ATOM    901  CD1 LEU A 113       9.061  -3.379  -3.286  1.00 95.06           C  
ATOM    902  CD2 LEU A 113      10.633  -3.783  -5.200  1.00 95.06           C  
ATOM    903  N   TRP A 114       8.826   1.058  -6.544  1.00 88.63           N  
ATOM    904  CA  TRP A 114       8.044   1.875  -7.466  1.00 88.63           C  
ATOM    905  C   TRP A 114       8.893   2.325  -8.650  1.00 88.63           C  
ATOM    906  CB  TRP A 114       7.464   3.095  -6.745  1.00 88.63           C  
ATOM    907  O   TRP A 114       8.443   2.279  -9.798  1.00 88.63           O  
ATOM    908  CG  TRP A 114       6.402   3.814  -7.521  1.00 88.63           C  
ATOM    909  CD1 TRP A 114       5.095   3.442  -7.669  1.00 88.63           C  
ATOM    910  CD2 TRP A 114       6.560   5.028  -8.261  1.00 88.63           C  
ATOM    911  CE2 TRP A 114       5.305   5.335  -8.833  1.00 88.63           C  
ATOM    912  CE3 TRP A 114       7.641   5.888  -8.497  1.00 88.63           C  
ATOM    913  NE1 TRP A 114       4.430   4.352  -8.456  1.00 88.63           N  
ATOM    914  CH2 TRP A 114       6.176   7.292  -9.840  1.00 88.63           C  
ATOM    915  CZ2 TRP A 114       5.102   6.468  -9.625  1.00 88.63           C  
ATOM    916  CZ3 TRP A 114       7.437   7.014  -9.286  1.00 88.63           C  
ATOM    917  N   ASN A 115      10.071   2.778  -8.343  1.00 87.74           N  
ATOM    918  CA  ASN A 115      10.984   3.238  -9.384  1.00 87.74           C  
ATOM    919  C   ASN A 115      11.336   2.117 -10.357  1.00 87.74           C  
ATOM    920  CB  ASN A 115      12.256   3.821  -8.763  1.00 87.74           C  
ATOM    921  O   ASN A 115      11.318   2.317 -11.573  1.00 87.74           O  
ATOM    922  CG  ASN A 115      13.135   4.520  -9.780  1.00 87.74           C  
ATOM    923  ND2 ASN A 115      14.405   4.136  -9.830  1.00 87.74           N  
ATOM    924  OD1 ASN A 115      12.677   5.399 -10.515  1.00 87.74           O  
ATOM    925  N   LEU A 116      11.589   0.956  -9.896  1.00 94.89           N  
ATOM    926  CA  LEU A 116      11.975  -0.178 -10.729  1.00 94.89           C  
ATOM    927  C   LEU A 116      10.812  -0.629 -11.605  1.00 94.89           C  
ATOM    928  CB  LEU A 116      12.457  -1.342  -9.860  1.00 94.89           C  
ATOM    929  O   LEU A 116      10.989  -0.881 -12.799  1.00 94.89           O  
ATOM    930  CG  LEU A 116      13.737  -1.105  -9.057  1.00 94.89           C  
ATOM    931  CD1 LEU A 116      14.129  -2.369  -8.299  1.00 94.89           C  
ATOM    932  CD2 LEU A 116      14.868  -0.652  -9.974  1.00 94.89           C  
ATOM    933  N   ILE A 117       9.653  -0.705 -11.023  1.00 93.83           N  
ATOM    934  CA  ILE A 117       8.463  -1.167 -11.730  1.00 93.83           C  
ATOM    935  C   ILE A 117       8.051  -0.134 -12.776  1.00 93.83           C  
ATOM    936  CB  ILE A 117       7.295  -1.436 -10.754  1.00 93.83           C  
ATOM    937  O   ILE A 117       7.695  -0.490 -13.902  1.00 93.83           O  
ATOM    938  CG1 ILE A 117       7.616  -2.637  -9.856  1.00 93.83           C  
ATOM    939  CG2 ILE A 117       5.990  -1.660 -11.523  1.00 93.83           C  
ATOM    940  CD1 ILE A 117       6.671  -2.794  -8.673  1.00 93.83           C  
ATOM    941  N   SER A 118       8.105   1.077 -12.379  1.00 88.36           N  
ATOM    942  CA  SER A 118       7.768   2.137 -13.323  1.00 88.36           C  
ATOM    943  C   SER A 118       8.702   2.122 -14.528  1.00 88.36           C  
ATOM    944  CB  SER A 118       7.828   3.504 -12.638  1.00 88.36           C  
ATOM    945  O   SER A 118       8.262   2.320 -15.663  1.00 88.36           O  
ATOM    946  OG  SER A 118       7.600   4.545 -13.572  1.00 88.36           O  
ATOM    947  N   ASN A 119       9.974   1.888 -14.293  1.00 90.29           N  
ATOM    948  CA  ASN A 119      10.933   1.774 -15.386  1.00 90.29           C  
ATOM    949  C   ASN A 119      10.626   0.574 -16.278  1.00 90.29           C  
ATOM    950  CB  ASN A 119      12.360   1.679 -14.841  1.00 90.29           C  
ATOM    951  O   ASN A 119      10.706   0.670 -17.504  1.00 90.29           O  
ATOM    952  CG  ASN A 119      12.893   3.016 -14.364  1.00 90.29           C  
ATOM    953  ND2 ASN A 119      13.991   2.984 -13.618  1.00 90.29           N  
ATOM    954  OD1 ASN A 119      12.323   4.068 -14.664  1.00 90.29           O  
ATOM    955  N   ALA A 120      10.252  -0.494 -15.628  1.00 93.66           N  
ATOM    956  CA  ALA A 120       9.909  -1.706 -16.367  1.00 93.66           C  
ATOM    957  C   ALA A 120       8.714  -1.469 -17.285  1.00 93.66           C  
ATOM    958  CB  ALA A 120       9.616  -2.853 -15.402  1.00 93.66           C  
ATOM    959  O   ALA A 120       8.725  -1.879 -18.448  1.00 93.66           O  
ATOM    960  N   VAL A 121       7.754  -0.788 -16.758  1.00 89.87           N  
ATOM    961  CA  VAL A 121       6.541  -0.489 -17.512  1.00 89.87           C  
ATOM    962  C   VAL A 121       6.859   0.497 -18.633  1.00 89.87           C  
ATOM    963  CB  VAL A 121       5.432   0.081 -16.599  1.00 89.87           C  
ATOM    964  O   VAL A 121       6.392   0.333 -19.763  1.00 89.87           O  
ATOM    965  CG1 VAL A 121       4.260   0.598 -17.432  1.00 89.87           C  
ATOM    966  CG2 VAL A 121       4.959  -0.980 -15.608  1.00 89.87           C  
ATOM    967  N   LYS A 122       7.640   1.424 -18.313  1.00 87.36           N  
ATOM    968  CA  LYS A 122       8.022   2.477 -19.249  1.00 87.36           C  
ATOM    969  C   LYS A 122       8.745   1.898 -20.462  1.00 87.36           C  
ATOM    970  CB  LYS A 122       8.906   3.516 -18.558  1.00 87.36           C  
ATOM    971  O   LYS A 122       8.500   2.317 -21.595  1.00 87.36           O  
ATOM    972  CG  LYS A 122       9.331   4.666 -19.459  1.00 87.36           C  
ATOM    973  CD  LYS A 122      10.244   5.641 -18.728  1.00 87.36           C  
ATOM    974  CE  LYS A 122      10.791   6.707 -19.668  1.00 87.36           C  
ATOM    975  NZ  LYS A 122      11.707   7.652 -18.960  1.00 87.36           N  
ATOM    976  N   PHE A 123       9.575   0.935 -20.341  1.00 88.70           N  
ATOM    977  CA  PHE A 123      10.464   0.472 -21.399  1.00 88.70           C  
ATOM    978  C   PHE A 123       9.925  -0.801 -22.041  1.00 88.70           C  
ATOM    979  CB  PHE A 123      11.874   0.227 -20.851  1.00 88.70           C  
ATOM    980  O   PHE A 123      10.605  -1.428 -22.855  1.00 88.70           O  
ATOM    981  CG  PHE A 123      12.583   1.481 -20.418  1.00 88.70           C  
ATOM    982  CD1 PHE A 123      12.980   2.429 -21.352  1.00 88.70           C  
ATOM    983  CD2 PHE A 123      12.854   1.712 -19.075  1.00 88.70           C  
ATOM    984  CE1 PHE A 123      13.637   3.592 -20.955  1.00 88.70           C  
ATOM    985  CE2 PHE A 123      13.510   2.871 -18.670  1.00 88.70           C  
ATOM    986  CZ  PHE A 123      13.902   3.809 -19.611  1.00 88.70           C  
ATOM    987  N   THR A 124       8.724  -1.157 -21.557  1.00 92.04           N  
ATOM    988  CA  THR A 124       8.020  -2.273 -22.179  1.00 92.04           C  
ATOM    989  C   THR A 124       6.822  -1.775 -22.984  1.00 92.04           C  
ATOM    990  CB  THR A 124       7.546  -3.292 -21.127  1.00 92.04           C  
ATOM    991  O   THR A 124       5.890  -1.194 -22.424  1.00 92.04           O  
ATOM    992  CG2 THR A 124       6.894  -4.502 -21.788  1.00 92.04           C  
ATOM    993  OG1 THR A 124       8.671  -3.732 -20.356  1.00 92.04           O  
ATOM    994  N   GLN A 125       6.930  -1.974 -24.303  1.00 89.30           N  
ATOM    995  CA  GLN A 125       5.859  -1.518 -25.183  1.00 89.30           C  
ATOM    996  C   GLN A 125       4.727  -2.541 -25.248  1.00 89.30           C  
ATOM    997  CB  GLN A 125       6.398  -1.242 -26.587  1.00 89.30           C  
ATOM    998  O   GLN A 125       3.552  -2.179 -25.165  1.00 89.30           O  
ATOM    999  CG  GLN A 125       7.311  -0.027 -26.668  1.00 89.30           C  
ATOM   1000  CD  GLN A 125       7.619   0.383 -28.096  1.00 89.30           C  
ATOM   1001  NE2 GLN A 125       8.587   1.279 -28.260  1.00 89.30           N  
ATOM   1002  OE1 GLN A 125       6.993  -0.102 -29.043  1.00 89.30           O  
ATOM   1003  N   GLN A 126       5.087  -3.822 -25.511  1.00 89.93           N  
ATOM   1004  CA  GLN A 126       4.198  -4.979 -25.507  1.00 89.93           C  
ATOM   1005  C   GLN A 126       4.813  -6.143 -24.735  1.00 89.93           C  
ATOM   1006  CB  GLN A 126       3.873  -5.413 -26.938  1.00 89.93           C  
ATOM   1007  O   GLN A 126       6.020  -6.378 -24.814  1.00 89.93           O  
ATOM   1008  CG  GLN A 126       3.147  -4.350 -27.752  1.00 89.93           C  
ATOM   1009  CD  GLN A 126       2.900  -4.778 -29.187  1.00 89.93           C  
ATOM   1010  NE2 GLN A 126       2.444  -3.843 -30.014  1.00 89.93           N  
ATOM   1011  OE1 GLN A 126       3.118  -5.938 -29.549  1.00 89.93           O  
ATOM   1012  N   GLY A 127       3.988  -6.736 -23.909  1.00 94.63           N  
ATOM   1013  CA  GLY A 127       4.471  -7.876 -23.146  1.00 94.63           C  
ATOM   1014  C   GLY A 127       4.025  -7.856 -21.696  1.00 94.63           C  
ATOM   1015  O   GLY A 127       2.862  -7.571 -21.403  1.00 94.63           O  
ATOM   1016  N   GLN A 128       5.069  -8.165 -20.795  1.00 96.05           N  
ATOM   1017  CA  GLN A 128       4.669  -8.283 -19.397  1.00 96.05           C  
ATOM   1018  C   GLN A 128       5.788  -7.829 -18.464  1.00 96.05           C  
ATOM   1019  CB  GLN A 128       4.266  -9.723 -19.073  1.00 96.05           C  
ATOM   1020  O   GLN A 128       6.950  -7.755 -18.870  1.00 96.05           O  
ATOM   1021  CG  GLN A 128       5.415 -10.718 -19.166  1.00 96.05           C  
ATOM   1022  CD  GLN A 128       4.974 -12.148 -18.913  1.00 96.05           C  
ATOM   1023  NE2 GLN A 128       5.935 -13.064 -18.863  1.00 96.05           N  
ATOM   1024  OE1 GLN A 128       3.780 -12.426 -18.763  1.00 96.05           O  
ATOM   1025  N   VAL A 129       5.386  -7.471 -17.324  1.00 97.05           N  
ATOM   1026  CA  VAL A 129       6.281  -7.168 -16.212  1.00 97.05           C  
ATOM   1027  C   VAL A 129       6.022  -8.138 -15.061  1.00 97.05           C  
ATOM   1028  CB  VAL A 129       6.111  -5.710 -15.729  1.00 97.05           C  
ATOM   1029  O   VAL A 129       4.881  -8.295 -14.618  1.00 97.05           O  
ATOM   1030  CG1 VAL A 129       7.005  -5.434 -14.522  1.00 97.05           C  
ATOM   1031  CG2 VAL A 129       6.421  -4.734 -16.862  1.00 97.05           C  
ATOM   1032  N   THR A 130       7.080  -8.774 -14.621  1.00 97.73           N  
ATOM   1033  CA  THR A 130       6.942  -9.756 -13.551  1.00 97.73           C  
ATOM   1034  C   THR A 130       7.803  -9.374 -12.351  1.00 97.73           C  
ATOM   1035  CB  THR A 130       7.327 -11.167 -14.034  1.00 97.73           C  
ATOM   1036  O   THR A 130       8.990  -9.076 -12.502  1.00 97.73           O  
ATOM   1037  CG2 THR A 130       7.131 -12.199 -12.929  1.00 97.73           C  
ATOM   1038  OG1 THR A 130       6.508 -11.522 -15.155  1.00 97.73           O  
ATOM   1039  N   VAL A 131       7.171  -9.398 -11.175  1.00 97.90           N  
ATOM   1040  CA  VAL A 131       7.902  -9.161  -9.935  1.00 97.90           C  
ATOM   1041  C   VAL A 131       7.974 -10.451  -9.122  1.00 97.90           C  
ATOM   1042  CB  VAL A 131       7.249  -8.039  -9.097  1.00 97.90           C  
ATOM   1043  O   VAL A 131       6.943 -11.026  -8.765  1.00 97.90           O  
ATOM   1044  CG1 VAL A 131       8.009  -7.829  -7.789  1.00 97.90           C  
ATOM   1045  CG2 VAL A 131       7.191  -6.740  -9.899  1.00 97.90           C  
ATOM   1046  N   ARG A 132       9.173 -10.899  -8.881  1.00 97.39           N  
ATOM   1047  CA  ARG A 132       9.396 -12.075  -8.046  1.00 97.39           C  
ATOM   1048  C   ARG A 132       9.971 -11.683  -6.690  1.00 97.39           C  
ATOM   1049  CB  ARG A 132      10.331 -13.063  -8.747  1.00 97.39           C  
ATOM   1050  O   ARG A 132      10.875 -10.848  -6.611  1.00 97.39           O  
ATOM   1051  CG  ARG A 132       9.791 -13.595 -10.064  1.00 97.39           C  
ATOM   1052  CD  ARG A 132      10.742 -14.600 -10.700  1.00 97.39           C  
ATOM   1053  NE  ARG A 132      10.290 -15.005 -12.027  1.00 97.39           N  
ATOM   1054  NH1 ARG A 132      11.675 -13.551 -13.169  1.00 97.39           N  
ATOM   1055  NH2 ARG A 132      10.262 -14.939 -14.323  1.00 97.39           N  
ATOM   1056  CZ  ARG A 132      10.743 -14.497 -13.170  1.00 97.39           C  
ATOM   1057  N   VAL A 133       9.410 -12.289  -5.696  1.00 96.96           N  
ATOM   1058  CA  VAL A 133       9.842 -11.955  -4.343  1.00 96.96           C  
ATOM   1059  C   VAL A 133      10.209 -13.231  -3.588  1.00 96.96           C  
ATOM   1060  CB  VAL A 133       8.750 -11.178  -3.575  1.00 96.96           C  
ATOM   1061  O   VAL A 133       9.492 -14.232  -3.661  1.00 96.96           O  
ATOM   1062  CG1 VAL A 133       9.264 -10.734  -2.206  1.00 96.96           C  
ATOM   1063  CG2 VAL A 133       8.280  -9.973  -4.389  1.00 96.96           C  
ATOM   1064  N   ARG A 134      11.329 -13.221  -2.969  1.00 95.72           N  
ATOM   1065  CA  ARG A 134      11.725 -14.342  -2.122  1.00 95.72           C  
ATOM   1066  C   ARG A 134      12.480 -13.857  -0.890  1.00 95.72           C  
ATOM   1067  CB  ARG A 134      12.586 -15.333  -2.909  1.00 95.72           C  
ATOM   1068  O   ARG A 134      13.019 -12.749  -0.882  1.00 95.72           O  
ATOM   1069  CG  ARG A 134      13.944 -14.781  -3.314  1.00 95.72           C  
ATOM   1070  CD  ARG A 134      14.763 -15.809  -4.083  1.00 95.72           C  
ATOM   1071  NE  ARG A 134      16.036 -15.255  -4.535  1.00 95.72           N  
ATOM   1072  NH1 ARG A 134      17.166 -15.708  -2.572  1.00 95.72           N  
ATOM   1073  NH2 ARG A 134      18.252 -14.692  -4.316  1.00 95.72           N  
ATOM   1074  CZ  ARG A 134      17.149 -15.219  -3.806  1.00 95.72           C  
ATOM   1075  N   TYR A 135      12.445 -14.713   0.139  1.00 93.59           N  
ATOM   1076  CA  TYR A 135      13.100 -14.443   1.413  1.00 93.59           C  
ATOM   1077  C   TYR A 135      14.054 -15.571   1.786  1.00 93.59           C  
ATOM   1078  CB  TYR A 135      12.061 -14.250   2.522  1.00 93.59           C  
ATOM   1079  O   TYR A 135      13.679 -16.746   1.753  1.00 93.59           O  
ATOM   1080  CG  TYR A 135      12.648 -13.769   3.827  1.00 93.59           C  
ATOM   1081  CD1 TYR A 135      12.758 -14.625   4.921  1.00 93.59           C  
ATOM   1082  CD2 TYR A 135      13.092 -12.459   3.969  1.00 93.59           C  
ATOM   1083  CE1 TYR A 135      13.296 -14.186   6.126  1.00 93.59           C  
ATOM   1084  CE2 TYR A 135      13.632 -12.009   5.170  1.00 93.59           C  
ATOM   1085  OH  TYR A 135      14.263 -12.439   7.431  1.00 93.59           O  
ATOM   1086  CZ  TYR A 135      13.730 -12.879   6.241  1.00 93.59           C  
ATOM   1087  N   ASP A 136      15.347 -15.219   2.081  1.00 90.41           N  
ATOM   1088  CA  ASP A 136      16.307 -16.287   2.343  1.00 90.41           C  
ATOM   1089  C   ASP A 136      16.653 -16.362   3.829  1.00 90.41           C  
ATOM   1090  CB  ASP A 136      17.578 -16.081   1.517  1.00 90.41           C  
ATOM   1091  O   ASP A 136      16.135 -15.583   4.632  1.00 90.41           O  
ATOM   1092  CG  ASP A 136      18.345 -14.831   1.910  1.00 90.41           C  
ATOM   1093  OD1 ASP A 136      18.130 -14.309   3.025  1.00 90.41           O  
ATOM   1094  OD2 ASP A 136      19.170 -14.361   1.096  1.00 90.41           O  
ATOM   1095  N   GLU A 137      17.470 -17.274   4.243  1.00 82.06           N  
ATOM   1096  CA  GLU A 137      17.827 -17.554   5.631  1.00 82.06           C  
ATOM   1097  C   GLU A 137      18.689 -16.439   6.215  1.00 82.06           C  
ATOM   1098  CB  GLU A 137      18.557 -18.895   5.739  1.00 82.06           C  
ATOM   1099  O   GLU A 137      18.690 -16.218   7.428  1.00 82.06           O  
ATOM   1100  CG  GLU A 137      17.651 -20.104   5.558  1.00 82.06           C  
ATOM   1101  CD  GLU A 137      18.372 -21.429   5.754  1.00 82.06           C  
ATOM   1102  OE1 GLU A 137      17.733 -22.495   5.608  1.00 82.06           O  
ATOM   1103  OE2 GLU A 137      19.586 -21.399   6.057  1.00 82.06           O  
ATOM   1104  N   GLY A 138      19.217 -15.586   5.455  1.00 85.53           N  
ATOM   1105  CA  GLY A 138      20.045 -14.490   5.931  1.00 85.53           C  
ATOM   1106  C   GLY A 138      19.252 -13.233   6.237  1.00 85.53           C  
ATOM   1107  O   GLY A 138      19.823 -12.148   6.366  1.00 85.53           O  
ATOM   1108  N   ASP A 139      17.878 -13.302   6.361  1.00 92.22           N  
ATOM   1109  CA  ASP A 139      17.024 -12.149   6.633  1.00 92.22           C  
ATOM   1110  C   ASP A 139      17.063 -11.153   5.476  1.00 92.22           C  
ATOM   1111  CB  ASP A 139      17.447 -11.462   7.933  1.00 92.22           C  
ATOM   1112  O   ASP A 139      17.032  -9.940   5.693  1.00 92.22           O  
ATOM   1113  CG  ASP A 139      17.220 -12.326   9.161  1.00 92.22           C  
ATOM   1114  OD1 ASP A 139      16.336 -13.209   9.131  1.00 92.22           O  
ATOM   1115  OD2 ASP A 139      17.930 -12.120  10.169  1.00 92.22           O  
ATOM   1116  N   MET A 140      17.275 -11.761   4.296  1.00 95.49           N  
ATOM   1117  CA  MET A 140      17.359 -10.889   3.128  1.00 95.49           C  
ATOM   1118  C   MET A 140      16.121 -11.036   2.249  1.00 95.49           C  
ATOM   1119  CB  MET A 140      18.617 -11.197   2.314  1.00 95.49           C  
ATOM   1120  O   MET A 140      15.694 -12.153   1.952  1.00 95.49           O  
ATOM   1121  CG  MET A 140      19.912 -10.896   3.050  1.00 95.49           C  
ATOM   1122  SD  MET A 140      20.164  -9.098   3.322  1.00 95.49           S  
ATOM   1123  CE  MET A 140      20.642  -8.585   1.649  1.00 95.49           C  
ATOM   1124  N   LEU A 141      15.586  -9.904   1.866  1.00 97.10           N  
ATOM   1125  CA  LEU A 141      14.499  -9.881   0.892  1.00 97.10           C  
ATOM   1126  C   LEU A 141      15.034  -9.633  -0.514  1.00 97.10           C  
ATOM   1127  CB  LEU A 141      13.474  -8.805   1.259  1.00 97.10           C  
ATOM   1128  O   LEU A 141      15.850  -8.732  -0.722  1.00 97.10           O  
ATOM   1129  CG  LEU A 141      12.432  -9.191   2.310  1.00 97.10           C  
ATOM   1130  CD1 LEU A 141      11.683  -7.954   2.793  1.00 97.10           C  
ATOM   1131  CD2 LEU A 141      11.462 -10.224   1.748  1.00 97.10           C  
ATOM   1132  N   HIS A 142      14.541 -10.477  -1.397  1.00 97.79           N  
ATOM   1133  CA  HIS A 142      14.936 -10.358  -2.795  1.00 97.79           C  
ATOM   1134  C   HIS A 142      13.740 -10.023  -3.680  1.00 97.79           C  
ATOM   1135  CB  HIS A 142      15.600 -11.650  -3.276  1.00 97.79           C  
ATOM   1136  O   HIS A 142      12.722 -10.717  -3.643  1.00 97.79           O  
ATOM   1137  CG  HIS A 142      16.815 -12.029  -2.491  1.00 97.79           C  
ATOM   1138  CD2 HIS A 142      16.942 -12.645  -1.292  1.00 97.79           C  
ATOM   1139  ND1 HIS A 142      18.095 -11.770  -2.930  1.00 97.79           N  
ATOM   1140  CE1 HIS A 142      18.960 -12.213  -2.033  1.00 97.79           C  
ATOM   1141  NE2 HIS A 142      18.286 -12.748  -1.029  1.00 97.79           N  
ATOM   1142  N   PHE A 143      13.905  -8.885  -4.404  1.00 98.24           N  
ATOM   1143  CA  PHE A 143      12.913  -8.532  -5.413  1.00 98.24           C  
ATOM   1144  C   PHE A 143      13.528  -8.552  -6.808  1.00 98.24           C  
ATOM   1145  CB  PHE A 143      12.316  -7.152  -5.123  1.00 98.24           C  
ATOM   1146  O   PHE A 143      14.580  -7.950  -7.036  1.00 98.24           O  
ATOM   1147  CG  PHE A 143      11.536  -7.086  -3.837  1.00 98.24           C  
ATOM   1148  CD1 PHE A 143      10.153  -7.224  -3.838  1.00 98.24           C  
ATOM   1149  CD2 PHE A 143      12.187  -6.887  -2.626  1.00 98.24           C  
ATOM   1150  CE1 PHE A 143       9.429  -7.164  -2.650  1.00 98.24           C  
ATOM   1151  CE2 PHE A 143      11.470  -6.826  -1.435  1.00 98.24           C  
ATOM   1152  CZ  PHE A 143      10.091  -6.964  -1.449  1.00 98.24           C  
ATOM   1153  N   GLU A 144      12.880  -9.312  -7.667  1.00 98.23           N  
ATOM   1154  CA  GLU A 144      13.286  -9.291  -9.070  1.00 98.23           C  
ATOM   1155  C   GLU A 144      12.198  -8.682  -9.950  1.00 98.23           C  
ATOM   1156  CB  GLU A 144      13.623 -10.704  -9.553  1.00 98.23           C  
ATOM   1157  O   GLU A 144      11.081  -9.200 -10.014  1.00 98.23           O  
ATOM   1158  CG  GLU A 144      14.811 -11.331  -8.837  1.00 98.23           C  
ATOM   1159  CD  GLU A 144      15.095 -12.757  -9.283  1.00 98.23           C  
ATOM   1160  OE1 GLU A 144      16.086 -13.356  -8.806  1.00 98.23           O  
ATOM   1161  OE2 GLU A 144      14.323 -13.278 -10.118  1.00 98.23           O  
ATOM   1162  N   VAL A 145      12.510  -7.590 -10.534  1.00 98.06           N  
ATOM   1163  CA  VAL A 145      11.587  -6.950 -11.466  1.00 98.06           C  
ATOM   1164  C   VAL A 145      12.031  -7.220 -12.902  1.00 98.06           C  
ATOM   1165  CB  VAL A 145      11.491  -5.428 -11.215  1.00 98.06           C  
ATOM   1166  O   VAL A 145      13.023  -6.655 -13.368  1.00 98.06           O  
ATOM   1167  CG1 VAL A 145      10.467  -4.790 -12.152  1.00 98.06           C  
ATOM   1168  CG2 VAL A 145      11.132  -5.150  -9.756  1.00 98.06           C  
ATOM   1169  N   GLU A 146      11.227  -8.053 -13.509  1.00 98.08           N  
ATOM   1170  CA  GLU A 146      11.550  -8.487 -14.864  1.00 98.08           C  
ATOM   1171  C   GLU A 146      10.605  -7.859 -15.885  1.00 98.08           C  
ATOM   1172  CB  GLU A 146      11.496 -10.014 -14.967  1.00 98.08           C  
ATOM   1173  O   GLU A 146       9.385  -7.893 -15.712  1.00 98.08           O  
ATOM   1174  CG  GLU A 146      11.842 -10.549 -16.349  1.00 98.08           C  
ATOM   1175  CD  GLU A 146      11.700 -12.059 -16.460  1.00 98.08           C  
ATOM   1176  OE1 GLU A 146      11.937 -12.612 -17.558  1.00 98.08           O  
ATOM   1177  OE2 GLU A 146      11.348 -12.694 -15.441  1.00 98.08           O  
ATOM   1178  N   ASP A 147      11.216  -7.335 -16.933  1.00 96.85           N  
ATOM   1179  CA  ASP A 147      10.420  -6.788 -18.027  1.00 96.85           C  
ATOM   1180  C   ASP A 147      10.791  -7.440 -19.357  1.00 96.85           C  
ATOM   1181  CB  ASP A 147      10.600  -5.271 -18.116  1.00 96.85           C  
ATOM   1182  O   ASP A 147      11.896  -7.966 -19.509  1.00 96.85           O  
ATOM   1183  CG  ASP A 147      11.971  -4.866 -18.629  1.00 96.85           C  
ATOM   1184  OD1 ASP A 147      12.939  -4.855 -17.838  1.00 96.85           O  
ATOM   1185  OD2 ASP A 147      12.083  -4.553 -19.834  1.00 96.85           O  
ATOM   1186  N   SER A 148       9.852  -7.428 -20.270  1.00 94.49           N  
ATOM   1187  CA  SER A 148      10.094  -7.953 -21.611  1.00 94.49           C  
ATOM   1188  C   SER A 148      10.375  -6.828 -22.602  1.00 94.49           C  
ATOM   1189  CB  SER A 148       8.897  -8.777 -22.088  1.00 94.49           C  
ATOM   1190  O   SER A 148      10.094  -6.960 -23.795  1.00 94.49           O  
ATOM   1191  OG  SER A 148       7.709  -8.004 -22.056  1.00 94.49           O  
ATOM   1192  N   GLY A 149      10.840  -5.768 -22.157  1.00 92.12           N  
ATOM   1193  CA  GLY A 149      10.998  -4.588 -22.992  1.00 92.12           C  
ATOM   1194  C   GLY A 149      12.249  -4.627 -23.849  1.00 92.12           C  
ATOM   1195  O   GLY A 149      12.678  -5.699 -24.282  1.00 92.12           O  
ATOM   1196  N   ILE A 150      12.832  -3.496 -24.204  1.00 90.66           N  
ATOM   1197  CA  ILE A 150      13.849  -3.280 -25.227  1.00 90.66           C  
ATOM   1198  C   ILE A 150      15.191  -3.825 -24.744  1.00 90.66           C  
ATOM   1199  CB  ILE A 150      13.977  -1.783 -25.590  1.00 90.66           C  
ATOM   1200  O   ILE A 150      16.064  -4.149 -25.553  1.00 90.66           O  
ATOM   1201  CG1 ILE A 150      14.304  -0.957 -24.340  1.00 90.66           C  
ATOM   1202  CG2 ILE A 150      12.696  -1.279 -26.261  1.00 90.66           C  
ATOM   1203  CD1 ILE A 150      14.641   0.498 -24.631  1.00 90.66           C  
ATOM   1204  N   GLY A 151      15.255  -4.003 -23.429  1.00 91.03           N  
ATOM   1205  CA  GLY A 151      16.539  -4.446 -22.910  1.00 91.03           C  
ATOM   1206  C   GLY A 151      17.601  -3.362 -22.940  1.00 91.03           C  
ATOM   1207  O   GLY A 151      17.363  -2.267 -23.453  1.00 91.03           O  
ATOM   1208  N   ILE A 152      18.793  -3.668 -22.303  1.00 90.22           N  
ATOM   1209  CA  ILE A 152      19.898  -2.724 -22.179  1.00 90.22           C  
ATOM   1210  C   ILE A 152      21.157  -3.319 -22.806  1.00 90.22           C  
ATOM   1211  CB  ILE A 152      20.159  -2.350 -20.703  1.00 90.22           C  
ATOM   1212  O   ILE A 152      21.512  -4.468 -22.529  1.00 90.22           O  
ATOM   1213  CG1 ILE A 152      18.876  -1.823 -20.051  1.00 90.22           C  
ATOM   1214  CG2 ILE A 152      21.289  -1.322 -20.598  1.00 90.22           C  
ATOM   1215  CD1 ILE A 152      18.940  -1.748 -18.532  1.00 90.22           C  
ATOM   1216  N   PRO A 153      21.774  -2.568 -23.644  1.00 89.62           N  
ATOM   1217  CA  PRO A 153      23.047  -3.040 -24.192  1.00 89.62           C  
ATOM   1218  C   PRO A 153      24.089  -3.317 -23.111  1.00 89.62           C  
ATOM   1219  CB  PRO A 153      23.492  -1.885 -25.094  1.00 89.62           C  
ATOM   1220  O   PRO A 153      24.151  -2.599 -22.109  1.00 89.62           O  
ATOM   1221  CG  PRO A 153      22.247  -1.098 -25.348  1.00 89.62           C  
ATOM   1222  CD  PRO A 153      21.321  -1.280 -24.180  1.00 89.62           C  
ATOM   1223  N   GLN A 154      24.928  -4.313 -23.376  1.00 89.42           N  
ATOM   1224  CA  GLN A 154      25.893  -4.799 -22.395  1.00 89.42           C  
ATOM   1225  C   GLN A 154      26.880  -3.703 -22.004  1.00 89.42           C  
ATOM   1226  CB  GLN A 154      26.646  -6.014 -22.939  1.00 89.42           C  
ATOM   1227  O   GLN A 154      27.266  -3.595 -20.838  1.00 89.42           O  
ATOM   1228  CG  GLN A 154      27.244  -6.902 -21.856  1.00 89.42           C  
ATOM   1229  CD  GLN A 154      27.910  -8.144 -22.417  1.00 89.42           C  
ATOM   1230  NE2 GLN A 154      28.518  -8.938 -21.541  1.00 89.42           N  
ATOM   1231  OE1 GLN A 154      27.878  -8.390 -23.627  1.00 89.42           O  
ATOM   1232  N   ASP A 155      27.222  -2.831 -22.947  1.00 88.63           N  
ATOM   1233  CA  ASP A 155      28.213  -1.792 -22.686  1.00 88.63           C  
ATOM   1234  C   ASP A 155      27.620  -0.668 -21.838  1.00 88.63           C  
ATOM   1235  CB  ASP A 155      28.758  -1.228 -24.000  1.00 88.63           C  
ATOM   1236  O   ASP A 155      28.353   0.168 -21.307  1.00 88.63           O  
ATOM   1237  CG  ASP A 155      27.669  -0.687 -24.910  1.00 88.63           C  
ATOM   1238  OD1 ASP A 155      26.569  -1.278 -24.964  1.00 88.63           O  
ATOM   1239  OD2 ASP A 155      27.914   0.339 -25.581  1.00 88.63           O  
ATOM   1240  N   GLU A 156      26.252  -0.755 -21.604  1.00 89.05           N  
ATOM   1241  CA  GLU A 156      25.572   0.315 -20.881  1.00 89.05           C  
ATOM   1242  C   GLU A 156      25.230  -0.112 -19.456  1.00 89.05           C  
ATOM   1243  CB  GLU A 156      24.302   0.742 -21.621  1.00 89.05           C  
ATOM   1244  O   GLU A 156      24.803   0.709 -18.642  1.00 89.05           O  
ATOM   1245  CG  GLU A 156      24.567   1.381 -22.977  1.00 89.05           C  
ATOM   1246  CD  GLU A 156      25.195   2.761 -22.878  1.00 89.05           C  
ATOM   1247  OE1 GLU A 156      25.869   3.192 -23.842  1.00 89.05           O  
ATOM   1248  OE2 GLU A 156      25.014   3.417 -21.828  1.00 89.05           O  
ATOM   1249  N   LEU A 157      25.398  -1.378 -19.090  1.00 89.20           N  
ATOM   1250  CA  LEU A 157      24.889  -1.944 -17.845  1.00 89.20           C  
ATOM   1251  C   LEU A 157      25.568  -1.303 -16.639  1.00 89.20           C  
ATOM   1252  CB  LEU A 157      25.102  -3.460 -17.819  1.00 89.20           C  
ATOM   1253  O   LEU A 157      24.914  -1.013 -15.635  1.00 89.20           O  
ATOM   1254  CG  LEU A 157      24.162  -4.291 -18.694  1.00 89.20           C  
ATOM   1255  CD1 LEU A 157      24.568  -5.761 -18.661  1.00 89.20           C  
ATOM   1256  CD2 LEU A 157      22.716  -4.121 -18.238  1.00 89.20           C  
ATOM   1257  N   ASP A 158      26.876  -0.921 -16.815  1.00 85.78           N  
ATOM   1258  CA  ASP A 158      27.590  -0.339 -15.683  1.00 85.78           C  
ATOM   1259  C   ASP A 158      27.244   1.138 -15.515  1.00 85.78           C  
ATOM   1260  CB  ASP A 158      29.101  -0.508 -15.857  1.00 85.78           C  
ATOM   1261  O   ASP A 158      27.206   1.649 -14.393  1.00 85.78           O  
ATOM   1262  CG  ASP A 158      29.558  -1.949 -15.705  1.00 85.78           C  
ATOM   1263  OD1 ASP A 158      28.874  -2.736 -15.015  1.00 85.78           O  
ATOM   1264  OD2 ASP A 158      30.612  -2.299 -16.277  1.00 85.78           O  
ATOM   1265  N   LYS A 159      26.735   1.715 -16.528  1.00 87.06           N  
ATOM   1266  CA  LYS A 159      26.575   3.166 -16.551  1.00 87.06           C  
ATOM   1267  C   LYS A 159      25.170   3.571 -16.114  1.00 87.06           C  
ATOM   1268  CB  LYS A 159      26.869   3.716 -17.948  1.00 87.06           C  
ATOM   1269  O   LYS A 159      24.947   4.713 -15.706  1.00 87.06           O  
ATOM   1270  CG  LYS A 159      28.312   3.536 -18.393  1.00 87.06           C  
ATOM   1271  CD  LYS A 159      28.543   4.106 -19.787  1.00 87.06           C  
ATOM   1272  CE  LYS A 159      29.961   3.840 -20.273  1.00 87.06           C  
ATOM   1273  NZ  LYS A 159      30.168   4.327 -21.670  1.00 87.06           N  
ATOM   1274  N   ILE A 160      24.257   2.646 -16.106  1.00 87.20           N  
ATOM   1275  CA  ILE A 160      22.850   2.985 -15.918  1.00 87.20           C  
ATOM   1276  C   ILE A 160      22.614   3.428 -14.476  1.00 87.20           C  
ATOM   1277  CB  ILE A 160      21.930   1.795 -16.271  1.00 87.20           C  
ATOM   1278  O   ILE A 160      21.623   4.099 -14.180  1.00 87.20           O  
ATOM   1279  CG1 ILE A 160      22.272   0.580 -15.402  1.00 87.20           C  
ATOM   1280  CG2 ILE A 160      22.038   1.452 -17.760  1.00 87.20           C  
ATOM   1281  CD1 ILE A 160      21.238  -0.536 -15.465  1.00 87.20           C  
ATOM   1282  N   PHE A 161      23.585   3.022 -13.618  1.00 88.44           N  
ATOM   1283  CA  PHE A 161      23.409   3.409 -12.223  1.00 88.44           C  
ATOM   1284  C   PHE A 161      24.064   4.757 -11.948  1.00 88.44           C  
ATOM   1285  CB  PHE A 161      23.991   2.342 -11.291  1.00 88.44           C  
ATOM   1286  O   PHE A 161      23.966   5.286 -10.839  1.00 88.44           O  
ATOM   1287  CG  PHE A 161      23.192   1.067 -11.253  1.00 88.44           C  
ATOM   1288  CD1 PHE A 161      21.969   1.016 -10.595  1.00 88.44           C  
ATOM   1289  CD2 PHE A 161      23.664  -0.081 -11.877  1.00 88.44           C  
ATOM   1290  CE1 PHE A 161      21.227  -0.162 -10.558  1.00 88.44           C  
ATOM   1291  CE2 PHE A 161      22.928  -1.262 -11.845  1.00 88.44           C  
ATOM   1292  CZ  PHE A 161      21.711  -1.301 -11.184  1.00 88.44           C  
ATOM   1293  N   ALA A 162      24.806   5.273 -13.071  1.00 83.56           N  
ATOM   1294  CA  ALA A 162      25.429   6.584 -12.909  1.00 83.56           C  
ATOM   1295  C   ALA A 162      24.382   7.694 -12.913  1.00 83.56           C  
ATOM   1296  CB  ALA A 162      26.458   6.824 -14.012  1.00 83.56           C  
ATOM   1297  O   ALA A 162      23.354   7.583 -13.585  1.00 83.56           O  
ATOM   1298  N   MET A 163      24.636   8.726 -12.164  1.00 76.84           N  
ATOM   1299  CA  MET A 163      23.711   9.852 -12.065  1.00 76.84           C  
ATOM   1300  C   MET A 163      23.632  10.609 -13.386  1.00 76.84           C  
ATOM   1301  CB  MET A 163      24.136  10.801 -10.943  1.00 76.84           C  
ATOM   1302  O   MET A 163      24.657  10.874 -14.017  1.00 76.84           O  
ATOM   1303  CG  MET A 163      23.740  10.325  -9.555  1.00 76.84           C  
ATOM   1304  SD  MET A 163      23.483  11.714  -8.383  1.00 76.84           S  
ATOM   1305  CE  MET A 163      25.206  12.120  -7.985  1.00 76.84           C  
ATOM   1306  N   TYR A 164      22.434  10.908 -13.788  1.00 73.19           N  
ATOM   1307  CA  TYR A 164      22.124  11.720 -14.960  1.00 73.19           C  
ATOM   1308  C   TYR A 164      22.469  10.976 -16.245  1.00 73.19           C  
ATOM   1309  CB  TYR A 164      22.881  13.050 -14.908  1.00 73.19           C  
ATOM   1310  O   TYR A 164      22.605  11.589 -17.307  1.00 73.19           O  
ATOM   1311  CG  TYR A 164      22.529  13.903 -13.713  1.00 73.19           C  
ATOM   1312  CD1 TYR A 164      21.242  14.412 -13.551  1.00 73.19           C  
ATOM   1313  CD2 TYR A 164      23.481  14.201 -12.744  1.00 73.19           C  
ATOM   1314  CE1 TYR A 164      20.913  15.200 -12.453  1.00 73.19           C  
ATOM   1315  CE2 TYR A 164      23.163  14.988 -11.642  1.00 73.19           C  
ATOM   1316  OH  TYR A 164      21.558  16.260 -10.416  1.00 73.19           O  
ATOM   1317  CZ  TYR A 164      21.878  15.481 -11.505  1.00 73.19           C  
ATOM   1318  N   TYR A 165      22.773   9.781 -16.049  1.00 79.07           N  
ATOM   1319  CA  TYR A 165      23.090   9.011 -17.247  1.00 79.07           C  
ATOM   1320  C   TYR A 165      21.831   8.404 -17.854  1.00 79.07           C  
ATOM   1321  CB  TYR A 165      24.099   7.905 -16.924  1.00 79.07           C  
ATOM   1322  O   TYR A 165      21.025   7.794 -17.147  1.00 79.07           O  
ATOM   1323  CG  TYR A 165      24.497   7.078 -18.122  1.00 79.07           C  
ATOM   1324  CD1 TYR A 165      23.896   5.846 -18.374  1.00 79.07           C  
ATOM   1325  CD2 TYR A 165      25.475   7.525 -19.005  1.00 79.07           C  
ATOM   1326  CE1 TYR A 165      24.261   5.080 -19.475  1.00 79.07           C  
ATOM   1327  CE2 TYR A 165      25.847   6.767 -20.110  1.00 79.07           C  
ATOM   1328  OH  TYR A 165      25.600   4.793 -21.429  1.00 79.07           O  
ATOM   1329  CZ  TYR A 165      25.235   5.548 -20.337  1.00 79.07           C  
ATOM   1330  N   GLN A 166      21.689   8.561 -19.164  1.00 77.32           N  
ATOM   1331  CA  GLN A 166      20.621   7.947 -19.946  1.00 77.32           C  
ATOM   1332  C   GLN A 166      21.171   7.290 -21.209  1.00 77.32           C  
ATOM   1333  CB  GLN A 166      19.560   8.984 -20.313  1.00 77.32           C  
ATOM   1334  O   GLN A 166      22.049   7.847 -21.872  1.00 77.32           O  
ATOM   1335  CG  GLN A 166      18.800   9.538 -19.115  1.00 77.32           C  
ATOM   1336  CD  GLN A 166      17.758  10.569 -19.507  1.00 77.32           C  
ATOM   1337  NE2 GLN A 166      16.656  10.608 -18.766  1.00 77.32           N  
ATOM   1338  OE1 GLN A 166      17.943  11.325 -20.466  1.00 77.32           O  
ATOM   1339  N   VAL A 167      20.733   6.102 -21.450  1.00 74.22           N  
ATOM   1340  CA  VAL A 167      21.190   5.389 -22.639  1.00 74.22           C  
ATOM   1341  C   VAL A 167      20.727   6.126 -23.894  1.00 74.22           C  
ATOM   1342  CB  VAL A 167      20.679   3.931 -22.658  1.00 74.22           C  
ATOM   1343  O   VAL A 167      19.564   6.522 -23.995  1.00 74.22           O  
ATOM   1344  CG1 VAL A 167      21.181   3.199 -23.901  1.00 74.22           C  
ATOM   1345  CG2 VAL A 167      21.112   3.198 -21.390  1.00 74.22           C  
ATOM   1346  N   LYS A 168      21.674   6.579 -24.696  1.00 67.42           N  
ATOM   1347  CA  LYS A 168      21.384   7.236 -25.967  1.00 67.42           C  
ATOM   1348  C   LYS A 168      20.680   6.283 -26.930  1.00 67.42           C  
ATOM   1349  CB  LYS A 168      22.670   7.766 -26.603  1.00 67.42           C  
ATOM   1350  O   LYS A 168      20.968   5.085 -26.947  1.00 67.42           O  
ATOM   1351  CG  LYS A 168      23.298   8.930 -25.850  1.00 67.42           C  
ATOM   1352  CD  LYS A 168      24.496   9.499 -26.599  1.00 67.42           C  
ATOM   1353  CE  LYS A 168      25.154  10.632 -25.825  1.00 67.42           C  
ATOM   1354  NZ  LYS A 168      26.339  11.184 -26.549  1.00 67.42           N  
ATOM   1355  N   ASP A 169      19.513   6.687 -27.457  1.00 55.91           N  
ATOM   1356  CA  ASP A 169      18.863   5.882 -28.487  1.00 55.91           C  
ATOM   1357  C   ASP A 169      19.783   5.684 -29.690  1.00 55.91           C  
ATOM   1358  CB  ASP A 169      17.551   6.532 -28.929  1.00 55.91           C  
ATOM   1359  O   ASP A 169      20.542   6.585 -30.052  1.00 55.91           O  
ATOM   1360  CG  ASP A 169      16.353   6.057 -28.125  1.00 55.91           C  
ATOM   1361  OD1 ASP A 169      16.452   5.016 -27.441  1.00 55.91           O  
ATOM   1362  OD2 ASP A 169      15.300   6.729 -28.179  1.00 55.91           O  
ATOM   1363  N   SER A 170      20.184   4.456 -30.135  1.00 51.51           N  
ATOM   1364  CA  SER A 170      20.909   4.113 -31.355  1.00 51.51           C  
ATOM   1365  C   SER A 170      20.191   4.643 -32.592  1.00 51.51           C  
ATOM   1366  CB  SER A 170      21.085   2.598 -31.467  1.00 51.51           C  
ATOM   1367  O   SER A 170      20.828   4.946 -33.603  1.00 51.51           O  
ATOM   1368  OG  SER A 170      21.336   2.026 -30.195  1.00 51.51           O  
ATOM   1369  N   HIS A 171      18.977   5.206 -32.477  1.00 49.04           N  
ATOM   1370  CA  HIS A 171      18.318   5.702 -33.680  1.00 49.04           C  
ATOM   1371  C   HIS A 171      18.079   7.206 -33.596  1.00 49.04           C  
ATOM   1372  CB  HIS A 171      16.992   4.972 -33.905  1.00 49.04           C  
ATOM   1373  O   HIS A 171      17.275   7.754 -34.354  1.00 49.04           O  
ATOM   1374  CG  HIS A 171      17.157   3.543 -34.315  1.00 49.04           C  
ATOM   1375  CD2 HIS A 171      17.163   2.965 -35.539  1.00 49.04           C  
ATOM   1376  ND1 HIS A 171      17.339   2.524 -33.405  1.00 49.04           N  
ATOM   1377  CE1 HIS A 171      17.451   1.378 -34.054  1.00 49.04           C  
ATOM   1378  NE2 HIS A 171      17.348   1.617 -35.350  1.00 49.04           N  
ATOM   1379  N   GLY A 172      19.041   7.949 -32.980  1.00 44.17           N  
ATOM   1380  CA  GLY A 172      18.870   9.388 -33.106  1.00 44.17           C  
ATOM   1381  C   GLY A 172      17.576   9.890 -32.494  1.00 44.17           C  
ATOM   1382  O   GLY A 172      17.166  11.026 -32.742  1.00 44.17           O  
ATOM   1383  N   GLY A 173      16.810   9.000 -31.736  1.00 40.79           N  
ATOM   1384  CA  GLY A 173      15.584   9.394 -31.061  1.00 40.79           C  
ATOM   1385  C   GLY A 173      15.824   9.992 -29.688  1.00 40.79           C  
ATOM   1386  O   GLY A 173      16.965  10.059 -29.225  1.00 40.79           O  
ATOM   1387  N   LYS A 174      15.035  11.038 -29.290  1.00 42.63           N  
ATOM   1388  CA  LYS A 174      14.951  11.729 -28.007  1.00 42.63           C  
ATOM   1389  C   LYS A 174      15.351  10.806 -26.859  1.00 42.63           C  
ATOM   1390  CB  LYS A 174      13.538  12.267 -27.778  1.00 42.63           C  
ATOM   1391  O   LYS A 174      14.992   9.627 -26.850  1.00 42.63           O  
ATOM   1392  CG  LYS A 174      13.217  13.522 -28.577  1.00 42.63           C  
ATOM   1393  CD  LYS A 174      11.818  14.039 -28.268  1.00 42.63           C  
ATOM   1394  CE  LYS A 174      11.499  15.300 -29.060  1.00 42.63           C  
ATOM   1395  NZ  LYS A 174      10.120  15.798 -28.777  1.00 42.63           N  
ATOM   1396  N   PRO A 175      16.449  11.093 -26.118  1.00 45.12           N  
ATOM   1397  CA  PRO A 175      16.814  10.342 -24.914  1.00 45.12           C  
ATOM   1398  C   PRO A 175      15.599   9.795 -24.169  1.00 45.12           C  
ATOM   1399  CB  PRO A 175      17.556  11.376 -24.064  1.00 45.12           C  
ATOM   1400  O   PRO A 175      14.491  10.318 -24.318  1.00 45.12           O  
ATOM   1401  CG  PRO A 175      17.498  12.638 -24.862  1.00 45.12           C  
ATOM   1402  CD  PRO A 175      16.728  12.371 -26.123  1.00 45.12           C  
ATOM   1403  N   ALA A 176      15.509   8.482 -23.893  1.00 50.79           N  
ATOM   1404  CA  ALA A 176      14.546   7.908 -22.958  1.00 50.79           C  
ATOM   1405  C   ALA A 176      14.152   8.920 -21.886  1.00 50.79           C  
ATOM   1406  CB  ALA A 176      15.118   6.649 -22.311  1.00 50.79           C  
ATOM   1407  O   ALA A 176      14.970   9.744 -21.470  1.00 50.79           O  
ATOM   1408  N   THR A 177      13.025   9.626 -22.027  1.00 51.09           N  
ATOM   1409  CA  THR A 177      12.276  10.461 -21.095  1.00 51.09           C  
ATOM   1410  C   THR A 177      12.552  10.044 -19.653  1.00 51.09           C  
ATOM   1411  CB  THR A 177      10.763  10.390 -21.372  1.00 51.09           C  
ATOM   1412  O   THR A 177      12.651   8.852 -19.354  1.00 51.09           O  
ATOM   1413  CG2 THR A 177      10.439  10.871 -22.782  1.00 51.09           C  
ATOM   1414  OG1 THR A 177      10.321   9.035 -21.228  1.00 51.09           O  
ATOM   1415  N   GLY A 178      13.504  10.764 -18.884  1.00 60.02           N  
ATOM   1416  CA  GLY A 178      13.732  10.598 -17.457  1.00 60.02           C  
ATOM   1417  C   GLY A 178      14.982  11.304 -16.967  1.00 60.02           C  
ATOM   1418  O   GLY A 178      15.733  11.872 -17.763  1.00 60.02           O  
ATOM   1419  N   THR A 179      15.117  11.738 -15.677  1.00 65.17           N  
ATOM   1420  CA  THR A 179      16.122  12.570 -15.024  1.00 65.17           C  
ATOM   1421  C   THR A 179      17.452  11.830 -14.918  1.00 65.17           C  
ATOM   1422  CB  THR A 179      15.660  13.005 -13.620  1.00 65.17           C  
ATOM   1423  O   THR A 179      18.513  12.455 -14.860  1.00 65.17           O  
ATOM   1424  CG2 THR A 179      14.354  13.791 -13.690  1.00 65.17           C  
ATOM   1425  OG1 THR A 179      15.461  11.842 -12.807  1.00 65.17           O  
ATOM   1426  N   GLY A 180      17.463  10.462 -15.125  1.00 70.38           N  
ATOM   1427  CA  GLY A 180      18.668   9.672 -14.926  1.00 70.38           C  
ATOM   1428  C   GLY A 180      19.114   9.620 -13.477  1.00 70.38           C  
ATOM   1429  O   GLY A 180      20.236   9.201 -13.182  1.00 70.38           O  
ATOM   1430  N   ILE A 181      18.197   9.996 -12.601  1.00 74.36           N  
ATOM   1431  CA  ILE A 181      18.564  10.082 -11.192  1.00 74.36           C  
ATOM   1432  C   ILE A 181      17.933   8.924 -10.422  1.00 74.36           C  
ATOM   1433  CB  ILE A 181      18.134  11.433 -10.577  1.00 74.36           C  
ATOM   1434  O   ILE A 181      18.511   8.426  -9.453  1.00 74.36           O  
ATOM   1435  CG1 ILE A 181      18.843  12.592 -11.285  1.00 74.36           C  
ATOM   1436  CG2 ILE A 181      18.416  11.455  -9.072  1.00 74.36           C  
ATOM   1437  CD1 ILE A 181      18.357  13.970 -10.857  1.00 74.36           C  
ATOM   1438  N   GLY A 182      16.868   8.447 -10.858  1.00 80.67           N  
ATOM   1439  CA  GLY A 182      16.020   7.518 -10.128  1.00 80.67           C  
ATOM   1440  C   GLY A 182      16.732   6.232  -9.750  1.00 80.67           C  
ATOM   1441  O   GLY A 182      16.738   5.841  -8.581  1.00 80.67           O  
ATOM   1442  N   LEU A 183      17.423   5.610 -10.750  1.00 88.18           N  
ATOM   1443  CA  LEU A 183      18.076   4.326 -10.517  1.00 88.18           C  
ATOM   1444  C   LEU A 183      19.273   4.486  -9.585  1.00 88.18           C  
ATOM   1445  CB  LEU A 183      18.524   3.704 -11.841  1.00 88.18           C  
ATOM   1446  O   LEU A 183      19.520   3.631  -8.732  1.00 88.18           O  
ATOM   1447  CG  LEU A 183      17.457   2.942 -12.628  1.00 88.18           C  
ATOM   1448  CD1 LEU A 183      17.948   2.650 -14.042  1.00 88.18           C  
ATOM   1449  CD2 LEU A 183      17.083   1.650 -11.910  1.00 88.18           C  
ATOM   1450  N   ALA A 184      19.946   5.547  -9.798  1.00 85.16           N  
ATOM   1451  CA  ALA A 184      21.094   5.824  -8.937  1.00 85.16           C  
ATOM   1452  C   ALA A 184      20.663   5.976  -7.481  1.00 85.16           C  
ATOM   1453  CB  ALA A 184      21.821   7.081  -9.408  1.00 85.16           C  
ATOM   1454  O   ALA A 184      21.291   5.416  -6.580  1.00 85.16           O  
ATOM   1455  N   VAL A 185      19.576   6.689  -7.262  1.00 83.84           N  
ATOM   1456  CA  VAL A 185      19.044   6.911  -5.921  1.00 83.84           C  
ATOM   1457  C   VAL A 185      18.561   5.588  -5.331  1.00 83.84           C  
ATOM   1458  CB  VAL A 185      17.894   7.943  -5.930  1.00 83.84           C  
ATOM   1459  O   VAL A 185      18.835   5.282  -4.168  1.00 83.84           O  
ATOM   1460  CG1 VAL A 185      17.207   7.997  -4.567  1.00 83.84           C  
ATOM   1461  CG2 VAL A 185      18.419   9.322  -6.322  1.00 83.84           C  
ATOM   1462  N   SER A 186      17.882   4.824  -6.116  1.00 91.39           N  
ATOM   1463  CA  SER A 186      17.362   3.534  -5.673  1.00 91.39           C  
ATOM   1464  C   SER A 186      18.488   2.612  -5.218  1.00 91.39           C  
ATOM   1465  CB  SER A 186      16.564   2.864  -6.792  1.00 91.39           C  
ATOM   1466  O   SER A 186      18.369   1.937  -4.193  1.00 91.39           O  
ATOM   1467  OG  SER A 186      15.398   3.611  -7.094  1.00 91.39           O  
ATOM   1468  N   ARG A 187      19.548   2.554  -6.036  1.00 92.15           N  
ATOM   1469  CA  ARG A 187      20.675   1.692  -5.696  1.00 92.15           C  
ATOM   1470  C   ARG A 187      21.325   2.131  -4.388  1.00 92.15           C  
ATOM   1471  CB  ARG A 187      21.712   1.693  -6.822  1.00 92.15           C  
ATOM   1472  O   ARG A 187      21.663   1.296  -3.546  1.00 92.15           O  
ATOM   1473  CG  ARG A 187      22.823   0.672  -6.637  1.00 92.15           C  
ATOM   1474  CD  ARG A 187      23.706   0.569  -7.873  1.00 92.15           C  
ATOM   1475  NE  ARG A 187      24.759  -0.428  -7.701  1.00 92.15           N  
ATOM   1476  NH1 ARG A 187      25.782   0.002  -9.727  1.00 92.15           N  
ATOM   1477  NH2 ARG A 187      26.629  -1.604  -8.329  1.00 92.15           N  
ATOM   1478  CZ  ARG A 187      25.721  -0.674  -8.586  1.00 92.15           C  
ATOM   1479  N   ARG A 188      21.493   3.370  -4.210  1.00 88.41           N  
ATOM   1480  CA  ARG A 188      22.085   3.888  -2.981  1.00 88.41           C  
ATOM   1481  C   ARG A 188      21.220   3.550  -1.771  1.00 88.41           C  
ATOM   1482  CB  ARG A 188      22.284   5.402  -3.076  1.00 88.41           C  
ATOM   1483  O   ARG A 188      21.735   3.147  -0.726  1.00 88.41           O  
ATOM   1484  CG  ARG A 188      23.269   5.959  -2.060  1.00 88.41           C  
ATOM   1485  CD  ARG A 188      23.617   7.412  -2.350  1.00 88.41           C  
ATOM   1486  NE  ARG A 188      24.518   7.963  -1.341  1.00 88.41           N  
ATOM   1487  NH1 ARG A 188      24.564  10.089  -2.244  1.00 88.41           N  
ATOM   1488  NH2 ARG A 188      25.764   9.617  -0.349  1.00 88.41           N  
ATOM   1489  CZ  ARG A 188      24.947   9.221  -1.314  1.00 88.41           C  
ATOM   1490  N   LEU A 189      19.908   3.799  -1.883  1.00 89.76           N  
ATOM   1491  CA  LEU A 189      18.973   3.464  -0.815  1.00 89.76           C  
ATOM   1492  C   LEU A 189      19.051   1.981  -0.469  1.00 89.76           C  
ATOM   1493  CB  LEU A 189      17.543   3.831  -1.220  1.00 89.76           C  
ATOM   1494  O   LEU A 189      19.029   1.611   0.707  1.00 89.76           O  
ATOM   1495  CG  LEU A 189      17.179   5.315  -1.153  1.00 89.76           C  
ATOM   1496  CD1 LEU A 189      15.811   5.555  -1.783  1.00 89.76           C  
ATOM   1497  CD2 LEU A 189      17.201   5.807   0.291  1.00 89.76           C  
ATOM   1498  N   ALA A 190      19.135   1.210  -1.497  1.00 93.97           N  
ATOM   1499  CA  ALA A 190      19.237  -0.232  -1.292  1.00 93.97           C  
ATOM   1500  C   ALA A 190      20.494  -0.587  -0.503  1.00 93.97           C  
ATOM   1501  CB  ALA A 190      19.229  -0.963  -2.632  1.00 93.97           C  
ATOM   1502  O   ALA A 190      20.453  -1.426   0.400  1.00 93.97           O  
ATOM   1503  N   LYS A 191      21.566   0.072  -0.862  1.00 93.23           N  
ATOM   1504  CA  LYS A 191      22.814  -0.156  -0.140  1.00 93.23           C  
ATOM   1505  C   LYS A 191      22.686   0.257   1.323  1.00 93.23           C  
ATOM   1506  CB  LYS A 191      23.965   0.604  -0.801  1.00 93.23           C  
ATOM   1507  O   LYS A 191      23.190  -0.429   2.214  1.00 93.23           O  
ATOM   1508  CG  LYS A 191      24.440  -0.007  -2.111  1.00 93.23           C  
ATOM   1509  CD  LYS A 191      25.691   0.688  -2.631  1.00 93.23           C  
ATOM   1510  CE  LYS A 191      26.239  -0.001  -3.874  1.00 93.23           C  
ATOM   1511  NZ  LYS A 191      27.466   0.677  -4.388  1.00 93.23           N  
ATOM   1512  N   ASN A 192      22.014   1.341   1.489  1.00 90.74           N  
ATOM   1513  CA  ASN A 192      21.787   1.830   2.845  1.00 90.74           C  
ATOM   1514  C   ASN A 192      20.892   0.884   3.641  1.00 90.74           C  
ATOM   1515  CB  ASN A 192      21.180   3.234   2.815  1.00 90.74           C  
ATOM   1516  O   ASN A 192      20.938   0.868   4.872  1.00 90.74           O  
ATOM   1517  CG  ASN A 192      22.201   4.305   2.482  1.00 90.74           C  
ATOM   1518  ND2 ASN A 192      21.737   5.539   2.328  1.00 90.74           N  
ATOM   1519  OD1 ASN A 192      23.397   4.024   2.362  1.00 90.74           O  
ATOM   1520  N   MET A 193      20.122   0.178   2.956  1.00 93.61           N  
ATOM   1521  CA  MET A 193      19.226  -0.791   3.583  1.00 93.61           C  
ATOM   1522  C   MET A 193      19.908  -2.147   3.728  1.00 93.61           C  
ATOM   1523  CB  MET A 193      17.938  -0.936   2.771  1.00 93.61           C  
ATOM   1524  O   MET A 193      19.255  -3.144   4.044  1.00 93.61           O  
ATOM   1525  CG  MET A 193      17.111   0.337   2.701  1.00 93.61           C  
ATOM   1526  SD  MET A 193      15.588   0.131   1.698  1.00 93.61           S  
ATOM   1527  CE  MET A 193      14.563  -0.811   2.863  1.00 93.61           C  
ATOM   1528  N   GLY A 194      21.212  -2.266   3.472  1.00 93.11           N  
ATOM   1529  CA  GLY A 194      21.994  -3.476   3.666  1.00 93.11           C  
ATOM   1530  C   GLY A 194      21.947  -4.414   2.475  1.00 93.11           C  
ATOM   1531  O   GLY A 194      22.198  -5.613   2.612  1.00 93.11           O  
ATOM   1532  N   GLY A 195      21.528  -3.908   1.372  1.00 95.70           N  
ATOM   1533  CA  GLY A 195      21.447  -4.694   0.151  1.00 95.70           C  
ATOM   1534  C   GLY A 195      22.057  -3.997  -1.050  1.00 95.70           C  
ATOM   1535  O   GLY A 195      23.033  -3.256  -0.914  1.00 95.70           O  
ATOM   1536  N   ASP A 196      21.452  -4.336  -2.234  1.00 96.97           N  
ATOM   1537  CA  ASP A 196      21.948  -3.784  -3.491  1.00 96.97           C  
ATOM   1538  C   ASP A 196      20.939  -3.992  -4.618  1.00 96.97           C  
ATOM   1539  CB  ASP A 196      23.290  -4.418  -3.863  1.00 96.97           C  
ATOM   1540  O   ASP A 196      19.973  -4.742  -4.464  1.00 96.97           O  
ATOM   1541  CG  ASP A 196      24.089  -3.580  -4.846  1.00 96.97           C  
ATOM   1542  OD1 ASP A 196      23.669  -2.447  -5.165  1.00 96.97           O  
ATOM   1543  OD2 ASP A 196      25.148  -4.059  -5.308  1.00 96.97           O  
ATOM   1544  N   ILE A 197      21.166  -3.184  -5.661  1.00 97.67           N  
ATOM   1545  CA  ILE A 197      20.410  -3.396  -6.890  1.00 97.67           C  
ATOM   1546  C   ILE A 197      21.358  -3.814  -8.013  1.00 97.67           C  
ATOM   1547  CB  ILE A 197      19.623  -2.130  -7.296  1.00 97.67           C  
ATOM   1548  O   ILE A 197      22.343  -3.126  -8.289  1.00 97.67           O  
ATOM   1549  CG1 ILE A 197      18.643  -1.732  -6.186  1.00 97.67           C  
ATOM   1550  CG2 ILE A 197      18.889  -2.352  -8.621  1.00 97.67           C  
ATOM   1551  CD1 ILE A 197      17.916  -0.420  -6.444  1.00 97.67           C  
ATOM   1552  N   THR A 198      21.054  -4.943  -8.624  1.00 96.62           N  
ATOM   1553  CA  THR A 198      21.820  -5.419  -9.770  1.00 96.62           C  
ATOM   1554  C   THR A 198      20.910  -5.642 -10.974  1.00 96.62           C  
ATOM   1555  CB  THR A 198      22.568  -6.724  -9.439  1.00 96.62           C  
ATOM   1556  O   THR A 198      19.686  -5.687 -10.835  1.00 96.62           O  
ATOM   1557  CG2 THR A 198      23.532  -6.525  -8.274  1.00 96.62           C  
ATOM   1558  OG1 THR A 198      21.617  -7.737  -9.090  1.00 96.62           O  
ATOM   1559  N   VAL A 199      21.580  -5.762 -12.133  1.00 97.06           N  
ATOM   1560  CA  VAL A 199      20.752  -5.891 -13.328  1.00 97.06           C  
ATOM   1561  C   VAL A 199      21.383  -6.898 -14.287  1.00 97.06           C  
ATOM   1562  CB  VAL A 199      20.560  -4.530 -14.034  1.00 97.06           C  
ATOM   1563  O   VAL A 199      22.608  -6.971 -14.403  1.00 97.06           O  
ATOM   1564  CG1 VAL A 199      21.906  -3.948 -14.460  1.00 97.06           C  
ATOM   1565  CG2 VAL A 199      19.634  -4.682 -15.239  1.00 97.06           C  
ATOM   1566  N   THR A 200      20.499  -7.724 -14.873  1.00 95.82           N  
ATOM   1567  CA  THR A 200      20.815  -8.557 -16.028  1.00 95.82           C  
ATOM   1568  C   THR A 200      19.882  -8.241 -17.194  1.00 95.82           C  
ATOM   1569  CB  THR A 200      20.718 -10.054 -15.681  1.00 95.82           C  
ATOM   1570  O   THR A 200      18.674  -8.084 -17.005  1.00 95.82           O  
ATOM   1571  CG2 THR A 200      21.732 -10.436 -14.608  1.00 95.82           C  
ATOM   1572  OG1 THR A 200      19.399 -10.342 -15.200  1.00 95.82           O  
ATOM   1573  N   SER A 201      20.464  -8.027 -18.349  1.00 96.20           N  
ATOM   1574  CA  SER A 201      19.637  -7.594 -19.470  1.00 96.20           C  
ATOM   1575  C   SER A 201      20.201  -8.089 -20.797  1.00 96.20           C  
ATOM   1576  CB  SER A 201      19.520  -6.069 -19.493  1.00 96.20           C  
ATOM   1577  O   SER A 201      21.410  -8.291 -20.927  1.00 96.20           O  
ATOM   1578  OG  SER A 201      18.650  -5.647 -20.530  1.00 96.20           O  
ATOM   1579  N   GLU A 202      19.303  -8.372 -21.690  1.00 91.95           N  
ATOM   1580  CA  GLU A 202      19.604  -8.661 -23.088  1.00 91.95           C  
ATOM   1581  C   GLU A 202      18.807  -7.756 -24.023  1.00 91.95           C  
ATOM   1582  CB  GLU A 202      19.317 -10.130 -23.408  1.00 91.95           C  
ATOM   1583  O   GLU A 202      17.588  -7.632 -23.886  1.00 91.95           O  
ATOM   1584  CG  GLU A 202      19.843 -10.579 -24.764  1.00 91.95           C  
ATOM   1585  CD  GLU A 202      19.621 -12.058 -25.034  1.00 91.95           C  
ATOM   1586  OE1 GLU A 202      19.560 -12.457 -26.219  1.00 91.95           O  
ATOM   1587  OE2 GLU A 202      19.507 -12.826 -24.052  1.00 91.95           O  
ATOM   1588  N   GLN A 203      19.535  -7.157 -24.964  1.00 90.27           N  
ATOM   1589  CA  GLN A 203      18.877  -6.253 -25.901  1.00 90.27           C  
ATOM   1590  C   GLN A 203      17.814  -6.985 -26.716  1.00 90.27           C  
ATOM   1591  CB  GLN A 203      19.901  -5.607 -26.834  1.00 90.27           C  
ATOM   1592  O   GLN A 203      18.087  -8.036 -27.300  1.00 90.27           O  
ATOM   1593  CG  GLN A 203      19.385  -4.364 -27.548  1.00 90.27           C  
ATOM   1594  CD  GLN A 203      20.480  -3.611 -28.280  1.00 90.27           C  
ATOM   1595  NE2 GLN A 203      20.425  -2.284 -28.226  1.00 90.27           N  
ATOM   1596  OE1 GLN A 203      21.368  -4.216 -28.889  1.00 90.27           O  
ATOM   1597  N   GLY A 204      16.593  -6.474 -26.663  1.00 89.40           N  
ATOM   1598  CA  GLY A 204      15.466  -7.022 -27.400  1.00 89.40           C  
ATOM   1599  C   GLY A 204      14.690  -8.063 -26.616  1.00 89.40           C  
ATOM   1600  O   GLY A 204      13.592  -8.457 -27.015  1.00 89.40           O  
ATOM   1601  N   LYS A 205      15.208  -8.535 -25.486  1.00 92.24           N  
ATOM   1602  CA  LYS A 205      14.561  -9.596 -24.720  1.00 92.24           C  
ATOM   1603  C   LYS A 205      14.013  -9.064 -23.399  1.00 92.24           C  
ATOM   1604  CB  LYS A 205      15.539 -10.742 -24.458  1.00 92.24           C  
ATOM   1605  O   LYS A 205      13.123  -9.671 -22.800  1.00 92.24           O  
ATOM   1606  CG  LYS A 205      15.925 -11.523 -25.705  1.00 92.24           C  
ATOM   1607  CD  LYS A 205      16.762 -12.749 -25.360  1.00 92.24           C  
ATOM   1608  CE  LYS A 205      17.133 -13.542 -26.606  1.00 92.24           C  
ATOM   1609  NZ  LYS A 205      17.943 -14.751 -26.272  1.00 92.24           N  
ATOM   1610  N   GLY A 206      14.584  -7.869 -22.923  1.00 94.31           N  
ATOM   1611  CA  GLY A 206      14.144  -7.259 -21.678  1.00 94.31           C  
ATOM   1612  C   GLY A 206      15.232  -7.208 -20.622  1.00 94.31           C  
ATOM   1613  O   GLY A 206      16.404  -7.451 -20.917  1.00 94.31           O  
ATOM   1614  N   SER A 207      14.823  -6.828 -19.446  1.00 97.03           N  
ATOM   1615  CA  SER A 207      15.774  -6.637 -18.356  1.00 97.03           C  
ATOM   1616  C   SER A 207      15.205  -7.137 -17.032  1.00 97.03           C  
ATOM   1617  CB  SER A 207      16.159  -5.163 -18.231  1.00 97.03           C  
ATOM   1618  O   SER A 207      13.987  -7.144 -16.837  1.00 97.03           O  
ATOM   1619  OG  SER A 207      16.678  -4.673 -19.455  1.00 97.03           O  
ATOM   1620  N   THR A 208      16.203  -7.646 -16.206  1.00 98.10           N  
ATOM   1621  CA  THR A 208      15.822  -8.040 -14.854  1.00 98.10           C  
ATOM   1622  C   THR A 208      16.646  -7.281 -13.818  1.00 98.10           C  
ATOM   1623  CB  THR A 208      15.997  -9.555 -14.643  1.00 98.10           C  
ATOM   1624  O   THR A 208      17.864  -7.452 -13.739  1.00 98.10           O  
ATOM   1625  CG2 THR A 208      15.561  -9.970 -13.242  1.00 98.10           C  
ATOM   1626  OG1 THR A 208      15.204 -10.260 -15.607  1.00 98.10           O  
ATOM   1627  N   PHE A 209      15.918  -6.515 -13.046  1.00 98.05           N  
ATOM   1628  CA  PHE A 209      16.556  -5.819 -11.935  1.00 98.05           C  
ATOM   1629  C   PHE A 209      16.328  -6.565 -10.626  1.00 98.05           C  
ATOM   1630  CB  PHE A 209      16.028  -4.386 -11.823  1.00 98.05           C  
ATOM   1631  O   PHE A 209      15.192  -6.906 -10.290  1.00 98.05           O  
ATOM   1632  CG  PHE A 209      16.507  -3.474 -12.919  1.00 98.05           C  
ATOM   1633  CD1 PHE A 209      17.603  -2.643 -12.722  1.00 98.05           C  
ATOM   1634  CD2 PHE A 209      15.861  -3.447 -14.149  1.00 98.05           C  
ATOM   1635  CE1 PHE A 209      18.049  -1.797 -13.735  1.00 98.05           C  
ATOM   1636  CE2 PHE A 209      16.301  -2.605 -15.166  1.00 98.05           C  
ATOM   1637  CZ  PHE A 209      17.395  -1.781 -14.957  1.00 98.05           C  
ATOM   1638  N   THR A 210      17.439  -6.765  -9.929  1.00 98.24           N  
ATOM   1639  CA  THR A 210      17.364  -7.506  -8.675  1.00 98.24           C  
ATOM   1640  C   THR A 210      17.680  -6.597  -7.490  1.00 98.24           C  
ATOM   1641  CB  THR A 210      18.328  -8.706  -8.676  1.00 98.24           C  
ATOM   1642  O   THR A 210      18.783  -6.055  -7.395  1.00 98.24           O  
ATOM   1643  CG2 THR A 210      18.196  -9.520  -7.393  1.00 98.24           C  
ATOM   1644  OG1 THR A 210      18.030  -9.550  -9.796  1.00 98.24           O  
ATOM   1645  N   LEU A 211      16.690  -6.450  -6.662  1.00 98.26           N  
ATOM   1646  CA  LEU A 211      16.832  -5.683  -5.430  1.00 98.26           C  
ATOM   1647  C   LEU A 211      16.979  -6.609  -4.227  1.00 98.26           C  
ATOM   1648  CB  LEU A 211      15.628  -4.757  -5.232  1.00 98.26           C  
ATOM   1649  O   LEU A 211      16.175  -7.526  -4.043  1.00 98.26           O  
ATOM   1650  CG  LEU A 211      15.485  -4.116  -3.851  1.00 98.26           C  
ATOM   1651  CD1 LEU A 211      16.598  -3.099  -3.621  1.00 98.26           C  
ATOM   1652  CD2 LEU A 211      14.116  -3.461  -3.705  1.00 98.26           C  
ATOM   1653  N   THR A 212      18.023  -6.310  -3.447  1.00 97.90           N  
ATOM   1654  CA  THR A 212      18.205  -7.026  -2.189  1.00 97.90           C  
ATOM   1655  C   THR A 212      18.275  -6.052  -1.017  1.00 97.90           C  
ATOM   1656  CB  THR A 212      19.479  -7.891  -2.218  1.00 97.90           C  
ATOM   1657  O   THR A 212      18.945  -5.020  -1.099  1.00 97.90           O  
ATOM   1658  CG2 THR A 212      19.387  -8.970  -3.293  1.00 97.90           C  
ATOM   1659  OG1 THR A 212      20.610  -7.056  -2.490  1.00 97.90           O  
ATOM   1660  N   ILE A 213      17.562  -6.442   0.064  1.00 97.08           N  
ATOM   1661  CA  ILE A 213      17.631  -5.613   1.263  1.00 97.08           C  
ATOM   1662  C   ILE A 213      17.643  -6.502   2.504  1.00 97.08           C  
ATOM   1663  CB  ILE A 213      16.452  -4.616   1.329  1.00 97.08           C  
ATOM   1664  O   ILE A 213      17.072  -7.595   2.499  1.00 97.08           O  
ATOM   1665  CG1 ILE A 213      15.119  -5.370   1.400  1.00 97.08           C  
ATOM   1666  CG2 ILE A 213      16.481  -3.665   0.129  1.00 97.08           C  
ATOM   1667  CD1 ILE A 213      13.941  -4.506   1.831  1.00 97.08           C  
ATOM   1668  N   HIS A 214      18.348  -6.004   3.463  1.00 95.33           N  
ATOM   1669  CA  HIS A 214      18.330  -6.666   4.762  1.00 95.33           C  
ATOM   1670  C   HIS A 214      17.051  -6.344   5.527  1.00 95.33           C  
ATOM   1671  CB  HIS A 214      19.552  -6.260   5.587  1.00 95.33           C  
ATOM   1672  O   HIS A 214      16.799  -5.185   5.862  1.00 95.33           O  
ATOM   1673  CG  HIS A 214      19.671  -6.993   6.886  1.00 95.33           C  
ATOM   1674  CD2 HIS A 214      19.942  -8.292   7.152  1.00 95.33           C  
ATOM   1675  ND1 HIS A 214      19.498  -6.376   8.106  1.00 95.33           N  
ATOM   1676  CE1 HIS A 214      19.659  -7.268   9.069  1.00 95.33           C  
ATOM   1677  NE2 HIS A 214      19.929  -8.438   8.517  1.00 95.33           N  
ATOM   1678  N   ALA A 215      16.243  -7.294   5.790  1.00 94.94           N  
ATOM   1679  CA  ALA A 215      14.965  -7.126   6.477  1.00 94.94           C  
ATOM   1680  C   ALA A 215      14.680  -8.306   7.402  1.00 94.94           C  
ATOM   1681  CB  ALA A 215      13.834  -6.961   5.465  1.00 94.94           C  
ATOM   1682  O   ALA A 215      14.086  -9.302   6.982  1.00 94.94           O  
ATOM   1683  N   PRO A 216      15.157  -8.200   8.602  1.00 93.26           N  
ATOM   1684  CA  PRO A 216      14.942  -9.298   9.547  1.00 93.26           C  
ATOM   1685  C   PRO A 216      13.463  -9.548   9.835  1.00 93.26           C  
ATOM   1686  CB  PRO A 216      15.671  -8.827  10.808  1.00 93.26           C  
ATOM   1687  O   PRO A 216      12.670  -8.604   9.876  1.00 93.26           O  
ATOM   1688  CG  PRO A 216      16.540  -7.701  10.348  1.00 93.26           C  
ATOM   1689  CD  PRO A 216      15.967  -7.144   9.076  1.00 93.26           C  
ATOM   1690  N   SER A 217      13.212 -10.826   9.822  1.00 88.45           N  
ATOM   1691  CA  SER A 217      11.858 -11.213  10.204  1.00 88.45           C  
ATOM   1692  C   SER A 217      11.641 -11.057  11.706  1.00 88.45           C  
ATOM   1693  CB  SER A 217      11.575 -12.657   9.787  1.00 88.45           C  
ATOM   1694  O   SER A 217      12.585 -11.178  12.490  1.00 88.45           O  
ATOM   1695  OG  SER A 217      10.293 -13.067  10.232  1.00 88.45           O  
ATOM   1696  N   VAL A 218      10.577 -10.453  12.134  1.00 79.17           N  
ATOM   1697  CA  VAL A 218      10.283 -10.438  13.563  1.00 79.17           C  
ATOM   1698  C   VAL A 218      10.078 -11.867  14.063  1.00 79.17           C  
ATOM   1699  CB  VAL A 218       9.039  -9.579  13.878  1.00 79.17           C  
ATOM   1700  O   VAL A 218       9.265 -12.613  13.512  1.00 79.17           O  
ATOM   1701  CG1 VAL A 218       8.799  -9.509  15.385  1.00 79.17           C  
ATOM   1702  CG2 VAL A 218       9.196  -8.177  13.293  1.00 79.17           C  
ATOM   1703  N   ALA A 219      11.154 -12.622  14.366  1.00 58.27           N  
ATOM   1704  CA  ALA A 219      11.159 -13.945  14.986  1.00 58.27           C  
ATOM   1705  C   ALA A 219      10.142 -14.022  16.121  1.00 58.27           C  
ATOM   1706  CB  ALA A 219      12.555 -14.285  15.502  1.00 58.27           C  
ATOM   1707  O   ALA A 219      10.077 -13.127  16.967  1.00 58.27           O  
ATOM   1708  N   GLU A 220       8.904 -14.250  15.842  1.00 42.20           N  
ATOM   1709  CA  GLU A 220       7.969 -14.598  16.908  1.00 42.20           C  
ATOM   1710  C   GLU A 220       8.691 -15.244  18.087  1.00 42.20           C  
ATOM   1711  CB  GLU A 220       6.878 -15.535  16.382  1.00 42.20           C  
ATOM   1712  O   GLU A 220       9.361 -16.266  17.927  1.00 42.20           O  
ATOM   1713  CG  GLU A 220       5.687 -14.810  15.772  1.00 42.20           C  
ATOM   1714  CD  GLU A 220       4.510 -15.729  15.483  1.00 42.20           C  
ATOM   1715  OE1 GLU A 220       3.439 -15.231  15.068  1.00 42.20           O  
ATOM   1716  OE2 GLU A 220       4.660 -16.956  15.673  1.00 42.20           O  
ATOM   1717  N   GLU A 221       9.594 -14.667  18.826  1.00 37.11           N  
ATOM   1718  CA  GLU A 221       9.718 -15.111  20.211  1.00 37.11           C  
ATOM   1719  C   GLU A 221       8.348 -15.359  20.836  1.00 37.11           C  
ATOM   1720  CB  GLU A 221      10.495 -14.084  21.038  1.00 37.11           C  
ATOM   1721  O   GLU A 221       7.594 -14.416  21.087  1.00 37.11           O  
ATOM   1722  CG  GLU A 221      12.004 -14.171  20.867  1.00 37.11           C  
ATOM   1723  CD  GLU A 221      12.769 -13.263  21.816  1.00 37.11           C  
ATOM   1724  OE1 GLU A 221      14.021 -13.296  21.811  1.00 37.11           O  
ATOM   1725  OE2 GLU A 221      12.112 -12.513  22.572  1.00 37.11           O  
ATOM   1726  N   VAL A 222       7.596 -16.121  20.168  1.00 35.30           N  
ATOM   1727  CA  VAL A 222       6.530 -16.739  20.949  1.00 35.30           C  
ATOM   1728  C   VAL A 222       7.130 -17.503  22.128  1.00 35.30           C  
ATOM   1729  CB  VAL A 222       5.668 -17.685  20.084  1.00 35.30           C  
ATOM   1730  O   VAL A 222       7.867 -18.473  21.937  1.00 35.30           O  
ATOM   1731  CG1 VAL A 222       4.362 -18.030  20.798  1.00 35.30           C  
ATOM   1732  CG2 VAL A 222       5.386 -17.053  18.722  1.00 35.30           C  
ATOM   1733  N   ASP A 223       7.995 -16.976  22.986  1.00 31.58           N  
ATOM   1734  CA  ASP A 223       7.866 -17.271  24.410  1.00 31.58           C  
ATOM   1735  C   ASP A 223       6.405 -17.482  24.798  1.00 31.58           C  
ATOM   1736  CB  ASP A 223       8.476 -16.145  25.248  1.00 31.58           C  
ATOM   1737  O   ASP A 223       5.539 -16.681  24.437  1.00 31.58           O  
ATOM   1738  CG  ASP A 223       9.327 -16.656  26.397  1.00 31.58           C  
ATOM   1739  OD1 ASP A 223       9.458 -17.888  26.559  1.00 31.58           O  
ATOM   1740  OD2 ASP A 223       9.870 -15.818  27.150  1.00 31.58           O  
ATOM   1741  N   ASP A 224       5.941 -18.724  24.474  1.00 29.29           N  
ATOM   1742  CA  ASP A 224       5.110 -19.442  25.435  1.00 29.29           C  
ATOM   1743  C   ASP A 224       4.275 -18.473  26.270  1.00 29.29           C  
ATOM   1744  CB  ASP A 224       5.975 -20.313  26.348  1.00 29.29           C  
ATOM   1745  O   ASP A 224       3.630 -18.878  27.240  1.00 29.29           O  
ATOM   1746  CG  ASP A 224       6.093 -21.746  25.862  1.00 29.29           C  
ATOM   1747  OD1 ASP A 224       5.301 -22.162  24.988  1.00 29.29           O  
ATOM   1748  OD2 ASP A 224       6.985 -22.468  26.358  1.00 29.29           O  
ATOM   1749  N   ALA A 225       3.925 -17.340  25.579  1.00 29.86           N  
ATOM   1750  CA  ALA A 225       2.843 -16.705  26.328  1.00 29.86           C  
ATOM   1751  C   ALA A 225       1.540 -16.729  25.535  1.00 29.86           C  
ATOM   1752  CB  ALA A 225       3.217 -15.269  26.688  1.00 29.86           C  
ATOM   1753  O   ALA A 225       0.537 -16.151  25.960  1.00 29.86           O  
ATOM   1754  N   PHE A 226       1.444 -17.706  24.589  1.00 28.88           N  
ATOM   1755  CA  PHE A 226       0.071 -18.052  24.239  1.00 28.88           C  
ATOM   1756  C   PHE A 226      -0.399 -19.269  25.026  1.00 28.88           C  
ATOM   1757  CB  PHE A 226      -0.051 -18.319  22.735  1.00 28.88           C  
ATOM   1758  O   PHE A 226      -1.080 -20.141  24.483  1.00 28.88           O  
ATOM   1759  CG  PHE A 226      -0.034 -17.072  21.894  1.00 28.88           C  
ATOM   1760  CD1 PHE A 226      -1.189 -16.318  21.720  1.00 28.88           C  
ATOM   1761  CD2 PHE A 226       1.137 -16.653  21.276  1.00 28.88           C  
ATOM   1762  CE1 PHE A 226      -1.176 -15.163  20.941  1.00 28.88           C  
ATOM   1763  CE2 PHE A 226       1.157 -15.500  20.496  1.00 28.88           C  
ATOM   1764  CZ  PHE A 226      -0.001 -14.757  20.329  1.00 28.88           C  
ATOM   1765  N   ASP A 227       0.158 -19.465  26.271  1.00 29.60           N  
ATOM   1766  CA  ASP A 227      -0.615 -20.415  27.066  1.00 29.60           C  
ATOM   1767  C   ASP A 227      -1.593 -19.692  27.989  1.00 29.60           C  
ATOM   1768  CB  ASP A 227       0.316 -21.312  27.885  1.00 29.60           C  
ATOM   1769  O   ASP A 227      -2.404 -20.329  28.664  1.00 29.60           O  
ATOM   1770  CG  ASP A 227       0.685 -22.598  27.166  1.00 29.60           C  
ATOM   1771  OD1 ASP A 227      -0.063 -23.026  26.261  1.00 29.60           O  
ATOM   1772  OD2 ASP A 227       1.731 -23.190  27.511  1.00 29.60           O  
ATOM   1773  N   GLU A 228      -2.371 -18.735  27.422  1.00 33.17           N  
ATOM   1774  CA  GLU A 228      -3.602 -18.704  28.206  1.00 33.17           C  
ATOM   1775  C   GLU A 228      -4.799 -18.325  27.338  1.00 33.17           C  
ATOM   1776  CB  GLU A 228      -3.470 -17.726  29.376  1.00 33.17           C  
ATOM   1777  O   GLU A 228      -5.949 -18.513  27.741  1.00 33.17           O  
ATOM   1778  CG  GLU A 228      -3.013 -18.378  30.673  1.00 33.17           C  
ATOM   1779  CD  GLU A 228      -2.879 -17.394  31.825  1.00 33.17           C  
ATOM   1780  OE1 GLU A 228      -2.426 -17.798  32.919  1.00 33.17           O  
ATOM   1781  OE2 GLU A 228      -3.233 -16.209  31.631  1.00 33.17           O  
ATOM   1782  N   ASP A 229      -4.817 -18.833  26.023  1.00 36.35           N  
ATOM   1783  CA  ASP A 229      -6.211 -19.005  25.627  1.00 36.35           C  
ATOM   1784  C   ASP A 229      -6.331 -19.952  24.436  1.00 36.35           C  
ATOM   1785  CB  ASP A 229      -6.844 -17.653  25.290  1.00 36.35           C  
ATOM   1786  O   ASP A 229      -6.075 -19.560  23.296  1.00 36.35           O  
ATOM   1787  CG  ASP A 229      -7.472 -16.976  26.495  1.00 36.35           C  
ATOM   1788  OD1 ASP A 229      -7.736 -17.657  27.509  1.00 36.35           O  
ATOM   1789  OD2 ASP A 229      -7.708 -15.750  26.429  1.00 36.35           O  
ATOM   1790  N   ASP A 230      -5.595 -21.067  24.414  1.00 33.17           N  
ATOM   1791  CA  ASP A 230      -5.900 -22.265  23.637  1.00 33.17           C  
ATOM   1792  C   ASP A 230      -7.369 -22.655  23.783  1.00 33.17           C  
ATOM   1793  CB  ASP A 230      -5.002 -23.427  24.067  1.00 33.17           C  
ATOM   1794  O   ASP A 230      -7.766 -23.230  24.799  1.00 33.17           O  
ATOM   1795  CG  ASP A 230      -4.247 -24.053  22.909  1.00 33.17           C  
ATOM   1796  OD1 ASP A 230      -4.407 -23.595  21.757  1.00 33.17           O  
ATOM   1797  OD2 ASP A 230      -3.486 -25.016  23.149  1.00 33.17           O  
ATOM   1798  N   MET A 231      -8.219 -21.952  23.210  1.00 39.23           N  
ATOM   1799  CA  MET A 231      -9.216 -22.887  22.698  1.00 39.23           C  
ATOM   1800  C   MET A 231      -9.093 -23.038  21.185  1.00 39.23           C  
ATOM   1801  CB  MET A 231     -10.627 -22.424  23.064  1.00 39.23           C  
ATOM   1802  O   MET A 231      -8.967 -22.046  20.466  1.00 39.23           O  
ATOM   1803  CG  MET A 231     -11.224 -23.159  24.254  1.00 39.23           C  
ATOM   1804  SD  MET A 231     -13.051 -23.007  24.329  1.00 39.23           S  
ATOM   1805  CE  MET A 231     -13.205 -21.392  25.142  1.00 39.23           C  
ATOM   1806  N   PRO A 232      -8.639 -24.220  20.635  1.00 49.21           N  
ATOM   1807  CA  PRO A 232      -8.574 -24.395  19.182  1.00 49.21           C  
ATOM   1808  C   PRO A 232      -9.828 -23.893  18.470  1.00 49.21           C  
ATOM   1809  CB  PRO A 232      -8.422 -25.909  19.016  1.00 49.21           C  
ATOM   1810  O   PRO A 232     -10.939 -24.055  18.981  1.00 49.21           O  
ATOM   1811  CG  PRO A 232      -8.665 -26.470  20.380  1.00 49.21           C  
ATOM   1812  CD  PRO A 232      -8.772 -25.330  21.352  1.00 49.21           C  
ATOM   1813  N   LEU A 233      -9.885 -22.649  17.946  1.00 57.03           N  
ATOM   1814  CA  LEU A 233     -10.973 -22.283  17.045  1.00 57.03           C  
ATOM   1815  C   LEU A 233     -11.542 -23.517  16.351  1.00 57.03           C  
ATOM   1816  CB  LEU A 233     -10.488 -21.274  16.001  1.00 57.03           C  
ATOM   1817  O   LEU A 233     -10.807 -24.461  16.052  1.00 57.03           O  
ATOM   1818  CG  LEU A 233     -10.139 -19.878  16.519  1.00 57.03           C  
ATOM   1819  CD1 LEU A 233      -9.297 -19.127  15.492  1.00 57.03           C  
ATOM   1820  CD2 LEU A 233     -11.407 -19.098  16.851  1.00 57.03           C  
ATOM   1821  N   PRO A 234     -12.903 -23.737  16.405  1.00 66.30           N  
ATOM   1822  CA  PRO A 234     -13.534 -24.874  15.730  1.00 66.30           C  
ATOM   1823  C   PRO A 234     -13.127 -24.989  14.263  1.00 66.30           C  
ATOM   1824  CB  PRO A 234     -15.029 -24.576  15.861  1.00 66.30           C  
ATOM   1825  O   PRO A 234     -12.837 -23.979  13.618  1.00 66.30           O  
ATOM   1826  CG  PRO A 234     -15.103 -23.110  16.143  1.00 66.30           C  
ATOM   1827  CD  PRO A 234     -13.774 -22.660  16.678  1.00 66.30           C  
ATOM   1828  N   ALA A 235     -12.703 -26.230  13.829  1.00 78.16           N  
ATOM   1829  CA  ALA A 235     -12.526 -26.509  12.406  1.00 78.16           C  
ATOM   1830  C   ALA A 235     -13.840 -26.347  11.648  1.00 78.16           C  
ATOM   1831  CB  ALA A 235     -11.969 -27.916  12.205  1.00 78.16           C  
ATOM   1832  O   ALA A 235     -14.786 -27.110  11.862  1.00 78.16           O  
ATOM   1833  N   LEU A 236     -14.034 -25.298  10.869  1.00 88.11           N  
ATOM   1834  CA  LEU A 236     -15.270 -24.999  10.155  1.00 88.11           C  
ATOM   1835  C   LEU A 236     -15.161 -25.399   8.688  1.00 88.11           C  
ATOM   1836  CB  LEU A 236     -15.607 -23.509  10.266  1.00 88.11           C  
ATOM   1837  O   LEU A 236     -14.062 -25.439   8.131  1.00 88.11           O  
ATOM   1838  CG  LEU A 236     -15.731 -22.946  11.683  1.00 88.11           C  
ATOM   1839  CD1 LEU A 236     -15.844 -21.426  11.641  1.00 88.11           C  
ATOM   1840  CD2 LEU A 236     -16.931 -23.558  12.398  1.00 88.11           C  
ATOM   1841  N   ASN A 237     -16.287 -25.871   8.183  1.00 90.96           N  
ATOM   1842  CA  ASN A 237     -16.466 -25.973   6.738  1.00 90.96           C  
ATOM   1843  C   ASN A 237     -16.984 -24.667   6.144  1.00 90.96           C  
ATOM   1844  CB  ASN A 237     -17.412 -27.125   6.395  1.00 90.96           C  
ATOM   1845  O   ASN A 237     -18.141 -24.300   6.355  1.00 90.96           O  
ATOM   1846  CG  ASN A 237     -16.837 -28.481   6.756  1.00 90.96           C  
ATOM   1847  ND2 ASN A 237     -17.706 -29.416   7.121  1.00 90.96           N  
ATOM   1848  OD1 ASN A 237     -15.621 -28.686   6.708  1.00 90.96           O  
ATOM   1849  N   VAL A 238     -16.065 -23.989   5.399  1.00 94.20           N  
ATOM   1850  CA  VAL A 238     -16.350 -22.630   4.953  1.00 94.20           C  
ATOM   1851  C   VAL A 238     -16.623 -22.626   3.450  1.00 94.20           C  
ATOM   1852  CB  VAL A 238     -15.189 -21.667   5.286  1.00 94.20           C  
ATOM   1853  O   VAL A 238     -15.883 -23.240   2.677  1.00 94.20           O  
ATOM   1854  CG1 VAL A 238     -15.511 -20.249   4.819  1.00 94.20           C  
ATOM   1855  CG2 VAL A 238     -14.895 -21.686   6.785  1.00 94.20           C  
ATOM   1856  N   LEU A 239     -17.738 -21.998   3.015  1.00 96.57           N  
ATOM   1857  CA  LEU A 239     -17.974 -21.678   1.612  1.00 96.57           C  
ATOM   1858  C   LEU A 239     -17.510 -20.261   1.292  1.00 96.57           C  
ATOM   1859  CB  LEU A 239     -19.458 -21.832   1.268  1.00 96.57           C  
ATOM   1860  O   LEU A 239     -18.079 -19.289   1.795  1.00 96.57           O  
ATOM   1861  CG  LEU A 239     -19.860 -21.496  -0.169  1.00 96.57           C  
ATOM   1862  CD1 LEU A 239     -19.176 -22.447  -1.146  1.00 96.57           C  
ATOM   1863  CD2 LEU A 239     -21.375 -21.556  -0.329  1.00 96.57           C  
ATOM   1864  N   LEU A 240     -16.439 -20.166   0.502  1.00 95.74           N  
ATOM   1865  CA  LEU A 240     -15.878 -18.890   0.073  1.00 95.74           C  
ATOM   1866  C   LEU A 240     -16.360 -18.528  -1.328  1.00 95.74           C  
ATOM   1867  CB  LEU A 240     -14.348 -18.940   0.102  1.00 95.74           C  
ATOM   1868  O   LEU A 240     -16.162 -19.293  -2.274  1.00 95.74           O  
ATOM   1869  CG  LEU A 240     -13.619 -17.717  -0.456  1.00 95.74           C  
ATOM   1870  CD1 LEU A 240     -13.894 -16.494   0.412  1.00 95.74           C  
ATOM   1871  CD2 LEU A 240     -12.121 -17.985  -0.553  1.00 95.74           C  
ATOM   1872  N   VAL A 241     -17.049 -17.354  -1.471  1.00 96.42           N  
ATOM   1873  CA  VAL A 241     -17.545 -16.875  -2.757  1.00 96.42           C  
ATOM   1874  C   VAL A 241     -16.733 -15.663  -3.206  1.00 96.42           C  
ATOM   1875  CB  VAL A 241     -19.046 -16.514  -2.687  1.00 96.42           C  
ATOM   1876  O   VAL A 241     -16.913 -14.560  -2.685  1.00 96.42           O  
ATOM   1877  CG1 VAL A 241     -19.599 -16.229  -4.082  1.00 96.42           C  
ATOM   1878  CG2 VAL A 241     -19.834 -17.638  -2.016  1.00 96.42           C  
ATOM   1879  N   GLU A 242     -15.845 -15.955  -4.212  1.00 92.43           N  
ATOM   1880  CA  GLU A 242     -14.926 -14.943  -4.723  1.00 92.43           C  
ATOM   1881  C   GLU A 242     -14.605 -15.181  -6.196  1.00 92.43           C  
ATOM   1882  CB  GLU A 242     -13.635 -14.925  -3.900  1.00 92.43           C  
ATOM   1883  O   GLU A 242     -14.373 -16.319  -6.610  1.00 92.43           O  
ATOM   1884  CG  GLU A 242     -12.606 -13.917  -4.392  1.00 92.43           C  
ATOM   1885  CD  GLU A 242     -13.096 -12.479  -4.324  1.00 92.43           C  
ATOM   1886  OE1 GLU A 242     -13.339 -11.870  -5.391  1.00 92.43           O  
ATOM   1887  OE2 GLU A 242     -13.238 -11.957  -3.196  1.00 92.43           O  
ATOM   1888  N   ASP A 243     -14.637 -14.059  -7.066  1.00 89.66           N  
ATOM   1889  CA  ASP A 243     -14.492 -14.231  -8.509  1.00 89.66           C  
ATOM   1890  C   ASP A 243     -13.029 -14.118  -8.931  1.00 89.66           C  
ATOM   1891  CB  ASP A 243     -15.338 -13.201  -9.260  1.00 89.66           C  
ATOM   1892  O   ASP A 243     -12.637 -14.642  -9.976  1.00 89.66           O  
ATOM   1893  CG  ASP A 243     -14.913 -11.769  -8.983  1.00 89.66           C  
ATOM   1894  OD1 ASP A 243     -14.450 -11.477  -7.859  1.00 89.66           O  
ATOM   1895  OD2 ASP A 243     -15.045 -10.925  -9.896  1.00 89.66           O  
ATOM   1896  N   ILE A 244     -12.272 -13.554  -8.035  1.00 82.84           N  
ATOM   1897  CA  ILE A 244     -10.870 -13.341  -8.379  1.00 82.84           C  
ATOM   1898  C   ILE A 244     -10.017 -14.458  -7.781  1.00 82.84           C  
ATOM   1899  CB  ILE A 244     -10.370 -11.964  -7.889  1.00 82.84           C  
ATOM   1900  O   ILE A 244     -10.016 -14.663  -6.565  1.00 82.84           O  
ATOM   1901  CG1 ILE A 244     -11.178 -10.838  -8.545  1.00 82.84           C  
ATOM   1902  CG2 ILE A 244      -8.874 -11.800  -8.171  1.00 82.84           C  
ATOM   1903  CD1 ILE A 244     -10.857  -9.451  -8.006  1.00 82.84           C  
ATOM   1904  N   GLU A 245      -9.303 -15.238  -8.557  1.00 77.93           N  
ATOM   1905  CA  GLU A 245      -8.531 -16.423  -8.193  1.00 77.93           C  
ATOM   1906  C   GLU A 245      -7.527 -16.110  -7.087  1.00 77.93           C  
ATOM   1907  CB  GLU A 245      -7.806 -16.989  -9.417  1.00 77.93           C  
ATOM   1908  O   GLU A 245      -7.366 -16.893  -6.149  1.00 77.93           O  
ATOM   1909  CG  GLU A 245      -7.271 -18.399  -9.218  1.00 77.93           C  
ATOM   1910  CD  GLU A 245      -6.775 -19.040 -10.504  1.00 77.93           C  
ATOM   1911  OE1 GLU A 245      -6.438 -20.246 -10.490  1.00 77.93           O  
ATOM   1912  OE2 GLU A 245      -6.722 -18.331 -11.533  1.00 77.93           O  
ATOM   1913  N   LEU A 246      -6.916 -14.996  -7.153  1.00 65.20           N  
ATOM   1914  CA  LEU A 246      -5.913 -14.618  -6.164  1.00 65.20           C  
ATOM   1915  C   LEU A 246      -6.548 -14.435  -4.789  1.00 65.20           C  
ATOM   1916  CB  LEU A 246      -5.202 -13.330  -6.586  1.00 65.20           C  
ATOM   1917  O   LEU A 246      -5.997 -14.883  -3.781  1.00 65.20           O  
ATOM   1918  CG  LEU A 246      -4.101 -12.826  -5.652  1.00 65.20           C  
ATOM   1919  CD1 LEU A 246      -2.968 -13.844  -5.570  1.00 65.20           C  
ATOM   1920  CD2 LEU A 246      -3.578 -11.473  -6.123  1.00 65.20           C  
ATOM   1921  N   ASN A 247      -7.687 -13.639  -4.712  1.00 75.61           N  
ATOM   1922  CA  ASN A 247      -8.402 -13.451  -3.454  1.00 75.61           C  
ATOM   1923  C   ASN A 247      -8.811 -14.785  -2.837  1.00 75.61           C  
ATOM   1924  CB  ASN A 247      -9.630 -12.563  -3.662  1.00 75.61           C  
ATOM   1925  O   ASN A 247      -8.812 -14.934  -1.614  1.00 75.61           O  
ATOM   1926  CG  ASN A 247      -9.267 -11.112  -3.907  1.00 75.61           C  
ATOM   1927  ND2 ASN A 247     -10.255 -10.308  -4.283  1.00 75.61           N  
ATOM   1928  OD1 ASN A 247      -8.108 -10.716  -3.761  1.00 75.61           O  
ATOM   1929  N   VAL A 248      -9.051 -15.745  -3.708  1.00 79.84           N  
ATOM   1930  CA  VAL A 248      -9.412 -17.090  -3.274  1.00 79.84           C  
ATOM   1931  C   VAL A 248      -8.205 -17.766  -2.627  1.00 79.84           C  
ATOM   1932  CB  VAL A 248      -9.935 -17.945  -4.450  1.00 79.84           C  
ATOM   1933  O   VAL A 248      -8.324 -18.377  -1.563  1.00 79.84           O  
ATOM   1934  CG1 VAL A 248     -10.066 -19.410  -4.036  1.00 79.84           C  
ATOM   1935  CG2 VAL A 248     -11.275 -17.405  -4.947  1.00 79.84           C  
ATOM   1936  N   ILE A 249      -7.119 -17.601  -3.300  1.00 75.13           N  
ATOM   1937  CA  ILE A 249      -5.889 -18.234  -2.837  1.00 75.13           C  
ATOM   1938  C   ILE A 249      -5.514 -17.686  -1.462  1.00 75.13           C  
ATOM   1939  CB  ILE A 249      -4.730 -18.015  -3.835  1.00 75.13           C  
ATOM   1940  O   ILE A 249      -5.196 -18.451  -0.547  1.00 75.13           O  
ATOM   1941  CG1 ILE A 249      -4.991 -18.787  -5.134  1.00 75.13           C  
ATOM   1942  CG2 ILE A 249      -3.394 -18.429  -3.211  1.00 75.13           C  
ATOM   1943  CD1 ILE A 249      -4.010 -18.466  -6.253  1.00 75.13           C  
ATOM   1944  N   VAL A 250      -5.606 -16.372  -1.320  1.00 72.98           N  
ATOM   1945  CA  VAL A 250      -5.232 -15.698  -0.081  1.00 72.98           C  
ATOM   1946  C   VAL A 250      -6.204 -16.084   1.031  1.00 72.98           C  
ATOM   1947  CB  VAL A 250      -5.203 -14.163  -0.255  1.00 72.98           C  
ATOM   1948  O   VAL A 250      -5.784 -16.464   2.127  1.00 72.98           O  
ATOM   1949  CG1 VAL A 250      -5.014 -13.470   1.093  1.00 72.98           C  
ATOM   1950  CG2 VAL A 250      -4.098 -13.757  -1.229  1.00 72.98           C  
ATOM   1951  N   ALA A 251      -7.436 -15.915   0.734  1.00 79.96           N  
ATOM   1952  CA  ALA A 251      -8.477 -16.212   1.714  1.00 79.96           C  
ATOM   1953  C   ALA A 251      -8.429 -17.677   2.137  1.00 79.96           C  
ATOM   1954  CB  ALA A 251      -9.853 -15.870   1.148  1.00 79.96           C  
ATOM   1955  O   ALA A 251      -8.554 -17.991   3.324  1.00 79.96           O  
ATOM   1956  N   ARG A 252      -8.273 -18.573   1.169  1.00 79.87           N  
ATOM   1957  CA  ARG A 252      -8.174 -20.004   1.437  1.00 79.87           C  
ATOM   1958  C   ARG A 252      -6.978 -20.313   2.331  1.00 79.87           C  
ATOM   1959  CB  ARG A 252      -8.067 -20.789   0.128  1.00 79.87           C  
ATOM   1960  O   ARG A 252      -7.086 -21.105   3.269  1.00 79.87           O  
ATOM   1961  CG  ARG A 252      -8.109 -22.298   0.310  1.00 79.87           C  
ATOM   1962  CD  ARG A 252      -8.077 -23.029  -1.025  1.00 79.87           C  
ATOM   1963  NE  ARG A 252      -6.989 -22.552  -1.875  1.00 79.87           N  
ATOM   1964  NH1 ARG A 252      -8.111 -22.905  -3.863  1.00 79.87           N  
ATOM   1965  NH2 ARG A 252      -5.983 -22.052  -3.878  1.00 79.87           N  
ATOM   1966  CZ  ARG A 252      -7.030 -22.504  -3.203  1.00 79.87           C  
ATOM   1967  N   SER A 253      -5.879 -19.725   2.034  1.00 73.15           N  
ATOM   1968  CA  SER A 253      -4.661 -19.938   2.809  1.00 73.15           C  
ATOM   1969  C   SER A 253      -4.855 -19.534   4.267  1.00 73.15           C  
ATOM   1970  CB  SER A 253      -3.497 -19.151   2.205  1.00 73.15           C  
ATOM   1971  O   SER A 253      -4.453 -20.262   5.177  1.00 73.15           O  
ATOM   1972  OG  SER A 253      -2.337 -19.270   3.011  1.00 73.15           O  
ATOM   1973  N   VAL A 254      -5.505 -18.360   4.426  1.00 75.72           N  
ATOM   1974  CA  VAL A 254      -5.721 -17.846   5.774  1.00 75.72           C  
ATOM   1975  C   VAL A 254      -6.682 -18.761   6.529  1.00 75.72           C  
ATOM   1976  CB  VAL A 254      -6.269 -16.401   5.750  1.00 75.72           C  
ATOM   1977  O   VAL A 254      -6.423 -19.133   7.676  1.00 75.72           O  
ATOM   1978  CG1 VAL A 254      -6.646 -15.944   7.158  1.00 75.72           C  
ATOM   1979  CG2 VAL A 254      -5.243 -15.453   5.133  1.00 75.72           C  
ATOM   1980  N   LEU A 255      -7.737 -19.189   5.911  1.00 81.85           N  
ATOM   1981  CA  LEU A 255      -8.770 -20.021   6.518  1.00 81.85           C  
ATOM   1982  C   LEU A 255      -8.236 -21.418   6.818  1.00 81.85           C  
ATOM   1983  CB  LEU A 255      -9.991 -20.115   5.600  1.00 81.85           C  
ATOM   1984  O   LEU A 255      -8.512 -21.978   7.882  1.00 81.85           O  
ATOM   1985  CG  LEU A 255     -10.892 -18.880   5.542  1.00 81.85           C  
ATOM   1986  CD1 LEU A 255     -11.811 -18.951   4.327  1.00 81.85           C  
ATOM   1987  CD2 LEU A 255     -11.705 -18.750   6.826  1.00 81.85           C  
ATOM   1988  N   GLU A 256      -7.514 -22.047   5.882  1.00 81.70           N  
ATOM   1989  CA  GLU A 256      -6.940 -23.376   6.068  1.00 81.70           C  
ATOM   1990  C   GLU A 256      -5.889 -23.374   7.175  1.00 81.70           C  
ATOM   1991  CB  GLU A 256      -6.327 -23.885   4.761  1.00 81.70           C  
ATOM   1992  O   GLU A 256      -5.760 -24.348   7.918  1.00 81.70           O  
ATOM   1993  CG  GLU A 256      -7.356 -24.295   3.718  1.00 81.70           C  
ATOM   1994  CD  GLU A 256      -6.733 -24.775   2.417  1.00 81.70           C  
ATOM   1995  OE1 GLU A 256      -7.451 -25.376   1.585  1.00 81.70           O  
ATOM   1996  OE2 GLU A 256      -5.516 -24.550   2.228  1.00 81.70           O  
ATOM   1997  N   LYS A 257      -5.150 -22.273   7.288  1.00 72.48           N  
ATOM   1998  CA  LYS A 257      -4.161 -22.117   8.351  1.00 72.48           C  
ATOM   1999  C   LYS A 257      -4.821 -22.152   9.726  1.00 72.48           C  
ATOM   2000  CB  LYS A 257      -3.385 -20.811   8.175  1.00 72.48           C  
ATOM   2001  O   LYS A 257      -4.219 -22.613  10.698  1.00 72.48           O  
ATOM   2002  CG  LYS A 257      -2.207 -20.658   9.126  1.00 72.48           C  
ATOM   2003  CD  LYS A 257      -1.410 -19.394   8.829  1.00 72.48           C  
ATOM   2004  CE  LYS A 257      -0.266 -19.208   9.818  1.00 72.48           C  
ATOM   2005  NZ  LYS A 257       0.525 -17.976   9.525  1.00 72.48           N  
ATOM   2006  N   LEU A 258      -6.060 -21.662   9.793  1.00 75.03           N  
ATOM   2007  CA  LEU A 258      -6.788 -21.637  11.057  1.00 75.03           C  
ATOM   2008  C   LEU A 258      -7.466 -22.977  11.320  1.00 75.03           C  
ATOM   2009  CB  LEU A 258      -7.831 -20.516  11.052  1.00 75.03           C  
ATOM   2010  O   LEU A 258      -8.165 -23.137  12.323  1.00 75.03           O  
ATOM   2011  CG  LEU A 258      -7.292 -19.087  11.130  1.00 75.03           C  
ATOM   2012  CD1 LEU A 258      -8.422 -18.082  10.933  1.00 75.03           C  
ATOM   2013  CD2 LEU A 258      -6.587 -18.853  12.462  1.00 75.03           C  
ATOM   2014  N   GLY A 259      -7.227 -23.965  10.412  1.00 80.32           N  
ATOM   2015  CA  GLY A 259      -7.734 -25.315  10.601  1.00 80.32           C  
ATOM   2016  C   GLY A 259      -9.083 -25.542   9.946  1.00 80.32           C  
ATOM   2017  O   GLY A 259      -9.754 -26.539  10.223  1.00 80.32           O  
ATOM   2018  N   ASN A 260      -9.575 -24.614   9.074  1.00 86.25           N  
ATOM   2019  CA  ASN A 260     -10.882 -24.717   8.434  1.00 86.25           C  
ATOM   2020  C   ASN A 260     -10.782 -25.360   7.054  1.00 86.25           C  
ATOM   2021  CB  ASN A 260     -11.540 -23.339   8.332  1.00 86.25           C  
ATOM   2022  O   ASN A 260      -9.728 -25.312   6.417  1.00 86.25           O  
ATOM   2023  CG  ASN A 260     -11.681 -22.658   9.679  1.00 86.25           C  
ATOM   2024  ND2 ASN A 260     -10.854 -21.648   9.922  1.00 86.25           N  
ATOM   2025  OD1 ASN A 260     -12.526 -23.036  10.495  1.00 86.25           O  
ATOM   2026  N   SER A 261     -11.813 -26.048   6.624  1.00 87.61           N  
ATOM   2027  CA  SER A 261     -11.964 -26.530   5.256  1.00 87.61           C  
ATOM   2028  C   SER A 261     -12.713 -25.520   4.393  1.00 87.61           C  
ATOM   2029  CB  SER A 261     -12.699 -27.871   5.238  1.00 87.61           C  
ATOM   2030  O   SER A 261     -13.732 -24.970   4.815  1.00 87.61           O  
ATOM   2031  OG  SER A 261     -14.017 -27.729   5.740  1.00 87.61           O  
ATOM   2032  N   VAL A 262     -12.154 -25.267   3.163  1.00 91.45           N  
ATOM   2033  CA  VAL A 262     -12.718 -24.177   2.374  1.00 91.45           C  
ATOM   2034  C   VAL A 262     -13.164 -24.702   1.011  1.00 91.45           C  
ATOM   2035  CB  VAL A 262     -11.705 -23.024   2.195  1.00 91.45           C  
ATOM   2036  O   VAL A 262     -12.382 -25.335   0.297  1.00 91.45           O  
ATOM   2037  CG1 VAL A 262     -12.344 -21.856   1.446  1.00 91.45           C  
ATOM   2038  CG2 VAL A 262     -11.174 -22.566   3.552  1.00 91.45           C  
ATOM   2039  N   ASP A 263     -14.403 -24.590   0.633  1.00 94.79           N  
ATOM   2040  CA  ASP A 263     -14.935 -24.733  -0.718  1.00 94.79           C  
ATOM   2041  C   ASP A 263     -15.115 -23.371  -1.385  1.00 94.79           C  
ATOM   2042  CB  ASP A 263     -16.267 -25.486  -0.693  1.00 94.79           C  
ATOM   2043  O   ASP A 263     -15.564 -22.416  -0.748  1.00 94.79           O  
ATOM   2044  CG  ASP A 263     -16.111 -26.957  -0.352  1.00 94.79           C  
ATOM   2045  OD1 ASP A 263     -14.979 -27.483  -0.423  1.00 94.79           O  
ATOM   2046  OD2 ASP A 263     -17.129 -27.598  -0.012  1.00 94.79           O  
ATOM   2047  N   VAL A 264     -14.800 -23.369  -2.693  1.00 94.97           N  
ATOM   2048  CA  VAL A 264     -14.779 -22.075  -3.368  1.00 94.97           C  
ATOM   2049  C   VAL A 264     -15.840 -22.048  -4.466  1.00 94.97           C  
ATOM   2050  CB  VAL A 264     -13.387 -21.769  -3.965  1.00 94.97           C  
ATOM   2051  O   VAL A 264     -15.976 -23.006  -5.230  1.00 94.97           O  
ATOM   2052  CG1 VAL A 264     -13.391 -20.419  -4.680  1.00 94.97           C  
ATOM   2053  CG2 VAL A 264     -12.321 -21.794  -2.871  1.00 94.97           C  
ATOM   2054  N   ALA A 265     -16.595 -21.000  -4.480  1.00 94.65           N  
ATOM   2055  CA  ALA A 265     -17.490 -20.655  -5.582  1.00 94.65           C  
ATOM   2056  C   ALA A 265     -17.072 -19.342  -6.238  1.00 94.65           C  
ATOM   2057  CB  ALA A 265     -18.932 -20.565  -5.089  1.00 94.65           C  
ATOM   2058  O   ALA A 265     -16.935 -18.320  -5.561  1.00 94.65           O  
ATOM   2059  N   MET A 266     -16.888 -19.391  -7.542  1.00 91.75           N  
ATOM   2060  CA  MET A 266     -16.327 -18.225  -8.218  1.00 91.75           C  
ATOM   2061  C   MET A 266     -17.433 -17.335  -8.776  1.00 91.75           C  
ATOM   2062  CB  MET A 266     -15.386 -18.657  -9.344  1.00 91.75           C  
ATOM   2063  O   MET A 266     -17.174 -16.207  -9.199  1.00 91.75           O  
ATOM   2064  CG  MET A 266     -14.179 -19.446  -8.865  1.00 91.75           C  
ATOM   2065  SD  MET A 266     -12.916 -18.383  -8.065  1.00 91.75           S  
ATOM   2066  CE  MET A 266     -12.245 -17.531  -9.520  1.00 91.75           C  
ATOM   2067  N   THR A 267     -18.667 -17.814  -8.786  1.00 92.78           N  
ATOM   2068  CA  THR A 267     -19.823 -17.027  -9.200  1.00 92.78           C  
ATOM   2069  C   THR A 267     -20.970 -17.188  -8.207  1.00 92.78           C  
ATOM   2070  CB  THR A 267     -20.299 -17.432 -10.608  1.00 92.78           C  
ATOM   2071  O   THR A 267     -20.976 -18.123  -7.403  1.00 92.78           O  
ATOM   2072  CG2 THR A 267     -19.154 -17.371 -11.613  1.00 92.78           C  
ATOM   2073  OG1 THR A 267     -20.813 -18.768 -10.566  1.00 92.78           O  
ATOM   2074  N   GLY A 268     -21.904 -16.126  -8.192  1.00 92.45           N  
ATOM   2075  CA  GLY A 268     -23.083 -16.219  -7.345  1.00 92.45           C  
ATOM   2076  C   GLY A 268     -23.929 -17.445  -7.632  1.00 92.45           C  
ATOM   2077  O   GLY A 268     -24.402 -18.109  -6.708  1.00 92.45           O  
ATOM   2078  N   LYS A 269     -24.100 -17.819  -8.884  1.00 92.59           N  
ATOM   2079  CA  LYS A 269     -24.862 -18.993  -9.297  1.00 92.59           C  
ATOM   2080  C   LYS A 269     -24.231 -20.275  -8.761  1.00 92.59           C  
ATOM   2081  CB  LYS A 269     -24.964 -19.058 -10.822  1.00 92.59           C  
ATOM   2082  O   LYS A 269     -24.934 -21.159  -8.267  1.00 92.59           O  
ATOM   2083  CG  LYS A 269     -25.979 -18.091 -11.416  1.00 92.59           C  
ATOM   2084  CD  LYS A 269     -26.091 -18.257 -12.926  1.00 92.59           C  
ATOM   2085  CE  LYS A 269     -26.992 -17.194 -13.540  1.00 92.59           C  
ATOM   2086  NZ  LYS A 269     -27.097 -17.347 -15.022  1.00 92.59           N  
ATOM   2087  N   ALA A 270     -22.919 -20.394  -8.885  1.00 93.37           N  
ATOM   2088  CA  ALA A 270     -22.184 -21.550  -8.379  1.00 93.37           C  
ATOM   2089  C   ALA A 270     -22.331 -21.674  -6.865  1.00 93.37           C  
ATOM   2090  CB  ALA A 270     -20.709 -21.452  -8.761  1.00 93.37           C  
ATOM   2091  O   ALA A 270     -22.445 -22.781  -6.334  1.00 93.37           O  
ATOM   2092  N   ALA A 271     -22.342 -20.435  -6.252  1.00 94.27           N  
ATOM   2093  CA  ALA A 271     -22.483 -20.404  -4.798  1.00 94.27           C  
ATOM   2094  C   ALA A 271     -23.838 -20.960  -4.367  1.00 94.27           C  
ATOM   2095  CB  ALA A 271     -22.305 -18.981  -4.277  1.00 94.27           C  
ATOM   2096  O   ALA A 271     -23.917 -21.767  -3.438  1.00 94.27           O  
ATOM   2097  N   LEU A 272     -24.900 -20.575  -5.031  1.00 93.26           N  
ATOM   2098  CA  LEU A 272     -26.257 -21.006  -4.713  1.00 93.26           C  
ATOM   2099  C   LEU A 272     -26.436 -22.494  -4.997  1.00 93.26           C  
ATOM   2100  CB  LEU A 272     -27.279 -20.195  -5.514  1.00 93.26           C  
ATOM   2101  O   LEU A 272     -27.155 -23.186  -4.273  1.00 93.26           O  
ATOM   2102  CG  LEU A 272     -27.423 -18.720  -5.133  1.00 93.26           C  
ATOM   2103  CD1 LEU A 272     -28.346 -18.007  -6.115  1.00 93.26           C  
ATOM   2104  CD2 LEU A 272     -27.943 -18.585  -3.707  1.00 93.26           C  
ATOM   2105  N   GLU A 273     -25.758 -23.002  -6.030  1.00 91.86           N  
ATOM   2106  CA  GLU A 273     -25.829 -24.412  -6.402  1.00 91.86           C  
ATOM   2107  C   GLU A 273     -25.072 -25.285  -5.405  1.00 91.86           C  
ATOM   2108  CB  GLU A 273     -25.275 -24.625  -7.813  1.00 91.86           C  
ATOM   2109  O   GLU A 273     -25.511 -26.392  -5.083  1.00 91.86           O  
ATOM   2110  CG  GLU A 273     -26.200 -24.133  -8.917  1.00 91.86           C  
ATOM   2111  CD  GLU A 273     -25.611 -24.294 -10.310  1.00 91.86           C  
ATOM   2112  OE1 GLU A 273     -26.293 -23.949 -11.301  1.00 91.86           O  
ATOM   2113  OE2 GLU A 273     -24.458 -24.769 -10.410  1.00 91.86           O  
ATOM   2114  N   MET A 274     -23.973 -24.730  -4.911  1.00 90.56           N  
ATOM   2115  CA  MET A 274     -23.083 -25.475  -4.024  1.00 90.56           C  
ATOM   2116  C   MET A 274     -23.637 -25.514  -2.604  1.00 90.56           C  
ATOM   2117  CB  MET A 274     -21.684 -24.856  -4.023  1.00 90.56           C  
ATOM   2118  O   MET A 274     -23.360 -26.448  -1.850  1.00 90.56           O  
ATOM   2119  CG  MET A 274     -20.880 -25.156  -5.277  1.00 90.56           C  
ATOM   2120  SD  MET A 274     -19.216 -24.382  -5.247  1.00 90.56           S  
ATOM   2121  CE  MET A 274     -18.394 -25.439  -4.022  1.00 90.56           C  
ATOM   2122  N   PHE A 275     -24.444 -24.485  -2.325  1.00 93.07           N  
ATOM   2123  CA  PHE A 275     -24.916 -24.376  -0.949  1.00 93.07           C  
ATOM   2124  C   PHE A 275     -26.009 -25.400  -0.669  1.00 93.07           C  
ATOM   2125  CB  PHE A 275     -25.436 -22.962  -0.669  1.00 93.07           C  
ATOM   2126  O   PHE A 275     -27.011 -25.458  -1.386  1.00 93.07           O  
ATOM   2127  CG  PHE A 275     -25.936 -22.768   0.737  1.00 93.07           C  
ATOM   2128  CD1 PHE A 275     -27.290 -22.879   1.030  1.00 93.07           C  
ATOM   2129  CD2 PHE A 275     -25.052 -22.473   1.767  1.00 93.07           C  
ATOM   2130  CE1 PHE A 275     -27.756 -22.700   2.330  1.00 93.07           C  
ATOM   2131  CE2 PHE A 275     -25.510 -22.292   3.069  1.00 93.07           C  
ATOM   2132  CZ  PHE A 275     -26.862 -22.405   3.348  1.00 93.07           C  
ATOM   2133  N   LYS A 276     -25.757 -26.252   0.324  1.00 87.42           N  
ATOM   2134  CA  LYS A 276     -26.747 -27.142   0.924  1.00 87.42           C  
ATOM   2135  C   LYS A 276     -26.818 -26.945   2.435  1.00 87.42           C  
ATOM   2136  CB  LYS A 276     -26.422 -28.601   0.600  1.00 87.42           C  
ATOM   2137  O   LYS A 276     -25.787 -26.859   3.105  1.00 87.42           O  
ATOM   2138  CG  LYS A 276     -26.455 -28.928  -0.886  1.00 87.42           C  
ATOM   2139  CD  LYS A 276     -26.182 -30.405  -1.140  1.00 87.42           C  
ATOM   2140  CE  LYS A 276     -26.154 -30.721  -2.629  1.00 87.42           C  
ATOM   2141  NZ  LYS A 276     -25.849 -32.161  -2.884  1.00 87.42           N  
ATOM   2142  N   PRO A 277     -28.117 -26.956   2.933  1.00 85.03           N  
ATOM   2143  CA  PRO A 277     -28.225 -26.785   4.384  1.00 85.03           C  
ATOM   2144  C   PRO A 277     -27.483 -27.869   5.163  1.00 85.03           C  
ATOM   2145  CB  PRO A 277     -29.733 -26.866   4.637  1.00 85.03           C  
ATOM   2146  O   PRO A 277     -27.577 -29.051   4.824  1.00 85.03           O  
ATOM   2147  CG  PRO A 277     -30.359 -26.514   3.326  1.00 85.03           C  
ATOM   2148  CD  PRO A 277     -29.431 -26.939   2.225  1.00 85.03           C  
ATOM   2149  N   GLY A 278     -26.646 -27.483   6.139  1.00 84.66           N  
ATOM   2150  CA  GLY A 278     -25.933 -28.376   7.038  1.00 84.66           C  
ATOM   2151  C   GLY A 278     -24.524 -28.690   6.573  1.00 84.66           C  
ATOM   2152  O   GLY A 278     -23.739 -29.288   7.313  1.00 84.66           O  
ATOM   2153  N   GLU A 279     -24.157 -28.290   5.335  1.00 88.00           N  
ATOM   2154  CA  GLU A 279     -22.860 -28.629   4.758  1.00 88.00           C  
ATOM   2155  C   GLU A 279     -21.798 -27.605   5.147  1.00 88.00           C  
ATOM   2156  CB  GLU A 279     -22.959 -28.730   3.234  1.00 88.00           C  
ATOM   2157  O   GLU A 279     -20.617 -27.941   5.266  1.00 88.00           O  
ATOM   2158  CG  GLU A 279     -23.444 -30.085   2.738  1.00 88.00           C  
ATOM   2159  CD  GLU A 279     -23.133 -30.333   1.271  1.00 88.00           C  
ATOM   2160  OE1 GLU A 279     -23.319 -31.476   0.796  1.00 88.00           O  
ATOM   2161  OE2 GLU A 279     -22.699 -29.377   0.590  1.00 88.00           O  
ATOM   2162  N   TYR A 280     -22.233 -26.364   5.320  1.00 93.02           N  
ATOM   2163  CA  TYR A 280     -21.256 -25.320   5.606  1.00 93.02           C  
ATOM   2164  C   TYR A 280     -21.540 -24.660   6.950  1.00 93.02           C  
ATOM   2165  CB  TYR A 280     -21.255 -24.265   4.496  1.00 93.02           C  
ATOM   2166  O   TYR A 280     -22.700 -24.496   7.335  1.00 93.02           O  
ATOM   2167  CG  TYR A 280     -20.898 -24.814   3.137  1.00 93.02           C  
ATOM   2168  CD1 TYR A 280     -19.589 -25.184   2.835  1.00 93.02           C  
ATOM   2169  CD2 TYR A 280     -21.868 -24.963   2.151  1.00 93.02           C  
ATOM   2170  CE1 TYR A 280     -19.255 -25.689   1.583  1.00 93.02           C  
ATOM   2171  CE2 TYR A 280     -21.545 -25.467   0.895  1.00 93.02           C  
ATOM   2172  OH  TYR A 280     -19.913 -26.326  -0.620  1.00 93.02           O  
ATOM   2173  CZ  TYR A 280     -20.238 -25.827   0.621  1.00 93.02           C  
ATOM   2174  N   ASP A 281     -20.475 -24.298   7.743  1.00 90.73           N  
ATOM   2175  CA  ASP A 281     -20.565 -23.635   9.041  1.00 90.73           C  
ATOM   2176  C   ASP A 281     -20.484 -22.118   8.890  1.00 90.73           C  
ATOM   2177  CB  ASP A 281     -19.458 -24.131   9.974  1.00 90.73           C  
ATOM   2178  O   ASP A 281     -20.952 -21.377   9.756  1.00 90.73           O  
ATOM   2179  CG  ASP A 281     -19.504 -25.631  10.204  1.00 90.73           C  
ATOM   2180  OD1 ASP A 281     -20.577 -26.160  10.566  1.00 90.73           O  
ATOM   2181  OD2 ASP A 281     -18.456 -26.290  10.026  1.00 90.73           O  
ATOM   2182  N   LEU A 282     -19.904 -21.706   7.774  1.00 93.43           N  
ATOM   2183  CA  LEU A 282     -19.665 -20.296   7.487  1.00 93.43           C  
ATOM   2184  C   LEU A 282     -19.639 -20.044   5.983  1.00 93.43           C  
ATOM   2185  CB  LEU A 282     -18.347 -19.836   8.115  1.00 93.43           C  
ATOM   2186  O   LEU A 282     -19.033 -20.811   5.231  1.00 93.43           O  
ATOM   2187  CG  LEU A 282     -17.926 -18.394   7.830  1.00 93.43           C  
ATOM   2188  CD1 LEU A 282     -18.926 -17.419   8.443  1.00 93.43           C  
ATOM   2189  CD2 LEU A 282     -16.521 -18.131   8.362  1.00 93.43           C  
ATOM   2190  N   VAL A 283     -20.368 -18.936   5.577  1.00 95.05           N  
ATOM   2191  CA  VAL A 283     -20.327 -18.513   4.181  1.00 95.05           C  
ATOM   2192  C   VAL A 283     -19.723 -17.114   4.082  1.00 95.05           C  
ATOM   2193  CB  VAL A 283     -21.733 -18.533   3.540  1.00 95.05           C  
ATOM   2194  O   VAL A 283     -20.234 -16.167   4.685  1.00 95.05           O  
ATOM   2195  CG1 VAL A 283     -21.668 -18.082   2.082  1.00 95.05           C  
ATOM   2196  CG2 VAL A 283     -22.346 -19.928   3.644  1.00 95.05           C  
ATOM   2197  N   LEU A 284     -18.614 -17.017   3.386  1.00 94.70           N  
ATOM   2198  CA  LEU A 284     -18.005 -15.723   3.100  1.00 94.70           C  
ATOM   2199  C   LEU A 284     -18.361 -15.253   1.694  1.00 94.70           C  
ATOM   2200  CB  LEU A 284     -16.484 -15.800   3.255  1.00 94.70           C  
ATOM   2201  O   LEU A 284     -18.089 -15.951   0.714  1.00 94.70           O  
ATOM   2202  CG  LEU A 284     -15.961 -16.147   4.650  1.00 94.70           C  
ATOM   2203  CD1 LEU A 284     -14.446 -16.316   4.622  1.00 94.70           C  
ATOM   2204  CD2 LEU A 284     -16.366 -15.073   5.655  1.00 94.70           C  
ATOM   2205  N   LEU A 285     -18.872 -14.020   1.651  1.00 94.35           N  
ATOM   2206  CA  LEU A 285     -19.418 -13.573   0.374  1.00 94.35           C  
ATOM   2207  C   LEU A 285     -18.732 -12.293  -0.092  1.00 94.35           C  
ATOM   2208  CB  LEU A 285     -20.928 -13.346   0.486  1.00 94.35           C  
ATOM   2209  O   LEU A 285     -18.742 -11.285   0.619  1.00 94.35           O  
ATOM   2210  CG  LEU A 285     -21.765 -14.552   0.916  1.00 94.35           C  
ATOM   2211  CD1 LEU A 285     -23.121 -14.095   1.442  1.00 94.35           C  
ATOM   2212  CD2 LEU A 285     -21.936 -15.526  -0.244  1.00 94.35           C  
ATOM   2213  N   ASP A 286     -18.151 -12.421  -1.220  1.00 92.91           N  
ATOM   2214  CA  ASP A 286     -17.742 -11.176  -1.863  1.00 92.91           C  
ATOM   2215  C   ASP A 286     -18.956 -10.373  -2.327  1.00 92.91           C  
ATOM   2216  CB  ASP A 286     -16.817 -11.462  -3.047  1.00 92.91           C  
ATOM   2217  O   ASP A 286     -19.946 -10.946  -2.787  1.00 92.91           O  
ATOM   2218  CG  ASP A 286     -16.128 -10.216  -3.575  1.00 92.91           C  
ATOM   2219  OD1 ASP A 286     -16.280  -9.132  -2.971  1.00 92.91           O  
ATOM   2220  OD2 ASP A 286     -15.428 -10.318  -4.606  1.00 92.91           O  
ATOM   2221  N   ILE A 287     -18.843  -8.988  -2.172  1.00 87.83           N  
ATOM   2222  CA  ILE A 287     -20.005  -8.166  -2.493  1.00 87.83           C  
ATOM   2223  C   ILE A 287     -20.113  -7.996  -4.007  1.00 87.83           C  
ATOM   2224  CB  ILE A 287     -19.930  -6.786  -1.803  1.00 87.83           C  
ATOM   2225  O   ILE A 287     -21.205  -8.095  -4.572  1.00 87.83           O  
ATOM   2226  CG1 ILE A 287     -19.968  -6.949  -0.279  1.00 87.83           C  
ATOM   2227  CG2 ILE A 287     -21.065  -5.879  -2.285  1.00 87.83           C  
ATOM   2228  CD1 ILE A 287     -21.255  -7.572   0.245  1.00 87.83           C  
ATOM   2229  N   GLN A 288     -18.923  -7.837  -4.632  1.00 87.32           N  
ATOM   2230  CA  GLN A 288     -18.911  -7.623  -6.076  1.00 87.32           C  
ATOM   2231  C   GLN A 288     -18.574  -8.912  -6.820  1.00 87.32           C  
ATOM   2232  CB  GLN A 288     -17.912  -6.526  -6.447  1.00 87.32           C  
ATOM   2233  O   GLN A 288     -17.407  -9.301  -6.901  1.00 87.32           O  
ATOM   2234  CG  GLN A 288     -18.326  -5.135  -5.986  1.00 87.32           C  
ATOM   2235  CD  GLN A 288     -17.334  -4.062  -6.394  1.00 87.32           C  
ATOM   2236  NE2 GLN A 288     -17.715  -2.802  -6.209  1.00 87.32           N  
ATOM   2237  OE1 GLN A 288     -16.235  -4.362  -6.870  1.00 87.32           O  
ATOM   2238  N   LEU A 289     -19.579  -9.569  -7.339  1.00 90.11           N  
ATOM   2239  CA  LEU A 289     -19.400 -10.763  -8.157  1.00 90.11           C  
ATOM   2240  C   LEU A 289     -19.870 -10.518  -9.587  1.00 90.11           C  
ATOM   2241  CB  LEU A 289     -20.161 -11.946  -7.553  1.00 90.11           C  
ATOM   2242  O   LEU A 289     -20.659  -9.603  -9.837  1.00 90.11           O  
ATOM   2243  CG  LEU A 289     -19.651 -12.464  -6.207  1.00 90.11           C  
ATOM   2244  CD1 LEU A 289     -20.692 -13.372  -5.560  1.00 90.11           C  
ATOM   2245  CD2 LEU A 289     -18.328 -13.201  -6.384  1.00 90.11           C  
ATOM   2246  N   PRO A 290     -19.376 -11.261 -10.636  1.00 82.99           N  
ATOM   2247  CA  PRO A 290     -19.684 -11.014 -12.047  1.00 82.99           C  
ATOM   2248  C   PRO A 290     -21.164 -11.206 -12.370  1.00 82.99           C  
ATOM   2249  CB  PRO A 290     -18.827 -12.049 -12.781  1.00 82.99           C  
ATOM   2250  O   PRO A 290     -21.719 -10.475 -13.194  1.00 82.99           O  
ATOM   2251  CG  PRO A 290     -18.439 -13.038 -11.730  1.00 82.99           C  
ATOM   2252  CD  PRO A 290     -18.543 -12.374 -10.387  1.00 82.99           C  
ATOM   2253  N   ASP A 291     -21.887 -12.188 -11.680  1.00 89.82           N  
ATOM   2254  CA  ASP A 291     -23.248 -12.510 -12.098  1.00 89.82           C  
ATOM   2255  C   ASP A 291     -24.274 -11.874 -11.163  1.00 89.82           C  
ATOM   2256  CB  ASP A 291     -23.449 -14.026 -12.146  1.00 89.82           C  
ATOM   2257  O   ASP A 291     -25.373 -11.515 -11.591  1.00 89.82           O  
ATOM   2258  CG  ASP A 291     -23.121 -14.711 -10.831  1.00 89.82           C  
ATOM   2259  OD1 ASP A 291     -22.276 -14.194 -10.068  1.00 89.82           O  
ATOM   2260  OD2 ASP A 291     -23.711 -15.778 -10.555  1.00 89.82           O  
ATOM   2261  N   MET A 292     -23.970 -11.791  -9.917  1.00 91.39           N  
ATOM   2262  CA  MET A 292     -24.825 -11.179  -8.904  1.00 91.39           C  
ATOM   2263  C   MET A 292     -23.996 -10.668  -7.730  1.00 91.39           C  
ATOM   2264  CB  MET A 292     -25.872 -12.178  -8.409  1.00 91.39           C  
ATOM   2265  O   MET A 292     -22.818 -11.006  -7.602  1.00 91.39           O  
ATOM   2266  CG  MET A 292     -25.280 -13.402  -7.730  1.00 91.39           C  
ATOM   2267  SD  MET A 292     -26.546 -14.672  -7.341  1.00 91.39           S  
ATOM   2268  CE  MET A 292     -26.887 -15.304  -9.007  1.00 91.39           C  
ATOM   2269  N   THR A 293     -24.628  -9.718  -6.919  1.00 90.47           N  
ATOM   2270  CA  THR A 293     -23.907  -9.180  -5.771  1.00 90.47           C  
ATOM   2271  C   THR A 293     -24.002 -10.129  -4.580  1.00 90.47           C  
ATOM   2272  CB  THR A 293     -24.446  -7.794  -5.371  1.00 90.47           C  
ATOM   2273  O   THR A 293     -24.892 -10.980  -4.527  1.00 90.47           O  
ATOM   2274  CG2 THR A 293     -24.502  -6.858  -6.573  1.00 90.47           C  
ATOM   2275  OG1 THR A 293     -25.766  -7.940  -4.831  1.00 90.47           O  
ATOM   2276  N   GLY A 294     -22.980 -10.070  -3.660  1.00 89.17           N  
ATOM   2277  CA  GLY A 294     -23.038 -10.838  -2.427  1.00 89.17           C  
ATOM   2278  C   GLY A 294     -24.336 -10.645  -1.664  1.00 89.17           C  
ATOM   2279  O   GLY A 294     -24.826 -11.574  -1.019  1.00 89.17           O  
ATOM   2280  N   LEU A 295     -24.939  -9.439  -1.766  1.00 90.44           N  
ATOM   2281  CA  LEU A 295     -26.218  -9.133  -1.134  1.00 90.44           C  
ATOM   2282  C   LEU A 295     -27.346  -9.932  -1.777  1.00 90.44           C  
ATOM   2283  CB  LEU A 295     -26.518  -7.635  -1.229  1.00 90.44           C  
ATOM   2284  O   LEU A 295     -28.239 -10.423  -1.082  1.00 90.44           O  
ATOM   2285  CG  LEU A 295     -25.602  -6.707  -0.430  1.00 90.44           C  
ATOM   2286  CD1 LEU A 295     -25.668  -5.289  -0.987  1.00 90.44           C  
ATOM   2287  CD2 LEU A 295     -25.978  -6.726   1.048  1.00 90.44           C  
ATOM   2288  N   ASP A 296     -27.246 -10.055  -3.099  1.00 92.53           N  
ATOM   2289  CA  ASP A 296     -28.230 -10.835  -3.843  1.00 92.53           C  
ATOM   2290  C   ASP A 296     -28.205 -12.301  -3.418  1.00 92.53           C  
ATOM   2291  CB  ASP A 296     -27.979 -10.719  -5.348  1.00 92.53           C  
ATOM   2292  O   ASP A 296     -29.256 -12.926  -3.261  1.00 92.53           O  
ATOM   2293  CG  ASP A 296     -28.218  -9.319  -5.884  1.00 92.53           C  
ATOM   2294  OD1 ASP A 296     -29.095  -8.604  -5.352  1.00 92.53           O  
ATOM   2295  OD2 ASP A 296     -27.526  -8.927  -6.848  1.00 92.53           O  
ATOM   2296  N   ILE A 297     -27.019 -12.801  -3.218  1.00 93.24           N  
ATOM   2297  CA  ILE A 297     -26.838 -14.186  -2.798  1.00 93.24           C  
ATOM   2298  C   ILE A 297     -27.446 -14.388  -1.412  1.00 93.24           C  
ATOM   2299  CB  ILE A 297     -25.346 -14.585  -2.793  1.00 93.24           C  
ATOM   2300  O   ILE A 297     -28.165 -15.362  -1.178  1.00 93.24           O  
ATOM   2301  CG1 ILE A 297     -24.759 -14.477  -4.205  1.00 93.24           C  
ATOM   2302  CG2 ILE A 297     -25.167 -15.999  -2.232  1.00 93.24           C  
ATOM   2303  CD1 ILE A 297     -23.249 -14.662  -4.263  1.00 93.24           C  
ATOM   2304  N   SER A 298     -27.165 -13.454  -0.533  1.00 93.12           N  
ATOM   2305  CA  SER A 298     -27.681 -13.510   0.831  1.00 93.12           C  
ATOM   2306  C   SER A 298     -29.206 -13.502   0.845  1.00 93.12           C  
ATOM   2307  CB  SER A 298     -27.149 -12.336   1.654  1.00 93.12           C  
ATOM   2308  O   SER A 298     -29.829 -14.294   1.555  1.00 93.12           O  
ATOM   2309  OG  SER A 298     -27.684 -12.359   2.966  1.00 93.12           O  
ATOM   2310  N   ARG A 299     -29.838 -12.666  -0.005  1.00 91.57           N  
ATOM   2311  CA  ARG A 299     -31.292 -12.568  -0.085  1.00 91.57           C  
ATOM   2312  C   ARG A 299     -31.900 -13.862  -0.616  1.00 91.57           C  
ATOM   2313  CB  ARG A 299     -31.704 -11.392  -0.973  1.00 91.57           C  
ATOM   2314  O   ARG A 299     -32.924 -14.326  -0.110  1.00 91.57           O  
ATOM   2315  CG  ARG A 299     -31.495 -10.031  -0.330  1.00 91.57           C  
ATOM   2316  CD  ARG A 299     -31.891  -8.898  -1.266  1.00 91.57           C  
ATOM   2317  NE  ARG A 299     -31.617  -7.590  -0.676  1.00 91.57           N  
ATOM   2318  NH1 ARG A 299     -30.710  -6.683  -2.598  1.00 91.57           N  
ATOM   2319  NH2 ARG A 299     -30.858  -5.423  -0.689  1.00 91.57           N  
ATOM   2320  CZ  ARG A 299     -31.062  -6.568  -1.322  1.00 91.57           C  
ATOM   2321  N   GLU A 300     -31.226 -14.386  -1.569  1.00 91.92           N  
ATOM   2322  CA  GLU A 300     -31.708 -15.621  -2.180  1.00 91.92           C  
ATOM   2323  C   GLU A 300     -31.641 -16.787  -1.197  1.00 91.92           C  
ATOM   2324  CB  GLU A 300     -30.902 -15.948  -3.440  1.00 91.92           C  
ATOM   2325  O   GLU A 300     -32.567 -17.596  -1.121  1.00 91.92           O  
ATOM   2326  CG  GLU A 300     -31.453 -17.124  -4.234  1.00 91.92           C  
ATOM   2327  CD  GLU A 300     -32.861 -16.889  -4.757  1.00 91.92           C  
ATOM   2328  OE1 GLU A 300     -33.601 -17.875  -4.973  1.00 91.92           O  
ATOM   2329  OE2 GLU A 300     -33.226 -15.708  -4.953  1.00 91.92           O  
ATOM   2330  N   LEU A 301     -30.576 -16.885  -0.452  1.00 91.42           N  
ATOM   2331  CA  LEU A 301     -30.420 -17.964   0.517  1.00 91.42           C  
ATOM   2332  C   LEU A 301     -31.446 -17.839   1.639  1.00 91.42           C  
ATOM   2333  CB  LEU A 301     -29.005 -17.960   1.101  1.00 91.42           C  
ATOM   2334  O   LEU A 301     -32.011 -18.841   2.083  1.00 91.42           O  
ATOM   2335  CG  LEU A 301     -27.893 -18.478   0.187  1.00 91.42           C  
ATOM   2336  CD1 LEU A 301     -26.534 -18.301   0.855  1.00 91.42           C  
ATOM   2337  CD2 LEU A 301     -28.133 -19.941  -0.171  1.00 91.42           C  
ATOM   2338  N   THR A 302     -31.708 -16.586   2.062  1.00 89.26           N  
ATOM   2339  CA  THR A 302     -32.651 -16.337   3.146  1.00 89.26           C  
ATOM   2340  C   THR A 302     -34.080 -16.627   2.697  1.00 89.26           C  
ATOM   2341  CB  THR A 302     -32.552 -14.885   3.650  1.00 89.26           C  
ATOM   2342  O   THR A 302     -34.935 -16.973   3.515  1.00 89.26           O  
ATOM   2343  CG2 THR A 302     -31.204 -14.624   4.314  1.00 89.26           C  
ATOM   2344  OG1 THR A 302     -32.708 -13.990   2.542  1.00 89.26           O  
ATOM   2345  N   LYS A 303     -34.295 -16.446   1.396  1.00 90.83           N  
ATOM   2346  CA  LYS A 303     -35.603 -16.739   0.817  1.00 90.83           C  
ATOM   2347  C   LYS A 303     -35.828 -18.244   0.700  1.00 90.83           C  
ATOM   2348  CB  LYS A 303     -35.742 -16.080  -0.556  1.00 90.83           C  
ATOM   2349  O   LYS A 303     -36.934 -18.732   0.941  1.00 90.83           O  
ATOM   2350  CG  LYS A 303     -37.143 -16.165  -1.144  1.00 90.83           C  
ATOM   2351  CD  LYS A 303     -37.228 -15.455  -2.490  1.00 90.83           C  
ATOM   2352  CE  LYS A 303     -38.611 -15.596  -3.110  1.00 90.83           C  
ATOM   2353  NZ  LYS A 303     -38.702 -14.895  -4.426  1.00 90.83           N  
ATOM   2354  N   ARG A 304     -34.775 -19.069   0.363  1.00 90.05           N  
ATOM   2355  CA  ARG A 304     -34.855 -20.492   0.052  1.00 90.05           C  
ATOM   2356  C   ARG A 304     -34.884 -21.330   1.326  1.00 90.05           C  
ATOM   2357  CB  ARG A 304     -33.678 -20.918  -0.828  1.00 90.05           C  
ATOM   2358  O   ARG A 304     -35.510 -22.392   1.362  1.00 90.05           O  
ATOM   2359  CG  ARG A 304     -33.757 -20.399  -2.255  1.00 90.05           C  
ATOM   2360  CD  ARG A 304     -32.701 -21.038  -3.147  1.00 90.05           C  
ATOM   2361  NE  ARG A 304     -32.621 -20.377  -4.446  1.00 90.05           N  
ATOM   2362  NH1 ARG A 304     -31.120 -21.882  -5.351  1.00 90.05           N  
ATOM   2363  NH2 ARG A 304     -31.874 -20.115  -6.602  1.00 90.05           N  
ATOM   2364  CZ  ARG A 304     -31.872 -20.793  -5.464  1.00 90.05           C  
ATOM   2365  N   TYR A 305     -34.263 -20.720   2.304  1.00 91.10           N  
ATOM   2366  CA  TYR A 305     -34.101 -21.550   3.492  1.00 91.10           C  
ATOM   2367  C   TYR A 305     -34.460 -20.772   4.753  1.00 91.10           C  
ATOM   2368  CB  TYR A 305     -32.664 -22.071   3.592  1.00 91.10           C  
ATOM   2369  O   TYR A 305     -34.311 -19.549   4.799  1.00 91.10           O  
ATOM   2370  CG  TYR A 305     -32.214 -22.846   2.377  1.00 91.10           C  
ATOM   2371  CD1 TYR A 305     -32.586 -24.177   2.199  1.00 91.10           C  
ATOM   2372  CD2 TYR A 305     -31.416 -22.251   1.407  1.00 91.10           C  
ATOM   2373  CE1 TYR A 305     -32.172 -24.896   1.082  1.00 91.10           C  
ATOM   2374  CE2 TYR A 305     -30.996 -22.960   0.286  1.00 91.10           C  
ATOM   2375  OH  TYR A 305     -30.966 -24.986  -0.974  1.00 91.10           O  
ATOM   2376  CZ  TYR A 305     -31.379 -24.280   0.133  1.00 91.10           C  
ATOM   2377  N   PRO A 306     -35.028 -21.480   5.750  1.00 87.59           N  
ATOM   2378  CA  PRO A 306     -35.238 -20.825   7.044  1.00 87.59           C  
ATOM   2379  C   PRO A 306     -33.929 -20.428   7.723  1.00 87.59           C  
ATOM   2380  CB  PRO A 306     -35.977 -21.888   7.861  1.00 87.59           C  
ATOM   2381  O   PRO A 306     -32.892 -21.053   7.486  1.00 87.59           O  
ATOM   2382  CG  PRO A 306     -36.344 -22.945   6.870  1.00 87.59           C  
ATOM   2383  CD  PRO A 306     -35.501 -22.760   5.642  1.00 87.59           C  
ATOM   2384  N   ARG A 307     -33.955 -19.350   8.544  1.00 84.00           N  
ATOM   2385  CA  ARG A 307     -32.777 -18.776   9.188  1.00 84.00           C  
ATOM   2386  C   ARG A 307     -32.038 -19.826  10.012  1.00 84.00           C  
ATOM   2387  CB  ARG A 307     -33.172 -17.595  10.078  1.00 84.00           C  
ATOM   2388  O   ARG A 307     -30.808 -19.805  10.093  1.00 84.00           O  
ATOM   2389  CG  ARG A 307     -32.003 -16.712  10.483  1.00 84.00           C  
ATOM   2390  CD  ARG A 307     -32.473 -15.424  11.146  1.00 84.00           C  
ATOM   2391  NE  ARG A 307     -31.348 -14.605  11.588  1.00 84.00           N  
ATOM   2392  NH1 ARG A 307     -32.535 -12.623  11.612  1.00 84.00           N  
ATOM   2393  NH2 ARG A 307     -30.320 -12.645  12.201  1.00 84.00           N  
ATOM   2394  CZ  ARG A 307     -31.404 -13.293  11.800  1.00 84.00           C  
ATOM   2395  N   GLU A 308     -32.697 -20.805  10.533  1.00 84.36           N  
ATOM   2396  CA  GLU A 308     -32.117 -21.822  11.404  1.00 84.36           C  
ATOM   2397  C   GLU A 308     -31.219 -22.774  10.619  1.00 84.36           C  
ATOM   2398  CB  GLU A 308     -33.217 -22.609  12.120  1.00 84.36           C  
ATOM   2399  O   GLU A 308     -30.325 -23.404  11.188  1.00 84.36           O  
ATOM   2400  CG  GLU A 308     -34.031 -21.775  13.100  1.00 84.36           C  
ATOM   2401  CD  GLU A 308     -35.386 -22.383  13.424  1.00 84.36           C  
ATOM   2402  OE1 GLU A 308     -36.211 -21.710  14.083  1.00 84.36           O  
ATOM   2403  OE2 GLU A 308     -35.625 -23.542  13.016  1.00 84.36           O  
ATOM   2404  N   ASP A 309     -31.471 -22.803   9.378  1.00 87.92           N  
ATOM   2405  CA  ASP A 309     -30.733 -23.724   8.519  1.00 87.92           C  
ATOM   2406  C   ASP A 309     -29.551 -23.024   7.852  1.00 87.92           C  
ATOM   2407  CB  ASP A 309     -31.656 -24.325   7.458  1.00 87.92           C  
ATOM   2408  O   ASP A 309     -28.734 -23.669   7.191  1.00 87.92           O  
ATOM   2409  CG  ASP A 309     -32.627 -25.345   8.025  1.00 87.92           C  
ATOM   2410  OD1 ASP A 309     -32.423 -25.812   9.167  1.00 87.92           O  
ATOM   2411  OD2 ASP A 309     -33.604 -25.687   7.324  1.00 87.92           O  
ATOM   2412  N   LEU A 310     -29.507 -21.687   8.046  1.00 90.39           N  
ATOM   2413  CA  LEU A 310     -28.455 -20.926   7.382  1.00 90.39           C  
ATOM   2414  C   LEU A 310     -27.283 -20.681   8.327  1.00 90.39           C  
ATOM   2415  CB  LEU A 310     -29.001 -19.590   6.871  1.00 90.39           C  
ATOM   2416  O   LEU A 310     -27.480 -20.287   9.478  1.00 90.39           O  
ATOM   2417  CG  LEU A 310     -29.945 -19.658   5.670  1.00 90.39           C  
ATOM   2418  CD1 LEU A 310     -30.609 -18.304   5.440  1.00 90.39           C  
ATOM   2419  CD2 LEU A 310     -29.192 -20.108   4.423  1.00 90.39           C  
ATOM   2420  N   PRO A 311     -26.109 -20.989   7.825  1.00 91.74           N  
ATOM   2421  CA  PRO A 311     -24.942 -20.569   8.603  1.00 91.74           C  
ATOM   2422  C   PRO A 311     -24.725 -19.058   8.573  1.00 91.74           C  
ATOM   2423  CB  PRO A 311     -23.782 -21.301   7.923  1.00 91.74           C  
ATOM   2424  O   PRO A 311     -25.393 -18.349   7.815  1.00 91.74           O  
ATOM   2425  CG  PRO A 311     -24.189 -21.411   6.489  1.00 91.74           C  
ATOM   2426  CD  PRO A 311     -25.681 -21.569   6.427  1.00 91.74           C  
ATOM   2427  N   PRO A 312     -23.872 -18.584   9.476  1.00 92.39           N  
ATOM   2428  CA  PRO A 312     -23.547 -17.158   9.388  1.00 92.39           C  
ATOM   2429  C   PRO A 312     -23.045 -16.752   8.005  1.00 92.39           C  
ATOM   2430  CB  PRO A 312     -22.450 -16.982  10.441  1.00 92.39           C  
ATOM   2431  O   PRO A 312     -22.184 -17.426   7.434  1.00 92.39           O  
ATOM   2432  CG  PRO A 312     -22.692 -18.075  11.432  1.00 92.39           C  
ATOM   2433  CD  PRO A 312     -23.205 -19.280  10.697  1.00 92.39           C  
ATOM   2434  N   LEU A 313     -23.742 -15.707   7.472  1.00 93.71           N  
ATOM   2435  CA  LEU A 313     -23.359 -15.126   6.190  1.00 93.71           C  
ATOM   2436  C   LEU A 313     -22.543 -13.854   6.392  1.00 93.71           C  
ATOM   2437  CB  LEU A 313     -24.601 -14.821   5.347  1.00 93.71           C  
ATOM   2438  O   LEU A 313     -23.049 -12.865   6.927  1.00 93.71           O  
ATOM   2439  CG  LEU A 313     -25.565 -15.985   5.115  1.00 93.71           C  
ATOM   2440  CD1 LEU A 313     -26.836 -15.493   4.431  1.00 93.71           C  
ATOM   2441  CD2 LEU A 313     -24.896 -17.078   4.289  1.00 93.71           C  
ATOM   2442  N   VAL A 314     -21.294 -13.829   5.976  1.00 93.69           N  
ATOM   2443  CA  VAL A 314     -20.406 -12.703   6.245  1.00 93.69           C  
ATOM   2444  C   VAL A 314     -19.944 -12.083   4.929  1.00 93.69           C  
ATOM   2445  CB  VAL A 314     -19.186 -13.131   7.090  1.00 93.69           C  
ATOM   2446  O   VAL A 314     -19.462 -12.788   4.038  1.00 93.69           O  
ATOM   2447  CG1 VAL A 314     -18.248 -11.948   7.323  1.00 93.69           C  
ATOM   2448  CG2 VAL A 314     -19.641 -13.726   8.421  1.00 93.69           C  
ATOM   2449  N   ALA A 315     -20.027 -10.770   4.895  1.00 92.22           N  
ATOM   2450  CA  ALA A 315     -19.646 -10.046   3.685  1.00 92.22           C  
ATOM   2451  C   ALA A 315     -18.150  -9.742   3.675  1.00 92.22           C  
ATOM   2452  CB  ALA A 315     -20.449  -8.753   3.562  1.00 92.22           C  
ATOM   2453  O   ALA A 315     -17.572  -9.410   4.713  1.00 92.22           O  
ATOM   2454  N   LEU A 316     -17.562  -9.928   2.430  1.00 90.24           N  
ATOM   2455  CA  LEU A 316     -16.201  -9.457   2.198  1.00 90.24           C  
ATOM   2456  C   LEU A 316     -16.200  -8.195   1.343  1.00 90.24           C  
ATOM   2457  CB  LEU A 316     -15.365 -10.547   1.522  1.00 90.24           C  
ATOM   2458  O   LEU A 316     -16.673  -8.212   0.204  1.00 90.24           O  
ATOM   2459  CG  LEU A 316     -15.220 -11.864   2.287  1.00 90.24           C  
ATOM   2460  CD1 LEU A 316     -14.469 -12.888   1.443  1.00 90.24           C  
ATOM   2461  CD2 LEU A 316     -14.510 -11.634   3.617  1.00 90.24           C  
ATOM   2462  N   THR A 317     -15.735  -7.125   1.905  1.00 84.20           N  
ATOM   2463  CA  THR A 317     -15.792  -5.883   1.143  1.00 84.20           C  
ATOM   2464  C   THR A 317     -14.442  -5.171   1.168  1.00 84.20           C  
ATOM   2465  CB  THR A 317     -16.881  -4.942   1.688  1.00 84.20           C  
ATOM   2466  O   THR A 317     -13.622  -5.415   2.056  1.00 84.20           O  
ATOM   2467  CG2 THR A 317     -16.658  -4.640   3.166  1.00 84.20           C  
ATOM   2468  OG1 THR A 317     -16.855  -3.713   0.951  1.00 84.20           O  
ATOM   2469  N   ALA A 318     -14.098  -4.397   0.102  1.00 71.63           N  
ATOM   2470  CA  ALA A 318     -12.887  -3.581   0.056  1.00 71.63           C  
ATOM   2471  C   ALA A 318     -12.990  -2.394   1.009  1.00 71.63           C  
ATOM   2472  CB  ALA A 318     -12.625  -3.097  -1.367  1.00 71.63           C  
ATOM   2473  O   ALA A 318     -11.980  -1.929   1.543  1.00 71.63           O  
ATOM   2474  N   ASN A 319     -14.255  -1.955   1.335  1.00 62.64           N  
ATOM   2475  CA  ASN A 319     -14.505  -0.789   2.175  1.00 62.64           C  
ATOM   2476  C   ASN A 319     -15.564  -1.079   3.235  1.00 62.64           C  
ATOM   2477  CB  ASN A 319     -14.924   0.409   1.320  1.00 62.64           C  
ATOM   2478  O   ASN A 319     -16.752  -1.174   2.922  1.00 62.64           O  
ATOM   2479  CG  ASN A 319     -14.884   1.716   2.087  1.00 62.64           C  
ATOM   2480  ND2 ASN A 319     -15.398   2.777   1.477  1.00 62.64           N  
ATOM   2481  OD1 ASN A 319     -14.396   1.771   3.218  1.00 62.64           O  
ATOM   2482  N   VAL A 320     -15.250  -1.368   4.512  1.00 58.55           N  
ATOM   2483  CA  VAL A 320     -16.204  -1.699   5.565  1.00 58.55           C  
ATOM   2484  C   VAL A 320     -16.977  -0.447   5.975  1.00 58.55           C  
ATOM   2485  CB  VAL A 320     -15.500  -2.317   6.795  1.00 58.55           C  
ATOM   2486  O   VAL A 320     -17.933  -0.527   6.750  1.00 58.55           O  
ATOM   2487  CG1 VAL A 320     -16.524  -2.903   7.765  1.00 58.55           C  
ATOM   2488  CG2 VAL A 320     -14.502  -3.387   6.355  1.00 58.55           C  
ATOM   2489  N   LEU A 321     -16.535   0.806   5.374  1.00 51.61           N  
ATOM   2490  CA  LEU A 321     -17.131   2.063   5.815  1.00 51.61           C  
ATOM   2491  C   LEU A 321     -18.562   2.194   5.304  1.00 51.61           C  
ATOM   2492  CB  LEU A 321     -16.294   3.251   5.333  1.00 51.61           C  
ATOM   2493  O   LEU A 321     -19.267   3.143   5.655  1.00 51.61           O  
ATOM   2494  CG  LEU A 321     -14.916   3.414   5.976  1.00 51.61           C  
ATOM   2495  CD1 LEU A 321     -14.044   4.338   5.132  1.00 51.61           C  
ATOM   2496  CD2 LEU A 321     -15.049   3.948   7.398  1.00 51.61           C  
ATOM   2497  N   LYS A 322     -19.027   1.294   4.386  1.00 53.22           N  
ATOM   2498  CA  LYS A 322     -20.425   1.351   3.970  1.00 53.22           C  
ATOM   2499  C   LYS A 322     -21.353   0.915   5.101  1.00 53.22           C  
ATOM   2500  CB  LYS A 322     -20.655   0.477   2.737  1.00 53.22           C  
ATOM   2501  O   LYS A 322     -20.910   0.298   6.071  1.00 53.22           O  
ATOM   2502  CG  LYS A 322     -20.417   1.194   1.416  1.00 53.22           C  
ATOM   2503  CD  LYS A 322     -20.898   0.363   0.234  1.00 53.22           C  
ATOM   2504  CE  LYS A 322     -20.599   1.050  -1.092  1.00 53.22           C  
ATOM   2505  NZ  LYS A 322     -21.082   0.246  -2.254  1.00 53.22           N  
ATOM   2506  N   ASP A 323     -22.551   1.589   5.325  1.00 60.42           N  
ATOM   2507  CA  ASP A 323     -23.593   1.402   6.329  1.00 60.42           C  
ATOM   2508  C   ASP A 323     -23.750  -0.074   6.688  1.00 60.42           C  
ATOM   2509  CB  ASP A 323     -24.925   1.967   5.833  1.00 60.42           C  
ATOM   2510  O   ASP A 323     -24.230  -0.868   5.877  1.00 60.42           O  
ATOM   2511  CG  ASP A 323     -25.788   2.521   6.953  1.00 60.42           C  
ATOM   2512  OD1 ASP A 323     -25.471   2.289   8.140  1.00 60.42           O  
ATOM   2513  OD2 ASP A 323     -26.796   3.194   6.646  1.00 60.42           O  
ATOM   2514  N   LYS A 324     -22.972  -0.709   7.441  1.00 67.06           N  
ATOM   2515  CA  LYS A 324     -23.166  -2.024   8.047  1.00 67.06           C  
ATOM   2516  C   LYS A 324     -24.644  -2.402   8.079  1.00 67.06           C  
ATOM   2517  CB  LYS A 324     -22.586  -2.054   9.462  1.00 67.06           C  
ATOM   2518  O   LYS A 324     -24.993  -3.576   7.937  1.00 67.06           O  
ATOM   2519  CG  LYS A 324     -22.433  -3.453  10.039  1.00 67.06           C  
ATOM   2520  CD  LYS A 324     -21.720  -3.429  11.384  1.00 67.06           C  
ATOM   2521  CE  LYS A 324     -21.634  -4.820  11.998  1.00 67.06           C  
ATOM   2522  NZ  LYS A 324     -20.903  -4.806  13.301  1.00 67.06           N  
ATOM   2523  N   GLN A 325     -25.475  -1.402   8.065  1.00 73.13           N  
ATOM   2524  CA  GLN A 325     -26.913  -1.633   8.156  1.00 73.13           C  
ATOM   2525  C   GLN A 325     -27.456  -2.237   6.865  1.00 73.13           C  
ATOM   2526  CB  GLN A 325     -27.647  -0.329   8.476  1.00 73.13           C  
ATOM   2527  O   GLN A 325     -28.354  -3.081   6.898  1.00 73.13           O  
ATOM   2528  CG  GLN A 325     -29.068  -0.533   8.985  1.00 73.13           C  
ATOM   2529  CD  GLN A 325     -29.120  -1.321  10.280  1.00 73.13           C  
ATOM   2530  NE2 GLN A 325     -30.102  -2.209  10.395  1.00 73.13           N  
ATOM   2531  OE1 GLN A 325     -28.285  -1.134  11.170  1.00 73.13           O  
ATOM   2532  N   GLU A 326     -26.888  -1.854   5.777  1.00 78.13           N  
ATOM   2533  CA  GLU A 326     -27.300  -2.374   4.477  1.00 78.13           C  
ATOM   2534  C   GLU A 326     -27.021  -3.870   4.367  1.00 78.13           C  
ATOM   2535  CB  GLU A 326     -26.592  -1.622   3.348  1.00 78.13           C  
ATOM   2536  O   GLU A 326     -27.832  -4.620   3.820  1.00 78.13           O  
ATOM   2537  CG  GLU A 326     -27.161  -1.909   1.966  1.00 78.13           C  
ATOM   2538  CD  GLU A 326     -26.494  -1.102   0.863  1.00 78.13           C  
ATOM   2539  OE1 GLU A 326     -26.895  -1.238  -0.316  1.00 78.13           O  
ATOM   2540  OE2 GLU A 326     -25.563  -0.328   1.179  1.00 78.13           O  
ATOM   2541  N   TYR A 327     -25.883  -4.302   4.870  1.00 82.77           N  
ATOM   2542  CA  TYR A 327     -25.500  -5.709   4.844  1.00 82.77           C  
ATOM   2543  C   TYR A 327     -26.407  -6.538   5.746  1.00 82.77           C  
ATOM   2544  CB  TYR A 327     -24.040  -5.877   5.276  1.00 82.77           C  
ATOM   2545  O   TYR A 327     -26.857  -7.619   5.359  1.00 82.77           O  
ATOM   2546  CG  TYR A 327     -23.054  -5.192   4.361  1.00 82.77           C  
ATOM   2547  CD1 TYR A 327     -22.770  -5.710   3.099  1.00 82.77           C  
ATOM   2548  CD2 TYR A 327     -22.404  -4.028   4.756  1.00 82.77           C  
ATOM   2549  CE1 TYR A 327     -21.861  -5.084   2.253  1.00 82.77           C  
ATOM   2550  CE2 TYR A 327     -21.492  -3.394   3.918  1.00 82.77           C  
ATOM   2551  OH  TYR A 327     -20.327  -3.305   1.836  1.00 82.77           O  
ATOM   2552  CZ  TYR A 327     -21.228  -3.929   2.670  1.00 82.77           C  
ATOM   2553  N   LEU A 328     -26.719  -5.964   6.847  1.00 81.04           N  
ATOM   2554  CA  LEU A 328     -27.561  -6.657   7.816  1.00 81.04           C  
ATOM   2555  C   LEU A 328     -28.987  -6.798   7.294  1.00 81.04           C  
ATOM   2556  CB  LEU A 328     -27.567  -5.910   9.153  1.00 81.04           C  
ATOM   2557  O   LEU A 328     -29.620  -7.841   7.478  1.00 81.04           O  
ATOM   2558  CG  LEU A 328     -26.262  -5.938   9.950  1.00 81.04           C  
ATOM   2559  CD1 LEU A 328     -26.365  -5.025  11.167  1.00 81.04           C  
ATOM   2560  CD2 LEU A 328     -25.923  -7.364  10.371  1.00 81.04           C  
ATOM   2561  N   ASN A 329     -29.474  -5.758   6.617  1.00 81.74           N  
ATOM   2562  CA  ASN A 329     -30.814  -5.799   6.041  1.00 81.74           C  
ATOM   2563  C   ASN A 329     -30.915  -6.842   4.931  1.00 81.74           C  
ATOM   2564  CB  ASN A 329     -31.213  -4.420   5.512  1.00 81.74           C  
ATOM   2565  O   ASN A 329     -32.005  -7.328   4.628  1.00 81.74           O  
ATOM   2566  CG  ASN A 329     -31.460  -3.418   6.622  1.00 81.74           C  
ATOM   2567  ND2 ASN A 329     -31.419  -2.135   6.283  1.00 81.74           N  
ATOM   2568  OD1 ASN A 329     -31.684  -3.793   7.776  1.00 81.74           O  
ATOM   2569  N   ALA A 330     -29.828  -7.150   4.337  1.00 83.78           N  
ATOM   2570  CA  ALA A 330     -29.801  -8.110   3.236  1.00 83.78           C  
ATOM   2571  C   ALA A 330     -29.713  -9.541   3.758  1.00 83.78           C  
ATOM   2572  CB  ALA A 330     -28.631  -7.815   2.301  1.00 83.78           C  
ATOM   2573  O   ALA A 330     -29.716 -10.495   2.976  1.00 83.78           O  
ATOM   2574  N   GLY A 331     -29.674  -9.661   5.050  1.00 85.25           N  
ATOM   2575  CA  GLY A 331     -29.687 -10.990   5.640  1.00 85.25           C  
ATOM   2576  C   GLY A 331     -28.314 -11.460   6.082  1.00 85.25           C  
ATOM   2577  O   GLY A 331     -28.144 -12.618   6.468  1.00 85.25           O  
ATOM   2578  N   MET A 332     -27.291 -10.594   6.000  1.00 90.03           N  
ATOM   2579  CA  MET A 332     -25.935 -10.964   6.398  1.00 90.03           C  
ATOM   2580  C   MET A 332     -25.733 -10.762   7.896  1.00 90.03           C  
ATOM   2581  CB  MET A 332     -24.904 -10.149   5.616  1.00 90.03           C  
ATOM   2582  O   MET A 332     -26.396  -9.923   8.508  1.00 90.03           O  
ATOM   2583  CG  MET A 332     -24.914 -10.420   4.120  1.00 90.03           C  
ATOM   2584  SD  MET A 332     -23.538  -9.579   3.244  1.00 90.03           S  
ATOM   2585  CE  MET A 332     -23.777 -10.235   1.569  1.00 90.03           C  
ATOM   2586  N   ASP A 333     -24.790 -11.465   8.445  1.00 89.30           N  
ATOM   2587  CA  ASP A 333     -24.616 -11.495   9.894  1.00 89.30           C  
ATOM   2588  C   ASP A 333     -23.434 -10.628  10.322  1.00 89.30           C  
ATOM   2589  CB  ASP A 333     -24.419 -12.932  10.382  1.00 89.30           C  
ATOM   2590  O   ASP A 333     -23.364 -10.189  11.472  1.00 89.30           O  
ATOM   2591  CG  ASP A 333     -25.614 -13.824  10.096  1.00 89.30           C  
ATOM   2592  OD1 ASP A 333     -26.681 -13.632  10.719  1.00 89.30           O  
ATOM   2593  OD2 ASP A 333     -25.488 -14.728   9.243  1.00 89.30           O  
ATOM   2594  N   ASP A 334     -22.574 -10.357   9.366  1.00 90.07           N  
ATOM   2595  CA  ASP A 334     -21.387  -9.566   9.677  1.00 90.07           C  
ATOM   2596  C   ASP A 334     -20.649  -9.161   8.403  1.00 90.07           C  
ATOM   2597  CB  ASP A 334     -20.450 -10.344  10.603  1.00 90.07           C  
ATOM   2598  O   ASP A 334     -20.994  -9.611   7.309  1.00 90.07           O  
ATOM   2599  CG  ASP A 334     -19.610  -9.442  11.490  1.00 90.07           C  
ATOM   2600  OD1 ASP A 334     -19.559  -8.218  11.242  1.00 90.07           O  
ATOM   2601  OD2 ASP A 334     -18.990  -9.961  12.444  1.00 90.07           O  
ATOM   2602  N   VAL A 335     -19.622  -8.226   8.641  1.00 88.06           N  
ATOM   2603  CA  VAL A 335     -18.868  -7.753   7.485  1.00 88.06           C  
ATOM   2604  C   VAL A 335     -17.374  -7.769   7.800  1.00 88.06           C  
ATOM   2605  CB  VAL A 335     -19.308  -6.333   7.063  1.00 88.06           C  
ATOM   2606  O   VAL A 335     -16.962  -7.405   8.904  1.00 88.06           O  
ATOM   2607  CG1 VAL A 335     -19.036  -5.329   8.181  1.00 88.06           C  
ATOM   2608  CG2 VAL A 335     -18.596  -5.914   5.779  1.00 88.06           C  
ATOM   2609  N   LEU A 336     -16.561  -8.237   6.809  1.00 85.46           N  
ATOM   2610  CA  LEU A 336     -15.107  -8.216   6.923  1.00 85.46           C  
ATOM   2611  C   LEU A 336     -14.481  -7.465   5.752  1.00 85.46           C  
ATOM   2612  CB  LEU A 336     -14.553  -9.642   6.985  1.00 85.46           C  
ATOM   2613  O   LEU A 336     -14.998  -7.509   4.633  1.00 85.46           O  
ATOM   2614  CG  LEU A 336     -14.877 -10.440   8.248  1.00 85.46           C  
ATOM   2615  CD1 LEU A 336     -14.348 -11.865   8.124  1.00 85.46           C  
ATOM   2616  CD2 LEU A 336     -14.295  -9.754   9.479  1.00 85.46           C  
ATOM   2617  N   SER A 337     -13.390  -6.694   6.126  1.00 80.54           N  
ATOM   2618  CA  SER A 337     -12.676  -5.980   5.073  1.00 80.54           C  
ATOM   2619  C   SER A 337     -11.679  -6.892   4.365  1.00 80.54           C  
ATOM   2620  CB  SER A 337     -11.948  -4.764   5.647  1.00 80.54           C  
ATOM   2621  O   SER A 337     -11.126  -7.809   4.976  1.00 80.54           O  
ATOM   2622  OG  SER A 337     -11.007  -5.160   6.630  1.00 80.54           O  
ATOM   2623  N   LYS A 338     -11.477  -6.704   3.118  1.00 75.50           N  
ATOM   2624  CA  LYS A 338     -10.405  -7.310   2.334  1.00 75.50           C  
ATOM   2625  C   LYS A 338      -9.169  -6.416   2.309  1.00 75.50           C  
ATOM   2626  CB  LYS A 338     -10.877  -7.591   0.906  1.00 75.50           C  
ATOM   2627  O   LYS A 338      -9.281  -5.196   2.171  1.00 75.50           O  
ATOM   2628  CG  LYS A 338     -11.964  -8.651   0.811  1.00 75.50           C  
ATOM   2629  CD  LYS A 338     -12.340  -8.938  -0.637  1.00 75.50           C  
ATOM   2630  CE  LYS A 338     -13.780  -8.541  -0.931  1.00 75.50           C  
ATOM   2631  NZ  LYS A 338     -14.123  -8.725  -2.373  1.00 75.50           N  
ATOM   2632  N   PRO A 339      -7.941  -7.157   2.411  1.00 68.24           N  
ATOM   2633  CA  PRO A 339      -7.744  -8.604   2.523  1.00 68.24           C  
ATOM   2634  C   PRO A 339      -8.049  -9.135   3.922  1.00 68.24           C  
ATOM   2635  CB  PRO A 339      -6.262  -8.785   2.182  1.00 68.24           C  
ATOM   2636  O   PRO A 339      -7.988  -8.383   4.898  1.00 68.24           O  
ATOM   2637  CG  PRO A 339      -5.622  -7.490   2.564  1.00 68.24           C  
ATOM   2638  CD  PRO A 339      -6.646  -6.398   2.447  1.00 68.24           C  
ATOM   2639  N   LEU A 340      -8.546 -10.418   3.901  1.00 74.33           N  
ATOM   2640  CA  LEU A 340      -8.843 -11.091   5.161  1.00 74.33           C  
ATOM   2641  C   LEU A 340      -7.596 -11.184   6.034  1.00 74.33           C  
ATOM   2642  CB  LEU A 340      -9.404 -12.492   4.901  1.00 74.33           C  
ATOM   2643  O   LEU A 340      -6.540 -11.620   5.571  1.00 74.33           O  
ATOM   2644  CG  LEU A 340     -10.921 -12.595   4.737  1.00 74.33           C  
ATOM   2645  CD1 LEU A 340     -11.269 -13.595   3.640  1.00 74.33           C  
ATOM   2646  CD2 LEU A 340     -11.576 -12.991   6.056  1.00 74.33           C  
ATOM   2647  N   SER A 341      -7.735 -10.616   7.294  1.00 77.15           N  
ATOM   2648  CA  SER A 341      -6.658 -10.734   8.272  1.00 77.15           C  
ATOM   2649  C   SER A 341      -6.975 -11.797   9.318  1.00 77.15           C  
ATOM   2650  CB  SER A 341      -6.407  -9.390   8.957  1.00 77.15           C  
ATOM   2651  O   SER A 341      -8.144 -12.057   9.612  1.00 77.15           O  
ATOM   2652  OG  SER A 341      -7.455  -9.084   9.862  1.00 77.15           O  
ATOM   2653  N   VAL A 342      -5.980 -12.452   9.909  1.00 74.01           N  
ATOM   2654  CA  VAL A 342      -6.120 -13.525  10.888  1.00 74.01           C  
ATOM   2655  C   VAL A 342      -6.816 -12.995  12.139  1.00 74.01           C  
ATOM   2656  CB  VAL A 342      -4.750 -14.137  11.259  1.00 74.01           C  
ATOM   2657  O   VAL A 342      -7.754 -13.616  12.645  1.00 74.01           O  
ATOM   2658  CG1 VAL A 342      -4.895 -15.121  12.418  1.00 74.01           C  
ATOM   2659  CG2 VAL A 342      -4.127 -14.824  10.045  1.00 74.01           C  
ATOM   2660  N   PRO A 343      -6.487 -11.773  12.604  1.00 70.15           N  
ATOM   2661  CA  PRO A 343      -7.161 -11.293  13.813  1.00 70.15           C  
ATOM   2662  C   PRO A 343      -8.647 -11.021  13.591  1.00 70.15           C  
ATOM   2663  CB  PRO A 343      -6.412  -9.999  14.143  1.00 70.15           C  
ATOM   2664  O   PRO A 343      -9.471 -11.332  14.455  1.00 70.15           O  
ATOM   2665  CG  PRO A 343      -5.082 -10.147  13.478  1.00 70.15           C  
ATOM   2666  CD  PRO A 343      -5.252 -11.002  12.255  1.00 70.15           C  
ATOM   2667  N   ALA A 344      -8.944 -10.434  12.417  1.00 73.68           N  
ATOM   2668  CA  ALA A 344     -10.336 -10.121  12.104  1.00 73.68           C  
ATOM   2669  C   ALA A 344     -11.167 -11.394  11.971  1.00 73.68           C  
ATOM   2670  CB  ALA A 344     -10.421  -9.298  10.821  1.00 73.68           C  
ATOM   2671  O   ALA A 344     -12.298 -11.459  12.460  1.00 73.68           O  
ATOM   2672  N   LEU A 345     -10.605 -12.422  11.343  1.00 79.32           N  
ATOM   2673  CA  LEU A 345     -11.278 -13.701  11.142  1.00 79.32           C  
ATOM   2674  C   LEU A 345     -11.449 -14.438  12.466  1.00 79.32           C  
ATOM   2675  CB  LEU A 345     -10.492 -14.572  10.158  1.00 79.32           C  
ATOM   2676  O   LEU A 345     -12.509 -15.012  12.729  1.00 79.32           O  
ATOM   2677  CG  LEU A 345     -11.232 -15.780   9.582  1.00 79.32           C  
ATOM   2678  CD1 LEU A 345     -12.421 -15.324   8.743  1.00 79.32           C  
ATOM   2679  CD2 LEU A 345     -10.286 -16.642   8.754  1.00 79.32           C  
ATOM   2680  N   THR A 346     -10.456 -14.411  13.296  1.00 74.91           N  
ATOM   2681  CA  THR A 346     -10.485 -15.044  14.610  1.00 74.91           C  
ATOM   2682  C   THR A 346     -11.554 -14.407  15.494  1.00 74.91           C  
ATOM   2683  CB  THR A 346      -9.115 -14.948  15.307  1.00 74.91           C  
ATOM   2684  O   THR A 346     -12.315 -15.111  16.161  1.00 74.91           O  
ATOM   2685  CG2 THR A 346      -9.126 -15.680  16.645  1.00 74.91           C  
ATOM   2686  OG1 THR A 346      -8.115 -15.532  14.463  1.00 74.91           O  
ATOM   2687  N   ALA A 347     -11.580 -13.117  15.482  1.00 76.14           N  
ATOM   2688  CA  ALA A 347     -12.572 -12.375  16.256  1.00 76.14           C  
ATOM   2689  C   ALA A 347     -13.989 -12.729  15.815  1.00 76.14           C  
ATOM   2690  CB  ALA A 347     -12.336 -10.872  16.123  1.00 76.14           C  
ATOM   2691  O   ALA A 347     -14.886 -12.881  16.648  1.00 76.14           O  
ATOM   2692  N   MET A 348     -14.111 -12.862  14.536  1.00 83.84           N  
ATOM   2693  CA  MET A 348     -15.421 -13.185  13.979  1.00 83.84           C  
ATOM   2694  C   MET A 348     -15.839 -14.602  14.356  1.00 83.84           C  
ATOM   2695  CB  MET A 348     -15.413 -13.029  12.458  1.00 83.84           C  
ATOM   2696  O   MET A 348     -16.990 -14.836  14.728  1.00 83.84           O  
ATOM   2697  CG  MET A 348     -16.762 -13.292  11.807  1.00 83.84           C  
ATOM   2698  SD  MET A 348     -16.857 -14.955  11.036  1.00 83.84           S  
ATOM   2699  CE  MET A 348     -15.305 -14.961  10.097  1.00 83.84           C  
ATOM   2700  N   ILE A 349     -14.985 -15.513  14.233  1.00 82.25           N  
ATOM   2701  CA  ILE A 349     -15.250 -16.915  14.540  1.00 82.25           C  
ATOM   2702  C   ILE A 349     -15.585 -17.063  16.023  1.00 82.25           C  
ATOM   2703  CB  ILE A 349     -14.047 -17.812  14.171  1.00 82.25           C  
ATOM   2704  O   ILE A 349     -16.513 -17.790  16.386  1.00 82.25           O  
ATOM   2705  CG1 ILE A 349     -13.873 -17.870  12.649  1.00 82.25           C  
ATOM   2706  CG2 ILE A 349     -14.220 -19.216  14.757  1.00 82.25           C  
ATOM   2707  CD1 ILE A 349     -12.609 -18.590  12.198  1.00 82.25           C  
ATOM   2708  N   LYS A 350     -14.917 -16.365  16.827  1.00 78.40           N  
ATOM   2709  CA  LYS A 350     -15.178 -16.375  18.264  1.00 78.40           C  
ATOM   2710  C   LYS A 350     -16.561 -15.810  18.576  1.00 78.40           C  
ATOM   2711  CB  LYS A 350     -14.106 -15.579  19.010  1.00 78.40           C  
ATOM   2712  O   LYS A 350     -17.236 -16.279  19.495  1.00 78.40           O  
ATOM   2713  CG  LYS A 350     -12.785 -16.317  19.170  1.00 78.40           C  
ATOM   2714  CD  LYS A 350     -11.798 -15.521  20.014  1.00 78.40           C  
ATOM   2715  CE  LYS A 350     -10.492 -16.278  20.210  1.00 78.40           C  
ATOM   2716  NZ  LYS A 350      -9.518 -15.498  21.031  1.00 78.40           N  
ATOM   2717  N   LYS A 351     -16.870 -14.845  17.787  1.00 81.11           N  
ATOM   2718  CA  LYS A 351     -18.171 -14.201  17.944  1.00 81.11           C  
ATOM   2719  C   LYS A 351     -19.307 -15.189  17.695  1.00 81.11           C  
ATOM   2720  CB  LYS A 351     -18.298 -13.007  16.995  1.00 81.11           C  
ATOM   2721  O   LYS A 351     -20.298 -15.201  18.428  1.00 81.11           O  
ATOM   2722  CG  LYS A 351     -19.604 -12.240  17.137  1.00 81.11           C  
ATOM   2723  CD  LYS A 351     -19.674 -11.071  16.163  1.00 81.11           C  
ATOM   2724  CE  LYS A 351     -21.025 -10.372  16.223  1.00 81.11           C  
ATOM   2725  NZ  LYS A 351     -21.095  -9.219  15.276  1.00 81.11           N  
ATOM   2726  N   PHE A 352     -19.155 -16.076  16.737  1.00 82.71           N  
ATOM   2727  CA  PHE A 352     -20.249 -16.947  16.322  1.00 82.71           C  
ATOM   2728  C   PHE A 352     -20.168 -18.293  17.032  1.00 82.71           C  
ATOM   2729  CB  PHE A 352     -20.227 -17.153  14.804  1.00 82.71           C  
ATOM   2730  O   PHE A 352     -21.186 -18.962  17.222  1.00 82.71           O  
ATOM   2731  CG  PHE A 352     -20.754 -15.978  14.025  1.00 82.71           C  
ATOM   2732  CD1 PHE A 352     -22.116 -15.708  13.983  1.00 82.71           C  
ATOM   2733  CD2 PHE A 352     -19.885 -15.143  13.334  1.00 82.71           C  
ATOM   2734  CE1 PHE A 352     -22.606 -14.621  13.262  1.00 82.71           C  
ATOM   2735  CE2 PHE A 352     -20.367 -14.054  12.612  1.00 82.71           C  
ATOM   2736  CZ  PHE A 352     -21.728 -13.796  12.577  1.00 82.71           C  
ATOM   2737  N   TRP A 353     -19.036 -18.747  17.543  1.00 76.85           N  
ATOM   2738  CA  TRP A 353     -18.937 -20.118  18.032  1.00 76.85           C  
ATOM   2739  C   TRP A 353     -18.355 -20.153  19.441  1.00 76.85           C  
ATOM   2740  CB  TRP A 353     -18.078 -20.965  17.090  1.00 76.85           C  
ATOM   2741  O   TRP A 353     -18.165 -21.228  20.015  1.00 76.85           O  
ATOM   2742  CG  TRP A 353     -18.855 -21.646  16.004  1.00 76.85           C  
ATOM   2743  CD1 TRP A 353     -19.418 -22.891  16.049  1.00 76.85           C  
ATOM   2744  CD2 TRP A 353     -19.151 -21.119  14.707  1.00 76.85           C  
ATOM   2745  CE2 TRP A 353     -19.898 -22.100  14.018  1.00 76.85           C  
ATOM   2746  CE3 TRP A 353     -18.858 -19.911  14.060  1.00 76.85           C  
ATOM   2747  NE1 TRP A 353     -20.047 -23.170  14.858  1.00 76.85           N  
ATOM   2748  CH2 TRP A 353     -20.055 -20.718  12.102  1.00 76.85           C  
ATOM   2749  CZ2 TRP A 353     -20.356 -21.909  12.712  1.00 76.85           C  
ATOM   2750  CZ3 TRP A 353     -19.314 -19.723  12.761  1.00 76.85           C  
ATOM   2751  N   ASP A 354     -18.077 -19.106  20.141  1.00 67.14           N  
ATOM   2752  CA  ASP A 354     -17.712 -19.166  21.553  1.00 67.14           C  
ATOM   2753  C   ASP A 354     -18.948 -19.337  22.433  1.00 67.14           C  
ATOM   2754  CB  ASP A 354     -16.945 -17.906  21.962  1.00 67.14           C  
ATOM   2755  O   ASP A 354     -19.875 -18.527  22.374  1.00 67.14           O  
ATOM   2756  CG  ASP A 354     -16.162 -18.082  23.251  1.00 67.14           C  
ATOM   2757  OD1 ASP A 354     -16.005 -19.231  23.718  1.00 67.14           O  
ATOM   2758  OD2 ASP A 354     -15.700 -17.062  23.807  1.00 67.14           O  
ATOM   2759  N   THR A 355     -19.304 -20.612  22.763  1.00 40.35           N  
ATOM   2760  CA  THR A 355     -20.398 -20.991  23.651  1.00 40.35           C  
ATOM   2761  C   THR A 355     -19.881 -21.252  25.064  1.00 40.35           C  
ATOM   2762  CB  THR A 355     -21.132 -22.241  23.132  1.00 40.35           C  
ATOM   2763  O   THR A 355     -20.664 -21.529  25.975  1.00 40.35           O  
ATOM   2764  CG2 THR A 355     -22.200 -21.867  22.109  1.00 40.35           C  
ATOM   2765  OG1 THR A 355     -20.185 -23.123  22.516  1.00 40.35           O  
ATOM   2766  N   GLN A 356     -18.761 -20.557  25.573  1.00 39.12           N  
ATOM   2767  CA  GLN A 356     -18.471 -20.744  26.991  1.00 39.12           C  
ATOM   2768  C   GLN A 356     -18.762 -19.474  27.784  1.00 39.12           C  
ATOM   2769  CB  GLN A 356     -17.015 -21.166  27.190  1.00 39.12           C  
ATOM   2770  O   GLN A 356     -18.284 -18.393  27.433  1.00 39.12           O  
ATOM   2771  CG  GLN A 356     -16.817 -22.673  27.277  1.00 39.12           C  
ATOM   2772  CD  GLN A 356     -15.427 -23.057  27.748  1.00 39.12           C  
ATOM   2773  NE2 GLN A 356     -15.263 -24.312  28.153  1.00 39.12           N  
ATOM   2774  OE1 GLN A 356     -14.507 -22.232  27.747  1.00 39.12           O  
ATOM   2775  N   ASP A 357     -20.091 -19.328  28.097  1.00 37.32           N  
ATOM   2776  CA  ASP A 357     -20.564 -18.943  29.424  1.00 37.32           C  
ATOM   2777  C   ASP A 357     -21.474 -17.719  29.348  1.00 37.32           C  
ATOM   2778  CB  ASP A 357     -19.383 -18.664  30.355  1.00 37.32           C  
ATOM   2779  O   ASP A 357     -21.034 -16.635  28.959  1.00 37.32           O  
ATOM   2780  CG  ASP A 357     -18.863 -19.913  31.045  1.00 37.32           C  
ATOM   2781  OD1 ASP A 357     -19.605 -20.915  31.131  1.00 37.32           O  
ATOM   2782  OD2 ASP A 357     -17.703 -19.893  31.510  1.00 37.32           O  
ATOM   2783  N   ASP A 358     -22.633 -17.873  28.733  1.00 33.10           N  
ATOM   2784  CA  ASP A 358     -23.988 -17.462  29.084  1.00 33.10           C  
ATOM   2785  C   ASP A 358     -24.144 -17.315  30.596  1.00 33.10           C  
ATOM   2786  CB  ASP A 358     -25.010 -18.465  28.545  1.00 33.10           C  
ATOM   2787  O   ASP A 358     -25.103 -16.701  31.070  1.00 33.10           O  
ATOM   2788  CG  ASP A 358     -25.297 -18.282  27.065  1.00 33.10           C  
ATOM   2789  OD1 ASP A 358     -25.110 -17.162  26.541  1.00 33.10           O  
ATOM   2790  OD2 ASP A 358     -25.717 -19.265  26.417  1.00 33.10           O  
ATOM   2791  N   GLU A 359     -23.380 -16.359  31.130  1.00 34.32           N  
ATOM   2792  CA  GLU A 359     -24.094 -15.573  32.132  1.00 34.32           C  
ATOM   2793  C   GLU A 359     -23.136 -14.692  32.928  1.00 34.32           C  
ATOM   2794  CB  GLU A 359     -24.875 -16.490  33.077  1.00 34.32           C  
ATOM   2795  O   GLU A 359     -23.544 -13.675  33.493  1.00 34.32           O  
ATOM   2796  CG  GLU A 359     -26.234 -16.913  32.540  1.00 34.32           C  
ATOM   2797  CD  GLU A 359     -27.095 -17.620  33.575  1.00 34.32           C  
ATOM   2798  OE1 GLU A 359     -28.270 -17.933  33.276  1.00 34.32           O  
ATOM   2799  OE2 GLU A 359     -26.591 -17.861  34.695  1.00 34.32           O  
ATOM   2800  N   GLU A 360     -21.989 -14.340  32.232  1.00 32.40           N  
ATOM   2801  CA  GLU A 360     -21.476 -13.132  32.871  1.00 32.40           C  
ATOM   2802  C   GLU A 360     -20.757 -12.239  31.863  1.00 32.40           C  
ATOM   2803  CB  GLU A 360     -20.533 -13.490  34.022  1.00 32.40           C  
ATOM   2804  O   GLU A 360     -20.474 -11.074  32.150  1.00 32.40           O  
ATOM   2805  CG  GLU A 360     -21.058 -13.091  35.394  1.00 32.40           C  
ATOM   2806  CD  GLU A 360     -20.210 -13.622  36.538  1.00 32.40           C  
ATOM   2807  OE1 GLU A 360     -20.603 -13.452  37.715  1.00 32.40           O  
ATOM   2808  OE2 GLU A 360     -19.143 -14.213  36.257  1.00 32.40           O  
ATOM   2809  N   SER A 361     -21.021 -12.464  30.556  1.00 31.94           N  
ATOM   2810  CA  SER A 361     -20.264 -11.584  29.672  1.00 31.94           C  
ATOM   2811  C   SER A 361     -21.186 -10.834  28.716  1.00 31.94           C  
ATOM   2812  CB  SER A 361     -19.232 -12.384  28.875  1.00 31.94           C  
ATOM   2813  O   SER A 361     -20.719 -10.101  27.842  1.00 31.94           O  
ATOM   2814  OG  SER A 361     -17.921 -12.119  29.342  1.00 31.94           O  
ATOM   2815  N   THR A 362     -22.527 -10.973  28.915  1.00 30.49           N  
ATOM   2816  CA  THR A 362     -23.356 -10.053  28.145  1.00 30.49           C  
ATOM   2817  C   THR A 362     -23.232  -8.631  28.686  1.00 30.49           C  
ATOM   2818  CB  THR A 362     -24.834 -10.484  28.163  1.00 30.49           C  
ATOM   2819  O   THR A 362     -23.412  -7.662  27.945  1.00 30.49           O  
ATOM   2820  CG2 THR A 362     -25.129 -11.482  27.048  1.00 30.49           C  
ATOM   2821  OG1 THR A 362     -25.133 -11.092  29.425  1.00 30.49           O  
ATOM   2822  N   VAL A 363     -22.423  -8.562  29.751  1.00 35.68           N  
ATOM   2823  CA  VAL A 363     -22.235  -7.157  30.100  1.00 35.68           C  
ATOM   2824  C   VAL A 363     -20.862  -6.686  29.627  1.00 35.68           C  
ATOM   2825  CB  VAL A 363     -22.383  -6.926  31.621  1.00 35.68           C  
ATOM   2826  O   VAL A 363     -20.701  -5.532  29.221  1.00 35.68           O  
ATOM   2827  CG1 VAL A 363     -22.249  -5.441  31.956  1.00 35.68           C  
ATOM   2828  CG2 VAL A 363     -23.723  -7.469  32.115  1.00 35.68           C  
ATOM   2829  N   THR A 364     -20.006  -7.565  29.042  1.00 34.77           N  
ATOM   2830  CA  THR A 364     -18.743  -6.968  28.620  1.00 34.77           C  
ATOM   2831  C   THR A 364     -18.696  -6.818  27.102  1.00 34.77           C  
ATOM   2832  CB  THR A 364     -17.543  -7.809  29.092  1.00 34.77           C  
ATOM   2833  O   THR A 364     -18.075  -5.888  26.584  1.00 34.77           O  
ATOM   2834  CG2 THR A 364     -17.164  -7.469  30.530  1.00 34.77           C  
ATOM   2835  OG1 THR A 364     -17.881  -9.199  29.015  1.00 34.77           O  
ATOM   2836  N   THR A 365     -19.614  -7.465  26.307  1.00 38.85           N  
ATOM   2837  CA  THR A 365     -19.500  -7.289  24.864  1.00 38.85           C  
ATOM   2838  C   THR A 365     -20.279  -6.059  24.406  1.00 38.85           C  
ATOM   2839  CB  THR A 365     -20.006  -8.531  24.108  1.00 38.85           C  
ATOM   2840  O   THR A 365     -19.834  -5.332  23.516  1.00 38.85           O  
ATOM   2841  CG2 THR A 365     -19.080  -8.884  22.948  1.00 38.85           C  
ATOM   2842  OG1 THR A 365     -20.065  -9.642  25.011  1.00 38.85           O  
ATOM   2843  N   GLU A 366     -21.329  -5.673  25.179  1.00 42.51           N  
ATOM   2844  CA  GLU A 366     -21.919  -4.384  24.829  1.00 42.51           C  
ATOM   2845  C   GLU A 366     -21.039  -3.229  25.300  1.00 42.51           C  
ATOM   2846  CB  GLU A 366     -23.322  -4.254  25.428  1.00 42.51           C  
ATOM   2847  O   GLU A 366     -20.916  -2.214  24.611  1.00 42.51           O  
ATOM   2848  CG  GLU A 366     -24.435  -4.683  24.483  1.00 42.51           C  
ATOM   2849  CD  GLU A 366     -25.821  -4.570  25.098  1.00 42.51           C  
ATOM   2850  OE1 GLU A 366     -26.815  -4.920  24.423  1.00 42.51           O  
ATOM   2851  OE2 GLU A 366     -25.913  -4.128  26.265  1.00 42.51           O  
ATOM   2852  N   GLU A 367     -20.214  -3.493  26.330  1.00 46.21           N  
ATOM   2853  CA  GLU A 367     -19.350  -2.392  26.743  1.00 46.21           C  
ATOM   2854  C   GLU A 367     -18.089  -2.328  25.885  1.00 46.21           C  
ATOM   2855  CB  GLU A 367     -18.974  -2.527  28.221  1.00 46.21           C  
ATOM   2856  O   GLU A 367     -17.588  -1.241  25.589  1.00 46.21           O  
ATOM   2857  CG  GLU A 367     -19.696  -1.545  29.132  1.00 46.21           C  
ATOM   2858  CD  GLU A 367     -19.440  -1.797  30.609  1.00 46.21           C  
ATOM   2859  OE1 GLU A 367     -20.043  -1.101  31.457  1.00 46.21           O  
ATOM   2860  OE2 GLU A 367     -18.628  -2.697  30.921  1.00 46.21           O  
ATOM   2861  N   ASN A 368     -17.631  -3.498  25.348  1.00 48.75           N  
ATOM   2862  CA  ASN A 368     -16.447  -3.369  24.505  1.00 48.75           C  
ATOM   2863  C   ASN A 368     -16.795  -2.791  23.136  1.00 48.75           C  
ATOM   2864  CB  ASN A 368     -15.750  -4.722  24.348  1.00 48.75           C  
ATOM   2865  O   ASN A 368     -16.002  -2.051  22.550  1.00 48.75           O  
ATOM   2866  CG  ASN A 368     -14.461  -4.810  25.142  1.00 48.75           C  
ATOM   2867  ND2 ASN A 368     -13.750  -5.922  24.996  1.00 48.75           N  
ATOM   2868  OD1 ASN A 368     -14.109  -3.887  25.881  1.00 48.75           O  
ATOM   2869  N   SER A 369     -18.057  -3.132  22.647  1.00 55.76           N  
ATOM   2870  CA  SER A 369     -18.474  -2.512  21.394  1.00 55.76           C  
ATOM   2871  C   SER A 369     -18.677  -1.010  21.561  1.00 55.76           C  
ATOM   2872  CB  SER A 369     -19.763  -3.156  20.880  1.00 55.76           C  
ATOM   2873  O   SER A 369     -18.299  -0.227  20.687  1.00 55.76           O  
ATOM   2874  OG  SER A 369     -20.181  -2.547  19.671  1.00 55.76           O  
ATOM   2875  N   LYS A 370     -19.221  -0.651  22.771  1.00 59.62           N  
ATOM   2876  CA  LYS A 370     -19.418   0.769  23.048  1.00 59.62           C  
ATOM   2877  C   LYS A 370     -18.083   1.478  23.257  1.00 59.62           C  
ATOM   2878  CB  LYS A 370     -20.311   0.958  24.275  1.00 59.62           C  
ATOM   2879  O   LYS A 370     -17.902   2.614  22.814  1.00 59.62           O  
ATOM   2880  CG  LYS A 370     -21.797   0.802  23.989  1.00 59.62           C  
ATOM   2881  CD  LYS A 370     -22.640   1.145  25.211  1.00 59.62           C  
ATOM   2882  CE  LYS A 370     -24.124   0.927  24.947  1.00 59.62           C  
ATOM   2883  NZ  LYS A 370     -24.952   1.235  26.151  1.00 59.62           N  
ATOM   2884  N   SER A 371     -17.115   0.748  23.794  1.00 65.01           N  
ATOM   2885  CA  SER A 371     -15.798   1.336  24.017  1.00 65.01           C  
ATOM   2886  C   SER A 371     -15.052   1.538  22.702  1.00 65.01           C  
ATOM   2887  CB  SER A 371     -14.969   0.457  24.953  1.00 65.01           C  
ATOM   2888  O   SER A 371     -14.361   2.543  22.521  1.00 65.01           O  
ATOM   2889  OG  SER A 371     -15.522   0.450  26.258  1.00 65.01           O  
ATOM   2890  N   GLU A 372     -15.315   0.536  21.776  1.00 72.38           N  
ATOM   2891  CA  GLU A 372     -14.603   0.641  20.507  1.00 72.38           C  
ATOM   2892  C   GLU A 372     -15.101   1.831  19.691  1.00 72.38           C  
ATOM   2893  CB  GLU A 372     -14.751  -0.650  19.698  1.00 72.38           C  
ATOM   2894  O   GLU A 372     -14.336   2.439  18.940  1.00 72.38           O  
ATOM   2895  CG  GLU A 372     -13.573  -1.603  19.838  1.00 72.38           C  
ATOM   2896  CD  GLU A 372     -13.792  -2.936  19.140  1.00 72.38           C  
ATOM   2897  OE1 GLU A 372     -12.957  -3.853  19.307  1.00 72.38           O  
ATOM   2898  OE2 GLU A 372     -14.807  -3.063  18.420  1.00 72.38           O  
ATOM   2899  N   ALA A 373     -16.432   2.150  19.895  1.00 76.70           N  
ATOM   2900  CA  ALA A 373     -17.017   3.262  19.149  1.00 76.70           C  
ATOM   2901  C   ALA A 373     -16.598   4.603  19.745  1.00 76.70           C  
ATOM   2902  CB  ALA A 373     -18.539   3.145  19.127  1.00 76.70           C  
ATOM   2903  O   ALA A 373     -16.429   5.586  19.019  1.00 76.70           O  
ATOM   2904  N   LEU A 374     -16.319   4.640  21.046  1.00 84.33           N  
ATOM   2905  CA  LEU A 374     -16.086   5.901  21.742  1.00 84.33           C  
ATOM   2906  C   LEU A 374     -14.593   6.162  21.909  1.00 84.33           C  
ATOM   2907  CB  LEU A 374     -16.770   5.891  23.112  1.00 84.33           C  
ATOM   2908  O   LEU A 374     -14.164   7.316  21.977  1.00 84.33           O  
ATOM   2909  CG  LEU A 374     -18.300   5.867  23.105  1.00 84.33           C  
ATOM   2910  CD1 LEU A 374     -18.831   5.608  24.511  1.00 84.33           C  
ATOM   2911  CD2 LEU A 374     -18.853   7.175  22.551  1.00 84.33           C  
ATOM   2912  N   LEU A 375     -13.806   5.059  21.919  1.00 88.78           N  
ATOM   2913  CA  LEU A 375     -12.388   5.201  22.229  1.00 88.78           C  
ATOM   2914  C   LEU A 375     -11.526   4.682  21.083  1.00 88.78           C  
ATOM   2915  CB  LEU A 375     -12.044   4.455  23.521  1.00 88.78           C  
ATOM   2916  O   LEU A 375     -11.949   3.798  20.334  1.00 88.78           O  
ATOM   2917  CG  LEU A 375     -12.896   4.792  24.746  1.00 88.78           C  
ATOM   2918  CD1 LEU A 375     -12.552   3.860  25.903  1.00 88.78           C  
ATOM   2919  CD2 LEU A 375     -12.700   6.249  25.149  1.00 88.78           C  
ATOM   2920  N   ASP A 376     -10.410   5.220  20.939  1.00 86.39           N  
ATOM   2921  CA  ASP A 376      -9.367   4.662  20.084  1.00 86.39           C  
ATOM   2922  C   ASP A 376      -8.544   3.616  20.834  1.00 86.39           C  
ATOM   2923  CB  ASP A 376      -8.454   5.772  19.558  1.00 86.39           C  
ATOM   2924  O   ASP A 376      -7.502   3.935  21.410  1.00 86.39           O  
ATOM   2925  CG  ASP A 376      -7.563   5.315  18.416  1.00 86.39           C  
ATOM   2926  OD1 ASP A 376      -7.303   4.099  18.295  1.00 86.39           O  
ATOM   2927  OD2 ASP A 376      -7.116   6.180  17.632  1.00 86.39           O  
ATOM   2928  N   ILE A 377      -8.966   2.447  20.751  1.00 85.49           N  
ATOM   2929  CA  ILE A 377      -8.437   1.379  21.592  1.00 85.49           C  
ATOM   2930  C   ILE A 377      -7.000   1.064  21.184  1.00 85.49           C  
ATOM   2931  CB  ILE A 377      -9.310   0.106  21.505  1.00 85.49           C  
ATOM   2932  O   ILE A 377      -6.117   0.946  22.038  1.00 85.49           O  
ATOM   2933  CG1 ILE A 377     -10.728   0.395  22.010  1.00 85.49           C  
ATOM   2934  CG2 ILE A 377      -8.671  -1.041  22.292  1.00 85.49           C  
ATOM   2935  CD1 ILE A 377     -10.807   0.677  23.504  1.00 85.49           C  
ATOM   2936  N   PRO A 378      -6.726   0.950  19.885  1.00 79.33           N  
ATOM   2937  CA  PRO A 378      -5.353   0.639  19.481  1.00 79.33           C  
ATOM   2938  C   PRO A 378      -4.345   1.674  19.976  1.00 79.33           C  
ATOM   2939  CB  PRO A 378      -5.427   0.637  17.952  1.00 79.33           C  
ATOM   2940  O   PRO A 378      -3.267   1.311  20.454  1.00 79.33           O  
ATOM   2941  CG  PRO A 378      -6.864   0.372  17.639  1.00 79.33           C  
ATOM   2942  CD  PRO A 378      -7.705   0.936  18.748  1.00 79.33           C  
ATOM   2943  N   MET A 379      -4.693   2.959  19.834  1.00 80.34           N  
ATOM   2944  CA  MET A 379      -3.820   4.031  20.303  1.00 80.34           C  
ATOM   2945  C   MET A 379      -3.631   3.958  21.814  1.00 80.34           C  
ATOM   2946  CB  MET A 379      -4.386   5.397  19.912  1.00 80.34           C  
ATOM   2947  O   MET A 379      -2.509   4.071  22.310  1.00 80.34           O  
ATOM   2948  CG  MET A 379      -3.495   6.565  20.303  1.00 80.34           C  
ATOM   2949  SD  MET A 379      -4.430   8.133  20.485  1.00 80.34           S  
ATOM   2950  CE  MET A 379      -4.757   8.106  22.269  1.00 80.34           C  
ATOM   2951  N   LEU A 380      -4.702   3.786  22.589  1.00 84.02           N  
ATOM   2952  CA  LEU A 380      -4.663   3.750  24.047  1.00 84.02           C  
ATOM   2953  C   LEU A 380      -3.822   2.578  24.540  1.00 84.02           C  
ATOM   2954  CB  LEU A 380      -6.080   3.653  24.619  1.00 84.02           C  
ATOM   2955  O   LEU A 380      -3.049   2.720  25.491  1.00 84.02           O  
ATOM   2956  CG  LEU A 380      -6.945   4.910  24.507  1.00 84.02           C  
ATOM   2957  CD1 LEU A 380      -8.394   4.589  24.855  1.00 84.02           C  
ATOM   2958  CD2 LEU A 380      -6.404   6.014  25.409  1.00 84.02           C  
ATOM   2959  N   GLU A 381      -3.940   1.391  23.852  1.00 83.63           N  
ATOM   2960  CA  GLU A 381      -3.156   0.211  24.205  1.00 83.63           C  
ATOM   2961  C   GLU A 381      -1.667   0.449  23.973  1.00 83.63           C  
ATOM   2962  CB  GLU A 381      -3.626  -1.006  23.405  1.00 83.63           C  
ATOM   2963  O   GLU A 381      -0.833   0.031  24.779  1.00 83.63           O  
ATOM   2964  CG  GLU A 381      -4.953  -1.580  23.880  1.00 83.63           C  
ATOM   2965  CD  GLU A 381      -5.429  -2.760  23.047  1.00 83.63           C  
ATOM   2966  OE1 GLU A 381      -6.393  -3.444  23.459  1.00 83.63           O  
ATOM   2967  OE2 GLU A 381      -4.832  -3.003  21.975  1.00 83.63           O  
ATOM   2968  N   GLN A 382      -1.359   1.104  22.922  1.00 74.27           N  
ATOM   2969  CA  GLN A 382       0.022   1.462  22.616  1.00 74.27           C  
ATOM   2970  C   GLN A 382       0.590   2.414  23.665  1.00 74.27           C  
ATOM   2971  CB  GLN A 382       0.118   2.094  21.227  1.00 74.27           C  
ATOM   2972  O   GLN A 382       1.722   2.241  24.120  1.00 74.27           O  
ATOM   2973  CG  GLN A 382       0.057   1.086  20.087  1.00 74.27           C  
ATOM   2974  CD  GLN A 382       0.070   1.745  18.720  1.00 74.27           C  
ATOM   2975  NE2 GLN A 382      -0.034   0.936  17.671  1.00 74.27           N  
ATOM   2976  OE1 GLN A 382       0.172   2.971  18.608  1.00 74.27           O  
ATOM   2977  N   TYR A 383      -0.223   3.448  24.023  1.00 72.97           N  
ATOM   2978  CA  TYR A 383       0.202   4.432  25.013  1.00 72.97           C  
ATOM   2979  C   TYR A 383       0.443   3.774  26.366  1.00 72.97           C  
ATOM   2980  CB  TYR A 383      -0.844   5.542  25.152  1.00 72.97           C  
ATOM   2981  O   TYR A 383       1.422   4.084  27.049  1.00 72.97           O  
ATOM   2982  CG  TYR A 383      -0.603   6.720  24.239  1.00 72.97           C  
ATOM   2983  CD1 TYR A 383      -0.791   8.025  24.690  1.00 72.97           C  
ATOM   2984  CD2 TYR A 383      -0.188   6.532  22.926  1.00 72.97           C  
ATOM   2985  CE1 TYR A 383      -0.572   9.114  23.853  1.00 72.97           C  
ATOM   2986  CE2 TYR A 383       0.034   7.613  22.079  1.00 72.97           C  
ATOM   2987  OH  TYR A 383       0.058   9.972  21.718  1.00 72.97           O  
ATOM   2988  CZ  TYR A 383      -0.160   8.898  22.551  1.00 72.97           C  
ATOM   2989  N   LEU A 384      -0.473   2.918  26.685  1.00 77.47           N  
ATOM   2990  CA  LEU A 384      -0.376   2.213  27.958  1.00 77.47           C  
ATOM   2991  C   LEU A 384       0.896   1.374  28.019  1.00 77.47           C  
ATOM   2992  CB  LEU A 384      -1.601   1.320  28.171  1.00 77.47           C  
ATOM   2993  O   LEU A 384       1.570   1.335  29.050  1.00 77.47           O  
ATOM   2994  CG  LEU A 384      -1.793   0.757  29.580  1.00 77.47           C  
ATOM   2995  CD1 LEU A 384      -2.109   1.880  30.561  1.00 77.47           C  
ATOM   2996  CD2 LEU A 384      -2.897  -0.295  29.590  1.00 77.47           C  
ATOM   2997  N   GLU A 385       1.339   0.733  26.967  1.00 75.44           N  
ATOM   2998  CA  GLU A 385       2.500  -0.148  26.893  1.00 75.44           C  
ATOM   2999  C   GLU A 385       3.801   0.648  26.939  1.00 75.44           C  
ATOM   3000  CB  GLU A 385       2.449  -1.000  25.622  1.00 75.44           C  
ATOM   3001  O   GLU A 385       4.766   0.234  27.586  1.00 75.44           O  
ATOM   3002  CG  GLU A 385       1.610  -2.261  25.760  1.00 75.44           C  
ATOM   3003  CD  GLU A 385       1.626  -3.132  24.513  1.00 75.44           C  
ATOM   3004  OE1 GLU A 385       0.902  -4.153  24.476  1.00 75.44           O  
ATOM   3005  OE2 GLU A 385       2.370  -2.792  23.567  1.00 75.44           O  
ATOM   3006  N   LEU A 386       3.835   1.821  26.364  1.00 67.16           N  
ATOM   3007  CA  LEU A 386       5.057   2.596  26.182  1.00 67.16           C  
ATOM   3008  C   LEU A 386       5.321   3.487  27.391  1.00 67.16           C  
ATOM   3009  CB  LEU A 386       4.967   3.449  24.914  1.00 67.16           C  
ATOM   3010  O   LEU A 386       6.455   3.572  27.869  1.00 67.16           O  
ATOM   3011  CG  LEU A 386       5.052   2.699  23.584  1.00 67.16           C  
ATOM   3012  CD1 LEU A 386       4.681   3.623  22.429  1.00 67.16           C  
ATOM   3013  CD2 LEU A 386       6.449   2.120  23.384  1.00 67.16           C  
ATOM   3014  N   VAL A 387       4.259   4.182  27.906  1.00 74.61           N  
ATOM   3015  CA  VAL A 387       4.520   5.270  28.842  1.00 74.61           C  
ATOM   3016  C   VAL A 387       3.837   4.980  30.176  1.00 74.61           C  
ATOM   3017  CB  VAL A 387       4.041   6.628  28.281  1.00 74.61           C  
ATOM   3018  O   VAL A 387       4.182   5.575  31.200  1.00 74.61           O  
ATOM   3019  CG1 VAL A 387       4.602   7.783  29.109  1.00 74.61           C  
ATOM   3020  CG2 VAL A 387       4.445   6.772  26.815  1.00 74.61           C  
ATOM   3021  N   GLY A 388       2.847   4.011  30.126  1.00 76.71           N  
ATOM   3022  CA  GLY A 388       2.121   3.656  31.336  1.00 76.71           C  
ATOM   3023  C   GLY A 388       0.835   4.440  31.511  1.00 76.71           C  
ATOM   3024  O   GLY A 388       0.573   5.388  30.768  1.00 76.71           O  
ATOM   3025  N   PRO A 389      -0.081   4.024  32.490  1.00 80.32           N  
ATOM   3026  CA  PRO A 389      -1.438   4.545  32.671  1.00 80.32           C  
ATOM   3027  C   PRO A 389      -1.454   5.979  33.195  1.00 80.32           C  
ATOM   3028  CB  PRO A 389      -2.052   3.584  33.692  1.00 80.32           C  
ATOM   3029  O   PRO A 389      -2.418   6.714  32.964  1.00 80.32           O  
ATOM   3030  CG  PRO A 389      -0.882   2.936  34.359  1.00 80.32           C  
ATOM   3031  CD  PRO A 389       0.271   2.926  33.396  1.00 80.32           C  
ATOM   3032  N   LYS A 390      -0.388   6.461  33.884  1.00 78.67           N  
ATOM   3033  CA  LYS A 390      -0.340   7.772  34.526  1.00 78.67           C  
ATOM   3034  C   LYS A 390      -0.467   8.893  33.498  1.00 78.67           C  
ATOM   3035  CB  LYS A 390       0.957   7.934  35.320  1.00 78.67           C  
ATOM   3036  O   LYS A 390      -1.161   9.884  33.735  1.00 78.67           O  
ATOM   3037  CG  LYS A 390       0.910   9.040  36.364  1.00 78.67           C  
ATOM   3038  CD  LYS A 390       2.142   9.016  37.259  1.00 78.67           C  
ATOM   3039  CE  LYS A 390       2.121  10.154  38.270  1.00 78.67           C  
ATOM   3040  NZ  LYS A 390       3.323  10.130  39.156  1.00 78.67           N  
ATOM   3041  N   LEU A 391       0.196   8.818  32.374  1.00 77.21           N  
ATOM   3042  CA  LEU A 391       0.161   9.844  31.337  1.00 77.21           C  
ATOM   3043  C   LEU A 391      -1.243   9.984  30.758  1.00 77.21           C  
ATOM   3044  CB  LEU A 391       1.156   9.514  30.222  1.00 77.21           C  
ATOM   3045  O   LEU A 391      -1.700  11.097  30.486  1.00 77.21           O  
ATOM   3046  CG  LEU A 391       1.500  10.653  29.261  1.00 77.21           C  
ATOM   3047  CD1 LEU A 391       2.381  11.685  29.956  1.00 77.21           C  
ATOM   3048  CD2 LEU A 391       2.187  10.110  28.012  1.00 77.21           C  
ATOM   3049  N   ILE A 392      -1.917   8.861  30.518  1.00 83.24           N  
ATOM   3050  CA  ILE A 392      -3.269   8.883  29.973  1.00 83.24           C  
ATOM   3051  C   ILE A 392      -4.212   9.571  30.957  1.00 83.24           C  
ATOM   3052  CB  ILE A 392      -3.774   7.458  29.655  1.00 83.24           C  
ATOM   3053  O   ILE A 392      -4.995  10.442  30.571  1.00 83.24           O  
ATOM   3054  CG1 ILE A 392      -2.887   6.803  28.589  1.00 83.24           C  
ATOM   3055  CG2 ILE A 392      -5.237   7.490  29.204  1.00 83.24           C  
ATOM   3056  CD1 ILE A 392      -3.224   5.343  28.315  1.00 83.24           C  
ATOM   3057  N   THR A 393      -4.019   9.197  32.215  1.00 85.28           N  
ATOM   3058  CA  THR A 393      -4.893   9.748  33.244  1.00 85.28           C  
ATOM   3059  C   THR A 393      -4.631  11.240  33.435  1.00 85.28           C  
ATOM   3060  CB  THR A 393      -4.707   9.016  34.586  1.00 85.28           C  
ATOM   3061  O   THR A 393      -5.567  12.023  33.610  1.00 85.28           O  
ATOM   3062  CG2 THR A 393      -5.269   7.600  34.522  1.00 85.28           C  
ATOM   3063  OG1 THR A 393      -3.310   8.950  34.898  1.00 85.28           O  
ATOM   3064  N   ASP A 394      -3.360  11.682  33.413  1.00 84.78           N  
ATOM   3065  CA  ASP A 394      -3.003  13.093  33.518  1.00 84.78           C  
ATOM   3066  C   ASP A 394      -3.569  13.891  32.345  1.00 84.78           C  
ATOM   3067  CB  ASP A 394      -1.484  13.259  33.582  1.00 84.78           C  
ATOM   3068  O   ASP A 394      -4.092  14.992  32.531  1.00 84.78           O  
ATOM   3069  CG  ASP A 394      -0.895  12.818  34.910  1.00 84.78           C  
ATOM   3070  OD1 ASP A 394      -1.660  12.598  35.874  1.00 84.78           O  
ATOM   3071  OD2 ASP A 394       0.346  12.692  34.995  1.00 84.78           O  
ATOM   3072  N   GLY A 395      -3.381  13.268  31.146  1.00 86.11           N  
ATOM   3073  CA  GLY A 395      -3.945  13.899  29.964  1.00 86.11           C  
ATOM   3074  C   GLY A 395      -5.453  14.056  30.033  1.00 86.11           C  
ATOM   3075  O   GLY A 395      -5.991  15.101  29.661  1.00 86.11           O  
ATOM   3076  N   LEU A 396      -6.072  13.015  30.479  1.00 90.12           N  
ATOM   3077  CA  LEU A 396      -7.525  13.023  30.608  1.00 90.12           C  
ATOM   3078  C   LEU A 396      -7.975  14.067  31.624  1.00 90.12           C  
ATOM   3079  CB  LEU A 396      -8.034  11.640  31.020  1.00 90.12           C  
ATOM   3080  O   LEU A 396      -8.992  14.736  31.425  1.00 90.12           O  
ATOM   3081  CG  LEU A 396      -9.552  11.448  31.019  1.00 90.12           C  
ATOM   3082  CD1 LEU A 396     -10.114  11.675  29.620  1.00 90.12           C  
ATOM   3083  CD2 LEU A 396      -9.915  10.057  31.528  1.00 90.12           C  
ATOM   3084  N   ALA A 397      -7.281  14.253  32.739  1.00 88.12           N  
ATOM   3085  CA  ALA A 397      -7.603  15.241  33.765  1.00 88.12           C  
ATOM   3086  C   ALA A 397      -7.537  16.658  33.203  1.00 88.12           C  
ATOM   3087  CB  ALA A 397      -6.656  15.100  34.955  1.00 88.12           C  
ATOM   3088  O   ALA A 397      -8.404  17.487  33.487  1.00 88.12           O  
ATOM   3089  N   VAL A 398      -6.468  16.850  32.429  1.00 87.27           N  
ATOM   3090  CA  VAL A 398      -6.311  18.157  31.798  1.00 87.27           C  
ATOM   3091  C   VAL A 398      -7.458  18.400  30.819  1.00 87.27           C  
ATOM   3092  CB  VAL A 398      -4.954  18.276  31.069  1.00 87.27           C  
ATOM   3093  O   VAL A 398      -8.030  19.491  30.783  1.00 87.27           O  
ATOM   3094  CG1 VAL A 398      -4.883  19.575  30.269  1.00 87.27           C  
ATOM   3095  CG2 VAL A 398      -3.803  18.199  32.070  1.00 87.27           C  
ATOM   3096  N   PHE A 399      -7.771  17.428  30.024  1.00 93.10           N  
ATOM   3097  CA  PHE A 399      -8.855  17.515  29.053  1.00 93.10           C  
ATOM   3098  C   PHE A 399     -10.174  17.846  29.742  1.00 93.10           C  
ATOM   3099  CB  PHE A 399      -8.986  16.203  28.273  1.00 93.10           C  
ATOM   3100  O   PHE A 399     -10.911  18.726  29.293  1.00 93.10           O  
ATOM   3101  CG  PHE A 399     -10.114  16.198  27.277  1.00 93.10           C  
ATOM   3102  CD1 PHE A 399     -11.367  15.710  27.627  1.00 93.10           C  
ATOM   3103  CD2 PHE A 399      -9.921  16.683  25.990  1.00 93.10           C  
ATOM   3104  CE1 PHE A 399     -12.413  15.705  26.707  1.00 93.10           C  
ATOM   3105  CE2 PHE A 399     -10.961  16.681  25.065  1.00 93.10           C  
ATOM   3106  CZ  PHE A 399     -12.206  16.191  25.425  1.00 93.10           C  
ATOM   3107  N   GLU A 400     -10.485  17.156  30.785  1.00 93.23           N  
ATOM   3108  CA  GLU A 400     -11.723  17.326  31.539  1.00 93.23           C  
ATOM   3109  C   GLU A 400     -11.828  18.734  32.118  1.00 93.23           C  
ATOM   3110  CB  GLU A 400     -11.817  16.287  32.660  1.00 93.23           C  
ATOM   3111  O   GLU A 400     -12.920  19.300  32.193  1.00 93.23           O  
ATOM   3112  CG  GLU A 400     -13.181  16.229  33.332  1.00 93.23           C  
ATOM   3113  CD  GLU A 400     -13.305  15.100  34.341  1.00 93.23           C  
ATOM   3114  OE1 GLU A 400     -14.392  14.939  34.943  1.00 93.23           O  
ATOM   3115  OE2 GLU A 400     -12.308  14.369  34.534  1.00 93.23           O  
ATOM   3116  N   LYS A 401     -10.730  19.249  32.504  1.00 91.70           N  
ATOM   3117  CA  LYS A 401     -10.683  20.597  33.063  1.00 91.70           C  
ATOM   3118  C   LYS A 401     -10.936  21.648  31.987  1.00 91.70           C  
ATOM   3119  CB  LYS A 401      -9.335  20.852  33.738  1.00 91.70           C  
ATOM   3120  O   LYS A 401     -11.618  22.646  32.233  1.00 91.70           O  
ATOM   3121  CG  LYS A 401      -9.255  22.179  34.480  1.00 91.70           C  
ATOM   3122  CD  LYS A 401      -7.889  22.378  35.124  1.00 91.70           C  
ATOM   3123  CE  LYS A 401      -7.773  23.747  35.781  1.00 91.70           C  
ATOM   3124  NZ  LYS A 401      -6.431  23.952  36.401  1.00 91.70           N  
ATOM   3125  N   MET A 402     -10.487  21.409  30.773  1.00 91.07           N  
ATOM   3126  CA  MET A 402     -10.502  22.401  29.702  1.00 91.07           C  
ATOM   3127  C   MET A 402     -11.805  22.329  28.912  1.00 91.07           C  
ATOM   3128  CB  MET A 402      -9.310  22.199  28.764  1.00 91.07           C  
ATOM   3129  O   MET A 402     -12.243  23.328  28.338  1.00 91.07           O  
ATOM   3130  CG  MET A 402      -7.970  22.546  29.393  1.00 91.07           C  
ATOM   3131  SD  MET A 402      -6.571  22.340  28.224  1.00 91.07           S  
ATOM   3132  CE  MET A 402      -6.901  23.714  27.086  1.00 91.07           C  
ATOM   3133  N   MET A 403     -12.416  21.252  28.793  1.00 93.94           N  
ATOM   3134  CA  MET A 403     -13.503  20.948  27.866  1.00 93.94           C  
ATOM   3135  C   MET A 403     -14.704  21.852  28.120  1.00 93.94           C  
ATOM   3136  CB  MET A 403     -13.918  19.481  27.987  1.00 93.94           C  
ATOM   3137  O   MET A 403     -15.312  22.364  27.178  1.00 93.94           O  
ATOM   3138  CG  MET A 403     -14.862  19.019  26.889  1.00 93.94           C  
ATOM   3139  SD  MET A 403     -14.146  19.227  25.212  1.00 93.94           S  
ATOM   3140  CE  MET A 403     -15.666  19.333  24.226  1.00 93.94           C  
ATOM   3141  N   PRO A 404     -15.106  22.152  29.350  1.00 93.42           N  
ATOM   3142  CA  PRO A 404     -16.229  23.067  29.564  1.00 93.42           C  
ATOM   3143  C   PRO A 404     -15.997  24.443  28.944  1.00 93.42           C  
ATOM   3144  CB  PRO A 404     -16.319  23.163  31.089  1.00 93.42           C  
ATOM   3145  O   PRO A 404     -16.932  25.055  28.423  1.00 93.42           O  
ATOM   3146  CG  PRO A 404     -15.759  21.869  31.587  1.00 93.42           C  
ATOM   3147  CD  PRO A 404     -14.654  21.441  30.665  1.00 93.42           C  
ATOM   3148  N   GLY A 405     -14.763  24.870  29.074  1.00 93.62           N  
ATOM   3149  CA  GLY A 405     -14.411  26.119  28.418  1.00 93.62           C  
ATOM   3150  C   GLY A 405     -14.531  26.055  26.907  1.00 93.62           C  
ATOM   3151  O   GLY A 405     -15.043  26.984  26.280  1.00 93.62           O  
ATOM   3152  N   TYR A 406     -14.040  24.976  26.336  1.00 95.05           N  
ATOM   3153  CA  TYR A 406     -14.131  24.791  24.892  1.00 95.05           C  
ATOM   3154  C   TYR A 406     -15.583  24.806  24.430  1.00 95.05           C  
ATOM   3155  CB  TYR A 406     -13.464  23.476  24.476  1.00 95.05           C  
ATOM   3156  O   TYR A 406     -15.919  25.457  23.439  1.00 95.05           O  
ATOM   3157  CG  TYR A 406     -11.962  23.484  24.621  1.00 95.05           C  
ATOM   3158  CD1 TYR A 406     -11.241  24.674  24.540  1.00 95.05           C  
ATOM   3159  CD2 TYR A 406     -11.260  22.304  24.840  1.00 95.05           C  
ATOM   3160  CE1 TYR A 406      -9.857  24.686  24.672  1.00 95.05           C  
ATOM   3161  CE2 TYR A 406      -9.876  22.304  24.973  1.00 95.05           C  
ATOM   3162  OH  TYR A 406      -7.813  23.505  25.019  1.00 95.05           O  
ATOM   3163  CZ  TYR A 406      -9.184  23.498  24.888  1.00 95.05           C  
ATOM   3164  N   VAL A 407     -16.426  24.111  25.150  1.00 93.71           N  
ATOM   3165  CA  VAL A 407     -17.833  23.969  24.791  1.00 93.71           C  
ATOM   3166  C   VAL A 407     -18.540  25.315  24.925  1.00 93.71           C  
ATOM   3167  CB  VAL A 407     -18.537  22.907  25.665  1.00 93.71           C  
ATOM   3168  O   VAL A 407     -19.368  25.676  24.085  1.00 93.71           O  
ATOM   3169  CG1 VAL A 407     -20.049  22.947  25.450  1.00 93.71           C  
ATOM   3170  CG2 VAL A 407     -17.987  21.515  25.359  1.00 93.71           C  
ATOM   3171  N   SER A 408     -18.220  26.090  25.918  1.00 93.44           N  
ATOM   3172  CA  SER A 408     -18.809  27.409  26.126  1.00 93.44           C  
ATOM   3173  C   SER A 408     -18.489  28.346  24.967  1.00 93.44           C  
ATOM   3174  CB  SER A 408     -18.311  28.018  27.438  1.00 93.44           C  
ATOM   3175  O   SER A 408     -19.364  29.069  24.486  1.00 93.44           O  
ATOM   3176  OG  SER A 408     -18.868  29.305  27.638  1.00 93.44           O  
ATOM   3177  N   VAL A 409     -17.231  28.297  24.548  1.00 93.69           N  
ATOM   3178  CA  VAL A 409     -16.793  29.135  23.437  1.00 93.69           C  
ATOM   3179  C   VAL A 409     -17.497  28.702  22.153  1.00 93.69           C  
ATOM   3180  CB  VAL A 409     -15.260  29.075  23.251  1.00 93.69           C  
ATOM   3181  O   VAL A 409     -17.914  29.542  21.352  1.00 93.69           O  
ATOM   3182  CG1 VAL A 409     -14.843  29.797  21.971  1.00 93.69           C  
ATOM   3183  CG2 VAL A 409     -14.552  29.678  24.463  1.00 93.69           C  
ATOM   3184  N   LEU A 410     -17.649  27.393  21.957  1.00 93.12           N  
ATOM   3185  CA  LEU A 410     -18.330  26.859  20.782  1.00 93.12           C  
ATOM   3186  C   LEU A 410     -19.782  27.323  20.738  1.00 93.12           C  
ATOM   3187  CB  LEU A 410     -18.270  25.330  20.776  1.00 93.12           C  
ATOM   3188  O   LEU A 410     -20.271  27.746  19.688  1.00 93.12           O  
ATOM   3189  CG  LEU A 410     -17.097  24.700  20.023  1.00 93.12           C  
ATOM   3190  CD1 LEU A 410     -16.990  23.215  20.354  1.00 93.12           C  
ATOM   3191  CD2 LEU A 410     -17.254  24.907  18.520  1.00 93.12           C  
ATOM   3192  N   GLU A 411     -20.418  27.362  21.878  1.00 94.50           N  
ATOM   3193  CA  GLU A 411     -21.814  27.779  21.972  1.00 94.50           C  
ATOM   3194  C   GLU A 411     -21.962  29.274  21.704  1.00 94.50           C  
ATOM   3195  CB  GLU A 411     -22.388  27.432  23.347  1.00 94.50           C  
ATOM   3196  O   GLU A 411     -22.894  29.698  21.018  1.00 94.50           O  
ATOM   3197  CG  GLU A 411     -22.707  25.954  23.525  1.00 94.50           C  
ATOM   3198  CD  GLU A 411     -23.403  25.645  24.841  1.00 94.50           C  
ATOM   3199  OE1 GLU A 411     -24.471  24.991  24.824  1.00 94.50           O  
ATOM   3200  OE2 GLU A 411     -22.876  26.060  25.898  1.00 94.50           O  
ATOM   3201  N   SER A 412     -21.061  29.955  22.295  1.00 93.97           N  
ATOM   3202  CA  SER A 412     -21.063  31.397  22.071  1.00 93.97           C  
ATOM   3203  C   SER A 412     -20.893  31.726  20.592  1.00 93.97           C  
ATOM   3204  CB  SER A 412     -19.953  32.068  22.882  1.00 93.97           C  
ATOM   3205  O   SER A 412     -21.598  32.584  20.056  1.00 93.97           O  
ATOM   3206  OG  SER A 412     -19.942  33.467  22.657  1.00 93.97           O  
ATOM   3207  N   ASN A 413     -19.938  31.030  19.961  1.00 94.43           N  
ATOM   3208  CA  ASN A 413     -19.689  31.240  18.538  1.00 94.43           C  
ATOM   3209  C   ASN A 413     -20.894  30.835  17.693  1.00 94.43           C  
ATOM   3210  CB  ASN A 413     -18.445  30.470  18.091  1.00 94.43           C  
ATOM   3211  O   ASN A 413     -21.174  31.456  16.666  1.00 94.43           O  
ATOM   3212  CG  ASN A 413     -17.158  31.105  18.582  1.00 94.43           C  
ATOM   3213  ND2 ASN A 413     -16.109  30.301  18.703  1.00 94.43           N  
ATOM   3214  OD1 ASN A 413     -17.108  32.308  18.851  1.00 94.43           O  
ATOM   3215  N   LEU A 414     -21.573  29.752  18.151  1.00 91.71           N  
ATOM   3216  CA  LEU A 414     -22.765  29.302  17.440  1.00 91.71           C  
ATOM   3217  C   LEU A 414     -23.875  30.344  17.526  1.00 91.71           C  
ATOM   3218  CB  LEU A 414     -23.257  27.968  18.009  1.00 91.71           C  
ATOM   3219  O   LEU A 414     -24.556  30.615  16.535  1.00 91.71           O  
ATOM   3220  CG  LEU A 414     -24.441  27.320  17.290  1.00 91.71           C  
ATOM   3221  CD1 LEU A 414     -24.062  26.968  15.855  1.00 91.71           C  
ATOM   3222  CD2 LEU A 414     -24.910  26.080  18.044  1.00 91.71           C  
ATOM   3223  N   THR A 415     -24.042  30.968  18.662  1.00 91.82           N  
ATOM   3224  CA  THR A 415     -25.053  31.997  18.878  1.00 91.82           C  
ATOM   3225  C   THR A 415     -24.745  33.241  18.048  1.00 91.82           C  
ATOM   3226  CB  THR A 415     -25.151  32.381  20.366  1.00 91.82           C  
ATOM   3227  O   THR A 415     -25.652  33.860  17.489  1.00 91.82           O  
ATOM   3228  CG2 THR A 415     -26.275  33.384  20.602  1.00 91.82           C  
ATOM   3229  OG1 THR A 415     -25.406  31.203  21.141  1.00 91.82           O  
ATOM   3230  N   ALA A 416     -23.447  33.529  17.950  1.00 91.66           N  
ATOM   3231  CA  ALA A 416     -22.993  34.698  17.202  1.00 91.66           C  
ATOM   3232  C   ALA A 416     -22.907  34.394  15.709  1.00 91.66           C  
ATOM   3233  CB  ALA A 416     -21.638  35.170  17.724  1.00 91.66           C  
ATOM   3234  O   ALA A 416     -22.554  35.265  14.910  1.00 91.66           O  
ATOM   3235  N   GLN A 417     -23.181  33.192  15.283  1.00 89.44           N  
ATOM   3236  CA  GLN A 417     -23.079  32.712  13.909  1.00 89.44           C  
ATOM   3237  C   GLN A 417     -21.697  32.998  13.328  1.00 89.44           C  
ATOM   3238  CB  GLN A 417     -24.159  33.351  13.035  1.00 89.44           C  
ATOM   3239  O   GLN A 417     -21.577  33.392  12.166  1.00 89.44           O  
ATOM   3240  CG  GLN A 417     -25.568  32.862  13.342  1.00 89.44           C  
ATOM   3241  CD  GLN A 417     -26.608  33.437  12.399  1.00 89.44           C  
ATOM   3242  NE2 GLN A 417     -27.729  32.739  12.256  1.00 89.44           N  
ATOM   3243  OE1 GLN A 417     -26.405  34.500  11.804  1.00 89.44           O  
ATOM   3244  N   ASP A 418     -20.703  32.985  14.177  1.00 92.48           N  
ATOM   3245  CA  ASP A 418     -19.305  33.171  13.799  1.00 92.48           C  
ATOM   3246  C   ASP A 418     -18.696  31.868  13.289  1.00 92.48           C  
ATOM   3247  CB  ASP A 418     -18.495  33.703  14.984  1.00 92.48           C  
ATOM   3248  O   ASP A 418     -18.183  31.067  14.074  1.00 92.48           O  
ATOM   3249  CG  ASP A 418     -17.055  34.019  14.623  1.00 92.48           C  
ATOM   3250  OD1 ASP A 418     -16.690  33.927  13.431  1.00 92.48           O  
ATOM   3251  OD2 ASP A 418     -16.276  34.360  15.539  1.00 92.48           O  
ATOM   3252  N   LYS A 419     -18.634  31.717  11.997  1.00 90.74           N  
ATOM   3253  CA  LYS A 419     -18.211  30.472  11.363  1.00 90.74           C  
ATOM   3254  C   LYS A 419     -16.729  30.204  11.613  1.00 90.74           C  
ATOM   3255  CB  LYS A 419     -18.489  30.513   9.860  1.00 90.74           C  
ATOM   3256  O   LYS A 419     -16.343  29.078  11.934  1.00 90.74           O  
ATOM   3257  CG  LYS A 419     -19.958  30.351   9.498  1.00 90.74           C  
ATOM   3258  CD  LYS A 419     -20.160  30.301   7.989  1.00 90.74           C  
ATOM   3259  CE  LYS A 419     -21.635  30.211   7.624  1.00 90.74           C  
ATOM   3260  NZ  LYS A 419     -21.838  30.163   6.145  1.00 90.74           N  
ATOM   3261  N   LYS A 420     -15.967  31.190  11.456  1.00 91.84           N  
ATOM   3262  CA  LYS A 420     -14.528  31.052  11.660  1.00 91.84           C  
ATOM   3263  C   LYS A 420     -14.214  30.620  13.090  1.00 91.84           C  
ATOM   3264  CB  LYS A 420     -13.812  32.365  11.340  1.00 91.84           C  
ATOM   3265  O   LYS A 420     -13.368  29.752  13.310  1.00 91.84           O  
ATOM   3266  CG  LYS A 420     -12.295  32.252  11.313  1.00 91.84           C  
ATOM   3267  CD  LYS A 420     -11.640  33.589  10.986  1.00 91.84           C  
ATOM   3268  CE  LYS A 420     -10.122  33.499  11.048  1.00 91.84           C  
ATOM   3269  NZ  LYS A 420      -9.476  34.810  10.740  1.00 91.84           N  
ATOM   3270  N   GLY A 421     -14.900  31.209  14.043  1.00 93.07           N  
ATOM   3271  CA  GLY A 421     -14.717  30.861  15.443  1.00 93.07           C  
ATOM   3272  C   GLY A 421     -15.127  29.436  15.762  1.00 93.07           C  
ATOM   3273  O   GLY A 421     -14.474  28.760  16.559  1.00 93.07           O  
ATOM   3274  N   ILE A 422     -16.138  28.936  15.108  1.00 94.23           N  
ATOM   3275  CA  ILE A 422     -16.624  27.573  15.294  1.00 94.23           C  
ATOM   3276  C   ILE A 422     -15.587  26.580  14.775  1.00 94.23           C  
ATOM   3277  CB  ILE A 422     -17.979  27.355  14.584  1.00 94.23           C  
ATOM   3278  O   ILE A 422     -15.257  25.605  15.455  1.00 94.23           O  
ATOM   3279  CG1 ILE A 422     -19.073  28.196  15.250  1.00 94.23           C  
ATOM   3280  CG2 ILE A 422     -18.354  25.870  14.582  1.00 94.23           C  
ATOM   3281  CD1 ILE A 422     -20.391  28.214  14.487  1.00 94.23           C  
ATOM   3282  N   VAL A 423     -15.081  26.927  13.634  1.00 92.93           N  
ATOM   3283  CA  VAL A 423     -14.117  26.039  12.992  1.00 92.93           C  
ATOM   3284  C   VAL A 423     -12.846  25.960  13.835  1.00 92.93           C  
ATOM   3285  CB  VAL A 423     -13.779  26.510  11.560  1.00 92.93           C  
ATOM   3286  O   VAL A 423     -12.323  24.871  14.079  1.00 92.93           O  
ATOM   3287  CG1 VAL A 423     -12.588  25.732  11.003  1.00 92.93           C  
ATOM   3288  CG2 VAL A 423     -14.995  26.357  10.648  1.00 92.93           C  
ATOM   3289  N   GLU A 424     -12.371  27.078  14.313  1.00 93.29           N  
ATOM   3290  CA  GLU A 424     -11.144  27.130  15.103  1.00 93.29           C  
ATOM   3291  C   GLU A 424     -11.301  26.372  16.418  1.00 93.29           C  
ATOM   3292  CB  GLU A 424     -10.742  28.581  15.376  1.00 93.29           C  
ATOM   3293  O   GLU A 424     -10.414  25.615  16.814  1.00 93.29           O  
ATOM   3294  CG  GLU A 424     -10.143  29.291  14.171  1.00 93.29           C  
ATOM   3295  CD  GLU A 424      -9.804  30.749  14.440  1.00 93.29           C  
ATOM   3296  OE1 GLU A 424      -9.245  31.418  13.542  1.00 93.29           O  
ATOM   3297  OE2 GLU A 424     -10.098  31.225  15.559  1.00 93.29           O  
ATOM   3298  N   GLU A 425     -12.445  26.646  16.991  1.00 94.94           N  
ATOM   3299  CA  GLU A 425     -12.692  25.962  18.257  1.00 94.94           C  
ATOM   3300  C   GLU A 425     -12.887  24.463  18.046  1.00 94.94           C  
ATOM   3301  CB  GLU A 425     -13.915  26.557  18.960  1.00 94.94           C  
ATOM   3302  O   GLU A 425     -12.453  23.654  18.869  1.00 94.94           O  
ATOM   3303  CG  GLU A 425     -14.001  26.215  20.440  1.00 94.94           C  
ATOM   3304  CD  GLU A 425     -12.846  26.777  21.254  1.00 94.94           C  
ATOM   3305  OE1 GLU A 425     -12.568  26.253  22.356  1.00 94.94           O  
ATOM   3306  OE2 GLU A 425     -12.215  27.751  20.786  1.00 94.94           O  
ATOM   3307  N   GLY A 426     -13.552  24.072  16.947  1.00 93.73           N  
ATOM   3308  CA  GLY A 426     -13.662  22.671  16.570  1.00 93.73           C  
ATOM   3309  C   GLY A 426     -12.316  21.995  16.390  1.00 93.73           C  
ATOM   3310  O   GLY A 426     -12.120  20.862  16.836  1.00 93.73           O  
ATOM   3311  N   HIS A 427     -11.422  22.640  15.784  1.00 90.24           N  
ATOM   3312  CA  HIS A 427     -10.078  22.116  15.568  1.00 90.24           C  
ATOM   3313  C   HIS A 427      -9.360  21.876  16.892  1.00 90.24           C  
ATOM   3314  CB  HIS A 427      -9.264  23.072  14.695  1.00 90.24           C  
ATOM   3315  O   HIS A 427      -8.709  20.845  17.072  1.00 90.24           O  
ATOM   3316  CG  HIS A 427      -7.876  22.592  14.411  1.00 90.24           C  
ATOM   3317  CD2 HIS A 427      -6.679  22.995  14.896  1.00 90.24           C  
ATOM   3318  ND1 HIS A 427      -7.609  21.571  13.524  1.00 90.24           N  
ATOM   3319  CE1 HIS A 427      -6.303  21.367  13.477  1.00 90.24           C  
ATOM   3320  NE2 HIS A 427      -5.716  22.218  14.300  1.00 90.24           N  
ATOM   3321  N   LYS A 428      -9.472  22.828  17.804  1.00 92.05           N  
ATOM   3322  CA  LYS A 428      -8.850  22.722  19.121  1.00 92.05           C  
ATOM   3323  C   LYS A 428      -9.371  21.504  19.878  1.00 92.05           C  
ATOM   3324  CB  LYS A 428      -9.099  23.992  19.936  1.00 92.05           C  
ATOM   3325  O   LYS A 428      -8.589  20.744  20.454  1.00 92.05           O  
ATOM   3326  CG  LYS A 428      -8.259  25.183  19.498  1.00 92.05           C  
ATOM   3327  CD  LYS A 428      -8.487  26.390  20.399  1.00 92.05           C  
ATOM   3328  CE  LYS A 428      -7.748  27.619  19.888  1.00 92.05           C  
ATOM   3329  NZ  LYS A 428      -8.006  28.816  20.743  1.00 92.05           N  
ATOM   3330  N   ILE A 429     -10.633  21.286  19.835  1.00 94.17           N  
ATOM   3331  CA  ILE A 429     -11.269  20.177  20.537  1.00 94.17           C  
ATOM   3332  C   ILE A 429     -10.867  18.855  19.886  1.00 94.17           C  
ATOM   3333  CB  ILE A 429     -12.807  20.323  20.550  1.00 94.17           C  
ATOM   3334  O   ILE A 429     -10.590  17.873  20.579  1.00 94.17           O  
ATOM   3335  CG1 ILE A 429     -13.222  21.533  21.394  1.00 94.17           C  
ATOM   3336  CG2 ILE A 429     -13.467  19.041  21.067  1.00 94.17           C  
ATOM   3337  CD1 ILE A 429     -14.698  21.890  21.281  1.00 94.17           C  
ATOM   3338  N   LYS A 430     -10.842  18.865  18.551  1.00 92.28           N  
ATOM   3339  CA  LYS A 430     -10.421  17.672  17.822  1.00 92.28           C  
ATOM   3340  C   LYS A 430      -9.033  17.219  18.265  1.00 92.28           C  
ATOM   3341  CB  LYS A 430     -10.432  17.933  16.315  1.00 92.28           C  
ATOM   3342  O   LYS A 430      -8.817  16.035  18.532  1.00 92.28           O  
ATOM   3343  CG  LYS A 430      -9.937  16.760  15.481  1.00 92.28           C  
ATOM   3344  CD  LYS A 430      -9.691  17.168  14.034  1.00 92.28           C  
ATOM   3345  CE  LYS A 430      -8.991  16.064  13.253  1.00 92.28           C  
ATOM   3346  NZ  LYS A 430      -8.675  16.488  11.856  1.00 92.28           N  
ATOM   3347  N   GLY A 431      -8.129  18.170  18.289  1.00 86.34           N  
ATOM   3348  CA  GLY A 431      -6.769  17.871  18.708  1.00 86.34           C  
ATOM   3349  C   GLY A 431      -6.681  17.371  20.137  1.00 86.34           C  
ATOM   3350  O   GLY A 431      -5.998  16.383  20.414  1.00 86.34           O  
ATOM   3351  N   ALA A 432      -7.370  18.049  21.045  1.00 90.90           N  
ATOM   3352  CA  ALA A 432      -7.351  17.686  22.460  1.00 90.90           C  
ATOM   3353  C   ALA A 432      -7.940  16.295  22.677  1.00 90.90           C  
ATOM   3354  CB  ALA A 432      -8.117  18.719  23.284  1.00 90.90           C  
ATOM   3355  O   ALA A 432      -7.362  15.475  23.394  1.00 90.90           O  
ATOM   3356  N   ALA A 433      -9.074  15.986  22.002  1.00 91.53           N  
ATOM   3357  CA  ALA A 433      -9.739  14.692  22.140  1.00 91.53           C  
ATOM   3358  C   ALA A 433      -8.888  13.573  21.547  1.00 91.53           C  
ATOM   3359  CB  ALA A 433     -11.111  14.725  21.470  1.00 91.53           C  
ATOM   3360  O   ALA A 433      -8.796  12.485  22.121  1.00 91.53           O  
ATOM   3361  N   GLY A 434      -8.238  13.869  20.460  1.00 85.80           N  
ATOM   3362  CA  GLY A 434      -7.382  12.896  19.801  1.00 85.80           C  
ATOM   3363  C   GLY A 434      -6.162  12.521  20.622  1.00 85.80           C  
ATOM   3364  O   GLY A 434      -5.709  11.376  20.583  1.00 85.80           O  
ATOM   3365  N   SER A 435      -5.683  13.447  21.411  1.00 85.22           N  
ATOM   3366  CA  SER A 435      -4.467  13.226  22.187  1.00 85.22           C  
ATOM   3367  C   SER A 435      -4.730  12.306  23.375  1.00 85.22           C  
ATOM   3368  CB  SER A 435      -3.896  14.556  22.679  1.00 85.22           C  
ATOM   3369  O   SER A 435      -3.817  11.635  23.861  1.00 85.22           O  
ATOM   3370  OG  SER A 435      -4.764  15.159  23.623  1.00 85.22           O  
ATOM   3371  N   VAL A 436      -5.988  12.212  23.823  1.00 89.54           N  
ATOM   3372  CA  VAL A 436      -6.278  11.391  24.994  1.00 89.54           C  
ATOM   3373  C   VAL A 436      -6.994  10.112  24.564  1.00 89.54           C  
ATOM   3374  CB  VAL A 436      -7.132  12.158  26.028  1.00 89.54           C  
ATOM   3375  O   VAL A 436      -7.211   9.212  25.378  1.00 89.54           O  
ATOM   3376  CG1 VAL A 436      -6.307  13.251  26.706  1.00 89.54           C  
ATOM   3377  CG2 VAL A 436      -8.369  12.756  25.359  1.00 89.54           C  
ATOM   3378  N   GLY A 437      -7.392  10.003  23.292  1.00 89.88           N  
ATOM   3379  CA  GLY A 437      -7.930   8.771  22.738  1.00 89.88           C  
ATOM   3380  C   GLY A 437      -9.446   8.750  22.692  1.00 89.88           C  
ATOM   3381  O   GLY A 437     -10.056   7.679  22.657  1.00 89.88           O  
ATOM   3382  N   LEU A 438     -10.112   9.880  22.859  1.00 92.67           N  
ATOM   3383  CA  LEU A 438     -11.564   9.969  22.744  1.00 92.67           C  
ATOM   3384  C   LEU A 438     -11.987  10.095  21.284  1.00 92.67           C  
ATOM   3385  CB  LEU A 438     -12.094  11.160  23.546  1.00 92.67           C  
ATOM   3386  O   LEU A 438     -12.105  11.206  20.762  1.00 92.67           O  
ATOM   3387  CG  LEU A 438     -11.967  11.064  25.067  1.00 92.67           C  
ATOM   3388  CD1 LEU A 438     -12.227  12.423  25.708  1.00 92.67           C  
ATOM   3389  CD2 LEU A 438     -12.926  10.014  25.619  1.00 92.67           C  
ATOM   3390  N   ARG A 439     -12.264   9.076  20.659  1.00 90.54           N  
ATOM   3391  CA  ARG A 439     -12.517   8.969  19.226  1.00 90.54           C  
ATOM   3392  C   ARG A 439     -13.829   9.648  18.849  1.00 90.54           C  
ATOM   3393  CB  ARG A 439     -12.543   7.502  18.792  1.00 90.54           C  
ATOM   3394  O   ARG A 439     -13.894  10.380  17.859  1.00 90.54           O  
ATOM   3395  CG  ARG A 439     -12.708   7.305  17.294  1.00 90.54           C  
ATOM   3396  CD  ARG A 439     -12.662   5.832  16.910  1.00 90.54           C  
ATOM   3397  NE  ARG A 439     -11.292   5.372  16.700  1.00 90.54           N  
ATOM   3398  NH1 ARG A 439     -11.777   3.134  17.004  1.00 90.54           N  
ATOM   3399  NH2 ARG A 439      -9.631   3.794  16.543  1.00 90.54           N  
ATOM   3400  CZ  ARG A 439     -10.903   4.101  16.749  1.00 90.54           C  
ATOM   3401  N   HIS A 440     -14.834   9.333  19.523  1.00 91.58           N  
ATOM   3402  CA  HIS A 440     -16.139   9.928  19.258  1.00 91.58           C  
ATOM   3403  C   HIS A 440     -16.064  11.451  19.275  1.00 91.58           C  
ATOM   3404  CB  HIS A 440     -17.167   9.441  20.280  1.00 91.58           C  
ATOM   3405  O   HIS A 440     -16.485  12.108  18.321  1.00 91.58           O  
ATOM   3406  CG  HIS A 440     -18.515  10.071  20.122  1.00 91.58           C  
ATOM   3407  CD2 HIS A 440     -19.299  10.230  19.031  1.00 91.58           C  
ATOM   3408  ND1 HIS A 440     -19.202  10.632  21.177  1.00 91.58           N  
ATOM   3409  CE1 HIS A 440     -20.355  11.109  20.739  1.00 91.58           C  
ATOM   3410  NE2 HIS A 440     -20.439  10.878  19.440  1.00 91.58           N  
ATOM   3411  N   LEU A 441     -15.470  12.078  20.266  1.00 92.39           N  
ATOM   3412  CA  LEU A 441     -15.359  13.529  20.371  1.00 92.39           C  
ATOM   3413  C   LEU A 441     -14.434  14.082  19.293  1.00 92.39           C  
ATOM   3414  CB  LEU A 441     -14.844  13.928  21.756  1.00 92.39           C  
ATOM   3415  O   LEU A 441     -14.654  15.185  18.786  1.00 92.39           O  
ATOM   3416  CG  LEU A 441     -15.803  13.705  22.927  1.00 92.39           C  
ATOM   3417  CD1 LEU A 441     -15.150  14.134  24.236  1.00 92.39           C  
ATOM   3418  CD2 LEU A 441     -17.108  14.460  22.701  1.00 92.39           C  
ATOM   3419  N   GLN A 442     -13.441  13.361  19.036  1.00 89.91           N  
ATOM   3420  CA  GLN A 442     -12.536  13.743  17.957  1.00 89.91           C  
ATOM   3421  C   GLN A 442     -13.276  13.842  16.627  1.00 89.91           C  
ATOM   3422  CB  GLN A 442     -11.384  12.743  17.844  1.00 89.91           C  
ATOM   3423  O   GLN A 442     -13.079  14.795  15.870  1.00 89.91           O  
ATOM   3424  CG  GLN A 442     -10.347  13.116  16.793  1.00 89.91           C  
ATOM   3425  CD  GLN A 442      -9.246  12.081  16.660  1.00 89.91           C  
ATOM   3426  NE2 GLN A 442      -8.156  12.456  16.000  1.00 89.91           N  
ATOM   3427  OE1 GLN A 442      -9.375  10.953  17.148  1.00 89.91           O  
ATOM   3428  N   GLN A 443     -14.129  12.940  16.341  1.00 90.74           N  
ATOM   3429  CA  GLN A 443     -14.911  12.915  15.110  1.00 90.74           C  
ATOM   3430  C   GLN A 443     -15.889  14.086  15.056  1.00 90.74           C  
ATOM   3431  CB  GLN A 443     -15.668  11.593  14.980  1.00 90.74           C  
ATOM   3432  O   GLN A 443     -16.051  14.718  14.010  1.00 90.74           O  
ATOM   3433  CG  GLN A 443     -14.779  10.406  14.637  1.00 90.74           C  
ATOM   3434  CD  GLN A 443     -15.538   9.092  14.607  1.00 90.74           C  
ATOM   3435  NE2 GLN A 443     -14.880   8.038  14.137  1.00 90.74           N  
ATOM   3436  OE1 GLN A 443     -16.705   9.026  15.005  1.00 90.74           O  
ATOM   3437  N   LEU A 444     -16.529  14.308  16.198  1.00 91.28           N  
ATOM   3438  CA  LEU A 444     -17.424  15.458  16.272  1.00 91.28           C  
ATOM   3439  C   LEU A 444     -16.665  16.755  16.010  1.00 91.28           C  
ATOM   3440  CB  LEU A 444     -18.107  15.519  17.640  1.00 91.28           C  
ATOM   3441  O   LEU A 444     -17.154  17.632  15.294  1.00 91.28           O  
ATOM   3442  CG  LEU A 444     -19.267  14.548  17.863  1.00 91.28           C  
ATOM   3443  CD1 LEU A 444     -19.734  14.604  19.314  1.00 91.28           C  
ATOM   3444  CD2 LEU A 444     -20.418  14.862  16.914  1.00 91.28           C  
ATOM   3445  N   GLY A 445     -15.457  16.779  16.588  1.00 91.04           N  
ATOM   3446  CA  GLY A 445     -14.611  17.934  16.332  1.00 91.04           C  
ATOM   3447  C   GLY A 445     -14.241  18.091  14.869  1.00 91.04           C  
ATOM   3448  O   GLY A 445     -14.210  19.207  14.348  1.00 91.04           O  
ATOM   3449  N   GLN A 446     -14.009  17.038  14.243  1.00 92.31           N  
ATOM   3450  CA  GLN A 446     -13.678  17.030  12.822  1.00 92.31           C  
ATOM   3451  C   GLN A 446     -14.852  17.520  11.980  1.00 92.31           C  
ATOM   3452  CB  GLN A 446     -13.261  15.627  12.376  1.00 92.31           C  
ATOM   3453  O   GLN A 446     -14.669  18.307  11.048  1.00 92.31           O  
ATOM   3454  CG  GLN A 446     -12.865  15.541  10.908  1.00 92.31           C  
ATOM   3455  CD  GLN A 446     -11.623  16.352  10.586  1.00 92.31           C  
ATOM   3456  NE2 GLN A 446     -11.553  16.869   9.365  1.00 92.31           N  
ATOM   3457  OE1 GLN A 446     -10.735  16.512  11.430  1.00 92.31           O  
ATOM   3458  N   GLN A 447     -16.005  17.097  12.338  1.00 91.78           N  
ATOM   3459  CA  GLN A 447     -17.200  17.517  11.613  1.00 91.78           C  
ATOM   3460  C   GLN A 447     -17.467  19.006  11.809  1.00 91.78           C  
ATOM   3461  CB  GLN A 447     -18.415  16.702  12.060  1.00 91.78           C  
ATOM   3462  O   GLN A 447     -17.785  19.716  10.852  1.00 91.78           O  
ATOM   3463  CG  GLN A 447     -18.358  15.237  11.648  1.00 91.78           C  
ATOM   3464  CD  GLN A 447     -19.527  14.431  12.185  1.00 91.78           C  
ATOM   3465  NE2 GLN A 447     -19.940  13.416  11.435  1.00 91.78           N  
ATOM   3466  OE1 GLN A 447     -20.052  14.719  13.265  1.00 91.78           O  
ATOM   3467  N   ILE A 448     -17.236  19.458  13.014  1.00 92.34           N  
ATOM   3468  CA  ILE A 448     -17.490  20.849  13.375  1.00 92.34           C  
ATOM   3469  C   ILE A 448     -16.498  21.759  12.654  1.00 92.34           C  
ATOM   3470  CB  ILE A 448     -17.401  21.061  14.903  1.00 92.34           C  
ATOM   3471  O   ILE A 448     -16.860  22.847  12.202  1.00 92.34           O  
ATOM   3472  CG1 ILE A 448     -18.573  20.368  15.608  1.00 92.34           C  
ATOM   3473  CG2 ILE A 448     -17.365  22.555  15.239  1.00 92.34           C  
ATOM   3474  CD1 ILE A 448     -18.426  20.290  17.121  1.00 92.34           C  
ATOM   3475  N   GLN A 449     -15.282  21.290  12.390  1.00 94.16           N  
ATOM   3476  CA  GLN A 449     -14.255  22.143  11.802  1.00 94.16           C  
ATOM   3477  C   GLN A 449     -14.290  22.075  10.278  1.00 94.16           C  
ATOM   3478  CB  GLN A 449     -12.869  21.745  12.313  1.00 94.16           C  
ATOM   3479  O   GLN A 449     -13.429  22.647   9.606  1.00 94.16           O  
ATOM   3480  CG  GLN A 449     -12.419  20.363  11.858  1.00 94.16           C  
ATOM   3481  CD  GLN A 449     -10.957  20.093  12.162  1.00 94.16           C  
ATOM   3482  NE2 GLN A 449     -10.615  18.822  12.346  1.00 94.16           N  
ATOM   3483  OE1 GLN A 449     -10.142  21.018  12.228  1.00 94.16           O  
ATOM   3484  N   SER A 450     -15.184  21.345   9.688  1.00 92.60           N  
ATOM   3485  CA  SER A 450     -15.186  21.102   8.249  1.00 92.60           C  
ATOM   3486  C   SER A 450     -16.362  21.798   7.572  1.00 92.60           C  
ATOM   3487  CB  SER A 450     -15.234  19.602   7.958  1.00 92.60           C  
ATOM   3488  O   SER A 450     -17.386  21.169   7.295  1.00 92.60           O  
ATOM   3489  OG  SER A 450     -14.128  18.939   8.548  1.00 92.60           O  
ATOM   3490  N   PRO A 451     -16.245  23.085   7.238  1.00 87.35           N  
ATOM   3491  CA  PRO A 451     -17.367  23.836   6.670  1.00 87.35           C  
ATOM   3492  C   PRO A 451     -17.737  23.372   5.264  1.00 87.35           C  
ATOM   3493  CB  PRO A 451     -16.852  25.278   6.652  1.00 87.35           C  
ATOM   3494  O   PRO A 451     -18.835  23.665   4.782  1.00 87.35           O  
ATOM   3495  CG  PRO A 451     -15.364  25.153   6.726  1.00 87.35           C  
ATOM   3496  CD  PRO A 451     -15.028  23.857   7.406  1.00 87.35           C  
ATOM   3497  N   ASP A 452     -16.928  22.552   4.657  1.00 85.60           N  
ATOM   3498  CA  ASP A 452     -17.180  22.091   3.295  1.00 85.60           C  
ATOM   3499  C   ASP A 452     -18.151  20.912   3.286  1.00 85.60           C  
ATOM   3500  CB  ASP A 452     -15.870  21.699   2.610  1.00 85.60           C  
ATOM   3501  O   ASP A 452     -18.621  20.497   2.224  1.00 85.60           O  
ATOM   3502  CG  ASP A 452     -14.884  22.850   2.512  1.00 85.60           C  
ATOM   3503  OD1 ASP A 452     -15.306  23.992   2.230  1.00 85.60           O  
ATOM   3504  OD2 ASP A 452     -13.674  22.612   2.716  1.00 85.60           O  
ATOM   3505  N   LEU A 453     -18.476  20.276   4.438  1.00 82.46           N  
ATOM   3506  CA  LEU A 453     -19.386  19.136   4.483  1.00 82.46           C  
ATOM   3507  C   LEU A 453     -20.792  19.546   4.058  1.00 82.46           C  
ATOM   3508  CB  LEU A 453     -19.421  18.534   5.891  1.00 82.46           C  
ATOM   3509  O   LEU A 453     -21.204  20.687   4.279  1.00 82.46           O  
ATOM   3510  CG  LEU A 453     -18.209  17.696   6.300  1.00 82.46           C  
ATOM   3511  CD1 LEU A 453     -18.283  17.345   7.782  1.00 82.46           C  
ATOM   3512  CD2 LEU A 453     -18.120  16.433   5.450  1.00 82.46           C  
ATOM   3513  N   PRO A 454     -21.486  18.621   3.269  1.00 78.37           N  
ATOM   3514  CA  PRO A 454     -22.861  18.932   2.871  1.00 78.37           C  
ATOM   3515  C   PRO A 454     -23.760  19.264   4.061  1.00 78.37           C  
ATOM   3516  CB  PRO A 454     -23.326  17.649   2.178  1.00 78.37           C  
ATOM   3517  O   PRO A 454     -23.751  18.546   5.064  1.00 78.37           O  
ATOM   3518  CG  PRO A 454     -22.065  16.930   1.821  1.00 78.37           C  
ATOM   3519  CD  PRO A 454     -20.994  17.333   2.793  1.00 78.37           C  
ATOM   3520  N   ALA A 455     -24.453  20.373   3.998  1.00 84.43           N  
ATOM   3521  CA  ALA A 455     -25.444  20.794   4.984  1.00 84.43           C  
ATOM   3522  C   ALA A 455     -24.792  21.065   6.337  1.00 84.43           C  
ATOM   3523  CB  ALA A 455     -26.536  19.736   5.126  1.00 84.43           C  
ATOM   3524  O   ALA A 455     -25.391  20.811   7.384  1.00 84.43           O  
ATOM   3525  N   TRP A 456     -23.585  21.446   6.300  1.00 90.84           N  
ATOM   3526  CA  TRP A 456     -22.820  21.724   7.511  1.00 90.84           C  
ATOM   3527  C   TRP A 456     -23.515  22.782   8.362  1.00 90.84           C  
ATOM   3528  CB  TRP A 456     -21.403  22.184   7.159  1.00 90.84           C  
ATOM   3529  O   TRP A 456     -23.647  22.621   9.578  1.00 90.84           O  
ATOM   3530  CG  TRP A 456     -20.520  22.403   8.351  1.00 90.84           C  
ATOM   3531  CD1 TRP A 456     -19.726  21.477   8.969  1.00 90.84           C  
ATOM   3532  CD2 TRP A 456     -20.345  23.626   9.071  1.00 90.84           C  
ATOM   3533  CE2 TRP A 456     -19.429  23.369  10.115  1.00 90.84           C  
ATOM   3534  CE3 TRP A 456     -20.873  24.917   8.934  1.00 90.84           C  
ATOM   3535  NE1 TRP A 456     -19.067  22.052  10.031  1.00 90.84           N  
ATOM   3536  CH2 TRP A 456     -19.562  25.611  10.862  1.00 90.84           C  
ATOM   3537  CZ2 TRP A 456     -19.030  24.357  11.019  1.00 90.84           C  
ATOM   3538  CZ3 TRP A 456     -20.475  25.899   9.834  1.00 90.84           C  
ATOM   3539  N   GLU A 457     -23.926  23.824   7.691  1.00 83.96           N  
ATOM   3540  CA  GLU A 457     -24.569  24.931   8.393  1.00 83.96           C  
ATOM   3541  C   GLU A 457     -25.821  24.464   9.130  1.00 83.96           C  
ATOM   3542  CB  GLU A 457     -24.923  26.054   7.415  1.00 83.96           C  
ATOM   3543  O   GLU A 457     -26.140  24.973  10.207  1.00 83.96           O  
ATOM   3544  CG  GLU A 457     -23.728  26.890   6.980  1.00 83.96           C  
ATOM   3545  CD  GLU A 457     -24.104  28.038   6.056  1.00 83.96           C  
ATOM   3546  OE1 GLU A 457     -23.212  28.836   5.686  1.00 83.96           O  
ATOM   3547  OE2 GLU A 457     -25.299  28.141   5.700  1.00 83.96           O  
ATOM   3548  N   ASP A 458     -26.429  23.410   8.559  1.00 85.34           N  
ATOM   3549  CA  ASP A 458     -27.662  22.891   9.142  1.00 85.34           C  
ATOM   3550  C   ASP A 458     -27.365  21.904  10.268  1.00 85.34           C  
ATOM   3551  CB  ASP A 458     -28.524  22.222   8.069  1.00 85.34           C  
ATOM   3552  O   ASP A 458     -28.159  21.758  11.199  1.00 85.34           O  
ATOM   3553  CG  ASP A 458     -29.041  23.199   7.028  1.00 85.34           C  
ATOM   3554  OD1 ASP A 458     -29.285  24.378   7.367  1.00 85.34           O  
ATOM   3555  OD2 ASP A 458     -29.209  22.787   5.861  1.00 85.34           O  
ATOM   3556  N   ASN A 459     -26.179  21.302  10.256  1.00 89.83           N  
ATOM   3557  CA  ASN A 459     -25.918  20.175  11.145  1.00 89.83           C  
ATOM   3558  C   ASN A 459     -25.017  20.577  12.309  1.00 89.83           C  
ATOM   3559  CB  ASN A 459     -25.296  19.012  10.369  1.00 89.83           C  
ATOM   3560  O   ASN A 459     -24.953  19.875  13.320  1.00 89.83           O  
ATOM   3561  CG  ASN A 459     -26.270  18.367   9.403  1.00 89.83           C  
ATOM   3562  ND2 ASN A 459     -25.770  17.954   8.244  1.00 89.83           N  
ATOM   3563  OD1 ASN A 459     -27.463  18.243   9.694  1.00 89.83           O  
ATOM   3564  N   VAL A 460     -24.276  21.658  12.132  1.00 91.01           N  
ATOM   3565  CA  VAL A 460     -23.214  22.002  13.073  1.00 91.01           C  
ATOM   3566  C   VAL A 460     -23.808  22.231  14.461  1.00 91.01           C  
ATOM   3567  CB  VAL A 460     -22.433  23.253  12.613  1.00 91.01           C  
ATOM   3568  O   VAL A 460     -23.213  21.842  15.469  1.00 91.01           O  
ATOM   3569  CG1 VAL A 460     -23.326  24.492  12.651  1.00 91.01           C  
ATOM   3570  CG2 VAL A 460     -21.194  23.457  13.484  1.00 91.01           C  
ATOM   3571  N   GLY A 461     -24.947  22.808  14.552  1.00 87.51           N  
ATOM   3572  CA  GLY A 461     -25.623  23.003  15.825  1.00 87.51           C  
ATOM   3573  C   GLY A 461     -25.897  21.704  16.561  1.00 87.51           C  
ATOM   3574  O   GLY A 461     -25.703  21.620  17.775  1.00 87.51           O  
ATOM   3575  N   GLU A 462     -26.285  20.699  15.847  1.00 90.54           N  
ATOM   3576  CA  GLU A 462     -26.579  19.391  16.424  1.00 90.54           C  
ATOM   3577  C   GLU A 462     -25.309  18.713  16.931  1.00 90.54           C  
ATOM   3578  CB  GLU A 462     -27.281  18.496  15.400  1.00 90.54           C  
ATOM   3579  O   GLU A 462     -25.317  18.079  17.988  1.00 90.54           O  
ATOM   3580  CG  GLU A 462     -28.721  18.896  15.118  1.00 90.54           C  
ATOM   3581  CD  GLU A 462     -29.427  17.956  14.152  1.00 90.54           C  
ATOM   3582  OE1 GLU A 462     -30.595  18.223  13.791  1.00 90.54           O  
ATOM   3583  OE2 GLU A 462     -28.806  16.946  13.754  1.00 90.54           O  
ATOM   3584  N   TRP A 463     -24.293  18.845  16.155  1.00 91.53           N  
ATOM   3585  CA  TRP A 463     -23.019  18.252  16.548  1.00 91.53           C  
ATOM   3586  C   TRP A 463     -22.506  18.872  17.844  1.00 91.53           C  
ATOM   3587  CB  TRP A 463     -21.979  18.426  15.438  1.00 91.53           C  
ATOM   3588  O   TRP A 463     -22.015  18.164  18.726  1.00 91.53           O  
ATOM   3589  CG  TRP A 463     -22.331  17.728  14.159  1.00 91.53           C  
ATOM   3590  CD1 TRP A 463     -23.099  16.606  14.017  1.00 91.53           C  
ATOM   3591  CD2 TRP A 463     -21.923  18.105  12.840  1.00 91.53           C  
ATOM   3592  CE2 TRP A 463     -22.482  17.165  11.945  1.00 91.53           C  
ATOM   3593  CE3 TRP A 463     -21.139  19.147  12.327  1.00 91.53           C  
ATOM   3594  NE1 TRP A 463     -23.194  16.262  12.688  1.00 91.53           N  
ATOM   3595  CH2 TRP A 463     -21.510  18.267  10.090  1.00 91.53           C  
ATOM   3596  CZ2 TRP A 463     -22.281  17.238  10.565  1.00 91.53           C  
ATOM   3597  CZ3 TRP A 463     -20.941  19.217  10.953  1.00 91.53           C  
ATOM   3598  N   ILE A 464     -22.618  20.203  17.936  1.00 91.89           N  
ATOM   3599  CA  ILE A 464     -22.164  20.923  19.121  1.00 91.89           C  
ATOM   3600  C   ILE A 464     -23.002  20.509  20.329  1.00 91.89           C  
ATOM   3601  CB  ILE A 464     -22.239  22.453  18.916  1.00 91.89           C  
ATOM   3602  O   ILE A 464     -22.468  20.298  21.420  1.00 91.89           O  
ATOM   3603  CG1 ILE A 464     -21.210  22.902  17.872  1.00 91.89           C  
ATOM   3604  CG2 ILE A 464     -22.029  23.187  20.243  1.00 91.89           C  
ATOM   3605  CD1 ILE A 464     -21.310  24.375  17.498  1.00 91.89           C  
ATOM   3606  N   GLU A 465     -24.263  20.377  20.102  1.00 89.06           N  
ATOM   3607  CA  GLU A 465     -25.148  19.924  21.171  1.00 89.06           C  
ATOM   3608  C   GLU A 465     -24.794  18.508  21.617  1.00 89.06           C  
ATOM   3609  CB  GLU A 465     -26.610  19.983  20.721  1.00 89.06           C  
ATOM   3610  O   GLU A 465     -24.777  18.215  22.814  1.00 89.06           O  
ATOM   3611  CG  GLU A 465     -27.219  21.376  20.791  1.00 89.06           C  
ATOM   3612  CD  GLU A 465     -27.122  22.004  22.173  1.00 89.06           C  
ATOM   3613  OE1 GLU A 465     -26.780  23.205  22.271  1.00 89.06           O  
ATOM   3614  OE2 GLU A 465     -27.389  21.290  23.164  1.00 89.06           O  
ATOM   3615  N   GLU A 466     -24.577  17.713  20.662  1.00 88.92           N  
ATOM   3616  CA  GLU A 466     -24.164  16.345  20.960  1.00 88.92           C  
ATOM   3617  C   GLU A 466     -22.865  16.323  21.761  1.00 88.92           C  
ATOM   3618  CB  GLU A 466     -24.000  15.539  19.669  1.00 88.92           C  
ATOM   3619  O   GLU A 466     -22.734  15.560  22.721  1.00 88.92           O  
ATOM   3620  CG  GLU A 466     -23.709  14.063  19.898  1.00 88.92           C  
ATOM   3621  CD  GLU A 466     -23.664  13.254  18.612  1.00 88.92           C  
ATOM   3622  OE1 GLU A 466     -23.217  12.085  18.646  1.00 88.92           O  
ATOM   3623  OE2 GLU A 466     -24.078  13.793  17.562  1.00 88.92           O  
ATOM   3624  N   MET A 467     -21.885  17.099  21.406  1.00 90.10           N  
ATOM   3625  CA  MET A 467     -20.604  17.195  22.101  1.00 90.10           C  
ATOM   3626  C   MET A 467     -20.801  17.645  23.545  1.00 90.10           C  
ATOM   3627  CB  MET A 467     -19.668  18.162  21.375  1.00 90.10           C  
ATOM   3628  O   MET A 467     -20.194  17.088  24.462  1.00 90.10           O  
ATOM   3629  CG  MET A 467     -18.260  18.200  21.947  1.00 90.10           C  
ATOM   3630  SD  MET A 467     -17.101  19.163  20.900  1.00 90.10           S  
ATOM   3631  CE  MET A 467     -16.792  17.961  19.576  1.00 90.10           C  
ATOM   3632  N   LYS A 468     -21.652  18.557  23.729  1.00 90.37           N  
ATOM   3633  CA  LYS A 468     -21.954  19.094  25.053  1.00 90.37           C  
ATOM   3634  C   LYS A 468     -22.568  18.025  25.953  1.00 90.37           C  
ATOM   3635  CB  LYS A 468     -22.897  20.293  24.945  1.00 90.37           C  
ATOM   3636  O   LYS A 468     -22.207  17.912  27.126  1.00 90.37           O  
ATOM   3637  CG  LYS A 468     -23.234  20.939  26.281  1.00 90.37           C  
ATOM   3638  CD  LYS A 468     -24.226  22.083  26.114  1.00 90.37           C  
ATOM   3639  CE  LYS A 468     -24.730  22.587  27.460  1.00 90.37           C  
ATOM   3640  NZ  LYS A 468     -25.749  23.666  27.300  1.00 90.37           N  
ATOM   3641  N   GLU A 469     -23.407  17.239  25.433  1.00 89.02           N  
ATOM   3642  CA  GLU A 469     -24.170  16.289  26.237  1.00 89.02           C  
ATOM   3643  C   GLU A 469     -23.363  15.023  26.509  1.00 89.02           C  
ATOM   3644  CB  GLU A 469     -25.488  15.933  25.543  1.00 89.02           C  
ATOM   3645  O   GLU A 469     -23.513  14.398  27.562  1.00 89.02           O  
ATOM   3646  CG  GLU A 469     -26.539  17.030  25.622  1.00 89.02           C  
ATOM   3647  CD  GLU A 469     -27.858  16.645  24.969  1.00 89.02           C  
ATOM   3648  OE1 GLU A 469     -28.810  17.457  24.999  1.00 89.02           O  
ATOM   3649  OE2 GLU A 469     -27.939  15.521  24.424  1.00 89.02           O  
ATOM   3650  N   GLU A 470     -22.404  14.763  25.612  1.00 90.38           N  
ATOM   3651  CA  GLU A 470     -21.877  13.402  25.655  1.00 90.38           C  
ATOM   3652  C   GLU A 470     -20.431  13.385  26.141  1.00 90.38           C  
ATOM   3653  CB  GLU A 470     -21.976  12.743  24.276  1.00 90.38           C  
ATOM   3654  O   GLU A 470     -19.904  12.330  26.501  1.00 90.38           O  
ATOM   3655  CG  GLU A 470     -23.403  12.446  23.838  1.00 90.38           C  
ATOM   3656  CD  GLU A 470     -23.481  11.495  22.654  1.00 90.38           C  
ATOM   3657  OE1 GLU A 470     -24.605  11.114  22.254  1.00 90.38           O  
ATOM   3658  OE2 GLU A 470     -22.410  11.127  22.122  1.00 90.38           O  
ATOM   3659  N   TRP A 471     -19.766  14.569  26.186  1.00 93.58           N  
ATOM   3660  CA  TRP A 471     -18.332  14.517  26.454  1.00 93.58           C  
ATOM   3661  C   TRP A 471     -18.057  13.951  27.843  1.00 93.58           C  
ATOM   3662  CB  TRP A 471     -17.709  15.910  26.324  1.00 93.58           C  
ATOM   3663  O   TRP A 471     -17.073  13.236  28.045  1.00 93.58           O  
ATOM   3664  CG  TRP A 471     -18.087  16.851  27.428  1.00 93.58           C  
ATOM   3665  CD1 TRP A 471     -19.147  17.714  27.448  1.00 93.58           C  
ATOM   3666  CD2 TRP A 471     -17.403  17.027  28.672  1.00 93.58           C  
ATOM   3667  CE2 TRP A 471     -18.104  18.014  29.399  1.00 93.58           C  
ATOM   3668  CE3 TRP A 471     -16.263  16.444  29.243  1.00 93.58           C  
ATOM   3669  NE1 TRP A 471     -19.163  18.416  28.631  1.00 93.58           N  
ATOM   3670  CH2 TRP A 471     -16.585  17.845  31.206  1.00 93.58           C  
ATOM   3671  CZ2 TRP A 471     -17.703  18.431  30.670  1.00 93.58           C  
ATOM   3672  CZ3 TRP A 471     -15.865  16.861  30.508  1.00 93.58           C  
ATOM   3673  N   ARG A 472     -18.916  14.163  28.851  1.00 91.66           N  
ATOM   3674  CA  ARG A 472     -18.723  13.637  30.199  1.00 91.66           C  
ATOM   3675  C   ARG A 472     -18.807  12.115  30.210  1.00 91.66           C  
ATOM   3676  CB  ARG A 472     -19.758  14.227  31.159  1.00 91.66           C  
ATOM   3677  O   ARG A 472     -18.028  11.450  30.896  1.00 91.66           O  
ATOM   3678  CG  ARG A 472     -19.555  15.704  31.453  1.00 91.66           C  
ATOM   3679  CD  ARG A 472     -20.579  16.227  32.451  1.00 91.66           C  
ATOM   3680  NE  ARG A 472     -20.494  17.677  32.601  1.00 91.66           N  
ATOM   3681  NH1 ARG A 472     -19.567  17.611  34.716  1.00 91.66           N  
ATOM   3682  NH2 ARG A 472     -19.984  19.626  33.704  1.00 91.66           N  
ATOM   3683  CZ  ARG A 472     -20.015  18.301  33.673  1.00 91.66           C  
ATOM   3684  N   HIS A 473     -19.783  11.716  29.423  1.00 89.34           N  
ATOM   3685  CA  HIS A 473     -19.949  10.272  29.309  1.00 89.34           C  
ATOM   3686  C   HIS A 473     -18.718   9.623  28.684  1.00 89.34           C  
ATOM   3687  CB  HIS A 473     -21.194   9.938  28.485  1.00 89.34           C  
ATOM   3688  O   HIS A 473     -18.255   8.581  29.152  1.00 89.34           O  
ATOM   3689  CG  HIS A 473     -21.412   8.471  28.294  1.00 89.34           C  
ATOM   3690  CD2 HIS A 473     -21.338   7.698  27.185  1.00 89.34           C  
ATOM   3691  ND1 HIS A 473     -21.756   7.629  29.329  1.00 89.34           N  
ATOM   3692  CE1 HIS A 473     -21.882   6.398  28.863  1.00 89.34           C  
ATOM   3693  NE2 HIS A 473     -21.634   6.413  27.565  1.00 89.34           N  
ATOM   3694  N   ASP A 474     -18.166  10.174  27.607  1.00 90.52           N  
ATOM   3695  CA  ASP A 474     -16.985   9.642  26.933  1.00 90.52           C  
ATOM   3696  C   ASP A 474     -15.784   9.606  27.876  1.00 90.52           C  
ATOM   3697  CB  ASP A 474     -16.655  10.474  25.692  1.00 90.52           C  
ATOM   3698  O   ASP A 474     -15.021   8.638  27.882  1.00 90.52           O  
ATOM   3699  CG  ASP A 474     -17.668  10.301  24.575  1.00 90.52           C  
ATOM   3700  OD1 ASP A 474     -18.762   9.748  24.824  1.00 90.52           O  
ATOM   3701  OD2 ASP A 474     -17.370  10.718  23.435  1.00 90.52           O  
ATOM   3702  N   VAL A 475     -15.675  10.661  28.664  1.00 90.04           N  
ATOM   3703  CA  VAL A 475     -14.585  10.753  29.629  1.00 90.04           C  
ATOM   3704  C   VAL A 475     -14.724   9.647  30.672  1.00 90.04           C  
ATOM   3705  CB  VAL A 475     -14.553  12.136  30.319  1.00 90.04           C  
ATOM   3706  O   VAL A 475     -13.738   9.000  31.035  1.00 90.04           O  
ATOM   3707  CG1 VAL A 475     -13.603  12.120  31.515  1.00 90.04           C  
ATOM   3708  CG2 VAL A 475     -14.146  13.219  29.322  1.00 90.04           C  
ATOM   3709  N   GLU A 476     -15.890   9.396  31.089  1.00 87.62           N  
ATOM   3710  CA  GLU A 476     -16.136   8.349  32.076  1.00 87.62           C  
ATOM   3711  C   GLU A 476     -15.807   6.970  31.511  1.00 87.62           C  
ATOM   3712  CB  GLU A 476     -17.591   8.389  32.551  1.00 87.62           C  
ATOM   3713  O   GLU A 476     -15.261   6.119  32.217  1.00 87.62           O  
ATOM   3714  CG  GLU A 476     -17.898   9.544  33.494  1.00 87.62           C  
ATOM   3715  CD  GLU A 476     -17.078   9.508  34.774  1.00 87.62           C  
ATOM   3716  OE1 GLU A 476     -16.579  10.573  35.205  1.00 87.62           O  
ATOM   3717  OE2 GLU A 476     -16.933   8.407  35.350  1.00 87.62           O  
ATOM   3718  N   VAL A 477     -16.142   6.802  30.303  1.00 88.30           N  
ATOM   3719  CA  VAL A 477     -15.864   5.533  29.638  1.00 88.30           C  
ATOM   3720  C   VAL A 477     -14.356   5.310  29.560  1.00 88.30           C  
ATOM   3721  CB  VAL A 477     -16.484   5.485  28.224  1.00 88.30           C  
ATOM   3722  O   VAL A 477     -13.873   4.200  29.796  1.00 88.30           O  
ATOM   3723  CG1 VAL A 477     -16.007   4.247  27.467  1.00 88.30           C  
ATOM   3724  CG2 VAL A 477     -18.009   5.508  28.309  1.00 88.30           C  
ATOM   3725  N   LEU A 478     -13.621   6.344  29.226  1.00 87.78           N  
ATOM   3726  CA  LEU A 478     -12.167   6.246  29.151  1.00 87.78           C  
ATOM   3727  C   LEU A 478     -11.568   5.987  30.529  1.00 87.78           C  
ATOM   3728  CB  LEU A 478     -11.573   7.526  28.556  1.00 87.78           C  
ATOM   3729  O   LEU A 478     -10.654   5.170  30.670  1.00 87.78           O  
ATOM   3730  CG  LEU A 478     -10.049   7.575  28.437  1.00 87.78           C  
ATOM   3731  CD1 LEU A 478      -9.542   6.380  27.637  1.00 87.78           C  
ATOM   3732  CD2 LEU A 478      -9.605   8.884  27.794  1.00 87.78           C  
ATOM   3733  N   LYS A 479     -12.084   6.612  31.569  1.00 86.88           N  
ATOM   3734  CA  LYS A 479     -11.620   6.383  32.934  1.00 86.88           C  
ATOM   3735  C   LYS A 479     -11.826   4.929  33.349  1.00 86.88           C  
ATOM   3736  CB  LYS A 479     -12.342   7.313  33.910  1.00 86.88           C  
ATOM   3737  O   LYS A 479     -10.946   4.322  33.962  1.00 86.88           O  
ATOM   3738  CG  LYS A 479     -11.846   8.752  33.875  1.00 86.88           C  
ATOM   3739  CD  LYS A 479     -12.552   9.611  34.916  1.00 86.88           C  
ATOM   3740  CE  LYS A 479     -12.051  11.049  34.888  1.00 86.88           C  
ATOM   3741  NZ  LYS A 479     -12.758  11.902  35.890  1.00 86.88           N  
ATOM   3742  N   ALA A 480     -12.968   4.461  33.004  1.00 84.86           N  
ATOM   3743  CA  ALA A 480     -13.294   3.075  33.330  1.00 84.86           C  
ATOM   3744  C   ALA A 480     -12.375   2.107  32.591  1.00 84.86           C  
ATOM   3745  CB  ALA A 480     -14.754   2.778  32.995  1.00 84.86           C  
ATOM   3746  O   ALA A 480     -11.929   1.107  33.160  1.00 84.86           O  
ATOM   3747  N   TRP A 481     -12.103   2.470  31.385  1.00 86.46           N  
ATOM   3748  CA  TRP A 481     -11.240   1.626  30.566  1.00 86.46           C  
ATOM   3749  C   TRP A 481      -9.825   1.582  31.132  1.00 86.46           C  
ATOM   3750  CB  TRP A 481     -11.210   2.129  29.120  1.00 86.46           C  
ATOM   3751  O   TRP A 481      -9.213   0.514  31.209  1.00 86.46           O  
ATOM   3752  CG  TRP A 481     -10.438   1.249  28.184  1.00 86.46           C  
ATOM   3753  CD1 TRP A 481     -10.914   0.179  27.478  1.00 86.46           C  
ATOM   3754  CD2 TRP A 481      -9.050   1.360  27.857  1.00 86.46           C  
ATOM   3755  CE2 TRP A 481      -8.751   0.324  26.944  1.00 86.46           C  
ATOM   3756  CE3 TRP A 481      -8.028   2.237  28.246  1.00 86.46           C  
ATOM   3757  NE1 TRP A 481      -9.904  -0.381  26.730  1.00 86.46           N  
ATOM   3758  CH2 TRP A 481      -6.490   1.013  26.812  1.00 86.46           C  
ATOM   3759  CZ2 TRP A 481      -7.471   0.142  26.415  1.00 86.46           C  
ATOM   3760  CZ3 TRP A 481      -6.755   2.054  27.718  1.00 86.46           C  
ATOM   3761  N   VAL A 482      -9.283   2.714  31.501  1.00 82.61           N  
ATOM   3762  CA  VAL A 482      -7.930   2.807  32.041  1.00 82.61           C  
ATOM   3763  C   VAL A 482      -7.846   2.043  33.360  1.00 82.61           C  
ATOM   3764  CB  VAL A 482      -7.501   4.277  32.248  1.00 82.61           C  
ATOM   3765  O   VAL A 482      -6.860   1.350  33.622  1.00 82.61           O  
ATOM   3766  CG1 VAL A 482      -6.161   4.350  32.976  1.00 82.61           C  
ATOM   3767  CG2 VAL A 482      -7.425   5.004  30.906  1.00 82.61           C  
ATOM   3768  N   ALA A 483      -8.863   2.169  34.194  1.00 79.97           N  
ATOM   3769  CA  ALA A 483      -8.916   1.470  35.475  1.00 79.97           C  
ATOM   3770  C   ALA A 483      -8.878  -0.043  35.276  1.00 79.97           C  
ATOM   3771  CB  ALA A 483     -10.169   1.870  36.248  1.00 79.97           C  
ATOM   3772  O   ALA A 483      -8.200  -0.756  36.019  1.00 79.97           O  
ATOM   3773  N   LYS A 484      -9.579  -0.524  34.335  1.00 79.41           N  
ATOM   3774  CA  LYS A 484      -9.627  -1.954  34.041  1.00 79.41           C  
ATOM   3775  C   LYS A 484      -8.289  -2.447  33.496  1.00 79.41           C  
ATOM   3776  CB  LYS A 484     -10.745  -2.260  33.043  1.00 79.41           C  
ATOM   3777  O   LYS A 484      -7.862  -3.562  33.802  1.00 79.41           O  
ATOM   3778  CG  LYS A 484     -11.107  -3.735  32.953  1.00 79.41           C  
ATOM   3779  CD  LYS A 484     -12.276  -3.967  32.004  1.00 79.41           C  
ATOM   3780  CE  LYS A 484     -12.566  -5.451  31.825  1.00 79.41           C  
ATOM   3781  NZ  LYS A 484     -13.714  -5.683  30.899  1.00 79.41           N  
ATOM   3782  N   ALA A 485      -7.704  -1.636  32.737  1.00 74.37           N  
ATOM   3783  CA  ALA A 485      -6.442  -2.012  32.106  1.00 74.37           C  
ATOM   3784  C   ALA A 485      -5.313  -2.078  33.131  1.00 74.37           C  
ATOM   3785  CB  ALA A 485      -6.089  -1.027  30.994  1.00 74.37           C  
ATOM   3786  O   ALA A 485      -4.367  -2.854  32.973  1.00 74.37           O  
ATOM   3787  N   THR A 486      -5.360  -1.282  34.180  1.00 66.73           N  
ATOM   3788  CA  THR A 486      -4.322  -1.259  35.206  1.00 66.73           C  
ATOM   3789  C   THR A 486      -4.494  -2.425  36.174  1.00 66.73           C  
ATOM   3790  CB  THR A 486      -4.339   0.068  35.987  1.00 66.73           C  
ATOM   3791  O   THR A 486      -3.521  -2.892  36.770  1.00 66.73           O  
ATOM   3792  CG2 THR A 486      -3.632   1.173  35.209  1.00 66.73           C  
ATOM   3793  OG1 THR A 486      -5.696   0.459  36.225  1.00 66.73           O  
ATOM   3794  N   LYS A 487      -5.754  -2.934  36.449  1.00 53.30           N  
ATOM   3795  CA  LYS A 487      -5.963  -4.086  37.320  1.00 53.30           C  
ATOM   3796  C   LYS A 487      -5.506  -5.376  36.646  1.00 53.30           C  
ATOM   3797  CB  LYS A 487      -7.435  -4.197  37.720  1.00 53.30           C  
ATOM   3798  O   LYS A 487      -5.073  -6.315  37.318  1.00 53.30           O  
ATOM   3799  CG  LYS A 487      -7.828  -3.309  38.891  1.00 53.30           C  
ATOM   3800  CD  LYS A 487      -9.256  -3.581  39.345  1.00 53.30           C  
ATOM   3801  CE  LYS A 487      -9.676  -2.641  40.468  1.00 53.30           C  
ATOM   3802  NZ  LYS A 487     -11.064  -2.926  40.939  1.00 53.30           N  
ATOM   3803  N   LYS A 488      -5.369  -5.391  35.386  1.00 37.78           N  
ATOM   3804  CA  LYS A 488      -4.844  -6.560  34.687  1.00 37.78           C  
ATOM   3805  C   LYS A 488      -3.320  -6.608  34.763  1.00 37.78           C  
ATOM   3806  CB  LYS A 488      -5.296  -6.560  33.226  1.00 37.78           C  
ATOM   3807  O   LYS A 488      -2.735  -7.680  34.923  1.00 37.78           O  
ATOM   3808  CG  LYS A 488      -6.594  -7.316  32.980  1.00 37.78           C  
ATOM   3809  CD  LYS A 488      -6.923  -7.391  31.495  1.00 37.78           C  
ATOM   3810  CE  LYS A 488      -8.255  -8.089  31.251  1.00 37.78           C  
ATOM   3811  NZ  LYS A 488      -8.568  -8.193  29.795  1.00 37.78           N  
TER    3812      LYS A 488                                                      
ENDMDL                                                                          
END                                                                             
