# Supplementary material for: Theoretical study of ArcB and its dimerization, interaction with anaerobic metabolites, and activation of ArcA
Source: PeerJ. 2023 Oct 13;11:e16309. doi: 10.7717/peerj.16309 (PMC10578306; doi:10.7717/peerj.16309)
Supplement: Supplemental Information 2 [file peerj-11-16309-s002.zip › Supplementary Files/ArcB dimer/N181A mutant/test_7a6fb_unrelaxed_rank_001_alphafold2_ptm_model_3_seed_000.pdb]

MODEL     1                                                                     
ATOM      1  N   ILE A   1     -35.719   2.533  15.039  1.00 78.69           N  
ATOM      2  CA  ILE A   1     -35.281   1.328  14.344  1.00 78.69           C  
ATOM      3  C   ILE A   1     -35.188   1.610  12.844  1.00 78.69           C  
ATOM      4  CB  ILE A   1     -36.250   0.151  14.594  1.00 78.69           C  
ATOM      5  O   ILE A   1     -34.250   1.156  12.188  1.00 78.69           O  
ATOM      6  CG1 ILE A   1     -36.219  -0.246  16.078  1.00 78.69           C  
ATOM      7  CG2 ILE A   1     -35.906  -1.043  13.703  1.00 78.69           C  
ATOM      8  CD1 ILE A   1     -37.312  -1.257  16.469  1.00 78.69           C  
ATOM      9  N   LYS A   2     -36.062   2.494  12.289  1.00 88.31           N  
ATOM     10  CA  LYS A   2     -36.062   2.875  10.883  1.00 88.31           C  
ATOM     11  C   LYS A   2     -34.875   3.799  10.586  1.00 88.31           C  
ATOM     12  CB  LYS A   2     -37.375   3.553  10.484  1.00 88.31           C  
ATOM     13  O   LYS A   2     -34.188   3.631   9.570  1.00 88.31           O  
ATOM     14  CG  LYS A   2     -37.500   3.785   8.992  1.00 88.31           C  
ATOM     15  CD  LYS A   2     -38.875   4.379   8.648  1.00 88.31           C  
ATOM     16  CE  LYS A   2     -39.000   4.711   7.168  1.00 88.31           C  
ATOM     17  NZ  LYS A   2     -40.281   5.387   6.848  1.00 88.31           N  
ATOM     18  N   GLU A   3     -34.656   4.734  11.531  1.00 89.50           N  
ATOM     19  CA  GLU A   3     -33.531   5.672  11.328  1.00 89.50           C  
ATOM     20  C   GLU A   3     -32.188   4.961  11.391  1.00 89.50           C  
ATOM     21  CB  GLU A   3     -33.594   6.789  12.375  1.00 89.50           C  
ATOM     22  O   GLU A   3     -31.297   5.242  10.586  1.00 89.50           O  
ATOM     23  CG  GLU A   3     -32.688   7.973  12.055  1.00 89.50           C  
ATOM     24  CD  GLU A   3     -32.781   9.094  13.078  1.00 89.50           C  
ATOM     25  OE1 GLU A   3     -32.031  10.078  12.977  1.00 89.50           O  
ATOM     26  OE2 GLU A   3     -33.625   8.984  14.000  1.00 89.50           O  
ATOM     27  N   ARG A   4     -32.031   4.066  12.336  1.00 91.31           N  
ATOM     28  CA  ARG A   4     -30.828   3.273  12.461  1.00 91.31           C  
ATOM     29  C   ARG A   4     -30.609   2.398  11.227  1.00 91.31           C  
ATOM     30  CB  ARG A   4     -30.875   2.402  13.719  1.00 91.31           C  
ATOM     31  O   ARG A   4     -29.484   2.279  10.734  1.00 91.31           O  
ATOM     32  CG  ARG A   4     -29.578   1.688  14.031  1.00 91.31           C  
ATOM     33  CD  ARG A   4     -29.688   0.823  15.273  1.00 91.31           C  
ATOM     34  NE  ARG A   4     -28.484   0.021  15.484  1.00 91.31           N  
ATOM     35  NH1 ARG A   4     -29.312  -1.105  17.328  1.00 91.31           N  
ATOM     36  NH2 ARG A   4     -27.188  -1.551  16.562  1.00 91.31           N  
ATOM     37  CZ  ARG A   4     -28.328  -0.877  16.453  1.00 91.31           C  
ATOM     38  N   GLU A   5     -31.672   1.842  10.734  1.00 93.50           N  
ATOM     39  CA  GLU A   5     -31.594   0.986   9.555  1.00 93.50           C  
ATOM     40  C   GLU A   5     -31.203   1.790   8.320  1.00 93.50           C  
ATOM     41  CB  GLU A   5     -32.906   0.263   9.312  1.00 93.50           C  
ATOM     42  O   GLU A   5     -30.375   1.342   7.516  1.00 93.50           O  
ATOM     43  CG  GLU A   5     -33.156  -0.895  10.266  1.00 93.50           C  
ATOM     44  CD  GLU A   5     -34.500  -1.585  10.039  1.00 93.50           C  
ATOM     45  OE1 GLU A   5     -34.781  -2.600  10.711  1.00 93.50           O  
ATOM     46  OE2 GLU A   5     -35.281  -1.107   9.172  1.00 93.50           O  
ATOM     47  N   GLU A   6     -31.719   2.988   8.141  1.00 93.06           N  
ATOM     48  CA  GLU A   6     -31.406   3.848   7.004  1.00 93.06           C  
ATOM     49  C   GLU A   6     -29.953   4.297   7.031  1.00 93.06           C  
ATOM     50  CB  GLU A   6     -32.344   5.066   6.980  1.00 93.06           C  
ATOM     51  O   GLU A   6     -29.281   4.320   6.000  1.00 93.06           O  
ATOM     52  CG  GLU A   6     -33.750   4.754   6.531  1.00 93.06           C  
ATOM     53  CD  GLU A   6     -34.688   5.953   6.598  1.00 93.06           C  
ATOM     54  OE1 GLU A   6     -35.875   5.832   6.195  1.00 93.06           O  
ATOM     55  OE2 GLU A   6     -34.219   7.023   7.059  1.00 93.06           O  
ATOM     56  N   THR A   7     -29.547   4.660   8.219  1.00 93.25           N  
ATOM     57  CA  THR A   7     -28.156   5.074   8.383  1.00 93.25           C  
ATOM     58  C   THR A   7     -27.203   3.910   8.094  1.00 93.25           C  
ATOM     59  CB  THR A   7     -27.891   5.609   9.805  1.00 93.25           C  
ATOM     60  O   THR A   7     -26.188   4.090   7.438  1.00 93.25           O  
ATOM     61  CG2 THR A   7     -26.438   6.051   9.969  1.00 93.25           C  
ATOM     62  OG1 THR A   7     -28.750   6.727  10.055  1.00 93.25           O  
ATOM     63  N   GLN A   8     -27.516   2.758   8.523  1.00 94.00           N  
ATOM     64  CA  GLN A   8     -26.703   1.569   8.273  1.00 94.00           C  
ATOM     65  C   GLN A   8     -26.656   1.247   6.781  1.00 94.00           C  
ATOM     66  CB  GLN A   8     -27.250   0.372   9.055  1.00 94.00           C  
ATOM     67  O   GLN A   8     -25.594   0.920   6.246  1.00 94.00           O  
ATOM     68  CG  GLN A   8     -26.391  -0.884   8.930  1.00 94.00           C  
ATOM     69  CD  GLN A   8     -25.000  -0.701   9.484  1.00 94.00           C  
ATOM     70  NE2 GLN A   8     -23.984  -0.992   8.672  1.00 94.00           N  
ATOM     71  OE1 GLN A   8     -24.828  -0.301  10.641  1.00 94.00           O  
ATOM     72  N   ILE A   9     -27.719   1.348   6.098  1.00 93.94           N  
ATOM     73  CA  ILE A   9     -27.781   1.084   4.664  1.00 93.94           C  
ATOM     74  C   ILE A   9     -26.938   2.107   3.906  1.00 93.94           C  
ATOM     75  CB  ILE A   9     -29.250   1.113   4.156  1.00 93.94           C  
ATOM     76  O   ILE A   9     -26.203   1.750   2.990  1.00 93.94           O  
ATOM     77  CG1 ILE A   9     -30.016  -0.099   4.688  1.00 93.94           C  
ATOM     78  CG2 ILE A   9     -29.281   1.162   2.627  1.00 93.94           C  
ATOM     79  CD1 ILE A   9     -31.516  -0.045   4.418  1.00 93.94           C  
ATOM     80  N   GLN A  10     -27.078   3.314   4.332  1.00 93.94           N  
ATOM     81  CA  GLN A  10     -26.312   4.371   3.678  1.00 93.94           C  
ATOM     82  C   GLN A  10     -24.812   4.152   3.865  1.00 93.94           C  
ATOM     83  CB  GLN A  10     -26.719   5.742   4.219  1.00 93.94           C  
ATOM     84  O   GLN A  10     -24.031   4.336   2.928  1.00 93.94           O  
ATOM     85  CG  GLN A  10     -26.188   6.906   3.389  1.00 93.94           C  
ATOM     86  CD  GLN A  10     -26.672   8.250   3.904  1.00 93.94           C  
ATOM     87  NE2 GLN A  10     -26.125   9.328   3.340  1.00 93.94           N  
ATOM     88  OE1 GLN A  10     -27.516   8.328   4.801  1.00 93.94           O  
ATOM     89  N   LEU A  11     -24.469   3.801   5.039  1.00 93.75           N  
ATOM     90  CA  LEU A  11     -23.062   3.537   5.324  1.00 93.75           C  
ATOM     91  C   LEU A  11     -22.547   2.354   4.508  1.00 93.75           C  
ATOM     92  CB  LEU A  11     -22.859   3.264   6.816  1.00 93.75           C  
ATOM     93  O   LEU A  11     -21.453   2.406   3.951  1.00 93.75           O  
ATOM     94  CG  LEU A  11     -21.422   3.061   7.281  1.00 93.75           C  
ATOM     95  CD1 LEU A  11     -20.594   4.320   7.031  1.00 93.75           C  
ATOM     96  CD2 LEU A  11     -21.375   2.680   8.758  1.00 93.75           C  
ATOM     97  N   GLU A  12     -23.328   1.343   4.426  1.00 94.31           N  
ATOM     98  CA  GLU A  12     -22.969   0.171   3.635  1.00 94.31           C  
ATOM     99  C   GLU A  12     -22.844   0.523   2.156  1.00 94.31           C  
ATOM    100  CB  GLU A  12     -24.000  -0.946   3.820  1.00 94.31           C  
ATOM    101  O   GLU A  12     -21.922   0.045   1.478  1.00 94.31           O  
ATOM    102  CG  GLU A  12     -23.891  -1.660   5.160  1.00 94.31           C  
ATOM    103  CD  GLU A  12     -25.000  -2.689   5.375  1.00 94.31           C  
ATOM    104  OE1 GLU A  12     -25.000  -3.354   6.438  1.00 94.31           O  
ATOM    105  OE2 GLU A  12     -25.844  -2.836   4.477  1.00 94.31           O  
ATOM    106  N   GLN A  13     -23.766   1.346   1.688  1.00 94.62           N  
ATOM    107  CA  GLN A  13     -23.719   1.764   0.291  1.00 94.62           C  
ATOM    108  C   GLN A  13     -22.469   2.588  -0.005  1.00 94.62           C  
ATOM    109  CB  GLN A  13     -24.969   2.566  -0.063  1.00 94.62           C  
ATOM    110  O   GLN A  13     -21.828   2.395  -1.036  1.00 94.62           O  
ATOM    111  CG  GLN A  13     -26.219   1.710  -0.245  1.00 94.62           C  
ATOM    112  CD  GLN A  13     -27.453   2.533  -0.548  1.00 94.62           C  
ATOM    113  NE2 GLN A  13     -28.547   1.857  -0.881  1.00 94.62           N  
ATOM    114  OE1 GLN A  13     -27.438   3.766  -0.483  1.00 94.62           O  
ATOM    115  N   GLN A  14     -22.172   3.449   0.881  1.00 95.31           N  
ATOM    116  CA  GLN A  14     -20.984   4.277   0.696  1.00 95.31           C  
ATOM    117  C   GLN A  14     -19.719   3.438   0.739  1.00 95.31           C  
ATOM    118  CB  GLN A  14     -20.938   5.375   1.762  1.00 95.31           C  
ATOM    119  O   GLN A  14     -18.812   3.635  -0.071  1.00 95.31           O  
ATOM    120  CG  GLN A  14     -21.953   6.484   1.560  1.00 95.31           C  
ATOM    121  CD  GLN A  14     -21.891   7.551   2.637  1.00 95.31           C  
ATOM    122  NE2 GLN A  14     -22.266   8.773   2.283  1.00 95.31           N  
ATOM    123  OE1 GLN A  14     -21.500   7.277   3.775  1.00 95.31           O  
ATOM    124  N   SER A  15     -19.703   2.535   1.678  1.00 93.50           N  
ATOM    125  CA  SER A  15     -18.531   1.657   1.789  1.00 93.50           C  
ATOM    126  C   SER A  15     -18.375   0.794   0.542  1.00 93.50           C  
ATOM    127  CB  SER A  15     -18.656   0.766   3.025  1.00 93.50           C  
ATOM    128  O   SER A  15     -17.266   0.654   0.017  1.00 93.50           O  
ATOM    129  OG  SER A  15     -17.516  -0.067   3.154  1.00 93.50           O  
ATOM    130  N   SER A  16     -19.453   0.273   0.026  1.00 94.25           N  
ATOM    131  CA  SER A  16     -19.422  -0.552  -1.177  1.00 94.25           C  
ATOM    132  C   SER A  16     -18.984   0.261  -2.395  1.00 94.25           C  
ATOM    133  CB  SER A  16     -20.781  -1.182  -1.431  1.00 94.25           C  
ATOM    134  O   SER A  16     -18.219  -0.217  -3.225  1.00 94.25           O  
ATOM    135  OG  SER A  16     -20.781  -1.947  -2.623  1.00 94.25           O  
ATOM    136  N   PHE A  17     -19.500   1.452  -2.551  1.00 95.62           N  
ATOM    137  CA  PHE A  17     -19.141   2.332  -3.656  1.00 95.62           C  
ATOM    138  C   PHE A  17     -17.641   2.623  -3.650  1.00 95.62           C  
ATOM    139  CB  PHE A  17     -19.938   3.643  -3.582  1.00 95.62           C  
ATOM    140  O   PHE A  17     -16.984   2.490  -4.676  1.00 95.62           O  
ATOM    141  CG  PHE A  17     -19.531   4.648  -4.629  1.00 95.62           C  
ATOM    142  CD1 PHE A  17     -18.781   5.762  -4.293  1.00 95.62           C  
ATOM    143  CD2 PHE A  17     -19.938   4.480  -5.953  1.00 95.62           C  
ATOM    144  CE1 PHE A  17     -18.406   6.695  -5.262  1.00 95.62           C  
ATOM    145  CE2 PHE A  17     -19.562   5.406  -6.926  1.00 95.62           C  
ATOM    146  CZ  PHE A  17     -18.812   6.516  -6.578  1.00 95.62           C  
ATOM    147  N   LEU A  18     -17.094   2.998  -2.480  1.00 94.12           N  
ATOM    148  CA  LEU A  18     -15.664   3.312  -2.373  1.00 94.12           C  
ATOM    149  C   LEU A  18     -14.812   2.090  -2.695  1.00 94.12           C  
ATOM    150  CB  LEU A  18     -15.336   3.822  -0.967  1.00 94.12           C  
ATOM    151  O   LEU A  18     -13.812   2.197  -3.402  1.00 94.12           O  
ATOM    152  CG  LEU A  18     -15.852   5.219  -0.614  1.00 94.12           C  
ATOM    153  CD1 LEU A  18     -15.586   5.527   0.855  1.00 94.12           C  
ATOM    154  CD2 LEU A  18     -15.211   6.270  -1.511  1.00 94.12           C  
ATOM    155  N   ARG A  19     -15.242   0.976  -2.137  1.00 93.69           N  
ATOM    156  CA  ARG A  19     -14.516  -0.255  -2.434  1.00 93.69           C  
ATOM    157  C   ARG A  19     -14.523  -0.544  -3.930  1.00 93.69           C  
ATOM    158  CB  ARG A  19     -15.125  -1.435  -1.670  1.00 93.69           C  
ATOM    159  O   ARG A  19     -13.492  -0.926  -4.496  1.00 93.69           O  
ATOM    160  CG  ARG A  19     -14.414  -2.758  -1.919  1.00 93.69           C  
ATOM    161  CD  ARG A  19     -12.992  -2.744  -1.387  1.00 93.69           C  
ATOM    162  NE  ARG A  19     -12.266  -3.963  -1.746  1.00 93.69           N  
ATOM    163  NH1 ARG A  19     -10.375  -3.451  -0.522  1.00 93.69           N  
ATOM    164  NH2 ARG A  19     -10.484  -5.406  -1.717  1.00 93.69           N  
ATOM    165  CZ  ARG A  19     -11.047  -4.270  -1.327  1.00 93.69           C  
ATOM    166  N   SER A  20     -15.664  -0.427  -4.578  1.00 95.56           N  
ATOM    167  CA  SER A  20     -15.766  -0.658  -6.016  1.00 95.56           C  
ATOM    168  C   SER A  20     -14.875   0.303  -6.797  1.00 95.56           C  
ATOM    169  CB  SER A  20     -17.219  -0.513  -6.477  1.00 95.56           C  
ATOM    170  O   SER A  20     -14.234  -0.089  -7.773  1.00 95.56           O  
ATOM    171  OG  SER A  20     -18.016  -1.557  -5.953  1.00 95.56           O  
ATOM    172  N   PHE A  21     -14.844   1.473  -6.363  1.00 96.00           N  
ATOM    173  CA  PHE A  21     -13.984   2.469  -7.004  1.00 96.00           C  
ATOM    174  C   PHE A  21     -12.523   2.072  -6.895  1.00 96.00           C  
ATOM    175  CB  PHE A  21     -14.203   3.848  -6.371  1.00 96.00           C  
ATOM    176  O   PHE A  21     -11.797   2.092  -7.891  1.00 96.00           O  
ATOM    177  CG  PHE A  21     -13.336   4.926  -6.957  1.00 96.00           C  
ATOM    178  CD1 PHE A  21     -12.180   5.340  -6.301  1.00 96.00           C  
ATOM    179  CD2 PHE A  21     -13.672   5.531  -8.164  1.00 96.00           C  
ATOM    180  CE1 PHE A  21     -11.375   6.336  -6.840  1.00 96.00           C  
ATOM    181  CE2 PHE A  21     -12.867   6.531  -8.703  1.00 96.00           C  
ATOM    182  CZ  PHE A  21     -11.719   6.934  -8.039  1.00 96.00           C  
ATOM    183  N   LEU A  22     -12.031   1.718  -5.680  1.00 95.12           N  
ATOM    184  CA  LEU A  22     -10.648   1.323  -5.480  1.00 95.12           C  
ATOM    185  C   LEU A  22     -10.312   0.073  -6.289  1.00 95.12           C  
ATOM    186  CB  LEU A  22     -10.367   1.074  -3.996  1.00 95.12           C  
ATOM    187  O   LEU A  22      -9.234  -0.022  -6.879  1.00 95.12           O  
ATOM    188  CG  LEU A  22     -10.414   2.299  -3.082  1.00 95.12           C  
ATOM    189  CD1 LEU A  22     -10.242   1.882  -1.625  1.00 95.12           C  
ATOM    190  CD2 LEU A  22      -9.344   3.309  -3.482  1.00 95.12           C  
ATOM    191  N   ASP A  23     -11.281  -0.859  -6.406  1.00 96.38           N  
ATOM    192  CA  ASP A  23     -11.062  -2.113  -7.121  1.00 96.38           C  
ATOM    193  C   ASP A  23     -11.008  -1.881  -8.633  1.00 96.38           C  
ATOM    194  CB  ASP A  23     -12.164  -3.119  -6.785  1.00 96.38           C  
ATOM    195  O   ASP A  23     -10.375  -2.654  -9.359  1.00 96.38           O  
ATOM    196  CG  ASP A  23     -11.961  -3.799  -5.445  1.00 96.38           C  
ATOM    197  OD1 ASP A  23     -10.852  -3.705  -4.875  1.00 96.38           O  
ATOM    198  OD2 ASP A  23     -12.914  -4.438  -4.953  1.00 96.38           O  
ATOM    199  N   ALA A  24     -11.617  -0.891  -9.117  1.00 96.06           N  
ATOM    200  CA  ALA A  24     -11.656  -0.602 -10.547  1.00 96.06           C  
ATOM    201  C   ALA A  24     -10.375   0.094 -10.992  1.00 96.06           C  
ATOM    202  CB  ALA A  24     -12.867   0.258 -10.883  1.00 96.06           C  
ATOM    203  O   ALA A  24     -10.031   0.068 -12.180  1.00 96.06           O  
ATOM    204  N   SER A  25      -9.594   0.609 -10.039  1.00 94.69           N  
ATOM    205  CA  SER A  25      -8.359   1.327 -10.359  1.00 94.69           C  
ATOM    206  C   SER A  25      -7.219   0.362 -10.656  1.00 94.69           C  
ATOM    207  CB  SER A  25      -7.969   2.254  -9.203  1.00 94.69           C  
ATOM    208  O   SER A  25      -7.074  -0.662  -9.984  1.00 94.69           O  
ATOM    209  OG  SER A  25      -6.695   2.830  -9.430  1.00 94.69           O  
ATOM    210  N   PRO A  26      -6.430   0.689 -11.625  1.00 94.81           N  
ATOM    211  CA  PRO A  26      -5.270  -0.156 -11.906  1.00 94.81           C  
ATOM    212  C   PRO A  26      -4.121   0.073 -10.922  1.00 94.81           C  
ATOM    213  CB  PRO A  26      -4.863   0.257 -13.328  1.00 94.81           C  
ATOM    214  O   PRO A  26      -3.148  -0.686 -10.914  1.00 94.81           O  
ATOM    215  CG  PRO A  26      -5.289   1.685 -13.445  1.00 94.81           C  
ATOM    216  CD  PRO A  26      -6.559   1.869 -12.656  1.00 94.81           C  
ATOM    217  N   ASP A  27      -4.215   1.024 -10.102  1.00 97.06           N  
ATOM    218  CA  ASP A  27      -3.176   1.371  -9.141  1.00 97.06           C  
ATOM    219  C   ASP A  27      -3.238   0.463  -7.914  1.00 97.06           C  
ATOM    220  CB  ASP A  27      -3.303   2.836  -8.719  1.00 97.06           C  
ATOM    221  O   ASP A  27      -4.312  -0.016  -7.547  1.00 97.06           O  
ATOM    222  CG  ASP A  27      -2.980   3.809  -9.836  1.00 97.06           C  
ATOM    223  OD1 ASP A  27      -2.482   3.371 -10.898  1.00 97.06           O  
ATOM    224  OD2 ASP A  27      -3.225   5.020  -9.664  1.00 97.06           O  
ATOM    225  N   LEU A  28      -2.008   0.312  -7.414  1.00 98.06           N  
ATOM    226  CA  LEU A  28      -1.959  -0.447  -6.168  1.00 98.06           C  
ATOM    227  C   LEU A  28      -2.498   0.381  -5.004  1.00 98.06           C  
ATOM    228  CB  LEU A  28      -0.526  -0.894  -5.867  1.00 98.06           C  
ATOM    229  O   LEU A  28      -2.178   1.564  -4.879  1.00 98.06           O  
ATOM    230  CG  LEU A  28       0.185  -1.674  -6.977  1.00 98.06           C  
ATOM    231  CD1 LEU A  28       1.608  -2.020  -6.551  1.00 98.06           C  
ATOM    232  CD2 LEU A  28      -0.594  -2.938  -7.324  1.00 98.06           C  
ATOM    233  N   VAL A  29      -3.359  -0.242  -4.262  1.00 98.06           N  
ATOM    234  CA  VAL A  29      -3.814   0.334  -3.000  1.00 98.06           C  
ATOM    235  C   VAL A  29      -3.730  -0.715  -1.895  1.00 98.06           C  
ATOM    236  CB  VAL A  29      -5.254   0.880  -3.111  1.00 98.06           C  
ATOM    237  O   VAL A  29      -4.223  -1.835  -2.055  1.00 98.06           O  
ATOM    238  CG1 VAL A  29      -5.703   1.497  -1.787  1.00 98.06           C  
ATOM    239  CG2 VAL A  29      -5.352   1.903  -4.242  1.00 98.06           C  
ATOM    240  N   PHE A  30      -3.066  -0.361  -0.775  1.00 97.69           N  
ATOM    241  CA  PHE A  30      -2.928  -1.295   0.336  1.00 97.69           C  
ATOM    242  C   PHE A  30      -2.873  -0.550   1.665  1.00 97.69           C  
ATOM    243  CB  PHE A  30      -1.670  -2.152   0.164  1.00 97.69           C  
ATOM    244  O   PHE A  30      -2.602   0.652   1.699  1.00 97.69           O  
ATOM    245  CG  PHE A  30      -0.400  -1.353   0.047  1.00 97.69           C  
ATOM    246  CD1 PHE A  30       0.053  -0.920  -1.193  1.00 97.69           C  
ATOM    247  CD2 PHE A  30       0.339  -1.033   1.178  1.00 97.69           C  
ATOM    248  CE1 PHE A  30       1.229  -0.180  -1.305  1.00 97.69           C  
ATOM    249  CE2 PHE A  30       1.515  -0.293   1.075  1.00 97.69           C  
ATOM    250  CZ  PHE A  30       1.957   0.131  -0.167  1.00 97.69           C  
ATOM    251  N   TYR A  31      -3.184  -1.266   2.709  1.00 97.12           N  
ATOM    252  CA  TYR A  31      -3.131  -0.748   4.074  1.00 97.12           C  
ATOM    253  C   TYR A  31      -2.289  -1.650   4.965  1.00 97.12           C  
ATOM    254  CB  TYR A  31      -4.543  -0.610   4.652  1.00 97.12           C  
ATOM    255  O   TYR A  31      -2.389  -2.877   4.891  1.00 97.12           O  
ATOM    256  CG  TYR A  31      -5.480   0.189   3.777  1.00 97.12           C  
ATOM    257  CD1 TYR A  31      -5.676   1.551   3.996  1.00 97.12           C  
ATOM    258  CD2 TYR A  31      -6.172  -0.416   2.736  1.00 97.12           C  
ATOM    259  CE1 TYR A  31      -6.539   2.291   3.195  1.00 97.12           C  
ATOM    260  CE2 TYR A  31      -7.039   0.313   1.930  1.00 97.12           C  
ATOM    261  OH  TYR A  31      -8.070   2.393   1.371  1.00 97.12           O  
ATOM    262  CZ  TYR A  31      -7.215   1.664   2.166  1.00 97.12           C  
ATOM    263  N   ARG A  32      -1.524  -1.025   5.773  1.00 97.56           N  
ATOM    264  CA  ARG A  32      -0.763  -1.729   6.801  1.00 97.56           C  
ATOM    265  C   ARG A  32      -1.135  -1.235   8.195  1.00 97.56           C  
ATOM    266  CB  ARG A  32       0.740  -1.559   6.566  1.00 97.56           C  
ATOM    267  O   ARG A  32      -1.319  -0.034   8.406  1.00 97.56           O  
ATOM    268  CG  ARG A  32       1.229  -2.135   5.246  1.00 97.56           C  
ATOM    269  CD  ARG A  32       1.133  -3.652   5.227  1.00 97.56           C  
ATOM    270  NE  ARG A  32       1.977  -4.230   4.184  1.00 97.56           N  
ATOM    271  NH1 ARG A  32       1.366  -6.418   4.613  1.00 97.56           N  
ATOM    272  NH2 ARG A  32       2.867  -5.949   2.943  1.00 97.56           N  
ATOM    273  CZ  ARG A  32       2.068  -5.531   3.914  1.00 97.56           C  
ATOM    274  N   ASN A  33      -1.303  -2.182   9.133  1.00 97.00           N  
ATOM    275  CA  ASN A  33      -1.646  -1.794  10.500  1.00 97.00           C  
ATOM    276  C   ASN A  33      -0.398  -1.514  11.336  1.00 97.00           C  
ATOM    277  CB  ASN A  33      -2.498  -2.875  11.164  1.00 97.00           C  
ATOM    278  O   ASN A  33       0.716  -1.512  10.812  1.00 97.00           O  
ATOM    279  CG  ASN A  33      -1.776  -4.203  11.281  1.00 97.00           C  
ATOM    280  ND2 ASN A  33      -2.537  -5.293  11.297  1.00 97.00           N  
ATOM    281  OD1 ASN A  33      -0.545  -4.250  11.344  1.00 97.00           O  
ATOM    282  N   GLU A  34      -0.500  -1.270  12.609  1.00 95.00           N  
ATOM    283  CA  GLU A  34       0.588  -0.875  13.500  1.00 95.00           C  
ATOM    284  C   GLU A  34       1.597  -2.006  13.672  1.00 95.00           C  
ATOM    285  CB  GLU A  34       0.039  -0.444  14.859  1.00 95.00           C  
ATOM    286  O   GLU A  34       2.746  -1.768  14.047  1.00 95.00           O  
ATOM    287  CG  GLU A  34      -0.710   0.880  14.828  1.00 95.00           C  
ATOM    288  CD  GLU A  34      -1.248   1.296  16.188  1.00 95.00           C  
ATOM    289  OE1 GLU A  34      -1.378   2.514  16.438  1.00 95.00           O  
ATOM    290  OE2 GLU A  34      -1.541   0.395  17.000  1.00 95.00           O  
ATOM    291  N   ASP A  35       1.133  -3.141  13.352  1.00 96.38           N  
ATOM    292  CA  ASP A  35       2.023  -4.293  13.422  1.00 96.38           C  
ATOM    293  C   ASP A  35       2.688  -4.559  12.078  1.00 96.38           C  
ATOM    294  CB  ASP A  35       1.259  -5.535  13.891  1.00 96.38           C  
ATOM    295  O   ASP A  35       3.256  -5.633  11.859  1.00 96.38           O  
ATOM    296  CG  ASP A  35       0.711  -5.406  15.297  1.00 96.38           C  
ATOM    297  OD1 ASP A  35       1.419  -4.871  16.172  1.00 96.38           O  
ATOM    298  OD2 ASP A  35      -0.436  -5.844  15.531  1.00 96.38           O  
ATOM    299  N   LYS A  36       2.525  -3.688  11.203  1.00 96.56           N  
ATOM    300  CA  LYS A  36       3.146  -3.689   9.875  1.00 96.56           C  
ATOM    301  C   LYS A  36       2.602  -4.824   9.016  1.00 96.56           C  
ATOM    302  CB  LYS A  36       4.668  -3.807  10.000  1.00 96.56           C  
ATOM    303  O   LYS A  36       3.303  -5.340   8.141  1.00 96.56           O  
ATOM    304  CG  LYS A  36       5.305  -2.705  10.836  1.00 96.56           C  
ATOM    305  CD  LYS A  36       6.809  -2.920  10.984  1.00 96.56           C  
ATOM    306  CE  LYS A  36       7.430  -1.893  11.922  1.00 96.56           C  
ATOM    307  NZ  LYS A  36       8.906  -2.078  12.047  1.00 96.56           N  
ATOM    308  N   GLU A  37       1.414  -5.242   9.328  1.00 98.06           N  
ATOM    309  CA  GLU A  37       0.733  -6.277   8.555  1.00 98.06           C  
ATOM    310  C   GLU A  37      -0.271  -5.668   7.578  1.00 98.06           C  
ATOM    311  CB  GLU A  37       0.028  -7.266   9.484  1.00 98.06           C  
ATOM    312  O   GLU A  37      -0.815  -4.590   7.832  1.00 98.06           O  
ATOM    313  CG  GLU A  37       0.968  -7.988  10.438  1.00 98.06           C  
ATOM    314  CD  GLU A  37       0.241  -8.719  11.555  1.00 98.06           C  
ATOM    315  OE1 GLU A  37       0.859  -9.586  12.219  1.00 98.06           O  
ATOM    316  OE2 GLU A  37      -0.956  -8.430  11.773  1.00 98.06           O  
ATOM    317  N   PHE A  38      -0.491  -6.402   6.523  1.00 98.31           N  
ATOM    318  CA  PHE A  38      -1.580  -6.008   5.637  1.00 98.31           C  
ATOM    319  C   PHE A  38      -2.914  -6.035   6.375  1.00 98.31           C  
ATOM    320  CB  PHE A  38      -1.639  -6.926   4.414  1.00 98.31           C  
ATOM    321  O   PHE A  38      -3.217  -6.996   7.086  1.00 98.31           O  
ATOM    322  CG  PHE A  38      -0.523  -6.699   3.430  1.00 98.31           C  
ATOM    323  CD1 PHE A  38      -0.691  -5.836   2.354  1.00 98.31           C  
ATOM    324  CD2 PHE A  38       0.695  -7.348   3.580  1.00 98.31           C  
ATOM    325  CE1 PHE A  38       0.340  -5.625   1.441  1.00 98.31           C  
ATOM    326  CE2 PHE A  38       1.729  -7.141   2.674  1.00 98.31           C  
ATOM    327  CZ  PHE A  38       1.550  -6.281   1.604  1.00 98.31           C  
ATOM    328  N   SER A  39      -3.666  -4.953   6.289  1.00 97.44           N  
ATOM    329  CA  SER A  39      -4.992  -4.906   6.898  1.00 97.44           C  
ATOM    330  C   SER A  39      -6.086  -4.801   5.840  1.00 97.44           C  
ATOM    331  CB  SER A  39      -5.094  -3.730   7.867  1.00 97.44           C  
ATOM    332  O   SER A  39      -7.266  -4.977   6.141  1.00 97.44           O  
ATOM    333  OG  SER A  39      -4.895  -2.502   7.191  1.00 97.44           O  
ATOM    334  N   GLY A  40      -5.645  -4.562   4.555  1.00 96.75           N  
ATOM    335  CA  GLY A  40      -6.547  -4.469   3.416  1.00 96.75           C  
ATOM    336  C   GLY A  40      -5.848  -4.055   2.137  1.00 96.75           C  
ATOM    337  O   GLY A  40      -4.719  -3.557   2.170  1.00 96.75           O  
ATOM    338  N   CYS A  41      -6.488  -4.289   1.062  1.00 97.75           N  
ATOM    339  CA  CYS A  41      -5.938  -3.914  -0.236  1.00 97.75           C  
ATOM    340  C   CYS A  41      -7.020  -3.912  -1.308  1.00 97.75           C  
ATOM    341  CB  CYS A  41      -4.812  -4.867  -0.638  1.00 97.75           C  
ATOM    342  O   CYS A  41      -8.117  -4.438  -1.091  1.00 97.75           O  
ATOM    343  SG  CYS A  41      -5.371  -6.547  -0.993  1.00 97.75           S  
ATOM    344  N   ALA A  42      -6.703  -3.180  -2.414  1.00 97.56           N  
ATOM    345  CA  ALA A  42      -7.590  -3.203  -3.574  1.00 97.56           C  
ATOM    346  C   ALA A  42      -7.203  -4.328  -4.535  1.00 97.56           C  
ATOM    347  CB  ALA A  42      -7.555  -1.858  -4.297  1.00 97.56           C  
ATOM    348  O   ALA A  42      -6.211  -5.027  -4.316  1.00 97.56           O  
ATOM    349  N   ARG A  43      -8.016  -4.566  -5.605  1.00 98.06           N  
ATOM    350  CA  ARG A  43      -7.910  -5.695  -6.527  1.00 98.06           C  
ATOM    351  C   ARG A  43      -6.539  -5.727  -7.195  1.00 98.06           C  
ATOM    352  CB  ARG A  43      -9.008  -5.633  -7.586  1.00 98.06           C  
ATOM    353  O   ARG A  43      -5.941  -6.793  -7.348  1.00 98.06           O  
ATOM    354  CG  ARG A  43      -8.938  -6.750  -8.617  1.00 98.06           C  
ATOM    355  CD  ARG A  43      -9.172  -8.117  -7.988  1.00 98.06           C  
ATOM    356  NE  ARG A  43      -9.219  -9.172  -8.992  1.00 98.06           N  
ATOM    357  NH1 ARG A  43      -9.000 -10.906  -7.484  1.00 98.06           N  
ATOM    358  NH2 ARG A  43      -9.180 -11.352  -9.727  1.00 98.06           N  
ATOM    359  CZ  ARG A  43      -9.133 -10.477  -8.734  1.00 98.06           C  
ATOM    360  N   ALA A  44      -5.996  -4.625  -7.547  1.00 98.00           N  
ATOM    361  CA  ALA A  44      -4.699  -4.574  -8.219  1.00 98.00           C  
ATOM    362  C   ALA A  44      -3.611  -5.215  -7.363  1.00 98.00           C  
ATOM    363  CB  ALA A  44      -4.328  -3.133  -8.555  1.00 98.00           C  
ATOM    364  O   ALA A  44      -2.682  -5.828  -7.887  1.00 98.00           O  
ATOM    365  N   MET A  45      -3.678  -5.078  -6.055  1.00 98.19           N  
ATOM    366  CA  MET A  45      -2.725  -5.711  -5.145  1.00 98.19           C  
ATOM    367  C   MET A  45      -2.871  -7.227  -5.168  1.00 98.19           C  
ATOM    368  CB  MET A  45      -2.918  -5.188  -3.719  1.00 98.19           C  
ATOM    369  O   MET A  45      -1.876  -7.953  -5.105  1.00 98.19           O  
ATOM    370  CG  MET A  45      -1.763  -5.516  -2.785  1.00 98.19           C  
ATOM    371  SD  MET A  45      -0.140  -4.992  -3.465  1.00 98.19           S  
ATOM    372  CE  MET A  45       0.714  -6.594  -3.518  1.00 98.19           C  
ATOM    373  N   GLU A  46      -4.109  -7.707  -5.223  1.00 98.12           N  
ATOM    374  CA  GLU A  46      -4.352  -9.141  -5.328  1.00 98.12           C  
ATOM    375  C   GLU A  46      -3.723  -9.719  -6.594  1.00 98.12           C  
ATOM    376  CB  GLU A  46      -5.852  -9.438  -5.305  1.00 98.12           C  
ATOM    377  O   GLU A  46      -3.092 -10.773  -6.555  1.00 98.12           O  
ATOM    378  CG  GLU A  46      -6.523  -9.109  -3.980  1.00 98.12           C  
ATOM    379  CD  GLU A  46      -8.008  -9.438  -3.963  1.00 98.12           C  
ATOM    380  OE1 GLU A  46      -8.469 -10.117  -3.018  1.00 98.12           O  
ATOM    381  OE2 GLU A  46      -8.719  -9.016  -4.902  1.00 98.12           O  
ATOM    382  N   LEU A  47      -3.863  -9.047  -7.629  1.00 97.81           N  
ATOM    383  CA  LEU A  47      -3.301  -9.484  -8.898  1.00 97.81           C  
ATOM    384  C   LEU A  47      -1.776  -9.500  -8.844  1.00 97.81           C  
ATOM    385  CB  LEU A  47      -3.770  -8.570 -10.039  1.00 97.81           C  
ATOM    386  O   LEU A  47      -1.144 -10.430  -9.352  1.00 97.81           O  
ATOM    387  CG  LEU A  47      -5.266  -8.602 -10.359  1.00 97.81           C  
ATOM    388  CD1 LEU A  47      -5.605  -7.551 -11.406  1.00 97.81           C  
ATOM    389  CD2 LEU A  47      -5.684  -9.992 -10.828  1.00 97.81           C  
ATOM    390  N   LEU A  48      -1.258  -8.445  -8.203  1.00 97.94           N  
ATOM    391  CA  LEU A  48       0.193  -8.336  -8.109  1.00 97.94           C  
ATOM    392  C   LEU A  48       0.772  -9.469  -7.266  1.00 97.94           C  
ATOM    393  CB  LEU A  48       0.592  -6.984  -7.520  1.00 97.94           C  
ATOM    394  O   LEU A  48       1.788 -10.062  -7.629  1.00 97.94           O  
ATOM    395  CG  LEU A  48       2.078  -6.789  -7.211  1.00 97.94           C  
ATOM    396  CD1 LEU A  48       2.883  -6.746  -8.508  1.00 97.94           C  
ATOM    397  CD2 LEU A  48       2.295  -5.520  -6.398  1.00 97.94           C  
ATOM    398  N   THR A  49       0.085  -9.773  -6.168  1.00 97.88           N  
ATOM    399  CA  THR A  49       0.665 -10.711  -5.211  1.00 97.88           C  
ATOM    400  C   THR A  49       0.176 -12.133  -5.484  1.00 97.88           C  
ATOM    401  CB  THR A  49       0.323 -10.312  -3.764  1.00 97.88           C  
ATOM    402  O   THR A  49       0.773 -13.102  -5.012  1.00 97.88           O  
ATOM    403  CG2 THR A  49       0.775  -8.891  -3.459  1.00 97.88           C  
ATOM    404  OG1 THR A  49      -1.094 -10.406  -3.570  1.00 97.88           O  
ATOM    405  N   GLY A  50      -0.934 -12.250  -6.238  1.00 97.81           N  
ATOM    406  CA  GLY A  50      -1.534 -13.555  -6.465  1.00 97.81           C  
ATOM    407  C   GLY A  50      -2.291 -14.078  -5.262  1.00 97.81           C  
ATOM    408  O   GLY A  50      -2.646 -15.258  -5.211  1.00 97.81           O  
ATOM    409  N   LYS A  51      -2.502 -13.242  -4.254  1.00 98.25           N  
ATOM    410  CA  LYS A  51      -3.234 -13.562  -3.033  1.00 98.25           C  
ATOM    411  C   LYS A  51      -4.473 -12.688  -2.887  1.00 98.25           C  
ATOM    412  CB  LYS A  51      -2.332 -13.406  -1.809  1.00 98.25           C  
ATOM    413  O   LYS A  51      -4.441 -11.500  -3.209  1.00 98.25           O  
ATOM    414  CG  LYS A  51      -1.122 -14.328  -1.808  1.00 98.25           C  
ATOM    415  CD  LYS A  51      -0.253 -14.109  -0.576  1.00 98.25           C  
ATOM    416  CE  LYS A  51       1.057 -14.883  -0.670  1.00 98.25           C  
ATOM    417  NZ  LYS A  51       0.839 -16.359  -0.577  1.00 98.25           N  
ATOM    418  N   SER A  52      -5.508 -13.305  -2.451  1.00 98.25           N  
ATOM    419  CA  SER A  52      -6.703 -12.516  -2.170  1.00 98.25           C  
ATOM    420  C   SER A  52      -6.484 -11.594  -0.978  1.00 98.25           C  
ATOM    421  CB  SER A  52      -7.898 -13.438  -1.902  1.00 98.25           C  
ATOM    422  O   SER A  52      -5.559 -11.797  -0.189  1.00 98.25           O  
ATOM    423  OG  SER A  52      -7.754 -14.102  -0.659  1.00 98.25           O  
ATOM    424  N   GLU A  53      -7.258 -10.523  -0.875  1.00 97.81           N  
ATOM    425  CA  GLU A  53      -7.184  -9.633   0.282  1.00 97.81           C  
ATOM    426  C   GLU A  53      -7.250 -10.422   1.587  1.00 97.81           C  
ATOM    427  CB  GLU A  53      -8.312  -8.594   0.238  1.00 97.81           C  
ATOM    428  O   GLU A  53      -6.477 -10.164   2.512  1.00 97.81           O  
ATOM    429  CG  GLU A  53      -8.289  -7.617   1.401  1.00 97.81           C  
ATOM    430  CD  GLU A  53      -9.477  -6.672   1.414  1.00 97.81           C  
ATOM    431  OE1 GLU A  53      -9.500  -5.727   2.234  1.00 97.81           O  
ATOM    432  OE2 GLU A  53     -10.406  -6.883   0.596  1.00 97.81           O  
ATOM    433  N   LYS A  54      -8.102 -11.422   1.624  1.00 98.06           N  
ATOM    434  CA  LYS A  54      -8.281 -12.250   2.814  1.00 98.06           C  
ATOM    435  C   LYS A  54      -7.000 -13.008   3.150  1.00 98.06           C  
ATOM    436  CB  LYS A  54      -9.438 -13.227   2.617  1.00 98.06           C  
ATOM    437  O   LYS A  54      -6.645 -13.141   4.324  1.00 98.06           O  
ATOM    438  CG  LYS A  54     -10.812 -12.578   2.635  1.00 98.06           C  
ATOM    439  CD  LYS A  54     -11.922 -13.617   2.555  1.00 98.06           C  
ATOM    440  CE  LYS A  54     -13.297 -12.969   2.508  1.00 98.06           C  
ATOM    441  NZ  LYS A  54     -14.391 -13.984   2.396  1.00 98.06           N  
ATOM    442  N   GLN A  55      -6.324 -13.461   2.184  1.00 98.31           N  
ATOM    443  CA  GLN A  55      -5.074 -14.188   2.377  1.00 98.31           C  
ATOM    444  C   GLN A  55      -3.945 -13.250   2.791  1.00 98.31           C  
ATOM    445  CB  GLN A  55      -4.691 -14.945   1.101  1.00 98.31           C  
ATOM    446  O   GLN A  55      -3.006 -13.672   3.473  1.00 98.31           O  
ATOM    447  CG  GLN A  55      -5.645 -16.078   0.745  1.00 98.31           C  
ATOM    448  CD  GLN A  55      -5.336 -16.703  -0.604  1.00 98.31           C  
ATOM    449  NE2 GLN A  55      -5.020 -17.984  -0.604  1.00 98.31           N  
ATOM    450  OE1 GLN A  55      -5.387 -16.031  -1.640  1.00 98.31           O  
ATOM    451  N   LEU A  56      -4.086 -12.008   2.352  1.00 98.38           N  
ATOM    452  CA  LEU A  56      -3.031 -11.039   2.617  1.00 98.38           C  
ATOM    453  C   LEU A  56      -3.150 -10.484   4.031  1.00 98.38           C  
ATOM    454  CB  LEU A  56      -3.090  -9.891   1.602  1.00 98.38           C  
ATOM    455  O   LEU A  56      -2.141 -10.180   4.672  1.00 98.38           O  
ATOM    456  CG  LEU A  56      -2.490 -10.180   0.224  1.00 98.38           C  
ATOM    457  CD1 LEU A  56      -2.816  -9.039  -0.742  1.00 98.38           C  
ATOM    458  CD2 LEU A  56      -0.982 -10.375   0.329  1.00 98.38           C  
ATOM    459  N   VAL A  57      -4.309 -10.367   4.484  1.00 98.12           N  
ATOM    460  CA  VAL A  57      -4.531  -9.758   5.793  1.00 98.12           C  
ATOM    461  C   VAL A  57      -3.707 -10.492   6.852  1.00 98.12           C  
ATOM    462  CB  VAL A  57      -6.027  -9.781   6.180  1.00 98.12           C  
ATOM    463  O   VAL A  57      -3.629 -11.719   6.844  1.00 98.12           O  
ATOM    464  CG1 VAL A  57      -6.207  -9.453   7.660  1.00 98.12           C  
ATOM    465  CG2 VAL A  57      -6.816  -8.797   5.312  1.00 98.12           C  
ATOM    466  N   HIS A  58      -2.848  -9.773   7.605  1.00 98.19           N  
ATOM    467  CA  HIS A  58      -2.033 -10.195   8.742  1.00 98.19           C  
ATOM    468  C   HIS A  58      -0.659 -10.672   8.289  1.00 98.19           C  
ATOM    469  CB  HIS A  58      -2.740 -11.297   9.531  1.00 98.19           C  
ATOM    470  O   HIS A  58       0.175 -11.047   9.117  1.00 98.19           O  
ATOM    471  CG  HIS A  58      -4.008 -10.852  10.188  1.00 98.19           C  
ATOM    472  CD2 HIS A  58      -5.270 -11.336  10.109  1.00 98.19           C  
ATOM    473  ND1 HIS A  58      -4.062  -9.766  11.039  1.00 98.19           N  
ATOM    474  CE1 HIS A  58      -5.309  -9.609  11.461  1.00 98.19           C  
ATOM    475  NE2 HIS A  58      -6.059 -10.547  10.906  1.00 98.19           N  
ATOM    476  N   LEU A  59      -0.472 -10.688   6.980  1.00 98.50           N  
ATOM    477  CA  LEU A  59       0.861 -11.008   6.484  1.00 98.50           C  
ATOM    478  C   LEU A  59       1.740  -9.766   6.449  1.00 98.50           C  
ATOM    479  CB  LEU A  59       0.778 -11.625   5.086  1.00 98.50           C  
ATOM    480  O   LEU A  59       1.244  -8.648   6.246  1.00 98.50           O  
ATOM    481  CG  LEU A  59       0.030 -12.953   4.973  1.00 98.50           C  
ATOM    482  CD1 LEU A  59       0.073 -13.469   3.539  1.00 98.50           C  
ATOM    483  CD2 LEU A  59       0.620 -13.984   5.934  1.00 98.50           C  
ATOM    484  N   LYS A  60       2.992  -9.961   6.641  1.00 98.25           N  
ATOM    485  CA  LYS A  60       4.000  -8.906   6.520  1.00 98.25           C  
ATOM    486  C   LYS A  60       4.648  -8.922   5.137  1.00 98.25           C  
ATOM    487  CB  LYS A  60       5.074  -9.062   7.602  1.00 98.25           C  
ATOM    488  O   LYS A  60       4.613  -9.945   4.441  1.00 98.25           O  
ATOM    489  CG  LYS A  60       4.551  -8.891   9.023  1.00 98.25           C  
ATOM    490  CD  LYS A  60       5.672  -8.992  10.047  1.00 98.25           C  
ATOM    491  CE  LYS A  60       5.152  -8.805  11.461  1.00 98.25           C  
ATOM    492  NZ  LYS A  60       6.270  -8.711  12.453  1.00 98.25           N  
ATOM    493  N   PRO A  61       5.254  -7.824   4.738  1.00 97.88           N  
ATOM    494  CA  PRO A  61       5.883  -7.766   3.414  1.00 97.88           C  
ATOM    495  C   PRO A  61       6.863  -8.914   3.178  1.00 97.88           C  
ATOM    496  CB  PRO A  61       6.609  -6.422   3.426  1.00 97.88           C  
ATOM    497  O   PRO A  61       6.941  -9.445   2.068  1.00 97.88           O  
ATOM    498  CG  PRO A  61       5.766  -5.539   4.289  1.00 97.88           C  
ATOM    499  CD  PRO A  61       5.242  -6.355   5.434  1.00 97.88           C  
ATOM    500  N   ALA A  62       7.496  -9.375   4.191  1.00 98.06           N  
ATOM    501  CA  ALA A  62       8.469 -10.453   4.062  1.00 98.06           C  
ATOM    502  C   ALA A  62       7.797 -11.758   3.676  1.00 98.06           C  
ATOM    503  CB  ALA A  62       9.250 -10.617   5.363  1.00 98.06           C  
ATOM    504  O   ALA A  62       8.438 -12.664   3.131  1.00 98.06           O  
ATOM    505  N   ASP A  63       6.523 -11.906   3.988  1.00 97.94           N  
ATOM    506  CA  ASP A  63       5.738 -13.094   3.678  1.00 97.94           C  
ATOM    507  C   ASP A  63       5.180 -13.023   2.258  1.00 97.94           C  
ATOM    508  CB  ASP A  63       4.598 -13.258   4.684  1.00 97.94           C  
ATOM    509  O   ASP A  63       4.711 -14.031   1.722  1.00 97.94           O  
ATOM    510  CG  ASP A  63       5.082 -13.391   6.117  1.00 97.94           C  
ATOM    511  OD1 ASP A  63       6.020 -14.172   6.375  1.00 97.94           O  
ATOM    512  OD2 ASP A  63       4.523 -12.695   6.996  1.00 97.94           O  
ATOM    513  N   VAL A  64       5.273 -11.828   1.647  1.00 97.88           N  
ATOM    514  CA  VAL A  64       4.520 -11.609   0.417  1.00 97.88           C  
ATOM    515  C   VAL A  64       5.484 -11.375  -0.745  1.00 97.88           C  
ATOM    516  CB  VAL A  64       3.547 -10.414   0.551  1.00 97.88           C  
ATOM    517  O   VAL A  64       5.305 -11.938  -1.829  1.00 97.88           O  
ATOM    518  CG1 VAL A  64       2.861 -10.125  -0.783  1.00 97.88           C  
ATOM    519  CG2 VAL A  64       2.514 -10.695   1.640  1.00 97.88           C  
ATOM    520  N   TYR A  65       6.539 -10.680  -0.500  1.00 97.12           N  
ATOM    521  CA  TYR A  65       7.418 -10.250  -1.582  1.00 97.12           C  
ATOM    522  C   TYR A  65       8.734 -11.008  -1.550  1.00 97.12           C  
ATOM    523  CB  TYR A  65       7.684  -8.742  -1.492  1.00 97.12           C  
ATOM    524  O   TYR A  65       9.047 -11.688  -0.566  1.00 97.12           O  
ATOM    525  CG  TYR A  65       6.430  -7.902  -1.453  1.00 97.12           C  
ATOM    526  CD1 TYR A  65       5.527  -7.910  -2.518  1.00 97.12           C  
ATOM    527  CD2 TYR A  65       6.137  -7.102  -0.353  1.00 97.12           C  
ATOM    528  CE1 TYR A  65       4.371  -7.141  -2.486  1.00 97.12           C  
ATOM    529  CE2 TYR A  65       4.984  -6.328  -0.311  1.00 97.12           C  
ATOM    530  OH  TYR A  65       2.965  -5.586  -1.345  1.00 97.12           O  
ATOM    531  CZ  TYR A  65       4.109  -6.352  -1.381  1.00 97.12           C  
ATOM    532  N   SER A  66       9.461 -10.922  -2.672  1.00 95.88           N  
ATOM    533  CA  SER A  66      10.828 -11.430  -2.670  1.00 95.88           C  
ATOM    534  C   SER A  66      11.680 -10.742  -1.604  1.00 95.88           C  
ATOM    535  CB  SER A  66      11.477 -11.250  -4.043  1.00 95.88           C  
ATOM    536  O   SER A  66      11.367  -9.633  -1.182  1.00 95.88           O  
ATOM    537  OG  SER A  66      11.711  -9.875  -4.309  1.00 95.88           O  
ATOM    538  N   PRO A  67      12.727 -11.391  -1.170  1.00 96.56           N  
ATOM    539  CA  PRO A  67      13.562 -10.812  -0.111  1.00 96.56           C  
ATOM    540  C   PRO A  67      14.039  -9.398  -0.445  1.00 96.56           C  
ATOM    541  CB  PRO A  67      14.742 -11.781  -0.017  1.00 96.56           C  
ATOM    542  O   PRO A  67      14.000  -8.508   0.410  1.00 96.56           O  
ATOM    543  CG  PRO A  67      14.172 -13.109  -0.398  1.00 96.56           C  
ATOM    544  CD  PRO A  67      13.156 -12.898  -1.487  1.00 96.56           C  
ATOM    545  N   GLU A  68      14.438  -9.211  -1.667  1.00 95.75           N  
ATOM    546  CA  GLU A  68      14.930  -7.902  -2.072  1.00 95.75           C  
ATOM    547  C   GLU A  68      13.820  -6.855  -2.037  1.00 95.75           C  
ATOM    548  CB  GLU A  68      15.547  -7.969  -3.471  1.00 95.75           C  
ATOM    549  O   GLU A  68      14.008  -5.762  -1.501  1.00 95.75           O  
ATOM    550  CG  GLU A  68      16.203  -6.668  -3.918  1.00 95.75           C  
ATOM    551  CD  GLU A  68      16.781  -6.742  -5.320  1.00 95.75           C  
ATOM    552  OE1 GLU A  68      17.328  -5.723  -5.805  1.00 95.75           O  
ATOM    553  OE2 GLU A  68      16.703  -7.824  -5.938  1.00 95.75           O  
ATOM    554  N   ALA A  69      12.703  -7.164  -2.613  1.00 97.31           N  
ATOM    555  CA  ALA A  69      11.570  -6.238  -2.627  1.00 97.31           C  
ATOM    556  C   ALA A  69      11.055  -5.984  -1.215  1.00 97.31           C  
ATOM    557  CB  ALA A  69      10.453  -6.781  -3.512  1.00 97.31           C  
ATOM    558  O   ALA A  69      10.734  -4.848  -0.857  1.00 97.31           O  
ATOM    559  N   ALA A  70      11.016  -6.992  -0.405  1.00 98.12           N  
ATOM    560  CA  ALA A  70      10.531  -6.875   0.968  1.00 98.12           C  
ATOM    561  C   ALA A  70      11.430  -5.949   1.788  1.00 98.12           C  
ATOM    562  CB  ALA A  70      10.453  -8.250   1.623  1.00 98.12           C  
ATOM    563  O   ALA A  70      10.945  -5.148   2.588  1.00 98.12           O  
ATOM    564  N   ALA A  71      12.719  -6.051   1.630  1.00 98.06           N  
ATOM    565  CA  ALA A  71      13.672  -5.230   2.373  1.00 98.06           C  
ATOM    566  C   ALA A  71      13.414  -3.744   2.143  1.00 98.06           C  
ATOM    567  CB  ALA A  71      15.102  -5.590   1.978  1.00 98.06           C  
ATOM    568  O   ALA A  71      13.414  -2.955   3.090  1.00 98.06           O  
ATOM    569  N   LYS A  72      13.211  -3.359   0.893  1.00 97.88           N  
ATOM    570  CA  LYS A  72      12.938  -1.963   0.566  1.00 97.88           C  
ATOM    571  C   LYS A  72      11.602  -1.512   1.151  1.00 97.88           C  
ATOM    572  CB  LYS A  72      12.945  -1.755  -0.950  1.00 97.88           C  
ATOM    573  O   LYS A  72      11.500  -0.410   1.694  1.00 97.88           O  
ATOM    574  CG  LYS A  72      12.883  -0.296  -1.375  1.00 97.88           C  
ATOM    575  CD  LYS A  72      13.234  -0.127  -2.848  1.00 97.88           C  
ATOM    576  CE  LYS A  72      13.234   1.340  -3.258  1.00 97.88           C  
ATOM    577  NZ  LYS A  72      13.617   1.513  -4.691  1.00 97.88           N  
ATOM    578  N   VAL A  73      10.609  -2.379   1.066  1.00 97.88           N  
ATOM    579  CA  VAL A  73       9.289  -2.078   1.598  1.00 97.88           C  
ATOM    580  C   VAL A  73       9.367  -1.878   3.109  1.00 97.88           C  
ATOM    581  CB  VAL A  73       8.273  -3.195   1.263  1.00 97.88           C  
ATOM    582  O   VAL A  73       8.828  -0.909   3.645  1.00 97.88           O  
ATOM    583  CG1 VAL A  73       6.977  -3.000   2.047  1.00 97.88           C  
ATOM    584  CG2 VAL A  73       7.992  -3.227  -0.239  1.00 97.88           C  
ATOM    585  N   ILE A  74      10.062  -2.738   3.758  1.00 98.00           N  
ATOM    586  CA  ILE A  74      10.195  -2.684   5.207  1.00 98.00           C  
ATOM    587  C   ILE A  74      10.945  -1.416   5.609  1.00 98.00           C  
ATOM    588  CB  ILE A  74      10.922  -3.932   5.754  1.00 98.00           C  
ATOM    589  O   ILE A  74      10.562  -0.731   6.559  1.00 98.00           O  
ATOM    590  CG1 ILE A  74      10.039  -5.176   5.598  1.00 98.00           C  
ATOM    591  CG2 ILE A  74      11.320  -3.729   7.219  1.00 98.00           C  
ATOM    592  CD1 ILE A  74      10.781  -6.492   5.777  1.00 98.00           C  
ATOM    593  N   GLU A  75      11.992  -1.122   4.910  1.00 97.75           N  
ATOM    594  CA  GLU A  75      12.781   0.080   5.172  1.00 97.75           C  
ATOM    595  C   GLU A  75      11.922   1.337   5.043  1.00 97.75           C  
ATOM    596  CB  GLU A  75      13.977   0.158   4.223  1.00 97.75           C  
ATOM    597  O   GLU A  75      11.969   2.215   5.906  1.00 97.75           O  
ATOM    598  CG  GLU A  75      14.867   1.371   4.457  1.00 97.75           C  
ATOM    599  CD  GLU A  75      15.945   1.535   3.396  1.00 97.75           C  
ATOM    600  OE1 GLU A  75      16.703   2.535   3.445  1.00 97.75           O  
ATOM    601  OE2 GLU A  75      16.047   0.657   2.510  1.00 97.75           O  
ATOM    602  N   THR A  76      11.195   1.452   4.004  1.00 97.75           N  
ATOM    603  CA  THR A  76      10.383   2.639   3.748  1.00 97.75           C  
ATOM    604  C   THR A  76       9.211   2.711   4.719  1.00 97.75           C  
ATOM    605  CB  THR A  76       9.859   2.656   2.301  1.00 97.75           C  
ATOM    606  O   THR A  76       8.836   3.795   5.168  1.00 97.75           O  
ATOM    607  CG2 THR A  76      11.008   2.775   1.301  1.00 97.75           C  
ATOM    608  OG1 THR A  76       9.141   1.443   2.045  1.00 97.75           O  
ATOM    609  N   ASP A  77       8.578   1.504   5.074  1.00 97.38           N  
ATOM    610  CA  ASP A  77       7.543   1.478   6.102  1.00 97.38           C  
ATOM    611  C   ASP A  77       8.070   2.025   7.426  1.00 97.38           C  
ATOM    612  CB  ASP A  77       7.012   0.054   6.293  1.00 97.38           C  
ATOM    613  O   ASP A  77       7.383   2.795   8.102  1.00 97.38           O  
ATOM    614  CG  ASP A  77       6.070  -0.384   5.184  1.00 97.38           C  
ATOM    615  OD1 ASP A  77       5.812   0.410   4.254  1.00 97.38           O  
ATOM    616  OD2 ASP A  77       5.582  -1.532   5.246  1.00 97.38           O  
ATOM    617  N   GLU A  78       9.258   1.654   7.750  1.00 97.00           N  
ATOM    618  CA  GLU A  78       9.859   2.102   9.000  1.00 97.00           C  
ATOM    619  C   GLU A  78      10.000   3.621   9.031  1.00 97.00           C  
ATOM    620  CB  GLU A  78      11.227   1.443   9.203  1.00 97.00           C  
ATOM    621  O   GLU A  78       9.781   4.250  10.070  1.00 97.00           O  
ATOM    622  CG  GLU A  78      11.148  -0.020   9.617  1.00 97.00           C  
ATOM    623  CD  GLU A  78      10.445  -0.234  10.945  1.00 97.00           C  
ATOM    624  OE1 GLU A  78       9.734  -1.252  11.094  1.00 97.00           O  
ATOM    625  OE2 GLU A  78      10.609   0.625  11.844  1.00 97.00           O  
ATOM    626  N   LYS A  79      10.367   4.203   7.953  1.00 97.31           N  
ATOM    627  CA  LYS A  79      10.508   5.652   7.875  1.00 97.31           C  
ATOM    628  C   LYS A  79       9.164   6.344   8.125  1.00 97.31           C  
ATOM    629  CB  LYS A  79      11.062   6.066   6.512  1.00 97.31           C  
ATOM    630  O   LYS A  79       9.102   7.332   8.859  1.00 97.31           O  
ATOM    631  CG  LYS A  79      12.531   5.723   6.312  1.00 97.31           C  
ATOM    632  CD  LYS A  79      13.039   6.211   4.965  1.00 97.31           C  
ATOM    633  CE  LYS A  79      14.492   5.820   4.738  1.00 97.31           C  
ATOM    634  NZ  LYS A  79      14.977   6.234   3.391  1.00 97.31           N  
ATOM    635  N   VAL A  80       8.141   5.816   7.543  1.00 97.44           N  
ATOM    636  CA  VAL A  80       6.809   6.395   7.707  1.00 97.44           C  
ATOM    637  C   VAL A  80       6.355   6.246   9.156  1.00 97.44           C  
ATOM    638  CB  VAL A  80       5.781   5.738   6.758  1.00 97.44           C  
ATOM    639  O   VAL A  80       5.883   7.207   9.773  1.00 97.44           O  
ATOM    640  CG1 VAL A  80       4.371   6.258   7.047  1.00 97.44           C  
ATOM    641  CG2 VAL A  80       6.160   5.996   5.301  1.00 97.44           C  
ATOM    642  N   PHE A  81       6.559   5.070   9.711  1.00 95.75           N  
ATOM    643  CA  PHE A  81       6.098   4.797  11.070  1.00 95.75           C  
ATOM    644  C   PHE A  81       6.914   5.586  12.086  1.00 95.75           C  
ATOM    645  CB  PHE A  81       6.188   3.297  11.375  1.00 95.75           C  
ATOM    646  O   PHE A  81       6.363   6.102  13.062  1.00 95.75           O  
ATOM    647  CG  PHE A  81       5.031   2.498  10.836  1.00 95.75           C  
ATOM    648  CD1 PHE A  81       3.750   2.680  11.344  1.00 95.75           C  
ATOM    649  CD2 PHE A  81       5.223   1.565   9.828  1.00 95.75           C  
ATOM    650  CE1 PHE A  81       2.678   1.942  10.852  1.00 95.75           C  
ATOM    651  CE2 PHE A  81       4.156   0.825   9.328  1.00 95.75           C  
ATOM    652  CZ  PHE A  81       2.885   1.014   9.844  1.00 95.75           C  
ATOM    653  N   ARG A  82       8.195   5.707  11.828  1.00 95.56           N  
ATOM    654  CA  ARG A  82       9.086   6.352  12.789  1.00 95.56           C  
ATOM    655  C   ARG A  82       8.945   7.867  12.734  1.00 95.56           C  
ATOM    656  CB  ARG A  82      10.539   5.945  12.523  1.00 95.56           C  
ATOM    657  O   ARG A  82       8.938   8.531  13.766  1.00 95.56           O  
ATOM    658  CG  ARG A  82      11.516   6.461  13.570  1.00 95.56           C  
ATOM    659  CD  ARG A  82      12.953   6.055  13.250  1.00 95.56           C  
ATOM    660  NE  ARG A  82      13.109   4.602  13.250  1.00 95.56           N  
ATOM    661  NH1 ARG A  82      15.336   4.641  12.633  1.00 95.56           N  
ATOM    662  NH2 ARG A  82      14.273   2.641  12.984  1.00 95.56           N  
ATOM    663  CZ  ARG A  82      14.242   3.965  12.961  1.00 95.56           C  
ATOM    664  N   HIS A  83       8.727   8.422  11.547  1.00 95.69           N  
ATOM    665  CA  HIS A  83       8.820   9.867  11.406  1.00 95.69           C  
ATOM    666  C   HIS A  83       7.457  10.477  11.102  1.00 95.69           C  
ATOM    667  CB  HIS A  83       9.820  10.242  10.312  1.00 95.69           C  
ATOM    668  O   HIS A  83       7.328  11.703  11.000  1.00 95.69           O  
ATOM    669  CG  HIS A  83      11.211   9.742  10.578  1.00 95.69           C  
ATOM    670  CD2 HIS A  83      11.992   8.891   9.875  1.00 95.69           C  
ATOM    671  ND1 HIS A  83      11.938  10.117  11.680  1.00 95.69           N  
ATOM    672  CE1 HIS A  83      13.117   9.523  11.648  1.00 95.69           C  
ATOM    673  NE2 HIS A  83      13.180   8.773  10.562  1.00 95.69           N  
ATOM    674  N   ASN A  84       6.520   9.648  10.953  1.00 94.06           N  
ATOM    675  CA  ASN A  84       5.172  10.102  10.625  1.00 94.06           C  
ATOM    676  C   ASN A  84       5.168  11.008   9.398  1.00 94.06           C  
ATOM    677  CB  ASN A  84       4.539  10.812  11.820  1.00 94.06           C  
ATOM    678  O   ASN A  84       4.543  12.070   9.406  1.00 94.06           O  
ATOM    679  CG  ASN A  84       4.191   9.867  12.953  1.00 94.06           C  
ATOM    680  ND2 ASN A  84       4.328  10.344  14.180  1.00 94.06           N  
ATOM    681  OD1 ASN A  84       3.801   8.719  12.719  1.00 94.06           O  
ATOM    682  N   VAL A  85       5.957  10.609   8.391  1.00 95.31           N  
ATOM    683  CA  VAL A  85       6.031  11.367   7.148  1.00 95.31           C  
ATOM    684  C   VAL A  85       5.672  10.469   5.969  1.00 95.31           C  
ATOM    685  CB  VAL A  85       7.438  11.977   6.941  1.00 95.31           C  
ATOM    686  O   VAL A  85       5.816   9.242   6.043  1.00 95.31           O  
ATOM    687  CG1 VAL A  85       7.742  13.008   8.023  1.00 95.31           C  
ATOM    688  CG2 VAL A  85       8.500  10.883   6.930  1.00 95.31           C  
ATOM    689  N   SER A  86       5.145  11.203   4.961  1.00 97.69           N  
ATOM    690  CA  SER A  86       4.906  10.508   3.699  1.00 97.69           C  
ATOM    691  C   SER A  86       6.184  10.398   2.877  1.00 97.69           C  
ATOM    692  CB  SER A  86       3.826  11.227   2.889  1.00 97.69           C  
ATOM    693  O   SER A  86       7.094  11.219   3.020  1.00 97.69           O  
ATOM    694  OG  SER A  86       2.650  11.398   3.660  1.00 97.69           O  
ATOM    695  N   LEU A  87       6.266   9.359   2.111  1.00 98.06           N  
ATOM    696  CA  LEU A  87       7.387   9.250   1.188  1.00 98.06           C  
ATOM    697  C   LEU A  87       6.957   8.586  -0.117  1.00 98.06           C  
ATOM    698  CB  LEU A  87       8.531   8.461   1.824  1.00 98.06           C  
ATOM    699  O   LEU A  87       5.938   7.898  -0.161  1.00 98.06           O  
ATOM    700  CG  LEU A  87       8.250   6.992   2.141  1.00 98.06           C  
ATOM    701  CD1 LEU A  87       8.477   6.129   0.906  1.00 98.06           C  
ATOM    702  CD2 LEU A  87       9.117   6.516   3.303  1.00 98.06           C  
ATOM    703  N   THR A  88       7.695   8.852  -1.174  1.00 98.44           N  
ATOM    704  CA  THR A  88       7.469   8.305  -2.510  1.00 98.44           C  
ATOM    705  C   THR A  88       8.750   7.707  -3.074  1.00 98.44           C  
ATOM    706  CB  THR A  88       6.941   9.391  -3.469  1.00 98.44           C  
ATOM    707  O   THR A  88       9.828   8.297  -2.957  1.00 98.44           O  
ATOM    708  CG2 THR A  88       6.668   8.812  -4.855  1.00 98.44           C  
ATOM    709  OG1 THR A  88       5.723   9.938  -2.943  1.00 98.44           O  
ATOM    710  N   TYR A  89       8.641   6.586  -3.699  1.00 98.06           N  
ATOM    711  CA  TYR A  89       9.805   5.910  -4.266  1.00 98.06           C  
ATOM    712  C   TYR A  89       9.391   4.926  -5.348  1.00 98.06           C  
ATOM    713  CB  TYR A  89      10.586   5.184  -3.168  1.00 98.06           C  
ATOM    714  O   TYR A  89       8.203   4.609  -5.492  1.00 98.06           O  
ATOM    715  CG  TYR A  89       9.820   4.059  -2.520  1.00 98.06           C  
ATOM    716  CD1 TYR A  89       8.852   4.312  -1.550  1.00 98.06           C  
ATOM    717  CD2 TYR A  89      10.062   2.734  -2.875  1.00 98.06           C  
ATOM    718  CE1 TYR A  89       8.148   3.275  -0.948  1.00 98.06           C  
ATOM    719  CE2 TYR A  89       9.367   1.689  -2.281  1.00 98.06           C  
ATOM    720  OH  TYR A  89       7.715   0.939  -0.728  1.00 98.06           O  
ATOM    721  CZ  TYR A  89       8.406   1.970  -1.320  1.00 98.06           C  
ATOM    722  N   GLU A  90      10.297   4.559  -6.172  1.00 97.44           N  
ATOM    723  CA  GLU A  90      10.062   3.551  -7.199  1.00 97.44           C  
ATOM    724  C   GLU A  90      10.484   2.164  -6.723  1.00 97.44           C  
ATOM    725  CB  GLU A  90      10.797   3.912  -8.492  1.00 97.44           C  
ATOM    726  O   GLU A  90      11.469   2.029  -5.988  1.00 97.44           O  
ATOM    727  CG  GLU A  90      10.344   5.230  -9.102  1.00 97.44           C  
ATOM    728  CD  GLU A  90      11.094   5.578 -10.383  1.00 97.44           C  
ATOM    729  OE1 GLU A  90      10.836   6.660 -10.961  1.00 97.44           O  
ATOM    730  OE2 GLU A  90      11.938   4.762 -10.812  1.00 97.44           O  
ATOM    731  N   GLN A  91       9.750   1.193  -7.164  1.00 97.19           N  
ATOM    732  CA  GLN A  91      10.039  -0.166  -6.723  1.00 97.19           C  
ATOM    733  C   GLN A  91       9.641  -1.188  -7.781  1.00 97.19           C  
ATOM    734  CB  GLN A  91       9.320  -0.469  -5.406  1.00 97.19           C  
ATOM    735  O   GLN A  91       8.523  -1.142  -8.305  1.00 97.19           O  
ATOM    736  CG  GLN A  91       9.500  -1.902  -4.922  1.00 97.19           C  
ATOM    737  CD  GLN A  91      10.805  -2.113  -4.176  1.00 97.19           C  
ATOM    738  NE2 GLN A  91      11.195  -3.373  -4.008  1.00 97.19           N  
ATOM    739  OE1 GLN A  91      11.453  -1.152  -3.754  1.00 97.19           O  
ATOM    740  N   TRP A  92      10.570  -2.080  -8.062  1.00 96.44           N  
ATOM    741  CA  TRP A  92      10.242  -3.203  -8.938  1.00 96.44           C  
ATOM    742  C   TRP A  92       9.617  -4.344  -8.148  1.00 96.44           C  
ATOM    743  CB  TRP A  92      11.500  -3.697  -9.664  1.00 96.44           C  
ATOM    744  O   TRP A  92      10.117  -4.730  -7.090  1.00 96.44           O  
ATOM    745  CG  TRP A  92      12.000  -2.760 -10.719  1.00 96.44           C  
ATOM    746  CD1 TRP A  92      12.945  -1.780 -10.562  1.00 96.44           C  
ATOM    747  CD2 TRP A  92      11.586  -2.709 -12.086  1.00 96.44           C  
ATOM    748  CE2 TRP A  92      12.320  -1.675 -12.703  1.00 96.44           C  
ATOM    749  CE3 TRP A  92      10.664  -3.441 -12.844  1.00 96.44           C  
ATOM    750  NE1 TRP A  92      13.141  -1.125 -11.758  1.00 96.44           N  
ATOM    751  CH2 TRP A  92      11.250  -2.084 -14.781  1.00 96.44           C  
ATOM    752  CZ2 TRP A  92      12.164  -1.354 -14.055  1.00 96.44           C  
ATOM    753  CZ3 TRP A  92      10.508  -3.119 -14.188  1.00 96.44           C  
ATOM    754  N   LEU A  93       8.562  -4.883  -8.688  1.00 97.50           N  
ATOM    755  CA  LEU A  93       7.859  -6.012  -8.086  1.00 97.50           C  
ATOM    756  C   LEU A  93       7.566  -7.090  -9.125  1.00 97.50           C  
ATOM    757  CB  LEU A  93       6.555  -5.543  -7.434  1.00 97.50           C  
ATOM    758  O   LEU A  93       7.559  -6.812 -10.320  1.00 97.50           O  
ATOM    759  CG  LEU A  93       6.688  -4.520  -6.305  1.00 97.50           C  
ATOM    760  CD1 LEU A  93       5.316  -3.988  -5.910  1.00 97.50           C  
ATOM    761  CD2 LEU A  93       7.395  -5.141  -5.102  1.00 97.50           C  
ATOM    762  N   ASP A  94       7.344  -8.266  -8.602  1.00 96.69           N  
ATOM    763  CA  ASP A  94       7.125  -9.414  -9.477  1.00 96.69           C  
ATOM    764  C   ASP A  94       5.680  -9.898  -9.398  1.00 96.69           C  
ATOM    765  CB  ASP A  94       8.078 -10.555  -9.125  1.00 96.69           C  
ATOM    766  O   ASP A  94       5.164 -10.156  -8.312  1.00 96.69           O  
ATOM    767  CG  ASP A  94       9.539 -10.156  -9.211  1.00 96.69           C  
ATOM    768  OD1 ASP A  94       9.914  -9.406 -10.148  1.00 96.69           O  
ATOM    769  OD2 ASP A  94      10.328 -10.586  -8.344  1.00 96.69           O  
ATOM    770  N   TYR A  95       5.105  -9.945 -10.609  1.00 97.50           N  
ATOM    771  CA  TYR A  95       3.834 -10.664 -10.672  1.00 97.50           C  
ATOM    772  C   TYR A  95       4.043 -12.156 -10.484  1.00 97.50           C  
ATOM    773  CB  TYR A  95       3.129 -10.391 -12.000  1.00 97.50           C  
ATOM    774  O   TYR A  95       5.145 -12.672 -10.695  1.00 97.50           O  
ATOM    775  CG  TYR A  95       2.479  -9.031 -12.078  1.00 97.50           C  
ATOM    776  CD1 TYR A  95       1.167  -8.844 -11.656  1.00 97.50           C  
ATOM    777  CD2 TYR A  95       3.172  -7.938 -12.586  1.00 97.50           C  
ATOM    778  CE1 TYR A  95       0.562  -7.590 -11.727  1.00 97.50           C  
ATOM    779  CE2 TYR A  95       2.578  -6.684 -12.664  1.00 97.50           C  
ATOM    780  OH  TYR A  95       0.681  -5.277 -12.305  1.00 97.50           O  
ATOM    781  CZ  TYR A  95       1.274  -6.520 -12.234  1.00 97.50           C  
ATOM    782  N   PRO A  96       2.961 -12.930 -10.180  1.00 96.75           N  
ATOM    783  CA  PRO A  96       3.100 -14.375  -9.984  1.00 96.75           C  
ATOM    784  C   PRO A  96       3.549 -15.102 -11.242  1.00 96.75           C  
ATOM    785  CB  PRO A  96       1.689 -14.812  -9.570  1.00 96.75           C  
ATOM    786  O   PRO A  96       4.195 -16.156 -11.164  1.00 96.75           O  
ATOM    787  CG  PRO A  96       1.080 -13.594  -8.945  1.00 96.75           C  
ATOM    788  CD  PRO A  96       1.604 -12.383  -9.656  1.00 96.75           C  
ATOM    789  N   ASP A  97       3.283 -14.547 -12.383  1.00 96.38           N  
ATOM    790  CA  ASP A  97       3.646 -15.195 -13.633  1.00 96.38           C  
ATOM    791  C   ASP A  97       5.082 -14.859 -14.031  1.00 96.38           C  
ATOM    792  CB  ASP A  97       2.686 -14.781 -14.750  1.00 96.38           C  
ATOM    793  O   ASP A  97       5.555 -15.281 -15.086  1.00 96.38           O  
ATOM    794  CG  ASP A  97       2.740 -13.297 -15.055  1.00 96.38           C  
ATOM    795  OD1 ASP A  97       3.559 -12.578 -14.445  1.00 96.38           O  
ATOM    796  OD2 ASP A  97       1.954 -12.836 -15.914  1.00 96.38           O  
ATOM    797  N   GLY A  98       5.824 -14.062 -13.234  1.00 94.94           N  
ATOM    798  CA  GLY A  98       7.223 -13.758 -13.484  1.00 94.94           C  
ATOM    799  C   GLY A  98       7.434 -12.391 -14.102  1.00 94.94           C  
ATOM    800  O   GLY A  98       8.562 -11.906 -14.172  1.00 94.94           O  
ATOM    801  N   ARG A  99       6.324 -11.805 -14.586  1.00 94.88           N  
ATOM    802  CA  ARG A  99       6.410 -10.453 -15.133  1.00 94.88           C  
ATOM    803  C   ARG A  99       6.852  -9.461 -14.070  1.00 94.88           C  
ATOM    804  CB  ARG A  99       5.066 -10.031 -15.727  1.00 94.88           C  
ATOM    805  O   ARG A  99       6.387  -9.516 -12.930  1.00 94.88           O  
ATOM    806  CG  ARG A  99       5.059  -8.609 -16.281  1.00 94.88           C  
ATOM    807  CD  ARG A  99       3.674  -8.195 -16.750  1.00 94.88           C  
ATOM    808  NE  ARG A  99       2.898  -7.586 -15.672  1.00 94.88           N  
ATOM    809  NH1 ARG A  99       0.849  -8.305 -16.453  1.00 94.88           N  
ATOM    810  NH2 ARG A  99       0.973  -7.059 -14.531  1.00 94.88           N  
ATOM    811  CZ  ARG A  99       1.575  -7.652 -15.555  1.00 94.88           C  
ATOM    812  N   LYS A 100       7.777  -8.531 -14.461  1.00 95.06           N  
ATOM    813  CA  LYS A 100       8.219  -7.480 -13.555  1.00 95.06           C  
ATOM    814  C   LYS A 100       7.543  -6.152 -13.883  1.00 95.06           C  
ATOM    815  CB  LYS A 100       9.742  -7.324 -13.617  1.00 95.06           C  
ATOM    816  O   LYS A 100       7.305  -5.840 -15.047  1.00 95.06           O  
ATOM    817  CG  LYS A 100      10.508  -8.523 -13.086  1.00 95.06           C  
ATOM    818  CD  LYS A 100      12.000  -8.234 -12.984  1.00 95.06           C  
ATOM    819  CE  LYS A 100      12.758  -9.391 -12.352  1.00 95.06           C  
ATOM    820  NZ  LYS A 100      14.180  -9.039 -12.062  1.00 95.06           N  
ATOM    821  N   ALA A 101       7.203  -5.504 -12.891  1.00 97.19           N  
ATOM    822  CA  ALA A 101       6.613  -4.176 -13.047  1.00 97.19           C  
ATOM    823  C   ALA A 101       7.242  -3.180 -12.078  1.00 97.19           C  
ATOM    824  CB  ALA A 101       5.102  -4.234 -12.844  1.00 97.19           C  
ATOM    825  O   ALA A 101       7.598  -3.539 -10.953  1.00 97.19           O  
ATOM    826  N   CYS A 102       7.410  -2.000 -12.633  1.00 97.69           N  
ATOM    827  CA  CYS A 102       7.938  -0.927 -11.797  1.00 97.69           C  
ATOM    828  C   CYS A 102       6.824   0.005 -11.344  1.00 97.69           C  
ATOM    829  CB  CYS A 102       9.000  -0.131 -12.555  1.00 97.69           C  
ATOM    830  O   CYS A 102       6.051   0.504 -12.156  1.00 97.69           O  
ATOM    831  SG  CYS A 102       9.891   1.058 -11.531  1.00 97.69           S  
ATOM    832  N   PHE A 103       6.797   0.228 -10.000  1.00 98.25           N  
ATOM    833  CA  PHE A 103       5.750   1.063  -9.430  1.00 98.25           C  
ATOM    834  C   PHE A 103       6.344   2.287  -8.742  1.00 98.25           C  
ATOM    835  CB  PHE A 103       4.906   0.262  -8.430  1.00 98.25           C  
ATOM    836  O   PHE A 103       7.398   2.199  -8.109  1.00 98.25           O  
ATOM    837  CG  PHE A 103       4.086  -0.827  -9.070  1.00 98.25           C  
ATOM    838  CD1 PHE A 103       2.805  -0.565  -9.539  1.00 98.25           C  
ATOM    839  CD2 PHE A 103       4.594  -2.113  -9.195  1.00 98.25           C  
ATOM    840  CE1 PHE A 103       2.043  -1.571 -10.125  1.00 98.25           C  
ATOM    841  CE2 PHE A 103       3.840  -3.123  -9.781  1.00 98.25           C  
ATOM    842  CZ  PHE A 103       2.562  -2.852 -10.250  1.00 98.25           C  
ATOM    843  N   GLU A 104       5.762   3.395  -8.977  1.00 98.38           N  
ATOM    844  CA  GLU A 104       5.949   4.543  -8.102  1.00 98.38           C  
ATOM    845  C   GLU A 104       5.008   4.480  -6.902  1.00 98.38           C  
ATOM    846  CB  GLU A 104       5.738   5.852  -8.867  1.00 98.38           C  
ATOM    847  O   GLU A 104       3.797   4.668  -7.047  1.00 98.38           O  
ATOM    848  CG  GLU A 104       6.047   7.098  -8.055  1.00 98.38           C  
ATOM    849  CD  GLU A 104       5.762   8.391  -8.805  1.00 98.38           C  
ATOM    850  OE1 GLU A 104       4.574   8.758  -8.945  1.00 98.38           O  
ATOM    851  OE2 GLU A 104       6.734   9.031  -9.258  1.00 98.38           O  
ATOM    852  N   ILE A 105       5.562   4.270  -5.785  1.00 98.50           N  
ATOM    853  CA  ILE A 105       4.781   3.979  -4.586  1.00 98.50           C  
ATOM    854  C   ILE A 105       4.816   5.180  -3.645  1.00 98.50           C  
ATOM    855  CB  ILE A 105       5.301   2.717  -3.865  1.00 98.50           C  
ATOM    856  O   ILE A 105       5.883   5.730  -3.365  1.00 98.50           O  
ATOM    857  CG1 ILE A 105       5.160   1.487  -4.770  1.00 98.50           C  
ATOM    858  CG2 ILE A 105       4.562   2.508  -2.541  1.00 98.50           C  
ATOM    859  CD1 ILE A 105       5.805   0.227  -4.207  1.00 98.50           C  
ATOM    860  N   ARG A 106       3.654   5.562  -3.174  1.00 98.50           N  
ATOM    861  CA  ARG A 106       3.520   6.582  -2.135  1.00 98.50           C  
ATOM    862  C   ARG A 106       2.916   5.992  -0.865  1.00 98.50           C  
ATOM    863  CB  ARG A 106       2.660   7.746  -2.633  1.00 98.50           C  
ATOM    864  O   ARG A 106       1.855   5.367  -0.908  1.00 98.50           O  
ATOM    865  CG  ARG A 106       2.521   8.883  -1.630  1.00 98.50           C  
ATOM    866  CD  ARG A 106       1.832  10.094  -2.242  1.00 98.50           C  
ATOM    867  NE  ARG A 106       1.828  11.227  -1.326  1.00 98.50           N  
ATOM    868  NH1 ARG A 106       0.101  12.344  -2.385  1.00 98.50           N  
ATOM    869  NH2 ARG A 106       1.089  13.250  -0.528  1.00 98.50           N  
ATOM    870  CZ  ARG A 106       1.006  12.273  -1.415  1.00 98.50           C  
ATOM    871  N   LYS A 107       3.588   6.242   0.212  1.00 98.44           N  
ATOM    872  CA  LYS A 107       3.113   5.805   1.521  1.00 98.44           C  
ATOM    873  C   LYS A 107       2.758   6.996   2.404  1.00 98.44           C  
ATOM    874  CB  LYS A 107       4.168   4.934   2.211  1.00 98.44           C  
ATOM    875  O   LYS A 107       3.541   7.941   2.527  1.00 98.44           O  
ATOM    876  CG  LYS A 107       4.516   3.664   1.451  1.00 98.44           C  
ATOM    877  CD  LYS A 107       5.523   2.814   2.215  1.00 98.44           C  
ATOM    878  CE  LYS A 107       5.836   1.519   1.479  1.00 98.44           C  
ATOM    879  NZ  LYS A 107       6.824   0.683   2.225  1.00 98.44           N  
ATOM    880  N   VAL A 108       1.580   6.828   3.039  1.00 97.81           N  
ATOM    881  CA  VAL A 108       1.053   7.918   3.855  1.00 97.81           C  
ATOM    882  C   VAL A 108       0.590   7.371   5.203  1.00 97.81           C  
ATOM    883  CB  VAL A 108      -0.110   8.648   3.148  1.00 97.81           C  
ATOM    884  O   VAL A 108      -0.120   6.363   5.266  1.00 97.81           O  
ATOM    885  CG1 VAL A 108      -0.613   9.812   3.996  1.00 97.81           C  
ATOM    886  CG2 VAL A 108       0.328   9.133   1.769  1.00 97.81           C  
ATOM    887  N   PRO A 109       1.010   8.078   6.320  1.00 97.56           N  
ATOM    888  CA  PRO A 109       0.438   7.645   7.598  1.00 97.56           C  
ATOM    889  C   PRO A 109      -1.082   7.789   7.645  1.00 97.56           C  
ATOM    890  CB  PRO A 109       1.104   8.578   8.617  1.00 97.56           C  
ATOM    891  O   PRO A 109      -1.632   8.742   7.090  1.00 97.56           O  
ATOM    892  CG  PRO A 109       2.320   9.094   7.914  1.00 97.56           C  
ATOM    893  CD  PRO A 109       2.053   9.109   6.438  1.00 97.56           C  
ATOM    894  N   TYR A 110      -1.761   6.828   8.250  1.00 95.19           N  
ATOM    895  CA  TYR A 110      -3.209   6.867   8.414  1.00 95.19           C  
ATOM    896  C   TYR A 110      -3.584   7.176   9.859  1.00 95.19           C  
ATOM    897  CB  TYR A 110      -3.838   5.539   7.984  1.00 95.19           C  
ATOM    898  O   TYR A 110      -3.156   6.473  10.781  1.00 95.19           O  
ATOM    899  CG  TYR A 110      -5.301   5.418   8.336  1.00 95.19           C  
ATOM    900  CD1 TYR A 110      -5.730   4.500   9.297  1.00 95.19           C  
ATOM    901  CD2 TYR A 110      -6.254   6.215   7.715  1.00 95.19           C  
ATOM    902  CE1 TYR A 110      -7.078   4.383   9.625  1.00 95.19           C  
ATOM    903  CE2 TYR A 110      -7.602   6.105   8.039  1.00 95.19           C  
ATOM    904  OH  TYR A 110      -9.336   5.078   9.312  1.00 95.19           O  
ATOM    905  CZ  TYR A 110      -8.008   5.188   8.992  1.00 95.19           C  
ATOM    906  N   TYR A 111      -4.410   8.266  10.008  1.00 93.50           N  
ATOM    907  CA  TYR A 111      -4.863   8.695  11.328  1.00 93.50           C  
ATOM    908  C   TYR A 111      -6.371   8.531  11.469  1.00 93.50           C  
ATOM    909  CB  TYR A 111      -4.477  10.156  11.578  1.00 93.50           C  
ATOM    910  O   TYR A 111      -7.113   8.672  10.492  1.00 93.50           O  
ATOM    911  CG  TYR A 111      -2.990  10.414  11.492  1.00 93.50           C  
ATOM    912  CD1 TYR A 111      -2.172  10.266  12.609  1.00 93.50           C  
ATOM    913  CD2 TYR A 111      -2.400  10.797  10.289  1.00 93.50           C  
ATOM    914  CE1 TYR A 111      -0.803  10.508  12.531  1.00 93.50           C  
ATOM    915  CE2 TYR A 111      -1.033  11.039  10.203  1.00 93.50           C  
ATOM    916  OH  TYR A 111       1.110  11.125  11.250  1.00 93.50           O  
ATOM    917  CZ  TYR A 111      -0.244  10.891  11.328  1.00 93.50           C  
ATOM    918  N   ASP A 112      -6.805   8.125  12.641  1.00 90.50           N  
ATOM    919  CA  ASP A 112      -8.234   8.062  12.906  1.00 90.50           C  
ATOM    920  C   ASP A 112      -8.789   9.445  13.242  1.00 90.50           C  
ATOM    921  CB  ASP A 112      -8.531   7.086  14.047  1.00 90.50           C  
ATOM    922  O   ASP A 112      -8.078  10.445  13.141  1.00 90.50           O  
ATOM    923  CG  ASP A 112      -7.980   7.551  15.383  1.00 90.50           C  
ATOM    924  OD1 ASP A 112      -7.664   8.750  15.531  1.00 90.50           O  
ATOM    925  OD2 ASP A 112      -7.859   6.707  16.297  1.00 90.50           O  
ATOM    926  N   ARG A 113     -10.078   9.562  13.555  1.00 88.12           N  
ATOM    927  CA  ARG A 113     -10.789  10.820  13.750  1.00 88.12           C  
ATOM    928  C   ARG A 113     -10.266  11.562  14.969  1.00 88.12           C  
ATOM    929  CB  ARG A 113     -12.297  10.570  13.898  1.00 88.12           C  
ATOM    930  O   ARG A 113     -10.414  12.781  15.078  1.00 88.12           O  
ATOM    931  CG  ARG A 113     -12.961  10.039  12.641  1.00 88.12           C  
ATOM    932  CD  ARG A 113     -14.461   9.898  12.812  1.00 88.12           C  
ATOM    933  NE  ARG A 113     -15.094   9.367  11.609  1.00 88.12           N  
ATOM    934  NH1 ARG A 113     -17.266   9.711  12.344  1.00 88.12           N  
ATOM    935  NH2 ARG A 113     -16.875   8.797  10.281  1.00 88.12           N  
ATOM    936  CZ  ARG A 113     -16.406   9.289  11.414  1.00 88.12           C  
ATOM    937  N   VAL A 114      -9.555  10.859  15.906  1.00 90.56           N  
ATOM    938  CA  VAL A 114      -9.039  11.500  17.109  1.00 90.56           C  
ATOM    939  C   VAL A 114      -7.555  11.805  16.953  1.00 90.56           C  
ATOM    940  CB  VAL A 114      -9.266  10.617  18.359  1.00 90.56           C  
ATOM    941  O   VAL A 114      -6.910  12.305  17.875  1.00 90.56           O  
ATOM    942  CG1 VAL A 114      -8.758  11.320  19.625  1.00 90.56           C  
ATOM    943  CG2 VAL A 114     -10.742  10.258  18.500  1.00 90.56           C  
ATOM    944  N   GLY A 115      -6.965  11.531  15.703  1.00 88.81           N  
ATOM    945  CA  GLY A 115      -5.594  11.891  15.391  1.00 88.81           C  
ATOM    946  C   GLY A 115      -4.594  10.805  15.742  1.00 88.81           C  
ATOM    947  O   GLY A 115      -3.381  11.023  15.664  1.00 88.81           O  
ATOM    948  N   LYS A 116      -5.105   9.711  16.188  1.00 90.94           N  
ATOM    949  CA  LYS A 116      -4.242   8.578  16.516  1.00 90.94           C  
ATOM    950  C   LYS A 116      -3.826   7.820  15.258  1.00 90.94           C  
ATOM    951  CB  LYS A 116      -4.949   7.625  17.484  1.00 90.94           C  
ATOM    952  O   LYS A 116      -4.672   7.473  14.430  1.00 90.94           O  
ATOM    953  CG  LYS A 116      -4.082   6.469  17.953  1.00 90.94           C  
ATOM    954  CD  LYS A 116      -4.816   5.594  18.969  1.00 90.94           C  
ATOM    955  CE  LYS A 116      -3.953   4.430  19.438  1.00 90.94           C  
ATOM    956  NZ  LYS A 116      -4.672   3.566  20.422  1.00 90.94           N  
ATOM    957  N   ARG A 117      -2.408   7.598  15.070  1.00 92.62           N  
ATOM    958  CA  ARG A 117      -1.917   6.840  13.922  1.00 92.62           C  
ATOM    959  C   ARG A 117      -2.236   5.355  14.070  1.00 92.62           C  
ATOM    960  CB  ARG A 117      -0.409   7.035  13.750  1.00 92.62           C  
ATOM    961  O   ARG A 117      -1.912   4.742  15.094  1.00 92.62           O  
ATOM    962  CG  ARG A 117       0.158   6.398  12.492  1.00 92.62           C  
ATOM    963  CD  ARG A 117       1.632   6.055  12.656  1.00 92.62           C  
ATOM    964  NE  ARG A 117       1.844   5.059  13.703  1.00 92.62           N  
ATOM    965  NH1 ARG A 117       4.148   5.156  13.617  1.00 92.62           N  
ATOM    966  NH2 ARG A 117       3.111   3.744  15.094  1.00 92.62           N  
ATOM    967  CZ  ARG A 117       3.035   4.656  14.133  1.00 92.62           C  
ATOM    968  N   HIS A 118      -2.818   4.727  13.086  1.00 93.38           N  
ATOM    969  CA  HIS A 118      -3.232   3.332  13.148  1.00 93.38           C  
ATOM    970  C   HIS A 118      -2.438   2.477  12.164  1.00 93.38           C  
ATOM    971  CB  HIS A 118      -4.730   3.205  12.859  1.00 93.38           C  
ATOM    972  O   HIS A 118      -2.404   1.250  12.289  1.00 93.38           O  
ATOM    973  CG  HIS A 118      -5.598   3.564  14.023  1.00 93.38           C  
ATOM    974  CD2 HIS A 118      -6.430   4.613  14.227  1.00 93.38           C  
ATOM    975  ND1 HIS A 118      -5.664   2.795  15.164  1.00 93.38           N  
ATOM    976  CE1 HIS A 118      -6.504   3.357  16.016  1.00 93.38           C  
ATOM    977  NE2 HIS A 118      -6.980   4.461  15.469  1.00 93.38           N  
ATOM    978  N   GLY A 119      -1.676   3.158  11.297  1.00 96.50           N  
ATOM    979  CA  GLY A 119      -0.911   2.467  10.273  1.00 96.50           C  
ATOM    980  C   GLY A 119      -0.506   3.367   9.125  1.00 96.50           C  
ATOM    981  O   GLY A 119      -0.191   4.543   9.328  1.00 96.50           O  
ATOM    982  N   LEU A 120      -0.403   2.689   7.973  1.00 97.94           N  
ATOM    983  CA  LEU A 120      -0.104   3.471   6.777  1.00 97.94           C  
ATOM    984  C   LEU A 120      -0.923   2.980   5.590  1.00 97.94           C  
ATOM    985  CB  LEU A 120       1.390   3.398   6.449  1.00 97.94           C  
ATOM    986  O   LEU A 120      -1.460   1.870   5.613  1.00 97.94           O  
ATOM    987  CG  LEU A 120       1.944   2.012   6.117  1.00 97.94           C  
ATOM    988  CD1 LEU A 120       1.673   1.666   4.656  1.00 97.94           C  
ATOM    989  CD2 LEU A 120       3.438   1.947   6.418  1.00 97.94           C  
ATOM    990  N   MET A 121      -1.071   3.951   4.695  1.00 97.50           N  
ATOM    991  CA  MET A 121      -1.679   3.646   3.402  1.00 97.50           C  
ATOM    992  C   MET A 121      -0.662   3.791   2.275  1.00 97.50           C  
ATOM    993  CB  MET A 121      -2.879   4.559   3.143  1.00 97.50           C  
ATOM    994  O   MET A 121       0.174   4.695   2.299  1.00 97.50           O  
ATOM    995  CG  MET A 121      -4.016   4.375   4.137  1.00 97.50           C  
ATOM    996  SD  MET A 121      -5.449   5.457   3.771  1.00 97.50           S  
ATOM    997  CE  MET A 121      -4.801   7.051   4.348  1.00 97.50           C  
ATOM    998  N   GLY A 122      -0.753   2.869   1.312  1.00 97.75           N  
ATOM    999  CA  GLY A 122       0.133   2.961   0.163  1.00 97.75           C  
ATOM   1000  C   GLY A 122      -0.607   2.963  -1.162  1.00 97.75           C  
ATOM   1001  O   GLY A 122      -1.634   2.295  -1.306  1.00 97.75           O  
ATOM   1002  N   PHE A 123      -0.036   3.721  -2.100  1.00 97.62           N  
ATOM   1003  CA  PHE A 123      -0.503   3.783  -3.479  1.00 97.62           C  
ATOM   1004  C   PHE A 123       0.642   3.525  -4.449  1.00 97.62           C  
ATOM   1005  CB  PHE A 123      -1.142   5.145  -3.768  1.00 97.62           C  
ATOM   1006  O   PHE A 123       1.742   4.055  -4.277  1.00 97.62           O  
ATOM   1007  CG  PHE A 123      -2.166   5.566  -2.750  1.00 97.62           C  
ATOM   1008  CD1 PHE A 123      -3.521   5.352  -2.977  1.00 97.62           C  
ATOM   1009  CD2 PHE A 123      -1.776   6.176  -1.564  1.00 97.62           C  
ATOM   1010  CE1 PHE A 123      -4.473   5.738  -2.037  1.00 97.62           C  
ATOM   1011  CE2 PHE A 123      -2.723   6.562  -0.619  1.00 97.62           C  
ATOM   1012  CZ  PHE A 123      -4.070   6.344  -0.858  1.00 97.62           C  
ATOM   1013  N   GLY A 124       0.319   2.725  -5.402  1.00 98.19           N  
ATOM   1014  CA  GLY A 124       1.360   2.461  -6.383  1.00 98.19           C  
ATOM   1015  C   GLY A 124       0.886   2.617  -7.816  1.00 98.19           C  
ATOM   1016  O   GLY A 124      -0.051   1.938  -8.242  1.00 98.19           O  
ATOM   1017  N   ARG A 125       1.530   3.453  -8.500  1.00 98.06           N  
ATOM   1018  CA  ARG A 125       1.247   3.658  -9.914  1.00 98.06           C  
ATOM   1019  C   ARG A 125       2.236   2.893 -10.789  1.00 98.06           C  
ATOM   1020  CB  ARG A 125       1.287   5.148 -10.266  1.00 98.06           C  
ATOM   1021  O   ARG A 125       3.451   2.996 -10.594  1.00 98.06           O  
ATOM   1022  CG  ARG A 125       1.015   5.449 -11.727  1.00 98.06           C  
ATOM   1023  CD  ARG A 125       0.921   6.945 -11.992  1.00 98.06           C  
ATOM   1024  NE  ARG A 125      -0.242   7.535 -11.336  1.00 98.06           N  
ATOM   1025  NH1 ARG A 125       0.221   9.695 -12.000  1.00 98.06           N  
ATOM   1026  NH2 ARG A 125      -1.630   9.258 -10.719  1.00 98.06           N  
ATOM   1027  CZ  ARG A 125      -0.548   8.828 -11.352  1.00 98.06           C  
ATOM   1028  N   ASP A 126       1.704   2.178 -11.742  1.00 97.75           N  
ATOM   1029  CA  ASP A 126       2.555   1.422 -12.656  1.00 97.75           C  
ATOM   1030  C   ASP A 126       3.252   2.348 -13.648  1.00 97.75           C  
ATOM   1031  CB  ASP A 126       1.734   0.369 -13.406  1.00 97.75           C  
ATOM   1032  O   ASP A 126       2.596   3.008 -14.461  1.00 97.75           O  
ATOM   1033  CG  ASP A 126       2.596  -0.613 -14.180  1.00 97.75           C  
ATOM   1034  OD1 ASP A 126       3.717  -0.245 -14.594  1.00 97.75           O  
ATOM   1035  OD2 ASP A 126       2.150  -1.764 -14.383  1.00 97.75           O  
ATOM   1036  N   ILE A 127       4.590   2.393 -13.625  1.00 97.75           N  
ATOM   1037  CA  ILE A 127       5.363   3.252 -14.516  1.00 97.75           C  
ATOM   1038  C   ILE A 127       6.301   2.402 -15.367  1.00 97.75           C  
ATOM   1039  CB  ILE A 127       6.168   4.305 -13.719  1.00 97.75           C  
ATOM   1040  O   ILE A 127       7.383   2.852 -15.750  1.00 97.75           O  
ATOM   1041  CG1 ILE A 127       7.082   3.621 -12.703  1.00 97.75           C  
ATOM   1042  CG2 ILE A 127       5.227   5.301 -13.039  1.00 97.75           C  
ATOM   1043  CD1 ILE A 127       8.156   4.531 -12.125  1.00 97.75           C  
ATOM   1044  N   THR A 128       5.895   1.148 -15.547  1.00 96.75           N  
ATOM   1045  CA  THR A 128       6.746   0.184 -16.234  1.00 96.75           C  
ATOM   1046  C   THR A 128       7.109   0.676 -17.625  1.00 96.75           C  
ATOM   1047  CB  THR A 128       6.066  -1.194 -16.328  1.00 96.75           C  
ATOM   1048  O   THR A 128       8.281   0.677 -18.000  1.00 96.75           O  
ATOM   1049  CG2 THR A 128       7.012  -2.232 -16.922  1.00 96.75           C  
ATOM   1050  OG1 THR A 128       5.680  -1.622 -15.016  1.00 96.75           O  
ATOM   1051  N   GLU A 129       6.145   1.021 -18.359  1.00 94.88           N  
ATOM   1052  CA  GLU A 129       6.359   1.455 -19.734  1.00 94.88           C  
ATOM   1053  C   GLU A 129       7.301   2.654 -19.797  1.00 94.88           C  
ATOM   1054  CB  GLU A 129       5.027   1.798 -20.406  1.00 94.88           C  
ATOM   1055  O   GLU A 129       8.211   2.695 -20.625  1.00 94.88           O  
ATOM   1056  CG  GLU A 129       4.184   0.580 -20.750  1.00 94.88           C  
ATOM   1057  CD  GLU A 129       2.912   0.929 -21.516  1.00 94.88           C  
ATOM   1058  OE1 GLU A 129       2.201   0.002 -21.969  1.00 94.88           O  
ATOM   1059  OE2 GLU A 129       2.627   2.139 -21.656  1.00 94.88           O  
ATOM   1060  N   ARG A 130       7.059   3.562 -18.891  1.00 94.44           N  
ATOM   1061  CA  ARG A 130       7.887   4.762 -18.844  1.00 94.44           C  
ATOM   1062  C   ARG A 130       9.336   4.414 -18.500  1.00 94.44           C  
ATOM   1063  CB  ARG A 130       7.336   5.758 -17.828  1.00 94.44           C  
ATOM   1064  O   ARG A 130      10.266   4.949 -19.109  1.00 94.44           O  
ATOM   1065  CG  ARG A 130       8.094   7.074 -17.781  1.00 94.44           C  
ATOM   1066  CD  ARG A 130       7.465   8.047 -16.781  1.00 94.44           C  
ATOM   1067  NE  ARG A 130       7.727   7.652 -15.406  1.00 94.44           N  
ATOM   1068  NH1 ARG A 130       6.781   9.547 -14.469  1.00 94.44           N  
ATOM   1069  NH2 ARG A 130       7.680   7.922 -13.125  1.00 94.44           N  
ATOM   1070  CZ  ARG A 130       7.395   8.375 -14.336  1.00 94.44           C  
ATOM   1071  N   LYS A 131       9.500   3.510 -17.609  1.00 92.06           N  
ATOM   1072  CA  LYS A 131      10.844   3.111 -17.188  1.00 92.06           C  
ATOM   1073  C   LYS A 131      11.570   2.365 -18.297  1.00 92.06           C  
ATOM   1074  CB  LYS A 131      10.773   2.240 -15.930  1.00 92.06           C  
ATOM   1075  O   LYS A 131      12.766   2.580 -18.516  1.00 92.06           O  
ATOM   1076  CG  LYS A 131      12.117   2.041 -15.234  1.00 92.06           C  
ATOM   1077  CD  LYS A 131      12.680   3.357 -14.719  1.00 92.06           C  
ATOM   1078  CE  LYS A 131      13.953   3.143 -13.906  1.00 92.06           C  
ATOM   1079  NZ  LYS A 131      14.586   4.438 -13.523  1.00 92.06           N  
ATOM   1080  N   ARG A 132      10.891   1.508 -19.016  1.00 92.31           N  
ATOM   1081  CA  ARG A 132      11.492   0.750 -20.109  1.00 92.31           C  
ATOM   1082  C   ARG A 132      11.906   1.672 -21.250  1.00 92.31           C  
ATOM   1083  CB  ARG A 132      10.523  -0.320 -20.625  1.00 92.31           C  
ATOM   1084  O   ARG A 132      12.961   1.479 -21.859  1.00 92.31           O  
ATOM   1085  CG  ARG A 132      10.367  -1.506 -19.688  1.00 92.31           C  
ATOM   1086  CD  ARG A 132       9.461  -2.574 -20.281  1.00 92.31           C  
ATOM   1087  NE  ARG A 132       9.188  -3.643 -19.312  1.00 92.31           N  
ATOM   1088  NH1 ARG A 132       7.555  -4.656 -20.594  1.00 92.31           N  
ATOM   1089  NH2 ARG A 132       8.125  -5.531 -18.547  1.00 92.31           N  
ATOM   1090  CZ  ARG A 132       8.289  -4.609 -19.484  1.00 92.31           C  
ATOM   1091  N   TYR A 133      11.086   2.682 -21.516  1.00 92.25           N  
ATOM   1092  CA  TYR A 133      11.422   3.658 -22.547  1.00 92.25           C  
ATOM   1093  C   TYR A 133      12.656   4.465 -22.141  1.00 92.25           C  
ATOM   1094  CB  TYR A 133      10.242   4.598 -22.812  1.00 92.25           C  
ATOM   1095  O   TYR A 133      13.531   4.719 -22.969  1.00 92.25           O  
ATOM   1096  CG  TYR A 133       9.148   3.979 -23.641  1.00 92.25           C  
ATOM   1097  CD1 TYR A 133       9.414   3.426 -24.891  1.00 92.25           C  
ATOM   1098  CD2 TYR A 133       7.836   3.947 -23.172  1.00 92.25           C  
ATOM   1099  CE1 TYR A 133       8.406   2.855 -25.656  1.00 92.25           C  
ATOM   1100  CE2 TYR A 133       6.816   3.379 -23.938  1.00 92.25           C  
ATOM   1101  OH  TYR A 133       6.109   2.273 -25.922  1.00 92.25           O  
ATOM   1102  CZ  TYR A 133       7.113   2.836 -25.172  1.00 92.25           C  
ATOM   1103  N   GLN A 134      12.750   4.844 -20.953  1.00 91.69           N  
ATOM   1104  CA  GLN A 134      13.891   5.598 -20.453  1.00 91.69           C  
ATOM   1105  C   GLN A 134      15.172   4.773 -20.531  1.00 91.69           C  
ATOM   1106  CB  GLN A 134      13.641   6.039 -19.000  1.00 91.69           C  
ATOM   1107  O   GLN A 134      16.219   5.281 -20.922  1.00 91.69           O  
ATOM   1108  CG  GLN A 134      14.719   6.957 -18.453  1.00 91.69           C  
ATOM   1109  CD  GLN A 134      14.398   7.465 -17.047  1.00 91.69           C  
ATOM   1110  NE2 GLN A 134      15.383   8.055 -16.391  1.00 91.69           N  
ATOM   1111  OE1 GLN A 134      13.266   7.328 -16.578  1.00 91.69           O  
ATOM   1112  N   ASP A 135      15.102   3.541 -20.234  1.00 90.00           N  
ATOM   1113  CA  ASP A 135      16.250   2.652 -20.281  1.00 90.00           C  
ATOM   1114  C   ASP A 135      16.719   2.430 -21.719  1.00 90.00           C  
ATOM   1115  CB  ASP A 135      15.930   1.311 -19.625  1.00 90.00           C  
ATOM   1116  O   ASP A 135      17.906   2.395 -22.000  1.00 90.00           O  
ATOM   1117  CG  ASP A 135      15.875   1.394 -18.109  1.00 90.00           C  
ATOM   1118  OD1 ASP A 135      16.312   2.420 -17.531  1.00 90.00           O  
ATOM   1119  OD2 ASP A 135      15.406   0.422 -17.484  1.00 90.00           O  
ATOM   1120  N   ALA A 136      15.719   2.271 -22.578  1.00 91.25           N  
ATOM   1121  CA  ALA A 136      16.031   2.076 -24.000  1.00 91.25           C  
ATOM   1122  C   ALA A 136      16.750   3.297 -24.578  1.00 91.25           C  
ATOM   1123  CB  ALA A 136      14.766   1.779 -24.797  1.00 91.25           C  
ATOM   1124  O   ALA A 136      17.688   3.160 -25.359  1.00 91.25           O  
ATOM   1125  N   LEU A 137      16.297   4.477 -24.172  1.00 91.88           N  
ATOM   1126  CA  LEU A 137      16.922   5.711 -24.641  1.00 91.88           C  
ATOM   1127  C   LEU A 137      18.328   5.852 -24.078  1.00 91.88           C  
ATOM   1128  CB  LEU A 137      16.078   6.922 -24.219  1.00 91.88           C  
ATOM   1129  O   LEU A 137      19.234   6.301 -24.797  1.00 91.88           O  
ATOM   1130  CG  LEU A 137      14.766   7.133 -25.000  1.00 91.88           C  
ATOM   1131  CD1 LEU A 137      13.938   8.227 -24.328  1.00 91.88           C  
ATOM   1132  CD2 LEU A 137      15.055   7.477 -26.453  1.00 91.88           C  
ATOM   1133  N   GLU A 138      18.578   5.508 -22.859  1.00 89.94           N  
ATOM   1134  CA  GLU A 138      19.906   5.602 -22.234  1.00 89.94           C  
ATOM   1135  C   GLU A 138      20.891   4.633 -22.875  1.00 89.94           C  
ATOM   1136  CB  GLU A 138      19.797   5.328 -20.734  1.00 89.94           C  
ATOM   1137  O   GLU A 138      22.062   4.961 -23.062  1.00 89.94           O  
ATOM   1138  CG  GLU A 138      19.188   6.465 -19.938  1.00 89.94           C  
ATOM   1139  CD  GLU A 138      19.031   6.152 -18.453  1.00 89.94           C  
ATOM   1140  OE1 GLU A 138      18.531   7.020 -17.703  1.00 89.94           O  
ATOM   1141  OE2 GLU A 138      19.406   5.035 -18.047  1.00 89.94           O  
ATOM   1142  N   ARG A 139      20.359   3.475 -23.328  1.00 87.62           N  
ATOM   1143  CA  ARG A 139      21.219   2.482 -23.969  1.00 87.62           C  
ATOM   1144  C   ARG A 139      21.500   2.863 -25.422  1.00 87.62           C  
ATOM   1145  CB  ARG A 139      20.562   1.096 -23.922  1.00 87.62           C  
ATOM   1146  O   ARG A 139      22.547   2.500 -25.969  1.00 87.62           O  
ATOM   1147  CG  ARG A 139      20.562   0.474 -22.531  1.00 87.62           C  
ATOM   1148  CD  ARG A 139      19.969  -0.926 -22.531  1.00 87.62           C  
ATOM   1149  NE  ARG A 139      19.828  -1.465 -21.188  1.00 87.62           N  
ATOM   1150  NH1 ARG A 139      18.562  -3.287 -21.828  1.00 87.62           N  
ATOM   1151  NH2 ARG A 139      19.109  -2.975 -19.609  1.00 87.62           N  
ATOM   1152  CZ  ARG A 139      19.172  -2.574 -20.875  1.00 87.62           C  
ATOM   1153  N   ALA A 140      20.547   3.580 -26.031  1.00 84.31           N  
ATOM   1154  CA  ALA A 140      20.734   3.996 -27.422  1.00 84.31           C  
ATOM   1155  C   ALA A 140      21.641   5.211 -27.516  1.00 84.31           C  
ATOM   1156  CB  ALA A 140      19.375   4.305 -28.062  1.00 84.31           C  
ATOM   1157  O   ALA A 140      22.203   5.496 -28.578  1.00 84.31           O  
ATOM   1158  N   SER A 141      21.875   6.043 -26.453  1.00 76.12           N  
ATOM   1159  CA  SER A 141      22.781   7.184 -26.469  1.00 76.12           C  
ATOM   1160  C   SER A 141      24.219   6.750 -26.203  1.00 76.12           C  
ATOM   1161  CB  SER A 141      22.359   8.219 -25.406  1.00 76.12           C  
ATOM   1162  O   SER A 141      25.156   7.289 -26.797  1.00 76.12           O  
ATOM   1163  OG  SER A 141      21.125   8.805 -25.766  1.00 76.12           O  
TER    1164      SER A 141                                                      
ENDMDL                                                                          
END                                                                             
