# Supplementary material for: Theoretical study of ArcB and its dimerization, interaction with anaerobic metabolites, and activation of ArcA
Source: PeerJ. 2023 Oct 13;11:e16309. doi: 10.7717/peerj.16309 (PMC10578306; doi:10.7717/peerj.16309)
Supplement: Supplemental Information 2 [file peerj-11-16309-s002.zip › Supplementary Files/ArcB transmembrane and hpt PDBs/2a0b.pdb]

HEADER    SENSORY TRANSDUCTION                    02-APR-98   2A0B              
TITLE     HISTIDINE-CONTAINING PHOSPHOTRANSFER DOMAIN OF ARCB FROM              
TITLE    2 ESCHERICHIA COLI                                                     
COMPND    MOL_ID: 1;                                                            
COMPND   2 MOLECULE: HPT DOMAIN;                                                
COMPND   3 CHAIN: A;                                                            
COMPND   4 EC: 2.7.3.-;                                                         
COMPND   5 ENGINEERED: YES                                                      
SOURCE    MOL_ID: 1;                                                            
SOURCE   2 ORGANISM_SCIENTIFIC: ESCHERICHIA COLI;                               
SOURCE   3 ORGANISM_TAXID: 562;                                                 
SOURCE   4 EXPRESSION_SYSTEM: ESCHERICHIA COLI;                                 
SOURCE   5 EXPRESSION_SYSTEM_TAXID: 562;                                        
SOURCE   6 EXPRESSION_SYSTEM_STRAIN: K-12;                                      
SOURCE   7 EXPRESSION_SYSTEM_VARIANT: DZ225;                                    
SOURCE   8 EXPRESSION_SYSTEM_CELLULAR_LOCATION: CYTOPLASM;                      
SOURCE   9 EXPRESSION_SYSTEM_PLASMID: PSU2DH                                    
KEYWDS    SENSORY TRANSDUCTION, HISTIDINE KINASE, PHOSPHOTRANSFER,              
KEYWDS   2 TWO-COMPONENT SYSTEM, FOUR-HELIX BUNDLE                              
EXPDTA    X-RAY DIFFRACTION                                                     
AUTHOR    M.KATO,T.MIZUNO,T.SHIMIZU,T.HAKOSHIMA                                 
REVDAT   2   24-FEB-09 2A0B    1       VERSN                                    
REVDAT   1   17-JUN-98 2A0B    0                                                
JRNL        AUTH   M.KATO,T.MIZUNO,T.SHIMIZU,T.HAKOSHIMA                        
JRNL        TITL   REFINED STRUCTURE OF THE HISTIDINE-CONTAINING                
JRNL        TITL 2 PHOSPHOTRANSFER (HPT) DOMAIN OF THE ANAEROBIC                
JRNL        TITL 3 SENSOR KINASE ARCB FROM ESCHERICHIA COLI AT 1.57 A           
JRNL        TITL 4 RESOLUTION.                                                  
JRNL        REF    ACTA CRYSTALLOGR.,SECT.D      V.  55  1842 1999              
JRNL        REFN                   ISSN 0907-4449                               
JRNL        PMID   10531481                                                     
JRNL        DOI    10.1107/S0907444999010392                                    
REMARK   1                                                                      
REMARK   1 REFERENCE 1                                                          
REMARK   1  AUTH   M.KATO,T.MIZUNO,T.SHIMIZU,T.HAKOSHIMA                        
REMARK   1  TITL   INSIGHTS INTO MULTISTEP PHOSPHORELAY FROM THE                
REMARK   1  TITL 2 CRYSTAL STRUCTURE OF THE C-TERMINAL HPT DOMAIN OF            
REMARK   1  TITL 3 ARCB                                                         
REMARK   1  REF    CELL(CAMBRIDGE,MASS.)         V.  88   717 1997              
REMARK   1  REFN                   ISSN 0092-8674                               
REMARK   1 REFERENCE 2                                                          
REMARK   1  AUTH   M.KATO,K.ISHIGE,T.MIZUNO,T.SHIMIZU,T.HAKOSHIMA               
REMARK   1  TITL   CRYSTALLIZATION AND PRELIMINARY X-RAY ANALYSIS OF            
REMARK   1  TITL 2 A HISTIDINE KINASE DOMAIN OF THE ANAEROBIC SENSOR            
REMARK   1  TITL 3 PROTEIN ARCB FROM ESCHERICHIA COLI                           
REMARK   1  REF    ACTA CRYSTALLOGR.,SECT.D      V.  52  1214 1996              
REMARK   1  REFN                   ISSN 0907-4449                               
REMARK   2                                                                      
REMARK   2 RESOLUTION.    1.57 ANGSTROMS.                                       
REMARK   3                                                                      
REMARK   3 REFINEMENT.                                                          
REMARK   3   PROGRAM     : REFMAC                                               
REMARK   3   AUTHORS     : MURSHUDOV,VAGIN,DODSON                               
REMARK   3                                                                      
REMARK   3  DATA USED IN REFINEMENT.                                            
REMARK   3   RESOLUTION RANGE HIGH (ANGSTROMS) : 1.57                           
REMARK   3   RESOLUTION RANGE LOW  (ANGSTROMS) : 6.00                           
REMARK   3   DATA CUTOFF            (SIGMA(F)) : 1.000                          
REMARK   3   COMPLETENESS FOR RANGE        (%) : 95.0                           
REMARK   3   NUMBER OF REFLECTIONS             : 16033                          
REMARK   3                                                                      
REMARK   3  FIT TO DATA USED IN REFINEMENT.                                     
REMARK   3   CROSS-VALIDATION METHOD          : THROUGHOUT                      
REMARK   3   FREE R VALUE TEST SET SELECTION  : RANDOM                          
REMARK   3   R VALUE     (WORKING + TEST SET) : NULL                            
REMARK   3   R VALUE            (WORKING SET) : 0.190                           
REMARK   3   FREE R VALUE                     : 0.245                           
REMARK   3   FREE R VALUE TEST SET SIZE   (%) : 4.800                           
REMARK   3   FREE R VALUE TEST SET COUNT      : 777                             
REMARK   3                                                                      
REMARK   3  NUMBER OF NON-HYDROGEN ATOMS USED IN REFINEMENT.                    
REMARK   3   PROTEIN ATOMS            : 956                                     
REMARK   3   NUCLEIC ACID ATOMS       : 0                                       
REMARK   3   HETEROGEN ATOMS          : 1                                       
REMARK   3   SOLVENT ATOMS            : 156                                     
REMARK   3                                                                      
REMARK   3  B VALUES.                                                           
REMARK   3   FROM WILSON PLOT           (A**2) : 26.80                          
REMARK   3   MEAN B VALUE      (OVERALL, A**2) : 29.50                          
REMARK   3   OVERALL ANISOTROPIC B VALUE.                                       
REMARK   3    B11 (A**2) : NULL                                                 
REMARK   3    B22 (A**2) : NULL                                                 
REMARK   3    B33 (A**2) : NULL                                                 
REMARK   3    B12 (A**2) : NULL                                                 
REMARK   3    B13 (A**2) : NULL                                                 
REMARK   3    B23 (A**2) : NULL                                                 
REMARK   3                                                                      
REMARK   3  ESTIMATED OVERALL COORDINATE ERROR.                                 
REMARK   3   ESU BASED ON R VALUE                            (A): NULL          
REMARK   3   ESU BASED ON FREE R VALUE                       (A): NULL          
REMARK   3   ESU BASED ON MAXIMUM LIKELIHOOD                 (A): NULL          
REMARK   3   ESU FOR B VALUES BASED ON MAXIMUM LIKELIHOOD (A**2): NULL          
REMARK   3                                                                      
REMARK   3  RMS DEVIATIONS FROM IDEAL VALUES.                                   
REMARK   3   DISTANCE RESTRAINTS.                    RMS    SIGMA               
REMARK   3    BOND LENGTH                     (A) : 0.024 ; 0.020               
REMARK   3    ANGLE DISTANCE                  (A) : 0.036 ; 0.040               
REMARK   3    INTRAPLANAR 1-4 DISTANCE        (A) : 0.049 ; 0.050               
REMARK   3    H-BOND OR METAL COORDINATION    (A) : NULL  ; NULL                
REMARK   3                                                                      
REMARK   3   PLANE RESTRAINT                  (A) : 0.022 ; NULL                
REMARK   3   CHIRAL-CENTER RESTRAINT       (A**3) : 0.148 ; 0.150               
REMARK   3                                                                      
REMARK   3   NON-BONDED CONTACT RESTRAINTS.                                     
REMARK   3    SINGLE TORSION                  (A) : 0.187 ; 0.300               
REMARK   3    MULTIPLE TORSION                (A) : 0.278 ; 0.300               
REMARK   3    H-BOND (X...Y)                  (A) : 0.180 ; 0.300               
REMARK   3    H-BOND (X-H...Y)                (A) : NULL  ; NULL                
REMARK   3                                                                      
REMARK   3   CONFORMATIONAL TORSION ANGLE RESTRAINTS.                           
REMARK   3    SPECIFIED                 (DEGREES) : 0.000 ; 15.000              
REMARK   3    PLANAR                    (DEGREES) : 3.700 ; 7.000               
REMARK   3    STAGGERED                 (DEGREES) : 17.000; 15.000              
REMARK   3    TRANSVERSE                (DEGREES) : 37.100; 20.000              
REMARK   3                                                                      
REMARK   3  ISOTROPIC THERMAL FACTOR RESTRAINTS.    RMS    SIGMA                
REMARK   3   MAIN-CHAIN BOND              (A**2) : 1.801 ; 2.000                
REMARK   3   MAIN-CHAIN ANGLE             (A**2) : 2.409 ; 3.000                
REMARK   3   SIDE-CHAIN BOND              (A**2) : 2.694 ; 2.000                
REMARK   3   SIDE-CHAIN ANGLE             (A**2) : 4.175 ; 3.000                
REMARK   3                                                                      
REMARK   3  OTHER REFINEMENT REMARKS: BULK SOLVENT MODEL USED                   
REMARK   4                                                                      
REMARK   4 2A0B COMPLIES WITH FORMAT V. 3.15, 01-DEC-08                         
REMARK 100                                                                      
REMARK 100 THIS ENTRY HAS BEEN PROCESSED BY BNL.                                
REMARK 200                                                                      
REMARK 200 EXPERIMENTAL DETAILS                                                 
REMARK 200  EXPERIMENT TYPE                : X-RAY DIFFRACTION                  
REMARK 200  DATE OF DATA COLLECTION        : SEP-97                             
REMARK 200  TEMPERATURE           (KELVIN) : 277                                
REMARK 200  PH                             : 4.1                                
REMARK 200  NUMBER OF CRYSTALS USED        : 1                                  
REMARK 200                                                                      
REMARK 200  SYNCHROTRON              (Y/N) : N                                  
REMARK 200  RADIATION SOURCE               : ROTATING ANODE                     
REMARK 200  BEAMLINE                       : NULL                               
REMARK 200  X-RAY GENERATOR MODEL          : RIGAKU RUH3R                       
REMARK 200  MONOCHROMATIC OR LAUE    (M/L) : M                                  
REMARK 200  WAVELENGTH OR RANGE        (A) : 1.5418                             
REMARK 200  MONOCHROMATOR                  : GRAPHITE(002)                      
REMARK 200  OPTICS                         : COLLIMATOR                         
REMARK 200                                                                      
REMARK 200  DETECTOR TYPE                  : IMAGE PLATE                        
REMARK 200  DETECTOR MANUFACTURER          : RIGAKU RAXIS IIC                   
REMARK 200  INTENSITY-INTEGRATION SOFTWARE : PROCESS                            
REMARK 200  DATA SCALING SOFTWARE          : PROCESS                            
REMARK 200                                                                      
REMARK 200  NUMBER OF UNIQUE REFLECTIONS   : 16338                              
REMARK 200  RESOLUTION RANGE HIGH      (A) : 1.570                              
REMARK 200  RESOLUTION RANGE LOW       (A) : NULL                               
REMARK 200  REJECTION CRITERIA  (SIGMA(I)) : 1.000                              
REMARK 200                                                                      
REMARK 200 OVERALL.                                                             
REMARK 200  COMPLETENESS FOR RANGE     (%) : 94.7                               
REMARK 200  DATA REDUNDANCY                : 6.000                              
REMARK 200  R MERGE                    (I) : 0.04900                            
REMARK 200  R SYM                      (I) : 0.04900                            
REMARK 200  <I/SIGMA(I)> FOR THE DATA SET  : 66.0000                            
REMARK 200                                                                      
REMARK 200 IN THE HIGHEST RESOLUTION SHELL.                                     
REMARK 200  HIGHEST RESOLUTION SHELL, RANGE HIGH (A) : 1.57                     
REMARK 200  HIGHEST RESOLUTION SHELL, RANGE LOW  (A) : 1.70                     
REMARK 200  COMPLETENESS FOR SHELL     (%) : 89.0                               
REMARK 200  DATA REDUNDANCY IN SHELL       : 5.10                               
REMARK 200  R MERGE FOR SHELL          (I) : 0.19000                            
REMARK 200  R SYM FOR SHELL            (I) : 0.19000                            
REMARK 200  <I/SIGMA(I)> FOR SHELL         : NULL                               
REMARK 200                                                                      
REMARK 200 DIFFRACTION PROTOCOL: NULL                                           
REMARK 200 METHOD USED TO DETERMINE THE STRUCTURE: NULL                         
REMARK 200 SOFTWARE USED: NULL                                                  
REMARK 200 STARTING MODEL: NULL                                                 
REMARK 200                                                                      
REMARK 200 REMARK: THE FURTHER REFINEMENT OF 1A0B                               
REMARK 280                                                                      
REMARK 280 CRYSTAL                                                              
REMARK 280 SOLVENT CONTENT, VS   (%): 41.00                                     
REMARK 280 MATTHEWS COEFFICIENT, VM (ANGSTROMS**3/DA): 2.10                     
REMARK 280                                                                      
REMARK 280 CRYSTALLIZATION CONDITIONS: PROTEIN WAS CRYSTALLIZED FROM 12.5%      
REMARK 280  PEGMME 550, 5 MM ZNSO4, 50 MM ACETIC ACID/SODIUM ACETATE            
REMARK 280  BUFFER, PH 4.1                                                      
REMARK 290                                                                      
REMARK 290 CRYSTALLOGRAPHIC SYMMETRY                                            
REMARK 290 SYMMETRY OPERATORS FOR SPACE GROUP: P 21 21 21                       
REMARK 290                                                                      
REMARK 290      SYMOP   SYMMETRY                                                
REMARK 290     NNNMMM   OPERATOR                                                
REMARK 290       1555   X,Y,Z                                                   
REMARK 290       2555   -X+1/2,-Y,Z+1/2                                         
REMARK 290       3555   -X,Y+1/2,-Z+1/2                                         
REMARK 290       4555   X+1/2,-Y+1/2,-Z                                         
REMARK 290                                                                      
REMARK 290     WHERE NNN -> OPERATOR NUMBER                                     
REMARK 290           MMM -> TRANSLATION VECTOR                                  
REMARK 290                                                                      
REMARK 290 CRYSTALLOGRAPHIC SYMMETRY TRANSFORMATIONS                            
REMARK 290 THE FOLLOWING TRANSFORMATIONS OPERATE ON THE ATOM/HETATM             
REMARK 290 RECORDS IN THIS ENTRY TO PRODUCE CRYSTALLOGRAPHICALLY                
REMARK 290 RELATED MOLECULES.                                                   
REMARK 290   SMTRY1   1  1.000000  0.000000  0.000000        0.00000            
REMARK 290   SMTRY2   1  0.000000  1.000000  0.000000        0.00000            
REMARK 290   SMTRY3   1  0.000000  0.000000  1.000000        0.00000            
REMARK 290   SMTRY1   2 -1.000000  0.000000  0.000000       15.22800            
REMARK 290   SMTRY2   2  0.000000 -1.000000  0.000000        0.00000            
REMARK 290   SMTRY3   2  0.000000  0.000000  1.000000       55.37050            
REMARK 290   SMTRY1   3 -1.000000  0.000000  0.000000        0.00000            
REMARK 290   SMTRY2   3  0.000000  1.000000  0.000000       17.46200            
REMARK 290   SMTRY3   3  0.000000  0.000000 -1.000000       55.37050            
REMARK 290   SMTRY1   4  1.000000  0.000000  0.000000       15.22800            
REMARK 290   SMTRY2   4  0.000000 -1.000000  0.000000       17.46200            
REMARK 290   SMTRY3   4  0.000000  0.000000 -1.000000        0.00000            
REMARK 290                                                                      
REMARK 290 REMARK: NULL                                                         
REMARK 300                                                                      
REMARK 300 BIOMOLECULE: 1                                                       
REMARK 300 SEE REMARK 350 FOR THE AUTHOR PROVIDED AND/OR PROGRAM                
REMARK 300 GENERATED ASSEMBLY INFORMATION FOR THE STRUCTURE IN                  
REMARK 300 THIS ENTRY. THE REMARK MAY ALSO PROVIDE INFORMATION ON               
REMARK 300 BURIED SURFACE AREA.                                                 
REMARK 350                                                                      
REMARK 350 COORDINATES FOR A COMPLETE MULTIMER REPRESENTING THE KNOWN           
REMARK 350 BIOLOGICALLY SIGNIFICANT OLIGOMERIZATION STATE OF THE                
REMARK 350 MOLECULE CAN BE GENERATED BY APPLYING BIOMT TRANSFORMATIONS          
REMARK 350 GIVEN BELOW.  BOTH NON-CRYSTALLOGRAPHIC AND                          
REMARK 350 CRYSTALLOGRAPHIC OPERATIONS ARE GIVEN.                               
REMARK 350                                                                      
REMARK 350 BIOMOLECULE: 1                                                       
REMARK 350 AUTHOR DETERMINED BIOLOGICAL UNIT: MONOMERIC                         
REMARK 350 APPLY THE FOLLOWING TO CHAINS: A                                     
REMARK 350   BIOMT1   1  1.000000  0.000000  0.000000        0.00000            
REMARK 350   BIOMT2   1  0.000000  1.000000  0.000000        0.00000            
REMARK 350   BIOMT3   1  0.000000  0.000000  1.000000        0.00000            
REMARK 465                                                                      
REMARK 465 MISSING RESIDUES                                                     
REMARK 465 THE FOLLOWING RESIDUES WERE NOT LOCATED IN THE                       
REMARK 465 EXPERIMENT. (M=MODEL NUMBER; RES=RESIDUE NAME; C=CHAIN               
REMARK 465 IDENTIFIER; SSSEQ=SEQUENCE NUMBER; I=INSERTION CODE.)                
REMARK 465                                                                      
REMARK 465   M RES C SSSEQI                                                     
REMARK 465     THR A   652                                                      
REMARK 465     THR A   653                                                      
REMARK 465     GLU A   654                                                      
REMARK 465     GLU A   655                                                      
REMARK 465     ASN A   656                                                      
REMARK 465     LYS A   775                                                      
REMARK 465     LYS A   776                                                      
REMARK 470                                                                      
REMARK 470 MISSING ATOM                                                         
REMARK 470 THE FOLLOWING RESIDUES HAVE MISSING ATOMS(M=MODEL NUMBER;            
REMARK 470 RES=RESIDUE NAME; C=CHAIN IDENTIFIER; SSEQ=SEQUENCE NUMBER;          
REMARK 470 I=INSERTION CODE):                                                   
REMARK 470   M RES CSSEQI  ATOMS                                                
REMARK 470     SER A 657    OG                                                  
REMARK 500                                                                      
REMARK 500 GEOMETRY AND STEREOCHEMISTRY                                         
REMARK 500 SUBTOPIC: COVALENT BOND ANGLES                                       
REMARK 500                                                                      
REMARK 500 THE STEREOCHEMICAL PARAMETERS OF THE FOLLOWING RESIDUES              
REMARK 500 HAVE VALUES WHICH DEVIATE FROM EXPECTED VALUES BY MORE               
REMARK 500 THAN 6*RMSD (M=MODEL NUMBER; RES=RESIDUE NAME; C=CHAIN               
REMARK 500 IDENTIFIER; SSEQ=SEQUENCE NUMBER; I=INSERTION CODE).                 
REMARK 500                                                                      
REMARK 500 STANDARD TABLE:                                                      
REMARK 500 FORMAT: (10X,I3,1X,A3,1X,A1,I4,A1,3(1X,A4,2X),12X,F5.1)              
REMARK 500                                                                      
REMARK 500 EXPECTED VALUES PROTEIN: ENGH AND HUBER, 1999                        
REMARK 500 EXPECTED VALUES NUCLEIC ACID: CLOWNEY ET AL 1996                     
REMARK 500                                                                      
REMARK 500  M RES CSSEQI ATM1   ATM2   ATM3                                     
REMARK 500    LEU A 662   O   -  C   -  N   ANGL. DEV. =  14.2 DEGREES          
REMARK 500    ASP A 664   CB  -  CG  -  OD1 ANGL. DEV. =   5.6 DEGREES          
REMARK 500    ASP A 664   CB  -  CG  -  OD2 ANGL. DEV. =  -7.5 DEGREES          
REMARK 500    TYR A 694   CB  -  CG  -  CD2 ANGL. DEV. =  -7.7 DEGREES          
REMARK 500    TYR A 694   CD1 -  CG  -  CD2 ANGL. DEV. =   8.9 DEGREES          
REMARK 500    TYR A 694   CD1 -  CE1 -  CZ  ANGL. DEV. =  -6.5 DEGREES          
REMARK 500    TYR A 694   CE1 -  CZ  -  CE2 ANGL. DEV. =  12.2 DEGREES          
REMARK 500    TYR A 694   CZ  -  CE2 -  CD2 ANGL. DEV. =  -6.9 DEGREES          
REMARK 500    HIS A 715   CE1 -  NE2 -  CD2 ANGL. DEV. =   4.6 DEGREES          
REMARK 500    LYS A 718   O   -  C   -  N   ANGL. DEV. =  10.7 DEGREES          
REMARK 500    GLY A 725   CA  -  C   -  O   ANGL. DEV. = -12.0 DEGREES          
REMARK 500    GLY A 725   O   -  C   -  N   ANGL. DEV. =  16.6 DEGREES          
REMARK 500    ARG A 727   CD  -  NE  -  CZ  ANGL. DEV. =  11.0 DEGREES          
REMARK 500    ARG A 727   NE  -  CZ  -  NH1 ANGL. DEV. =   4.1 DEGREES          
REMARK 500    TRP A 744   CD1 -  NE1 -  CE2 ANGL. DEV. =   5.4 DEGREES          
REMARK 500    ASP A 746   OD1 -  CG  -  OD2 ANGL. DEV. =  20.6 DEGREES          
REMARK 500    ASP A 746   CB  -  CG  -  OD1 ANGL. DEV. =  -6.6 DEGREES          
REMARK 500    ASP A 746   CB  -  CG  -  OD2 ANGL. DEV. = -14.8 DEGREES          
REMARK 500    GLU A 758   CA  -  C   -  O   ANGL. DEV. = -13.1 DEGREES          
REMARK 500    TRP A 759   CG  -  CD2 -  CE3 ANGL. DEV. =  -6.1 DEGREES          
REMARK 500    GLU A 758   O   -  C   -  N   ANGL. DEV. =  14.8 DEGREES          
REMARK 500    TRP A 759   C   -  N   -  CA  ANGL. DEV. = -15.7 DEGREES          
REMARK 500    ASP A 762   CB  -  CG  -  OD2 ANGL. DEV. =  10.1 DEGREES          
REMARK 500    ASP A 762   O   -  C   -  N   ANGL. DEV. =  12.3 DEGREES          
REMARK 500    GLU A 764   O   -  C   -  N   ANGL. DEV. = -11.3 DEGREES          
REMARK 500                                                                      
REMARK 500 REMARK: NULL                                                         
REMARK 525                                                                      
REMARK 525 SOLVENT                                                              
REMARK 525                                                                      
REMARK 525 THE SOLVENT MOLECULES HAVE CHAIN IDENTIFIERS THAT                    
REMARK 525 INDICATE THE POLYMER CHAIN WITH WHICH THEY ARE MOST                  
REMARK 525 CLOSELY ASSOCIATED. THE REMARK LISTS ALL THE SOLVENT                 
REMARK 525 MOLECULES WHICH ARE MORE THAN 5A AWAY FROM THE                       
REMARK 525 NEAREST POLYMER CHAIN (M = MODEL NUMBER;                             
REMARK 525 RES=RESIDUE NAME; C=CHAIN IDENTIFIER; SSEQ=SEQUENCE                  
REMARK 525 NUMBER; I=INSERTION CODE):                                           
REMARK 525                                                                      
REMARK 525  M RES CSSEQI                                                        
REMARK 525    HOH A 939        DISTANCE =  5.04 ANGSTROMS                       
REMARK 620                                                                      
REMARK 620 METAL COORDINATION                                                   
REMARK 620  (M=MODEL NUMBER; RES=RESIDUE NAME; C=CHAIN IDENTIFIER;              
REMARK 620  SSEQ=SEQUENCE NUMBER; I=INSERTION CODE):                            
REMARK 620                                                                      
REMARK 620 COORDINATION ANGLES FOR:  M RES CSSEQI METAL                         
REMARK 620                              ZN A 800  ZN                            
REMARK 620 N RES CSSEQI ATOM                                                    
REMARK 620 1 HIS A 728   NE2                                                    
REMARK 620 2 GLU A 754   OE2 103.4                                              
REMARK 620 3 GLU A 758   OE2 104.2 113.0                                        
REMARK 620 4 ASP A 746   OD1  93.7  96.1 140.5                                  
REMARK 620 5 ASP A 746   OD2 142.8 100.2  92.4  55.2                            
REMARK 620 N                    1     2     3     4                             
REMARK 800                                                                      
REMARK 800 SITE                                                                 
REMARK 800 SITE_IDENTIFIER: ZNB                                                 
REMARK 800 EVIDENCE_CODE: UNKNOWN                                               
REMARK 800 SITE_DESCRIPTION: ZN BINDING SITE.                                   
REMARK 800 SITE_IDENTIFIER: PHB                                                 
REMARK 800 EVIDENCE_CODE: UNKNOWN                                               
REMARK 800 SITE_DESCRIPTION: PHOSPHORYLATION SITE.                              
REMARK 800 SITE_IDENTIFIER: AC1                                                 
REMARK 800 EVIDENCE_CODE: SOFTWARE                                              
REMARK 800 SITE_DESCRIPTION: BINDING SITE FOR RESIDUE ZN A 800                  
DBREF  2A0B A  652   776  UNP    P22763   ARCB_ECOLI     652    776             
SEQRES   1 A  125  THR THR GLU GLU ASN SER LYS SER GLU ALA LEU LEU ASP          
SEQRES   2 A  125  ILE PRO MET LEU GLU GLN TYR LEU GLU LEU VAL GLY PRO          
SEQRES   3 A  125  LYS LEU ILE THR ASP GLY LEU ALA VAL PHE GLU LYS MET          
SEQRES   4 A  125  MET PRO GLY TYR VAL SER VAL LEU GLU SER ASN LEU THR          
SEQRES   5 A  125  ALA GLN ASP LYS LYS GLY ILE VAL GLU GLU GLY HIS LYS          
SEQRES   6 A  125  ILE LYS GLY ALA ALA GLY SER VAL GLY LEU ARG HIS LEU          
SEQRES   7 A  125  GLN GLN LEU GLY GLN GLN ILE GLN SER PRO ASP LEU PRO          
SEQRES   8 A  125  ALA TRP GLU ASP ASN VAL GLY GLU TRP ILE GLU GLU MET          
SEQRES   9 A  125  LYS GLU GLU TRP ARG HIS ASP VAL GLU VAL LEU LYS ALA          
SEQRES  10 A  125  TRP VAL ALA LYS ALA THR LYS LYS                              
HET     ZN  A 800       1                                                       
HETNAM      ZN ZINC ION                                                         
FORMUL   2   ZN    ZN 2+                                                        
FORMUL   3  HOH   *156(H2 O)                                                    
HELIX    1   A LYS A  658  LEU A  662  1                                   5    
HELIX    2   B ILE A  665  LEU A  674  1                                  10    
HELIX    3   C PRO A  677  THR A  703  1                                  27    
HELIX    4   D LYS A  707  SER A  723  1                                  17    
HELIX    5   E ARG A  727  ILE A  736  1                                  10    
HELIX    6   F TRP A  744  ALA A  773  1                                  30    
LINK        ZN    ZN A 800                 NE2 HIS A 728     1555   1555  2.08  
LINK        ZN    ZN A 800                 OE2 GLU A 754     1555   1555  2.08  
LINK        ZN    ZN A 800                 OE2 GLU A 758     1555   1555  2.03  
LINK        ZN    ZN A 800                 OD1 ASP A 746     1555   3746  2.72  
LINK        ZN    ZN A 800                 OD2 ASP A 746     1555   3746  2.17  
SITE     1 ZNB  4 HIS A 728  ASP A 746  GLU A 754  GLU A 758                    
SITE     1 PHB  1 HIS A 715                                                     
SITE     1 AC1  4 HIS A 728  ASP A 746  GLU A 754  GLU A 758                    
CRYST1   30.456   34.924  110.741  90.00  90.00  90.00 P 21 21 21    4          
ORIGX1      1.000000  0.000000  0.000000        0.00000                         
ORIGX2      0.000000  1.000000  0.000000        0.00000                         
ORIGX3      0.000000  0.000000  1.000000        0.00000                         
SCALE1      0.032834  0.000000  0.000000        0.00000                         
SCALE2      0.000000  0.028634  0.000000        0.00000                         
SCALE3      0.000000  0.000000  0.009030        0.00000                         
ATOM      1  N   SER A 657      18.950  36.366  75.659  1.00 47.24           N  
ATOM      2  CA  SER A 657      18.835  37.830  75.507  1.00 45.62           C  
ATOM      3  C   SER A 657      20.184  38.465  75.194  1.00 44.35           C  
ATOM      4  O   SER A 657      20.188  39.613  74.744  1.00 44.79           O  
ATOM      5  CB  SER A 657      18.239  38.476  76.750  1.00 47.53           C  
ATOM      6  N   LYS A 658      21.272  37.723  75.361  1.00 41.11           N  
ATOM      7  CA  LYS A 658      22.584  38.294  75.100  1.00 40.90           C  
ATOM      8  C   LYS A 658      22.799  38.575  73.608  1.00 39.33           C  
ATOM      9  O   LYS A 658      23.466  39.569  73.309  1.00 39.09           O  
ATOM     10  CB  LYS A 658      23.710  37.499  75.682  1.00 42.13           C  
ATOM     11  CG  LYS A 658      24.397  36.330  75.044  1.00 44.01           C  
ATOM     12  CD  LYS A 658      25.293  35.721  76.132  1.00 45.36           C  
ATOM     13  CE  LYS A 658      25.739  34.290  75.858  1.00 46.23           C  
ATOM     14  NZ  LYS A 658      27.007  34.064  76.640  1.00 46.39           N  
ATOM     15  N   SER A 659      22.300  37.720  72.732  1.00 38.23           N  
ATOM     16  CA  SER A 659      22.467  37.969  71.300  1.00 38.42           C  
ATOM     17  C   SER A 659      21.786  39.297  70.946  1.00 36.47           C  
ATOM     18  O   SER A 659      22.399  40.147  70.293  1.00 33.77           O  
ATOM     19  CB  SER A 659      21.908  36.831  70.449  1.00 39.32           C  
ATOM     20  OG  SER A 659      22.685  35.645  70.578  1.00 41.69           O  
ATOM     21  N   GLU A 660      20.553  39.503  71.399  1.00 35.77           N  
ATOM     22  CA  GLU A 660      19.813  40.718  71.087  1.00 37.25           C  
ATOM     23  C   GLU A 660      20.474  41.992  71.564  1.00 35.18           C  
ATOM     24  O   GLU A 660      20.443  43.056  70.941  1.00 34.62           O  
ATOM     25  CB  GLU A 660      18.393  40.673  71.711  1.00 40.31           C  
ATOM     26  CG  GLU A 660      17.653  39.432  71.259  1.00 44.75           C  
ATOM     27  CD  GLU A 660      16.205  39.325  71.695  1.00 47.63           C  
ATOM     28  OE1 GLU A 660      15.823  39.833  72.772  1.00 48.79           O  
ATOM     29  OE2 GLU A 660      15.444  38.698  70.908  1.00 49.21           O  
ATOM     30  N   ALA A 661      21.062  41.890  72.760  1.00 33.02           N  
ATOM     31  CA  ALA A 661      21.699  43.022  73.382  1.00 31.98           C  
ATOM     32  C   ALA A 661      23.035  43.371  72.770  1.00 29.44           C  
ATOM     33  O   ALA A 661      23.360  44.549  72.633  1.00 32.41           O  
ATOM     34  CB  ALA A 661      21.852  42.713  74.877  1.00 34.31           C  
ATOM     35  N   LEU A 662      23.852  42.408  72.370  1.00 21.40           N  
ATOM     36  CA  LEU A 662      25.200  42.666  71.970  1.00 19.19           C  
ATOM     37  C   LEU A 662      25.290  42.792  70.374  1.00 16.18           C  
ATOM     38  O   LEU A 662      26.301  43.320  70.045  1.00 19.78           O  
ATOM     39  CB  LEU A 662      26.160  41.548  72.400  1.00 20.43           C  
ATOM     40  CG  LEU A 662      26.223  41.344  73.983  1.00 21.09           C  
ATOM     41  CD1 LEU A 662      27.130  40.182  74.254  1.00 23.64           C  
ATOM     42  CD2 LEU A 662      26.813  42.641  74.539  1.00 23.11           C  
ATOM     43  N   LEU A 663      24.301  42.174  69.785  1.00 17.62           N  
ATOM     44  CA  LEU A 663      24.532  42.206  68.275  1.00 19.02           C  
ATOM     45  C   LEU A 663      23.446  42.997  67.623  1.00 19.93           C  
ATOM     46  O   LEU A 663      22.338  43.179  68.078  1.00 21.58           O  
ATOM     47  CB  LEU A 663      24.337  40.755  67.776  1.00 19.82           C  
ATOM     48  CG  LEU A 663      25.240  39.700  68.450  1.00 21.31           C  
ATOM     49  CD1 LEU A 663      24.901  38.317  67.879  1.00 20.59           C  
ATOM     50  CD2 LEU A 663      26.681  40.107  68.339  1.00 21.13           C  
ATOM     51  N   ASP A 664      23.733  43.425  66.347  1.00 19.09           N  
ATOM     52  CA  ASP A 664      22.676  44.048  65.565  1.00 19.30           C  
ATOM     53  C   ASP A 664      22.010  42.965  64.696  1.00 20.90           C  
ATOM     54  O   ASP A 664      22.526  42.704  63.563  1.00 19.75           O  
ATOM     55  CB  ASP A 664      23.280  45.133  64.681  1.00 19.84           C  
ATOM     56  CG  ASP A 664      22.234  45.927  63.912  1.00 20.62           C  
ATOM     57  OD1 ASP A 664      21.073  45.581  63.792  1.00 23.40           O  
ATOM     58  OD2 ASP A 664      22.716  47.021  63.499  1.00 27.41           O  
ATOM     59  N   ILE A 665      21.050  42.260  65.210  1.00 19.58           N  
ATOM     60  CA  ILE A 665      20.432  41.108  64.548  1.00 19.78           C  
ATOM     61  C   ILE A 665      19.754  41.461  63.231  1.00 20.80           C  
ATOM     62  O   ILE A 665      20.089  40.744  62.258  1.00 22.93           O  
ATOM     63  CB AILE A 665      19.477  40.322  65.464  0.50 22.10           C  
ATOM     64  CB BILE A 665      19.507  40.339  65.528  0.50 21.72           C  
ATOM     65  CG1AILE A 665      20.273  39.985  66.732  0.50 22.58           C  
ATOM     66  CG1BILE A 665      20.439  39.461  66.393  0.50 21.28           C  
ATOM     67  CG2AILE A 665      19.027  39.052  64.736  0.50 21.88           C  
ATOM     68  CG2BILE A 665      18.444  39.506  64.820  0.50 21.91           C  
ATOM     69  CD1AILE A 665      21.460  39.098  66.503  0.50 22.43           C  
ATOM     70  CD1BILE A 665      19.799  38.713  67.550  0.50 22.12           C  
ATOM     71  N   PRO A 666      19.012  42.517  63.127  1.00 22.13           N  
ATOM     72  CA  PRO A 666      18.390  42.897  61.827  1.00 22.79           C  
ATOM     73  C   PRO A 666      19.495  43.094  60.781  1.00 24.33           C  
ATOM     74  O   PRO A 666      19.303  42.599  59.633  1.00 25.21           O  
ATOM     75  CB  PRO A 666      17.673  44.194  62.102  1.00 26.78           C  
ATOM     76  CG  PRO A 666      17.206  43.968  63.551  1.00 25.90           C  
ATOM     77  CD  PRO A 666      18.468  43.411  64.181  1.00 24.39           C  
ATOM     78  N   MET A 667      20.563  43.784  61.055  1.00 21.81           N  
ATOM     79  CA  MET A 667      21.633  44.040  60.090  1.00 22.52           C  
ATOM     80  C   MET A 667      22.280  42.723  59.722  1.00 22.81           C  
ATOM     81  O   MET A 667      22.556  42.376  58.545  1.00 21.82           O  
ATOM     82  CB AMET A 667      22.666  45.059  60.581  0.50 23.55           C  
ATOM     83  CB BMET A 667      22.690  45.035  60.598  0.50 24.61           C  
ATOM     84  CG AMET A 667      23.909  45.186  59.693  0.50 26.28           C  
ATOM     85  CG BMET A 667      23.887  45.215  59.668  0.50 28.11           C  
ATOM     86  SD AMET A 667      25.177  43.989  60.134  0.50 30.19           S  
ATOM     87  SD BMET A 667      25.422  45.699  60.484  0.50 33.37           S  
ATOM     88  CE AMET A 667      26.679  44.753  59.537  0.50 29.38           C  
ATOM     89  CE BMET A 667      26.244  44.113  60.605  0.50 31.54           C  
ATOM     90  N   LEU A 668      22.607  41.853  60.706  1.00 18.34           N  
ATOM     91  CA  LEU A 668      23.258  40.598  60.428  1.00 17.95           C  
ATOM     92  C   LEU A 668      22.366  39.676  59.584  1.00 19.10           C  
ATOM     93  O   LEU A 668      22.972  38.967  58.748  1.00 20.60           O  
ATOM     94  CB  LEU A 668      23.652  39.902  61.777  1.00 18.90           C  
ATOM     95  CG  LEU A 668      24.823  40.672  62.390  1.00 19.23           C  
ATOM     96  CD1 LEU A 668      24.870  40.207  63.891  1.00 21.03           C  
ATOM     97  CD2 LEU A 668      26.187  40.387  61.797  1.00 22.17           C  
ATOM     98  N   GLU A 669      21.074  39.660  59.823  1.00 19.66           N  
ATOM     99  CA  GLU A 669      20.211  38.749  59.074  1.00 20.81           C  
ATOM    100  C   GLU A 669      20.163  39.272  57.604  1.00 22.18           C  
ATOM    101  O   GLU A 669      20.224  38.382  56.726  1.00 22.80           O  
ATOM    102  CB  GLU A 669      18.832  38.668  59.673  1.00 25.05           C  
ATOM    103  CG  GLU A 669      18.944  37.738  60.903  1.00 30.18           C  
ATOM    104  CD  GLU A 669      17.624  37.338  61.516  1.00 34.64           C  
ATOM    105  OE1 GLU A 669      16.534  37.757  61.087  1.00 37.57           O  
ATOM    106  OE2 GLU A 669      17.693  36.517  62.477  1.00 35.53           O  
ATOM    107  N   GLN A 670      20.102  40.589  57.487  1.00 21.75           N  
ATOM    108  CA  GLN A 670      20.068  41.100  56.083  1.00 22.92           C  
ATOM    109  C   GLN A 670      21.402  40.770  55.452  1.00 22.92           C  
ATOM    110  O   GLN A 670      21.481  40.323  54.245  1.00 22.80           O  
ATOM    111  CB  GLN A 670      19.850  42.603  56.141  1.00 25.01           C  
ATOM    112  CG  GLN A 670      19.831  43.260  54.746  1.00 28.94           C  
ATOM    113  CD  GLN A 670      19.728  44.768  54.858  1.00 28.96           C  
ATOM    114  OE1 GLN A 670      18.647  45.309  54.618  1.00 32.78           O  
ATOM    115  NE2 GLN A 670      20.778  45.486  55.162  1.00 31.17           N  
ATOM    116  N   TYR A 671      22.537  40.951  56.102  1.00 19.67           N  
ATOM    117  CA  TYR A 671      23.831  40.615  55.579  1.00 21.02           C  
ATOM    118  C   TYR A 671      23.976  39.174  55.161  1.00 24.61           C  
ATOM    119  O   TYR A 671      24.558  38.880  54.063  1.00 24.73           O  
ATOM    120  CB  TYR A 671      24.927  40.993  56.582  1.00 27.63           C  
ATOM    121  CG  TYR A 671      25.415  42.393  56.301  1.00 33.37           C  
ATOM    122  CD1 TYR A 671      24.539  43.445  56.033  1.00 36.22           C  
ATOM    123  CD2 TYR A 671      26.767  42.656  56.309  1.00 37.21           C  
ATOM    124  CE1 TYR A 671      24.991  44.730  55.778  1.00 37.46           C  
ATOM    125  CE2 TYR A 671      27.240  43.937  56.062  1.00 40.35           C  
ATOM    126  CZ  TYR A 671      26.344  44.964  55.795  1.00 40.03           C  
ATOM    127  OH  TYR A 671      26.872  46.223  55.546  1.00 41.16           O  
ATOM    128  N   LEU A 672      23.430  38.223  55.888  1.00 21.53           N  
ATOM    129  CA  LEU A 672      23.509  36.812  55.550  1.00 25.15           C  
ATOM    130  C   LEU A 672      22.783  36.567  54.202  1.00 24.75           C  
ATOM    131  O   LEU A 672      23.262  35.719  53.452  1.00 28.06           O  
ATOM    132  CB  LEU A 672      22.891  35.920  56.625  1.00 29.17           C  
ATOM    133  CG  LEU A 672      23.888  35.546  57.746  1.00 33.31           C  
ATOM    134  CD1 LEU A 672      23.049  34.839  58.813  1.00 35.09           C  
ATOM    135  CD2 LEU A 672      25.002  34.646  57.246  1.00 34.18           C  
ATOM    136  N   GLU A 673      21.669  37.190  54.035  1.00 25.28           N  
ATOM    137  CA  GLU A 673      20.896  37.036  52.793  1.00 26.45           C  
ATOM    138  C   GLU A 673      21.645  37.708  51.658  1.00 27.62           C  
ATOM    139  O   GLU A 673      21.586  37.200  50.504  1.00 27.31           O  
ATOM    140  CB  GLU A 673      19.534  37.656  52.949  1.00 29.08           C  
ATOM    141  CG  GLU A 673      18.587  36.944  53.875  1.00 35.60           C  
ATOM    142  CD  GLU A 673      17.691  37.860  54.677  1.00 41.17           C  
ATOM    143  OE1 GLU A 673      17.176  38.900  54.202  1.00 43.59           O  
ATOM    144  OE2 GLU A 673      17.478  37.523  55.876  1.00 44.42           O  
ATOM    145  N   LEU A 674      22.261  38.852  51.906  1.00 22.98           N  
ATOM    146  CA  LEU A 674      22.891  39.536  50.740  1.00 24.01           C  
ATOM    147  C   LEU A 674      24.272  39.081  50.380  1.00 27.99           C  
ATOM    148  O   LEU A 674      24.697  39.078  49.189  1.00 28.87           O  
ATOM    149  CB  LEU A 674      22.924  41.034  51.025  1.00 21.87           C  
ATOM    150  CG  LEU A 674      21.605  41.785  51.081  1.00 22.69           C  
ATOM    151  CD1 LEU A 674      21.919  43.143  51.705  1.00 24.12           C  
ATOM    152  CD2 LEU A 674      21.018  41.972  49.671  1.00 24.97           C  
ATOM    153  N   VAL A 675      25.153  38.776  51.336  1.00 25.20           N  
ATOM    154  CA  VAL A 675      26.539  38.440  51.126  1.00 27.03           C  
ATOM    155  C   VAL A 675      26.893  37.033  51.568  1.00 29.46           C  
ATOM    156  O   VAL A 675      27.858  36.465  51.056  1.00 32.74           O  
ATOM    157  CB  VAL A 675      27.494  39.479  51.729  1.00 29.50           C  
ATOM    158  CG1 VAL A 675      27.042  40.924  51.488  1.00 31.26           C  
ATOM    159  CG2 VAL A 675      27.629  39.297  53.239  1.00 30.46           C  
ATOM    160  N   GLY A 676      26.180  36.465  52.538  1.00 29.01           N  
ATOM    161  CA  GLY A 676      26.515  35.133  53.067  1.00 30.83           C  
ATOM    162  C   GLY A 676      27.435  35.298  54.288  1.00 31.04           C  
ATOM    163  O   GLY A 676      28.009  36.354  54.523  1.00 29.54           O  
ATOM    164  N   PRO A 677      27.672  34.192  54.975  1.00 32.90           N  
ATOM    165  CA  PRO A 677      28.487  34.222  56.192  1.00 33.34           C  
ATOM    166  C   PRO A 677      29.955  34.424  56.005  1.00 33.39           C  
ATOM    167  O   PRO A 677      30.603  34.920  56.954  1.00 34.15           O  
ATOM    168  CB  PRO A 677      28.148  32.881  56.848  1.00 34.58           C  
ATOM    169  CG  PRO A 677      27.897  31.978  55.662  1.00 35.03           C  
ATOM    170  CD  PRO A 677      27.029  32.858  54.778  1.00 34.63           C  
ATOM    171  N   LYS A 678      30.608  34.096  54.902  1.00 33.07           N  
ATOM    172  CA  LYS A 678      32.041  34.232  54.772  1.00 34.69           C  
ATOM    173  C   LYS A 678      32.540  35.654  54.908  1.00 34.30           C  
ATOM    174  O   LYS A 678      33.636  35.863  55.458  1.00 33.83           O  
ATOM    175  CB  LYS A 678      32.592  33.682  53.444  1.00 37.16           C  
ATOM    176  CG  LYS A 678      34.093  33.464  53.549  1.00 41.35           C  
ATOM    177  CD  LYS A 678      34.767  33.431  52.186  1.00 43.37           C  
ATOM    178  CE  LYS A 678      36.258  33.123  52.374  1.00 44.40           C  
ATOM    179  NZ  LYS A 678      37.105  34.312  52.092  1.00 45.50           N  
ATOM    180  N   LEU A 679      31.835  36.635  54.334  1.00 33.48           N  
ATOM    181  CA  LEU A 679      32.362  37.991  54.456  1.00 33.33           C  
ATOM    182  C   LEU A 679      32.257  38.399  55.939  1.00 32.02           C  
ATOM    183  O   LEU A 679      33.166  39.084  56.378  1.00 31.16           O  
ATOM    184  CB  LEU A 679      31.707  38.997  53.510  1.00 38.09           C  
ATOM    185  CG  LEU A 679      32.476  40.322  53.378  1.00 41.05           C  
ATOM    186  CD1 LEU A 679      33.746  40.102  52.559  1.00 41.94           C  
ATOM    187  CD2 LEU A 679      31.625  41.432  52.771  1.00 42.50           C  
ATOM    188  N   ILE A 680      31.225  37.983  56.633  1.00 31.36           N  
ATOM    189  CA  ILE A 680      31.068  38.290  58.065  1.00 31.14           C  
ATOM    190  C   ILE A 680      32.184  37.629  58.864  1.00 30.00           C  
ATOM    191  O   ILE A 680      32.943  38.246  59.599  1.00 27.52           O  
ATOM    192  CB  ILE A 680      29.673  37.864  58.538  1.00 34.06           C  
ATOM    193  CG1 ILE A 680      28.595  38.692  57.797  1.00 36.56           C  
ATOM    194  CG2 ILE A 680      29.462  38.041  60.036  1.00 34.87           C  
ATOM    195  CD1 ILE A 680      27.258  37.964  57.700  1.00 38.43           C  
ATOM    196  N   THR A 681      32.430  36.336  58.662  1.00 28.02           N  
ATOM    197  CA  THR A 681      33.485  35.664  59.423  1.00 29.22           C  
ATOM    198  C   THR A 681      34.875  36.144  59.075  1.00 28.70           C  
ATOM    199  O   THR A 681      35.757  36.258  59.949  1.00 26.73           O  
ATOM    200  CB  THR A 681      33.353  34.127  59.360  1.00 32.02           C  
ATOM    201  OG1 THR A 681      33.264  33.715  58.006  1.00 34.79           O  
ATOM    202  CG2 THR A 681      32.113  33.614  60.071  1.00 34.37           C  
ATOM    203  N   ASP A 682      35.162  36.480  57.794  1.00 25.09           N  
ATOM    204  CA  ASP A 682      36.446  37.051  57.474  1.00 26.75           C  
ATOM    205  C   ASP A 682      36.646  38.440  58.136  1.00 23.49           C  
ATOM    206  O   ASP A 682      37.771  38.737  58.497  1.00 25.20           O  
ATOM    207  CB  ASP A 682      36.626  37.271  55.954  1.00 30.66           C  
ATOM    208  CG  ASP A 682      36.747  35.936  55.231  1.00 34.04           C  
ATOM    209  OD1 ASP A 682      36.993  34.910  55.879  1.00 35.47           O  
ATOM    210  OD2 ASP A 682      36.584  35.957  53.985  1.00 35.70           O  
ATOM    211  N   GLY A 683      35.606  39.231  58.133  1.00 23.70           N  
ATOM    212  CA  GLY A 683      35.633  40.591  58.713  1.00 23.21           C  
ATOM    213  C   GLY A 683      35.892  40.419  60.244  1.00 24.18           C  
ATOM    214  O   GLY A 683      36.687  41.180  60.748  1.00 23.14           O  
ATOM    215  N   LEU A 684      35.167  39.467  60.808  1.00 23.86           N  
ATOM    216  CA  LEU A 684      35.365  39.252  62.251  1.00 25.08           C  
ATOM    217  C   LEU A 684      36.751  38.838  62.581  1.00 25.78           C  
ATOM    218  O   LEU A 684      37.362  39.207  63.611  1.00 24.37           O  
ATOM    219  CB  LEU A 684      34.321  38.236  62.716  1.00 25.58           C  
ATOM    220  CG  LEU A 684      34.198  38.098  64.243  1.00 27.75           C  
ATOM    221  CD1 LEU A 684      33.908  39.455  64.880  1.00 28.66           C  
ATOM    222  CD2 LEU A 684      33.066  37.134  64.549  1.00 28.14           C  
ATOM    223  N   ALA A 685      37.444  38.008  61.775  1.00 22.37           N  
ATOM    224  CA  ALA A 685      38.807  37.590  62.004  1.00 22.45           C  
ATOM    225  C   ALA A 685      39.751  38.766  61.961  1.00 23.66           C  
ATOM    226  O   ALA A 685      40.711  38.890  62.726  1.00 25.42           O  
ATOM    227  CB  ALA A 685      39.224  36.518  60.987  1.00 24.06           C  
ATOM    228  N   VAL A 686      39.497  39.750  61.054  1.00 21.98           N  
ATOM    229  CA  VAL A 686      40.292  40.925  60.994  1.00 21.33           C  
ATOM    230  C   VAL A 686      40.038  41.820  62.268  1.00 20.39           C  
ATOM    231  O   VAL A 686      41.025  42.291  62.809  1.00 22.84           O  
ATOM    232  CB  VAL A 686      40.012  41.811  59.746  1.00 23.62           C  
ATOM    233  CG1 VAL A 686      40.733  43.138  59.796  1.00 22.18           C  
ATOM    234  CG2 VAL A 686      40.528  40.964  58.570  1.00 24.77           C  
ATOM    235  N   PHE A 687      38.808  41.878  62.646  1.00 20.28           N  
ATOM    236  CA  PHE A 687      38.466  42.690  63.877  1.00 20.15           C  
ATOM    237  C   PHE A 687      39.224  42.090  65.061  1.00 21.00           C  
ATOM    238  O   PHE A 687      39.816  42.901  65.815  1.00 22.01           O  
ATOM    239  CB  PHE A 687      36.979  42.651  64.079  1.00 21.07           C  
ATOM    240  CG  PHE A 687      36.484  43.460  65.274  1.00 22.75           C  
ATOM    241  CD1 PHE A 687      36.274  44.812  65.141  1.00 23.87           C  
ATOM    242  CD2 PHE A 687      36.226  42.792  66.452  1.00 23.51           C  
ATOM    243  CE1 PHE A 687      35.791  45.518  66.266  1.00 24.66           C  
ATOM    244  CE2 PHE A 687      35.784  43.506  67.576  1.00 22.41           C  
ATOM    245  CZ  PHE A 687      35.549  44.850  67.457  1.00 23.56           C  
ATOM    246  N   GLU A 688      39.162  40.765  65.194  1.00 20.35           N  
ATOM    247  CA  GLU A 688      39.901  40.192  66.360  1.00 23.99           C  
ATOM    248  C   GLU A 688      41.368  40.448  66.372  1.00 24.98           C  
ATOM    249  O   GLU A 688      42.059  40.558  67.398  1.00 25.92           O  
ATOM    250  CB  GLU A 688      39.752  38.663  66.334  1.00 27.62           C  
ATOM    251  CG  GLU A 688      38.414  38.070  66.661  1.00 34.29           C  
ATOM    252  CD  GLU A 688      38.640  36.546  66.678  1.00 36.03           C  
ATOM    253  OE1 GLU A 688      39.185  36.052  67.661  1.00 38.80           O  
ATOM    254  OE2 GLU A 688      38.372  35.897  65.668  1.00 40.76           O  
ATOM    255  N   LYS A 689      42.062  40.515  65.189  1.00 21.51           N  
ATOM    256  CA  LYS A 689      43.476  40.779  65.192  1.00 24.56           C  
ATOM    257  C   LYS A 689      43.822  42.243  65.476  1.00 20.68           C  
ATOM    258  O   LYS A 689      44.940  42.484  65.890  1.00 21.75           O  
ATOM    259  CB  LYS A 689      44.143  40.301  63.896  1.00 29.79           C  
ATOM    260  CG  LYS A 689      44.402  41.235  62.763  1.00 35.64           C  
ATOM    261  CD  LYS A 689      45.359  40.584  61.748  1.00 38.08           C  
ATOM    262  CE  LYS A 689      44.646  40.320  60.432  1.00 40.71           C  
ATOM    263  NZ  LYS A 689      45.604  39.639  59.496  1.00 42.03           N  
ATOM    264  N   MET A 690      42.861  43.158  65.181  1.00 20.42           N  
ATOM    265  CA  MET A 690      43.213  44.556  65.364  1.00 21.54           C  
ATOM    266  C   MET A 690      42.836  45.099  66.766  1.00 20.89           C  
ATOM    267  O   MET A 690      43.482  46.040  67.217  1.00 23.14           O  
ATOM    268  CB  MET A 690      42.458  45.449  64.371  1.00 22.02           C  
ATOM    269  CG  MET A 690      42.732  45.027  62.904  1.00 24.16           C  
ATOM    270  SD  MET A 690      44.448  45.057  62.417  1.00 26.86           S  
ATOM    271  CE  MET A 690      44.889  46.744  62.620  1.00 26.20           C  
ATOM    272  N   MET A 691      41.849  44.434  67.341  1.00 21.25           N  
ATOM    273  CA  MET A 691      41.327  44.981  68.623  1.00 22.12           C  
ATOM    274  C   MET A 691      42.342  45.043  69.736  1.00 23.92           C  
ATOM    275  O   MET A 691      42.334  46.075  70.472  1.00 22.23           O  
ATOM    276  CB  MET A 691      40.062  44.262  69.037  1.00 24.37           C  
ATOM    277  CG  MET A 691      38.728  44.836  68.639  1.00 26.90           C  
ATOM    278  SD  MET A 691      38.495  46.573  69.142  1.00 24.77           S  
ATOM    279  CE  MET A 691      37.496  46.417  70.650  1.00 26.25           C  
ATOM    280  N   PRO A 692      43.232  44.092  69.912  1.00 23.28           N  
ATOM    281  CA  PRO A 692      44.230  44.221  70.969  1.00 22.41           C  
ATOM    282  C   PRO A 692      44.996  45.516  70.886  1.00 24.99           C  
ATOM    283  O   PRO A 692      45.222  46.279  71.878  1.00 23.93           O  
ATOM    284  CB  PRO A 692      45.157  43.007  70.841  1.00 24.36           C  
ATOM    285  CG  PRO A 692      44.302  42.013  70.152  1.00 25.62           C  
ATOM    286  CD  PRO A 692      43.380  42.794  69.217  1.00 23.19           C  
ATOM    287  N   GLY A 693      45.459  45.924  69.693  1.00 22.76           N  
ATOM    288  CA  GLY A 693      46.163  47.135  69.480  1.00 21.67           C  
ATOM    289  C   GLY A 693      45.300  48.366  69.644  1.00 20.11           C  
ATOM    290  O   GLY A 693      45.785  49.390  70.162  1.00 23.16           O  
ATOM    291  N   TYR A 694      44.030  48.359  69.248  1.00 20.29           N  
ATOM    292  CA  TYR A 694      43.128  49.477  69.383  1.00 19.10           C  
ATOM    293  C   TYR A 694      42.896  49.730  70.925  1.00 19.81           C  
ATOM    294  O   TYR A 694      42.904  50.897  71.274  1.00 20.42           O  
ATOM    295  CB  TYR A 694      41.782  49.300  68.682  1.00 21.02           C  
ATOM    296  CG  TYR A 694      41.858  49.207  67.120  1.00 19.98           C  
ATOM    297  CD1 TYR A 694      43.010  49.519  66.482  1.00 22.74           C  
ATOM    298  CD2 TYR A 694      40.678  48.770  66.538  1.00 19.89           C  
ATOM    299  CE1 TYR A 694      43.026  49.436  65.047  1.00 23.22           C  
ATOM    300  CE2 TYR A 694      40.650  48.680  65.095  1.00 20.69           C  
ATOM    301  CZ  TYR A 694      41.844  49.012  64.518  1.00 20.47           C  
ATOM    302  OH  TYR A 694      41.892  48.967  63.071  1.00 24.59           O  
ATOM    303  N   VAL A 695      42.760  48.622  71.620  1.00 20.85           N  
ATOM    304  CA  VAL A 695      42.468  48.864  73.089  1.00 21.53           C  
ATOM    305  C   VAL A 695      43.739  49.342  73.759  1.00 23.99           C  
ATOM    306  O   VAL A 695      43.655  50.282  74.584  1.00 21.73           O  
ATOM    307  CB  VAL A 695      41.906  47.583  73.668  1.00 22.77           C  
ATOM    308  CG1 VAL A 695      41.912  47.674  75.234  1.00 26.52           C  
ATOM    309  CG2 VAL A 695      40.482  47.270  73.263  1.00 22.32           C  
ATOM    310  N   SER A 696      44.919  48.847  73.385  1.00 23.89           N  
ATOM    311  CA  SER A 696      46.158  49.351  73.940  1.00 24.88           C  
ATOM    312  C   SER A 696      46.361  50.827  73.655  1.00 26.96           C  
ATOM    313  O   SER A 696      46.861  51.610  74.481  1.00 26.40           O  
ATOM    314  CB ASER A 696      47.360  48.518  73.490  0.50 26.35           C  
ATOM    315  CB BSER A 696      47.342  48.540  73.404  0.50 26.07           C  
ATOM    316  OG ASER A 696      47.135  47.164  73.864  0.50 27.88           O  
ATOM    317  OG BSER A 696      48.542  49.044  73.944  0.50 26.64           O  
ATOM    318  N   VAL A 697      45.994  51.320  72.462  1.00 25.89           N  
ATOM    319  CA  VAL A 697      46.103  52.734  72.141  1.00 27.12           C  
ATOM    320  C   VAL A 697      45.114  53.538  72.984  1.00 24.83           C  
ATOM    321  O   VAL A 697      45.494  54.613  73.460  1.00 27.06           O  
ATOM    322  CB  VAL A 697      45.853  53.018  70.640  1.00 28.54           C  
ATOM    323  CG1 VAL A 697      45.706  54.499  70.338  1.00 29.70           C  
ATOM    324  CG2 VAL A 697      47.037  52.416  69.866  1.00 28.63           C  
ATOM    325  N   LEU A 698      43.885  53.074  73.192  1.00 24.35           N  
ATOM    326  CA  LEU A 698      42.934  53.731  74.058  1.00 24.30           C  
ATOM    327  C   LEU A 698      43.563  53.916  75.469  1.00 25.83           C  
ATOM    328  O   LEU A 698      43.478  55.041  75.962  1.00 26.96           O  
ATOM    329  CB  LEU A 698      41.627  52.979  74.333  1.00 26.47           C  
ATOM    330  CG  LEU A 698      40.482  53.171  73.361  1.00 27.61           C  
ATOM    331  CD1 LEU A 698      39.356  52.202  73.691  1.00 27.40           C  
ATOM    332  CD2 LEU A 698      39.998  54.631  73.382  1.00 27.43           C  
ATOM    333  N   GLU A 699      44.100  52.837  75.972  1.00 26.59           N  
ATOM    334  CA  GLU A 699      44.671  52.898  77.339  1.00 27.96           C  
ATOM    335  C   GLU A 699      45.839  53.840  77.428  1.00 29.35           C  
ATOM    336  O   GLU A 699      45.949  54.577  78.430  1.00 31.12           O  
ATOM    337  CB AGLU A 699      45.160  51.515  77.776  0.50 29.52           C  
ATOM    338  CB BGLU A 699      45.118  51.504  77.764  0.50 28.46           C  
ATOM    339  CG AGLU A 699      44.116  50.436  77.818  0.50 31.14           C  
ATOM    340  CG BGLU A 699      43.969  50.564  78.073  0.50 28.87           C  
ATOM    341  CD AGLU A 699      43.273  50.437  79.070  0.50 33.78           C  
ATOM    342  CD BGLU A 699      44.535  49.296  78.688  0.50 31.30           C  
ATOM    343  OE1AGLU A 699      43.123  51.489  79.718  0.50 34.77           O  
ATOM    344  OE1BGLU A 699      45.024  48.448  77.937  0.50 32.10           O  
ATOM    345  OE2AGLU A 699      42.789  49.337  79.396  0.50 35.04           O  
ATOM    346  OE2BGLU A 699      44.510  49.205  79.931  0.50 32.71           O  
ATOM    347  N   SER A 700      46.736  53.838  76.441  1.00 29.72           N  
ATOM    348  CA  SER A 700      47.909  54.713  76.552  1.00 31.71           C  
ATOM    349  C   SER A 700      47.464  56.163  76.455  1.00 32.54           C  
ATOM    350  O   SER A 700      47.902  57.028  77.240  1.00 32.11           O  
ATOM    351  CB  SER A 700      49.023  54.270  75.628  1.00 35.35           C  
ATOM    352  OG  SER A 700      48.724  54.568  74.289  1.00 39.35           O  
ATOM    353  N   ASN A 701      46.444  56.452  75.636  1.00 30.05           N  
ATOM    354  CA  ASN A 701      45.917  57.811  75.554  1.00 31.85           C  
ATOM    355  C   ASN A 701      45.215  58.223  76.856  1.00 31.61           C  
ATOM    356  O   ASN A 701      45.288  59.377  77.308  1.00 32.30           O  
ATOM    357  CB  ASN A 701      44.966  57.915  74.343  1.00 33.03           C  
ATOM    358  CG  ASN A 701      45.747  58.131  73.052  1.00 36.01           C  
ATOM    359  OD1 ASN A 701      45.594  57.421  72.052  1.00 38.84           O  
ATOM    360  ND2 ASN A 701      46.560  59.185  73.023  1.00 37.37           N  
ATOM    361  N   LEU A 702      44.554  57.267  77.498  1.00 30.66           N  
ATOM    362  CA  LEU A 702      43.859  57.549  78.761  1.00 30.69           C  
ATOM    363  C   LEU A 702      44.949  57.946  79.780  1.00 31.86           C  
ATOM    364  O   LEU A 702      44.781  58.992  80.417  1.00 32.99           O  
ATOM    365  CB  LEU A 702      43.062  56.357  79.243  1.00 30.07           C  
ATOM    366  CG  LEU A 702      42.272  56.548  80.544  1.00 29.68           C  
ATOM    367  CD1 LEU A 702      41.273  57.705  80.426  1.00 30.72           C  
ATOM    368  CD2 LEU A 702      41.626  55.255  80.981  1.00 28.96           C  
ATOM    369  N   THR A 703      46.029  57.196  79.811  1.00 32.22           N  
ATOM    370  CA  THR A 703      47.118  57.519  80.765  1.00 36.02           C  
ATOM    371  C   THR A 703      47.742  58.876  80.532  1.00 37.48           C  
ATOM    372  O   THR A 703      48.020  59.668  81.450  1.00 38.61           O  
ATOM    373  CB  THR A 703      48.235  56.476  80.699  1.00 35.93           C  
ATOM    374  OG1 THR A 703      47.686  55.236  81.149  1.00 38.38           O  
ATOM    375  CG2 THR A 703      49.430  56.870  81.576  1.00 38.19           C  
ATOM    376  N   ALA A 704      47.990  59.221  79.276  1.00 36.71           N  
ATOM    377  CA  ALA A 704      48.537  60.512  78.889  1.00 37.64           C  
ATOM    378  C   ALA A 704      47.519  61.628  78.978  1.00 37.21           C  
ATOM    379  O   ALA A 704      47.779  62.787  78.647  1.00 37.26           O  
ATOM    380  CB  ALA A 704      49.082  60.379  77.463  1.00 38.08           C  
ATOM    381  N   GLN A 705      46.268  61.343  79.293  1.00 37.48           N  
ATOM    382  CA  GLN A 705      45.176  62.310  79.337  1.00 38.81           C  
ATOM    383  C   GLN A 705      45.087  63.039  78.020  1.00 37.58           C  
ATOM    384  O   GLN A 705      44.820  64.244  77.939  1.00 38.45           O  
ATOM    385  CB  GLN A 705      45.338  63.187  80.612  1.00 41.86           C  
ATOM    386  CG  GLN A 705      45.105  62.307  81.832  1.00 45.08           C  
ATOM    387  CD  GLN A 705      44.914  62.871  83.202  1.00 48.36           C  
ATOM    388  OE1 GLN A 705      45.521  62.374  84.172  1.00 50.35           O  
ATOM    389  NE2 GLN A 705      44.068  63.882  83.386  1.00 50.32           N  
ATOM    390  N   ASP A 706      45.258  62.300  76.899  1.00 34.88           N  
ATOM    391  CA  ASP A 706      45.204  62.912  75.559  1.00 32.76           C  
ATOM    392  C   ASP A 706      43.787  62.749  75.027  1.00 32.65           C  
ATOM    393  O   ASP A 706      43.422  61.706  74.473  1.00 31.48           O  
ATOM    394  CB  ASP A 706      46.235  62.244  74.671  1.00 34.01           C  
ATOM    395  CG  ASP A 706      46.242  62.630  73.210  1.00 35.80           C  
ATOM    396  OD1 ASP A 706      45.448  63.455  72.744  1.00 34.98           O  
ATOM    397  OD2 ASP A 706      47.066  62.094  72.435  1.00 39.77           O  
ATOM    398  N   LYS A 707      42.919  63.736  75.207  1.00 30.28           N  
ATOM    399  CA  LYS A 707      41.536  63.702  74.830  1.00 31.12           C  
ATOM    400  C   LYS A 707      41.325  63.493  73.324  1.00 30.25           C  
ATOM    401  O   LYS A 707      40.492  62.651  72.976  1.00 29.00           O  
ATOM    402  CB  LYS A 707      40.792  64.963  75.296  1.00 31.95           C  
ATOM    403  CG  LYS A 707      39.363  64.985  74.790  1.00 34.67           C  
ATOM    404  CD  LYS A 707      38.748  66.370  74.895  1.00 37.11           C  
ATOM    405  CE  LYS A 707      37.758  66.384  76.036  1.00 37.72           C  
ATOM    406  NZ  LYS A 707      37.159  67.753  76.205  1.00 38.39           N  
ATOM    407  N   LYS A 708      42.120  64.154  72.493  1.00 28.85           N  
ATOM    408  CA  LYS A 708      41.972  63.965  71.043  1.00 30.75           C  
ATOM    409  C   LYS A 708      42.308  62.519  70.667  1.00 28.17           C  
ATOM    410  O   LYS A 708      41.647  61.966  69.783  1.00 28.40           O  
ATOM    411  CB  LYS A 708      42.833  64.968  70.279  1.00 33.96           C  
ATOM    412  CG  LYS A 708      43.157  64.605  68.840  1.00 38.41           C  
ATOM    413  CD  LYS A 708      43.584  65.824  68.017  1.00 41.91           C  
ATOM    414  CE  LYS A 708      44.357  65.355  66.786  1.00 45.16           C  
ATOM    415  NZ  LYS A 708      43.532  65.386  65.545  1.00 46.97           N  
ATOM    416  N   GLY A 709      43.326  61.958  71.276  1.00 26.75           N  
ATOM    417  CA  GLY A 709      43.779  60.582  71.030  1.00 27.15           C  
ATOM    418  C   GLY A 709      42.700  59.596  71.424  1.00 25.64           C  
ATOM    419  O   GLY A 709      42.367  58.625  70.741  1.00 24.58           O  
ATOM    420  N   ILE A 710      42.068  59.797  72.614  1.00 22.92           N  
ATOM    421  CA  ILE A 710      40.991  58.947  73.040  1.00 22.65           C  
ATOM    422  C   ILE A 710      39.781  59.033  72.131  1.00 21.23           C  
ATOM    423  O   ILE A 710      39.222  57.993  71.759  1.00 22.78           O  
ATOM    424  CB  ILE A 710      40.492  59.316  74.486  1.00 22.97           C  
ATOM    425  CG1 ILE A 710      41.643  59.113  75.479  1.00 23.86           C  
ATOM    426  CG2 ILE A 710      39.227  58.557  74.847  1.00 23.39           C  
ATOM    427  CD1 ILE A 710      41.233  59.760  76.832  1.00 26.32           C  
ATOM    428  N   VAL A 711      39.362  60.214  71.709  1.00 20.74           N  
ATOM    429  CA  VAL A 711      38.187  60.372  70.870  1.00 20.68           C  
ATOM    430  C   VAL A 711      38.504  59.755  69.480  1.00 21.70           C  
ATOM    431  O   VAL A 711      37.574  59.161  68.950  1.00 21.49           O  
ATOM    432  CB  VAL A 711      37.868  61.883  70.753  1.00 23.63           C  
ATOM    433  CG1 VAL A 711      36.838  62.170  69.665  1.00 24.06           C  
ATOM    434  CG2 VAL A 711      37.343  62.373  72.117  1.00 24.03           C  
ATOM    435  N   GLU A 712      39.695  59.953  68.988  1.00 23.27           N  
ATOM    436  CA  GLU A 712      40.022  59.415  67.643  1.00 25.90           C  
ATOM    437  C   GLU A 712      39.999  57.893  67.609  1.00 24.03           C  
ATOM    438  O   GLU A 712      39.404  57.264  66.729  1.00 23.02           O  
ATOM    439  CB  GLU A 712      41.393  59.939  67.200  1.00 30.72           C  
ATOM    440  CG  GLU A 712      41.255  61.120  66.252  1.00 39.59           C  
ATOM    441  CD  GLU A 712      42.432  62.073  66.271  1.00 43.51           C  
ATOM    442  OE1 GLU A 712      43.535  61.653  66.688  1.00 47.11           O  
ATOM    443  OE2 GLU A 712      42.258  63.256  65.881  1.00 45.76           O  
ATOM    444  N   GLU A 713      40.517  57.267  68.679  1.00 23.80           N  
ATOM    445  CA  GLU A 713      40.534  55.800  68.744  1.00 21.42           C  
ATOM    446  C   GLU A 713      39.153  55.295  69.001  1.00 21.98           C  
ATOM    447  O   GLU A 713      38.685  54.225  68.494  1.00 19.96           O  
ATOM    448  CB  GLU A 713      41.586  55.324  69.765  1.00 22.99           C  
ATOM    449  CG  GLU A 713      42.020  53.889  69.524  1.00 25.53           C  
ATOM    450  CD  GLU A 713      42.862  53.720  68.259  1.00 27.50           C  
ATOM    451  OE1 GLU A 713      43.217  54.706  67.593  1.00 29.49           O  
ATOM    452  OE2 GLU A 713      43.159  52.554  67.947  1.00 28.67           O  
ATOM    453  N   GLY A 714      38.333  55.979  69.849  1.00 18.56           N  
ATOM    454  CA  GLY A 714      36.951  55.599  70.043  1.00 18.56           C  
ATOM    455  C   GLY A 714      36.178  55.530  68.665  1.00 19.12           C  
ATOM    456  O   GLY A 714      35.409  54.657  68.467  1.00 20.33           O  
ATOM    457  N   HIS A 715      36.391  56.587  67.878  1.00 18.69           N  
ATOM    458  CA  HIS A 715      35.713  56.650  66.556  1.00 19.31           C  
ATOM    459  C   HIS A 715      36.181  55.493  65.670  1.00 18.81           C  
ATOM    460  O   HIS A 715      35.277  54.952  64.973  1.00 21.46           O  
ATOM    461  CB  HIS A 715      36.195  57.977  65.952  1.00 22.40           C  
ATOM    462  CG  HIS A 715      35.547  58.243  64.597  1.00 23.01           C  
ATOM    463  ND1 HIS A 715      34.224  58.484  64.423  1.00 25.85           N  
ATOM    464  CD2 HIS A 715      36.157  58.229  63.372  1.00 26.76           C  
ATOM    465  CE1 HIS A 715      33.981  58.665  63.091  1.00 26.79           C  
ATOM    466  NE2 HIS A 715      35.136  58.518  62.506  1.00 26.78           N  
ATOM    467  N   LYS A 716      37.439  55.173  65.704  1.00 20.46           N  
ATOM    468  CA  LYS A 716      37.931  54.041  64.880  1.00 21.65           C  
ATOM    469  C   LYS A 716      37.270  52.736  65.297  1.00 22.91           C  
ATOM    470  O   LYS A 716      36.740  51.956  64.488  1.00 21.43           O  
ATOM    471  CB ALYS A 716      39.429  53.988  64.976  0.50 23.30           C  
ATOM    472  CB BLYS A 716      39.436  53.923  64.921  0.50 24.20           C  
ATOM    473  CG ALYS A 716      40.214  53.163  63.959  0.50 26.35           C  
ATOM    474  CG BLYS A 716      39.846  52.666  64.142  0.50 28.07           C  
ATOM    475  CD ALYS A 716      41.685  53.082  64.363  0.50 28.26           C  
ATOM    476  CD BLYS A 716      41.342  52.471  64.079  0.50 30.15           C  
ATOM    477  CE ALYS A 716      42.313  54.465  64.391  0.50 29.41           C  
ATOM    478  CE BLYS A 716      41.642  52.081  62.621  0.50 30.91           C  
ATOM    479  NZ ALYS A 716      43.722  54.450  64.874  0.50 32.38           N  
ATOM    480  NZ BLYS A 716      42.658  53.040  62.106  0.50 34.19           N  
ATOM    481  N   ILE A 717      37.214  52.511  66.648  1.00 19.78           N  
ATOM    482  CA  ILE A 717      36.542  51.273  67.066  1.00 18.78           C  
ATOM    483  C   ILE A 717      35.108  51.271  66.779  1.00 15.89           C  
ATOM    484  O   ILE A 717      34.491  50.209  66.476  1.00 18.26           O  
ATOM    485  CB  ILE A 717      36.832  51.134  68.629  1.00 19.04           C  
ATOM    486  CG1 ILE A 717      38.292  50.829  68.837  1.00 21.27           C  
ATOM    487  CG2 ILE A 717      35.963  50.027  69.187  1.00 20.40           C  
ATOM    488  CD1 ILE A 717      38.750  51.112  70.296  1.00 23.59           C  
ATOM    489  N   LYS A 718      34.305  52.351  66.902  1.00 16.70           N  
ATOM    490  CA  LYS A 718      32.924  52.489  66.647  1.00 17.13           C  
ATOM    491  C   LYS A 718      32.659  51.969  65.156  1.00 18.64           C  
ATOM    492  O   LYS A 718      31.743  51.209  65.006  1.00 19.02           O  
ATOM    493  CB  LYS A 718      32.452  53.939  66.777  1.00 21.33           C  
ATOM    494  CG  LYS A 718      30.989  54.090  66.452  1.00 24.57           C  
ATOM    495  CD  LYS A 718      30.531  55.530  66.317  1.00 29.28           C  
ATOM    496  CE  LYS A 718      29.063  55.621  65.890  1.00 31.78           C  
ATOM    497  NZ  LYS A 718      28.810  57.078  65.577  1.00 34.19           N  
ATOM    498  N   GLY A 719      33.509  52.552  64.331  1.00 19.76           N  
ATOM    499  CA  GLY A 719      33.278  52.135  62.892  1.00 21.66           C  
ATOM    500  C   GLY A 719      33.573  50.656  62.676  1.00 20.97           C  
ATOM    501  O   GLY A 719      32.797  49.966  61.947  1.00 22.57           O  
ATOM    502  N   ALA A 720      34.686  50.196  63.184  1.00 19.17           N  
ATOM    503  CA  ALA A 720      35.149  48.803  63.070  1.00 18.14           C  
ATOM    504  C   ALA A 720      34.110  47.867  63.591  1.00 20.95           C  
ATOM    505  O   ALA A 720      33.622  46.909  62.992  1.00 20.11           O  
ATOM    506  CB  ALA A 720      36.510  48.568  63.676  1.00 19.03           C  
ATOM    507  N   ALA A 721      33.659  48.111  64.882  1.00 17.88           N  
ATOM    508  CA  ALA A 721      32.625  47.247  65.396  1.00 17.05           C  
ATOM    509  C   ALA A 721      31.299  47.242  64.728  1.00 19.03           C  
ATOM    510  O   ALA A 721      30.606  46.247  64.567  1.00 19.94           O  
ATOM    511  CB  ALA A 721      32.418  47.681  66.913  1.00 18.22           C  
ATOM    512  N   GLY A 722      30.834  48.408  64.232  1.00 20.44           N  
ATOM    513  CA  GLY A 722      29.557  48.577  63.555  1.00 22.46           C  
ATOM    514  C   GLY A 722      29.633  47.814  62.193  1.00 20.30           C  
ATOM    515  O   GLY A 722      28.582  47.275  61.820  1.00 23.68           O  
ATOM    516  N   SER A 723      30.796  47.696  61.655  1.00 20.52           N  
ATOM    517  CA  SER A 723      30.921  47.031  60.341  1.00 23.64           C  
ATOM    518  C   SER A 723      30.585  45.552  60.417  1.00 25.63           C  
ATOM    519  O   SER A 723      30.233  44.924  59.412  1.00 24.56           O  
ATOM    520  CB  SER A 723      32.300  47.292  59.780  1.00 23.81           C  
ATOM    521  OG  SER A 723      33.304  46.399  60.163  1.00 27.41           O  
ATOM    522  N   VAL A 724      30.838  44.930  61.584  1.00 20.92           N  
ATOM    523  CA  VAL A 724      30.561  43.521  61.796  1.00 20.94           C  
ATOM    524  C   VAL A 724      29.398  43.253  62.737  1.00 21.04           C  
ATOM    525  O   VAL A 724      29.160  42.076  63.096  1.00 23.75           O  
ATOM    526  CB  VAL A 724      31.828  42.774  62.235  1.00 23.80           C  
ATOM    527  CG1 VAL A 724      32.874  42.765  61.124  1.00 28.06           C  
ATOM    528  CG2 VAL A 724      32.463  43.341  63.520  1.00 25.40           C  
ATOM    529  N   GLY A 725      28.578  44.223  63.083  1.00 17.60           N  
ATOM    530  CA  GLY A 725      27.346  44.007  63.843  1.00 17.22           C  
ATOM    531  C   GLY A 725      27.557  43.919  65.405  1.00 15.15           C  
ATOM    532  O   GLY A 725      26.539  43.401  65.918  1.00 17.38           O  
ATOM    533  N   LEU A 726      28.661  44.443  65.766  1.00 17.50           N  
ATOM    534  CA  LEU A 726      28.842  44.387  67.322  1.00 17.14           C  
ATOM    535  C   LEU A 726      28.192  45.689  67.860  1.00 15.13           C  
ATOM    536  O   LEU A 726      29.023  46.580  68.101  1.00 16.94           O  
ATOM    537  CB  LEU A 726      30.309  44.200  67.602  1.00 16.51           C  
ATOM    538  CG  LEU A 726      30.906  42.805  67.165  1.00 18.89           C  
ATOM    539  CD1 LEU A 726      32.398  42.791  67.143  1.00 20.10           C  
ATOM    540  CD2 LEU A 726      30.313  41.740  68.085  1.00 20.97           C  
ATOM    541  N   ARG A 727      26.905  45.670  68.013  1.00 17.28           N  
ATOM    542  CA  ARG A 727      26.125  46.863  68.365  1.00 19.00           C  
ATOM    543  C   ARG A 727      26.532  47.436  69.759  1.00 18.97           C  
ATOM    544  O   ARG A 727      26.711  48.627  69.848  1.00 19.34           O  
ATOM    545  CB  ARG A 727      24.670  46.448  68.380  1.00 24.42           C  
ATOM    546  CG  ARG A 727      23.599  47.481  68.676  1.00 32.89           C  
ATOM    547  CD  ARG A 727      22.475  46.810  69.455  1.00 36.97           C  
ATOM    548  NE  ARG A 727      21.414  46.113  68.794  1.00 43.09           N  
ATOM    549  CZ  ARG A 727      20.439  46.468  67.957  1.00 45.04           C  
ATOM    550  NH1 ARG A 727      20.282  47.694  67.460  1.00 46.57           N  
ATOM    551  NH2 ARG A 727      19.557  45.567  67.512  1.00 46.70           N  
ATOM    552  N   HIS A 728      26.788  46.519  70.711  1.00 19.28           N  
ATOM    553  CA  HIS A 728      27.141  47.144  72.040  1.00 20.87           C  
ATOM    554  C   HIS A 728      28.503  47.710  72.063  1.00 19.42           C  
ATOM    555  O   HIS A 728      28.794  48.793  72.682  1.00 18.42           O  
ATOM    556  CB  HIS A 728      26.991  45.993  73.062  1.00 18.97           C  
ATOM    557  CG  HIS A 728      27.474  46.416  74.451  1.00 21.45           C  
ATOM    558  ND1 HIS A 728      26.829  47.454  75.090  1.00 23.48           N  
ATOM    559  CD2 HIS A 728      28.501  45.982  75.160  1.00 22.83           C  
ATOM    560  CE1 HIS A 728      27.465  47.628  76.268  1.00 21.60           C  
ATOM    561  NE2 HIS A 728      28.451  46.789  76.287  1.00 17.69           N  
ATOM    562  N   LEU A 729      29.517  47.166  71.386  1.00 16.63           N  
ATOM    563  CA  LEU A 729      30.832  47.691  71.265  1.00 17.19           C  
ATOM    564  C   LEU A 729      30.775  49.022  70.464  1.00 17.67           C  
ATOM    565  O   LEU A 729      31.489  49.953  70.738  1.00 18.05           O  
ATOM    566  CB  LEU A 729      31.912  46.802  70.653  1.00 18.50           C  
ATOM    567  CG  LEU A 729      32.155  45.458  71.391  1.00 18.89           C  
ATOM    568  CD1 LEU A 729      33.293  44.677  70.773  1.00 20.68           C  
ATOM    569  CD2 LEU A 729      32.604  45.813  72.843  1.00 22.20           C  
ATOM    570  N   GLN A 730      29.869  49.014  69.467  1.00 16.94           N  
ATOM    571  CA  GLN A 730      29.711  50.284  68.713  1.00 19.31           C  
ATOM    572  C   GLN A 730      29.176  51.440  69.581  1.00 18.85           C  
ATOM    573  O   GLN A 730      29.740  52.532  69.504  1.00 18.93           O  
ATOM    574  CB  GLN A 730      28.714  50.003  67.564  1.00 19.83           C  
ATOM    575  CG  GLN A 730      28.631  51.202  66.600  1.00 25.62           C  
ATOM    576  CD  GLN A 730      27.510  50.989  65.606  1.00 30.64           C  
ATOM    577  OE1 GLN A 730      27.589  51.575  64.515  1.00 36.09           O  
ATOM    578  NE2 GLN A 730      26.498  50.227  65.874  1.00 31.89           N  
ATOM    579  N   GLN A 731      28.260  51.068  70.456  1.00 20.59           N  
ATOM    580  CA  GLN A 731      27.684  52.083  71.371  1.00 21.46           C  
ATOM    581  C   GLN A 731      28.714  52.532  72.399  1.00 21.76           C  
ATOM    582  O   GLN A 731      28.837  53.755  72.673  1.00 19.14           O  
ATOM    583  CB  GLN A 731      26.423  51.568  72.033  1.00 25.69           C  
ATOM    584  CG  GLN A 731      25.754  52.616  72.928  1.00 32.82           C  
ATOM    585  CD  GLN A 731      25.513  53.958  72.276  1.00 37.86           C  
ATOM    586  OE1 GLN A 731      25.258  54.043  71.051  1.00 41.47           O  
ATOM    587  NE2 GLN A 731      25.593  55.054  73.049  1.00 38.69           N  
ATOM    588  N   LEU A 732      29.563  51.601  72.877  1.00 18.75           N  
ATOM    589  CA  LEU A 732      30.659  52.083  73.762  1.00 18.06           C  
ATOM    590  C   LEU A 732      31.616  53.032  73.112  1.00 18.68           C  
ATOM    591  O   LEU A 732      32.201  54.006  73.541  1.00 19.04           O  
ATOM    592  CB  LEU A 732      31.507  50.903  74.314  1.00 20.66           C  
ATOM    593  CG  LEU A 732      30.888  50.148  75.470  1.00 24.18           C  
ATOM    594  CD1 LEU A 732      31.822  48.995  75.795  1.00 21.85           C  
ATOM    595  CD2 LEU A 732      30.747  51.149  76.612  1.00 23.19           C  
ATOM    596  N   GLY A 733      31.923  52.720  71.777  1.00 17.43           N  
ATOM    597  CA  GLY A 733      32.859  53.580  71.056  1.00 17.95           C  
ATOM    598  C   GLY A 733      32.119  54.911  70.770  1.00 16.04           C  
ATOM    599  O   GLY A 733      32.890  55.876  70.838  1.00 19.01           O  
ATOM    600  N   GLN A 734      30.857  54.923  70.572  1.00 17.37           N  
ATOM    601  CA  GLN A 734      30.126  56.191  70.397  1.00 19.55           C  
ATOM    602  C   GLN A 734      30.256  57.043  71.674  1.00 20.29           C  
ATOM    603  O   GLN A 734      30.598  58.227  71.581  1.00 19.89           O  
ATOM    604  CB  GLN A 734      28.680  55.915  70.050  1.00 23.06           C  
ATOM    605  CG  GLN A 734      27.798  57.153  70.117  1.00 24.71           C  
ATOM    606  CD  GLN A 734      28.126  58.139  69.026  1.00 29.50           C  
ATOM    607  OE1 GLN A 734      28.843  57.837  68.078  1.00 33.62           O  
ATOM    608  NE2 GLN A 734      27.620  59.378  69.139  1.00 31.32           N  
ATOM    609  N   GLN A 735      30.058  56.368  72.834  1.00 19.15           N  
ATOM    610  CA  GLN A 735      30.217  57.174  74.081  1.00 20.54           C  
ATOM    611  C   GLN A 735      31.618  57.669  74.247  1.00 18.08           C  
ATOM    612  O   GLN A 735      31.834  58.867  74.570  1.00 17.97           O  
ATOM    613  CB  GLN A 735      29.839  56.271  75.285  1.00 18.36           C  
ATOM    614  CG  GLN A 735      28.372  55.945  75.331  1.00 22.52           C  
ATOM    615  CD  GLN A 735      28.012  54.749  76.200  1.00 25.37           C  
ATOM    616  OE1 GLN A 735      26.880  54.289  76.152  1.00 31.96           O  
ATOM    617  NE2 GLN A 735      28.918  54.121  76.920  1.00 31.08           N  
ATOM    618  N   ILE A 736      32.687  56.904  74.025  1.00 16.87           N  
ATOM    619  CA  ILE A 736      34.062  57.270  74.120  1.00 17.43           C  
ATOM    620  C   ILE A 736      34.432  58.451  73.219  1.00 18.10           C  
ATOM    621  O   ILE A 736      35.184  59.343  73.555  1.00 19.50           O  
ATOM    622  CB  ILE A 736      35.019  56.073  73.865  1.00 17.29           C  
ATOM    623  CG1 ILE A 736      34.799  55.080  75.054  1.00 18.90           C  
ATOM    624  CG2 ILE A 736      36.454  56.457  73.800  1.00 19.68           C  
ATOM    625  CD1 ILE A 736      35.357  53.684  74.849  1.00 19.67           C  
ATOM    626  N   GLN A 737      33.802  58.460  71.997  1.00 18.84           N  
ATOM    627  CA  GLN A 737      34.146  59.609  71.144  1.00 21.13           C  
ATOM    628  C   GLN A 737      33.226  60.759  71.375  1.00 22.58           C  
ATOM    629  O   GLN A 737      33.262  61.717  70.537  1.00 25.47           O  
ATOM    630  CB  GLN A 737      34.106  59.134  69.639  1.00 20.93           C  
ATOM    631  CG  GLN A 737      32.740  58.872  69.138  1.00 21.96           C  
ATOM    632  CD  GLN A 737      32.472  58.980  67.623  1.00 28.51           C  
ATOM    633  OE1 GLN A 737      33.321  58.597  66.853  1.00 30.47           O  
ATOM    634  NE2 GLN A 737      31.313  59.456  67.247  1.00 32.43           N  
ATOM    635  N   SER A 738      32.474  60.898  72.481  1.00 20.01           N  
ATOM    636  CA  SER A 738      31.516  61.977  72.666  1.00 19.34           C  
ATOM    637  C   SER A 738      31.836  62.840  73.914  1.00 19.90           C  
ATOM    638  O   SER A 738      31.041  62.722  74.856  1.00 21.04           O  
ATOM    639  CB  SER A 738      30.108  61.446  72.747  1.00 22.76           C  
ATOM    640  OG  SER A 738      29.673  60.843  71.557  1.00 26.89           O  
ATOM    641  N   PRO A 739      32.836  63.663  73.854  1.00 20.98           N  
ATOM    642  CA  PRO A 739      33.256  64.489  75.010  1.00 21.73           C  
ATOM    643  C   PRO A 739      32.235  65.561  75.294  1.00 23.51           C  
ATOM    644  O   PRO A 739      32.333  66.186  76.375  1.00 24.07           O  
ATOM    645  CB  PRO A 739      34.628  65.016  74.698  1.00 23.28           C  
ATOM    646  CG  PRO A 739      34.696  64.994  73.193  1.00 25.75           C  
ATOM    647  CD  PRO A 739      33.839  63.844  72.769  1.00 23.56           C  
ATOM    648  N   ASP A 740      31.194  65.762  74.506  1.00 22.50           N  
ATOM    649  CA  ASP A 740      30.094  66.653  74.760  1.00 24.56           C  
ATOM    650  C   ASP A 740      29.175  66.139  75.867  1.00 24.11           C  
ATOM    651  O   ASP A 740      28.337  66.871  76.398  1.00 27.83           O  
ATOM    652  CB  ASP A 740      29.257  66.860  73.480  1.00 24.11           C  
ATOM    653  CG  ASP A 740      28.809  65.545  72.826  1.00 24.45           C  
ATOM    654  OD1 ASP A 740      29.680  64.847  72.290  1.00 24.72           O  
ATOM    655  OD2 ASP A 740      27.622  65.233  72.794  1.00 28.70           O  
ATOM    656  N   LEU A 741      29.244  64.852  76.208  1.00 22.65           N  
ATOM    657  CA  LEU A 741      28.352  64.264  77.195  1.00 23.53           C  
ATOM    658  C   LEU A 741      28.790  64.744  78.590  1.00 22.61           C  
ATOM    659  O   LEU A 741      29.953  64.800  78.860  1.00 23.17           O  
ATOM    660  CB  LEU A 741      28.544  62.720  77.129  1.00 24.15           C  
ATOM    661  CG  LEU A 741      27.953  62.019  75.898  1.00 26.69           C  
ATOM    662  CD1 LEU A 741      28.333  60.527  75.926  1.00 25.69           C  
ATOM    663  CD2 LEU A 741      26.473  62.163  75.756  1.00 26.03           C  
ATOM    664  N   PRO A 742      27.794  65.131  79.363  1.00 25.16           N  
ATOM    665  CA  PRO A 742      28.123  65.569  80.751  1.00 26.78           C  
ATOM    666  C   PRO A 742      28.924  64.545  81.544  1.00 25.55           C  
ATOM    667  O   PRO A 742      29.781  64.903  82.376  1.00 28.16           O  
ATOM    668  CB  PRO A 742      26.742  65.709  81.369  1.00 28.13           C  
ATOM    669  CG  PRO A 742      25.767  65.894  80.272  1.00 29.81           C  
ATOM    670  CD  PRO A 742      26.369  65.160  79.075  1.00 26.53           C  
ATOM    671  N   ALA A 743      28.645  63.255  81.368  1.00 25.08           N  
ATOM    672  CA  ALA A 743      29.351  62.200  82.113  1.00 22.88           C  
ATOM    673  C   ALA A 743      30.674  61.773  81.540  1.00 22.41           C  
ATOM    674  O   ALA A 743      31.405  60.911  81.995  1.00 21.35           O  
ATOM    675  CB  ALA A 743      28.430  60.992  82.185  1.00 25.28           C  
ATOM    676  N   TRP A 744      31.133  62.337  80.364  1.00 18.77           N  
ATOM    677  CA  TRP A 744      32.340  61.867  79.731  1.00 18.70           C  
ATOM    678  C   TRP A 744      33.597  61.819  80.559  1.00 18.91           C  
ATOM    679  O   TRP A 744      34.314  60.855  80.686  1.00 18.82           O  
ATOM    680  CB  TRP A 744      32.609  62.659  78.384  1.00 19.67           C  
ATOM    681  CG  TRP A 744      33.704  62.085  77.533  1.00 18.89           C  
ATOM    682  CD1 TRP A 744      33.487  61.133  76.517  1.00 19.98           C  
ATOM    683  CD2 TRP A 744      35.084  62.329  77.541  1.00 19.09           C  
ATOM    684  NE1 TRP A 744      34.700  60.879  75.948  1.00 20.11           N  
ATOM    685  CE2 TRP A 744      35.731  61.549  76.507  1.00 20.24           C  
ATOM    686  CE3 TRP A 744      35.941  63.159  78.292  1.00 21.73           C  
ATOM    687  CZ2 TRP A 744      37.086  61.611  76.300  1.00 20.70           C  
ATOM    688  CZ3 TRP A 744      37.292  63.191  78.054  1.00 21.59           C  
ATOM    689  CH2 TRP A 744      37.905  62.402  77.063  1.00 23.37           C  
ATOM    690  N   GLU A 745      33.917  62.954  81.264  1.00 18.95           N  
ATOM    691  CA  GLU A 745      35.131  62.955  82.059  1.00 23.15           C  
ATOM    692  C   GLU A 745      35.026  61.924  83.230  1.00 19.17           C  
ATOM    693  O   GLU A 745      36.077  61.323  83.472  1.00 22.44           O  
ATOM    694  CB  GLU A 745      35.282  64.375  82.670  1.00 26.96           C  
ATOM    695  CG  GLU A 745      35.832  65.390  81.681  1.00 33.20           C  
ATOM    696  CD  GLU A 745      37.315  65.334  81.422  1.00 37.67           C  
ATOM    697  OE1 GLU A 745      38.094  64.712  82.176  1.00 41.68           O  
ATOM    698  OE2 GLU A 745      37.801  65.938  80.425  1.00 39.80           O  
ATOM    699  N   ASP A 746      33.833  61.808  83.747  1.00 21.02           N  
ATOM    700  CA  ASP A 746      33.704  60.861  84.889  1.00 21.67           C  
ATOM    701  C   ASP A 746      33.805  59.396  84.452  1.00 21.89           C  
ATOM    702  O   ASP A 746      34.199  58.526  85.203  1.00 22.54           O  
ATOM    703  CB  ASP A 746      32.350  60.962  85.536  1.00 22.05           C  
ATOM    704  CG  ASP A 746      32.197  62.217  86.504  1.00 19.94           C  
ATOM    705  OD1 ASP A 746      33.263  62.727  86.745  1.00 27.35           O  
ATOM    706  OD2 ASP A 746      30.980  62.379  86.573  1.00 24.68           O  
ATOM    707  N   ASN A 747      33.294  59.116  83.222  1.00 20.45           N  
ATOM    708  CA  ASN A 747      33.079  57.724  82.857  1.00 21.63           C  
ATOM    709  C   ASN A 747      33.951  57.225  81.699  1.00 19.12           C  
ATOM    710  O   ASN A 747      33.960  55.983  81.595  1.00 19.90           O  
ATOM    711  CB  ASN A 747      31.602  57.665  82.413  1.00 24.20           C  
ATOM    712  CG  ASN A 747      30.627  57.648  83.594  1.00 30.36           C  
ATOM    713  OD1 ASN A 747      31.168  57.491  84.694  1.00 31.25           O  
ATOM    714  ND2 ASN A 747      29.349  57.748  83.329  1.00 30.35           N  
ATOM    715  N   VAL A 748      34.721  58.091  81.078  1.00 18.95           N  
ATOM    716  CA  VAL A 748      35.471  57.490  79.910  1.00 18.72           C  
ATOM    717  C   VAL A 748      36.423  56.419  80.285  1.00 20.21           C  
ATOM    718  O   VAL A 748      36.609  55.389  79.597  1.00 21.59           O  
ATOM    719  CB  VAL A 748      36.068  58.658  79.115  1.00 20.04           C  
ATOM    720  CG1 VAL A 748      37.260  59.300  79.803  1.00 21.12           C  
ATOM    721  CG2 VAL A 748      36.447  58.065  77.740  1.00 23.82           C  
ATOM    722  N   GLY A 749      37.123  56.501  81.458  1.00 19.29           N  
ATOM    723  CA  GLY A 749      38.039  55.409  81.848  1.00 20.44           C  
ATOM    724  C   GLY A 749      37.189  54.147  82.150  1.00 18.60           C  
ATOM    725  O   GLY A 749      37.771  53.069  81.879  1.00 21.04           O  
ATOM    726  N   GLU A 750      36.009  54.196  82.684  1.00 19.28           N  
ATOM    727  CA  GLU A 750      35.158  53.053  82.960  1.00 20.97           C  
ATOM    728  C   GLU A 750      34.732  52.421  81.591  1.00 19.37           C  
ATOM    729  O   GLU A 750      34.818  51.197  81.477  1.00 19.05           O  
ATOM    730  CB  GLU A 750      33.913  53.324  83.772  1.00 25.29           C  
ATOM    731  CG  GLU A 750      33.192  52.046  84.208  1.00 35.08           C  
ATOM    732  CD  GLU A 750      32.826  51.978  85.676  1.00 40.84           C  
ATOM    733  OE1 GLU A 750      33.342  52.786  86.497  1.00 44.98           O  
ATOM    734  OE2 GLU A 750      31.969  51.166  86.115  1.00 43.62           O  
ATOM    735  N   TRP A 751      34.369  53.307  80.650  1.00 18.79           N  
ATOM    736  CA  TRP A 751      33.963  52.668  79.347  1.00 17.05           C  
ATOM    737  C   TRP A 751      35.142  52.052  78.694  1.00 16.57           C  
ATOM    738  O   TRP A 751      34.902  50.964  78.059  1.00 17.46           O  
ATOM    739  CB  TRP A 751      33.439  53.837  78.494  1.00 16.98           C  
ATOM    740  CG  TRP A 751      32.152  54.427  78.953  1.00 19.04           C  
ATOM    741  CD1 TRP A 751      31.149  53.887  79.673  1.00 20.68           C  
ATOM    742  CD2 TRP A 751      31.762  55.802  78.735  1.00 18.67           C  
ATOM    743  NE1 TRP A 751      30.128  54.780  79.876  1.00 22.09           N  
ATOM    744  CE2 TRP A 751      30.511  55.978  79.310  1.00 19.49           C  
ATOM    745  CE3 TRP A 751      32.390  56.843  78.035  1.00 19.87           C  
ATOM    746  CZ2 TRP A 751      29.798  57.185  79.260  1.00 22.52           C  
ATOM    747  CZ3 TRP A 751      31.691  58.062  78.028  1.00 19.30           C  
ATOM    748  CH2 TRP A 751      30.446  58.208  78.608  1.00 20.12           C  
ATOM    749  N   ILE A 752      36.343  52.529  78.763  1.00 15.12           N  
ATOM    750  CA  ILE A 752      37.546  51.935  78.217  1.00 15.56           C  
ATOM    751  C   ILE A 752      37.746  50.579  78.858  1.00 18.59           C  
ATOM    752  O   ILE A 752      38.014  49.554  78.278  1.00 18.20           O  
ATOM    753  CB  ILE A 752      38.751  52.846  78.257  1.00 18.54           C  
ATOM    754  CG1 ILE A 752      38.469  54.064  77.307  1.00 19.86           C  
ATOM    755  CG2 ILE A 752      40.033  52.080  78.016  1.00 19.20           C  
ATOM    756  CD1 ILE A 752      39.584  55.112  77.445  1.00 21.30           C  
ATOM    757  N   GLU A 753      37.765  50.551  80.255  1.00 16.61           N  
ATOM    758  CA  GLU A 753      37.931  49.255  80.903  1.00 17.91           C  
ATOM    759  C   GLU A 753      36.841  48.269  80.573  1.00 18.49           C  
ATOM    760  O   GLU A 753      37.135  47.064  80.444  1.00 19.90           O  
ATOM    761  CB  GLU A 753      37.864  49.566  82.443  1.00 19.60           C  
ATOM    762  CG  GLU A 753      38.115  48.288  83.232  1.00 23.47           C  
ATOM    763  CD  GLU A 753      39.460  47.633  83.109  1.00 25.26           C  
ATOM    764  OE1 GLU A 753      40.517  48.199  82.737  1.00 28.20           O  
ATOM    765  OE2 GLU A 753      39.455  46.413  83.398  1.00 26.80           O  
ATOM    766  N   GLU A 754      35.587  48.621  80.466  1.00 17.81           N  
ATOM    767  CA  GLU A 754      34.467  47.810  80.094  1.00 18.02           C  
ATOM    768  C   GLU A 754      34.746  47.171  78.687  1.00 19.67           C  
ATOM    769  O   GLU A 754      34.643  45.969  78.537  1.00 19.29           O  
ATOM    770  CB  GLU A 754      33.212  48.623  80.023  1.00 19.88           C  
ATOM    771  CG  GLU A 754      32.019  47.771  79.706  1.00 19.33           C  
ATOM    772  CD  GLU A 754      30.779  48.577  79.564  1.00 20.37           C  
ATOM    773  OE1 GLU A 754      30.638  49.754  80.082  1.00 22.63           O  
ATOM    774  OE2 GLU A 754      29.785  48.122  78.949  1.00 19.93           O  
ATOM    775  N   MET A 755      35.159  48.085  77.812  1.00 17.12           N  
ATOM    776  CA  MET A 755      35.548  47.552  76.456  1.00 19.24           C  
ATOM    777  C   MET A 755      36.655  46.547  76.526  1.00 20.11           C  
ATOM    778  O   MET A 755      36.589  45.468  75.895  1.00 19.42           O  
ATOM    779  CB AMET A 755      36.069  48.732  75.591  0.50 20.79           C  
ATOM    780  CB BMET A 755      35.812  48.749  75.543  0.50 18.43           C  
ATOM    781  CG AMET A 755      36.567  48.170  74.243  0.50 22.36           C  
ATOM    782  CG BMET A 755      36.378  48.208  74.215  0.50 17.83           C  
ATOM    783  SD AMET A 755      35.354  48.550  72.938  0.50 25.00           S  
ATOM    784  SD BMET A 755      36.591  49.617  73.111  0.50 16.40           S  
ATOM    785  CE AMET A 755      35.617  50.333  72.965  0.50 19.26           C  
ATOM    786  CE BMET A 755      34.841  49.979  72.802  0.50 14.82           C  
ATOM    787  N   LYS A 756      37.742  46.798  77.265  1.00 18.91           N  
ATOM    788  CA  LYS A 756      38.902  45.957  77.379  1.00 19.54           C  
ATOM    789  C   LYS A 756      38.479  44.580  77.894  1.00 19.52           C  
ATOM    790  O   LYS A 756      38.944  43.519  77.439  1.00 20.61           O  
ATOM    791  CB  LYS A 756      39.918  46.616  78.314  1.00 21.61           C  
ATOM    792  CG  LYS A 756      41.106  45.700  78.648  1.00 25.66           C  
ATOM    793  CD  LYS A 756      42.040  46.463  79.591  1.00 31.78           C  
ATOM    794  CE  LYS A 756      43.467  45.943  79.476  1.00 36.86           C  
ATOM    795  NZ  LYS A 756      44.314  46.440  80.613  1.00 39.94           N  
ATOM    796  N   GLU A 757      37.646  44.603  78.937  1.00 18.56           N  
ATOM    797  CA  GLU A 757      37.263  43.348  79.576  1.00 20.28           C  
ATOM    798  C   GLU A 757      36.315  42.512  78.752  1.00 19.80           C  
ATOM    799  O   GLU A 757      36.326  41.278  78.926  1.00 23.35           O  
ATOM    800  CB  GLU A 757      36.565  43.577  80.971  1.00 21.41           C  
ATOM    801  CG  GLU A 757      37.569  44.093  81.998  1.00 23.56           C  
ATOM    802  CD  GLU A 757      36.915  44.380  83.378  1.00 23.78           C  
ATOM    803  OE1 GLU A 757      35.850  43.864  83.679  1.00 26.18           O  
ATOM    804  OE2 GLU A 757      37.579  45.174  84.058  1.00 26.33           O  
ATOM    805  N   GLU A 758      35.433  43.058  77.894  1.00 17.05           N  
ATOM    806  CA  GLU A 758      34.422  42.294  77.256  1.00 15.98           C  
ATOM    807  C   GLU A 758      34.617  42.040  75.683  1.00 14.66           C  
ATOM    808  O   GLU A 758      33.779  41.196  75.347  1.00 17.54           O  
ATOM    809  CB  GLU A 758      33.075  42.940  77.338  1.00 17.95           C  
ATOM    810  CG  GLU A 758      32.934  44.168  76.411  1.00 20.10           C  
ATOM    811  CD  GLU A 758      31.541  44.653  76.515  1.00 22.81           C  
ATOM    812  OE1 GLU A 758      30.514  44.051  76.205  1.00 25.26           O  
ATOM    813  OE2 GLU A 758      31.447  45.798  77.057  1.00 26.27           O  
ATOM    814  N   TRP A 759      35.565  42.714  75.125  1.00 16.14           N  
ATOM    815  CA  TRP A 759      35.371  42.544  73.618  1.00 17.27           C  
ATOM    816  C   TRP A 759      35.589  41.112  73.119  1.00 18.93           C  
ATOM    817  O   TRP A 759      34.809  40.806  72.179  1.00 17.56           O  
ATOM    818  CB  TRP A 759      36.302  43.527  72.936  1.00 17.74           C  
ATOM    819  CG  TRP A 759      37.742  43.256  72.984  1.00 18.03           C  
ATOM    820  CD1 TRP A 759      38.687  43.699  73.869  1.00 17.13           C  
ATOM    821  CD2 TRP A 759      38.501  42.386  72.104  1.00 18.48           C  
ATOM    822  NE1 TRP A 759      39.931  43.253  73.616  1.00 20.21           N  
ATOM    823  CE2 TRP A 759      39.805  42.400  72.481  1.00 20.56           C  
ATOM    824  CE3 TRP A 759      38.021  41.637  70.980  1.00 20.84           C  
ATOM    825  CZ2 TRP A 759      40.830  41.675  71.847  1.00 21.48           C  
ATOM    826  CZ3 TRP A 759      39.039  40.917  70.351  1.00 19.21           C  
ATOM    827  CH2 TRP A 759      40.367  40.941  70.760  1.00 19.82           C  
ATOM    828  N   ARG A 760      36.494  40.386  73.772  1.00 18.64           N  
ATOM    829  CA  ARG A 760      36.645  38.987  73.261  1.00 18.34           C  
ATOM    830  C   ARG A 760      35.381  38.238  73.438  1.00 19.07           C  
ATOM    831  O   ARG A 760      34.914  37.364  72.634  1.00 18.13           O  
ATOM    832  CB AARG A 760      37.910  38.388  73.851  0.50 18.41           C  
ATOM    833  CB BARG A 760      37.794  38.286  73.960  0.50 20.23           C  
ATOM    834  CG AARG A 760      39.230  39.079  73.610  0.50 20.57           C  
ATOM    835  CG BARG A 760      39.160  38.716  73.503  0.50 22.60           C  
ATOM    836  CD AARG A 760      40.439  38.334  74.151  0.50 23.33           C  
ATOM    837  CD BARG A 760      40.166  37.570  73.541  0.50 26.27           C  
ATOM    838  NE AARG A 760      41.740  38.901  73.818  0.50 24.57           N  
ATOM    839  NE BARG A 760      41.512  38.109  73.276  0.50 29.78           N  
ATOM    840  CZ AARG A 760      42.367  39.870  74.467  0.50 26.82           C  
ATOM    841  CZ BARG A 760      42.088  37.995  72.076  0.50 29.83           C  
ATOM    842  NH1AARG A 760      41.778  40.453  75.513  0.50 27.25           N  
ATOM    843  NH1BARG A 760      41.423  37.381  71.109  0.50 29.79           N  
ATOM    844  NH2AARG A 760      43.549  40.296  74.046  0.50 26.06           N  
ATOM    845  NH2BARG A 760      43.295  38.501  71.864  0.50 29.98           N  
ATOM    846  N   HIS A 761      34.620  38.392  74.579  1.00 16.87           N  
ATOM    847  CA  HIS A 761      33.362  37.752  74.782  1.00 17.14           C  
ATOM    848  C   HIS A 761      32.290  38.075  73.763  1.00 18.52           C  
ATOM    849  O   HIS A 761      31.509  37.282  73.289  1.00 19.73           O  
ATOM    850  CB  HIS A 761      32.863  38.035  76.255  1.00 19.25           C  
ATOM    851  CG  HIS A 761      31.456  37.674  76.512  1.00 21.53           C  
ATOM    852  ND1 HIS A 761      31.053  36.376  76.746  1.00 24.86           N  
ATOM    853  CD2 HIS A 761      30.277  38.356  76.588  1.00 23.80           C  
ATOM    854  CE1 HIS A 761      29.764  36.291  76.927  1.00 24.05           C  
ATOM    855  NE2 HIS A 761      29.244  37.493  76.849  1.00 25.87           N  
ATOM    856  N   ASP A 762      32.204  39.404  73.410  1.00 17.37           N  
ATOM    857  CA  ASP A 762      31.255  39.839  72.410  1.00 17.41           C  
ATOM    858  C   ASP A 762      31.660  39.147  71.027  1.00 16.06           C  
ATOM    859  O   ASP A 762      30.639  38.749  70.455  1.00 17.85           O  
ATOM    860  CB  ASP A 762      31.385  41.352  72.208  1.00 17.85           C  
ATOM    861  CG  ASP A 762      30.708  42.243  73.234  1.00 23.78           C  
ATOM    862  OD1 ASP A 762      30.935  41.886  74.442  1.00 24.69           O  
ATOM    863  OD2 ASP A 762      29.932  43.177  73.041  1.00 22.63           O  
ATOM    864  N   VAL A 763      32.921  39.035  70.815  1.00 15.74           N  
ATOM    865  CA  VAL A 763      33.255  38.315  69.497  1.00 16.61           C  
ATOM    866  C   VAL A 763      32.827  36.873  69.566  1.00 19.65           C  
ATOM    867  O   VAL A 763      32.237  36.293  68.634  1.00 18.51           O  
ATOM    868  CB  VAL A 763      34.733  38.447  69.269  1.00 16.86           C  
ATOM    869  CG1 VAL A 763      35.300  37.426  68.256  1.00 21.98           C  
ATOM    870  CG2 VAL A 763      35.155  39.883  68.894  1.00 20.01           C  
ATOM    871  N   GLU A 764      33.019  36.200  70.769  1.00 17.58           N  
ATOM    872  CA  GLU A 764      32.549  34.812  70.828  1.00 17.32           C  
ATOM    873  C   GLU A 764      31.088  34.639  70.672  1.00 16.85           C  
ATOM    874  O   GLU A 764      30.511  33.669  70.157  1.00 18.91           O  
ATOM    875  CB  GLU A 764      32.963  34.241  72.245  1.00 18.96           C  
ATOM    876  CG  GLU A 764      34.443  34.104  72.348  1.00 20.37           C  
ATOM    877  CD  GLU A 764      34.984  33.824  73.753  1.00 24.67           C  
ATOM    878  OE1 GLU A 764      34.220  34.007  74.713  1.00 29.21           O  
ATOM    879  OE2 GLU A 764      36.146  33.449  73.847  1.00 30.19           O  
ATOM    880  N   VAL A 765      30.194  35.546  71.163  1.00 16.87           N  
ATOM    881  CA  VAL A 765      28.786  35.584  71.016  1.00 18.13           C  
ATOM    882  C   VAL A 765      28.410  35.753  69.484  1.00 17.21           C  
ATOM    883  O   VAL A 765      27.518  35.041  69.117  1.00 19.31           O  
ATOM    884  CB  VAL A 765      28.135  36.717  71.845  1.00 19.45           C  
ATOM    885  CG1 VAL A 765      26.673  36.859  71.562  1.00 21.12           C  
ATOM    886  CG2 VAL A 765      28.285  36.283  73.344  1.00 20.97           C  
ATOM    887  N   LEU A 766      29.135  36.607  68.825  1.00 16.81           N  
ATOM    888  CA  LEU A 766      28.789  36.748  67.348  1.00 18.19           C  
ATOM    889  C   LEU A 766      29.210  35.485  66.625  1.00 19.40           C  
ATOM    890  O   LEU A 766      28.375  35.019  65.826  1.00 20.94           O  
ATOM    891  CB  LEU A 766      29.491  38.010  66.893  1.00 18.65           C  
ATOM    892  CG  LEU A 766      29.418  38.187  65.318  1.00 20.94           C  
ATOM    893  CD1 LEU A 766      27.999  38.251  64.961  1.00 20.51           C  
ATOM    894  CD2 LEU A 766      30.276  39.411  64.996  1.00 23.19           C  
ATOM    895  N   LYS A 767      30.339  34.911  66.957  1.00 19.23           N  
ATOM    896  CA  LYS A 767      30.749  33.656  66.258  1.00 22.26           C  
ATOM    897  C   LYS A 767      29.692  32.608  66.437  1.00 23.01           C  
ATOM    898  O   LYS A 767      29.280  31.872  65.531  1.00 22.72           O  
ATOM    899  CB  LYS A 767      32.078  33.123  66.727  1.00 21.48           C  
ATOM    900  CG  LYS A 767      33.267  33.865  66.190  1.00 23.37           C  
ATOM    901  CD  LYS A 767      34.581  33.428  66.758  1.00 25.69           C  
ATOM    902  CE  LYS A 767      35.783  34.101  66.145  1.00 28.16           C  
ATOM    903  NZ  LYS A 767      37.050  33.717  66.850  1.00 30.67           N  
ATOM    904  N   ALA A 768      29.162  32.437  67.671  1.00 21.19           N  
ATOM    905  CA  ALA A 768      28.157  31.436  67.914  1.00 22.31           C  
ATOM    906  C   ALA A 768      26.875  31.685  67.176  1.00 24.58           C  
ATOM    907  O   ALA A 768      26.233  30.774  66.670  1.00 26.54           O  
ATOM    908  CB  ALA A 768      27.952  31.363  69.450  1.00 23.49           C  
ATOM    909  N   TRP A 769      26.445  32.943  67.054  1.00 22.02           N  
ATOM    910  CA  TRP A 769      25.219  33.321  66.391  1.00 21.91           C  
ATOM    911  C   TRP A 769      25.371  33.003  64.879  1.00 20.90           C  
ATOM    912  O   TRP A 769      24.375  32.467  64.368  1.00 24.87           O  
ATOM    913  CB  TRP A 769      24.990  34.844  66.586  1.00 22.91           C  
ATOM    914  CG  TRP A 769      23.655  35.235  66.022  1.00 25.20           C  
ATOM    915  CD1 TRP A 769      22.440  35.198  66.617  1.00 25.80           C  
ATOM    916  CD2 TRP A 769      23.419  35.661  64.655  1.00 25.52           C  
ATOM    917  NE1 TRP A 769      21.442  35.576  65.731  1.00 28.61           N  
ATOM    918  CE2 TRP A 769      22.054  35.869  64.530  1.00 26.44           C  
ATOM    919  CE3 TRP A 769      24.288  35.864  63.571  1.00 26.67           C  
ATOM    920  CZ2 TRP A 769      21.438  36.292  63.342  1.00 27.36           C  
ATOM    921  CZ3 TRP A 769      23.688  36.276  62.365  1.00 27.23           C  
ATOM    922  CH2 TRP A 769      22.328  36.497  62.300  1.00 25.73           C  
ATOM    923  N   VAL A 770      26.542  33.285  64.363  1.00 22.02           N  
ATOM    924  CA  VAL A 770      26.678  33.054  62.903  1.00 25.14           C  
ATOM    925  C   VAL A 770      26.666  31.541  62.647  1.00 28.60           C  
ATOM    926  O   VAL A 770      26.061  31.097  61.631  1.00 29.77           O  
ATOM    927  CB  VAL A 770      27.945  33.647  62.321  1.00 24.82           C  
ATOM    928  CG1 VAL A 770      28.111  33.278  60.825  1.00 28.40           C  
ATOM    929  CG2 VAL A 770      28.013  35.164  62.358  1.00 26.51           C  
ATOM    930  N   ALA A 771      27.288  30.800  63.540  1.00 28.24           N  
ATOM    931  CA  ALA A 771      27.284  29.330  63.433  1.00 31.66           C  
ATOM    932  C   ALA A 771      25.878  28.773  63.466  1.00 33.77           C  
ATOM    933  O   ALA A 771      25.545  27.879  62.653  1.00 35.27           O  
ATOM    934  CB  ALA A 771      28.103  28.694  64.544  1.00 31.70           C  
ATOM    935  N   LYS A 772      24.985  29.241  64.309  1.00 33.52           N  
ATOM    936  CA  LYS A 772      23.623  28.785  64.436  1.00 36.48           C  
ATOM    937  C   LYS A 772      22.702  29.256  63.318  1.00 38.65           C  
ATOM    938  O   LYS A 772      21.793  28.538  62.880  1.00 39.96           O  
ATOM    939  CB  LYS A 772      23.055  29.236  65.783  1.00 37.95           C  
ATOM    940  CG  LYS A 772      21.604  28.863  66.024  1.00 41.70           C  
ATOM    941  CD  LYS A 772      21.352  28.501  67.488  1.00 44.14           C  
ATOM    942  CE  LYS A 772      20.337  27.367  67.577  1.00 45.79           C  
ATOM    943  NZ  LYS A 772      21.007  26.100  68.010  1.00 46.99           N  
ATOM    944  N   ALA A 773      22.919  30.476  62.842  1.00 37.78           N  
ATOM    945  CA  ALA A 773      22.070  31.017  61.785  1.00 40.69           C  
ATOM    946  C   ALA A 773      22.346  30.292  60.475  1.00 42.47           C  
ATOM    947  O   ALA A 773      21.436  30.201  59.644  1.00 44.56           O  
ATOM    948  CB  ALA A 773      22.292  32.515  61.645  1.00 39.55           C  
ATOM    949  N   THR A 774      23.568  29.855  60.254  1.00 44.26           N  
ATOM    950  CA  THR A 774      23.932  29.201  58.999  1.00 47.35           C  
ATOM    951  C   THR A 774      23.772  27.689  59.057  1.00 48.98           C  
ATOM    952  O   THR A 774      22.849  27.196  59.751  1.00 49.59           O  
ATOM    953  CB  THR A 774      25.354  29.605  58.588  1.00 46.70           C  
ATOM    954  OG1 THR A 774      26.300  29.199  59.573  1.00 48.14           O  
ATOM    955  CG2 THR A 774      25.459  31.116  58.442  1.00 47.71           C  
TER     956      THR A 774                                                      
HETATM  957 ZN    ZN A 800      29.677  46.330  77.906  1.00 24.08          ZN  
HETATM  958  O   HOH A 801      28.886  44.110  70.792  1.00 21.27           O  
HETATM  959  O   HOH A 802      38.328  40.970  76.106  1.00 23.83           O  
HETATM  960  O   HOH A 803      36.095  39.248  77.130  1.00 26.18           O  
HETATM  961  O   HOH A 804      31.822  31.162  70.377  1.00 27.22           O  
HETATM  962  O   HOH A 805      32.431  65.542  80.659  1.00 27.60           O  
HETATM  963  O   HOH A 806      32.010  63.989  83.840  1.00 28.57           O  
HETATM  964  O   HOH A 807      29.373  41.757  77.276  1.00 29.68           O  
HETATM  965  O   HOH A 808      35.976  56.578  84.630  1.00 28.98           O  
HETATM  966  O   HOH A 809      26.076  61.850  80.078  1.00 29.25           O  
HETATM  967  O   HOH A 810      27.381  59.278  85.249  1.00 29.85           O  
HETATM  968  O   HOH A 811      32.990  44.441  80.634  1.00 29.38           O  
HETATM  969  O   HOH A 812      36.835  52.345  61.677  1.00 29.40           O  
HETATM  970  O   HOH A 813      19.486  43.001  67.817  1.00 30.92           O  
HETATM  971  O   HOH A 814      34.327  58.597  88.007  1.00 31.35           O  
HETATM  972  O   HOH A 815      46.424  44.380  67.319  1.00 31.98           O  
HETATM  973  O   HOH A 816      25.187  33.972  70.257  1.00 32.04           O  
HETATM  974  O   HOH A 817      29.587  57.897  87.000  1.00 33.22           O  
HETATM  975  O   HOH A 818      37.252  58.703  83.454  1.00 33.25           O  
HETATM  976  O   HOH A 819      44.905  45.129  74.411  1.00 33.79           O  
HETATM  977  O   HOH A 820      45.642  47.177  65.979  1.00 33.42           O  
HETATM  978  O   HOH A 821      45.149  52.549  66.164  1.00 34.57           O  
HETATM  979  O   HOH A 822      16.778  41.989  58.633  1.00 35.10           O  
HETATM  980  O   HOH A 823      42.330  43.707  75.061  1.00 36.96           O  
HETATM  981  O   HOH A 824      31.186  50.431  82.537  1.00 35.79           O  
HETATM  982  O   HOH A 825      31.342  31.234  63.485  1.00 38.26           O  
HETATM  983  O   HOH A 826      33.835  63.055  68.269  1.00 37.71           O  
HETATM  984  O   HOH A 827      43.574  38.677  68.703  1.00 38.39           O  
HETATM  985  O   HOH A 828      41.329  50.153  81.281  1.00 40.09           O  
HETATM  986  O   HOH A 829      39.103  57.836  63.835  1.00 38.44           O  
HETATM  987  O   HOH A 830      37.249  35.903  71.201  1.00 39.97           O  
HETATM  988  O   HOH A 831      27.322  48.516  80.636  1.00 40.20           O  
HETATM  989  O   HOH A 832      19.179  35.636  57.137  1.00 38.86           O  
HETATM  990  O   HOH A 833      36.895  34.034  69.469  1.00 41.26           O  
HETATM  991  O   HOH A 834      35.894  34.854  62.283  1.00 40.82           O  
HETATM  992  O   HOH A 835      26.611  28.192  67.870  1.00 41.33           O  
HETATM  993  O   HOH A 836      34.063  66.430  78.370  1.00 42.40           O  
HETATM  994  O   HOH A 837      36.529  67.121  78.601  1.00 43.05           O  
HETATM  995  O   HOH A 838      26.708  60.310  72.091  1.00 42.47           O  
HETATM  996  O   HOH A 839      29.215  53.044  63.039  1.00 44.41           O  
HETATM  997  O   HOH A 840      32.258  34.281  76.078  1.00 42.49           O  
HETATM  998  O   HOH A 841      39.463  38.833  77.824  1.00 45.12           O  
HETATM  999  O   HOH A 842      29.562  50.481  87.687  1.00 42.09           O  
HETATM 1000  O   HOH A 843      26.564  59.206  79.204  1.00 43.10           O  
HETATM 1001  O   HOH A 844      33.630  55.533  62.889  1.00 43.73           O  
HETATM 1002  O   HOH A 845      48.534  50.608  76.514  1.00 43.38           O  
HETATM 1003  O   HOH A 846      44.441  57.692  68.600  1.00 45.89           O  
HETATM 1004  O   HOH A 847      28.486  51.332  79.536  1.00 44.06           O  
HETATM 1005  O   HOH A 848      39.133  37.002  69.906  1.00 44.32           O  
HETATM 1006  O   HOH A 849      26.751  38.479  77.577  1.00 47.29           O  
HETATM 1007  O   HOH A 850      25.664  47.252  62.968  1.00 45.91           O  
HETATM 1008  O   HOH A 851      36.973  36.726  77.349  1.00 46.18           O  
HETATM 1009  O   HOH A 852      41.989  36.555  63.638  1.00 43.37           O  
HETATM 1010  O   HOH A 853      34.760  65.746  69.643  1.00 45.20           O  
HETATM 1011  O   HOH A 854      39.830  37.732  57.096  1.00 44.48           O  
HETATM 1012  O   HOH A 855      35.696  61.538  88.515  1.00 47.27           O  
HETATM 1013  O   HOH A 856      47.030  41.147  67.160  1.00 47.67           O  
HETATM 1014  O   HOH A 857      26.226  58.163  73.530  1.00 45.43           O  
HETATM 1015  O   HOH A 858      32.914  55.651  86.248  1.00 44.87           O  
HETATM 1016  O   HOH A 859      35.037  61.516  66.242  1.00 47.06           O  
HETATM 1017  O   HOH A 860      40.213  52.503  82.603  1.00 46.84           O  
HETATM 1018  O   HOH A 861      37.929  51.452  85.754  1.00 47.05           O  
HETATM 1019  O   HOH A 862      26.779  62.941  71.782  1.00 45.91           O  
HETATM 1020  O   HOH A 863      30.206  35.707  51.833  1.00 47.46           O  
HETATM 1021  O   HOH A 864      31.612  43.751  56.994  1.00 46.58           O  
HETATM 1022  O   HOH A 865      44.945  46.163  76.725  1.00 48.27           O  
HETATM 1023  O   HOH A 866      35.412  41.173  83.375  1.00 48.40           O  
HETATM 1024  O   HOH A 867      38.011  34.188  63.787  1.00 49.85           O  
HETATM 1025  O   HOH A 868      26.023  53.458  68.316  1.00 50.29           O  
HETATM 1026  O   HOH A 869      32.001  31.309  57.131  1.00 49.56           O  
HETATM 1027  O   HOH A 870      31.337  64.212  68.275  1.00 48.56           O  
HETATM 1028  O   HOH A 871      27.348  56.816  81.286  1.00 47.49           O  
HETATM 1029  O   HOH A 872      51.109  54.178  78.340  1.00 51.78           O  
HETATM 1030  O   HOH A 873      30.418  50.939  60.781  1.00 51.71           O  
HETATM 1031  O   HOH A 874      29.035  62.754  69.879  1.00 49.73           O  
HETATM 1032  O   HOH A 875      27.198  56.920  86.696  1.00 54.18           O  
HETATM 1033  O   HOH A 876      39.998  56.629  85.280  1.00 53.29           O  
HETATM 1034  O   HOH A 877      25.597  49.740  58.088  1.00 51.40           O  
HETATM 1035  O   HOH A 878      24.257  31.678  69.176  1.00 50.34           O  
HETATM 1036  O   HOH A 879      48.775  56.671  70.211  1.00 48.40           O  
HETATM 1037  O   HOH A 880      25.051  50.823  68.350  1.00 50.31           O  
HETATM 1038  O   HOH A 881      33.924  52.488  59.545  1.00 50.41           O  
HETATM 1039  O   HOH A 882      26.421  47.511  65.272  1.00 50.93           O  
HETATM 1040  O   HOH A 883      34.664  32.560  62.753  1.00 51.29           O  
HETATM 1041  O   HOH A 884      47.774  60.319  70.414  1.00 55.56           O  
HETATM 1042  O   HOH A 885      16.060  42.196  74.552  1.00 54.29           O  
HETATM 1043  O   HOH A 886      41.382  41.850  78.088  1.00 52.39           O  
HETATM 1044  O   HOH A 887      25.062  49.492  74.683  1.00 53.69           O  
HETATM 1045  O   HOH A 888      31.187  55.730  62.188  1.00 54.41           O  
HETATM 1046  O   HOH A 889      44.060  66.327  73.429  1.00 53.15           O  
HETATM 1047  O   HOH A 890      37.035  39.445  80.860  1.00 50.21           O  
HETATM 1048  O   HOH A 891      35.193  62.151  63.761  1.00 50.46           O  
HETATM 1049  O   HOH A 892      46.594  50.118  66.290  1.00 51.19           O  
HETATM 1050  O   HOH A 893      29.062  46.288  57.227  1.00 50.45           O  
HETATM 1051  O   HOH A 894      29.065  55.254  86.154  1.00 55.18           O  
HETATM 1052  O   HOH A 895      43.540  66.489  76.141  1.00 55.90           O  
HETATM 1053  O   HOH A 896      23.185  48.588  61.312  1.00 52.24           O  
HETATM 1054  O   HOH A 897      45.117  57.505  84.488  1.00 56.37           O  
HETATM 1055  O   HOH A 898      50.768  57.245  77.597  1.00 51.65           O  
HETATM 1056  O   HOH A 899      24.772  58.453  75.768  1.00 52.91           O  
HETATM 1057  O   HOH A 900      25.720  50.698  81.608  1.00 68.65           O  
HETATM 1058  O   HOH A 901      24.895  47.948  55.802  1.00 56.53           O  
HETATM 1059  O   HOH A 902      37.980  61.978  65.905  1.00 56.00           O  
HETATM 1060  O   HOH A 903      44.578  59.338  66.501  1.00 56.77           O  
HETATM 1061  O   HOH A 904      46.382  38.440  66.807  1.00 51.01           O  
HETATM 1062  O   HOH A 905      48.092  44.751  72.948  1.00 54.91           O  
HETATM 1063  O   HOH A 906      29.038  36.093  48.691  1.00 47.90           O  
HETATM 1064  O   HOH A 907      18.063  45.077  70.303  1.00 57.27           O  
HETATM 1065  O   HOH A 908      45.154  54.806  83.189  1.00 51.85           O  
HETATM 1066  O   HOH A 909      35.677  63.549  86.572  1.00 59.25           O  
HETATM 1067  O   HOH A 910      21.998  49.959  68.682  1.00 56.32           O  
HETATM 1068  O   HOH A 911      30.349  29.672  61.257  1.00 55.13           O  
HETATM 1069  O   HOH A 912      21.670  32.474  64.879  1.00 57.82           O  
HETATM 1070  O   HOH A 913      35.966  52.950  86.390  1.00 55.91           O  
HETATM 1071  O   HOH A 914      39.493  32.415  66.597  1.00 57.19           O  
HETATM 1072  O   HOH A 915      38.975  70.019  75.961  1.00 57.07           O  
HETATM 1073  O   HOH A 916      36.960  44.947  87.434  1.00 58.02           O  
HETATM 1074  O   HOH A 917      44.939  53.147  81.062  1.00 55.22           O  
HETATM 1075  O   HOH A 918      33.196  67.526  83.040  1.00 56.40           O  
HETATM 1076  O   HOH A 919      27.916  50.586  59.762  1.00 61.53           O  
HETATM 1077  O   HOH A 920      40.438  67.973  71.865  1.00 54.30           O  
HETATM 1078  O   HOH A 921      27.893  26.054  61.382  1.00 54.78           O  
HETATM 1079  O   HOH A 922      37.280  31.331  65.280  1.00 54.28           O  
HETATM 1080  O   HOH A 923      43.679  59.245  83.214  1.00 54.35           O  
HETATM 1081  O   HOH A 924      20.603  48.010  61.805  1.00 54.83           O  
HETATM 1082  O   HOH A 925      24.309  24.988  61.142  1.00 60.08           O  
HETATM 1083  O   HOH A 926      37.616  55.551  86.440  1.00 59.20           O  
HETATM 1084  O   HOH A 927      38.420  34.428  72.943  1.00 63.08           O  
HETATM 1085  O   HOH A 928      33.128  55.624  60.306  1.00 58.22           O  
HETATM 1086  O   HOH A 929      38.783  57.956  87.591  1.00 60.58           O  
HETATM 1087  O   HOH A 930      40.054  63.761  67.767  1.00 62.47           O  
HETATM 1088  O   HOH A 931      39.652  64.452  64.902  1.00 58.52           O  
HETATM 1089  O   HOH A 932      20.317  34.289  78.110  1.00 58.93           O  
HETATM 1090  O   HOH A 933      26.470  51.858  56.553  1.00 60.21           O  
HETATM 1091  O   HOH A 934      31.060  54.082  85.194  1.00 59.59           O  
HETATM 1092  O   HOH A 935      20.482  49.432  65.258  1.00 59.06           O  
HETATM 1093  O   HOH A 936      50.146  53.609  72.085  1.00 59.04           O  
HETATM 1094  O   HOH A 937      26.358  51.624  75.622  1.00 64.99           O  
HETATM 1095  O   HOH A 938      26.385  32.773  50.298  1.00 66.63           O  
HETATM 1096  O   HOH A 939      25.500  54.712  84.483  1.00 61.50           O  
HETATM 1097  O   HOH A 940      46.421  62.509  68.883  1.00 63.40           O  
HETATM 1098  O   HOH A 941      38.481  33.289  50.025  1.00 73.01           O  
HETATM 1099  O   HOH A 942      41.678  69.103  74.474  1.00 64.36           O  
HETATM 1100  O   HOH A 943      37.398  61.432  86.282  1.00 66.85           O  
HETATM 1101  O   HOH A 944      23.190  33.036  53.716  1.00 63.00           O  
HETATM 1102  O   HOH A 945      39.137  60.494  64.062  1.00 66.28           O  
HETATM 1103  O   HOH A 946      15.933  37.303  74.333  1.00 68.28           O  
HETATM 1104  O   HOH A 947      34.611  30.647  56.631  1.00 73.64           O  
HETATM 1105  O   HOH A 948      37.241  64.186  89.747  1.00 66.85           O  
HETATM 1106  O   HOH A 949      40.169  33.468  69.062  1.00 64.56           O  
HETATM 1107  O   HOH A 950      48.366  47.729  76.681  1.00 61.21           O  
HETATM 1108  O   HOH A 951      36.506  57.068  88.694  1.00 68.69           O  
HETATM 1109  O   HOH A 952      30.655  60.788  64.132  1.00 75.66           O  
HETATM 1110  O   HOH A 953      33.461  62.144  61.644  1.00 63.44           O  
HETATM 1111  O   HOH A 954      23.452  50.361  71.371  1.00 73.62           O  
HETATM 1112  O   HOH A 955      40.032  62.174  80.970  1.00 69.78           O  
HETATM 1113  O   HOH A 956      26.033  56.780  65.907  1.00 64.40           O  
CONECT  561  957                                                                
CONECT  774  957                                                                
CONECT  813  957                                                                
CONECT  957  561  774  813                                                      
MASTER      304    0    1    6    0    0    3    6 1112    1    4   10          
END                                                                             
