# Supplementary material for: Theoretical study of ArcB and its dimerization, interaction with anaerobic metabolites, and activation of ArcA
Source: PeerJ. 2023 Oct 13;11:e16309. doi: 10.7717/peerj.16309 (PMC10578306; doi:10.7717/peerj.16309)
Supplement: Supplemental Information 2 [file peerj-11-16309-s002.zip › Supplementary Files/ArcB transmembrane and hpt PDBs/2ksd.pdb]

HEADER    TRANSFERASE                             02-JAN-10   2KSD              
TITLE     BACKBONE STRUCTURE OF THE MEMBRANE DOMAIN OF E. COLI HISTIDINE KINASE 
TITLE    2 RECEPTOR ARCB, CENTER FOR STRUCTURES OF MEMBRANE PROTEINS (CSMP)     
TITLE    3 TARGET 4310C                                                         
COMPND    MOL_ID: 1;                                                            
COMPND   2 MOLECULE: AEROBIC RESPIRATION CONTROL SENSOR PROTEIN ARCB;           
COMPND   3 CHAIN: A;                                                            
COMPND   4 FRAGMENT: N-TERMINAL RESIDUES 1-115;                                 
COMPND   5 EC: 2.7.13.3;                                                        
COMPND   6 ENGINEERED: YES                                                      
SOURCE    MOL_ID: 1;                                                            
SOURCE   2 ORGANISM_SCIENTIFIC: ESCHERICHIA COLI;                               
SOURCE   3 ORGANISM_TAXID: 83333;                                               
SOURCE   4 STRAIN: K12;                                                         
SOURCE   5 GENE: ARCB, B3210, JW5536;                                           
SOURCE   6 EXPRESSION_SYSTEM: CELL-FREE SYNTHESIS;                              
SOURCE   7 EXPRESSION_SYSTEM_VECTOR: PIVEX2.3                                   
KEYWDS    METHODS DEVELOPMENT, HISTIDINE KINASE RECEPTOR, MEMBRANE DOMAIN, TWO- 
KEYWDS   2 HELICAL HAIRPIN, CELL-FREE SYNTHESIS, CELL INNER MEMBRANE, CELL      
KEYWDS   3 MEMBRANE, KINASE, TRANSCRIPTION, TRANSCRIPTION REGULATION,           
KEYWDS   4 TRANSFERASE, TRANSMEMBRANE, TWO-COMPONENT REGULATORY SYSTEM,         
KEYWDS   5 STRUCTURAL GENOMICS, PSI-2, PROTEIN STRUCTURE INITIATIVE, CENTER FOR 
KEYWDS   6 STRUCTURES OF MEMBRANE PROTEINS, CSMP                                
EXPDTA    SOLUTION NMR                                                          
NUMMDL    20                                                                    
AUTHOR    I.MASLENNIKOV,C.KLAMMT,E.HWANG,G.KEFALA,W.KWIATKOWSKI,Y.JEON,S.CHOE,  
AUTHOR   2 CENTER FOR STRUCTURES OF MEMBRANE PROTEINS (CSMP)                    
REVDAT   2   05-DEC-12 2KSD    1       JRNL   VERSN                             
REVDAT   1   02-MAR-10 2KSD    0                                                
JRNL        AUTH   I.MASLENNIKOV,C.KLAMMT,E.HWANG,G.KEFALA,M.OKAMURA,           
JRNL        AUTH 2 L.ESQUIVIES,K.MORS,C.GLAUBITZ,W.KWIATKOWSKI,Y.H.JEON,S.CHOE  
JRNL        TITL   MEMBRANE DOMAIN STRUCTURES OF THREE CLASSES OF HISTIDINE     
JRNL        TITL 2 KINASE RECEPTORS BY CELL-FREE EXPRESSION AND RAPID NMR       
JRNL        TITL 3 ANALYSIS.                                                    
JRNL        REF    PROC.NATL.ACAD.SCI.USA        V. 107 10902 2010              
JRNL        REFN                   ISSN 0027-8424                               
JRNL        PMID   20498088                                                     
JRNL        DOI    10.1073/PNAS.1001656107                                      
REMARK   2                                                                      
REMARK   2 RESOLUTION. NOT APPLICABLE.                                          
REMARK   3                                                                      
REMARK   3 REFINEMENT.                                                          
REMARK   3   PROGRAM     : CYANA 1.0.6                                          
REMARK   3   AUTHORS     : GUNTERT, MUMENTHALER AND WUTHRICH                    
REMARK   3                                                                      
REMARK   3  OTHER REFINEMENT REMARKS: NULL                                      
REMARK   4                                                                      
REMARK   4 2KSD COMPLIES WITH FORMAT V. 3.30, 13-JUL-11                         
REMARK 100                                                                      
REMARK 100 THIS ENTRY HAS BEEN PROCESSED BY RCSB ON 05-JAN-10.                  
REMARK 100 THE RCSB ID CODE IS RCSB101514.                                      
REMARK 210                                                                      
REMARK 210 EXPERIMENTAL DETAILS                                                 
REMARK 210  EXPERIMENT TYPE                : NMR                                
REMARK 210  TEMPERATURE           (KELVIN) : 318                                
REMARK 210  PH                             : 5.5                                
REMARK 210  IONIC STRENGTH                 : NULL                               
REMARK 210  PRESSURE                       : AMBIENT                            
REMARK 210  SAMPLE CONTENTS                : 0.5 MM DSS, 20 MM SODIUM           
REMARK 210  ACETATE, 200 MM 1-MYRISTOYL-2-HYDROXY-SN-GLYCERO-3-[PHOSPHO-RAC-    
REMARK 210  (1-GLYCEROL)], 10 MM SODIUM CHLORIDE, 0.5 MM [U-98% 13C; U-98%      
REMARK 210  15N] PROTEIN, 95% H2O/5% D2O; 0.5 MM DSS, 100 MM 1-MYRISTOYL-2-     
REMARK 210  HYDROXY-SN-GLYCERO-3-[PHOSPHO-RAC-(1-GLYCEROL)], 20 MM MES-         
REMARK 210  BISTRIS, 0.3 MM [U-99% 13C; U-99% 15N] PROTEIN, 95% H2O/5% D2O      
REMARK 210                                                                      
REMARK 210  NMR EXPERIMENTS CONDUCTED      : 2D 1H-15N HSQC; 3D 1H-15N NOESY    
REMARK 210  SPECTROMETER FIELD STRENGTH    : 900 MHZ; 700 MHZ                   
REMARK 210  SPECTROMETER MODEL             : AVANCE                             
REMARK 210  SPECTROMETER MANUFACTURER      : BRUKER                             
REMARK 210                                                                      
REMARK 210  STRUCTURE DETERMINATION.                                            
REMARK 210   SOFTWARE USED                 : CYANA 1.0.6, TOPSPIN 2.1, CARA     
REMARK 210                                   1.8.4, MOLMOL 2K.2                 
REMARK 210   METHOD USED                   : TORSION ANGLE DYNAMICS,            
REMARK 210                                   SIMULATED ANNEALING                
REMARK 210                                                                      
REMARK 210 CONFORMERS, NUMBER CALCULATED   : 200                                
REMARK 210 CONFORMERS, NUMBER SUBMITTED    : 20                                 
REMARK 210 CONFORMERS, SELECTION CRITERIA  : TARGET FUNCTION                    
REMARK 210                                                                      
REMARK 210 BEST REPRESENTATIVE CONFORMER IN THIS ENSEMBLE : 1                   
REMARK 210                                                                      
REMARK 210 REMARK: NULL                                                         
REMARK 215                                                                      
REMARK 215 NMR STUDY                                                            
REMARK 215 THE COORDINATES IN THIS ENTRY WERE GENERATED FROM SOLUTION           
REMARK 215 NMR DATA.  PROTEIN DATA BANK CONVENTIONS REQUIRE THAT                
REMARK 215 CRYST1 AND SCALE RECORDS BE INCLUDED, BUT THE VALUES ON              
REMARK 215 THESE RECORDS ARE MEANINGLESS.                                       
REMARK 300                                                                      
REMARK 300 BIOMOLECULE: 1                                                       
REMARK 300 SEE REMARK 350 FOR THE AUTHOR PROVIDED AND/OR PROGRAM                
REMARK 300 GENERATED ASSEMBLY INFORMATION FOR THE STRUCTURE IN                  
REMARK 300 THIS ENTRY. THE REMARK MAY ALSO PROVIDE INFORMATION ON               
REMARK 300 BURIED SURFACE AREA.                                                 
REMARK 350                                                                      
REMARK 350 COORDINATES FOR A COMPLETE MULTIMER REPRESENTING THE KNOWN           
REMARK 350 BIOLOGICALLY SIGNIFICANT OLIGOMERIZATION STATE OF THE                
REMARK 350 MOLECULE CAN BE GENERATED BY APPLYING BIOMT TRANSFORMATIONS          
REMARK 350 GIVEN BELOW.  BOTH NON-CRYSTALLOGRAPHIC AND                          
REMARK 350 CRYSTALLOGRAPHIC OPERATIONS ARE GIVEN.                               
REMARK 350                                                                      
REMARK 350 BIOMOLECULE: 1                                                       
REMARK 350 AUTHOR DETERMINED BIOLOGICAL UNIT: MONOMERIC                         
REMARK 350 APPLY THE FOLLOWING TO CHAINS: A                                     
REMARK 350   BIOMT1   1  1.000000  0.000000  0.000000        0.00000            
REMARK 350   BIOMT2   1  0.000000  1.000000  0.000000        0.00000            
REMARK 350   BIOMT3   1  0.000000  0.000000  1.000000        0.00000            
REMARK 465                                                                      
REMARK 465 MISSING RESIDUES                                                     
REMARK 465 THE FOLLOWING RESIDUES WERE NOT LOCATED IN THE                       
REMARK 465 EXPERIMENT. (RES=RESIDUE NAME; C=CHAIN IDENTIFIER;                   
REMARK 465 SSSEQ=SEQUENCE NUMBER; I=INSERTION CODE.)                            
REMARK 465   MODELS 1-20                                                        
REMARK 465     RES C SSSEQI                                                     
REMARK 465     MET A     1                                                      
REMARK 465     LYS A     2                                                      
REMARK 465     GLN A     3                                                      
REMARK 465     ILE A     4                                                      
REMARK 465     ARG A     5                                                      
REMARK 465     LEU A     6                                                      
REMARK 465     LEU A     7                                                      
REMARK 465     ALA A     8                                                      
REMARK 465     GLN A     9                                                      
REMARK 465     TYR A    10                                                      
REMARK 465     TYR A    11                                                      
REMARK 465     VAL A    12                                                      
REMARK 465     ASP A    13                                                      
REMARK 465     LEU A    14                                                      
REMARK 465     LEU A    90                                                      
REMARK 465     VAL A    91                                                      
REMARK 465     GLN A    92                                                      
REMARK 465     LYS A    93                                                      
REMARK 465     LEU A    94                                                      
REMARK 465     GLU A    95                                                      
REMARK 465     GLU A    96                                                      
REMARK 465     MET A    97                                                      
REMARK 465     ARG A    98                                                      
REMARK 465     GLU A    99                                                      
REMARK 465     ARG A   100                                                      
REMARK 465     ASP A   101                                                      
REMARK 465     LEU A   102                                                      
REMARK 465     SER A   103                                                      
REMARK 465     LEU A   104                                                      
REMARK 465     ASN A   105                                                      
REMARK 465     VAL A   106                                                      
REMARK 465     GLN A   107                                                      
REMARK 465     LEU A   108                                                      
REMARK 465     LYS A   109                                                      
REMARK 465     ASP A   110                                                      
REMARK 465     ASN A   111                                                      
REMARK 465     ILE A   112                                                      
REMARK 465     ALA A   113                                                      
REMARK 465     GLN A   114                                                      
REMARK 465     LEU A   115                                                      
REMARK 500                                                                      
REMARK 500 GEOMETRY AND STEREOCHEMISTRY                                         
REMARK 500 SUBTOPIC: CLOSE CONTACTS                                             
REMARK 500                                                                      
REMARK 500 THE FOLLOWING ATOMS ARE IN CLOSE CONTACT.                            
REMARK 500                                                                      
REMARK 500  ATM1  RES C  SSEQI   ATM2  RES C  SSEQI           DISTANCE          
REMARK 500   O    GLN A    39     HG1  THR A    43              1.51            
REMARK 500   O    MET A    44     HD1  HIS A    47              1.52            
REMARK 500   HG   SER A    24     OE2  GLU A    82              1.55            
REMARK 500                                                                      
REMARK 500 REMARK: NULL                                                         
REMARK 500                                                                      
REMARK 500 GEOMETRY AND STEREOCHEMISTRY                                         
REMARK 500 SUBTOPIC: TORSION ANGLES                                             
REMARK 500                                                                      
REMARK 500 TORSION ANGLES OUTSIDE THE EXPECTED RAMACHANDRAN REGIONS:            
REMARK 500 (M=MODEL NUMBER; RES=RESIDUE NAME; C=CHAIN IDENTIFIER;               
REMARK 500 SSEQ=SEQUENCE NUMBER; I=INSERTION CODE).                             
REMARK 500                                                                      
REMARK 500 STANDARD TABLE:                                                      
REMARK 500 FORMAT:(10X,I3,1X,A3,1X,A1,I4,A1,4X,F7.2,3X,F7.2)                    
REMARK 500                                                                      
REMARK 500 EXPECTED VALUES: GJ KLEYWEGT AND TA JONES (1996). PHI/PSI-           
REMARK 500 CHOLOGY: RAMACHANDRAN REVISITED. STRUCTURE 4, 1395 - 1400            
REMARK 500                                                                      
REMARK 500  M RES CSSEQI        PSI       PHI                                   
REMARK 500  1 LEU A  18      -78.59   -137.75                                   
REMARK 500  1 VAL A  21      -51.39   -128.89                                   
REMARK 500  1 PHE A  23       65.32     32.00                                   
REMARK 500  1 SER A  24     -155.02   -140.05                                   
REMARK 500  1 MET A  25       72.25     74.51                                   
REMARK 500  1 HIS A  47       67.15    -66.90                                   
REMARK 500  1 VAL A  50      -69.29   -141.93                                   
REMARK 500  1 GLU A  51      -64.02   -157.56                                   
REMARK 500  1 SER A  52       80.91   -175.70                                   
REMARK 500  1 ILE A  56       71.96     42.00                                   
REMARK 500  1 ARG A  57      141.03     82.25                                   
REMARK 500  1 GLN A  79      105.13    -45.66                                   
REMARK 500  1 LEU A  80       64.05    -69.84                                   
REMARK 500  1 GLU A  82      -67.55     63.00                                   
REMARK 500  1 GLN A  85      -73.99   -137.35                                   
REMARK 500  1 ARG A  86       81.62     58.01                                   
REMARK 500  2 LYS A  17      111.90   -173.41                                   
REMARK 500  2 LEU A  18      -66.45   -140.56                                   
REMARK 500  2 LEU A  20       59.89     38.97                                   
REMARK 500  2 VAL A  21      -19.76     88.12                                   
REMARK 500  2 SER A  24      177.77     65.88                                   
REMARK 500  2 ILE A  53      -57.02   -175.50                                   
REMARK 500  2 ASP A  54      -62.39   -134.47                                   
REMARK 500  2 SER A  58      -83.10    -65.78                                   
REMARK 500  2 LEU A  80       38.02     35.69                                   
REMARK 500  2 GLU A  81      -76.13   -146.96                                   
REMARK 500  2 SER A  83       58.81   -158.43                                   
REMARK 500  2 ARG A  86      -67.88   -160.89                                   
REMARK 500  2 LEU A  87      -56.56   -166.30                                   
REMARK 500  3 LEU A  20       58.68    -66.76                                   
REMARK 500  3 VAL A  21      -58.64   -147.22                                   
REMARK 500  3 MET A  25      -65.43     63.39                                   
REMARK 500  3 LEU A  46       75.36    -69.37                                   
REMARK 500  3 GLN A  49      -72.24   -126.51                                   
REMARK 500  3 SER A  52     -157.99     59.66                                   
REMARK 500  3 VAL A  55      -65.26     67.09                                   
REMARK 500  3 LEU A  80      112.03    -35.68                                   
REMARK 500  3 GLU A  81      -68.40   -162.87                                   
REMARK 500  3 SER A  83     -156.88   -127.11                                   
REMARK 500  3 ARG A  84       55.74   -113.32                                   
REMARK 500  3 LEU A  87       45.01    172.16                                   
REMARK 500  4 MET A  16      -51.77   -140.43                                   
REMARK 500  4 LYS A  17     -165.29     74.66                                   
REMARK 500  4 LEU A  18      -64.56     71.43                                   
REMARK 500  4 LEU A  20       83.08     51.40                                   
REMARK 500  4 VAL A  21      -74.56   -121.02                                   
REMARK 500  4 ARG A  22      -51.94   -174.62                                   
REMARK 500  4 SER A  24      -83.49   -127.27                                   
REMARK 500  4 VAL A  50       68.79   -155.42                                   
REMARK 500  4 ASP A  54      -74.63    -99.87                                   
REMARK 500                                                                      
REMARK 500 THIS ENTRY HAS     259 RAMACHANDRAN OUTLIERS.                        
REMARK 500                                                                      
REMARK 500 REMARK: NULL                                                         
REMARK 900                                                                      
REMARK 900 RELATED ENTRIES                                                      
REMARK 900 RELATED ID: 4310C   RELATED DB: TARGETDB                             
DBREF  2KSD A    1   115  UNP    P0AEC3   ARCB_ECOLI       1    115             
SEQRES   1 A  115  MET LYS GLN ILE ARG LEU LEU ALA GLN TYR TYR VAL ASP          
SEQRES   2 A  115  LEU MET MET LYS LEU GLY LEU VAL ARG PHE SER MET LEU          
SEQRES   3 A  115  LEU ALA LEU ALA LEU VAL VAL LEU ALA ILE VAL VAL GLN          
SEQRES   4 A  115  MET ALA VAL THR MET VAL LEU HIS GLY GLN VAL GLU SER          
SEQRES   5 A  115  ILE ASP VAL ILE ARG SER ILE PHE PHE GLY LEU LEU ILE          
SEQRES   6 A  115  THR PRO TRP ALA VAL TYR PHE LEU SER VAL VAL VAL GLU          
SEQRES   7 A  115  GLN LEU GLU GLU SER ARG GLN ARG LEU SER ARG LEU VAL          
SEQRES   8 A  115  GLN LYS LEU GLU GLU MET ARG GLU ARG ASP LEU SER LEU          
SEQRES   9 A  115  ASN VAL GLN LEU LYS ASP ASN ILE ALA GLN LEU                  
HELIX    1   1 LEU A   26  LEU A   46  1                                  21    
HELIX    2   2 PHE A   60  GLN A   79  1                                  20    
CRYST1    1.000    1.000    1.000  90.00  90.00  90.00 P 1           1          
ORIGX1      1.000000  0.000000  0.000000        0.00000                         
ORIGX2      0.000000  1.000000  0.000000        0.00000                         
ORIGX3      0.000000  0.000000  1.000000        0.00000                         
SCALE1      1.000000  0.000000  0.000000        0.00000                         
SCALE2      0.000000  1.000000  0.000000        0.00000                         
SCALE3      0.000000  0.000000  1.000000        0.00000                         
MODEL        1                                                                  
ATOM      1  N   MET A  15      10.219 -18.048   5.573  1.00  0.00           N  
ATOM      2  CA  MET A  15       9.517 -19.308   5.189  1.00  0.00           C  
ATOM      3  C   MET A  15       8.043 -19.049   4.855  1.00  0.00           C  
ATOM      4  O   MET A  15       7.632 -19.177   3.700  1.00  0.00           O  
ATOM      5  CB  MET A  15       9.642 -20.311   6.344  1.00  0.00           C  
ATOM      6  CG  MET A  15       9.097 -21.693   6.017  1.00  0.00           C  
ATOM      7  SD  MET A  15       9.736 -22.340   4.460  1.00  0.00           S  
ATOM      8  CE  MET A  15      10.324 -23.951   4.979  1.00  0.00           C  
ATOM      9  H   MET A  15       9.818 -17.719   6.474  1.00  0.00           H  
ATOM     10  HA  MET A  15      10.001 -19.716   4.313  1.00  0.00           H  
ATOM     11  HB2 MET A  15      10.685 -20.414   6.603  1.00  0.00           H  
ATOM     12  HB3 MET A  15       9.105 -19.930   7.200  1.00  0.00           H  
ATOM     13  HG2 MET A  15       9.371 -22.373   6.811  1.00  0.00           H  
ATOM     14  HG3 MET A  15       8.019 -21.637   5.953  1.00  0.00           H  
ATOM     15  HE1 MET A  15      10.646 -24.513   4.113  1.00  0.00           H  
ATOM     16  HE2 MET A  15       9.526 -24.483   5.475  1.00  0.00           H  
ATOM     17  HE3 MET A  15      11.154 -23.830   5.659  1.00  0.00           H  
ATOM     18  N   MET A  16       7.258 -18.679   5.871  1.00  0.00           N  
ATOM     19  CA  MET A  16       5.833 -18.398   5.686  1.00  0.00           C  
ATOM     20  C   MET A  16       5.602 -17.446   4.513  1.00  0.00           C  
ATOM     21  O   MET A  16       6.141 -16.337   4.479  1.00  0.00           O  
ATOM     22  CB  MET A  16       5.237 -17.804   6.967  1.00  0.00           C  
ATOM     23  CG  MET A  16       4.805 -18.853   7.980  1.00  0.00           C  
ATOM     24  SD  MET A  16       6.200 -19.588   8.855  1.00  0.00           S  
ATOM     25  CE  MET A  16       5.395 -20.950   9.695  1.00  0.00           C  
ATOM     26  H   MET A  16       7.644 -18.591   6.767  1.00  0.00           H  
ATOM     27  HA  MET A  16       5.339 -19.334   5.475  1.00  0.00           H  
ATOM     28  HB2 MET A  16       5.974 -17.167   7.433  1.00  0.00           H  
ATOM     29  HB3 MET A  16       4.374 -17.209   6.708  1.00  0.00           H  
ATOM     30  HG2 MET A  16       4.149 -18.389   8.703  1.00  0.00           H  
ATOM     31  HG3 MET A  16       4.270 -19.637   7.463  1.00  0.00           H  
ATOM     32  HE1 MET A  16       6.125 -21.708   9.934  1.00  0.00           H  
ATOM     33  HE2 MET A  16       4.635 -21.370   9.053  1.00  0.00           H  
ATOM     34  HE3 MET A  16       4.938 -20.592  10.606  1.00  0.00           H  
ATOM     35  N   LYS A  17       4.801 -17.896   3.550  1.00  0.00           N  
ATOM     36  CA  LYS A  17       4.495 -17.095   2.368  1.00  0.00           C  
ATOM     37  C   LYS A  17       3.103 -17.427   1.829  1.00  0.00           C  
ATOM     38  O   LYS A  17       2.475 -18.398   2.257  1.00  0.00           O  
ATOM     39  CB  LYS A  17       5.555 -17.329   1.284  1.00  0.00           C  
ATOM     40  CG  LYS A  17       6.144 -16.044   0.722  1.00  0.00           C  
ATOM     41  CD  LYS A  17       7.591 -15.854   1.161  1.00  0.00           C  
ATOM     42  CE  LYS A  17       8.539 -15.768  -0.028  1.00  0.00           C  
ATOM     43  NZ  LYS A  17       8.628 -17.065  -0.764  1.00  0.00           N  
ATOM     44  H   LYS A  17       4.407 -18.790   3.635  1.00  0.00           H  
ATOM     45  HA  LYS A  17       4.515 -16.056   2.659  1.00  0.00           H  
ATOM     46  HB2 LYS A  17       6.358 -17.917   1.706  1.00  0.00           H  
ATOM     47  HB3 LYS A  17       5.106 -17.881   0.471  1.00  0.00           H  
ATOM     48  HG2 LYS A  17       6.106 -16.083  -0.357  1.00  0.00           H  
ATOM     49  HG3 LYS A  17       5.559 -15.207   1.073  1.00  0.00           H  
ATOM     50  HD2 LYS A  17       7.665 -14.939   1.730  1.00  0.00           H  
ATOM     51  HD3 LYS A  17       7.882 -16.689   1.782  1.00  0.00           H  
ATOM     52  HE2 LYS A  17       8.182 -15.003  -0.702  1.00  0.00           H  
ATOM     53  HE3 LYS A  17       9.522 -15.498   0.331  1.00  0.00           H  
ATOM     54  HZ1 LYS A  17       9.198 -17.747  -0.221  1.00  0.00           H  
ATOM     55  HZ2 LYS A  17       9.070 -16.921  -1.694  1.00  0.00           H  
ATOM     56  HZ3 LYS A  17       7.676 -17.463  -0.902  1.00  0.00           H  
ATOM     57  N   LEU A  18       2.633 -16.612   0.888  1.00  0.00           N  
ATOM     58  CA  LEU A  18       1.318 -16.813   0.285  1.00  0.00           C  
ATOM     59  C   LEU A  18       1.390 -16.587  -1.227  1.00  0.00           C  
ATOM     60  O   LEU A  18       1.460 -17.542  -2.000  1.00  0.00           O  
ATOM     61  CB  LEU A  18       0.292 -15.876   0.943  1.00  0.00           C  
ATOM     62  CG  LEU A  18       0.417 -15.746   2.463  1.00  0.00           C  
ATOM     63  CD1 LEU A  18       1.015 -14.403   2.840  1.00  0.00           C  
ATOM     64  CD2 LEU A  18      -0.938 -15.932   3.120  1.00  0.00           C  
ATOM     65  H   LEU A  18       3.183 -15.859   0.594  1.00  0.00           H  
ATOM     66  HA  LEU A  18       1.023 -17.835   0.465  1.00  0.00           H  
ATOM     67  HB2 LEU A  18       0.393 -14.894   0.511  1.00  0.00           H  
ATOM     68  HB3 LEU A  18      -0.695 -16.246   0.723  1.00  0.00           H  
ATOM     69  HG  LEU A  18       1.075 -16.520   2.832  1.00  0.00           H  
ATOM     70 HD11 LEU A  18       1.309 -13.874   1.946  1.00  0.00           H  
ATOM     71 HD12 LEU A  18       1.880 -14.556   3.468  1.00  0.00           H  
ATOM     72 HD13 LEU A  18       0.280 -13.820   3.377  1.00  0.00           H  
ATOM     73 HD21 LEU A  18      -1.713 -15.688   2.412  1.00  0.00           H  
ATOM     74 HD22 LEU A  18      -1.015 -15.279   3.976  1.00  0.00           H  
ATOM     75 HD23 LEU A  18      -1.048 -16.957   3.435  1.00  0.00           H  
ATOM     76  N   GLY A  19       1.403 -15.319  -1.638  1.00  0.00           N  
ATOM     77  CA  GLY A  19       1.497 -14.983  -3.053  1.00  0.00           C  
ATOM     78  C   GLY A  19       2.837 -14.353  -3.407  1.00  0.00           C  
ATOM     79  O   GLY A  19       3.295 -14.452  -4.547  1.00  0.00           O  
ATOM     80  H   GLY A  19       1.362 -14.602  -0.975  1.00  0.00           H  
ATOM     81  HA2 GLY A  19       1.371 -15.885  -3.637  1.00  0.00           H  
ATOM     82  HA3 GLY A  19       0.708 -14.291  -3.305  1.00  0.00           H  
ATOM     83  N   LEU A  20       3.467 -13.701  -2.426  1.00  0.00           N  
ATOM     84  CA  LEU A  20       4.760 -13.043  -2.625  1.00  0.00           C  
ATOM     85  C   LEU A  20       5.897 -14.060  -2.801  1.00  0.00           C  
ATOM     86  O   LEU A  20       6.854 -14.089  -2.022  1.00  0.00           O  
ATOM     87  CB  LEU A  20       5.058 -12.110  -1.440  1.00  0.00           C  
ATOM     88  CG  LEU A  20       5.145 -12.798  -0.073  1.00  0.00           C  
ATOM     89  CD1 LEU A  20       6.329 -12.266   0.715  1.00  0.00           C  
ATOM     90  CD2 LEU A  20       3.856 -12.606   0.710  1.00  0.00           C  
ATOM     91  H   LEU A  20       3.049 -13.657  -1.545  1.00  0.00           H  
ATOM     92  HA  LEU A  20       4.690 -12.448  -3.523  1.00  0.00           H  
ATOM     93  HB2 LEU A  20       5.997 -11.612  -1.630  1.00  0.00           H  
ATOM     94  HB3 LEU A  20       4.279 -11.365  -1.392  1.00  0.00           H  
ATOM     95  HG  LEU A  20       5.292 -13.857  -0.220  1.00  0.00           H  
ATOM     96 HD11 LEU A  20       6.333 -12.709   1.700  1.00  0.00           H  
ATOM     97 HD12 LEU A  20       6.245 -11.192   0.804  1.00  0.00           H  
ATOM     98 HD13 LEU A  20       7.244 -12.515   0.202  1.00  0.00           H  
ATOM     99 HD21 LEU A  20       3.689 -13.462   1.345  1.00  0.00           H  
ATOM    100 HD22 LEU A  20       3.029 -12.497   0.026  1.00  0.00           H  
ATOM    101 HD23 LEU A  20       3.936 -11.717   1.319  1.00  0.00           H  
ATOM    102  N   VAL A  21       5.792 -14.886  -3.838  1.00  0.00           N  
ATOM    103  CA  VAL A  21       6.815 -15.894  -4.124  1.00  0.00           C  
ATOM    104  C   VAL A  21       7.275 -15.818  -5.582  1.00  0.00           C  
ATOM    105  O   VAL A  21       8.472 -15.741  -5.856  1.00  0.00           O  
ATOM    106  CB  VAL A  21       6.325 -17.328  -3.797  1.00  0.00           C  
ATOM    107  CG1 VAL A  21       4.992 -17.630  -4.468  1.00  0.00           C  
ATOM    108  CG2 VAL A  21       7.372 -18.358  -4.200  1.00  0.00           C  
ATOM    109  H   VAL A  21       5.011 -14.811  -4.430  1.00  0.00           H  
ATOM    110  HA  VAL A  21       7.666 -15.680  -3.493  1.00  0.00           H  
ATOM    111  HB  VAL A  21       6.182 -17.397  -2.729  1.00  0.00           H  
ATOM    112 HG11 VAL A  21       5.167 -17.977  -5.476  1.00  0.00           H  
ATOM    113 HG12 VAL A  21       4.387 -16.737  -4.493  1.00  0.00           H  
ATOM    114 HG13 VAL A  21       4.476 -18.398  -3.908  1.00  0.00           H  
ATOM    115 HG21 VAL A  21       8.357 -17.926  -4.115  1.00  0.00           H  
ATOM    116 HG22 VAL A  21       7.199 -18.661  -5.224  1.00  0.00           H  
ATOM    117 HG23 VAL A  21       7.297 -19.219  -3.554  1.00  0.00           H  
ATOM    118  N   ARG A  22       6.319 -15.831  -6.511  1.00  0.00           N  
ATOM    119  CA  ARG A  22       6.630 -15.756  -7.936  1.00  0.00           C  
ATOM    120  C   ARG A  22       5.487 -15.102  -8.711  1.00  0.00           C  
ATOM    121  O   ARG A  22       4.468 -15.741  -8.972  1.00  0.00           O  
ATOM    122  CB  ARG A  22       6.909 -17.156  -8.495  1.00  0.00           C  
ATOM    123  CG  ARG A  22       8.308 -17.674  -8.188  1.00  0.00           C  
ATOM    124  CD  ARG A  22       9.381 -16.699  -8.650  1.00  0.00           C  
ATOM    125  NE  ARG A  22      10.599 -17.391  -9.081  1.00  0.00           N  
ATOM    126  CZ  ARG A  22      10.728 -18.034 -10.237  1.00  0.00           C  
ATOM    127  NH1 ARG A  22       9.722 -18.095 -11.087  1.00  0.00           N  
ATOM    128  NH2 ARG A  22      11.869 -18.619 -10.536  1.00  0.00           N  
ATOM    129  H   ARG A  22       5.381 -15.887  -6.231  1.00  0.00           H  
ATOM    130  HA  ARG A  22       7.516 -15.151  -8.051  1.00  0.00           H  
ATOM    131  HB2 ARG A  22       6.192 -17.847  -8.073  1.00  0.00           H  
ATOM    132  HB3 ARG A  22       6.783 -17.136  -9.568  1.00  0.00           H  
ATOM    133  HG2 ARG A  22       8.401 -17.815  -7.121  1.00  0.00           H  
ATOM    134  HG3 ARG A  22       8.451 -18.620  -8.691  1.00  0.00           H  
ATOM    135  HD2 ARG A  22       8.993 -16.117  -9.474  1.00  0.00           H  
ATOM    136  HD3 ARG A  22       9.623 -16.039  -7.828  1.00  0.00           H  
ATOM    137  HE  ARG A  22      11.365 -17.370  -8.471  1.00  0.00           H  
ATOM    138 HH11 ARG A  22       8.855 -17.658 -10.866  1.00  0.00           H  
ATOM    139 HH12 ARG A  22       9.828 -18.579 -11.953  1.00  0.00           H  
ATOM    140 HH21 ARG A  22      12.634 -18.579  -9.896  1.00  0.00           H  
ATOM    141 HH22 ARG A  22      11.970 -19.104 -11.403  1.00  0.00           H  
ATOM    142  N   PHE A  23       5.670 -13.824  -9.070  1.00  0.00           N  
ATOM    143  CA  PHE A  23       4.666 -13.052  -9.821  1.00  0.00           C  
ATOM    144  C   PHE A  23       3.232 -13.480  -9.484  1.00  0.00           C  
ATOM    145  O   PHE A  23       2.510 -14.008 -10.333  1.00  0.00           O  
ATOM    146  CB  PHE A  23       4.916 -13.168 -11.335  1.00  0.00           C  
ATOM    147  CG  PHE A  23       5.558 -14.462 -11.763  1.00  0.00           C  
ATOM    148  CD1 PHE A  23       4.803 -15.617 -11.888  1.00  0.00           C  
ATOM    149  CD2 PHE A  23       6.915 -14.520 -12.038  1.00  0.00           C  
ATOM    150  CE1 PHE A  23       5.390 -16.805 -12.280  1.00  0.00           C  
ATOM    151  CE2 PHE A  23       7.506 -15.705 -12.431  1.00  0.00           C  
ATOM    152  CZ  PHE A  23       6.742 -16.849 -12.553  1.00  0.00           C  
ATOM    153  H   PHE A  23       6.510 -13.384  -8.823  1.00  0.00           H  
ATOM    154  HA  PHE A  23       4.780 -12.017  -9.536  1.00  0.00           H  
ATOM    155  HB2 PHE A  23       3.974 -13.084 -11.854  1.00  0.00           H  
ATOM    156  HB3 PHE A  23       5.562 -12.360 -11.646  1.00  0.00           H  
ATOM    157  HD1 PHE A  23       3.745 -15.584 -11.672  1.00  0.00           H  
ATOM    158  HD2 PHE A  23       7.513 -13.625 -11.943  1.00  0.00           H  
ATOM    159  HE1 PHE A  23       4.790 -17.699 -12.374  1.00  0.00           H  
ATOM    160  HE2 PHE A  23       8.564 -15.735 -12.645  1.00  0.00           H  
ATOM    161  HZ  PHE A  23       7.202 -17.777 -12.862  1.00  0.00           H  
ATOM    162  N   SER A  24       2.827 -13.248  -8.235  1.00  0.00           N  
ATOM    163  CA  SER A  24       1.485 -13.607  -7.779  1.00  0.00           C  
ATOM    164  C   SER A  24       0.902 -12.521  -6.861  1.00  0.00           C  
ATOM    165  O   SER A  24       1.299 -11.358  -6.952  1.00  0.00           O  
ATOM    166  CB  SER A  24       1.527 -14.961  -7.068  1.00  0.00           C  
ATOM    167  OG  SER A  24       0.313 -15.669  -7.254  1.00  0.00           O  
ATOM    168  H   SER A  24       3.447 -12.824  -7.605  1.00  0.00           H  
ATOM    169  HA  SER A  24       0.853 -13.693  -8.653  1.00  0.00           H  
ATOM    170  HB2 SER A  24       2.337 -15.552  -7.471  1.00  0.00           H  
ATOM    171  HB3 SER A  24       1.686 -14.808  -6.011  1.00  0.00           H  
ATOM    172  HG  SER A  24      -0.151 -15.749  -6.399  1.00  0.00           H  
ATOM    173  N   MET A  25      -0.037 -12.903  -5.984  1.00  0.00           N  
ATOM    174  CA  MET A  25      -0.673 -11.963  -5.052  1.00  0.00           C  
ATOM    175  C   MET A  25      -1.679 -11.064  -5.784  1.00  0.00           C  
ATOM    176  O   MET A  25      -1.436  -9.873  -5.995  1.00  0.00           O  
ATOM    177  CB  MET A  25       0.385 -11.120  -4.327  1.00  0.00           C  
ATOM    178  CG  MET A  25       0.056 -10.848  -2.868  1.00  0.00           C  
ATOM    179  SD  MET A  25       0.788 -12.059  -1.751  1.00  0.00           S  
ATOM    180  CE  MET A  25      -0.352 -11.981  -0.372  1.00  0.00           C  
ATOM    181  H   MET A  25      -0.315 -13.846  -5.961  1.00  0.00           H  
ATOM    182  HA  MET A  25      -1.213 -12.548  -4.320  1.00  0.00           H  
ATOM    183  HB2 MET A  25       1.331 -11.640  -4.368  1.00  0.00           H  
ATOM    184  HB3 MET A  25       0.486 -10.173  -4.836  1.00  0.00           H  
ATOM    185  HG2 MET A  25       0.426  -9.868  -2.605  1.00  0.00           H  
ATOM    186  HG3 MET A  25      -1.018 -10.868  -2.745  1.00  0.00           H  
ATOM    187  HE1 MET A  25      -0.536 -10.950  -0.114  1.00  0.00           H  
ATOM    188  HE2 MET A  25       0.073 -12.496   0.478  1.00  0.00           H  
ATOM    189  HE3 MET A  25      -1.283 -12.451  -0.648  1.00  0.00           H  
ATOM    190  N   LEU A  26      -2.810 -11.652  -6.174  1.00  0.00           N  
ATOM    191  CA  LEU A  26      -3.859 -10.920  -6.891  1.00  0.00           C  
ATOM    192  C   LEU A  26      -4.693 -10.046  -5.950  1.00  0.00           C  
ATOM    193  O   LEU A  26      -4.918  -8.866  -6.229  1.00  0.00           O  
ATOM    194  CB  LEU A  26      -4.770 -11.898  -7.643  1.00  0.00           C  
ATOM    195  CG  LEU A  26      -4.691 -11.815  -9.169  1.00  0.00           C  
ATOM    196  CD1 LEU A  26      -5.340 -13.034  -9.804  1.00  0.00           C  
ATOM    197  CD2 LEU A  26      -5.356 -10.541  -9.670  1.00  0.00           C  
ATOM    198  H   LEU A  26      -2.942 -12.605  -5.979  1.00  0.00           H  
ATOM    199  HA  LEU A  26      -3.373 -10.277  -7.610  1.00  0.00           H  
ATOM    200  HB2 LEU A  26      -4.509 -12.903  -7.344  1.00  0.00           H  
ATOM    201  HB3 LEU A  26      -5.791 -11.706  -7.348  1.00  0.00           H  
ATOM    202  HG  LEU A  26      -3.655 -11.793  -9.470  1.00  0.00           H  
ATOM    203 HD11 LEU A  26      -4.913 -13.199 -10.781  1.00  0.00           H  
ATOM    204 HD12 LEU A  26      -6.403 -12.870  -9.897  1.00  0.00           H  
ATOM    205 HD13 LEU A  26      -5.163 -13.899  -9.182  1.00  0.00           H  
ATOM    206 HD21 LEU A  26      -4.798 -10.152 -10.509  1.00  0.00           H  
ATOM    207 HD22 LEU A  26      -5.375  -9.807  -8.878  1.00  0.00           H  
ATOM    208 HD23 LEU A  26      -6.367 -10.761  -9.981  1.00  0.00           H  
ATOM    209  N   LEU A  27      -5.151 -10.631  -4.839  1.00  0.00           N  
ATOM    210  CA  LEU A  27      -5.964  -9.904  -3.855  1.00  0.00           C  
ATOM    211  C   LEU A  27      -5.366  -8.532  -3.534  1.00  0.00           C  
ATOM    212  O   LEU A  27      -6.096  -7.550  -3.392  1.00  0.00           O  
ATOM    213  CB  LEU A  27      -6.111 -10.729  -2.570  1.00  0.00           C  
ATOM    214  CG  LEU A  27      -7.546 -10.909  -2.063  1.00  0.00           C  
ATOM    215  CD1 LEU A  27      -8.230  -9.563  -1.883  1.00  0.00           C  
ATOM    216  CD2 LEU A  27      -8.342 -11.786  -3.017  1.00  0.00           C  
ATOM    217  H   LEU A  27      -4.931 -11.574  -4.672  1.00  0.00           H  
ATOM    218  HA  LEU A  27      -6.942  -9.757  -4.286  1.00  0.00           H  
ATOM    219  HB2 LEU A  27      -5.694 -11.708  -2.749  1.00  0.00           H  
ATOM    220  HB3 LEU A  27      -5.538 -10.250  -1.792  1.00  0.00           H  
ATOM    221  HG  LEU A  27      -7.520 -11.399  -1.101  1.00  0.00           H  
ATOM    222 HD11 LEU A  27      -8.741  -9.294  -2.796  1.00  0.00           H  
ATOM    223 HD12 LEU A  27      -7.492  -8.811  -1.650  1.00  0.00           H  
ATOM    224 HD13 LEU A  27      -8.947  -9.628  -1.078  1.00  0.00           H  
ATOM    225 HD21 LEU A  27      -8.885 -11.163  -3.711  1.00  0.00           H  
ATOM    226 HD22 LEU A  27      -9.039 -12.386  -2.453  1.00  0.00           H  
ATOM    227 HD23 LEU A  27      -7.668 -12.431  -3.560  1.00  0.00           H  
ATOM    228  N   ALA A  28      -4.034  -8.471  -3.429  1.00  0.00           N  
ATOM    229  CA  ALA A  28      -3.336  -7.217  -3.138  1.00  0.00           C  
ATOM    230  C   ALA A  28      -3.872  -6.065  -3.997  1.00  0.00           C  
ATOM    231  O   ALA A  28      -4.107  -4.964  -3.491  1.00  0.00           O  
ATOM    232  CB  ALA A  28      -1.836  -7.386  -3.348  1.00  0.00           C  
ATOM    233  H   ALA A  28      -3.508  -9.292  -3.557  1.00  0.00           H  
ATOM    234  HA  ALA A  28      -3.504  -6.979  -2.096  1.00  0.00           H  
ATOM    235  HB1 ALA A  28      -1.456  -8.123  -2.654  1.00  0.00           H  
ATOM    236  HB2 ALA A  28      -1.337  -6.443  -3.180  1.00  0.00           H  
ATOM    237  HB3 ALA A  28      -1.649  -7.718  -4.360  1.00  0.00           H  
ATOM    238  N   LEU A  29      -4.081  -6.330  -5.292  1.00  0.00           N  
ATOM    239  CA  LEU A  29      -4.605  -5.316  -6.213  1.00  0.00           C  
ATOM    240  C   LEU A  29      -5.857  -4.650  -5.641  1.00  0.00           C  
ATOM    241  O   LEU A  29      -6.013  -3.427  -5.722  1.00  0.00           O  
ATOM    242  CB  LEU A  29      -4.916  -5.941  -7.579  1.00  0.00           C  
ATOM    243  CG  LEU A  29      -4.216  -5.277  -8.767  1.00  0.00           C  
ATOM    244  CD1 LEU A  29      -3.330  -6.277  -9.491  1.00  0.00           C  
ATOM    245  CD2 LEU A  29      -5.238  -4.683  -9.723  1.00  0.00           C  
ATOM    246  H   LEU A  29      -3.891  -7.232  -5.633  1.00  0.00           H  
ATOM    247  HA  LEU A  29      -3.842  -4.562  -6.339  1.00  0.00           H  
ATOM    248  HB2 LEU A  29      -4.625  -6.981  -7.550  1.00  0.00           H  
ATOM    249  HB3 LEU A  29      -5.982  -5.888  -7.742  1.00  0.00           H  
ATOM    250  HG  LEU A  29      -3.588  -4.474  -8.407  1.00  0.00           H  
ATOM    251 HD11 LEU A  29      -3.945  -7.047  -9.933  1.00  0.00           H  
ATOM    252 HD12 LEU A  29      -2.642  -6.722  -8.788  1.00  0.00           H  
ATOM    253 HD13 LEU A  29      -2.776  -5.769 -10.266  1.00  0.00           H  
ATOM    254 HD21 LEU A  29      -4.728  -4.254 -10.573  1.00  0.00           H  
ATOM    255 HD22 LEU A  29      -5.802  -3.914  -9.215  1.00  0.00           H  
ATOM    256 HD23 LEU A  29      -5.909  -5.459 -10.061  1.00  0.00           H  
ATOM    257  N   ALA A  30      -6.733  -5.457  -5.036  1.00  0.00           N  
ATOM    258  CA  ALA A  30      -7.954  -4.945  -4.422  1.00  0.00           C  
ATOM    259  C   ALA A  30      -7.614  -3.952  -3.310  1.00  0.00           C  
ATOM    260  O   ALA A  30      -8.281  -2.927  -3.158  1.00  0.00           O  
ATOM    261  CB  ALA A  30      -8.799  -6.091  -3.881  1.00  0.00           C  
ATOM    262  H   ALA A  30      -6.540  -6.419  -4.984  1.00  0.00           H  
ATOM    263  HA  ALA A  30      -8.523  -4.432  -5.185  1.00  0.00           H  
ATOM    264  HB1 ALA A  30      -8.197  -6.706  -3.229  1.00  0.00           H  
ATOM    265  HB2 ALA A  30      -9.164  -6.688  -4.705  1.00  0.00           H  
ATOM    266  HB3 ALA A  30      -9.637  -5.692  -3.328  1.00  0.00           H  
ATOM    267  N   LEU A  31      -6.548  -4.245  -2.560  1.00  0.00           N  
ATOM    268  CA  LEU A  31      -6.099  -3.362  -1.487  1.00  0.00           C  
ATOM    269  C   LEU A  31      -5.590  -2.050  -2.076  1.00  0.00           C  
ATOM    270  O   LEU A  31      -5.913  -0.970  -1.581  1.00  0.00           O  
ATOM    271  CB  LEU A  31      -5.000  -4.034  -0.656  1.00  0.00           C  
ATOM    272  CG  LEU A  31      -5.496  -5.050   0.372  1.00  0.00           C  
ATOM    273  CD1 LEU A  31      -4.385  -6.019   0.737  1.00  0.00           C  
ATOM    274  CD2 LEU A  31      -6.013  -4.344   1.614  1.00  0.00           C  
ATOM    275  H   LEU A  31      -6.034  -5.063  -2.752  1.00  0.00           H  
ATOM    276  HA  LEU A  31      -6.946  -3.151  -0.851  1.00  0.00           H  
ATOM    277  HB2 LEU A  31      -4.323  -4.536  -1.332  1.00  0.00           H  
ATOM    278  HB3 LEU A  31      -4.452  -3.264  -0.133  1.00  0.00           H  
ATOM    279  HG  LEU A  31      -6.308  -5.620  -0.055  1.00  0.00           H  
ATOM    280 HD11 LEU A  31      -4.573  -6.428   1.719  1.00  0.00           H  
ATOM    281 HD12 LEU A  31      -3.439  -5.499   0.740  1.00  0.00           H  
ATOM    282 HD13 LEU A  31      -4.354  -6.820   0.014  1.00  0.00           H  
ATOM    283 HD21 LEU A  31      -5.181  -4.076   2.248  1.00  0.00           H  
ATOM    284 HD22 LEU A  31      -6.676  -5.007   2.153  1.00  0.00           H  
ATOM    285 HD23 LEU A  31      -6.550  -3.454   1.328  1.00  0.00           H  
ATOM    286  N   VAL A  32      -4.816  -2.155  -3.158  1.00  0.00           N  
ATOM    287  CA  VAL A  32      -4.288  -0.977  -3.841  1.00  0.00           C  
ATOM    288  C   VAL A  32      -5.439  -0.107  -4.346  1.00  0.00           C  
ATOM    289  O   VAL A  32      -5.514   1.083  -4.032  1.00  0.00           O  
ATOM    290  CB  VAL A  32      -3.376  -1.367  -5.027  1.00  0.00           C  
ATOM    291  CG1 VAL A  32      -2.882  -0.129  -5.763  1.00  0.00           C  
ATOM    292  CG2 VAL A  32      -2.201  -2.205  -4.548  1.00  0.00           C  
ATOM    293  H   VAL A  32      -4.614  -3.049  -3.517  1.00  0.00           H  
ATOM    294  HA  VAL A  32      -3.705  -0.408  -3.131  1.00  0.00           H  
ATOM    295  HB  VAL A  32      -3.956  -1.963  -5.721  1.00  0.00           H  
ATOM    296 HG11 VAL A  32      -3.221   0.758  -5.247  1.00  0.00           H  
ATOM    297 HG12 VAL A  32      -3.271  -0.130  -6.770  1.00  0.00           H  
ATOM    298 HG13 VAL A  32      -1.802  -0.136  -5.795  1.00  0.00           H  
ATOM    299 HG21 VAL A  32      -1.464  -2.273  -5.334  1.00  0.00           H  
ATOM    300 HG22 VAL A  32      -2.546  -3.195  -4.291  1.00  0.00           H  
ATOM    301 HG23 VAL A  32      -1.758  -1.740  -3.680  1.00  0.00           H  
ATOM    302  N   VAL A  33      -6.349  -0.720  -5.110  1.00  0.00           N  
ATOM    303  CA  VAL A  33      -7.514  -0.009  -5.638  1.00  0.00           C  
ATOM    304  C   VAL A  33      -8.335   0.589  -4.495  1.00  0.00           C  
ATOM    305  O   VAL A  33      -8.662   1.779  -4.512  1.00  0.00           O  
ATOM    306  CB  VAL A  33      -8.412  -0.937  -6.490  1.00  0.00           C  
ATOM    307  CG1 VAL A  33      -9.705  -0.237  -6.880  1.00  0.00           C  
ATOM    308  CG2 VAL A  33      -7.670  -1.408  -7.732  1.00  0.00           C  
ATOM    309  H   VAL A  33      -6.240  -1.678  -5.309  1.00  0.00           H  
ATOM    310  HA  VAL A  33      -7.158   0.793  -6.268  1.00  0.00           H  
ATOM    311  HB  VAL A  33      -8.663  -1.805  -5.896  1.00  0.00           H  
ATOM    312 HG11 VAL A  33      -9.474   0.701  -7.366  1.00  0.00           H  
ATOM    313 HG12 VAL A  33     -10.295  -0.046  -5.996  1.00  0.00           H  
ATOM    314 HG13 VAL A  33     -10.263  -0.864  -7.558  1.00  0.00           H  
ATOM    315 HG21 VAL A  33      -8.368  -1.870  -8.414  1.00  0.00           H  
ATOM    316 HG22 VAL A  33      -6.915  -2.126  -7.450  1.00  0.00           H  
ATOM    317 HG23 VAL A  33      -7.202  -0.563  -8.214  1.00  0.00           H  
ATOM    318  N   LEU A  34      -8.647  -0.239  -3.491  1.00  0.00           N  
ATOM    319  CA  LEU A  34      -9.407   0.217  -2.330  1.00  0.00           C  
ATOM    320  C   LEU A  34      -8.712   1.410  -1.680  1.00  0.00           C  
ATOM    321  O   LEU A  34      -9.337   2.441  -1.436  1.00  0.00           O  
ATOM    322  CB  LEU A  34      -9.573  -0.916  -1.314  1.00  0.00           C  
ATOM    323  CG  LEU A  34     -10.773  -0.777  -0.377  1.00  0.00           C  
ATOM    324  CD1 LEU A  34     -11.926  -1.642  -0.856  1.00  0.00           C  
ATOM    325  CD2 LEU A  34     -10.386  -1.150   1.043  1.00  0.00           C  
ATOM    326  H   LEU A  34      -8.342  -1.173  -3.527  1.00  0.00           H  
ATOM    327  HA  LEU A  34     -10.383   0.530  -2.674  1.00  0.00           H  
ATOM    328  HB2 LEU A  34      -9.672  -1.846  -1.858  1.00  0.00           H  
ATOM    329  HB3 LEU A  34      -8.677  -0.968  -0.712  1.00  0.00           H  
ATOM    330  HG  LEU A  34     -11.106   0.251  -0.376  1.00  0.00           H  
ATOM    331 HD11 LEU A  34     -12.613  -1.810  -0.040  1.00  0.00           H  
ATOM    332 HD12 LEU A  34     -11.545  -2.589  -1.207  1.00  0.00           H  
ATOM    333 HD13 LEU A  34     -12.443  -1.140  -1.661  1.00  0.00           H  
ATOM    334 HD21 LEU A  34      -9.726  -0.395   1.448  1.00  0.00           H  
ATOM    335 HD22 LEU A  34      -9.882  -2.104   1.040  1.00  0.00           H  
ATOM    336 HD23 LEU A  34     -11.275  -1.215   1.653  1.00  0.00           H  
ATOM    337  N   ALA A  35      -7.407   1.269  -1.427  1.00  0.00           N  
ATOM    338  CA  ALA A  35      -6.617   2.343  -0.832  1.00  0.00           C  
ATOM    339  C   ALA A  35      -6.726   3.612  -1.673  1.00  0.00           C  
ATOM    340  O   ALA A  35      -6.962   4.697  -1.142  1.00  0.00           O  
ATOM    341  CB  ALA A  35      -5.163   1.917  -0.688  1.00  0.00           C  
ATOM    342  H   ALA A  35      -6.964   0.425  -1.663  1.00  0.00           H  
ATOM    343  HA  ALA A  35      -7.013   2.544   0.154  1.00  0.00           H  
ATOM    344  HB1 ALA A  35      -4.776   1.623  -1.653  1.00  0.00           H  
ATOM    345  HB2 ALA A  35      -5.097   1.084  -0.004  1.00  0.00           H  
ATOM    346  HB3 ALA A  35      -4.581   2.744  -0.304  1.00  0.00           H  
ATOM    347  N   ILE A  36      -6.581   3.461  -2.993  1.00  0.00           N  
ATOM    348  CA  ILE A  36      -6.693   4.594  -3.913  1.00  0.00           C  
ATOM    349  C   ILE A  36      -8.058   5.267  -3.758  1.00  0.00           C  
ATOM    350  O   ILE A  36      -8.142   6.482  -3.560  1.00  0.00           O  
ATOM    351  CB  ILE A  36      -6.498   4.155  -5.386  1.00  0.00           C  
ATOM    352  CG1 ILE A  36      -5.071   3.649  -5.610  1.00  0.00           C  
ATOM    353  CG2 ILE A  36      -6.805   5.305  -6.336  1.00  0.00           C  
ATOM    354  CD1 ILE A  36      -4.935   2.733  -6.807  1.00  0.00           C  
ATOM    355  H   ILE A  36      -6.412   2.563  -3.358  1.00  0.00           H  
ATOM    356  HA  ILE A  36      -5.921   5.308  -3.662  1.00  0.00           H  
ATOM    357  HB  ILE A  36      -7.193   3.354  -5.593  1.00  0.00           H  
ATOM    358 HG12 ILE A  36      -4.418   4.494  -5.765  1.00  0.00           H  
ATOM    359 HG13 ILE A  36      -4.746   3.105  -4.735  1.00  0.00           H  
ATOM    360 HG21 ILE A  36      -7.840   5.255  -6.639  1.00  0.00           H  
ATOM    361 HG22 ILE A  36      -6.171   5.229  -7.207  1.00  0.00           H  
ATOM    362 HG23 ILE A  36      -6.621   6.245  -5.837  1.00  0.00           H  
ATOM    363 HD11 ILE A  36      -5.668   3.004  -7.553  1.00  0.00           H  
ATOM    364 HD12 ILE A  36      -5.098   1.711  -6.497  1.00  0.00           H  
ATOM    365 HD13 ILE A  36      -3.945   2.830  -7.223  1.00  0.00           H  
ATOM    366  N   VAL A  37      -9.123   4.464  -3.825  1.00  0.00           N  
ATOM    367  CA  VAL A  37     -10.487   4.977  -3.671  1.00  0.00           C  
ATOM    368  C   VAL A  37     -10.639   5.698  -2.330  1.00  0.00           C  
ATOM    369  O   VAL A  37     -11.090   6.845  -2.278  1.00  0.00           O  
ATOM    370  CB  VAL A  37     -11.534   3.842  -3.768  1.00  0.00           C  
ATOM    371  CG1 VAL A  37     -12.929   4.362  -3.460  1.00  0.00           C  
ATOM    372  CG2 VAL A  37     -11.501   3.200  -5.146  1.00  0.00           C  
ATOM    373  H   VAL A  37      -8.987   3.500  -3.969  1.00  0.00           H  
ATOM    374  HA  VAL A  37     -10.673   5.681  -4.469  1.00  0.00           H  
ATOM    375  HB  VAL A  37     -11.286   3.087  -3.036  1.00  0.00           H  
ATOM    376 HG11 VAL A  37     -13.635   3.544  -3.490  1.00  0.00           H  
ATOM    377 HG12 VAL A  37     -13.208   5.103  -4.196  1.00  0.00           H  
ATOM    378 HG13 VAL A  37     -12.941   4.812  -2.478  1.00  0.00           H  
ATOM    379 HG21 VAL A  37     -11.523   3.968  -5.903  1.00  0.00           H  
ATOM    380 HG22 VAL A  37     -12.361   2.556  -5.262  1.00  0.00           H  
ATOM    381 HG23 VAL A  37     -10.599   2.616  -5.250  1.00  0.00           H  
ATOM    382  N   VAL A  38     -10.236   5.024  -1.249  1.00  0.00           N  
ATOM    383  CA  VAL A  38     -10.304   5.604   0.091  1.00  0.00           C  
ATOM    384  C   VAL A  38      -9.554   6.933   0.132  1.00  0.00           C  
ATOM    385  O   VAL A  38     -10.088   7.940   0.594  1.00  0.00           O  
ATOM    386  CB  VAL A  38      -9.721   4.650   1.159  1.00  0.00           C  
ATOM    387  CG1 VAL A  38      -9.708   5.314   2.528  1.00  0.00           C  
ATOM    388  CG2 VAL A  38     -10.509   3.349   1.207  1.00  0.00           C  
ATOM    389  H   VAL A  38      -9.870   4.118  -1.360  1.00  0.00           H  
ATOM    390  HA  VAL A  38     -11.344   5.785   0.325  1.00  0.00           H  
ATOM    391  HB  VAL A  38      -8.700   4.417   0.886  1.00  0.00           H  
ATOM    392 HG11 VAL A  38      -9.398   4.596   3.273  1.00  0.00           H  
ATOM    393 HG12 VAL A  38     -10.699   5.671   2.764  1.00  0.00           H  
ATOM    394 HG13 VAL A  38      -9.018   6.145   2.521  1.00  0.00           H  
ATOM    395 HG21 VAL A  38     -11.453   3.479   0.698  1.00  0.00           H  
ATOM    396 HG22 VAL A  38     -10.691   3.077   2.237  1.00  0.00           H  
ATOM    397 HG23 VAL A  38      -9.944   2.566   0.723  1.00  0.00           H  
ATOM    398  N   GLN A  39      -8.319   6.932  -0.377  1.00  0.00           N  
ATOM    399  CA  GLN A  39      -7.499   8.142  -0.422  1.00  0.00           C  
ATOM    400  C   GLN A  39      -8.231   9.254  -1.174  1.00  0.00           C  
ATOM    401  O   GLN A  39      -8.249  10.408  -0.731  1.00  0.00           O  
ATOM    402  CB  GLN A  39      -6.152   7.851  -1.090  1.00  0.00           C  
ATOM    403  CG  GLN A  39      -4.997   7.729  -0.104  1.00  0.00           C  
ATOM    404  CD  GLN A  39      -3.786   7.037  -0.698  1.00  0.00           C  
ATOM    405  OE1 GLN A  39      -3.293   6.051  -0.153  1.00  0.00           O  
ATOM    406  NE2 GLN A  39      -3.295   7.548  -1.818  1.00  0.00           N  
ATOM    407  H   GLN A  39      -7.956   6.096  -0.747  1.00  0.00           H  
ATOM    408  HA  GLN A  39      -7.328   8.465   0.594  1.00  0.00           H  
ATOM    409  HB2 GLN A  39      -6.228   6.923  -1.640  1.00  0.00           H  
ATOM    410  HB3 GLN A  39      -5.924   8.650  -1.781  1.00  0.00           H  
ATOM    411  HG2 GLN A  39      -4.704   8.719   0.212  1.00  0.00           H  
ATOM    412  HG3 GLN A  39      -5.331   7.164   0.752  1.00  0.00           H  
ATOM    413 HE21 GLN A  39      -3.734   8.335  -2.200  1.00  0.00           H  
ATOM    414 HE22 GLN A  39      -2.511   7.116  -2.214  1.00  0.00           H  
ATOM    415  N   MET A  40      -8.851   8.897  -2.302  1.00  0.00           N  
ATOM    416  CA  MET A  40      -9.607   9.861  -3.099  1.00  0.00           C  
ATOM    417  C   MET A  40     -10.755  10.439  -2.273  1.00  0.00           C  
ATOM    418  O   MET A  40     -10.904  11.661  -2.168  1.00  0.00           O  
ATOM    419  CB  MET A  40     -10.147   9.197  -4.371  1.00  0.00           C  
ATOM    420  CG  MET A  40     -10.617  10.187  -5.425  1.00  0.00           C  
ATOM    421  SD  MET A  40     -10.763   9.439  -7.059  1.00  0.00           S  
ATOM    422  CE  MET A  40     -10.763  10.898  -8.100  1.00  0.00           C  
ATOM    423  H   MET A  40      -8.810   7.958  -2.596  1.00  0.00           H  
ATOM    424  HA  MET A  40      -8.937  10.664  -3.375  1.00  0.00           H  
ATOM    425  HB2 MET A  40      -9.366   8.586  -4.803  1.00  0.00           H  
ATOM    426  HB3 MET A  40     -10.981   8.561  -4.106  1.00  0.00           H  
ATOM    427  HG2 MET A  40     -11.584  10.572  -5.135  1.00  0.00           H  
ATOM    428  HG3 MET A  40      -9.908  10.999  -5.479  1.00  0.00           H  
ATOM    429  HE1 MET A  40     -11.414  10.736  -8.947  1.00  0.00           H  
ATOM    430  HE2 MET A  40      -9.759  11.090  -8.451  1.00  0.00           H  
ATOM    431  HE3 MET A  40     -11.115  11.748  -7.533  1.00  0.00           H  
ATOM    432  N   ALA A  41     -11.548   9.553  -1.666  1.00  0.00           N  
ATOM    433  CA  ALA A  41     -12.669   9.974  -0.825  1.00  0.00           C  
ATOM    434  C   ALA A  41     -12.175  10.870   0.313  1.00  0.00           C  
ATOM    435  O   ALA A  41     -12.657  11.993   0.486  1.00  0.00           O  
ATOM    436  CB  ALA A  41     -13.402   8.758  -0.271  1.00  0.00           C  
ATOM    437  H   ALA A  41     -11.365   8.590  -1.775  1.00  0.00           H  
ATOM    438  HA  ALA A  41     -13.357  10.536  -1.439  1.00  0.00           H  
ATOM    439  HB1 ALA A  41     -13.939   8.267  -1.071  1.00  0.00           H  
ATOM    440  HB2 ALA A  41     -14.100   9.073   0.491  1.00  0.00           H  
ATOM    441  HB3 ALA A  41     -12.687   8.069   0.157  1.00  0.00           H  
ATOM    442  N   VAL A  42     -11.192  10.374   1.069  1.00  0.00           N  
ATOM    443  CA  VAL A  42     -10.608  11.133   2.177  1.00  0.00           C  
ATOM    444  C   VAL A  42     -10.125  12.498   1.690  1.00  0.00           C  
ATOM    445  O   VAL A  42     -10.414  13.521   2.309  1.00  0.00           O  
ATOM    446  CB  VAL A  42      -9.429  10.372   2.827  1.00  0.00           C  
ATOM    447  CG1 VAL A  42      -8.800  11.194   3.943  1.00  0.00           C  
ATOM    448  CG2 VAL A  42      -9.885   9.022   3.359  1.00  0.00           C  
ATOM    449  H   VAL A  42     -10.841   9.481   0.866  1.00  0.00           H  
ATOM    450  HA  VAL A  42     -11.375  11.279   2.923  1.00  0.00           H  
ATOM    451  HB  VAL A  42      -8.677  10.201   2.071  1.00  0.00           H  
ATOM    452 HG11 VAL A  42      -7.816  10.810   4.163  1.00  0.00           H  
ATOM    453 HG12 VAL A  42      -9.416  11.131   4.828  1.00  0.00           H  
ATOM    454 HG13 VAL A  42      -8.721  12.228   3.635  1.00  0.00           H  
ATOM    455 HG21 VAL A  42     -10.958   8.940   3.264  1.00  0.00           H  
ATOM    456 HG22 VAL A  42      -9.610   8.931   4.399  1.00  0.00           H  
ATOM    457 HG23 VAL A  42      -9.415   8.233   2.791  1.00  0.00           H  
ATOM    458  N   THR A  43      -9.404  12.503   0.566  1.00  0.00           N  
ATOM    459  CA  THR A  43      -8.895  13.745  -0.023  1.00  0.00           C  
ATOM    460  C   THR A  43     -10.049  14.697  -0.332  1.00  0.00           C  
ATOM    461  O   THR A  43      -9.990  15.882  -0.009  1.00  0.00           O  
ATOM    462  CB  THR A  43      -8.103  13.454  -1.302  1.00  0.00           C  
ATOM    463  OG1 THR A  43      -7.052  12.538  -1.046  1.00  0.00           O  
ATOM    464  CG2 THR A  43      -7.482  14.687  -1.921  1.00  0.00           C  
ATOM    465  H   THR A  43      -9.221  11.650   0.114  1.00  0.00           H  
ATOM    466  HA  THR A  43      -8.244  14.214   0.699  1.00  0.00           H  
ATOM    467  HB  THR A  43      -8.766  13.014  -2.035  1.00  0.00           H  
ATOM    468  HG1 THR A  43      -7.417  11.645  -0.944  1.00  0.00           H  
ATOM    469 HG21 THR A  43      -8.241  15.441  -2.064  1.00  0.00           H  
ATOM    470 HG22 THR A  43      -7.044  14.429  -2.873  1.00  0.00           H  
ATOM    471 HG23 THR A  43      -6.713  15.068  -1.264  1.00  0.00           H  
ATOM    472  N   MET A  44     -11.108  14.163  -0.945  1.00  0.00           N  
ATOM    473  CA  MET A  44     -12.286  14.963  -1.278  1.00  0.00           C  
ATOM    474  C   MET A  44     -12.914  15.542  -0.007  1.00  0.00           C  
ATOM    475  O   MET A  44     -13.170  16.746   0.076  1.00  0.00           O  
ATOM    476  CB  MET A  44     -13.310  14.111  -2.036  1.00  0.00           C  
ATOM    477  CG  MET A  44     -14.411  14.924  -2.699  1.00  0.00           C  
ATOM    478  SD  MET A  44     -15.727  13.892  -3.375  1.00  0.00           S  
ATOM    479  CE  MET A  44     -16.995  15.118  -3.684  1.00  0.00           C  
ATOM    480  H   MET A  44     -11.102  13.204  -1.168  1.00  0.00           H  
ATOM    481  HA  MET A  44     -11.966  15.778  -1.910  1.00  0.00           H  
ATOM    482  HB2 MET A  44     -12.795  13.549  -2.802  1.00  0.00           H  
ATOM    483  HB3 MET A  44     -13.770  13.420  -1.344  1.00  0.00           H  
ATOM    484  HG2 MET A  44     -14.839  15.593  -1.966  1.00  0.00           H  
ATOM    485  HG3 MET A  44     -13.979  15.504  -3.502  1.00  0.00           H  
ATOM    486  HE1 MET A  44     -17.008  15.837  -2.878  1.00  0.00           H  
ATOM    487  HE2 MET A  44     -17.958  14.630  -3.746  1.00  0.00           H  
ATOM    488  HE3 MET A  44     -16.788  15.624  -4.615  1.00  0.00           H  
ATOM    489  N   VAL A  45     -13.146  14.678   0.983  1.00  0.00           N  
ATOM    490  CA  VAL A  45     -13.730  15.102   2.259  1.00  0.00           C  
ATOM    491  C   VAL A  45     -12.852  16.160   2.936  1.00  0.00           C  
ATOM    492  O   VAL A  45     -13.337  17.221   3.335  1.00  0.00           O  
ATOM    493  CB  VAL A  45     -13.921  13.906   3.218  1.00  0.00           C  
ATOM    494  CG1 VAL A  45     -14.405  14.375   4.580  1.00  0.00           C  
ATOM    495  CG2 VAL A  45     -14.895  12.895   2.628  1.00  0.00           C  
ATOM    496  H   VAL A  45     -12.909  13.731   0.857  1.00  0.00           H  
ATOM    497  HA  VAL A  45     -14.700  15.534   2.054  1.00  0.00           H  
ATOM    498  HB  VAL A  45     -12.966  13.416   3.347  1.00  0.00           H  
ATOM    499 HG11 VAL A  45     -14.882  13.555   5.096  1.00  0.00           H  
ATOM    500 HG12 VAL A  45     -15.114  15.181   4.454  1.00  0.00           H  
ATOM    501 HG13 VAL A  45     -13.563  14.725   5.161  1.00  0.00           H  
ATOM    502 HG21 VAL A  45     -15.302  12.282   3.418  1.00  0.00           H  
ATOM    503 HG22 VAL A  45     -14.379  12.269   1.916  1.00  0.00           H  
ATOM    504 HG23 VAL A  45     -15.700  13.419   2.130  1.00  0.00           H  
ATOM    505  N   LEU A  46     -11.556  15.865   3.047  1.00  0.00           N  
ATOM    506  CA  LEU A  46     -10.604  16.790   3.660  1.00  0.00           C  
ATOM    507  C   LEU A  46     -10.234  17.905   2.678  1.00  0.00           C  
ATOM    508  O   LEU A  46      -9.113  17.954   2.161  1.00  0.00           O  
ATOM    509  CB  LEU A  46      -9.350  16.030   4.114  1.00  0.00           C  
ATOM    510  CG  LEU A  46      -8.896  16.319   5.546  1.00  0.00           C  
ATOM    511  CD1 LEU A  46      -8.882  15.042   6.370  1.00  0.00           C  
ATOM    512  CD2 LEU A  46      -7.521  16.966   5.547  1.00  0.00           C  
ATOM    513  H   LEU A  46     -11.231  15.009   2.698  1.00  0.00           H  
ATOM    514  HA  LEU A  46     -11.080  17.233   4.523  1.00  0.00           H  
ATOM    515  HB2 LEU A  46      -9.547  14.970   4.028  1.00  0.00           H  
ATOM    516  HB3 LEU A  46      -8.540  16.280   3.446  1.00  0.00           H  
ATOM    517  HG  LEU A  46      -9.592  17.007   6.008  1.00  0.00           H  
ATOM    518 HD11 LEU A  46      -8.717  14.196   5.720  1.00  0.00           H  
ATOM    519 HD12 LEU A  46      -9.830  14.930   6.876  1.00  0.00           H  
ATOM    520 HD13 LEU A  46      -8.089  15.095   7.101  1.00  0.00           H  
ATOM    521 HD21 LEU A  46      -7.555  17.885   4.982  1.00  0.00           H  
ATOM    522 HD22 LEU A  46      -6.806  16.294   5.098  1.00  0.00           H  
ATOM    523 HD23 LEU A  46      -7.224  17.179   6.564  1.00  0.00           H  
ATOM    524  N   HIS A  47     -11.190  18.794   2.415  1.00  0.00           N  
ATOM    525  CA  HIS A  47     -10.982  19.904   1.482  1.00  0.00           C  
ATOM    526  C   HIS A  47      -9.951  20.914   2.012  1.00  0.00           C  
ATOM    527  O   HIS A  47     -10.283  22.061   2.318  1.00  0.00           O  
ATOM    528  CB  HIS A  47     -12.319  20.599   1.190  1.00  0.00           C  
ATOM    529  CG  HIS A  47     -12.831  20.353  -0.194  1.00  0.00           C  
ATOM    530  ND1 HIS A  47     -13.179  19.102  -0.663  1.00  0.00           N  
ATOM    531  CD2 HIS A  47     -13.056  21.209  -1.217  1.00  0.00           C  
ATOM    532  CE1 HIS A  47     -13.592  19.201  -1.914  1.00  0.00           C  
ATOM    533  NE2 HIS A  47     -13.528  20.467  -2.273  1.00  0.00           N  
ATOM    534  H   HIS A  47     -12.064  18.693   2.850  1.00  0.00           H  
ATOM    535  HA  HIS A  47     -10.603  19.487   0.560  1.00  0.00           H  
ATOM    536  HB2 HIS A  47     -13.062  20.241   1.886  1.00  0.00           H  
ATOM    537  HB3 HIS A  47     -12.200  21.665   1.316  1.00  0.00           H  
ATOM    538  HD1 HIS A  47     -13.131  18.252  -0.149  1.00  0.00           H  
ATOM    539  HD2 HIS A  47     -12.894  22.278  -1.205  1.00  0.00           H  
ATOM    540  HE1 HIS A  47     -13.926  18.382  -2.536  1.00  0.00           H  
ATOM    541  HE2 HIS A  47     -13.888  20.834  -3.108  1.00  0.00           H  
ATOM    542  N   GLY A  48      -8.694  20.474   2.104  1.00  0.00           N  
ATOM    543  CA  GLY A  48      -7.621  21.337   2.582  1.00  0.00           C  
ATOM    544  C   GLY A  48      -6.683  21.760   1.465  1.00  0.00           C  
ATOM    545  O   GLY A  48      -5.824  20.984   1.041  1.00  0.00           O  
ATOM    546  H   GLY A  48      -8.491  19.548   1.840  1.00  0.00           H  
ATOM    547  HA2 GLY A  48      -8.052  22.222   3.030  1.00  0.00           H  
ATOM    548  HA3 GLY A  48      -7.051  20.808   3.332  1.00  0.00           H  
ATOM    549  N   GLN A  49      -6.855  22.988   0.981  1.00  0.00           N  
ATOM    550  CA  GLN A  49      -6.026  23.514  -0.105  1.00  0.00           C  
ATOM    551  C   GLN A  49      -4.597  23.801   0.362  1.00  0.00           C  
ATOM    552  O   GLN A  49      -4.363  24.727   1.140  1.00  0.00           O  
ATOM    553  CB  GLN A  49      -6.654  24.788  -0.682  1.00  0.00           C  
ATOM    554  CG  GLN A  49      -7.985  24.551  -1.383  1.00  0.00           C  
ATOM    555  CD  GLN A  49      -8.929  25.731  -1.262  1.00  0.00           C  
ATOM    556  OE1 GLN A  49      -9.298  26.135  -0.163  1.00  0.00           O  
ATOM    557  NE2 GLN A  49      -9.327  26.294  -2.393  1.00  0.00           N  
ATOM    558  H   GLN A  49      -7.563  23.554   1.356  1.00  0.00           H  
ATOM    559  HA  GLN A  49      -5.989  22.763  -0.882  1.00  0.00           H  
ATOM    560  HB2 GLN A  49      -6.815  25.490   0.122  1.00  0.00           H  
ATOM    561  HB3 GLN A  49      -5.968  25.223  -1.395  1.00  0.00           H  
ATOM    562  HG2 GLN A  49      -7.799  24.366  -2.430  1.00  0.00           H  
ATOM    563  HG3 GLN A  49      -8.459  23.685  -0.945  1.00  0.00           H  
ATOM    564 HE21 GLN A  49      -8.997  25.926  -3.237  1.00  0.00           H  
ATOM    565 HE22 GLN A  49      -9.935  27.058  -2.335  1.00  0.00           H  
ATOM    566  N   VAL A  50      -3.645  23.002  -0.125  1.00  0.00           N  
ATOM    567  CA  VAL A  50      -2.234  23.169   0.230  1.00  0.00           C  
ATOM    568  C   VAL A  50      -1.329  22.902  -0.976  1.00  0.00           C  
ATOM    569  O   VAL A  50      -0.710  23.823  -1.510  1.00  0.00           O  
ATOM    570  CB  VAL A  50      -1.827  22.240   1.399  1.00  0.00           C  
ATOM    571  CG1 VAL A  50      -0.371  22.466   1.785  1.00  0.00           C  
ATOM    572  CG2 VAL A  50      -2.733  22.458   2.601  1.00  0.00           C  
ATOM    573  H   VAL A  50      -3.900  22.287  -0.743  1.00  0.00           H  
ATOM    574  HA  VAL A  50      -2.092  24.193   0.549  1.00  0.00           H  
ATOM    575  HB  VAL A  50      -1.934  21.216   1.076  1.00  0.00           H  
ATOM    576 HG11 VAL A  50      -0.112  21.813   2.606  1.00  0.00           H  
ATOM    577 HG12 VAL A  50      -0.234  23.494   2.086  1.00  0.00           H  
ATOM    578 HG13 VAL A  50       0.266  22.252   0.939  1.00  0.00           H  
ATOM    579 HG21 VAL A  50      -2.903  23.517   2.736  1.00  0.00           H  
ATOM    580 HG22 VAL A  50      -2.262  22.055   3.485  1.00  0.00           H  
ATOM    581 HG23 VAL A  50      -3.676  21.961   2.437  1.00  0.00           H  
ATOM    582  N   GLU A  51      -1.261  21.638  -1.400  1.00  0.00           N  
ATOM    583  CA  GLU A  51      -0.435  21.250  -2.547  1.00  0.00           C  
ATOM    584  C   GLU A  51      -0.930  19.939  -3.163  1.00  0.00           C  
ATOM    585  O   GLU A  51      -1.372  19.910  -4.316  1.00  0.00           O  
ATOM    586  CB  GLU A  51       1.032  21.115  -2.120  1.00  0.00           C  
ATOM    587  CG  GLU A  51       1.990  20.910  -3.287  1.00  0.00           C  
ATOM    588  CD  GLU A  51       3.282  20.231  -2.878  1.00  0.00           C  
ATOM    589  OE1 GLU A  51       4.063  20.844  -2.120  1.00  0.00           O  
ATOM    590  OE2 GLU A  51       3.516  19.086  -3.320  1.00  0.00           O  
ATOM    591  H   GLU A  51      -1.781  20.951  -0.935  1.00  0.00           H  
ATOM    592  HA  GLU A  51      -0.513  22.030  -3.289  1.00  0.00           H  
ATOM    593  HB2 GLU A  51       1.327  22.013  -1.596  1.00  0.00           H  
ATOM    594  HB3 GLU A  51       1.127  20.274  -1.453  1.00  0.00           H  
ATOM    595  HG2 GLU A  51       1.507  20.299  -4.034  1.00  0.00           H  
ATOM    596  HG3 GLU A  51       2.231  21.874  -3.712  1.00  0.00           H  
ATOM    597  N   SER A  52      -0.853  18.855  -2.387  1.00  0.00           N  
ATOM    598  CA  SER A  52      -1.295  17.537  -2.851  1.00  0.00           C  
ATOM    599  C   SER A  52      -1.195  16.499  -1.733  1.00  0.00           C  
ATOM    600  O   SER A  52      -0.233  15.734  -1.670  1.00  0.00           O  
ATOM    601  CB  SER A  52      -0.475  17.093  -4.066  1.00  0.00           C  
ATOM    602  OG  SER A  52      -1.074  17.543  -5.271  1.00  0.00           O  
ATOM    603  H   SER A  52      -0.491  18.945  -1.482  1.00  0.00           H  
ATOM    604  HA  SER A  52      -2.330  17.624  -3.146  1.00  0.00           H  
ATOM    605  HB2 SER A  52       0.522  17.507  -3.996  1.00  0.00           H  
ATOM    606  HB3 SER A  52      -0.416  16.015  -4.086  1.00  0.00           H  
ATOM    607  HG  SER A  52      -1.176  18.507  -5.240  1.00  0.00           H  
ATOM    608  N   ILE A  53      -2.203  16.493  -0.854  1.00  0.00           N  
ATOM    609  CA  ILE A  53      -2.269  15.562   0.283  1.00  0.00           C  
ATOM    610  C   ILE A  53      -0.897  15.359   0.953  1.00  0.00           C  
ATOM    611  O   ILE A  53      -0.460  14.230   1.185  1.00  0.00           O  
ATOM    612  CB  ILE A  53      -2.880  14.201  -0.143  1.00  0.00           C  
ATOM    613  CG1 ILE A  53      -3.159  13.326   1.082  1.00  0.00           C  
ATOM    614  CG2 ILE A  53      -1.973  13.469  -1.125  1.00  0.00           C  
ATOM    615  CD1 ILE A  53      -4.542  12.710   1.084  1.00  0.00           C  
ATOM    616  H   ILE A  53      -2.933  17.137  -0.974  1.00  0.00           H  
ATOM    617  HA  ILE A  53      -2.933  16.001   1.015  1.00  0.00           H  
ATOM    618  HB  ILE A  53      -3.814  14.399  -0.648  1.00  0.00           H  
ATOM    619 HG12 ILE A  53      -2.438  12.522   1.112  1.00  0.00           H  
ATOM    620 HG13 ILE A  53      -3.059  13.924   1.975  1.00  0.00           H  
ATOM    621 HG21 ILE A  53      -2.330  12.459  -1.259  1.00  0.00           H  
ATOM    622 HG22 ILE A  53      -0.965  13.446  -0.737  1.00  0.00           H  
ATOM    623 HG23 ILE A  53      -1.980  13.984  -2.075  1.00  0.00           H  
ATOM    624 HD11 ILE A  53      -4.619  12.000   1.894  1.00  0.00           H  
ATOM    625 HD12 ILE A  53      -4.711  12.204   0.144  1.00  0.00           H  
ATOM    626 HD13 ILE A  53      -5.281  13.486   1.212  1.00  0.00           H  
ATOM    627  N   ASP A  54      -0.231  16.473   1.269  1.00  0.00           N  
ATOM    628  CA  ASP A  54       1.082  16.443   1.918  1.00  0.00           C  
ATOM    629  C   ASP A  54       2.075  15.557   1.149  1.00  0.00           C  
ATOM    630  O   ASP A  54       2.664  14.628   1.705  1.00  0.00           O  
ATOM    631  CB  ASP A  54       0.940  15.969   3.368  1.00  0.00           C  
ATOM    632  CG  ASP A  54       1.854  16.716   4.314  1.00  0.00           C  
ATOM    633  OD1 ASP A  54       3.075  16.450   4.293  1.00  0.00           O  
ATOM    634  OD2 ASP A  54       1.350  17.568   5.072  1.00  0.00           O  
ATOM    635  H   ASP A  54      -0.636  17.341   1.066  1.00  0.00           H  
ATOM    636  HA  ASP A  54       1.465  17.454   1.921  1.00  0.00           H  
ATOM    637  HB2 ASP A  54      -0.078  16.119   3.692  1.00  0.00           H  
ATOM    638  HB3 ASP A  54       1.179  14.917   3.423  1.00  0.00           H  
ATOM    639  N   VAL A  55       2.256  15.855  -0.137  1.00  0.00           N  
ATOM    640  CA  VAL A  55       3.176  15.092  -0.979  1.00  0.00           C  
ATOM    641  C   VAL A  55       4.499  15.836  -1.202  1.00  0.00           C  
ATOM    642  O   VAL A  55       5.534  15.204  -1.407  1.00  0.00           O  
ATOM    643  CB  VAL A  55       2.538  14.747  -2.346  1.00  0.00           C  
ATOM    644  CG1 VAL A  55       2.596  15.933  -3.297  1.00  0.00           C  
ATOM    645  CG2 VAL A  55       3.220  13.536  -2.963  1.00  0.00           C  
ATOM    646  H   VAL A  55       1.759  16.603  -0.526  1.00  0.00           H  
ATOM    647  HA  VAL A  55       3.391  14.162  -0.469  1.00  0.00           H  
ATOM    648  HB  VAL A  55       1.500  14.500  -2.179  1.00  0.00           H  
ATOM    649 HG11 VAL A  55       2.272  16.826  -2.783  1.00  0.00           H  
ATOM    650 HG12 VAL A  55       1.947  15.749  -4.141  1.00  0.00           H  
ATOM    651 HG13 VAL A  55       3.610  16.066  -3.646  1.00  0.00           H  
ATOM    652 HG21 VAL A  55       2.871  12.639  -2.474  1.00  0.00           H  
ATOM    653 HG22 VAL A  55       4.290  13.622  -2.837  1.00  0.00           H  
ATOM    654 HG23 VAL A  55       2.985  13.490  -4.015  1.00  0.00           H  
ATOM    655  N   ILE A  56       4.450  17.175  -1.167  1.00  0.00           N  
ATOM    656  CA  ILE A  56       5.635  18.020  -1.369  1.00  0.00           C  
ATOM    657  C   ILE A  56       6.518  17.497  -2.514  1.00  0.00           C  
ATOM    658  O   ILE A  56       7.606  16.958  -2.294  1.00  0.00           O  
ATOM    659  CB  ILE A  56       6.454  18.186  -0.058  1.00  0.00           C  
ATOM    660  CG1 ILE A  56       7.680  19.078  -0.289  1.00  0.00           C  
ATOM    661  CG2 ILE A  56       6.878  16.839   0.510  1.00  0.00           C  
ATOM    662  CD1 ILE A  56       7.334  20.483  -0.735  1.00  0.00           C  
ATOM    663  H   ILE A  56       3.590  17.611  -1.006  1.00  0.00           H  
ATOM    664  HA  ILE A  56       5.275  19.000  -1.654  1.00  0.00           H  
ATOM    665  HB  ILE A  56       5.815  18.662   0.671  1.00  0.00           H  
ATOM    666 HG12 ILE A  56       8.240  19.153   0.631  1.00  0.00           H  
ATOM    667 HG13 ILE A  56       8.304  18.632  -1.049  1.00  0.00           H  
ATOM    668 HG21 ILE A  56       6.051  16.399   1.046  1.00  0.00           H  
ATOM    669 HG22 ILE A  56       7.711  16.979   1.184  1.00  0.00           H  
ATOM    670 HG23 ILE A  56       7.173  16.186  -0.295  1.00  0.00           H  
ATOM    671 HD11 ILE A  56       6.276  20.655  -0.600  1.00  0.00           H  
ATOM    672 HD12 ILE A  56       7.586  20.601  -1.779  1.00  0.00           H  
ATOM    673 HD13 ILE A  56       7.892  21.196  -0.147  1.00  0.00           H  
ATOM    674  N   ARG A  57       6.018  17.666  -3.745  1.00  0.00           N  
ATOM    675  CA  ARG A  57       6.718  17.227  -4.963  1.00  0.00           C  
ATOM    676  C   ARG A  57       6.490  15.732  -5.232  1.00  0.00           C  
ATOM    677  O   ARG A  57       6.467  14.917  -4.307  1.00  0.00           O  
ATOM    678  CB  ARG A  57       8.222  17.533  -4.881  1.00  0.00           C  
ATOM    679  CG  ARG A  57       8.711  18.502  -5.947  1.00  0.00           C  
ATOM    680  CD  ARG A  57       8.740  19.931  -5.430  1.00  0.00           C  
ATOM    681  NE  ARG A  57       9.501  20.821  -6.316  1.00  0.00           N  
ATOM    682  CZ  ARG A  57      10.824  20.950  -6.301  1.00  0.00           C  
ATOM    683  NH1 ARG A  57      11.560  20.254  -5.454  1.00  0.00           N  
ATOM    684  NH2 ARG A  57      11.410  21.780  -7.137  1.00  0.00           N  
ATOM    685  H   ARG A  57       5.140  18.105  -3.836  1.00  0.00           H  
ATOM    686  HA  ARG A  57       6.300  17.782  -5.789  1.00  0.00           H  
ATOM    687  HB2 ARG A  57       8.439  17.961  -3.913  1.00  0.00           H  
ATOM    688  HB3 ARG A  57       8.772  16.610  -4.984  1.00  0.00           H  
ATOM    689  HG2 ARG A  57       9.707  18.218  -6.251  1.00  0.00           H  
ATOM    690  HG3 ARG A  57       8.047  18.451  -6.798  1.00  0.00           H  
ATOM    691  HD2 ARG A  57       7.723  20.294  -5.356  1.00  0.00           H  
ATOM    692  HD3 ARG A  57       9.193  19.939  -4.449  1.00  0.00           H  
ATOM    693  HE  ARG A  57       8.990  21.352  -6.961  1.00  0.00           H  
ATOM    694 HH11 ARG A  57      11.123  19.621  -4.819  1.00  0.00           H  
ATOM    695 HH12 ARG A  57      12.552  20.360  -5.451  1.00  0.00           H  
ATOM    696 HH21 ARG A  57      10.861  22.309  -7.782  1.00  0.00           H  
ATOM    697 HH22 ARG A  57      12.401  21.884  -7.127  1.00  0.00           H  
ATOM    698  N   SER A  58       6.323  15.383  -6.511  1.00  0.00           N  
ATOM    699  CA  SER A  58       6.091  13.989  -6.918  1.00  0.00           C  
ATOM    700  C   SER A  58       7.224  13.071  -6.457  1.00  0.00           C  
ATOM    701  O   SER A  58       6.985  12.091  -5.751  1.00  0.00           O  
ATOM    702  CB  SER A  58       5.924  13.892  -8.441  1.00  0.00           C  
ATOM    703  OG  SER A  58       7.144  14.168  -9.116  1.00  0.00           O  
ATOM    704  H   SER A  58       6.352  16.078  -7.201  1.00  0.00           H  
ATOM    705  HA  SER A  58       5.175  13.661  -6.447  1.00  0.00           H  
ATOM    706  HB2 SER A  58       5.600  12.895  -8.702  1.00  0.00           H  
ATOM    707  HB3 SER A  58       5.179  14.606  -8.763  1.00  0.00           H  
ATOM    708  HG  SER A  58       7.111  13.803 -10.006  1.00  0.00           H  
ATOM    709  N   ILE A  59       8.453  13.393  -6.861  1.00  0.00           N  
ATOM    710  CA  ILE A  59       9.629  12.598  -6.490  1.00  0.00           C  
ATOM    711  C   ILE A  59       9.642  12.271  -4.994  1.00  0.00           C  
ATOM    712  O   ILE A  59      10.022  11.167  -4.597  1.00  0.00           O  
ATOM    713  CB  ILE A  59      10.942  13.326  -6.861  1.00  0.00           C  
ATOM    714  CG1 ILE A  59      11.007  13.579  -8.370  1.00  0.00           C  
ATOM    715  CG2 ILE A  59      12.151  12.516  -6.410  1.00  0.00           C  
ATOM    716  CD1 ILE A  59      11.412  14.991  -8.727  1.00  0.00           C  
ATOM    717  H   ILE A  59       8.570  14.186  -7.425  1.00  0.00           H  
ATOM    718  HA  ILE A  59       9.591  11.671  -7.046  1.00  0.00           H  
ATOM    719  HB  ILE A  59      10.961  14.274  -6.343  1.00  0.00           H  
ATOM    720 HG12 ILE A  59      11.728  12.907  -8.810  1.00  0.00           H  
ATOM    721 HG13 ILE A  59      10.035  13.391  -8.803  1.00  0.00           H  
ATOM    722 HG21 ILE A  59      12.016  11.482  -6.690  1.00  0.00           H  
ATOM    723 HG22 ILE A  59      12.253  12.588  -5.338  1.00  0.00           H  
ATOM    724 HG23 ILE A  59      13.041  12.905  -6.884  1.00  0.00           H  
ATOM    725 HD11 ILE A  59      10.606  15.670  -8.490  1.00  0.00           H  
ATOM    726 HD12 ILE A  59      11.629  15.047  -9.785  1.00  0.00           H  
ATOM    727 HD13 ILE A  59      12.292  15.267  -8.165  1.00  0.00           H  
ATOM    728  N   PHE A  60       9.213  13.232  -4.171  1.00  0.00           N  
ATOM    729  CA  PHE A  60       9.165  13.042  -2.721  1.00  0.00           C  
ATOM    730  C   PHE A  60       8.393  11.776  -2.356  1.00  0.00           C  
ATOM    731  O   PHE A  60       8.780  11.052  -1.435  1.00  0.00           O  
ATOM    732  CB  PHE A  60       8.533  14.257  -2.040  1.00  0.00           C  
ATOM    733  CG  PHE A  60       9.012  14.466  -0.633  1.00  0.00           C  
ATOM    734  CD1 PHE A  60      10.199  15.135  -0.384  1.00  0.00           C  
ATOM    735  CD2 PHE A  60       8.278  13.990   0.440  1.00  0.00           C  
ATOM    736  CE1 PHE A  60      10.645  15.327   0.908  1.00  0.00           C  
ATOM    737  CE2 PHE A  60       8.718  14.178   1.737  1.00  0.00           C  
ATOM    738  CZ  PHE A  60       9.903  14.848   1.971  1.00  0.00           C  
ATOM    739  H   PHE A  60       8.911  14.082  -4.548  1.00  0.00           H  
ATOM    740  HA  PHE A  60      10.181  12.935  -2.370  1.00  0.00           H  
ATOM    741  HB2 PHE A  60       8.772  15.144  -2.606  1.00  0.00           H  
ATOM    742  HB3 PHE A  60       7.459  14.132  -2.013  1.00  0.00           H  
ATOM    743  HD1 PHE A  60      10.778  15.511  -1.215  1.00  0.00           H  
ATOM    744  HD2 PHE A  60       7.350  13.468   0.258  1.00  0.00           H  
ATOM    745  HE1 PHE A  60      11.572  15.850   1.088  1.00  0.00           H  
ATOM    746  HE2 PHE A  60       8.137  13.801   2.567  1.00  0.00           H  
ATOM    747  HZ  PHE A  60      10.250  14.997   2.982  1.00  0.00           H  
ATOM    748  N   PHE A  61       7.314  11.498  -3.098  1.00  0.00           N  
ATOM    749  CA  PHE A  61       6.503  10.304  -2.864  1.00  0.00           C  
ATOM    750  C   PHE A  61       7.394   9.071  -2.707  1.00  0.00           C  
ATOM    751  O   PHE A  61       7.107   8.196  -1.893  1.00  0.00           O  
ATOM    752  CB  PHE A  61       5.502  10.096  -4.006  1.00  0.00           C  
ATOM    753  CG  PHE A  61       4.202   9.491  -3.557  1.00  0.00           C  
ATOM    754  CD1 PHE A  61       4.162   8.200  -3.054  1.00  0.00           C  
ATOM    755  CD2 PHE A  61       3.021  10.210  -3.642  1.00  0.00           C  
ATOM    756  CE1 PHE A  61       2.970   7.641  -2.639  1.00  0.00           C  
ATOM    757  CE2 PHE A  61       1.825   9.654  -3.229  1.00  0.00           C  
ATOM    758  CZ  PHE A  61       1.799   8.367  -2.726  1.00  0.00           C  
ATOM    759  H   PHE A  61       7.067  12.107  -3.831  1.00  0.00           H  
ATOM    760  HA  PHE A  61       5.958  10.453  -1.943  1.00  0.00           H  
ATOM    761  HB2 PHE A  61       5.283  11.051  -4.462  1.00  0.00           H  
ATOM    762  HB3 PHE A  61       5.939   9.443  -4.745  1.00  0.00           H  
ATOM    763  HD1 PHE A  61       5.077   7.630  -2.981  1.00  0.00           H  
ATOM    764  HD2 PHE A  61       3.041  11.215  -4.034  1.00  0.00           H  
ATOM    765  HE1 PHE A  61       2.951   6.633  -2.247  1.00  0.00           H  
ATOM    766  HE2 PHE A  61       0.910  10.224  -3.298  1.00  0.00           H  
ATOM    767  HZ  PHE A  61       0.866   7.932  -2.403  1.00  0.00           H  
ATOM    768  N   GLY A  62       8.492   9.023  -3.474  1.00  0.00           N  
ATOM    769  CA  GLY A  62       9.424   7.907  -3.384  1.00  0.00           C  
ATOM    770  C   GLY A  62       9.788   7.580  -1.947  1.00  0.00           C  
ATOM    771  O   GLY A  62       9.794   6.416  -1.555  1.00  0.00           O  
ATOM    772  H   GLY A  62       8.678   9.761  -4.091  1.00  0.00           H  
ATOM    773  HA2 GLY A  62       8.973   7.035  -3.836  1.00  0.00           H  
ATOM    774  HA3 GLY A  62      10.325   8.156  -3.924  1.00  0.00           H  
ATOM    775  N   LEU A  63      10.061   8.614  -1.149  1.00  0.00           N  
ATOM    776  CA  LEU A  63      10.395   8.429   0.265  1.00  0.00           C  
ATOM    777  C   LEU A  63       9.252   7.709   0.987  1.00  0.00           C  
ATOM    778  O   LEU A  63       9.482   6.839   1.832  1.00  0.00           O  
ATOM    779  CB  LEU A  63      10.670   9.781   0.933  1.00  0.00           C  
ATOM    780  CG  LEU A  63      12.032  10.402   0.615  1.00  0.00           C  
ATOM    781  CD1 LEU A  63      11.972  11.190  -0.683  1.00  0.00           C  
ATOM    782  CD2 LEU A  63      12.484  11.297   1.756  1.00  0.00           C  
ATOM    783  H   LEU A  63      10.013   9.527  -1.512  1.00  0.00           H  
ATOM    784  HA  LEU A  63      11.282   7.817   0.322  1.00  0.00           H  
ATOM    785  HB2 LEU A  63       9.899  10.474   0.623  1.00  0.00           H  
ATOM    786  HB3 LEU A  63      10.600   9.651   2.004  1.00  0.00           H  
ATOM    787  HG  LEU A  63      12.761   9.615   0.496  1.00  0.00           H  
ATOM    788 HD11 LEU A  63      10.999  11.650  -0.780  1.00  0.00           H  
ATOM    789 HD12 LEU A  63      12.140  10.526  -1.516  1.00  0.00           H  
ATOM    790 HD13 LEU A  63      12.733  11.957  -0.674  1.00  0.00           H  
ATOM    791 HD21 LEU A  63      11.758  12.083   1.906  1.00  0.00           H  
ATOM    792 HD22 LEU A  63      13.441  11.735   1.512  1.00  0.00           H  
ATOM    793 HD23 LEU A  63      12.576  10.712   2.658  1.00  0.00           H  
ATOM    794  N   LEU A  64       8.017   8.060   0.618  1.00  0.00           N  
ATOM    795  CA  LEU A  64       6.826   7.440   1.196  1.00  0.00           C  
ATOM    796  C   LEU A  64       6.824   5.931   0.943  1.00  0.00           C  
ATOM    797  O   LEU A  64       6.220   5.166   1.700  1.00  0.00           O  
ATOM    798  CB  LEU A  64       5.563   8.075   0.605  1.00  0.00           C  
ATOM    799  CG  LEU A  64       4.401   8.246   1.582  1.00  0.00           C  
ATOM    800  CD1 LEU A  64       4.566   9.523   2.386  1.00  0.00           C  
ATOM    801  CD2 LEU A  64       3.077   8.257   0.834  1.00  0.00           C  
ATOM    802  H   LEU A  64       7.904   8.740  -0.083  1.00  0.00           H  
ATOM    803  HA  LEU A  64       6.844   7.614   2.261  1.00  0.00           H  
ATOM    804  HB2 LEU A  64       5.825   9.049   0.216  1.00  0.00           H  
ATOM    805  HB3 LEU A  64       5.227   7.460  -0.217  1.00  0.00           H  
ATOM    806  HG  LEU A  64       4.391   7.414   2.271  1.00  0.00           H  
ATOM    807 HD11 LEU A  64       5.443   9.445   3.011  1.00  0.00           H  
ATOM    808 HD12 LEU A  64       3.694   9.673   3.006  1.00  0.00           H  
ATOM    809 HD13 LEU A  64       4.678  10.361   1.713  1.00  0.00           H  
ATOM    810 HD21 LEU A  64       2.777   7.242   0.619  1.00  0.00           H  
ATOM    811 HD22 LEU A  64       3.192   8.802  -0.092  1.00  0.00           H  
ATOM    812 HD23 LEU A  64       2.324   8.736   1.442  1.00  0.00           H  
ATOM    813  N   ILE A  65       7.514   5.503  -0.122  1.00  0.00           N  
ATOM    814  CA  ILE A  65       7.598   4.086  -0.460  1.00  0.00           C  
ATOM    815  C   ILE A  65       8.220   3.272   0.678  1.00  0.00           C  
ATOM    816  O   ILE A  65       7.961   2.080   0.791  1.00  0.00           O  
ATOM    817  CB  ILE A  65       8.390   3.857  -1.773  1.00  0.00           C  
ATOM    818  CG1 ILE A  65       7.719   2.768  -2.611  1.00  0.00           C  
ATOM    819  CG2 ILE A  65       9.844   3.491  -1.494  1.00  0.00           C  
ATOM    820  CD1 ILE A  65       6.564   3.275  -3.448  1.00  0.00           C  
ATOM    821  H   ILE A  65       7.986   6.156  -0.685  1.00  0.00           H  
ATOM    822  HA  ILE A  65       6.589   3.732  -0.616  1.00  0.00           H  
ATOM    823  HB  ILE A  65       8.383   4.780  -2.334  1.00  0.00           H  
ATOM    824 HG12 ILE A  65       8.449   2.338  -3.280  1.00  0.00           H  
ATOM    825 HG13 ILE A  65       7.342   1.998  -1.953  1.00  0.00           H  
ATOM    826 HG21 ILE A  65       9.888   2.509  -1.045  1.00  0.00           H  
ATOM    827 HG22 ILE A  65      10.275   4.215  -0.820  1.00  0.00           H  
ATOM    828 HG23 ILE A  65      10.397   3.488  -2.422  1.00  0.00           H  
ATOM    829 HD11 ILE A  65       6.882   4.138  -4.015  1.00  0.00           H  
ATOM    830 HD12 ILE A  65       5.743   3.551  -2.802  1.00  0.00           H  
ATOM    831 HD13 ILE A  65       6.244   2.498  -4.127  1.00  0.00           H  
ATOM    832  N   THR A  66       9.028   3.917   1.530  1.00  0.00           N  
ATOM    833  CA  THR A  66       9.650   3.216   2.656  1.00  0.00           C  
ATOM    834  C   THR A  66       8.576   2.684   3.610  1.00  0.00           C  
ATOM    835  O   THR A  66       8.401   1.468   3.732  1.00  0.00           O  
ATOM    836  CB  THR A  66      10.640   4.131   3.395  1.00  0.00           C  
ATOM    837  OG1 THR A  66      11.853   4.235   2.673  1.00  0.00           O  
ATOM    838  CG2 THR A  66      10.989   3.655   4.791  1.00  0.00           C  
ATOM    839  H   THR A  66       9.199   4.879   1.404  1.00  0.00           H  
ATOM    840  HA  THR A  66      10.192   2.373   2.252  1.00  0.00           H  
ATOM    841  HB  THR A  66      10.211   5.120   3.477  1.00  0.00           H  
ATOM    842  HG1 THR A  66      12.315   3.391   2.692  1.00  0.00           H  
ATOM    843 HG21 THR A  66      11.958   4.042   5.069  1.00  0.00           H  
ATOM    844 HG22 THR A  66      11.013   2.576   4.809  1.00  0.00           H  
ATOM    845 HG23 THR A  66      10.246   4.011   5.489  1.00  0.00           H  
ATOM    846  N   PRO A  67       7.813   3.576   4.285  1.00  0.00           N  
ATOM    847  CA  PRO A  67       6.742   3.154   5.197  1.00  0.00           C  
ATOM    848  C   PRO A  67       5.661   2.362   4.460  1.00  0.00           C  
ATOM    849  O   PRO A  67       5.168   1.349   4.965  1.00  0.00           O  
ATOM    850  CB  PRO A  67       6.179   4.474   5.742  1.00  0.00           C  
ATOM    851  CG  PRO A  67       6.594   5.510   4.754  1.00  0.00           C  
ATOM    852  CD  PRO A  67       7.909   5.046   4.196  1.00  0.00           C  
ATOM    853  HA  PRO A  67       7.129   2.558   6.011  1.00  0.00           H  
ATOM    854  HB2 PRO A  67       5.102   4.406   5.815  1.00  0.00           H  
ATOM    855  HB3 PRO A  67       6.598   4.670   6.718  1.00  0.00           H  
ATOM    856  HG2 PRO A  67       5.857   5.584   3.968  1.00  0.00           H  
ATOM    857  HG3 PRO A  67       6.712   6.463   5.249  1.00  0.00           H  
ATOM    858  HD2 PRO A  67       8.018   5.368   3.170  1.00  0.00           H  
ATOM    859  HD3 PRO A  67       8.726   5.417   4.798  1.00  0.00           H  
ATOM    860  N   TRP A  68       5.317   2.822   3.252  1.00  0.00           N  
ATOM    861  CA  TRP A  68       4.313   2.152   2.427  1.00  0.00           C  
ATOM    862  C   TRP A  68       4.736   0.713   2.142  1.00  0.00           C  
ATOM    863  O   TRP A  68       3.967  -0.218   2.363  1.00  0.00           O  
ATOM    864  CB  TRP A  68       4.102   2.914   1.113  1.00  0.00           C  
ATOM    865  CG  TRP A  68       2.689   2.863   0.618  1.00  0.00           C  
ATOM    866  CD1 TRP A  68       2.227   2.201  -0.485  1.00  0.00           C  
ATOM    867  CD2 TRP A  68       1.551   3.502   1.207  1.00  0.00           C  
ATOM    868  NE1 TRP A  68       0.872   2.390  -0.615  1.00  0.00           N  
ATOM    869  CE2 TRP A  68       0.434   3.185   0.411  1.00  0.00           C  
ATOM    870  CE3 TRP A  68       1.367   4.311   2.332  1.00  0.00           C  
ATOM    871  CZ2 TRP A  68      -0.845   3.648   0.704  1.00  0.00           C  
ATOM    872  CZ3 TRP A  68       0.095   4.770   2.622  1.00  0.00           C  
ATOM    873  CH2 TRP A  68      -0.996   4.437   1.810  1.00  0.00           C  
ATOM    874  H   TRP A  68       5.761   3.625   2.902  1.00  0.00           H  
ATOM    875  HA  TRP A  68       3.386   2.136   2.980  1.00  0.00           H  
ATOM    876  HB2 TRP A  68       4.365   3.950   1.260  1.00  0.00           H  
ATOM    877  HB3 TRP A  68       4.740   2.490   0.351  1.00  0.00           H  
ATOM    878  HD1 TRP A  68       2.850   1.617  -1.148  1.00  0.00           H  
ATOM    879  HE1 TRP A  68       0.309   2.016  -1.326  1.00  0.00           H  
ATOM    880  HE3 TRP A  68       2.197   4.580   2.969  1.00  0.00           H  
ATOM    881  HZ2 TRP A  68      -1.697   3.400   0.088  1.00  0.00           H  
ATOM    882  HZ3 TRP A  68      -0.066   5.397   3.486  1.00  0.00           H  
ATOM    883  HH2 TRP A  68      -1.971   4.819   2.073  1.00  0.00           H  
ATOM    884  N   ALA A  69       5.972   0.535   1.670  1.00  0.00           N  
ATOM    885  CA  ALA A  69       6.500  -0.794   1.380  1.00  0.00           C  
ATOM    886  C   ALA A  69       6.494  -1.661   2.635  1.00  0.00           C  
ATOM    887  O   ALA A  69       6.108  -2.826   2.581  1.00  0.00           O  
ATOM    888  CB  ALA A  69       7.906  -0.701   0.801  1.00  0.00           C  
ATOM    889  H   ALA A  69       6.548   1.319   1.530  1.00  0.00           H  
ATOM    890  HA  ALA A  69       5.859  -1.252   0.638  1.00  0.00           H  
ATOM    891  HB1 ALA A  69       8.265  -1.691   0.565  1.00  0.00           H  
ATOM    892  HB2 ALA A  69       8.563  -0.241   1.525  1.00  0.00           H  
ATOM    893  HB3 ALA A  69       7.887  -0.100  -0.097  1.00  0.00           H  
ATOM    894  N   VAL A  70       6.911  -1.085   3.763  1.00  0.00           N  
ATOM    895  CA  VAL A  70       6.935  -1.813   5.032  1.00  0.00           C  
ATOM    896  C   VAL A  70       5.526  -2.262   5.428  1.00  0.00           C  
ATOM    897  O   VAL A  70       5.266  -3.460   5.578  1.00  0.00           O  
ATOM    898  CB  VAL A  70       7.541  -0.953   6.168  1.00  0.00           C  
ATOM    899  CG1 VAL A  70       7.376  -1.639   7.517  1.00  0.00           C  
ATOM    900  CG2 VAL A  70       9.010  -0.667   5.897  1.00  0.00           C  
ATOM    901  H   VAL A  70       7.201  -0.144   3.744  1.00  0.00           H  
ATOM    902  HA  VAL A  70       7.556  -2.689   4.902  1.00  0.00           H  
ATOM    903  HB  VAL A  70       7.012  -0.012   6.201  1.00  0.00           H  
ATOM    904 HG11 VAL A  70       8.085  -1.228   8.218  1.00  0.00           H  
ATOM    905 HG12 VAL A  70       7.553  -2.699   7.407  1.00  0.00           H  
ATOM    906 HG13 VAL A  70       6.373  -1.479   7.883  1.00  0.00           H  
ATOM    907 HG21 VAL A  70       9.596  -1.543   6.128  1.00  0.00           H  
ATOM    908 HG22 VAL A  70       9.335   0.158   6.512  1.00  0.00           H  
ATOM    909 HG23 VAL A  70       9.141  -0.411   4.856  1.00  0.00           H  
ATOM    910  N   TYR A  71       4.615  -1.297   5.577  1.00  0.00           N  
ATOM    911  CA  TYR A  71       3.228  -1.597   5.939  1.00  0.00           C  
ATOM    912  C   TYR A  71       2.600  -2.555   4.927  1.00  0.00           C  
ATOM    913  O   TYR A  71       1.966  -3.544   5.301  1.00  0.00           O  
ATOM    914  CB  TYR A  71       2.407  -0.301   6.015  1.00  0.00           C  
ATOM    915  CG  TYR A  71       2.495   0.400   7.352  1.00  0.00           C  
ATOM    916  CD1 TYR A  71       3.636   1.104   7.717  1.00  0.00           C  
ATOM    917  CD2 TYR A  71       1.434   0.360   8.249  1.00  0.00           C  
ATOM    918  CE1 TYR A  71       3.716   1.749   8.938  1.00  0.00           C  
ATOM    919  CE2 TYR A  71       1.510   1.003   9.471  1.00  0.00           C  
ATOM    920  CZ  TYR A  71       2.652   1.694   9.809  1.00  0.00           C  
ATOM    921  OH  TYR A  71       2.730   2.336  11.023  1.00  0.00           O  
ATOM    922  H   TYR A  71       4.880  -0.362   5.430  1.00  0.00           H  
ATOM    923  HA  TYR A  71       3.231  -2.069   6.910  1.00  0.00           H  
ATOM    924  HB2 TYR A  71       2.761   0.384   5.259  1.00  0.00           H  
ATOM    925  HB3 TYR A  71       1.369  -0.530   5.825  1.00  0.00           H  
ATOM    926  HD1 TYR A  71       4.468   1.145   7.032  1.00  0.00           H  
ATOM    927  HD2 TYR A  71       0.540  -0.184   7.982  1.00  0.00           H  
ATOM    928  HE1 TYR A  71       4.611   2.291   9.204  1.00  0.00           H  
ATOM    929  HE2 TYR A  71       0.676   0.961  10.155  1.00  0.00           H  
ATOM    930  HH  TYR A  71       2.762   1.684  11.727  1.00  0.00           H  
ATOM    931  N   PHE A  72       2.797  -2.260   3.641  1.00  0.00           N  
ATOM    932  CA  PHE A  72       2.268  -3.095   2.567  1.00  0.00           C  
ATOM    933  C   PHE A  72       2.812  -4.516   2.667  1.00  0.00           C  
ATOM    934  O   PHE A  72       2.042  -5.470   2.707  1.00  0.00           O  
ATOM    935  CB  PHE A  72       2.603  -2.489   1.199  1.00  0.00           C  
ATOM    936  CG  PHE A  72       1.648  -2.890   0.109  1.00  0.00           C  
ATOM    937  CD1 PHE A  72       0.278  -2.841   0.314  1.00  0.00           C  
ATOM    938  CD2 PHE A  72       2.121  -3.318  -1.120  1.00  0.00           C  
ATOM    939  CE1 PHE A  72      -0.601  -3.210  -0.686  1.00  0.00           C  
ATOM    940  CE2 PHE A  72       1.248  -3.689  -2.124  1.00  0.00           C  
ATOM    941  CZ  PHE A  72      -0.115  -3.635  -1.906  1.00  0.00           C  
ATOM    942  H   PHE A  72       3.320  -1.462   3.411  1.00  0.00           H  
ATOM    943  HA  PHE A  72       1.195  -3.131   2.680  1.00  0.00           H  
ATOM    944  HB2 PHE A  72       2.581  -1.412   1.275  1.00  0.00           H  
ATOM    945  HB3 PHE A  72       3.594  -2.804   0.906  1.00  0.00           H  
ATOM    946  HD1 PHE A  72      -0.103  -2.509   1.268  1.00  0.00           H  
ATOM    947  HD2 PHE A  72       3.187  -3.359  -1.291  1.00  0.00           H  
ATOM    948  HE1 PHE A  72      -1.665  -3.169  -0.513  1.00  0.00           H  
ATOM    949  HE2 PHE A  72       1.631  -4.019  -3.078  1.00  0.00           H  
ATOM    950  HZ  PHE A  72      -0.800  -3.925  -2.690  1.00  0.00           H  
ATOM    951  N   LEU A  73       4.143  -4.654   2.729  1.00  0.00           N  
ATOM    952  CA  LEU A  73       4.772  -5.971   2.850  1.00  0.00           C  
ATOM    953  C   LEU A  73       4.120  -6.756   3.983  1.00  0.00           C  
ATOM    954  O   LEU A  73       3.731  -7.910   3.801  1.00  0.00           O  
ATOM    955  CB  LEU A  73       6.283  -5.836   3.092  1.00  0.00           C  
ATOM    956  CG  LEU A  73       7.166  -6.224   1.904  1.00  0.00           C  
ATOM    957  CD1 LEU A  73       7.054  -5.191   0.796  1.00  0.00           C  
ATOM    958  CD2 LEU A  73       8.614  -6.376   2.342  1.00  0.00           C  
ATOM    959  H   LEU A  73       4.708  -3.852   2.709  1.00  0.00           H  
ATOM    960  HA  LEU A  73       4.609  -6.503   1.924  1.00  0.00           H  
ATOM    961  HB2 LEU A  73       6.494  -4.810   3.353  1.00  0.00           H  
ATOM    962  HB3 LEU A  73       6.549  -6.464   3.929  1.00  0.00           H  
ATOM    963  HG  LEU A  73       6.833  -7.175   1.510  1.00  0.00           H  
ATOM    964 HD11 LEU A  73       6.016  -4.947   0.634  1.00  0.00           H  
ATOM    965 HD12 LEU A  73       7.476  -5.592  -0.113  1.00  0.00           H  
ATOM    966 HD13 LEU A  73       7.594  -4.300   1.081  1.00  0.00           H  
ATOM    967 HD21 LEU A  73       8.661  -7.007   3.217  1.00  0.00           H  
ATOM    968 HD22 LEU A  73       9.023  -5.404   2.573  1.00  0.00           H  
ATOM    969 HD23 LEU A  73       9.186  -6.826   1.542  1.00  0.00           H  
ATOM    970  N   SER A  74       3.972  -6.104   5.142  1.00  0.00           N  
ATOM    971  CA  SER A  74       3.327  -6.729   6.298  1.00  0.00           C  
ATOM    972  C   SER A  74       1.938  -7.233   5.908  1.00  0.00           C  
ATOM    973  O   SER A  74       1.606  -8.401   6.121  1.00  0.00           O  
ATOM    974  CB  SER A  74       3.222  -5.738   7.462  1.00  0.00           C  
ATOM    975  OG  SER A  74       3.487  -6.377   8.704  1.00  0.00           O  
ATOM    976  H   SER A  74       4.284  -5.172   5.211  1.00  0.00           H  
ATOM    977  HA  SER A  74       3.930  -7.572   6.603  1.00  0.00           H  
ATOM    978  HB2 SER A  74       3.941  -4.945   7.321  1.00  0.00           H  
ATOM    979  HB3 SER A  74       2.226  -5.318   7.490  1.00  0.00           H  
ATOM    980  HG  SER A  74       2.695  -6.836   9.012  1.00  0.00           H  
ATOM    981  N   VAL A  75       1.141  -6.349   5.297  1.00  0.00           N  
ATOM    982  CA  VAL A  75      -0.202  -6.709   4.838  1.00  0.00           C  
ATOM    983  C   VAL A  75      -0.129  -7.911   3.895  1.00  0.00           C  
ATOM    984  O   VAL A  75      -0.843  -8.897   4.077  1.00  0.00           O  
ATOM    985  CB  VAL A  75      -0.891  -5.530   4.113  1.00  0.00           C  
ATOM    986  CG1 VAL A  75      -2.189  -5.976   3.453  1.00  0.00           C  
ATOM    987  CG2 VAL A  75      -1.157  -4.386   5.080  1.00  0.00           C  
ATOM    988  H   VAL A  75       1.475  -5.438   5.132  1.00  0.00           H  
ATOM    989  HA  VAL A  75      -0.793  -6.976   5.702  1.00  0.00           H  
ATOM    990  HB  VAL A  75      -0.227  -5.169   3.341  1.00  0.00           H  
ATOM    991 HG11 VAL A  75      -1.983  -6.776   2.757  1.00  0.00           H  
ATOM    992 HG12 VAL A  75      -2.630  -5.144   2.926  1.00  0.00           H  
ATOM    993 HG13 VAL A  75      -2.875  -6.327   4.210  1.00  0.00           H  
ATOM    994 HG21 VAL A  75      -0.225  -4.059   5.517  1.00  0.00           H  
ATOM    995 HG22 VAL A  75      -1.823  -4.723   5.862  1.00  0.00           H  
ATOM    996 HG23 VAL A  75      -1.613  -3.564   4.550  1.00  0.00           H  
ATOM    997  N   VAL A  76       0.760  -7.829   2.903  1.00  0.00           N  
ATOM    998  CA  VAL A  76       0.959  -8.916   1.943  1.00  0.00           C  
ATOM    999  C   VAL A  76       1.327 -10.211   2.672  1.00  0.00           C  
ATOM   1000  O   VAL A  76       0.853 -11.290   2.316  1.00  0.00           O  
ATOM   1001  CB  VAL A  76       2.060  -8.563   0.911  1.00  0.00           C  
ATOM   1002  CG1 VAL A  76       2.198  -9.660  -0.132  1.00  0.00           C  
ATOM   1003  CG2 VAL A  76       1.762  -7.232   0.238  1.00  0.00           C  
ATOM   1004  H   VAL A  76       1.313  -7.022   2.828  1.00  0.00           H  
ATOM   1005  HA  VAL A  76       0.030  -9.066   1.411  1.00  0.00           H  
ATOM   1006  HB  VAL A  76       3.001  -8.474   1.437  1.00  0.00           H  
ATOM   1007 HG11 VAL A  76       2.431 -10.595   0.354  1.00  0.00           H  
ATOM   1008 HG12 VAL A  76       2.990  -9.403  -0.820  1.00  0.00           H  
ATOM   1009 HG13 VAL A  76       1.269  -9.758  -0.674  1.00  0.00           H  
ATOM   1010 HG21 VAL A  76       2.473  -6.491   0.574  1.00  0.00           H  
ATOM   1011 HG22 VAL A  76       0.763  -6.912   0.491  1.00  0.00           H  
ATOM   1012 HG23 VAL A  76       1.841  -7.344  -0.835  1.00  0.00           H  
ATOM   1013  N   VAL A  77       2.160 -10.087   3.711  1.00  0.00           N  
ATOM   1014  CA  VAL A  77       2.577 -11.239   4.518  1.00  0.00           C  
ATOM   1015  C   VAL A  77       1.372 -11.860   5.233  1.00  0.00           C  
ATOM   1016  O   VAL A  77       1.288 -13.082   5.380  1.00  0.00           O  
ATOM   1017  CB  VAL A  77       3.651 -10.836   5.558  1.00  0.00           C  
ATOM   1018  CG1 VAL A  77       3.829 -11.922   6.610  1.00  0.00           C  
ATOM   1019  CG2 VAL A  77       4.976 -10.543   4.872  1.00  0.00           C  
ATOM   1020  H   VAL A  77       2.493  -9.193   3.952  1.00  0.00           H  
ATOM   1021  HA  VAL A  77       3.004 -11.974   3.853  1.00  0.00           H  
ATOM   1022  HB  VAL A  77       3.321  -9.935   6.056  1.00  0.00           H  
ATOM   1023 HG11 VAL A  77       4.811 -11.836   7.053  1.00  0.00           H  
ATOM   1024 HG12 VAL A  77       3.726 -12.892   6.149  1.00  0.00           H  
ATOM   1025 HG13 VAL A  77       3.078 -11.808   7.378  1.00  0.00           H  
ATOM   1026 HG21 VAL A  77       4.839  -9.760   4.141  1.00  0.00           H  
ATOM   1027 HG22 VAL A  77       5.332 -11.437   4.382  1.00  0.00           H  
ATOM   1028 HG23 VAL A  77       5.699 -10.223   5.609  1.00  0.00           H  
ATOM   1029  N   GLU A  78       0.438 -11.014   5.673  1.00  0.00           N  
ATOM   1030  CA  GLU A  78      -0.765 -11.492   6.353  1.00  0.00           C  
ATOM   1031  C   GLU A  78      -1.830 -11.926   5.336  1.00  0.00           C  
ATOM   1032  O   GLU A  78      -2.556 -12.896   5.567  1.00  0.00           O  
ATOM   1033  CB  GLU A  78      -1.327 -10.408   7.279  1.00  0.00           C  
ATOM   1034  CG  GLU A  78      -1.850 -10.952   8.606  1.00  0.00           C  
ATOM   1035  CD  GLU A  78      -3.225 -10.422   8.969  1.00  0.00           C  
ATOM   1036  OE1 GLU A  78      -3.413  -9.186   8.938  1.00  0.00           O  
ATOM   1037  OE2 GLU A  78      -4.111 -11.244   9.293  1.00  0.00           O  
ATOM   1038  H   GLU A  78       0.558 -10.047   5.528  1.00  0.00           H  
ATOM   1039  HA  GLU A  78      -0.487 -12.350   6.947  1.00  0.00           H  
ATOM   1040  HB2 GLU A  78      -0.548  -9.690   7.490  1.00  0.00           H  
ATOM   1041  HB3 GLU A  78      -2.139  -9.904   6.776  1.00  0.00           H  
ATOM   1042  HG2 GLU A  78      -1.908 -12.027   8.541  1.00  0.00           H  
ATOM   1043  HG3 GLU A  78      -1.160 -10.678   9.390  1.00  0.00           H  
ATOM   1044  N   GLN A  79      -1.908 -11.197   4.216  1.00  0.00           N  
ATOM   1045  CA  GLN A  79      -2.873 -11.481   3.145  1.00  0.00           C  
ATOM   1046  C   GLN A  79      -2.929 -12.974   2.799  1.00  0.00           C  
ATOM   1047  O   GLN A  79      -2.028 -13.507   2.149  1.00  0.00           O  
ATOM   1048  CB  GLN A  79      -2.511 -10.670   1.895  1.00  0.00           C  
ATOM   1049  CG  GLN A  79      -2.976  -9.223   1.953  1.00  0.00           C  
ATOM   1050  CD  GLN A  79      -4.431  -9.055   1.564  1.00  0.00           C  
ATOM   1051  OE1 GLN A  79      -5.258  -8.657   2.379  1.00  0.00           O  
ATOM   1052  NE2 GLN A  79      -4.752  -9.363   0.317  1.00  0.00           N  
ATOM   1053  H   GLN A  79      -1.296 -10.435   4.103  1.00  0.00           H  
ATOM   1054  HA  GLN A  79      -3.847 -11.170   3.491  1.00  0.00           H  
ATOM   1055  HB2 GLN A  79      -1.437 -10.676   1.777  1.00  0.00           H  
ATOM   1056  HB3 GLN A  79      -2.962 -11.138   1.033  1.00  0.00           H  
ATOM   1057  HG2 GLN A  79      -2.848  -8.856   2.959  1.00  0.00           H  
ATOM   1058  HG3 GLN A  79      -2.370  -8.637   1.278  1.00  0.00           H  
ATOM   1059 HE21 GLN A  79      -4.038  -9.681  -0.286  1.00  0.00           H  
ATOM   1060 HE22 GLN A  79      -5.687  -9.258   0.044  1.00  0.00           H  
ATOM   1061  N   LEU A  80      -3.999 -13.641   3.238  1.00  0.00           N  
ATOM   1062  CA  LEU A  80      -4.189 -15.073   2.983  1.00  0.00           C  
ATOM   1063  C   LEU A  80      -4.483 -15.351   1.501  1.00  0.00           C  
ATOM   1064  O   LEU A  80      -5.565 -15.825   1.150  1.00  0.00           O  
ATOM   1065  CB  LEU A  80      -5.328 -15.613   3.861  1.00  0.00           C  
ATOM   1066  CG  LEU A  80      -4.999 -15.747   5.352  1.00  0.00           C  
ATOM   1067  CD1 LEU A  80      -5.988 -14.960   6.194  1.00  0.00           C  
ATOM   1068  CD2 LEU A  80      -4.997 -17.209   5.768  1.00  0.00           C  
ATOM   1069  H   LEU A  80      -4.679 -13.157   3.748  1.00  0.00           H  
ATOM   1070  HA  LEU A  80      -3.275 -15.578   3.254  1.00  0.00           H  
ATOM   1071  HB2 LEU A  80      -6.175 -14.949   3.759  1.00  0.00           H  
ATOM   1072  HB3 LEU A  80      -5.611 -16.586   3.488  1.00  0.00           H  
ATOM   1073  HG  LEU A  80      -4.012 -15.346   5.534  1.00  0.00           H  
ATOM   1074 HD11 LEU A  80      -6.996 -15.204   5.890  1.00  0.00           H  
ATOM   1075 HD12 LEU A  80      -5.815 -13.903   6.059  1.00  0.00           H  
ATOM   1076 HD13 LEU A  80      -5.857 -15.217   7.235  1.00  0.00           H  
ATOM   1077 HD21 LEU A  80      -4.263 -17.361   6.546  1.00  0.00           H  
ATOM   1078 HD22 LEU A  80      -4.753 -17.825   4.917  1.00  0.00           H  
ATOM   1079 HD23 LEU A  80      -5.975 -17.478   6.139  1.00  0.00           H  
ATOM   1080  N   GLU A  81      -3.509 -15.052   0.637  1.00  0.00           N  
ATOM   1081  CA  GLU A  81      -3.664 -15.265  -0.804  1.00  0.00           C  
ATOM   1082  C   GLU A  81      -2.946 -16.536  -1.267  1.00  0.00           C  
ATOM   1083  O   GLU A  81      -1.860 -16.859  -0.785  1.00  0.00           O  
ATOM   1084  CB  GLU A  81      -3.128 -14.055  -1.572  1.00  0.00           C  
ATOM   1085  CG  GLU A  81      -3.808 -12.744  -1.198  1.00  0.00           C  
ATOM   1086  CD  GLU A  81      -3.276 -11.558  -1.976  1.00  0.00           C  
ATOM   1087  OE1 GLU A  81      -3.160 -11.663  -3.213  1.00  0.00           O  
ATOM   1088  OE2 GLU A  81      -2.987 -10.517  -1.351  1.00  0.00           O  
ATOM   1089  H   GLU A  81      -2.668 -14.674   0.977  1.00  0.00           H  
ATOM   1090  HA  GLU A  81      -4.719 -15.369  -1.010  1.00  0.00           H  
ATOM   1091  HB2 GLU A  81      -2.070 -13.958  -1.377  1.00  0.00           H  
ATOM   1092  HB3 GLU A  81      -3.274 -14.221  -2.630  1.00  0.00           H  
ATOM   1093  HG2 GLU A  81      -4.864 -12.835  -1.391  1.00  0.00           H  
ATOM   1094  HG3 GLU A  81      -3.651 -12.563  -0.145  1.00  0.00           H  
ATOM   1095  N   GLU A  82      -3.565 -17.247  -2.214  1.00  0.00           N  
ATOM   1096  CA  GLU A  82      -3.006 -18.485  -2.774  1.00  0.00           C  
ATOM   1097  C   GLU A  82      -2.869 -19.582  -1.711  1.00  0.00           C  
ATOM   1098  O   GLU A  82      -3.575 -20.591  -1.763  1.00  0.00           O  
ATOM   1099  CB  GLU A  82      -1.652 -18.209  -3.443  1.00  0.00           C  
ATOM   1100  CG  GLU A  82      -1.778 -17.580  -4.825  1.00  0.00           C  
ATOM   1101  CD  GLU A  82      -1.846 -16.066  -4.780  1.00  0.00           C  
ATOM   1102  OE1 GLU A  82      -2.934 -15.526  -4.503  1.00  0.00           O  
ATOM   1103  OE2 GLU A  82      -0.806 -15.421  -5.030  1.00  0.00           O  
ATOM   1104  H   GLU A  82      -4.423 -16.925  -2.557  1.00  0.00           H  
ATOM   1105  HA  GLU A  82      -3.694 -18.835  -3.528  1.00  0.00           H  
ATOM   1106  HB2 GLU A  82      -1.082 -17.539  -2.815  1.00  0.00           H  
ATOM   1107  HB3 GLU A  82      -1.114 -19.140  -3.541  1.00  0.00           H  
ATOM   1108  HG2 GLU A  82      -0.920 -17.865  -5.416  1.00  0.00           H  
ATOM   1109  HG3 GLU A  82      -2.676 -17.949  -5.296  1.00  0.00           H  
ATOM   1110  N   SER A  83      -1.971 -19.381  -0.746  1.00  0.00           N  
ATOM   1111  CA  SER A  83      -1.764 -20.360   0.321  1.00  0.00           C  
ATOM   1112  C   SER A  83      -1.980 -19.730   1.694  1.00  0.00           C  
ATOM   1113  O   SER A  83      -1.256 -18.815   2.089  1.00  0.00           O  
ATOM   1114  CB  SER A  83      -0.362 -20.962   0.242  1.00  0.00           C  
ATOM   1115  OG  SER A  83      -0.270 -22.129   1.048  1.00  0.00           O  
ATOM   1116  H   SER A  83      -1.440 -18.549  -0.750  1.00  0.00           H  
ATOM   1117  HA  SER A  83      -2.489 -21.149   0.187  1.00  0.00           H  
ATOM   1118  HB2 SER A  83      -0.143 -21.227  -0.782  1.00  0.00           H  
ATOM   1119  HB3 SER A  83       0.361 -20.237   0.590  1.00  0.00           H  
ATOM   1120  HG  SER A  83       0.634 -22.235   1.358  1.00  0.00           H  
ATOM   1121  N   ARG A  84      -2.987 -20.224   2.415  1.00  0.00           N  
ATOM   1122  CA  ARG A  84      -3.315 -19.714   3.747  1.00  0.00           C  
ATOM   1123  C   ARG A  84      -2.079 -19.650   4.656  1.00  0.00           C  
ATOM   1124  O   ARG A  84      -1.409 -20.659   4.892  1.00  0.00           O  
ATOM   1125  CB  ARG A  84      -4.425 -20.569   4.390  1.00  0.00           C  
ATOM   1126  CG  ARG A  84      -3.949 -21.884   5.002  1.00  0.00           C  
ATOM   1127  CD  ARG A  84      -3.466 -22.869   3.945  1.00  0.00           C  
ATOM   1128  NE  ARG A  84      -3.794 -24.256   4.296  1.00  0.00           N  
ATOM   1129  CZ  ARG A  84      -3.463 -25.315   3.564  1.00  0.00           C  
ATOM   1130  NH1 ARG A  84      -2.767 -25.174   2.452  1.00  0.00           N  
ATOM   1131  NH2 ARG A  84      -3.822 -26.522   3.958  1.00  0.00           N  
ATOM   1132  H   ARG A  84      -3.526 -20.947   2.036  1.00  0.00           H  
ATOM   1133  HA  ARG A  84      -3.690 -18.709   3.620  1.00  0.00           H  
ATOM   1134  HB2 ARG A  84      -4.897 -19.990   5.170  1.00  0.00           H  
ATOM   1135  HB3 ARG A  84      -5.164 -20.797   3.634  1.00  0.00           H  
ATOM   1136  HG2 ARG A  84      -3.138 -21.680   5.686  1.00  0.00           H  
ATOM   1137  HG3 ARG A  84      -4.773 -22.330   5.545  1.00  0.00           H  
ATOM   1138  HD2 ARG A  84      -3.936 -22.624   3.003  1.00  0.00           H  
ATOM   1139  HD3 ARG A  84      -2.393 -22.771   3.848  1.00  0.00           H  
ATOM   1140  HE  ARG A  84      -4.298 -24.401   5.123  1.00  0.00           H  
ATOM   1141 HH11 ARG A  84      -2.483 -24.265   2.152  1.00  0.00           H  
ATOM   1142 HH12 ARG A  84      -2.523 -25.975   1.909  1.00  0.00           H  
ATOM   1143 HH21 ARG A  84      -4.343 -26.639   4.801  1.00  0.00           H  
ATOM   1144 HH22 ARG A  84      -3.577 -27.321   3.411  1.00  0.00           H  
ATOM   1145  N   GLN A  85      -1.782 -18.448   5.157  1.00  0.00           N  
ATOM   1146  CA  GLN A  85      -0.630 -18.239   6.035  1.00  0.00           C  
ATOM   1147  C   GLN A  85      -0.989 -17.322   7.213  1.00  0.00           C  
ATOM   1148  O   GLN A  85      -1.136 -17.793   8.337  1.00  0.00           O  
ATOM   1149  CB  GLN A  85       0.551 -17.664   5.237  1.00  0.00           C  
ATOM   1150  CG  GLN A  85       1.907 -18.206   5.668  1.00  0.00           C  
ATOM   1151  CD  GLN A  85       2.049 -19.698   5.430  1.00  0.00           C  
ATOM   1152  OE1 GLN A  85       2.193 -20.474   6.369  1.00  0.00           O  
ATOM   1153  NE2 GLN A  85       2.024 -20.108   4.171  1.00  0.00           N  
ATOM   1154  H   GLN A  85      -2.349 -17.683   4.926  1.00  0.00           H  
ATOM   1155  HA  GLN A  85      -0.344 -19.202   6.432  1.00  0.00           H  
ATOM   1156  HB2 GLN A  85       0.410 -17.902   4.191  1.00  0.00           H  
ATOM   1157  HB3 GLN A  85       0.563 -16.591   5.352  1.00  0.00           H  
ATOM   1158  HG2 GLN A  85       2.677 -17.695   5.111  1.00  0.00           H  
ATOM   1159  HG3 GLN A  85       2.038 -18.011   6.723  1.00  0.00           H  
ATOM   1160 HE21 GLN A  85       1.918 -19.432   3.460  1.00  0.00           H  
ATOM   1161 HE22 GLN A  85       2.106 -21.066   3.998  1.00  0.00           H  
ATOM   1162  N   ARG A  86      -1.133 -16.014   6.944  1.00  0.00           N  
ATOM   1163  CA  ARG A  86      -1.479 -15.032   7.984  1.00  0.00           C  
ATOM   1164  C   ARG A  86      -0.450 -15.034   9.123  1.00  0.00           C  
ATOM   1165  O   ARG A  86      -0.662 -15.659  10.164  1.00  0.00           O  
ATOM   1166  CB  ARG A  86      -2.885 -15.316   8.536  1.00  0.00           C  
ATOM   1167  CG  ARG A  86      -3.430 -14.213   9.437  1.00  0.00           C  
ATOM   1168  CD  ARG A  86      -4.037 -14.778  10.712  1.00  0.00           C  
ATOM   1169  NE  ARG A  86      -4.958 -13.831  11.357  1.00  0.00           N  
ATOM   1170  CZ  ARG A  86      -5.771 -14.141  12.362  1.00  0.00           C  
ATOM   1171  NH1 ARG A  86      -5.779 -15.365  12.857  1.00  0.00           N  
ATOM   1172  NH2 ARG A  86      -6.570 -13.224  12.873  1.00  0.00           N  
ATOM   1173  H   ARG A  86      -1.009 -15.702   6.025  1.00  0.00           H  
ATOM   1174  HA  ARG A  86      -1.478 -14.055   7.524  1.00  0.00           H  
ATOM   1175  HB2 ARG A  86      -3.565 -15.441   7.706  1.00  0.00           H  
ATOM   1176  HB3 ARG A  86      -2.854 -16.234   9.105  1.00  0.00           H  
ATOM   1177  HG2 ARG A  86      -2.624 -13.544   9.701  1.00  0.00           H  
ATOM   1178  HG3 ARG A  86      -4.190 -13.665   8.898  1.00  0.00           H  
ATOM   1179  HD2 ARG A  86      -4.577 -15.682  10.465  1.00  0.00           H  
ATOM   1180  HD3 ARG A  86      -3.236 -15.015  11.399  1.00  0.00           H  
ATOM   1181  HE  ARG A  86      -4.968 -12.910  11.011  1.00  0.00           H  
ATOM   1182 HH11 ARG A  86      -5.175 -16.060  12.476  1.00  0.00           H  
ATOM   1183 HH12 ARG A  86      -6.392 -15.596  13.611  1.00  0.00           H  
ATOM   1184 HH21 ARG A  86      -6.565 -12.296  12.503  1.00  0.00           H  
ATOM   1185 HH22 ARG A  86      -7.186 -13.457  13.626  1.00  0.00           H  
ATOM   1186  N   LEU A  87       0.671 -14.337   8.919  1.00  0.00           N  
ATOM   1187  CA  LEU A  87       1.725 -14.275   9.935  1.00  0.00           C  
ATOM   1188  C   LEU A  87       2.129 -12.830  10.258  1.00  0.00           C  
ATOM   1189  O   LEU A  87       3.280 -12.433  10.060  1.00  0.00           O  
ATOM   1190  CB  LEU A  87       2.943 -15.085   9.478  1.00  0.00           C  
ATOM   1191  CG  LEU A  87       3.701 -15.803  10.598  1.00  0.00           C  
ATOM   1192  CD1 LEU A  87       2.939 -17.037  11.054  1.00  0.00           C  
ATOM   1193  CD2 LEU A  87       5.098 -16.184  10.135  1.00  0.00           C  
ATOM   1194  H   LEU A  87       0.792 -13.859   8.072  1.00  0.00           H  
ATOM   1195  HA  LEU A  87       1.333 -14.725  10.836  1.00  0.00           H  
ATOM   1196  HB2 LEU A  87       2.612 -15.824   8.763  1.00  0.00           H  
ATOM   1197  HB3 LEU A  87       3.630 -14.415   8.982  1.00  0.00           H  
ATOM   1198  HG  LEU A  87       3.798 -15.139  11.443  1.00  0.00           H  
ATOM   1199 HD11 LEU A  87       3.601 -17.890  11.058  1.00  0.00           H  
ATOM   1200 HD12 LEU A  87       2.116 -17.223  10.380  1.00  0.00           H  
ATOM   1201 HD13 LEU A  87       2.555 -16.874  12.050  1.00  0.00           H  
ATOM   1202 HD21 LEU A  87       5.299 -17.211  10.403  1.00  0.00           H  
ATOM   1203 HD22 LEU A  87       5.822 -15.539  10.611  1.00  0.00           H  
ATOM   1204 HD23 LEU A  87       5.167 -16.071   9.063  1.00  0.00           H  
ATOM   1205  N   SER A  88       1.176 -12.056  10.775  1.00  0.00           N  
ATOM   1206  CA  SER A  88       1.427 -10.662  11.151  1.00  0.00           C  
ATOM   1207  C   SER A  88       0.704 -10.326  12.456  1.00  0.00           C  
ATOM   1208  O   SER A  88      -0.367 -10.866  12.736  1.00  0.00           O  
ATOM   1209  CB  SER A  88       0.983  -9.704  10.040  1.00  0.00           C  
ATOM   1210  OG  SER A  88       1.959  -8.694   9.816  1.00  0.00           O  
ATOM   1211  H   SER A  88       0.283 -12.435  10.923  1.00  0.00           H  
ATOM   1212  HA  SER A  88       2.490 -10.549  11.309  1.00  0.00           H  
ATOM   1213  HB2 SER A  88       0.839 -10.260   9.125  1.00  0.00           H  
ATOM   1214  HB3 SER A  88       0.052  -9.232  10.323  1.00  0.00           H  
ATOM   1215  HG  SER A  88       2.678  -9.054   9.287  1.00  0.00           H  
ATOM   1216  N   ARG A  89       1.302  -9.444  13.254  1.00  0.00           N  
ATOM   1217  CA  ARG A  89       0.718  -9.048  14.534  1.00  0.00           C  
ATOM   1218  C   ARG A  89       0.953  -7.565  14.814  1.00  0.00           C  
ATOM   1219  O   ARG A  89       2.128  -7.139  14.807  1.00  0.00           O  
ATOM   1220  CB  ARG A  89       1.306  -9.892  15.668  1.00  0.00           C  
ATOM   1221  CG  ARG A  89       1.010 -11.380  15.537  1.00  0.00           C  
ATOM   1222  CD  ARG A  89       1.483 -12.157  16.757  1.00  0.00           C  
ATOM   1223  NE  ARG A  89       0.886 -11.653  17.998  1.00  0.00           N  
ATOM   1224  CZ  ARG A  89      -0.395 -11.784  18.323  1.00  0.00           C  
ATOM   1225  NH1 ARG A  89      -1.232 -12.415  17.519  1.00  0.00           N  
ATOM   1226  NH2 ARG A  89      -0.839 -11.284  19.461  1.00  0.00           N  
ATOM   1227  H   ARG A  89       2.157  -9.053  12.981  1.00  0.00           H  
ATOM   1228  HA  ARG A  89      -0.346  -9.224  14.482  1.00  0.00           H  
ATOM   1229  HB2 ARG A  89       2.378  -9.760  15.680  1.00  0.00           H  
ATOM   1230  HB3 ARG A  89       0.900  -9.547  16.606  1.00  0.00           H  
ATOM   1231  HG2 ARG A  89      -0.055 -11.513  15.426  1.00  0.00           H  
ATOM   1232  HG3 ARG A  89       1.515 -11.759  14.660  1.00  0.00           H  
ATOM   1233  HD2 ARG A  89       1.218 -13.197  16.631  1.00  0.00           H  
ATOM   1234  HD3 ARG A  89       2.560 -12.068  16.823  1.00  0.00           H  
ATOM   1235  HE  ARG A  89       1.478 -11.185  18.622  1.00  0.00           H  
ATOM   1236 HH11 ARG A  89      -0.902 -12.800  16.660  1.00  0.00           H  
ATOM   1237 HH12 ARG A  89      -2.193 -12.505  17.768  1.00  0.00           H  
ATOM   1238 HH21 ARG A  89      -0.211 -10.810  20.076  1.00  0.00           H  
ATOM   1239 HH22 ARG A  89      -1.802 -11.379  19.708  1.00  0.00           H  
TER    1240      ARG A  89                                                      
ENDMDL                                                                          
MODEL        2                                                                  
ATOM      1  N   MET A  15       4.424 -24.451  -9.488  1.00  0.00           N  
ATOM      2  CA  MET A  15       3.062 -24.510  -8.879  1.00  0.00           C  
ATOM      3  C   MET A  15       2.867 -23.376  -7.871  1.00  0.00           C  
ATOM      4  O   MET A  15       3.760 -23.092  -7.072  1.00  0.00           O  
ATOM      5  CB  MET A  15       2.889 -25.871  -8.191  1.00  0.00           C  
ATOM      6  CG  MET A  15       2.147 -26.896  -9.036  1.00  0.00           C  
ATOM      7  SD  MET A  15       2.797 -27.022 -10.713  1.00  0.00           S  
ATOM      8  CE  MET A  15       3.679 -28.577 -10.621  1.00  0.00           C  
ATOM      9  H   MET A  15       4.444 -23.646 -10.145  1.00  0.00           H  
ATOM     10  HA  MET A  15       2.329 -24.412  -9.666  1.00  0.00           H  
ATOM     11  HB2 MET A  15       3.865 -26.271  -7.955  1.00  0.00           H  
ATOM     12  HB3 MET A  15       2.339 -25.730  -7.271  1.00  0.00           H  
ATOM     13  HG2 MET A  15       2.229 -27.864  -8.562  1.00  0.00           H  
ATOM     14  HG3 MET A  15       1.105 -26.614  -9.090  1.00  0.00           H  
ATOM     15  HE1 MET A  15       4.408 -28.628 -11.416  1.00  0.00           H  
ATOM     16  HE2 MET A  15       2.980 -29.395 -10.723  1.00  0.00           H  
ATOM     17  HE3 MET A  15       4.182 -28.652  -9.668  1.00  0.00           H  
ATOM     18  N   MET A  16       1.701 -22.726  -7.917  1.00  0.00           N  
ATOM     19  CA  MET A  16       1.404 -21.615  -7.006  1.00  0.00           C  
ATOM     20  C   MET A  16      -0.081 -21.571  -6.628  1.00  0.00           C  
ATOM     21  O   MET A  16      -0.942 -22.028  -7.381  1.00  0.00           O  
ATOM     22  CB  MET A  16       1.815 -20.284  -7.646  1.00  0.00           C  
ATOM     23  CG  MET A  16       3.316 -20.146  -7.866  1.00  0.00           C  
ATOM     24  SD  MET A  16       3.825 -20.656  -9.519  1.00  0.00           S  
ATOM     25  CE  MET A  16       5.177 -19.520  -9.820  1.00  0.00           C  
ATOM     26  H   MET A  16       1.027 -22.990  -8.580  1.00  0.00           H  
ATOM     27  HA  MET A  16       1.983 -21.763  -6.107  1.00  0.00           H  
ATOM     28  HB2 MET A  16       1.324 -20.193  -8.603  1.00  0.00           H  
ATOM     29  HB3 MET A  16       1.493 -19.475  -7.008  1.00  0.00           H  
ATOM     30  HG2 MET A  16       3.593 -19.114  -7.721  1.00  0.00           H  
ATOM     31  HG3 MET A  16       3.831 -20.761  -7.141  1.00  0.00           H  
ATOM     32  HE1 MET A  16       4.807 -18.506  -9.802  1.00  0.00           H  
ATOM     33  HE2 MET A  16       5.613 -19.727 -10.787  1.00  0.00           H  
ATOM     34  HE3 MET A  16       5.928 -19.644  -9.053  1.00  0.00           H  
ATOM     35  N   LYS A  17      -0.367 -21.013  -5.451  1.00  0.00           N  
ATOM     36  CA  LYS A  17      -1.740 -20.894  -4.950  1.00  0.00           C  
ATOM     37  C   LYS A  17      -1.768 -20.071  -3.660  1.00  0.00           C  
ATOM     38  O   LYS A  17      -1.249 -20.508  -2.632  1.00  0.00           O  
ATOM     39  CB  LYS A  17      -2.336 -22.286  -4.702  1.00  0.00           C  
ATOM     40  CG  LYS A  17      -3.845 -22.280  -4.523  1.00  0.00           C  
ATOM     41  CD  LYS A  17      -4.435 -23.677  -4.662  1.00  0.00           C  
ATOM     42  CE  LYS A  17      -4.795 -23.997  -6.105  1.00  0.00           C  
ATOM     43  NZ  LYS A  17      -5.589 -25.257  -6.213  1.00  0.00           N  
ATOM     44  H   LYS A  17       0.368 -20.669  -4.900  1.00  0.00           H  
ATOM     45  HA  LYS A  17      -2.327 -20.386  -5.702  1.00  0.00           H  
ATOM     46  HB2 LYS A  17      -2.096 -22.922  -5.542  1.00  0.00           H  
ATOM     47  HB3 LYS A  17      -1.891 -22.701  -3.809  1.00  0.00           H  
ATOM     48  HG2 LYS A  17      -4.079 -21.898  -3.539  1.00  0.00           H  
ATOM     49  HG3 LYS A  17      -4.283 -21.637  -5.272  1.00  0.00           H  
ATOM     50  HD2 LYS A  17      -3.711 -24.398  -4.315  1.00  0.00           H  
ATOM     51  HD3 LYS A  17      -5.327 -23.741  -4.055  1.00  0.00           H  
ATOM     52  HE2 LYS A  17      -5.373 -23.176  -6.508  1.00  0.00           H  
ATOM     53  HE3 LYS A  17      -3.881 -24.103  -6.674  1.00  0.00           H  
ATOM     54  HZ1 LYS A  17      -5.226 -25.967  -5.544  1.00  0.00           H  
ATOM     55  HZ2 LYS A  17      -5.523 -25.642  -7.178  1.00  0.00           H  
ATOM     56  HZ3 LYS A  17      -6.589 -25.073  -5.994  1.00  0.00           H  
ATOM     57  N   LEU A  18      -2.355 -18.874  -3.718  1.00  0.00           N  
ATOM     58  CA  LEU A  18      -2.418 -18.005  -2.543  1.00  0.00           C  
ATOM     59  C   LEU A  18      -3.764 -17.282  -2.434  1.00  0.00           C  
ATOM     60  O   LEU A  18      -4.528 -17.529  -1.501  1.00  0.00           O  
ATOM     61  CB  LEU A  18      -1.268 -16.992  -2.578  1.00  0.00           C  
ATOM     62  CG  LEU A  18       0.116 -17.575  -2.273  1.00  0.00           C  
ATOM     63  CD1 LEU A  18       1.171 -16.955  -3.173  1.00  0.00           C  
ATOM     64  CD2 LEU A  18       0.474 -17.364  -0.812  1.00  0.00           C  
ATOM     65  H   LEU A  18      -2.746 -18.565  -4.570  1.00  0.00           H  
ATOM     66  HA  LEU A  18      -2.299 -18.629  -1.669  1.00  0.00           H  
ATOM     67  HB2 LEU A  18      -1.238 -16.546  -3.562  1.00  0.00           H  
ATOM     68  HB3 LEU A  18      -1.473 -16.216  -1.855  1.00  0.00           H  
ATOM     69  HG  LEU A  18       0.101 -18.639  -2.463  1.00  0.00           H  
ATOM     70 HD11 LEU A  18       2.152 -17.233  -2.822  1.00  0.00           H  
ATOM     71 HD12 LEU A  18       1.073 -15.880  -3.153  1.00  0.00           H  
ATOM     72 HD13 LEU A  18       1.037 -17.311  -4.184  1.00  0.00           H  
ATOM     73 HD21 LEU A  18      -0.304 -17.780  -0.187  1.00  0.00           H  
ATOM     74 HD22 LEU A  18       0.568 -16.307  -0.615  1.00  0.00           H  
ATOM     75 HD23 LEU A  18       1.410 -17.856  -0.597  1.00  0.00           H  
ATOM     76  N   GLY A  19      -4.045 -16.383  -3.381  1.00  0.00           N  
ATOM     77  CA  GLY A  19      -5.295 -15.631  -3.366  1.00  0.00           C  
ATOM     78  C   GLY A  19      -6.523 -16.521  -3.438  1.00  0.00           C  
ATOM     79  O   GLY A  19      -7.049 -16.766  -4.524  1.00  0.00           O  
ATOM     80  H   GLY A  19      -3.390 -16.219  -4.100  1.00  0.00           H  
ATOM     81  HA2 GLY A  19      -5.341 -15.051  -2.458  1.00  0.00           H  
ATOM     82  HA3 GLY A  19      -5.306 -14.958  -4.211  1.00  0.00           H  
ATOM     83  N   LEU A  20      -6.969 -17.005  -2.278  1.00  0.00           N  
ATOM     84  CA  LEU A  20      -8.141 -17.883  -2.182  1.00  0.00           C  
ATOM     85  C   LEU A  20      -8.195 -18.890  -3.341  1.00  0.00           C  
ATOM     86  O   LEU A  20      -9.152 -18.913  -4.117  1.00  0.00           O  
ATOM     87  CB  LEU A  20      -9.435 -17.053  -2.111  1.00  0.00           C  
ATOM     88  CG  LEU A  20      -9.753 -16.201  -3.343  1.00  0.00           C  
ATOM     89  CD1 LEU A  20     -11.242 -16.247  -3.648  1.00  0.00           C  
ATOM     90  CD2 LEU A  20      -9.298 -14.765  -3.133  1.00  0.00           C  
ATOM     91  H   LEU A  20      -6.488 -16.770  -1.454  1.00  0.00           H  
ATOM     92  HA  LEU A  20      -8.045 -18.443  -1.263  1.00  0.00           H  
ATOM     93  HB2 LEU A  20     -10.260 -17.732  -1.952  1.00  0.00           H  
ATOM     94  HB3 LEU A  20      -9.365 -16.396  -1.256  1.00  0.00           H  
ATOM     95  HG  LEU A  20      -9.225 -16.600  -4.199  1.00  0.00           H  
ATOM     96 HD11 LEU A  20     -11.601 -15.248  -3.840  1.00  0.00           H  
ATOM     97 HD12 LEU A  20     -11.769 -16.661  -2.801  1.00  0.00           H  
ATOM     98 HD13 LEU A  20     -11.412 -16.865  -4.516  1.00  0.00           H  
ATOM     99 HD21 LEU A  20     -10.088 -14.203  -2.655  1.00  0.00           H  
ATOM    100 HD22 LEU A  20      -9.064 -14.317  -4.086  1.00  0.00           H  
ATOM    101 HD23 LEU A  20      -8.420 -14.753  -2.504  1.00  0.00           H  
ATOM    102  N   VAL A  21      -7.146 -19.720  -3.439  1.00  0.00           N  
ATOM    103  CA  VAL A  21      -7.030 -20.751  -4.486  1.00  0.00           C  
ATOM    104  C   VAL A  21      -6.367 -20.223  -5.769  1.00  0.00           C  
ATOM    105  O   VAL A  21      -5.871 -21.010  -6.576  1.00  0.00           O  
ATOM    106  CB  VAL A  21      -8.399 -21.388  -4.840  1.00  0.00           C  
ATOM    107  CG1 VAL A  21      -8.225 -22.534  -5.826  1.00  0.00           C  
ATOM    108  CG2 VAL A  21      -9.108 -21.876  -3.585  1.00  0.00           C  
ATOM    109  H   VAL A  21      -6.423 -19.638  -2.783  1.00  0.00           H  
ATOM    110  HA  VAL A  21      -6.402 -21.534  -4.088  1.00  0.00           H  
ATOM    111  HB  VAL A  21      -9.017 -20.632  -5.306  1.00  0.00           H  
ATOM    112 HG11 VAL A  21      -9.142 -23.101  -5.882  1.00  0.00           H  
ATOM    113 HG12 VAL A  21      -7.425 -23.174  -5.492  1.00  0.00           H  
ATOM    114 HG13 VAL A  21      -7.986 -22.137  -6.802  1.00  0.00           H  
ATOM    115 HG21 VAL A  21      -8.385 -22.026  -2.797  1.00  0.00           H  
ATOM    116 HG22 VAL A  21      -9.609 -22.810  -3.796  1.00  0.00           H  
ATOM    117 HG23 VAL A  21      -9.835 -21.141  -3.272  1.00  0.00           H  
ATOM    118  N   ARG A  22      -6.351 -18.903  -5.963  1.00  0.00           N  
ATOM    119  CA  ARG A  22      -5.738 -18.316  -7.159  1.00  0.00           C  
ATOM    120  C   ARG A  22      -4.228 -18.108  -6.983  1.00  0.00           C  
ATOM    121  O   ARG A  22      -3.690 -18.236  -5.879  1.00  0.00           O  
ATOM    122  CB  ARG A  22      -6.415 -16.985  -7.504  1.00  0.00           C  
ATOM    123  CG  ARG A  22      -7.725 -17.150  -8.258  1.00  0.00           C  
ATOM    124  CD  ARG A  22      -8.309 -15.806  -8.657  1.00  0.00           C  
ATOM    125  NE  ARG A  22      -9.180 -15.258  -7.613  1.00  0.00           N  
ATOM    126  CZ  ARG A  22     -10.449 -15.607  -7.435  1.00  0.00           C  
ATOM    127  NH1 ARG A  22     -11.002 -16.536  -8.188  1.00  0.00           N  
ATOM    128  NH2 ARG A  22     -11.158 -15.033  -6.486  1.00  0.00           N  
ATOM    129  H   ARG A  22      -6.756 -18.309  -5.294  1.00  0.00           H  
ATOM    130  HA  ARG A  22      -5.894 -19.004  -7.976  1.00  0.00           H  
ATOM    131  HB2 ARG A  22      -6.617 -16.448  -6.589  1.00  0.00           H  
ATOM    132  HB3 ARG A  22      -5.744 -16.398  -8.114  1.00  0.00           H  
ATOM    133  HG2 ARG A  22      -7.545 -17.732  -9.151  1.00  0.00           H  
ATOM    134  HG3 ARG A  22      -8.431 -17.668  -7.625  1.00  0.00           H  
ATOM    135  HD2 ARG A  22      -7.497 -15.115  -8.835  1.00  0.00           H  
ATOM    136  HD3 ARG A  22      -8.880 -15.928  -9.567  1.00  0.00           H  
ATOM    137  HE  ARG A  22      -8.795 -14.584  -7.016  1.00  0.00           H  
ATOM    138 HH11 ARG A  22     -10.467 -16.986  -8.899  1.00  0.00           H  
ATOM    139 HH12 ARG A  22     -11.957 -16.787  -8.049  1.00  0.00           H  
ATOM    140 HH21 ARG A  22     -10.743 -14.340  -5.903  1.00  0.00           H  
ATOM    141 HH22 ARG A  22     -12.114 -15.291  -6.351  1.00  0.00           H  
ATOM    142  N   PHE A  23      -3.551 -17.788  -8.087  1.00  0.00           N  
ATOM    143  CA  PHE A  23      -2.106 -17.557  -8.071  1.00  0.00           C  
ATOM    144  C   PHE A  23      -1.777 -16.201  -7.446  1.00  0.00           C  
ATOM    145  O   PHE A  23      -2.368 -15.181  -7.809  1.00  0.00           O  
ATOM    146  CB  PHE A  23      -1.537 -17.635  -9.493  1.00  0.00           C  
ATOM    147  CG  PHE A  23      -1.220 -19.033  -9.948  1.00  0.00           C  
ATOM    148  CD1 PHE A  23      -2.161 -20.045  -9.842  1.00  0.00           C  
ATOM    149  CD2 PHE A  23       0.021 -19.334 -10.488  1.00  0.00           C  
ATOM    150  CE1 PHE A  23      -1.869 -21.329 -10.264  1.00  0.00           C  
ATOM    151  CE2 PHE A  23       0.318 -20.615 -10.911  1.00  0.00           C  
ATOM    152  CZ  PHE A  23      -0.629 -21.614 -10.798  1.00  0.00           C  
ATOM    153  H   PHE A  23      -4.038 -17.701  -8.933  1.00  0.00           H  
ATOM    154  HA  PHE A  23      -1.656 -18.334  -7.469  1.00  0.00           H  
ATOM    155  HB2 PHE A  23      -2.256 -17.217 -10.183  1.00  0.00           H  
ATOM    156  HB3 PHE A  23      -0.627 -17.055  -9.540  1.00  0.00           H  
ATOM    157  HD1 PHE A  23      -3.131 -19.825  -9.424  1.00  0.00           H  
ATOM    158  HD2 PHE A  23       0.762 -18.553 -10.577  1.00  0.00           H  
ATOM    159  HE1 PHE A  23      -2.612 -22.109 -10.174  1.00  0.00           H  
ATOM    160  HE2 PHE A  23       1.289 -20.835 -11.329  1.00  0.00           H  
ATOM    161  HZ  PHE A  23      -0.400 -22.617 -11.129  1.00  0.00           H  
ATOM    162  N   SER A  24      -0.836 -16.200  -6.499  1.00  0.00           N  
ATOM    163  CA  SER A  24      -0.424 -14.975  -5.806  1.00  0.00           C  
ATOM    164  C   SER A  24      -1.559 -14.409  -4.953  1.00  0.00           C  
ATOM    165  O   SER A  24      -2.669 -14.947  -4.935  1.00  0.00           O  
ATOM    166  CB  SER A  24       0.058 -13.917  -6.802  1.00  0.00           C  
ATOM    167  OG  SER A  24       0.661 -12.826  -6.123  1.00  0.00           O  
ATOM    168  H   SER A  24      -0.411 -17.048  -6.254  1.00  0.00           H  
ATOM    169  HA  SER A  24       0.397 -15.232  -5.152  1.00  0.00           H  
ATOM    170  HB2 SER A  24       0.783 -14.357  -7.471  1.00  0.00           H  
ATOM    171  HB3 SER A  24      -0.784 -13.553  -7.373  1.00  0.00           H  
ATOM    172  HG  SER A  24       0.753 -12.081  -6.725  1.00  0.00           H  
ATOM    173  N   MET A  25      -1.277 -13.322  -4.245  1.00  0.00           N  
ATOM    174  CA  MET A  25      -2.273 -12.682  -3.386  1.00  0.00           C  
ATOM    175  C   MET A  25      -3.151 -11.712  -4.185  1.00  0.00           C  
ATOM    176  O   MET A  25      -3.148 -10.506  -3.940  1.00  0.00           O  
ATOM    177  CB  MET A  25      -1.583 -11.959  -2.222  1.00  0.00           C  
ATOM    178  CG  MET A  25      -1.987 -12.483  -0.852  1.00  0.00           C  
ATOM    179  SD  MET A  25      -3.159 -11.400  -0.013  1.00  0.00           S  
ATOM    180  CE  MET A  25      -3.383 -12.276   1.532  1.00  0.00           C  
ATOM    181  H   MET A  25      -0.375 -12.936  -4.303  1.00  0.00           H  
ATOM    182  HA  MET A  25      -2.906 -13.462  -2.984  1.00  0.00           H  
ATOM    183  HB2 MET A  25      -0.514 -12.074  -2.326  1.00  0.00           H  
ATOM    184  HB3 MET A  25      -1.826 -10.908  -2.267  1.00  0.00           H  
ATOM    185  HG2 MET A  25      -2.441 -13.456  -0.971  1.00  0.00           H  
ATOM    186  HG3 MET A  25      -1.101 -12.574  -0.240  1.00  0.00           H  
ATOM    187  HE1 MET A  25      -2.622 -11.967   2.234  1.00  0.00           H  
ATOM    188  HE2 MET A  25      -3.300 -13.339   1.358  1.00  0.00           H  
ATOM    189  HE3 MET A  25      -4.359 -12.053   1.936  1.00  0.00           H  
ATOM    190  N   LEU A  26      -3.906 -12.253  -5.144  1.00  0.00           N  
ATOM    191  CA  LEU A  26      -4.796 -11.442  -5.984  1.00  0.00           C  
ATOM    192  C   LEU A  26      -5.653 -10.490  -5.145  1.00  0.00           C  
ATOM    193  O   LEU A  26      -5.865  -9.338  -5.527  1.00  0.00           O  
ATOM    194  CB  LEU A  26      -5.693 -12.346  -6.838  1.00  0.00           C  
ATOM    195  CG  LEU A  26      -5.851 -11.910  -8.297  1.00  0.00           C  
ATOM    196  CD1 LEU A  26      -6.049 -13.115  -9.199  1.00  0.00           C  
ATOM    197  CD2 LEU A  26      -7.017 -10.944  -8.440  1.00  0.00           C  
ATOM    198  H   LEU A  26      -3.866 -13.223  -5.287  1.00  0.00           H  
ATOM    199  HA  LEU A  26      -4.173 -10.850  -6.641  1.00  0.00           H  
ATOM    200  HB2 LEU A  26      -5.277 -13.344  -6.826  1.00  0.00           H  
ATOM    201  HB3 LEU A  26      -6.673 -12.378  -6.386  1.00  0.00           H  
ATOM    202  HG  LEU A  26      -4.954 -11.399  -8.613  1.00  0.00           H  
ATOM    203 HD11 LEU A  26      -7.105 -13.278  -9.355  1.00  0.00           H  
ATOM    204 HD12 LEU A  26      -5.614 -13.988  -8.735  1.00  0.00           H  
ATOM    205 HD13 LEU A  26      -5.569 -12.935 -10.149  1.00  0.00           H  
ATOM    206 HD21 LEU A  26      -7.048 -10.566  -9.450  1.00  0.00           H  
ATOM    207 HD22 LEU A  26      -6.889 -10.120  -7.753  1.00  0.00           H  
ATOM    208 HD23 LEU A  26      -7.940 -11.458  -8.218  1.00  0.00           H  
ATOM    209  N   LEU A  27      -6.135 -10.978  -3.999  1.00  0.00           N  
ATOM    210  CA  LEU A  27      -6.965 -10.176  -3.091  1.00  0.00           C  
ATOM    211  C   LEU A  27      -6.350  -8.792  -2.835  1.00  0.00           C  
ATOM    212  O   LEU A  27      -7.067  -7.790  -2.763  1.00  0.00           O  
ATOM    213  CB  LEU A  27      -7.159 -10.924  -1.765  1.00  0.00           C  
ATOM    214  CG  LEU A  27      -8.368 -10.492  -0.925  1.00  0.00           C  
ATOM    215  CD1 LEU A  27      -8.094  -9.168  -0.232  1.00  0.00           C  
ATOM    216  CD2 LEU A  27      -9.617 -10.396  -1.785  1.00  0.00           C  
ATOM    217  H   LEU A  27      -5.925 -11.902  -3.753  1.00  0.00           H  
ATOM    218  HA  LEU A  27      -7.929 -10.040  -3.559  1.00  0.00           H  
ATOM    219  HB2 LEU A  27      -7.263 -11.977  -1.984  1.00  0.00           H  
ATOM    220  HB3 LEU A  27      -6.269 -10.789  -1.167  1.00  0.00           H  
ATOM    221  HG  LEU A  27      -8.546 -11.235  -0.160  1.00  0.00           H  
ATOM    222 HD11 LEU A  27      -8.731  -9.078   0.636  1.00  0.00           H  
ATOM    223 HD12 LEU A  27      -8.298  -8.355  -0.913  1.00  0.00           H  
ATOM    224 HD13 LEU A  27      -7.059  -9.129   0.076  1.00  0.00           H  
ATOM    225 HD21 LEU A  27      -9.720  -9.386  -2.158  1.00  0.00           H  
ATOM    226 HD22 LEU A  27     -10.481 -10.649  -1.192  1.00  0.00           H  
ATOM    227 HD23 LEU A  27      -9.537 -11.080  -2.616  1.00  0.00           H  
ATOM    228  N   ALA A  28      -5.017  -8.745  -2.715  1.00  0.00           N  
ATOM    229  CA  ALA A  28      -4.295  -7.492  -2.480  1.00  0.00           C  
ATOM    230  C   ALA A  28      -4.768  -6.375  -3.418  1.00  0.00           C  
ATOM    231  O   ALA A  28      -4.894  -5.222  -2.999  1.00  0.00           O  
ATOM    232  CB  ALA A  28      -2.795  -7.715  -2.631  1.00  0.00           C  
ATOM    233  H   ALA A  28      -4.502  -9.579  -2.795  1.00  0.00           H  
ATOM    234  HA  ALA A  28      -4.485  -7.189  -1.461  1.00  0.00           H  
ATOM    235  HB1 ALA A  28      -2.417  -8.219  -1.753  1.00  0.00           H  
ATOM    236  HB2 ALA A  28      -2.296  -6.764  -2.742  1.00  0.00           H  
ATOM    237  HB3 ALA A  28      -2.608  -8.324  -3.504  1.00  0.00           H  
ATOM    238  N   LEU A  29      -5.042  -6.726  -4.678  1.00  0.00           N  
ATOM    239  CA  LEU A  29      -5.516  -5.753  -5.671  1.00  0.00           C  
ATOM    240  C   LEU A  29      -6.640  -4.884  -5.100  1.00  0.00           C  
ATOM    241  O   LEU A  29      -6.655  -3.668  -5.301  1.00  0.00           O  
ATOM    242  CB  LEU A  29      -5.999  -6.477  -6.931  1.00  0.00           C  
ATOM    243  CG  LEU A  29      -6.579  -5.571  -8.021  1.00  0.00           C  
ATOM    244  CD1 LEU A  29      -5.547  -5.311  -9.105  1.00  0.00           C  
ATOM    245  CD2 LEU A  29      -7.831  -6.193  -8.619  1.00  0.00           C  
ATOM    246  H   LEU A  29      -4.934  -7.665  -4.947  1.00  0.00           H  
ATOM    247  HA  LEU A  29      -4.685  -5.115  -5.931  1.00  0.00           H  
ATOM    248  HB2 LEU A  29      -5.165  -7.022  -7.351  1.00  0.00           H  
ATOM    249  HB3 LEU A  29      -6.760  -7.189  -6.643  1.00  0.00           H  
ATOM    250  HG  LEU A  29      -6.853  -4.621  -7.585  1.00  0.00           H  
ATOM    251 HD11 LEU A  29      -5.302  -6.239  -9.599  1.00  0.00           H  
ATOM    252 HD12 LEU A  29      -4.656  -4.895  -8.659  1.00  0.00           H  
ATOM    253 HD13 LEU A  29      -5.949  -4.615  -9.825  1.00  0.00           H  
ATOM    254 HD21 LEU A  29      -7.918  -5.900  -9.655  1.00  0.00           H  
ATOM    255 HD22 LEU A  29      -8.697  -5.853  -8.074  1.00  0.00           H  
ATOM    256 HD23 LEU A  29      -7.764  -7.270  -8.554  1.00  0.00           H  
ATOM    257  N   ALA A  30      -7.564  -5.517  -4.372  1.00  0.00           N  
ATOM    258  CA  ALA A  30      -8.679  -4.805  -3.753  1.00  0.00           C  
ATOM    259  C   ALA A  30      -8.166  -3.768  -2.754  1.00  0.00           C  
ATOM    260  O   ALA A  30      -8.677  -2.647  -2.692  1.00  0.00           O  
ATOM    261  CB  ALA A  30      -9.625  -5.789  -3.077  1.00  0.00           C  
ATOM    262  H   ALA A  30      -7.484  -6.486  -4.235  1.00  0.00           H  
ATOM    263  HA  ALA A  30      -9.225  -4.293  -4.536  1.00  0.00           H  
ATOM    264  HB1 ALA A  30      -9.053  -6.491  -2.486  1.00  0.00           H  
ATOM    265  HB2 ALA A  30     -10.184  -6.326  -3.830  1.00  0.00           H  
ATOM    266  HB3 ALA A  30     -10.308  -5.251  -2.436  1.00  0.00           H  
ATOM    267  N   LEU A  31      -7.130  -4.137  -1.997  1.00  0.00           N  
ATOM    268  CA  LEU A  31      -6.523  -3.231  -1.023  1.00  0.00           C  
ATOM    269  C   LEU A  31      -5.850  -2.068  -1.748  1.00  0.00           C  
ATOM    270  O   LEU A  31      -6.022  -0.904  -1.378  1.00  0.00           O  
ATOM    271  CB  LEU A  31      -5.499  -3.981  -0.159  1.00  0.00           C  
ATOM    272  CG  LEU A  31      -6.053  -4.609   1.124  1.00  0.00           C  
ATOM    273  CD1 LEU A  31      -6.573  -3.535   2.063  1.00  0.00           C  
ATOM    274  CD2 LEU A  31      -7.150  -5.610   0.802  1.00  0.00           C  
ATOM    275  H   LEU A  31      -6.746  -5.035  -2.115  1.00  0.00           H  
ATOM    276  HA  LEU A  31      -7.309  -2.842  -0.392  1.00  0.00           H  
ATOM    277  HB2 LEU A  31      -5.062  -4.766  -0.758  1.00  0.00           H  
ATOM    278  HB3 LEU A  31      -4.718  -3.288   0.117  1.00  0.00           H  
ATOM    279  HG  LEU A  31      -5.257  -5.136   1.630  1.00  0.00           H  
ATOM    280 HD11 LEU A  31      -7.018  -2.737   1.488  1.00  0.00           H  
ATOM    281 HD12 LEU A  31      -5.754  -3.144   2.648  1.00  0.00           H  
ATOM    282 HD13 LEU A  31      -7.316  -3.961   2.721  1.00  0.00           H  
ATOM    283 HD21 LEU A  31      -6.789  -6.319   0.071  1.00  0.00           H  
ATOM    284 HD22 LEU A  31      -8.009  -5.090   0.406  1.00  0.00           H  
ATOM    285 HD23 LEU A  31      -7.431  -6.135   1.704  1.00  0.00           H  
ATOM    286  N   VAL A  32      -5.103  -2.397  -2.802  1.00  0.00           N  
ATOM    287  CA  VAL A  32      -4.418  -1.389  -3.610  1.00  0.00           C  
ATOM    288  C   VAL A  32      -5.431  -0.407  -4.199  1.00  0.00           C  
ATOM    289  O   VAL A  32      -5.298   0.809  -4.040  1.00  0.00           O  
ATOM    290  CB  VAL A  32      -3.603  -2.038  -4.754  1.00  0.00           C  
ATOM    291  CG1 VAL A  32      -2.823  -0.984  -5.525  1.00  0.00           C  
ATOM    292  CG2 VAL A  32      -2.660  -3.100  -4.209  1.00  0.00           C  
ATOM    293  H   VAL A  32      -5.025  -3.344  -3.054  1.00  0.00           H  
ATOM    294  HA  VAL A  32      -3.739  -0.848  -2.967  1.00  0.00           H  
ATOM    295  HB  VAL A  32      -4.293  -2.514  -5.435  1.00  0.00           H  
ATOM    296 HG11 VAL A  32      -2.116  -0.505  -4.866  1.00  0.00           H  
ATOM    297 HG12 VAL A  32      -3.506  -0.246  -5.919  1.00  0.00           H  
ATOM    298 HG13 VAL A  32      -2.294  -1.456  -6.340  1.00  0.00           H  
ATOM    299 HG21 VAL A  32      -1.907  -3.327  -4.948  1.00  0.00           H  
ATOM    300 HG22 VAL A  32      -3.218  -3.995  -3.979  1.00  0.00           H  
ATOM    301 HG23 VAL A  32      -2.184  -2.733  -3.312  1.00  0.00           H  
ATOM    302  N   VAL A  33      -6.455  -0.949  -4.865  1.00  0.00           N  
ATOM    303  CA  VAL A  33      -7.510  -0.132  -5.465  1.00  0.00           C  
ATOM    304  C   VAL A  33      -8.205   0.717  -4.400  1.00  0.00           C  
ATOM    305  O   VAL A  33      -8.327   1.936  -4.553  1.00  0.00           O  
ATOM    306  CB  VAL A  33      -8.558  -1.002  -6.196  1.00  0.00           C  
ATOM    307  CG1 VAL A  33      -9.715  -0.151  -6.701  1.00  0.00           C  
ATOM    308  CG2 VAL A  33      -7.918  -1.759  -7.350  1.00  0.00           C  
ATOM    309  H   VAL A  33      -6.510  -1.928  -4.941  1.00  0.00           H  
ATOM    310  HA  VAL A  33      -7.050   0.527  -6.189  1.00  0.00           H  
ATOM    311  HB  VAL A  33      -8.951  -1.725  -5.493  1.00  0.00           H  
ATOM    312 HG11 VAL A  33      -9.340   0.600  -7.379  1.00  0.00           H  
ATOM    313 HG12 VAL A  33     -10.203   0.329  -5.866  1.00  0.00           H  
ATOM    314 HG13 VAL A  33     -10.425  -0.780  -7.218  1.00  0.00           H  
ATOM    315 HG21 VAL A  33      -8.602  -2.513  -7.710  1.00  0.00           H  
ATOM    316 HG22 VAL A  33      -7.008  -2.233  -7.010  1.00  0.00           H  
ATOM    317 HG23 VAL A  33      -7.688  -1.070  -8.148  1.00  0.00           H  
ATOM    318  N   LEU A  34      -8.641   0.070  -3.312  1.00  0.00           N  
ATOM    319  CA  LEU A  34      -9.303   0.779  -2.218  1.00  0.00           C  
ATOM    320  C   LEU A  34      -8.408   1.905  -1.710  1.00  0.00           C  
ATOM    321  O   LEU A  34      -8.860   3.038  -1.544  1.00  0.00           O  
ATOM    322  CB  LEU A  34      -9.652  -0.180  -1.076  1.00  0.00           C  
ATOM    323  CG  LEU A  34     -11.013   0.064  -0.422  1.00  0.00           C  
ATOM    324  CD1 LEU A  34     -11.648  -1.251  -0.004  1.00  0.00           C  
ATOM    325  CD2 LEU A  34     -10.872   0.990   0.775  1.00  0.00           C  
ATOM    326  H   LEU A  34      -8.502  -0.901  -3.241  1.00  0.00           H  
ATOM    327  HA  LEU A  34     -10.213   1.211  -2.607  1.00  0.00           H  
ATOM    328  HB2 LEU A  34      -9.639  -1.188  -1.464  1.00  0.00           H  
ATOM    329  HB3 LEU A  34      -8.891  -0.097  -0.314  1.00  0.00           H  
ATOM    330  HG  LEU A  34     -11.671   0.540  -1.137  1.00  0.00           H  
ATOM    331 HD11 LEU A  34     -11.074  -1.686   0.802  1.00  0.00           H  
ATOM    332 HD12 LEU A  34     -11.660  -1.928  -0.845  1.00  0.00           H  
ATOM    333 HD13 LEU A  34     -12.660  -1.073   0.331  1.00  0.00           H  
ATOM    334 HD21 LEU A  34     -10.092   1.710   0.585  1.00  0.00           H  
ATOM    335 HD22 LEU A  34     -10.622   0.410   1.651  1.00  0.00           H  
ATOM    336 HD23 LEU A  34     -11.805   1.507   0.941  1.00  0.00           H  
ATOM    337  N   ALA A  35      -7.126   1.595  -1.493  1.00  0.00           N  
ATOM    338  CA  ALA A  35      -6.164   2.593  -1.037  1.00  0.00           C  
ATOM    339  C   ALA A  35      -6.129   3.778  -2.003  1.00  0.00           C  
ATOM    340  O   ALA A  35      -6.197   4.934  -1.583  1.00  0.00           O  
ATOM    341  CB  ALA A  35      -4.781   1.970  -0.896  1.00  0.00           C  
ATOM    342  H   ALA A  35      -6.819   0.674  -1.663  1.00  0.00           H  
ATOM    343  HA  ALA A  35      -6.480   2.943  -0.064  1.00  0.00           H  
ATOM    344  HB1 ALA A  35      -4.447   1.613  -1.860  1.00  0.00           H  
ATOM    345  HB2 ALA A  35      -4.828   1.142  -0.203  1.00  0.00           H  
ATOM    346  HB3 ALA A  35      -4.087   2.710  -0.526  1.00  0.00           H  
ATOM    347  N   ILE A  36      -6.051   3.481  -3.304  1.00  0.00           N  
ATOM    348  CA  ILE A  36      -6.037   4.523  -4.334  1.00  0.00           C  
ATOM    349  C   ILE A  36      -7.315   5.364  -4.266  1.00  0.00           C  
ATOM    350  O   ILE A  36      -7.257   6.596  -4.229  1.00  0.00           O  
ATOM    351  CB  ILE A  36      -5.895   3.922  -5.752  1.00  0.00           C  
ATOM    352  CG1 ILE A  36      -4.576   3.156  -5.883  1.00  0.00           C  
ATOM    353  CG2 ILE A  36      -5.975   5.014  -6.809  1.00  0.00           C  
ATOM    354  CD1 ILE A  36      -4.589   2.107  -6.973  1.00  0.00           C  
ATOM    355  H   ILE A  36      -6.019   2.537  -3.577  1.00  0.00           H  
ATOM    356  HA  ILE A  36      -5.187   5.165  -4.148  1.00  0.00           H  
ATOM    357  HB  ILE A  36      -6.716   3.238  -5.914  1.00  0.00           H  
ATOM    358 HG12 ILE A  36      -3.783   3.855  -6.106  1.00  0.00           H  
ATOM    359 HG13 ILE A  36      -4.358   2.662  -4.947  1.00  0.00           H  
ATOM    360 HG21 ILE A  36      -5.190   5.738  -6.639  1.00  0.00           H  
ATOM    361 HG22 ILE A  36      -6.936   5.504  -6.752  1.00  0.00           H  
ATOM    362 HG23 ILE A  36      -5.852   4.576  -7.789  1.00  0.00           H  
ATOM    363 HD11 ILE A  36      -5.269   2.411  -7.756  1.00  0.00           H  
ATOM    364 HD12 ILE A  36      -4.914   1.164  -6.560  1.00  0.00           H  
ATOM    365 HD13 ILE A  36      -3.595   1.998  -7.381  1.00  0.00           H  
ATOM    366  N   VAL A  37      -8.467   4.685  -4.231  1.00  0.00           N  
ATOM    367  CA  VAL A  37      -9.763   5.365  -4.148  1.00  0.00           C  
ATOM    368  C   VAL A  37      -9.813   6.268  -2.914  1.00  0.00           C  
ATOM    369  O   VAL A  37     -10.088   7.465  -3.019  1.00  0.00           O  
ATOM    370  CB  VAL A  37     -10.931   4.353  -4.097  1.00  0.00           C  
ATOM    371  CG1 VAL A  37     -12.252   5.059  -3.827  1.00  0.00           C  
ATOM    372  CG2 VAL A  37     -11.009   3.560  -5.392  1.00  0.00           C  
ATOM    373  H   VAL A  37      -8.442   3.701  -4.252  1.00  0.00           H  
ATOM    374  HA  VAL A  37      -9.877   5.976  -5.033  1.00  0.00           H  
ATOM    375  HB  VAL A  37     -10.746   3.660  -3.288  1.00  0.00           H  
ATOM    376 HG11 VAL A  37     -13.066   4.360  -3.960  1.00  0.00           H  
ATOM    377 HG12 VAL A  37     -12.368   5.882  -4.516  1.00  0.00           H  
ATOM    378 HG13 VAL A  37     -12.261   5.433  -2.815  1.00  0.00           H  
ATOM    379 HG21 VAL A  37     -11.964   3.059  -5.451  1.00  0.00           H  
ATOM    380 HG22 VAL A  37     -10.216   2.828  -5.417  1.00  0.00           H  
ATOM    381 HG23 VAL A  37     -10.906   4.232  -6.233  1.00  0.00           H  
ATOM    382  N   VAL A  38      -9.516   5.686  -1.750  1.00  0.00           N  
ATOM    383  CA  VAL A  38      -9.497   6.435  -0.494  1.00  0.00           C  
ATOM    384  C   VAL A  38      -8.539   7.618  -0.607  1.00  0.00           C  
ATOM    385  O   VAL A  38      -8.884   8.743  -0.251  1.00  0.00           O  
ATOM    386  CB  VAL A  38      -9.080   5.536   0.693  1.00  0.00           C  
ATOM    387  CG1 VAL A  38      -8.751   6.367   1.926  1.00  0.00           C  
ATOM    388  CG2 VAL A  38     -10.177   4.532   1.011  1.00  0.00           C  
ATOM    389  H   VAL A  38      -9.285   4.731  -1.740  1.00  0.00           H  
ATOM    390  HA  VAL A  38     -10.495   6.808  -0.310  1.00  0.00           H  
ATOM    391  HB  VAL A  38      -8.193   4.987   0.408  1.00  0.00           H  
ATOM    392 HG11 VAL A  38      -8.331   5.728   2.689  1.00  0.00           H  
ATOM    393 HG12 VAL A  38      -9.652   6.829   2.299  1.00  0.00           H  
ATOM    394 HG13 VAL A  38      -8.035   7.133   1.666  1.00  0.00           H  
ATOM    395 HG21 VAL A  38     -11.129   5.038   1.050  1.00  0.00           H  
ATOM    396 HG22 VAL A  38      -9.976   4.070   1.966  1.00  0.00           H  
ATOM    397 HG23 VAL A  38     -10.204   3.772   0.242  1.00  0.00           H  
ATOM    398  N   GLN A  39      -7.341   7.350  -1.133  1.00  0.00           N  
ATOM    399  CA  GLN A  39      -6.327   8.385  -1.330  1.00  0.00           C  
ATOM    400  C   GLN A  39      -6.899   9.540  -2.154  1.00  0.00           C  
ATOM    401  O   GLN A  39      -6.905  10.688  -1.702  1.00  0.00           O  
ATOM    402  CB  GLN A  39      -5.102   7.780  -2.028  1.00  0.00           C  
ATOM    403  CG  GLN A  39      -4.025   8.791  -2.397  1.00  0.00           C  
ATOM    404  CD  GLN A  39      -2.844   8.146  -3.098  1.00  0.00           C  
ATOM    405  OE1 GLN A  39      -2.393   7.067  -2.715  1.00  0.00           O  
ATOM    406  NE2 GLN A  39      -2.332   8.797  -4.132  1.00  0.00           N  
ATOM    407  H   GLN A  39      -7.141   6.430  -1.414  1.00  0.00           H  
ATOM    408  HA  GLN A  39      -6.036   8.759  -0.359  1.00  0.00           H  
ATOM    409  HB2 GLN A  39      -4.659   7.044  -1.371  1.00  0.00           H  
ATOM    410  HB3 GLN A  39      -5.427   7.288  -2.932  1.00  0.00           H  
ATOM    411  HG2 GLN A  39      -4.453   9.533  -3.054  1.00  0.00           H  
ATOM    412  HG3 GLN A  39      -3.672   9.270  -1.496  1.00  0.00           H  
ATOM    413 HE21 GLN A  39      -2.735   9.653  -4.389  1.00  0.00           H  
ATOM    414 HE22 GLN A  39      -1.567   8.397  -4.594  1.00  0.00           H  
ATOM    415  N   MET A  40      -7.394   9.222  -3.354  1.00  0.00           N  
ATOM    416  CA  MET A  40      -7.990  10.227  -4.239  1.00  0.00           C  
ATOM    417  C   MET A  40      -9.057  11.035  -3.501  1.00  0.00           C  
ATOM    418  O   MET A  40      -9.102  12.261  -3.598  1.00  0.00           O  
ATOM    419  CB  MET A  40      -8.599   9.553  -5.476  1.00  0.00           C  
ATOM    420  CG  MET A  40      -7.923   9.942  -6.781  1.00  0.00           C  
ATOM    421  SD  MET A  40      -8.671   9.141  -8.214  1.00  0.00           S  
ATOM    422  CE  MET A  40      -7.403   9.401  -9.451  1.00  0.00           C  
ATOM    423  H   MET A  40      -7.371   8.281  -3.646  1.00  0.00           H  
ATOM    424  HA  MET A  40      -7.204  10.899  -4.554  1.00  0.00           H  
ATOM    425  HB2 MET A  40      -8.524   8.482  -5.361  1.00  0.00           H  
ATOM    426  HB3 MET A  40      -9.643   9.824  -5.542  1.00  0.00           H  
ATOM    427  HG2 MET A  40      -7.996  11.011  -6.905  1.00  0.00           H  
ATOM    428  HG3 MET A  40      -6.881   9.656  -6.729  1.00  0.00           H  
ATOM    429  HE1 MET A  40      -6.586   8.717  -9.278  1.00  0.00           H  
ATOM    430  HE2 MET A  40      -7.041  10.416  -9.390  1.00  0.00           H  
ATOM    431  HE3 MET A  40      -7.818   9.226 -10.434  1.00  0.00           H  
ATOM    432  N   ALA A  41      -9.907  10.336  -2.747  1.00  0.00           N  
ATOM    433  CA  ALA A  41     -10.964  10.986  -1.974  1.00  0.00           C  
ATOM    434  C   ALA A  41     -10.365  11.924  -0.923  1.00  0.00           C  
ATOM    435  O   ALA A  41     -10.778  13.079  -0.802  1.00  0.00           O  
ATOM    436  CB  ALA A  41     -11.855   9.940  -1.317  1.00  0.00           C  
ATOM    437  H   ALA A  41      -9.812   9.359  -2.702  1.00  0.00           H  
ATOM    438  HA  ALA A  41     -11.566  11.568  -2.656  1.00  0.00           H  
ATOM    439  HB1 ALA A  41     -12.035   9.133  -2.013  1.00  0.00           H  
ATOM    440  HB2 ALA A  41     -12.797  10.391  -1.039  1.00  0.00           H  
ATOM    441  HB3 ALA A  41     -11.368   9.553  -0.435  1.00  0.00           H  
ATOM    442  N   VAL A  42      -9.374  11.422  -0.178  1.00  0.00           N  
ATOM    443  CA  VAL A  42      -8.698  12.212   0.852  1.00  0.00           C  
ATOM    444  C   VAL A  42      -8.085  13.475   0.249  1.00  0.00           C  
ATOM    445  O   VAL A  42      -8.307  14.583   0.745  1.00  0.00           O  
ATOM    446  CB  VAL A  42      -7.591  11.396   1.559  1.00  0.00           C  
ATOM    447  CG1 VAL A  42      -6.858  12.250   2.584  1.00  0.00           C  
ATOM    448  CG2 VAL A  42      -8.173  10.156   2.221  1.00  0.00           C  
ATOM    449  H   VAL A  42      -9.085  10.495  -0.336  1.00  0.00           H  
ATOM    450  HA  VAL A  42      -9.433  12.499   1.590  1.00  0.00           H  
ATOM    451  HB  VAL A  42      -6.876  11.076   0.813  1.00  0.00           H  
ATOM    452 HG11 VAL A  42      -6.535  13.172   2.123  1.00  0.00           H  
ATOM    453 HG12 VAL A  42      -5.997  11.711   2.951  1.00  0.00           H  
ATOM    454 HG13 VAL A  42      -7.521  12.471   3.406  1.00  0.00           H  
ATOM    455 HG21 VAL A  42      -9.248  10.158   2.109  1.00  0.00           H  
ATOM    456 HG22 VAL A  42      -7.921  10.155   3.272  1.00  0.00           H  
ATOM    457 HG23 VAL A  42      -7.765   9.274   1.752  1.00  0.00           H  
ATOM    458  N   THR A  43      -7.322  13.306  -0.833  1.00  0.00           N  
ATOM    459  CA  THR A  43      -6.690  14.440  -1.509  1.00  0.00           C  
ATOM    460  C   THR A  43      -7.751  15.399  -2.043  1.00  0.00           C  
ATOM    461  O   THR A  43      -7.685  16.602  -1.800  1.00  0.00           O  
ATOM    462  CB  THR A  43      -5.789  13.966  -2.656  1.00  0.00           C  
ATOM    463  OG1 THR A  43      -6.490  13.096  -3.524  1.00  0.00           O  
ATOM    464  CG2 THR A  43      -4.554  13.232  -2.185  1.00  0.00           C  
ATOM    465  H   THR A  43      -7.188  12.396  -1.191  1.00  0.00           H  
ATOM    466  HA  THR A  43      -6.088  14.965  -0.782  1.00  0.00           H  
ATOM    467  HB  THR A  43      -5.464  14.828  -3.225  1.00  0.00           H  
ATOM    468  HG1 THR A  43      -6.897  13.604  -4.232  1.00  0.00           H  
ATOM    469 HG21 THR A  43      -3.731  13.452  -2.849  1.00  0.00           H  
ATOM    470 HG22 THR A  43      -4.746  12.170  -2.189  1.00  0.00           H  
ATOM    471 HG23 THR A  43      -4.306  13.550  -1.184  1.00  0.00           H  
ATOM    472  N   MET A  44      -8.733  14.851  -2.761  1.00  0.00           N  
ATOM    473  CA  MET A  44      -9.819  15.652  -3.329  1.00  0.00           C  
ATOM    474  C   MET A  44     -10.488  16.536  -2.270  1.00  0.00           C  
ATOM    475  O   MET A  44     -10.795  17.698  -2.535  1.00  0.00           O  
ATOM    476  CB  MET A  44     -10.861  14.740  -3.985  1.00  0.00           C  
ATOM    477  CG  MET A  44     -10.517  14.358  -5.417  1.00  0.00           C  
ATOM    478  SD  MET A  44     -11.981  14.114  -6.440  1.00  0.00           S  
ATOM    479  CE  MET A  44     -12.374  15.806  -6.874  1.00  0.00           C  
ATOM    480  H   MET A  44      -8.730  13.877  -2.911  1.00  0.00           H  
ATOM    481  HA  MET A  44      -9.392  16.292  -4.087  1.00  0.00           H  
ATOM    482  HB2 MET A  44     -10.947  13.834  -3.403  1.00  0.00           H  
ATOM    483  HB3 MET A  44     -11.816  15.247  -3.989  1.00  0.00           H  
ATOM    484  HG2 MET A  44      -9.918  15.144  -5.852  1.00  0.00           H  
ATOM    485  HG3 MET A  44      -9.948  13.439  -5.402  1.00  0.00           H  
ATOM    486  HE1 MET A  44     -12.044  16.467  -6.085  1.00  0.00           H  
ATOM    487  HE2 MET A  44     -13.442  15.906  -7.006  1.00  0.00           H  
ATOM    488  HE3 MET A  44     -11.872  16.068  -7.795  1.00  0.00           H  
ATOM    489  N   VAL A  45     -10.717  15.986  -1.074  1.00  0.00           N  
ATOM    490  CA  VAL A  45     -11.350  16.750   0.004  1.00  0.00           C  
ATOM    491  C   VAL A  45     -10.350  17.675   0.704  1.00  0.00           C  
ATOM    492  O   VAL A  45     -10.681  18.817   1.031  1.00  0.00           O  
ATOM    493  CB  VAL A  45     -12.034  15.835   1.053  1.00  0.00           C  
ATOM    494  CG1 VAL A  45     -13.123  14.998   0.402  1.00  0.00           C  
ATOM    495  CG2 VAL A  45     -11.023  14.940   1.754  1.00  0.00           C  
ATOM    496  H   VAL A  45     -10.457  15.051  -0.916  1.00  0.00           H  
ATOM    497  HA  VAL A  45     -12.117  17.366  -0.446  1.00  0.00           H  
ATOM    498  HB  VAL A  45     -12.498  16.467   1.796  1.00  0.00           H  
ATOM    499 HG11 VAL A  45     -13.681  14.478   1.166  1.00  0.00           H  
ATOM    500 HG12 VAL A  45     -12.673  14.279  -0.267  1.00  0.00           H  
ATOM    501 HG13 VAL A  45     -13.788  15.642  -0.156  1.00  0.00           H  
ATOM    502 HG21 VAL A  45     -10.272  15.548   2.233  1.00  0.00           H  
ATOM    503 HG22 VAL A  45     -10.555  14.291   1.031  1.00  0.00           H  
ATOM    504 HG23 VAL A  45     -11.530  14.343   2.498  1.00  0.00           H  
ATOM    505  N   LEU A  46      -9.124  17.191   0.924  1.00  0.00           N  
ATOM    506  CA  LEU A  46      -8.086  17.993   1.577  1.00  0.00           C  
ATOM    507  C   LEU A  46      -7.396  18.915   0.562  1.00  0.00           C  
ATOM    508  O   LEU A  46      -6.200  18.781   0.286  1.00  0.00           O  
ATOM    509  CB  LEU A  46      -7.060  17.078   2.264  1.00  0.00           C  
ATOM    510  CG  LEU A  46      -6.659  17.493   3.684  1.00  0.00           C  
ATOM    511  CD1 LEU A  46      -5.967  18.848   3.672  1.00  0.00           C  
ATOM    512  CD2 LEU A  46      -7.874  17.526   4.598  1.00  0.00           C  
ATOM    513  H   LEU A  46      -8.911  16.274   0.635  1.00  0.00           H  
ATOM    514  HA  LEU A  46      -8.566  18.606   2.325  1.00  0.00           H  
ATOM    515  HB2 LEU A  46      -7.473  16.081   2.308  1.00  0.00           H  
ATOM    516  HB3 LEU A  46      -6.168  17.051   1.655  1.00  0.00           H  
ATOM    517  HG  LEU A  46      -5.962  16.769   4.079  1.00  0.00           H  
ATOM    518 HD11 LEU A  46      -5.112  18.820   4.331  1.00  0.00           H  
ATOM    519 HD12 LEU A  46      -6.657  19.608   4.009  1.00  0.00           H  
ATOM    520 HD13 LEU A  46      -5.641  19.078   2.668  1.00  0.00           H  
ATOM    521 HD21 LEU A  46      -7.560  17.383   5.621  1.00  0.00           H  
ATOM    522 HD22 LEU A  46      -8.558  16.738   4.317  1.00  0.00           H  
ATOM    523 HD23 LEU A  46      -8.369  18.481   4.503  1.00  0.00           H  
ATOM    524  N   HIS A  47      -8.169  19.844   0.001  1.00  0.00           N  
ATOM    525  CA  HIS A  47      -7.657  20.789  -0.995  1.00  0.00           C  
ATOM    526  C   HIS A  47      -7.379  22.167  -0.385  1.00  0.00           C  
ATOM    527  O   HIS A  47      -8.226  22.731   0.318  1.00  0.00           O  
ATOM    528  CB  HIS A  47      -8.654  20.919  -2.156  1.00  0.00           C  
ATOM    529  CG  HIS A  47     -10.074  21.133  -1.722  1.00  0.00           C  
ATOM    530  ND1 HIS A  47     -10.428  21.977  -0.695  1.00  0.00           N  
ATOM    531  CD2 HIS A  47     -11.228  20.597  -2.180  1.00  0.00           C  
ATOM    532  CE1 HIS A  47     -11.739  21.955  -0.536  1.00  0.00           C  
ATOM    533  NE2 HIS A  47     -12.250  21.124  -1.427  1.00  0.00           N  
ATOM    534  H   HIS A  47      -9.115  19.892   0.260  1.00  0.00           H  
ATOM    535  HA  HIS A  47      -6.729  20.389  -1.379  1.00  0.00           H  
ATOM    536  HB2 HIS A  47      -8.369  21.758  -2.774  1.00  0.00           H  
ATOM    537  HB3 HIS A  47      -8.621  20.017  -2.750  1.00  0.00           H  
ATOM    538  HD1 HIS A  47      -9.800  22.512  -0.150  1.00  0.00           H  
ATOM    539  HD2 HIS A  47     -11.328  19.883  -2.986  1.00  0.00           H  
ATOM    540  HE1 HIS A  47     -12.299  22.519   0.196  1.00  0.00           H  
ATOM    541  HE2 HIS A  47     -13.180  20.816  -1.441  1.00  0.00           H  
ATOM    542  N   GLY A  48      -6.191  22.707  -0.672  1.00  0.00           N  
ATOM    543  CA  GLY A  48      -5.812  24.020  -0.159  1.00  0.00           C  
ATOM    544  C   GLY A  48      -4.791  24.721  -1.044  1.00  0.00           C  
ATOM    545  O   GLY A  48      -4.834  24.592  -2.269  1.00  0.00           O  
ATOM    546  H   GLY A  48      -5.567  22.210  -1.245  1.00  0.00           H  
ATOM    547  HA2 GLY A  48      -6.696  24.638  -0.092  1.00  0.00           H  
ATOM    548  HA3 GLY A  48      -5.393  23.902   0.828  1.00  0.00           H  
ATOM    549  N   GLN A  49      -3.869  25.461  -0.425  1.00  0.00           N  
ATOM    550  CA  GLN A  49      -2.828  26.180  -1.167  1.00  0.00           C  
ATOM    551  C   GLN A  49      -1.788  25.201  -1.721  1.00  0.00           C  
ATOM    552  O   GLN A  49      -0.855  24.806  -1.014  1.00  0.00           O  
ATOM    553  CB  GLN A  49      -2.150  27.220  -0.265  1.00  0.00           C  
ATOM    554  CG  GLN A  49      -2.695  28.631  -0.435  1.00  0.00           C  
ATOM    555  CD  GLN A  49      -2.285  29.268  -1.750  1.00  0.00           C  
ATOM    556  OE1 GLN A  49      -3.050  29.277  -2.709  1.00  0.00           O  
ATOM    557  NE2 GLN A  49      -1.076  29.810  -1.800  1.00  0.00           N  
ATOM    558  H   GLN A  49      -3.886  25.520   0.552  1.00  0.00           H  
ATOM    559  HA  GLN A  49      -3.301  26.686  -1.995  1.00  0.00           H  
ATOM    560  HB2 GLN A  49      -2.287  26.928   0.767  1.00  0.00           H  
ATOM    561  HB3 GLN A  49      -1.092  27.234  -0.485  1.00  0.00           H  
ATOM    562  HG2 GLN A  49      -3.773  28.596  -0.396  1.00  0.00           H  
ATOM    563  HG3 GLN A  49      -2.327  29.246   0.374  1.00  0.00           H  
ATOM    564 HE21 GLN A  49      -0.517  29.774  -0.998  1.00  0.00           H  
ATOM    565 HE22 GLN A  49      -0.795  30.223  -2.642  1.00  0.00           H  
ATOM    566  N   VAL A  50      -1.961  24.801  -2.980  1.00  0.00           N  
ATOM    567  CA  VAL A  50      -1.042  23.854  -3.618  1.00  0.00           C  
ATOM    568  C   VAL A  50      -0.839  24.154  -5.108  1.00  0.00           C  
ATOM    569  O   VAL A  50      -1.421  25.097  -5.652  1.00  0.00           O  
ATOM    570  CB  VAL A  50      -1.548  22.401  -3.463  1.00  0.00           C  
ATOM    571  CG1 VAL A  50      -1.538  21.986  -2.003  1.00  0.00           C  
ATOM    572  CG2 VAL A  50      -2.943  22.245  -4.052  1.00  0.00           C  
ATOM    573  H   VAL A  50      -2.729  25.139  -3.488  1.00  0.00           H  
ATOM    574  HA  VAL A  50      -0.089  23.931  -3.117  1.00  0.00           H  
ATOM    575  HB  VAL A  50      -0.878  21.747  -4.003  1.00  0.00           H  
ATOM    576 HG11 VAL A  50      -2.388  22.422  -1.499  1.00  0.00           H  
ATOM    577 HG12 VAL A  50      -0.626  22.328  -1.534  1.00  0.00           H  
ATOM    578 HG13 VAL A  50      -1.595  20.910  -1.935  1.00  0.00           H  
ATOM    579 HG21 VAL A  50      -3.147  21.200  -4.220  1.00  0.00           H  
ATOM    580 HG22 VAL A  50      -3.003  22.781  -4.987  1.00  0.00           H  
ATOM    581 HG23 VAL A  50      -3.671  22.646  -3.362  1.00  0.00           H  
ATOM    582  N   GLU A  51      -0.001  23.341  -5.756  1.00  0.00           N  
ATOM    583  CA  GLU A  51       0.297  23.500  -7.181  1.00  0.00           C  
ATOM    584  C   GLU A  51      -0.380  22.409  -8.019  1.00  0.00           C  
ATOM    585  O   GLU A  51      -1.025  22.704  -9.024  1.00  0.00           O  
ATOM    586  CB  GLU A  51       1.812  23.465  -7.409  1.00  0.00           C  
ATOM    587  CG  GLU A  51       2.586  24.452  -6.547  1.00  0.00           C  
ATOM    588  CD  GLU A  51       4.079  24.194  -6.559  1.00  0.00           C  
ATOM    589  OE1 GLU A  51       4.510  23.181  -5.972  1.00  0.00           O  
ATOM    590  OE2 GLU A  51       4.814  25.002  -7.160  1.00  0.00           O  
ATOM    591  H   GLU A  51       0.430  22.616  -5.261  1.00  0.00           H  
ATOM    592  HA  GLU A  51      -0.082  24.462  -7.494  1.00  0.00           H  
ATOM    593  HB2 GLU A  51       2.174  22.471  -7.191  1.00  0.00           H  
ATOM    594  HB3 GLU A  51       2.013  23.692  -8.446  1.00  0.00           H  
ATOM    595  HG2 GLU A  51       2.409  25.451  -6.916  1.00  0.00           H  
ATOM    596  HG3 GLU A  51       2.234  24.380  -5.529  1.00  0.00           H  
ATOM    597  N   SER A  52      -0.216  21.148  -7.600  1.00  0.00           N  
ATOM    598  CA  SER A  52      -0.805  20.004  -8.313  1.00  0.00           C  
ATOM    599  C   SER A  52      -2.310  20.186  -8.523  1.00  0.00           C  
ATOM    600  O   SER A  52      -2.780  20.241  -9.660  1.00  0.00           O  
ATOM    601  CB  SER A  52      -0.537  18.697  -7.548  1.00  0.00           C  
ATOM    602  OG  SER A  52       0.850  18.390  -7.511  1.00  0.00           O  
ATOM    603  H   SER A  52       0.316  20.981  -6.796  1.00  0.00           H  
ATOM    604  HA  SER A  52      -0.330  19.944  -9.280  1.00  0.00           H  
ATOM    605  HB2 SER A  52      -0.897  18.798  -6.535  1.00  0.00           H  
ATOM    606  HB3 SER A  52      -1.061  17.887  -8.035  1.00  0.00           H  
ATOM    607  HG  SER A  52       1.219  18.444  -8.398  1.00  0.00           H  
ATOM    608  N   ILE A  53      -3.059  20.274  -7.422  1.00  0.00           N  
ATOM    609  CA  ILE A  53      -4.513  20.450  -7.488  1.00  0.00           C  
ATOM    610  C   ILE A  53      -5.122  20.633  -6.094  1.00  0.00           C  
ATOM    611  O   ILE A  53      -5.789  21.635  -5.831  1.00  0.00           O  
ATOM    612  CB  ILE A  53      -5.208  19.264  -8.212  1.00  0.00           C  
ATOM    613  CG1 ILE A  53      -6.724  19.305  -7.985  1.00  0.00           C  
ATOM    614  CG2 ILE A  53      -4.642  17.926  -7.750  1.00  0.00           C  
ATOM    615  CD1 ILE A  53      -7.500  18.409  -8.922  1.00  0.00           C  
ATOM    616  H   ILE A  53      -2.623  20.223  -6.545  1.00  0.00           H  
ATOM    617  HA  ILE A  53      -4.706  21.346  -8.061  1.00  0.00           H  
ATOM    618  HB  ILE A  53      -5.012  19.359  -9.270  1.00  0.00           H  
ATOM    619 HG12 ILE A  53      -6.938  18.988  -6.974  1.00  0.00           H  
ATOM    620 HG13 ILE A  53      -7.075  20.316  -8.122  1.00  0.00           H  
ATOM    621 HG21 ILE A  53      -5.326  17.469  -7.050  1.00  0.00           H  
ATOM    622 HG22 ILE A  53      -3.688  18.080  -7.272  1.00  0.00           H  
ATOM    623 HG23 ILE A  53      -4.516  17.276  -8.604  1.00  0.00           H  
ATOM    624 HD11 ILE A  53      -8.366  18.016  -8.409  1.00  0.00           H  
ATOM    625 HD12 ILE A  53      -6.872  17.591  -9.242  1.00  0.00           H  
ATOM    626 HD13 ILE A  53      -7.818  18.977  -9.784  1.00  0.00           H  
ATOM    627  N   ASP A  54      -4.892  19.661  -5.210  1.00  0.00           N  
ATOM    628  CA  ASP A  54      -5.424  19.714  -3.847  1.00  0.00           C  
ATOM    629  C   ASP A  54      -4.356  19.335  -2.813  1.00  0.00           C  
ATOM    630  O   ASP A  54      -3.994  20.145  -1.957  1.00  0.00           O  
ATOM    631  CB  ASP A  54      -6.649  18.791  -3.717  1.00  0.00           C  
ATOM    632  CG  ASP A  54      -6.571  17.554  -4.597  1.00  0.00           C  
ATOM    633  OD1 ASP A  54      -5.526  16.869  -4.576  1.00  0.00           O  
ATOM    634  OD2 ASP A  54      -7.557  17.273  -5.309  1.00  0.00           O  
ATOM    635  H   ASP A  54      -4.358  18.887  -5.480  1.00  0.00           H  
ATOM    636  HA  ASP A  54      -5.735  20.732  -3.657  1.00  0.00           H  
ATOM    637  HB2 ASP A  54      -6.741  18.467  -2.693  1.00  0.00           H  
ATOM    638  HB3 ASP A  54      -7.534  19.344  -3.993  1.00  0.00           H  
ATOM    639  N   VAL A  55      -3.867  18.098  -2.896  1.00  0.00           N  
ATOM    640  CA  VAL A  55      -2.847  17.590  -1.971  1.00  0.00           C  
ATOM    641  C   VAL A  55      -1.533  18.375  -2.072  1.00  0.00           C  
ATOM    642  O   VAL A  55      -1.108  18.768  -3.161  1.00  0.00           O  
ATOM    643  CB  VAL A  55      -2.565  16.086  -2.218  1.00  0.00           C  
ATOM    644  CG1 VAL A  55      -2.242  15.823  -3.683  1.00  0.00           C  
ATOM    645  CG2 VAL A  55      -1.435  15.585  -1.328  1.00  0.00           C  
ATOM    646  H   VAL A  55      -4.211  17.501  -3.601  1.00  0.00           H  
ATOM    647  HA  VAL A  55      -3.235  17.695  -0.968  1.00  0.00           H  
ATOM    648  HB  VAL A  55      -3.459  15.532  -1.969  1.00  0.00           H  
ATOM    649 HG11 VAL A  55      -3.160  15.669  -4.231  1.00  0.00           H  
ATOM    650 HG12 VAL A  55      -1.623  14.942  -3.763  1.00  0.00           H  
ATOM    651 HG13 VAL A  55      -1.717  16.672  -4.094  1.00  0.00           H  
ATOM    652 HG21 VAL A  55      -1.222  14.554  -1.566  1.00  0.00           H  
ATOM    653 HG22 VAL A  55      -1.729  15.663  -0.292  1.00  0.00           H  
ATOM    654 HG23 VAL A  55      -0.549  16.180  -1.499  1.00  0.00           H  
ATOM    655  N   ILE A  56      -0.892  18.592  -0.920  1.00  0.00           N  
ATOM    656  CA  ILE A  56       0.378  19.321  -0.861  1.00  0.00           C  
ATOM    657  C   ILE A  56       1.562  18.400  -1.176  1.00  0.00           C  
ATOM    658  O   ILE A  56       2.225  18.557  -2.202  1.00  0.00           O  
ATOM    659  CB  ILE A  56       0.600  19.971   0.527  1.00  0.00           C  
ATOM    660  CG1 ILE A  56      -0.591  20.854   0.911  1.00  0.00           C  
ATOM    661  CG2 ILE A  56       1.886  20.788   0.534  1.00  0.00           C  
ATOM    662  CD1 ILE A  56      -1.178  20.520   2.266  1.00  0.00           C  
ATOM    663  H   ILE A  56      -1.284  18.250  -0.088  1.00  0.00           H  
ATOM    664  HA  ILE A  56       0.344  20.108  -1.602  1.00  0.00           H  
ATOM    665  HB  ILE A  56       0.702  19.183   1.256  1.00  0.00           H  
ATOM    666 HG12 ILE A  56      -0.276  21.885   0.932  1.00  0.00           H  
ATOM    667 HG13 ILE A  56      -1.373  20.736   0.173  1.00  0.00           H  
ATOM    668 HG21 ILE A  56       2.702  20.183   0.166  1.00  0.00           H  
ATOM    669 HG22 ILE A  56       2.103  21.109   1.542  1.00  0.00           H  
ATOM    670 HG23 ILE A  56       1.765  21.654  -0.100  1.00  0.00           H  
ATOM    671 HD11 ILE A  56      -0.379  20.381   2.981  1.00  0.00           H  
ATOM    672 HD12 ILE A  56      -1.759  19.613   2.194  1.00  0.00           H  
ATOM    673 HD13 ILE A  56      -1.814  21.330   2.590  1.00  0.00           H  
ATOM    674  N   ARG A  57       1.823  17.440  -0.287  1.00  0.00           N  
ATOM    675  CA  ARG A  57       2.932  16.501  -0.473  1.00  0.00           C  
ATOM    676  C   ARG A  57       2.551  15.380  -1.444  1.00  0.00           C  
ATOM    677  O   ARG A  57       2.488  14.209  -1.065  1.00  0.00           O  
ATOM    678  CB  ARG A  57       3.360  15.913   0.879  1.00  0.00           C  
ATOM    679  CG  ARG A  57       4.367  16.772   1.630  1.00  0.00           C  
ATOM    680  CD  ARG A  57       3.699  17.576   2.735  1.00  0.00           C  
ATOM    681  NE  ARG A  57       4.601  18.583   3.300  1.00  0.00           N  
ATOM    682  CZ  ARG A  57       4.311  19.348   4.348  1.00  0.00           C  
ATOM    683  NH1 ARG A  57       3.151  19.227   4.965  1.00  0.00           N  
ATOM    684  NH2 ARG A  57       5.187  20.234   4.776  1.00  0.00           N  
ATOM    685  H   ARG A  57       1.261  17.364   0.511  1.00  0.00           H  
ATOM    686  HA  ARG A  57       3.761  17.050  -0.891  1.00  0.00           H  
ATOM    687  HB2 ARG A  57       2.484  15.795   1.501  1.00  0.00           H  
ATOM    688  HB3 ARG A  57       3.804  14.941   0.712  1.00  0.00           H  
ATOM    689  HG2 ARG A  57       5.118  16.133   2.068  1.00  0.00           H  
ATOM    690  HG3 ARG A  57       4.834  17.454   0.934  1.00  0.00           H  
ATOM    691  HD2 ARG A  57       2.830  18.071   2.325  1.00  0.00           H  
ATOM    692  HD3 ARG A  57       3.391  16.897   3.518  1.00  0.00           H  
ATOM    693  HE  ARG A  57       5.476  18.697   2.870  1.00  0.00           H  
ATOM    694 HH11 ARG A  57       2.485  18.556   4.648  1.00  0.00           H  
ATOM    695 HH12 ARG A  57       2.940  19.804   5.751  1.00  0.00           H  
ATOM    696 HH21 ARG A  57       6.067  20.330   4.316  1.00  0.00           H  
ATOM    697 HH22 ARG A  57       4.972  20.811   5.562  1.00  0.00           H  
ATOM    698  N   SER A  58       2.302  15.747  -2.704  1.00  0.00           N  
ATOM    699  CA  SER A  58       1.933  14.769  -3.729  1.00  0.00           C  
ATOM    700  C   SER A  58       3.097  13.814  -4.005  1.00  0.00           C  
ATOM    701  O   SER A  58       3.151  12.721  -3.442  1.00  0.00           O  
ATOM    702  CB  SER A  58       1.489  15.474  -5.021  1.00  0.00           C  
ATOM    703  OG  SER A  58       2.584  16.108  -5.669  1.00  0.00           O  
ATOM    704  H   SER A  58       2.372  16.698  -2.949  1.00  0.00           H  
ATOM    705  HA  SER A  58       1.104  14.192  -3.345  1.00  0.00           H  
ATOM    706  HB2 SER A  58       1.060  14.747  -5.695  1.00  0.00           H  
ATOM    707  HB3 SER A  58       0.746  16.222  -4.780  1.00  0.00           H  
ATOM    708  HG  SER A  58       2.269  16.886  -6.145  1.00  0.00           H  
ATOM    709  N   ILE A  59       4.033  14.235  -4.855  1.00  0.00           N  
ATOM    710  CA  ILE A  59       5.204  13.416  -5.186  1.00  0.00           C  
ATOM    711  C   ILE A  59       5.906  12.926  -3.915  1.00  0.00           C  
ATOM    712  O   ILE A  59       6.280  11.754  -3.811  1.00  0.00           O  
ATOM    713  CB  ILE A  59       6.217  14.197  -6.056  1.00  0.00           C  
ATOM    714  CG1 ILE A  59       5.561  14.662  -7.359  1.00  0.00           C  
ATOM    715  CG2 ILE A  59       7.439  13.341  -6.358  1.00  0.00           C  
ATOM    716  CD1 ILE A  59       6.198  15.902  -7.945  1.00  0.00           C  
ATOM    717  H   ILE A  59       3.935  15.127  -5.265  1.00  0.00           H  
ATOM    718  HA  ILE A  59       4.864  12.558  -5.747  1.00  0.00           H  
ATOM    719  HB  ILE A  59       6.543  15.064  -5.498  1.00  0.00           H  
ATOM    720 HG12 ILE A  59       5.636  13.873  -8.092  1.00  0.00           H  
ATOM    721 HG13 ILE A  59       4.519  14.878  -7.176  1.00  0.00           H  
ATOM    722 HG21 ILE A  59       7.121  12.383  -6.743  1.00  0.00           H  
ATOM    723 HG22 ILE A  59       8.009  13.194  -5.453  1.00  0.00           H  
ATOM    724 HG23 ILE A  59       8.053  13.840  -7.092  1.00  0.00           H  
ATOM    725 HD11 ILE A  59       5.861  16.033  -8.963  1.00  0.00           H  
ATOM    726 HD12 ILE A  59       7.272  15.794  -7.934  1.00  0.00           H  
ATOM    727 HD13 ILE A  59       5.916  16.763  -7.359  1.00  0.00           H  
ATOM    728  N   PHE A  60       6.063  13.835  -2.946  1.00  0.00           N  
ATOM    729  CA  PHE A  60       6.704  13.509  -1.670  1.00  0.00           C  
ATOM    730  C   PHE A  60       6.091  12.257  -1.042  1.00  0.00           C  
ATOM    731  O   PHE A  60       6.799  11.468  -0.412  1.00  0.00           O  
ATOM    732  CB  PHE A  60       6.597  14.692  -0.700  1.00  0.00           C  
ATOM    733  CG  PHE A  60       7.382  14.499   0.568  1.00  0.00           C  
ATOM    734  CD1 PHE A  60       8.742  14.766   0.604  1.00  0.00           C  
ATOM    735  CD2 PHE A  60       6.761  14.048   1.721  1.00  0.00           C  
ATOM    736  CE1 PHE A  60       9.467  14.587   1.766  1.00  0.00           C  
ATOM    737  CE2 PHE A  60       7.481  13.867   2.886  1.00  0.00           C  
ATOM    738  CZ  PHE A  60       8.835  14.136   2.909  1.00  0.00           C  
ATOM    739  H   PHE A  60       5.730  14.742  -3.091  1.00  0.00           H  
ATOM    740  HA  PHE A  60       7.749  13.317  -1.867  1.00  0.00           H  
ATOM    741  HB2 PHE A  60       6.965  15.582  -1.186  1.00  0.00           H  
ATOM    742  HB3 PHE A  60       5.561  14.837  -0.432  1.00  0.00           H  
ATOM    743  HD1 PHE A  60       9.235  15.118  -0.290  1.00  0.00           H  
ATOM    744  HD2 PHE A  60       5.703  13.835   1.704  1.00  0.00           H  
ATOM    745  HE1 PHE A  60      10.526  14.798   1.781  1.00  0.00           H  
ATOM    746  HE2 PHE A  60       6.985  13.514   3.779  1.00  0.00           H  
ATOM    747  HZ  PHE A  60       9.400  13.995   3.819  1.00  0.00           H  
ATOM    748  N   PHE A  61       4.778  12.069  -1.230  1.00  0.00           N  
ATOM    749  CA  PHE A  61       4.080  10.899  -0.696  1.00  0.00           C  
ATOM    750  C   PHE A  61       4.884   9.625  -0.965  1.00  0.00           C  
ATOM    751  O   PHE A  61       4.996   8.760  -0.092  1.00  0.00           O  
ATOM    752  CB  PHE A  61       2.683  10.783  -1.319  1.00  0.00           C  
ATOM    753  CG  PHE A  61       1.702  10.007  -0.484  1.00  0.00           C  
ATOM    754  CD1 PHE A  61       1.898   8.658  -0.230  1.00  0.00           C  
ATOM    755  CD2 PHE A  61       0.582  10.627   0.045  1.00  0.00           C  
ATOM    756  CE1 PHE A  61       0.995   7.945   0.534  1.00  0.00           C  
ATOM    757  CE2 PHE A  61      -0.325   9.919   0.809  1.00  0.00           C  
ATOM    758  CZ  PHE A  61      -0.118   8.576   1.055  1.00  0.00           C  
ATOM    759  H   PHE A  61       4.269  12.727  -1.755  1.00  0.00           H  
ATOM    760  HA  PHE A  61       3.981  11.028   0.373  1.00  0.00           H  
ATOM    761  HB2 PHE A  61       2.280  11.774  -1.462  1.00  0.00           H  
ATOM    762  HB3 PHE A  61       2.764  10.293  -2.279  1.00  0.00           H  
ATOM    763  HD1 PHE A  61       2.769   8.162  -0.635  1.00  0.00           H  
ATOM    764  HD2 PHE A  61       0.419  11.678  -0.148  1.00  0.00           H  
ATOM    765  HE1 PHE A  61       1.157   6.894   0.724  1.00  0.00           H  
ATOM    766  HE2 PHE A  61      -1.194  10.416   1.216  1.00  0.00           H  
ATOM    767  HZ  PHE A  61      -0.826   8.019   1.651  1.00  0.00           H  
ATOM    768  N   GLY A  62       5.458   9.533  -2.174  1.00  0.00           N  
ATOM    769  CA  GLY A  62       6.268   8.378  -2.544  1.00  0.00           C  
ATOM    770  C   GLY A  62       7.203   7.942  -1.433  1.00  0.00           C  
ATOM    771  O   GLY A  62       7.323   6.750  -1.154  1.00  0.00           O  
ATOM    772  H   GLY A  62       5.343  10.267  -2.815  1.00  0.00           H  
ATOM    773  HA2 GLY A  62       5.612   7.556  -2.788  1.00  0.00           H  
ATOM    774  HA3 GLY A  62       6.854   8.627  -3.416  1.00  0.00           H  
ATOM    775  N   LEU A  63       7.850   8.909  -0.781  1.00  0.00           N  
ATOM    776  CA  LEU A  63       8.760   8.611   0.325  1.00  0.00           C  
ATOM    777  C   LEU A  63       8.074   7.703   1.346  1.00  0.00           C  
ATOM    778  O   LEU A  63       8.624   6.669   1.742  1.00  0.00           O  
ATOM    779  CB  LEU A  63       9.229   9.907   0.995  1.00  0.00           C  
ATOM    780  CG  LEU A  63      10.529   9.792   1.796  1.00  0.00           C  
ATOM    781  CD1 LEU A  63      11.460  10.948   1.472  1.00  0.00           C  
ATOM    782  CD2 LEU A  63      10.235   9.752   3.287  1.00  0.00           C  
ATOM    783  H   LEU A  63       7.696   9.845  -1.036  1.00  0.00           H  
ATOM    784  HA  LEU A  63       9.617   8.091  -0.081  1.00  0.00           H  
ATOM    785  HB2 LEU A  63       9.369  10.653   0.227  1.00  0.00           H  
ATOM    786  HB3 LEU A  63       8.450  10.246   1.662  1.00  0.00           H  
ATOM    787  HG  LEU A  63      11.031   8.873   1.528  1.00  0.00           H  
ATOM    788 HD11 LEU A  63      10.985  11.879   1.742  1.00  0.00           H  
ATOM    789 HD12 LEU A  63      11.679  10.948   0.414  1.00  0.00           H  
ATOM    790 HD13 LEU A  63      12.377  10.837   2.031  1.00  0.00           H  
ATOM    791 HD21 LEU A  63      10.047  10.753   3.643  1.00  0.00           H  
ATOM    792 HD22 LEU A  63      11.083   9.336   3.809  1.00  0.00           H  
ATOM    793 HD23 LEU A  63       9.366   9.136   3.466  1.00  0.00           H  
ATOM    794  N   LEU A  64       6.853   8.076   1.740  1.00  0.00           N  
ATOM    795  CA  LEU A  64       6.069   7.287   2.691  1.00  0.00           C  
ATOM    796  C   LEU A  64       5.759   5.901   2.121  1.00  0.00           C  
ATOM    797  O   LEU A  64       5.609   4.932   2.871  1.00  0.00           O  
ATOM    798  CB  LEU A  64       4.767   8.014   3.042  1.00  0.00           C  
ATOM    799  CG  LEU A  64       3.869   7.289   4.049  1.00  0.00           C  
ATOM    800  CD1 LEU A  64       3.953   7.947   5.416  1.00  0.00           C  
ATOM    801  CD2 LEU A  64       2.431   7.262   3.557  1.00  0.00           C  
ATOM    802  H   LEU A  64       6.455   8.892   1.358  1.00  0.00           H  
ATOM    803  HA  LEU A  64       6.659   7.168   3.587  1.00  0.00           H  
ATOM    804  HB2 LEU A  64       5.020   8.982   3.447  1.00  0.00           H  
ATOM    805  HB3 LEU A  64       4.204   8.160   2.132  1.00  0.00           H  
ATOM    806  HG  LEU A  64       4.206   6.267   4.151  1.00  0.00           H  
ATOM    807 HD11 LEU A  64       4.767   8.658   5.425  1.00  0.00           H  
ATOM    808 HD12 LEU A  64       4.125   7.192   6.169  1.00  0.00           H  
ATOM    809 HD13 LEU A  64       3.025   8.460   5.625  1.00  0.00           H  
ATOM    810 HD21 LEU A  64       1.760   7.328   4.401  1.00  0.00           H  
ATOM    811 HD22 LEU A  64       2.250   6.338   3.027  1.00  0.00           H  
ATOM    812 HD23 LEU A  64       2.260   8.097   2.895  1.00  0.00           H  
ATOM    813  N   ILE A  65       5.684   5.809   0.791  1.00  0.00           N  
ATOM    814  CA  ILE A  65       5.412   4.539   0.130  1.00  0.00           C  
ATOM    815  C   ILE A  65       6.544   3.540   0.382  1.00  0.00           C  
ATOM    816  O   ILE A  65       6.321   2.336   0.343  1.00  0.00           O  
ATOM    817  CB  ILE A  65       5.199   4.711  -1.393  1.00  0.00           C  
ATOM    818  CG1 ILE A  65       4.057   5.694  -1.666  1.00  0.00           C  
ATOM    819  CG2 ILE A  65       4.907   3.365  -2.047  1.00  0.00           C  
ATOM    820  CD1 ILE A  65       3.809   5.944  -3.138  1.00  0.00           C  
ATOM    821  H   ILE A  65       5.830   6.612   0.243  1.00  0.00           H  
ATOM    822  HA  ILE A  65       4.502   4.137   0.552  1.00  0.00           H  
ATOM    823  HB  ILE A  65       6.111   5.101  -1.821  1.00  0.00           H  
ATOM    824 HG12 ILE A  65       3.145   5.301  -1.241  1.00  0.00           H  
ATOM    825 HG13 ILE A  65       4.287   6.641  -1.201  1.00  0.00           H  
ATOM    826 HG21 ILE A  65       4.219   3.506  -2.869  1.00  0.00           H  
ATOM    827 HG22 ILE A  65       4.466   2.699  -1.321  1.00  0.00           H  
ATOM    828 HG23 ILE A  65       5.825   2.937  -2.417  1.00  0.00           H  
ATOM    829 HD11 ILE A  65       3.337   6.907  -3.266  1.00  0.00           H  
ATOM    830 HD12 ILE A  65       3.164   5.171  -3.530  1.00  0.00           H  
ATOM    831 HD13 ILE A  65       4.749   5.931  -3.669  1.00  0.00           H  
ATOM    832  N   THR A  66       7.756   4.037   0.661  1.00  0.00           N  
ATOM    833  CA  THR A  66       8.889   3.148   0.935  1.00  0.00           C  
ATOM    834  C   THR A  66       8.597   2.277   2.162  1.00  0.00           C  
ATOM    835  O   THR A  66       8.502   1.051   2.048  1.00  0.00           O  
ATOM    836  CB  THR A  66      10.193   3.938   1.133  1.00  0.00           C  
ATOM    837  OG1 THR A  66      10.120   5.214   0.523  1.00  0.00           O  
ATOM    838  CG2 THR A  66      11.405   3.239   0.558  1.00  0.00           C  
ATOM    839  H   THR A  66       7.886   5.014   0.696  1.00  0.00           H  
ATOM    840  HA  THR A  66       9.004   2.498   0.078  1.00  0.00           H  
ATOM    841  HB  THR A  66      10.366   4.074   2.191  1.00  0.00           H  
ATOM    842  HG1 THR A  66       9.659   5.833   1.112  1.00  0.00           H  
ATOM    843 HG21 THR A  66      11.472   3.449  -0.499  1.00  0.00           H  
ATOM    844 HG22 THR A  66      11.312   2.173   0.708  1.00  0.00           H  
ATOM    845 HG23 THR A  66      12.295   3.596   1.053  1.00  0.00           H  
ATOM    846  N   PRO A  67       8.420   2.894   3.355  1.00  0.00           N  
ATOM    847  CA  PRO A  67       8.108   2.149   4.581  1.00  0.00           C  
ATOM    848  C   PRO A  67       6.739   1.471   4.499  1.00  0.00           C  
ATOM    849  O   PRO A  67       6.590   0.308   4.886  1.00  0.00           O  
ATOM    850  CB  PRO A  67       8.121   3.223   5.675  1.00  0.00           C  
ATOM    851  CG  PRO A  67       7.867   4.505   4.960  1.00  0.00           C  
ATOM    852  CD  PRO A  67       8.482   4.349   3.598  1.00  0.00           C  
ATOM    853  HA  PRO A  67       8.861   1.403   4.792  1.00  0.00           H  
ATOM    854  HB2 PRO A  67       7.347   3.013   6.399  1.00  0.00           H  
ATOM    855  HB3 PRO A  67       9.085   3.229   6.165  1.00  0.00           H  
ATOM    856  HG2 PRO A  67       6.802   4.672   4.874  1.00  0.00           H  
ATOM    857  HG3 PRO A  67       8.333   5.320   5.492  1.00  0.00           H  
ATOM    858  HD2 PRO A  67       7.906   4.889   2.862  1.00  0.00           H  
ATOM    859  HD3 PRO A  67       9.504   4.696   3.607  1.00  0.00           H  
ATOM    860  N   TRP A  68       5.745   2.199   3.971  1.00  0.00           N  
ATOM    861  CA  TRP A  68       4.393   1.661   3.819  1.00  0.00           C  
ATOM    862  C   TRP A  68       4.415   0.403   2.953  1.00  0.00           C  
ATOM    863  O   TRP A  68       3.821  -0.610   3.314  1.00  0.00           O  
ATOM    864  CB  TRP A  68       3.458   2.714   3.210  1.00  0.00           C  
ATOM    865  CG  TRP A  68       2.061   2.216   2.951  1.00  0.00           C  
ATOM    866  CD1 TRP A  68       1.408   1.209   3.606  1.00  0.00           C  
ATOM    867  CD2 TRP A  68       1.149   2.706   1.960  1.00  0.00           C  
ATOM    868  NE1 TRP A  68       0.146   1.043   3.081  1.00  0.00           N  
ATOM    869  CE2 TRP A  68      -0.036   1.951   2.071  1.00  0.00           C  
ATOM    870  CE3 TRP A  68       1.218   3.712   0.991  1.00  0.00           C  
ATOM    871  CZ2 TRP A  68      -1.136   2.170   1.249  1.00  0.00           C  
ATOM    872  CZ3 TRP A  68       0.125   3.928   0.176  1.00  0.00           C  
ATOM    873  CH2 TRP A  68      -1.040   3.161   0.310  1.00  0.00           C  
ATOM    874  H   TRP A  68       5.930   3.115   3.667  1.00  0.00           H  
ATOM    875  HA  TRP A  68       4.032   1.394   4.802  1.00  0.00           H  
ATOM    876  HB2 TRP A  68       3.388   3.555   3.884  1.00  0.00           H  
ATOM    877  HB3 TRP A  68       3.872   3.049   2.271  1.00  0.00           H  
ATOM    878  HD1 TRP A  68       1.834   0.634   4.416  1.00  0.00           H  
ATOM    879  HE1 TRP A  68      -0.514   0.382   3.380  1.00  0.00           H  
ATOM    880  HE3 TRP A  68       2.107   4.314   0.874  1.00  0.00           H  
ATOM    881  HZ2 TRP A  68      -2.040   1.588   1.341  1.00  0.00           H  
ATOM    882  HZ3 TRP A  68       0.159   4.700  -0.579  1.00  0.00           H  
ATOM    883  HH2 TRP A  68      -1.871   3.365  -0.350  1.00  0.00           H  
ATOM    884  N   ALA A  69       5.119   0.469   1.821  1.00  0.00           N  
ATOM    885  CA  ALA A  69       5.232  -0.676   0.920  1.00  0.00           C  
ATOM    886  C   ALA A  69       5.931  -1.833   1.620  1.00  0.00           C  
ATOM    887  O   ALA A  69       5.433  -2.955   1.614  1.00  0.00           O  
ATOM    888  CB  ALA A  69       5.975  -0.290  -0.352  1.00  0.00           C  
ATOM    889  H   ALA A  69       5.583   1.303   1.592  1.00  0.00           H  
ATOM    890  HA  ALA A  69       4.232  -0.987   0.649  1.00  0.00           H  
ATOM    891  HB1 ALA A  69       6.070  -1.155  -0.991  1.00  0.00           H  
ATOM    892  HB2 ALA A  69       6.957   0.081  -0.097  1.00  0.00           H  
ATOM    893  HB3 ALA A  69       5.424   0.481  -0.871  1.00  0.00           H  
ATOM    894  N   VAL A  70       7.079  -1.551   2.243  1.00  0.00           N  
ATOM    895  CA  VAL A  70       7.830  -2.576   2.970  1.00  0.00           C  
ATOM    896  C   VAL A  70       6.935  -3.261   4.006  1.00  0.00           C  
ATOM    897  O   VAL A  70       6.813  -4.488   4.022  1.00  0.00           O  
ATOM    898  CB  VAL A  70       9.073  -1.979   3.671  1.00  0.00           C  
ATOM    899  CG1 VAL A  70       9.673  -2.970   4.659  1.00  0.00           C  
ATOM    900  CG2 VAL A  70      10.115  -1.560   2.646  1.00  0.00           C  
ATOM    901  H   VAL A  70       7.421  -0.627   2.225  1.00  0.00           H  
ATOM    902  HA  VAL A  70       8.164  -3.316   2.255  1.00  0.00           H  
ATOM    903  HB  VAL A  70       8.765  -1.100   4.219  1.00  0.00           H  
ATOM    904 HG11 VAL A  70      10.655  -2.633   4.956  1.00  0.00           H  
ATOM    905 HG12 VAL A  70       9.752  -3.941   4.190  1.00  0.00           H  
ATOM    906 HG13 VAL A  70       9.037  -3.041   5.530  1.00  0.00           H  
ATOM    907 HG21 VAL A  70      10.498  -2.435   2.142  1.00  0.00           H  
ATOM    908 HG22 VAL A  70      10.927  -1.050   3.145  1.00  0.00           H  
ATOM    909 HG23 VAL A  70       9.664  -0.896   1.923  1.00  0.00           H  
ATOM    910  N   TYR A  71       6.292  -2.451   4.853  1.00  0.00           N  
ATOM    911  CA  TYR A  71       5.387  -2.968   5.879  1.00  0.00           C  
ATOM    912  C   TYR A  71       4.230  -3.736   5.234  1.00  0.00           C  
ATOM    913  O   TYR A  71       3.932  -4.867   5.622  1.00  0.00           O  
ATOM    914  CB  TYR A  71       4.844  -1.814   6.730  1.00  0.00           C  
ATOM    915  CG  TYR A  71       4.682  -2.148   8.197  1.00  0.00           C  
ATOM    916  CD1 TYR A  71       3.501  -2.701   8.677  1.00  0.00           C  
ATOM    917  CD2 TYR A  71       5.705  -1.903   9.103  1.00  0.00           C  
ATOM    918  CE1 TYR A  71       3.345  -2.999  10.017  1.00  0.00           C  
ATOM    919  CE2 TYR A  71       5.557  -2.201  10.445  1.00  0.00           C  
ATOM    920  CZ  TYR A  71       4.377  -2.747  10.896  1.00  0.00           C  
ATOM    921  OH  TYR A  71       4.228  -3.039  12.232  1.00  0.00           O  
ATOM    922  H   TYR A  71       6.421  -1.478   4.774  1.00  0.00           H  
ATOM    923  HA  TYR A  71       5.946  -3.642   6.511  1.00  0.00           H  
ATOM    924  HB2 TYR A  71       5.520  -0.975   6.657  1.00  0.00           H  
ATOM    925  HB3 TYR A  71       3.875  -1.520   6.349  1.00  0.00           H  
ATOM    926  HD1 TYR A  71       2.695  -2.899   7.984  1.00  0.00           H  
ATOM    927  HD2 TYR A  71       6.631  -1.474   8.746  1.00  0.00           H  
ATOM    928  HE1 TYR A  71       2.419  -3.429  10.372  1.00  0.00           H  
ATOM    929  HE2 TYR A  71       6.364  -2.004  11.135  1.00  0.00           H  
ATOM    930  HH  TYR A  71       4.003  -3.967  12.336  1.00  0.00           H  
ATOM    931  N   PHE A  72       3.597  -3.112   4.239  1.00  0.00           N  
ATOM    932  CA  PHE A  72       2.480  -3.723   3.517  1.00  0.00           C  
ATOM    933  C   PHE A  72       2.876  -5.082   2.944  1.00  0.00           C  
ATOM    934  O   PHE A  72       2.144  -6.057   3.093  1.00  0.00           O  
ATOM    935  CB  PHE A  72       2.000  -2.794   2.395  1.00  0.00           C  
ATOM    936  CG  PHE A  72       0.673  -3.190   1.814  1.00  0.00           C  
ATOM    937  CD1 PHE A  72      -0.487  -3.082   2.564  1.00  0.00           C  
ATOM    938  CD2 PHE A  72       0.585  -3.672   0.518  1.00  0.00           C  
ATOM    939  CE1 PHE A  72      -1.709  -3.446   2.031  1.00  0.00           C  
ATOM    940  CE2 PHE A  72      -0.634  -4.038  -0.020  1.00  0.00           C  
ATOM    941  CZ  PHE A  72      -1.783  -3.924   0.738  1.00  0.00           C  
ATOM    942  H   PHE A  72       3.898  -2.215   3.976  1.00  0.00           H  
ATOM    943  HA  PHE A  72       1.674  -3.868   4.220  1.00  0.00           H  
ATOM    944  HB2 PHE A  72       1.906  -1.791   2.783  1.00  0.00           H  
ATOM    945  HB3 PHE A  72       2.729  -2.798   1.597  1.00  0.00           H  
ATOM    946  HD1 PHE A  72      -0.431  -2.707   3.574  1.00  0.00           H  
ATOM    947  HD2 PHE A  72       1.484  -3.760  -0.074  1.00  0.00           H  
ATOM    948  HE1 PHE A  72      -2.605  -3.356   2.626  1.00  0.00           H  
ATOM    949  HE2 PHE A  72      -0.688  -4.411  -1.032  1.00  0.00           H  
ATOM    950  HZ  PHE A  72      -2.738  -4.211   0.320  1.00  0.00           H  
ATOM    951  N   LEU A  73       4.041  -5.145   2.300  1.00  0.00           N  
ATOM    952  CA  LEU A  73       4.533  -6.395   1.725  1.00  0.00           C  
ATOM    953  C   LEU A  73       4.665  -7.450   2.820  1.00  0.00           C  
ATOM    954  O   LEU A  73       4.126  -8.553   2.701  1.00  0.00           O  
ATOM    955  CB  LEU A  73       5.881  -6.173   1.027  1.00  0.00           C  
ATOM    956  CG  LEU A  73       5.834  -5.278  -0.215  1.00  0.00           C  
ATOM    957  CD1 LEU A  73       7.209  -4.706  -0.512  1.00  0.00           C  
ATOM    958  CD2 LEU A  73       5.312  -6.053  -1.413  1.00  0.00           C  
ATOM    959  H   LEU A  73       4.588  -4.334   2.222  1.00  0.00           H  
ATOM    960  HA  LEU A  73       3.809  -6.735   0.999  1.00  0.00           H  
ATOM    961  HB2 LEU A  73       6.562  -5.728   1.740  1.00  0.00           H  
ATOM    962  HB3 LEU A  73       6.273  -7.135   0.734  1.00  0.00           H  
ATOM    963  HG  LEU A  73       5.162  -4.452  -0.032  1.00  0.00           H  
ATOM    964 HD11 LEU A  73       7.134  -3.993  -1.322  1.00  0.00           H  
ATOM    965 HD12 LEU A  73       7.878  -5.504  -0.798  1.00  0.00           H  
ATOM    966 HD13 LEU A  73       7.592  -4.212   0.367  1.00  0.00           H  
ATOM    967 HD21 LEU A  73       5.392  -5.441  -2.300  1.00  0.00           H  
ATOM    968 HD22 LEU A  73       4.279  -6.317  -1.250  1.00  0.00           H  
ATOM    969 HD23 LEU A  73       5.898  -6.951  -1.544  1.00  0.00           H  
ATOM    970  N   SER A  74       5.364  -7.091   3.899  1.00  0.00           N  
ATOM    971  CA  SER A  74       5.547  -7.996   5.034  1.00  0.00           C  
ATOM    972  C   SER A  74       4.193  -8.471   5.561  1.00  0.00           C  
ATOM    973  O   SER A  74       3.984  -9.669   5.763  1.00  0.00           O  
ATOM    974  CB  SER A  74       6.331  -7.301   6.151  1.00  0.00           C  
ATOM    975  OG  SER A  74       7.257  -8.191   6.752  1.00  0.00           O  
ATOM    976  H   SER A  74       5.752  -6.186   3.938  1.00  0.00           H  
ATOM    977  HA  SER A  74       6.107  -8.852   4.689  1.00  0.00           H  
ATOM    978  HB2 SER A  74       6.874  -6.462   5.739  1.00  0.00           H  
ATOM    979  HB3 SER A  74       5.644  -6.946   6.907  1.00  0.00           H  
ATOM    980  HG  SER A  74       6.810  -8.725   7.418  1.00  0.00           H  
ATOM    981  N   VAL A  75       3.271  -7.525   5.763  1.00  0.00           N  
ATOM    982  CA  VAL A  75       1.928  -7.845   6.251  1.00  0.00           C  
ATOM    983  C   VAL A  75       1.201  -8.779   5.279  1.00  0.00           C  
ATOM    984  O   VAL A  75       0.781  -9.868   5.662  1.00  0.00           O  
ATOM    985  CB  VAL A  75       1.079  -6.571   6.471  1.00  0.00           C  
ATOM    986  CG1 VAL A  75      -0.318  -6.927   6.963  1.00  0.00           C  
ATOM    987  CG2 VAL A  75       1.762  -5.631   7.455  1.00  0.00           C  
ATOM    988  H   VAL A  75       3.497  -6.588   5.570  1.00  0.00           H  
ATOM    989  HA  VAL A  75       2.032  -8.351   7.200  1.00  0.00           H  
ATOM    990  HB  VAL A  75       0.984  -6.058   5.524  1.00  0.00           H  
ATOM    991 HG11 VAL A  75      -0.802  -7.569   6.242  1.00  0.00           H  
ATOM    992 HG12 VAL A  75      -0.895  -6.023   7.085  1.00  0.00           H  
ATOM    993 HG13 VAL A  75      -0.246  -7.438   7.910  1.00  0.00           H  
ATOM    994 HG21 VAL A  75       1.946  -4.681   6.977  1.00  0.00           H  
ATOM    995 HG22 VAL A  75       2.699  -6.063   7.774  1.00  0.00           H  
ATOM    996 HG23 VAL A  75       1.124  -5.484   8.314  1.00  0.00           H  
ATOM    997  N   VAL A  76       1.073  -8.357   4.020  1.00  0.00           N  
ATOM    998  CA  VAL A  76       0.410  -9.173   2.996  1.00  0.00           C  
ATOM    999  C   VAL A  76       1.005 -10.584   2.962  1.00  0.00           C  
ATOM   1000  O   VAL A  76       0.269 -11.577   2.915  1.00  0.00           O  
ATOM   1001  CB  VAL A  76       0.520  -8.530   1.594  1.00  0.00           C  
ATOM   1002  CG1 VAL A  76      -0.036  -9.459   0.524  1.00  0.00           C  
ATOM   1003  CG2 VAL A  76      -0.202  -7.190   1.558  1.00  0.00           C  
ATOM   1004  H   VAL A  76       1.441  -7.482   3.771  1.00  0.00           H  
ATOM   1005  HA  VAL A  76      -0.637  -9.245   3.256  1.00  0.00           H  
ATOM   1006  HB  VAL A  76       1.565  -8.356   1.381  1.00  0.00           H  
ATOM   1007 HG11 VAL A  76      -0.833 -10.055   0.943  1.00  0.00           H  
ATOM   1008 HG12 VAL A  76       0.750 -10.109   0.166  1.00  0.00           H  
ATOM   1009 HG13 VAL A  76      -0.419  -8.872  -0.298  1.00  0.00           H  
ATOM   1010 HG21 VAL A  76       0.518  -6.390   1.641  1.00  0.00           H  
ATOM   1011 HG22 VAL A  76      -0.899  -7.133   2.381  1.00  0.00           H  
ATOM   1012 HG23 VAL A  76      -0.737  -7.095   0.626  1.00  0.00           H  
ATOM   1013  N   VAL A  77       2.340 -10.665   3.007  1.00  0.00           N  
ATOM   1014  CA  VAL A  77       3.037 -11.952   3.006  1.00  0.00           C  
ATOM   1015  C   VAL A  77       2.664 -12.763   4.248  1.00  0.00           C  
ATOM   1016  O   VAL A  77       2.177 -13.888   4.134  1.00  0.00           O  
ATOM   1017  CB  VAL A  77       4.573 -11.763   2.948  1.00  0.00           C  
ATOM   1018  CG1 VAL A  77       5.299 -13.037   3.357  1.00  0.00           C  
ATOM   1019  CG2 VAL A  77       5.006 -11.332   1.556  1.00  0.00           C  
ATOM   1020  H   VAL A  77       2.867  -9.835   3.060  1.00  0.00           H  
ATOM   1021  HA  VAL A  77       2.726 -12.498   2.126  1.00  0.00           H  
ATOM   1022  HB  VAL A  77       4.844 -10.981   3.643  1.00  0.00           H  
ATOM   1023 HG11 VAL A  77       5.288 -13.129   4.433  1.00  0.00           H  
ATOM   1024 HG12 VAL A  77       6.321 -12.996   3.011  1.00  0.00           H  
ATOM   1025 HG13 VAL A  77       4.805 -13.891   2.918  1.00  0.00           H  
ATOM   1026 HG21 VAL A  77       4.621 -12.030   0.827  1.00  0.00           H  
ATOM   1027 HG22 VAL A  77       6.084 -11.315   1.505  1.00  0.00           H  
ATOM   1028 HG23 VAL A  77       4.619 -10.345   1.348  1.00  0.00           H  
ATOM   1029  N   GLU A  78       2.873 -12.178   5.429  1.00  0.00           N  
ATOM   1030  CA  GLU A  78       2.533 -12.845   6.689  1.00  0.00           C  
ATOM   1031  C   GLU A  78       1.032 -13.146   6.744  1.00  0.00           C  
ATOM   1032  O   GLU A  78       0.611 -14.163   7.293  1.00  0.00           O  
ATOM   1033  CB  GLU A  78       2.947 -11.976   7.881  1.00  0.00           C  
ATOM   1034  CG  GLU A  78       3.318 -12.779   9.121  1.00  0.00           C  
ATOM   1035  CD  GLU A  78       3.709 -11.902  10.295  1.00  0.00           C  
ATOM   1036  OE1 GLU A  78       2.854 -11.116  10.758  1.00  0.00           O  
ATOM   1037  OE2 GLU A  78       4.867 -12.004  10.752  1.00  0.00           O  
ATOM   1038  H   GLU A  78       3.248 -11.268   5.454  1.00  0.00           H  
ATOM   1039  HA  GLU A  78       3.075 -13.780   6.727  1.00  0.00           H  
ATOM   1040  HB2 GLU A  78       3.801 -11.378   7.597  1.00  0.00           H  
ATOM   1041  HB3 GLU A  78       2.128 -11.319   8.136  1.00  0.00           H  
ATOM   1042  HG2 GLU A  78       2.471 -13.381   9.411  1.00  0.00           H  
ATOM   1043  HG3 GLU A  78       4.151 -13.425   8.881  1.00  0.00           H  
ATOM   1044  N   GLN A  79       0.238 -12.246   6.154  1.00  0.00           N  
ATOM   1045  CA  GLN A  79      -1.215 -12.384   6.099  1.00  0.00           C  
ATOM   1046  C   GLN A  79      -1.616 -13.700   5.423  1.00  0.00           C  
ATOM   1047  O   GLN A  79      -2.200 -14.572   6.064  1.00  0.00           O  
ATOM   1048  CB  GLN A  79      -1.806 -11.185   5.339  1.00  0.00           C  
ATOM   1049  CG  GLN A  79      -3.328 -11.108   5.360  1.00  0.00           C  
ATOM   1050  CD  GLN A  79      -3.865 -10.011   4.455  1.00  0.00           C  
ATOM   1051  OE1 GLN A  79      -4.732 -10.248   3.613  1.00  0.00           O  
ATOM   1052  NE2 GLN A  79      -3.357  -8.796   4.623  1.00  0.00           N  
ATOM   1053  H   GLN A  79       0.651 -11.458   5.733  1.00  0.00           H  
ATOM   1054  HA  GLN A  79      -1.591 -12.382   7.110  1.00  0.00           H  
ATOM   1055  HB2 GLN A  79      -1.419 -10.279   5.777  1.00  0.00           H  
ATOM   1056  HB3 GLN A  79      -1.485 -11.236   4.309  1.00  0.00           H  
ATOM   1057  HG2 GLN A  79      -3.731 -12.053   5.032  1.00  0.00           H  
ATOM   1058  HG3 GLN A  79      -3.653 -10.911   6.370  1.00  0.00           H  
ATOM   1059 HE21 GLN A  79      -2.673  -8.670   5.311  1.00  0.00           H  
ATOM   1060 HE22 GLN A  79      -3.689  -8.076   4.048  1.00  0.00           H  
ATOM   1061  N   LEU A  80      -1.288 -13.827   4.128  1.00  0.00           N  
ATOM   1062  CA  LEU A  80      -1.600 -15.032   3.337  1.00  0.00           C  
ATOM   1063  C   LEU A  80      -2.950 -15.666   3.729  1.00  0.00           C  
ATOM   1064  O   LEU A  80      -3.087 -16.892   3.755  1.00  0.00           O  
ATOM   1065  CB  LEU A  80      -0.461 -16.056   3.466  1.00  0.00           C  
ATOM   1066  CG  LEU A  80      -0.372 -16.790   4.809  1.00  0.00           C  
ATOM   1067  CD1 LEU A  80      -0.567 -18.285   4.616  1.00  0.00           C  
ATOM   1068  CD2 LEU A  80       0.962 -16.514   5.478  1.00  0.00           C  
ATOM   1069  H   LEU A  80      -0.813 -13.087   3.688  1.00  0.00           H  
ATOM   1070  HA  LEU A  80      -1.665 -14.726   2.304  1.00  0.00           H  
ATOM   1071  HB2 LEU A  80      -0.583 -16.794   2.687  1.00  0.00           H  
ATOM   1072  HB3 LEU A  80       0.474 -15.541   3.302  1.00  0.00           H  
ATOM   1073  HG  LEU A  80      -1.156 -16.433   5.462  1.00  0.00           H  
ATOM   1074 HD11 LEU A  80       0.194 -18.665   3.949  1.00  0.00           H  
ATOM   1075 HD12 LEU A  80      -1.543 -18.470   4.193  1.00  0.00           H  
ATOM   1076 HD13 LEU A  80      -0.489 -18.783   5.572  1.00  0.00           H  
ATOM   1077 HD21 LEU A  80       0.882 -16.718   6.536  1.00  0.00           H  
ATOM   1078 HD22 LEU A  80       1.232 -15.478   5.332  1.00  0.00           H  
ATOM   1079 HD23 LEU A  80       1.720 -17.148   5.046  1.00  0.00           H  
ATOM   1080  N   GLU A  81      -3.940 -14.823   4.026  1.00  0.00           N  
ATOM   1081  CA  GLU A  81      -5.268 -15.299   4.412  1.00  0.00           C  
ATOM   1082  C   GLU A  81      -6.359 -14.339   3.927  1.00  0.00           C  
ATOM   1083  O   GLU A  81      -7.045 -14.620   2.943  1.00  0.00           O  
ATOM   1084  CB  GLU A  81      -5.344 -15.471   5.936  1.00  0.00           C  
ATOM   1085  CG  GLU A  81      -5.674 -16.891   6.373  1.00  0.00           C  
ATOM   1086  CD  GLU A  81      -7.045 -17.009   7.005  1.00  0.00           C  
ATOM   1087  OE1 GLU A  81      -7.264 -16.397   8.073  1.00  0.00           O  
ATOM   1088  OE2 GLU A  81      -7.900 -17.716   6.431  1.00  0.00           O  
ATOM   1089  H   GLU A  81      -3.774 -13.860   3.984  1.00  0.00           H  
ATOM   1090  HA  GLU A  81      -5.425 -16.259   3.944  1.00  0.00           H  
ATOM   1091  HB2 GLU A  81      -4.390 -15.198   6.363  1.00  0.00           H  
ATOM   1092  HB3 GLU A  81      -6.105 -14.812   6.326  1.00  0.00           H  
ATOM   1093  HG2 GLU A  81      -5.637 -17.540   5.511  1.00  0.00           H  
ATOM   1094  HG3 GLU A  81      -4.936 -17.211   7.093  1.00  0.00           H  
ATOM   1095  N   GLU A  82      -6.509 -13.203   4.616  1.00  0.00           N  
ATOM   1096  CA  GLU A  82      -7.513 -12.206   4.245  1.00  0.00           C  
ATOM   1097  C   GLU A  82      -7.293 -10.881   4.987  1.00  0.00           C  
ATOM   1098  O   GLU A  82      -6.567 -10.823   5.984  1.00  0.00           O  
ATOM   1099  CB  GLU A  82      -8.928 -12.748   4.507  1.00  0.00           C  
ATOM   1100  CG  GLU A  82      -9.479 -12.438   5.899  1.00  0.00           C  
ATOM   1101  CD  GLU A  82     -10.655 -11.482   5.867  1.00  0.00           C  
ATOM   1102  OE1 GLU A  82     -11.754 -11.904   5.454  1.00  0.00           O  
ATOM   1103  OE2 GLU A  82     -10.474 -10.308   6.252  1.00  0.00           O  
ATOM   1104  H   GLU A  82      -5.929 -13.031   5.386  1.00  0.00           H  
ATOM   1105  HA  GLU A  82      -7.406 -12.021   3.186  1.00  0.00           H  
ATOM   1106  HB2 GLU A  82      -9.602 -12.323   3.779  1.00  0.00           H  
ATOM   1107  HB3 GLU A  82      -8.914 -13.821   4.384  1.00  0.00           H  
ATOM   1108  HG2 GLU A  82      -9.802 -13.361   6.356  1.00  0.00           H  
ATOM   1109  HG3 GLU A  82      -8.694 -11.999   6.496  1.00  0.00           H  
ATOM   1110  N   SER A  83      -7.926  -9.822   4.484  1.00  0.00           N  
ATOM   1111  CA  SER A  83      -7.813  -8.489   5.084  1.00  0.00           C  
ATOM   1112  C   SER A  83      -8.998  -7.609   4.677  1.00  0.00           C  
ATOM   1113  O   SER A  83      -8.827  -6.550   4.072  1.00  0.00           O  
ATOM   1114  CB  SER A  83      -6.492  -7.823   4.670  1.00  0.00           C  
ATOM   1115  OG  SER A  83      -6.154  -8.130   3.323  1.00  0.00           O  
ATOM   1116  H   SER A  83      -8.486  -9.939   3.690  1.00  0.00           H  
ATOM   1117  HA  SER A  83      -7.825  -8.608   6.158  1.00  0.00           H  
ATOM   1118  HB2 SER A  83      -6.587  -6.752   4.767  1.00  0.00           H  
ATOM   1119  HB3 SER A  83      -5.700  -8.172   5.316  1.00  0.00           H  
ATOM   1120  HG  SER A  83      -5.711  -8.992   3.290  1.00  0.00           H  
ATOM   1121  N   ARG A  84     -10.207  -8.065   5.007  1.00  0.00           N  
ATOM   1122  CA  ARG A  84     -11.435  -7.336   4.671  1.00  0.00           C  
ATOM   1123  C   ARG A  84     -11.745  -6.222   5.677  1.00  0.00           C  
ATOM   1124  O   ARG A  84     -12.384  -5.231   5.325  1.00  0.00           O  
ATOM   1125  CB  ARG A  84     -12.616  -8.310   4.597  1.00  0.00           C  
ATOM   1126  CG  ARG A  84     -12.735  -9.020   3.259  1.00  0.00           C  
ATOM   1127  CD  ARG A  84     -13.370 -10.395   3.412  1.00  0.00           C  
ATOM   1128  NE  ARG A  84     -14.286 -10.701   2.309  1.00  0.00           N  
ATOM   1129  CZ  ARG A  84     -15.516 -10.212   2.194  1.00  0.00           C  
ATOM   1130  NH1 ARG A  84     -16.006  -9.398   3.110  1.00  0.00           N  
ATOM   1131  NH2 ARG A  84     -16.258 -10.542   1.157  1.00  0.00           N  
ATOM   1132  H   ARG A  84     -10.279  -8.929   5.489  1.00  0.00           H  
ATOM   1133  HA  ARG A  84     -11.294  -6.889   3.699  1.00  0.00           H  
ATOM   1134  HB2 ARG A  84     -12.498  -9.058   5.368  1.00  0.00           H  
ATOM   1135  HB3 ARG A  84     -13.530  -7.762   4.774  1.00  0.00           H  
ATOM   1136  HG2 ARG A  84     -13.345  -8.424   2.596  1.00  0.00           H  
ATOM   1137  HG3 ARG A  84     -11.748  -9.136   2.834  1.00  0.00           H  
ATOM   1138  HD2 ARG A  84     -12.582 -11.137   3.433  1.00  0.00           H  
ATOM   1139  HD3 ARG A  84     -13.913 -10.427   4.345  1.00  0.00           H  
ATOM   1140  HE  ARG A  84     -13.960 -11.308   1.612  1.00  0.00           H  
ATOM   1141 HH11 ARG A  84     -15.449  -9.144   3.899  1.00  0.00           H  
ATOM   1142 HH12 ARG A  84     -16.931  -9.036   3.015  1.00  0.00           H  
ATOM   1143 HH21 ARG A  84     -15.895 -11.159   0.461  1.00  0.00           H  
ATOM   1144 HH22 ARG A  84     -17.181 -10.177   1.067  1.00  0.00           H  
ATOM   1145  N   GLN A  85     -11.301  -6.392   6.926  1.00  0.00           N  
ATOM   1146  CA  GLN A  85     -11.545  -5.397   7.979  1.00  0.00           C  
ATOM   1147  C   GLN A  85     -11.197  -3.979   7.510  1.00  0.00           C  
ATOM   1148  O   GLN A  85     -12.022  -3.067   7.608  1.00  0.00           O  
ATOM   1149  CB  GLN A  85     -10.743  -5.747   9.241  1.00  0.00           C  
ATOM   1150  CG  GLN A  85     -11.547  -5.634  10.531  1.00  0.00           C  
ATOM   1151  CD  GLN A  85     -12.331  -4.336  10.632  1.00  0.00           C  
ATOM   1152  OE1 GLN A  85     -11.756  -3.252  10.690  1.00  0.00           O  
ATOM   1153  NE2 GLN A  85     -13.652  -4.440  10.652  1.00  0.00           N  
ATOM   1154  H   GLN A  85     -10.806  -7.210   7.148  1.00  0.00           H  
ATOM   1155  HA  GLN A  85     -12.598  -5.428   8.218  1.00  0.00           H  
ATOM   1156  HB2 GLN A  85     -10.383  -6.763   9.156  1.00  0.00           H  
ATOM   1157  HB3 GLN A  85      -9.895  -5.082   9.310  1.00  0.00           H  
ATOM   1158  HG2 GLN A  85     -12.240  -6.458  10.582  1.00  0.00           H  
ATOM   1159  HG3 GLN A  85     -10.866  -5.688  11.368  1.00  0.00           H  
ATOM   1160 HE21 GLN A  85     -14.050  -5.334  10.603  1.00  0.00           H  
ATOM   1161 HE22 GLN A  85     -14.176  -3.617  10.719  1.00  0.00           H  
ATOM   1162  N   ARG A  86      -9.977  -3.803   7.002  1.00  0.00           N  
ATOM   1163  CA  ARG A  86      -9.522  -2.498   6.515  1.00  0.00           C  
ATOM   1164  C   ARG A  86      -8.320  -2.645   5.579  1.00  0.00           C  
ATOM   1165  O   ARG A  86      -8.422  -2.387   4.381  1.00  0.00           O  
ATOM   1166  CB  ARG A  86      -9.163  -1.582   7.692  1.00  0.00           C  
ATOM   1167  CG  ARG A  86     -10.113  -0.406   7.863  1.00  0.00           C  
ATOM   1168  CD  ARG A  86     -11.042  -0.609   9.048  1.00  0.00           C  
ATOM   1169  NE  ARG A  86     -12.448  -0.425   8.678  1.00  0.00           N  
ATOM   1170  CZ  ARG A  86     -13.050   0.755   8.569  1.00  0.00           C  
ATOM   1171  NH1 ARG A  86     -12.371   1.872   8.751  1.00  0.00           N  
ATOM   1172  NH2 ARG A  86     -14.330   0.817   8.263  1.00  0.00           N  
ATOM   1173  H   ARG A  86      -9.368  -4.570   6.950  1.00  0.00           H  
ATOM   1174  HA  ARG A  86     -10.334  -2.054   5.961  1.00  0.00           H  
ATOM   1175  HB2 ARG A  86      -9.175  -2.163   8.603  1.00  0.00           H  
ATOM   1176  HB3 ARG A  86      -8.166  -1.192   7.540  1.00  0.00           H  
ATOM   1177  HG2 ARG A  86      -9.535   0.493   8.020  1.00  0.00           H  
ATOM   1178  HG3 ARG A  86     -10.706  -0.302   6.966  1.00  0.00           H  
ATOM   1179  HD2 ARG A  86     -10.908  -1.615   9.425  1.00  0.00           H  
ATOM   1180  HD3 ARG A  86     -10.782   0.100   9.823  1.00  0.00           H  
ATOM   1181  HE  ARG A  86     -12.974  -1.237   8.510  1.00  0.00           H  
ATOM   1182 HH11 ARG A  86     -11.399   1.834   8.971  1.00  0.00           H  
ATOM   1183 HH12 ARG A  86     -12.829   2.756   8.669  1.00  0.00           H  
ATOM   1184 HH21 ARG A  86     -14.848  -0.022   8.114  1.00  0.00           H  
ATOM   1185 HH22 ARG A  86     -14.782   1.703   8.180  1.00  0.00           H  
ATOM   1186  N   LEU A  87      -7.184  -3.064   6.138  1.00  0.00           N  
ATOM   1187  CA  LEU A  87      -5.958  -3.250   5.358  1.00  0.00           C  
ATOM   1188  C   LEU A  87      -4.919  -4.044   6.151  1.00  0.00           C  
ATOM   1189  O   LEU A  87      -4.453  -5.093   5.704  1.00  0.00           O  
ATOM   1190  CB  LEU A  87      -5.375  -1.896   4.920  1.00  0.00           C  
ATOM   1191  CG  LEU A  87      -5.461  -0.769   5.955  1.00  0.00           C  
ATOM   1192  CD1 LEU A  87      -4.079  -0.421   6.484  1.00  0.00           C  
ATOM   1193  CD2 LEU A  87      -6.119   0.457   5.346  1.00  0.00           C  
ATOM   1194  H   LEU A  87      -7.171  -3.255   7.099  1.00  0.00           H  
ATOM   1195  HA  LEU A  87      -6.217  -3.819   4.477  1.00  0.00           H  
ATOM   1196  HB2 LEU A  87      -4.336  -2.041   4.665  1.00  0.00           H  
ATOM   1197  HB3 LEU A  87      -5.902  -1.576   4.032  1.00  0.00           H  
ATOM   1198  HG  LEU A  87      -6.066  -1.096   6.787  1.00  0.00           H  
ATOM   1199 HD11 LEU A  87      -4.169  -0.014   7.481  1.00  0.00           H  
ATOM   1200 HD12 LEU A  87      -3.620   0.312   5.838  1.00  0.00           H  
ATOM   1201 HD13 LEU A  87      -3.467  -1.311   6.512  1.00  0.00           H  
ATOM   1202 HD21 LEU A  87      -5.434   0.931   4.658  1.00  0.00           H  
ATOM   1203 HD22 LEU A  87      -6.380   1.153   6.130  1.00  0.00           H  
ATOM   1204 HD23 LEU A  87      -7.014   0.162   4.817  1.00  0.00           H  
ATOM   1205  N   SER A  88      -4.568  -3.547   7.335  1.00  0.00           N  
ATOM   1206  CA  SER A  88      -3.594  -4.222   8.189  1.00  0.00           C  
ATOM   1207  C   SER A  88      -4.287  -5.002   9.303  1.00  0.00           C  
ATOM   1208  O   SER A  88      -5.370  -4.627   9.759  1.00  0.00           O  
ATOM   1209  CB  SER A  88      -2.616  -3.216   8.800  1.00  0.00           C  
ATOM   1210  OG  SER A  88      -1.582  -3.883   9.506  1.00  0.00           O  
ATOM   1211  H   SER A  88      -4.978  -2.713   7.644  1.00  0.00           H  
ATOM   1212  HA  SER A  88      -3.040  -4.917   7.575  1.00  0.00           H  
ATOM   1213  HB2 SER A  88      -2.175  -2.624   8.010  1.00  0.00           H  
ATOM   1214  HB3 SER A  88      -3.148  -2.568   9.483  1.00  0.00           H  
ATOM   1215  HG  SER A  88      -1.886  -4.110  10.394  1.00  0.00           H  
ATOM   1216  N   ARG A  89      -3.645  -6.081   9.741  1.00  0.00           N  
ATOM   1217  CA  ARG A  89      -4.182  -6.918  10.811  1.00  0.00           C  
ATOM   1218  C   ARG A  89      -3.571  -6.538  12.169  1.00  0.00           C  
ATOM   1219  O   ARG A  89      -3.932  -7.178  13.183  1.00  0.00           O  
ATOM   1220  CB  ARG A  89      -3.919  -8.397  10.499  1.00  0.00           C  
ATOM   1221  CG  ARG A  89      -5.102  -9.309  10.801  1.00  0.00           C  
ATOM   1222  CD  ARG A  89      -4.765 -10.329  11.878  1.00  0.00           C  
ATOM   1223  NE  ARG A  89      -4.175  -9.694  13.061  1.00  0.00           N  
ATOM   1224  CZ  ARG A  89      -3.751 -10.342  14.133  1.00  0.00           C  
ATOM   1225  NH1 ARG A  89      -3.860 -11.653  14.216  1.00  0.00           N  
ATOM   1226  NH2 ARG A  89      -3.212  -9.665  15.125  1.00  0.00           N  
ATOM   1227  H   ARG A  89      -2.782  -6.316   9.342  1.00  0.00           H  
ATOM   1228  HA  ARG A  89      -5.249  -6.754  10.858  1.00  0.00           H  
ATOM   1229  HB2 ARG A  89      -3.679  -8.493   9.449  1.00  0.00           H  
ATOM   1230  HB3 ARG A  89      -3.075  -8.731  11.084  1.00  0.00           H  
ATOM   1231  HG2 ARG A  89      -5.931  -8.705  11.141  1.00  0.00           H  
ATOM   1232  HG3 ARG A  89      -5.382  -9.830   9.897  1.00  0.00           H  
ATOM   1233  HD2 ARG A  89      -5.672 -10.841  12.166  1.00  0.00           H  
ATOM   1234  HD3 ARG A  89      -4.061 -11.042  11.471  1.00  0.00           H  
ATOM   1235  HE  ARG A  89      -4.084  -8.703  13.046  1.00  0.00           H  
ATOM   1236 HH11 ARG A  89      -4.267 -12.167  13.466  1.00  0.00           H  
ATOM   1237 HH12 ARG A  89      -3.534 -12.130  15.029  1.00  0.00           H  
ATOM   1238 HH21 ARG A  89      -3.128  -8.670  15.058  1.00  0.00           H  
ATOM   1239 HH22 ARG A  89      -2.888 -10.140  15.940  1.00  0.00           H  
TER    1240      ARG A  89                                                      
ENDMDL                                                                          
MODEL        3                                                                  
ATOM      1  N   MET A  15     -21.103 -14.002   0.452  1.00  0.00           N  
ATOM      2  CA  MET A  15     -19.982 -14.830  -0.081  1.00  0.00           C  
ATOM      3  C   MET A  15     -18.638 -14.118   0.089  1.00  0.00           C  
ATOM      4  O   MET A  15     -18.596 -12.910   0.325  1.00  0.00           O  
ATOM      5  CB  MET A  15     -20.246 -15.117  -1.565  1.00  0.00           C  
ATOM      6  CG  MET A  15     -20.817 -16.503  -1.828  1.00  0.00           C  
ATOM      7  SD  MET A  15     -22.343 -16.808  -0.917  1.00  0.00           S  
ATOM      8  CE  MET A  15     -22.883 -18.342  -1.665  1.00  0.00           C  
ATOM      9  H   MET A  15     -20.984 -13.034   0.091  1.00  0.00           H  
ATOM     10  HA  MET A  15     -19.955 -15.763   0.462  1.00  0.00           H  
ATOM     11  HB2 MET A  15     -20.946 -14.386  -1.945  1.00  0.00           H  
ATOM     12  HB3 MET A  15     -19.316 -15.026  -2.110  1.00  0.00           H  
ATOM     13  HG2 MET A  15     -21.022 -16.601  -2.884  1.00  0.00           H  
ATOM     14  HG3 MET A  15     -20.086 -17.243  -1.535  1.00  0.00           H  
ATOM     15  HE1 MET A  15     -23.825 -18.644  -1.229  1.00  0.00           H  
ATOM     16  HE2 MET A  15     -22.144 -19.110  -1.488  1.00  0.00           H  
ATOM     17  HE3 MET A  15     -23.007 -18.202  -2.728  1.00  0.00           H  
ATOM     18  N   MET A  16     -17.547 -14.873  -0.031  1.00  0.00           N  
ATOM     19  CA  MET A  16     -16.201 -14.312   0.110  1.00  0.00           C  
ATOM     20  C   MET A  16     -15.877 -13.351  -1.038  1.00  0.00           C  
ATOM     21  O   MET A  16     -16.409 -13.482  -2.141  1.00  0.00           O  
ATOM     22  CB  MET A  16     -15.159 -15.438   0.163  1.00  0.00           C  
ATOM     23  CG  MET A  16     -15.165 -16.340  -1.063  1.00  0.00           C  
ATOM     24  SD  MET A  16     -16.088 -17.866  -0.795  1.00  0.00           S  
ATOM     25  CE  MET A  16     -16.794 -18.128  -2.420  1.00  0.00           C  
ATOM     26  H   MET A  16     -17.646 -15.830  -0.218  1.00  0.00           H  
ATOM     27  HA  MET A  16     -16.169 -13.763   1.040  1.00  0.00           H  
ATOM     28  HB2 MET A  16     -14.176 -15.000   0.255  1.00  0.00           H  
ATOM     29  HB3 MET A  16     -15.352 -16.049   1.033  1.00  0.00           H  
ATOM     30  HG2 MET A  16     -15.615 -15.806  -1.887  1.00  0.00           H  
ATOM     31  HG3 MET A  16     -14.145 -16.592  -1.313  1.00  0.00           H  
ATOM     32  HE1 MET A  16     -17.581 -18.865  -2.357  1.00  0.00           H  
ATOM     33  HE2 MET A  16     -16.027 -18.478  -3.094  1.00  0.00           H  
ATOM     34  HE3 MET A  16     -17.201 -17.197  -2.790  1.00  0.00           H  
ATOM     35  N   LYS A  17     -14.998 -12.386  -0.769  1.00  0.00           N  
ATOM     36  CA  LYS A  17     -14.599 -11.407  -1.780  1.00  0.00           C  
ATOM     37  C   LYS A  17     -13.251 -11.780  -2.403  1.00  0.00           C  
ATOM     38  O   LYS A  17     -13.158 -11.988  -3.611  1.00  0.00           O  
ATOM     39  CB  LYS A  17     -14.536 -10.003  -1.166  1.00  0.00           C  
ATOM     40  CG  LYS A  17     -15.209  -8.936  -2.016  1.00  0.00           C  
ATOM     41  CD  LYS A  17     -16.726  -9.021  -1.922  1.00  0.00           C  
ATOM     42  CE  LYS A  17     -17.396  -8.544  -3.201  1.00  0.00           C  
ATOM     43  NZ  LYS A  17     -18.778  -8.041  -2.950  1.00  0.00           N  
ATOM     44  H   LYS A  17     -14.607 -12.334   0.128  1.00  0.00           H  
ATOM     45  HA  LYS A  17     -15.348 -11.414  -2.557  1.00  0.00           H  
ATOM     46  HB2 LYS A  17     -15.020 -10.021  -0.200  1.00  0.00           H  
ATOM     47  HB3 LYS A  17     -13.500  -9.724  -1.033  1.00  0.00           H  
ATOM     48  HG2 LYS A  17     -14.892  -7.962  -1.672  1.00  0.00           H  
ATOM     49  HG3 LYS A  17     -14.911  -9.071  -3.047  1.00  0.00           H  
ATOM     50  HD2 LYS A  17     -17.010 -10.047  -1.743  1.00  0.00           H  
ATOM     51  HD3 LYS A  17     -17.062  -8.405  -1.100  1.00  0.00           H  
ATOM     52  HE2 LYS A  17     -16.801  -7.747  -3.628  1.00  0.00           H  
ATOM     53  HE3 LYS A  17     -17.440  -9.370  -3.898  1.00  0.00           H  
ATOM     54  HZ1 LYS A  17     -19.290  -8.694  -2.321  1.00  0.00           H  
ATOM     55  HZ2 LYS A  17     -19.301  -7.963  -3.847  1.00  0.00           H  
ATOM     56  HZ3 LYS A  17     -18.743  -7.102  -2.501  1.00  0.00           H  
ATOM     57  N   LEU A  18     -12.213 -11.875  -1.569  1.00  0.00           N  
ATOM     58  CA  LEU A  18     -10.877 -12.236  -2.043  1.00  0.00           C  
ATOM     59  C   LEU A  18     -10.794 -13.739  -2.316  1.00  0.00           C  
ATOM     60  O   LEU A  18     -10.484 -14.161  -3.428  1.00  0.00           O  
ATOM     61  CB  LEU A  18      -9.818 -11.819  -1.015  1.00  0.00           C  
ATOM     62  CG  LEU A  18      -8.384 -11.772  -1.543  1.00  0.00           C  
ATOM     63  CD1 LEU A  18      -7.711 -10.471  -1.142  1.00  0.00           C  
ATOM     64  CD2 LEU A  18      -7.586 -12.960  -1.030  1.00  0.00           C  
ATOM     65  H   LEU A  18     -12.352 -11.703  -0.616  1.00  0.00           H  
ATOM     66  HA  LEU A  18     -10.699 -11.706  -2.969  1.00  0.00           H  
ATOM     67  HB2 LEU A  18     -10.075 -10.837  -0.644  1.00  0.00           H  
ATOM     68  HB3 LEU A  18      -9.851 -12.515  -0.191  1.00  0.00           H  
ATOM     69  HG  LEU A  18      -8.401 -11.820  -2.622  1.00  0.00           H  
ATOM     70 HD11 LEU A  18      -7.751 -10.361  -0.068  1.00  0.00           H  
ATOM     71 HD12 LEU A  18      -8.222  -9.642  -1.608  1.00  0.00           H  
ATOM     72 HD13 LEU A  18      -6.680 -10.485  -1.462  1.00  0.00           H  
ATOM     73 HD21 LEU A  18      -6.570 -12.895  -1.389  1.00  0.00           H  
ATOM     74 HD22 LEU A  18      -8.035 -13.876  -1.386  1.00  0.00           H  
ATOM     75 HD23 LEU A  18      -7.587 -12.956   0.051  1.00  0.00           H  
ATOM     76  N   GLY A  19     -11.087 -14.537  -1.288  1.00  0.00           N  
ATOM     77  CA  GLY A  19     -11.056 -15.987  -1.426  1.00  0.00           C  
ATOM     78  C   GLY A  19      -9.647 -16.548  -1.457  1.00  0.00           C  
ATOM     79  O   GLY A  19      -9.242 -17.153  -2.451  1.00  0.00           O  
ATOM     80  H   GLY A  19     -11.331 -14.135  -0.430  1.00  0.00           H  
ATOM     81  HA2 GLY A  19     -11.585 -16.429  -0.595  1.00  0.00           H  
ATOM     82  HA3 GLY A  19     -11.557 -16.260  -2.344  1.00  0.00           H  
ATOM     83  N   LEU A  20      -8.903 -16.349  -0.368  1.00  0.00           N  
ATOM     84  CA  LEU A  20      -7.523 -16.836  -0.262  1.00  0.00           C  
ATOM     85  C   LEU A  20      -7.459 -18.372  -0.234  1.00  0.00           C  
ATOM     86  O   LEU A  20      -6.942 -18.972   0.710  1.00  0.00           O  
ATOM     87  CB  LEU A  20      -6.853 -16.252   0.989  1.00  0.00           C  
ATOM     88  CG  LEU A  20      -7.592 -16.511   2.305  1.00  0.00           C  
ATOM     89  CD1 LEU A  20      -6.642 -17.076   3.347  1.00  0.00           C  
ATOM     90  CD2 LEU A  20      -8.242 -15.234   2.814  1.00  0.00           C  
ATOM     91  H   LEU A  20      -9.292 -15.861   0.388  1.00  0.00           H  
ATOM     92  HA  LEU A  20      -6.987 -16.490  -1.135  1.00  0.00           H  
ATOM     93  HB2 LEU A  20      -5.861 -16.671   1.068  1.00  0.00           H  
ATOM     94  HB3 LEU A  20      -6.763 -15.184   0.857  1.00  0.00           H  
ATOM     95  HG  LEU A  20      -8.371 -17.240   2.136  1.00  0.00           H  
ATOM     96 HD11 LEU A  20      -6.780 -18.145   3.417  1.00  0.00           H  
ATOM     97 HD12 LEU A  20      -6.847 -16.624   4.305  1.00  0.00           H  
ATOM     98 HD13 LEU A  20      -5.624 -16.863   3.059  1.00  0.00           H  
ATOM     99 HD21 LEU A  20      -7.745 -14.912   3.716  1.00  0.00           H  
ATOM    100 HD22 LEU A  20      -9.284 -15.422   3.027  1.00  0.00           H  
ATOM    101 HD23 LEU A  20      -8.161 -14.463   2.063  1.00  0.00           H  
ATOM    102  N   VAL A  21      -7.982 -18.993  -1.287  1.00  0.00           N  
ATOM    103  CA  VAL A  21      -7.994 -20.449  -1.420  1.00  0.00           C  
ATOM    104  C   VAL A  21      -7.867 -20.841  -2.891  1.00  0.00           C  
ATOM    105  O   VAL A  21      -6.925 -21.529  -3.282  1.00  0.00           O  
ATOM    106  CB  VAL A  21      -9.283 -21.070  -0.831  1.00  0.00           C  
ATOM    107  CG1 VAL A  21      -9.235 -22.591  -0.908  1.00  0.00           C  
ATOM    108  CG2 VAL A  21      -9.492 -20.621   0.607  1.00  0.00           C  
ATOM    109  H   VAL A  21      -8.370 -18.449  -2.009  1.00  0.00           H  
ATOM    110  HA  VAL A  21      -7.145 -20.843  -0.878  1.00  0.00           H  
ATOM    111  HB  VAL A  21     -10.125 -20.730  -1.417  1.00  0.00           H  
ATOM    112 HG11 VAL A  21      -8.961 -22.990   0.057  1.00  0.00           H  
ATOM    113 HG12 VAL A  21      -8.504 -22.894  -1.642  1.00  0.00           H  
ATOM    114 HG13 VAL A  21     -10.207 -22.967  -1.190  1.00  0.00           H  
ATOM    115 HG21 VAL A  21      -9.815 -19.592   0.621  1.00  0.00           H  
ATOM    116 HG22 VAL A  21      -8.564 -20.714   1.152  1.00  0.00           H  
ATOM    117 HG23 VAL A  21     -10.246 -21.240   1.073  1.00  0.00           H  
ATOM    118  N   ARG A  22      -8.814 -20.371  -3.706  1.00  0.00           N  
ATOM    119  CA  ARG A  22      -8.803 -20.648  -5.142  1.00  0.00           C  
ATOM    120  C   ARG A  22      -7.891 -19.660  -5.876  1.00  0.00           C  
ATOM    121  O   ARG A  22      -7.263 -20.006  -6.877  1.00  0.00           O  
ATOM    122  CB  ARG A  22     -10.225 -20.578  -5.710  1.00  0.00           C  
ATOM    123  CG  ARG A  22     -11.016 -21.867  -5.535  1.00  0.00           C  
ATOM    124  CD  ARG A  22     -11.120 -22.639  -6.842  1.00  0.00           C  
ATOM    125  NE  ARG A  22     -11.753 -23.950  -6.655  1.00  0.00           N  
ATOM    126  CZ  ARG A  22     -11.971 -24.820  -7.633  1.00  0.00           C  
ATOM    127  NH1 ARG A  22     -11.615 -24.539  -8.873  1.00  0.00           N  
ATOM    128  NH2 ARG A  22     -12.546 -25.977  -7.370  1.00  0.00           N  
ATOM    129  H   ARG A  22      -9.529 -19.815  -3.333  1.00  0.00           H  
ATOM    130  HA  ARG A  22      -8.414 -21.646  -5.284  1.00  0.00           H  
ATOM    131  HB2 ARG A  22     -10.760 -19.782  -5.213  1.00  0.00           H  
ATOM    132  HB3 ARG A  22     -10.168 -20.356  -6.766  1.00  0.00           H  
ATOM    133  HG2 ARG A  22     -10.522 -22.486  -4.801  1.00  0.00           H  
ATOM    134  HG3 ARG A  22     -12.011 -21.623  -5.190  1.00  0.00           H  
ATOM    135  HD2 ARG A  22     -11.709 -22.059  -7.540  1.00  0.00           H  
ATOM    136  HD3 ARG A  22     -10.126 -22.779  -7.241  1.00  0.00           H  
ATOM    137  HE  ARG A  22     -12.028 -24.191  -5.747  1.00  0.00           H  
ATOM    138 HH11 ARG A  22     -11.180 -23.666  -9.079  1.00  0.00           H  
ATOM    139 HH12 ARG A  22     -11.783 -25.197  -9.604  1.00  0.00           H  
ATOM    140 HH21 ARG A  22     -12.817 -26.197  -6.433  1.00  0.00           H  
ATOM    141 HH22 ARG A  22     -12.712 -26.634  -8.104  1.00  0.00           H  
ATOM    142  N   PHE A  23      -7.819 -18.428  -5.366  1.00  0.00           N  
ATOM    143  CA  PHE A  23      -6.978 -17.395  -5.965  1.00  0.00           C  
ATOM    144  C   PHE A  23      -6.289 -16.559  -4.887  1.00  0.00           C  
ATOM    145  O   PHE A  23      -6.779 -16.453  -3.760  1.00  0.00           O  
ATOM    146  CB  PHE A  23      -7.808 -16.494  -6.883  1.00  0.00           C  
ATOM    147  CG  PHE A  23      -7.240 -16.367  -8.266  1.00  0.00           C  
ATOM    148  CD1 PHE A  23      -7.356 -17.408  -9.172  1.00  0.00           C  
ATOM    149  CD2 PHE A  23      -6.587 -15.210  -8.660  1.00  0.00           C  
ATOM    150  CE1 PHE A  23      -6.832 -17.298 -10.446  1.00  0.00           C  
ATOM    151  CE2 PHE A  23      -6.061 -15.094  -9.933  1.00  0.00           C  
ATOM    152  CZ  PHE A  23      -6.185 -16.139 -10.827  1.00  0.00           C  
ATOM    153  H   PHE A  23      -8.337 -18.209  -4.564  1.00  0.00           H  
ATOM    154  HA  PHE A  23      -6.218 -17.889  -6.553  1.00  0.00           H  
ATOM    155  HB2 PHE A  23      -8.805 -16.901  -6.969  1.00  0.00           H  
ATOM    156  HB3 PHE A  23      -7.865 -15.505  -6.453  1.00  0.00           H  
ATOM    157  HD1 PHE A  23      -7.864 -18.315  -8.877  1.00  0.00           H  
ATOM    158  HD2 PHE A  23      -6.488 -14.392  -7.961  1.00  0.00           H  
ATOM    159  HE1 PHE A  23      -6.930 -18.117 -11.142  1.00  0.00           H  
ATOM    160  HE2 PHE A  23      -5.554 -14.187 -10.230  1.00  0.00           H  
ATOM    161  HZ  PHE A  23      -5.774 -16.051 -11.822  1.00  0.00           H  
ATOM    162  N   SER A  24      -5.148 -15.971  -5.240  1.00  0.00           N  
ATOM    163  CA  SER A  24      -4.381 -15.143  -4.305  1.00  0.00           C  
ATOM    164  C   SER A  24      -3.308 -14.335  -5.037  1.00  0.00           C  
ATOM    165  O   SER A  24      -3.256 -14.335  -6.271  1.00  0.00           O  
ATOM    166  CB  SER A  24      -3.730 -16.021  -3.233  1.00  0.00           C  
ATOM    167  OG  SER A  24      -3.401 -15.258  -2.084  1.00  0.00           O  
ATOM    168  H   SER A  24      -4.809 -16.095  -6.153  1.00  0.00           H  
ATOM    169  HA  SER A  24      -5.067 -14.458  -3.827  1.00  0.00           H  
ATOM    170  HB2 SER A  24      -4.416 -16.806  -2.947  1.00  0.00           H  
ATOM    171  HB3 SER A  24      -2.826 -16.461  -3.631  1.00  0.00           H  
ATOM    172  HG  SER A  24      -3.381 -15.832  -1.312  1.00  0.00           H  
ATOM    173  N   MET A  25      -2.453 -13.652  -4.269  1.00  0.00           N  
ATOM    174  CA  MET A  25      -1.363 -12.840  -4.828  1.00  0.00           C  
ATOM    175  C   MET A  25      -1.889 -11.674  -5.674  1.00  0.00           C  
ATOM    176  O   MET A  25      -1.713 -10.508  -5.315  1.00  0.00           O  
ATOM    177  CB  MET A  25      -0.419 -13.719  -5.658  1.00  0.00           C  
ATOM    178  CG  MET A  25       0.182 -14.878  -4.875  1.00  0.00           C  
ATOM    179  SD  MET A  25      -0.432 -16.482  -5.425  1.00  0.00           S  
ATOM    180  CE  MET A  25       0.931 -17.544  -4.954  1.00  0.00           C  
ATOM    181  H   MET A  25      -2.552 -13.703  -3.290  1.00  0.00           H  
ATOM    182  HA  MET A  25      -0.807 -12.429  -3.999  1.00  0.00           H  
ATOM    183  HB2 MET A  25      -0.967 -14.127  -6.496  1.00  0.00           H  
ATOM    184  HB3 MET A  25       0.390 -13.108  -6.032  1.00  0.00           H  
ATOM    185  HG2 MET A  25       1.254 -14.859  -4.995  1.00  0.00           H  
ATOM    186  HG3 MET A  25      -0.063 -14.753  -3.829  1.00  0.00           H  
ATOM    187  HE1 MET A  25       1.146 -18.233  -5.758  1.00  0.00           H  
ATOM    188  HE2 MET A  25       0.666 -18.097  -4.066  1.00  0.00           H  
ATOM    189  HE3 MET A  25       1.805 -16.940  -4.755  1.00  0.00           H  
ATOM    190  N   LEU A  26      -2.541 -11.996  -6.792  1.00  0.00           N  
ATOM    191  CA  LEU A  26      -3.099 -10.978  -7.683  1.00  0.00           C  
ATOM    192  C   LEU A  26      -4.216 -10.198  -6.991  1.00  0.00           C  
ATOM    193  O   LEU A  26      -4.307  -8.977  -7.133  1.00  0.00           O  
ATOM    194  CB  LEU A  26      -3.634 -11.622  -8.969  1.00  0.00           C  
ATOM    195  CG  LEU A  26      -2.594 -11.875 -10.064  1.00  0.00           C  
ATOM    196  CD1 LEU A  26      -1.713 -10.652 -10.270  1.00  0.00           C  
ATOM    197  CD2 LEU A  26      -1.748 -13.090  -9.726  1.00  0.00           C  
ATOM    198  H   LEU A  26      -2.656 -12.946  -7.020  1.00  0.00           H  
ATOM    199  HA  LEU A  26      -2.305 -10.291  -7.937  1.00  0.00           H  
ATOM    200  HB2 LEU A  26      -4.086 -12.568  -8.708  1.00  0.00           H  
ATOM    201  HB3 LEU A  26      -4.399 -10.977  -9.374  1.00  0.00           H  
ATOM    202  HG  LEU A  26      -3.105 -12.074 -10.996  1.00  0.00           H  
ATOM    203 HD11 LEU A  26      -1.436 -10.580 -11.311  1.00  0.00           H  
ATOM    204 HD12 LEU A  26      -0.823 -10.744  -9.666  1.00  0.00           H  
ATOM    205 HD13 LEU A  26      -2.254  -9.764  -9.981  1.00  0.00           H  
ATOM    206 HD21 LEU A  26      -0.911 -12.787  -9.112  1.00  0.00           H  
ATOM    207 HD22 LEU A  26      -1.381 -13.537 -10.637  1.00  0.00           H  
ATOM    208 HD23 LEU A  26      -2.349 -13.809  -9.188  1.00  0.00           H  
ATOM    209  N   LEU A  27      -5.058 -10.915  -6.238  1.00  0.00           N  
ATOM    210  CA  LEU A  27      -6.174 -10.301  -5.514  1.00  0.00           C  
ATOM    211  C   LEU A  27      -5.729  -9.058  -4.738  1.00  0.00           C  
ATOM    212  O   LEU A  27      -6.490  -8.095  -4.608  1.00  0.00           O  
ATOM    213  CB  LEU A  27      -6.810 -11.320  -4.565  1.00  0.00           C  
ATOM    214  CG  LEU A  27      -7.834 -12.251  -5.216  1.00  0.00           C  
ATOM    215  CD1 LEU A  27      -7.798 -13.623  -4.567  1.00  0.00           C  
ATOM    216  CD2 LEU A  27      -9.230 -11.657  -5.127  1.00  0.00           C  
ATOM    217  H   LEU A  27      -4.921 -11.884  -6.167  1.00  0.00           H  
ATOM    218  HA  LEU A  27      -6.912 -10.000  -6.244  1.00  0.00           H  
ATOM    219  HB2 LEU A  27      -6.022 -11.923  -4.137  1.00  0.00           H  
ATOM    220  HB3 LEU A  27      -7.301 -10.782  -3.768  1.00  0.00           H  
ATOM    221  HG  LEU A  27      -7.590 -12.373  -6.261  1.00  0.00           H  
ATOM    222 HD11 LEU A  27      -6.829 -14.070  -4.725  1.00  0.00           H  
ATOM    223 HD12 LEU A  27      -8.560 -14.250  -5.004  1.00  0.00           H  
ATOM    224 HD13 LEU A  27      -7.980 -13.525  -3.506  1.00  0.00           H  
ATOM    225 HD21 LEU A  27      -9.259 -10.921  -4.335  1.00  0.00           H  
ATOM    226 HD22 LEU A  27      -9.943 -12.440  -4.915  1.00  0.00           H  
ATOM    227 HD23 LEU A  27      -9.482 -11.186  -6.064  1.00  0.00           H  
ATOM    228  N   ALA A  28      -4.489  -9.075  -4.237  1.00  0.00           N  
ATOM    229  CA  ALA A  28      -3.941  -7.943  -3.491  1.00  0.00           C  
ATOM    230  C   ALA A  28      -4.146  -6.624  -4.248  1.00  0.00           C  
ATOM    231  O   ALA A  28      -4.354  -5.575  -3.632  1.00  0.00           O  
ATOM    232  CB  ALA A  28      -2.465  -8.177  -3.199  1.00  0.00           C  
ATOM    233  H   ALA A  28      -3.926  -9.866  -4.384  1.00  0.00           H  
ATOM    234  HA  ALA A  28      -4.465  -7.884  -2.548  1.00  0.00           H  
ATOM    235  HB1 ALA A  28      -2.368  -8.907  -2.409  1.00  0.00           H  
ATOM    236  HB2 ALA A  28      -2.007  -7.249  -2.890  1.00  0.00           H  
ATOM    237  HB3 ALA A  28      -1.975  -8.543  -4.090  1.00  0.00           H  
ATOM    238  N   LEU A  29      -4.110  -6.686  -5.587  1.00  0.00           N  
ATOM    239  CA  LEU A  29      -4.315  -5.499  -6.426  1.00  0.00           C  
ATOM    240  C   LEU A  29      -5.546  -4.715  -5.967  1.00  0.00           C  
ATOM    241  O   LEU A  29      -5.515  -3.484  -5.896  1.00  0.00           O  
ATOM    242  CB  LEU A  29      -4.469  -5.903  -7.898  1.00  0.00           C  
ATOM    243  CG  LEU A  29      -4.896  -4.772  -8.843  1.00  0.00           C  
ATOM    244  CD1 LEU A  29      -3.846  -4.543  -9.915  1.00  0.00           C  
ATOM    245  CD2 LEU A  29      -6.240  -5.088  -9.477  1.00  0.00           C  
ATOM    246  H   LEU A  29      -3.958  -7.555  -6.022  1.00  0.00           H  
ATOM    247  HA  LEU A  29      -3.446  -4.867  -6.324  1.00  0.00           H  
ATOM    248  HB2 LEU A  29      -3.522  -6.292  -8.242  1.00  0.00           H  
ATOM    249  HB3 LEU A  29      -5.205  -6.691  -7.959  1.00  0.00           H  
ATOM    250  HG  LEU A  29      -4.999  -3.858  -8.277  1.00  0.00           H  
ATOM    251 HD11 LEU A  29      -3.481  -5.495 -10.272  1.00  0.00           H  
ATOM    252 HD12 LEU A  29      -3.028  -3.974  -9.501  1.00  0.00           H  
ATOM    253 HD13 LEU A  29      -4.285  -3.996 -10.737  1.00  0.00           H  
ATOM    254 HD21 LEU A  29      -6.647  -4.192  -9.922  1.00  0.00           H  
ATOM    255 HD22 LEU A  29      -6.919  -5.456  -8.722  1.00  0.00           H  
ATOM    256 HD23 LEU A  29      -6.109  -5.840 -10.242  1.00  0.00           H  
ATOM    257  N   ALA A  30      -6.619  -5.438  -5.632  1.00  0.00           N  
ATOM    258  CA  ALA A  30      -7.848  -4.808  -5.155  1.00  0.00           C  
ATOM    259  C   ALA A  30      -7.559  -3.946  -3.926  1.00  0.00           C  
ATOM    260  O   ALA A  30      -8.042  -2.816  -3.820  1.00  0.00           O  
ATOM    261  CB  ALA A  30      -8.894  -5.869  -4.836  1.00  0.00           C  
ATOM    262  H   ALA A  30      -6.578  -6.418  -5.691  1.00  0.00           H  
ATOM    263  HA  ALA A  30      -8.232  -4.178  -5.944  1.00  0.00           H  
ATOM    264  HB1 ALA A  30      -8.427  -6.686  -4.304  1.00  0.00           H  
ATOM    265  HB2 ALA A  30      -9.325  -6.237  -5.755  1.00  0.00           H  
ATOM    266  HB3 ALA A  30      -9.670  -5.436  -4.220  1.00  0.00           H  
ATOM    267  N   LEU A  31      -6.735  -4.478  -3.019  1.00  0.00           N  
ATOM    268  CA  LEU A  31      -6.347  -3.752  -1.813  1.00  0.00           C  
ATOM    269  C   LEU A  31      -5.485  -2.551  -2.190  1.00  0.00           C  
ATOM    270  O   LEU A  31      -5.654  -1.462  -1.645  1.00  0.00           O  
ATOM    271  CB  LEU A  31      -5.596  -4.675  -0.846  1.00  0.00           C  
ATOM    272  CG  LEU A  31      -6.063  -4.600   0.609  1.00  0.00           C  
ATOM    273  CD1 LEU A  31      -5.888  -5.944   1.297  1.00  0.00           C  
ATOM    274  CD2 LEU A  31      -5.302  -3.517   1.355  1.00  0.00           C  
ATOM    275  H   LEU A  31      -6.356  -5.371  -3.180  1.00  0.00           H  
ATOM    276  HA  LEU A  31      -7.249  -3.395  -1.336  1.00  0.00           H  
ATOM    277  HB2 LEU A  31      -5.715  -5.694  -1.188  1.00  0.00           H  
ATOM    278  HB3 LEU A  31      -4.547  -4.424  -0.879  1.00  0.00           H  
ATOM    279  HG  LEU A  31      -7.114  -4.347   0.632  1.00  0.00           H  
ATOM    280 HD11 LEU A  31      -6.528  -6.674   0.827  1.00  0.00           H  
ATOM    281 HD12 LEU A  31      -6.152  -5.851   2.340  1.00  0.00           H  
ATOM    282 HD13 LEU A  31      -4.859  -6.259   1.214  1.00  0.00           H  
ATOM    283 HD21 LEU A  31      -4.246  -3.616   1.153  1.00  0.00           H  
ATOM    284 HD22 LEU A  31      -5.477  -3.621   2.415  1.00  0.00           H  
ATOM    285 HD23 LEU A  31      -5.643  -2.546   1.028  1.00  0.00           H  
ATOM    286  N   VAL A  32      -4.584  -2.752  -3.155  1.00  0.00           N  
ATOM    287  CA  VAL A  32      -3.724  -1.674  -3.637  1.00  0.00           C  
ATOM    288  C   VAL A  32      -4.581  -0.524  -4.163  1.00  0.00           C  
ATOM    289  O   VAL A  32      -4.414   0.628  -3.754  1.00  0.00           O  
ATOM    290  CB  VAL A  32      -2.772  -2.162  -4.754  1.00  0.00           C  
ATOM    291  CG1 VAL A  32      -1.915  -1.019  -5.273  1.00  0.00           C  
ATOM    292  CG2 VAL A  32      -1.897  -3.301  -4.254  1.00  0.00           C  
ATOM    293  H   VAL A  32      -4.517  -3.642  -3.570  1.00  0.00           H  
ATOM    294  HA  VAL A  32      -3.129  -1.320  -2.807  1.00  0.00           H  
ATOM    295  HB  VAL A  32      -3.373  -2.533  -5.573  1.00  0.00           H  
ATOM    296 HG11 VAL A  32      -1.510  -0.464  -4.440  1.00  0.00           H  
ATOM    297 HG12 VAL A  32      -2.519  -0.362  -5.884  1.00  0.00           H  
ATOM    298 HG13 VAL A  32      -1.105  -1.417  -5.868  1.00  0.00           H  
ATOM    299 HG21 VAL A  32      -0.975  -3.321  -4.817  1.00  0.00           H  
ATOM    300 HG22 VAL A  32      -2.416  -4.239  -4.381  1.00  0.00           H  
ATOM    301 HG23 VAL A  32      -1.676  -3.153  -3.207  1.00  0.00           H  
ATOM    302  N   VAL A  33      -5.528  -0.856  -5.048  1.00  0.00           N  
ATOM    303  CA  VAL A  33      -6.442   0.139  -5.605  1.00  0.00           C  
ATOM    304  C   VAL A  33      -7.223   0.820  -4.481  1.00  0.00           C  
ATOM    305  O   VAL A  33      -7.281   2.051  -4.409  1.00  0.00           O  
ATOM    306  CB  VAL A  33      -7.434  -0.492  -6.610  1.00  0.00           C  
ATOM    307  CG1 VAL A  33      -8.469   0.525  -7.067  1.00  0.00           C  
ATOM    308  CG2 VAL A  33      -6.692  -1.067  -7.808  1.00  0.00           C  
ATOM    309  H   VAL A  33      -5.626  -1.798  -5.313  1.00  0.00           H  
ATOM    310  HA  VAL A  33      -5.855   0.885  -6.124  1.00  0.00           H  
ATOM    311  HB  VAL A  33      -7.953  -1.301  -6.114  1.00  0.00           H  
ATOM    312 HG11 VAL A  33      -7.967   1.397  -7.463  1.00  0.00           H  
ATOM    313 HG12 VAL A  33      -9.086   0.814  -6.230  1.00  0.00           H  
ATOM    314 HG13 VAL A  33      -9.087   0.088  -7.836  1.00  0.00           H  
ATOM    315 HG21 VAL A  33      -7.359  -1.112  -8.657  1.00  0.00           H  
ATOM    316 HG22 VAL A  33      -6.342  -2.061  -7.573  1.00  0.00           H  
ATOM    317 HG23 VAL A  33      -5.849  -0.436  -8.047  1.00  0.00           H  
ATOM    318  N   LEU A  34      -7.799   0.005  -3.590  1.00  0.00           N  
ATOM    319  CA  LEU A  34      -8.552   0.522  -2.449  1.00  0.00           C  
ATOM    320  C   LEU A  34      -7.699   1.513  -1.662  1.00  0.00           C  
ATOM    321  O   LEU A  34      -8.153   2.609  -1.339  1.00  0.00           O  
ATOM    322  CB  LEU A  34      -9.003  -0.623  -1.537  1.00  0.00           C  
ATOM    323  CG  LEU A  34     -10.147  -1.478  -2.085  1.00  0.00           C  
ATOM    324  CD1 LEU A  34     -10.198  -2.817  -1.370  1.00  0.00           C  
ATOM    325  CD2 LEU A  34     -11.475  -0.750  -1.941  1.00  0.00           C  
ATOM    326  H   LEU A  34      -7.701  -0.968  -3.695  1.00  0.00           H  
ATOM    327  HA  LEU A  34      -9.422   1.037  -2.830  1.00  0.00           H  
ATOM    328  HB2 LEU A  34      -8.154  -1.267  -1.359  1.00  0.00           H  
ATOM    329  HB3 LEU A  34      -9.318  -0.201  -0.595  1.00  0.00           H  
ATOM    330  HG  LEU A  34      -9.979  -1.666  -3.136  1.00  0.00           H  
ATOM    331 HD11 LEU A  34     -10.110  -2.659  -0.305  1.00  0.00           H  
ATOM    332 HD12 LEU A  34      -9.381  -3.436  -1.710  1.00  0.00           H  
ATOM    333 HD13 LEU A  34     -11.136  -3.305  -1.587  1.00  0.00           H  
ATOM    334 HD21 LEU A  34     -11.302   0.317  -1.921  1.00  0.00           H  
ATOM    335 HD22 LEU A  34     -11.955  -1.054  -1.023  1.00  0.00           H  
ATOM    336 HD23 LEU A  34     -12.111  -0.994  -2.779  1.00  0.00           H  
ATOM    337  N   ALA A  35      -6.452   1.126  -1.374  1.00  0.00           N  
ATOM    338  CA  ALA A  35      -5.522   1.987  -0.646  1.00  0.00           C  
ATOM    339  C   ALA A  35      -5.367   3.331  -1.356  1.00  0.00           C  
ATOM    340  O   ALA A  35      -5.460   4.386  -0.728  1.00  0.00           O  
ATOM    341  CB  ALA A  35      -4.170   1.299  -0.496  1.00  0.00           C  
ATOM    342  H   ALA A  35      -6.146   0.242  -1.676  1.00  0.00           H  
ATOM    343  HA  ALA A  35      -5.927   2.159   0.341  1.00  0.00           H  
ATOM    344  HB1 ALA A  35      -4.222   0.572   0.302  1.00  0.00           H  
ATOM    345  HB2 ALA A  35      -3.414   2.035  -0.265  1.00  0.00           H  
ATOM    346  HB3 ALA A  35      -3.916   0.800  -1.420  1.00  0.00           H  
ATOM    347  N   ILE A  36      -5.149   3.286  -2.673  1.00  0.00           N  
ATOM    348  CA  ILE A  36      -5.005   4.502  -3.471  1.00  0.00           C  
ATOM    349  C   ILE A  36      -6.276   5.347  -3.393  1.00  0.00           C  
ATOM    350  O   ILE A  36      -6.216   6.545  -3.109  1.00  0.00           O  
ATOM    351  CB  ILE A  36      -4.686   4.181  -4.952  1.00  0.00           C  
ATOM    352  CG1 ILE A  36      -3.348   3.442  -5.066  1.00  0.00           C  
ATOM    353  CG2 ILE A  36      -4.658   5.456  -5.785  1.00  0.00           C  
ATOM    354  CD1 ILE A  36      -2.162   4.248  -4.571  1.00  0.00           C  
ATOM    355  H   ILE A  36      -5.098   2.410  -3.118  1.00  0.00           H  
ATOM    356  HA  ILE A  36      -4.183   5.074  -3.062  1.00  0.00           H  
ATOM    357  HB  ILE A  36      -5.472   3.546  -5.335  1.00  0.00           H  
ATOM    358 HG12 ILE A  36      -3.395   2.535  -4.484  1.00  0.00           H  
ATOM    359 HG13 ILE A  36      -3.171   3.193  -6.101  1.00  0.00           H  
ATOM    360 HG21 ILE A  36      -3.860   6.094  -5.436  1.00  0.00           H  
ATOM    361 HG22 ILE A  36      -5.602   5.972  -5.689  1.00  0.00           H  
ATOM    362 HG23 ILE A  36      -4.491   5.205  -6.822  1.00  0.00           H  
ATOM    363 HD11 ILE A  36      -2.506   5.198  -4.189  1.00  0.00           H  
ATOM    364 HD12 ILE A  36      -1.476   4.416  -5.388  1.00  0.00           H  
ATOM    365 HD13 ILE A  36      -1.659   3.704  -3.785  1.00  0.00           H  
ATOM    366  N   VAL A  37      -7.430   4.711  -3.626  1.00  0.00           N  
ATOM    367  CA  VAL A  37      -8.719   5.405  -3.559  1.00  0.00           C  
ATOM    368  C   VAL A  37      -8.894   6.061  -2.188  1.00  0.00           C  
ATOM    369  O   VAL A  37      -9.179   7.260  -2.093  1.00  0.00           O  
ATOM    370  CB  VAL A  37      -9.900   4.446  -3.824  1.00  0.00           C  
ATOM    371  CG1 VAL A  37     -11.230   5.151  -3.609  1.00  0.00           C  
ATOM    372  CG2 VAL A  37      -9.824   3.880  -5.235  1.00  0.00           C  
ATOM    373  H   VAL A  37      -7.413   3.749  -3.832  1.00  0.00           H  
ATOM    374  HA  VAL A  37      -8.725   6.175  -4.317  1.00  0.00           H  
ATOM    375  HB  VAL A  37      -9.836   3.623  -3.126  1.00  0.00           H  
ATOM    376 HG11 VAL A  37     -12.038   4.498  -3.906  1.00  0.00           H  
ATOM    377 HG12 VAL A  37     -11.261   6.053  -4.203  1.00  0.00           H  
ATOM    378 HG13 VAL A  37     -11.339   5.406  -2.565  1.00  0.00           H  
ATOM    379 HG21 VAL A  37     -10.788   3.481  -5.514  1.00  0.00           H  
ATOM    380 HG22 VAL A  37      -9.086   3.093  -5.268  1.00  0.00           H  
ATOM    381 HG23 VAL A  37      -9.547   4.665  -5.923  1.00  0.00           H  
ATOM    382  N   VAL A  38      -8.694   5.271  -1.130  1.00  0.00           N  
ATOM    383  CA  VAL A  38      -8.798   5.776   0.238  1.00  0.00           C  
ATOM    384  C   VAL A  38      -7.838   6.946   0.430  1.00  0.00           C  
ATOM    385  O   VAL A  38      -8.227   8.002   0.936  1.00  0.00           O  
ATOM    386  CB  VAL A  38      -8.489   4.673   1.277  1.00  0.00           C  
ATOM    387  CG1 VAL A  38      -8.502   5.239   2.690  1.00  0.00           C  
ATOM    388  CG2 VAL A  38      -9.483   3.526   1.157  1.00  0.00           C  
ATOM    389  H   VAL A  38      -8.449   4.332  -1.275  1.00  0.00           H  
ATOM    390  HA  VAL A  38      -9.810   6.123   0.393  1.00  0.00           H  
ATOM    391  HB  VAL A  38      -7.499   4.285   1.078  1.00  0.00           H  
ATOM    392 HG11 VAL A  38      -8.366   4.437   3.400  1.00  0.00           H  
ATOM    393 HG12 VAL A  38      -9.449   5.726   2.873  1.00  0.00           H  
ATOM    394 HG13 VAL A  38      -7.701   5.956   2.799  1.00  0.00           H  
ATOM    395 HG21 VAL A  38     -10.244   3.782   0.436  1.00  0.00           H  
ATOM    396 HG22 VAL A  38      -9.942   3.345   2.116  1.00  0.00           H  
ATOM    397 HG23 VAL A  38      -8.966   2.635   0.832  1.00  0.00           H  
ATOM    398  N   GLN A  39      -6.589   6.763  -0.009  1.00  0.00           N  
ATOM    399  CA  GLN A  39      -5.581   7.817   0.084  1.00  0.00           C  
ATOM    400  C   GLN A  39      -6.092   9.086  -0.592  1.00  0.00           C  
ATOM    401  O   GLN A  39      -6.052  10.165  -0.006  1.00  0.00           O  
ATOM    402  CB  GLN A  39      -4.266   7.363  -0.564  1.00  0.00           C  
ATOM    403  CG  GLN A  39      -3.137   8.380  -0.435  1.00  0.00           C  
ATOM    404  CD  GLN A  39      -2.813   9.071  -1.746  1.00  0.00           C  
ATOM    405  OE1 GLN A  39      -2.047   8.556  -2.558  1.00  0.00           O  
ATOM    406  NE2 GLN A  39      -3.387  10.246  -1.961  1.00  0.00           N  
ATOM    407  H   GLN A  39      -6.347   5.904  -0.425  1.00  0.00           H  
ATOM    408  HA  GLN A  39      -5.409   8.023   1.130  1.00  0.00           H  
ATOM    409  HB2 GLN A  39      -3.949   6.443  -0.096  1.00  0.00           H  
ATOM    410  HB3 GLN A  39      -4.441   7.180  -1.614  1.00  0.00           H  
ATOM    411  HG2 GLN A  39      -3.425   9.131   0.285  1.00  0.00           H  
ATOM    412  HG3 GLN A  39      -2.251   7.871  -0.087  1.00  0.00           H  
ATOM    413 HE21 GLN A  39      -3.985  10.610  -1.267  1.00  0.00           H  
ATOM    414 HE22 GLN A  39      -3.193  10.706  -2.802  1.00  0.00           H  
ATOM    415  N   MET A  40      -6.593   8.941  -1.824  1.00  0.00           N  
ATOM    416  CA  MET A  40      -7.138  10.071  -2.576  1.00  0.00           C  
ATOM    417  C   MET A  40      -8.214  10.786  -1.761  1.00  0.00           C  
ATOM    418  O   MET A  40      -8.159  12.006  -1.575  1.00  0.00           O  
ATOM    419  CB  MET A  40      -7.723   9.593  -3.909  1.00  0.00           C  
ATOM    420  CG  MET A  40      -6.675   9.159  -4.921  1.00  0.00           C  
ATOM    421  SD  MET A  40      -7.393   8.309  -6.341  1.00  0.00           S  
ATOM    422  CE  MET A  40      -8.491   9.573  -6.979  1.00  0.00           C  
ATOM    423  H   MET A  40      -6.610   8.045  -2.228  1.00  0.00           H  
ATOM    424  HA  MET A  40      -6.331  10.763  -2.770  1.00  0.00           H  
ATOM    425  HB2 MET A  40      -8.378   8.756  -3.721  1.00  0.00           H  
ATOM    426  HB3 MET A  40      -8.300  10.396  -4.343  1.00  0.00           H  
ATOM    427  HG2 MET A  40      -6.148  10.034  -5.273  1.00  0.00           H  
ATOM    428  HG3 MET A  40      -5.978   8.492  -4.435  1.00  0.00           H  
ATOM    429  HE1 MET A  40      -7.913  10.324  -7.500  1.00  0.00           H  
ATOM    430  HE2 MET A  40      -9.027  10.033  -6.161  1.00  0.00           H  
ATOM    431  HE3 MET A  40      -9.196   9.125  -7.664  1.00  0.00           H  
ATOM    432  N   ALA A  41      -9.185  10.015  -1.264  1.00  0.00           N  
ATOM    433  CA  ALA A  41     -10.266  10.570  -0.451  1.00  0.00           C  
ATOM    434  C   ALA A  41      -9.701  11.305   0.764  1.00  0.00           C  
ATOM    435  O   ALA A  41     -10.083  12.443   1.045  1.00  0.00           O  
ATOM    436  CB  ALA A  41     -11.221   9.466  -0.019  1.00  0.00           C  
ATOM    437  H   ALA A  41      -9.165   9.047  -1.440  1.00  0.00           H  
ATOM    438  HA  ALA A  41     -10.815  11.274  -1.060  1.00  0.00           H  
ATOM    439  HB1 ALA A  41     -11.660   9.006  -0.892  1.00  0.00           H  
ATOM    440  HB2 ALA A  41     -12.002   9.886   0.599  1.00  0.00           H  
ATOM    441  HB3 ALA A  41     -10.679   8.720   0.546  1.00  0.00           H  
ATOM    442  N   VAL A  42      -8.773  10.652   1.470  1.00  0.00           N  
ATOM    443  CA  VAL A  42      -8.138  11.247   2.646  1.00  0.00           C  
ATOM    444  C   VAL A  42      -7.447  12.563   2.283  1.00  0.00           C  
ATOM    445  O   VAL A  42      -7.663  13.584   2.932  1.00  0.00           O  
ATOM    446  CB  VAL A  42      -7.110  10.287   3.284  1.00  0.00           C  
ATOM    447  CG1 VAL A  42      -6.411  10.947   4.464  1.00  0.00           C  
ATOM    448  CG2 VAL A  42      -7.780   8.992   3.719  1.00  0.00           C  
ATOM    449  H   VAL A  42      -8.502   9.750   1.184  1.00  0.00           H  
ATOM    450  HA  VAL A  42      -8.910  11.452   3.375  1.00  0.00           H  
ATOM    451  HB  VAL A  42      -6.362  10.048   2.539  1.00  0.00           H  
ATOM    452 HG11 VAL A  42      -5.738  10.238   4.923  1.00  0.00           H  
ATOM    453 HG12 VAL A  42      -7.147  11.263   5.187  1.00  0.00           H  
ATOM    454 HG13 VAL A  42      -5.851  11.803   4.120  1.00  0.00           H  
ATOM    455 HG21 VAL A  42      -8.851   9.089   3.614  1.00  0.00           H  
ATOM    456 HG22 VAL A  42      -7.535   8.790   4.750  1.00  0.00           H  
ATOM    457 HG23 VAL A  42      -7.431   8.181   3.099  1.00  0.00           H  
ATOM    458  N   THR A  43      -6.622  12.529   1.236  1.00  0.00           N  
ATOM    459  CA  THR A  43      -5.905  13.721   0.777  1.00  0.00           C  
ATOM    460  C   THR A  43      -6.881  14.826   0.363  1.00  0.00           C  
ATOM    461  O   THR A  43      -6.672  15.997   0.672  1.00  0.00           O  
ATOM    462  CB  THR A  43      -4.983  13.373  -0.400  1.00  0.00           C  
ATOM    463  OG1 THR A  43      -4.252  12.187  -0.139  1.00  0.00           O  
ATOM    464  CG2 THR A  43      -3.978  14.458  -0.721  1.00  0.00           C  
ATOM    465  H   THR A  43      -6.495  11.681   0.753  1.00  0.00           H  
ATOM    466  HA  THR A  43      -5.304  14.083   1.598  1.00  0.00           H  
ATOM    467  HB  THR A  43      -5.588  13.212  -1.282  1.00  0.00           H  
ATOM    468  HG1 THR A  43      -3.739  12.296   0.668  1.00  0.00           H  
ATOM    469 HG21 THR A  43      -4.487  15.300  -1.168  1.00  0.00           H  
ATOM    470 HG22 THR A  43      -3.242  14.073  -1.412  1.00  0.00           H  
ATOM    471 HG23 THR A  43      -3.488  14.775   0.188  1.00  0.00           H  
ATOM    472  N   MET A  44      -7.945  14.443  -0.345  1.00  0.00           N  
ATOM    473  CA  MET A  44      -8.952  15.399  -0.811  1.00  0.00           C  
ATOM    474  C   MET A  44      -9.755  16.008   0.347  1.00  0.00           C  
ATOM    475  O   MET A  44     -10.011  17.213   0.360  1.00  0.00           O  
ATOM    476  CB  MET A  44      -9.900  14.716  -1.800  1.00  0.00           C  
ATOM    477  CG  MET A  44     -10.748  15.686  -2.608  1.00  0.00           C  
ATOM    478  SD  MET A  44     -11.821  14.848  -3.791  1.00  0.00           S  
ATOM    479  CE  MET A  44     -10.634  14.370  -5.045  1.00  0.00           C  
ATOM    480  H   MET A  44      -8.053  13.489  -0.567  1.00  0.00           H  
ATOM    481  HA  MET A  44      -8.433  16.197  -1.323  1.00  0.00           H  
ATOM    482  HB2 MET A  44      -9.316  14.122  -2.489  1.00  0.00           H  
ATOM    483  HB3 MET A  44     -10.564  14.063  -1.251  1.00  0.00           H  
ATOM    484  HG2 MET A  44     -11.362  16.259  -1.929  1.00  0.00           H  
ATOM    485  HG3 MET A  44     -10.092  16.353  -3.147  1.00  0.00           H  
ATOM    486  HE1 MET A  44     -10.072  15.237  -5.358  1.00  0.00           H  
ATOM    487  HE2 MET A  44     -11.156  13.954  -5.893  1.00  0.00           H  
ATOM    488  HE3 MET A  44      -9.960  13.630  -4.639  1.00  0.00           H  
ATOM    489  N   VAL A  45     -10.167  15.173   1.300  1.00  0.00           N  
ATOM    490  CA  VAL A  45     -10.964  15.633   2.443  1.00  0.00           C  
ATOM    491  C   VAL A  45     -10.115  16.329   3.517  1.00  0.00           C  
ATOM    492  O   VAL A  45     -10.505  17.374   4.042  1.00  0.00           O  
ATOM    493  CB  VAL A  45     -11.736  14.459   3.090  1.00  0.00           C  
ATOM    494  CG1 VAL A  45     -12.461  14.910   4.348  1.00  0.00           C  
ATOM    495  CG2 VAL A  45     -12.719  13.855   2.099  1.00  0.00           C  
ATOM    496  H   VAL A  45      -9.947  14.216   1.225  1.00  0.00           H  
ATOM    497  HA  VAL A  45     -11.690  16.341   2.072  1.00  0.00           H  
ATOM    498  HB  VAL A  45     -11.022  13.695   3.365  1.00  0.00           H  
ATOM    499 HG11 VAL A  45     -13.160  14.145   4.655  1.00  0.00           H  
ATOM    500 HG12 VAL A  45     -12.995  15.826   4.146  1.00  0.00           H  
ATOM    501 HG13 VAL A  45     -11.743  15.078   5.138  1.00  0.00           H  
ATOM    502 HG21 VAL A  45     -13.287  13.076   2.586  1.00  0.00           H  
ATOM    503 HG22 VAL A  45     -12.179  13.439   1.262  1.00  0.00           H  
ATOM    504 HG23 VAL A  45     -13.392  14.625   1.747  1.00  0.00           H  
ATOM    505  N   LEU A  46      -8.970  15.738   3.854  1.00  0.00           N  
ATOM    506  CA  LEU A  46      -8.082  16.292   4.881  1.00  0.00           C  
ATOM    507  C   LEU A  46      -7.413  17.596   4.422  1.00  0.00           C  
ATOM    508  O   LEU A  46      -6.226  17.616   4.092  1.00  0.00           O  
ATOM    509  CB  LEU A  46      -7.018  15.257   5.267  1.00  0.00           C  
ATOM    510  CG  LEU A  46      -6.426  15.421   6.669  1.00  0.00           C  
ATOM    511  CD1 LEU A  46      -6.530  14.120   7.449  1.00  0.00           C  
ATOM    512  CD2 LEU A  46      -4.977  15.871   6.583  1.00  0.00           C  
ATOM    513  H   LEU A  46      -8.719  14.899   3.411  1.00  0.00           H  
ATOM    514  HA  LEU A  46      -8.686  16.508   5.751  1.00  0.00           H  
ATOM    515  HB2 LEU A  46      -7.466  14.275   5.201  1.00  0.00           H  
ATOM    516  HB3 LEU A  46      -6.214  15.315   4.551  1.00  0.00           H  
ATOM    517  HG  LEU A  46      -6.981  16.177   7.204  1.00  0.00           H  
ATOM    518 HD11 LEU A  46      -6.108  13.317   6.865  1.00  0.00           H  
ATOM    519 HD12 LEU A  46      -7.569  13.908   7.656  1.00  0.00           H  
ATOM    520 HD13 LEU A  46      -5.990  14.214   8.378  1.00  0.00           H  
ATOM    521 HD21 LEU A  46      -4.363  15.050   6.246  1.00  0.00           H  
ATOM    522 HD22 LEU A  46      -4.642  16.194   7.559  1.00  0.00           H  
ATOM    523 HD23 LEU A  46      -4.895  16.693   5.886  1.00  0.00           H  
ATOM    524  N   HIS A  47      -8.181  18.686   4.416  1.00  0.00           N  
ATOM    525  CA  HIS A  47      -7.657  19.992   4.010  1.00  0.00           C  
ATOM    526  C   HIS A  47      -7.912  21.055   5.083  1.00  0.00           C  
ATOM    527  O   HIS A  47      -8.850  20.940   5.874  1.00  0.00           O  
ATOM    528  CB  HIS A  47      -8.276  20.429   2.679  1.00  0.00           C  
ATOM    529  CG  HIS A  47      -7.257  20.879   1.680  1.00  0.00           C  
ATOM    530  ND1 HIS A  47      -6.988  22.204   1.423  1.00  0.00           N  
ATOM    531  CD2 HIS A  47      -6.420  20.167   0.894  1.00  0.00           C  
ATOM    532  CE1 HIS A  47      -6.027  22.288   0.519  1.00  0.00           C  
ATOM    533  NE2 HIS A  47      -5.661  21.063   0.180  1.00  0.00           N  
ATOM    534  H   HIS A  47      -9.121  18.611   4.694  1.00  0.00           H  
ATOM    535  HA  HIS A  47      -6.590  19.889   3.879  1.00  0.00           H  
ATOM    536  HB2 HIS A  47      -8.816  19.597   2.249  1.00  0.00           H  
ATOM    537  HB3 HIS A  47      -8.959  21.246   2.853  1.00  0.00           H  
ATOM    538  HD1 HIS A  47      -7.436  22.972   1.840  1.00  0.00           H  
ATOM    539  HD2 HIS A  47      -6.358  19.088   0.840  1.00  0.00           H  
ATOM    540  HE1 HIS A  47      -5.609  23.204   0.125  1.00  0.00           H  
ATOM    541  HE2 HIS A  47      -4.801  20.838  -0.266  1.00  0.00           H  
ATOM    542  N   GLY A  48      -7.069  22.088   5.102  1.00  0.00           N  
ATOM    543  CA  GLY A  48      -7.217  23.160   6.081  1.00  0.00           C  
ATOM    544  C   GLY A  48      -6.485  24.430   5.687  1.00  0.00           C  
ATOM    545  O   GLY A  48      -7.111  25.459   5.430  1.00  0.00           O  
ATOM    546  H   GLY A  48      -6.340  22.123   4.445  1.00  0.00           H  
ATOM    547  HA2 GLY A  48      -8.267  23.387   6.192  1.00  0.00           H  
ATOM    548  HA3 GLY A  48      -6.834  22.818   7.032  1.00  0.00           H  
ATOM    549  N   GLN A  49      -5.154  24.360   5.639  1.00  0.00           N  
ATOM    550  CA  GLN A  49      -4.332  25.515   5.273  1.00  0.00           C  
ATOM    551  C   GLN A  49      -3.378  25.169   4.128  1.00  0.00           C  
ATOM    552  O   GLN A  49      -3.571  25.610   2.996  1.00  0.00           O  
ATOM    553  CB  GLN A  49      -3.547  26.013   6.491  1.00  0.00           C  
ATOM    554  CG  GLN A  49      -3.927  27.420   6.927  1.00  0.00           C  
ATOM    555  CD  GLN A  49      -2.841  28.093   7.743  1.00  0.00           C  
ATOM    556  OE1 GLN A  49      -2.844  28.036   8.968  1.00  0.00           O  
ATOM    557  NE2 GLN A  49      -1.902  28.736   7.066  1.00  0.00           N  
ATOM    558  H   GLN A  49      -4.714  23.511   5.856  1.00  0.00           H  
ATOM    559  HA  GLN A  49      -4.996  26.299   4.940  1.00  0.00           H  
ATOM    560  HB2 GLN A  49      -3.724  25.343   7.320  1.00  0.00           H  
ATOM    561  HB3 GLN A  49      -2.492  26.006   6.255  1.00  0.00           H  
ATOM    562  HG2 GLN A  49      -4.119  28.018   6.050  1.00  0.00           H  
ATOM    563  HG3 GLN A  49      -4.824  27.368   7.528  1.00  0.00           H  
ATOM    564 HE21 GLN A  49      -1.954  28.743   6.088  1.00  0.00           H  
ATOM    565 HE22 GLN A  49      -1.190  29.178   7.574  1.00  0.00           H  
ATOM    566  N   VAL A  50      -2.351  24.373   4.430  1.00  0.00           N  
ATOM    567  CA  VAL A  50      -1.367  23.961   3.428  1.00  0.00           C  
ATOM    568  C   VAL A  50      -0.988  22.492   3.611  1.00  0.00           C  
ATOM    569  O   VAL A  50      -0.612  22.070   4.707  1.00  0.00           O  
ATOM    570  CB  VAL A  50      -0.085  24.826   3.484  1.00  0.00           C  
ATOM    571  CG1 VAL A  50      -0.311  26.166   2.802  1.00  0.00           C  
ATOM    572  CG2 VAL A  50       0.376  25.027   4.922  1.00  0.00           C  
ATOM    573  H   VAL A  50      -2.253  24.050   5.351  1.00  0.00           H  
ATOM    574  HA  VAL A  50      -1.817  24.084   2.453  1.00  0.00           H  
ATOM    575  HB  VAL A  50       0.697  24.305   2.950  1.00  0.00           H  
ATOM    576 HG11 VAL A  50      -1.364  26.409   2.824  1.00  0.00           H  
ATOM    577 HG12 VAL A  50       0.024  26.109   1.777  1.00  0.00           H  
ATOM    578 HG13 VAL A  50       0.247  26.932   3.321  1.00  0.00           H  
ATOM    579 HG21 VAL A  50      -0.323  25.668   5.437  1.00  0.00           H  
ATOM    580 HG22 VAL A  50       1.354  25.487   4.924  1.00  0.00           H  
ATOM    581 HG23 VAL A  50       0.426  24.071   5.423  1.00  0.00           H  
ATOM    582  N   GLU A  51      -1.095  21.716   2.535  1.00  0.00           N  
ATOM    583  CA  GLU A  51      -0.769  20.292   2.575  1.00  0.00           C  
ATOM    584  C   GLU A  51      -0.093  19.846   1.277  1.00  0.00           C  
ATOM    585  O   GLU A  51       0.017  20.622   0.326  1.00  0.00           O  
ATOM    586  CB  GLU A  51      -2.034  19.461   2.836  1.00  0.00           C  
ATOM    587  CG  GLU A  51      -3.223  19.846   1.961  1.00  0.00           C  
ATOM    588  CD  GLU A  51      -3.094  19.356   0.531  1.00  0.00           C  
ATOM    589  OE1 GLU A  51      -2.749  18.172   0.331  1.00  0.00           O  
ATOM    590  OE2 GLU A  51      -3.356  20.160  -0.392  1.00  0.00           O  
ATOM    591  H   GLU A  51      -1.405  22.108   1.691  1.00  0.00           H  
ATOM    592  HA  GLU A  51      -0.078  20.137   3.392  1.00  0.00           H  
ATOM    593  HB2 GLU A  51      -1.811  18.419   2.660  1.00  0.00           H  
ATOM    594  HB3 GLU A  51      -2.323  19.586   3.869  1.00  0.00           H  
ATOM    595  HG2 GLU A  51      -4.117  19.418   2.387  1.00  0.00           H  
ATOM    596  HG3 GLU A  51      -3.310  20.922   1.950  1.00  0.00           H  
ATOM    597  N   SER A  52       0.368  18.592   1.250  1.00  0.00           N  
ATOM    598  CA  SER A  52       1.045  18.042   0.071  1.00  0.00           C  
ATOM    599  C   SER A  52       2.301  18.859  -0.272  1.00  0.00           C  
ATOM    600  O   SER A  52       2.853  19.553   0.585  1.00  0.00           O  
ATOM    601  CB  SER A  52       0.082  18.011  -1.125  1.00  0.00           C  
ATOM    602  OG  SER A  52       0.696  17.413  -2.262  1.00  0.00           O  
ATOM    603  H   SER A  52       0.257  18.026   2.041  1.00  0.00           H  
ATOM    604  HA  SER A  52       1.345  17.032   0.303  1.00  0.00           H  
ATOM    605  HB2 SER A  52      -0.795  17.439  -0.862  1.00  0.00           H  
ATOM    606  HB3 SER A  52      -0.209  19.021  -1.376  1.00  0.00           H  
ATOM    607  HG  SER A  52       0.043  17.311  -2.962  1.00  0.00           H  
ATOM    608  N   ILE A  53       2.745  18.773  -1.525  1.00  0.00           N  
ATOM    609  CA  ILE A  53       3.925  19.510  -1.976  1.00  0.00           C  
ATOM    610  C   ILE A  53       3.749  19.994  -3.415  1.00  0.00           C  
ATOM    611  O   ILE A  53       3.510  19.197  -4.326  1.00  0.00           O  
ATOM    612  CB  ILE A  53       5.215  18.668  -1.878  1.00  0.00           C  
ATOM    613  CG1 ILE A  53       5.283  17.928  -0.537  1.00  0.00           C  
ATOM    614  CG2 ILE A  53       6.436  19.562  -2.046  1.00  0.00           C  
ATOM    615  CD1 ILE A  53       6.415  16.926  -0.452  1.00  0.00           C  
ATOM    616  H   ILE A  53       2.259  18.203  -2.164  1.00  0.00           H  
ATOM    617  HA  ILE A  53       4.038  20.373  -1.334  1.00  0.00           H  
ATOM    618  HB  ILE A  53       5.212  17.945  -2.681  1.00  0.00           H  
ATOM    619 HG12 ILE A  53       5.419  18.648   0.256  1.00  0.00           H  
ATOM    620 HG13 ILE A  53       4.356  17.398  -0.379  1.00  0.00           H  
ATOM    621 HG21 ILE A  53       6.495  19.903  -3.070  1.00  0.00           H  
ATOM    622 HG22 ILE A  53       7.329  19.003  -1.802  1.00  0.00           H  
ATOM    623 HG23 ILE A  53       6.354  20.413  -1.387  1.00  0.00           H  
ATOM    624 HD11 ILE A  53       7.350  17.421  -0.658  1.00  0.00           H  
ATOM    625 HD12 ILE A  53       6.256  16.140  -1.175  1.00  0.00           H  
ATOM    626 HD13 ILE A  53       6.444  16.499   0.540  1.00  0.00           H  
ATOM    627  N   ASP A  54       3.860  21.309  -3.606  1.00  0.00           N  
ATOM    628  CA  ASP A  54       3.706  21.919  -4.926  1.00  0.00           C  
ATOM    629  C   ASP A  54       4.771  21.420  -5.912  1.00  0.00           C  
ATOM    630  O   ASP A  54       5.871  21.021  -5.515  1.00  0.00           O  
ATOM    631  CB  ASP A  54       3.774  23.448  -4.807  1.00  0.00           C  
ATOM    632  CG  ASP A  54       2.921  24.156  -5.840  1.00  0.00           C  
ATOM    633  OD1 ASP A  54       3.152  23.943  -7.048  1.00  0.00           O  
ATOM    634  OD2 ASP A  54       2.023  24.923  -5.439  1.00  0.00           O  
ATOM    635  H   ASP A  54       4.044  21.887  -2.837  1.00  0.00           H  
ATOM    636  HA  ASP A  54       2.733  21.643  -5.304  1.00  0.00           H  
ATOM    637  HB2 ASP A  54       3.430  23.742  -3.827  1.00  0.00           H  
ATOM    638  HB3 ASP A  54       4.797  23.768  -4.934  1.00  0.00           H  
ATOM    639  N   VAL A  55       4.431  21.467  -7.203  1.00  0.00           N  
ATOM    640  CA  VAL A  55       5.337  21.049  -8.281  1.00  0.00           C  
ATOM    641  C   VAL A  55       5.625  19.540  -8.268  1.00  0.00           C  
ATOM    642  O   VAL A  55       5.262  18.827  -9.208  1.00  0.00           O  
ATOM    643  CB  VAL A  55       6.672  21.827  -8.228  1.00  0.00           C  
ATOM    644  CG1 VAL A  55       7.620  21.355  -9.323  1.00  0.00           C  
ATOM    645  CG2 VAL A  55       6.425  23.325  -8.350  1.00  0.00           C  
ATOM    646  H   VAL A  55       3.545  21.816  -7.442  1.00  0.00           H  
ATOM    647  HA  VAL A  55       4.855  21.291  -9.216  1.00  0.00           H  
ATOM    648  HB  VAL A  55       7.141  21.639  -7.272  1.00  0.00           H  
ATOM    649 HG11 VAL A  55       7.118  21.405 -10.278  1.00  0.00           H  
ATOM    650 HG12 VAL A  55       7.919  20.337  -9.126  1.00  0.00           H  
ATOM    651 HG13 VAL A  55       8.493  21.990  -9.342  1.00  0.00           H  
ATOM    652 HG21 VAL A  55       6.161  23.563  -9.370  1.00  0.00           H  
ATOM    653 HG22 VAL A  55       7.321  23.861  -8.075  1.00  0.00           H  
ATOM    654 HG23 VAL A  55       5.617  23.610  -7.693  1.00  0.00           H  
ATOM    655  N   ILE A  56       6.292  19.057  -7.219  1.00  0.00           N  
ATOM    656  CA  ILE A  56       6.645  17.635  -7.118  1.00  0.00           C  
ATOM    657  C   ILE A  56       5.431  16.745  -6.804  1.00  0.00           C  
ATOM    658  O   ILE A  56       5.385  16.073  -5.770  1.00  0.00           O  
ATOM    659  CB  ILE A  56       7.754  17.391  -6.066  1.00  0.00           C  
ATOM    660  CG1 ILE A  56       7.373  17.994  -4.712  1.00  0.00           C  
ATOM    661  CG2 ILE A  56       9.078  17.966  -6.546  1.00  0.00           C  
ATOM    662  CD1 ILE A  56       8.113  17.368  -3.549  1.00  0.00           C  
ATOM    663  H   ILE A  56       6.569  19.673  -6.503  1.00  0.00           H  
ATOM    664  HA  ILE A  56       7.036  17.335  -8.080  1.00  0.00           H  
ATOM    665  HB  ILE A  56       7.876  16.326  -5.952  1.00  0.00           H  
ATOM    666 HG12 ILE A  56       7.599  19.050  -4.718  1.00  0.00           H  
ATOM    667 HG13 ILE A  56       6.314  17.856  -4.546  1.00  0.00           H  
ATOM    668 HG21 ILE A  56       9.846  17.758  -5.816  1.00  0.00           H  
ATOM    669 HG22 ILE A  56       8.982  19.034  -6.672  1.00  0.00           H  
ATOM    670 HG23 ILE A  56       9.347  17.515  -7.490  1.00  0.00           H  
ATOM    671 HD11 ILE A  56       7.402  16.987  -2.833  1.00  0.00           H  
ATOM    672 HD12 ILE A  56       8.735  18.114  -3.077  1.00  0.00           H  
ATOM    673 HD13 ILE A  56       8.730  16.558  -3.909  1.00  0.00           H  
ATOM    674  N   ARG A  57       4.461  16.725  -7.719  1.00  0.00           N  
ATOM    675  CA  ARG A  57       3.257  15.902  -7.553  1.00  0.00           C  
ATOM    676  C   ARG A  57       3.599  14.408  -7.615  1.00  0.00           C  
ATOM    677  O   ARG A  57       3.173  13.627  -6.761  1.00  0.00           O  
ATOM    678  CB  ARG A  57       2.225  16.257  -8.634  1.00  0.00           C  
ATOM    679  CG  ARG A  57       0.932  15.459  -8.536  1.00  0.00           C  
ATOM    680  CD  ARG A  57       0.005  15.757  -9.705  1.00  0.00           C  
ATOM    681  NE  ARG A  57       0.096  14.732 -10.749  1.00  0.00           N  
ATOM    682  CZ  ARG A  57      -0.466  13.531 -10.675  1.00  0.00           C  
ATOM    683  NH1 ARG A  57      -1.175  13.186  -9.617  1.00  0.00           N  
ATOM    684  NH2 ARG A  57      -0.313  12.675 -11.665  1.00  0.00           N  
ATOM    685  H   ARG A  57       4.562  17.269  -8.533  1.00  0.00           H  
ATOM    686  HA  ARG A  57       2.837  16.121  -6.583  1.00  0.00           H  
ATOM    687  HB2 ARG A  57       1.981  17.306  -8.549  1.00  0.00           H  
ATOM    688  HB3 ARG A  57       2.662  16.076  -9.606  1.00  0.00           H  
ATOM    689  HG2 ARG A  57       1.169  14.405  -8.538  1.00  0.00           H  
ATOM    690  HG3 ARG A  57       0.431  15.716  -7.615  1.00  0.00           H  
ATOM    691  HD2 ARG A  57      -1.012  15.805  -9.341  1.00  0.00           H  
ATOM    692  HD3 ARG A  57       0.277  16.716 -10.128  1.00  0.00           H  
ATOM    693  HE  ARG A  57       0.613  14.956 -11.552  1.00  0.00           H  
ATOM    694 HH11 ARG A  57      -1.293  13.828  -8.864  1.00  0.00           H  
ATOM    695 HH12 ARG A  57      -1.596  12.282  -9.569  1.00  0.00           H  
ATOM    696 HH21 ARG A  57       0.221  12.929 -12.468  1.00  0.00           H  
ATOM    697 HH22 ARG A  57      -0.735  11.771 -11.613  1.00  0.00           H  
ATOM    698  N   SER A  58       4.380  14.023  -8.625  1.00  0.00           N  
ATOM    699  CA  SER A  58       4.793  12.630  -8.800  1.00  0.00           C  
ATOM    700  C   SER A  58       5.752  12.209  -7.690  1.00  0.00           C  
ATOM    701  O   SER A  58       5.484  11.257  -6.955  1.00  0.00           O  
ATOM    702  CB  SER A  58       5.464  12.444 -10.164  1.00  0.00           C  
ATOM    703  OG  SER A  58       6.463  13.431 -10.374  1.00  0.00           O  
ATOM    704  H   SER A  58       4.692  14.694  -9.268  1.00  0.00           H  
ATOM    705  HA  SER A  58       3.911  12.009  -8.751  1.00  0.00           H  
ATOM    706  HB2 SER A  58       5.922  11.466 -10.208  1.00  0.00           H  
ATOM    707  HB3 SER A  58       4.719  12.528 -10.942  1.00  0.00           H  
ATOM    708  HG  SER A  58       6.987  13.201 -11.147  1.00  0.00           H  
ATOM    709  N   ILE A  59       6.867  12.936  -7.572  1.00  0.00           N  
ATOM    710  CA  ILE A  59       7.879  12.661  -6.547  1.00  0.00           C  
ATOM    711  C   ILE A  59       7.234  12.458  -5.174  1.00  0.00           C  
ATOM    712  O   ILE A  59       7.662  11.595  -4.403  1.00  0.00           O  
ATOM    713  CB  ILE A  59       8.924  13.798  -6.461  1.00  0.00           C  
ATOM    714  CG1 ILE A  59       9.597  14.016  -7.821  1.00  0.00           C  
ATOM    715  CG2 ILE A  59       9.971  13.483  -5.402  1.00  0.00           C  
ATOM    716  CD1 ILE A  59       9.016  15.169  -8.610  1.00  0.00           C  
ATOM    717  H   ILE A  59       7.009  13.682  -8.192  1.00  0.00           H  
ATOM    718  HA  ILE A  59       8.392  11.750  -6.825  1.00  0.00           H  
ATOM    719  HB  ILE A  59       8.416  14.703  -6.170  1.00  0.00           H  
ATOM    720 HG12 ILE A  59      10.646  14.218  -7.667  1.00  0.00           H  
ATOM    721 HG13 ILE A  59       9.492  13.119  -8.415  1.00  0.00           H  
ATOM    722 HG21 ILE A  59      10.313  12.466  -5.523  1.00  0.00           H  
ATOM    723 HG22 ILE A  59       9.537  13.604  -4.420  1.00  0.00           H  
ATOM    724 HG23 ILE A  59      10.807  14.158  -5.512  1.00  0.00           H  
ATOM    725 HD11 ILE A  59       8.269  15.674  -8.016  1.00  0.00           H  
ATOM    726 HD12 ILE A  59       8.560  14.793  -9.515  1.00  0.00           H  
ATOM    727 HD13 ILE A  59       9.802  15.863  -8.866  1.00  0.00           H  
ATOM    728  N   PHE A  60       6.190  13.244  -4.882  1.00  0.00           N  
ATOM    729  CA  PHE A  60       5.466  13.138  -3.611  1.00  0.00           C  
ATOM    730  C   PHE A  60       5.169  11.672  -3.271  1.00  0.00           C  
ATOM    731  O   PHE A  60       5.249  11.269  -2.109  1.00  0.00           O  
ATOM    732  CB  PHE A  60       4.159  13.939  -3.679  1.00  0.00           C  
ATOM    733  CG  PHE A  60       3.411  13.995  -2.376  1.00  0.00           C  
ATOM    734  CD1 PHE A  60       2.525  12.989  -2.025  1.00  0.00           C  
ATOM    735  CD2 PHE A  60       3.597  15.053  -1.500  1.00  0.00           C  
ATOM    736  CE1 PHE A  60       1.838  13.037  -0.827  1.00  0.00           C  
ATOM    737  CE2 PHE A  60       2.911  15.107  -0.301  1.00  0.00           C  
ATOM    738  CZ  PHE A  60       2.031  14.097   0.036  1.00  0.00           C  
ATOM    739  H   PHE A  60       5.887  13.904  -5.545  1.00  0.00           H  
ATOM    740  HA  PHE A  60       6.093  13.552  -2.837  1.00  0.00           H  
ATOM    741  HB2 PHE A  60       4.384  14.954  -3.974  1.00  0.00           H  
ATOM    742  HB3 PHE A  60       3.509  13.493  -4.418  1.00  0.00           H  
ATOM    743  HD1 PHE A  60       2.373  12.160  -2.698  1.00  0.00           H  
ATOM    744  HD2 PHE A  60       4.284  15.844  -1.765  1.00  0.00           H  
ATOM    745  HE1 PHE A  60       1.149  12.246  -0.566  1.00  0.00           H  
ATOM    746  HE2 PHE A  60       3.065  15.937   0.374  1.00  0.00           H  
ATOM    747  HZ  PHE A  60       1.496  14.137   0.973  1.00  0.00           H  
ATOM    748  N   PHE A  61       4.843  10.877  -4.300  1.00  0.00           N  
ATOM    749  CA  PHE A  61       4.551   9.452  -4.122  1.00  0.00           C  
ATOM    750  C   PHE A  61       5.596   8.779  -3.228  1.00  0.00           C  
ATOM    751  O   PHE A  61       5.256   7.936  -2.399  1.00  0.00           O  
ATOM    752  CB  PHE A  61       4.491   8.746  -5.481  1.00  0.00           C  
ATOM    753  CG  PHE A  61       3.481   7.635  -5.536  1.00  0.00           C  
ATOM    754  CD1 PHE A  61       3.717   6.433  -4.889  1.00  0.00           C  
ATOM    755  CD2 PHE A  61       2.297   7.793  -6.237  1.00  0.00           C  
ATOM    756  CE1 PHE A  61       2.790   5.409  -4.939  1.00  0.00           C  
ATOM    757  CE2 PHE A  61       1.365   6.772  -6.291  1.00  0.00           C  
ATOM    758  CZ  PHE A  61       1.612   5.579  -5.641  1.00  0.00           C  
ATOM    759  H   PHE A  61       4.812  11.259  -5.206  1.00  0.00           H  
ATOM    760  HA  PHE A  61       3.586   9.371  -3.644  1.00  0.00           H  
ATOM    761  HB2 PHE A  61       4.233   9.466  -6.242  1.00  0.00           H  
ATOM    762  HB3 PHE A  61       5.460   8.326  -5.705  1.00  0.00           H  
ATOM    763  HD1 PHE A  61       4.637   6.298  -4.338  1.00  0.00           H  
ATOM    764  HD2 PHE A  61       2.102   8.727  -6.744  1.00  0.00           H  
ATOM    765  HE1 PHE A  61       2.986   4.476  -4.431  1.00  0.00           H  
ATOM    766  HE2 PHE A  61       0.445   6.909  -6.839  1.00  0.00           H  
ATOM    767  HZ  PHE A  61       0.887   4.780  -5.682  1.00  0.00           H  
ATOM    768  N   GLY A  62       6.864   9.175  -3.391  1.00  0.00           N  
ATOM    769  CA  GLY A  62       7.942   8.620  -2.582  1.00  0.00           C  
ATOM    770  C   GLY A  62       7.589   8.571  -1.106  1.00  0.00           C  
ATOM    771  O   GLY A  62       7.837   7.569  -0.440  1.00  0.00           O  
ATOM    772  H   GLY A  62       7.066   9.859  -4.061  1.00  0.00           H  
ATOM    773  HA2 GLY A  62       8.157   7.618  -2.922  1.00  0.00           H  
ATOM    774  HA3 GLY A  62       8.825   9.229  -2.708  1.00  0.00           H  
ATOM    775  N   LEU A  63       6.977   9.642  -0.601  1.00  0.00           N  
ATOM    776  CA  LEU A  63       6.560   9.697   0.801  1.00  0.00           C  
ATOM    777  C   LEU A  63       5.627   8.526   1.114  1.00  0.00           C  
ATOM    778  O   LEU A  63       5.759   7.867   2.152  1.00  0.00           O  
ATOM    779  CB  LEU A  63       5.852  11.025   1.096  1.00  0.00           C  
ATOM    780  CG  LEU A  63       6.504  11.883   2.180  1.00  0.00           C  
ATOM    781  CD1 LEU A  63       5.888  13.271   2.195  1.00  0.00           C  
ATOM    782  CD2 LEU A  63       6.360  11.222   3.542  1.00  0.00           C  
ATOM    783  H   LEU A  63       6.780  10.404  -1.190  1.00  0.00           H  
ATOM    784  HA  LEU A  63       7.442   9.616   1.418  1.00  0.00           H  
ATOM    785  HB2 LEU A  63       5.817  11.600   0.183  1.00  0.00           H  
ATOM    786  HB3 LEU A  63       4.839  10.809   1.403  1.00  0.00           H  
ATOM    787  HG  LEU A  63       7.559  11.986   1.966  1.00  0.00           H  
ATOM    788 HD11 LEU A  63       6.609  13.981   2.571  1.00  0.00           H  
ATOM    789 HD12 LEU A  63       5.016  13.271   2.834  1.00  0.00           H  
ATOM    790 HD13 LEU A  63       5.599  13.549   1.192  1.00  0.00           H  
ATOM    791 HD21 LEU A  63       5.313  11.122   3.783  1.00  0.00           H  
ATOM    792 HD22 LEU A  63       6.844  11.831   4.289  1.00  0.00           H  
ATOM    793 HD23 LEU A  63       6.820  10.245   3.520  1.00  0.00           H  
ATOM    794  N   LEU A  64       4.705   8.257   0.187  1.00  0.00           N  
ATOM    795  CA  LEU A  64       3.757   7.156   0.324  1.00  0.00           C  
ATOM    796  C   LEU A  64       4.487   5.826   0.505  1.00  0.00           C  
ATOM    797  O   LEU A  64       3.951   4.900   1.115  1.00  0.00           O  
ATOM    798  CB  LEU A  64       2.846   7.086  -0.907  1.00  0.00           C  
ATOM    799  CG  LEU A  64       1.349   7.201  -0.620  1.00  0.00           C  
ATOM    800  CD1 LEU A  64       0.971   8.642  -0.319  1.00  0.00           C  
ATOM    801  CD2 LEU A  64       0.546   6.677  -1.798  1.00  0.00           C  
ATOM    802  H   LEU A  64       4.680   8.805  -0.628  1.00  0.00           H  
ATOM    803  HA  LEU A  64       3.153   7.342   1.200  1.00  0.00           H  
ATOM    804  HB2 LEU A  64       3.124   7.885  -1.579  1.00  0.00           H  
ATOM    805  HB3 LEU A  64       3.021   6.145  -1.406  1.00  0.00           H  
ATOM    806  HG  LEU A  64       1.106   6.603   0.245  1.00  0.00           H  
ATOM    807 HD11 LEU A  64       1.765   9.114   0.241  1.00  0.00           H  
ATOM    808 HD12 LEU A  64       0.059   8.660   0.262  1.00  0.00           H  
ATOM    809 HD13 LEU A  64       0.817   9.174  -1.246  1.00  0.00           H  
ATOM    810 HD21 LEU A  64       0.743   5.623  -1.927  1.00  0.00           H  
ATOM    811 HD22 LEU A  64       0.830   7.209  -2.693  1.00  0.00           H  
ATOM    812 HD23 LEU A  64      -0.507   6.825  -1.610  1.00  0.00           H  
ATOM    813  N   ILE A  65       5.716   5.739  -0.018  1.00  0.00           N  
ATOM    814  CA  ILE A  65       6.517   4.524   0.097  1.00  0.00           C  
ATOM    815  C   ILE A  65       6.659   4.088   1.556  1.00  0.00           C  
ATOM    816  O   ILE A  65       6.741   2.896   1.837  1.00  0.00           O  
ATOM    817  CB  ILE A  65       7.921   4.699  -0.528  1.00  0.00           C  
ATOM    818  CG1 ILE A  65       7.804   4.955  -2.033  1.00  0.00           C  
ATOM    819  CG2 ILE A  65       8.786   3.473  -0.268  1.00  0.00           C  
ATOM    820  CD1 ILE A  65       9.120   5.312  -2.690  1.00  0.00           C  
ATOM    821  H   ILE A  65       6.095   6.516  -0.488  1.00  0.00           H  
ATOM    822  HA  ILE A  65       6.004   3.741  -0.445  1.00  0.00           H  
ATOM    823  HB  ILE A  65       8.394   5.550  -0.062  1.00  0.00           H  
ATOM    824 HG12 ILE A  65       7.427   4.065  -2.514  1.00  0.00           H  
ATOM    825 HG13 ILE A  65       7.115   5.769  -2.202  1.00  0.00           H  
ATOM    826 HG21 ILE A  65       9.000   3.400   0.788  1.00  0.00           H  
ATOM    827 HG22 ILE A  65       9.713   3.564  -0.817  1.00  0.00           H  
ATOM    828 HG23 ILE A  65       8.263   2.587  -0.591  1.00  0.00           H  
ATOM    829 HD11 ILE A  65       9.777   4.456  -2.667  1.00  0.00           H  
ATOM    830 HD12 ILE A  65       9.578   6.131  -2.155  1.00  0.00           H  
ATOM    831 HD13 ILE A  65       8.943   5.603  -3.715  1.00  0.00           H  
ATOM    832  N   THR A  66       6.674   5.048   2.489  1.00  0.00           N  
ATOM    833  CA  THR A  66       6.793   4.714   3.911  1.00  0.00           C  
ATOM    834  C   THR A  66       5.584   3.891   4.374  1.00  0.00           C  
ATOM    835  O   THR A  66       5.715   2.695   4.664  1.00  0.00           O  
ATOM    836  CB  THR A  66       6.956   5.984   4.760  1.00  0.00           C  
ATOM    837  OG1 THR A  66       8.237   6.554   4.562  1.00  0.00           O  
ATOM    838  CG2 THR A  66       6.794   5.747   6.247  1.00  0.00           C  
ATOM    839  H   THR A  66       6.593   5.993   2.216  1.00  0.00           H  
ATOM    840  HA  THR A  66       7.678   4.105   4.024  1.00  0.00           H  
ATOM    841  HB  THR A  66       6.215   6.708   4.455  1.00  0.00           H  
ATOM    842  HG1 THR A  66       8.908   5.984   4.945  1.00  0.00           H  
ATOM    843 HG21 THR A  66       5.746   5.763   6.502  1.00  0.00           H  
ATOM    844 HG22 THR A  66       7.309   6.524   6.793  1.00  0.00           H  
ATOM    845 HG23 THR A  66       7.214   4.785   6.507  1.00  0.00           H  
ATOM    846  N   PRO A  67       4.374   4.499   4.423  1.00  0.00           N  
ATOM    847  CA  PRO A  67       3.158   3.781   4.827  1.00  0.00           C  
ATOM    848  C   PRO A  67       2.869   2.603   3.895  1.00  0.00           C  
ATOM    849  O   PRO A  67       2.470   1.528   4.346  1.00  0.00           O  
ATOM    850  CB  PRO A  67       2.053   4.842   4.731  1.00  0.00           C  
ATOM    851  CG  PRO A  67       2.604   5.893   3.830  1.00  0.00           C  
ATOM    852  CD  PRO A  67       4.087   5.900   4.063  1.00  0.00           C  
ATOM    853  HA  PRO A  67       3.232   3.419   5.842  1.00  0.00           H  
ATOM    854  HB2 PRO A  67       1.157   4.399   4.321  1.00  0.00           H  
ATOM    855  HB3 PRO A  67       1.847   5.236   5.716  1.00  0.00           H  
ATOM    856  HG2 PRO A  67       2.387   5.646   2.801  1.00  0.00           H  
ATOM    857  HG3 PRO A  67       2.180   6.855   4.083  1.00  0.00           H  
ATOM    858  HD2 PRO A  67       4.609   6.185   3.161  1.00  0.00           H  
ATOM    859  HD3 PRO A  67       4.339   6.566   4.874  1.00  0.00           H  
ATOM    860  N   TRP A  68       3.101   2.812   2.594  1.00  0.00           N  
ATOM    861  CA  TRP A  68       2.891   1.767   1.597  1.00  0.00           C  
ATOM    862  C   TRP A  68       3.789   0.570   1.887  1.00  0.00           C  
ATOM    863  O   TRP A  68       3.326  -0.565   1.891  1.00  0.00           O  
ATOM    864  CB  TRP A  68       3.159   2.300   0.186  1.00  0.00           C  
ATOM    865  CG  TRP A  68       2.737   1.351  -0.894  1.00  0.00           C  
ATOM    866  CD1 TRP A  68       1.460   1.080  -1.294  1.00  0.00           C  
ATOM    867  CD2 TRP A  68       3.594   0.544  -1.710  1.00  0.00           C  
ATOM    868  NE1 TRP A  68       1.471   0.153  -2.309  1.00  0.00           N  
ATOM    869  CE2 TRP A  68       2.769  -0.191  -2.582  1.00  0.00           C  
ATOM    870  CE3 TRP A  68       4.980   0.370  -1.788  1.00  0.00           C  
ATOM    871  CZ2 TRP A  68       3.282  -1.082  -3.518  1.00  0.00           C  
ATOM    872  CZ3 TRP A  68       5.487  -0.516  -2.719  1.00  0.00           C  
ATOM    873  CH2 TRP A  68       4.640  -1.232  -3.574  1.00  0.00           C  
ATOM    874  H   TRP A  68       3.435   3.689   2.302  1.00  0.00           H  
ATOM    875  HA  TRP A  68       1.861   1.448   1.664  1.00  0.00           H  
ATOM    876  HB2 TRP A  68       2.617   3.225   0.047  1.00  0.00           H  
ATOM    877  HB3 TRP A  68       4.217   2.488   0.073  1.00  0.00           H  
ATOM    878  HD1 TRP A  68       0.580   1.535  -0.864  1.00  0.00           H  
ATOM    879  HE1 TRP A  68       0.680  -0.204  -2.764  1.00  0.00           H  
ATOM    880  HE3 TRP A  68       5.648   0.912  -1.137  1.00  0.00           H  
ATOM    881  HZ2 TRP A  68       2.642  -1.641  -4.185  1.00  0.00           H  
ATOM    882  HZ3 TRP A  68       6.555  -0.664  -2.795  1.00  0.00           H  
ATOM    883  HH2 TRP A  68       5.081  -1.914  -4.285  1.00  0.00           H  
ATOM    884  N   ALA A  69       5.072   0.832   2.153  1.00  0.00           N  
ATOM    885  CA  ALA A  69       6.020  -0.234   2.471  1.00  0.00           C  
ATOM    886  C   ALA A  69       5.555  -1.002   3.702  1.00  0.00           C  
ATOM    887  O   ALA A  69       5.548  -2.231   3.708  1.00  0.00           O  
ATOM    888  CB  ALA A  69       7.415   0.336   2.691  1.00  0.00           C  
ATOM    889  H   ALA A  69       5.385   1.764   2.151  1.00  0.00           H  
ATOM    890  HA  ALA A  69       6.059  -0.912   1.631  1.00  0.00           H  
ATOM    891  HB1 ALA A  69       8.067  -0.439   3.069  1.00  0.00           H  
ATOM    892  HB2 ALA A  69       7.366   1.144   3.408  1.00  0.00           H  
ATOM    893  HB3 ALA A  69       7.805   0.709   1.756  1.00  0.00           H  
ATOM    894  N   VAL A  70       5.143  -0.266   4.738  1.00  0.00           N  
ATOM    895  CA  VAL A  70       4.651  -0.884   5.970  1.00  0.00           C  
ATOM    896  C   VAL A  70       3.411  -1.741   5.688  1.00  0.00           C  
ATOM    897  O   VAL A  70       3.368  -2.920   6.047  1.00  0.00           O  
ATOM    898  CB  VAL A  70       4.312   0.178   7.041  1.00  0.00           C  
ATOM    899  CG1 VAL A  70       3.713  -0.473   8.280  1.00  0.00           C  
ATOM    900  CG2 VAL A  70       5.550   0.980   7.412  1.00  0.00           C  
ATOM    901  H   VAL A  70       5.161   0.718   4.665  1.00  0.00           H  
ATOM    902  HA  VAL A  70       5.432  -1.522   6.357  1.00  0.00           H  
ATOM    903  HB  VAL A  70       3.579   0.857   6.628  1.00  0.00           H  
ATOM    904 HG11 VAL A  70       3.590   0.271   9.052  1.00  0.00           H  
ATOM    905 HG12 VAL A  70       4.373  -1.252   8.631  1.00  0.00           H  
ATOM    906 HG13 VAL A  70       2.751  -0.900   8.034  1.00  0.00           H  
ATOM    907 HG21 VAL A  70       5.400   1.449   8.373  1.00  0.00           H  
ATOM    908 HG22 VAL A  70       5.724   1.739   6.664  1.00  0.00           H  
ATOM    909 HG23 VAL A  70       6.404   0.321   7.462  1.00  0.00           H  
ATOM    910  N   TYR A  71       2.413  -1.142   5.032  1.00  0.00           N  
ATOM    911  CA  TYR A  71       1.177  -1.851   4.684  1.00  0.00           C  
ATOM    912  C   TYR A  71       1.479  -3.077   3.818  1.00  0.00           C  
ATOM    913  O   TYR A  71       1.065  -4.193   4.136  1.00  0.00           O  
ATOM    914  CB  TYR A  71       0.213  -0.912   3.950  1.00  0.00           C  
ATOM    915  CG  TYR A  71      -1.075  -0.654   4.696  1.00  0.00           C  
ATOM    916  CD1 TYR A  71      -2.141  -1.542   4.610  1.00  0.00           C  
ATOM    917  CD2 TYR A  71      -1.229   0.479   5.486  1.00  0.00           C  
ATOM    918  CE1 TYR A  71      -3.321  -1.307   5.289  1.00  0.00           C  
ATOM    919  CE2 TYR A  71      -2.408   0.719   6.167  1.00  0.00           C  
ATOM    920  CZ  TYR A  71      -3.449  -0.176   6.066  1.00  0.00           C  
ATOM    921  OH  TYR A  71      -4.622   0.061   6.740  1.00  0.00           O  
ATOM    922  H   TYR A  71       2.515  -0.201   4.764  1.00  0.00           H  
ATOM    923  HA  TYR A  71       0.715  -2.182   5.604  1.00  0.00           H  
ATOM    924  HB2 TYR A  71       0.699   0.040   3.791  1.00  0.00           H  
ATOM    925  HB3 TYR A  71      -0.038  -1.342   2.991  1.00  0.00           H  
ATOM    926  HD1 TYR A  71      -2.037  -2.428   4.002  1.00  0.00           H  
ATOM    927  HD2 TYR A  71      -0.409   1.179   5.563  1.00  0.00           H  
ATOM    928  HE1 TYR A  71      -4.137  -2.009   5.212  1.00  0.00           H  
ATOM    929  HE2 TYR A  71      -2.508   1.605   6.777  1.00  0.00           H  
ATOM    930  HH  TYR A  71      -5.298   0.341   6.119  1.00  0.00           H  
ATOM    931  N   PHE A  72       2.221  -2.857   2.731  1.00  0.00           N  
ATOM    932  CA  PHE A  72       2.606  -3.936   1.823  1.00  0.00           C  
ATOM    933  C   PHE A  72       3.345  -5.029   2.588  1.00  0.00           C  
ATOM    934  O   PHE A  72       2.950  -6.192   2.549  1.00  0.00           O  
ATOM    935  CB  PHE A  72       3.491  -3.399   0.690  1.00  0.00           C  
ATOM    936  CG  PHE A  72       2.976  -3.716  -0.685  1.00  0.00           C  
ATOM    937  CD1 PHE A  72       1.764  -3.207  -1.121  1.00  0.00           C  
ATOM    938  CD2 PHE A  72       3.711  -4.517  -1.546  1.00  0.00           C  
ATOM    939  CE1 PHE A  72       1.293  -3.490  -2.389  1.00  0.00           C  
ATOM    940  CE2 PHE A  72       3.246  -4.803  -2.814  1.00  0.00           C  
ATOM    941  CZ  PHE A  72       2.034  -4.290  -3.236  1.00  0.00           C  
ATOM    942  H   PHE A  72       2.530  -1.945   2.544  1.00  0.00           H  
ATOM    943  HA  PHE A  72       1.704  -4.355   1.403  1.00  0.00           H  
ATOM    944  HB2 PHE A  72       3.561  -2.327   0.775  1.00  0.00           H  
ATOM    945  HB3 PHE A  72       4.479  -3.827   0.782  1.00  0.00           H  
ATOM    946  HD1 PHE A  72       1.184  -2.581  -0.459  1.00  0.00           H  
ATOM    947  HD2 PHE A  72       4.658  -4.919  -1.216  1.00  0.00           H  
ATOM    948  HE1 PHE A  72       0.346  -3.088  -2.717  1.00  0.00           H  
ATOM    949  HE2 PHE A  72       3.828  -5.430  -3.475  1.00  0.00           H  
ATOM    950  HZ  PHE A  72       1.669  -4.510  -4.227  1.00  0.00           H  
ATOM    951  N   LEU A  73       4.408  -4.640   3.297  1.00  0.00           N  
ATOM    952  CA  LEU A  73       5.201  -5.576   4.092  1.00  0.00           C  
ATOM    953  C   LEU A  73       4.289  -6.420   4.979  1.00  0.00           C  
ATOM    954  O   LEU A  73       4.352  -7.651   4.958  1.00  0.00           O  
ATOM    955  CB  LEU A  73       6.216  -4.809   4.949  1.00  0.00           C  
ATOM    956  CG  LEU A  73       7.161  -5.672   5.788  1.00  0.00           C  
ATOM    957  CD1 LEU A  73       8.467  -4.939   6.038  1.00  0.00           C  
ATOM    958  CD2 LEU A  73       6.508  -6.053   7.107  1.00  0.00           C  
ATOM    959  H   LEU A  73       4.660  -3.690   3.293  1.00  0.00           H  
ATOM    960  HA  LEU A  73       5.730  -6.230   3.414  1.00  0.00           H  
ATOM    961  HB2 LEU A  73       6.814  -4.195   4.292  1.00  0.00           H  
ATOM    962  HB3 LEU A  73       5.670  -4.160   5.617  1.00  0.00           H  
ATOM    963  HG  LEU A  73       7.386  -6.581   5.249  1.00  0.00           H  
ATOM    964 HD11 LEU A  73       8.788  -4.453   5.129  1.00  0.00           H  
ATOM    965 HD12 LEU A  73       9.219  -5.643   6.357  1.00  0.00           H  
ATOM    966 HD13 LEU A  73       8.320  -4.194   6.809  1.00  0.00           H  
ATOM    967 HD21 LEU A  73       5.839  -6.887   6.951  1.00  0.00           H  
ATOM    968 HD22 LEU A  73       5.949  -5.211   7.489  1.00  0.00           H  
ATOM    969 HD23 LEU A  73       7.270  -6.331   7.819  1.00  0.00           H  
ATOM    970  N   SER A  74       3.427  -5.747   5.742  1.00  0.00           N  
ATOM    971  CA  SER A  74       2.483  -6.428   6.624  1.00  0.00           C  
ATOM    972  C   SER A  74       1.602  -7.393   5.830  1.00  0.00           C  
ATOM    973  O   SER A  74       1.577  -8.594   6.109  1.00  0.00           O  
ATOM    974  CB  SER A  74       1.613  -5.409   7.365  1.00  0.00           C  
ATOM    975  OG  SER A  74       1.256  -5.886   8.648  1.00  0.00           O  
ATOM    976  H   SER A  74       3.419  -4.764   5.700  1.00  0.00           H  
ATOM    977  HA  SER A  74       3.052  -6.994   7.346  1.00  0.00           H  
ATOM    978  HB2 SER A  74       2.162  -4.485   7.478  1.00  0.00           H  
ATOM    979  HB3 SER A  74       0.712  -5.226   6.796  1.00  0.00           H  
ATOM    980  HG  SER A  74       0.592  -6.609   8.556  1.00  0.00           H  
ATOM    981  N   VAL A  75       0.896  -6.862   4.827  1.00  0.00           N  
ATOM    982  CA  VAL A  75       0.023  -7.676   3.977  1.00  0.00           C  
ATOM    983  C   VAL A  75       0.769  -8.885   3.406  1.00  0.00           C  
ATOM    984  O   VAL A  75       0.231  -9.991   3.369  1.00  0.00           O  
ATOM    985  CB  VAL A  75      -0.578  -6.844   2.822  1.00  0.00           C  
ATOM    986  CG1 VAL A  75      -1.268  -7.741   1.804  1.00  0.00           C  
ATOM    987  CG2 VAL A  75      -1.552  -5.811   3.364  1.00  0.00           C  
ATOM    988  H   VAL A  75       0.973  -5.897   4.646  1.00  0.00           H  
ATOM    989  HA  VAL A  75      -0.792  -8.036   4.593  1.00  0.00           H  
ATOM    990  HB  VAL A  75       0.227  -6.323   2.324  1.00  0.00           H  
ATOM    991 HG11 VAL A  75      -1.716  -8.583   2.311  1.00  0.00           H  
ATOM    992 HG12 VAL A  75      -0.543  -8.098   1.086  1.00  0.00           H  
ATOM    993 HG13 VAL A  75      -2.035  -7.180   1.291  1.00  0.00           H  
ATOM    994 HG21 VAL A  75      -2.023  -6.194   4.258  1.00  0.00           H  
ATOM    995 HG22 VAL A  75      -2.307  -5.604   2.621  1.00  0.00           H  
ATOM    996 HG23 VAL A  75      -1.019  -4.902   3.598  1.00  0.00           H  
ATOM    997  N   VAL A  76       2.015  -8.675   2.978  1.00  0.00           N  
ATOM    998  CA  VAL A  76       2.829  -9.763   2.433  1.00  0.00           C  
ATOM    999  C   VAL A  76       3.050 -10.833   3.501  1.00  0.00           C  
ATOM   1000  O   VAL A  76       2.856 -12.024   3.251  1.00  0.00           O  
ATOM   1001  CB  VAL A  76       4.198  -9.256   1.918  1.00  0.00           C  
ATOM   1002  CG1 VAL A  76       5.032 -10.409   1.380  1.00  0.00           C  
ATOM   1003  CG2 VAL A  76       4.014  -8.196   0.840  1.00  0.00           C  
ATOM   1004  H   VAL A  76       2.400  -7.775   3.042  1.00  0.00           H  
ATOM   1005  HA  VAL A  76       2.292 -10.201   1.605  1.00  0.00           H  
ATOM   1006  HB  VAL A  76       4.729  -8.810   2.746  1.00  0.00           H  
ATOM   1007 HG11 VAL A  76       4.604 -10.760   0.452  1.00  0.00           H  
ATOM   1008 HG12 VAL A  76       5.043 -11.215   2.098  1.00  0.00           H  
ATOM   1009 HG13 VAL A  76       6.041 -10.070   1.203  1.00  0.00           H  
ATOM   1010 HG21 VAL A  76       4.323  -8.594  -0.114  1.00  0.00           H  
ATOM   1011 HG22 VAL A  76       4.616  -7.331   1.080  1.00  0.00           H  
ATOM   1012 HG23 VAL A  76       2.973  -7.908   0.792  1.00  0.00           H  
ATOM   1013  N   VAL A  77       3.433 -10.396   4.704  1.00  0.00           N  
ATOM   1014  CA  VAL A  77       3.653 -11.312   5.823  1.00  0.00           C  
ATOM   1015  C   VAL A  77       2.365 -12.069   6.160  1.00  0.00           C  
ATOM   1016  O   VAL A  77       2.394 -13.264   6.458  1.00  0.00           O  
ATOM   1017  CB  VAL A  77       4.156 -10.559   7.077  1.00  0.00           C  
ATOM   1018  CG1 VAL A  77       4.150 -11.466   8.299  1.00  0.00           C  
ATOM   1019  CG2 VAL A  77       5.549  -9.999   6.838  1.00  0.00           C  
ATOM   1020  H   VAL A  77       3.553  -9.430   4.844  1.00  0.00           H  
ATOM   1021  HA  VAL A  77       4.409 -12.026   5.527  1.00  0.00           H  
ATOM   1022  HB  VAL A  77       3.486  -9.731   7.267  1.00  0.00           H  
ATOM   1023 HG11 VAL A  77       4.842 -11.083   9.034  1.00  0.00           H  
ATOM   1024 HG12 VAL A  77       4.447 -12.463   8.009  1.00  0.00           H  
ATOM   1025 HG13 VAL A  77       3.156 -11.496   8.722  1.00  0.00           H  
ATOM   1026 HG21 VAL A  77       6.022  -9.794   7.788  1.00  0.00           H  
ATOM   1027 HG22 VAL A  77       5.478  -9.085   6.267  1.00  0.00           H  
ATOM   1028 HG23 VAL A  77       6.139 -10.721   6.291  1.00  0.00           H  
ATOM   1029  N   GLU A  78       1.232 -11.366   6.098  1.00  0.00           N  
ATOM   1030  CA  GLU A  78      -0.071 -11.970   6.384  1.00  0.00           C  
ATOM   1031  C   GLU A  78      -0.526 -12.869   5.227  1.00  0.00           C  
ATOM   1032  O   GLU A  78      -1.011 -13.982   5.447  1.00  0.00           O  
ATOM   1033  CB  GLU A  78      -1.118 -10.880   6.640  1.00  0.00           C  
ATOM   1034  CG  GLU A  78      -0.814 -10.000   7.849  1.00  0.00           C  
ATOM   1035  CD  GLU A  78      -1.037  -8.521   7.584  1.00  0.00           C  
ATOM   1036  OE1 GLU A  78      -1.891  -8.183   6.736  1.00  0.00           O  
ATOM   1037  OE2 GLU A  78      -0.357  -7.698   8.230  1.00  0.00           O  
ATOM   1038  H   GLU A  78       1.273 -10.413   5.850  1.00  0.00           H  
ATOM   1039  HA  GLU A  78       0.032 -12.575   7.273  1.00  0.00           H  
ATOM   1040  HB2 GLU A  78      -1.179 -10.245   5.768  1.00  0.00           H  
ATOM   1041  HB3 GLU A  78      -2.079 -11.350   6.797  1.00  0.00           H  
ATOM   1042  HG2 GLU A  78      -1.453 -10.298   8.664  1.00  0.00           H  
ATOM   1043  HG3 GLU A  78       0.218 -10.146   8.133  1.00  0.00           H  
ATOM   1044  N   GLN A  79      -0.371 -12.376   3.996  1.00  0.00           N  
ATOM   1045  CA  GLN A  79      -0.766 -13.124   2.802  1.00  0.00           C  
ATOM   1046  C   GLN A  79       0.182 -14.303   2.538  1.00  0.00           C  
ATOM   1047  O   GLN A  79       1.092 -14.204   1.711  1.00  0.00           O  
ATOM   1048  CB  GLN A  79      -0.804 -12.191   1.581  1.00  0.00           C  
ATOM   1049  CG  GLN A  79      -1.604 -12.758   0.412  1.00  0.00           C  
ATOM   1050  CD  GLN A  79      -0.790 -12.895  -0.863  1.00  0.00           C  
ATOM   1051  OE1 GLN A  79      -1.231 -12.485  -1.933  1.00  0.00           O  
ATOM   1052  NE2 GLN A  79       0.397 -13.472  -0.758  1.00  0.00           N  
ATOM   1053  H   GLN A  79       0.019 -11.475   3.887  1.00  0.00           H  
ATOM   1054  HA  GLN A  79      -1.758 -13.513   2.973  1.00  0.00           H  
ATOM   1055  HB2 GLN A  79      -1.250 -11.250   1.874  1.00  0.00           H  
ATOM   1056  HB3 GLN A  79       0.208 -12.011   1.247  1.00  0.00           H  
ATOM   1057  HG2 GLN A  79      -1.972 -13.735   0.686  1.00  0.00           H  
ATOM   1058  HG3 GLN A  79      -2.441 -12.104   0.216  1.00  0.00           H  
ATOM   1059 HE21 GLN A  79       0.691 -13.780   0.128  1.00  0.00           H  
ATOM   1060 HE22 GLN A  79       0.936 -13.570  -1.572  1.00  0.00           H  
ATOM   1061  N   LEU A  80      -0.047 -15.412   3.245  1.00  0.00           N  
ATOM   1062  CA  LEU A  80       0.772 -16.629   3.107  1.00  0.00           C  
ATOM   1063  C   LEU A  80       1.237 -16.859   1.662  1.00  0.00           C  
ATOM   1064  O   LEU A  80       0.428 -17.155   0.778  1.00  0.00           O  
ATOM   1065  CB  LEU A  80      -0.019 -17.851   3.590  1.00  0.00           C  
ATOM   1066  CG  LEU A  80       0.235 -18.265   5.040  1.00  0.00           C  
ATOM   1067  CD1 LEU A  80      -0.850 -17.717   5.950  1.00  0.00           C  
ATOM   1068  CD2 LEU A  80       0.305 -19.781   5.153  1.00  0.00           C  
ATOM   1069  H   LEU A  80      -0.789 -15.415   3.886  1.00  0.00           H  
ATOM   1070  HA  LEU A  80       1.643 -16.511   3.734  1.00  0.00           H  
ATOM   1071  HB2 LEU A  80      -1.073 -17.636   3.479  1.00  0.00           H  
ATOM   1072  HB3 LEU A  80       0.226 -18.688   2.953  1.00  0.00           H  
ATOM   1073  HG  LEU A  80       1.183 -17.860   5.366  1.00  0.00           H  
ATOM   1074 HD11 LEU A  80      -0.463 -17.624   6.953  1.00  0.00           H  
ATOM   1075 HD12 LEU A  80      -1.695 -18.389   5.951  1.00  0.00           H  
ATOM   1076 HD13 LEU A  80      -1.162 -16.746   5.594  1.00  0.00           H  
ATOM   1077 HD21 LEU A  80      -0.582 -20.216   4.715  1.00  0.00           H  
ATOM   1078 HD22 LEU A  80       0.366 -20.061   6.194  1.00  0.00           H  
ATOM   1079 HD23 LEU A  80       1.179 -20.140   4.630  1.00  0.00           H  
ATOM   1080  N   GLU A  81       2.547 -16.727   1.435  1.00  0.00           N  
ATOM   1081  CA  GLU A  81       3.125 -16.923   0.103  1.00  0.00           C  
ATOM   1082  C   GLU A  81       4.643 -17.134   0.176  1.00  0.00           C  
ATOM   1083  O   GLU A  81       5.137 -18.227  -0.108  1.00  0.00           O  
ATOM   1084  CB  GLU A  81       2.799 -15.726  -0.798  1.00  0.00           C  
ATOM   1085  CG  GLU A  81       3.035 -15.990  -2.280  1.00  0.00           C  
ATOM   1086  CD  GLU A  81       3.463 -14.748  -3.038  1.00  0.00           C  
ATOM   1087  OE1 GLU A  81       2.602 -13.876  -3.285  1.00  0.00           O  
ATOM   1088  OE2 GLU A  81       4.656 -14.655  -3.392  1.00  0.00           O  
ATOM   1089  H   GLU A  81       3.137 -16.494   2.182  1.00  0.00           H  
ATOM   1090  HA  GLU A  81       2.678 -17.809  -0.321  1.00  0.00           H  
ATOM   1091  HB2 GLU A  81       1.760 -15.465  -0.663  1.00  0.00           H  
ATOM   1092  HB3 GLU A  81       3.410 -14.887  -0.502  1.00  0.00           H  
ATOM   1093  HG2 GLU A  81       3.808 -16.736  -2.383  1.00  0.00           H  
ATOM   1094  HG3 GLU A  81       2.119 -16.359  -2.716  1.00  0.00           H  
ATOM   1095  N   GLU A  82       5.377 -16.078   0.550  1.00  0.00           N  
ATOM   1096  CA  GLU A  82       6.840 -16.137   0.654  1.00  0.00           C  
ATOM   1097  C   GLU A  82       7.467 -16.670  -0.644  1.00  0.00           C  
ATOM   1098  O   GLU A  82       8.405 -17.471  -0.616  1.00  0.00           O  
ATOM   1099  CB  GLU A  82       7.257 -17.001   1.853  1.00  0.00           C  
ATOM   1100  CG  GLU A  82       7.121 -16.291   3.197  1.00  0.00           C  
ATOM   1101  CD  GLU A  82       8.409 -15.633   3.658  1.00  0.00           C  
ATOM   1102  OE1 GLU A  82       8.931 -14.767   2.923  1.00  0.00           O  
ATOM   1103  OE2 GLU A  82       8.894 -15.973   4.757  1.00  0.00           O  
ATOM   1104  H   GLU A  82       4.921 -15.236   0.758  1.00  0.00           H  
ATOM   1105  HA  GLU A  82       7.196 -15.128   0.814  1.00  0.00           H  
ATOM   1106  HB2 GLU A  82       6.640 -17.888   1.873  1.00  0.00           H  
ATOM   1107  HB3 GLU A  82       8.289 -17.295   1.727  1.00  0.00           H  
ATOM   1108  HG2 GLU A  82       6.361 -15.531   3.114  1.00  0.00           H  
ATOM   1109  HG3 GLU A  82       6.822 -17.015   3.941  1.00  0.00           H  
ATOM   1110  N   SER A  83       6.935 -16.218  -1.783  1.00  0.00           N  
ATOM   1111  CA  SER A  83       7.428 -16.643  -3.093  1.00  0.00           C  
ATOM   1112  C   SER A  83       7.770 -15.437  -3.980  1.00  0.00           C  
ATOM   1113  O   SER A  83       8.031 -14.342  -3.481  1.00  0.00           O  
ATOM   1114  CB  SER A  83       6.381 -17.529  -3.780  1.00  0.00           C  
ATOM   1115  OG  SER A  83       6.866 -18.034  -5.019  1.00  0.00           O  
ATOM   1116  H   SER A  83       6.189 -15.581  -1.743  1.00  0.00           H  
ATOM   1117  HA  SER A  83       8.327 -17.222  -2.938  1.00  0.00           H  
ATOM   1118  HB2 SER A  83       6.139 -18.361  -3.135  1.00  0.00           H  
ATOM   1119  HB3 SER A  83       5.488 -16.948  -3.966  1.00  0.00           H  
ATOM   1120  HG  SER A  83       6.523 -18.924  -5.162  1.00  0.00           H  
ATOM   1121  N   ARG A  84       7.765 -15.650  -5.296  1.00  0.00           N  
ATOM   1122  CA  ARG A  84       8.071 -14.593  -6.257  1.00  0.00           C  
ATOM   1123  C   ARG A  84       6.834 -14.236  -7.093  1.00  0.00           C  
ATOM   1124  O   ARG A  84       6.864 -14.286  -8.326  1.00  0.00           O  
ATOM   1125  CB  ARG A  84       9.227 -15.037  -7.163  1.00  0.00           C  
ATOM   1126  CG  ARG A  84      10.336 -14.003  -7.296  1.00  0.00           C  
ATOM   1127  CD  ARG A  84      11.685 -14.663  -7.535  1.00  0.00           C  
ATOM   1128  NE  ARG A  84      12.666 -14.292  -6.509  1.00  0.00           N  
ATOM   1129  CZ  ARG A  84      13.919 -14.734  -6.473  1.00  0.00           C  
ATOM   1130  NH1 ARG A  84      14.364 -15.568  -7.395  1.00  0.00           N  
ATOM   1131  NH2 ARG A  84      14.725 -14.338  -5.507  1.00  0.00           N  
ATOM   1132  H   ARG A  84       7.547 -16.552  -5.629  1.00  0.00           H  
ATOM   1133  HA  ARG A  84       8.375 -13.717  -5.701  1.00  0.00           H  
ATOM   1134  HB2 ARG A  84       9.656 -15.941  -6.758  1.00  0.00           H  
ATOM   1135  HB3 ARG A  84       8.838 -15.244  -8.150  1.00  0.00           H  
ATOM   1136  HG2 ARG A  84      10.110 -13.353  -8.130  1.00  0.00           H  
ATOM   1137  HG3 ARG A  84      10.383 -13.420  -6.388  1.00  0.00           H  
ATOM   1138  HD2 ARG A  84      11.553 -15.735  -7.523  1.00  0.00           H  
ATOM   1139  HD3 ARG A  84      12.056 -14.356  -8.504  1.00  0.00           H  
ATOM   1140  HE  ARG A  84      12.368 -13.675  -5.807  1.00  0.00           H  
ATOM   1141 HH11 ARG A  84      13.760 -15.869  -8.127  1.00  0.00           H  
ATOM   1142 HH12 ARG A  84      15.306 -15.896  -7.358  1.00  0.00           H  
ATOM   1143 HH21 ARG A  84      14.392 -13.708  -4.807  1.00  0.00           H  
ATOM   1144 HH22 ARG A  84      15.668 -14.665  -5.477  1.00  0.00           H  
ATOM   1145  N   GLN A  85       5.746 -13.879  -6.410  1.00  0.00           N  
ATOM   1146  CA  GLN A  85       4.495 -13.517  -7.079  1.00  0.00           C  
ATOM   1147  C   GLN A  85       4.240 -12.005  -7.005  1.00  0.00           C  
ATOM   1148  O   GLN A  85       5.093 -11.242  -6.533  1.00  0.00           O  
ATOM   1149  CB  GLN A  85       3.328 -14.289  -6.451  1.00  0.00           C  
ATOM   1150  CG  GLN A  85       2.624 -15.229  -7.422  1.00  0.00           C  
ATOM   1151  CD  GLN A  85       1.443 -14.582  -8.121  1.00  0.00           C  
ATOM   1152  OE1 GLN A  85       1.466 -13.390  -8.433  1.00  0.00           O  
ATOM   1153  NE2 GLN A  85       0.402 -15.362  -8.368  1.00  0.00           N  
ATOM   1154  H   GLN A  85       5.783 -13.859  -5.429  1.00  0.00           H  
ATOM   1155  HA  GLN A  85       4.583 -13.799  -8.118  1.00  0.00           H  
ATOM   1156  HB2 GLN A  85       3.704 -14.876  -5.625  1.00  0.00           H  
ATOM   1157  HB3 GLN A  85       2.602 -13.583  -6.076  1.00  0.00           H  
ATOM   1158  HG2 GLN A  85       3.332 -15.546  -8.173  1.00  0.00           H  
ATOM   1159  HG3 GLN A  85       2.270 -16.089  -6.875  1.00  0.00           H  
ATOM   1160 HE21 GLN A  85       0.449 -16.300  -8.093  1.00  0.00           H  
ATOM   1161 HE22 GLN A  85      -0.370 -14.968  -8.815  1.00  0.00           H  
ATOM   1162  N   ARG A  86       3.064 -11.573  -7.474  1.00  0.00           N  
ATOM   1163  CA  ARG A  86       2.697 -10.151  -7.466  1.00  0.00           C  
ATOM   1164  C   ARG A  86       2.426  -9.644  -6.037  1.00  0.00           C  
ATOM   1165  O   ARG A  86       1.360  -9.098  -5.744  1.00  0.00           O  
ATOM   1166  CB  ARG A  86       1.472  -9.919  -8.365  1.00  0.00           C  
ATOM   1167  CG  ARG A  86       1.782  -9.111  -9.621  1.00  0.00           C  
ATOM   1168  CD  ARG A  86       1.162  -7.720  -9.575  1.00  0.00           C  
ATOM   1169  NE  ARG A  86       1.600  -6.961  -8.396  1.00  0.00           N  
ATOM   1170  CZ  ARG A  86       0.900  -6.840  -7.273  1.00  0.00           C  
ATOM   1171  NH1 ARG A  86      -0.298  -7.383  -7.156  1.00  0.00           N  
ATOM   1172  NH2 ARG A  86       1.403  -6.167  -6.259  1.00  0.00           N  
ATOM   1173  H   ARG A  86       2.425 -12.230  -7.840  1.00  0.00           H  
ATOM   1174  HA  ARG A  86       3.531  -9.598  -7.869  1.00  0.00           H  
ATOM   1175  HB2 ARG A  86       1.078 -10.877  -8.669  1.00  0.00           H  
ATOM   1176  HB3 ARG A  86       0.718  -9.394  -7.801  1.00  0.00           H  
ATOM   1177  HG2 ARG A  86       2.853  -9.013  -9.719  1.00  0.00           H  
ATOM   1178  HG3 ARG A  86       1.391  -9.640 -10.479  1.00  0.00           H  
ATOM   1179  HD2 ARG A  86       1.460  -7.181 -10.466  1.00  0.00           H  
ATOM   1180  HD3 ARG A  86       0.089  -7.815  -9.562  1.00  0.00           H  
ATOM   1181  HE  ARG A  86       2.477  -6.527  -8.445  1.00  0.00           H  
ATOM   1182 HH11 ARG A  86      -0.694  -7.889  -7.915  1.00  0.00           H  
ATOM   1183 HH12 ARG A  86      -0.803  -7.297  -6.301  1.00  0.00           H  
ATOM   1184 HH21 ARG A  86       2.304  -5.747  -6.335  1.00  0.00           H  
ATOM   1185 HH22 ARG A  86       0.884  -6.083  -5.412  1.00  0.00           H  
ATOM   1186  N   LEU A  87       3.418  -9.830  -5.162  1.00  0.00           N  
ATOM   1187  CA  LEU A  87       3.345  -9.406  -3.757  1.00  0.00           C  
ATOM   1188  C   LEU A  87       4.560  -9.938  -2.982  1.00  0.00           C  
ATOM   1189  O   LEU A  87       4.432 -10.463  -1.875  1.00  0.00           O  
ATOM   1190  CB  LEU A  87       2.047  -9.897  -3.096  1.00  0.00           C  
ATOM   1191  CG  LEU A  87       1.686  -9.200  -1.781  1.00  0.00           C  
ATOM   1192  CD1 LEU A  87       1.196  -7.784  -2.035  1.00  0.00           C  
ATOM   1193  CD2 LEU A  87       0.634  -9.997  -1.026  1.00  0.00           C  
ATOM   1194  H   LEU A  87       4.237 -10.269  -5.478  1.00  0.00           H  
ATOM   1195  HA  LEU A  87       3.368  -8.326  -3.734  1.00  0.00           H  
ATOM   1196  HB2 LEU A  87       1.233  -9.752  -3.791  1.00  0.00           H  
ATOM   1197  HB3 LEU A  87       2.146 -10.954  -2.901  1.00  0.00           H  
ATOM   1198  HG  LEU A  87       2.568  -9.143  -1.159  1.00  0.00           H  
ATOM   1199 HD11 LEU A  87       0.118  -7.765  -1.995  1.00  0.00           H  
ATOM   1200 HD12 LEU A  87       1.529  -7.458  -3.008  1.00  0.00           H  
ATOM   1201 HD13 LEU A  87       1.596  -7.126  -1.276  1.00  0.00           H  
ATOM   1202 HD21 LEU A  87       0.599  -9.665   0.001  1.00  0.00           H  
ATOM   1203 HD22 LEU A  87       0.888 -11.046  -1.058  1.00  0.00           H  
ATOM   1204 HD23 LEU A  87      -0.331  -9.846  -1.489  1.00  0.00           H  
ATOM   1205  N   SER A  88       5.743  -9.803  -3.584  1.00  0.00           N  
ATOM   1206  CA  SER A  88       6.988 -10.278  -2.974  1.00  0.00           C  
ATOM   1207  C   SER A  88       7.486  -9.328  -1.880  1.00  0.00           C  
ATOM   1208  O   SER A  88       6.937  -8.241  -1.685  1.00  0.00           O  
ATOM   1209  CB  SER A  88       8.066 -10.452  -4.050  1.00  0.00           C  
ATOM   1210  OG  SER A  88       7.665 -11.390  -5.042  1.00  0.00           O  
ATOM   1211  H   SER A  88       5.782  -9.380  -4.466  1.00  0.00           H  
ATOM   1212  HA  SER A  88       6.787 -11.241  -2.527  1.00  0.00           H  
ATOM   1213  HB2 SER A  88       8.251  -9.499  -4.527  1.00  0.00           H  
ATOM   1214  HB3 SER A  88       8.978 -10.802  -3.588  1.00  0.00           H  
ATOM   1215  HG  SER A  88       6.767 -11.195  -5.339  1.00  0.00           H  
ATOM   1216  N   ARG A  89       8.534  -9.754  -1.170  1.00  0.00           N  
ATOM   1217  CA  ARG A  89       9.125  -8.957  -0.092  1.00  0.00           C  
ATOM   1218  C   ARG A  89       9.799  -7.698  -0.636  1.00  0.00           C  
ATOM   1219  O   ARG A  89      10.633  -7.816  -1.564  1.00  0.00           O  
ATOM   1220  CB  ARG A  89      10.143  -9.797   0.691  1.00  0.00           C  
ATOM   1221  CG  ARG A  89      10.665  -9.117   1.952  1.00  0.00           C  
ATOM   1222  CD  ARG A  89       9.914  -9.571   3.196  1.00  0.00           C  
ATOM   1223  NE  ARG A  89      10.614 -10.656   3.899  1.00  0.00           N  
ATOM   1224  CZ  ARG A  89      10.319 -11.947   3.776  1.00  0.00           C  
ATOM   1225  NH1 ARG A  89       9.379 -12.344   2.947  1.00  0.00           N  
ATOM   1226  NH2 ARG A  89      10.977 -12.848   4.478  1.00  0.00           N  
ATOM   1227  H   ARG A  89       8.924 -10.628  -1.378  1.00  0.00           H  
ATOM   1228  HA  ARG A  89       8.329  -8.661   0.575  1.00  0.00           H  
ATOM   1229  HB2 ARG A  89       9.682 -10.730   0.973  1.00  0.00           H  
ATOM   1230  HB3 ARG A  89      10.985 -10.004   0.047  1.00  0.00           H  
ATOM   1231  HG2 ARG A  89      11.711  -9.355   2.070  1.00  0.00           H  
ATOM   1232  HG3 ARG A  89      10.549  -8.047   1.844  1.00  0.00           H  
ATOM   1233  HD2 ARG A  89       9.815  -8.727   3.864  1.00  0.00           H  
ATOM   1234  HD3 ARG A  89       8.931  -9.910   2.905  1.00  0.00           H  
ATOM   1235  HE  ARG A  89      11.336 -10.400   4.507  1.00  0.00           H  
ATOM   1236 HH11 ARG A  89       8.877 -11.682   2.401  1.00  0.00           H  
ATOM   1237 HH12 ARG A  89       9.164 -13.338   2.863  1.00  0.00           H  
ATOM   1238 HH21 ARG A  89      11.701 -12.566   5.103  1.00  0.00           H  
ATOM   1239 HH22 ARG A  89      10.743 -13.817   4.384  1.00  0.00           H  
TER    1240      ARG A  89                                                      
ENDMDL                                                                          
MODEL        4                                                                  
ATOM      1  N   MET A  15      13.627 -19.897  -1.864  1.00  0.00           N  
ATOM      2  CA  MET A  15      12.403 -19.424  -2.573  1.00  0.00           C  
ATOM      3  C   MET A  15      11.138 -19.770  -1.785  1.00  0.00           C  
ATOM      4  O   MET A  15      11.129 -20.727  -1.011  1.00  0.00           O  
ATOM      5  CB  MET A  15      12.353 -20.072  -3.964  1.00  0.00           C  
ATOM      6  CG  MET A  15      12.827 -19.156  -5.081  1.00  0.00           C  
ATOM      7  SD  MET A  15      14.532 -18.615  -4.857  1.00  0.00           S  
ATOM      8  CE  MET A  15      15.406 -19.830  -5.841  1.00  0.00           C  
ATOM      9  H   MET A  15      13.465 -20.883  -1.572  1.00  0.00           H  
ATOM     10  HA  MET A  15      12.462 -18.351  -2.684  1.00  0.00           H  
ATOM     11  HB2 MET A  15      12.978 -20.954  -3.960  1.00  0.00           H  
ATOM     12  HB3 MET A  15      11.335 -20.365  -4.176  1.00  0.00           H  
ATOM     13  HG2 MET A  15      12.754 -19.687  -6.019  1.00  0.00           H  
ATOM     14  HG3 MET A  15      12.188 -18.286  -5.112  1.00  0.00           H  
ATOM     15  HE1 MET A  15      15.296 -19.591  -6.888  1.00  0.00           H  
ATOM     16  HE2 MET A  15      14.994 -20.810  -5.651  1.00  0.00           H  
ATOM     17  HE3 MET A  15      16.454 -19.821  -5.578  1.00  0.00           H  
ATOM     18  N   MET A  16      10.078 -18.985  -1.984  1.00  0.00           N  
ATOM     19  CA  MET A  16       8.813 -19.213  -1.280  1.00  0.00           C  
ATOM     20  C   MET A  16       7.605 -18.982  -2.195  1.00  0.00           C  
ATOM     21  O   MET A  16       6.726 -19.838  -2.291  1.00  0.00           O  
ATOM     22  CB  MET A  16       8.723 -18.304  -0.051  1.00  0.00           C  
ATOM     23  CG  MET A  16       9.704 -18.671   1.053  1.00  0.00           C  
ATOM     24  SD  MET A  16      11.287 -17.827   0.883  1.00  0.00           S  
ATOM     25  CE  MET A  16      11.978 -18.074   2.517  1.00  0.00           C  
ATOM     26  H   MET A  16      10.148 -18.236  -2.611  1.00  0.00           H  
ATOM     27  HA  MET A  16       8.800 -20.243  -0.952  1.00  0.00           H  
ATOM     28  HB2 MET A  16       8.922 -17.287  -0.355  1.00  0.00           H  
ATOM     29  HB3 MET A  16       7.722 -18.359   0.352  1.00  0.00           H  
ATOM     30  HG2 MET A  16       9.269 -18.402   2.006  1.00  0.00           H  
ATOM     31  HG3 MET A  16       9.875 -19.738   1.026  1.00  0.00           H  
ATOM     32  HE1 MET A  16      11.389 -17.533   3.242  1.00  0.00           H  
ATOM     33  HE2 MET A  16      12.995 -17.713   2.536  1.00  0.00           H  
ATOM     34  HE3 MET A  16      11.964 -19.128   2.756  1.00  0.00           H  
ATOM     35  N   LYS A  17       7.567 -17.818  -2.857  1.00  0.00           N  
ATOM     36  CA  LYS A  17       6.462 -17.463  -3.761  1.00  0.00           C  
ATOM     37  C   LYS A  17       5.204 -17.084  -2.964  1.00  0.00           C  
ATOM     38  O   LYS A  17       5.280 -16.828  -1.758  1.00  0.00           O  
ATOM     39  CB  LYS A  17       6.163 -18.620  -4.733  1.00  0.00           C  
ATOM     40  CG  LYS A  17       7.392 -19.157  -5.457  1.00  0.00           C  
ATOM     41  CD  LYS A  17       7.558 -20.660  -5.253  1.00  0.00           C  
ATOM     42  CE  LYS A  17       6.631 -21.460  -6.155  1.00  0.00           C  
ATOM     43  NZ  LYS A  17       7.251 -22.749  -6.587  1.00  0.00           N  
ATOM     44  H   LYS A  17       8.295 -17.176  -2.729  1.00  0.00           H  
ATOM     45  HA  LYS A  17       6.775 -16.601  -4.333  1.00  0.00           H  
ATOM     46  HB2 LYS A  17       5.717 -19.432  -4.178  1.00  0.00           H  
ATOM     47  HB3 LYS A  17       5.458 -18.277  -5.476  1.00  0.00           H  
ATOM     48  HG2 LYS A  17       7.292 -18.957  -6.514  1.00  0.00           H  
ATOM     49  HG3 LYS A  17       8.270 -18.652  -5.078  1.00  0.00           H  
ATOM     50  HD2 LYS A  17       8.579 -20.930  -5.474  1.00  0.00           H  
ATOM     51  HD3 LYS A  17       7.337 -20.898  -4.221  1.00  0.00           H  
ATOM     52  HE2 LYS A  17       5.716 -21.671  -5.615  1.00  0.00           H  
ATOM     53  HE3 LYS A  17       6.400 -20.868  -7.030  1.00  0.00           H  
ATOM     54  HZ1 LYS A  17       7.491 -23.330  -5.757  1.00  0.00           H  
ATOM     55  HZ2 LYS A  17       8.120 -22.566  -7.130  1.00  0.00           H  
ATOM     56  HZ3 LYS A  17       6.590 -23.285  -7.189  1.00  0.00           H  
ATOM     57  N   LEU A  18       4.050 -17.035  -3.644  1.00  0.00           N  
ATOM     58  CA  LEU A  18       2.773 -16.684  -3.009  1.00  0.00           C  
ATOM     59  C   LEU A  18       2.714 -15.198  -2.646  1.00  0.00           C  
ATOM     60  O   LEU A  18       1.893 -14.455  -3.195  1.00  0.00           O  
ATOM     61  CB  LEU A  18       2.526 -17.543  -1.760  1.00  0.00           C  
ATOM     62  CG  LEU A  18       1.899 -18.914  -2.021  1.00  0.00           C  
ATOM     63  CD1 LEU A  18       2.972 -19.942  -2.346  1.00  0.00           C  
ATOM     64  CD2 LEU A  18       1.087 -19.360  -0.817  1.00  0.00           C  
ATOM     65  H   LEU A  18       4.055 -17.235  -4.601  1.00  0.00           H  
ATOM     66  HA  LEU A  18       1.990 -16.887  -3.726  1.00  0.00           H  
ATOM     67  HB2 LEU A  18       3.468 -17.694  -1.257  1.00  0.00           H  
ATOM     68  HB3 LEU A  18       1.871 -16.996  -1.098  1.00  0.00           H  
ATOM     69  HG  LEU A  18       1.233 -18.847  -2.869  1.00  0.00           H  
ATOM     70 HD11 LEU A  18       2.982 -20.705  -1.581  1.00  0.00           H  
ATOM     71 HD12 LEU A  18       3.938 -19.459  -2.382  1.00  0.00           H  
ATOM     72 HD13 LEU A  18       2.760 -20.395  -3.302  1.00  0.00           H  
ATOM     73 HD21 LEU A  18       0.358 -20.095  -1.127  1.00  0.00           H  
ATOM     74 HD22 LEU A  18       0.579 -18.508  -0.390  1.00  0.00           H  
ATOM     75 HD23 LEU A  18       1.744 -19.795  -0.080  1.00  0.00           H  
ATOM     76  N   GLY A  19       3.586 -14.778  -1.726  1.00  0.00           N  
ATOM     77  CA  GLY A  19       3.624 -13.387  -1.294  1.00  0.00           C  
ATOM     78  C   GLY A  19       3.919 -12.412  -2.420  1.00  0.00           C  
ATOM     79  O   GLY A  19       5.081 -12.153  -2.733  1.00  0.00           O  
ATOM     80  H   GLY A  19       4.213 -15.427  -1.331  1.00  0.00           H  
ATOM     81  HA2 GLY A  19       2.670 -13.133  -0.858  1.00  0.00           H  
ATOM     82  HA3 GLY A  19       4.388 -13.282  -0.537  1.00  0.00           H  
ATOM     83  N   LEU A  20       2.854 -11.863  -3.014  1.00  0.00           N  
ATOM     84  CA  LEU A  20       2.963 -10.889  -4.108  1.00  0.00           C  
ATOM     85  C   LEU A  20       3.874 -11.379  -5.242  1.00  0.00           C  
ATOM     86  O   LEU A  20       5.053 -11.022  -5.311  1.00  0.00           O  
ATOM     87  CB  LEU A  20       3.466  -9.544  -3.564  1.00  0.00           C  
ATOM     88  CG  LEU A  20       2.452  -8.395  -3.617  1.00  0.00           C  
ATOM     89  CD1 LEU A  20       2.123  -8.035  -5.056  1.00  0.00           C  
ATOM     90  CD2 LEU A  20       1.186  -8.762  -2.858  1.00  0.00           C  
ATOM     91  H   LEU A  20       1.961 -12.114  -2.698  1.00  0.00           H  
ATOM     92  HA  LEU A  20       1.971 -10.744  -4.510  1.00  0.00           H  
ATOM     93  HB2 LEU A  20       3.764  -9.685  -2.535  1.00  0.00           H  
ATOM     94  HB3 LEU A  20       4.335  -9.250  -4.133  1.00  0.00           H  
ATOM     95  HG  LEU A  20       2.883  -7.523  -3.148  1.00  0.00           H  
ATOM     96 HD11 LEU A  20       1.394  -7.239  -5.070  1.00  0.00           H  
ATOM     97 HD12 LEU A  20       1.719  -8.901  -5.561  1.00  0.00           H  
ATOM     98 HD13 LEU A  20       3.022  -7.710  -5.560  1.00  0.00           H  
ATOM     99 HD21 LEU A  20       0.468  -9.190  -3.542  1.00  0.00           H  
ATOM    100 HD22 LEU A  20       0.768  -7.874  -2.408  1.00  0.00           H  
ATOM    101 HD23 LEU A  20       1.422  -9.479  -2.088  1.00  0.00           H  
ATOM    102  N   VAL A  21       3.315 -12.188  -6.144  1.00  0.00           N  
ATOM    103  CA  VAL A  21       4.075 -12.713  -7.282  1.00  0.00           C  
ATOM    104  C   VAL A  21       3.437 -12.302  -8.617  1.00  0.00           C  
ATOM    105  O   VAL A  21       3.951 -11.426  -9.312  1.00  0.00           O  
ATOM    106  CB  VAL A  21       4.203 -14.254  -7.212  1.00  0.00           C  
ATOM    107  CG1 VAL A  21       4.735 -14.820  -8.523  1.00  0.00           C  
ATOM    108  CG2 VAL A  21       5.107 -14.659  -6.056  1.00  0.00           C  
ATOM    109  H   VAL A  21       2.369 -12.431  -6.048  1.00  0.00           H  
ATOM    110  HA  VAL A  21       5.069 -12.290  -7.235  1.00  0.00           H  
ATOM    111  HB  VAL A  21       3.222 -14.671  -7.034  1.00  0.00           H  
ATOM    112 HG11 VAL A  21       5.085 -15.828  -8.362  1.00  0.00           H  
ATOM    113 HG12 VAL A  21       5.551 -14.208  -8.876  1.00  0.00           H  
ATOM    114 HG13 VAL A  21       3.946 -14.827  -9.259  1.00  0.00           H  
ATOM    115 HG21 VAL A  21       5.616 -13.786  -5.675  1.00  0.00           H  
ATOM    116 HG22 VAL A  21       5.835 -15.378  -6.405  1.00  0.00           H  
ATOM    117 HG23 VAL A  21       4.511 -15.100  -5.272  1.00  0.00           H  
ATOM    118  N   ARG A  22       2.319 -12.942  -8.967  1.00  0.00           N  
ATOM    119  CA  ARG A  22       1.608 -12.644 -10.218  1.00  0.00           C  
ATOM    120  C   ARG A  22       0.297 -13.425 -10.302  1.00  0.00           C  
ATOM    121  O   ARG A  22      -0.764 -12.846 -10.533  1.00  0.00           O  
ATOM    122  CB  ARG A  22       2.488 -12.966 -11.431  1.00  0.00           C  
ATOM    123  CG  ARG A  22       2.347 -11.964 -12.568  1.00  0.00           C  
ATOM    124  CD  ARG A  22       0.966 -12.025 -13.203  1.00  0.00           C  
ATOM    125  NE  ARG A  22       0.766 -10.950 -14.180  1.00  0.00           N  
ATOM    126  CZ  ARG A  22      -0.258 -10.885 -15.026  1.00  0.00           C  
ATOM    127  NH1 ARG A  22      -1.194 -11.814 -15.016  1.00  0.00           N  
ATOM    128  NH2 ARG A  22      -0.345  -9.880 -15.878  1.00  0.00           N  
ATOM    129  H   ARG A  22       1.960 -13.630  -8.368  1.00  0.00           H  
ATOM    130  HA  ARG A  22       1.381 -11.588 -10.222  1.00  0.00           H  
ATOM    131  HB2 ARG A  22       3.523 -12.978 -11.118  1.00  0.00           H  
ATOM    132  HB3 ARG A  22       2.225 -13.944 -11.807  1.00  0.00           H  
ATOM    133  HG2 ARG A  22       2.509 -10.969 -12.178  1.00  0.00           H  
ATOM    134  HG3 ARG A  22       3.090 -12.182 -13.321  1.00  0.00           H  
ATOM    135  HD2 ARG A  22       0.854 -12.979 -13.698  1.00  0.00           H  
ATOM    136  HD3 ARG A  22       0.220 -11.936 -12.424  1.00  0.00           H  
ATOM    137  HE  ARG A  22       1.438 -10.238 -14.208  1.00  0.00           H  
ATOM    138 HH11 ARG A  22      -1.136 -12.574 -14.373  1.00  0.00           H  
ATOM    139 HH12 ARG A  22      -1.960 -11.758 -15.652  1.00  0.00           H  
ATOM    140 HH21 ARG A  22       0.358  -9.171 -15.886  1.00  0.00           H  
ATOM    141 HH22 ARG A  22      -1.113  -9.828 -16.513  1.00  0.00           H  
ATOM    142  N   PHE A  23       0.379 -14.739 -10.103  1.00  0.00           N  
ATOM    143  CA  PHE A  23      -0.802 -15.601 -10.141  1.00  0.00           C  
ATOM    144  C   PHE A  23      -1.062 -16.221  -8.764  1.00  0.00           C  
ATOM    145  O   PHE A  23      -1.478 -17.375  -8.656  1.00  0.00           O  
ATOM    146  CB  PHE A  23      -0.623 -16.692 -11.202  1.00  0.00           C  
ATOM    147  CG  PHE A  23      -0.598 -16.162 -12.610  1.00  0.00           C  
ATOM    148  CD1 PHE A  23      -1.777 -15.858 -13.270  1.00  0.00           C  
ATOM    149  CD2 PHE A  23       0.604 -15.968 -13.270  1.00  0.00           C  
ATOM    150  CE1 PHE A  23      -1.758 -15.371 -14.563  1.00  0.00           C  
ATOM    151  CE2 PHE A  23       0.631 -15.480 -14.564  1.00  0.00           C  
ATOM    152  CZ  PHE A  23      -0.552 -15.181 -15.210  1.00  0.00           C  
ATOM    153  H   PHE A  23       1.255 -15.139  -9.916  1.00  0.00           H  
ATOM    154  HA  PHE A  23      -1.650 -14.987 -10.408  1.00  0.00           H  
ATOM    155  HB2 PHE A  23       0.308 -17.210 -11.026  1.00  0.00           H  
ATOM    156  HB3 PHE A  23      -1.440 -17.395 -11.125  1.00  0.00           H  
ATOM    157  HD1 PHE A  23      -2.721 -16.005 -12.764  1.00  0.00           H  
ATOM    158  HD2 PHE A  23       1.530 -16.202 -12.765  1.00  0.00           H  
ATOM    159  HE1 PHE A  23      -2.685 -15.139 -15.067  1.00  0.00           H  
ATOM    160  HE2 PHE A  23       1.575 -15.336 -15.067  1.00  0.00           H  
ATOM    161  HZ  PHE A  23      -0.535 -14.803 -16.222  1.00  0.00           H  
ATOM    162  N   SER A  24      -0.808 -15.438  -7.713  1.00  0.00           N  
ATOM    163  CA  SER A  24      -1.004 -15.892  -6.339  1.00  0.00           C  
ATOM    164  C   SER A  24      -1.880 -14.912  -5.556  1.00  0.00           C  
ATOM    165  O   SER A  24      -3.091 -15.104  -5.438  1.00  0.00           O  
ATOM    166  CB  SER A  24       0.353 -16.063  -5.639  1.00  0.00           C  
ATOM    167  OG  SER A  24       1.036 -14.815  -5.525  1.00  0.00           O  
ATOM    168  H   SER A  24      -0.477 -14.528  -7.867  1.00  0.00           H  
ATOM    169  HA  SER A  24      -1.503 -16.850  -6.373  1.00  0.00           H  
ATOM    170  HB2 SER A  24       0.195 -16.466  -4.650  1.00  0.00           H  
ATOM    171  HB3 SER A  24       0.965 -16.744  -6.212  1.00  0.00           H  
ATOM    172  HG  SER A  24       1.411 -14.726  -4.630  1.00  0.00           H  
ATOM    173  N   MET A  25      -1.261 -13.858  -5.028  1.00  0.00           N  
ATOM    174  CA  MET A  25      -1.972 -12.844  -4.257  1.00  0.00           C  
ATOM    175  C   MET A  25      -2.613 -11.798  -5.174  1.00  0.00           C  
ATOM    176  O   MET A  25      -2.305 -10.607  -5.090  1.00  0.00           O  
ATOM    177  CB  MET A  25      -1.011 -12.178  -3.261  1.00  0.00           C  
ATOM    178  CG  MET A  25      -1.589 -12.024  -1.865  1.00  0.00           C  
ATOM    179  SD  MET A  25      -3.128 -11.085  -1.846  1.00  0.00           S  
ATOM    180  CE  MET A  25      -4.263 -12.315  -1.212  1.00  0.00           C  
ATOM    181  H   MET A  25      -0.291 -13.763  -5.164  1.00  0.00           H  
ATOM    182  HA  MET A  25      -2.756 -13.343  -3.705  1.00  0.00           H  
ATOM    183  HB2 MET A  25      -0.116 -12.777  -3.191  1.00  0.00           H  
ATOM    184  HB3 MET A  25      -0.751 -11.198  -3.631  1.00  0.00           H  
ATOM    185  HG2 MET A  25      -1.780 -13.006  -1.457  1.00  0.00           H  
ATOM    186  HG3 MET A  25      -0.867 -11.515  -1.244  1.00  0.00           H  
ATOM    187  HE1 MET A  25      -3.818 -12.813  -0.362  1.00  0.00           H  
ATOM    188  HE2 MET A  25      -4.473 -13.044  -1.982  1.00  0.00           H  
ATOM    189  HE3 MET A  25      -5.182 -11.837  -0.908  1.00  0.00           H  
ATOM    190  N   LEU A  26      -3.514 -12.248  -6.048  1.00  0.00           N  
ATOM    191  CA  LEU A  26      -4.203 -11.347  -6.974  1.00  0.00           C  
ATOM    192  C   LEU A  26      -4.973 -10.265  -6.212  1.00  0.00           C  
ATOM    193  O   LEU A  26      -4.940  -9.089  -6.585  1.00  0.00           O  
ATOM    194  CB  LEU A  26      -5.152 -12.136  -7.882  1.00  0.00           C  
ATOM    195  CG  LEU A  26      -5.321 -11.569  -9.293  1.00  0.00           C  
ATOM    196  CD1 LEU A  26      -4.006 -11.615 -10.051  1.00  0.00           C  
ATOM    197  CD2 LEU A  26      -6.393 -12.337 -10.048  1.00  0.00           C  
ATOM    198  H   LEU A  26      -3.724 -13.207  -6.064  1.00  0.00           H  
ATOM    199  HA  LEU A  26      -3.452 -10.867  -7.585  1.00  0.00           H  
ATOM    200  HB2 LEU A  26      -4.778 -13.148  -7.965  1.00  0.00           H  
ATOM    201  HB3 LEU A  26      -6.124 -12.168  -7.412  1.00  0.00           H  
ATOM    202  HG  LEU A  26      -5.633 -10.536  -9.226  1.00  0.00           H  
ATOM    203 HD11 LEU A  26      -4.200 -11.795 -11.098  1.00  0.00           H  
ATOM    204 HD12 LEU A  26      -3.390 -12.411  -9.659  1.00  0.00           H  
ATOM    205 HD13 LEU A  26      -3.491 -10.673  -9.939  1.00  0.00           H  
ATOM    206 HD21 LEU A  26      -6.108 -13.375 -10.121  1.00  0.00           H  
ATOM    207 HD22 LEU A  26      -6.502 -11.923 -11.038  1.00  0.00           H  
ATOM    208 HD23 LEU A  26      -7.332 -12.259  -9.519  1.00  0.00           H  
ATOM    209  N   LEU A  27      -5.654 -10.671  -5.135  1.00  0.00           N  
ATOM    210  CA  LEU A  27      -6.425  -9.741  -4.302  1.00  0.00           C  
ATOM    211  C   LEU A  27      -5.611  -8.488  -3.956  1.00  0.00           C  
ATOM    212  O   LEU A  27      -6.173  -7.399  -3.808  1.00  0.00           O  
ATOM    213  CB  LEU A  27      -6.885 -10.438  -3.016  1.00  0.00           C  
ATOM    214  CG  LEU A  27      -8.096 -11.362  -3.171  1.00  0.00           C  
ATOM    215  CD1 LEU A  27      -8.222 -12.278  -1.965  1.00  0.00           C  
ATOM    216  CD2 LEU A  27      -9.368 -10.549  -3.352  1.00  0.00           C  
ATOM    217  H   LEU A  27      -5.629 -11.620  -4.887  1.00  0.00           H  
ATOM    218  HA  LEU A  27      -7.296  -9.440  -4.866  1.00  0.00           H  
ATOM    219  HB2 LEU A  27      -6.060 -11.023  -2.636  1.00  0.00           H  
ATOM    220  HB3 LEU A  27      -7.130  -9.680  -2.286  1.00  0.00           H  
ATOM    221  HG  LEU A  27      -7.963 -11.978  -4.047  1.00  0.00           H  
ATOM    222 HD11 LEU A  27      -8.356 -11.685  -1.073  1.00  0.00           H  
ATOM    223 HD12 LEU A  27      -7.326 -12.873  -1.870  1.00  0.00           H  
ATOM    224 HD13 LEU A  27      -9.074 -12.928  -2.096  1.00  0.00           H  
ATOM    225 HD21 LEU A  27      -9.742 -10.246  -2.386  1.00  0.00           H  
ATOM    226 HD22 LEU A  27     -10.112 -11.153  -3.853  1.00  0.00           H  
ATOM    227 HD23 LEU A  27      -9.156  -9.674  -3.948  1.00  0.00           H  
ATOM    228  N   ALA A  28      -4.286  -8.652  -3.841  1.00  0.00           N  
ATOM    229  CA  ALA A  28      -3.381  -7.545  -3.527  1.00  0.00           C  
ATOM    230  C   ALA A  28      -3.696  -6.312  -4.376  1.00  0.00           C  
ATOM    231  O   ALA A  28      -3.754  -5.194  -3.857  1.00  0.00           O  
ATOM    232  CB  ALA A  28      -1.931  -7.980  -3.727  1.00  0.00           C  
ATOM    233  H   ALA A  28      -3.906  -9.546  -3.980  1.00  0.00           H  
ATOM    234  HA  ALA A  28      -3.515  -7.292  -2.486  1.00  0.00           H  
ATOM    235  HB1 ALA A  28      -1.679  -8.737  -2.997  1.00  0.00           H  
ATOM    236  HB2 ALA A  28      -1.278  -7.128  -3.601  1.00  0.00           H  
ATOM    237  HB3 ALA A  28      -1.810  -8.385  -4.721  1.00  0.00           H  
ATOM    238  N   LEU A  29      -3.924  -6.525  -5.678  1.00  0.00           N  
ATOM    239  CA  LEU A  29      -4.255  -5.430  -6.591  1.00  0.00           C  
ATOM    240  C   LEU A  29      -5.407  -4.594  -6.037  1.00  0.00           C  
ATOM    241  O   LEU A  29      -5.373  -3.361  -6.082  1.00  0.00           O  
ATOM    242  CB  LEU A  29      -4.619  -5.981  -7.976  1.00  0.00           C  
ATOM    243  CG  LEU A  29      -4.040  -5.206  -9.163  1.00  0.00           C  
ATOM    244  CD1 LEU A  29      -4.718  -3.854  -9.303  1.00  0.00           C  
ATOM    245  CD2 LEU A  29      -2.537  -5.031  -9.007  1.00  0.00           C  
ATOM    246  H   LEU A  29      -3.885  -7.445  -6.025  1.00  0.00           H  
ATOM    247  HA  LEU A  29      -3.383  -4.800  -6.682  1.00  0.00           H  
ATOM    248  HB2 LEU A  29      -4.271  -7.002  -8.037  1.00  0.00           H  
ATOM    249  HB3 LEU A  29      -5.696  -5.982  -8.067  1.00  0.00           H  
ATOM    250  HG  LEU A  29      -4.219  -5.763 -10.071  1.00  0.00           H  
ATOM    251 HD11 LEU A  29      -4.266  -3.306 -10.115  1.00  0.00           H  
ATOM    252 HD12 LEU A  29      -4.604  -3.296  -8.385  1.00  0.00           H  
ATOM    253 HD13 LEU A  29      -5.769  -3.997  -9.507  1.00  0.00           H  
ATOM    254 HD21 LEU A  29      -2.337  -4.191  -8.359  1.00  0.00           H  
ATOM    255 HD22 LEU A  29      -2.094  -4.850  -9.976  1.00  0.00           H  
ATOM    256 HD23 LEU A  29      -2.112  -5.928  -8.580  1.00  0.00           H  
ATOM    257  N   ALA A  30      -6.416  -5.275  -5.490  1.00  0.00           N  
ATOM    258  CA  ALA A  30      -7.565  -4.604  -4.900  1.00  0.00           C  
ATOM    259  C   ALA A  30      -7.146  -3.783  -3.682  1.00  0.00           C  
ATOM    260  O   ALA A  30      -7.705  -2.718  -3.428  1.00  0.00           O  
ATOM    261  CB  ALA A  30      -8.639  -5.618  -4.526  1.00  0.00           C  
ATOM    262  H   ALA A  30      -6.371  -6.257  -5.463  1.00  0.00           H  
ATOM    263  HA  ALA A  30      -7.978  -3.936  -5.644  1.00  0.00           H  
ATOM    264  HB1 ALA A  30      -9.060  -6.045  -5.425  1.00  0.00           H  
ATOM    265  HB2 ALA A  30      -9.418  -5.126  -3.961  1.00  0.00           H  
ATOM    266  HB3 ALA A  30      -8.199  -6.401  -3.926  1.00  0.00           H  
ATOM    267  N   LEU A  31      -6.140  -4.267  -2.948  1.00  0.00           N  
ATOM    268  CA  LEU A  31      -5.638  -3.554  -1.774  1.00  0.00           C  
ATOM    269  C   LEU A  31      -4.934  -2.269  -2.204  1.00  0.00           C  
ATOM    270  O   LEU A  31      -5.180  -1.198  -1.646  1.00  0.00           O  
ATOM    271  CB  LEU A  31      -4.688  -4.447  -0.967  1.00  0.00           C  
ATOM    272  CG  LEU A  31      -5.364  -5.356   0.063  1.00  0.00           C  
ATOM    273  CD1 LEU A  31      -5.938  -4.534   1.205  1.00  0.00           C  
ATOM    274  CD2 LEU A  31      -6.457  -6.191  -0.591  1.00  0.00           C  
ATOM    275  H   LEU A  31      -5.713  -5.112  -3.213  1.00  0.00           H  
ATOM    276  HA  LEU A  31      -6.486  -3.291  -1.157  1.00  0.00           H  
ATOM    277  HB2 LEU A  31      -4.137  -5.069  -1.658  1.00  0.00           H  
ATOM    278  HB3 LEU A  31      -3.987  -3.813  -0.445  1.00  0.00           H  
ATOM    279  HG  LEU A  31      -4.628  -6.031   0.475  1.00  0.00           H  
ATOM    280 HD11 LEU A  31      -6.991  -4.744   1.308  1.00  0.00           H  
ATOM    281 HD12 LEU A  31      -5.799  -3.481   0.999  1.00  0.00           H  
ATOM    282 HD13 LEU A  31      -5.428  -4.790   2.123  1.00  0.00           H  
ATOM    283 HD21 LEU A  31      -6.075  -6.640  -1.497  1.00  0.00           H  
ATOM    284 HD22 LEU A  31      -7.298  -5.558  -0.827  1.00  0.00           H  
ATOM    285 HD23 LEU A  31      -6.769  -6.967   0.092  1.00  0.00           H  
ATOM    286  N   VAL A  32      -4.081  -2.379  -3.224  1.00  0.00           N  
ATOM    287  CA  VAL A  32      -3.368  -1.218  -3.755  1.00  0.00           C  
ATOM    288  C   VAL A  32      -4.375  -0.189  -4.267  1.00  0.00           C  
ATOM    289  O   VAL A  32      -4.316   0.987  -3.903  1.00  0.00           O  
ATOM    290  CB  VAL A  32      -2.405  -1.603  -4.900  1.00  0.00           C  
ATOM    291  CG1 VAL A  32      -1.668  -0.376  -5.418  1.00  0.00           C  
ATOM    292  CG2 VAL A  32      -1.413  -2.660  -4.441  1.00  0.00           C  
ATOM    293  H   VAL A  32      -3.945  -3.258  -3.643  1.00  0.00           H  
ATOM    294  HA  VAL A  32      -2.793  -0.778  -2.951  1.00  0.00           H  
ATOM    295  HB  VAL A  32      -2.987  -2.015  -5.712  1.00  0.00           H  
ATOM    296 HG11 VAL A  32      -2.379   0.331  -5.817  1.00  0.00           H  
ATOM    297 HG12 VAL A  32      -0.979  -0.672  -6.196  1.00  0.00           H  
ATOM    298 HG13 VAL A  32      -1.119   0.083  -4.609  1.00  0.00           H  
ATOM    299 HG21 VAL A  32      -0.686  -2.833  -5.221  1.00  0.00           H  
ATOM    300 HG22 VAL A  32      -1.938  -3.579  -4.227  1.00  0.00           H  
ATOM    301 HG23 VAL A  32      -0.907  -2.318  -3.549  1.00  0.00           H  
ATOM    302  N   VAL A  33      -5.316  -0.656  -5.095  1.00  0.00           N  
ATOM    303  CA  VAL A  33      -6.358   0.211  -5.640  1.00  0.00           C  
ATOM    304  C   VAL A  33      -7.185   0.820  -4.507  1.00  0.00           C  
ATOM    305  O   VAL A  33      -7.389   2.034  -4.465  1.00  0.00           O  
ATOM    306  CB  VAL A  33      -7.291  -0.554  -6.606  1.00  0.00           C  
ATOM    307  CG1 VAL A  33      -8.454   0.323  -7.050  1.00  0.00           C  
ATOM    308  CG2 VAL A  33      -6.517  -1.055  -7.816  1.00  0.00           C  
ATOM    309  H   VAL A  33      -5.316  -1.611  -5.331  1.00  0.00           H  
ATOM    310  HA  VAL A  33      -5.879   1.009  -6.189  1.00  0.00           H  
ATOM    311  HB  VAL A  33      -7.694  -1.412  -6.084  1.00  0.00           H  
ATOM    312 HG11 VAL A  33      -8.073   1.178  -7.589  1.00  0.00           H  
ATOM    313 HG12 VAL A  33      -9.005   0.659  -6.184  1.00  0.00           H  
ATOM    314 HG13 VAL A  33      -9.108  -0.247  -7.695  1.00  0.00           H  
ATOM    315 HG21 VAL A  33      -7.157  -1.683  -8.419  1.00  0.00           H  
ATOM    316 HG22 VAL A  33      -5.662  -1.627  -7.486  1.00  0.00           H  
ATOM    317 HG23 VAL A  33      -6.183  -0.213  -8.403  1.00  0.00           H  
ATOM    318  N   LEU A  34      -7.639  -0.029  -3.579  1.00  0.00           N  
ATOM    319  CA  LEU A  34      -8.424   0.431  -2.434  1.00  0.00           C  
ATOM    320  C   LEU A  34      -7.661   1.508  -1.669  1.00  0.00           C  
ATOM    321  O   LEU A  34      -8.219   2.554  -1.345  1.00  0.00           O  
ATOM    322  CB  LEU A  34      -8.767  -0.739  -1.502  1.00  0.00           C  
ATOM    323  CG  LEU A  34     -10.036  -1.512  -1.868  1.00  0.00           C  
ATOM    324  CD1 LEU A  34     -10.345  -2.561  -0.813  1.00  0.00           C  
ATOM    325  CD2 LEU A  34     -11.216  -0.565  -2.033  1.00  0.00           C  
ATOM    326  H   LEU A  34      -7.430  -0.985  -3.662  1.00  0.00           H  
ATOM    327  HA  LEU A  34      -9.340   0.860  -2.812  1.00  0.00           H  
ATOM    328  HB2 LEU A  34      -7.937  -1.430  -1.506  1.00  0.00           H  
ATOM    329  HB3 LEU A  34      -8.885  -0.352  -0.501  1.00  0.00           H  
ATOM    330  HG  LEU A  34      -9.881  -2.023  -2.808  1.00  0.00           H  
ATOM    331 HD11 LEU A  34     -10.588  -2.071   0.120  1.00  0.00           H  
ATOM    332 HD12 LEU A  34      -9.482  -3.193  -0.672  1.00  0.00           H  
ATOM    333 HD13 LEU A  34     -11.184  -3.160  -1.135  1.00  0.00           H  
ATOM    334 HD21 LEU A  34     -11.083   0.291  -1.389  1.00  0.00           H  
ATOM    335 HD22 LEU A  34     -12.128  -1.077  -1.767  1.00  0.00           H  
ATOM    336 HD23 LEU A  34     -11.275  -0.237  -3.061  1.00  0.00           H  
ATOM    337  N   ALA A  35      -6.374   1.257  -1.411  1.00  0.00           N  
ATOM    338  CA  ALA A  35      -5.532   2.225  -0.715  1.00  0.00           C  
ATOM    339  C   ALA A  35      -5.516   3.548  -1.479  1.00  0.00           C  
ATOM    340  O   ALA A  35      -5.739   4.615  -0.898  1.00  0.00           O  
ATOM    341  CB  ALA A  35      -4.122   1.678  -0.547  1.00  0.00           C  
ATOM    342  H   ALA A  35      -5.978   0.407  -1.714  1.00  0.00           H  
ATOM    343  HA  ALA A  35      -5.954   2.392   0.267  1.00  0.00           H  
ATOM    344  HB1 ALA A  35      -3.734   1.380  -1.510  1.00  0.00           H  
ATOM    345  HB2 ALA A  35      -4.145   0.821   0.111  1.00  0.00           H  
ATOM    346  HB3 ALA A  35      -3.486   2.440  -0.121  1.00  0.00           H  
ATOM    347  N   ILE A  36      -5.282   3.469  -2.792  1.00  0.00           N  
ATOM    348  CA  ILE A  36      -5.272   4.657  -3.647  1.00  0.00           C  
ATOM    349  C   ILE A  36      -6.620   5.379  -3.559  1.00  0.00           C  
ATOM    350  O   ILE A  36      -6.671   6.604  -3.414  1.00  0.00           O  
ATOM    351  CB  ILE A  36      -4.971   4.297  -5.120  1.00  0.00           C  
ATOM    352  CG1 ILE A  36      -3.577   3.672  -5.242  1.00  0.00           C  
ATOM    353  CG2 ILE A  36      -5.077   5.530  -6.009  1.00  0.00           C  
ATOM    354  CD1 ILE A  36      -3.392   2.841  -6.492  1.00  0.00           C  
ATOM    355  H   ILE A  36      -5.134   2.585  -3.198  1.00  0.00           H  
ATOM    356  HA  ILE A  36      -4.497   5.321  -3.290  1.00  0.00           H  
ATOM    357  HB  ILE A  36      -5.708   3.581  -5.450  1.00  0.00           H  
ATOM    358 HG12 ILE A  36      -2.838   4.459  -5.256  1.00  0.00           H  
ATOM    359 HG13 ILE A  36      -3.399   3.034  -4.389  1.00  0.00           H  
ATOM    360 HG21 ILE A  36      -5.105   6.417  -5.393  1.00  0.00           H  
ATOM    361 HG22 ILE A  36      -5.982   5.473  -6.597  1.00  0.00           H  
ATOM    362 HG23 ILE A  36      -4.222   5.575  -6.667  1.00  0.00           H  
ATOM    363 HD11 ILE A  36      -2.346   2.820  -6.760  1.00  0.00           H  
ATOM    364 HD12 ILE A  36      -3.961   3.275  -7.301  1.00  0.00           H  
ATOM    365 HD13 ILE A  36      -3.737   1.833  -6.309  1.00  0.00           H  
ATOM    366  N   VAL A  37      -7.707   4.603  -3.618  1.00  0.00           N  
ATOM    367  CA  VAL A  37      -9.058   5.153  -3.514  1.00  0.00           C  
ATOM    368  C   VAL A  37      -9.220   5.879  -2.182  1.00  0.00           C  
ATOM    369  O   VAL A  37      -9.615   7.046  -2.145  1.00  0.00           O  
ATOM    370  CB  VAL A  37     -10.136   4.050  -3.630  1.00  0.00           C  
ATOM    371  CG1 VAL A  37     -11.532   4.635  -3.463  1.00  0.00           C  
ATOM    372  CG2 VAL A  37     -10.023   3.324  -4.964  1.00  0.00           C  
ATOM    373  H   VAL A  37      -7.593   3.630  -3.712  1.00  0.00           H  
ATOM    374  HA  VAL A  37      -9.198   5.861  -4.320  1.00  0.00           H  
ATOM    375  HB  VAL A  37      -9.974   3.333  -2.840  1.00  0.00           H  
ATOM    376 HG11 VAL A  37     -12.253   3.833  -3.420  1.00  0.00           H  
ATOM    377 HG12 VAL A  37     -11.756   5.277  -4.304  1.00  0.00           H  
ATOM    378 HG13 VAL A  37     -11.577   5.210  -2.550  1.00  0.00           H  
ATOM    379 HG21 VAL A  37      -9.200   3.734  -5.530  1.00  0.00           H  
ATOM    380 HG22 VAL A  37     -10.940   3.448  -5.520  1.00  0.00           H  
ATOM    381 HG23 VAL A  37      -9.849   2.273  -4.785  1.00  0.00           H  
ATOM    382  N   VAL A  38      -8.879   5.187  -1.090  1.00  0.00           N  
ATOM    383  CA  VAL A  38      -8.951   5.774   0.248  1.00  0.00           C  
ATOM    384  C   VAL A  38      -8.150   7.070   0.282  1.00  0.00           C  
ATOM    385  O   VAL A  38      -8.642   8.103   0.742  1.00  0.00           O  
ATOM    386  CB  VAL A  38      -8.411   4.805   1.325  1.00  0.00           C  
ATOM    387  CG1 VAL A  38      -8.340   5.491   2.682  1.00  0.00           C  
ATOM    388  CG2 VAL A  38      -9.272   3.554   1.407  1.00  0.00           C  
ATOM    389  H   VAL A  38      -8.549   4.267  -1.191  1.00  0.00           H  
ATOM    390  HA  VAL A  38      -9.986   5.993   0.466  1.00  0.00           H  
ATOM    391  HB  VAL A  38      -7.409   4.509   1.043  1.00  0.00           H  
ATOM    392 HG11 VAL A  38      -7.969   4.794   3.418  1.00  0.00           H  
ATOM    393 HG12 VAL A  38      -9.328   5.823   2.967  1.00  0.00           H  
ATOM    394 HG13 VAL A  38      -7.678   6.341   2.625  1.00  0.00           H  
ATOM    395 HG21 VAL A  38     -10.219   3.735   0.919  1.00  0.00           H  
ATOM    396 HG22 VAL A  38      -9.443   3.301   2.442  1.00  0.00           H  
ATOM    397 HG23 VAL A  38      -8.765   2.736   0.916  1.00  0.00           H  
ATOM    398  N   GLN A  39      -6.921   7.010  -0.237  1.00  0.00           N  
ATOM    399  CA  GLN A  39      -6.049   8.179  -0.302  1.00  0.00           C  
ATOM    400  C   GLN A  39      -6.760   9.326  -1.022  1.00  0.00           C  
ATOM    401  O   GLN A  39      -6.892  10.423  -0.479  1.00  0.00           O  
ATOM    402  CB  GLN A  39      -4.746   7.812  -1.026  1.00  0.00           C  
ATOM    403  CG  GLN A  39      -3.925   9.010  -1.482  1.00  0.00           C  
ATOM    404  CD  GLN A  39      -2.622   8.599  -2.138  1.00  0.00           C  
ATOM    405  OE1 GLN A  39      -1.639   8.316  -1.460  1.00  0.00           O  
ATOM    406  NE2 GLN A  39      -2.605   8.561  -3.463  1.00  0.00           N  
ATOM    407  H   GLN A  39      -6.601   6.155  -0.604  1.00  0.00           H  
ATOM    408  HA  GLN A  39      -5.822   8.486   0.708  1.00  0.00           H  
ATOM    409  HB2 GLN A  39      -4.137   7.219  -0.360  1.00  0.00           H  
ATOM    410  HB3 GLN A  39      -4.991   7.219  -1.896  1.00  0.00           H  
ATOM    411  HG2 GLN A  39      -4.503   9.582  -2.192  1.00  0.00           H  
ATOM    412  HG3 GLN A  39      -3.699   9.625  -0.623  1.00  0.00           H  
ATOM    413 HE21 GLN A  39      -3.423   8.797  -3.944  1.00  0.00           H  
ATOM    414 HE22 GLN A  39      -1.773   8.294  -3.904  1.00  0.00           H  
ATOM    415  N   MET A  40      -7.238   9.050  -2.241  1.00  0.00           N  
ATOM    416  CA  MET A  40      -7.960  10.049  -3.032  1.00  0.00           C  
ATOM    417  C   MET A  40      -9.133  10.619  -2.232  1.00  0.00           C  
ATOM    418  O   MET A  40      -9.285  11.840  -2.117  1.00  0.00           O  
ATOM    419  CB  MET A  40      -8.460   9.431  -4.343  1.00  0.00           C  
ATOM    420  CG  MET A  40      -8.302  10.345  -5.548  1.00  0.00           C  
ATOM    421  SD  MET A  40      -9.055   9.667  -7.038  1.00  0.00           S  
ATOM    422  CE  MET A  40      -8.944  11.069  -8.147  1.00  0.00           C  
ATOM    423  H   MET A  40      -7.114   8.146  -2.610  1.00  0.00           H  
ATOM    424  HA  MET A  40      -7.273  10.852  -3.258  1.00  0.00           H  
ATOM    425  HB2 MET A  40      -7.907   8.522  -4.534  1.00  0.00           H  
ATOM    426  HB3 MET A  40      -9.507   9.187  -4.238  1.00  0.00           H  
ATOM    427  HG2 MET A  40      -8.767  11.294  -5.326  1.00  0.00           H  
ATOM    428  HG3 MET A  40      -7.247  10.498  -5.732  1.00  0.00           H  
ATOM    429  HE1 MET A  40      -9.543  10.882  -9.025  1.00  0.00           H  
ATOM    430  HE2 MET A  40      -7.913  11.216  -8.439  1.00  0.00           H  
ATOM    431  HE3 MET A  40      -9.307  11.955  -7.647  1.00  0.00           H  
ATOM    432  N   ALA A  41      -9.947   9.724  -1.662  1.00  0.00           N  
ATOM    433  CA  ALA A  41     -11.090  10.133  -0.850  1.00  0.00           C  
ATOM    434  C   ALA A  41     -10.635  11.057   0.280  1.00  0.00           C  
ATOM    435  O   ALA A  41     -11.197  12.135   0.479  1.00  0.00           O  
ATOM    436  CB  ALA A  41     -11.809   8.910  -0.294  1.00  0.00           C  
ATOM    437  H   ALA A  41      -9.760   8.766  -1.777  1.00  0.00           H  
ATOM    438  HA  ALA A  41     -11.777  10.672  -1.487  1.00  0.00           H  
ATOM    439  HB1 ALA A  41     -11.940   8.183  -1.083  1.00  0.00           H  
ATOM    440  HB2 ALA A  41     -12.775   9.202   0.091  1.00  0.00           H  
ATOM    441  HB3 ALA A  41     -11.219   8.475   0.501  1.00  0.00           H  
ATOM    442  N   VAL A  42      -9.590  10.635   0.999  1.00  0.00           N  
ATOM    443  CA  VAL A  42      -9.032  11.429   2.091  1.00  0.00           C  
ATOM    444  C   VAL A  42      -8.620  12.809   1.582  1.00  0.00           C  
ATOM    445  O   VAL A  42      -8.986  13.826   2.170  1.00  0.00           O  
ATOM    446  CB  VAL A  42      -7.812  10.736   2.738  1.00  0.00           C  
ATOM    447  CG1 VAL A  42      -7.163  11.639   3.779  1.00  0.00           C  
ATOM    448  CG2 VAL A  42      -8.214   9.409   3.363  1.00  0.00           C  
ATOM    449  H   VAL A  42      -9.174   9.773   0.776  1.00  0.00           H  
ATOM    450  HA  VAL A  42      -9.798  11.549   2.845  1.00  0.00           H  
ATOM    451  HB  VAL A  42      -7.084  10.539   1.963  1.00  0.00           H  
ATOM    452 HG11 VAL A  42      -6.819  11.040   4.610  1.00  0.00           H  
ATOM    453 HG12 VAL A  42      -7.885  12.361   4.130  1.00  0.00           H  
ATOM    454 HG13 VAL A  42      -6.325  12.156   3.335  1.00  0.00           H  
ATOM    455 HG21 VAL A  42      -7.904   9.389   4.397  1.00  0.00           H  
ATOM    456 HG22 VAL A  42      -7.737   8.601   2.828  1.00  0.00           H  
ATOM    457 HG23 VAL A  42      -9.286   9.294   3.307  1.00  0.00           H  
ATOM    458  N   THR A  43      -7.871  12.833   0.476  1.00  0.00           N  
ATOM    459  CA  THR A  43      -7.425  14.096  -0.122  1.00  0.00           C  
ATOM    460  C   THR A  43      -8.619  14.996  -0.434  1.00  0.00           C  
ATOM    461  O   THR A  43      -8.607  16.184  -0.115  1.00  0.00           O  
ATOM    462  CB  THR A  43      -6.623  13.837  -1.403  1.00  0.00           C  
ATOM    463  OG1 THR A  43      -5.511  13.000  -1.146  1.00  0.00           O  
ATOM    464  CG2 THR A  43      -6.099  15.103  -2.048  1.00  0.00           C  
ATOM    465  H   THR A  43      -7.620  11.982   0.046  1.00  0.00           H  
ATOM    466  HA  THR A  43      -6.791  14.596   0.595  1.00  0.00           H  
ATOM    467  HB  THR A  43      -7.263  13.342  -2.121  1.00  0.00           H  
ATOM    468  HG1 THR A  43      -4.858  13.480  -0.630  1.00  0.00           H  
ATOM    469 HG21 THR A  43      -6.900  15.600  -2.573  1.00  0.00           H  
ATOM    470 HG22 THR A  43      -5.313  14.852  -2.746  1.00  0.00           H  
ATOM    471 HG23 THR A  43      -5.705  15.759  -1.286  1.00  0.00           H  
ATOM    472  N   MET A  44      -9.649  14.419  -1.055  1.00  0.00           N  
ATOM    473  CA  MET A  44     -10.855  15.170  -1.407  1.00  0.00           C  
ATOM    474  C   MET A  44     -11.573  15.683  -0.153  1.00  0.00           C  
ATOM    475  O   MET A  44     -11.973  16.847  -0.093  1.00  0.00           O  
ATOM    476  CB  MET A  44     -11.802  14.295  -2.236  1.00  0.00           C  
ATOM    477  CG  MET A  44     -12.850  15.084  -3.005  1.00  0.00           C  
ATOM    478  SD  MET A  44     -14.092  14.027  -3.772  1.00  0.00           S  
ATOM    479  CE  MET A  44     -15.432  15.193  -4.007  1.00  0.00           C  
ATOM    480  H   MET A  44      -9.598  13.461  -1.281  1.00  0.00           H  
ATOM    481  HA  MET A  44     -10.554  16.020  -2.001  1.00  0.00           H  
ATOM    482  HB2 MET A  44     -11.219  13.726  -2.946  1.00  0.00           H  
ATOM    483  HB3 MET A  44     -12.312  13.609  -1.575  1.00  0.00           H  
ATOM    484  HG2 MET A  44     -13.345  15.759  -2.322  1.00  0.00           H  
ATOM    485  HG3 MET A  44     -12.356  15.656  -3.777  1.00  0.00           H  
ATOM    486  HE1 MET A  44     -16.334  14.659  -4.262  1.00  0.00           H  
ATOM    487  HE2 MET A  44     -15.179  15.877  -4.805  1.00  0.00           H  
ATOM    488  HE3 MET A  44     -15.588  15.750  -3.094  1.00  0.00           H  
ATOM    489  N   VAL A  45     -11.736  14.807   0.841  1.00  0.00           N  
ATOM    490  CA  VAL A  45     -12.406  15.169   2.091  1.00  0.00           C  
ATOM    491  C   VAL A  45     -11.618  16.234   2.863  1.00  0.00           C  
ATOM    492  O   VAL A  45     -12.184  17.238   3.300  1.00  0.00           O  
ATOM    493  CB  VAL A  45     -12.620  13.933   2.995  1.00  0.00           C  
ATOM    494  CG1 VAL A  45     -13.235  14.332   4.330  1.00  0.00           C  
ATOM    495  CG2 VAL A  45     -13.497  12.904   2.298  1.00  0.00           C  
ATOM    496  H   VAL A  45     -11.396  13.890   0.728  1.00  0.00           H  
ATOM    497  HA  VAL A  45     -13.376  15.575   1.841  1.00  0.00           H  
ATOM    498  HB  VAL A  45     -11.656  13.481   3.188  1.00  0.00           H  
ATOM    499 HG11 VAL A  45     -14.157  13.790   4.479  1.00  0.00           H  
ATOM    500 HG12 VAL A  45     -13.438  15.393   4.332  1.00  0.00           H  
ATOM    501 HG13 VAL A  45     -12.546  14.096   5.129  1.00  0.00           H  
ATOM    502 HG21 VAL A  45     -13.379  11.944   2.780  1.00  0.00           H  
ATOM    503 HG22 VAL A  45     -13.206  12.825   1.262  1.00  0.00           H  
ATOM    504 HG23 VAL A  45     -14.531  13.211   2.359  1.00  0.00           H  
ATOM    505  N   LEU A  46     -10.312  16.014   3.022  1.00  0.00           N  
ATOM    506  CA  LEU A  46      -9.449  16.957   3.738  1.00  0.00           C  
ATOM    507  C   LEU A  46      -9.175  18.210   2.895  1.00  0.00           C  
ATOM    508  O   LEU A  46      -8.023  18.541   2.596  1.00  0.00           O  
ATOM    509  CB  LEU A  46      -8.133  16.271   4.133  1.00  0.00           C  
ATOM    510  CG  LEU A  46      -7.992  15.943   5.620  1.00  0.00           C  
ATOM    511  CD1 LEU A  46      -9.018  14.905   6.041  1.00  0.00           C  
ATOM    512  CD2 LEU A  46      -6.587  15.451   5.923  1.00  0.00           C  
ATOM    513  H   LEU A  46      -9.918  15.198   2.647  1.00  0.00           H  
ATOM    514  HA  LEU A  46      -9.969  17.258   4.636  1.00  0.00           H  
ATOM    515  HB2 LEU A  46      -8.048  15.352   3.574  1.00  0.00           H  
ATOM    516  HB3 LEU A  46      -7.316  16.917   3.852  1.00  0.00           H  
ATOM    517  HG  LEU A  46      -8.166  16.838   6.200  1.00  0.00           H  
ATOM    518 HD11 LEU A  46      -8.707  14.445   6.967  1.00  0.00           H  
ATOM    519 HD12 LEU A  46      -9.101  14.150   5.273  1.00  0.00           H  
ATOM    520 HD13 LEU A  46      -9.977  15.382   6.180  1.00  0.00           H  
ATOM    521 HD21 LEU A  46      -6.395  14.548   5.366  1.00  0.00           H  
ATOM    522 HD22 LEU A  46      -6.496  15.249   6.980  1.00  0.00           H  
ATOM    523 HD23 LEU A  46      -5.871  16.208   5.640  1.00  0.00           H  
ATOM    524  N   HIS A  47     -10.249  18.905   2.519  1.00  0.00           N  
ATOM    525  CA  HIS A  47     -10.149  20.123   1.713  1.00  0.00           C  
ATOM    526  C   HIS A  47      -9.343  21.205   2.435  1.00  0.00           C  
ATOM    527  O   HIS A  47      -9.344  21.275   3.669  1.00  0.00           O  
ATOM    528  CB  HIS A  47     -11.552  20.645   1.378  1.00  0.00           C  
ATOM    529  CG  HIS A  47     -11.704  21.066  -0.048  1.00  0.00           C  
ATOM    530  ND1 HIS A  47     -11.974  22.361  -0.422  1.00  0.00           N  
ATOM    531  CD2 HIS A  47     -11.607  20.357  -1.194  1.00  0.00           C  
ATOM    532  CE1 HIS A  47     -12.037  22.433  -1.738  1.00  0.00           C  
ATOM    533  NE2 HIS A  47     -11.814  21.229  -2.236  1.00  0.00           N  
ATOM    534  H   HIS A  47     -11.139  18.588   2.794  1.00  0.00           H  
ATOM    535  HA  HIS A  47      -9.642  19.869   0.793  1.00  0.00           H  
ATOM    536  HB2 HIS A  47     -12.274  19.867   1.571  1.00  0.00           H  
ATOM    537  HB3 HIS A  47     -11.770  21.498   2.004  1.00  0.00           H  
ATOM    538  HD1 HIS A  47     -12.093  23.118   0.187  1.00  0.00           H  
ATOM    539  HD2 HIS A  47     -11.404  19.298  -1.274  1.00  0.00           H  
ATOM    540  HE1 HIS A  47     -12.229  23.328  -2.313  1.00  0.00           H  
ATOM    541  HE2 HIS A  47     -11.533  21.061  -3.162  1.00  0.00           H  
ATOM    542  N   GLY A  48      -8.658  22.050   1.663  1.00  0.00           N  
ATOM    543  CA  GLY A  48      -7.857  23.122   2.243  1.00  0.00           C  
ATOM    544  C   GLY A  48      -6.621  22.618   2.972  1.00  0.00           C  
ATOM    545  O   GLY A  48      -5.499  22.958   2.597  1.00  0.00           O  
ATOM    546  H   GLY A  48      -8.700  21.947   0.680  1.00  0.00           H  
ATOM    547  HA2 GLY A  48      -7.545  23.788   1.455  1.00  0.00           H  
ATOM    548  HA3 GLY A  48      -8.470  23.674   2.942  1.00  0.00           H  
ATOM    549  N   GLN A  49      -6.836  21.811   4.014  1.00  0.00           N  
ATOM    550  CA  GLN A  49      -5.746  21.247   4.823  1.00  0.00           C  
ATOM    551  C   GLN A  49      -4.550  20.820   3.968  1.00  0.00           C  
ATOM    552  O   GLN A  49      -3.424  21.263   4.200  1.00  0.00           O  
ATOM    553  CB  GLN A  49      -6.259  20.050   5.634  1.00  0.00           C  
ATOM    554  CG  GLN A  49      -6.085  20.211   7.139  1.00  0.00           C  
ATOM    555  CD  GLN A  49      -4.689  19.857   7.614  1.00  0.00           C  
ATOM    556  OE1 GLN A  49      -3.940  20.717   8.067  1.00  0.00           O  
ATOM    557  NE2 GLN A  49      -4.329  18.586   7.514  1.00  0.00           N  
ATOM    558  H   GLN A  49      -7.765  21.590   4.253  1.00  0.00           H  
ATOM    559  HA  GLN A  49      -5.417  22.012   5.509  1.00  0.00           H  
ATOM    560  HB2 GLN A  49      -7.311  19.913   5.428  1.00  0.00           H  
ATOM    561  HB3 GLN A  49      -5.725  19.164   5.324  1.00  0.00           H  
ATOM    562  HG2 GLN A  49      -6.285  21.238   7.404  1.00  0.00           H  
ATOM    563  HG3 GLN A  49      -6.793  19.567   7.642  1.00  0.00           H  
ATOM    564 HE21 GLN A  49      -4.974  17.949   7.142  1.00  0.00           H  
ATOM    565 HE22 GLN A  49      -3.433  18.336   7.818  1.00  0.00           H  
ATOM    566  N   VAL A  50      -4.798  19.952   2.986  1.00  0.00           N  
ATOM    567  CA  VAL A  50      -3.732  19.468   2.107  1.00  0.00           C  
ATOM    568  C   VAL A  50      -4.284  19.004   0.751  1.00  0.00           C  
ATOM    569  O   VAL A  50      -4.269  17.816   0.429  1.00  0.00           O  
ATOM    570  CB  VAL A  50      -2.926  18.327   2.779  1.00  0.00           C  
ATOM    571  CG1 VAL A  50      -3.838  17.187   3.208  1.00  0.00           C  
ATOM    572  CG2 VAL A  50      -1.828  17.816   1.854  1.00  0.00           C  
ATOM    573  H   VAL A  50      -5.714  19.627   2.851  1.00  0.00           H  
ATOM    574  HA  VAL A  50      -3.055  20.294   1.934  1.00  0.00           H  
ATOM    575  HB  VAL A  50      -2.454  18.728   3.666  1.00  0.00           H  
ATOM    576 HG11 VAL A  50      -4.165  16.640   2.336  1.00  0.00           H  
ATOM    577 HG12 VAL A  50      -4.698  17.589   3.724  1.00  0.00           H  
ATOM    578 HG13 VAL A  50      -3.299  16.522   3.868  1.00  0.00           H  
ATOM    579 HG21 VAL A  50      -1.035  17.379   2.442  1.00  0.00           H  
ATOM    580 HG22 VAL A  50      -1.436  18.636   1.271  1.00  0.00           H  
ATOM    581 HG23 VAL A  50      -2.239  17.067   1.190  1.00  0.00           H  
ATOM    582  N   GLU A  51      -4.763  19.957  -0.046  1.00  0.00           N  
ATOM    583  CA  GLU A  51      -5.308  19.642  -1.369  1.00  0.00           C  
ATOM    584  C   GLU A  51      -4.185  19.430  -2.384  1.00  0.00           C  
ATOM    585  O   GLU A  51      -4.116  18.390  -3.037  1.00  0.00           O  
ATOM    586  CB  GLU A  51      -6.247  20.756  -1.843  1.00  0.00           C  
ATOM    587  CG  GLU A  51      -7.712  20.343  -1.869  1.00  0.00           C  
ATOM    588  CD  GLU A  51      -8.649  21.525  -1.984  1.00  0.00           C  
ATOM    589  OE1 GLU A  51      -8.836  22.229  -0.970  1.00  0.00           O  
ATOM    590  OE2 GLU A  51      -9.199  21.743  -3.084  1.00  0.00           O  
ATOM    591  H   GLU A  51      -4.748  20.889   0.258  1.00  0.00           H  
ATOM    592  HA  GLU A  51      -5.871  18.724  -1.283  1.00  0.00           H  
ATOM    593  HB2 GLU A  51      -6.147  21.605  -1.181  1.00  0.00           H  
ATOM    594  HB3 GLU A  51      -5.962  21.053  -2.842  1.00  0.00           H  
ATOM    595  HG2 GLU A  51      -7.875  19.692  -2.715  1.00  0.00           H  
ATOM    596  HG3 GLU A  51      -7.938  19.810  -0.958  1.00  0.00           H  
ATOM    597  N   SER A  52      -3.297  20.421  -2.502  1.00  0.00           N  
ATOM    598  CA  SER A  52      -2.160  20.344  -3.428  1.00  0.00           C  
ATOM    599  C   SER A  52      -2.621  20.151  -4.877  1.00  0.00           C  
ATOM    600  O   SER A  52      -2.349  19.120  -5.497  1.00  0.00           O  
ATOM    601  CB  SER A  52      -1.220  19.205  -3.018  1.00  0.00           C  
ATOM    602  OG  SER A  52      -0.679  19.430  -1.724  1.00  0.00           O  
ATOM    603  H   SER A  52      -3.404  21.220  -1.947  1.00  0.00           H  
ATOM    604  HA  SER A  52      -1.621  21.277  -3.363  1.00  0.00           H  
ATOM    605  HB2 SER A  52      -1.767  18.273  -3.011  1.00  0.00           H  
ATOM    606  HB3 SER A  52      -0.408  19.140  -3.727  1.00  0.00           H  
ATOM    607  HG  SER A  52      -1.381  19.378  -1.068  1.00  0.00           H  
ATOM    608  N   ILE A  53      -3.313  21.153  -5.413  1.00  0.00           N  
ATOM    609  CA  ILE A  53      -3.806  21.097  -6.793  1.00  0.00           C  
ATOM    610  C   ILE A  53      -2.768  21.638  -7.783  1.00  0.00           C  
ATOM    611  O   ILE A  53      -2.662  21.150  -8.908  1.00  0.00           O  
ATOM    612  CB  ILE A  53      -5.141  21.867  -6.971  1.00  0.00           C  
ATOM    613  CG1 ILE A  53      -5.069  23.267  -6.337  1.00  0.00           C  
ATOM    614  CG2 ILE A  53      -6.296  21.064  -6.383  1.00  0.00           C  
ATOM    615  CD1 ILE A  53      -5.520  23.316  -4.889  1.00  0.00           C  
ATOM    616  H   ILE A  53      -3.492  21.949  -4.873  1.00  0.00           H  
ATOM    617  HA  ILE A  53      -3.988  20.059  -7.030  1.00  0.00           H  
ATOM    618  HB  ILE A  53      -5.322  21.973  -8.031  1.00  0.00           H  
ATOM    619 HG12 ILE A  53      -4.053  23.623  -6.378  1.00  0.00           H  
ATOM    620 HG13 ILE A  53      -5.702  23.938  -6.901  1.00  0.00           H  
ATOM    621 HG21 ILE A  53      -7.061  21.743  -6.033  1.00  0.00           H  
ATOM    622 HG22 ILE A  53      -5.937  20.469  -5.557  1.00  0.00           H  
ATOM    623 HG23 ILE A  53      -6.708  20.418  -7.142  1.00  0.00           H  
ATOM    624 HD11 ILE A  53      -5.393  22.343  -4.439  1.00  0.00           H  
ATOM    625 HD12 ILE A  53      -6.561  23.596  -4.845  1.00  0.00           H  
ATOM    626 HD13 ILE A  53      -4.928  24.041  -4.352  1.00  0.00           H  
ATOM    627  N   ASP A  54      -1.993  22.635  -7.349  1.00  0.00           N  
ATOM    628  CA  ASP A  54      -0.956  23.228  -8.188  1.00  0.00           C  
ATOM    629  C   ASP A  54       0.418  22.656  -7.819  1.00  0.00           C  
ATOM    630  O   ASP A  54       0.967  21.819  -8.541  1.00  0.00           O  
ATOM    631  CB  ASP A  54      -0.975  24.757  -8.039  1.00  0.00           C  
ATOM    632  CG  ASP A  54       0.126  25.438  -8.825  1.00  0.00           C  
ATOM    633  OD1 ASP A  54       1.225  25.622  -8.263  1.00  0.00           O  
ATOM    634  OD2 ASP A  54      -0.113  25.790  -9.998  1.00  0.00           O  
ATOM    635  H   ASP A  54      -2.118  22.974  -6.440  1.00  0.00           H  
ATOM    636  HA  ASP A  54      -1.172  22.973  -9.217  1.00  0.00           H  
ATOM    637  HB2 ASP A  54      -1.922  25.134  -8.392  1.00  0.00           H  
ATOM    638  HB3 ASP A  54      -0.858  25.014  -6.997  1.00  0.00           H  
ATOM    639  N   VAL A  55       0.960  23.094  -6.683  1.00  0.00           N  
ATOM    640  CA  VAL A  55       2.260  22.610  -6.212  1.00  0.00           C  
ATOM    641  C   VAL A  55       2.133  21.210  -5.596  1.00  0.00           C  
ATOM    642  O   VAL A  55       2.428  21.003  -4.416  1.00  0.00           O  
ATOM    643  CB  VAL A  55       2.898  23.578  -5.184  1.00  0.00           C  
ATOM    644  CG1 VAL A  55       3.496  24.785  -5.886  1.00  0.00           C  
ATOM    645  CG2 VAL A  55       1.878  24.019  -4.140  1.00  0.00           C  
ATOM    646  H   VAL A  55       0.471  23.747  -6.144  1.00  0.00           H  
ATOM    647  HA  VAL A  55       2.917  22.550  -7.069  1.00  0.00           H  
ATOM    648  HB  VAL A  55       3.695  23.055  -4.675  1.00  0.00           H  
ATOM    649 HG11 VAL A  55       2.965  24.966  -6.808  1.00  0.00           H  
ATOM    650 HG12 VAL A  55       4.537  24.595  -6.101  1.00  0.00           H  
ATOM    651 HG13 VAL A  55       3.413  25.653  -5.247  1.00  0.00           H  
ATOM    652 HG21 VAL A  55       1.182  23.215  -3.953  1.00  0.00           H  
ATOM    653 HG22 VAL A  55       1.342  24.883  -4.504  1.00  0.00           H  
ATOM    654 HG23 VAL A  55       2.389  24.274  -3.224  1.00  0.00           H  
ATOM    655  N   ILE A  56       1.685  20.254  -6.407  1.00  0.00           N  
ATOM    656  CA  ILE A  56       1.508  18.877  -5.949  1.00  0.00           C  
ATOM    657  C   ILE A  56       2.845  18.140  -5.844  1.00  0.00           C  
ATOM    658  O   ILE A  56       3.595  18.032  -6.818  1.00  0.00           O  
ATOM    659  CB  ILE A  56       0.544  18.087  -6.868  1.00  0.00           C  
ATOM    660  CG1 ILE A  56       0.332  16.669  -6.331  1.00  0.00           C  
ATOM    661  CG2 ILE A  56       1.066  18.041  -8.300  1.00  0.00           C  
ATOM    662  CD1 ILE A  56      -1.041  16.111  -6.630  1.00  0.00           C  
ATOM    663  H   ILE A  56       1.464  20.480  -7.339  1.00  0.00           H  
ATOM    664  HA  ILE A  56       1.065  18.920  -4.964  1.00  0.00           H  
ATOM    665  HB  ILE A  56      -0.405  18.600  -6.878  1.00  0.00           H  
ATOM    666 HG12 ILE A  56       1.060  16.007  -6.777  1.00  0.00           H  
ATOM    667 HG13 ILE A  56       0.464  16.672  -5.260  1.00  0.00           H  
ATOM    668 HG21 ILE A  56       1.015  19.028  -8.734  1.00  0.00           H  
ATOM    669 HG22 ILE A  56       0.459  17.361  -8.880  1.00  0.00           H  
ATOM    670 HG23 ILE A  56       2.090  17.698  -8.301  1.00  0.00           H  
ATOM    671 HD11 ILE A  56      -1.786  16.686  -6.100  1.00  0.00           H  
ATOM    672 HD12 ILE A  56      -1.089  15.081  -6.312  1.00  0.00           H  
ATOM    673 HD13 ILE A  56      -1.230  16.168  -7.691  1.00  0.00           H  
ATOM    674  N   ARG A  57       3.136  17.631  -4.651  1.00  0.00           N  
ATOM    675  CA  ARG A  57       4.380  16.901  -4.406  1.00  0.00           C  
ATOM    676  C   ARG A  57       4.285  15.470  -4.952  1.00  0.00           C  
ATOM    677  O   ARG A  57       4.250  14.501  -4.194  1.00  0.00           O  
ATOM    678  CB  ARG A  57       4.691  16.896  -2.906  1.00  0.00           C  
ATOM    679  CG  ARG A  57       4.763  18.288  -2.293  1.00  0.00           C  
ATOM    680  CD  ARG A  57       5.064  18.229  -0.805  1.00  0.00           C  
ATOM    681  NE  ARG A  57       6.441  18.638  -0.509  1.00  0.00           N  
ATOM    682  CZ  ARG A  57       6.860  19.899  -0.483  1.00  0.00           C  
ATOM    683  NH1 ARG A  57       6.028  20.892  -0.742  1.00  0.00           N  
ATOM    684  NH2 ARG A  57       8.120  20.165  -0.197  1.00  0.00           N  
ATOM    685  H   ARG A  57       2.500  17.747  -3.915  1.00  0.00           H  
ATOM    686  HA  ARG A  57       5.173  17.418  -4.928  1.00  0.00           H  
ATOM    687  HB2 ARG A  57       3.922  16.338  -2.391  1.00  0.00           H  
ATOM    688  HB3 ARG A  57       5.641  16.409  -2.749  1.00  0.00           H  
ATOM    689  HG2 ARG A  57       5.546  18.847  -2.786  1.00  0.00           H  
ATOM    690  HG3 ARG A  57       3.816  18.785  -2.441  1.00  0.00           H  
ATOM    691  HD2 ARG A  57       4.379  18.884  -0.284  1.00  0.00           H  
ATOM    692  HD3 ARG A  57       4.918  17.214  -0.461  1.00  0.00           H  
ATOM    693  HE  ARG A  57       7.088  17.927  -0.317  1.00  0.00           H  
ATOM    694 HH11 ARG A  57       5.072  20.697  -0.960  1.00  0.00           H  
ATOM    695 HH12 ARG A  57       6.352  21.835  -0.719  1.00  0.00           H  
ATOM    696 HH21 ARG A  57       8.756  19.418  -0.004  1.00  0.00           H  
ATOM    697 HH22 ARG A  57       8.440  21.110  -0.173  1.00  0.00           H  
ATOM    698  N   SER A  58       4.235  15.359  -6.284  1.00  0.00           N  
ATOM    699  CA  SER A  58       4.132  14.059  -6.962  1.00  0.00           C  
ATOM    700  C   SER A  58       5.225  13.089  -6.509  1.00  0.00           C  
ATOM    701  O   SER A  58       4.961  12.162  -5.742  1.00  0.00           O  
ATOM    702  CB  SER A  58       4.199  14.253  -8.483  1.00  0.00           C  
ATOM    703  OG  SER A  58       5.453  14.796  -8.874  1.00  0.00           O  
ATOM    704  H   SER A  58       4.261  16.178  -6.827  1.00  0.00           H  
ATOM    705  HA  SER A  58       3.171  13.634  -6.710  1.00  0.00           H  
ATOM    706  HB2 SER A  58       4.064  13.298  -8.971  1.00  0.00           H  
ATOM    707  HB3 SER A  58       3.414  14.929  -8.791  1.00  0.00           H  
ATOM    708  HG  SER A  58       5.357  15.262  -9.710  1.00  0.00           H  
ATOM    709  N   ILE A  59       6.451  13.306  -6.994  1.00  0.00           N  
ATOM    710  CA  ILE A  59       7.594  12.452  -6.649  1.00  0.00           C  
ATOM    711  C   ILE A  59       7.638  12.160  -5.146  1.00  0.00           C  
ATOM    712  O   ILE A  59       7.912  11.029  -4.733  1.00  0.00           O  
ATOM    713  CB  ILE A  59       8.930  13.101  -7.079  1.00  0.00           C  
ATOM    714  CG1 ILE A  59       8.933  13.376  -8.585  1.00  0.00           C  
ATOM    715  CG2 ILE A  59      10.108  12.210  -6.704  1.00  0.00           C  
ATOM    716  CD1 ILE A  59       8.958  14.850  -8.929  1.00  0.00           C  
ATOM    717  H   ILE A  59       6.587  14.061  -7.610  1.00  0.00           H  
ATOM    718  HA  ILE A  59       7.485  11.518  -7.180  1.00  0.00           H  
ATOM    719  HB  ILE A  59       9.038  14.036  -6.550  1.00  0.00           H  
ATOM    720 HG12 ILE A  59       9.805  12.918  -9.026  1.00  0.00           H  
ATOM    721 HG13 ILE A  59       8.044  12.947  -9.025  1.00  0.00           H  
ATOM    722 HG21 ILE A  59       9.902  11.194  -7.009  1.00  0.00           H  
ATOM    723 HG22 ILE A  59      10.260  12.242  -5.635  1.00  0.00           H  
ATOM    724 HG23 ILE A  59      10.998  12.561  -7.205  1.00  0.00           H  
ATOM    725 HD11 ILE A  59       9.708  15.345  -8.330  1.00  0.00           H  
ATOM    726 HD12 ILE A  59       7.990  15.284  -8.726  1.00  0.00           H  
ATOM    727 HD13 ILE A  59       9.196  14.969  -9.975  1.00  0.00           H  
ATOM    728  N   PHE A  60       7.349  13.185  -4.339  1.00  0.00           N  
ATOM    729  CA  PHE A  60       7.336  13.055  -2.880  1.00  0.00           C  
ATOM    730  C   PHE A  60       6.615  11.780  -2.435  1.00  0.00           C  
ATOM    731  O   PHE A  60       7.031  11.131  -1.474  1.00  0.00           O  
ATOM    732  CB  PHE A  60       6.668  14.281  -2.255  1.00  0.00           C  
ATOM    733  CG  PHE A  60       7.396  14.828  -1.061  1.00  0.00           C  
ATOM    734  CD1 PHE A  60       8.588  15.518  -1.214  1.00  0.00           C  
ATOM    735  CD2 PHE A  60       6.888  14.653   0.216  1.00  0.00           C  
ATOM    736  CE1 PHE A  60       9.259  16.023  -0.117  1.00  0.00           C  
ATOM    737  CE2 PHE A  60       7.555  15.155   1.317  1.00  0.00           C  
ATOM    738  CZ  PHE A  60       8.743  15.840   1.151  1.00  0.00           C  
ATOM    739  H   PHE A  60       7.130  14.052  -4.739  1.00  0.00           H  
ATOM    740  HA  PHE A  60       8.361  13.006  -2.544  1.00  0.00           H  
ATOM    741  HB2 PHE A  60       6.615  15.064  -2.994  1.00  0.00           H  
ATOM    742  HB3 PHE A  60       5.666  14.019  -1.945  1.00  0.00           H  
ATOM    743  HD1 PHE A  60       8.993  15.660  -2.205  1.00  0.00           H  
ATOM    744  HD2 PHE A  60       5.960  14.115   0.347  1.00  0.00           H  
ATOM    745  HE1 PHE A  60      10.188  16.557  -0.251  1.00  0.00           H  
ATOM    746  HE2 PHE A  60       7.148  15.011   2.308  1.00  0.00           H  
ATOM    747  HZ  PHE A  60       9.265  16.234   2.011  1.00  0.00           H  
ATOM    748  N   PHE A  61       5.538  11.423  -3.149  1.00  0.00           N  
ATOM    749  CA  PHE A  61       4.761  10.220  -2.840  1.00  0.00           C  
ATOM    750  C   PHE A  61       5.676   9.036  -2.524  1.00  0.00           C  
ATOM    751  O   PHE A  61       5.469   8.335  -1.532  1.00  0.00           O  
ATOM    752  CB  PHE A  61       3.834   9.873  -4.010  1.00  0.00           C  
ATOM    753  CG  PHE A  61       2.850   8.780  -3.697  1.00  0.00           C  
ATOM    754  CD1 PHE A  61       2.038   8.863  -2.578  1.00  0.00           C  
ATOM    755  CD2 PHE A  61       2.737   7.673  -4.522  1.00  0.00           C  
ATOM    756  CE1 PHE A  61       1.132   7.862  -2.286  1.00  0.00           C  
ATOM    757  CE2 PHE A  61       1.832   6.667  -4.235  1.00  0.00           C  
ATOM    758  CZ  PHE A  61       1.029   6.763  -3.115  1.00  0.00           C  
ATOM    759  H   PHE A  61       5.264  11.981  -3.912  1.00  0.00           H  
ATOM    760  HA  PHE A  61       4.160  10.432  -1.968  1.00  0.00           H  
ATOM    761  HB2 PHE A  61       3.274  10.754  -4.289  1.00  0.00           H  
ATOM    762  HB3 PHE A  61       4.432   9.553  -4.851  1.00  0.00           H  
ATOM    763  HD1 PHE A  61       2.117   9.722  -1.929  1.00  0.00           H  
ATOM    764  HD2 PHE A  61       3.365   7.598  -5.396  1.00  0.00           H  
ATOM    765  HE1 PHE A  61       0.504   7.939  -1.410  1.00  0.00           H  
ATOM    766  HE2 PHE A  61       1.754   5.808  -4.886  1.00  0.00           H  
ATOM    767  HZ  PHE A  61       0.320   5.980  -2.888  1.00  0.00           H  
ATOM    768  N   GLY A  62       6.698   8.834  -3.367  1.00  0.00           N  
ATOM    769  CA  GLY A  62       7.649   7.749  -3.162  1.00  0.00           C  
ATOM    770  C   GLY A  62       8.062   7.603  -1.710  1.00  0.00           C  
ATOM    771  O   GLY A  62       8.061   6.498  -1.170  1.00  0.00           O  
ATOM    772  H   GLY A  62       6.814   9.440  -4.129  1.00  0.00           H  
ATOM    773  HA2 GLY A  62       7.199   6.824  -3.487  1.00  0.00           H  
ATOM    774  HA3 GLY A  62       8.530   7.936  -3.757  1.00  0.00           H  
ATOM    775  N   LEU A  63       8.384   8.723  -1.063  1.00  0.00           N  
ATOM    776  CA  LEU A  63       8.770   8.707   0.347  1.00  0.00           C  
ATOM    777  C   LEU A  63       7.709   7.984   1.175  1.00  0.00           C  
ATOM    778  O   LEU A  63       8.027   7.091   1.969  1.00  0.00           O  
ATOM    779  CB  LEU A  63       8.965  10.137   0.867  1.00  0.00           C  
ATOM    780  CG  LEU A  63      10.372  10.456   1.370  1.00  0.00           C  
ATOM    781  CD1 LEU A  63      10.644  11.948   1.286  1.00  0.00           C  
ATOM    782  CD2 LEU A  63      10.552   9.963   2.798  1.00  0.00           C  
ATOM    783  H   LEU A  63       8.336   9.582  -1.540  1.00  0.00           H  
ATOM    784  HA  LEU A  63       9.704   8.170   0.431  1.00  0.00           H  
ATOM    785  HB2 LEU A  63       8.728  10.824   0.069  1.00  0.00           H  
ATOM    786  HB3 LEU A  63       8.271  10.301   1.678  1.00  0.00           H  
ATOM    787  HG  LEU A  63      11.096   9.950   0.748  1.00  0.00           H  
ATOM    788 HD11 LEU A  63      11.700  12.128   1.409  1.00  0.00           H  
ATOM    789 HD12 LEU A  63      10.098  12.457   2.067  1.00  0.00           H  
ATOM    790 HD13 LEU A  63      10.324  12.318   0.324  1.00  0.00           H  
ATOM    791 HD21 LEU A  63      10.099  10.667   3.479  1.00  0.00           H  
ATOM    792 HD22 LEU A  63      11.605   9.876   3.018  1.00  0.00           H  
ATOM    793 HD23 LEU A  63      10.079   8.999   2.908  1.00  0.00           H  
ATOM    794  N   LEU A  64       6.445   8.345   0.946  1.00  0.00           N  
ATOM    795  CA  LEU A  64       5.324   7.716   1.635  1.00  0.00           C  
ATOM    796  C   LEU A  64       5.227   6.239   1.254  1.00  0.00           C  
ATOM    797  O   LEU A  64       4.749   5.416   2.039  1.00  0.00           O  
ATOM    798  CB  LEU A  64       4.017   8.437   1.293  1.00  0.00           C  
ATOM    799  CG  LEU A  64       2.776   7.921   2.025  1.00  0.00           C  
ATOM    800  CD1 LEU A  64       2.663   8.559   3.400  1.00  0.00           C  
ATOM    801  CD2 LEU A  64       1.526   8.197   1.205  1.00  0.00           C  
ATOM    802  H   LEU A  64       6.259   9.032   0.266  1.00  0.00           H  
ATOM    803  HA  LEU A  64       5.502   7.788   2.699  1.00  0.00           H  
ATOM    804  HB2 LEU A  64       4.138   9.485   1.526  1.00  0.00           H  
ATOM    805  HB3 LEU A  64       3.847   8.340   0.231  1.00  0.00           H  
ATOM    806  HG  LEU A  64       2.861   6.852   2.158  1.00  0.00           H  
ATOM    807 HD11 LEU A  64       3.650   8.731   3.800  1.00  0.00           H  
ATOM    808 HD12 LEU A  64       2.119   7.899   4.059  1.00  0.00           H  
ATOM    809 HD13 LEU A  64       2.138   9.500   3.318  1.00  0.00           H  
ATOM    810 HD21 LEU A  64       1.108   7.262   0.862  1.00  0.00           H  
ATOM    811 HD22 LEU A  64       1.780   8.813   0.355  1.00  0.00           H  
ATOM    812 HD23 LEU A  64       0.801   8.711   1.818  1.00  0.00           H  
ATOM    813  N   ILE A  65       5.704   5.902   0.052  1.00  0.00           N  
ATOM    814  CA  ILE A  65       5.689   4.524  -0.416  1.00  0.00           C  
ATOM    815  C   ILE A  65       6.603   3.646   0.442  1.00  0.00           C  
ATOM    816  O   ILE A  65       6.426   2.432   0.486  1.00  0.00           O  
ATOM    817  CB  ILE A  65       6.097   4.412  -1.906  1.00  0.00           C  
ATOM    818  CG1 ILE A  65       5.167   5.265  -2.776  1.00  0.00           C  
ATOM    819  CG2 ILE A  65       6.064   2.959  -2.361  1.00  0.00           C  
ATOM    820  CD1 ILE A  65       5.493   5.209  -4.253  1.00  0.00           C  
ATOM    821  H   ILE A  65       6.097   6.598  -0.524  1.00  0.00           H  
ATOM    822  HA  ILE A  65       4.676   4.159  -0.319  1.00  0.00           H  
ATOM    823  HB  ILE A  65       7.109   4.775  -2.008  1.00  0.00           H  
ATOM    824 HG12 ILE A  65       4.152   4.920  -2.650  1.00  0.00           H  
ATOM    825 HG13 ILE A  65       5.233   6.296  -2.461  1.00  0.00           H  
ATOM    826 HG21 ILE A  65       5.278   2.434  -1.837  1.00  0.00           H  
ATOM    827 HG22 ILE A  65       7.013   2.491  -2.145  1.00  0.00           H  
ATOM    828 HG23 ILE A  65       5.878   2.918  -3.423  1.00  0.00           H  
ATOM    829 HD11 ILE A  65       6.484   4.802  -4.388  1.00  0.00           H  
ATOM    830 HD12 ILE A  65       5.452   6.204  -4.670  1.00  0.00           H  
ATOM    831 HD13 ILE A  65       4.774   4.578  -4.756  1.00  0.00           H  
ATOM    832  N   THR A  66       7.567   4.258   1.148  1.00  0.00           N  
ATOM    833  CA  THR A  66       8.465   3.490   2.015  1.00  0.00           C  
ATOM    834  C   THR A  66       7.656   2.813   3.127  1.00  0.00           C  
ATOM    835  O   THR A  66       7.570   1.584   3.175  1.00  0.00           O  
ATOM    836  CB  THR A  66       9.574   4.370   2.612  1.00  0.00           C  
ATOM    837  OG1 THR A  66       9.840   5.491   1.789  1.00  0.00           O  
ATOM    838  CG2 THR A  66      10.880   3.633   2.797  1.00  0.00           C  
ATOM    839  H   THR A  66       7.663   5.237   1.096  1.00  0.00           H  
ATOM    840  HA  THR A  66       8.919   2.718   1.410  1.00  0.00           H  
ATOM    841  HB  THR A  66       9.260   4.726   3.582  1.00  0.00           H  
ATOM    842  HG1 THR A  66       9.201   6.198   1.985  1.00  0.00           H  
ATOM    843 HG21 THR A  66      10.685   2.639   3.169  1.00  0.00           H  
ATOM    844 HG22 THR A  66      11.499   4.167   3.501  1.00  0.00           H  
ATOM    845 HG23 THR A  66      11.391   3.569   1.847  1.00  0.00           H  
ATOM    846  N   PRO A  67       7.009   3.602   4.020  1.00  0.00           N  
ATOM    847  CA  PRO A  67       6.178   3.044   5.091  1.00  0.00           C  
ATOM    848  C   PRO A  67       4.962   2.315   4.517  1.00  0.00           C  
ATOM    849  O   PRO A  67       4.568   1.255   5.009  1.00  0.00           O  
ATOM    850  CB  PRO A  67       5.751   4.272   5.903  1.00  0.00           C  
ATOM    851  CG  PRO A  67       5.863   5.415   4.954  1.00  0.00           C  
ATOM    852  CD  PRO A  67       7.004   5.081   4.033  1.00  0.00           C  
ATOM    853  HA  PRO A  67       6.739   2.365   5.718  1.00  0.00           H  
ATOM    854  HB2 PRO A  67       4.734   4.143   6.249  1.00  0.00           H  
ATOM    855  HB3 PRO A  67       6.411   4.396   6.748  1.00  0.00           H  
ATOM    856  HG2 PRO A  67       4.946   5.518   4.391  1.00  0.00           H  
ATOM    857  HG3 PRO A  67       6.074   6.324   5.497  1.00  0.00           H  
ATOM    858  HD2 PRO A  67       6.820   5.477   3.047  1.00  0.00           H  
ATOM    859  HD3 PRO A  67       7.931   5.467   4.431  1.00  0.00           H  
ATOM    860  N   TRP A  68       4.390   2.883   3.448  1.00  0.00           N  
ATOM    861  CA  TRP A  68       3.238   2.288   2.771  1.00  0.00           C  
ATOM    862  C   TRP A  68       3.577   0.869   2.310  1.00  0.00           C  
ATOM    863  O   TRP A  68       2.826  -0.073   2.570  1.00  0.00           O  
ATOM    864  CB  TRP A  68       2.832   3.155   1.572  1.00  0.00           C  
ATOM    865  CG  TRP A  68       1.481   2.829   1.010  1.00  0.00           C  
ATOM    866  CD1 TRP A  68       0.382   2.401   1.699  1.00  0.00           C  
ATOM    867  CD2 TRP A  68       1.087   2.911  -0.366  1.00  0.00           C  
ATOM    868  NE1 TRP A  68      -0.671   2.212   0.835  1.00  0.00           N  
ATOM    869  CE2 TRP A  68      -0.262   2.517  -0.437  1.00  0.00           C  
ATOM    870  CE3 TRP A  68       1.745   3.279  -1.543  1.00  0.00           C  
ATOM    871  CZ2 TRP A  68      -0.964   2.482  -1.639  1.00  0.00           C  
ATOM    872  CZ3 TRP A  68       1.047   3.243  -2.736  1.00  0.00           C  
ATOM    873  CH2 TRP A  68      -0.295   2.847  -2.776  1.00  0.00           C  
ATOM    874  H   TRP A  68       4.768   3.718   3.094  1.00  0.00           H  
ATOM    875  HA  TRP A  68       2.420   2.243   3.473  1.00  0.00           H  
ATOM    876  HB2 TRP A  68       2.821   4.191   1.875  1.00  0.00           H  
ATOM    877  HB3 TRP A  68       3.560   3.026   0.784  1.00  0.00           H  
ATOM    878  HD1 TRP A  68       0.359   2.239   2.767  1.00  0.00           H  
ATOM    879  HE1 TRP A  68      -1.569   1.909   1.090  1.00  0.00           H  
ATOM    880  HE3 TRP A  68       2.780   3.588  -1.530  1.00  0.00           H  
ATOM    881  HZ2 TRP A  68      -1.997   2.179  -1.688  1.00  0.00           H  
ATOM    882  HZ3 TRP A  68       1.540   3.524  -3.656  1.00  0.00           H  
ATOM    883  HH2 TRP A  68      -0.802   2.834  -3.730  1.00  0.00           H  
ATOM    884  N   ALA A  69       4.728   0.729   1.646  1.00  0.00           N  
ATOM    885  CA  ALA A  69       5.194  -0.569   1.167  1.00  0.00           C  
ATOM    886  C   ALA A  69       5.478  -1.503   2.339  1.00  0.00           C  
ATOM    887  O   ALA A  69       5.111  -2.673   2.302  1.00  0.00           O  
ATOM    888  CB  ALA A  69       6.436  -0.403   0.301  1.00  0.00           C  
ATOM    889  H   ALA A  69       5.286   1.521   1.488  1.00  0.00           H  
ATOM    890  HA  ALA A  69       4.412  -1.001   0.558  1.00  0.00           H  
ATOM    891  HB1 ALA A  69       6.779  -1.373  -0.026  1.00  0.00           H  
ATOM    892  HB2 ALA A  69       7.212   0.080   0.875  1.00  0.00           H  
ATOM    893  HB3 ALA A  69       6.195   0.203  -0.559  1.00  0.00           H  
ATOM    894  N   VAL A  70       6.116  -0.973   3.388  1.00  0.00           N  
ATOM    895  CA  VAL A  70       6.422  -1.766   4.579  1.00  0.00           C  
ATOM    896  C   VAL A  70       5.134  -2.311   5.201  1.00  0.00           C  
ATOM    897  O   VAL A  70       5.034  -3.503   5.515  1.00  0.00           O  
ATOM    898  CB  VAL A  70       7.195  -0.935   5.630  1.00  0.00           C  
ATOM    899  CG1 VAL A  70       7.295  -1.684   6.949  1.00  0.00           C  
ATOM    900  CG2 VAL A  70       8.583  -0.583   5.115  1.00  0.00           C  
ATOM    901  H   VAL A  70       6.375  -0.024   3.362  1.00  0.00           H  
ATOM    902  HA  VAL A  70       7.042  -2.598   4.277  1.00  0.00           H  
ATOM    903  HB  VAL A  70       6.655  -0.016   5.801  1.00  0.00           H  
ATOM    904 HG11 VAL A  70       8.146  -1.321   7.507  1.00  0.00           H  
ATOM    905 HG12 VAL A  70       7.416  -2.741   6.757  1.00  0.00           H  
ATOM    906 HG13 VAL A  70       6.394  -1.525   7.524  1.00  0.00           H  
ATOM    907 HG21 VAL A  70       9.229  -1.445   5.202  1.00  0.00           H  
ATOM    908 HG22 VAL A  70       8.988   0.230   5.699  1.00  0.00           H  
ATOM    909 HG23 VAL A  70       8.518  -0.284   4.079  1.00  0.00           H  
ATOM    910  N   TYR A  71       4.139  -1.435   5.356  1.00  0.00           N  
ATOM    911  CA  TYR A  71       2.848  -1.833   5.913  1.00  0.00           C  
ATOM    912  C   TYR A  71       2.151  -2.816   4.973  1.00  0.00           C  
ATOM    913  O   TYR A  71       1.750  -3.905   5.388  1.00  0.00           O  
ATOM    914  CB  TYR A  71       1.963  -0.606   6.153  1.00  0.00           C  
ATOM    915  CG  TYR A  71       0.986  -0.778   7.295  1.00  0.00           C  
ATOM    916  CD1 TYR A  71      -0.006  -1.751   7.246  1.00  0.00           C  
ATOM    917  CD2 TYR A  71       1.057   0.029   8.422  1.00  0.00           C  
ATOM    918  CE1 TYR A  71      -0.899  -1.912   8.289  1.00  0.00           C  
ATOM    919  CE2 TYR A  71       0.168  -0.127   9.468  1.00  0.00           C  
ATOM    920  CZ  TYR A  71      -0.807  -1.098   9.396  1.00  0.00           C  
ATOM    921  OH  TYR A  71      -1.692  -1.252  10.436  1.00  0.00           O  
ATOM    922  H   TYR A  71       4.272  -0.502   5.072  1.00  0.00           H  
ATOM    923  HA  TYR A  71       3.032  -2.327   6.857  1.00  0.00           H  
ATOM    924  HB2 TYR A  71       2.589   0.243   6.378  1.00  0.00           H  
ATOM    925  HB3 TYR A  71       1.395  -0.399   5.257  1.00  0.00           H  
ATOM    926  HD1 TYR A  71      -0.075  -2.388   6.376  1.00  0.00           H  
ATOM    927  HD2 TYR A  71       1.822   0.789   8.475  1.00  0.00           H  
ATOM    928  HE1 TYR A  71      -1.663  -2.673   8.234  1.00  0.00           H  
ATOM    929  HE2 TYR A  71       0.238   0.510  10.337  1.00  0.00           H  
ATOM    930  HH  TYR A  71      -1.541  -2.100  10.864  1.00  0.00           H  
ATOM    931  N   PHE A  72       2.035  -2.432   3.698  1.00  0.00           N  
ATOM    932  CA  PHE A  72       1.410  -3.290   2.688  1.00  0.00           C  
ATOM    933  C   PHE A  72       2.053  -4.678   2.712  1.00  0.00           C  
ATOM    934  O   PHE A  72       1.368  -5.696   2.837  1.00  0.00           O  
ATOM    935  CB  PHE A  72       1.560  -2.661   1.296  1.00  0.00           C  
ATOM    936  CG  PHE A  72       0.437  -2.991   0.355  1.00  0.00           C  
ATOM    937  CD1 PHE A  72       0.417  -4.199  -0.325  1.00  0.00           C  
ATOM    938  CD2 PHE A  72      -0.597  -2.091   0.147  1.00  0.00           C  
ATOM    939  CE1 PHE A  72      -0.612  -4.504  -1.195  1.00  0.00           C  
ATOM    940  CE2 PHE A  72      -1.629  -2.393  -0.723  1.00  0.00           C  
ATOM    941  CZ  PHE A  72      -1.636  -3.600  -1.392  1.00  0.00           C  
ATOM    942  H   PHE A  72       2.392  -1.557   3.426  1.00  0.00           H  
ATOM    943  HA  PHE A  72       0.360  -3.386   2.927  1.00  0.00           H  
ATOM    944  HB2 PHE A  72       1.598  -1.587   1.397  1.00  0.00           H  
ATOM    945  HB3 PHE A  72       2.481  -3.005   0.848  1.00  0.00           H  
ATOM    946  HD1 PHE A  72       1.220  -4.906  -0.171  1.00  0.00           H  
ATOM    947  HD2 PHE A  72      -0.591  -1.147   0.670  1.00  0.00           H  
ATOM    948  HE1 PHE A  72      -0.616  -5.449  -1.719  1.00  0.00           H  
ATOM    949  HE2 PHE A  72      -2.431  -1.685  -0.876  1.00  0.00           H  
ATOM    950  HZ  PHE A  72      -2.440  -3.837  -2.073  1.00  0.00           H  
ATOM    951  N   LEU A  73       3.384  -4.695   2.620  1.00  0.00           N  
ATOM    952  CA  LEU A  73       4.160  -5.931   2.655  1.00  0.00           C  
ATOM    953  C   LEU A  73       3.828  -6.728   3.912  1.00  0.00           C
[truncated: 1,633,123 more chars]
