# Supplementary material for: Theoretical study of ArcB and its dimerization, interaction with anaerobic metabolites, and activation of ArcA
Source: PeerJ. 2023 Oct 13;11:e16309. doi: 10.7717/peerj.16309 (PMC10578306; doi:10.7717/peerj.16309)
Supplement: Supplemental Information 2 [file peerj-11-16309-s002.zip › Supplementary Files/PAS domain PDB files/PAS domain ArcB/1drm FixL.pdb]

HEADER    TRANSFERASE                             06-JAN-00   1DRM              
TITLE     CRYSTAL STRUCTURE OF THE LIGAND FREE BJFIXL HEME DOMAIN               
COMPND    MOL_ID: 1;                                                            
COMPND   2 MOLECULE: SENSOR PROTEIN FIXL;                                       
COMPND   3 CHAIN: A;                                                            
COMPND   4 FRAGMENT: HEME DOMAIN;                                               
COMPND   5 EC: 2.7.3.-;                                                         
COMPND   6 ENGINEERED: YES                                                      
SOURCE    MOL_ID: 1;                                                            
SOURCE   2 ORGANISM_SCIENTIFIC: BRADYRHIZOBIUM JAPONICUM;                       
SOURCE   3 ORGANISM_TAXID: 375;                                                 
SOURCE   4 EXPRESSION_SYSTEM: ESCHERICHIA COLI;                                 
SOURCE   5 EXPRESSION_SYSTEM_TAXID: 562;                                        
SOURCE   6 EXPRESSION_SYSTEM_VECTOR: PRJ7349                                    
KEYWDS    FIXL, HEME DOMAIN, CRYSTAL STRUCTURE, PAS FAMILY, TWO-                
KEYWDS   2 COMPONENT SYSTEM, HISTIDINE KINASE, TRANSFERASE                      
EXPDTA    X-RAY DIFFRACTION                                                     
AUTHOR    W.GONG,B.HAO,S.S.MANSY,G.GONZALEZ,M.A.GILLES-GONZALEZ,                
AUTHOR   2 M.K.CHAN                                                             
REVDAT   2   24-FEB-09 1DRM    1       VERSN                                    
REVDAT   1   24-JAN-00 1DRM    0                                                
SPRSDE     24-JAN-00 1DRM      1BV6                                             
JRNL        AUTH   W.GONG,B.HAO,S.S.MANSY,G.GONZALEZ,                           
JRNL        AUTH 2 M.A.GILLES-GONZALEZ,M.K.CHAN                                 
JRNL        TITL   STRUCTURE OF A BIOLOGICAL OXYGEN SENSOR: A NEW               
JRNL        TITL 2 MECHANISM FOR HEME-DRIVEN SIGNAL TRANSDUCTION.               
JRNL        REF    PROC.NATL.ACAD.SCI.USA        V.  95 15177 1998              
JRNL        REFN                   ISSN 0027-8424                               
JRNL        PMID   9860942                                                      
JRNL        DOI    10.1073/PNAS.95.26.15177                                     
REMARK   1                                                                      
REMARK   2                                                                      
REMARK   2 RESOLUTION.    2.40 ANGSTROMS.                                       
REMARK   3                                                                      
REMARK   3 REFINEMENT.                                                          
REMARK   3   PROGRAM     : X-PLOR 3.851                                         
REMARK   3   AUTHORS     : BRUNGER                                              
REMARK   3                                                                      
REMARK   3  DATA USED IN REFINEMENT.                                            
REMARK   3   RESOLUTION RANGE HIGH (ANGSTROMS) : 2.40                           
REMARK   3   RESOLUTION RANGE LOW  (ANGSTROMS) : 20.00                          
REMARK   3   DATA CUTOFF            (SIGMA(F)) : 0.000                          
REMARK   3   DATA CUTOFF HIGH         (ABS(F)) : NULL                           
REMARK   3   DATA CUTOFF LOW          (ABS(F)) : NULL                           
REMARK   3   COMPLETENESS (WORKING+TEST)   (%) : 97.0                           
REMARK   3   NUMBER OF REFLECTIONS             : 7104                           
REMARK   3                                                                      
REMARK   3  FIT TO DATA USED IN REFINEMENT.                                     
REMARK   3   CROSS-VALIDATION METHOD          : NULL                            
REMARK   3   FREE R VALUE TEST SET SELECTION  : RANDOM                          
REMARK   3   R VALUE            (WORKING SET) : 0.199                           
REMARK   3   FREE R VALUE                     : 0.248                           
REMARK   3   FREE R VALUE TEST SET SIZE   (%) : NULL                            
REMARK   3   FREE R VALUE TEST SET COUNT      : 569                             
REMARK   3   ESTIMATED ERROR OF FREE R VALUE  : NULL                            
REMARK   3                                                                      
REMARK   3  FIT IN THE HIGHEST RESOLUTION BIN.                                  
REMARK   3   TOTAL NUMBER OF BINS USED           : NULL                         
REMARK   3   BIN RESOLUTION RANGE HIGH       (A) : NULL                         
REMARK   3   BIN RESOLUTION RANGE LOW        (A) : NULL                         
REMARK   3   BIN COMPLETENESS (WORKING+TEST) (%) : NULL                         
REMARK   3   REFLECTIONS IN BIN    (WORKING SET) : NULL                         
REMARK   3   BIN R VALUE           (WORKING SET) : NULL                         
REMARK   3   BIN FREE R VALUE                    : NULL                         
REMARK   3   BIN FREE R VALUE TEST SET SIZE  (%) : NULL                         
REMARK   3   BIN FREE R VALUE TEST SET COUNT     : NULL                         
REMARK   3   ESTIMATED ERROR OF BIN FREE R VALUE : NULL                         
REMARK   3                                                                      
REMARK   3  NUMBER OF NON-HYDROGEN ATOMS USED IN REFINEMENT.                    
REMARK   3   PROTEIN ATOMS            : 938                                     
REMARK   3   NUCLEIC ACID ATOMS       : 0                                       
REMARK   3   HETEROGEN ATOMS          : 43                                      
REMARK   3   SOLVENT ATOMS            : 82                                      
REMARK   3                                                                      
REMARK   3  B VALUES.                                                           
REMARK   3   FROM WILSON PLOT           (A**2) : NULL                           
REMARK   3   MEAN B VALUE      (OVERALL, A**2) : NULL                           
REMARK   3   OVERALL ANISOTROPIC B VALUE.                                       
REMARK   3    B11 (A**2) : NULL                                                 
REMARK   3    B22 (A**2) : NULL                                                 
REMARK   3    B33 (A**2) : NULL                                                 
REMARK   3    B12 (A**2) : NULL                                                 
REMARK   3    B13 (A**2) : NULL                                                 
REMARK   3    B23 (A**2) : NULL                                                 
REMARK   3                                                                      
REMARK   3  ESTIMATED COORDINATE ERROR.                                         
REMARK   3   ESD FROM LUZZATI PLOT        (A) : NULL                            
REMARK   3   ESD FROM SIGMAA              (A) : NULL                            
REMARK   3   LOW RESOLUTION CUTOFF        (A) : NULL                            
REMARK   3                                                                      
REMARK   3  CROSS-VALIDATED ESTIMATED COORDINATE ERROR.                         
REMARK   3   ESD FROM C-V LUZZATI PLOT    (A) : NULL                            
REMARK   3   ESD FROM C-V SIGMAA          (A) : NULL                            
REMARK   3                                                                      
REMARK   3  RMS DEVIATIONS FROM IDEAL VALUES.                                   
REMARK   3   BOND LENGTHS                 (A) : 0.014                           
REMARK   3   BOND ANGLES            (DEGREES) : 1.68                            
REMARK   3   DIHEDRAL ANGLES        (DEGREES) : NULL                            
REMARK   3   IMPROPER ANGLES        (DEGREES) : NULL                            
REMARK   3                                                                      
REMARK   3  ISOTROPIC THERMAL MODEL : NULL                                      
REMARK   3                                                                      
REMARK   3  ISOTROPIC THERMAL FACTOR RESTRAINTS.    RMS    SIGMA                
REMARK   3   MAIN-CHAIN BOND              (A**2) : NULL  ; NULL                 
REMARK   3   MAIN-CHAIN ANGLE             (A**2) : NULL  ; NULL                 
REMARK   3   SIDE-CHAIN BOND              (A**2) : NULL  ; NULL                 
REMARK   3   SIDE-CHAIN ANGLE             (A**2) : NULL  ; NULL                 
REMARK   3                                                                      
REMARK   3  NCS MODEL : NULL                                                    
REMARK   3                                                                      
REMARK   3  NCS RESTRAINTS.                         RMS   SIGMA/WEIGHT          
REMARK   3   GROUP  1  POSITIONAL            (A) : NULL  ; NULL                 
REMARK   3   GROUP  1  B-FACTOR           (A**2) : NULL  ; NULL                 
REMARK   3                                                                      
REMARK   3  PARAMETER FILE  1  : NULL                                           
REMARK   3  TOPOLOGY FILE  1   : NULL                                           
REMARK   3                                                                      
REMARK   3  OTHER REFINEMENT REMARKS: USED WEIGHTED FULL MATRIX LEAST           
REMARK   3  SQUARES PROCEDURE.                                                  
REMARK   4                                                                      
REMARK   4 1DRM COMPLIES WITH FORMAT V. 3.15, 01-DEC-08                         
REMARK 100                                                                      
REMARK 100 THIS ENTRY HAS BEEN PROCESSED BY RCSB ON 13-JAN-00.                  
REMARK 100 THE RCSB ID CODE IS RCSB010316.                                      
REMARK 200                                                                      
REMARK 200 EXPERIMENTAL DETAILS                                                 
REMARK 200  EXPERIMENT TYPE                : X-RAY DIFFRACTION                  
REMARK 200  DATE OF DATA COLLECTION        : NULL; NULL; NULL; NULL             
REMARK 200  TEMPERATURE           (KELVIN) : 100; 100; 100; 100                 
REMARK 200  PH                             : 7.5                                
REMARK 200  NUMBER OF CRYSTALS USED        : 1                                  
REMARK 200                                                                      
REMARK 200  SYNCHROTRON              (Y/N) : Y; Y; Y; Y                         
REMARK 200  RADIATION SOURCE               : NSLS; NSLS; NSLS; NSLS             
REMARK 200  BEAMLINE                       : X4A; X4A; X4A; X4A                 
REMARK 200  X-RAY GENERATOR MODEL          : NULL; NULL; NULL; NULL             
REMARK 200  MONOCHROMATIC OR LAUE    (M/L) : M; NULL; NULL; NULL                
REMARK 200  WAVELENGTH OR RANGE        (A) : 1.7396; 1.7379; 1.6984; 1.4938     
REMARK 200  MONOCHROMATOR                  : NULL; NULL; NULL; NULL             
REMARK 200  OPTICS                         : NULL; NULL; NULL; NULL             
REMARK 200                                                                      
REMARK 200  DETECTOR TYPE                  : CCD; NULL; NULL; NULL              
REMARK 200  DETECTOR MANUFACTURER          : NULL; NULL; NULL; NULL             
REMARK 200  INTENSITY-INTEGRATION SOFTWARE : DENZO                              
REMARK 200  DATA SCALING SOFTWARE          : SCALEPACK                          
REMARK 200                                                                      
REMARK 200  NUMBER OF UNIQUE REFLECTIONS   : 7104                               
REMARK 200  RESOLUTION RANGE HIGH      (A) : 2.400                              
REMARK 200  RESOLUTION RANGE LOW       (A) : 20.000                             
REMARK 200  REJECTION CRITERIA  (SIGMA(I)) : 0.000                              
REMARK 200                                                                      
REMARK 200 OVERALL.                                                             
REMARK 200  COMPLETENESS FOR RANGE     (%) : 97.0                               
REMARK 200  DATA REDUNDANCY                : NULL                               
REMARK 200  R MERGE                    (I) : 0.07600                            
REMARK 200  R SYM                      (I) : NULL                               
REMARK 200  <I/SIGMA(I)> FOR THE DATA SET  : NULL                               
REMARK 200                                                                      
REMARK 200 IN THE HIGHEST RESOLUTION SHELL.                                     
REMARK 200  HIGHEST RESOLUTION SHELL, RANGE HIGH (A) : 2.40                     
REMARK 200  HIGHEST RESOLUTION SHELL, RANGE LOW  (A) : 20.00                    
REMARK 200  COMPLETENESS FOR SHELL     (%) : 98.0                               
REMARK 200  DATA REDUNDANCY IN SHELL       : NULL                               
REMARK 200  R MERGE FOR SHELL          (I) : 0.22100                            
REMARK 200  R SYM FOR SHELL            (I) : NULL                               
REMARK 200  <I/SIGMA(I)> FOR SHELL         : NULL                               
REMARK 200                                                                      
REMARK 200 DIFFRACTION PROTOCOL: SINGLE WAVELENGTH; NULL; NULL; NULL            
REMARK 200 METHOD USED TO DETERMINE THE STRUCTURE: NULL                         
REMARK 200 SOFTWARE USED: PHASES                                                
REMARK 200 STARTING MODEL: NULL                                                 
REMARK 200                                                                      
REMARK 200 REMARK: NULL                                                         
REMARK 280                                                                      
REMARK 280 CRYSTAL                                                              
REMARK 280 SOLVENT CONTENT, VS   (%): 60.95                                     
REMARK 280 MATTHEWS COEFFICIENT, VM (ANGSTROMS**3/DA): 3.15                     
REMARK 280                                                                      
REMARK 280 CRYSTALLIZATION CONDITIONS: SODIUM CHLORIDE, MPD, HEPES, PH          
REMARK 280  7.5, VAPOR DIFFUSION, HANGING DROP, TEMPERATURE 277K                
REMARK 290                                                                      
REMARK 290 CRYSTALLOGRAPHIC SYMMETRY                                            
REMARK 290 SYMMETRY OPERATORS FOR SPACE GROUP: H 3 2                            
REMARK 290                                                                      
REMARK 290      SYMOP   SYMMETRY                                                
REMARK 290     NNNMMM   OPERATOR                                                
REMARK 290       1555   X,Y,Z                                                   
REMARK 290       2555   -Y,X-Y,Z                                                
REMARK 290       3555   -X+Y,-X,Z                                               
REMARK 290       4555   Y,X,-Z                                                  
REMARK 290       5555   X-Y,-Y,-Z                                               
REMARK 290       6555   -X,-X+Y,-Z                                              
REMARK 290       7555   X+2/3,Y+1/3,Z+1/3                                       
REMARK 290       8555   -Y+2/3,X-Y+1/3,Z+1/3                                    
REMARK 290       9555   -X+Y+2/3,-X+1/3,Z+1/3                                   
REMARK 290      10555   Y+2/3,X+1/3,-Z+1/3                                      
REMARK 290      11555   X-Y+2/3,-Y+1/3,-Z+1/3                                   
REMARK 290      12555   -X+2/3,-X+Y+1/3,-Z+1/3                                  
REMARK 290      13555   X+1/3,Y+2/3,Z+2/3                                       
REMARK 290      14555   -Y+1/3,X-Y+2/3,Z+2/3                                    
REMARK 290      15555   -X+Y+1/3,-X+2/3,Z+2/3                                   
REMARK 290      16555   Y+1/3,X+2/3,-Z+2/3                                      
REMARK 290      17555   X-Y+1/3,-Y+2/3,-Z+2/3                                   
REMARK 290      18555   -X+1/3,-X+Y+2/3,-Z+2/3                                  
REMARK 290                                                                      
REMARK 290     WHERE NNN -> OPERATOR NUMBER                                     
REMARK 290           MMM -> TRANSLATION VECTOR                                  
REMARK 290                                                                      
REMARK 290 CRYSTALLOGRAPHIC SYMMETRY TRANSFORMATIONS                            
REMARK 290 THE FOLLOWING TRANSFORMATIONS OPERATE ON THE ATOM/HETATM             
REMARK 290 RECORDS IN THIS ENTRY TO PRODUCE CRYSTALLOGRAPHICALLY                
REMARK 290 RELATED MOLECULES.                                                   
REMARK 290   SMTRY1   1  1.000000  0.000000  0.000000        0.00000            
REMARK 290   SMTRY2   1  0.000000  1.000000  0.000000        0.00000            
REMARK 290   SMTRY3   1  0.000000  0.000000  1.000000        0.00000            
REMARK 290   SMTRY1   2 -0.500000 -0.866025  0.000000        0.00000            
REMARK 290   SMTRY2   2  0.866025 -0.500000  0.000000        0.00000            
REMARK 290   SMTRY3   2  0.000000  0.000000  1.000000        0.00000            
REMARK 290   SMTRY1   3 -0.500000  0.866025  0.000000        0.00000            
REMARK 290   SMTRY2   3 -0.866025 -0.500000  0.000000        0.00000            
REMARK 290   SMTRY3   3  0.000000  0.000000  1.000000        0.00000            
REMARK 290   SMTRY1   4 -0.500000  0.866025  0.000000        0.00000            
REMARK 290   SMTRY2   4  0.866025  0.500000  0.000000        0.00000            
REMARK 290   SMTRY3   4  0.000000  0.000000 -1.000000        0.00000            
REMARK 290   SMTRY1   5  1.000000  0.000000  0.000000        0.00000            
REMARK 290   SMTRY2   5  0.000000 -1.000000  0.000000        0.00000            
REMARK 290   SMTRY3   5  0.000000  0.000000 -1.000000        0.00000            
REMARK 290   SMTRY1   6 -0.500000 -0.866025  0.000000        0.00000            
REMARK 290   SMTRY2   6 -0.866025  0.500000  0.000000        0.00000            
REMARK 290   SMTRY3   6  0.000000  0.000000 -1.000000        0.00000            
REMARK 290   SMTRY1   7  1.000000  0.000000  0.000000       64.40000            
REMARK 290   SMTRY2   7  0.000000  1.000000  0.000000       37.18136            
REMARK 290   SMTRY3   7  0.000000  0.000000  1.000000       19.63333            
REMARK 290   SMTRY1   8 -0.500000 -0.866025  0.000000       64.40000            
REMARK 290   SMTRY2   8  0.866025 -0.500000  0.000000       37.18136            
REMARK 290   SMTRY3   8  0.000000  0.000000  1.000000       19.63333            
REMARK 290   SMTRY1   9 -0.500000  0.866025  0.000000       64.40000            
REMARK 290   SMTRY2   9 -0.866025 -0.500000  0.000000       37.18136            
REMARK 290   SMTRY3   9  0.000000  0.000000  1.000000       19.63333            
REMARK 290   SMTRY1  10 -0.500000  0.866025  0.000000       64.40000            
REMARK 290   SMTRY2  10  0.866025  0.500000  0.000000       37.18136            
REMARK 290   SMTRY3  10  0.000000  0.000000 -1.000000       19.63333            
REMARK 290   SMTRY1  11  1.000000  0.000000  0.000000       64.40000            
REMARK 290   SMTRY2  11  0.000000 -1.000000  0.000000       37.18136            
REMARK 290   SMTRY3  11  0.000000  0.000000 -1.000000       19.63333            
REMARK 290   SMTRY1  12 -0.500000 -0.866025  0.000000       64.40000            
REMARK 290   SMTRY2  12 -0.866025  0.500000  0.000000       37.18136            
REMARK 290   SMTRY3  12  0.000000  0.000000 -1.000000       19.63333            
REMARK 290   SMTRY1  13  1.000000  0.000000  0.000000        0.00000            
REMARK 290   SMTRY2  13  0.000000  1.000000  0.000000       74.36271            
REMARK 290   SMTRY3  13  0.000000  0.000000  1.000000       39.26667            
REMARK 290   SMTRY1  14 -0.500000 -0.866025  0.000000        0.00000            
REMARK 290   SMTRY2  14  0.866025 -0.500000  0.000000       74.36271            
REMARK 290   SMTRY3  14  0.000000  0.000000  1.000000       39.26667            
REMARK 290   SMTRY1  15 -0.500000  0.866025  0.000000        0.00000            
REMARK 290   SMTRY2  15 -0.866025 -0.500000  0.000000       74.36271            
REMARK 290   SMTRY3  15  0.000000  0.000000  1.000000       39.26667            
REMARK 290   SMTRY1  16 -0.500000  0.866025  0.000000        0.00000            
REMARK 290   SMTRY2  16  0.866025  0.500000  0.000000       74.36271            
REMARK 290   SMTRY3  16  0.000000  0.000000 -1.000000       39.26667            
REMARK 290   SMTRY1  17  1.000000  0.000000  0.000000        0.00000            
REMARK 290   SMTRY2  17  0.000000 -1.000000  0.000000       74.36271            
REMARK 290   SMTRY3  17  0.000000  0.000000 -1.000000       39.26667            
REMARK 290   SMTRY1  18 -0.500000 -0.866025  0.000000        0.00000            
REMARK 290   SMTRY2  18 -0.866025  0.500000  0.000000       74.36271            
REMARK 290   SMTRY3  18  0.000000  0.000000 -1.000000       39.26667            
REMARK 290                                                                      
REMARK 290 REMARK: NULL                                                         
REMARK 300                                                                      
REMARK 300 BIOMOLECULE: 1                                                       
REMARK 300 SEE REMARK 350 FOR THE AUTHOR PROVIDED AND/OR PROGRAM                
REMARK 300 GENERATED ASSEMBLY INFORMATION FOR THE STRUCTURE IN                  
REMARK 300 THIS ENTRY. THE REMARK MAY ALSO PROVIDE INFORMATION ON               
REMARK 300 BURIED SURFACE AREA.                                                 
REMARK 350                                                                      
REMARK 350 COORDINATES FOR A COMPLETE MULTIMER REPRESENTING THE KNOWN           
REMARK 350 BIOLOGICALLY SIGNIFICANT OLIGOMERIZATION STATE OF THE                
REMARK 350 MOLECULE CAN BE GENERATED BY APPLYING BIOMT TRANSFORMATIONS          
REMARK 350 GIVEN BELOW.  BOTH NON-CRYSTALLOGRAPHIC AND                          
REMARK 350 CRYSTALLOGRAPHIC OPERATIONS ARE GIVEN.                               
REMARK 350                                                                      
REMARK 350 BIOMOLECULE: 1                                                       
REMARK 350 AUTHOR DETERMINED BIOLOGICAL UNIT: MONOMERIC                         
REMARK 350 APPLY THE FOLLOWING TO CHAINS: A                                     
REMARK 350   BIOMT1   1  1.000000  0.000000  0.000000        0.00000            
REMARK 350   BIOMT2   1  0.000000  1.000000  0.000000        0.00000            
REMARK 350   BIOMT3   1  0.000000  0.000000  1.000000        0.00000            
REMARK 465                                                                      
REMARK 465 MISSING RESIDUES                                                     
REMARK 465 THE FOLLOWING RESIDUES WERE NOT LOCATED IN THE                       
REMARK 465 EXPERIMENT. (M=MODEL NUMBER; RES=RESIDUE NAME; C=CHAIN               
REMARK 465 IDENTIFIER; SSSEQ=SEQUENCE NUMBER; I=INSERTION CODE.)                
REMARK 465                                                                      
REMARK 465   M RES C SSSEQI                                                     
REMARK 465     MET A   140                                                      
REMARK 465     ARG A   141                                                      
REMARK 465     GLU A   142                                                      
REMARK 465     THR A   143                                                      
REMARK 465     HIS A   144                                                      
REMARK 465     LEU A   145                                                      
REMARK 465     ARG A   146                                                      
REMARK 465     SER A   147                                                      
REMARK 465     ILE A   148                                                      
REMARK 465     LEU A   149                                                      
REMARK 465     HIS A   150                                                      
REMARK 465     THR A   151                                                      
REMARK 470                                                                      
REMARK 470 MISSING ATOM                                                         
REMARK 470 THE FOLLOWING RESIDUES HAVE MISSING ATOMS(M=MODEL NUMBER;            
REMARK 470 RES=RESIDUE NAME; C=CHAIN IDENTIFIER; SSEQ=SEQUENCE NUMBER;          
REMARK 470 I=INSERTION CODE):                                                   
REMARK 470   M RES CSSEQI  ATOMS                                                
REMARK 470     ARG A 254    CG   CD   NE   CZ   NH1  NH2                        
REMARK 500                                                                      
REMARK 500 GEOMETRY AND STEREOCHEMISTRY                                         
REMARK 500 SUBTOPIC: TORSION ANGLES                                             
REMARK 500                                                                      
REMARK 500 TORSION ANGLES OUTSIDE THE EXPECTED RAMACHANDRAN REGIONS:            
REMARK 500 (M=MODEL NUMBER; RES=RESIDUE NAME; C=CHAIN IDENTIFIER;               
REMARK 500 SSEQ=SEQUENCE NUMBER; I=INSERTION CODE).                             
REMARK 500                                                                      
REMARK 500 STANDARD TABLE:                                                      
REMARK 500 FORMAT:(10X,I3,1X,A3,1X,A1,I4,A1,4X,F7.2,3X,F7.2)                    
REMARK 500                                                                      
REMARK 500 EXPECTED VALUES: GJ KLEYWEGT AND TA JONES (1996). PHI/PSI-           
REMARK 500 CHOLOGY: RAMACHANDRAN REVISITED. STRUCTURE 4, 1395 - 1400            
REMARK 500                                                                      
REMARK 500  M RES CSSEQI        PSI       PHI                                   
REMARK 500    ASP A 154     -164.47   -125.11                                   
REMARK 500    ILE A 184      -13.85    -40.94                                   
REMARK 500    ILE A 215      -35.94   -134.40                                   
REMARK 500    ILE A 218      -51.13   -121.64                                   
REMARK 500    LEU A 269       36.87    -94.10                                   
REMARK 500                                                                      
REMARK 500 REMARK: NULL                                                         
REMARK 800                                                                      
REMARK 800 SITE                                                                 
REMARK 800 SITE_IDENTIFIER: AC1                                                 
REMARK 800 EVIDENCE_CODE: SOFTWARE                                              
REMARK 800 SITE_DESCRIPTION: BINDING SITE FOR RESIDUE HEM A 719                 
REMARK 900                                                                      
REMARK 900 RELATED ENTRIES                                                      
REMARK 900 RELATED ID: 1BV6   RELATED DB: PDB                                   
REMARK 900 CRYSTAL STRUCTURE OF THE LIGAND FREE BJFIXL HEME DOMAIN              
REMARK 900 RELATED ID: 1BV5   RELATED DB: PDB                                   
REMARK 900 CRYSTAL STRUCTURE OF CYANIDE-BOUND BJFIXL HEME DOMAIN                
REMARK 900 RELATED ID: 1DP6   RELATED DB: PDB                                   
REMARK 900 CRYSTAL STRUCTURE OF OXYGEN-BOUND BJFIXL HEME DOMAIN                 
REMARK 900 RELATED ID: 1DP8   RELATED DB: PDB                                   
REMARK 900 CRYSTAL STRUCTURE OF NO-BOUND BJFIXL HEME DOMAIN                     
REMARK 900 RELATED ID: 1DP9   RELATED DB: PDB                                   
REMARK 900 CRYSTAL STRUCTURE OF IMIDAZOLE-BOUND BJFIXL HEME DOMAIN              
DBREF  1DRM A  140   270  UNP    P23222   FIXL_BRAJA     140    270             
SEQADV 1DRM MET A  140  UNP  P23222    THR   140 CONFLICT                       
SEQRES   1 A  131  MET ARG GLU THR HIS LEU ARG SER ILE LEU HIS THR ILE          
SEQRES   2 A  131  PRO ASP ALA MET ILE VAL ILE ASP GLY HIS GLY ILE ILE          
SEQRES   3 A  131  GLN LEU PHE SER THR ALA ALA GLU ARG LEU PHE GLY TRP          
SEQRES   4 A  131  SER GLU LEU GLU ALA ILE GLY GLN ASN VAL ASN ILE LEU          
SEQRES   5 A  131  MET PRO GLU PRO ASP ARG SER ARG HIS ASP SER TYR ILE          
SEQRES   6 A  131  SER ARG TYR ARG THR THR SER ASP PRO HIS ILE ILE GLY          
SEQRES   7 A  131  ILE GLY ARG ILE VAL THR GLY LYS ARG ARG ASP GLY THR          
SEQRES   8 A  131  THR PHE PRO MET HIS LEU SER ILE GLY GLU MET GLN SER          
SEQRES   9 A  131  GLY GLY GLU PRO TYR PHE THR GLY PHE VAL ARG ASP LEU          
SEQRES  10 A  131  THR GLU HIS GLN GLN THR GLN ALA ARG LEU GLN GLU LEU          
SEQRES  11 A  131  GLN                                                          
HET    HEM  A 719      43                                                       
HETNAM     HEM PROTOPORPHYRIN IX CONTAINING FE                                  
HETSYN     HEM HEME                                                             
FORMUL   2  HEM    C34 H32 FE N4 O4                                             
FORMUL   3  HOH   *82(H2 O)                                                     
HELIX    1   1 SER A  169  GLY A  177  1                                   9    
HELIX    2   2 SER A  179  ILE A  184  1                                   6    
HELIX    3   3 VAL A  188  MET A  192  5                                   5    
HELIX    4   4 PRO A  195  SER A  211  1                                  17    
HELIX    5   5 LEU A  256  LEU A  269  1                                  14    
SHEET    1   A 5 ILE A 165  PHE A 168  0                                        
SHEET    2   A 5 ALA A 155  ASP A 160 -1  O  VAL A 158   N  GLN A 166           
SHEET    3   A 5 GLU A 246  ASP A 255 -1  O  PHE A 249   N  ILE A 159           
SHEET    4   A 5 THR A 231  SER A 243 -1  N  HIS A 235   O  ARG A 254           
SHEET    5   A 5 ARG A 220  LYS A 225 -1  O  ARG A 220   N  LEU A 236           
LINK        FE   HEM A 719                 NE2 HIS A 200     1555   1555  2.13  
CISPEP   1 GLU A  194    PRO A  195          0        -0.11                     
SITE     1 AC1 20 ILE A 157  LEU A 191  MET A 192  ASP A 196                    
SITE     2 AC1 20 HIS A 200  TYR A 203  TYR A 207  PRO A 213                    
SITE     3 AC1 20 HIS A 214  ILE A 215  ILE A 216  ARG A 220                    
SITE     4 AC1 20 THR A 223  LEU A 236  ILE A 238  PHE A 249                    
SITE     5 AC1 20 GLY A 251  HOH A 755  HOH A 770  HOH A 778                    
CRYST1  128.800  128.800   58.900  90.00  90.00 120.00 H 3 2        18          
ORIGX1      1.000000  0.000000  0.000000        0.00000                         
ORIGX2      0.000000  1.000000  0.000000        0.00000                         
ORIGX3      0.000000  0.000000  1.000000        0.00000                         
SCALE1      0.007764  0.004483  0.000000        0.00000                         
SCALE2      0.000000  0.008965  0.000000        0.00000                         
SCALE3      0.000000  0.000000  0.016978        0.00000                         
ATOM      1  N   ILE A 152      58.284  51.388  52.415  1.00 73.37           N  
ATOM      2  CA  ILE A 152      59.265  51.208  51.306  1.00 74.44           C  
ATOM      3  C   ILE A 152      59.166  52.391  50.335  1.00 74.69           C  
ATOM      4  O   ILE A 152      58.392  52.355  49.369  1.00 76.94           O  
ATOM      5  CB  ILE A 152      59.039  49.850  50.530  1.00 73.79           C  
ATOM      6  CG1 ILE A 152      59.486  48.655  51.382  1.00 75.67           C  
ATOM      7  CG2 ILE A 152      59.824  49.823  49.221  1.00 74.07           C  
ATOM      8  CD1 ILE A 152      58.356  47.937  52.122  1.00 76.43           C  
ATOM      9  N   PRO A 153      59.856  53.501  50.647  1.00 73.38           N  
ATOM     10  CA  PRO A 153      59.797  54.650  49.739  1.00 71.73           C  
ATOM     11  C   PRO A 153      60.415  54.356  48.363  1.00 70.46           C  
ATOM     12  O   PRO A 153      61.589  53.963  48.250  1.00 71.40           O  
ATOM     13  CB  PRO A 153      60.595  55.724  50.488  1.00 72.04           C  
ATOM     14  CG  PRO A 153      60.310  55.406  51.923  1.00 72.92           C  
ATOM     15  CD  PRO A 153      60.440  53.890  51.947  1.00 72.89           C  
ATOM     16  N   ASP A 154      59.585  54.490  47.336  1.00 67.99           N  
ATOM     17  CA  ASP A 154      59.969  54.321  45.932  1.00 64.44           C  
ATOM     18  C   ASP A 154      59.499  55.662  45.390  1.00 60.77           C  
ATOM     19  O   ASP A 154      59.262  56.587  46.176  1.00 61.05           O  
ATOM     20  CB  ASP A 154      59.183  53.183  45.257  1.00 67.42           C  
ATOM     21  CG  ASP A 154      59.737  51.795  45.582  1.00 70.43           C  
ATOM     22  OD1 ASP A 154      60.921  51.694  45.983  1.00 74.95           O  
ATOM     23  OD2 ASP A 154      58.993  50.798  45.418  1.00 69.79           O  
ATOM     24  N   ALA A 155      59.375  55.814  44.079  1.00 53.70           N  
ATOM     25  CA  ALA A 155      58.894  57.092  43.581  1.00 47.25           C  
ATOM     26  C   ALA A 155      57.379  57.173  43.831  1.00 43.29           C  
ATOM     27  O   ALA A 155      56.646  56.217  43.547  1.00 43.20           O  
ATOM     28  CB  ALA A 155      59.215  57.249  42.111  1.00 45.50           C  
ATOM     29  N   MET A 156      56.930  58.254  44.463  1.00 37.92           N  
ATOM     30  CA  MET A 156      55.504  58.451  44.712  1.00 35.69           C  
ATOM     31  C   MET A 156      55.017  59.819  44.205  1.00 31.45           C  
ATOM     32  O   MET A 156      55.670  60.846  44.402  1.00 30.83           O  
ATOM     33  CB  MET A 156      55.152  58.204  46.185  1.00 35.83           C  
ATOM     34  CG  MET A 156      54.676  59.400  46.940  1.00 47.98           C  
ATOM     35  SD  MET A 156      53.236  59.017  47.912  1.00 59.68           S  
ATOM     36  CE  MET A 156      52.073  59.615  46.893  1.00 58.81           C  
ATOM     37  N   ILE A 157      53.865  59.814  43.540  1.00 30.53           N  
ATOM     38  CA  ILE A 157      53.278  61.014  42.945  1.00 25.56           C  
ATOM     39  C   ILE A 157      51.788  61.038  43.243  1.00 27.65           C  
ATOM     40  O   ILE A 157      51.129  59.993  43.160  1.00 27.06           O  
ATOM     41  CB  ILE A 157      53.439  60.976  41.367  1.00 26.04           C  
ATOM     42  CG1 ILE A 157      54.918  61.003  40.974  1.00 29.15           C  
ATOM     43  CG2 ILE A 157      52.756  62.155  40.697  1.00 24.06           C  
ATOM     44  CD1 ILE A 157      55.404  59.726  40.405  1.00 27.60           C  
ATOM     45  N   VAL A 158      51.254  62.203  43.619  1.00 23.73           N  
ATOM     46  CA  VAL A 158      49.815  62.322  43.851  1.00 20.49           C  
ATOM     47  C   VAL A 158      49.335  63.362  42.832  1.00 22.63           C  
ATOM     48  O   VAL A 158      49.968  64.404  42.699  1.00 22.36           O  
ATOM     49  CB  VAL A 158      49.474  62.843  45.278  1.00 21.62           C  
ATOM     50  CG1 VAL A 158      47.950  63.028  45.432  1.00 17.80           C  
ATOM     51  CG2 VAL A 158      49.996  61.880  46.346  1.00 16.67           C  
ATOM     52  N   ILE A 159      48.268  63.065  42.084  1.00 23.31           N  
ATOM     53  CA  ILE A 159      47.710  63.993  41.091  1.00 24.05           C  
ATOM     54  C   ILE A 159      46.231  64.216  41.455  1.00 27.21           C  
ATOM     55  O   ILE A 159      45.671  63.441  42.221  1.00 26.73           O  
ATOM     56  CB  ILE A 159      47.737  63.394  39.637  1.00 22.30           C  
ATOM     57  CG1 ILE A 159      46.928  62.075  39.613  1.00 24.20           C  
ATOM     58  CG2 ILE A 159      49.203  63.215  39.142  1.00 18.63           C  
ATOM     59  CD1 ILE A 159      46.496  61.542  38.248  1.00 16.31           C  
ATOM     60  N   ASP A 160      45.614  65.279  40.933  1.00 26.62           N  
ATOM     61  CA  ASP A 160      44.190  65.502  41.172  1.00 25.55           C  
ATOM     62  C   ASP A 160      43.409  64.789  40.063  1.00 26.35           C  
ATOM     63  O   ASP A 160      43.988  64.088  39.227  1.00 26.07           O  
ATOM     64  CB  ASP A 160      43.821  67.010  41.245  1.00 25.81           C  
ATOM     65  CG  ASP A 160      44.095  67.785  39.934  1.00 30.19           C  
ATOM     66  OD1 ASP A 160      44.343  67.174  38.865  1.00 30.44           O  
ATOM     67  OD2 ASP A 160      44.072  69.035  39.979  1.00 27.42           O  
ATOM     68  N   GLY A 161      42.100  65.009  40.017  1.00 27.45           N  
ATOM     69  CA  GLY A 161      41.285  64.388  38.997  1.00 27.83           C  
ATOM     70  C   GLY A 161      41.533  64.869  37.582  1.00 29.35           C  
ATOM     71  O   GLY A 161      40.855  64.429  36.677  1.00 28.39           O  
ATOM     72  N   HIS A 162      42.491  65.773  37.393  1.00 32.55           N  
ATOM     73  CA  HIS A 162      42.821  66.301  36.071  1.00 36.45           C  
ATOM     74  C   HIS A 162      44.224  65.912  35.620  1.00 33.36           C  
ATOM     75  O   HIS A 162      44.667  66.331  34.563  1.00 33.52           O  
ATOM     76  CB  HIS A 162      42.711  67.834  36.045  1.00 40.25           C  
ATOM     77  CG  HIS A 162      41.329  68.340  36.284  1.00 46.75           C  
ATOM     78  ND1 HIS A 162      40.237  67.890  35.568  1.00 48.25           N  
ATOM     79  CD2 HIS A 162      40.849  69.223  37.193  1.00 48.78           C  
ATOM     80  CE1 HIS A 162      39.142  68.469  36.032  1.00 51.46           C  
ATOM     81  NE2 HIS A 162      39.486  69.281  37.018  1.00 50.99           N  
ATOM     82  N   GLY A 163      44.938  65.158  36.446  1.00 31.62           N  
ATOM     83  CA  GLY A 163      46.283  64.748  36.086  1.00 27.52           C  
ATOM     84  C   GLY A 163      47.350  65.718  36.517  1.00 26.59           C  
ATOM     85  O   GLY A 163      48.525  65.497  36.227  1.00 29.80           O  
ATOM     86  N   ILE A 164      46.975  66.776  37.233  1.00 23.96           N  
ATOM     87  CA  ILE A 164      47.955  67.744  37.674  1.00 19.16           C  
ATOM     88  C   ILE A 164      48.632  67.226  38.949  1.00 19.53           C  
ATOM     89  O   ILE A 164      47.960  66.786  39.862  1.00 20.44           O  
ATOM     90  CB  ILE A 164      47.305  69.172  37.895  1.00 24.42           C  
ATOM     91  CG1 ILE A 164      46.680  69.691  36.599  1.00 21.77           C  
ATOM     92  CG2 ILE A 164      48.365  70.170  38.410  1.00 16.37           C  
ATOM     93  CD1 ILE A 164      47.696  69.789  35.409  1.00 14.36           C  
ATOM     94  N   ILE A 165      49.954  67.310  39.011  1.00 21.80           N  
ATOM     95  CA  ILE A 165      50.733  66.812  40.141  1.00 22.49           C  
ATOM     96  C   ILE A 165      50.552  67.676  41.405  1.00 27.56           C  
ATOM     97  O   ILE A 165      50.737  68.885  41.357  1.00 26.57           O  
ATOM     98  CB  ILE A 165      52.255  66.758  39.775  1.00 20.07           C  
ATOM     99  CG1 ILE A 165      52.499  65.869  38.552  1.00 19.82           C  
ATOM    100  CG2 ILE A 165      53.118  66.345  40.986  1.00 19.25           C  
ATOM    101  CD1 ILE A 165      54.018  65.782  38.119  1.00 15.45           C  
ATOM    102  N   GLN A 166      50.196  67.049  42.527  1.00 26.30           N  
ATOM    103  CA  GLN A 166      50.026  67.750  43.798  1.00 28.18           C  
ATOM    104  C   GLN A 166      51.239  67.562  44.710  1.00 29.16           C  
ATOM    105  O   GLN A 166      51.668  68.485  45.384  1.00 28.43           O  
ATOM    106  CB  GLN A 166      48.772  67.248  44.504  1.00 26.69           C  
ATOM    107  CG  GLN A 166      47.549  67.369  43.645  1.00 27.97           C  
ATOM    108  CD  GLN A 166      47.230  68.796  43.361  1.00 30.80           C  
ATOM    109  OE1 GLN A 166      47.404  69.647  44.232  1.00 37.63           O  
ATOM    110  NE2 GLN A 166      46.772  69.091  42.142  1.00 30.16           N  
ATOM    111  N   LEU A 167      51.772  66.348  44.760  1.00 27.77           N  
ATOM    112  CA  LEU A 167      52.931  66.074  45.591  1.00 28.53           C  
ATOM    113  C   LEU A 167      53.856  65.197  44.751  1.00 26.46           C  
ATOM    114  O   LEU A 167      53.383  64.422  43.937  1.00 26.05           O  
ATOM    115  CB  LEU A 167      52.480  65.337  46.865  1.00 31.63           C  
ATOM    116  CG  LEU A 167      51.381  66.016  47.688  1.00 32.87           C  
ATOM    117  CD1 LEU A 167      50.664  64.977  48.572  1.00 36.43           C  
ATOM    118  CD2 LEU A 167      51.970  67.165  48.522  1.00 30.10           C  
ATOM    119  N   PHE A 168      55.155  65.306  44.984  1.00 26.83           N  
ATOM    120  CA  PHE A 168      56.187  64.581  44.251  1.00 29.80           C  
ATOM    121  C   PHE A 168      57.270  64.231  45.303  1.00 32.49           C  
ATOM    122  O   PHE A 168      57.967  65.121  45.786  1.00 35.74           O  
ATOM    123  CB  PHE A 168      56.761  65.549  43.173  1.00 23.83           C  
ATOM    124  CG  PHE A 168      57.444  64.865  41.995  1.00 20.88           C  
ATOM    125  CD1 PHE A 168      56.694  64.210  41.012  1.00 18.51           C  
ATOM    126  CD2 PHE A 168      58.826  64.988  41.803  1.00 20.00           C  
ATOM    127  CE1 PHE A 168      57.323  63.696  39.836  1.00 18.20           C  
ATOM    128  CE2 PHE A 168      59.458  64.482  40.642  1.00 20.21           C  
ATOM    129  CZ  PHE A 168      58.714  63.843  39.657  1.00 15.61           C  
ATOM    130  N   SER A 169      57.395  62.953  45.667  1.00 34.13           N  
ATOM    131  CA  SER A 169      58.363  62.534  46.688  1.00 33.19           C  
ATOM    132  C   SER A 169      59.794  62.822  46.246  1.00 35.96           C  
ATOM    133  O   SER A 169      60.050  62.977  45.050  1.00 35.00           O  
ATOM    134  CB  SER A 169      58.181  61.040  47.051  1.00 28.81           C  
ATOM    135  OG  SER A 169      58.674  60.137  46.050  1.00 28.43           O  
ATOM    136  N   THR A 170      60.742  62.856  47.186  1.00 36.38           N  
ATOM    137  CA  THR A 170      62.121  63.150  46.836  1.00 37.32           C  
ATOM    138  C   THR A 170      62.716  62.018  46.017  1.00 36.01           C  
ATOM    139  O   THR A 170      63.655  62.233  45.222  1.00 34.65           O  
ATOM    140  CB  THR A 170      62.976  63.393  48.079  1.00 40.05           C  
ATOM    141  OG1 THR A 170      62.997  62.210  48.887  1.00 46.01           O  
ATOM    142  CG2 THR A 170      62.421  64.556  48.886  1.00 32.12           C  
ATOM    143  N   ALA A 171      62.224  60.801  46.187  1.00 35.72           N  
ATOM    144  CA  ALA A 171      62.726  59.664  45.416  1.00 35.91           C  
ATOM    145  C   ALA A 171      62.248  59.814  43.955  1.00 36.24           C  
ATOM    146  O   ALA A 171      62.888  59.327  43.030  1.00 39.82           O  
ATOM    147  CB  ALA A 171      62.235  58.336  46.033  1.00 34.10           C  
ATOM    148  N   ALA A 172      61.113  60.477  43.753  1.00 33.02           N  
ATOM    149  CA  ALA A 172      60.593  60.685  42.411  1.00 31.40           C  
ATOM    150  C   ALA A 172      61.478  61.700  41.688  1.00 34.66           C  
ATOM    151  O   ALA A 172      61.675  61.602  40.469  1.00 29.34           O  
ATOM    152  CB  ALA A 172      59.163  61.170  42.466  1.00 30.42           C  
ATOM    153  N   GLU A 173      61.989  62.674  42.451  1.00 34.81           N  
ATOM    154  CA  GLU A 173      62.891  63.710  41.933  1.00 36.83           C  
ATOM    155  C   GLU A 173      64.139  63.001  41.412  1.00 36.93           C  
ATOM    156  O   GLU A 173      64.584  63.268  40.298  1.00 35.33           O  
ATOM    157  CB  GLU A 173      63.311  64.713  43.037  1.00 33.09           C  
ATOM    158  CG  GLU A 173      62.180  65.268  43.862  1.00 35.07           C  
ATOM    159  CD  GLU A 173      62.584  66.414  44.788  1.00 39.15           C  
ATOM    160  OE1 GLU A 173      62.489  67.571  44.348  1.00 38.51           O  
ATOM    161  OE2 GLU A 173      62.925  66.190  45.975  1.00 38.02           O  
ATOM    162  N   ARG A 174      64.695  62.088  42.214  1.00 40.42           N  
ATOM    163  CA  ARG A 174      65.893  61.344  41.806  1.00 40.68           C  
ATOM    164  C   ARG A 174      65.667  60.507  40.564  1.00 38.31           C  
ATOM    165  O   ARG A 174      66.547  60.402  39.714  1.00 38.95           O  
ATOM    166  CB  ARG A 174      66.387  60.438  42.918  1.00 45.07           C  
ATOM    167  CG  ARG A 174      66.841  61.185  44.158  1.00 54.33           C  
ATOM    168  CD  ARG A 174      67.233  60.188  45.228  1.00 62.01           C  
ATOM    169  NE  ARG A 174      67.455  60.820  46.523  1.00 67.65           N  
ATOM    170  CZ  ARG A 174      67.858  60.164  47.607  1.00 68.89           C  
ATOM    171  NH1 ARG A 174      68.077  58.860  47.542  1.00 68.21           N  
ATOM    172  NH2 ARG A 174      68.084  60.817  48.741  1.00 70.37           N  
ATOM    173  N   LEU A 175      64.492  59.901  40.461  1.00 34.14           N  
ATOM    174  CA  LEU A 175      64.160  59.064  39.310  1.00 32.49           C  
ATOM    175  C   LEU A 175      63.822  59.828  38.028  1.00 31.52           C  
ATOM    176  O   LEU A 175      64.314  59.507  36.954  1.00 32.20           O  
ATOM    177  CB  LEU A 175      62.976  58.145  39.650  1.00 29.15           C  
ATOM    178  CG  LEU A 175      62.521  57.237  38.499  1.00 32.75           C  
ATOM    179  CD1 LEU A 175      63.644  56.271  38.188  1.00 35.84           C  
ATOM    180  CD2 LEU A 175      61.234  56.453  38.826  1.00 35.68           C  
ATOM    181  N   PHE A 176      62.982  60.847  38.136  1.00 30.86           N  
ATOM    182  CA  PHE A 176      62.551  61.548  36.947  1.00 31.85           C  
ATOM    183  C   PHE A 176      63.359  62.752  36.494  1.00 30.32           C  
ATOM    184  O   PHE A 176      63.279  63.128  35.332  1.00 29.99           O  
ATOM    185  CB  PHE A 176      61.056  61.864  37.033  1.00 27.77           C  
ATOM    186  CG  PHE A 176      60.169  60.644  37.003  1.00 26.66           C  
ATOM    187  CD1 PHE A 176      59.799  60.069  35.789  1.00 27.70           C  
ATOM    188  CD2 PHE A 176      59.637  60.114  38.182  1.00 29.13           C  
ATOM    189  CE1 PHE A 176      58.914  58.995  35.745  1.00 24.70           C  
ATOM    190  CE2 PHE A 176      58.747  59.035  38.157  1.00 26.86           C  
ATOM    191  CZ  PHE A 176      58.385  58.474  36.930  1.00 25.64           C  
ATOM    192  N   GLY A 177      64.170  63.313  37.382  1.00 32.04           N  
ATOM    193  CA  GLY A 177      64.976  64.464  37.013  1.00 34.45           C  
ATOM    194  C   GLY A 177      64.331  65.837  37.214  1.00 36.69           C  
ATOM    195  O   GLY A 177      64.924  66.848  36.845  1.00 39.99           O  
ATOM    196  N   TRP A 178      63.121  65.888  37.759  1.00 36.45           N  
ATOM    197  CA  TRP A 178      62.440  67.154  38.022  1.00 32.09           C  
ATOM    198  C   TRP A 178      62.443  67.370  39.522  1.00 33.74           C  
ATOM    199  O   TRP A 178      62.436  66.406  40.285  1.00 37.03           O  
ATOM    200  CB  TRP A 178      60.978  67.094  37.594  1.00 30.74           C  
ATOM    201  CG  TRP A 178      60.739  66.746  36.182  1.00 32.09           C  
ATOM    202  CD1 TRP A 178      60.447  65.503  35.677  1.00 33.93           C  
ATOM    203  CD2 TRP A 178      60.716  67.643  35.069  1.00 36.29           C  
ATOM    204  NE1 TRP A 178      60.243  65.576  34.318  1.00 33.36           N  
ATOM    205  CE2 TRP A 178      60.401  66.874  33.916  1.00 36.43           C  
ATOM    206  CE3 TRP A 178      60.934  69.028  34.929  1.00 40.03           C  
ATOM    207  CZ2 TRP A 178      60.294  67.444  32.641  1.00 41.30           C  
ATOM    208  CZ3 TRP A 178      60.830  69.596  33.659  1.00 42.95           C  
ATOM    209  CH2 TRP A 178      60.513  68.803  32.529  1.00 45.72           C  
ATOM    210  N   SER A 179      62.510  68.621  39.965  1.00 34.12           N  
ATOM    211  CA  SER A 179      62.450  68.884  41.394  1.00 33.37           C  
ATOM    212  C   SER A 179      60.954  68.962  41.709  1.00 31.15           C  
ATOM    213  O   SER A 179      60.110  69.125  40.815  1.00 33.46           O  
ATOM    214  CB  SER A 179      63.138  70.204  41.783  1.00 31.66           C  
ATOM    215  OG  SER A 179      62.383  71.331  41.339  1.00 37.48           O  
ATOM    216  N   GLU A 180      60.644  68.923  42.991  1.00 33.36           N  
ATOM    217  CA  GLU A 180      59.284  68.966  43.489  1.00 34.76           C  
ATOM    218  C   GLU A 180      58.578  70.224  43.021  1.00 34.39           C  
ATOM    219  O   GLU A 180      57.457  70.164  42.503  1.00 35.41           O  
ATOM    220  CB  GLU A 180      59.380  68.901  45.001  1.00 42.28           C  
ATOM    221  CG  GLU A 180      58.123  69.015  45.759  1.00 47.57           C  
ATOM    222  CD  GLU A 180      58.388  68.841  47.221  1.00 53.08           C  
ATOM    223  OE1 GLU A 180      58.940  69.791  47.829  1.00 53.87           O  
ATOM    224  OE2 GLU A 180      58.096  67.736  47.737  1.00 56.43           O  
ATOM    225  N   LEU A 181      59.244  71.370  43.184  1.00 33.38           N  
ATOM    226  CA  LEU A 181      58.710  72.662  42.740  1.00 31.07           C  
ATOM    227  C   LEU A 181      58.415  72.713  41.241  1.00 28.85           C  
ATOM    228  O   LEU A 181      57.416  73.321  40.809  1.00 27.24           O  
ATOM    229  CB  LEU A 181      59.720  73.771  43.042  1.00 33.93           C  
ATOM    230  CG  LEU A 181      59.535  74.596  44.303  1.00 31.51           C  
ATOM    231  CD1 LEU A 181      60.571  75.686  44.284  1.00 29.17           C  
ATOM    232  CD2 LEU A 181      58.147  75.157  44.356  1.00 28.18           C  
ATOM    233  N   GLU A 182      59.321  72.121  40.453  1.00 29.43           N  
ATOM    234  CA  GLU A 182      59.199  72.099  38.989  1.00 29.77           C  
ATOM    235  C   GLU A 182      58.020  71.291  38.493  1.00 30.73           C  
ATOM    236  O   GLU A 182      57.360  71.678  37.513  1.00 30.69           O  
ATOM    237  CB  GLU A 182      60.491  71.574  38.333  1.00 30.02           C  
ATOM    238  CG  GLU A 182      61.692  72.533  38.420  1.00 31.23           C  
ATOM    239  CD  GLU A 182      63.021  71.925  37.906  1.00 35.66           C  
ATOM    240  OE1 GLU A 182      63.236  70.685  37.983  1.00 32.72           O  
ATOM    241  OE2 GLU A 182      63.880  72.708  37.441  1.00 35.90           O  
ATOM    242  N   ALA A 183      57.755  70.179  39.183  1.00 30.46           N  
ATOM    243  CA  ALA A 183      56.670  69.250  38.830  1.00 29.14           C  
ATOM    244  C   ALA A 183      55.250  69.592  39.327  1.00 30.43           C  
ATOM    245  O   ALA A 183      54.276  69.459  38.570  1.00 28.04           O  
ATOM    246  CB  ALA A 183      57.055  67.832  39.304  1.00 28.94           C  
ATOM    247  N   ILE A 184      55.146  70.040  40.580  1.00 31.07           N  
ATOM    248  CA  ILE A 184      53.864  70.351  41.236  1.00 34.92           C  
ATOM    249  C   ILE A 184      52.689  71.070  40.535  1.00 35.03           C  
ATOM    250  O   ILE A 184      51.566  71.079  41.041  1.00 40.62           O  
ATOM    251  CB  ILE A 184      54.100  70.899  42.689  1.00 34.96           C  
ATOM    252  CG1 ILE A 184      54.186  69.725  43.655  1.00 32.64           C  
ATOM    253  CG2 ILE A 184      52.974  71.823  43.156  1.00 35.63           C  
ATOM    254  CD1 ILE A 184      54.686  70.111  45.026  1.00 33.40           C  
ATOM    255  N   GLY A 185      52.889  71.677  39.391  1.00 33.27           N  
ATOM    256  CA  GLY A 185      51.739  72.289  38.752  1.00 28.72           C  
ATOM    257  C   GLY A 185      51.609  71.784  37.338  1.00 26.83           C  
ATOM    258  O   GLY A 185      50.771  72.256  36.576  1.00 31.35           O  
ATOM    259  N   GLN A 186      52.461  70.830  36.986  1.00 25.70           N  
ATOM    260  CA  GLN A 186      52.481  70.229  35.666  1.00 26.59           C  
ATOM    261  C   GLN A 186      51.550  69.027  35.592  1.00 26.06           C  
ATOM    262  O   GLN A 186      51.190  68.434  36.618  1.00 21.41           O  
ATOM    263  CB  GLN A 186      53.912  69.777  35.315  1.00 25.21           C  
ATOM    264  CG  GLN A 186      54.906  70.912  35.146  1.00 29.66           C  
ATOM    265  CD  GLN A 186      54.389  71.995  34.193  1.00 34.22           C  
ATOM    266  OE1 GLN A 186      54.006  71.710  33.045  1.00 38.58           O  
ATOM    267  NE2 GLN A 186      54.335  73.235  34.678  1.00 33.89           N  
ATOM    268  N   ASN A 187      51.158  68.675  34.374  1.00 23.96           N  
ATOM    269  CA  ASN A 187      50.316  67.505  34.153  1.00 21.27           C  
ATOM    270  C   ASN A 187      51.258  66.275  34.279  1.00 21.03           C  
ATOM    271  O   ASN A 187      52.431  66.350  33.927  1.00 17.99           O  
ATOM    272  CB  ASN A 187      49.699  67.575  32.747  1.00 22.61           C  
ATOM    273  CG  ASN A 187      48.635  66.522  32.526  1.00 27.05           C  
ATOM    274  OD1 ASN A 187      47.456  66.839  32.295  1.00 23.40           O  
ATOM    275  ND2 ASN A 187      49.046  65.249  32.579  1.00 18.30           N  
ATOM    276  N   VAL A 188      50.748  65.146  34.761  1.00 20.26           N  
ATOM    277  CA  VAL A 188      51.567  63.955  34.941  1.00 19.41           C  
ATOM    278  C   VAL A 188      52.125  63.414  33.602  1.00 20.17           C  
ATOM    279  O   VAL A 188      53.178  62.795  33.557  1.00 19.43           O  
ATOM    280  CB  VAL A 188      50.774  62.861  35.727  1.00 21.39           C  
ATOM    281  CG1 VAL A 188      49.568  62.362  34.943  1.00 16.12           C  
ATOM    282  CG2 VAL A 188      51.678  61.761  36.128  1.00 21.86           C  
ATOM    283  N   ASN A 189      51.435  63.717  32.509  1.00 20.57           N  
ATOM    284  CA  ASN A 189      51.853  63.291  31.191  1.00 21.05           C  
ATOM    285  C   ASN A 189      53.260  63.725  30.793  1.00 21.39           C  
ATOM    286  O   ASN A 189      53.830  63.154  29.861  1.00 19.49           O  
ATOM    287  CB  ASN A 189      50.809  63.626  30.112  1.00 19.32           C  
ATOM    288  CG  ASN A 189      50.650  65.143  29.862  1.00 20.63           C  
ATOM    289  OD1 ASN A 189      51.581  65.917  30.030  1.00 21.80           O  
ATOM    290  ND2 ASN A 189      49.465  65.545  29.431  1.00 18.89           N  
ATOM    291  N   ILE A 190      53.860  64.667  31.519  1.00 22.22           N  
ATOM    292  CA  ILE A 190      55.244  65.071  31.198  1.00 24.15           C  
ATOM    293  C   ILE A 190      56.264  63.976  31.544  1.00 26.75           C  
ATOM    294  O   ILE A 190      57.468  64.122  31.270  1.00 27.72           O  
ATOM    295  CB  ILE A 190      55.679  66.330  31.992  1.00 28.15           C  
ATOM    296  CG1 ILE A 190      55.452  66.119  33.492  1.00 24.42           C  
ATOM    297  CG2 ILE A 190      54.895  67.596  31.517  1.00 30.07           C  
ATOM    298  CD1 ILE A 190      56.344  66.998  34.349  1.00 25.66           C  
ATOM    299  N   LEU A 191      55.805  62.905  32.203  1.00 26.72           N  
ATOM    300  CA  LEU A 191      56.695  61.840  32.649  1.00 24.99           C  
ATOM    301  C   LEU A 191      56.671  60.621  31.750  1.00 24.89           C  
ATOM    302  O   LEU A 191      57.190  59.579  32.108  1.00 23.85           O  
ATOM    303  CB  LEU A 191      56.302  61.396  34.064  1.00 25.90           C  
ATOM    304  CG  LEU A 191      56.267  62.424  35.210  1.00 28.99           C  
ATOM    305  CD1 LEU A 191      55.600  61.797  36.470  1.00 17.98           C  
ATOM    306  CD2 LEU A 191      57.682  62.933  35.532  1.00 27.15           C  
ATOM    307  N   MET A 192      56.060  60.743  30.588  1.00 27.16           N  
ATOM    308  CA  MET A 192      55.935  59.615  29.693  1.00 28.25           C  
ATOM    309  C   MET A 192      56.053  60.090  28.252  1.00 31.24           C  
ATOM    310  O   MET A 192      55.850  61.277  27.974  1.00 32.06           O  
ATOM    311  CB  MET A 192      54.566  58.975  29.911  1.00 26.44           C  
ATOM    312  CG  MET A 192      53.436  59.923  29.639  1.00 23.45           C  
ATOM    313  SD  MET A 192      51.871  59.269  30.169  1.00 25.07           S  
ATOM    314  CE  MET A 192      51.958  59.756  32.081  1.00 21.12           C  
ATOM    315  N   PRO A 193      56.428  59.185  27.326  1.00 28.28           N  
ATOM    316  CA  PRO A 193      56.558  59.581  25.930  1.00 26.64           C  
ATOM    317  C   PRO A 193      55.267  59.435  25.136  1.00 29.30           C  
ATOM    318  O   PRO A 193      54.216  59.011  25.658  1.00 32.39           O  
ATOM    319  CB  PRO A 193      57.649  58.645  25.415  1.00 29.47           C  
ATOM    320  CG  PRO A 193      57.394  57.374  26.163  1.00 28.22           C  
ATOM    321  CD  PRO A 193      57.048  57.864  27.564  1.00 31.35           C  
ATOM    322  N   GLU A 194      55.325  59.848  23.877  1.00 28.00           N  
ATOM    323  CA  GLU A 194      54.179  59.707  22.979  1.00 27.76           C  
ATOM    324  C   GLU A 194      54.210  58.240  22.519  1.00 26.85           C  
ATOM    325  O   GLU A 194      55.285  57.622  22.459  1.00 25.35           O  
ATOM    326  CB  GLU A 194      54.313  60.669  21.790  1.00 28.99           C  
ATOM    327  CG  GLU A 194      54.095  62.159  22.164  1.00 26.28           C  
ATOM    328  CD  GLU A 194      52.652  62.486  22.557  1.00 30.28           C  
ATOM    329  OE1 GLU A 194      51.773  61.596  22.552  1.00 32.41           O  
ATOM    330  OE2 GLU A 194      52.378  63.660  22.873  1.00 35.98           O  
ATOM    331  N   PRO A 195      53.046  57.643  22.225  1.00 23.93           N  
ATOM    332  CA  PRO A 195      51.654  58.125  22.253  1.00 25.65           C  
ATOM    333  C   PRO A 195      50.912  58.307  23.611  1.00 29.33           C  
ATOM    334  O   PRO A 195      49.867  58.970  23.657  1.00 31.13           O  
ATOM    335  CB  PRO A 195      50.934  57.105  21.365  1.00 24.47           C  
ATOM    336  CG  PRO A 195      51.688  55.844  21.618  1.00 23.09           C  
ATOM    337  CD  PRO A 195      53.137  56.271  21.697  1.00 20.98           C  
ATOM    338  N   ASP A 196      51.416  57.717  24.695  1.00 29.81           N  
ATOM    339  CA  ASP A 196      50.771  57.829  26.011  1.00 27.86           C  
ATOM    340  C   ASP A 196      50.568  59.269  26.498  1.00 28.89           C  
ATOM    341  O   ASP A 196      49.514  59.610  27.026  1.00 30.35           O  
ATOM    342  CB  ASP A 196      51.562  57.044  27.075  1.00 24.02           C  
ATOM    343  CG  ASP A 196      51.254  55.554  27.066  1.00 22.21           C  
ATOM    344  OD1 ASP A 196      50.134  55.158  26.678  1.00 22.05           O  
ATOM    345  OD2 ASP A 196      52.131  54.773  27.478  1.00 20.40           O  
ATOM    346  N   ARG A 197      51.597  60.093  26.368  1.00 30.91           N  
ATOM    347  CA  ARG A 197      51.556  61.490  26.790  1.00 34.80           C  
ATOM    348  C   ARG A 197      50.282  62.265  26.350  1.00 36.44           C  
ATOM    349  O   ARG A 197      49.550  62.818  27.191  1.00 33.44           O  
ATOM    350  CB  ARG A 197      52.810  62.190  26.270  1.00 36.43           C  
ATOM    351  CG  ARG A 197      53.080  63.542  26.879  1.00 40.72           C  
ATOM    352  CD  ARG A 197      54.493  63.996  26.560  1.00 44.27           C  
ATOM    353  NE  ARG A 197      54.857  65.210  27.283  1.00 50.25           N  
ATOM    354  CZ  ARG A 197      54.302  66.399  27.071  1.00 55.27           C  
ATOM    355  NH1 ARG A 197      53.354  66.534  26.143  1.00 59.65           N  
ATOM    356  NH2 ARG A 197      54.682  67.454  27.791  1.00 54.98           N  
ATOM    357  N   SER A 198      49.989  62.259  25.050  1.00 34.21           N  
ATOM    358  CA  SER A 198      48.826  62.970  24.546  1.00 34.46           C  
ATOM    359  C   SER A 198      47.529  62.246  24.807  1.00 34.44           C  
ATOM    360  O   SER A 198      46.462  62.853  24.764  1.00 36.07           O  
ATOM    361  CB  SER A 198      48.967  63.260  23.053  1.00 37.01           C  
ATOM    362  OG  SER A 198      49.979  64.231  22.838  1.00 40.72           O  
ATOM    363  N   ARG A 199      47.614  60.944  25.065  1.00 31.89           N  
ATOM    364  CA  ARG A 199      46.430  60.161  25.350  1.00 31.01           C  
ATOM    365  C   ARG A 199      46.079  60.038  26.835  1.00 28.95           C  
ATOM    366  O   ARG A 199      44.966  59.586  27.159  1.00 28.55           O  
ATOM    367  CB  ARG A 199      46.586  58.745  24.772  1.00 30.87           C  
ATOM    368  CG  ARG A 199      46.303  58.616  23.289  1.00 28.62           C  
ATOM    369  CD  ARG A 199      46.632  57.193  22.767  1.00 29.20           C  
ATOM    370  NE  ARG A 199      46.270  57.083  21.355  1.00 29.21           N  
ATOM    371  CZ  ARG A 199      46.782  56.226  20.476  1.00 30.81           C  
ATOM    372  NH1 ARG A 199      47.714  55.349  20.830  1.00 30.94           N  
ATOM    373  NH2 ARG A 199      46.356  56.260  19.218  1.00 32.23           N  
ATOM    374  N   HIS A 200      46.974  60.486  27.722  1.00 26.43           N  
ATOM    375  CA  HIS A 200      46.781  60.307  29.169  1.00 27.86           C  
ATOM    376  C   HIS A 200      45.551  60.938  29.799  1.00 30.06           C  
ATOM    377  O   HIS A 200      44.893  60.314  30.645  1.00 28.45           O  
ATOM    378  CB  HIS A 200      48.068  60.623  29.973  1.00 27.48           C  
ATOM    379  CG  HIS A 200      48.181  59.850  31.268  1.00 28.35           C  
ATOM    380  ND1 HIS A 200      47.934  60.385  32.517  1.00 24.97           N  
ATOM    381  CD2 HIS A 200      48.473  58.541  31.490  1.00 22.24           C  
ATOM    382  CE1 HIS A 200      48.068  59.412  33.443  1.00 24.34           C  
ATOM    383  NE2 HIS A 200      48.400  58.257  32.890  1.00 24.30           N  
ATOM    384  N   ASP A 201      45.205  62.146  29.372  1.00 30.42           N  
ATOM    385  CA  ASP A 201      44.012  62.807  29.908  1.00 32.38           C  
ATOM    386  C   ASP A 201      42.756  61.997  29.623  1.00 29.74           C  
ATOM    387  O   ASP A 201      41.833  61.969  30.439  1.00 32.34           O  
ATOM    388  CB  ASP A 201      43.833  64.218  29.312  1.00 34.46           C  
ATOM    389  CG  ASP A 201      44.671  65.262  30.005  1.00 35.59           C  
ATOM    390  OD1 ASP A 201      45.411  64.957  30.969  1.00 37.63           O  
ATOM    391  OD2 ASP A 201      44.567  66.425  29.589  1.00 43.13           O  
ATOM    392  N   SER A 202      42.698  61.344  28.462  1.00 28.11           N  
ATOM    393  CA  SER A 202      41.511  60.558  28.141  1.00 26.07           C  
ATOM    394  C   SER A 202      41.488  59.240  28.894  1.00 25.18           C  
ATOM    395  O   SER A 202      40.429  58.639  29.052  1.00 29.89           O  
ATOM    396  CB  SER A 202      41.381  60.337  26.629  1.00 27.55           C  
ATOM    397  OG  SER A 202      42.257  59.326  26.171  1.00 29.56           O  
ATOM    398  N   TYR A 203      42.655  58.742  29.292  1.00 23.64           N  
ATOM    399  CA  TYR A 203      42.723  57.516  30.086  1.00 23.46           C  
ATOM    400  C   TYR A 203      42.033  57.815  31.416  1.00 22.29           C  
ATOM    401  O   TYR A 203      41.258  57.003  31.916  1.00 23.48           O  
ATOM    402  CB  TYR A 203      44.175  57.145  30.419  1.00 24.07           C  
ATOM    403  CG  TYR A 203      45.047  56.743  29.260  1.00 21.25           C  
ATOM    404  CD1 TYR A 203      44.510  56.314  28.034  1.00 18.63           C  
ATOM    405  CD2 TYR A 203      46.422  56.765  29.404  1.00 21.43           C  
ATOM    406  CE1 TYR A 203      45.360  55.910  26.988  1.00 18.32           C  
ATOM    407  CE2 TYR A 203      47.253  56.379  28.391  1.00 26.25           C  
ATOM    408  CZ  TYR A 203      46.733  55.946  27.186  1.00 24.15           C  
ATOM    409  OH  TYR A 203      47.637  55.512  26.222  1.00 25.59           O  
ATOM    410  N   ILE A 204      42.367  58.962  32.006  1.00 25.13           N  
ATOM    411  CA  ILE A 204      41.786  59.400  33.287  1.00 27.65           C  
ATOM    412  C   ILE A 204      40.283  59.716  33.154  1.00 31.83           C  
ATOM    413  O   ILE A 204      39.469  59.231  33.958  1.00 31.51           O  
ATOM    414  CB  ILE A 204      42.557  60.612  33.888  1.00 23.96           C  
ATOM    415  CG1 ILE A 204      44.048  60.262  34.022  1.00 20.18           C  
ATOM    416  CG2 ILE A 204      41.982  60.995  35.279  1.00 21.06           C  
ATOM    417  CD1 ILE A 204      44.877  61.267  34.816  1.00 21.00           C  
ATOM    418  N   SER A 205      39.911  60.446  32.097  1.00 32.81           N  
ATOM    419  CA  SER A 205      38.505  60.794  31.853  1.00 32.94           C  
ATOM    420  C   SER A 205      37.682  59.535  31.621  1.00 33.91           C  
ATOM    421  O   SER A 205      36.621  59.352  32.224  1.00 34.13           O  
ATOM    422  CB  SER A 205      38.379  61.728  30.643  1.00 32.81           C  
ATOM    423  OG  SER A 205      37.041  61.764  30.152  1.00 35.02           O  
ATOM    424  N   ARG A 206      38.193  58.644  30.773  1.00 36.09           N  
ATOM    425  CA  ARG A 206      37.496  57.398  30.467  1.00 37.23           C  
ATOM    426  C   ARG A 206      37.227  56.599  31.749  1.00 35.92           C  
ATOM    427  O   ARG A 206      36.168  55.992  31.903  1.00 37.93           O  
ATOM    428  CB  ARG A 206      38.320  56.556  29.481  1.00 39.37           C  
ATOM    429  CG  ARG A 206      37.637  55.268  29.047  1.00 44.05           C  
ATOM    430  CD  ARG A 206      38.656  54.176  28.705  1.00 47.62           C  
ATOM    431  NE  ARG A 206      38.098  52.856  28.988  1.00 50.25           N  
ATOM    432  CZ  ARG A 206      37.886  52.357  30.210  1.00 50.61           C  
ATOM    433  NH1 ARG A 206      38.211  53.047  31.302  1.00 46.25           N  
ATOM    434  NH2 ARG A 206      37.205  51.222  30.341  1.00 51.18           N  
ATOM    435  N   TYR A 207      38.195  56.576  32.659  1.00 34.23           N  
ATOM    436  CA  TYR A 207      38.019  55.863  33.922  1.00 31.01           C  
ATOM    437  C   TYR A 207      37.019  56.576  34.850  1.00 32.42           C  
ATOM    438  O   TYR A 207      36.249  55.927  35.559  1.00 30.87           O  
ATOM    439  CB  TYR A 207      39.359  55.693  34.660  1.00 28.16           C  
ATOM    440  CG  TYR A 207      39.170  55.135  36.047  1.00 26.31           C  
ATOM    441  CD1 TYR A 207      38.777  53.818  36.220  1.00 26.77           C  
ATOM    442  CD2 TYR A 207      39.252  55.956  37.177  1.00 25.91           C  
ATOM    443  CE1 TYR A 207      38.453  53.326  37.464  1.00 29.05           C  
ATOM    444  CE2 TYR A 207      38.924  55.465  38.448  1.00 24.83           C  
ATOM    445  CZ  TYR A 207      38.522  54.142  38.569  1.00 28.26           C  
ATOM    446  OH  TYR A 207      38.166  53.601  39.780  1.00 30.71           O  
ATOM    447  N   ARG A 208      37.079  57.898  34.913  1.00 33.87           N  
ATOM    448  CA  ARG A 208      36.151  58.631  35.770  1.00 39.22           C  
ATOM    449  C   ARG A 208      34.703  58.468  35.298  1.00 42.65           C  
ATOM    450  O   ARG A 208      33.780  58.413  36.119  1.00 41.45           O  
ATOM    451  CB  ARG A 208      36.536  60.107  35.861  1.00 37.57           C  
ATOM    452  CG  ARG A 208      37.794  60.340  36.684  1.00 40.80           C  
ATOM    453  CD  ARG A 208      38.085  61.816  36.850  1.00 44.31           C  
ATOM    454  NE  ARG A 208      37.038  62.482  37.626  1.00 47.48           N  
ATOM    455  CZ  ARG A 208      36.929  63.800  37.768  1.00 47.30           C  
ATOM    456  NH1 ARG A 208      37.812  64.622  37.193  1.00 46.66           N  
ATOM    457  NH2 ARG A 208      35.900  64.294  38.437  1.00 43.70           N  
ATOM    458  N   THR A 209      34.494  58.360  33.986  1.00 45.19           N  
ATOM    459  CA  THR A 209      33.133  58.175  33.498  1.00 46.12           C  
ATOM    460  C   THR A 209      32.665  56.713  33.602  1.00 44.97           C  
ATOM    461  O   THR A 209      31.532  56.458  34.016  1.00 43.60           O  
ATOM    462  CB  THR A 209      32.926  58.699  32.046  1.00 47.17           C  
ATOM    463  OG1 THR A 209      33.538  57.812  31.108  1.00 52.67           O  
ATOM    464  CG2 THR A 209      33.537  60.063  31.866  1.00 47.66           C  
ATOM    465  N   THR A 210      33.539  55.756  33.278  1.00 44.82           N  
ATOM    466  CA  THR A 210      33.151  54.331  33.310  1.00 44.99           C  
ATOM    467  C   THR A 210      33.298  53.550  34.622  1.00 44.69           C  
ATOM    468  O   THR A 210      32.551  52.596  34.859  1.00 43.33           O  
ATOM    469  CB  THR A 210      33.905  53.499  32.236  1.00 44.78           C  
ATOM    470  OG1 THR A 210      35.297  53.450  32.564  1.00 46.86           O  
ATOM    471  CG2 THR A 210      33.739  54.101  30.845  1.00 44.09           C  
ATOM    472  N   SER A 211      34.290  53.917  35.435  1.00 45.09           N  
ATOM    473  CA  SER A 211      34.606  53.225  36.692  1.00 43.78           C  
ATOM    474  C   SER A 211      35.224  51.854  36.411  1.00 42.97           C  
ATOM    475  O   SER A 211      35.240  50.983  37.274  1.00 45.29           O  
ATOM    476  CB  SER A 211      33.372  53.088  37.587  1.00 42.29           C  
ATOM    477  OG  SER A 211      32.893  54.371  37.948  1.00 45.51           O  
ATOM    478  N   ASP A 212      35.737  51.673  35.199  1.00 42.81           N  
ATOM    479  CA  ASP A 212      36.367  50.415  34.793  1.00 44.93           C  
ATOM    480  C   ASP A 212      37.885  50.602  34.816  1.00 43.01           C  
ATOM    481  O   ASP A 212      38.457  51.262  33.951  1.00 41.07           O  
ATOM    482  CB  ASP A 212      35.899  50.010  33.382  1.00 49.71           C  
ATOM    483  CG  ASP A 212      36.529  48.702  32.891  1.00 54.05           C  
ATOM    484  OD1 ASP A 212      36.963  47.871  33.732  1.00 53.51           O  
ATOM    485  OD2 ASP A 212      36.578  48.506  31.646  1.00 57.34           O  
ATOM    486  N   PRO A 213      38.548  50.058  35.841  1.00 43.47           N  
ATOM    487  CA  PRO A 213      39.999  50.180  35.965  1.00 42.12           C  
ATOM    488  C   PRO A 213      40.790  49.322  34.989  1.00 40.03           C  
ATOM    489  O   PRO A 213      40.407  48.205  34.682  1.00 39.51           O  
ATOM    490  CB  PRO A 213      40.244  49.767  37.413  1.00 42.39           C  
ATOM    491  CG  PRO A 213      39.187  48.734  37.648  1.00 45.38           C  
ATOM    492  CD  PRO A 213      37.973  49.378  37.018  1.00 45.83           C  
ATOM    493  N   HIS A 214      41.861  49.891  34.442  1.00 39.91           N  
ATOM    494  CA  HIS A 214      42.726  49.150  33.536  1.00 38.18           C  
ATOM    495  C   HIS A 214      44.078  48.924  34.203  1.00 37.04           C  
ATOM    496  O   HIS A 214      44.827  48.029  33.801  1.00 39.02           O  
ATOM    497  CB  HIS A 214      42.914  49.883  32.209  1.00 40.55           C  
ATOM    498  CG  HIS A 214      41.773  49.718  31.245  1.00 42.72           C  
ATOM    499  ND1 HIS A 214      41.867  50.072  29.916  1.00 45.64           N  
ATOM    500  CD2 HIS A 214      40.509  49.270  31.422  1.00 43.55           C  
ATOM    501  CE1 HIS A 214      40.710  49.857  29.317  1.00 42.68           C  
ATOM    502  NE2 HIS A 214      39.869  49.370  30.210  1.00 43.37           N  
ATOM    503  N   ILE A 215      44.377  49.722  35.229  1.00 32.17           N  
ATOM    504  CA  ILE A 215      45.643  49.617  35.961  1.00 30.77           C  
ATOM    505  C   ILE A 215      45.428  49.662  37.486  1.00 30.61           C  
ATOM    506  O   ILE A 215      46.181  49.054  38.242  1.00 32.71           O  
ATOM    507  CB  ILE A 215      46.657  50.733  35.536  1.00 28.40           C  
ATOM    508  CG1 ILE A 215      47.045  50.560  34.059  1.00 27.43           C  
ATOM    509  CG2 ILE A 215      47.910  50.737  36.478  1.00 24.11           C  
ATOM    510  CD1 ILE A 215      48.194  51.474  33.587  1.00 25.25           C  
ATOM    511  N   ILE A 216      44.464  50.456  37.931  1.00 32.34           N  
ATOM    512  CA  ILE A 216      44.115  50.564  39.352  1.00 35.13           C  
ATOM    513  C   ILE A 216      43.724  49.156  39.831  1.00 36.86           C  
ATOM    514  O   ILE A 216      42.927  48.471  39.172  1.00 36.82           O  
ATOM    515  CB  ILE A 216      42.922  51.546  39.547  1.00 35.54           C  
ATOM    516  CG1 ILE A 216      43.397  52.981  39.334  1.00 34.14           C  
ATOM    517  CG2 ILE A 216      42.279  51.366  40.920  1.00 38.91           C  
ATOM    518  CD1 ILE A 216      42.343  54.051  39.589  1.00 36.23           C  
ATOM    519  N   GLY A 217      44.361  48.698  40.909  1.00 36.49           N  
ATOM    520  CA  GLY A 217      44.097  47.369  41.440  1.00 36.33           C  
ATOM    521  C   GLY A 217      44.648  46.221  40.602  1.00 36.61           C  
ATOM    522  O   GLY A 217      44.399  45.047  40.907  1.00 37.55           O  
ATOM    523  N   ILE A 218      45.399  46.546  39.549  1.00 34.60           N  
ATOM    524  CA  ILE A 218      45.976  45.535  38.663  1.00 30.37           C  
ATOM    525  C   ILE A 218      47.501  45.647  38.608  1.00 29.37           C  
ATOM    526  O   ILE A 218      48.207  44.668  38.845  1.00 29.24           O  
ATOM    527  CB  ILE A 218      45.400  45.665  37.216  1.00 32.61           C  
ATOM    528  CG1 ILE A 218      43.884  45.430  37.226  1.00 34.27           C  
ATOM    529  CG2 ILE A 218      46.088  44.673  36.266  1.00 30.26           C  
ATOM    530  CD1 ILE A 218      43.183  45.826  35.932  1.00 33.27           C  
ATOM    531  N   GLY A 219      48.004  46.856  38.347  1.00 28.48           N  
ATOM    532  CA  GLY A 219      49.443  47.075  38.236  1.00 25.63           C  
ATOM    533  C   GLY A 219      49.820  46.873  36.785  1.00 24.66           C  
ATOM    534  O   GLY A 219      49.088  46.197  36.087  1.00 29.35           O  
ATOM    535  N   ARG A 220      50.919  47.469  36.316  1.00 27.94           N  
ATOM    536  CA  ARG A 220      51.370  47.310  34.920  1.00 26.87           C  
ATOM    537  C   ARG A 220      52.796  47.801  34.735  1.00 28.16           C  
ATOM    538  O   ARG A 220      53.214  48.749  35.395  1.00 31.14           O  
ATOM    539  CB  ARG A 220      50.470  48.110  33.977  1.00 26.60           C  
ATOM    540  CG  ARG A 220      50.726  47.904  32.467  1.00 28.44           C  
ATOM    541  CD  ARG A 220      49.384  47.644  31.829  1.00 30.90           C  
ATOM    542  NE  ARG A 220      49.061  48.570  30.768  1.00 30.74           N  
ATOM    543  CZ  ARG A 220      47.825  48.847  30.342  1.00 29.72           C  
ATOM    544  NH1 ARG A 220      46.749  48.288  30.895  1.00 24.40           N  
ATOM    545  NH2 ARG A 220      47.682  49.631  29.281  1.00 32.87           N  
ATOM    546  N   ILE A 221      53.550  47.154  33.846  1.00 27.96           N  
ATOM    547  CA  ILE A 221      54.923  47.574  33.555  1.00 25.33           C  
ATOM    548  C   ILE A 221      54.862  48.486  32.327  1.00 26.64           C  
ATOM    549  O   ILE A 221      54.210  48.153  31.310  1.00 26.43           O  
ATOM    550  CB  ILE A 221      55.854  46.356  33.343  1.00 24.30           C  
ATOM    551  CG1 ILE A 221      55.983  45.574  34.659  1.00 23.94           C  
ATOM    552  CG2 ILE A 221      57.211  46.811  32.859  1.00 25.17           C  
ATOM    553  CD1 ILE A 221      56.869  44.352  34.574  1.00 24.58           C  
ATOM    554  N   VAL A 222      55.477  49.665  32.430  1.00 25.82           N  
ATOM    555  CA  VAL A 222      55.414  50.630  31.330  1.00 22.65           C  
ATOM    556  C   VAL A 222      56.708  51.400  31.120  1.00 24.95           C  
ATOM    557  O   VAL A 222      57.655  51.291  31.899  1.00 24.54           O  
ATOM    558  CB  VAL A 222      54.270  51.715  31.578  1.00 23.66           C  
ATOM    559  CG1 VAL A 222      52.884  51.074  31.724  1.00 15.93           C  
ATOM    560  CG2 VAL A 222      54.583  52.524  32.816  1.00 14.31           C  
ATOM    561  N   THR A 223      56.704  52.221  30.078  1.00 26.06           N  
ATOM    562  CA  THR A 223      57.819  53.081  29.750  1.00 27.14           C  
ATOM    563  C   THR A 223      57.539  54.542  30.204  1.00 28.30           C  
ATOM    564  O   THR A 223      56.513  55.147  29.829  1.00 28.07           O  
ATOM    565  CB  THR A 223      58.087  53.062  28.233  1.00 26.88           C  
ATOM    566  OG1 THR A 223      58.342  51.712  27.821  1.00 27.15           O  
ATOM    567  CG2 THR A 223      59.305  53.948  27.893  1.00 25.52           C  
ATOM    568  N   GLY A 224      58.457  55.080  31.009  1.00 26.75           N  
ATOM    569  CA  GLY A 224      58.365  56.442  31.495  1.00 25.19           C  
ATOM    570  C   GLY A 224      59.502  57.241  30.864  1.00 28.24           C  
ATOM    571  O   GLY A 224      60.442  56.664  30.274  1.00 26.16           O  
ATOM    572  N   LYS A 225      59.475  58.556  31.059  1.00 28.50           N  
ATOM    573  CA  LYS A 225      60.462  59.455  30.465  1.00 30.61           C  
ATOM    574  C   LYS A 225      61.096  60.393  31.499  1.00 30.89           C  
ATOM    575  O   LYS A 225      60.408  61.003  32.309  1.00 29.60           O  
ATOM    576  CB  LYS A 225      59.746  60.261  29.385  1.00 29.47           C  
ATOM    577  CG  LYS A 225      60.558  60.906  28.281  1.00 28.78           C  
ATOM    578  CD  LYS A 225      59.591  61.843  27.513  1.00 33.24           C  
ATOM    579  CE  LYS A 225      60.214  62.610  26.365  1.00 37.68           C  
ATOM    580  NZ  LYS A 225      59.682  62.158  25.015  1.00 42.63           N  
ATOM    581  N   ARG A 226      62.416  60.515  31.462  1.00 34.62           N  
ATOM    582  CA  ARG A 226      63.114  61.398  32.391  1.00 35.94           C  
ATOM    583  C   ARG A 226      63.186  62.750  31.717  1.00 37.54           C  
ATOM    584  O   ARG A 226      63.049  62.839  30.486  1.00 35.89           O  
ATOM    585  CB  ARG A 226      64.541  60.926  32.661  1.00 36.89           C  
ATOM    586  CG  ARG A 226      64.641  59.586  33.309  1.00 40.45           C  
ATOM    587  CD  ARG A 226      66.083  59.281  33.662  1.00 43.30           C  
ATOM    588  NE  ARG A 226      66.339  57.857  33.490  1.00 47.02           N  
ATOM    589  CZ  ARG A 226      66.453  56.996  34.489  1.00 49.31           C  
ATOM    590  NH1 ARG A 226      66.354  57.425  35.747  1.00 50.69           N  
ATOM    591  NH2 ARG A 226      66.577  55.698  34.222  1.00 49.78           N  
ATOM    592  N   ARG A 227      63.500  63.768  32.515  1.00 38.25           N  
ATOM    593  CA  ARG A 227      63.626  65.141  32.048  1.00 40.72           C  
ATOM    594  C   ARG A 227      64.647  65.315  30.918  1.00 40.43           C  
ATOM    595  O   ARG A 227      64.427  66.112  30.015  1.00 38.14           O  
ATOM    596  CB  ARG A 227      63.990  66.024  33.222  1.00 45.21           C  
ATOM    597  CG  ARG A 227      64.187  67.494  32.905  1.00 49.68           C  
ATOM    598  CD  ARG A 227      64.576  68.176  34.196  1.00 51.18           C  
ATOM    599  NE  ARG A 227      64.673  69.629  34.110  1.00 54.00           N  
ATOM    600  CZ  ARG A 227      64.965  70.396  35.154  1.00 52.33           C  
ATOM    601  NH1 ARG A 227      65.167  69.838  36.346  1.00 48.93           N  
ATOM    602  NH2 ARG A 227      65.105  71.703  34.998  1.00 53.02           N  
ATOM    603  N   ASP A 228      65.756  64.577  30.957  1.00 39.73           N  
ATOM    604  CA  ASP A 228      66.754  64.685  29.886  1.00 41.38           C  
ATOM    605  C   ASP A 228      66.359  63.936  28.612  1.00 40.81           C  
ATOM    606  O   ASP A 228      67.189  63.741  27.733  1.00 42.68           O  
ATOM    607  CB  ASP A 228      68.142  64.222  30.350  1.00 41.60           C  
ATOM    608  CG  ASP A 228      68.190  62.736  30.734  1.00 44.09           C  
ATOM    609  OD1 ASP A 228      67.260  61.969  30.408  1.00 41.74           O  
ATOM    610  OD2 ASP A 228      69.170  62.342  31.402  1.00 43.63           O  
ATOM    611  N   GLY A 229      65.129  63.426  28.570  1.00 39.53           N  
ATOM    612  CA  GLY A 229      64.646  62.720  27.401  1.00 36.20           C  
ATOM    613  C   GLY A 229      64.816  61.212  27.381  1.00 34.99           C  
ATOM    614  O   GLY A 229      64.229  60.549  26.530  1.00 35.67           O  
ATOM    615  N   THR A 230      65.611  60.653  28.287  1.00 33.68           N  
ATOM    616  CA  THR A 230      65.791  59.203  28.294  1.00 34.11           C  
ATOM    617  C   THR A 230      64.586  58.440  28.875  1.00 35.31           C  
ATOM    618  O   THR A 230      63.980  58.873  29.863  1.00 34.75           O  
ATOM    619  CB  THR A 230      67.093  58.807  29.018  1.00 33.81           C  
ATOM    620  OG1 THR A 230      67.005  59.134  30.410  1.00 34.66           O  
ATOM    621  CG2 THR A 230      68.269  59.564  28.414  1.00 32.26           C  
ATOM    622  N   THR A 231      64.217  57.342  28.218  1.00 34.30           N  
ATOM    623  CA  THR A 231      63.108  56.518  28.641  1.00 33.24           C  
ATOM    624  C   THR A 231      63.616  55.310  29.419  1.00 33.95           C  
ATOM    625  O   THR A 231      64.801  54.979  29.353  1.00 34.79           O  
ATOM    626  CB  THR A 231      62.261  56.050  27.467  1.00 33.99           C  
ATOM    627  OG1 THR A 231      63.083  55.326  26.549  1.00 39.27           O  
ATOM    628  CG2 THR A 231      61.619  57.240  26.752  1.00 34.01           C  
ATOM    629  N   PHE A 232      62.703  54.644  30.124  1.00 31.28           N  
ATOM    630  CA  PHE A 232      63.036  53.507  30.957  1.00 28.13           C  
ATOM    631  C   PHE A 232      61.782  52.737  31.443  1.00 31.26           C  
ATOM    632  O   PHE A 232      60.704  53.322  31.640  1.00 27.71           O  
ATOM    633  CB  PHE A 232      63.794  54.003  32.188  1.00 21.15           C  
ATOM    634  CG  PHE A 232      62.926  54.775  33.178  1.00 25.86           C  
ATOM    635  CD1 PHE A 232      62.645  56.128  32.984  1.00 23.27           C  
ATOM    636  CD2 PHE A 232      62.418  54.142  34.329  1.00 27.12           C  
ATOM    637  CE1 PHE A 232      61.876  56.838  33.925  1.00 26.11           C  
ATOM    638  CE2 PHE A 232      61.651  54.833  35.269  1.00 19.99           C  
ATOM    639  CZ  PHE A 232      61.378  56.185  35.068  1.00 25.88           C  
ATOM    640  N   PRO A 233      61.935  51.417  31.690  1.00 31.04           N  
ATOM    641  CA  PRO A 233      60.869  50.536  32.159  1.00 26.47           C  
ATOM    642  C   PRO A 233      60.624  50.707  33.659  1.00 24.57           C  
ATOM    643  O   PRO A 233      61.552  50.814  34.471  1.00 23.06           O  
ATOM    644  CB  PRO A 233      61.412  49.146  31.821  1.00 29.94           C  
ATOM    645  CG  PRO A 233      62.890  49.311  32.069  1.00 32.20           C  
ATOM    646  CD  PRO A 233      63.163  50.645  31.387  1.00 30.93           C  
ATOM    647  N   MET A 234      59.360  50.707  34.033  1.00 21.59           N  
ATOM    648  CA  MET A 234      59.000  50.881  35.432  1.00 24.33           C  
ATOM    649  C   MET A 234      57.671  50.185  35.699  1.00 25.14           C  
ATOM    650  O   MET A 234      56.860  50.010  34.784  1.00 23.07           O  
ATOM    651  CB  MET A 234      58.859  52.382  35.756  1.00 18.94           C  
ATOM    652  CG  MET A 234      58.119  53.145  34.651  1.00 21.47           C  
ATOM    653  SD  MET A 234      57.582  54.803  35.060  1.00 21.46           S  
ATOM    654  CE  MET A 234      55.901  54.454  35.721  1.00 21.44           C  
ATOM    655  N   HIS A 235      57.512  49.691  36.922  1.00 23.29           N  
ATOM    656  CA  HIS A 235      56.249  49.091  37.303  1.00 24.82           C  
ATOM    657  C   HIS A 235      55.424  50.229  37.939  1.00 23.47           C  
ATOM    658  O   HIS A 235      55.959  51.016  38.716  1.00 22.39           O  
ATOM    659  CB  HIS A 235      56.431  47.942  38.313  1.00 23.92           C  
ATOM    660  CG  HIS A 235      55.133  47.332  38.758  1.00 23.11           C  
ATOM    661  ND1 HIS A 235      54.512  47.685  39.940  1.00 26.80           N  
ATOM    662  CD2 HIS A 235      54.314  46.438  38.157  1.00 22.55           C  
ATOM    663  CE1 HIS A 235      53.362  47.038  40.045  1.00 28.74           C  
ATOM    664  NE2 HIS A 235      53.218  46.275  38.975  1.00 26.97           N  
ATOM    665  N   LEU A 236      54.128  50.280  37.649  1.00 23.89           N  
ATOM    666  CA  LEU A 236      53.242  51.311  38.174  1.00 22.18           C  
ATOM    667  C   LEU A 236      52.010  50.722  38.883  1.00 21.85           C  
ATOM    668  O   LEU A 236      51.393  49.777  38.375  1.00 21.23           O  
ATOM    669  CB  LEU A 236      52.784  52.207  37.003  1.00 20.69           C  
ATOM    670  CG  LEU A 236      51.728  53.308  37.206  1.00 19.68           C  
ATOM    671  CD1 LEU A 236      52.211  54.422  38.111  1.00 18.74           C  
ATOM    672  CD2 LEU A 236      51.292  53.859  35.867  1.00 17.70           C  
ATOM    673  N   SER A 237      51.708  51.232  40.083  1.00 22.24           N  
ATOM    674  CA  SER A 237      50.502  50.832  40.851  1.00 25.04           C  
ATOM    675  C   SER A 237      49.768  52.132  41.169  1.00 24.08           C  
ATOM    676  O   SER A 237      50.395  53.149  41.523  1.00 23.79           O  
ATOM    677  CB  SER A 237      50.845  50.177  42.186  1.00 25.27           C  
ATOM    678  OG  SER A 237      51.785  49.142  41.995  1.00 34.58           O  
ATOM    679  N   ILE A 238      48.449  52.112  41.030  1.00 25.02           N  
ATOM    680  CA  ILE A 238      47.661  53.301  41.301  1.00 23.13           C  
ATOM    681  C   ILE A 238      46.647  53.107  42.425  1.00 23.54           C  
ATOM    682  O   ILE A 238      45.901  52.119  42.453  1.00 22.12           O  
ATOM    683  CB  ILE A 238      46.957  53.807  40.011  1.00 23.07           C  
ATOM    684  CG1 ILE A 238      47.985  54.035  38.904  1.00 22.29           C  
ATOM    685  CG2 ILE A 238      46.262  55.148  40.264  1.00 21.01           C  
ATOM    686  CD1 ILE A 238      47.369  53.980  37.551  1.00 27.07           C  
ATOM    687  N   GLY A 239      46.640  54.055  43.352  1.00 24.72           N  
ATOM    688  CA  GLY A 239      45.710  54.018  44.460  1.00 27.54           C  
ATOM    689  C   GLY A 239      44.711  55.142  44.247  1.00 29.44           C  
ATOM    690  O   GLY A 239      45.057  56.184  43.706  1.00 28.03           O  
ATOM    691  N   GLU A 240      43.467  54.931  44.653  1.00 32.50           N  
ATOM    692  CA  GLU A 240      42.432  55.948  44.496  1.00 34.33           C  
ATOM    693  C   GLU A 240      42.082  56.497  45.878  1.00 34.08           C  
ATOM    694  O   GLU A 240      41.993  55.739  46.838  1.00 34.72           O  
ATOM    695  CB  GLU A 240      41.195  55.353  43.822  1.00 36.50           C  
ATOM    696  CG  GLU A 240      40.304  56.409  43.161  1.00 41.87           C  
ATOM    697  CD  GLU A 240      39.099  55.816  42.424  1.00 44.88           C  
ATOM    698  OE1 GLU A 240      39.099  54.581  42.159  1.00 47.10           O  
ATOM    699  OE2 GLU A 240      38.155  56.591  42.123  1.00 42.49           O  
ATOM    700  N   MET A 241      41.998  57.817  45.997  1.00 34.50           N  
ATOM    701  CA  MET A 241      41.675  58.452  47.268  1.00 36.57           C  
ATOM    702  C   MET A 241      40.729  59.620  47.066  1.00 38.52           C  
ATOM    703  O   MET A 241      40.458  60.038  45.940  1.00 38.37           O  
ATOM    704  CB  MET A 241      42.944  58.968  47.963  1.00 38.23           C  
ATOM    705  CG  MET A 241      43.885  57.881  48.442  1.00 37.24           C  
ATOM    706  SD  MET A 241      45.385  58.558  49.099  1.00 45.27           S  
ATOM    707  CE  MET A 241      45.700  59.910  47.950  1.00 44.67           C  
ATOM    708  N   GLN A 242      40.224  60.149  48.168  1.00 41.02           N  
ATOM    709  CA  GLN A 242      39.334  61.298  48.108  1.00 44.57           C  
ATOM    710  C   GLN A 242      39.818  62.344  49.096  1.00 43.48           C  
ATOM    711  O   GLN A 242      40.364  62.008  50.140  1.00 44.05           O  
ATOM    712  CB  GLN A 242      37.896  60.890  48.453  1.00 46.54           C  
ATOM    713  CG  GLN A 242      37.188  60.090  47.372  1.00 50.97           C  
ATOM    714  CD  GLN A 242      36.408  60.980  46.419  1.00 54.07           C  
ATOM    715  OE1 GLN A 242      35.560  61.766  46.844  1.00 55.61           O  
ATOM    716  NE2 GLN A 242      36.681  60.855  45.130  1.00 55.72           N  
ATOM    717  N   SER A 243      39.626  63.604  48.740  1.00 43.70           N  
ATOM    718  CA  SER A 243      39.983  64.734  49.589  1.00 44.76           C  
ATOM    719  C   SER A 243      39.127  65.903  49.143  1.00 43.13           C  
ATOM    720  O   SER A 243      38.927  66.113  47.940  1.00 37.71           O  
ATOM    721  CB  SER A 243      41.463  65.100  49.455  1.00 50.30           C  
ATOM    722  OG  SER A 243      41.742  66.340  50.097  1.00 51.23           O  
ATOM    723  N   GLY A 244      38.569  66.611  50.125  1.00 45.33           N  
ATOM    724  CA  GLY A 244      37.715  67.761  49.859  1.00 43.69           C  
ATOM    725  C   GLY A 244      36.600  67.508  48.856  1.00 45.45           C  
ATOM    726  O   GLY A 244      36.221  68.421  48.118  1.00 46.78           O  
ATOM    727  N   GLY A 245      36.084  66.281  48.809  1.00 44.75           N  
ATOM    728  CA  GLY A 245      35.015  65.961  47.873  1.00 45.40           C  
ATOM    729  C   GLY A 245      35.471  65.516  46.488  1.00 47.22           C  
ATOM    730  O   GLY A 245      34.703  64.887  45.756  1.00 47.31           O  
ATOM    731  N   GLU A 246      36.731  65.779  46.143  1.00 48.12           N  
ATOM    732  CA  GLU A 246      37.261  65.422  44.822  1.00 47.44           C  
ATOM    733  C   GLU A 246      38.243  64.253  44.793  1.00 46.58           C  
ATOM    734  O   GLU A 246      38.935  63.974  45.775  1.00 46.69           O  
ATOM    735  CB  GLU A 246      37.914  66.648  44.188  1.00 51.12           C  
ATOM    736  CG  GLU A 246      36.974  67.851  44.036  1.00 55.10           C  
ATOM    737  CD  GLU A 246      35.751  67.580  43.148  1.00 57.39           C  
ATOM    738  OE1 GLU A 246      35.718  66.557  42.425  1.00 57.06           O  
ATOM    739  OE2 GLU A 246      34.815  68.412  43.166  1.00 60.18           O  
ATOM    740  N   PRO A 247      38.303  63.531  43.664  1.00 45.68           N  
ATOM    741  CA  PRO A 247      39.232  62.402  43.594  1.00 42.57           C  
ATOM    742  C   PRO A 247      40.685  62.778  43.329  1.00 40.94           C  
ATOM    743  O   PRO A 247      40.978  63.727  42.589  1.00 39.05           O  
ATOM    744  CB  PRO A 247      38.653  61.553  42.465  1.00 42.36           C  
ATOM    745  CG  PRO A 247      38.064  62.592  41.541  1.00 43.92           C  
ATOM    746  CD  PRO A 247      37.385  63.534  42.507  1.00 46.40           C  
ATOM    747  N   TYR A 248      41.576  62.057  44.009  1.00 37.80           N  
ATOM    748  CA  TYR A 248      43.026  62.195  43.869  1.00 34.44           C  
ATOM    749  C   TYR A 248      43.555  60.777  43.653  1.00 30.83           C  
ATOM    750  O   TYR A 248      43.002  59.807  44.191  1.00 30.26           O  
ATOM    751  CB  TYR A 248      43.655  62.793  45.130  1.00 36.23           C  
ATOM    752  CG  TYR A 248      43.372  64.256  45.304  1.00 40.43           C  
ATOM    753  CD1 TYR A 248      42.207  64.689  45.943  1.00 42.42           C  
ATOM    754  CD2 TYR A 248      44.263  65.218  44.830  1.00 42.27           C  
ATOM    755  CE1 TYR A 248      41.931  66.046  46.101  1.00 40.59           C  
ATOM    756  CE2 TYR A 248      44.004  66.580  44.989  1.00 43.08           C  
ATOM    757  CZ  TYR A 248      42.832  66.987  45.624  1.00 43.76           C  
ATOM    758  OH  TYR A 248      42.564  68.330  45.779  1.00 45.35           O  
ATOM    759  N   PHE A 249      44.609  60.639  42.864  1.00 27.70           N  
ATOM    760  CA  PHE A 249      45.154  59.315  42.597  1.00 26.79           C  
ATOM    761  C   PHE A 249      46.607  59.304  43.022  1.00 26.15           C  
ATOM    762  O   PHE A 249      47.321  60.295  42.842  1.00 26.06           O  
ATOM    763  CB  PHE A 249      45.027  58.970  41.096  1.00 25.73           C  
ATOM    764  CG  PHE A 249      43.615  59.041  40.572  1.00 25.64           C  
ATOM    765  CD1 PHE A 249      42.721  57.987  40.774  1.00 25.36           C  
ATOM    766  CD2 PHE A 249      43.168  60.174  39.891  1.00 25.95           C  
ATOM    767  CE1 PHE A 249      41.397  58.063  40.302  1.00 23.69           C  
ATOM    768  CE2 PHE A 249      41.853  60.262  39.416  1.00 24.55           C  
ATOM    769  CZ  PHE A 249      40.963  59.196  39.624  1.00 23.80           C  
ATOM    770  N   THR A 250      47.031  58.202  43.619  1.00 25.11           N  
ATOM    771  CA  THR A 250      48.404  58.045  44.069  1.00 27.31           C  
ATOM    772  C   THR A 250      49.126  57.004  43.206  1.00 28.62           C  
ATOM    773  O   THR A 250      48.618  55.905  43.021  1.00 33.28           O  
ATOM    774  CB  THR A 250      48.443  57.621  45.567  1.00 29.60           C  
ATOM    775  OG1 THR A 250      47.834  58.644  46.362  1.00 31.05           O  
ATOM    776  CG2 THR A 250      49.870  57.470  46.044  1.00 30.38           C  
ATOM    777  N   GLY A 251      50.278  57.365  42.651  1.00 26.62           N  
ATOM    778  CA  GLY A 251      51.043  56.449  41.838  1.00 25.06           C  
ATOM    779  C   GLY A 251      52.358  56.039  42.490  1.00 28.07           C  
ATOM    780  O   GLY A 251      53.127  56.900  42.948  1.00 27.66           O  
ATOM    781  N   PHE A 252      52.585  54.725  42.585  1.00 24.83           N  
ATOM    782  CA  PHE A 252      53.800  54.169  43.176  1.00 25.78           C  
ATOM    783  C   PHE A 252      54.595  53.564  42.032  1.00 23.71           C  
ATOM    784  O   PHE A 252      54.079  52.765  41.255  1.00 25.40           O  
ATOM    785  CB  PHE A 252      53.468  53.107  44.252  1.00 28.03           C  
ATOM    786  CG  PHE A 252      52.643  53.642  45.387  1.00 27.49           C  
ATOM    787  CD1 PHE A 252      53.251  54.331  46.440  1.00 30.01           C  
ATOM    788  CD2 PHE A 252      51.266  53.489  45.392  1.00 31.58           C  
ATOM    789  CE1 PHE A 252      52.510  54.862  47.478  1.00 30.24           C  
ATOM    790  CE2 PHE A 252      50.502  54.013  46.431  1.00 34.57           C  
ATOM    791  CZ  PHE A 252      51.133  54.707  47.479  1.00 35.24           C  
ATOM    792  N   VAL A 253      55.833  54.001  41.890  1.00 25.61           N  
ATOM    793  CA  VAL A 253      56.672  53.550  40.799  1.00 27.42           C  
ATOM    794  C   VAL A 253      57.886  52.781  41.303  1.00 29.71           C  
ATOM    795  O   VAL A 253      58.461  53.152  42.319  1.00 30.68           O  
ATOM    796  CB  VAL A 253      57.168  54.772  39.996  1.00 26.06           C  
ATOM    797  CG1 VAL A 253      57.993  54.326  38.790  1.00 25.09           C  
ATOM    798  CG2 VAL A 253      55.966  55.624  39.567  1.00 24.04           C  
ATOM    799  N   ARG A 254      58.246  51.713  40.584  1.00 32.56           N  
ATOM    800  CA  ARG A 254      59.416  50.881  40.879  1.00 32.64           C  
ATOM    801  C   ARG A 254      60.214  50.807  39.572  1.00 32.83           C  
ATOM    802  O   ARG A 254      59.710  50.376  38.535  1.00 36.29           O  
ATOM    803  CB  ARG A 254      59.007  49.497  41.356  1.00 30.80           C  
ATOM    804  N   ASP A 255      61.431  51.327  39.619  1.00 33.32           N  
ATOM    805  CA  ASP A 255      62.321  51.376  38.472  1.00 34.35           C  
ATOM    806  C   ASP A 255      62.831  49.966  38.110  1.00 34.42           C  
ATOM    807  O   ASP A 255      63.390  49.268  38.942  1.00 34.12           O  
ATOM    808  CB  ASP A 255      63.475  52.326  38.829  1.00 34.88           C  
ATOM    809  CG  ASP A 255      64.488  52.495  37.714  1.00 33.78           C  
ATOM    810  OD1 ASP A 255      64.148  52.353  36.517  1.00 33.27           O  
ATOM    811  OD2 ASP A 255      65.643  52.806  38.060  1.00 36.28           O  
ATOM    812  N   LEU A 256      62.666  49.577  36.853  1.00 33.25           N  
ATOM    813  CA  LEU A 256      63.075  48.255  36.403  1.00 32.13           C  
ATOM    814  C   LEU A 256      64.189  48.268  35.350  1.00 33.19           C  
ATOM    815  O   LEU A 256      64.386  47.268  34.648  1.00 30.43           O  
ATOM    816  CB  LEU A 256      61.865  47.516  35.827  1.00 30.24           C  
ATOM    817  CG  LEU A 256      60.974  46.560  36.619  1.00 28.35           C  
ATOM    818  CD1 LEU A 256      61.059  46.679  38.131  1.00 28.77           C  
ATOM    819  CD2 LEU A 256      59.583  46.735  36.112  1.00 26.73           C  
ATOM    820  N   THR A 257      64.951  49.356  35.256  1.00 32.15           N  
ATOM    821  CA  THR A 257      66.023  49.462  34.279  1.00 37.43           C  
ATOM    822  C   THR A 257      67.072  48.386  34.503  1.00 36.84           C  
ATOM    823  O   THR A 257      67.480  47.669  33.556  1.00 34.30           O  
ATOM    824  CB  THR A 257      66.709  50.827  34.329  1.00 40.05           C  
ATOM    825  OG1 THR A 257      65.756  51.856  34.045  1.00 42.67           O  
ATOM    826  CG2 THR A 257      67.847  50.887  33.320  1.00 43.36           C  
ATOM    827  N   GLU A 258      67.549  48.217  35.737  1.00 39.12           N  
ATOM    828  CA  GLU A 258      68.566  47.217  36.052  1.00 40.40           C  
ATOM    829  C   GLU A 258      68.114  45.825  35.618  1.00 40.87           C  
ATOM    830  O   GLU A 258      68.849  45.109  34.932  1.00 41.50           O  
ATOM    831  CB  GLU A 258      68.873  47.240  37.543  1.00 44.32           C  
ATOM    832  CG  GLU A 258      69.954  46.269  37.969  1.00 52.76           C  
ATOM    833  CD  GLU A 258      70.684  46.724  39.215  1.00 56.28           C  
ATOM    834  OE1 GLU A 258      70.060  47.413  40.062  1.00 57.30           O  
ATOM    835  OE2 GLU A 258      71.891  46.399  39.335  1.00 58.67           O  
ATOM    836  N   HIS A 259      66.879  45.471  35.976  1.00 39.45           N  
ATOM    837  CA  HIS A 259      66.305  44.178  35.617  1.00 36.48           C  
ATOM    838  C   HIS A 259      66.269  43.938  34.125  1.00 32.02           C  
ATOM    839  O   HIS A 259      66.608  42.855  33.670  1.00 31.33           O  
ATOM    840  CB  HIS A 259      64.888  44.042  36.167  1.00 37.32           C  
ATOM    841  CG  HIS A 259      64.834  44.028  37.654  1.00 41.93           C  
ATOM    842  ND1 HIS A 259      64.867  42.861  38.386  1.00 46.01           N  
ATOM    843  CD2 HIS A 259      64.774  45.040  38.551  1.00 44.07           C  
ATOM    844  CE1 HIS A 259      64.828  43.155  39.675  1.00 49.73           C  
ATOM    845  NE2 HIS A 259      64.770  44.469  39.801  1.00 48.53           N  
ATOM    846  N   GLN A 260      65.819  44.932  33.371  1.00 31.68           N  
ATOM    847  CA  GLN A 260      65.738  44.810  31.914  1.00 33.72           C  
ATOM    848  C   GLN A 260      67.145  44.623  31.311  1.00 35.72           C  
ATOM    849  O   GLN A 260      67.334  43.812  30.395  1.00 37.13           O  
ATOM    850  CB  GLN A 260      65.048  46.048  31.321  1.00 28.86           C  
ATOM    851  CG  GLN A 260      64.807  45.988  29.808  1.00 30.73           C  
ATOM    852  CD  GLN A 260      64.232  47.298  29.237  1.00 33.10           C  
ATOM    853  OE1 GLN A 260      64.807  48.374  29.412  1.00 28.26           O  
ATOM    854  NE2 GLN A 260      63.124  47.195  28.513  1.00 34.37           N  
ATOM    855  N   GLN A 261      68.133  45.343  31.850  1.00 37.01           N  
ATOM    856  CA  GLN A 261      69.521  45.252  31.373  1.00 37.37           C  
ATOM    857  C   GLN A 261      70.172  43.886  31.612  1.00 34.15           C  
ATOM    858  O   GLN A 261      70.756  43.291  30.696  1.00 31.23           O  
ATOM    859  CB  GLN A 261      70.376  46.332  32.021  1.00 40.96           C  
ATOM    860  CG  GLN A 261      69.923  47.747  31.731  1.00 47.00           C  
ATOM    861  CD  GLN A 261      71.093  48.708  31.749  1.00 52.40           C  
ATOM    862  OE1 GLN A 261      71.908  48.707  30.830  1.00 51.55           O  
ATOM    863  NE2 GLN A 261      71.211  49.501  32.813  1.00 51.40           N  
ATOM    864  N   THR A 262      70.097  43.403  32.839  1.00 32.03           N  
ATOM    865  CA  THR A 262      70.655  42.094  33.177  1.00 35.31           C  
ATOM    866  C   THR A 262      70.059  41.014  32.241  1.00 36.60           C  
ATOM    867  O   THR A 262      70.786  40.186  31.676  1.00 36.26           O  
ATOM    868  CB  THR A 262      70.304  41.707  34.633  1.00 33.80           C  
ATOM    869  OG1 THR A 262      70.774  42.713  35.538  1.00 33.83           O  
ATOM    870  CG2 THR A 262      70.934  40.392  34.983  1.00 37.98           C  
ATOM    871  N   GLN A 263      68.734  41.040  32.094  1.00 33.80           N  
ATOM    872  CA  GLN A 263      67.997  40.096  31.251  1.00 34.82           C  
ATOM    873  C   GLN A 263      68.487  40.184  29.801  1.00 33.63           C  
ATOM    874  O   GLN A 263      68.767  39.165  29.162  1.00 31.75           O  
ATOM    875  CB  GLN A 263      66.495  40.403  31.365  1.00 34.32           C  
ATOM    876  CG  GLN A 263      65.577  39.563  30.506  1.00 38.06           C  
ATOM    877  CD  GLN A 263      64.109  39.857  30.773  1.00 37.36           C  
ATOM    878  OE1 GLN A 263      63.317  40.037  29.846  1.00 39.14           O  
ATOM    879  NE2 GLN A 263      63.740  39.902  32.045  1.00 39.33           N  
ATOM    880  N   ALA A 264      68.627  41.407  29.298  1.00 32.32           N  
ATOM    881  CA  ALA A 264      69.133  41.628  27.943  1.00 31.76           C  
ATOM    882  C   ALA A 264      70.584  41.123  27.826  1.00 28.64           C  
ATOM    883  O   ALA A 264      70.981  40.574  26.793  1.00 26.68           O  
ATOM    884  CB  ALA A 264      69.080  43.130  27.600  1.00 32.06           C  
ATOM    885  N   ARG A 265      71.361  41.292  28.895  1.00 29.47           N  
ATOM    886  CA  ARG A 265      72.770  40.870  28.908  1.00 32.29           C  
ATOM    887  C   ARG A 265      72.887  39.342  28.875  1.00 33.42           C  
ATOM    888  O   ARG A 265      73.632  38.793  28.051  1.00 30.88           O  
ATOM    889  CB  ARG A 265      73.510  41.466  30.114  1.00 30.40           C  
ATOM    890  CG  ARG A 265      75.007  41.189  30.136  1.00 33.29           C  
ATOM    891  CD  ARG A 265      75.776  41.750  28.909  1.00 30.33           C  
ATOM    892  NE  ARG A 265      77.214  41.604  29.139  1.00 33.03           N  
ATOM    893  CZ  ARG A 265      78.188  41.840  28.257  1.00 32.21           C  
ATOM    894  NH1 ARG A 265      77.919  42.273  27.030  1.00 31.48           N  
ATOM    895  NH2 ARG A 265      79.444  41.537  28.587  1.00 30.55           N  
ATOM    896  N   LEU A 266      72.101  38.661  29.713  1.00 32.39           N  
ATOM    897  CA  LEU A 266      72.091  37.201  29.739  1.00 33.92           C  
ATOM    898  C   LEU A 266      71.636  36.637  28.401  1.00 36.46           C  
ATOM    899  O   LEU A 266      72.104  35.578  27.964  1.00 37.70           O  
ATOM    900  CB  LEU A 266      71.184  36.668  30.852  1.00 28.56           C  
ATOM    901  CG  LEU A 266      71.771  36.862  32.248  1.00 29.54           C  
ATOM    902  CD1 LEU A 266      70.798  36.401  33.333  1.00 20.95           C  
ATOM    903  CD2 LEU A 266      73.147  36.135  32.327  1.00 27.95           C  
ATOM    904  N   GLN A 267      70.736  37.346  27.732  1.00 40.83           N  
ATOM    905  CA  GLN A 267      70.263  36.876  26.447  1.00 44.32           C  
ATOM    906  C   GLN A 267      71.312  37.004  25.350  1.00 45.94           C  
ATOM    907  O   GLN A 267      71.473  36.080  24.551  1.00 45.36           O  
ATOM    908  CB  GLN A 267      68.985  37.604  26.031  1.00 48.81           C  
ATOM    909  CG  GLN A 267      68.246  36.901  24.908  1.00 54.72           C  
ATOM    910  CD  GLN A 267      67.160  37.752  24.298  1.00 63.34           C  
ATOM    911  OE1 GLN A 267      66.857  38.854  24.777  1.00 62.23           O  
ATOM    912  NE2 GLN A 267      66.580  37.263  23.204  1.00 67.46           N  
ATOM    913  N   GLU A 268      72.027  38.132  25.310  1.00 47.58           N  
ATOM    914  CA  GLU A 268      73.037  38.347  24.270  1.00 51.97           C  
ATOM    915  C   GLU A 268      74.260  37.436  24.380  1.00 54.37           C  
ATOM    916  O   GLU A 268      74.951  37.208  23.388  1.00 55.81           O  
ATOM    917  CB  GLU A 268      73.465  39.820  24.170  1.00 52.17           C  
ATOM    918  CG  GLU A 268      74.562  40.265  25.129  1.00 55.11           C  
ATOM    919  CD  GLU A 268      75.251  41.552  24.684  1.00 56.56           C  
ATOM    920  OE1 GLU A 268      75.688  41.633  23.515  1.00 61.21           O  
ATOM    921  OE2 GLU A 268      75.372  42.487  25.501  1.00 57.20           O  
ATOM    922  N   LEU A 269      74.537  36.919  25.573  1.00 55.55           N  
ATOM    923  CA  LEU A 269      75.666  36.008  25.745  1.00 57.23           C  
ATOM    924  C   LEU A 269      75.100  34.588  25.607  1.00 58.40           C  
ATOM    925  O   LEU A 269      75.524  33.660  26.294  1.00 58.96           O  
ATOM    926  CB  LEU A 269      76.316  36.206  27.121  1.00 56.97           C  
ATOM    927  CG  LEU A 269      76.742  37.626  27.514  1.00 56.32           C  
ATOM    928  CD1 LEU A 269      77.431  37.587  28.854  1.00 53.50           C  
ATOM    929  CD2 LEU A 269      77.651  38.240  26.450  1.00 57.04           C  
ATOM    930  N   GLN A 270      74.134  34.451  24.699  1.00 59.34           N  
ATOM    931  CA  GLN A 270      73.422  33.206  24.411  1.00 62.15           C  
ATOM    932  C   GLN A 270      72.494  32.784  25.551  1.00 63.19           C  
ATOM    933  O   GLN A 270      71.266  32.857  25.423  1.00 65.35           O  
ATOM    934  CB  GLN A 270      74.369  32.051  24.061  1.00 62.16           C  
ATOM    935  CG  GLN A 270      73.604  30.884  23.442  1.00 66.31           C  
ATOM    936  CD  GLN A 270      74.290  29.547  23.583  1.00 66.65           C  
ATOM    937  OE1 GLN A 270      75.034  29.315  24.530  1.00 67.91           O  
ATOM    938  NE2 GLN A 270      74.021  28.646  22.649  1.00 66.75           N  
TER     939      GLN A 270                                                      
HETATM  940 FE   HEM A 719      48.766  56.499  34.031  1.00 22.43          FE  
HETATM  941  CHA HEM A 719      45.678  55.008  33.291  1.00 19.11           C  
HETATM  942  CHB HEM A 719      50.331  55.001  31.342  1.00 16.99           C  
HETATM  943  CHC HEM A 719      51.878  57.231  35.204  1.00 10.80           C  
HETATM  944  CHD HEM A 719      47.299  57.898  36.900  1.00 16.99           C  
HETATM  945  NA  HEM A 719      48.188  55.293  32.580  1.00 16.93           N  
HETATM  946  C1A HEM A 719      46.804  54.752  32.449  1.00 21.02           C  
HETATM  947  C2A HEM A 719      46.826  53.873  31.332  1.00 22.59           C  
HETATM  948  C3A HEM A 719      48.123  53.901  30.810  1.00 19.71           C  
HETATM  949  C4A HEM A 719      48.922  54.758  31.573  1.00 18.53           C  
HETATM  950  CMA HEM A 719      48.711  53.084  29.590  1.00 19.32           C  
HETATM  951  CAA HEM A 719      45.640  52.916  31.042  1.00 25.81           C  
HETATM  952  CBA HEM A 719      45.424  52.798  29.694  1.00 36.62           C  
HETATM  953  CGA HEM A 719      44.573  51.631  29.422  1.00 42.04           C  
HETATM  954  O1A HEM A 719      43.542  51.954  28.733  1.00 42.60           O  
HETATM  955  O2A HEM A 719      44.916  50.459  29.830  1.00 44.33           O  
HETATM  956  NB  HEM A 719      50.624  56.295  33.435  1.00 13.04           N  
HETATM  957  C1B HEM A 719      51.097  55.622  32.187  1.00 15.97           C  
HETATM  958  C2B HEM A 719      52.468  55.815  31.963  1.00 16.84           C  
HETATM  959  C3B HEM A 719      52.971  56.416  33.017  1.00 14.16           C  
HETATM  960  C4B HEM A 719      51.838  56.742  33.981  1.00 13.82           C  
HETATM  961  CMB HEM A 719      53.265  55.367  30.736  1.00 17.77           C  
HETATM  962  CAB HEM A 719      54.458  56.728  33.074  1.00 15.69           C  
HETATM  963  CBB HEM A 719      54.797  57.829  34.121  1.00 15.10           C  
HETATM  964  NC  HEM A 719      49.436  57.336  35.605  1.00 16.58           N  
HETATM  965  C1C HEM A 719      50.752  57.528  35.959  1.00 15.25           C  
HETATM  966  C2C HEM A 719      50.819  58.118  37.297  1.00 15.34           C  
HETATM  967  C3C HEM A 719      49.610  58.249  37.732  1.00 16.76           C  
HETATM  968  C4C HEM A 719      48.743  57.799  36.740  1.00 18.02           C  
HETATM  969  CMC HEM A 719      52.186  58.488  38.057  1.00 19.84           C  
HETATM  970  CAC HEM A 719      48.981  58.607  39.148  1.00 15.39           C  
HETATM  971  CBC HEM A 719      49.918  59.463  39.915  1.00 15.41           C  
HETATM  972  ND  HEM A 719      47.059  56.564  34.906  1.00 16.11           N  
HETATM  973  C1D HEM A 719      46.538  57.237  36.117  1.00 18.41           C  
HETATM  974  C2D HEM A 719      45.070  57.032  36.301  1.00 17.18           C  
HETATM  975  C3D HEM A 719      44.625  56.329  35.282  1.00 18.05           C  
HETATM  976  C4D HEM A 719      45.769  55.956  34.453  1.00 21.80           C  
HETATM  977  CMD HEM A 719      44.232  57.565  37.376  1.00 17.56           C  
HETATM  978  CAD HEM A 719      43.164  55.853  34.802  1.00 22.77           C  
HETATM  979  CBD HEM A 719      42.825  54.415  35.340  1.00 26.65           C  
HETATM  980  CGD HEM A 719      42.189  53.115  35.033  1.00 25.46           C  
HETATM  981  O1D HEM A 719      42.549  52.309  35.885  1.00 27.03           O  
HETATM  982  O2D HEM A 719      42.135  52.839  33.841  1.00 27.90           O  
HETATM  983  O   HOH A 720      55.680  67.536  46.859  1.00 29.55           O  
HETATM  984  O   HOH A 721      59.933  63.818  32.103  1.00 20.47           O  
HETATM  985  O   HOH A 722      52.589  44.363  32.625  1.00 23.15           O  
HETATM  986  O   HOH A 723      50.419  49.763  27.823  1.00 17.28           O  
HETATM  987  O   HOH A 724      47.122  63.191  32.650  1.00 19.15           O  
HETATM  988  O   HOH A 725      51.877  70.197  31.843  1.00 23.20           O  
HETATM  989  O   HOH A 726      66.997  63.598  33.712  1.00 33.73           O  
HETATM  990  O   HOH A 727      47.104  63.813  28.107  1.00 24.83           O  
HETATM  991  O   HOH A 728      54.789  51.418  27.796  1.00 37.23           O  
HETATM  992  O   HOH A 729      57.857  61.224  23.139  1.00 35.27           O  
HETATM  993  O   HOH A 730      54.724  55.274  27.852  1.00 25.95           O  
HETATM  994  O   HOH A 731      53.963  56.121  25.087  1.00 31.21           O  
HETATM  995  O   HOH A 732      54.651  49.870  41.523  1.00 35.27           O  
HETATM  996  O   HOH A 733      66.406  49.054  38.201  1.00 58.02           O  
HETATM  997  O   HOH A 734      47.466  49.452  40.385  1.00 28.50           O  
HETATM  998  O   HOH A 735      45.399  49.476  43.498  1.00 48.68           O  
HETATM  999  O   HOH A 736      52.093  51.912  28.586  1.00 31.80           O  
HETATM 1000  O   HOH A 737      67.199  66.558  35.440  1.00 43.90           O  
HETATM 1001  O   HOH A 738      44.255  68.204  32.919  1.00 38.67           O  
HETATM 1002  O   HOH A 739      42.910  52.487  46.200  1.00 40.58           O  
HETATM 1003  O   HOH A 740      60.954  51.062  28.364  1.00 38.29           O  
HETATM 1004  O   HOH A 741      69.735  59.672  31.688  1.00 41.57           O  
HETATM 1005  O   HOH A 742      59.043  63.045  50.089  1.00 37.64           O  
HETATM 1006  O   HOH A 743      57.343  64.038  27.874  1.00 49.44           O  
HETATM 1007  O   HOH A 744      63.365  51.949  27.607  1.00 55.28           O  
HETATM 1008  O   HOH A 745      52.717  43.601  36.201  1.00 43.24           O  
HETATM 1009  O   HOH A 746      60.386  66.557  48.889  1.00 48.07           O  
HETATM 1010  O   HOH A 747      60.436  69.018  50.057  1.00 47.22           O  
HETATM 1011  O   HOH A 748      55.040  72.766  39.885  1.00 43.63           O  
HETATM 1012  O   HOH A 749      55.091  74.783  41.400  1.00 31.53           O  
HETATM 1013  O   HOH A 750      51.128  44.079  38.504  1.00 43.82           O  
HETATM 1014  O   HOH A 751      49.224  47.379  41.673  1.00 37.48           O  
HETATM 1015  O   HOH A 752      61.062  60.004  49.118  1.00 34.69           O  
HETATM 1016  O   HOH A 753      62.018  52.400  42.659  1.00 44.03           O  
HETATM 1017  O   HOH A 754      57.091  54.392  47.927  1.00 55.31           O  
HETATM 1018  O   HOH A 755      41.405  53.809  29.084  1.00 55.87           O  
HETATM 1019  O   HOH A 756      63.741  52.660  46.647  1.00 54.97           O  
HETATM 1020  O   HOH A 757      73.126  44.764  33.007  1.00 65.78           O  
HETATM 1021  O   HOH A 758      45.158  50.780  46.550  1.00 57.02           O  
HETATM 1022  O   HOH A 759      39.642  69.710  39.654  1.00 64.28           O  
HETATM 1023  O   HOH A 760      59.015  58.077  48.092  1.00 46.56           O  
HETATM 1024  O   HOH A 761      36.227  52.374  41.821  1.00 49.43           O  
HETATM 1025  O   HOH A 762      46.842  51.308  26.165  1.00 63.48           O  
HETATM 1026  O   HOH A 763      40.580  66.190  42.106  1.00 34.35           O  
HETATM 1027  O   HOH A 764      68.495  42.084  38.550  1.00 60.01           O  
HETATM 1028  O   HOH A 765      68.028  58.248  37.588  1.00 55.90           O  
HETATM 1029  O   HOH A 766      49.355  60.289  20.834  1.00 54.43           O  
HETATM 1030  O   HOH A 767      50.695  67.141  26.172  1.00 56.87           O  
HETATM 1031  O   HOH A 768      49.501  52.263  25.593  1.00 60.33           O  
HETATM 1032  O   HOH A 769      38.805  50.822  26.610  1.00 55.63           O  
HETATM 1033  O   HOH A 770      41.643  54.172  31.871  1.00 45.14           O  
HETATM 1034  O   HOH A 771      47.312  69.829  31.939  1.00 40.63           O  
HETATM 1035  O   HOH A 772      44.186  62.940  26.273  1.00 42.86           O  
HETATM 1036  O   HOH A 773      36.090  63.661  50.224  1.00 55.95           O  
HETATM 1037  O   HOH A 774      67.365  53.576  30.203  1.00 58.12           O  
HETATM 1038  O   HOH A 775      60.511  47.283  29.725  1.00 89.15           O  
HETATM 1039  O   HOH A 776      44.852  67.402  49.429  1.00 46.53           O  
HETATM 1040  O   HOH A 777      65.714  40.193  26.520  1.00 40.80           O  
HETATM 1041  O   HOH A 778      40.358  51.862  32.044  1.00 67.05           O  
HETATM 1042  O   HOH A 779      65.418  65.542  45.225  1.00 66.20           O  
HETATM 1043  O   HOH A 780      33.188  49.643  34.617  1.00 67.95           O  
HETATM 1044  O   HOH A 781      66.113  54.944  36.663  1.00 53.41           O  
HETATM 1045  O   HOH A 782      57.634  60.784  50.162  1.00 69.27           O  
HETATM 1046  O   HOH A 783      41.266  56.147  25.450  1.00 61.23           O  
HETATM 1047  O   HOH A 784      45.498  48.673  48.581  1.00 53.23           O  
HETATM 1048  O   HOH A 785      64.626  56.990  42.968  1.00 49.64           O  
HETATM 1049  O   HOH A 786      42.855  70.563  42.052  1.00 44.51           O  
HETATM 1050  O   HOH A 787      41.029  64.055  32.422  1.00 61.33           O  
HETATM 1051  O   HOH A 788      40.575  68.535  43.264  1.00 54.35           O  
HETATM 1052  O   HOH A 789      52.171  68.615  29.701  1.00 34.45           O  
HETATM 1053  O   HOH A 790      34.981  56.426  42.389  1.00 62.26           O  
HETATM 1054  O   HOH A 791      65.646  58.677  47.099  1.00 53.77           O  
HETATM 1055  O   HOH A 792      68.573  66.708  33.247  1.00 56.45           O  
HETATM 1056  O   HOH A 793      74.456  48.171  31.210  1.00 75.82           O  
HETATM 1057  O   HOH A 794      53.044  62.467  46.963  1.00 77.76           O  
HETATM 1058  O   HOH A 795      73.576  44.152  26.375  1.00 63.88           O  
HETATM 1059  O   HOH A 796      37.956  60.122  27.404  1.00 56.31           O  
HETATM 1060  O   HOH A 797      71.431  47.958  43.571  1.00 65.79           O  
HETATM 1061  O   HOH A 798      39.020  66.716  52.786  1.00 51.64           O  
HETATM 1062  O   HOH A 799      62.662  52.105  51.161  1.00 71.75           O  
HETATM 1063  O   HOH A 800      41.360  46.347  39.154  1.00 67.44           O  
HETATM 1064  O   HOH A 801      38.394  66.854  40.028  1.00 43.07           O  
CONECT  383  940                                                                
CONECT  940  383  945  956  964                                                 
CONECT  940  972                                                                
CONECT  941  946  976                                                           
CONECT  942  949  957                                                           
CONECT  943  960  965                                                           
CONECT  944  968  973                                                           
CONECT  945  940  946  949                                                      
CONECT  946  941  945  947                                                      
CONECT  947  946  948  951                                                      
CONECT  948  947  949  950                                                      
CONECT  949  942  945  948                                                      
CONECT  950  948                                                                
CONECT  951  947  952                                                           
CONECT  952  951  953                                                           
CONECT  953  952  954  955                                                      
CONECT  954  953                                                                
CONECT  955  953                                                                
CONECT  956  940  957  960                                                      
CONECT  957  942  956  958                                                      
CONECT  958  957  959  961                                                      
CONECT  959  958  960  962                                                      
CONECT  960  943  956  959                                                      
CONECT  961  958                                                                
CONECT  962  959  963                                                           
CONECT  963  962                                                                
CONECT  964  940  965  968                                                      
CONECT  965  943  964  966                                                      
CONECT  966  965  967  969                                                      
CONECT  967  966  968  970                                                      
CONECT  968  944  964  967                                                      
CONECT  969  966                                                                
CONECT  970  967  971                                                           
CONECT  971  970                                                                
CONECT  972  940  973  976                                                      
CONECT  973  944  972  974                                                      
CONECT  974  973  975  977                                                      
CONECT  975  974  976  978                                                      
CONECT  976  941  972  975                                                      
CONECT  977  974                                                                
CONECT  978  975  979                                                           
CONECT  979  978  980                                                           
CONECT  980  979  981  982                                                      
CONECT  981  980                                                                
CONECT  982  980                                                                
MASTER      322    0    1    5    5    0    5    6 1063    1   45   11          
END                                                                             
