# Supplementary material for: Theoretical study of ArcB and its dimerization, interaction with anaerobic metabolites, and activation of ArcA
Source: PeerJ. 2023 Oct 13;11:e16309. doi: 10.7717/peerj.16309 (PMC10578306; doi:10.7717/peerj.16309)
Supplement: Supplemental Information 2 [file peerj-11-16309-s002.zip › Supplementary Files/PAS domain PDB files/PAS domain ArcB/1ll8 PAS kinase.pdb]

HEADER    TRANSFERASE                             26-APR-02   1LL8              
TITLE     STRUCTURE AND INTERACTIONS OF PAS KINASE N-TERMINAL PAS DOMAIN: MODEL 
TITLE    2 FOR INTRAMOLECULAR KINASE REGULATION                                 
COMPND    MOL_ID: 1;                                                            
COMPND   2 MOLECULE: PAS KINASE;                                                
COMPND   3 CHAIN: A;                                                            
COMPND   4 FRAGMENT: PAS-A DOMAIN;                                              
COMPND   5 EC: 2.7.1.37;                                                        
COMPND   6 ENGINEERED: YES                                                      
SOURCE    MOL_ID: 1;                                                            
SOURCE   2 ORGANISM_SCIENTIFIC: HOMO SAPIENS;                                   
SOURCE   3 ORGANISM_COMMON: HUMAN;                                              
SOURCE   4 ORGANISM_TAXID: 9606;                                                
SOURCE   5 EXPRESSION_SYSTEM: ESCHERICHIA COLI BL21(DE3);                       
SOURCE   6 EXPRESSION_SYSTEM_TAXID: 469008;                                     
SOURCE   7 EXPRESSION_SYSTEM_STRAIN: BL-21(DE3)                                 
KEYWDS    PAS DOMAIN, LIGAND BINDING, LIGAND SCREENING, KINASE REGULATION,      
KEYWDS   2 TRANSFERASE                                                          
EXPDTA    SOLUTION NMR                                                          
NUMMDL    20                                                                    
AUTHOR    C.A.AMEZCUA,S.M.HARPER,J.RUTTER,K.H.GARDNER                           
REVDAT   3   05-FEB-20 1LL8    1       REMARK SEQADV ATOM                       
REVDAT   2   24-FEB-09 1LL8    1       VERSN                                    
REVDAT   1   09-OCT-02 1LL8    0                                                
JRNL        AUTH   C.A.AMEZCUA,S.M.HARPER,J.RUTTER,K.H.GARDNER                  
JRNL        TITL   STRUCTURE AND INTERACTIONS OF PAS KINASE N-TERMINAL PAS      
JRNL        TITL 2 DOMAIN: MODEL FOR INTRAMOLECULAR KINASE REGULATION.          
JRNL        REF    STRUCTURE                     V.  10  1349 2002              
JRNL        REFN                   ISSN 0969-2126                               
JRNL        PMID   12377121                                                     
JRNL        DOI    10.1016/S0969-2126(02)00857-2                                
REMARK   2                                                                      
REMARK   2 RESOLUTION. NOT APPLICABLE.                                          
REMARK   3                                                                      
REMARK   3 REFINEMENT.                                                          
REMARK   3   PROGRAM     : VNMR 6.2, ARIA 1.1                                   
REMARK   3   AUTHORS     : VARIAN INC. (VNMR), NILGES, M. (ARIA)                
REMARK   3                                                                      
REMARK   3  OTHER REFINEMENT REMARKS:                                           
REMARK   3  2520 NOE-DERIVED DISTANCE CONSTRAINTS, 48 HYDROGEN BONDS,           
REMARK   3  116 DIHEDRAL ANGLE RESTRAINTS, 61 DIPOLAR COUPLINGS                 
REMARK   4                                                                      
REMARK   4 1LL8 COMPLIES WITH FORMAT V. 3.15, 01-DEC-08                         
REMARK 100                                                                      
REMARK 100 THIS ENTRY HAS BEEN PROCESSED BY RCSB ON 29-APR-02.                  
REMARK 100 THE DEPOSITION ID IS D_1000016049.                                   
REMARK 210                                                                      
REMARK 210 EXPERIMENTAL DETAILS                                                 
REMARK 210  EXPERIMENT TYPE                : NMR                                
REMARK 210  TEMPERATURE           (KELVIN) : 298                                
REMARK 210  PH                             : 6.5                                
REMARK 210  IONIC STRENGTH                 : 50MM SODIUM CHLORIDE               
REMARK 210  PRESSURE                       : AMBIENT                            
REMARK 210  SAMPLE CONTENTS                : 1MM PAS KINASE PAS-A DOMAIN U      
REMARK 210                                   -15N,13C; 20MM SODIUM PHOSPHATE    
REMARK 210                                   BUFFER; 50MM SODIUM CHLORIDE;      
REMARK 210                                   5MM DTT                            
REMARK 210                                                                      
REMARK 210  NMR EXPERIMENTS CONDUCTED      : 2D NOESY; 3D_13C,15N-EDITED        
REMARK 210                                   NOESY; 3D_15N-SEPARATED_NOESY;     
REMARK 210                                   1H-15N-IPAP                        
REMARK 210  SPECTROMETER FIELD STRENGTH    : 500 MHZ; 600 MHZ                   
REMARK 210  SPECTROMETER MODEL             : INOVA                              
REMARK 210  SPECTROMETER MANUFACTURER      : VARIAN                             
REMARK 210                                                                      
REMARK 210  STRUCTURE DETERMINATION.                                            
REMARK 210   SOFTWARE USED                 : NMRPIPE NA, NMRVIEW 5.04, CNS      
REMARK 210                                   1.0                                
REMARK 210   METHOD USED                   : MOLECULAR DYNAMICS/SIMULATED       
REMARK 210                                   ANNEALING                          
REMARK 210                                                                      
REMARK 210 CONFORMERS, NUMBER CALCULATED   : 100                                
REMARK 210 CONFORMERS, NUMBER SUBMITTED    : 20                                 
REMARK 210 CONFORMERS, SELECTION CRITERIA  : STRUCTURES WITH THE LOWEST         
REMARK 210                                   ENERGY                             
REMARK 210                                                                      
REMARK 210 BEST REPRESENTATIVE CONFORMER IN THIS ENSEMBLE : 1                   
REMARK 210                                                                      
REMARK 210 REMARK: NULL                                                         
REMARK 215                                                                      
REMARK 215 NMR STUDY                                                            
REMARK 215 THE COORDINATES IN THIS ENTRY WERE GENERATED FROM SOLUTION           
REMARK 215 NMR DATA.  PROTEIN DATA BANK CONVENTIONS REQUIRE THAT                
REMARK 215 CRYST1 AND SCALE RECORDS BE INCLUDED, BUT THE VALUES ON              
REMARK 215 THESE RECORDS ARE MEANINGLESS.                                       
REMARK 300                                                                      
REMARK 300 BIOMOLECULE: 1                                                       
REMARK 300 SEE REMARK 350 FOR THE AUTHOR PROVIDED AND/OR PROGRAM                
REMARK 300 GENERATED ASSEMBLY INFORMATION FOR THE STRUCTURE IN                  
REMARK 300 THIS ENTRY. THE REMARK MAY ALSO PROVIDE INFORMATION ON               
REMARK 300 BURIED SURFACE AREA.                                                 
REMARK 350                                                                      
REMARK 350 COORDINATES FOR A COMPLETE MULTIMER REPRESENTING THE KNOWN           
REMARK 350 BIOLOGICALLY SIGNIFICANT OLIGOMERIZATION STATE OF THE                
REMARK 350 MOLECULE CAN BE GENERATED BY APPLYING BIOMT TRANSFORMATIONS          
REMARK 350 GIVEN BELOW.  BOTH NON-CRYSTALLOGRAPHIC AND                          
REMARK 350 CRYSTALLOGRAPHIC OPERATIONS ARE GIVEN.                               
REMARK 350                                                                      
REMARK 350 BIOMOLECULE: 1                                                       
REMARK 350 AUTHOR DETERMINED BIOLOGICAL UNIT: MONOMERIC                         
REMARK 350 APPLY THE FOLLOWING TO CHAINS: A                                     
REMARK 350   BIOMT1   1  1.000000  0.000000  0.000000        0.00000            
REMARK 350   BIOMT2   1  0.000000  1.000000  0.000000        0.00000            
REMARK 350   BIOMT3   1  0.000000  0.000000  1.000000        0.00000            
REMARK 500                                                                      
REMARK 500 GEOMETRY AND STEREOCHEMISTRY                                         
REMARK 500 SUBTOPIC: CLOSE CONTACTS                                             
REMARK 500                                                                      
REMARK 500 THE FOLLOWING ATOMS ARE IN CLOSE CONTACT.                            
REMARK 500                                                                      
REMARK 500  ATM1  RES C  SSEQI   ATM2  RES C  SSEQI           DISTANCE          
REMARK 500                                                                      
REMARK 500 REMARK: NULL                                                         
REMARK 500                                                                      
REMARK 500 GEOMETRY AND STEREOCHEMISTRY                                         
REMARK 500 SUBTOPIC: TORSION ANGLES                                             
REMARK 500                                                                      
REMARK 500 TORSION ANGLES OUTSIDE THE EXPECTED RAMACHANDRAN REGIONS:            
REMARK 500 (M=MODEL NUMBER; RES=RESIDUE NAME; C=CHAIN IDENTIFIER;               
REMARK 500 SSEQ=SEQUENCE NUMBER; I=INSERTION CODE).                             
REMARK 500                                                                      
REMARK 500 STANDARD TABLE:                                                      
REMARK 500 FORMAT:(10X,I3,1X,A3,1X,A1,I4,A1,4X,F7.2,3X,F7.2)                    
REMARK 500                                                                      
REMARK 500 EXPECTED VALUES: GJ KLEYWEGT AND TA JONES (1996). PHI/PSI-           
REMARK 500 CHOLOGY: RAMACHANDRAN REVISITED. STRUCTURE 4, 1395 - 1400            
REMARK 500                                                                      
REMARK 500  M RES CSSEQI        PSI       PHI                                   
REMARK 500  1 ALA A   2       25.67   -142.79                                   
REMARK 500  1 MET A   3     -104.84   -140.68                                   
REMARK 500  1 ASP A   4      -51.38   -151.67                                   
REMARK 500  1 ASN A   8       45.66   -171.78                                   
REMARK 500  1 THR A  19     -109.87     81.89                                   
REMARK 500  1 GLU A  20       95.61     54.81                                   
REMARK 500  1 LYS A  27      -63.91    -94.51                                   
REMARK 500  1 LEU A  32      -73.39    -91.48                                   
REMARK 500  1 TYR A  34     -142.26   -107.83                                   
REMARK 500  1 SER A  35      167.78    170.14                                   
REMARK 500  1 GLN A  42     -164.13   -102.98                                   
REMARK 500  1 LEU A  49       94.56     14.01                                   
REMARK 500  1 ARG A  50      112.94     64.49                                   
REMARK 500  1 ASP A  52      -72.32    -90.11                                   
REMARK 500  1 SER A  53      -61.97    -94.08                                   
REMARK 500  1 ASP A  54      -39.70    -35.50                                   
REMARK 500  1 SER A  60     -134.63    -91.72                                   
REMARK 500  1 GLU A  61      -16.55    -46.99                                   
REMARK 500  1 GLU A  62     -159.57     76.62                                   
REMARK 500  1 HIS A  63     -152.39     41.13                                   
REMARK 500  1 GLU A  65      -42.49     74.09                                   
REMARK 500  1 ASP A  67       98.60     59.89                                   
REMARK 500  1 LYS A  87       55.30     32.98                                   
REMARK 500  1 ARG A  98      179.70     59.28                                   
REMARK 500  1 GLN A  99      -18.76   -167.56                                   
REMARK 500  1 GLU A 100      -78.60   -149.82                                   
REMARK 500  1 ARG A 101       11.75   -146.38                                   
REMARK 500  1 LEU A 103      105.30    -54.88                                   
REMARK 500  2 ALA A   2       77.00   -167.20                                   
REMARK 500  2 MET A   3      -75.24   -154.93                                   
REMARK 500  2 ASP A   4      -49.93   -150.93                                   
REMARK 500  2 ASN A   8       45.50   -163.71                                   
REMARK 500  2 LYS A  27      -66.51    -92.38                                   
REMARK 500  2 LEU A  32      -71.44    -92.39                                   
REMARK 500  2 TYR A  34     -146.09   -106.29                                   
REMARK 500  2 SER A  35      167.19    175.38                                   
REMARK 500  2 GLN A  42     -168.58   -112.77                                   
REMARK 500  2 LEU A  49      -94.45     29.15                                   
REMARK 500  2 ASP A  52      -70.60    -86.01                                   
REMARK 500  2 GLU A  61       21.49   -154.55                                   
REMARK 500  2 GLU A  62     -169.36     58.42                                   
REMARK 500  2 HIS A  63     -108.38     29.35                                   
REMARK 500  2 GLU A  65      -19.68     70.44                                   
REMARK 500  2 ALA A  66       21.94   -166.75                                   
REMARK 500  2 ALA A  71      -20.80   -161.22                                   
REMARK 500  2 PHE A  74      -32.80   -156.19                                   
REMARK 500  2 VAL A  77       99.67    -63.98                                   
REMARK 500  2 LYS A  87       85.69     53.17                                   
REMARK 500  2 ARG A  96       39.33    -84.85                                   
REMARK 500  2 GLU A 100      -82.31   -143.60                                   
REMARK 500                                                                      
REMARK 500 THIS ENTRY HAS     480 RAMACHANDRAN OUTLIERS.                        
REMARK 500                                                                      
REMARK 500 REMARK: NULL                                                         
REMARK 900                                                                      
REMARK 900 RELATED ENTRIES                                                      
REMARK 900 RELATED ID: 5354   RELATED DB: BMRB                                  
DBREF  1LL8 A    8   114  UNP    Q96RG2   PASK_HUMAN     131    237             
SEQADV 1LL8 GLY A    1  UNP  Q96RG2              CLONING ARTIFACT               
SEQADV 1LL8 ALA A    2  UNP  Q96RG2              CLONING ARTIFACT               
SEQADV 1LL8 MET A    3  UNP  Q96RG2              CLONING ARTIFACT               
SEQADV 1LL8 ASP A    4  UNP  Q96RG2              CLONING ARTIFACT               
SEQADV 1LL8 PRO A    5  UNP  Q96RG2              CLONING ARTIFACT               
SEQADV 1LL8 GLU A    6  UNP  Q96RG2              CLONING ARTIFACT               
SEQADV 1LL8 PHE A    7  UNP  Q96RG2              CLONING ARTIFACT               
SEQRES   1 A  114  GLY ALA MET ASP PRO GLU PHE ASN LYS ALA ILE PHE THR          
SEQRES   2 A  114  VAL ASP ALA LYS THR THR GLU ILE LEU VAL ALA ASN ASP          
SEQRES   3 A  114  LYS ALA CYS GLY LEU LEU GLY TYR SER SER GLN ASP LEU          
SEQRES   4 A  114  ILE GLY GLN LYS LEU THR GLN PHE PHE LEU ARG SER ASP          
SEQRES   5 A  114  SER ASP VAL VAL GLU ALA LEU SER GLU GLU HIS MET GLU          
SEQRES   6 A  114  ALA ASP GLY HIS ALA ALA VAL VAL PHE GLY THR VAL VAL          
SEQRES   7 A  114  ASP ILE ILE SER ARG SER GLY GLU LYS ILE PRO VAL SER          
SEQRES   8 A  114  VAL TRP MET LYS ARG MET ARG GLN GLU ARG ARG LEU CYS          
SEQRES   9 A  114  CYS VAL VAL VAL LEU GLU PRO VAL GLU ARG                      
HELIX    1   1 LYS A   27  GLY A   33  1                                   7    
HELIX    2   2 LYS A   43  PHE A   48  5                                   6    
HELIX    3   3 SER A   53  LEU A   59  1                                   7    
SHEET    1   A 5 ILE A  21  ALA A  24  0                                        
SHEET    2   A 5 ALA A  10  ASP A  15 -1  N  THR A  13   O  VAL A  23           
SHEET    3   A 5 CYS A 104  PRO A 111 -1  O  VAL A 107   N  PHE A  12           
SHEET    4   A 5 ILE A  88  SER A  91 -1  N  SER A  91   O  GLU A 110           
SHEET    5   A 5 VAL A  78  ILE A  80 -1  N  VAL A  78   O  VAL A  90           
SHEET    1   B 4 ILE A  21  ALA A  24  0                                        
SHEET    2   B 4 ALA A  10  ASP A  15 -1  N  THR A  13   O  VAL A  23           
SHEET    3   B 4 CYS A 104  PRO A 111 -1  O  VAL A 107   N  PHE A  12           
SHEET    4   B 4 MET A  94  LYS A  95 -1  N  LYS A  95   O  VAL A 106           
CRYST1    1.000    1.000    1.000  90.00  90.00  90.00 P 1           1          
ORIGX1      1.000000  0.000000  0.000000        0.00000                         
ORIGX2      0.000000  1.000000  0.000000        0.00000                         
ORIGX3      0.000000  0.000000  1.000000        0.00000                         
SCALE1      1.000000  0.000000  0.000000        0.00000                         
SCALE2      0.000000  1.000000  0.000000        0.00000                         
SCALE3      0.000000  0.000000  1.000000        0.00000                         
MODEL        1                                                                  
ATOM      1  N   GLY A   1      -5.716  15.097 -15.738  1.00  0.00           N  
ATOM      2  CA  GLY A   1      -6.899  14.507 -15.051  1.00  0.00           C  
ATOM      3  C   GLY A   1      -7.731  13.642 -15.975  1.00  0.00           C  
ATOM      4  O   GLY A   1      -8.960  13.687 -15.936  1.00  0.00           O  
ATOM      5  H1  GLY A   1      -6.005  15.536 -16.636  1.00  0.00           H  
ATOM      6  H2  GLY A   1      -5.011  14.359 -15.936  1.00  0.00           H  
ATOM      7  H3  GLY A   1      -5.280  15.824 -15.136  1.00  0.00           H  
ATOM      8  HA2 GLY A   1      -6.554  13.902 -14.224  1.00  0.00           H  
ATOM      9  HA3 GLY A   1      -7.515  15.306 -14.669  1.00  0.00           H  
ATOM     10  N   ALA A   2      -7.059  12.851 -16.809  1.00  0.00           N  
ATOM     11  CA  ALA A   2      -7.744  11.972 -17.748  1.00  0.00           C  
ATOM     12  C   ALA A   2      -7.007  10.644 -17.896  1.00  0.00           C  
ATOM     13  O   ALA A   2      -7.116   9.975 -18.925  1.00  0.00           O  
ATOM     14  CB  ALA A   2      -7.882  12.653 -19.102  1.00  0.00           C  
ATOM     15  H   ALA A   2      -6.079  12.861 -16.791  1.00  0.00           H  
ATOM     16  HA  ALA A   2      -8.736  11.780 -17.365  1.00  0.00           H  
ATOM     17  HB1 ALA A   2      -7.981  13.719 -18.960  1.00  0.00           H  
ATOM     18  HB2 ALA A   2      -8.757  12.273 -19.607  1.00  0.00           H  
ATOM     19  HB3 ALA A   2      -7.004  12.450 -19.698  1.00  0.00           H  
ATOM     20  N   MET A   3      -6.258  10.266 -16.864  1.00  0.00           N  
ATOM     21  CA  MET A   3      -5.506   9.018 -16.886  1.00  0.00           C  
ATOM     22  C   MET A   3      -5.552   8.325 -15.522  1.00  0.00           C  
ATOM     23  O   MET A   3      -6.570   7.740 -15.152  1.00  0.00           O  
ATOM     24  CB  MET A   3      -4.056   9.276 -17.308  1.00  0.00           C  
ATOM     25  CG  MET A   3      -3.625   8.480 -18.527  1.00  0.00           C  
ATOM     26  SD  MET A   3      -1.878   8.041 -18.486  1.00  0.00           S  
ATOM     27  CE  MET A   3      -1.118   9.644 -18.734  1.00  0.00           C  
ATOM     28  H   MET A   3      -6.211  10.841 -16.072  1.00  0.00           H  
ATOM     29  HA  MET A   3      -5.969   8.369 -17.614  1.00  0.00           H  
ATOM     30  HB2 MET A   3      -3.944  10.326 -17.533  1.00  0.00           H  
ATOM     31  HB3 MET A   3      -3.403   9.021 -16.488  1.00  0.00           H  
ATOM     32  HG2 MET A   3      -4.208   7.572 -18.573  1.00  0.00           H  
ATOM     33  HG3 MET A   3      -3.812   9.071 -19.412  1.00  0.00           H  
ATOM     34  HE1 MET A   3      -1.403  10.031 -19.700  1.00  0.00           H  
ATOM     35  HE2 MET A   3      -0.044   9.543 -18.689  1.00  0.00           H  
ATOM     36  HE3 MET A   3      -1.450  10.321 -17.961  1.00  0.00           H  
ATOM     37  N   ASP A   4      -4.449   8.393 -14.777  1.00  0.00           N  
ATOM     38  CA  ASP A   4      -4.375   7.769 -13.457  1.00  0.00           C  
ATOM     39  C   ASP A   4      -3.391   8.505 -12.537  1.00  0.00           C  
ATOM     40  O   ASP A   4      -3.744   8.853 -11.410  1.00  0.00           O  
ATOM     41  CB  ASP A   4      -3.977   6.290 -13.570  1.00  0.00           C  
ATOM     42  CG  ASP A   4      -4.084   5.758 -14.986  1.00  0.00           C  
ATOM     43  OD1 ASP A   4      -3.222   6.108 -15.819  1.00  0.00           O  
ATOM     44  OD2 ASP A   4      -5.030   4.989 -15.260  1.00  0.00           O  
ATOM     45  H   ASP A   4      -3.668   8.874 -15.121  1.00  0.00           H  
ATOM     46  HA  ASP A   4      -5.359   7.827 -13.016  1.00  0.00           H  
ATOM     47  HB2 ASP A   4      -2.957   6.174 -13.240  1.00  0.00           H  
ATOM     48  HB3 ASP A   4      -4.624   5.703 -12.934  1.00  0.00           H  
ATOM     49  N   PRO A   5      -2.139   8.749 -12.992  1.00  0.00           N  
ATOM     50  CA  PRO A   5      -1.125   9.439 -12.181  1.00  0.00           C  
ATOM     51  C   PRO A   5      -1.654  10.716 -11.531  1.00  0.00           C  
ATOM     52  O   PRO A   5      -1.133  11.164 -10.510  1.00  0.00           O  
ATOM     53  CB  PRO A   5      -0.033   9.774 -13.195  1.00  0.00           C  
ATOM     54  CG  PRO A   5      -0.140   8.702 -14.221  1.00  0.00           C  
ATOM     55  CD  PRO A   5      -1.602   8.367 -14.319  1.00  0.00           C  
ATOM     56  HA  PRO A   5      -0.723   8.791 -11.417  1.00  0.00           H  
ATOM     57  HB2 PRO A   5      -0.216  10.751 -13.619  1.00  0.00           H  
ATOM     58  HB3 PRO A   5       0.932   9.759 -12.709  1.00  0.00           H  
ATOM     59  HG2 PRO A   5       0.225   9.065 -15.172  1.00  0.00           H  
ATOM     60  HG3 PRO A   5       0.424   7.835 -13.910  1.00  0.00           H  
ATOM     61  HD2 PRO A   5      -2.071   8.945 -15.102  1.00  0.00           H  
ATOM     62  HD3 PRO A   5      -1.737   7.310 -14.497  1.00  0.00           H  
ATOM     63  N   GLU A   6      -2.690  11.296 -12.130  1.00  0.00           N  
ATOM     64  CA  GLU A   6      -3.285  12.520 -11.607  1.00  0.00           C  
ATOM     65  C   GLU A   6      -4.779  12.336 -11.363  1.00  0.00           C  
ATOM     66  O   GLU A   6      -5.419  13.165 -10.716  1.00  0.00           O  
ATOM     67  CB  GLU A   6      -3.056  13.677 -12.579  1.00  0.00           C  
ATOM     68  CG  GLU A   6      -3.436  13.347 -14.011  1.00  0.00           C  
ATOM     69  CD  GLU A   6      -2.380  13.778 -15.011  1.00  0.00           C  
ATOM     70  OE1 GLU A   6      -1.633  14.734 -14.711  1.00  0.00           O  
ATOM     71  OE2 GLU A   6      -2.301  13.162 -16.094  1.00  0.00           O  
ATOM     72  H   GLU A   6      -3.061  10.891 -12.940  1.00  0.00           H  
ATOM     73  HA  GLU A   6      -2.804  12.748 -10.669  1.00  0.00           H  
ATOM     74  HB2 GLU A   6      -3.646  14.525 -12.258  1.00  0.00           H  
ATOM     75  HB3 GLU A   6      -2.011  13.949 -12.560  1.00  0.00           H  
ATOM     76  HG2 GLU A   6      -3.570  12.277 -14.095  1.00  0.00           H  
ATOM     77  HG3 GLU A   6      -4.364  13.846 -14.250  1.00  0.00           H  
ATOM     78  N   PHE A   7      -5.328  11.247 -11.888  1.00  0.00           N  
ATOM     79  CA  PHE A   7      -6.747  10.955 -11.726  1.00  0.00           C  
ATOM     80  C   PHE A   7      -7.033  10.408 -10.332  1.00  0.00           C  
ATOM     81  O   PHE A   7      -7.910  10.906  -9.627  1.00  0.00           O  
ATOM     82  CB  PHE A   7      -7.210   9.955 -12.789  1.00  0.00           C  
ATOM     83  CG  PHE A   7      -8.559  10.273 -13.374  1.00  0.00           C  
ATOM     84  CD1 PHE A   7      -9.662  10.446 -12.551  1.00  0.00           C  
ATOM     85  CD2 PHE A   7      -8.723  10.397 -14.743  1.00  0.00           C  
ATOM     86  CE1 PHE A   7     -10.903  10.738 -13.087  1.00  0.00           C  
ATOM     87  CE2 PHE A   7      -9.962  10.689 -15.283  1.00  0.00           C  
ATOM     88  CZ  PHE A   7     -11.054  10.858 -14.454  1.00  0.00           C  
ATOM     89  H   PHE A   7      -4.767  10.624 -12.394  1.00  0.00           H  
ATOM     90  HA  PHE A   7      -7.290  11.878 -11.854  1.00  0.00           H  
ATOM     91  HB2 PHE A   7      -6.495   9.945 -13.599  1.00  0.00           H  
ATOM     92  HB3 PHE A   7      -7.262   8.971 -12.348  1.00  0.00           H  
ATOM     93  HD1 PHE A   7      -9.546  10.353 -11.482  1.00  0.00           H  
ATOM     94  HD2 PHE A   7      -7.871  10.264 -15.393  1.00  0.00           H  
ATOM     95  HE1 PHE A   7     -11.755  10.869 -12.435  1.00  0.00           H  
ATOM     96  HE2 PHE A   7     -10.076  10.782 -16.353  1.00  0.00           H  
ATOM     97  HZ  PHE A   7     -12.021  11.086 -14.875  1.00  0.00           H  
ATOM     98  N   ASN A   8      -6.283   9.380  -9.942  1.00  0.00           N  
ATOM     99  CA  ASN A   8      -6.448   8.762  -8.629  1.00  0.00           C  
ATOM    100  C   ASN A   8      -5.337   7.750  -8.365  1.00  0.00           C  
ATOM    101  O   ASN A   8      -5.597   6.633  -7.914  1.00  0.00           O  
ATOM    102  CB  ASN A   8      -7.814   8.077  -8.531  1.00  0.00           C  
ATOM    103  CG  ASN A   8      -8.177   7.322  -9.797  1.00  0.00           C  
ATOM    104  OD1 ASN A   8      -7.304   6.844 -10.521  1.00  0.00           O  
ATOM    105  ND2 ASN A   8      -9.472   7.212 -10.069  1.00  0.00           N  
ATOM    106  H   ASN A   8      -5.599   9.031 -10.549  1.00  0.00           H  
ATOM    107  HA  ASN A   8      -6.393   9.542  -7.885  1.00  0.00           H  
ATOM    108  HB2 ASN A   8      -7.800   7.376  -7.711  1.00  0.00           H  
ATOM    109  HB3 ASN A   8      -8.571   8.823  -8.349  1.00  0.00           H  
ATOM    110 HD21 ASN A   8     -10.112   7.619  -9.448  1.00  0.00           H  
ATOM    111 HD22 ASN A   8      -9.736   6.728 -10.880  1.00  0.00           H  
ATOM    112  N   LYS A   9      -4.100   8.141  -8.660  1.00  0.00           N  
ATOM    113  CA  LYS A   9      -2.955   7.257  -8.461  1.00  0.00           C  
ATOM    114  C   LYS A   9      -2.696   6.992  -6.979  1.00  0.00           C  
ATOM    115  O   LYS A   9      -2.251   7.875  -6.239  1.00  0.00           O  
ATOM    116  CB  LYS A   9      -1.704   7.845  -9.114  1.00  0.00           C  
ATOM    117  CG  LYS A   9      -0.934   6.838  -9.955  1.00  0.00           C  
ATOM    118  CD  LYS A   9       0.554   7.144  -9.973  1.00  0.00           C  
ATOM    119  CE  LYS A   9       1.375   5.927  -9.579  1.00  0.00           C  
ATOM    120  NZ  LYS A   9       2.775   6.292  -9.229  1.00  0.00           N  
ATOM    121  H   LYS A   9      -3.955   9.040  -9.026  1.00  0.00           H  
ATOM    122  HA  LYS A   9      -3.184   6.317  -8.941  1.00  0.00           H  
ATOM    123  HB2 LYS A   9      -1.994   8.669  -9.748  1.00  0.00           H  
ATOM    124  HB3 LYS A   9      -1.046   8.211  -8.339  1.00  0.00           H  
ATOM    125  HG2 LYS A   9      -1.083   5.852  -9.544  1.00  0.00           H  
ATOM    126  HG3 LYS A   9      -1.312   6.870 -10.967  1.00  0.00           H  
ATOM    127  HD2 LYS A   9       0.836   7.450 -10.969  1.00  0.00           H  
ATOM    128  HD3 LYS A   9       0.755   7.946  -9.277  1.00  0.00           H  
ATOM    129  HE2 LYS A   9       0.912   5.457  -8.725  1.00  0.00           H  
ATOM    130  HE3 LYS A   9       1.388   5.235 -10.409  1.00  0.00           H  
ATOM    131  HZ1 LYS A   9       3.387   6.208 -10.067  1.00  0.00           H  
ATOM    132  HZ2 LYS A   9       3.135   5.659  -8.486  1.00  0.00           H  
ATOM    133  HZ3 LYS A   9       2.815   7.272  -8.884  1.00  0.00           H  
ATOM    134  N   ALA A  10      -2.981   5.770  -6.549  1.00  0.00           N  
ATOM    135  CA  ALA A  10      -2.780   5.388  -5.162  1.00  0.00           C  
ATOM    136  C   ALA A  10      -1.300   5.169  -4.865  1.00  0.00           C  
ATOM    137  O   ALA A  10      -0.798   4.056  -4.971  1.00  0.00           O  
ATOM    138  CB  ALA A  10      -3.580   4.138  -4.834  1.00  0.00           C  
ATOM    139  H   ALA A  10      -3.342   5.111  -7.180  1.00  0.00           H  
ATOM    140  HA  ALA A  10      -3.144   6.192  -4.543  1.00  0.00           H  
ATOM    141  HB1 ALA A  10      -3.031   3.264  -5.153  1.00  0.00           H  
ATOM    142  HB2 ALA A  10      -4.530   4.172  -5.349  1.00  0.00           H  
ATOM    143  HB3 ALA A  10      -3.750   4.088  -3.769  1.00  0.00           H  
ATOM    144  N   ILE A  11      -0.605   6.242  -4.493  1.00  0.00           N  
ATOM    145  CA  ILE A  11       0.818   6.162  -4.188  1.00  0.00           C  
ATOM    146  C   ILE A  11       1.081   6.203  -2.686  1.00  0.00           C  
ATOM    147  O   ILE A  11       0.837   7.216  -2.030  1.00  0.00           O  
ATOM    148  CB  ILE A  11       1.601   7.311  -4.855  1.00  0.00           C  
ATOM    149  CG1 ILE A  11       1.355   7.320  -6.364  1.00  0.00           C  
ATOM    150  CG2 ILE A  11       3.089   7.185  -4.556  1.00  0.00           C  
ATOM    151  CD1 ILE A  11       1.295   8.711  -6.956  1.00  0.00           C  
ATOM    152  H   ILE A  11      -1.058   7.109  -4.428  1.00  0.00           H  
ATOM    153  HA  ILE A  11       1.191   5.227  -4.582  1.00  0.00           H  
ATOM    154  HB  ILE A  11       1.254   8.243  -4.435  1.00  0.00           H  
ATOM    155 HG12 ILE A  11       2.153   6.784  -6.855  1.00  0.00           H  
ATOM    156 HG13 ILE A  11       0.416   6.828  -6.574  1.00  0.00           H  
ATOM    157 HG21 ILE A  11       3.271   7.426  -3.521  1.00  0.00           H  
ATOM    158 HG22 ILE A  11       3.641   7.865  -5.187  1.00  0.00           H  
ATOM    159 HG23 ILE A  11       3.410   6.172  -4.753  1.00  0.00           H  
ATOM    160 HD11 ILE A  11       2.145   8.863  -7.605  1.00  0.00           H  
ATOM    161 HD12 ILE A  11       1.314   9.443  -6.162  1.00  0.00           H  
ATOM    162 HD13 ILE A  11       0.384   8.822  -7.526  1.00  0.00           H  
ATOM    163  N   PHE A  12       1.603   5.101  -2.152  1.00  0.00           N  
ATOM    164  CA  PHE A  12       1.930   5.011  -0.734  1.00  0.00           C  
ATOM    165  C   PHE A  12       3.425   4.772  -0.562  1.00  0.00           C  
ATOM    166  O   PHE A  12       3.927   3.691  -0.876  1.00  0.00           O  
ATOM    167  CB  PHE A  12       1.154   3.870  -0.071  1.00  0.00           C  
ATOM    168  CG  PHE A  12      -0.209   4.259   0.433  1.00  0.00           C  
ATOM    169  CD1 PHE A  12      -1.310   4.218  -0.404  1.00  0.00           C  
ATOM    170  CD2 PHE A  12      -0.388   4.656   1.751  1.00  0.00           C  
ATOM    171  CE1 PHE A  12      -2.566   4.565   0.060  1.00  0.00           C  
ATOM    172  CE2 PHE A  12      -1.640   5.006   2.222  1.00  0.00           C  
ATOM    173  CZ  PHE A  12      -2.731   4.960   1.373  1.00  0.00           C  
ATOM    174  H   PHE A  12       1.789   4.332  -2.731  1.00  0.00           H  
ATOM    175  HA  PHE A  12       1.662   5.947  -0.263  1.00  0.00           H  
ATOM    176  HB2 PHE A  12       1.025   3.072  -0.785  1.00  0.00           H  
ATOM    177  HB3 PHE A  12       1.726   3.505   0.769  1.00  0.00           H  
ATOM    178  HD1 PHE A  12      -1.183   3.908  -1.431  1.00  0.00           H  
ATOM    179  HD2 PHE A  12       0.463   4.691   2.413  1.00  0.00           H  
ATOM    180  HE1 PHE A  12      -3.417   4.530  -0.605  1.00  0.00           H  
ATOM    181  HE2 PHE A  12      -1.765   5.315   3.254  1.00  0.00           H  
ATOM    182  HZ  PHE A  12      -3.712   5.231   1.737  1.00  0.00           H  
ATOM    183  N   THR A  13       4.138   5.781  -0.073  1.00  0.00           N  
ATOM    184  CA  THR A  13       5.579   5.663   0.125  1.00  0.00           C  
ATOM    185  C   THR A  13       5.912   5.247   1.551  1.00  0.00           C  
ATOM    186  O   THR A  13       5.527   5.916   2.508  1.00  0.00           O  
ATOM    187  CB  THR A  13       6.306   6.981  -0.196  1.00  0.00           C  
ATOM    188  OG1 THR A  13       5.678   7.632  -1.306  1.00  0.00           O  
ATOM    189  CG2 THR A  13       7.767   6.718  -0.516  1.00  0.00           C  
ATOM    190  H   THR A  13       3.686   6.620   0.157  1.00  0.00           H  
ATOM    191  HA  THR A  13       5.943   4.904  -0.549  1.00  0.00           H  
ATOM    192  HB  THR A  13       6.252   7.626   0.670  1.00  0.00           H  
ATOM    193  HG1 THR A  13       6.349   7.930  -1.925  1.00  0.00           H  
ATOM    194 HG21 THR A  13       8.289   7.657  -0.621  1.00  0.00           H  
ATOM    195 HG22 THR A  13       7.839   6.160  -1.439  1.00  0.00           H  
ATOM    196 HG23 THR A  13       8.215   6.146   0.284  1.00  0.00           H  
ATOM    197  N   VAL A  14       6.622   4.129   1.681  1.00  0.00           N  
ATOM    198  CA  VAL A  14       7.007   3.606   2.990  1.00  0.00           C  
ATOM    199  C   VAL A  14       8.432   3.058   2.967  1.00  0.00           C  
ATOM    200  O   VAL A  14       9.067   3.001   1.916  1.00  0.00           O  
ATOM    201  CB  VAL A  14       6.048   2.483   3.454  1.00  0.00           C  
ATOM    202  CG1 VAL A  14       4.634   2.746   2.967  1.00  0.00           C  
ATOM    203  CG2 VAL A  14       6.525   1.120   2.969  1.00  0.00           C  
ATOM    204  H   VAL A  14       6.890   3.639   0.876  1.00  0.00           H  
ATOM    205  HA  VAL A  14       6.953   4.417   3.702  1.00  0.00           H  
ATOM    206  HB  VAL A  14       6.037   2.473   4.534  1.00  0.00           H  
ATOM    207 HG11 VAL A  14       4.513   3.800   2.765  1.00  0.00           H  
ATOM    208 HG12 VAL A  14       3.930   2.441   3.729  1.00  0.00           H  
ATOM    209 HG13 VAL A  14       4.456   2.181   2.064  1.00  0.00           H  
ATOM    210 HG21 VAL A  14       6.912   1.208   1.963  1.00  0.00           H  
ATOM    211 HG22 VAL A  14       5.697   0.426   2.976  1.00  0.00           H  
ATOM    212 HG23 VAL A  14       7.303   0.757   3.623  1.00  0.00           H  
ATOM    213  N   ASP A  15       8.915   2.639   4.131  1.00  0.00           N  
ATOM    214  CA  ASP A  15      10.251   2.066   4.252  1.00  0.00           C  
ATOM    215  C   ASP A  15      10.176   0.556   4.027  1.00  0.00           C  
ATOM    216  O   ASP A  15       9.131  -0.050   4.246  1.00  0.00           O  
ATOM    217  CB  ASP A  15      10.834   2.371   5.635  1.00  0.00           C  
ATOM    218  CG  ASP A  15      12.049   1.523   5.961  1.00  0.00           C  
ATOM    219  OD1 ASP A  15      12.912   1.350   5.074  1.00  0.00           O  
ATOM    220  OD2 ASP A  15      12.139   1.035   7.105  1.00  0.00           O  
ATOM    221  H   ASP A  15       8.352   2.701   4.929  1.00  0.00           H  
ATOM    222  HA  ASP A  15      10.878   2.507   3.492  1.00  0.00           H  
ATOM    223  HB2 ASP A  15      11.125   3.410   5.673  1.00  0.00           H  
ATOM    224  HB3 ASP A  15      10.079   2.185   6.383  1.00  0.00           H  
ATOM    225  N   ALA A  16      11.265  -0.050   3.572  1.00  0.00           N  
ATOM    226  CA  ALA A  16      11.268  -1.485   3.313  1.00  0.00           C  
ATOM    227  C   ALA A  16      11.654  -2.285   4.548  1.00  0.00           C  
ATOM    228  O   ALA A  16      11.298  -3.457   4.666  1.00  0.00           O  
ATOM    229  CB  ALA A  16      12.197  -1.810   2.154  1.00  0.00           C  
ATOM    230  H   ALA A  16      12.077   0.467   3.393  1.00  0.00           H  
ATOM    231  HA  ALA A  16      10.266  -1.770   3.034  1.00  0.00           H  
ATOM    232  HB1 ALA A  16      11.831  -2.683   1.634  1.00  0.00           H  
ATOM    233  HB2 ALA A  16      13.191  -2.007   2.531  1.00  0.00           H  
ATOM    234  HB3 ALA A  16      12.229  -0.972   1.473  1.00  0.00           H  
ATOM    235  N   LYS A  17      12.371  -1.658   5.466  1.00  0.00           N  
ATOM    236  CA  LYS A  17      12.778  -2.344   6.682  1.00  0.00           C  
ATOM    237  C   LYS A  17      11.558  -2.650   7.546  1.00  0.00           C  
ATOM    238  O   LYS A  17      11.204  -3.810   7.755  1.00  0.00           O  
ATOM    239  CB  LYS A  17      13.778  -1.492   7.464  1.00  0.00           C  
ATOM    240  CG  LYS A  17      14.696  -2.302   8.366  1.00  0.00           C  
ATOM    241  CD  LYS A  17      14.552  -1.888   9.822  1.00  0.00           C  
ATOM    242  CE  LYS A  17      13.344  -2.543  10.471  1.00  0.00           C  
ATOM    243  NZ  LYS A  17      13.486  -4.025  10.538  1.00  0.00           N  
ATOM    244  H   LYS A  17      12.627  -0.720   5.327  1.00  0.00           H  
ATOM    245  HA  LYS A  17      13.248  -3.273   6.400  1.00  0.00           H  
ATOM    246  HB2 LYS A  17      14.390  -0.942   6.765  1.00  0.00           H  
ATOM    247  HB3 LYS A  17      13.233  -0.791   8.079  1.00  0.00           H  
ATOM    248  HG2 LYS A  17      14.444  -3.347   8.273  1.00  0.00           H  
ATOM    249  HG3 LYS A  17      15.719  -2.144   8.056  1.00  0.00           H  
ATOM    250  HD2 LYS A  17      15.442  -2.184  10.359  1.00  0.00           H  
ATOM    251  HD3 LYS A  17      14.439  -0.815   9.873  1.00  0.00           H  
ATOM    252  HE2 LYS A  17      13.235  -2.158  11.473  1.00  0.00           H  
ATOM    253  HE3 LYS A  17      12.464  -2.301   9.894  1.00  0.00           H  
ATOM    254  HZ1 LYS A  17      14.485  -4.295  10.432  1.00  0.00           H  
ATOM    255  HZ2 LYS A  17      12.936  -4.472   9.776  1.00  0.00           H  
ATOM    256  HZ3 LYS A  17      13.137  -4.378  11.452  1.00  0.00           H  
ATOM    257  N   THR A  18      10.943  -1.595   8.071  1.00  0.00           N  
ATOM    258  CA  THR A  18       9.786  -1.765   8.944  1.00  0.00           C  
ATOM    259  C   THR A  18       8.482  -1.253   8.346  1.00  0.00           C  
ATOM    260  O   THR A  18       7.438  -1.332   8.995  1.00  0.00           O  
ATOM    261  CB  THR A  18      10.010  -1.109  10.319  1.00  0.00           C  
ATOM    262  OG1 THR A  18       8.917  -1.418  11.192  1.00  0.00           O  
ATOM    263  CG2 THR A  18      10.150   0.400  10.187  1.00  0.00           C  
ATOM    264  H   THR A  18      11.322  -0.712   7.887  1.00  0.00           H  
ATOM    265  HA  THR A  18       9.677  -2.820   9.093  1.00  0.00           H  
ATOM    266  HB  THR A  18      10.922  -1.504  10.745  1.00  0.00           H  
ATOM    267  HG1 THR A  18       8.907  -0.796  11.924  1.00  0.00           H  
ATOM    268 HG21 THR A  18       9.317   0.790   9.621  1.00  0.00           H  
ATOM    269 HG22 THR A  18      11.073   0.633   9.676  1.00  0.00           H  
ATOM    270 HG23 THR A  18      10.158   0.848  11.169  1.00  0.00           H  
ATOM    271  N   THR A  19       8.546  -0.713   7.136  1.00  0.00           N  
ATOM    272  CA  THR A  19       7.363  -0.168   6.466  1.00  0.00           C  
ATOM    273  C   THR A  19       7.077   1.247   6.962  1.00  0.00           C  
ATOM    274  O   THR A  19       7.835   2.168   6.664  1.00  0.00           O  
ATOM    275  CB  THR A  19       6.113  -1.060   6.655  1.00  0.00           C  
ATOM    276  OG1 THR A  19       6.494  -2.441   6.700  1.00  0.00           O  
ATOM    277  CG2 THR A  19       5.113  -0.848   5.529  1.00  0.00           C  
ATOM    278  H   THR A  19       9.415  -0.645   6.693  1.00  0.00           H  
ATOM    279  HA  THR A  19       7.582  -0.120   5.409  1.00  0.00           H  
ATOM    280  HB  THR A  19       5.639  -0.797   7.589  1.00  0.00           H  
ATOM    281  HG1 THR A  19       6.162  -2.839   7.504  1.00  0.00           H  
ATOM    282 HG21 THR A  19       4.625   0.107   5.655  1.00  0.00           H  
ATOM    283 HG22 THR A  19       4.372  -1.636   5.551  1.00  0.00           H  
ATOM    284 HG23 THR A  19       5.628  -0.866   4.581  1.00  0.00           H  
ATOM    285  N   GLU A  20       5.996   1.424   7.723  1.00  0.00           N  
ATOM    286  CA  GLU A  20       5.641   2.743   8.244  1.00  0.00           C  
ATOM    287  C   GLU A  20       5.533   3.751   7.104  1.00  0.00           C  
ATOM    288  O   GLU A  20       6.535   4.313   6.660  1.00  0.00           O  
ATOM    289  CB  GLU A  20       6.681   3.212   9.265  1.00  0.00           C  
ATOM    290  CG  GLU A  20       6.104   4.094  10.361  1.00  0.00           C  
ATOM    291  CD  GLU A  20       6.526   5.544  10.221  1.00  0.00           C  
ATOM    292  OE1 GLU A  20       6.293   6.129   9.144  1.00  0.00           O  
ATOM    293  OE2 GLU A  20       7.090   6.093  11.192  1.00  0.00           O  
ATOM    294  H   GLU A  20       5.425   0.657   7.938  1.00  0.00           H  
ATOM    295  HA  GLU A  20       4.680   2.662   8.730  1.00  0.00           H  
ATOM    296  HB2 GLU A  20       7.129   2.346   9.729  1.00  0.00           H  
ATOM    297  HB3 GLU A  20       7.447   3.771   8.748  1.00  0.00           H  
ATOM    298  HG2 GLU A  20       5.026   4.044  10.315  1.00  0.00           H  
ATOM    299  HG3 GLU A  20       6.441   3.725  11.317  1.00  0.00           H  
ATOM    300  N   ILE A  21       4.314   3.960   6.621  1.00  0.00           N  
ATOM    301  CA  ILE A  21       4.077   4.878   5.511  1.00  0.00           C  
ATOM    302  C   ILE A  21       4.634   6.268   5.786  1.00  0.00           C  
ATOM    303  O   ILE A  21       4.121   6.998   6.636  1.00  0.00           O  
ATOM    304  CB  ILE A  21       2.580   5.020   5.181  1.00  0.00           C  
ATOM    305  CG1 ILE A  21       1.811   3.752   5.558  1.00  0.00           C  
ATOM    306  CG2 ILE A  21       2.401   5.329   3.704  1.00  0.00           C  
ATOM    307  CD1 ILE A  21       0.536   4.029   6.324  1.00  0.00           C  
ATOM    308  H   ILE A  21       3.560   3.469   7.005  1.00  0.00           H  
ATOM    309  HA  ILE A  21       4.573   4.476   4.641  1.00  0.00           H  
ATOM    310  HB  ILE A  21       2.186   5.854   5.749  1.00  0.00           H  
ATOM    311 HG12 ILE A  21       1.548   3.218   4.658  1.00  0.00           H  
ATOM    312 HG13 ILE A  21       2.439   3.127   6.174  1.00  0.00           H  
ATOM    313 HG21 ILE A  21       3.151   4.801   3.133  1.00  0.00           H  
ATOM    314 HG22 ILE A  21       2.507   6.392   3.543  1.00  0.00           H  
ATOM    315 HG23 ILE A  21       1.419   5.014   3.387  1.00  0.00           H  
ATOM    316 HD11 ILE A  21      -0.170   4.530   5.676  1.00  0.00           H  
ATOM    317 HD12 ILE A  21       0.755   4.659   7.172  1.00  0.00           H  
ATOM    318 HD13 ILE A  21       0.111   3.097   6.666  1.00  0.00           H  
ATOM    319  N   LEU A  22       5.668   6.636   5.039  1.00  0.00           N  
ATOM    320  CA  LEU A  22       6.276   7.949   5.177  1.00  0.00           C  
ATOM    321  C   LEU A  22       5.231   9.022   4.888  1.00  0.00           C  
ATOM    322  O   LEU A  22       4.868   9.799   5.769  1.00  0.00           O  
ATOM    323  CB  LEU A  22       7.473   8.100   4.231  1.00  0.00           C  
ATOM    324  CG  LEU A  22       8.269   6.818   3.969  1.00  0.00           C  
ATOM    325  CD1 LEU A  22       9.353   7.067   2.934  1.00  0.00           C  
ATOM    326  CD2 LEU A  22       8.876   6.291   5.261  1.00  0.00           C  
ATOM    327  H   LEU A  22       6.016   6.011   4.369  1.00  0.00           H  
ATOM    328  HA  LEU A  22       6.612   8.054   6.199  1.00  0.00           H  
ATOM    329  HB2 LEU A  22       7.112   8.471   3.283  1.00  0.00           H  
ATOM    330  HB3 LEU A  22       8.148   8.831   4.652  1.00  0.00           H  
ATOM    331  HG  LEU A  22       7.603   6.062   3.578  1.00  0.00           H  
ATOM    332 HD11 LEU A  22       9.984   6.194   2.854  1.00  0.00           H  
ATOM    333 HD12 LEU A  22       9.950   7.917   3.234  1.00  0.00           H  
ATOM    334 HD13 LEU A  22       8.898   7.272   1.975  1.00  0.00           H  
ATOM    335 HD21 LEU A  22       9.151   5.254   5.133  1.00  0.00           H  
ATOM    336 HD22 LEU A  22       8.154   6.377   6.060  1.00  0.00           H  
ATOM    337 HD23 LEU A  22       9.754   6.869   5.507  1.00  0.00           H  
ATOM    338  N   VAL A  23       4.740   9.051   3.647  1.00  0.00           N  
ATOM    339  CA  VAL A  23       3.724  10.011   3.242  1.00  0.00           C  
ATOM    340  C   VAL A  23       2.857   9.442   2.121  1.00  0.00           C  
ATOM    341  O   VAL A  23       3.217   8.452   1.484  1.00  0.00           O  
ATOM    342  CB  VAL A  23       4.340  11.341   2.754  1.00  0.00           C  
ATOM    343  CG1 VAL A  23       5.523  11.759   3.615  1.00  0.00           C  
ATOM    344  CG2 VAL A  23       4.744  11.253   1.287  1.00  0.00           C  
ATOM    345  H   VAL A  23       5.059   8.404   2.992  1.00  0.00           H  
ATOM    346  HA  VAL A  23       3.101  10.219   4.101  1.00  0.00           H  
ATOM    347  HB  VAL A  23       3.586  12.098   2.844  1.00  0.00           H  
ATOM    348 HG11 VAL A  23       5.217  11.799   4.650  1.00  0.00           H  
ATOM    349 HG12 VAL A  23       5.868  12.733   3.303  1.00  0.00           H  
ATOM    350 HG13 VAL A  23       6.320  11.039   3.503  1.00  0.00           H  
ATOM    351 HG21 VAL A  23       5.457  12.034   1.063  1.00  0.00           H  
ATOM    352 HG22 VAL A  23       3.867  11.377   0.665  1.00  0.00           H  
ATOM    353 HG23 VAL A  23       5.191  10.289   1.094  1.00  0.00           H  
ATOM    354  N   ALA A  24       1.727  10.093   1.872  1.00  0.00           N  
ATOM    355  CA  ALA A  24       0.818   9.679   0.810  1.00  0.00           C  
ATOM    356  C   ALA A  24       0.292  10.904   0.073  1.00  0.00           C  
ATOM    357  O   ALA A  24       0.188  11.986   0.651  1.00  0.00           O  
ATOM    358  CB  ALA A  24      -0.331   8.852   1.361  1.00  0.00           C  
ATOM    359  H   ALA A  24       1.508  10.886   2.402  1.00  0.00           H  
ATOM    360  HA  ALA A  24       1.376   9.065   0.116  1.00  0.00           H  
ATOM    361  HB1 ALA A  24      -0.064   7.805   1.337  1.00  0.00           H  
ATOM    362  HB2 ALA A  24      -1.215   9.011   0.758  1.00  0.00           H  
ATOM    363  HB3 ALA A  24      -0.534   9.147   2.380  1.00  0.00           H  
ATOM    364  N   ASN A  25      -0.006  10.744  -1.207  1.00  0.00           N  
ATOM    365  CA  ASN A  25      -0.480  11.859  -2.012  1.00  0.00           C  
ATOM    366  C   ASN A  25      -1.999  12.031  -1.947  1.00  0.00           C  
ATOM    367  O   ASN A  25      -2.712  11.227  -1.347  1.00  0.00           O  
ATOM    368  CB  ASN A  25      -0.035  11.695  -3.467  1.00  0.00           C  
ATOM    369  CG  ASN A  25      -0.525  10.399  -4.084  1.00  0.00           C  
ATOM    370  OD1 ASN A  25      -0.521   9.348  -3.442  1.00  0.00           O  
ATOM    371  ND2 ASN A  25      -0.946  10.467  -5.340  1.00  0.00           N  
ATOM    372  H   ASN A  25       0.121   9.867  -1.625  1.00  0.00           H  
ATOM    373  HA  ASN A  25      -0.024  12.753  -1.612  1.00  0.00           H  
ATOM    374  HB2 ASN A  25      -0.421  12.516  -4.050  1.00  0.00           H  
ATOM    375  HB3 ASN A  25       1.045  11.707  -3.507  1.00  0.00           H  
ATOM    376 HD21 ASN A  25      -0.919  11.337  -5.791  1.00  0.00           H  
ATOM    377 HD22 ASN A  25      -1.266   9.646  -5.767  1.00  0.00           H  
ATOM    378  N   ASP A  26      -2.464  13.110  -2.572  1.00  0.00           N  
ATOM    379  CA  ASP A  26      -3.884  13.456  -2.609  1.00  0.00           C  
ATOM    380  C   ASP A  26      -4.689  12.478  -3.456  1.00  0.00           C  
ATOM    381  O   ASP A  26      -5.918  12.549  -3.490  1.00  0.00           O  
ATOM    382  CB  ASP A  26      -4.070  14.879  -3.135  1.00  0.00           C  
ATOM    383  CG  ASP A  26      -3.470  15.920  -2.210  1.00  0.00           C  
ATOM    384  OD1 ASP A  26      -4.146  16.306  -1.232  1.00  0.00           O  
ATOM    385  OD2 ASP A  26      -2.324  16.348  -2.459  1.00  0.00           O  
ATOM    386  H   ASP A  26      -1.816  13.698  -3.012  1.00  0.00           H  
ATOM    387  HA  ASP A  26      -4.259  13.407  -1.598  1.00  0.00           H  
ATOM    388  HB2 ASP A  26      -3.592  14.965  -4.100  1.00  0.00           H  
ATOM    389  HB3 ASP A  26      -5.125  15.083  -3.241  1.00  0.00           H  
ATOM    390  N   LYS A  27      -4.009  11.549  -4.113  1.00  0.00           N  
ATOM    391  CA  LYS A  27      -4.691  10.549  -4.920  1.00  0.00           C  
ATOM    392  C   LYS A  27      -4.906   9.294  -4.084  1.00  0.00           C  
ATOM    393  O   LYS A  27      -6.040   8.921  -3.788  1.00  0.00           O  
ATOM    394  CB  LYS A  27      -3.888  10.233  -6.182  1.00  0.00           C  
ATOM    395  CG  LYS A  27      -3.493  11.468  -6.978  1.00  0.00           C  
ATOM    396  CD  LYS A  27      -4.511  11.783  -8.062  1.00  0.00           C  
ATOM    397  CE  LYS A  27      -5.696  12.559  -7.507  1.00  0.00           C  
ATOM    398  NZ  LYS A  27      -5.557  14.024  -7.739  1.00  0.00           N  
ATOM    399  H   LYS A  27      -3.035  11.501  -4.023  1.00  0.00           H  
ATOM    400  HA  LYS A  27      -5.653  10.951  -5.200  1.00  0.00           H  
ATOM    401  HB2 LYS A  27      -2.988   9.710  -5.902  1.00  0.00           H  
ATOM    402  HB3 LYS A  27      -4.483   9.596  -6.822  1.00  0.00           H  
ATOM    403  HG2 LYS A  27      -3.425  12.311  -6.306  1.00  0.00           H  
ATOM    404  HG3 LYS A  27      -2.532  11.294  -7.439  1.00  0.00           H  
ATOM    405  HD2 LYS A  27      -4.034  12.375  -8.829  1.00  0.00           H  
ATOM    406  HD3 LYS A  27      -4.866  10.856  -8.488  1.00  0.00           H  
ATOM    407  HE2 LYS A  27      -6.595  12.211  -7.990  1.00  0.00           H  
ATOM    408  HE3 LYS A  27      -5.764  12.375  -6.445  1.00  0.00           H  
ATOM    409  HZ1 LYS A  27      -4.785  14.208  -8.409  1.00  0.00           H  
ATOM    410  HZ2 LYS A  27      -5.348  14.510  -6.845  1.00  0.00           H  
ATOM    411  HZ3 LYS A  27      -6.443  14.408  -8.130  1.00  0.00           H  
ATOM    412  N   ALA A  28      -3.802   8.663  -3.683  1.00  0.00           N  
ATOM    413  CA  ALA A  28      -3.859   7.467  -2.848  1.00  0.00           C  
ATOM    414  C   ALA A  28      -4.796   7.676  -1.667  1.00  0.00           C  
ATOM    415  O   ALA A  28      -5.683   6.862  -1.407  1.00  0.00           O  
ATOM    416  CB  ALA A  28      -2.470   7.112  -2.343  1.00  0.00           C  
ATOM    417  H   ALA A  28      -2.925   9.022  -3.944  1.00  0.00           H  
ATOM    418  HA  ALA A  28      -4.222   6.647  -3.449  1.00  0.00           H  
ATOM    419  HB1 ALA A  28      -2.327   6.044  -2.401  1.00  0.00           H  
ATOM    420  HB2 ALA A  28      -2.370   7.435  -1.316  1.00  0.00           H  
ATOM    421  HB3 ALA A  28      -1.729   7.610  -2.950  1.00  0.00           H  
ATOM    422  N   CYS A  29      -4.591   8.780  -0.957  1.00  0.00           N  
ATOM    423  CA  CYS A  29      -5.417   9.114   0.191  1.00  0.00           C  
ATOM    424  C   CYS A  29      -6.884   9.126  -0.207  1.00  0.00           C  
ATOM    425  O   CYS A  29      -7.742   8.628   0.520  1.00  0.00           O  
ATOM    426  CB  CYS A  29      -4.998  10.472   0.755  1.00  0.00           C  
ATOM    427  SG  CYS A  29      -6.104  11.838   0.322  1.00  0.00           S  
ATOM    428  H   CYS A  29      -3.870   9.387  -1.220  1.00  0.00           H  
ATOM    429  HA  CYS A  29      -5.268   8.353   0.945  1.00  0.00           H  
ATOM    430  HB2 CYS A  29      -4.962  10.411   1.831  1.00  0.00           H  
ATOM    431  HB3 CYS A  29      -4.016  10.716   0.381  1.00  0.00           H  
ATOM    432  HG  CYS A  29      -6.948  12.014   1.327  1.00  0.00           H  
ATOM    433  N   GLY A  30      -7.160   9.684  -1.382  1.00  0.00           N  
ATOM    434  CA  GLY A  30      -8.523   9.733  -1.875  1.00  0.00           C  
ATOM    435  C   GLY A  30      -9.106   8.342  -2.019  1.00  0.00           C  
ATOM    436  O   GLY A  30     -10.282   8.116  -1.728  1.00  0.00           O  
ATOM    437  H   GLY A  30      -6.425  10.054  -1.921  1.00  0.00           H  
ATOM    438  HA2 GLY A  30      -9.128  10.299  -1.181  1.00  0.00           H  
ATOM    439  HA3 GLY A  30      -8.534  10.221  -2.836  1.00  0.00           H  
ATOM    440  N   LEU A  31      -8.267   7.409  -2.463  1.00  0.00           N  
ATOM    441  CA  LEU A  31      -8.675   6.021  -2.646  1.00  0.00           C  
ATOM    442  C   LEU A  31      -9.356   5.498  -1.377  1.00  0.00           C  
ATOM    443  O   LEU A  31     -10.500   5.048  -1.423  1.00  0.00           O  
ATOM    444  CB  LEU A  31      -7.454   5.167  -3.029  1.00  0.00           C  
ATOM    445  CG  LEU A  31      -7.634   3.639  -3.021  1.00  0.00           C  
ATOM    446  CD1 LEU A  31      -7.245   3.078  -1.663  1.00  0.00           C  
ATOM    447  CD2 LEU A  31      -9.058   3.237  -3.391  1.00  0.00           C  
ATOM    448  H   LEU A  31      -7.345   7.670  -2.670  1.00  0.00           H  
ATOM    449  HA  LEU A  31      -9.390   5.993  -3.455  1.00  0.00           H  
ATOM    450  HB2 LEU A  31      -7.146   5.456  -4.023  1.00  0.00           H  
ATOM    451  HB3 LEU A  31      -6.654   5.409  -2.346  1.00  0.00           H  
ATOM    452  HG  LEU A  31      -6.968   3.208  -3.755  1.00  0.00           H  
ATOM    453 HD11 LEU A  31      -7.499   3.792  -0.893  1.00  0.00           H  
ATOM    454 HD12 LEU A  31      -6.179   2.896  -1.646  1.00  0.00           H  
ATOM    455 HD13 LEU A  31      -7.773   2.153  -1.488  1.00  0.00           H  
ATOM    456 HD21 LEU A  31      -9.632   3.074  -2.491  1.00  0.00           H  
ATOM    457 HD22 LEU A  31      -9.033   2.328  -3.973  1.00  0.00           H  
ATOM    458 HD23 LEU A  31      -9.516   4.024  -3.972  1.00  0.00           H  
ATOM    459  N   LEU A  32      -8.661   5.580  -0.242  1.00  0.00           N  
ATOM    460  CA  LEU A  32      -9.247   5.127   1.021  1.00  0.00           C  
ATOM    461  C   LEU A  32      -9.955   6.274   1.731  1.00  0.00           C  
ATOM    462  O   LEU A  32     -11.185   6.327   1.772  1.00  0.00           O  
ATOM    463  CB  LEU A  32      -8.212   4.508   1.967  1.00  0.00           C  
ATOM    464  CG  LEU A  32      -6.752   4.542   1.513  1.00  0.00           C  
ATOM    465  CD1 LEU A  32      -6.206   5.961   1.560  1.00  0.00           C  
ATOM    466  CD2 LEU A  32      -5.928   3.622   2.400  1.00  0.00           C  
ATOM    467  H   LEU A  32      -7.756   5.966  -0.265  1.00  0.00           H  
ATOM    468  HA  LEU A  32      -9.984   4.375   0.778  1.00  0.00           H  
ATOM    469  HB2 LEU A  32      -8.277   5.021   2.913  1.00  0.00           H  
ATOM    470  HB3 LEU A  32      -8.485   3.474   2.123  1.00  0.00           H  
ATOM    471  HG  LEU A  32      -6.682   4.185   0.498  1.00  0.00           H  
ATOM    472 HD11 LEU A  32      -6.079   6.265   2.588  1.00  0.00           H  
ATOM    473 HD12 LEU A  32      -6.899   6.630   1.069  1.00  0.00           H  
ATOM    474 HD13 LEU A  32      -5.253   5.998   1.053  1.00  0.00           H  
ATOM    475 HD21 LEU A  32      -5.574   2.784   1.821  1.00  0.00           H  
ATOM    476 HD22 LEU A  32      -6.548   3.262   3.215  1.00  0.00           H  
ATOM    477 HD23 LEU A  32      -5.087   4.167   2.802  1.00  0.00           H  
ATOM    478  N   GLY A  33      -9.172   7.189   2.295  1.00  0.00           N  
ATOM    479  CA  GLY A  33      -9.740   8.322   3.000  1.00  0.00           C  
ATOM    480  C   GLY A  33      -8.768   8.916   3.998  1.00  0.00           C  
ATOM    481  O   GLY A  33      -9.173   9.541   4.979  1.00  0.00           O  
ATOM    482  H   GLY A  33      -8.197   7.092   2.231  1.00  0.00           H  
ATOM    483  HA2 GLY A  33     -10.013   9.082   2.283  1.00  0.00           H  
ATOM    484  HA3 GLY A  33     -10.627   7.999   3.524  1.00  0.00           H  
ATOM    485  N   TYR A  34      -7.481   8.713   3.744  1.00  0.00           N  
ATOM    486  CA  TYR A  34      -6.432   9.222   4.617  1.00  0.00           C  
ATOM    487  C   TYR A  34      -5.703  10.389   3.954  1.00  0.00           C  
ATOM    488  O   TYR A  34      -6.316  11.201   3.261  1.00  0.00           O  
ATOM    489  CB  TYR A  34      -5.428   8.110   4.939  1.00  0.00           C  
ATOM    490  CG  TYR A  34      -5.991   6.968   5.753  1.00  0.00           C  
ATOM    491  CD1 TYR A  34      -6.983   6.143   5.238  1.00  0.00           C  
ATOM    492  CD2 TYR A  34      -5.522   6.712   7.033  1.00  0.00           C  
ATOM    493  CE1 TYR A  34      -7.492   5.098   5.980  1.00  0.00           C  
ATOM    494  CE2 TYR A  34      -6.026   5.664   7.781  1.00  0.00           C  
ATOM    495  CZ  TYR A  34      -7.011   4.862   7.250  1.00  0.00           C  
ATOM    496  OH  TYR A  34      -7.517   3.817   7.991  1.00  0.00           O  
ATOM    497  H   TYR A  34      -7.229   8.204   2.945  1.00  0.00           H  
ATOM    498  HA  TYR A  34      -6.891   9.565   5.532  1.00  0.00           H  
ATOM    499  HB2 TYR A  34      -5.057   7.697   4.014  1.00  0.00           H  
ATOM    500  HB3 TYR A  34      -4.603   8.533   5.491  1.00  0.00           H  
ATOM    501  HD1 TYR A  34      -7.359   6.330   4.243  1.00  0.00           H  
ATOM    502  HD2 TYR A  34      -4.747   7.343   7.443  1.00  0.00           H  
ATOM    503  HE1 TYR A  34      -8.265   4.467   5.563  1.00  0.00           H  
ATOM    504  HE2 TYR A  34      -5.647   5.482   8.775  1.00  0.00           H  
ATOM    505  HH  TYR A  34      -7.887   4.155   8.809  1.00  0.00           H  
ATOM    506  N   SER A  35      -4.386  10.443   4.165  1.00  0.00           N  
ATOM    507  CA  SER A  35      -3.526  11.476   3.591  1.00  0.00           C  
ATOM    508  C   SER A  35      -2.142  11.396   4.215  1.00  0.00           C  
ATOM    509  O   SER A  35      -1.948  10.708   5.214  1.00  0.00           O  
ATOM    510  CB  SER A  35      -4.104  12.873   3.787  1.00  0.00           C  
ATOM    511  OG  SER A  35      -4.298  13.165   5.159  1.00  0.00           O  
ATOM    512  H   SER A  35      -3.972   9.753   4.721  1.00  0.00           H  
ATOM    513  HA  SER A  35      -3.442  11.282   2.534  1.00  0.00           H  
ATOM    514  HB2 SER A  35      -3.423  13.600   3.367  1.00  0.00           H  
ATOM    515  HB3 SER A  35      -5.052  12.932   3.276  1.00  0.00           H  
ATOM    516  HG  SER A  35      -5.223  13.363   5.317  1.00  0.00           H  
ATOM    517  N   SER A  36      -1.185  12.095   3.627  1.00  0.00           N  
ATOM    518  CA  SER A  36       0.183  12.087   4.134  1.00  0.00           C  
ATOM    519  C   SER A  36       0.222  12.390   5.631  1.00  0.00           C  
ATOM    520  O   SER A  36       1.089  11.893   6.347  1.00  0.00           O  
ATOM    521  CB  SER A  36       1.036  13.107   3.377  1.00  0.00           C  
ATOM    522  OG  SER A  36       0.761  14.427   3.814  1.00  0.00           O  
ATOM    523  H   SER A  36      -1.398  12.623   2.830  1.00  0.00           H  
ATOM    524  HA  SER A  36       0.589  11.101   3.969  1.00  0.00           H  
ATOM    525  HB2 SER A  36       2.079  12.896   3.545  1.00  0.00           H  
ATOM    526  HB3 SER A  36       0.820  13.040   2.321  1.00  0.00           H  
ATOM    527  HG  SER A  36       1.432  14.702   4.443  1.00  0.00           H  
ATOM    528  N   GLN A  37      -0.708  13.218   6.094  1.00  0.00           N  
ATOM    529  CA  GLN A  37      -0.766  13.598   7.506  1.00  0.00           C  
ATOM    530  C   GLN A  37      -1.823  12.810   8.283  1.00  0.00           C  
ATOM    531  O   GLN A  37      -1.975  13.004   9.491  1.00  0.00           O  
ATOM    532  CB  GLN A  37      -1.044  15.096   7.633  1.00  0.00           C  
ATOM    533  CG  GLN A  37      -2.247  15.563   6.830  1.00  0.00           C  
ATOM    534  CD  GLN A  37      -3.205  16.407   7.649  1.00  0.00           C  
ATOM    535  OE1 GLN A  37      -4.418  16.199   7.615  1.00  0.00           O  
ATOM    536  NE2 GLN A  37      -2.663  17.365   8.391  1.00  0.00           N  
ATOM    537  H   GLN A  37      -1.367  13.592   5.472  1.00  0.00           H  
ATOM    538  HA  GLN A  37       0.202  13.391   7.938  1.00  0.00           H  
ATOM    539  HB2 GLN A  37      -1.220  15.331   8.673  1.00  0.00           H  
ATOM    540  HB3 GLN A  37      -0.177  15.643   7.291  1.00  0.00           H  
ATOM    541  HG2 GLN A  37      -1.902  16.150   5.992  1.00  0.00           H  
ATOM    542  HG3 GLN A  37      -2.779  14.695   6.463  1.00  0.00           H  
ATOM    543 HE21 GLN A  37      -1.689  17.472   8.370  1.00  0.00           H  
ATOM    544 HE22 GLN A  37      -3.259  17.927   8.930  1.00  0.00           H  
ATOM    545  N   ASP A  38      -2.570  11.947   7.600  1.00  0.00           N  
ATOM    546  CA  ASP A  38      -3.623  11.173   8.260  1.00  0.00           C  
ATOM    547  C   ASP A  38      -3.317   9.676   8.300  1.00  0.00           C  
ATOM    548  O   ASP A  38      -3.982   8.925   9.013  1.00  0.00           O  
ATOM    549  CB  ASP A  38      -4.963  11.403   7.561  1.00  0.00           C  
ATOM    550  CG  ASP A  38      -5.517  12.792   7.811  1.00  0.00           C  
ATOM    551  OD1 ASP A  38      -5.010  13.481   8.721  1.00  0.00           O  
ATOM    552  OD2 ASP A  38      -6.459  13.193   7.094  1.00  0.00           O  
ATOM    553  H   ASP A  38      -2.423  11.840   6.637  1.00  0.00           H  
ATOM    554  HA  ASP A  38      -3.700  11.533   9.275  1.00  0.00           H  
ATOM    555  HB2 ASP A  38      -4.835  11.273   6.498  1.00  0.00           H  
ATOM    556  HB3 ASP A  38      -5.680  10.680   7.924  1.00  0.00           H  
ATOM    557  N   LEU A  39      -2.324   9.242   7.536  1.00  0.00           N  
ATOM    558  CA  LEU A  39      -1.963   7.827   7.498  1.00  0.00           C  
ATOM    559  C   LEU A  39      -0.497   7.625   7.868  1.00  0.00           C  
ATOM    560  O   LEU A  39      -0.023   6.495   7.977  1.00  0.00           O  
ATOM    561  CB  LEU A  39      -2.248   7.246   6.111  1.00  0.00           C  
ATOM    562  CG  LEU A  39      -1.469   7.888   4.964  1.00  0.00           C  
ATOM    563  CD1 LEU A  39      -0.227   7.076   4.642  1.00  0.00           C  
ATOM    564  CD2 LEU A  39      -2.353   8.028   3.738  1.00  0.00           C  
ATOM    565  H   LEU A  39      -1.827   9.879   6.981  1.00  0.00           H  
ATOM    566  HA  LEU A  39      -2.575   7.313   8.224  1.00  0.00           H  
ATOM    567  HB2 LEU A  39      -2.021   6.190   6.126  1.00  0.00           H  
ATOM    568  HB3 LEU A  39      -3.301   7.365   5.906  1.00  0.00           H  
ATOM    569  HG  LEU A  39      -1.151   8.875   5.265  1.00  0.00           H  
ATOM    570 HD11 LEU A  39       0.525   7.253   5.395  1.00  0.00           H  
ATOM    571 HD12 LEU A  39       0.153   7.372   3.676  1.00  0.00           H  
ATOM    572 HD13 LEU A  39      -0.480   6.026   4.623  1.00  0.00           H  
ATOM    573 HD21 LEU A  39      -3.275   7.485   3.891  1.00  0.00           H  
ATOM    574 HD22 LEU A  39      -1.839   7.628   2.876  1.00  0.00           H  
ATOM    575 HD23 LEU A  39      -2.575   9.072   3.570  1.00  0.00           H  
ATOM    576  N   ILE A  40       0.214   8.730   8.068  1.00  0.00           N  
ATOM    577  CA  ILE A  40       1.623   8.680   8.431  1.00  0.00           C  
ATOM    578  C   ILE A  40       1.812   8.084   9.823  1.00  0.00           C  
ATOM    579  O   ILE A  40       0.988   8.294  10.717  1.00  0.00           O  
ATOM    580  CB  ILE A  40       2.259  10.086   8.381  1.00  0.00           C  
ATOM    581  CG1 ILE A  40       3.789   9.996   8.449  1.00  0.00           C  
ATOM    582  CG2 ILE A  40       1.704  10.971   9.490  1.00  0.00           C  
ATOM    583  CD1 ILE A  40       4.359   9.990   9.853  1.00  0.00           C  
ATOM    584  H   ILE A  40      -0.223   9.601   7.971  1.00  0.00           H  
ATOM    585  HA  ILE A  40       2.131   8.051   7.709  1.00  0.00           H  
ATOM    586  HB  ILE A  40       1.980  10.534   7.438  1.00  0.00           H  
ATOM    587 HG12 ILE A  40       4.109   9.087   7.961  1.00  0.00           H  
ATOM    588 HG13 ILE A  40       4.212  10.841   7.924  1.00  0.00           H  
ATOM    589 HG21 ILE A  40       1.605  10.394  10.396  1.00  0.00           H  
ATOM    590 HG22 ILE A  40       0.734  11.351   9.198  1.00  0.00           H  
ATOM    591 HG23 ILE A  40       2.376  11.798   9.662  1.00  0.00           H  
ATOM    592 HD11 ILE A  40       4.028  10.873  10.377  1.00  0.00           H  
ATOM    593 HD12 ILE A  40       5.437   9.982   9.804  1.00  0.00           H  
ATOM    594 HD13 ILE A  40       4.015   9.111  10.377  1.00  0.00           H  
ATOM    595  N   GLY A  41       2.900   7.342  10.003  1.00  0.00           N  
ATOM    596  CA  GLY A  41       3.178   6.730  11.288  1.00  0.00           C  
ATOM    597  C   GLY A  41       2.643   5.317  11.384  1.00  0.00           C  
ATOM    598  O   GLY A  41       3.128   4.515  12.183  1.00  0.00           O  
ATOM    599  H   GLY A  41       3.519   7.210   9.256  1.00  0.00           H  
ATOM    600  HA2 GLY A  41       4.247   6.711  11.442  1.00  0.00           H  
ATOM    601  HA3 GLY A  41       2.723   7.328  12.066  1.00  0.00           H  
ATOM    602  N   GLN A  42       1.641   5.008  10.565  1.00  0.00           N  
ATOM    603  CA  GLN A  42       1.043   3.679  10.558  1.00  0.00           C  
ATOM    604  C   GLN A  42       1.532   2.872   9.361  1.00  0.00           C  
ATOM    605  O   GLN A  42       2.523   3.230   8.723  1.00  0.00           O  
ATOM    606  CB  GLN A  42      -0.484   3.785  10.530  1.00  0.00           C  
ATOM    607  CG  GLN A  42      -1.038   4.852  11.461  1.00  0.00           C  
ATOM    608  CD  GLN A  42      -2.390   5.373  11.014  1.00  0.00           C  
ATOM    609  OE1 GLN A  42      -3.266   5.646  11.835  1.00  0.00           O  
ATOM    610  NE2 GLN A  42      -2.569   5.515   9.705  1.00  0.00           N  
ATOM    611  H   GLN A  42       1.300   5.692   9.948  1.00  0.00           H  
ATOM    612  HA  GLN A  42       1.344   3.175  11.465  1.00  0.00           H  
ATOM    613  HB2 GLN A  42      -0.799   4.017   9.523  1.00  0.00           H  
ATOM    614  HB3 GLN A  42      -0.904   2.833  10.818  1.00  0.00           H  
ATOM    615  HG2 GLN A  42      -1.142   4.429  12.448  1.00  0.00           H  
ATOM    616  HG3 GLN A  42      -0.343   5.678  11.494  1.00  0.00           H  
ATOM    617 HE21 GLN A  42      -1.828   5.278   9.108  1.00  0.00           H  
ATOM    618 HE22 GLN A  42      -3.434   5.849   9.389  1.00  0.00           H  
ATOM    619  N   LYS A  43       0.830   1.785   9.056  1.00  0.00           N  
ATOM    620  CA  LYS A  43       1.195   0.931   7.932  1.00  0.00           C  
ATOM    621  C   LYS A  43       0.031   0.806   6.955  1.00  0.00           C  
ATOM    622  O   LYS A  43      -1.095   0.522   7.355  1.00  0.00           O  
ATOM    623  CB  LYS A  43       1.610  -0.454   8.430  1.00  0.00           C  
ATOM    624  CG  LYS A  43       2.841  -0.435   9.321  1.00  0.00           C  
ATOM    625  CD  LYS A  43       2.467  -0.274  10.785  1.00  0.00           C  
ATOM    626  CE  LYS A  43       2.320  -1.622  11.474  1.00  0.00           C  
ATOM    627  NZ  LYS A  43       3.575  -2.420  11.405  1.00  0.00           N  
ATOM    628  H   LYS A  43       0.048   1.553   9.600  1.00  0.00           H  
ATOM    629  HA  LYS A  43       2.029   1.389   7.424  1.00  0.00           H  
ATOM    630  HB2 LYS A  43       0.793  -0.884   8.988  1.00  0.00           H  
ATOM    631  HB3 LYS A  43       1.822  -1.082   7.575  1.00  0.00           H  
ATOM    632  HG2 LYS A  43       3.376  -1.362   9.197  1.00  0.00           H  
ATOM    633  HG3 LYS A  43       3.472   0.390   9.028  1.00  0.00           H  
ATOM    634  HD2 LYS A  43       3.239   0.291  11.284  1.00  0.00           H  
ATOM    635  HD3 LYS A  43       1.528   0.258  10.851  1.00  0.00           H  
ATOM    636  HE2 LYS A  43       2.065  -1.457  12.510  1.00  0.00           H  
ATOM    637  HE3 LYS A  43       1.525  -2.172  10.994  1.00  0.00           H  
ATOM    638  HZ1 LYS A  43       3.929  -2.444  10.427  1.00  0.00           H  
ATOM    639  HZ2 LYS A  43       3.396  -3.396  11.721  1.00  0.00           H  
ATOM    640  HZ3 LYS A  43       4.301  -1.999  12.017  1.00  0.00           H  
ATOM    641  N   LEU A  44       0.307   1.053   5.675  1.00  0.00           N  
ATOM    642  CA  LEU A  44      -0.721   0.993   4.640  1.00  0.00           C  
ATOM    643  C   LEU A  44      -1.570  -0.270   4.758  1.00  0.00           C  
ATOM    644  O   LEU A  44      -2.792  -0.215   4.637  1.00  0.00           O  
ATOM    645  CB  LEU A  44      -0.095   1.068   3.241  1.00  0.00           C  
ATOM    646  CG  LEU A  44       1.390   0.697   3.146  1.00  0.00           C  
ATOM    647  CD1 LEU A  44       1.586  -0.804   3.285  1.00  0.00           C  
ATOM    648  CD2 LEU A  44       1.969   1.182   1.829  1.00  0.00           C  
ATOM    649  H   LEU A  44       1.219   1.309   5.426  1.00  0.00           H  
ATOM    650  HA  LEU A  44      -1.364   1.849   4.774  1.00  0.00           H  
ATOM    651  HB2 LEU A  44      -0.648   0.404   2.591  1.00  0.00           H  
ATOM    652  HB3 LEU A  44      -0.213   2.076   2.874  1.00  0.00           H  
ATOM    653  HG  LEU A  44       1.928   1.181   3.948  1.00  0.00           H  
ATOM    654 HD11 LEU A  44       0.760  -1.225   3.837  1.00  0.00           H  
ATOM    655 HD12 LEU A  44       2.509  -0.997   3.809  1.00  0.00           H  
ATOM    656 HD13 LEU A  44       1.630  -1.253   2.302  1.00  0.00           H  
ATOM    657 HD21 LEU A  44       2.011   2.260   1.829  1.00  0.00           H  
ATOM    658 HD22 LEU A  44       1.344   0.846   1.015  1.00  0.00           H  
ATOM    659 HD23 LEU A  44       2.966   0.782   1.705  1.00  0.00           H  
ATOM    660  N   THR A  45      -0.913  -1.403   4.973  1.00  0.00           N  
ATOM    661  CA  THR A  45      -1.594  -2.691   5.085  1.00  0.00           C  
ATOM    662  C   THR A  45      -2.688  -2.693   6.143  1.00  0.00           C  
ATOM    663  O   THR A  45      -3.598  -3.520   6.097  1.00  0.00           O  
ATOM    664  CB  THR A  45      -0.590  -3.802   5.394  1.00  0.00           C  
ATOM    665  OG1 THR A  45       0.053  -3.553   6.648  1.00  0.00           O  
ATOM    666  CG2 THR A  45       0.443  -3.873   4.292  1.00  0.00           C  
ATOM    667  H   THR A  45       0.063  -1.374   5.049  1.00  0.00           H  
ATOM    668  HA  THR A  45      -2.041  -2.909   4.128  1.00  0.00           H  
ATOM    669  HB  THR A  45      -1.110  -4.743   5.437  1.00  0.00           H  
ATOM    670  HG1 THR A  45      -0.161  -2.667   6.949  1.00  0.00           H  
ATOM    671 HG21 THR A  45       1.367  -3.435   4.638  1.00  0.00           H  
ATOM    672 HG22 THR A  45       0.083  -3.319   3.436  1.00  0.00           H  
ATOM    673 HG23 THR A  45       0.608  -4.902   4.018  1.00  0.00           H  
ATOM    674  N   GLN A  46      -2.605  -1.765   7.083  1.00  0.00           N  
ATOM    675  CA  GLN A  46      -3.609  -1.669   8.134  1.00  0.00           C  
ATOM    676  C   GLN A  46      -4.953  -1.331   7.511  1.00  0.00           C  
ATOM    677  O   GLN A  46      -6.008  -1.625   8.070  1.00  0.00           O  
ATOM    678  CB  GLN A  46      -3.216  -0.601   9.156  1.00  0.00           C  
ATOM    679  CG  GLN A  46      -3.523  -0.989  10.594  1.00  0.00           C  
ATOM    680  CD  GLN A  46      -2.386  -0.667  11.545  1.00  0.00           C  
ATOM    681  OE1 GLN A  46      -2.113  -1.417  12.483  1.00  0.00           O  
ATOM    682  NE2 GLN A  46      -1.716   0.458  11.314  1.00  0.00           N  
ATOM    683  H   GLN A  46      -1.868  -1.126   7.061  1.00  0.00           H  
ATOM    684  HA  GLN A  46      -3.677  -2.632   8.626  1.00  0.00           H  
ATOM    685  HB2 GLN A  46      -2.155  -0.412   9.076  1.00  0.00           H  
ATOM    686  HB3 GLN A  46      -3.751   0.311   8.932  1.00  0.00           H  
ATOM    687  HG2 GLN A  46      -4.405  -0.457  10.917  1.00  0.00           H  
ATOM    688  HG3 GLN A  46      -3.712  -2.052  10.632  1.00  0.00           H  
ATOM    689 HE21 GLN A  46      -1.988   1.010  10.552  1.00  0.00           H  
ATOM    690 HE22 GLN A  46      -0.979   0.689  11.915  1.00  0.00           H  
ATOM    691  N   PHE A  47      -4.894  -0.693   6.348  1.00  0.00           N  
ATOM    692  CA  PHE A  47      -6.096  -0.286   5.630  1.00  0.00           C  
ATOM    693  C   PHE A  47      -6.303  -1.131   4.374  1.00  0.00           C  
ATOM    694  O   PHE A  47      -6.758  -0.629   3.348  1.00  0.00           O  
ATOM    695  CB  PHE A  47      -6.010   1.199   5.254  1.00  0.00           C  
ATOM    696  CG  PHE A  47      -4.941   1.957   5.994  1.00  0.00           C  
ATOM    697  CD1 PHE A  47      -4.999   2.104   7.371  1.00  0.00           C  
ATOM    698  CD2 PHE A  47      -3.878   2.523   5.310  1.00  0.00           C  
ATOM    699  CE1 PHE A  47      -4.016   2.797   8.051  1.00  0.00           C  
ATOM    700  CE2 PHE A  47      -2.892   3.219   5.985  1.00  0.00           C  
ATOM    701  CZ  PHE A  47      -2.963   3.356   7.356  1.00  0.00           C  
ATOM    702  H   PHE A  47      -4.014  -0.473   5.973  1.00  0.00           H  
ATOM    703  HA  PHE A  47      -6.939  -0.431   6.289  1.00  0.00           H  
ATOM    704  HB2 PHE A  47      -5.799   1.282   4.198  1.00  0.00           H  
ATOM    705  HB3 PHE A  47      -6.959   1.670   5.465  1.00  0.00           H  
ATOM    706  HD1 PHE A  47      -5.824   1.667   7.916  1.00  0.00           H  
ATOM    707  HD2 PHE A  47      -3.821   2.417   4.236  1.00  0.00           H  
ATOM    708  HE1 PHE A  47      -4.072   2.903   9.124  1.00  0.00           H  
ATOM    709  HE2 PHE A  47      -2.067   3.653   5.439  1.00  0.00           H  
ATOM    710  HZ  PHE A  47      -2.193   3.900   7.885  1.00  0.00           H  
ATOM    711  N   PHE A  48      -5.978  -2.420   4.474  1.00  0.00           N  
ATOM    712  CA  PHE A  48      -6.137  -3.352   3.355  1.00  0.00           C  
ATOM    713  C   PHE A  48      -6.512  -4.735   3.875  1.00  0.00           C  
ATOM    714  O   PHE A  48      -6.084  -5.121   4.962  1.00  0.00           O  
ATOM    715  CB  PHE A  48      -4.852  -3.438   2.521  1.00  0.00           C  
ATOM    716  CG  PHE A  48      -4.441  -2.129   1.910  1.00  0.00           C  
ATOM    717  CD1 PHE A  48      -5.284  -1.455   1.044  1.00  0.00           C  
ATOM    718  CD2 PHE A  48      -3.211  -1.571   2.205  1.00  0.00           C  
ATOM    719  CE1 PHE A  48      -4.910  -0.248   0.486  1.00  0.00           C  
ATOM    720  CE2 PHE A  48      -2.827  -0.365   1.649  1.00  0.00           C  
ATOM    721  CZ  PHE A  48      -3.679   0.296   0.791  1.00  0.00           C  
ATOM    722  H   PHE A  48      -5.631  -2.754   5.324  1.00  0.00           H  
ATOM    723  HA  PHE A  48      -6.937  -2.987   2.728  1.00  0.00           H  
ATOM    724  HB2 PHE A  48      -4.044  -3.776   3.152  1.00  0.00           H  
ATOM    725  HB3 PHE A  48      -4.998  -4.151   1.718  1.00  0.00           H  
ATOM    726  HD1 PHE A  48      -6.247  -1.878   0.806  1.00  0.00           H  
ATOM    727  HD2 PHE A  48      -2.542  -2.088   2.876  1.00  0.00           H  
ATOM    728  HE1 PHE A  48      -5.577   0.267  -0.188  1.00  0.00           H  
ATOM    729  HE2 PHE A  48      -1.865   0.058   1.889  1.00  0.00           H  
ATOM    730  HZ  PHE A  48      -3.383   1.240   0.357  1.00  0.00           H  
ATOM    731  N   LEU A  49      -7.311  -5.461   3.083  1.00  0.00           N  
ATOM    732  CA  LEU A  49      -7.776  -6.816   3.423  1.00  0.00           C  
ATOM    733  C   LEU A  49      -7.541  -7.164   4.893  1.00  0.00           C  
ATOM    734  O   LEU A  49      -6.463  -7.618   5.269  1.00  0.00           O  
ATOM    735  CB  LEU A  49      -7.121  -7.882   2.522  1.00  0.00           C  
ATOM    736  CG  LEU A  49      -5.757  -7.536   1.898  1.00  0.00           C  
ATOM    737  CD1 LEU A  49      -5.894  -6.445   0.848  1.00  0.00           C  
ATOM    738  CD2 LEU A  49      -4.747  -7.135   2.964  1.00  0.00           C  
ATOM    739  H   LEU A  49      -7.602  -5.071   2.232  1.00  0.00           H  
ATOM    740  HA  LEU A  49      -8.840  -6.835   3.245  1.00  0.00           H  
ATOM    741  HB2 LEU A  49      -6.996  -8.780   3.109  1.00  0.00           H  
ATOM    742  HB3 LEU A  49      -7.808  -8.101   1.718  1.00  0.00           H  
ATOM    743  HG  LEU A  49      -5.375  -8.416   1.400  1.00  0.00           H  
ATOM    744 HD11 LEU A  49      -5.739  -6.867  -0.134  1.00  0.00           H  
ATOM    745 HD12 LEU A  49      -5.157  -5.675   1.029  1.00  0.00           H  
ATOM    746 HD13 LEU A  49      -6.885  -6.015   0.901  1.00  0.00           H  
ATOM    747 HD21 LEU A  49      -4.074  -6.392   2.561  1.00  0.00           H  
ATOM    748 HD22 LEU A  49      -4.181  -8.004   3.270  1.00  0.00           H  
ATOM    749 HD23 LEU A  49      -5.266  -6.725   3.816  1.00  0.00           H  
ATOM    750  N   ARG A  50      -8.565  -6.945   5.718  1.00  0.00           N  
ATOM    751  CA  ARG A  50      -8.487  -7.226   7.152  1.00  0.00           C  
ATOM    752  C   ARG A  50      -7.455  -6.331   7.831  1.00  0.00           C  
ATOM    753  O   ARG A  50      -6.255  -6.437   7.577  1.00  0.00           O  
ATOM    754  CB  ARG A  50      -8.153  -8.699   7.404  1.00  0.00           C  
ATOM    755  CG  ARG A  50      -8.559  -9.180   8.786  1.00  0.00           C  
ATOM    756  CD  ARG A  50      -8.227 -10.650   8.988  1.00  0.00           C  
ATOM    757  NE  ARG A  50      -9.406 -11.429   9.360  1.00  0.00           N  
ATOM    758  CZ  ARG A  50     -10.335 -11.821   8.493  1.00  0.00           C  
ATOM    759  NH1 ARG A  50     -10.219 -11.510   7.207  1.00  0.00           N  
ATOM    760  NH2 ARG A  50     -11.378 -12.524   8.908  1.00  0.00           N  
ATOM    761  H   ARG A  50      -9.398  -6.580   5.352  1.00  0.00           H  
ATOM    762  HA  ARG A  50      -9.457  -7.014   7.576  1.00  0.00           H  
ATOM    763  HB2 ARG A  50      -8.665  -9.304   6.669  1.00  0.00           H  
ATOM    764  HB3 ARG A  50      -7.089  -8.840   7.294  1.00  0.00           H  
ATOM    765  HG2 ARG A  50      -8.032  -8.599   9.528  1.00  0.00           H  
ATOM    766  HG3 ARG A  50      -9.623  -9.040   8.908  1.00  0.00           H  
ATOM    767  HD2 ARG A  50      -7.824 -11.044   8.069  1.00  0.00           H  
ATOM    768  HD3 ARG A  50      -7.490 -10.734   9.772  1.00  0.00           H  
ATOM    769  HE  ARG A  50      -9.511 -11.670  10.305  1.00  0.00           H  
ATOM    770 HH11 ARG A  50      -9.434 -10.980   6.889  1.00  0.00           H  
ATOM    771 HH12 ARG A  50     -10.918 -11.808   6.557  1.00  0.00           H  
ATOM    772 HH21 ARG A  50     -11.470 -12.760   9.875  1.00  0.00           H  
ATOM    773 HH22 ARG A  50     -12.076 -12.818   8.254  1.00  0.00           H  
ATOM    774  N   SER A  51      -7.939  -5.440   8.687  1.00  0.00           N  
ATOM    775  CA  SER A  51      -7.078  -4.506   9.404  1.00  0.00           C  
ATOM    776  C   SER A  51      -6.570  -5.087  10.720  1.00  0.00           C  
ATOM    777  O   SER A  51      -5.803  -4.438  11.432  1.00  0.00           O  
ATOM    778  CB  SER A  51      -7.839  -3.208   9.678  1.00  0.00           C  
ATOM    779  OG  SER A  51      -9.155  -3.473  10.131  1.00  0.00           O  
ATOM    780  H   SER A  51      -8.907  -5.405   8.837  1.00  0.00           H  
ATOM    781  HA  SER A  51      -6.232  -4.286   8.771  1.00  0.00           H  
ATOM    782  HB2 SER A  51      -7.318  -2.641  10.437  1.00  0.00           H  
ATOM    783  HB3 SER A  51      -7.893  -2.625   8.770  1.00  0.00           H  
ATOM    784  HG  SER A  51      -9.245  -3.183  11.041  1.00  0.00           H  
ATOM    785  N   ASP A  52      -7.021  -6.291  11.066  1.00  0.00           N  
ATOM    786  CA  ASP A  52      -6.616  -6.909  12.326  1.00  0.00           C  
ATOM    787  C   ASP A  52      -5.353  -7.762  12.198  1.00  0.00           C  
ATOM    788  O   ASP A  52      -4.293  -7.388  12.700  1.00  0.00           O  
ATOM    789  CB  ASP A  52      -7.760  -7.767  12.872  1.00  0.00           C  
ATOM    790  CG  ASP A  52      -8.462  -7.119  14.050  1.00  0.00           C  
ATOM    791  OD1 ASP A  52      -7.975  -6.075  14.533  1.00  0.00           O  
ATOM    792  OD2 ASP A  52      -9.500  -7.658  14.492  1.00  0.00           O  
ATOM    793  H   ASP A  52      -7.650  -6.759  10.478  1.00  0.00           H  
ATOM    794  HA  ASP A  52      -6.422  -6.115  13.029  1.00  0.00           H  
ATOM    795  HB2 ASP A  52      -8.488  -7.926  12.089  1.00  0.00           H  
ATOM    796  HB3 ASP A  52      -7.365  -8.721  13.190  1.00  0.00           H  
ATOM    797  N   SER A  53      -5.474  -8.922  11.557  1.00  0.00           N  
ATOM    798  CA  SER A  53      -4.338  -9.832  11.410  1.00  0.00           C  
ATOM    799  C   SER A  53      -3.583  -9.640  10.096  1.00  0.00           C  
ATOM    800  O   SER A  53      -2.393  -9.334  10.097  1.00  0.00           O  
ATOM    801  CB  SER A  53      -4.810 -11.282  11.526  1.00  0.00           C  
ATOM    802  OG  SER A  53      -5.768 -11.590  10.529  1.00  0.00           O  
ATOM    803  H   SER A  53      -6.346  -9.183  11.198  1.00  0.00           H  
ATOM    804  HA  SER A  53      -3.658  -9.632  12.223  1.00  0.00           H  
ATOM    805  HB2 SER A  53      -3.963 -11.942  11.411  1.00  0.00           H  
ATOM    806  HB3 SER A  53      -5.254 -11.434  12.498  1.00  0.00           H  
ATOM    807  HG  SER A  53      -5.569 -12.448  10.150  1.00  0.00           H  
ATOM    808  N   ASP A  54      -4.279  -9.866   8.985  1.00  0.00           N  
ATOM    809  CA  ASP A  54      -3.694  -9.767   7.645  1.00  0.00           C  
ATOM    810  C   ASP A  54      -2.648  -8.655   7.518  1.00  0.00           C  
ATOM    811  O   ASP A  54      -1.630  -8.834   6.851  1.00  0.00           O  
ATOM    812  CB  ASP A  54      -4.795  -9.559   6.608  1.00  0.00           C  
ATOM    813  CG  ASP A  54      -5.644 -10.801   6.405  1.00  0.00           C  
ATOM    814  OD1 ASP A  54      -5.450 -11.784   7.151  1.00  0.00           O  
ATOM    815  OD2 ASP A  54      -6.504 -10.790   5.498  1.00  0.00           O  
ATOM    816  H   ASP A  54      -5.217 -10.137   9.067  1.00  0.00           H  
ATOM    817  HA  ASP A  54      -3.209 -10.710   7.438  1.00  0.00           H  
ATOM    818  HB2 ASP A  54      -5.439  -8.756   6.931  1.00  0.00           H  
ATOM    819  HB3 ASP A  54      -4.344  -9.297   5.663  1.00  0.00           H  
ATOM    820  N   VAL A  55      -2.902  -7.511   8.140  1.00  0.00           N  
ATOM    821  CA  VAL A  55      -1.968  -6.387   8.064  1.00  0.00           C  
ATOM    822  C   VAL A  55      -0.603  -6.740   8.661  1.00  0.00           C  
ATOM    823  O   VAL A  55       0.435  -6.420   8.083  1.00  0.00           O  
ATOM    824  CB  VAL A  55      -2.529  -5.129   8.768  1.00  0.00           C  
ATOM    825  CG1 VAL A  55      -3.363  -5.507   9.981  1.00  0.00           C  
ATOM    826  CG2 VAL A  55      -1.409  -4.179   9.166  1.00  0.00           C  
ATOM    827  H   VAL A  55      -3.732  -7.413   8.651  1.00  0.00           H  
ATOM    828  HA  VAL A  55      -1.831  -6.149   7.019  1.00  0.00           H  
ATOM    829  HB  VAL A  55      -3.173  -4.614   8.070  1.00  0.00           H  
ATOM    830 HG11 VAL A  55      -3.975  -4.665  10.269  1.00  0.00           H  
ATOM    831 HG12 VAL A  55      -2.709  -5.774  10.798  1.00  0.00           H  
ATOM    832 HG13 VAL A  55      -3.996  -6.347   9.736  1.00  0.00           H  
ATOM    833 HG21 VAL A  55      -1.196  -4.295  10.218  1.00  0.00           H  
ATOM    834 HG22 VAL A  55      -1.713  -3.161   8.972  1.00  0.00           H  
ATOM    835 HG23 VAL A  55      -0.524  -4.406   8.591  1.00  0.00           H  
ATOM    836  N   VAL A  56      -0.614  -7.379   9.825  1.00  0.00           N  
ATOM    837  CA  VAL A  56       0.625  -7.751  10.507  1.00  0.00           C  
ATOM    838  C   VAL A  56       1.330  -8.935   9.843  1.00  0.00           C  
ATOM    839  O   VAL A  56       2.514  -9.167  10.082  1.00  0.00           O  
ATOM    840  CB  VAL A  56       0.364  -8.092  11.987  1.00  0.00           C  
ATOM    841  CG1 VAL A  56       1.664  -8.081  12.777  1.00  0.00           C  
ATOM    842  CG2 VAL A  56      -0.640  -7.122  12.591  1.00  0.00           C  
ATOM    843  H   VAL A  56      -1.472  -7.594  10.246  1.00  0.00           H  
ATOM    844  HA  VAL A  56       1.285  -6.895  10.476  1.00  0.00           H  
ATOM    845  HB  VAL A  56      -0.053  -9.087  12.039  1.00  0.00           H  
ATOM    846 HG11 VAL A  56       2.490  -8.298  12.116  1.00  0.00           H  
ATOM    847 HG12 VAL A  56       1.621  -8.831  13.553  1.00  0.00           H  
ATOM    848 HG13 VAL A  56       1.806  -7.108  13.223  1.00  0.00           H  
ATOM    849 HG21 VAL A  56      -0.167  -6.560  13.383  1.00  0.00           H  
ATOM    850 HG22 VAL A  56      -1.477  -7.674  12.993  1.00  0.00           H  
ATOM    851 HG23 VAL A  56      -0.991  -6.443  11.827  1.00  0.00           H  
ATOM    852  N   GLU A  57       0.607  -9.690   9.019  1.00  0.00           N  
ATOM    853  CA  GLU A  57       1.194 -10.851   8.347  1.00  0.00           C  
ATOM    854  C   GLU A  57       1.817 -10.468   7.009  1.00  0.00           C  
ATOM    855  O   GLU A  57       2.962 -10.813   6.726  1.00  0.00           O  
ATOM    856  CB  GLU A  57       0.144 -11.942   8.130  1.00  0.00           C  
ATOM    857  CG  GLU A  57      -1.115 -11.759   8.960  1.00  0.00           C  
ATOM    858  CD  GLU A  57      -1.252 -12.804  10.050  1.00  0.00           C  
ATOM    859  OE1 GLU A  57      -0.267 -13.031  10.783  1.00  0.00           O  
ATOM    860  OE2 GLU A  57      -2.344 -13.398  10.170  1.00  0.00           O  
ATOM    861  H   GLU A  57      -0.335  -9.469   8.864  1.00  0.00           H  
ATOM    862  HA  GLU A  57       1.970 -11.240   8.989  1.00  0.00           H  
ATOM    863  HB2 GLU A  57      -0.139 -11.951   7.087  1.00  0.00           H  
ATOM    864  HB3 GLU A  57       0.578 -12.897   8.382  1.00  0.00           H  
ATOM    865  HG2 GLU A  57      -1.087 -10.782   9.419  1.00  0.00           H  
ATOM    866  HG3 GLU A  57      -1.973 -11.825   8.308  1.00  0.00           H  
ATOM    867  N   ALA A  58       1.050  -9.768   6.186  1.00  0.00           N  
ATOM    868  CA  ALA A  58       1.517  -9.348   4.869  1.00  0.00           C  
ATOM    869  C   ALA A  58       2.755  -8.456   4.964  1.00  0.00           C  
ATOM    870  O   ALA A  58       3.529  -8.353   4.012  1.00  0.00           O  
ATOM    871  CB  ALA A  58       0.401  -8.633   4.123  1.00  0.00           C  
ATOM    872  H   ALA A  58       0.140  -9.534   6.467  1.00  0.00           H  
ATOM    873  HA  ALA A  58       1.774 -10.238   4.311  1.00  0.00           H  
ATOM    874  HB1 ALA A  58       0.778  -8.260   3.181  1.00  0.00           H  
ATOM    875  HB2 ALA A  58       0.041  -7.806   4.718  1.00  0.00           H  
ATOM    876  HB3 ALA A  58      -0.410  -9.324   3.939  1.00  0.00           H  
ATOM    877  N   LEU A  59       2.934  -7.812   6.113  1.00  0.00           N  
ATOM    878  CA  LEU A  59       4.077  -6.926   6.327  1.00  0.00           C  
ATOM    879  C   LEU A  59       5.345  -7.713   6.651  1.00  0.00           C  
ATOM    880  O   LEU A  59       6.420  -7.131   6.812  1.00  0.00           O  
ATOM    881  CB  LEU A  59       3.780  -5.936   7.456  1.00  0.00           C  
ATOM    882  CG  LEU A  59       2.852  -4.776   7.081  1.00  0.00           C  
ATOM    883  CD1 LEU A  59       2.682  -3.829   8.258  1.00  0.00           C  
ATOM    884  CD2 LEU A  59       3.386  -4.028   5.868  1.00  0.00           C  
ATOM    885  H   LEU A  59       2.283  -7.930   6.834  1.00  0.00           H  
ATOM    886  HA  LEU A  59       4.238  -6.373   5.414  1.00  0.00           H  
ATOM    887  HB2 LEU A  59       3.330  -6.479   8.273  1.00  0.00           H  
ATOM    888  HB3 LEU A  59       4.715  -5.519   7.797  1.00  0.00           H  
ATOM    889  HG  LEU A  59       1.879  -5.172   6.830  1.00  0.00           H  
ATOM    890 HD11 LEU A  59       1.976  -3.055   7.999  1.00  0.00           H  
ATOM    891 HD12 LEU A  59       3.633  -3.382   8.501  1.00  0.00           H  
ATOM    892 HD13 LEU A  59       2.314  -4.379   9.113  1.00  0.00           H  
ATOM    893 HD21 LEU A  59       3.566  -2.997   6.132  1.00  0.00           H  
ATOM    894 HD22 LEU A  59       2.657  -4.072   5.069  1.00  0.00           H  
ATOM    895 HD23 LEU A  59       4.308  -4.484   5.539  1.00  0.00           H  
ATOM    896  N   SER A  60       5.222  -9.033   6.744  1.00  0.00           N  
ATOM    897  CA  SER A  60       6.366  -9.889   7.046  1.00  0.00           C  
ATOM    898  C   SER A  60       7.042 -10.366   5.758  1.00  0.00           C  
ATOM    899  O   SER A  60       7.281  -9.570   4.849  1.00  0.00           O  
ATOM    900  CB  SER A  60       5.925 -11.081   7.902  1.00  0.00           C  
ATOM    901  OG  SER A  60       5.199 -12.024   7.136  1.00  0.00           O  
ATOM    902  H   SER A  60       4.343  -9.443   6.599  1.00  0.00           H  
ATOM    903  HA  SER A  60       7.075  -9.298   7.609  1.00  0.00           H  
ATOM    904  HB2 SER A  60       6.798 -11.567   8.312  1.00  0.00           H  
ATOM    905  HB3 SER A  60       5.299 -10.728   8.708  1.00  0.00           H  
ATOM    906  HG  SER A  60       5.150 -11.727   6.224  1.00  0.00           H  
ATOM    907  N   GLU A  61       7.363 -11.662   5.692  1.00  0.00           N  
ATOM    908  CA  GLU A  61       8.023 -12.244   4.521  1.00  0.00           C  
ATOM    909  C   GLU A  61       7.356 -11.814   3.214  1.00  0.00           C  
ATOM    910  O   GLU A  61       7.947 -11.950   2.143  1.00  0.00           O  
ATOM    911  CB  GLU A  61       8.025 -13.770   4.624  1.00  0.00           C  
ATOM    912  CG  GLU A  61       9.418 -14.380   4.602  1.00  0.00           C  
ATOM    913  CD  GLU A  61      10.210 -14.067   5.856  1.00  0.00           C  
ATOM    914  OE1 GLU A  61      10.018 -14.767   6.872  1.00  0.00           O  
ATOM    915  OE2 GLU A  61      11.027 -13.120   5.822  1.00  0.00           O  
ATOM    916  H   GLU A  61       7.168 -12.241   6.456  1.00  0.00           H  
ATOM    917  HA  GLU A  61       9.045 -11.897   4.516  1.00  0.00           H  
ATOM    918  HB2 GLU A  61       7.545 -14.060   5.546  1.00  0.00           H  
ATOM    919  HB3 GLU A  61       7.466 -14.176   3.794  1.00  0.00           H  
ATOM    920  HG2 GLU A  61       9.327 -15.452   4.511  1.00  0.00           H  
ATOM    921  HG3 GLU A  61       9.953 -13.992   3.748  1.00  0.00           H  
ATOM    922  N   GLU A  62       6.131 -11.295   3.313  1.00  0.00           N  
ATOM    923  CA  GLU A  62       5.378 -10.833   2.144  1.00  0.00           C  
ATOM    924  C   GLU A  62       4.795 -11.998   1.356  1.00  0.00           C  
ATOM    925  O   GLU A  62       4.633 -13.099   1.881  1.00  0.00           O  
ATOM    926  CB  GLU A  62       6.258  -9.964   1.239  1.00  0.00           C  
ATOM    927  CG  GLU A  62       5.580  -8.684   0.779  1.00  0.00           C  
ATOM    928  CD  GLU A  62       6.496  -7.478   0.855  1.00  0.00           C  
ATOM    929  OE1 GLU A  62       7.260  -7.252  -0.107  1.00  0.00           O  
ATOM    930  OE2 GLU A  62       6.452  -6.761   1.877  1.00  0.00           O  
ATOM    931  H   GLU A  62       5.722 -11.213   4.199  1.00  0.00           H  
ATOM    932  HA  GLU A  62       4.559 -10.231   2.502  1.00  0.00           H  
ATOM    933  HB2 GLU A  62       7.155  -9.698   1.775  1.00  0.00           H  
ATOM    934  HB3 GLU A  62       6.530 -10.536   0.363  1.00  0.00           H  
ATOM    935  HG2 GLU A  62       5.258  -8.808  -0.243  1.00  0.00           H  
ATOM    936  HG3 GLU A  62       4.719  -8.501   1.406  1.00  0.00           H  
ATOM    937  N   HIS A  63       4.475 -11.725   0.093  1.00  0.00           N  
ATOM    938  CA  HIS A  63       3.891 -12.715  -0.813  1.00  0.00           C  
ATOM    939  C   HIS A  63       2.838 -13.573  -0.109  1.00  0.00           C  
ATOM    940  O   HIS A  63       2.193 -13.122   0.840  1.00  0.00           O  
ATOM    941  CB  HIS A  63       4.976 -13.597  -1.455  1.00  0.00           C  
ATOM    942  CG  HIS A  63       5.892 -14.275  -0.482  1.00  0.00           C  
ATOM    943  ND1 HIS A  63       7.098 -13.738  -0.086  1.00  0.00           N  
ATOM    944  CD2 HIS A  63       5.781 -15.461   0.160  1.00  0.00           C  
ATOM    945  CE1 HIS A  63       7.691 -14.566   0.757  1.00  0.00           C  
ATOM    946  NE2 HIS A  63       6.913 -15.618   0.922  1.00  0.00           N  
ATOM    947  H   HIS A  63       4.634 -10.819  -0.240  1.00  0.00           H  
ATOM    948  HA  HIS A  63       3.394 -12.165  -1.600  1.00  0.00           H  
ATOM    949  HB2 HIS A  63       4.497 -14.365  -2.042  1.00  0.00           H  
ATOM    950  HB3 HIS A  63       5.580 -12.983  -2.107  1.00  0.00           H  
ATOM    951  HD1 HIS A  63       7.467 -12.877  -0.376  1.00  0.00           H  
ATOM    952  HD2 HIS A  63       4.953 -16.152   0.092  1.00  0.00           H  
ATOM    953  HE1 HIS A  63       8.649 -14.407   1.231  1.00  0.00           H  
ATOM    954  HE2 HIS A  63       7.080 -16.352   1.549  1.00  0.00           H  
ATOM    955  N   MET A  64       2.654 -14.799  -0.585  1.00  0.00           N  
ATOM    956  CA  MET A  64       1.665 -15.710  -0.011  1.00  0.00           C  
ATOM    957  C   MET A  64       2.003 -16.074   1.430  1.00  0.00           C  
ATOM    958  O   MET A  64       1.181 -16.670   2.128  1.00  0.00           O  
ATOM    959  CB  MET A  64       1.562 -16.984  -0.856  1.00  0.00           C  
ATOM    960  CG  MET A  64       1.848 -16.764  -2.333  1.00  0.00           C  
ATOM    961  SD  MET A  64       0.457 -16.022  -3.207  1.00  0.00           S  
ATOM    962  CE  MET A  64       0.630 -16.782  -4.820  1.00  0.00           C  
ATOM    963  H   MET A  64       3.189 -15.098  -1.351  1.00  0.00           H  
ATOM    964  HA  MET A  64       0.711 -15.209  -0.023  1.00  0.00           H  
ATOM    965  HB2 MET A  64       2.269 -17.709  -0.479  1.00  0.00           H  
ATOM    966  HB3 MET A  64       0.564 -17.384  -0.760  1.00  0.00           H  
ATOM    967  HG2 MET A  64       2.703 -16.110  -2.428  1.00  0.00           H  
ATOM    968  HG3 MET A  64       2.074 -17.718  -2.787  1.00  0.00           H  
ATOM    969  HE1 MET A  64       0.546 -17.853  -4.724  1.00  0.00           H  
ATOM    970  HE2 MET A  64       1.596 -16.530  -5.234  1.00  0.00           H  
ATOM    971  HE3 MET A  64      -0.147 -16.416  -5.475  1.00  0.00           H  
ATOM    972  N   GLU A  65       3.212 -15.714   1.862  1.00  0.00           N  
ATOM    973  CA  GLU A  65       3.682 -15.999   3.219  1.00  0.00           C  
ATOM    974  C   GLU A  65       4.029 -17.475   3.387  1.00  0.00           C  
ATOM    975  O   GLU A  65       5.043 -17.820   3.995  1.00  0.00           O  
ATOM    976  CB  GLU A  65       2.637 -15.588   4.261  1.00  0.00           C  
ATOM    977  CG  GLU A  65       2.825 -14.174   4.778  1.00  0.00           C  
ATOM    978  CD  GLU A  65       3.340 -14.140   6.203  1.00  0.00           C  
ATOM    979  OE1 GLU A  65       4.465 -14.630   6.439  1.00  0.00           O  
ATOM    980  OE2 GLU A  65       2.620 -13.625   7.084  1.00  0.00           O  
ATOM    981  H   GLU A  65       3.810 -15.243   1.247  1.00  0.00           H  
ATOM    982  HA  GLU A  65       4.578 -15.418   3.382  1.00  0.00           H  
ATOM    983  HB2 GLU A  65       1.655 -15.660   3.818  1.00  0.00           H  
ATOM    984  HB3 GLU A  65       2.697 -16.266   5.100  1.00  0.00           H  
ATOM    985  HG2 GLU A  65       3.534 -13.666   4.142  1.00  0.00           H  
ATOM    986  HG3 GLU A  65       1.875 -13.662   4.740  1.00  0.00           H  
ATOM    987  N   ALA A  66       3.181 -18.342   2.845  1.00  0.00           N  
ATOM    988  CA  ALA A  66       3.395 -19.782   2.935  1.00  0.00           C  
ATOM    989  C   ALA A  66       3.748 -20.373   1.574  1.00  0.00           C  
ATOM    990  O   ALA A  66       3.837 -21.592   1.423  1.00  0.00           O  
ATOM    991  CB  ALA A  66       2.158 -20.461   3.502  1.00  0.00           C  
ATOM    992  H   ALA A  66       2.392 -18.003   2.375  1.00  0.00           H  
ATOM    993  HA  ALA A  66       4.217 -19.954   3.615  1.00  0.00           H  
ATOM    994  HB1 ALA A  66       2.367 -20.808   4.504  1.00  0.00           H  
ATOM    995  HB2 ALA A  66       1.893 -21.303   2.878  1.00  0.00           H  
ATOM    996  HB3 ALA A  66       1.339 -19.759   3.527  1.00  0.00           H  
ATOM    997  N   ASP A  67       3.945 -19.501   0.587  1.00  0.00           N  
ATOM    998  CA  ASP A  67       4.288 -19.929  -0.767  1.00  0.00           C  
ATOM    999  C   ASP A  67       3.201 -20.825  -1.351  1.00  0.00           C  
ATOM   1000  O   ASP A  67       3.153 -22.024  -1.074  1.00  0.00           O  
ATOM   1001  CB  ASP A  67       5.631 -20.664  -0.769  1.00  0.00           C  
ATOM   1002  CG  ASP A  67       6.369 -20.511  -2.085  1.00  0.00           C  
ATOM   1003  OD1 ASP A  67       5.727 -20.656  -3.148  1.00  0.00           O  
ATOM   1004  OD2 ASP A  67       7.590 -20.250  -2.053  1.00  0.00           O  
ATOM   1005  H   ASP A  67       3.856 -18.543   0.775  1.00  0.00           H  
ATOM   1006  HA  ASP A  67       4.373 -19.044  -1.380  1.00  0.00           H  
ATOM   1007  HB2 ASP A  67       6.253 -20.266   0.018  1.00  0.00           H  
ATOM   1008  HB3 ASP A  67       5.459 -21.715  -0.592  1.00  0.00           H  
ATOM   1009  N   GLY A  68       2.331 -20.234  -2.165  1.00  0.00           N  
ATOM   1010  CA  GLY A  68       1.254 -20.992  -2.778  1.00  0.00           C  
ATOM   1011  C   GLY A  68      -0.021 -20.951  -1.957  1.00  0.00           C  
ATOM   1012  O   GLY A  68      -0.803 -21.901  -1.968  1.00  0.00           O  
ATOM   1013  H   GLY A  68       2.420 -19.275  -2.350  1.00  0.00           H  
ATOM   1014  HA2 GLY A  68       1.053 -20.583  -3.757  1.00  0.00           H  
ATOM   1015  HA3 GLY A  68       1.567 -22.019  -2.885  1.00  0.00           H  
ATOM   1016  N   HIS A  69      -0.225 -19.849  -1.245  1.00  0.00           N  
ATOM   1017  CA  HIS A  69      -1.411 -19.683  -0.412  1.00  0.00           C  
ATOM   1018  C   HIS A  69      -2.142 -18.390  -0.757  1.00  0.00           C  
ATOM   1019  O   HIS A  69      -1.649 -17.577  -1.539  1.00  0.00           O  
ATOM   1020  CB  HIS A  69      -1.024 -19.684   1.068  1.00  0.00           C  
ATOM   1021  CG  HIS A  69      -1.265 -20.994   1.751  1.00  0.00           C  
ATOM   1022  ND1 HIS A  69      -2.401 -21.260   2.488  1.00  0.00           N  
ATOM   1023  CD2 HIS A  69      -0.512 -22.119   1.805  1.00  0.00           C  
ATOM   1024  CE1 HIS A  69      -2.335 -22.491   2.965  1.00  0.00           C  
ATOM   1025  NE2 HIS A  69      -1.200 -23.032   2.565  1.00  0.00           N  
ATOM   1026  H   HIS A  69       0.438 -19.129  -1.278  1.00  0.00           H  
ATOM   1027  HA  HIS A  69      -2.069 -20.517  -0.603  1.00  0.00           H  
ATOM   1028  HB2 HIS A  69       0.028 -19.451   1.158  1.00  0.00           H  
ATOM   1029  HB3 HIS A  69      -1.599 -18.928   1.583  1.00  0.00           H  
ATOM   1030  HD1 HIS A  69      -3.145 -20.641   2.637  1.00  0.00           H  
ATOM   1031  HD2 HIS A  69       0.451 -22.268   1.337  1.00  0.00           H  
ATOM   1032  HE1 HIS A  69      -3.083 -22.973   3.577  1.00  0.00           H  
ATOM   1033  HE2 HIS A  69      -0.883 -23.928   2.806  1.00  0.00           H  
ATOM   1034  N   ALA A  70      -3.320 -18.208  -0.170  1.00  0.00           N  
ATOM   1035  CA  ALA A  70      -4.120 -17.014  -0.413  1.00  0.00           C  
ATOM   1036  C   ALA A  70      -4.595 -16.400   0.900  1.00  0.00           C  
ATOM   1037  O   ALA A  70      -5.569 -15.648   0.929  1.00  0.00           O  
ATOM   1038  CB  ALA A  70      -5.306 -17.348  -1.305  1.00  0.00           C  
ATOM   1039  H   ALA A  70      -3.659 -18.893   0.442  1.00  0.00           H  
ATOM   1040  HA  ALA A  70      -3.499 -16.297  -0.932  1.00  0.00           H  
ATOM   1041  HB1 ALA A  70      -6.181 -17.511  -0.695  1.00  0.00           H  
ATOM   1042  HB2 ALA A  70      -5.090 -18.245  -1.870  1.00  0.00           H  
ATOM   1043  HB3 ALA A  70      -5.487 -16.529  -1.985  1.00  0.00           H  
ATOM   1044  N   ALA A  71      -3.900 -16.730   1.985  1.00  0.00           N  
ATOM   1045  CA  ALA A  71      -4.248 -16.216   3.303  1.00  0.00           C  
ATOM   1046  C   ALA A  71      -3.878 -14.743   3.438  1.00  0.00           C  
ATOM   1047  O   ALA A  71      -4.749 -13.890   3.623  1.00  0.00           O  
ATOM   1048  CB  ALA A  71      -3.559 -17.035   4.385  1.00  0.00           C  
ATOM   1049  H   ALA A  71      -3.136 -17.336   1.894  1.00  0.00           H  
ATOM   1050  HA  ALA A  71      -5.314 -16.323   3.430  1.00  0.00           H  
ATOM   1051  HB1 ALA A  71      -4.239 -17.187   5.210  1.00  0.00           H  
ATOM   1052  HB2 ALA A  71      -2.683 -16.509   4.732  1.00  0.00           H  
ATOM   1053  HB3 ALA A  71      -3.265 -17.993   3.980  1.00  0.00           H  
ATOM   1054  N   VAL A  72      -2.584 -14.450   3.349  1.00  0.00           N  
ATOM   1055  CA  VAL A  72      -2.105 -13.078   3.465  1.00  0.00           C  
ATOM   1056  C   VAL A  72      -1.146 -12.726   2.338  1.00  0.00           C  
ATOM   1057  O   VAL A  72      -0.015 -13.211   2.290  1.00  0.00           O  
ATOM   1058  CB  VAL A  72      -1.413 -12.831   4.814  1.00  0.00           C  
ATOM   1059  CG1 VAL A  72      -2.425 -12.345   5.833  1.00  0.00           C  
ATOM   1060  CG2 VAL A  72      -0.713 -14.092   5.297  1.00  0.00           C  
ATOM   1061  H   VAL A  72      -1.939 -15.173   3.203  1.00  0.00           H  
ATOM   1062  HA  VAL A  72      -2.962 -12.422   3.404  1.00  0.00           H  
ATOM   1063  HB  VAL A  72      -0.669 -12.058   4.683  1.00  0.00           H  
ATOM   1064 HG11 VAL A  72      -1.983 -11.570   6.441  1.00  0.00           H  
ATOM   1065 HG12 VAL A  72      -2.728 -13.169   6.461  1.00  0.00           H  
ATOM   1066 HG13 VAL A  72      -3.287 -11.950   5.315  1.00  0.00           H  
ATOM   1067 HG21 VAL A  72       0.110 -14.321   4.639  1.00  0.00           H  
ATOM   1068 HG22 VAL A  72      -1.413 -14.914   5.297  1.00  0.00           H  
ATOM   1069 HG23 VAL A  72      -0.342 -13.936   6.300  1.00  0.00           H  
ATOM   1070  N   VAL A  73      -1.613 -11.874   1.437  1.00  0.00           N  
ATOM   1071  CA  VAL A  73      -0.812 -11.436   0.301  1.00  0.00           C  
ATOM   1072  C   VAL A  73      -1.000  -9.943   0.042  1.00  0.00           C  
ATOM   1073  O   VAL A  73      -2.117  -9.429   0.110  1.00  0.00           O  
ATOM   1074  CB  VAL A  73      -1.173 -12.224  -0.975  1.00  0.00           C  
ATOM   1075  CG1 VAL A  73      -2.661 -12.109  -1.275  1.00  0.00           C  
ATOM   1076  CG2 VAL A  73      -0.346 -11.745  -2.158  1.00  0.00           C  
ATOM   1077  H   VAL A  73      -2.523 -11.527   1.544  1.00  0.00           H  
ATOM   1078  HA  VAL A  73       0.226 -11.624   0.532  1.00  0.00           H  
ATOM   1079  HB  VAL A  73      -0.947 -13.266  -0.805  1.00  0.00           H  
ATOM   1080 HG11 VAL A  73      -3.143 -11.557  -0.481  1.00  0.00           H  
ATOM   1081 HG12 VAL A  73      -3.093 -13.096  -1.343  1.00  0.00           H  
ATOM   1082 HG13 VAL A  73      -2.801 -11.588  -2.210  1.00  0.00           H  
ATOM   1083 HG21 VAL A  73       0.050 -10.762  -1.946  1.00  0.00           H  
ATOM   1084 HG22 VAL A  73      -0.967 -11.700  -3.040  1.00  0.00           H  
ATOM   1085 HG23 VAL A  73       0.470 -12.432  -2.328  1.00  0.00           H  
ATOM   1086  N   PHE A  74       0.098  -9.252  -0.255  1.00  0.00           N  
ATOM   1087  CA  PHE A  74       0.044  -7.819  -0.524  1.00  0.00           C  
ATOM   1088  C   PHE A  74       1.074  -7.422  -1.581  1.00  0.00           C  
ATOM   1089  O   PHE A  74       2.079  -6.777  -1.283  1.00  0.00           O  
ATOM   1090  CB  PHE A  74       0.264  -7.026   0.763  1.00  0.00           C  
ATOM   1091  CG  PHE A  74      -0.106  -5.576   0.641  1.00  0.00           C  
ATOM   1092  CD1 PHE A  74      -1.413  -5.192   0.355  1.00  0.00           C  
ATOM   1093  CD2 PHE A  74       0.855  -4.592   0.810  1.00  0.00           C  
ATOM   1094  CE1 PHE A  74      -1.743  -3.857   0.242  1.00  0.00           C  
ATOM   1095  CE2 PHE A  74       0.526  -3.257   0.700  1.00  0.00           C  
ATOM   1096  CZ  PHE A  74      -0.774  -2.889   0.415  1.00  0.00           C  
ATOM   1097  H   PHE A  74       0.960  -9.716  -0.295  1.00  0.00           H  
ATOM   1098  HA  PHE A  74      -0.942  -7.596  -0.907  1.00  0.00           H  
ATOM   1099  HB2 PHE A  74      -0.335  -7.455   1.552  1.00  0.00           H  
ATOM   1100  HB3 PHE A  74       1.308  -7.082   1.038  1.00  0.00           H  
ATOM   1101  HD1 PHE A  74      -2.179  -5.948   0.222  1.00  0.00           H  
ATOM   1102  HD2 PHE A  74       1.873  -4.876   1.030  1.00  0.00           H  
ATOM   1103  HE1 PHE A  74      -2.761  -3.570   0.020  1.00  0.00           H  
ATOM   1104  HE2 PHE A  74       1.284  -2.501   0.837  1.00  0.00           H  
ATOM   1105  HZ  PHE A  74      -1.032  -1.843   0.326  1.00  0.00           H  
ATOM   1106  N   GLY A  75       0.800  -7.820  -2.815  1.00  0.00           N  
ATOM   1107  CA  GLY A  75       1.675  -7.519  -3.934  1.00  0.00           C  
ATOM   1108  C   GLY A  75       1.046  -7.974  -5.232  1.00  0.00           C  
ATOM   1109  O   GLY A  75       1.715  -8.145  -6.250  1.00  0.00           O  
ATOM   1110  H   GLY A  75      -0.024  -8.329  -2.975  1.00  0.00           H  
ATOM   1111  HA2 GLY A  75       1.852  -6.450  -3.974  1.00  0.00           H  
ATOM   1112  HA3 GLY A  75       2.615  -8.033  -3.799  1.00  0.00           H  
ATOM   1113  N   THR A  76      -0.266  -8.171  -5.164  1.00  0.00           N  
ATOM   1114  CA  THR A  76      -1.067  -8.613  -6.297  1.00  0.00           C  
ATOM   1115  C   THR A  76      -2.470  -8.021  -6.199  1.00  0.00           C  
ATOM   1116  O   THR A  76      -2.842  -7.477  -5.160  1.00  0.00           O  
ATOM   1117  CB  THR A  76      -1.169 -10.149  -6.356  1.00  0.00           C  
ATOM   1118  OG1 THR A  76       0.062 -10.740  -5.927  1.00  0.00           O  
ATOM   1119  CG2 THR A  76      -1.496 -10.618  -7.766  1.00  0.00           C  
ATOM   1120  H   THR A  76      -0.714  -8.006  -4.309  1.00  0.00           H  
ATOM   1121  HA  THR A  76      -0.597  -8.262  -7.204  1.00  0.00           H  
ATOM   1122  HB  THR A  76      -1.961 -10.467  -5.694  1.00  0.00           H  
ATOM   1123  HG1 THR A  76      -0.041 -11.693  -5.873  1.00  0.00           H  
ATOM   1124 HG21 THR A  76      -0.818 -10.154  -8.466  1.00  0.00           H  
ATOM   1125 HG22 THR A  76      -2.511 -10.341  -8.011  1.00  0.00           H  
ATOM   1126 HG23 THR A  76      -1.393 -11.691  -7.822  1.00  0.00           H  
ATOM   1127  N   VAL A  77      -3.247  -8.125  -7.270  1.00  0.00           N  
ATOM   1128  CA  VAL A  77      -4.606  -7.596  -7.255  1.00  0.00           C  
ATOM   1129  C   VAL A  77      -5.424  -8.336  -6.201  1.00  0.00           C  
ATOM   1130  O   VAL A  77      -5.857  -9.469  -6.417  1.00  0.00           O  
ATOM   1131  CB  VAL A  77      -5.286  -7.743  -8.630  1.00  0.00           C  
ATOM   1132  CG1 VAL A  77      -6.587  -6.955  -8.679  1.00  0.00           C  
ATOM   1133  CG2 VAL A  77      -4.346  -7.301  -9.742  1.00  0.00           C  
ATOM   1134  H   VAL A  77      -2.908  -8.568  -8.076  1.00  0.00           H  
ATOM   1135  HA  VAL A  77      -4.560  -6.547  -7.000  1.00  0.00           H  
ATOM   1136  HB  VAL A  77      -5.519  -8.788  -8.784  1.00  0.00           H  
ATOM   1137 HG11 VAL A  77      -6.368  -5.897  -8.660  1.00  0.00           H  
ATOM   1138 HG12 VAL A  77      -7.194  -7.213  -7.823  1.00  0.00           H  
ATOM   1139 HG13 VAL A  77      -7.120  -7.196  -9.586  1.00  0.00           H  
ATOM   1140 HG21 VAL A  77      -3.865  -8.165 -10.175  1.00  0.00           H  
ATOM   1141 HG22 VAL A  77      -3.597  -6.637  -9.336  1.00  0.00           H  
ATOM   1142 HG23 VAL A  77      -4.909  -6.783 -10.504  1.00  0.00           H  
ATOM   1143  N   VAL A  78      -5.604  -7.693  -5.049  1.00  0.00           N  
ATOM   1144  CA  VAL A  78      -6.340  -8.287  -3.937  1.00  0.00           C  
ATOM   1145  C   VAL A  78      -7.538  -7.438  -3.531  1.00  0.00           C  
ATOM   1146  O   VAL A  78      -7.701  -6.311  -3.994  1.00  0.00           O  
ATOM   1147  CB  VAL A  78      -5.431  -8.442  -2.702  1.00  0.00           C  
ATOM   1148  CG1 VAL A  78      -4.448  -9.581  -2.890  1.00  0.00           C  
ATOM   1149  CG2 VAL A  78      -4.699  -7.139  -2.415  1.00  0.00           C  
ATOM   1150  H   VAL A  78      -5.222  -6.798  -4.937  1.00  0.00           H  
ATOM   1151  HA  VAL A  78      -6.678  -9.266  -4.237  1.00  0.00           H  
ATOM   1152  HB  VAL A  78      -6.052  -8.671  -1.847  1.00  0.00           H  
ATOM   1153 HG11 VAL A  78      -3.632  -9.468  -2.190  1.00  0.00           H  
ATOM   1154 HG12 VAL A  78      -4.063  -9.562  -3.898  1.00  0.00           H  
ATOM   1155 HG13 VAL A  78      -4.947 -10.521  -2.712  1.00  0.00           H  
ATOM   1156 HG21 VAL A  78      -4.424  -6.667  -3.347  1.00  0.00           H  
ATOM   1157 HG22 VAL A  78      -3.806  -7.346  -1.841  1.00  0.00           H  
ATOM   1158 HG23 VAL A  78      -5.344  -6.480  -1.854  1.00  0.00           H  
ATOM   1159  N   ASP A  79      -8.353  -7.984  -2.635  1.00  0.00           N  
ATOM   1160  CA  ASP A  79      -9.520  -7.276  -2.127  1.00  0.00           C  
ATOM   1161  C   ASP A  79      -9.127  -6.480  -0.890  1.00  0.00           C  
ATOM   1162  O   ASP A  79      -8.829  -7.054   0.158  1.00  0.00           O  
ATOM   1163  CB  ASP A  79     -10.640  -8.261  -1.786  1.00  0.00           C  
ATOM   1164  CG  ASP A  79     -11.513  -8.581  -2.984  1.00  0.00           C  
ATOM   1165  OD1 ASP A  79     -10.968  -8.704  -4.101  1.00  0.00           O  
ATOM   1166  OD2 ASP A  79     -12.743  -8.710  -2.805  1.00  0.00           O  
ATOM   1167  H   ASP A  79      -8.149  -8.878  -2.289  1.00  0.00           H  
ATOM   1168  HA  ASP A  79      -9.861  -6.594  -2.893  1.00  0.00           H  
ATOM   1169  HB2 ASP A  79     -10.204  -9.182  -1.428  1.00  0.00           H  
ATOM   1170  HB3 ASP A  79     -11.262  -7.836  -1.013  1.00  0.00           H  
ATOM   1171  N   ILE A  80      -9.108  -5.159  -1.020  1.00  0.00           N  
ATOM   1172  CA  ILE A  80      -8.724  -4.292   0.083  1.00  0.00           C  
ATOM   1173  C   ILE A  80      -9.939  -3.681   0.775  1.00  0.00           C  
ATOM   1174  O   ILE A  80     -11.061  -3.755   0.274  1.00  0.00           O  
ATOM   1175  CB  ILE A  80      -7.803  -3.155  -0.400  1.00  0.00           C  
ATOM   1176  CG1 ILE A  80      -8.600  -2.112  -1.189  1.00  0.00           C  
ATOM   1177  CG2 ILE A  80      -6.671  -3.718  -1.249  1.00  0.00           C  
ATOM   1178  CD1 ILE A  80      -7.913  -0.768  -1.280  1.00  0.00           C  
ATOM   1179  H   ILE A  80      -9.346  -4.760  -1.881  1.00  0.00           H  
ATOM   1180  HA  ILE A  80      -8.173  -4.888   0.799  1.00  0.00           H  
ATOM   1181  HB  ILE A  80      -7.367  -2.685   0.468  1.00  0.00           H  
ATOM   1182 HG12 ILE A  80      -8.759  -2.473  -2.194  1.00  0.00           H  
ATOM   1183 HG13 ILE A  80      -9.557  -1.964  -0.707  1.00  0.00           H  
ATOM   1184 HG21 ILE A  80      -6.985  -4.650  -1.695  1.00  0.00           H  
ATOM   1185 HG22 ILE A  80      -5.806  -3.890  -0.626  1.00  0.00           H  
ATOM   1186 HG23 ILE A  80      -6.420  -3.012  -2.027  1.00  0.00           H  
ATOM   1187 HD11 ILE A  80      -8.585  -0.047  -1.722  1.00  0.00           H  
ATOM   1188 HD12 ILE A  80      -7.028  -0.857  -1.891  1.00  0.00           H  
ATOM   1189 HD13 ILE A  80      -7.634  -0.437  -0.289  1.00  0.00           H  
ATOM   1190  N   ILE A  81      -9.695  -3.063   1.926  1.00  0.00           N  
ATOM   1191  CA  ILE A  81     -10.749  -2.419   2.701  1.00  0.00           C  
ATOM   1192  C   ILE A  81     -10.266  -1.069   3.218  1.00  0.00           C  
ATOM   1193  O   ILE A  81      -9.177  -0.969   3.778  1.00  0.00           O  
ATOM   1194  CB  ILE A  81     -11.191  -3.290   3.891  1.00  0.00           C  
ATOM   1195  CG1 ILE A  81      -9.995  -4.056   4.458  1.00  0.00           C  
ATOM   1196  CG2 ILE A  81     -12.290  -4.251   3.464  1.00  0.00           C  
ATOM   1197  CD1 ILE A  81      -9.708  -3.738   5.910  1.00  0.00           C  
ATOM   1198  H   ILE A  81      -8.775  -3.035   2.264  1.00  0.00           H  
ATOM   1199  HA  ILE A  81     -11.598  -2.265   2.052  1.00  0.00           H  
ATOM   1200  HB  ILE A  81     -11.590  -2.641   4.656  1.00  0.00           H  
ATOM   1201 HG12 ILE A  81     -10.183  -5.114   4.382  1.00  0.00           H  
ATOM   1202 HG13 ILE A  81      -9.114  -3.809   3.884  1.00  0.00           H  
ATOM   1203 HG21 ILE A  81     -12.400  -4.221   2.390  1.00  0.00           H  
ATOM   1204 HG22 ILE A  81     -13.220  -3.963   3.930  1.00  0.00           H  
ATOM   1205 HG23 ILE A  81     -12.031  -5.254   3.772  1.00  0.00           H  
ATOM   1206 HD11 ILE A  81      -8.668  -3.470   6.023  1.00  0.00           H  
ATOM   1207 HD12 ILE A  81      -9.923  -4.605   6.519  1.00  0.00           H  
ATOM   1208 HD13 ILE A  81     -10.328  -2.914   6.229  1.00  0.00           H  
ATOM   1209  N   SER A  82     -11.075  -0.034   3.027  1.00  0.00           N  
ATOM   1210  CA  SER A  82     -10.707   1.305   3.474  1.00  0.00           C  
ATOM   1211  C   SER A  82     -11.195   1.575   4.894  1.00  0.00           C  
ATOM   1212  O   SER A  82     -11.954   0.790   5.460  1.00  0.00           O  
ATOM   1213  CB  SER A  82     -11.270   2.354   2.513  1.00  0.00           C  
ATOM   1214  OG  SER A  82     -12.359   3.049   3.094  1.00  0.00           O  
ATOM   1215  H   SER A  82     -11.933  -0.172   2.577  1.00  0.00           H  
ATOM   1216  HA  SER A  82      -9.627   1.368   3.464  1.00  0.00           H  
ATOM   1217  HB2 SER A  82     -10.495   3.067   2.268  1.00  0.00           H  
ATOM   1218  HB3 SER A  82     -11.610   1.867   1.611  1.00  0.00           H  
ATOM   1219  HG  SER A  82     -12.251   3.991   2.950  1.00  0.00           H  
ATOM   1220  N   ARG A  83     -10.734   2.687   5.462  1.00  0.00           N  
ATOM   1221  CA  ARG A  83     -11.101   3.074   6.826  1.00  0.00           C  
ATOM   1222  C   ARG A  83     -12.610   3.004   7.063  1.00  0.00           C  
ATOM   1223  O   ARG A  83     -13.054   2.751   8.184  1.00  0.00           O  
ATOM   1224  CB  ARG A  83     -10.605   4.491   7.126  1.00  0.00           C  
ATOM   1225  CG  ARG A  83     -11.366   5.578   6.382  1.00  0.00           C  
ATOM   1226  CD  ARG A  83     -10.490   6.790   6.112  1.00  0.00           C  
ATOM   1227  NE  ARG A  83     -10.921   7.963   6.868  1.00  0.00           N  
ATOM   1228  CZ  ARG A  83     -12.029   8.648   6.601  1.00  0.00           C  
ATOM   1229  NH1 ARG A  83     -12.823   8.273   5.606  1.00  0.00           N  
ATOM   1230  NH2 ARG A  83     -12.348   9.708   7.330  1.00  0.00           N  
ATOM   1231  H   ARG A  83     -10.113   3.257   4.956  1.00  0.00           H  
ATOM   1232  HA  ARG A  83     -10.615   2.388   7.504  1.00  0.00           H  
ATOM   1233  HB2 ARG A  83     -10.704   4.676   8.187  1.00  0.00           H  
ATOM   1234  HB3 ARG A  83      -9.564   4.560   6.854  1.00  0.00           H  
ATOM   1235  HG2 ARG A  83     -11.713   5.181   5.440  1.00  0.00           H  
ATOM   1236  HG3 ARG A  83     -12.214   5.885   6.979  1.00  0.00           H  
ATOM   1237  HD2 ARG A  83      -9.473   6.553   6.388  1.00  0.00           H  
ATOM   1238  HD3 ARG A  83     -10.530   7.020   5.057  1.00  0.00           H  
ATOM   1239  HE  ARG A  83     -10.356   8.257   7.614  1.00  0.00           H  
ATOM   1240 HH11 ARG A  83     -12.589   7.473   5.054  1.00  0.00           H  
ATOM   1241 HH12 ARG A  83     -13.656   8.790   5.408  1.00  0.00           H  
ATOM   1242 HH21 ARG A  83     -11.756   9.993   8.084  1.00  0.00           H  
ATOM   1243 HH22 ARG A  83     -13.182  10.223   7.128  1.00  0.00           H  
ATOM   1244  N   SER A  84     -13.396   3.236   6.016  1.00  0.00           N  
ATOM   1245  CA  SER A  84     -14.851   3.203   6.140  1.00  0.00           C  
ATOM   1246  C   SER A  84     -15.399   1.828   5.781  1.00  0.00           C  
ATOM   1247  O   SER A  84     -16.529   1.486   6.134  1.00  0.00           O  
ATOM   1248  CB  SER A  84     -15.488   4.267   5.241  1.00  0.00           C  
ATOM   1249  OG  SER A  84     -14.710   4.487   4.078  1.00  0.00           O  
ATOM   1250  H   SER A  84     -12.994   3.436   5.143  1.00  0.00           H  
ATOM   1251  HA  SER A  84     -15.101   3.417   7.167  1.00  0.00           H  
ATOM   1252  HB2 SER A  84     -16.473   3.941   4.943  1.00  0.00           H  
ATOM   1253  HB3 SER A  84     -15.566   5.195   5.787  1.00  0.00           H  
ATOM   1254  HG  SER A  84     -14.018   3.824   4.025  1.00  0.00           H  
ATOM   1255  N   GLY A  85     -14.595   1.048   5.071  1.00  0.00           N  
ATOM   1256  CA  GLY A  85     -15.018  -0.276   4.667  1.00  0.00           C  
ATOM   1257  C   GLY A  85     -15.717  -0.259   3.332  1.00  0.00           C  
ATOM   1258  O   GLY A  85     -16.853   0.205   3.225  1.00  0.00           O  
ATOM   1259  H   GLY A  85     -13.712   1.383   4.814  1.00  0.00           H  
ATOM   1260  HA2 GLY A  85     -14.150  -0.918   4.601  1.00  0.00           H  
ATOM   1261  HA3 GLY A  85     -15.691  -0.672   5.403  1.00  0.00           H  
ATOM   1262  N   GLU A  86     -15.039  -0.753   2.312  1.00  0.00           N  
ATOM   1263  CA  GLU A  86     -15.604  -0.780   0.977  1.00  0.00           C  
ATOM   1264  C   GLU A  86     -15.328  -2.113   0.292  1.00  0.00           C  
ATOM   1265  O   GLU A  86     -15.925  -2.420  -0.739  1.00  0.00           O  
ATOM   1266  CB  GLU A  86     -15.032   0.373   0.156  1.00  0.00           C  
ATOM   1267  CG  GLU A  86     -15.340   1.744   0.732  1.00  0.00           C  
ATOM   1268  CD  GLU A  86     -16.605   2.350   0.155  1.00  0.00           C  
ATOM   1269  OE1 GLU A  86     -16.702   2.446  -1.086  1.00  0.00           O  
ATOM   1270  OE2 GLU A  86     -17.497   2.726   0.943  1.00  0.00           O  
ATOM   1271  H   GLU A  86     -14.135  -1.101   2.460  1.00  0.00           H  
ATOM   1272  HA  GLU A  86     -16.672  -0.648   1.069  1.00  0.00           H  
ATOM   1273  HB2 GLU A  86     -13.959   0.262   0.100  1.00  0.00           H  
ATOM   1274  HB3 GLU A  86     -15.445   0.323  -0.833  1.00  0.00           H  
ATOM   1275  HG2 GLU A  86     -15.460   1.654   1.801  1.00  0.00           H  
ATOM   1276  HG3 GLU A  86     -14.512   2.404   0.519  1.00  0.00           H  
ATOM   1277  N   LYS A  87     -14.425  -2.897   0.885  1.00  0.00           N  
ATOM   1278  CA  LYS A  87     -14.052  -4.214   0.358  1.00  0.00           C  
ATOM   1279  C   LYS A  87     -14.111  -4.250  -1.166  1.00  0.00           C  
ATOM   1280  O   LYS A  87     -14.786  -5.097  -1.754  1.00  0.00           O  
ATOM   1281  CB  LYS A  87     -14.952  -5.305   0.946  1.00  0.00           C  
ATOM   1282  CG  LYS A  87     -16.437  -4.979   0.895  1.00  0.00           C  
ATOM   1283  CD  LYS A  87     -16.984  -4.657   2.276  1.00  0.00           C  
ATOM   1284  CE  LYS A  87     -17.032  -5.891   3.162  1.00  0.00           C  
ATOM   1285  NZ  LYS A  87     -18.220  -5.887   4.059  1.00  0.00           N  
ATOM   1286  H   LYS A  87     -13.998  -2.584   1.709  1.00  0.00           H  
ATOM   1287  HA  LYS A  87     -13.034  -4.406   0.664  1.00  0.00           H  
ATOM   1288  HB2 LYS A  87     -14.789  -6.222   0.398  1.00  0.00           H  
ATOM   1289  HB3 LYS A  87     -14.677  -5.462   1.979  1.00  0.00           H  
ATOM   1290  HG2 LYS A  87     -16.586  -4.127   0.252  1.00  0.00           H  
ATOM   1291  HG3 LYS A  87     -16.969  -5.831   0.497  1.00  0.00           H  
ATOM   1292  HD2 LYS A  87     -16.348  -3.918   2.741  1.00  0.00           H  
ATOM   1293  HD3 LYS A  87     -17.984  -4.258   2.173  1.00  0.00           H  
ATOM   1294  HE2 LYS A  87     -17.071  -6.767   2.533  1.00  0.00           H  
ATOM   1295  HE3 LYS A  87     -16.135  -5.922   3.764  1.00  0.00           H  
ATOM   1296  HZ1 LYS A  87     -18.163  -6.679   4.730  1.00  0.00           H  
ATOM   1297  HZ2 LYS A  87     -19.092  -5.982   3.502  1.00  0.00           H  
ATOM   1298  HZ3 LYS A  87     -18.259  -4.995   4.596  1.00  0.00           H  
ATOM   1299  N   ILE A  88     -13.392  -3.331  -1.804  1.00  0.00           N  
ATOM   1300  CA  ILE A  88     -13.358  -3.260  -3.256  1.00  0.00           C  
ATOM   1301  C   ILE A  88     -12.055  -3.852  -3.792  1.00  0.00           C  
ATOM   1302  O   ILE A  88     -10.969  -3.511  -3.318  1.00  0.00           O  
ATOM   1303  CB  ILE A  88     -13.507  -1.803  -3.741  1.00  0.00           C  
ATOM   1304  CG1 ILE A  88     -14.968  -1.359  -3.643  1.00  0.00           C  
ATOM   1305  CG2 ILE A  88     -12.999  -1.655  -5.165  1.00  0.00           C  
ATOM   1306  CD1 ILE A  88     -15.140   0.140  -3.528  1.00  0.00           C  
ATOM   1307  H   ILE A  88     -12.869  -2.687  -1.285  1.00  0.00           H  
ATOM   1308  HA  ILE A  88     -14.188  -3.834  -3.637  1.00  0.00           H  
ATOM   1309  HB  ILE A  88     -12.904  -1.171  -3.106  1.00  0.00           H  
ATOM   1310 HG12 ILE A  88     -15.497  -1.686  -4.524  1.00  0.00           H  
ATOM   1311 HG13 ILE A  88     -15.415  -1.812  -2.771  1.00  0.00           H  
ATOM   1312 HG21 ILE A  88     -13.131  -2.590  -5.690  1.00  0.00           H  
ATOM   1313 HG22 ILE A  88     -11.952  -1.397  -5.147  1.00  0.00           H  
ATOM   1314 HG23 ILE A  88     -13.556  -0.878  -5.668  1.00  0.00           H  
ATOM   1315 HD11 ILE A  88     -15.477   0.537  -4.475  1.00  0.00           H  
ATOM   1316 HD12 ILE A  88     -14.195   0.594  -3.263  1.00  0.00           H  
ATOM   1317 HD13 ILE A  88     -15.870   0.361  -2.764  1.00  0.00           H  
ATOM   1318  N   PRO A  89     -12.141  -4.750  -4.791  1.00  0.00           N  
ATOM   1319  CA  PRO A  89     -10.963  -5.385  -5.385  1.00  0.00           C  
ATOM   1320  C   PRO A  89     -10.106  -4.392  -6.160  1.00  0.00           C  
ATOM   1321  O   PRO A  89     -10.615  -3.627  -6.979  1.00  0.00           O  
ATOM   1322  CB  PRO A  89     -11.541  -6.439  -6.334  1.00  0.00           C  
ATOM   1323  CG  PRO A  89     -12.991  -6.546  -5.989  1.00  0.00           C  
ATOM   1324  CD  PRO A  89     -13.384  -5.217  -5.416  1.00  0.00           C  
ATOM   1325  HA  PRO A  89     -10.355  -5.870  -4.640  1.00  0.00           H  
ATOM   1326  HB2 PRO A  89     -11.401  -6.112  -7.350  1.00  0.00           H  
ATOM   1327  HB3 PRO A  89     -11.032  -7.377  -6.181  1.00  0.00           H  
ATOM   1328  HG2 PRO A  89     -13.564  -6.754  -6.880  1.00  0.00           H  
ATOM   1329  HG3 PRO A  89     -13.135  -7.327  -5.257  1.00  0.00           H  
ATOM   1330  HD2 PRO A  89     -13.701  -4.544  -6.200  1.00  0.00           H  
ATOM   1331  HD3 PRO A  89     -14.165  -5.339  -4.680  1.00  0.00           H  
ATOM   1332  N   VAL A  90      -8.802  -4.412  -5.901  1.00  0.00           N  
ATOM   1333  CA  VAL A  90      -7.871  -3.518  -6.578  1.00  0.00           C  
ATOM   1334  C   VAL A  90      -6.523  -4.197  -6.794  1.00  0.00           C  
ATOM   1335  O   VAL A  90      -6.265  -5.273  -6.257  1.00  0.00           O  
ATOM   1336  CB  VAL A  90      -7.651  -2.210  -5.788  1.00  0.00           C  
ATOM   1337  CG1 VAL A  90      -8.962  -1.463  -5.599  1.00  0.00           C  
ATOM   1338  CG2 VAL A  90      -6.999  -2.496  -4.446  1.00  0.00           C  
ATOM   1339  H   VAL A  90      -8.455  -5.050  -5.243  1.00  0.00           H  
ATOM   1340  HA  VAL A  90      -8.291  -3.267  -7.540  1.00  0.00           H  
ATOM   1341  HB  VAL A  90      -6.985  -1.579  -6.358  1.00  0.00           H  
ATOM   1342 HG11 VAL A  90      -9.038  -0.676  -6.334  1.00  0.00           H  
ATOM   1343 HG12 VAL A  90      -8.992  -1.034  -4.608  1.00  0.00           H  
ATOM   1344 HG13 VAL A  90      -9.788  -2.149  -5.716  1.00  0.00           H  
ATOM   1345 HG21 VAL A  90      -7.483  -1.912  -3.679  1.00  0.00           H  
ATOM   1346 HG22 VAL A  90      -5.952  -2.235  -4.492  1.00  0.00           H  
ATOM   1347 HG23 VAL A  90      -7.099  -3.546  -4.214  1.00  0.00           H  
ATOM   1348  N   SER A  91      -5.669  -3.554  -7.580  1.00  0.00           N  
ATOM   1349  CA  SER A  91      -4.343  -4.086  -7.874  1.00  0.00           C  
ATOM   1350  C   SER A  91      -3.297  -3.482  -6.946  1.00  0.00           C  
ATOM   1351  O   SER A  91      -3.213  -2.264  -6.804  1.00  0.00           O  
ATOM   1352  CB  SER A  91      -3.972  -3.805  -9.331  1.00  0.00           C  
ATOM   1353  OG  SER A  91      -5.004  -4.219 -10.210  1.00  0.00           O  
ATOM   1354  H   SER A  91      -5.941  -2.698  -7.966  1.00  0.00           H  
ATOM   1355  HA  SER A  91      -4.375  -5.153  -7.718  1.00  0.00           H  
ATOM   1356  HB2 SER A  91      -3.809  -2.746  -9.461  1.00  0.00           H  
ATOM   1357  HB3 SER A  91      -3.068  -4.341  -9.578  1.00  0.00           H  
ATOM   1358  HG  SER A  91      -4.877  -3.811 -11.068  1.00  0.00           H  
ATOM   1359  N   VAL A  92      -2.500  -4.341  -6.317  1.00  0.00           N  
ATOM   1360  CA  VAL A  92      -1.459  -3.881  -5.406  1.00  0.00           C  
ATOM   1361  C   VAL A  92      -0.093  -4.412  -5.817  1.00  0.00           C  
ATOM   1362  O   VAL A  92       0.071  -5.605  -6.054  1.00  0.00           O  
ATOM   1363  CB  VAL A  92      -1.742  -4.318  -3.956  1.00  0.00           C  
ATOM   1364  CG1 VAL A  92      -0.604  -3.897  -3.036  1.00  0.00           C  
ATOM   1365  CG2 VAL A  92      -3.069  -3.750  -3.473  1.00  0.00           C  
ATOM   1366  H   VAL A  92      -2.609  -5.304  -6.471  1.00  0.00           H  
ATOM   1367  HA  VAL A  92      -1.439  -2.801  -5.437  1.00  0.00           H  
ATOM   1368  HB  VAL A  92      -1.810  -5.395  -3.935  1.00  0.00           H  
ATOM   1369 HG11 VAL A  92       0.343  -4.068  -3.531  1.00  0.00           H  
ATOM   1370 HG12 VAL A  92      -0.643  -4.477  -2.124  1.00  0.00           H  
ATOM   1371 HG13 VAL A  92      -0.701  -2.847  -2.798  1.00  0.00           H  
ATOM   1372 HG21 VAL A  92      -3.775  -3.740  -4.289  1.00  0.00           H  
ATOM   1373 HG22 VAL A  92      -2.918  -2.741  -3.116  1.00  0.00           H  
ATOM   1374 HG23 VAL A  92      -3.453  -4.362  -2.671  1.00  0.00           H  
ATOM   1375  N   TRP A  93       0.888  -3.518  -5.890  1.00  0.00           N  
ATOM   1376  CA  TRP A  93       2.244  -3.910  -6.257  1.00  0.00           C  
ATOM   1377  C   TRP A  93       3.271  -3.152  -5.425  1.00  0.00           C  
ATOM   1378  O   TRP A  93       3.459  -1.946  -5.595  1.00  0.00           O  
ATOM   1379  CB  TRP A  93       2.520  -3.704  -7.754  1.00  0.00           C  
ATOM   1380  CG  TRP A  93       1.527  -2.832  -8.471  1.00  0.00           C  
ATOM   1381  CD1 TRP A  93       0.203  -3.089  -8.691  1.00  0.00           C  
ATOM   1382  CD2 TRP A  93       1.797  -1.571  -9.095  1.00  0.00           C  
ATOM   1383  NE1 TRP A  93      -0.369  -2.059  -9.396  1.00  0.00           N  
ATOM   1384  CE2 TRP A  93       0.591  -1.117  -9.659  1.00  0.00           C  
ATOM   1385  CE3 TRP A  93       2.942  -0.780  -9.226  1.00  0.00           C  
ATOM   1386  CZ2 TRP A  93       0.498   0.092 -10.344  1.00  0.00           C  
ATOM   1387  CZ3 TRP A  93       2.848   0.419  -9.907  1.00  0.00           C  
ATOM   1388  CH2 TRP A  93       1.634   0.846 -10.459  1.00  0.00           C  
ATOM   1389  H   TRP A  93       0.689  -2.581  -5.682  1.00  0.00           H  
ATOM   1390  HA  TRP A  93       2.341  -4.962  -6.030  1.00  0.00           H  
ATOM   1391  HB2 TRP A  93       3.492  -3.251  -7.869  1.00  0.00           H  
ATOM   1392  HB3 TRP A  93       2.524  -4.668  -8.240  1.00  0.00           H  
ATOM   1393  HD1 TRP A  93      -0.310  -3.975  -8.344  1.00  0.00           H  
ATOM   1394  HE1 TRP A  93      -1.308  -2.008  -9.670  1.00  0.00           H  
ATOM   1395  HE3 TRP A  93       3.887  -1.089  -8.809  1.00  0.00           H  
ATOM   1396  HZ2 TRP A  93      -0.432   0.435 -10.772  1.00  0.00           H  
ATOM   1397  HZ3 TRP A  93       3.722   1.043 -10.020  1.00  0.00           H  
ATOM   1398  HH2 TRP A  93       1.607   1.790 -10.982  1.00  0.00           H  
ATOM   1399  N   MET A  94       3.934  -3.872  -4.521  1.00  0.00           N  
ATOM   1400  CA  MET A  94       4.943  -3.277  -3.656  1.00  0.00           C  
ATOM   1401  C   MET A  94       6.344  -3.538  -4.199  1.00  0.00           C  
ATOM   1402  O   MET A  94       6.654  -4.647  -4.635  1.00  0.00           O  
ATOM   1403  CB  MET A  94       4.823  -3.835  -2.234  1.00  0.00           C  
ATOM   1404  CG  MET A  94       5.261  -2.855  -1.161  1.00  0.00           C  
ATOM   1405  SD  MET A  94       5.083  -3.522   0.506  1.00  0.00           S  
ATOM   1406  CE  MET A  94       5.186  -2.022   1.483  1.00  0.00           C  
ATOM   1407  H   MET A  94       3.734  -4.827  -4.434  1.00  0.00           H  
ATOM   1408  HA  MET A  94       4.773  -2.211  -3.629  1.00  0.00           H  
ATOM   1409  HB2 MET A  94       3.793  -4.102  -2.050  1.00  0.00           H  
ATOM   1410  HB3 MET A  94       5.435  -4.721  -2.157  1.00  0.00           H  
ATOM   1411  HG2 MET A  94       6.299  -2.604  -1.322  1.00  0.00           H  
ATOM   1412  HG3 MET A  94       4.661  -1.961  -1.241  1.00  0.00           H  
ATOM   1413  HE1 MET A  94       5.989  -2.113   2.201  1.00  0.00           H  
ATOM   1414  HE2 MET A  94       4.252  -1.868   2.004  1.00  0.00           H  
ATOM   1415  HE3 MET A  94       5.379  -1.182   0.834  1.00  0.00           H  
ATOM   1416  N   LYS A  95       7.184  -2.508  -4.173  1.00  0.00           N  
ATOM   1417  CA  LYS A  95       8.553  -2.628  -4.669  1.00  0.00           C  
ATOM   1418  C   LYS A  95       9.444  -1.520  -4.116  1.00  0.00           C  
ATOM   1419  O   LYS A  95       9.004  -0.384  -3.938  1.00  0.00           O  
ATOM   1420  CB  LYS A  95       8.567  -2.591  -6.199  1.00  0.00           C  
ATOM   1421  CG  LYS A  95       7.836  -1.396  -6.785  1.00  0.00           C  
ATOM   1422  CD  LYS A  95       6.643  -1.827  -7.620  1.00  0.00           C  
ATOM   1423  CE  LYS A  95       6.777  -1.364  -9.062  1.00  0.00           C  
ATOM   1424  NZ  LYS A  95       7.697  -2.234  -9.844  1.00  0.00           N  
ATOM   1425  H   LYS A  95       6.875  -1.648  -3.813  1.00  0.00           H  
ATOM   1426  HA  LYS A  95       8.941  -3.580  -4.340  1.00  0.00           H  
ATOM   1427  HB2 LYS A  95       9.593  -2.559  -6.536  1.00  0.00           H  
ATOM   1428  HB3 LYS A  95       8.100  -3.490  -6.573  1.00  0.00           H  
ATOM   1429  HG2 LYS A  95       7.488  -0.768  -5.977  1.00  0.00           H  
ATOM   1430  HG3 LYS A  95       8.519  -0.838  -7.409  1.00  0.00           H  
ATOM   1431  HD2 LYS A  95       6.575  -2.905  -7.604  1.00  0.00           H  
ATOM   1432  HD3 LYS A  95       5.745  -1.402  -7.195  1.00  0.00           H  
ATOM   1433  HE2 LYS A  95       5.799  -1.380  -9.523  1.00  0.00           H  
ATOM   1434  HE3 LYS A  95       7.157  -0.352  -9.067  1.00  0.00           H  
ATOM   1435  HZ1 LYS A  95       7.320  -2.383 -10.801  1.00  0.00           H  
ATOM   1436  HZ2 LYS A  95       7.799  -3.157  -9.375  1.00  0.00           H  
ATOM   1437  HZ3 LYS A  95       8.635  -1.788  -9.916  1.00  0.00           H  
ATOM   1438  N   ARG A  96      10.702  -1.861  -3.849  1.00  0.00           N  
ATOM   1439  CA  ARG A  96      11.665  -0.899  -3.321  1.00  0.00           C  
ATOM   1440  C   ARG A  96      12.218  -0.012  -4.434  1.00  0.00           C  
ATOM   1441  O   ARG A  96      13.005  -0.460  -5.268  1.00  0.00           O  
ATOM   1442  CB  ARG A  96      12.806  -1.631  -2.618  1.00  0.00           C  
ATOM   1443  CG  ARG A  96      12.461  -2.098  -1.215  1.00  0.00           C  
ATOM   1444  CD  ARG A  96      12.983  -3.501  -0.951  1.00  0.00           C  
ATOM   1445  NE  ARG A  96      11.948  -4.377  -0.408  1.00  0.00           N  
ATOM   1446  CZ  ARG A  96      11.571  -5.518  -0.979  1.00  0.00           C  
ATOM   1447  NH1 ARG A  96      12.141  -5.921  -2.107  1.00  0.00           N  
ATOM   1448  NH2 ARG A  96      10.622  -6.257  -0.421  1.00  0.00           N  
ATOM   1449  H   ARG A  96      10.989  -2.782  -4.016  1.00  0.00           H  
ATOM   1450  HA  ARG A  96      11.151  -0.277  -2.603  1.00  0.00           H  
ATOM   1451  HB2 ARG A  96      13.073  -2.497  -3.203  1.00  0.00           H  
ATOM   1452  HB3 ARG A  96      13.661  -0.972  -2.556  1.00  0.00           H  
ATOM   1453  HG2 ARG A  96      12.906  -1.421  -0.501  1.00  0.00           H  
ATOM   1454  HG3 ARG A  96      11.388  -2.093  -1.099  1.00  0.00           H  
ATOM   1455  HD2 ARG A  96      13.340  -3.919  -1.881  1.00  0.00           H  
ATOM   1456  HD3 ARG A  96      13.798  -3.441  -0.247  1.00  0.00           H  
ATOM   1457  HE  ARG A  96      11.511  -4.100   0.425  1.00  0.00           H  
ATOM   1458 HH11 ARG A  96      12.856  -5.366  -2.532  1.00  0.00           H  
ATOM   1459 HH12 ARG A  96      11.856  -6.779  -2.532  1.00  0.00           H  
ATOM   1460 HH21 ARG A  96      10.190  -5.956   0.428  1.00  0.00           H  
ATOM   1461 HH22 ARG A  96      10.340  -7.115  -0.849  1.00  0.00           H  
ATOM   1462  N   MET A  97      11.785   1.245  -4.445  1.00  0.00           N  
ATOM   1463  CA  MET A  97      12.216   2.203  -5.461  1.00  0.00           C  
ATOM   1464  C   MET A  97      12.997   3.358  -4.841  1.00  0.00           C  
ATOM   1465  O   MET A  97      13.387   4.295  -5.540  1.00  0.00           O  
ATOM   1466  CB  MET A  97      10.994   2.768  -6.170  1.00  0.00           C  
ATOM   1467  CG  MET A  97      10.129   3.607  -5.250  1.00  0.00           C  
ATOM   1468  SD  MET A  97       9.907   5.292  -5.845  1.00  0.00           S  
ATOM   1469  CE  MET A  97       8.595   5.061  -7.042  1.00  0.00           C  
ATOM   1470  H   MET A  97      11.146   1.528  -3.762  1.00  0.00           H  
ATOM   1471  HA  MET A  97      12.840   1.689  -6.174  1.00  0.00           H  
ATOM   1472  HB2 MET A  97      11.319   3.385  -6.996  1.00  0.00           H  
ATOM   1473  HB3 MET A  97      10.397   1.951  -6.551  1.00  0.00           H  
ATOM   1474  HG2 MET A  97       9.160   3.138  -5.162  1.00  0.00           H  
ATOM   1475  HG3 MET A  97      10.606   3.640  -4.274  1.00  0.00           H  
ATOM   1476  HE1 MET A  97       7.638   5.169  -6.551  1.00  0.00           H  
ATOM   1477  HE2 MET A  97       8.668   4.073  -7.471  1.00  0.00           H  
ATOM   1478  HE3 MET A  97       8.684   5.800  -7.821  1.00  0.00           H  
ATOM   1479  N   ARG A  98      13.218   3.290  -3.534  1.00  0.00           N  
ATOM   1480  CA  ARG A  98      13.948   4.335  -2.819  1.00  0.00           C  
ATOM   1481  C   ARG A  98      13.250   5.686  -2.967  1.00  0.00           C  
ATOM   1482  O   ARG A  98      12.214   5.793  -3.621  1.00  0.00           O  
ATOM   1483  CB  ARG A  98      15.388   4.429  -3.331  1.00  0.00           C  
ATOM   1484  CG  ARG A  98      16.235   3.211  -2.997  1.00  0.00           C  
ATOM   1485  CD  ARG A  98      17.638   3.606  -2.564  1.00  0.00           C  
ATOM   1486  NE  ARG A  98      18.427   4.128  -3.676  1.00  0.00           N  
ATOM   1487  CZ  ARG A  98      19.223   3.382  -4.437  1.00  0.00           C  
ATOM   1488  NH1 ARG A  98      19.340   2.081  -4.202  1.00  0.00           N  
ATOM   1489  NH2 ARG A  98      19.903   3.934  -5.431  1.00  0.00           N  
ATOM   1490  H   ARG A  98      12.886   2.516  -3.034  1.00  0.00           H  
ATOM   1491  HA  ARG A  98      13.965   4.068  -1.773  1.00  0.00           H  
ATOM   1492  HB2 ARG A  98      15.369   4.544  -4.405  1.00  0.00           H  
ATOM   1493  HB3 ARG A  98      15.858   5.298  -2.894  1.00  0.00           H  
ATOM   1494  HG2 ARG A  98      15.761   2.666  -2.193  1.00  0.00           H  
ATOM   1495  HG3 ARG A  98      16.300   2.580  -3.871  1.00  0.00           H  
ATOM   1496  HD2 ARG A  98      17.566   4.362  -1.798  1.00  0.00           H  
ATOM   1497  HD3 ARG A  98      18.135   2.733  -2.162  1.00  0.00           H  
ATOM   1498  HE  ARG A  98      18.359   5.088  -3.867  1.00  0.00           H  
ATOM   1499 HH11 ARG A  98      18.830   1.660  -3.451  1.00  0.00           H  
ATOM   1500 HH12 ARG A  98      19.938   1.520  -4.776  1.00  0.00           H  
ATOM   1501 HH21 ARG A  98      19.818   4.914  -5.612  1.00  0.00           H  
ATOM   1502 HH22 ARG A  98      20.499   3.371  -6.004  1.00  0.00           H  
ATOM   1503  N   GLN A  99      13.824   6.715  -2.350  1.00  0.00           N  
ATOM   1504  CA  GLN A  99      13.255   8.057  -2.413  1.00  0.00           C  
ATOM   1505  C   GLN A  99      14.245   9.096  -1.894  1.00  0.00           C  
ATOM   1506  O   GLN A  99      14.112  10.288  -2.174  1.00  0.00           O  
ATOM   1507  CB  GLN A  99      11.959   8.123  -1.600  1.00  0.00           C  
ATOM   1508  CG  GLN A  99      11.044   9.269  -2.003  1.00  0.00           C  
ATOM   1509  CD  GLN A  99      10.073   8.881  -3.100  1.00  0.00           C  
ATOM   1510  OE1 GLN A  99      10.430   8.848  -4.278  1.00  0.00           O  
ATOM   1511  NE2 GLN A  99       8.837   8.585  -2.718  1.00  0.00           N  
ATOM   1512  H   GLN A  99      14.648   6.569  -1.840  1.00  0.00           H  
ATOM   1513  HA  GLN A  99      13.031   8.275  -3.447  1.00  0.00           H  
ATOM   1514  HB2 GLN A  99      11.419   7.196  -1.731  1.00  0.00           H  
ATOM   1515  HB3 GLN A  99      12.209   8.240  -0.556  1.00  0.00           H  
ATOM   1516  HG2 GLN A  99      10.480   9.582  -1.138  1.00  0.00           H  
ATOM   1517  HG3 GLN A  99      11.653  10.090  -2.352  1.00  0.00           H  
ATOM   1518 HE21 GLN A  99       8.623   8.632  -1.762  1.00  0.00           H  
ATOM   1519 HE22 GLN A  99       8.186   8.330  -3.408  1.00  0.00           H  
ATOM   1520  N   GLU A 100      15.237   8.634  -1.141  1.00  0.00           N  
ATOM   1521  CA  GLU A 100      16.251   9.522  -0.582  1.00  0.00           C  
ATOM   1522  C   GLU A 100      17.583   8.795  -0.431  1.00  0.00           C  
ATOM   1523  O   GLU A 100      18.489   8.960  -1.248  1.00  0.00           O  
ATOM   1524  CB  GLU A 100      15.793  10.060   0.777  1.00  0.00           C  
ATOM   1525  CG  GLU A 100      15.558  11.562   0.792  1.00  0.00           C  
ATOM   1526  CD  GLU A 100      14.096  11.922   0.965  1.00  0.00           C  
ATOM   1527  OE1 GLU A 100      13.586  11.810   2.100  1.00  0.00           O  
ATOM   1528  OE2 GLU A 100      13.458  12.314  -0.035  1.00  0.00           O  
ATOM   1529  H   GLU A 100      15.288   7.674  -0.953  1.00  0.00           H  
ATOM   1530  HA  GLU A 100      16.379  10.348  -1.262  1.00  0.00           H  
ATOM   1531  HB2 GLU A 100      14.869   9.571   1.050  1.00  0.00           H  
ATOM   1532  HB3 GLU A 100      16.545   9.827   1.515  1.00  0.00           H  
ATOM   1533  HG2 GLU A 100      16.117  11.992   1.610  1.00  0.00           H  
ATOM   1534  HG3 GLU A 100      15.909  11.979  -0.141  1.00  0.00           H  
ATOM   1535  N   ARG A 101      17.691   7.988   0.619  1.00  0.00           N  
ATOM   1536  CA  ARG A 101      18.908   7.230   0.883  1.00  0.00           C  
ATOM   1537  C   ARG A 101      18.572   5.887   1.519  1.00  0.00           C  
ATOM   1538  O   ARG A 101      19.451   5.186   2.021  1.00  0.00           O  
ATOM   1539  CB  ARG A 101      19.839   8.022   1.803  1.00  0.00           C  
ATOM   1540  CG  ARG A 101      20.728   9.011   1.067  1.00  0.00           C  
ATOM   1541  CD  ARG A 101      22.192   8.813   1.420  1.00  0.00           C  
ATOM   1542  NE  ARG A 101      23.035   9.868   0.865  1.00  0.00           N  
ATOM   1543  CZ  ARG A 101      23.820   9.704  -0.196  1.00  0.00           C  
ATOM   1544  NH1 ARG A 101      23.863   8.531  -0.816  1.00  0.00           N  
ATOM   1545  NH2 ARG A 101      24.557  10.712  -0.640  1.00  0.00           N  
ATOM   1546  H   ARG A 101      16.932   7.899   1.232  1.00  0.00           H  
ATOM   1547  HA  ARG A 101      19.404   7.057  -0.060  1.00  0.00           H  
ATOM   1548  HB2 ARG A 101      19.240   8.571   2.515  1.00  0.00           H  
ATOM   1549  HB3 ARG A 101      20.473   7.329   2.336  1.00  0.00           H  
ATOM   1550  HG2 ARG A 101      20.601   8.872   0.004  1.00  0.00           H  
ATOM   1551  HG3 ARG A 101      20.433  10.014   1.339  1.00  0.00           H  
ATOM   1552  HD2 ARG A 101      22.293   8.814   2.496  1.00  0.00           H  
ATOM   1553  HD3 ARG A 101      22.518   7.861   1.029  1.00  0.00           H  
ATOM   1554  HE  ARG A 101      23.017  10.744   1.305  1.00  0.00           H  
ATOM   1555 HH11 ARG A 101      23.307   7.769  -0.486  1.00  0.00           H  
ATOM   1556 HH12 ARG A 101      24.453   8.410  -1.614  1.00  0.00           H  
ATOM   1557 HH21 ARG A 101      24.527  11.597  -0.176  1.00  0.00           H  
ATOM   1558 HH22 ARG A 101      25.148  10.586  -1.439  1.00  0.00           H  
ATOM   1559  N   ARG A 102      17.290   5.538   1.497  1.00  0.00           N  
ATOM   1560  CA  ARG A 102      16.823   4.284   2.076  1.00  0.00           C  
ATOM   1561  C   ARG A 102      15.830   3.592   1.144  1.00  0.00           C  
ATOM   1562  O   ARG A 102      14.978   4.244   0.542  1.00  0.00           O  
ATOM   1563  CB  ARG A 102      16.172   4.550   3.441  1.00  0.00           C  
ATOM   1564  CG  ARG A 102      15.158   3.495   3.867  1.00  0.00           C  
ATOM   1565  CD  ARG A 102      13.896   4.127   4.435  1.00  0.00           C  
ATOM   1566  NE  ARG A 102      14.196   5.153   5.428  1.00  0.00           N  
ATOM   1567  CZ  ARG A 102      13.806   6.422   5.321  1.00  0.00           C  
ATOM   1568  NH1 ARG A 102      13.105   6.817   4.268  1.00  0.00           N  
ATOM   1569  NH2 ARG A 102      14.119   7.296   6.268  1.00  0.00           N  
ATOM   1570  H   ARG A 102      16.637   6.145   1.086  1.00  0.00           H  
ATOM   1571  HA  ARG A 102      17.680   3.642   2.215  1.00  0.00           H  
ATOM   1572  HB2 ARG A 102      16.947   4.592   4.191  1.00  0.00           H  
ATOM   1573  HB3 ARG A 102      15.668   5.504   3.403  1.00  0.00           H  
ATOM   1574  HG2 ARG A 102      14.892   2.895   3.008  1.00  0.00           H  
ATOM   1575  HG3 ARG A 102      15.604   2.865   4.622  1.00  0.00           H  
ATOM   1576  HD2 ARG A 102      13.334   4.577   3.626  1.00  0.00           H  
ATOM   1577  HD3 ARG A 102      13.299   3.353   4.898  1.00  0.00           H  
ATOM   1578  HE  ARG A 102      14.714   4.885   6.216  1.00  0.00           H  
ATOM   1579 HH11 ARG A 102      12.867   6.162   3.551  1.00  0.00           H  
ATOM   1580 HH12 ARG A 102      12.814   7.771   4.190  1.00  0.00           H  
ATOM   1581 HH21 ARG A 102      14.648   7.002   7.066  1.00  0.00           H  
ATOM   1582 HH22 ARG A 102      13.825   8.248   6.186  1.00  0.00           H  
ATOM   1583  N   LEU A 103      15.943   2.270   1.039  1.00  0.00           N  
ATOM   1584  CA  LEU A 103      15.043   1.495   0.191  1.00  0.00           C  
ATOM   1585  C   LEU A 103      13.599   1.776   0.575  1.00  0.00           C  
ATOM   1586  O   LEU A 103      13.124   1.314   1.614  1.00  0.00           O  
ATOM   1587  CB  LEU A 103      15.335  -0.003   0.324  1.00  0.00           C  
ATOM   1588  CG  LEU A 103      16.811  -0.389   0.249  1.00  0.00           C  
ATOM   1589  CD1 LEU A 103      17.020  -1.794   0.791  1.00  0.00           C  
ATOM   1590  CD2 LEU A 103      17.316  -0.286  -1.183  1.00  0.00           C  
ATOM   1591  H   LEU A 103      16.637   1.805   1.551  1.00  0.00           H  
ATOM   1592  HA  LEU A 103      15.201   1.799  -0.832  1.00  0.00           H  
ATOM   1593  HB2 LEU A 103      14.944  -0.340   1.273  1.00  0.00           H  
ATOM   1594  HB3 LEU A 103      14.811  -0.521  -0.464  1.00  0.00           H  
ATOM   1595  HG  LEU A 103      17.388   0.291   0.858  1.00  0.00           H  
ATOM   1596 HD11 LEU A 103      17.953  -1.838   1.329  1.00  0.00           H  
ATOM   1597 HD12 LEU A 103      17.044  -2.496  -0.031  1.00  0.00           H  
ATOM   1598 HD13 LEU A 103      16.207  -2.048   1.455  1.00  0.00           H  
ATOM   1599 HD21 LEU A 103      17.567  -1.271  -1.549  1.00  0.00           H  
ATOM   1600 HD22 LEU A 103      18.193   0.344  -1.212  1.00  0.00           H  
ATOM   1601 HD23 LEU A 103      16.545   0.143  -1.806  1.00  0.00           H  
ATOM   1602  N   CYS A 104      12.905   2.550  -0.251  1.00  0.00           N  
ATOM   1603  CA  CYS A 104      11.524   2.900   0.029  1.00  0.00           C  
ATOM   1604  C   CYS A 104      10.556   1.972  -0.691  1.00  0.00           C  
ATOM   1605  O   CYS A 104      10.560   1.870  -1.919  1.00  0.00           O  
ATOM   1606  CB  CYS A 104      11.265   4.366  -0.348  1.00  0.00           C  
ATOM   1607  SG  CYS A 104      10.098   4.604  -1.710  1.00  0.00           S  
ATOM   1608  H   CYS A 104      13.339   2.901  -1.058  1.00  0.00           H  
ATOM   1609  HA  CYS A 104      11.374   2.788   1.094  1.00  0.00           H  
ATOM   1610  HB2 CYS A 104      10.867   4.883   0.512  1.00  0.00           H  
ATOM   1611  HB3 CYS A 104      12.200   4.825  -0.634  1.00  0.00           H  
ATOM   1612  HG  CYS A 104       8.984   3.949  -1.415  1.00  0.00           H  
ATOM   1613  N   CYS A 105       9.720   1.300   0.088  1.00  0.00           N  
ATOM   1614  CA  CYS A 105       8.729   0.386  -0.452  1.00  0.00           C  
ATOM   1615  C   CYS A 105       7.494   1.174  -0.888  1.00  0.00           C  
ATOM   1616  O   CYS A 105       6.903   1.900  -0.090  1.00  0.00           O  
ATOM   1617  CB  CYS A 105       8.353  -0.657   0.604  1.00  0.00           C  
ATOM   1618  SG  CYS A 105       8.334  -2.357  -0.010  1.00  0.00           S  
ATOM   1619  H   CYS A 105       9.768   1.427   1.059  1.00  0.00           H  
ATOM   1620  HA  CYS A 105       9.159  -0.112  -1.313  1.00  0.00           H  
ATOM   1621  HB2 CYS A 105       9.070  -0.610   1.410  1.00  0.00           H  
ATOM   1622  HB3 CYS A 105       7.369  -0.431   0.994  1.00  0.00           H  
ATOM   1623  HG  CYS A 105       8.116  -2.316  -1.317  1.00  0.00           H  
ATOM   1624  N   VAL A 106       7.115   1.039  -2.154  1.00  0.00           N  
ATOM   1625  CA  VAL A 106       5.958   1.755  -2.681  1.00  0.00           C  
ATOM   1626  C   VAL A 106       4.850   0.795  -3.099  1.00  0.00           C  
ATOM   1627  O   VAL A 106       5.111  -0.258  -3.680  1.00  0.00           O  
ATOM   1628  CB  VAL A 106       6.346   2.638  -3.886  1.00  0.00           C  
ATOM   1629  CG1 VAL A 106       5.109   3.199  -4.573  1.00  0.00           C  
ATOM   1630  CG2 VAL A 106       7.269   3.763  -3.445  1.00  0.00           C  
ATOM   1631  H   VAL A 106       7.624   0.449  -2.745  1.00  0.00           H  
ATOM   1632  HA  VAL A 106       5.582   2.400  -1.900  1.00  0.00           H  
ATOM   1633  HB  VAL A 106       6.878   2.025  -4.598  1.00  0.00           H  
ATOM   1634 HG11 VAL A 106       4.689   2.451  -5.230  1.00  0.00           H  
ATOM   1635 HG12 VAL A 106       5.381   4.072  -5.149  1.00  0.00           H  
ATOM   1636 HG13 VAL A 106       4.377   3.475  -3.828  1.00  0.00           H  
ATOM   1637 HG21 VAL A 106       7.994   3.957  -4.220  1.00  0.00           H  
ATOM   1638 HG22 VAL A 106       7.780   3.475  -2.538  1.00  0.00           H  
ATOM   1639 HG23 VAL A 106       6.688   4.655  -3.264  1.00  0.00           H  
ATOM   1640  N   VAL A 107       3.611   1.179  -2.808  1.00  0.00           N  
ATOM   1641  CA  VAL A 107       2.448   0.374  -3.154  1.00  0.00           C  
ATOM   1642  C   VAL A 107       1.452   1.216  -3.952  1.00  0.00           C  
ATOM   1643  O   VAL A 107       1.068   2.306  -3.525  1.00  0.00           O  
ATOM   1644  CB  VAL A 107       1.770  -0.199  -1.885  1.00  0.00           C  
ATOM   1645  CG1 VAL A 107       0.255  -0.042  -1.928  1.00  0.00           C  
ATOM   1646  CG2 VAL A 107       2.151  -1.657  -1.702  1.00  0.00           C  
ATOM   1647  H   VAL A 107       3.472   2.036  -2.354  1.00  0.00           H  
ATOM   1648  HA  VAL A 107       2.780  -0.454  -3.768  1.00  0.00           H  
ATOM   1649  HB  VAL A 107       2.139   0.353  -1.031  1.00  0.00           H  
ATOM   1650 HG11 VAL A 107      -0.119  -0.424  -2.866  1.00  0.00           H  
ATOM   1651 HG12 VAL A 107      -0.002   1.004  -1.838  1.00  0.00           H  
ATOM   1652 HG13 VAL A 107      -0.187  -0.592  -1.111  1.00  0.00           H  
ATOM   1653 HG21 VAL A 107       1.394  -2.285  -2.146  1.00  0.00           H  
ATOM   1654 HG22 VAL A 107       2.230  -1.878  -0.647  1.00  0.00           H  
ATOM   1655 HG23 VAL A 107       3.101  -1.844  -2.181  1.00  0.00           H  
ATOM   1656  N   VAL A 108       1.047   0.714  -5.112  1.00  0.00           N  
ATOM   1657  CA  VAL A 108       0.106   1.435  -5.958  1.00  0.00           C  
ATOM   1658  C   VAL A 108      -1.189   0.655  -6.137  1.00  0.00           C  
ATOM   1659  O   VAL A 108      -1.211  -0.398  -6.774  1.00  0.00           O  
ATOM   1660  CB  VAL A 108       0.708   1.742  -7.341  1.00  0.00           C  
ATOM   1661  CG1 VAL A 108      -0.129   2.786  -8.066  1.00  0.00           C  
ATOM   1662  CG2 VAL A 108       2.151   2.205  -7.206  1.00  0.00           C  
ATOM   1663  H   VAL A 108       1.392  -0.154  -5.408  1.00  0.00           H  
ATOM   1664  HA  VAL A 108      -0.117   2.373  -5.474  1.00  0.00           H  
ATOM   1665  HB  VAL A 108       0.696   0.834  -7.927  1.00  0.00           H  
ATOM   1666 HG11 VAL A 108       0.296   2.976  -9.041  1.00  0.00           H  
ATOM   1667 HG12 VAL A 108      -0.139   3.701  -7.493  1.00  0.00           H  
ATOM   1668 HG13 VAL A 108      -1.139   2.421  -8.180  1.00  0.00           H  
ATOM   1669 HG21 VAL A 108       2.812   1.432  -7.569  1.00  0.00           H  
ATOM   1670 HG22 VAL A 108       2.369   2.411  -6.169  1.00  0.00           H  
ATOM   1671 HG23 VAL A 108       2.295   3.104  -7.790  1.00  0.00           H  
ATOM   1672  N   LEU A 109      -2.269   1.181  -5.566  1.00  0.00           N  
ATOM   1673  CA  LEU A 109      -3.572   0.539  -5.654  1.00  0.00           C  
ATOM   1674  C   LEU A 109      -4.350   1.044  -6.864  1.00  0.00           C  
ATOM   1675  O   LEU A 109      -4.636   2.236  -6.977  1.00  0.00           O  
ATOM   1676  CB  LEU A 109      -4.363   0.804  -4.379  1.00  0.00           C  
ATOM   1677  CG  LEU A 109      -3.505   0.939  -3.124  1.00  0.00           C  
ATOM   1678  CD1 LEU A 109      -4.184   1.833  -2.104  1.00  0.00           C  
ATOM   1679  CD2 LEU A 109      -3.216  -0.432  -2.541  1.00  0.00           C  
ATOM   1680  H   LEU A 109      -2.189   2.024  -5.067  1.00  0.00           H  
ATOM   1681  HA  LEU A 109      -3.414  -0.524  -5.753  1.00  0.00           H  
ATOM   1682  HB2 LEU A 109      -4.927   1.714  -4.511  1.00  0.00           H  
ATOM   1683  HB3 LEU A 109      -5.054  -0.011  -4.230  1.00  0.00           H  
ATOM   1684  HG  LEU A 109      -2.561   1.394  -3.391  1.00  0.00           H  
ATOM   1685 HD11 LEU A 109      -3.567   1.901  -1.219  1.00  0.00           H  
ATOM   1686 HD12 LEU A 109      -5.144   1.414  -1.843  1.00  0.00           H  
ATOM   1687 HD13 LEU A 109      -4.322   2.818  -2.525  1.00  0.00           H  
ATOM   1688 HD21 LEU A 109      -2.361  -0.372  -1.884  1.00  0.00           H  
ATOM   1689 HD22 LEU A 109      -3.007  -1.126  -3.345  1.00  0.00           H  
ATOM   1690 HD23 LEU A 109      -4.076  -0.775  -1.985  1.00  0.00           H  
ATOM   1691  N   GLU A 110      -4.694   0.129  -7.760  1.00  0.00           N  
ATOM   1692  CA  GLU A 110      -5.445   0.481  -8.957  1.00  0.00           C  
ATOM   1693  C   GLU A 110      -6.772  -0.268  -8.994  1.00  0.00           C  
ATOM   1694  O   GLU A 110      -6.794  -1.493  -9.107  1.00  0.00           O  
ATOM   1695  CB  GLU A 110      -4.627   0.156 -10.207  1.00  0.00           C  
ATOM   1696  CG  GLU A 110      -4.685   1.235 -11.275  1.00  0.00           C  
ATOM   1697  CD  GLU A 110      -4.427   0.692 -12.667  1.00  0.00           C  
ATOM   1698  OE1 GLU A 110      -3.313   0.180 -12.906  1.00  0.00           O  
ATOM   1699  OE2 GLU A 110      -5.337   0.775 -13.514  1.00  0.00           O  
ATOM   1700  H   GLU A 110      -4.441  -0.805  -7.610  1.00  0.00           H  
ATOM   1701  HA  GLU A 110      -5.641   1.542  -8.929  1.00  0.00           H  
ATOM   1702  HB2 GLU A 110      -3.594   0.020  -9.922  1.00  0.00           H  
ATOM   1703  HB3 GLU A 110      -4.996  -0.764 -10.636  1.00  0.00           H  
ATOM   1704  HG2 GLU A 110      -5.665   1.688 -11.259  1.00  0.00           H  
ATOM   1705  HG3 GLU A 110      -3.940   1.984 -11.053  1.00  0.00           H  
ATOM   1706  N   PRO A 111      -7.902   0.455  -8.906  1.00  0.00           N  
ATOM   1707  CA  PRO A 111      -9.226  -0.165  -8.934  1.00  0.00           C  
ATOM   1708  C   PRO A 111      -9.416  -1.043 -10.167  1.00  0.00           C  
ATOM   1709  O   PRO A 111      -9.040  -0.657 -11.275  1.00  0.00           O  
ATOM   1710  CB  PRO A 111     -10.184   1.027  -8.972  1.00  0.00           C  
ATOM   1711  CG  PRO A 111      -9.411   2.157  -8.384  1.00  0.00           C  
ATOM   1712  CD  PRO A 111      -7.979   1.922  -8.773  1.00  0.00           C  
ATOM   1713  HA  PRO A 111      -9.406  -0.751  -8.040  1.00  0.00           H  
ATOM   1714  HB2 PRO A 111     -10.467   1.233  -9.993  1.00  0.00           H  
ATOM   1715  HB3 PRO A 111     -11.065   0.805  -8.387  1.00  0.00           H  
ATOM   1716  HG2 PRO A 111      -9.763   3.094  -8.789  1.00  0.00           H  
ATOM   1717  HG3 PRO A 111      -9.512   2.151  -7.308  1.00  0.00           H  
ATOM   1718  HD2 PRO A 111      -7.760   2.408  -9.715  1.00  0.00           H  
ATOM   1719  HD3 PRO A 111      -7.314   2.275  -7.999  1.00  0.00           H  
ATOM   1720  N   VAL A 112      -9.997  -2.221  -9.972  1.00  0.00           N  
ATOM   1721  CA  VAL A 112     -10.229  -3.144 -11.078  1.00  0.00           C  
ATOM   1722  C   VAL A 112     -11.326  -2.631 -12.003  1.00  0.00           C  
ATOM   1723  O   VAL A 112     -12.372  -2.168 -11.548  1.00  0.00           O  
ATOM   1724  CB  VAL A 112     -10.613  -4.549 -10.569  1.00  0.00           C  
ATOM   1725  CG1 VAL A 112      -9.435  -5.201  -9.865  1.00  0.00           C  
ATOM   1726  CG2 VAL A 112     -11.822  -4.475  -9.648  1.00  0.00           C  
ATOM   1727  H   VAL A 112     -10.276  -2.476  -9.069  1.00  0.00           H  
ATOM   1728  HA  VAL A 112      -9.310  -3.229 -11.639  1.00  0.00           H  
ATOM   1729  HB  VAL A 112     -10.874  -5.158 -11.422  1.00  0.00           H  
ATOM   1730 HG11 VAL A 112      -8.931  -4.468  -9.251  1.00  0.00           H  
ATOM   1731 HG12 VAL A 112      -8.746  -5.591 -10.599  1.00  0.00           H  
ATOM   1732 HG13 VAL A 112      -9.791  -6.008  -9.242  1.00  0.00           H  
ATOM   1733 HG21 VAL A 112     -11.667  -5.127  -8.800  1.00  0.00           H  
ATOM   1734 HG22 VAL A 112     -12.704  -4.788 -10.185  1.00  0.00           H  
ATOM   1735 HG23 VAL A 112     -11.949  -3.460  -9.302  1.00  0.00           H  
ATOM   1736  N   GLU A 113     -11.078  -2.720 -13.308  1.00  0.00           N  
ATOM   1737  CA  GLU A 113     -12.039  -2.267 -14.310  1.00  0.00           C  
ATOM   1738  C   GLU A 113     -12.438  -0.812 -14.075  1.00  0.00           C  
ATOM   1739  O   GLU A 113     -13.534  -0.392 -14.448  1.00  0.00           O  
ATOM   1740  CB  GLU A 113     -13.284  -3.158 -14.297  1.00  0.00           C  
ATOM   1741  CG  GLU A 113     -12.970  -4.645 -14.330  1.00  0.00           C  
ATOM   1742  CD  GLU A 113     -14.046  -5.481 -13.665  1.00  0.00           C  
ATOM   1743  OE1 GLU A 113     -14.409  -5.173 -12.510  1.00  0.00           O  
ATOM   1744  OE2 GLU A 113     -14.528  -6.441 -14.299  1.00  0.00           O  
ATOM   1745  H   GLU A 113     -10.225  -3.100 -13.605  1.00  0.00           H  
ATOM   1746  HA  GLU A 113     -11.566  -2.344 -15.279  1.00  0.00           H  
ATOM   1747  HB2 GLU A 113     -13.849  -2.951 -13.401  1.00  0.00           H  
ATOM   1748  HB3 GLU A 113     -13.892  -2.922 -15.158  1.00  0.00           H  
ATOM   1749  HG2 GLU A 113     -12.877  -4.958 -15.359  1.00  0.00           H  
ATOM   1750  HG3 GLU A 113     -12.034  -4.814 -13.815  1.00  0.00           H  
ATOM   1751  N   ARG A 114     -11.543  -0.049 -13.457  1.00  0.00           N  
ATOM   1752  CA  ARG A 114     -11.804   1.358 -13.174  1.00  0.00           C  
ATOM   1753  C   ARG A 114     -10.589   2.214 -13.516  1.00  0.00           C  
ATOM   1754  O   ARG A 114     -10.584   3.406 -13.144  1.00  0.00           O  
ATOM   1755  CB  ARG A 114     -12.174   1.544 -11.702  1.00  0.00           C  
ATOM   1756  CG  ARG A 114     -13.622   1.948 -11.482  1.00  0.00           C  
ATOM   1757  CD  ARG A 114     -14.035   1.772 -10.030  1.00  0.00           C  
ATOM   1758  NE  ARG A 114     -14.925   2.839  -9.580  1.00  0.00           N  
ATOM   1759  CZ  ARG A 114     -15.001   3.256  -8.319  1.00  0.00           C  
ATOM   1760  NH1 ARG A 114     -14.240   2.699  -7.385  1.00  0.00           N  
ATOM   1761  NH2 ARG A 114     -15.836   4.232  -7.992  1.00  0.00           N  
ATOM   1762  OXT ARG A 114      -9.655   1.686 -14.156  1.00  0.00           O  
ATOM   1763  H   ARG A 114     -10.688  -0.440 -13.184  1.00  0.00           H  
ATOM   1764  HA  ARG A 114     -12.635   1.670 -13.787  1.00  0.00           H  
ATOM   1765  HB2 ARG A 114     -11.998   0.616 -11.178  1.00  0.00           H  
ATOM   1766  HB3 ARG A 114     -11.541   2.311 -11.278  1.00  0.00           H  
ATOM   1767  HG2 ARG A 114     -13.743   2.985 -11.757  1.00  0.00           H  
ATOM   1768  HG3 ARG A 114     -14.256   1.332 -12.105  1.00  0.00           H  
ATOM   1769  HD2 ARG A 114     -14.542   0.825  -9.923  1.00  0.00           H  
ATOM   1770  HD3 ARG A 114     -13.148   1.775  -9.413  1.00  0.00           H  
ATOM   1771  HE  ARG A 114     -15.497   3.267 -10.251  1.00  0.00           H  
ATOM   1772 HH11 ARG A 114     -13.608   1.962  -7.626  1.00  0.00           H  
ATOM   1773 HH12 ARG A 114     -14.300   3.016  -6.437  1.00  0.00           H  
ATOM   1774 HH21 ARG A 114     -16.411   4.653  -8.692  1.00  0.00           H  
ATOM   1775 HH22 ARG A 114     -15.891   4.544  -7.044  1.00  0.00           H  
TER    1776      ARG A 114                                                      
ENDMDL                                                                          
MODEL        2                                                                  
ATOM      1  N   GLY A   1      -1.395  16.907 -17.844  1.00  0.00           N  
ATOM      2  CA  GLY A   1      -1.707  15.509 -17.442  1.00  0.00           C  
ATOM      3  C   GLY A   1      -3.174  15.313 -17.115  1.00  0.00           C  
ATOM      4  O   GLY A   1      -3.773  16.119 -16.403  1.00  0.00           O  
ATOM      5  H1  GLY A   1      -0.671  17.308 -17.214  1.00  0.00           H  
ATOM      6  H2  GLY A   1      -2.252  17.495 -17.790  1.00  0.00           H  
ATOM      7  H3  GLY A   1      -1.038  16.926 -18.821  1.00  0.00           H  
ATOM      8  HA2 GLY A   1      -1.437  14.844 -18.247  1.00  0.00           H  
ATOM      9  HA3 GLY A   1      -1.120  15.259 -16.571  1.00  0.00           H  
ATOM     10  N   ALA A   2      -3.754  14.236 -17.640  1.00  0.00           N  
ATOM     11  CA  ALA A   2      -5.160  13.930 -17.403  1.00  0.00           C  
ATOM     12  C   ALA A   2      -5.491  12.508 -17.842  1.00  0.00           C  
ATOM     13  O   ALA A   2      -6.080  12.297 -18.903  1.00  0.00           O  
ATOM     14  CB  ALA A   2      -6.047  14.931 -18.130  1.00  0.00           C  
ATOM     15  H   ALA A   2      -3.221  13.633 -18.198  1.00  0.00           H  
ATOM     16  HA  ALA A   2      -5.348  14.022 -16.343  1.00  0.00           H  
ATOM     17  HB1 ALA A   2      -7.010  14.484 -18.325  1.00  0.00           H  
ATOM     18  HB2 ALA A   2      -5.585  15.211 -19.064  1.00  0.00           H  
ATOM     19  HB3 ALA A   2      -6.178  15.811 -17.515  1.00  0.00           H  
ATOM     20  N   MET A   3      -5.100  11.534 -17.025  1.00  0.00           N  
ATOM     21  CA  MET A   3      -5.350  10.131 -17.335  1.00  0.00           C  
ATOM     22  C   MET A   3      -5.392   9.286 -16.064  1.00  0.00           C  
ATOM     23  O   MET A   3      -6.463   8.875 -15.617  1.00  0.00           O  
ATOM     24  CB  MET A   3      -4.274   9.598 -18.281  1.00  0.00           C  
ATOM     25  CG  MET A   3      -4.825   9.057 -19.589  1.00  0.00           C  
ATOM     26  SD  MET A   3      -4.123   7.455 -20.027  1.00  0.00           S  
ATOM     27  CE  MET A   3      -4.688   7.286 -21.719  1.00  0.00           C  
ATOM     28  H   MET A   3      -4.629  11.765 -16.196  1.00  0.00           H  
ATOM     29  HA  MET A   3      -6.309  10.069 -17.826  1.00  0.00           H  
ATOM     30  HB2 MET A   3      -3.584  10.399 -18.510  1.00  0.00           H  
ATOM     31  HB3 MET A   3      -3.735   8.804 -17.784  1.00  0.00           H  
ATOM     32  HG2 MET A   3      -5.896   8.951 -19.496  1.00  0.00           H  
ATOM     33  HG3 MET A   3      -4.600   9.760 -20.378  1.00  0.00           H  
ATOM     34  HE1 MET A   3      -5.443   6.515 -21.772  1.00  0.00           H  
ATOM     35  HE2 MET A   3      -3.854   7.018 -22.351  1.00  0.00           H  
ATOM     36  HE3 MET A   3      -5.108   8.224 -22.054  1.00  0.00           H  
ATOM     37  N   ASP A   4      -4.220   9.026 -15.493  1.00  0.00           N  
ATOM     38  CA  ASP A   4      -4.122   8.221 -14.275  1.00  0.00           C  
ATOM     39  C   ASP A   4      -2.907   8.613 -13.424  1.00  0.00           C  
ATOM     40  O   ASP A   4      -3.043   8.830 -12.220  1.00  0.00           O  
ATOM     41  CB  ASP A   4      -4.060   6.726 -14.615  1.00  0.00           C  
ATOM     42  CG  ASP A   4      -4.254   6.455 -16.095  1.00  0.00           C  
ATOM     43  OD1 ASP A   4      -5.418   6.336 -16.531  1.00  0.00           O  
ATOM     44  OD2 ASP A   4      -3.240   6.355 -16.818  1.00  0.00           O  
ATOM     45  H   ASP A   4      -3.403   9.378 -15.900  1.00  0.00           H  
ATOM     46  HA  ASP A   4      -5.017   8.403 -13.695  1.00  0.00           H  
ATOM     47  HB2 ASP A   4      -3.096   6.338 -14.322  1.00  0.00           H  
ATOM     48  HB3 ASP A   4      -4.833   6.207 -14.068  1.00  0.00           H  
ATOM     49  N   PRO A   5      -1.695   8.701 -14.027  1.00  0.00           N  
ATOM     50  CA  PRO A   5      -0.469   9.057 -13.300  1.00  0.00           C  
ATOM     51  C   PRO A   5      -0.659  10.198 -12.302  1.00  0.00           C  
ATOM     52  O   PRO A   5       0.065  10.286 -11.310  1.00  0.00           O  
ATOM     53  CB  PRO A   5       0.476   9.484 -14.420  1.00  0.00           C  
ATOM     54  CG  PRO A   5       0.070   8.649 -15.583  1.00  0.00           C  
ATOM     55  CD  PRO A   5      -1.418   8.444 -15.458  1.00  0.00           C  
ATOM     56  HA  PRO A   5      -0.054   8.201 -12.789  1.00  0.00           H  
ATOM     57  HB2 PRO A   5       0.348  10.536 -14.622  1.00  0.00           H  
ATOM     58  HB3 PRO A   5       1.497   9.288 -14.131  1.00  0.00           H  
ATOM     59  HG2 PRO A   5       0.299   9.167 -16.504  1.00  0.00           H  
ATOM     60  HG3 PRO A   5       0.584   7.699 -15.551  1.00  0.00           H  
ATOM     61  HD2 PRO A   5      -1.949   9.146 -16.084  1.00  0.00           H  
ATOM     62  HD3 PRO A   5      -1.679   7.430 -15.723  1.00  0.00           H  
ATOM     63  N   GLU A   6      -1.629  11.068 -12.564  1.00  0.00           N  
ATOM     64  CA  GLU A   6      -1.894  12.196 -11.678  1.00  0.00           C  
ATOM     65  C   GLU A   6      -3.394  12.389 -11.460  1.00  0.00           C  
ATOM     66  O   GLU A   6      -3.809  13.250 -10.684  1.00  0.00           O  
ATOM     67  CB  GLU A   6      -1.280  13.474 -12.253  1.00  0.00           C  
ATOM     68  CG  GLU A   6      -2.099  14.085 -13.378  1.00  0.00           C  
ATOM     69  CD  GLU A   6      -1.982  15.596 -13.432  1.00  0.00           C  
ATOM     70  OE1 GLU A   6      -0.906  16.122 -13.081  1.00  0.00           O  
ATOM     71  OE2 GLU A   6      -2.967  16.253 -13.827  1.00  0.00           O  
ATOM     72  H   GLU A   6      -2.174  10.950 -13.370  1.00  0.00           H  
ATOM     73  HA  GLU A   6      -1.430  11.985 -10.726  1.00  0.00           H  
ATOM     74  HB2 GLU A   6      -1.194  14.206 -11.463  1.00  0.00           H  
ATOM     75  HB3 GLU A   6      -0.296  13.249 -12.633  1.00  0.00           H  
ATOM     76  HG2 GLU A   6      -1.753  13.680 -14.319  1.00  0.00           H  
ATOM     77  HG3 GLU A   6      -3.136  13.821 -13.232  1.00  0.00           H  
ATOM     78  N   PHE A   7      -4.200  11.590 -12.150  1.00  0.00           N  
ATOM     79  CA  PHE A   7      -5.651  11.682 -12.027  1.00  0.00           C  
ATOM     80  C   PHE A   7      -6.116  11.153 -10.675  1.00  0.00           C  
ATOM     81  O   PHE A   7      -6.862  11.820  -9.958  1.00  0.00           O  
ATOM     82  CB  PHE A   7      -6.333  10.902 -13.155  1.00  0.00           C  
ATOM     83  CG  PHE A   7      -7.599  11.542 -13.657  1.00  0.00           C  
ATOM     84  CD1 PHE A   7      -8.540  12.044 -12.771  1.00  0.00           C  
ATOM     85  CD2 PHE A   7      -7.847  11.639 -15.017  1.00  0.00           C  
ATOM     86  CE1 PHE A   7      -9.703  12.630 -13.232  1.00  0.00           C  
ATOM     87  CE2 PHE A   7      -9.009  12.224 -15.483  1.00  0.00           C  
ATOM     88  CZ  PHE A   7      -9.938  12.720 -14.589  1.00  0.00           C  
ATOM     89  H   PHE A   7      -3.812  10.926 -12.756  1.00  0.00           H  
ATOM     90  HA  PHE A   7      -5.924  12.725 -12.106  1.00  0.00           H  
ATOM     91  HB2 PHE A   7      -5.651  10.822 -13.988  1.00  0.00           H  
ATOM     92  HB3 PHE A   7      -6.577   9.913 -12.800  1.00  0.00           H  
ATOM     93  HD1 PHE A   7      -8.357  11.974 -11.708  1.00  0.00           H  
ATOM     94  HD2 PHE A   7      -7.121  11.251 -15.716  1.00  0.00           H  
ATOM     95  HE1 PHE A   7     -10.428  13.017 -12.530  1.00  0.00           H  
ATOM     96  HE2 PHE A   7      -9.189  12.294 -16.545  1.00  0.00           H  
ATOM     97  HZ  PHE A   7     -10.846  13.178 -14.951  1.00  0.00           H  
ATOM     98  N   ASN A   8      -5.669   9.949 -10.336  1.00  0.00           N  
ATOM     99  CA  ASN A   8      -6.036   9.321  -9.072  1.00  0.00           C  
ATOM    100  C   ASN A   8      -5.095   8.163  -8.759  1.00  0.00           C  
ATOM    101  O   ASN A   8      -5.531   7.077  -8.379  1.00  0.00           O  
ATOM    102  CB  ASN A   8      -7.482   8.822  -9.129  1.00  0.00           C  
ATOM    103  CG  ASN A   8      -8.224   9.046  -7.826  1.00  0.00           C  
ATOM    104  OD1 ASN A   8      -7.905   8.437  -6.803  1.00  0.00           O  
ATOM    105  ND2 ASN A   8      -9.220   9.923  -7.855  1.00  0.00           N  
ATOM    106  H   ASN A   8      -5.078   9.469 -10.952  1.00  0.00           H  
ATOM    107  HA  ASN A   8      -5.949  10.064  -8.294  1.00  0.00           H  
ATOM    108  HB2 ASN A   8      -8.007   9.346  -9.913  1.00  0.00           H  
ATOM    109  HB3 ASN A   8      -7.482   7.765  -9.345  1.00  0.00           H  
ATOM    110 HD21 ASN A   8      -9.418  10.370  -8.704  1.00  0.00           H  
ATOM    111 HD22 ASN A   8      -9.716  10.087  -7.026  1.00  0.00           H  
ATOM    112  N   LYS A   9      -3.797   8.400  -8.934  1.00  0.00           N  
ATOM    113  CA  LYS A   9      -2.793   7.371  -8.684  1.00  0.00           C  
ATOM    114  C   LYS A   9      -2.595   7.120  -7.190  1.00  0.00           C  
ATOM    115  O   LYS A   9      -2.149   7.998  -6.444  1.00  0.00           O  
ATOM    116  CB  LYS A   9      -1.460   7.761  -9.325  1.00  0.00           C  
ATOM    117  CG  LYS A   9      -1.125   6.951 -10.567  1.00  0.00           C  
ATOM    118  CD  LYS A   9      -0.181   5.802 -10.246  1.00  0.00           C  
ATOM    119  CE  LYS A   9      -0.123   4.794 -11.384  1.00  0.00           C  
ATOM    120  NZ  LYS A   9       1.274   4.522 -11.817  1.00  0.00           N  
ATOM    121  H   LYS A   9      -3.510   9.285  -9.250  1.00  0.00           H  
ATOM    122  HA  LYS A   9      -3.141   6.458  -9.140  1.00  0.00           H  
ATOM    123  HB2 LYS A   9      -1.498   8.805  -9.602  1.00  0.00           H  
ATOM    124  HB3 LYS A   9      -0.670   7.617  -8.604  1.00  0.00           H  
ATOM    125  HG2 LYS A   9      -2.037   6.547 -10.979  1.00  0.00           H  
ATOM    126  HG3 LYS A   9      -0.655   7.598 -11.293  1.00  0.00           H  
ATOM    127  HD2 LYS A   9       0.809   6.197 -10.080  1.00  0.00           H  
ATOM    128  HD3 LYS A   9      -0.527   5.304  -9.353  1.00  0.00           H  
ATOM    129  HE2 LYS A   9      -0.572   3.870 -11.053  1.00  0.00           H  
ATOM    130  HE3 LYS A   9      -0.682   5.184 -12.223  1.00  0.00           H  
ATOM    131  HZ1 LYS A   9       1.604   5.272 -12.459  1.00  0.00           H  
ATOM    132  HZ2 LYS A   9       1.324   3.611 -12.313  1.00  0.00           H  
ATOM    133  HZ3 LYS A   9       1.906   4.488 -10.989  1.00  0.00           H  
ATOM    134  N   ALA A  10      -2.934   5.915  -6.756  1.00  0.00           N  
ATOM    135  CA  ALA A  10      -2.789   5.551  -5.358  1.00  0.00           C  
ATOM    136  C   ALA A  10      -1.335   5.246  -5.023  1.00  0.00           C  
ATOM    137  O   ALA A  10      -0.899   4.102  -5.102  1.00  0.00           O  
ATOM    138  CB  ALA A  10      -3.677   4.361  -5.022  1.00  0.00           C  
ATOM    139  H   ALA A  10      -3.295   5.257  -7.387  1.00  0.00           H  
ATOM    140  HA  ALA A  10      -3.114   6.390  -4.765  1.00  0.00           H  
ATOM    141  HB1 ALA A  10      -4.680   4.548  -5.376  1.00  0.00           H  
ATOM    142  HB2 ALA A  10      -3.694   4.217  -3.950  1.00  0.00           H  
ATOM    143  HB3 ALA A  10      -3.285   3.473  -5.497  1.00  0.00           H  
ATOM    144  N   ILE A  11      -0.582   6.279  -4.652  1.00  0.00           N  
ATOM    145  CA  ILE A  11       0.826   6.112  -4.314  1.00  0.00           C  
ATOM    146  C   ILE A  11       1.057   6.184  -2.808  1.00  0.00           C  
ATOM    147  O   ILE A  11       0.833   7.222  -2.182  1.00  0.00           O  
ATOM    148  CB  ILE A  11       1.698   7.178  -5.009  1.00  0.00           C  
ATOM    149  CG1 ILE A  11       1.515   7.105  -6.526  1.00  0.00           C  
ATOM    150  CG2 ILE A  11       3.163   6.994  -4.638  1.00  0.00           C  
ATOM    151  CD1 ILE A  11       1.346   8.460  -7.179  1.00  0.00           C  
ATOM    152  H   ILE A  11      -0.983   7.174  -4.606  1.00  0.00           H  
ATOM    153  HA  ILE A  11       1.138   5.140  -4.666  1.00  0.00           H  
ATOM    154  HB  ILE A  11       1.384   8.151  -4.661  1.00  0.00           H  
ATOM    155 HG12 ILE A  11       2.381   6.633  -6.964  1.00  0.00           H  
ATOM    156 HG13 ILE A  11       0.638   6.516  -6.749  1.00  0.00           H  
ATOM    157 HG21 ILE A  11       3.786   7.315  -5.460  1.00  0.00           H  
ATOM    158 HG22 ILE A  11       3.355   5.954  -4.427  1.00  0.00           H  
ATOM    159 HG23 ILE A  11       3.390   7.586  -3.764  1.00  0.00           H  
ATOM    160 HD11 ILE A  11       2.127   9.124  -6.841  1.00  0.00           H  
ATOM    161 HD12 ILE A  11       0.382   8.870  -6.915  1.00  0.00           H  
ATOM    162 HD13 ILE A  11       1.407   8.351  -8.252  1.00  0.00           H  
ATOM    163  N   PHE A  12       1.524   5.079  -2.235  1.00  0.00           N  
ATOM    164  CA  PHE A  12       1.813   5.009  -0.807  1.00  0.00           C  
ATOM    165  C   PHE A  12       3.299   4.737  -0.594  1.00  0.00           C  
ATOM    166  O   PHE A  12       3.780   3.637  -0.869  1.00  0.00           O  
ATOM    167  CB  PHE A  12       0.984   3.902  -0.145  1.00  0.00           C  
ATOM    168  CG  PHE A  12      -0.354   4.351   0.381  1.00  0.00           C  
ATOM    169  CD1 PHE A  12      -1.465   4.371  -0.446  1.00  0.00           C  
ATOM    170  CD2 PHE A  12      -0.501   4.740   1.704  1.00  0.00           C  
ATOM    171  CE1 PHE A  12      -2.699   4.770   0.035  1.00  0.00           C  
ATOM    172  CE2 PHE A  12      -1.732   5.143   2.192  1.00  0.00           C  
ATOM    173  CZ  PHE A  12      -2.832   5.156   1.356  1.00  0.00           C  
ATOM    174  H   PHE A  12       1.696   4.289  -2.791  1.00  0.00           H  
ATOM    175  HA  PHE A  12       1.557   5.961  -0.363  1.00  0.00           H  
ATOM    176  HB2 PHE A  12       0.805   3.120  -0.867  1.00  0.00           H  
ATOM    177  HB3 PHE A  12       1.545   3.492   0.684  1.00  0.00           H  
ATOM    178  HD1 PHE A  12      -1.364   4.069  -1.478  1.00  0.00           H  
ATOM    179  HD2 PHE A  12       0.358   4.728   2.357  1.00  0.00           H  
ATOM    180  HE1 PHE A  12      -3.557   4.781  -0.619  1.00  0.00           H  
ATOM    181  HE2 PHE A  12      -1.832   5.446   3.230  1.00  0.00           H  
ATOM    182  HZ  PHE A  12      -3.797   5.468   1.733  1.00  0.00           H  
ATOM    183  N   THR A  13       4.027   5.740  -0.109  1.00  0.00           N  
ATOM    184  CA  THR A  13       5.460   5.594   0.129  1.00  0.00           C  
ATOM    185  C   THR A  13       5.738   5.206   1.576  1.00  0.00           C  
ATOM    186  O   THR A  13       5.341   5.911   2.502  1.00  0.00           O  
ATOM    187  CB  THR A  13       6.225   6.889  -0.200  1.00  0.00           C  
ATOM    188  OG1 THR A  13       5.761   7.428  -1.443  1.00  0.00           O  
ATOM    189  CG2 THR A  13       7.722   6.630  -0.280  1.00  0.00           C  
ATOM    190  H   THR A  13       3.592   6.595   0.090  1.00  0.00           H  
ATOM    191  HA  THR A  13       5.826   4.809  -0.518  1.00  0.00           H  
ATOM    192  HB  THR A  13       6.042   7.608   0.586  1.00  0.00           H  
ATOM    193  HG1 THR A  13       4.953   6.981  -1.705  1.00  0.00           H  
ATOM    194 HG21 THR A  13       8.184   7.383  -0.900  1.00  0.00           H  
ATOM    195 HG22 THR A  13       7.896   5.653  -0.711  1.00  0.00           H  
ATOM    196 HG23 THR A  13       8.148   6.667   0.711  1.00  0.00           H  
ATOM    197  N   VAL A  14       6.411   4.074   1.763  1.00  0.00           N  
ATOM    198  CA  VAL A  14       6.728   3.581   3.099  1.00  0.00           C  
ATOM    199  C   VAL A  14       8.129   2.976   3.153  1.00  0.00           C  
ATOM    200  O   VAL A  14       8.797   2.849   2.131  1.00  0.00           O  
ATOM    201  CB  VAL A  14       5.707   2.510   3.558  1.00  0.00           C  
ATOM    202  CG1 VAL A  14       4.337   2.779   2.962  1.00  0.00           C  
ATOM    203  CG2 VAL A  14       6.174   1.110   3.181  1.00  0.00           C  
ATOM    204  H   VAL A  14       6.690   3.550   0.983  1.00  0.00           H  
ATOM    205  HA  VAL A  14       6.677   4.413   3.785  1.00  0.00           H  
ATOM    206  HB  VAL A  14       5.623   2.561   4.634  1.00  0.00           H  
ATOM    207 HG11 VAL A  14       3.774   1.860   2.930  1.00  0.00           H  
ATOM    208 HG12 VAL A  14       4.451   3.166   1.962  1.00  0.00           H  
ATOM    209 HG13 VAL A  14       3.816   3.501   3.571  1.00  0.00           H  
ATOM    210 HG21 VAL A  14       5.339   0.426   3.238  1.00  0.00           H  
ATOM    211 HG22 VAL A  14       6.945   0.791   3.866  1.00  0.00           H  
ATOM    212 HG23 VAL A  14       6.564   1.117   2.176  1.00  0.00           H  
ATOM    213  N   ASP A  15       8.549   2.585   4.352  1.00  0.00           N  
ATOM    214  CA  ASP A  15       9.853   1.962   4.549  1.00  0.00           C  
ATOM    215  C   ASP A  15       9.694   0.444   4.499  1.00  0.00           C  
ATOM    216  O   ASP A  15       8.628  -0.075   4.808  1.00  0.00           O  
ATOM    217  CB  ASP A  15      10.447   2.400   5.892  1.00  0.00           C  
ATOM    218  CG  ASP A  15      11.664   1.588   6.294  1.00  0.00           C  
ATOM    219  OD1 ASP A  15      12.428   1.174   5.399  1.00  0.00           O  
ATOM    220  OD2 ASP A  15      11.854   1.374   7.509  1.00  0.00           O  
ATOM    221  H   ASP A  15       7.958   2.704   5.126  1.00  0.00           H  
ATOM    222  HA  ASP A  15      10.503   2.278   3.746  1.00  0.00           H  
ATOM    223  HB2 ASP A  15      10.737   3.437   5.826  1.00  0.00           H  
ATOM    224  HB3 ASP A  15       9.696   2.290   6.661  1.00  0.00           H  
ATOM    225  N   ALA A  16      10.733  -0.269   4.086  1.00  0.00           N  
ATOM    226  CA  ALA A  16      10.651  -1.724   3.987  1.00  0.00           C  
ATOM    227  C   ALA A  16      10.882  -2.408   5.327  1.00  0.00           C  
ATOM    228  O   ALA A  16      10.567  -3.588   5.488  1.00  0.00           O  
ATOM    229  CB  ALA A  16      11.633  -2.240   2.946  1.00  0.00           C  
ATOM    230  H   ALA A  16      11.564   0.182   3.827  1.00  0.00           H  
ATOM    231  HA  ALA A  16       9.653  -1.971   3.659  1.00  0.00           H  
ATOM    232  HB1 ALA A  16      11.707  -1.525   2.138  1.00  0.00           H  
ATOM    233  HB2 ALA A  16      11.285  -3.186   2.559  1.00  0.00           H  
ATOM    234  HB3 ALA A  16      12.604  -2.370   3.401  1.00  0.00           H  
ATOM    235  N   LYS A  17      11.418  -1.673   6.288  1.00  0.00           N  
ATOM    236  CA  LYS A  17      11.669  -2.235   7.605  1.00  0.00           C  
ATOM    237  C   LYS A  17      10.370  -2.350   8.398  1.00  0.00           C  
ATOM    238  O   LYS A  17      10.056  -3.408   8.947  1.00  0.00           O  
ATOM    239  CB  LYS A  17      12.675  -1.374   8.370  1.00  0.00           C  
ATOM    240  CG  LYS A  17      13.184  -2.023   9.648  1.00  0.00           C  
ATOM    241  CD  LYS A  17      13.494  -0.983  10.712  1.00  0.00           C  
ATOM    242  CE  LYS A  17      12.281  -0.699  11.583  1.00  0.00           C  
ATOM    243  NZ  LYS A  17      12.618  -0.731  13.033  1.00  0.00           N  
ATOM    244  H   LYS A  17      11.647  -0.734   6.109  1.00  0.00           H  
ATOM    245  HA  LYS A  17      12.083  -3.224   7.471  1.00  0.00           H  
ATOM    246  HB2 LYS A  17      13.522  -1.178   7.731  1.00  0.00           H  
ATOM    247  HB3 LYS A  17      12.206  -0.436   8.630  1.00  0.00           H  
ATOM    248  HG2 LYS A  17      12.428  -2.695  10.025  1.00  0.00           H  
ATOM    249  HG3 LYS A  17      14.084  -2.577   9.425  1.00  0.00           H  
ATOM    250  HD2 LYS A  17      14.295  -1.350  11.337  1.00  0.00           H  
ATOM    251  HD3 LYS A  17      13.802  -0.067  10.229  1.00  0.00           H  
ATOM    252  HE2 LYS A  17      11.896   0.279  11.333  1.00  0.00           H  
ATOM    253  HE3 LYS A  17      11.527  -1.444  11.381  1.00  0.00           H  
ATOM    254  HZ1 LYS A  17      12.254  -1.603  13.464  1.00  0.00           H  
ATOM    255  HZ2 LYS A  17      12.195   0.088  13.516  1.00  0.00           H  
ATOM    256  HZ3 LYS A  17      13.652  -0.697  13.159  1.00  0.00           H  
ATOM    257  N   THR A  18       9.636  -1.244   8.479  1.00  0.00           N  
ATOM    258  CA  THR A  18       8.390  -1.230   9.240  1.00  0.00           C  
ATOM    259  C   THR A  18       7.150  -1.003   8.387  1.00  0.00           C  
ATOM    260  O   THR A  18       6.028  -1.155   8.869  1.00  0.00           O  
ATOM    261  CB  THR A  18       8.430  -0.185  10.370  1.00  0.00           C  
ATOM    262  OG1 THR A  18       7.143  -0.078  10.989  1.00  0.00           O  
ATOM    263  CG2 THR A  18       8.858   1.173   9.836  1.00  0.00           C  
ATOM    264  H   THR A  18       9.972  -0.436   8.041  1.00  0.00           H  
ATOM    265  HA  THR A  18       8.299  -2.195   9.683  1.00  0.00           H  
ATOM    266  HB  THR A  18       9.149  -0.505  11.110  1.00  0.00           H  
ATOM    267  HG1 THR A  18       7.123   0.696  11.556  1.00  0.00           H  
ATOM    268 HG21 THR A  18       8.748   1.917  10.613  1.00  0.00           H  
ATOM    269 HG22 THR A  18       8.236   1.441   8.993  1.00  0.00           H  
ATOM    270 HG23 THR A  18       9.890   1.131   9.523  1.00  0.00           H  
ATOM    271  N   THR A  19       7.351  -0.629   7.139  1.00  0.00           N  
ATOM    272  CA  THR A  19       6.239  -0.368   6.224  1.00  0.00           C  
ATOM    273  C   THR A  19       5.520   0.925   6.590  1.00  0.00           C  
ATOM    274  O   THR A  19       4.479   1.252   6.017  1.00  0.00           O  
ATOM    275  CB  THR A  19       5.220  -1.523   6.200  1.00  0.00           C  
ATOM    276  OG1 THR A  19       5.876  -2.767   6.473  1.00  0.00           O  
ATOM    277  CG2 THR A  19       4.521  -1.599   4.852  1.00  0.00           C  
ATOM    278  H   THR A  19       8.269  -0.505   6.827  1.00  0.00           H  
ATOM    279  HA  THR A  19       6.651  -0.264   5.230  1.00  0.00           H  
ATOM    280  HB  THR A  19       4.478  -1.340   6.964  1.00  0.00           H  
ATOM    281  HG1 THR A  19       6.028  -2.850   7.417  1.00  0.00           H  
ATOM    282 HG21 THR A  19       4.959  -0.876   4.178  1.00  0.00           H  
ATOM    283 HG22 THR A  19       3.469  -1.383   4.978  1.00  0.00           H  
ATOM    284 HG23 THR A  19       4.637  -2.591   4.440  1.00  0.00           H  
ATOM    285  N   GLU A  20       6.088   1.660   7.539  1.00  0.00           N  
ATOM    286  CA  GLU A  20       5.512   2.923   7.977  1.00  0.00           C  
ATOM    287  C   GLU A  20       5.434   3.897   6.808  1.00  0.00           C  
ATOM    288  O   GLU A  20       6.456   4.334   6.283  1.00  0.00           O  
ATOM    289  CB  GLU A  20       6.346   3.527   9.108  1.00  0.00           C  
ATOM    290  CG  GLU A  20       5.763   3.284  10.490  1.00  0.00           C  
ATOM    291  CD  GLU A  20       6.446   4.105  11.566  1.00  0.00           C  
ATOM    292  OE1 GLU A  20       6.555   5.336  11.392  1.00  0.00           O  
ATOM    293  OE2 GLU A  20       6.872   3.516  12.581  1.00  0.00           O  
ATOM    294  H   GLU A  20       6.916   1.346   7.949  1.00  0.00           H  
ATOM    295  HA  GLU A  20       4.514   2.728   8.338  1.00  0.00           H  
ATOM    296  HB2 GLU A  20       7.337   3.098   9.079  1.00  0.00           H  
ATOM    297  HB3 GLU A  20       6.421   4.595   8.956  1.00  0.00           H  
ATOM    298  HG2 GLU A  20       4.714   3.541  10.475  1.00  0.00           H  
ATOM    299  HG3 GLU A  20       5.871   2.236  10.732  1.00  0.00           H  
ATOM    300  N   ILE A  21       4.214   4.217   6.398  1.00  0.00           N  
ATOM    301  CA  ILE A  21       3.999   5.124   5.280  1.00  0.00           C  
ATOM    302  C   ILE A  21       4.588   6.501   5.554  1.00  0.00           C  
ATOM    303  O   ILE A  21       4.011   7.307   6.285  1.00  0.00           O  
ATOM    304  CB  ILE A  21       2.503   5.266   4.934  1.00  0.00           C  
ATOM    305  CG1 ILE A  21       1.720   4.029   5.383  1.00  0.00           C  
ATOM    306  CG2 ILE A  21       2.337   5.477   3.439  1.00  0.00           C  
ATOM    307  CD1 ILE A  21       0.518   4.348   6.244  1.00  0.00           C  
ATOM    308  H   ILE A  21       3.442   3.825   6.852  1.00  0.00           H  
ATOM    309  HA  ILE A  21       4.500   4.704   4.420  1.00  0.00           H  
ATOM    310  HB  ILE A  21       2.117   6.136   5.444  1.00  0.00           H  
ATOM    311 HG12 ILE A  21       1.370   3.498   4.512  1.00  0.00           H  
ATOM    312 HG13 ILE A  21       2.375   3.383   5.952  1.00  0.00           H  
ATOM    313 HG21 ILE A  21       2.033   4.547   2.977  1.00  0.00           H  
ATOM    314 HG22 ILE A  21       3.274   5.799   3.013  1.00  0.00           H  
ATOM    315 HG23 ILE A  21       1.582   6.230   3.261  1.00  0.00           H  
ATOM    316 HD11 ILE A  21       0.737   5.208   6.861  1.00  0.00           H  
ATOM    317 HD12 ILE A  21       0.291   3.500   6.875  1.00  0.00           H  
ATOM    318 HD13 ILE A  21      -0.330   4.564   5.613  1.00  0.00           H  
ATOM    319  N   LEU A  22       5.746   6.758   4.954  1.00  0.00           N  
ATOM    320  CA  LEU A  22       6.434   8.034   5.117  1.00  0.00           C  
ATOM    321  C   LEU A  22       5.551   9.194   4.666  1.00  0.00           C  
ATOM    322  O   LEU A  22       5.582  10.271   5.262  1.00  0.00           O  
ATOM    323  CB  LEU A  22       7.747   8.039   4.326  1.00  0.00           C  
ATOM    324  CG  LEU A  22       8.388   6.664   4.109  1.00  0.00           C  
ATOM    325  CD1 LEU A  22       9.550   6.767   3.133  1.00  0.00           C  
ATOM    326  CD2 LEU A  22       8.855   6.077   5.432  1.00  0.00           C  
ATOM    327  H   LEU A  22       6.147   6.068   4.386  1.00  0.00           H  
ATOM    328  HA  LEU A  22       6.658   8.156   6.166  1.00  0.00           H  
ATOM    329  HB2 LEU A  22       7.557   8.480   3.360  1.00  0.00           H  
ATOM    330  HB3 LEU A  22       8.455   8.660   4.853  1.00  0.00           H  
ATOM    331  HG  LEU A  22       7.653   5.994   3.684  1.00  0.00           H  
ATOM    332 HD11 LEU A  22      10.474   6.856   3.684  1.00  0.00           H  
ATOM    333 HD12 LEU A  22       9.418   7.637   2.507  1.00  0.00           H  
ATOM    334 HD13 LEU A  22       9.582   5.882   2.518  1.00  0.00           H  
ATOM    335 HD21 LEU A  22       8.907   5.002   5.351  1.00  0.00           H  
ATOM    336 HD22 LEU A  22       8.156   6.346   6.211  1.00  0.00           H  
ATOM    337 HD23 LEU A  22       9.832   6.468   5.675  1.00  0.00           H  
ATOM    338  N   VAL A  23       4.764   8.967   3.615  1.00  0.00           N  
ATOM    339  CA  VAL A  23       3.874   9.998   3.092  1.00  0.00           C  
ATOM    340  C   VAL A  23       3.008   9.461   1.950  1.00  0.00           C  
ATOM    341  O   VAL A  23       3.371   8.489   1.287  1.00  0.00           O  
ATOM    342  CB  VAL A  23       4.671  11.234   2.605  1.00  0.00           C  
ATOM    343  CG1 VAL A  23       4.709  11.313   1.082  1.00  0.00           C  
ATOM    344  CG2 VAL A  23       4.086  12.510   3.189  1.00  0.00           C  
ATOM    345  H   VAL A  23       4.779   8.087   3.185  1.00  0.00           H  
ATOM    346  HA  VAL A  23       3.226  10.314   3.896  1.00  0.00           H  
ATOM    347  HB  VAL A  23       5.686  11.139   2.958  1.00  0.00           H  
ATOM    348 HG11 VAL A  23       5.052  10.371   0.680  1.00  0.00           H  
ATOM    349 HG12 VAL A  23       5.383  12.101   0.779  1.00  0.00           H  
ATOM    350 HG13 VAL A  23       3.717  11.525   0.707  1.00  0.00           H  
ATOM    351 HG21 VAL A  23       3.599  12.285   4.127  1.00  0.00           H  
ATOM    352 HG22 VAL A  23       3.366  12.925   2.501  1.00  0.00           H  
ATOM    353 HG23 VAL A  23       4.878  13.226   3.356  1.00  0.00           H  
ATOM    354  N   ALA A  24       1.872  10.112   1.722  1.00  0.00           N  
ATOM    355  CA  ALA A  24       0.959   9.721   0.653  1.00  0.00           C  
ATOM    356  C   ALA A  24       0.408  10.955  -0.053  1.00  0.00           C  
ATOM    357  O   ALA A  24       0.424  12.052   0.501  1.00  0.00           O  
ATOM    358  CB  ALA A  24      -0.171   8.862   1.196  1.00  0.00           C  
ATOM    359  H   ALA A  24       1.647  10.887   2.279  1.00  0.00           H  
ATOM    360  HA  ALA A  24       1.519   9.131  -0.061  1.00  0.00           H  
ATOM    361  HB1 ALA A  24       0.158   8.354   2.090  1.00  0.00           H  
ATOM    362  HB2 ALA A  24      -0.461   8.135   0.453  1.00  0.00           H  
ATOM    363  HB3 ALA A  24      -1.018   9.491   1.433  1.00  0.00           H  
ATOM    364  N   ASN A  25      -0.050  10.776  -1.286  1.00  0.00           N  
ATOM    365  CA  ASN A  25      -0.568  11.893  -2.068  1.00  0.00           C  
ATOM    366  C   ASN A  25      -2.087  12.036  -1.968  1.00  0.00           C  
ATOM    367  O   ASN A  25      -2.767  11.224  -1.340  1.00  0.00           O  
ATOM    368  CB  ASN A  25      -0.153  11.748  -3.534  1.00  0.00           C  
ATOM    369  CG  ASN A  25      -0.635  10.450  -4.156  1.00  0.00           C  
ATOM    370  OD1 ASN A  25      -0.759   9.428  -3.481  1.00  0.00           O  
ATOM    371  ND2 ASN A  25      -0.907  10.483  -5.454  1.00  0.00           N  
ATOM    372  H   ASN A  25      -0.011   9.885  -1.688  1.00  0.00           H  
ATOM    373  HA  ASN A  25      -0.121  12.795  -1.673  1.00  0.00           H  
ATOM    374  HB2 ASN A  25      -0.566  12.568  -4.101  1.00  0.00           H  
ATOM    375  HB3 ASN A  25       0.925  11.779  -3.600  1.00  0.00           H  
ATOM    376 HD21 ASN A  25      -0.785  11.331  -5.929  1.00  0.00           H  
ATOM    377 HD22 ASN A  25      -1.219   9.660  -5.883  1.00  0.00           H  
ATOM    378  N   ASP A  26      -2.590  13.098  -2.591  1.00  0.00           N  
ATOM    379  CA  ASP A  26      -4.019  13.414  -2.599  1.00  0.00           C  
ATOM    380  C   ASP A  26      -4.808  12.444  -3.466  1.00  0.00           C  
ATOM    381  O   ASP A  26      -6.039  12.481  -3.486  1.00  0.00           O  
ATOM    382  CB  ASP A  26      -4.249  14.847  -3.083  1.00  0.00           C  
ATOM    383  CG  ASP A  26      -3.006  15.709  -2.964  1.00  0.00           C  
ATOM    384  OD1 ASP A  26      -2.497  15.861  -1.834  1.00  0.00           O  
ATOM    385  OD2 ASP A  26      -2.545  16.233  -4.000  1.00  0.00           O  
ATOM    386  H   ASP A  26      -1.966  13.693  -3.059  1.00  0.00           H  
ATOM    387  HA  ASP A  26      -4.378  13.326  -1.586  1.00  0.00           H  
ATOM    388  HB2 ASP A  26      -4.550  14.826  -4.121  1.00  0.00           H  
ATOM    389  HB3 ASP A  26      -5.035  15.296  -2.494  1.00  0.00           H  
ATOM    390  N   LYS A  27      -4.107  11.556  -4.158  1.00  0.00           N  
ATOM    391  CA  LYS A  27      -4.763  10.562  -4.990  1.00  0.00           C  
ATOM    392  C   LYS A  27      -4.976   9.298  -4.170  1.00  0.00           C  
ATOM    393  O   LYS A  27      -6.107   8.938  -3.850  1.00  0.00           O  
ATOM    394  CB  LYS A  27      -3.930  10.276  -6.237  1.00  0.00           C  
ATOM    395  CG  LYS A  27      -3.345  11.529  -6.874  1.00  0.00           C  
ATOM    396  CD  LYS A  27      -4.261  12.090  -7.949  1.00  0.00           C  
ATOM    397  CE  LYS A  27      -5.396  12.901  -7.346  1.00  0.00           C  
ATOM    398  NZ  LYS A  27      -5.412  14.300  -7.854  1.00  0.00           N  
ATOM    399  H   LYS A  27      -3.132  11.537  -4.075  1.00  0.00           H  
ATOM    400  HA  LYS A  27      -5.724  10.956  -5.284  1.00  0.00           H  
ATOM    401  HB2 LYS A  27      -3.115   9.621  -5.970  1.00  0.00           H  
ATOM    402  HB3 LYS A  27      -4.553   9.784  -6.968  1.00  0.00           H  
ATOM    403  HG2 LYS A  27      -3.205  12.278  -6.111  1.00  0.00           H  
ATOM    404  HG3 LYS A  27      -2.391  11.282  -7.319  1.00  0.00           H  
ATOM    405  HD2 LYS A  27      -3.685  12.728  -8.603  1.00  0.00           H  
ATOM    406  HD3 LYS A  27      -4.677  11.271  -8.518  1.00  0.00           H  
ATOM    407  HE2 LYS A  27      -6.333  12.427  -7.598  1.00  0.00           H  
ATOM    408  HE3 LYS A  27      -5.278  12.917  -6.273  1.00  0.00           H  
ATOM    409  HZ1 LYS A  27      -6.224  14.442  -8.488  1.00  0.00           H  
ATOM    410  HZ2 LYS A  27      -4.537  14.499  -8.381  1.00  0.00           H  
ATOM    411  HZ3 LYS A  27      -5.483  14.967  -7.059  1.00  0.00           H  
ATOM    412  N   ALA A  28      -3.871   8.649  -3.804  1.00  0.00           N  
ATOM    413  CA  ALA A  28      -3.926   7.445  -2.979  1.00  0.00           C  
ATOM    414  C   ALA A  28      -4.844   7.659  -1.782  1.00  0.00           C  
ATOM    415  O   ALA A  28      -5.693   6.821  -1.471  1.00  0.00           O  
ATOM    416  CB  ALA A  28      -2.533   7.081  -2.497  1.00  0.00           C  
ATOM    417  H   ALA A  28      -2.996   9.001  -4.085  1.00  0.00           H  
ATOM    418  HA  ALA A  28      -4.305   6.634  -3.582  1.00  0.00           H  
ATOM    419  HB1 ALA A  28      -2.427   6.007  -2.482  1.00  0.00           H  
ATOM    420  HB2 ALA A  28      -2.385   7.474  -1.501  1.00  0.00           H  
ATOM    421  HB3 ALA A  28      -1.798   7.508  -3.164  1.00  0.00           H  
ATOM    422  N   CYS A  29      -4.660   8.793  -1.115  1.00  0.00           N  
ATOM    423  CA  CYS A  29      -5.464   9.140   0.047  1.00  0.00           C  
ATOM    424  C   CYS A  29      -6.939   9.158  -0.318  1.00  0.00           C  
ATOM    425  O   CYS A  29      -7.787   8.718   0.455  1.00  0.00           O  
ATOM    426  CB  CYS A  29      -5.027  10.501   0.593  1.00  0.00           C  
ATOM    427  SG  CYS A  29      -6.095  11.879   0.111  1.00  0.00           S  
ATOM    428  H   CYS A  29      -3.968   9.416  -1.422  1.00  0.00           H  
ATOM    429  HA  CYS A  29      -5.304   8.384   0.801  1.00  0.00           H  
ATOM    430  HB2 CYS A  29      -5.013  10.460   1.671  1.00  0.00           H  
ATOM    431  HB3 CYS A  29      -4.030  10.718   0.235  1.00  0.00           H  
ATOM    432  HG  CYS A  29      -7.325  11.607   0.523  1.00  0.00           H  
ATOM    433  N   GLY A  30      -7.233   9.658  -1.513  1.00  0.00           N  
ATOM    434  CA  GLY A  30      -8.607   9.703  -1.972  1.00  0.00           C  
ATOM    435  C   GLY A  30      -9.193   8.311  -2.079  1.00  0.00           C  
ATOM    436  O   GLY A  30     -10.354   8.085  -1.737  1.00  0.00           O  
ATOM    437  H   GLY A  30      -6.508   9.981  -2.091  1.00  0.00           H  
ATOM    438  HA2 GLY A  30      -9.195  10.283  -1.276  1.00  0.00           H  
ATOM    439  HA3 GLY A  30      -8.640  10.173  -2.944  1.00  0.00           H  
ATOM    440  N   LEU A  31      -8.369   7.379  -2.549  1.00  0.00           N  
ATOM    441  CA  LEU A  31      -8.777   5.987  -2.702  1.00  0.00           C  
ATOM    442  C   LEU A  31      -9.430   5.481  -1.414  1.00  0.00           C  
ATOM    443  O   LEU A  31     -10.569   5.012  -1.435  1.00  0.00           O  
ATOM    444  CB  LEU A  31      -7.560   5.131  -3.089  1.00  0.00           C  
ATOM    445  CG  LEU A  31      -7.783   3.614  -3.195  1.00  0.00           C  
ATOM    446  CD1 LEU A  31      -7.414   2.946  -1.883  1.00  0.00           C  
ATOM    447  CD2 LEU A  31      -9.216   3.275  -3.596  1.00  0.00           C  
ATOM    448  H   LEU A  31      -7.460   7.642  -2.799  1.00  0.00           H  
ATOM    449  HA  LEU A  31      -9.504   5.945  -3.497  1.00  0.00           H  
ATOM    450  HB2 LEU A  31      -7.199   5.481  -4.044  1.00  0.00           H  
ATOM    451  HB3 LEU A  31      -6.788   5.303  -2.355  1.00  0.00           H  
ATOM    452  HG  LEU A  31      -7.125   3.219  -3.958  1.00  0.00           H  
ATOM    453 HD11 LEU A  31      -7.133   3.704  -1.164  1.00  0.00           H  
ATOM    454 HD12 LEU A  31      -6.578   2.278  -2.044  1.00  0.00           H  
ATOM    455 HD13 LEU A  31      -8.258   2.386  -1.508  1.00  0.00           H  
ATOM    456 HD21 LEU A  31      -9.207   2.702  -4.513  1.00  0.00           H  
ATOM    457 HD22 LEU A  31      -9.776   4.187  -3.750  1.00  0.00           H  
ATOM    458 HD23 LEU A  31      -9.682   2.694  -2.813  1.00  0.00           H  
ATOM    459  N   LEU A  32      -8.721   5.596  -0.290  1.00  0.00           N  
ATOM    460  CA  LEU A  32      -9.288   5.158   0.988  1.00  0.00           C  
ATOM    461  C   LEU A  32      -9.988   6.313   1.698  1.00  0.00           C  
ATOM    462  O   LEU A  32     -11.217   6.342   1.783  1.00  0.00           O  
ATOM    463  CB  LEU A  32      -8.246   4.532   1.925  1.00  0.00           C  
ATOM    464  CG  LEU A  32      -6.778   4.642   1.512  1.00  0.00           C  
ATOM    465  CD1 LEU A  32      -6.302   6.086   1.566  1.00  0.00           C  
ATOM    466  CD2 LEU A  32      -5.937   3.769   2.428  1.00  0.00           C  
ATOM    467  H   LEU A  32      -7.822   5.993  -0.336  1.00  0.00           H  
ATOM    468  HA  LEU A  32     -10.033   4.408   0.759  1.00  0.00           H  
ATOM    469  HB2 LEU A  32      -8.352   4.995   2.894  1.00  0.00           H  
ATOM    470  HB3 LEU A  32      -8.483   3.481   2.025  1.00  0.00           H  
ATOM    471  HG  LEU A  32      -6.657   4.284   0.502  1.00  0.00           H  
ATOM    472 HD11 LEU A  32      -5.394   6.187   0.990  1.00  0.00           H  
ATOM    473 HD12 LEU A  32      -6.111   6.364   2.590  1.00  0.00           H  
ATOM    474 HD13 LEU A  32      -7.063   6.732   1.153  1.00  0.00           H  
ATOM    475 HD21 LEU A  32      -5.082   4.328   2.779  1.00  0.00           H  
ATOM    476 HD22 LEU A  32      -5.600   2.897   1.888  1.00  0.00           H  
ATOM    477 HD23 LEU A  32      -6.538   3.457   3.277  1.00  0.00           H  
ATOM    478  N   GLY A  33      -9.208   7.260   2.208  1.00  0.00           N  
ATOM    479  CA  GLY A  33      -9.782   8.399   2.903  1.00  0.00           C  
ATOM    480  C   GLY A  33      -8.811   9.030   3.881  1.00  0.00           C  
ATOM    481  O   GLY A  33      -9.220   9.698   4.831  1.00  0.00           O  
ATOM    482  H   GLY A  33      -8.236   7.186   2.112  1.00  0.00           H  
ATOM    483  HA2 GLY A  33     -10.077   9.141   2.177  1.00  0.00           H  
ATOM    484  HA3 GLY A  33     -10.659   8.072   3.443  1.00  0.00           H  
ATOM    485  N   TYR A  34      -7.522   8.815   3.645  1.00  0.00           N  
ATOM    486  CA  TYR A  34      -6.480   9.364   4.505  1.00  0.00           C  
ATOM    487  C   TYR A  34      -5.770  10.526   3.813  1.00  0.00           C  
ATOM    488  O   TYR A  34      -6.383  11.268   3.045  1.00  0.00           O  
ATOM    489  CB  TYR A  34      -5.460   8.275   4.853  1.00  0.00           C  
ATOM    490  CG  TYR A  34      -5.972   7.225   5.812  1.00  0.00           C  
ATOM    491  CD1 TYR A  34      -6.933   6.305   5.416  1.00  0.00           C  
ATOM    492  CD2 TYR A  34      -5.486   7.151   7.111  1.00  0.00           C  
ATOM    493  CE1 TYR A  34      -7.396   5.342   6.289  1.00  0.00           C  
ATOM    494  CE2 TYR A  34      -5.945   6.190   7.989  1.00  0.00           C  
ATOM    495  CZ  TYR A  34      -6.901   5.289   7.575  1.00  0.00           C  
ATOM    496  OH  TYR A  34      -7.362   4.329   8.445  1.00  0.00           O  
ATOM    497  H   TYR A  34      -7.264   8.274   2.869  1.00  0.00           H  
ATOM    498  HA  TYR A  34      -6.943   9.720   5.412  1.00  0.00           H  
ATOM    499  HB2 TYR A  34      -5.162   7.772   3.945  1.00  0.00           H  
ATOM    500  HB3 TYR A  34      -4.593   8.737   5.301  1.00  0.00           H  
ATOM    501  HD1 TYR A  34      -7.320   6.351   4.409  1.00  0.00           H  
ATOM    502  HD2 TYR A  34      -4.736   7.859   7.430  1.00  0.00           H  
ATOM    503  HE1 TYR A  34      -8.144   4.634   5.963  1.00  0.00           H  
ATOM    504  HE2 TYR A  34      -5.557   6.151   8.998  1.00  0.00           H  
ATOM    505  HH  TYR A  34      -7.318   4.664   9.344  1.00  0.00           H  
ATOM    506  N   SER A  35      -4.471  10.659   4.081  1.00  0.00           N  
ATOM    507  CA  SER A  35      -3.644  11.701   3.483  1.00  0.00           C  
ATOM    508  C   SER A  35      -2.243  11.658   4.073  1.00  0.00           C  
ATOM    509  O   SER A  35      -2.007  10.990   5.077  1.00  0.00           O  
ATOM    510  CB  SER A  35      -4.250  13.085   3.678  1.00  0.00           C  
ATOM    511  OG  SER A  35      -4.399  13.396   5.053  1.00  0.00           O  
ATOM    512  H   SER A  35      -4.048  10.023   4.694  1.00  0.00           H  
ATOM    513  HA  SER A  35      -3.582  11.500   2.427  1.00  0.00           H  
ATOM    514  HB2 SER A  35      -3.603  13.822   3.220  1.00  0.00           H  
ATOM    515  HB3 SER A  35      -5.218  13.112   3.205  1.00  0.00           H  
ATOM    516  HG  SER A  35      -4.552  14.339   5.153  1.00  0.00           H  
ATOM    517  N   SER A  36      -1.318  12.366   3.443  1.00  0.00           N  
ATOM    518  CA  SER A  36       0.067  12.403   3.898  1.00  0.00           C  
ATOM    519  C   SER A  36       0.171  12.616   5.408  1.00  0.00           C  
ATOM    520  O   SER A  36       1.053  12.057   6.058  1.00  0.00           O  
ATOM    521  CB  SER A  36       0.826  13.512   3.168  1.00  0.00           C  
ATOM    522  OG  SER A  36      -0.068  14.467   2.622  1.00  0.00           O  
ATOM    523  H   SER A  36      -1.571  12.873   2.643  1.00  0.00           H  
ATOM    524  HA  SER A  36       0.520  11.454   3.650  1.00  0.00           H  
ATOM    525  HB2 SER A  36       1.486  14.011   3.863  1.00  0.00           H  
ATOM    526  HB3 SER A  36       1.406  13.081   2.366  1.00  0.00           H  
ATOM    527  HG  SER A  36       0.429  15.218   2.291  1.00  0.00           H  
ATOM    528  N   GLN A  37      -0.714  13.441   5.958  1.00  0.00           N  
ATOM    529  CA  GLN A  37      -0.699  13.738   7.389  1.00  0.00           C  
ATOM    530  C   GLN A  37      -1.743  12.941   8.173  1.00  0.00           C  
ATOM    531  O   GLN A  37      -1.800  13.028   9.399  1.00  0.00           O  
ATOM    532  CB  GLN A  37      -0.921  15.234   7.618  1.00  0.00           C  
ATOM    533  CG  GLN A  37      -2.117  15.793   6.863  1.00  0.00           C  
ATOM    534  CD  GLN A  37      -1.716  16.797   5.798  1.00  0.00           C  
ATOM    535  OE1 GLN A  37      -2.176  16.724   4.658  1.00  0.00           O  
ATOM    536  NE2 GLN A  37      -0.856  17.738   6.165  1.00  0.00           N  
ATOM    537  H   GLN A  37      -1.387  13.868   5.388  1.00  0.00           H  
ATOM    538  HA  GLN A  37       0.281  13.477   7.765  1.00  0.00           H  
ATOM    539  HB2 GLN A  37      -1.074  15.409   8.671  1.00  0.00           H  
ATOM    540  HB3 GLN A  37      -0.039  15.769   7.298  1.00  0.00           H  
ATOM    541  HG2 GLN A  37      -2.640  14.977   6.388  1.00  0.00           H  
ATOM    542  HG3 GLN A  37      -2.774  16.280   7.566  1.00  0.00           H  
ATOM    543 HE21 GLN A  37      -0.530  17.733   7.091  1.00  0.00           H  
ATOM    544 HE22 GLN A  37      -0.579  18.399   5.497  1.00  0.00           H  
ATOM    545  N   ASP A  38      -2.583  12.184   7.472  1.00  0.00           N  
ATOM    546  CA  ASP A  38      -3.630  11.409   8.134  1.00  0.00           C  
ATOM    547  C   ASP A  38      -3.322   9.913   8.169  1.00  0.00           C  
ATOM    548  O   ASP A  38      -3.972   9.160   8.895  1.00  0.00           O  
ATOM    549  CB  ASP A  38      -4.973  11.639   7.441  1.00  0.00           C  
ATOM    550  CG  ASP A  38      -5.559  13.003   7.751  1.00  0.00           C  
ATOM    551  OD1 ASP A  38      -4.792  13.988   7.777  1.00  0.00           O  
ATOM    552  OD2 ASP A  38      -6.786  13.086   7.965  1.00  0.00           O  
ATOM    553  H   ASP A  38      -2.510  12.160   6.496  1.00  0.00           H  
ATOM    554  HA  ASP A  38      -3.705  11.766   9.150  1.00  0.00           H  
ATOM    555  HB2 ASP A  38      -4.837  11.563   6.372  1.00  0.00           H  
ATOM    556  HB3 ASP A  38      -5.675  10.884   7.765  1.00  0.00           H  
ATOM    557  N   LEU A  39      -2.342   9.477   7.384  1.00  0.00           N  
ATOM    558  CA  LEU A  39      -1.982   8.063   7.342  1.00  0.00           C  
ATOM    559  C   LEU A  39      -0.527   7.844   7.749  1.00  0.00           C  
ATOM    560  O   LEU A  39      -0.112   6.716   8.007  1.00  0.00           O  
ATOM    561  CB  LEU A  39      -2.232   7.494   5.940  1.00  0.00           C  
ATOM    562  CG  LEU A  39      -1.455   8.169   4.815  1.00  0.00           C  
ATOM    563  CD1 LEU A  39      -0.207   7.374   4.477  1.00  0.00           C  
ATOM    564  CD2 LEU A  39      -2.338   8.324   3.589  1.00  0.00           C  
ATOM    565  H   LEU A  39      -1.857  10.116   6.820  1.00  0.00           H  
ATOM    566  HA  LEU A  39      -2.615   7.545   8.045  1.00  0.00           H  
ATOM    567  HB2 LEU A  39      -1.978   6.445   5.941  1.00  0.00           H  
ATOM    568  HB3 LEU A  39      -3.285   7.589   5.723  1.00  0.00           H  
ATOM    569  HG  LEU A  39      -1.148   9.154   5.136  1.00  0.00           H  
ATOM    570 HD11 LEU A  39       0.600   8.052   4.238  1.00  0.00           H  
ATOM    571 HD12 LEU A  39      -0.405   6.736   3.627  1.00  0.00           H  
ATOM    572 HD13 LEU A  39       0.073   6.765   5.323  1.00  0.00           H  
ATOM    573 HD21 LEU A  39      -3.319   8.658   3.894  1.00  0.00           H  
ATOM    574 HD22 LEU A  39      -2.423   7.371   3.087  1.00  0.00           H  
ATOM    575 HD23 LEU A  39      -1.901   9.049   2.920  1.00  0.00           H  
ATOM    576  N   ILE A  40       0.243   8.927   7.812  1.00  0.00           N  
ATOM    577  CA  ILE A  40       1.647   8.839   8.193  1.00  0.00           C  
ATOM    578  C   ILE A  40       1.795   8.350   9.630  1.00  0.00           C  
ATOM    579  O   ILE A  40       1.028   8.732  10.513  1.00  0.00           O  
ATOM    580  CB  ILE A  40       2.363  10.200   8.030  1.00  0.00           C  
ATOM    581  CG1 ILE A  40       3.889  10.013   8.064  1.00  0.00           C  
ATOM    582  CG2 ILE A  40       1.897  11.191   9.092  1.00  0.00           C  
ATOM    583  CD1 ILE A  40       4.492  10.004   9.456  1.00  0.00           C  
ATOM    584  H   ILE A  40      -0.143   9.803   7.599  1.00  0.00           H  
ATOM    585  HA  ILE A  40       2.124   8.129   7.533  1.00  0.00           H  
ATOM    586  HB  ILE A  40       2.087  10.601   7.067  1.00  0.00           H  
ATOM    587 HG12 ILE A  40       4.138   9.075   7.595  1.00  0.00           H  
ATOM    588 HG13 ILE A  40       4.351  10.819   7.511  1.00  0.00           H  
ATOM    589 HG21 ILE A  40       1.383  12.013   8.616  1.00  0.00           H  
ATOM    590 HG22 ILE A  40       2.751  11.568   9.633  1.00  0.00           H  
ATOM    591 HG23 ILE A  40       1.227  10.696   9.779  1.00  0.00           H  
ATOM    592 HD11 ILE A  40       5.314   9.304   9.487  1.00  0.00           H  
ATOM    593 HD12 ILE A  40       3.740   9.707  10.172  1.00  0.00           H  
ATOM    594 HD13 ILE A  40       4.851  10.993   9.700  1.00  0.00           H  
ATOM    595  N   GLY A  41       2.790   7.494   9.855  1.00  0.00           N  
ATOM    596  CA  GLY A  41       3.023   6.959  11.183  1.00  0.00           C  
ATOM    597  C   GLY A  41       2.586   5.514  11.310  1.00  0.00           C  
ATOM    598  O   GLY A  41       3.047   4.794  12.197  1.00  0.00           O  
ATOM    599  H   GLY A  41       3.366   7.221   9.109  1.00  0.00           H  
ATOM    600  HA2 GLY A  41       4.078   7.026  11.405  1.00  0.00           H  
ATOM    601  HA3 GLY A  41       2.479   7.553  11.900  1.00  0.00           H  
ATOM    602  N   GLN A  42       1.696   5.089  10.420  1.00  0.00           N  
ATOM    603  CA  GLN A  42       1.195   3.720  10.431  1.00  0.00           C  
ATOM    604  C   GLN A  42       1.670   2.965   9.194  1.00  0.00           C  
ATOM    605  O   GLN A  42       2.535   3.442   8.463  1.00  0.00           O  
ATOM    606  CB  GLN A  42      -0.334   3.714  10.494  1.00  0.00           C  
ATOM    607  CG  GLN A  42      -0.910   4.798  11.390  1.00  0.00           C  
ATOM    608  CD  GLN A  42      -2.346   5.143  11.039  1.00  0.00           C  
ATOM    609  OE1 GLN A  42      -3.279   4.453  11.453  1.00  0.00           O  
ATOM    610  NE2 GLN A  42      -2.530   6.213  10.278  1.00  0.00           N  
ATOM    611  H   GLN A  42       1.369   5.712   9.735  1.00  0.00           H  
ATOM    612  HA  GLN A  42       1.586   3.231  11.310  1.00  0.00           H  
ATOM    613  HB2 GLN A  42      -0.725   3.855   9.496  1.00  0.00           H  
ATOM    614  HB3 GLN A  42      -0.664   2.757  10.866  1.00  0.00           H  
ATOM    615  HG2 GLN A  42      -0.880   4.456  12.413  1.00  0.00           H  
ATOM    616  HG3 GLN A  42      -0.308   5.688  11.290  1.00  0.00           H  
ATOM    617 HE21 GLN A  42      -1.740   6.715   9.985  1.00  0.00           H  
ATOM    618 HE22 GLN A  42      -3.447   6.458  10.035  1.00  0.00           H  
ATOM    619  N   LYS A  43       1.096   1.789   8.964  1.00  0.00           N  
ATOM    620  CA  LYS A  43       1.457   0.971   7.812  1.00  0.00           C  
ATOM    621  C   LYS A  43       0.280   0.870   6.851  1.00  0.00           C  
ATOM    622  O   LYS A  43      -0.842   0.596   7.271  1.00  0.00           O  
ATOM    623  CB  LYS A  43       1.893  -0.425   8.264  1.00  0.00           C  
ATOM    624  CG  LYS A  43       2.552  -0.440   9.634  1.00  0.00           C  
ATOM    625  CD  LYS A  43       3.185  -1.788   9.937  1.00  0.00           C  
ATOM    626  CE  LYS A  43       2.375  -2.568  10.960  1.00  0.00           C  
ATOM    627  NZ  LYS A  43       2.598  -2.067  12.345  1.00  0.00           N  
ATOM    628  H   LYS A  43       0.408   1.464   9.584  1.00  0.00           H  
ATOM    629  HA  LYS A  43       2.281   1.454   7.306  1.00  0.00           H  
ATOM    630  HB2 LYS A  43       1.027  -1.068   8.295  1.00  0.00           H  
ATOM    631  HB3 LYS A  43       2.598  -0.818   7.545  1.00  0.00           H  
ATOM    632  HG2 LYS A  43       3.317   0.319   9.664  1.00  0.00           H  
ATOM    633  HG3 LYS A  43       1.804  -0.228  10.383  1.00  0.00           H  
ATOM    634  HD2 LYS A  43       3.239  -2.362   9.024  1.00  0.00           H  
ATOM    635  HD3 LYS A  43       4.180  -1.630  10.324  1.00  0.00           H  
ATOM    636  HE2 LYS A  43       1.326  -2.475  10.719  1.00  0.00           H  
ATOM    637  HE3 LYS A  43       2.662  -3.608  10.911  1.00  0.00           H  
ATOM    638  HZ1 LYS A  43       1.804  -1.461  12.639  1.00  0.00           H  
ATOM    639  HZ2 LYS A  43       3.478  -1.513  12.387  1.00  0.00           H  
ATOM    640  HZ3 LYS A  43       2.674  -2.866  13.005  1.00  0.00           H  
ATOM    641  N   LEU A  44       0.527   1.137   5.570  1.00  0.00           N  
ATOM    642  CA  LEU A  44      -0.536   1.110   4.564  1.00  0.00           C  
ATOM    643  C   LEU A  44      -1.438  -0.120   4.689  1.00  0.00           C  
ATOM    644  O   LEU A  44      -2.657  -0.004   4.600  1.00  0.00           O  
ATOM    645  CB  LEU A  44       0.035   1.187   3.139  1.00  0.00           C  
ATOM    646  CG  LEU A  44       1.454   0.639   2.938  1.00  0.00           C  
ATOM    647  CD1 LEU A  44       1.484  -0.872   3.095  1.00  0.00           C  
ATOM    648  CD2 LEU A  44       1.972   1.030   1.562  1.00  0.00           C  
ATOM    649  H   LEU A  44       1.438   1.394   5.302  1.00  0.00           H  
ATOM    650  HA  LEU A  44      -1.146   1.986   4.726  1.00  0.00           H  
ATOM    651  HB2 LEU A  44      -0.626   0.639   2.484  1.00  0.00           H  
ATOM    652  HB3 LEU A  44       0.032   2.223   2.833  1.00  0.00           H  
ATOM    653  HG  LEU A  44       2.110   1.068   3.678  1.00  0.00           H  
ATOM    654 HD11 LEU A  44       2.139  -1.135   3.912  1.00  0.00           H  
ATOM    655 HD12 LEU A  44       1.848  -1.325   2.182  1.00  0.00           H  
ATOM    656 HD13 LEU A  44       0.488  -1.233   3.302  1.00  0.00           H  
ATOM    657 HD21 LEU A  44       1.577   0.350   0.823  1.00  0.00           H  
ATOM    658 HD22 LEU A  44       3.050   0.982   1.555  1.00  0.00           H  
ATOM    659 HD23 LEU A  44       1.654   2.036   1.331  1.00  0.00           H  
ATOM    660  N   THR A  45      -0.838  -1.293   4.870  1.00  0.00           N  
ATOM    661  CA  THR A  45      -1.598  -2.539   4.973  1.00  0.00           C  
ATOM    662  C   THR A  45      -2.666  -2.483   6.056  1.00  0.00           C  
ATOM    663  O   THR A  45      -3.622  -3.260   6.029  1.00  0.00           O  
ATOM    664  CB  THR A  45      -0.684  -3.738   5.237  1.00  0.00           C  
ATOM    665  OG1 THR A  45       0.072  -3.538   6.436  1.00  0.00           O  
ATOM    666  CG2 THR A  45       0.252  -3.938   4.063  1.00  0.00           C  
ATOM    667  H   THR A  45       0.139  -1.320   4.912  1.00  0.00           H  
ATOM    668  HA  THR A  45      -2.086  -2.701   4.024  1.00  0.00           H  
ATOM    669  HB  THR A  45      -1.295  -4.621   5.340  1.00  0.00           H  
ATOM    670  HG1 THR A  45      -0.490  -3.141   7.107  1.00  0.00           H  
ATOM    671 HG21 THR A  45       0.327  -3.014   3.510  1.00  0.00           H  
ATOM    672 HG22 THR A  45      -0.141  -4.714   3.423  1.00  0.00           H  
ATOM    673 HG23 THR A  45       1.227  -4.225   4.424  1.00  0.00           H  
ATOM    674  N   GLN A  46      -2.518  -1.564   6.996  1.00  0.00           N  
ATOM    675  CA  GLN A  46      -3.493  -1.420   8.066  1.00  0.00           C  
ATOM    676  C   GLN A  46      -4.854  -1.101   7.470  1.00  0.00           C  
ATOM    677  O   GLN A  46      -5.895  -1.362   8.073  1.00  0.00           O  
ATOM    678  CB  GLN A  46      -3.069  -0.319   9.041  1.00  0.00           C  
ATOM    679  CG  GLN A  46      -3.277  -0.685  10.501  1.00  0.00           C  
ATOM    680  CD  GLN A  46      -2.979   0.467  11.440  1.00  0.00           C  
ATOM    681  OE1 GLN A  46      -3.840   0.896  12.209  1.00  0.00           O  
ATOM    682  NE2 GLN A  46      -1.752   0.974  11.382  1.00  0.00           N  
ATOM    683  H   GLN A  46      -1.749  -0.962   6.961  1.00  0.00           H  
ATOM    684  HA  GLN A  46      -3.551  -2.361   8.593  1.00  0.00           H  
ATOM    685  HB2 GLN A  46      -2.019  -0.106   8.892  1.00  0.00           H  
ATOM    686  HB3 GLN A  46      -3.642   0.573   8.831  1.00  0.00           H  
ATOM    687  HG2 GLN A  46      -4.305  -0.986  10.639  1.00  0.00           H  
ATOM    688  HG3 GLN A  46      -2.626  -1.510  10.749  1.00  0.00           H  
ATOM    689 HE21 GLN A  46      -1.119   0.581  10.746  1.00  0.00           H  
ATOM    690 HE22 GLN A  46      -1.531   1.718  11.980  1.00  0.00           H  
ATOM    691  N   PHE A  47      -4.825  -0.514   6.278  1.00  0.00           N  
ATOM    692  CA  PHE A  47      -6.043  -0.129   5.577  1.00  0.00           C  
ATOM    693  C   PHE A  47      -6.234  -0.955   4.307  1.00  0.00           C  
ATOM    694  O   PHE A  47      -6.676  -0.433   3.284  1.00  0.00           O  
ATOM    695  CB  PHE A  47      -5.992   1.361   5.226  1.00  0.00           C  
ATOM    696  CG  PHE A  47      -4.970   2.137   6.011  1.00  0.00           C  
ATOM    697  CD1 PHE A  47      -5.118   2.326   7.375  1.00  0.00           C  
ATOM    698  CD2 PHE A  47      -3.858   2.674   5.381  1.00  0.00           C  
ATOM    699  CE1 PHE A  47      -4.176   3.038   8.098  1.00  0.00           C  
ATOM    700  CE2 PHE A  47      -2.915   3.385   6.096  1.00  0.00           C  
ATOM    701  CZ  PHE A  47      -3.073   3.569   7.456  1.00  0.00           C  
ATOM    702  H   PHE A  47      -3.958  -0.316   5.869  1.00  0.00           H  
ATOM    703  HA  PHE A  47      -6.877  -0.305   6.238  1.00  0.00           H  
ATOM    704  HB2 PHE A  47      -5.749   1.466   4.179  1.00  0.00           H  
ATOM    705  HB3 PHE A  47      -6.961   1.801   5.413  1.00  0.00           H  
ATOM    706  HD1 PHE A  47      -5.979   1.911   7.878  1.00  0.00           H  
ATOM    707  HD2 PHE A  47      -3.733   2.532   4.318  1.00  0.00           H  
ATOM    708  HE1 PHE A  47      -4.302   3.179   9.161  1.00  0.00           H  
ATOM    709  HE2 PHE A  47      -2.052   3.798   5.593  1.00  0.00           H  
ATOM    710  HZ  PHE A  47      -2.336   4.125   8.017  1.00  0.00           H  
ATOM    711  N   PHE A  48      -5.907  -2.245   4.379  1.00  0.00           N  
ATOM    712  CA  PHE A  48      -6.053  -3.140   3.231  1.00  0.00           C  
ATOM    713  C   PHE A  48      -6.482  -4.533   3.676  1.00  0.00           C  
ATOM    714  O   PHE A  48      -6.267  -4.917   4.825  1.00  0.00           O  
ATOM    715  CB  PHE A  48      -4.742  -3.218   2.439  1.00  0.00           C  
ATOM    716  CG  PHE A  48      -4.344  -1.907   1.820  1.00  0.00           C  
ATOM    717  CD1 PHE A  48      -5.200  -1.243   0.956  1.00  0.00           C  
ATOM    718  CD2 PHE A  48      -3.118  -1.335   2.107  1.00  0.00           C  
ATOM    719  CE1 PHE A  48      -4.840  -0.034   0.397  1.00  0.00           C  
ATOM    720  CE2 PHE A  48      -2.751  -0.126   1.548  1.00  0.00           C  
ATOM    721  CZ  PHE A  48      -3.614   0.525   0.692  1.00  0.00           C  
ATOM    722  H   PHE A  48      -5.566  -2.603   5.225  1.00  0.00           H  
ATOM    723  HA  PHE A  48      -6.819  -2.731   2.592  1.00  0.00           H  
ATOM    724  HB2 PHE A  48      -3.948  -3.530   3.099  1.00  0.00           H  
ATOM    725  HB3 PHE A  48      -4.852  -3.944   1.643  1.00  0.00           H  
ATOM    726  HD1 PHE A  48      -6.159  -1.679   0.725  1.00  0.00           H  
ATOM    727  HD2 PHE A  48      -2.441  -1.844   2.776  1.00  0.00           H  
ATOM    728  HE1 PHE A  48      -5.519   0.472  -0.274  1.00  0.00           H  
ATOM    729  HE2 PHE A  48      -1.792   0.309   1.781  1.00  0.00           H  
ATOM    730  HZ  PHE A  48      -3.332   1.470   0.255  1.00  0.00           H  
ATOM    731  N   LEU A  49      -7.091  -5.276   2.747  1.00  0.00           N  
ATOM    732  CA  LEU A  49      -7.578  -6.638   2.996  1.00  0.00           C  
ATOM    733  C   LEU A  49      -7.974  -6.849   4.455  1.00  0.00           C  
ATOM    734  O   LEU A  49      -9.101  -6.551   4.849  1.00  0.00           O  
ATOM    735  CB  LEU A  49      -6.533  -7.682   2.577  1.00  0.00           C  
ATOM    736  CG  LEU A  49      -5.228  -7.124   2.000  1.00  0.00           C  
ATOM    737  CD1 LEU A  49      -4.294  -6.678   3.115  1.00  0.00           C  
ATOM    738  CD2 LEU A  49      -4.545  -8.164   1.129  1.00  0.00           C  
ATOM    739  H   LEU A  49      -7.221  -4.891   1.856  1.00  0.00           H  
ATOM    740  HA  LEU A  49      -8.458  -6.775   2.388  1.00  0.00           H  
ATOM    741  HB2 LEU A  49      -6.293  -8.283   3.438  1.00  0.00           H  
ATOM    742  HB3 LEU A  49      -6.981  -8.321   1.829  1.00  0.00           H  
ATOM    743  HG  LEU A  49      -5.452  -6.266   1.383  1.00  0.00           H  
ATOM    744 HD11 LEU A  49      -3.652  -5.889   2.752  1.00  0.00           H  
ATOM    745 HD12 LEU A  49      -3.692  -7.515   3.437  1.00  0.00           H  
ATOM    746 HD13 LEU A  49      -4.877  -6.313   3.947  1.00  0.00           H  
ATOM    747 HD21 LEU A  49      -3.472  -8.039   1.194  1.00  0.00           H  
ATOM    748 HD22 LEU A  49      -4.859  -8.039   0.103  1.00  0.00           H  
ATOM    749 HD23 LEU A  49      -4.812  -9.153   1.469  1.00  0.00           H  
ATOM    750  N   ARG A  50      -7.044  -7.368   5.250  1.00  0.00           N  
ATOM    751  CA  ARG A  50      -7.300  -7.619   6.662  1.00  0.00           C  
ATOM    752  C   ARG A  50      -6.192  -7.029   7.526  1.00  0.00           C  
ATOM    753  O   ARG A  50      -5.037  -7.447   7.449  1.00  0.00           O  
ATOM    754  CB  ARG A  50      -7.422  -9.122   6.917  1.00  0.00           C  
ATOM    755  CG  ARG A  50      -8.518  -9.481   7.904  1.00  0.00           C  
ATOM    756  CD  ARG A  50      -8.033 -10.487   8.936  1.00  0.00           C  
ATOM    757  NE  ARG A  50      -8.911 -11.651   9.022  1.00  0.00           N  
ATOM    758  CZ  ARG A  50      -9.878 -11.780   9.924  1.00  0.00           C  
ATOM    759  NH1 ARG A  50     -10.094 -10.817  10.811  1.00  0.00           N  
ATOM    760  NH2 ARG A  50     -10.632 -12.869   9.940  1.00  0.00           N  
ATOM    761  H   ARG A  50      -6.164  -7.585   4.879  1.00  0.00           H  
ATOM    762  HA  ARG A  50      -8.233  -7.142   6.918  1.00  0.00           H  
ATOM    763  HB2 ARG A  50      -7.632  -9.619   5.983  1.00  0.00           H  
ATOM    764  HB3 ARG A  50      -6.483  -9.486   7.308  1.00  0.00           H  
ATOM    765  HG2 ARG A  50      -8.840  -8.585   8.414  1.00  0.00           H  
ATOM    766  HG3 ARG A  50      -9.351  -9.907   7.363  1.00  0.00           H  
ATOM    767  HD2 ARG A  50      -7.042 -10.815   8.660  1.00  0.00           H  
ATOM    768  HD3 ARG A  50      -7.995 -10.004   9.900  1.00  0.00           H  
ATOM    769  HE  ARG A  50      -8.770 -12.373   8.376  1.00  0.00           H  
ATOM    770 HH11 ARG A  50      -9.528  -9.993  10.803  1.00  0.00           H  
ATOM    771 HH12 ARG A  50     -10.823 -10.917  11.489  1.00  0.00           H  
ATOM    772 HH21 ARG A  50     -10.473 -13.597   9.271  1.00  0.00           H  
ATOM    773 HH22 ARG A  50     -11.360 -12.966  10.618  1.00  0.00           H  
ATOM    774  N   SER A  51      -6.554  -6.052   8.350  1.00  0.00           N  
ATOM    775  CA  SER A  51      -5.594  -5.398   9.232  1.00  0.00           C  
ATOM    776  C   SER A  51      -5.363  -6.216  10.495  1.00  0.00           C  
ATOM    777  O   SER A  51      -4.538  -5.857  11.336  1.00  0.00           O  
ATOM    778  CB  SER A  51      -6.085  -3.999   9.603  1.00  0.00           C  
ATOM    779  OG  SER A  51      -7.146  -4.063  10.542  1.00  0.00           O  
ATOM    780  H   SER A  51      -7.490  -5.763   8.365  1.00  0.00           H  
ATOM    781  HA  SER A  51      -4.661  -5.310   8.697  1.00  0.00           H  
ATOM    782  HB2 SER A  51      -5.271  -3.439  10.038  1.00  0.00           H  
ATOM    783  HB3 SER A  51      -6.435  -3.494   8.716  1.00  0.00           H  
ATOM    784  HG  SER A  51      -6.870  -3.656  11.366  1.00  0.00           H  
ATOM    785  N   ASP A  52      -6.107  -7.307  10.632  1.00  0.00           N  
ATOM    786  CA  ASP A  52      -5.994  -8.164  11.805  1.00  0.00           C  
ATOM    787  C   ASP A  52      -4.884  -9.204  11.653  1.00  0.00           C  
ATOM    788  O   ASP A  52      -3.863  -9.133  12.336  1.00  0.00           O  
ATOM    789  CB  ASP A  52      -7.327  -8.865  12.074  1.00  0.00           C  
ATOM    790  CG  ASP A  52      -7.942  -8.451  13.396  1.00  0.00           C  
ATOM    791  OD1 ASP A  52      -7.373  -8.806  14.452  1.00  0.00           O  
ATOM    792  OD2 ASP A  52      -8.990  -7.774  13.377  1.00  0.00           O  
ATOM    793  H   ASP A  52      -6.757  -7.535   9.935  1.00  0.00           H  
ATOM    794  HA  ASP A  52      -5.760  -7.533  12.650  1.00  0.00           H  
ATOM    795  HB2 ASP A  52      -8.021  -8.620  11.283  1.00  0.00           H  
ATOM    796  HB3 ASP A  52      -7.169  -9.934  12.088  1.00  0.00           H  
ATOM    797  N   SER A  53      -5.102 -10.185  10.781  1.00  0.00           N  
ATOM    798  CA  SER A  53      -4.127 -11.255  10.571  1.00  0.00           C  
ATOM    799  C   SER A  53      -3.160 -10.956   9.424  1.00  0.00           C  
ATOM    800  O   SER A  53      -1.942 -11.020   9.599  1.00  0.00           O  
ATOM    801  CB  SER A  53      -4.851 -12.574  10.302  1.00  0.00           C  
ATOM    802  OG  SER A  53      -5.620 -12.505   9.114  1.00  0.00           O  
ATOM    803  H   SER A  53      -5.945 -10.202  10.281  1.00  0.00           H  
ATOM    804  HA  SER A  53      -3.559 -11.358  11.481  1.00  0.00           H  
ATOM    805  HB2 SER A  53      -4.125 -13.367  10.200  1.00  0.00           H  
ATOM    806  HB3 SER A  53      -5.508 -12.792  11.131  1.00  0.00           H  
ATOM    807  HG  SER A  53      -5.598 -13.356   8.669  1.00  0.00           H  
ATOM    808  N   ASP A  54      -3.711 -10.664   8.251  1.00  0.00           N  
ATOM    809  CA  ASP A  54      -2.909 -10.389   7.057  1.00  0.00           C  
ATOM    810  C   ASP A  54      -1.721  -9.473   7.344  1.00  0.00           C  
ATOM    811  O   ASP A  54      -0.577  -9.853   7.114  1.00  0.00           O  
ATOM    812  CB  ASP A  54      -3.785  -9.771   5.965  1.00  0.00           C  
ATOM    813  CG  ASP A  54      -4.179 -10.778   4.903  1.00  0.00           C  
ATOM    814  OD1 ASP A  54      -3.276 -11.442   4.351  1.00  0.00           O  
ATOM    815  OD2 ASP A  54      -5.390 -10.904   4.624  1.00  0.00           O  
ATOM    816  H   ASP A  54      -4.688 -10.656   8.175  1.00  0.00           H  
ATOM    817  HA  ASP A  54      -2.527 -11.331   6.697  1.00  0.00           H  
ATOM    818  HB2 ASP A  54      -4.685  -9.381   6.415  1.00  0.00           H  
ATOM    819  HB3 ASP A  54      -3.244  -8.967   5.492  1.00  0.00           H  
ATOM    820  N   VAL A  55      -1.996  -8.267   7.822  1.00  0.00           N  
ATOM    821  CA  VAL A  55      -0.944  -7.293   8.115  1.00  0.00           C  
ATOM    822  C   VAL A  55       0.170  -7.882   8.986  1.00  0.00           C  
ATOM    823  O   VAL A  55       1.312  -7.424   8.937  1.00  0.00           O  
ATOM    824  CB  VAL A  55      -1.530  -6.045   8.807  1.00  0.00           C  
ATOM    825  CG1 VAL A  55      -0.427  -5.110   9.282  1.00  0.00           C  
ATOM    826  CG2 VAL A  55      -2.476  -5.320   7.867  1.00  0.00           C  
ATOM    827  H   VAL A  55      -2.932  -8.014   7.968  1.00  0.00           H  
ATOM    828  HA  VAL A  55      -0.515  -6.982   7.173  1.00  0.00           H  
ATOM    829  HB  VAL A  55      -2.093  -6.368   9.670  1.00  0.00           H  
ATOM    830 HG11 VAL A  55       0.318  -5.676   9.825  1.00  0.00           H  
ATOM    831 HG12 VAL A  55      -0.848  -4.356   9.930  1.00  0.00           H  
ATOM    832 HG13 VAL A  55       0.035  -4.634   8.429  1.00  0.00           H  
ATOM    833 HG21 VAL A  55      -3.023  -6.042   7.279  1.00  0.00           H  
ATOM    834 HG22 VAL A  55      -1.908  -4.677   7.210  1.00  0.00           H  
ATOM    835 HG23 VAL A  55      -3.168  -4.724   8.442  1.00  0.00           H  
ATOM    836  N   VAL A  56      -0.165  -8.883   9.792  1.00  0.00           N  
ATOM    837  CA  VAL A  56       0.816  -9.505  10.679  1.00  0.00           C  
ATOM    838  C   VAL A  56       1.791 -10.415   9.931  1.00  0.00           C  
ATOM    839  O   VAL A  56       2.977 -10.449  10.255  1.00  0.00           O  
ATOM    840  CB  VAL A  56       0.131 -10.318  11.794  1.00  0.00           C  
ATOM    841  CG1 VAL A  56       1.157 -10.841  12.788  1.00  0.00           C  
ATOM    842  CG2 VAL A  56      -0.918  -9.472  12.502  1.00  0.00           C  
ATOM    843  H   VAL A  56      -1.090  -9.204   9.801  1.00  0.00           H  
ATOM    844  HA  VAL A  56       1.380  -8.712  11.148  1.00  0.00           H  
ATOM    845  HB  VAL A  56      -0.366 -11.165  11.344  1.00  0.00           H  
ATOM    846 HG11 VAL A  56       1.472 -11.830  12.493  1.00  0.00           H  
ATOM    847 HG12 VAL A  56       0.717 -10.883  13.773  1.00  0.00           H  
ATOM    848 HG13 VAL A  56       2.011 -10.180  12.803  1.00  0.00           H  
ATOM    849 HG21 VAL A  56      -1.730 -10.104  12.827  1.00  0.00           H  
ATOM    850 HG22 VAL A  56      -1.293  -8.722  11.820  1.00  0.00           H  
ATOM    851 HG23 VAL A  56      -0.471  -8.989  13.359  1.00  0.00           H  
ATOM    852  N   GLU A  57       1.297 -11.155   8.941  1.00  0.00           N  
ATOM    853  CA  GLU A  57       2.147 -12.062   8.171  1.00  0.00           C  
ATOM    854  C   GLU A  57       2.738 -11.376   6.944  1.00  0.00           C  
ATOM    855  O   GLU A  57       3.825 -11.727   6.485  1.00  0.00           O  
ATOM    856  CB  GLU A  57       1.352 -13.296   7.740  1.00  0.00           C  
ATOM    857  CG  GLU A  57       0.001 -12.966   7.125  1.00  0.00           C  
ATOM    858  CD  GLU A  57      -1.076 -13.963   7.509  1.00  0.00           C  
ATOM    859  OE1 GLU A  57      -0.730 -15.033   8.051  1.00  0.00           O  
ATOM    860  OE2 GLU A  57      -2.267 -13.671   7.270  1.00  0.00           O  
ATOM    861  H   GLU A  57       0.344 -11.088   8.718  1.00  0.00           H  
ATOM    862  HA  GLU A  57       2.957 -12.377   8.813  1.00  0.00           H  
ATOM    863  HB2 GLU A  57       1.929 -13.846   7.011  1.00  0.00           H  
ATOM    864  HB3 GLU A  57       1.186 -13.924   8.603  1.00  0.00           H  
ATOM    865  HG2 GLU A  57      -0.302 -11.985   7.459  1.00  0.00           H  
ATOM    866  HG3 GLU A  57       0.101 -12.965   6.050  1.00  0.00           H  
ATOM    867  N   ALA A  58       2.002 -10.412   6.406  1.00  0.00           N  
ATOM    868  CA  ALA A  58       2.425  -9.685   5.215  1.00  0.00           C  
ATOM    869  C   ALA A  58       3.739  -8.939   5.422  1.00  0.00           C  
ATOM    870  O   ALA A  58       4.635  -9.002   4.578  1.00  0.00           O  
ATOM    871  CB  ALA A  58       1.336  -8.715   4.780  1.00  0.00           C  
ATOM    872  H   ALA A  58       1.138 -10.195   6.810  1.00  0.00           H  
ATOM    873  HA  ALA A  58       2.559 -10.404   4.424  1.00  0.00           H  
ATOM    874  HB1 ALA A  58       0.825  -9.113   3.916  1.00  0.00           H  
ATOM    875  HB2 ALA A  58       1.780  -7.763   4.531  1.00  0.00           H  
ATOM    876  HB3 ALA A  58       0.629  -8.584   5.587  1.00  0.00           H  
ATOM    877  N   LEU A  59       3.844  -8.216   6.529  1.00  0.00           N  
ATOM    878  CA  LEU A  59       5.045  -7.438   6.817  1.00  0.00           C  
ATOM    879  C   LEU A  59       5.978  -8.162   7.787  1.00  0.00           C  
ATOM    880  O   LEU A  59       7.067  -7.672   8.085  1.00  0.00           O  
ATOM    881  CB  LEU A  59       4.651  -6.073   7.385  1.00  0.00           C  
ATOM    882  CG  LEU A  59       3.249  -5.597   6.993  1.00  0.00           C  
ATOM    883  CD1 LEU A  59       2.745  -4.556   7.976  1.00  0.00           C  
ATOM    884  CD2 LEU A  59       3.251  -5.041   5.574  1.00  0.00           C  
ATOM    885  H   LEU A  59       3.092  -8.186   7.155  1.00  0.00           H  
ATOM    886  HA  LEU A  59       5.568  -7.285   5.885  1.00  0.00           H  
ATOM    887  HB2 LEU A  59       4.703  -6.125   8.463  1.00  0.00           H  
ATOM    888  HB3 LEU A  59       5.366  -5.341   7.039  1.00  0.00           H  
ATOM    889  HG  LEU A  59       2.572  -6.438   7.021  1.00  0.00           H  
ATOM    890 HD11 LEU A  59       3.575  -4.170   8.551  1.00  0.00           H  
ATOM    891 HD12 LEU A  59       2.026  -5.009   8.642  1.00  0.00           H  
ATOM    892 HD13 LEU A  59       2.275  -3.749   7.436  1.00  0.00           H  
ATOM    893 HD21 LEU A  59       2.269  -4.662   5.335  1.00  0.00           H  
ATOM    894 HD22 LEU A  59       3.513  -5.826   4.881  1.00  0.00           H  
ATOM    895 HD23 LEU A  59       3.973  -4.243   5.501  1.00  0.00           H  
ATOM    896  N   SER A  60       5.547  -9.319   8.281  1.00  0.00           N  
ATOM    897  CA  SER A  60       6.352 -10.095   9.223  1.00  0.00           C  
ATOM    898  C   SER A  60       7.761 -10.332   8.691  1.00  0.00           C  
ATOM    899  O   SER A  60       8.723 -10.388   9.456  1.00  0.00           O  
ATOM    900  CB  SER A  60       5.683 -11.440   9.515  1.00  0.00           C  
ATOM    901  OG  SER A  60       5.874 -12.348   8.445  1.00  0.00           O  
ATOM    902  H   SER A  60       4.665  -9.657   8.018  1.00  0.00           H  
ATOM    903  HA  SER A  60       6.420  -9.531  10.136  1.00  0.00           H  
ATOM    904  HB2 SER A  60       6.110 -11.868  10.412  1.00  0.00           H  
ATOM    905  HB3 SER A  60       4.625 -11.290   9.658  1.00  0.00           H  
ATOM    906  HG  SER A  60       6.140 -13.202   8.791  1.00  0.00           H  
ATOM    907  N   GLU A  61       7.871 -10.469   7.377  1.00  0.00           N  
ATOM    908  CA  GLU A  61       9.160 -10.697   6.738  1.00  0.00           C  
ATOM    909  C   GLU A  61       9.125 -10.205   5.299  1.00  0.00           C  
ATOM    910  O   GLU A  61       9.924 -10.632   4.467  1.00  0.00           O  
ATOM    911  CB  GLU A  61       9.521 -12.182   6.778  1.00  0.00           C  
ATOM    912  CG  GLU A  61      10.901 -12.458   7.354  1.00  0.00           C  
ATOM    913  CD  GLU A  61      10.880 -12.638   8.859  1.00  0.00           C  
ATOM    914  OE1 GLU A  61      10.031 -13.409   9.354  1.00  0.00           O  
ATOM    915  OE2 GLU A  61      11.712 -12.007   9.544  1.00  0.00           O  
ATOM    916  H   GLU A  61       7.068 -10.410   6.821  1.00  0.00           H  
ATOM    917  HA  GLU A  61       9.904 -10.137   7.282  1.00  0.00           H  
ATOM    918  HB2 GLU A  61       8.792 -12.704   7.382  1.00  0.00           H  
ATOM    919  HB3 GLU A  61       9.489 -12.576   5.772  1.00  0.00           H  
ATOM    920  HG2 GLU A  61      11.291 -13.359   6.906  1.00  0.00           H  
ATOM    921  HG3 GLU A  61      11.549 -11.628   7.114  1.00  0.00           H  
ATOM    922  N   GLU A  62       8.188  -9.305   5.019  1.00  0.00           N  
ATOM    923  CA  GLU A  62       8.032  -8.744   3.679  1.00  0.00           C  
ATOM    924  C   GLU A  62       7.771  -9.844   2.652  1.00  0.00           C  
ATOM    925  O   GLU A  62       7.523 -10.994   3.016  1.00  0.00           O  
ATOM    926  CB  GLU A  62       9.278  -7.946   3.288  1.00  0.00           C  
ATOM    927  CG  GLU A  62       9.138  -6.450   3.513  1.00  0.00           C  
ATOM    928  CD  GLU A  62       9.008  -5.673   2.219  1.00  0.00           C  
ATOM    929  OE1 GLU A  62       8.199  -6.083   1.358  1.00  0.00           O  
ATOM    930  OE2 GLU A  62       9.712  -4.655   2.065  1.00  0.00           O  
ATOM    931  H   GLU A  62       7.581  -9.010   5.735  1.00  0.00           H  
ATOM    932  HA  GLU A  62       7.183  -8.079   3.696  1.00  0.00           H  
ATOM    933  HB2 GLU A  62      10.116  -8.301   3.872  1.00  0.00           H  
ATOM    934  HB3 GLU A  62       9.485  -8.113   2.241  1.00  0.00           H  
ATOM    935  HG2 GLU A  62       8.259  -6.271   4.114  1.00  0.00           H  
ATOM    936  HG3 GLU A  62      10.013  -6.096   4.042  1.00  0.00           H  
ATOM    937  N   HIS A  63       7.832  -9.472   1.370  1.00  0.00           N  
ATOM    938  CA  HIS A  63       7.604 -10.401   0.257  1.00  0.00           C  
ATOM    939  C   HIS A  63       6.644 -11.531   0.639  1.00  0.00           C  
ATOM    940  O   HIS A  63       5.443 -11.305   0.790  1.00  0.00           O  
ATOM    941  CB  HIS A  63       8.932 -10.976  -0.257  1.00  0.00           C  
ATOM    942  CG  HIS A  63       9.984 -11.138   0.799  1.00  0.00           C  
ATOM    943  ND1 HIS A  63      10.981 -10.211   1.017  1.00  0.00           N  
ATOM    944  CD2 HIS A  63      10.193 -12.131   1.696  1.00  0.00           C  
ATOM    945  CE1 HIS A  63      11.759 -10.627   2.000  1.00  0.00           C  
ATOM    946  NE2 HIS A  63      11.302 -11.788   2.429  1.00  0.00           N  
ATOM    947  H   HIS A  63       8.037  -8.537   1.164  1.00  0.00           H  
ATOM    948  HA  HIS A  63       7.151  -9.835  -0.543  1.00  0.00           H  
ATOM    949  HB2 HIS A  63       8.750 -11.948  -0.689  1.00  0.00           H  
ATOM    950  HB3 HIS A  63       9.326 -10.321  -1.019  1.00  0.00           H  
ATOM    951  HD1 HIS A  63      11.100  -9.373   0.524  1.00  0.00           H  
ATOM    952  HD2 HIS A  63       9.599 -13.026   1.813  1.00  0.00           H  
ATOM    953  HE1 HIS A  63      12.620 -10.103   2.389  1.00  0.00           H  
ATOM    954  HE2 HIS A  63      11.728 -12.346   3.112  1.00  0.00           H  
ATOM    955  N   MET A  64       7.173 -12.745   0.788  1.00  0.00           N  
ATOM    956  CA  MET A  64       6.354 -13.899   1.147  1.00  0.00           C  
ATOM    957  C   MET A  64       6.990 -14.688   2.286  1.00  0.00           C  
ATOM    958  O   MET A  64       6.882 -15.914   2.340  1.00  0.00           O  
ATOM    959  CB  MET A  64       6.156 -14.809  -0.067  1.00  0.00           C  
ATOM    960  CG  MET A  64       5.986 -14.055  -1.377  1.00  0.00           C  
ATOM    961  SD  MET A  64       6.046 -15.138  -2.816  1.00  0.00           S  
ATOM    962  CE  MET A  64       4.648 -14.530  -3.754  1.00  0.00           C  
ATOM    963  H   MET A  64       8.134 -12.868   0.652  1.00  0.00           H  
ATOM    964  HA  MET A  64       5.394 -13.535   1.473  1.00  0.00           H  
ATOM    965  HB2 MET A  64       7.015 -15.458  -0.160  1.00  0.00           H  
ATOM    966  HB3 MET A  64       5.276 -15.415   0.091  1.00  0.00           H  
ATOM    967  HG2 MET A  64       5.031 -13.551  -1.364  1.00  0.00           H  
ATOM    968  HG3 MET A  64       6.778 -13.325  -1.461  1.00  0.00           H  
ATOM    969  HE1 MET A  64       3.732 -14.894  -3.313  1.00  0.00           H  
ATOM    970  HE2 MET A  64       4.720 -14.880  -4.774  1.00  0.00           H  
ATOM    971  HE3 MET A  64       4.650 -13.451  -3.745  1.00  0.00           H  
ATOM    972  N   GLU A  65       7.658 -13.972   3.193  1.00  0.00           N  
ATOM    973  CA  GLU A  65       8.325 -14.587   4.341  1.00  0.00           C  
ATOM    974  C   GLU A  65       9.555 -15.382   3.913  1.00  0.00           C  
ATOM    975  O   GLU A  65      10.436 -15.662   4.726  1.00  0.00           O  
ATOM    976  CB  GLU A  65       7.360 -15.495   5.108  1.00  0.00           C  
ATOM    977  CG  GLU A  65       6.266 -14.739   5.842  1.00  0.00           C  
ATOM    978  CD  GLU A  65       5.825 -15.436   7.115  1.00  0.00           C  
ATOM    979  OE1 GLU A  65       6.342 -16.537   7.400  1.00  0.00           O  
ATOM    980  OE2 GLU A  65       4.961 -14.881   7.827  1.00  0.00           O  
ATOM    981  H   GLU A  65       7.705 -13.000   3.084  1.00  0.00           H  
ATOM    982  HA  GLU A  65       8.643 -13.791   4.998  1.00  0.00           H  
ATOM    983  HB2 GLU A  65       6.892 -16.174   4.410  1.00  0.00           H  
ATOM    984  HB3 GLU A  65       7.920 -16.069   5.832  1.00  0.00           H  
ATOM    985  HG2 GLU A  65       6.636 -13.757   6.098  1.00  0.00           H  
ATOM    986  HG3 GLU A  65       5.413 -14.642   5.188  1.00  0.00           H  
ATOM    987  N   ALA A  66       9.613 -15.742   2.635  1.00  0.00           N  
ATOM    988  CA  ALA A  66      10.740 -16.504   2.108  1.00  0.00           C  
ATOM    989  C   ALA A  66      10.738 -16.512   0.582  1.00  0.00           C  
ATOM    990  O   ALA A  66      11.334 -17.390  -0.043  1.00  0.00           O  
ATOM    991  CB  ALA A  66      10.711 -17.927   2.644  1.00  0.00           C  
ATOM    992  H   ALA A  66       8.882 -15.490   2.032  1.00  0.00           H  
ATOM    993  HA  ALA A  66      11.650 -16.033   2.452  1.00  0.00           H  
ATOM    994  HB1 ALA A  66      10.608 -18.620   1.822  1.00  0.00           H  
ATOM    995  HB2 ALA A  66       9.875 -18.040   3.319  1.00  0.00           H  
ATOM    996  HB3 ALA A  66      11.630 -18.130   3.173  1.00  0.00           H  
ATOM    997  N   ASP A  67      10.068 -15.527  -0.009  1.00  0.00           N  
ATOM    998  CA  ASP A  67       9.989 -15.414  -1.463  1.00  0.00           C  
ATOM    999  C   ASP A  67       9.426 -16.690  -2.082  1.00  0.00           C  
ATOM   1000  O   ASP A  67       9.915 -17.162  -3.111  1.00  0.00           O  
ATOM   1001  CB  ASP A  67      11.370 -15.109  -2.046  1.00  0.00           C  
ATOM   1002  CG  ASP A  67      11.421 -13.762  -2.741  1.00  0.00           C  
ATOM   1003  OD1 ASP A  67      10.839 -12.795  -2.204  1.00  0.00           O  
ATOM   1004  OD2 ASP A  67      12.042 -13.674  -3.822  1.00  0.00           O  
ATOM   1005  H   ASP A  67       9.618 -14.856   0.546  1.00  0.00           H  
ATOM   1006  HA  ASP A  67       9.323 -14.595  -1.694  1.00  0.00           H  
ATOM   1007  HB2 ASP A  67      12.098 -15.107  -1.248  1.00  0.00           H  
ATOM   1008  HB3 ASP A  67      11.629 -15.874  -2.763  1.00  0.00           H  
ATOM   1009  N   GLY A  68       8.397 -17.245  -1.450  1.00  0.00           N  
ATOM   1010  CA  GLY A  68       7.783 -18.460  -1.954  1.00  0.00           C  
ATOM   1011  C   GLY A  68       6.956 -19.172  -0.902  1.00  0.00           C  
ATOM   1012  O   GLY A  68       7.314 -20.262  -0.454  1.00  0.00           O  
ATOM   1013  H   GLY A  68       8.048 -16.824  -0.637  1.00  0.00           H  
ATOM   1014  HA2 GLY A  68       7.145 -18.209  -2.789  1.00  0.00           H  
ATOM   1015  HA3 GLY A  68       8.560 -19.127  -2.296  1.00  0.00           H  
ATOM   1016  N   HIS A  69       5.846 -18.554  -0.504  1.00  0.00           N  
ATOM   1017  CA  HIS A  69       4.966 -19.134   0.502  1.00  0.00           C  
ATOM   1018  C   HIS A  69       3.518 -18.723   0.259  1.00  0.00           C  
ATOM   1019  O   HIS A  69       3.243 -17.808  -0.517  1.00  0.00           O  
ATOM   1020  CB  HIS A  69       5.402 -18.699   1.902  1.00  0.00           C  
ATOM   1021  CG  HIS A  69       6.285 -19.694   2.588  1.00  0.00           C  
ATOM   1022  ND1 HIS A  69       5.800 -20.791   3.268  1.00  0.00           N  
ATOM   1023  CD2 HIS A  69       7.634 -19.753   2.697  1.00  0.00           C  
ATOM   1024  CE1 HIS A  69       6.809 -21.482   3.765  1.00  0.00           C  
ATOM   1025  NE2 HIS A  69       7.934 -20.873   3.432  1.00  0.00           N  
ATOM   1026  H   HIS A  69       5.616 -17.687  -0.899  1.00  0.00           H  
ATOM   1027  HA  HIS A  69       5.039 -20.209   0.429  1.00  0.00           H  
ATOM   1028  HB2 HIS A  69       5.944 -17.769   1.829  1.00  0.00           H  
ATOM   1029  HB3 HIS A  69       4.525 -18.553   2.517  1.00  0.00           H  
ATOM   1030  HD1 HIS A  69       4.854 -21.027   3.369  1.00  0.00           H  
ATOM   1031  HD2 HIS A  69       8.342 -19.051   2.282  1.00  0.00           H  
ATOM   1032  HE1 HIS A  69       6.730 -22.390   4.343  1.00  0.00           H  
ATOM   1033  HE2 HIS A  69       8.835 -21.223   3.598  1.00  0.00           H  
ATOM   1034  N   ALA A  70       2.594 -19.405   0.929  1.00  0.00           N  
ATOM   1035  CA  ALA A  70       1.173 -19.111   0.789  1.00  0.00           C  
ATOM   1036  C   ALA A  70       0.562 -18.712   2.127  1.00  0.00           C  
ATOM   1037  O   ALA A  70      -0.082 -19.524   2.795  1.00  0.00           O  
ATOM   1038  CB  ALA A  70       0.441 -20.312   0.207  1.00  0.00           C  
ATOM   1039  H   ALA A  70       2.875 -20.123   1.534  1.00  0.00           H  
ATOM   1040  HA  ALA A  70       1.069 -18.288   0.098  1.00  0.00           H  
ATOM   1041  HB1 ALA A  70      -0.616 -20.101   0.159  1.00  0.00           H  
ATOM   1042  HB2 ALA A  70       0.607 -21.174   0.836  1.00  0.00           H  
ATOM   1043  HB3 ALA A  70       0.814 -20.514  -0.786  1.00  0.00           H  
ATOM   1044  N   ALA A  71       0.769 -17.458   2.517  1.00  0.00           N  
ATOM   1045  CA  ALA A  71       0.240 -16.949   3.777  1.00  0.00           C  
ATOM   1046  C   ALA A  71       0.207 -15.425   3.780  1.00  0.00           C  
ATOM   1047  O   ALA A  71      -0.527 -14.811   4.555  1.00  0.00           O  
ATOM   1048  CB  ALA A  71       1.072 -17.463   4.941  1.00  0.00           C  
ATOM   1049  H   ALA A  71       1.291 -16.861   1.942  1.00  0.00           H  
ATOM   1050  HA  ALA A  71      -0.767 -17.322   3.891  1.00  0.00           H  
ATOM   1051  HB1 ALA A  71       0.417 -17.780   5.740  1.00  0.00           H  
ATOM   1052  HB2 ALA A  71       1.719 -16.675   5.298  1.00  0.00           H  
ATOM   1053  HB3 ALA A  71       1.671 -18.300   4.614  1.00  0.00           H  
ATOM   1054  N   VAL A  72       1.011 -14.821   2.910  1.00  0.00           N  
ATOM   1055  CA  VAL A  72       1.080 -13.366   2.812  1.00  0.00           C  
ATOM   1056  C   VAL A  72       0.882 -12.907   1.369  1.00  0.00           C  
ATOM   1057  O   VAL A  72       1.645 -13.279   0.478  1.00  0.00           O  
ATOM   1058  CB  VAL A  72       2.428 -12.828   3.351  1.00  0.00           C  
ATOM   1059  CG1 VAL A  72       3.484 -13.920   3.328  1.00  0.00           C  
ATOM   1060  CG2 VAL A  72       2.899 -11.616   2.556  1.00  0.00           C  
ATOM   1061  H   VAL A  72       1.574 -15.365   2.323  1.00  0.00           H  
ATOM   1062  HA  VAL A  72       0.286 -12.956   3.418  1.00  0.00           H  
ATOM   1063  HB  VAL A  72       2.281 -12.523   4.382  1.00  0.00           H  
ATOM   1064 HG11 VAL A  72       4.445 -13.488   3.095  1.00  0.00           H  
ATOM   1065 HG12 VAL A  72       3.226 -14.649   2.575  1.00  0.00           H  
ATOM   1066 HG13 VAL A  72       3.528 -14.400   4.294  1.00  0.00           H  
ATOM   1067 HG21 VAL A  72       3.501 -10.981   3.190  1.00  0.00           H  
ATOM   1068 HG22 VAL A  72       2.042 -11.061   2.204  1.00  0.00           H  
ATOM   1069 HG23 VAL A  72       3.488 -11.944   1.713  1.00  0.00           H  
ATOM   1070  N   VAL A  73      -0.147 -12.098   1.154  1.00  0.00           N  
ATOM   1071  CA  VAL A  73      -0.447 -11.581  -0.176  1.00  0.00           C  
ATOM   1072  C   VAL A  73      -0.867 -10.111  -0.121  1.00  0.00           C  
ATOM   1073  O   VAL A  73      -1.825  -9.753   0.564  1.00  0.00           O  
ATOM   1074  CB  VAL A  73      -1.551 -12.408  -0.866  1.00  0.00           C  
ATOM   1075  CG1 VAL A  73      -2.810 -12.453  -0.012  1.00  0.00           C  
ATOM   1076  CG2 VAL A  73      -1.854 -11.852  -2.249  1.00  0.00           C  
ATOM   1077  H   VAL A  73      -0.715 -11.840   1.907  1.00  0.00           H  
ATOM   1078  HA  VAL A  73       0.452 -11.661  -0.769  1.00  0.00           H  
ATOM   1079  HB  VAL A  73      -1.190 -13.421  -0.983  1.00  0.00           H  
ATOM   1080 HG11 VAL A  73      -3.538 -13.098  -0.480  1.00  0.00           H  
ATOM   1081 HG12 VAL A  73      -3.216 -11.458   0.082  1.00  0.00           H  
ATOM   1082 HG13 VAL A  73      -2.566 -12.837   0.968  1.00  0.00           H  
ATOM   1083 HG21 VAL A  73      -2.903 -11.603  -2.316  1.00  0.00           H  
ATOM   1084 HG22 VAL A  73      -1.612 -12.592  -2.997  1.00  0.00           H  
ATOM   1085 HG23 VAL A  73      -1.260 -10.964  -2.417  1.00  0.00           H  
ATOM   1086  N   PHE A  74      -0.146  -9.266  -0.853  1.00  0.00           N  
ATOM   1087  CA  PHE A  74      -0.448  -7.838  -0.898  1.00  0.00           C  
ATOM   1088  C   PHE A  74       0.089  -7.216  -2.183  1.00  0.00           C  
ATOM   1089  O   PHE A  74      -0.508  -6.293  -2.730  1.00  0.00           O  
ATOM   1090  CB  PHE A  74       0.132  -7.119   0.325  1.00  0.00           C  
ATOM   1091  CG  PHE A  74      -0.190  -5.644   0.379  1.00  0.00           C  
ATOM   1092  CD1 PHE A  74      -1.481  -5.183   0.145  1.00  0.00           C  
ATOM   1093  CD2 PHE A  74       0.805  -4.718   0.658  1.00  0.00           C  
ATOM   1094  CE1 PHE A  74      -1.765  -3.832   0.192  1.00  0.00           C  
ATOM   1095  CE2 PHE A  74       0.524  -3.368   0.703  1.00  0.00           C  
ATOM   1096  CZ  PHE A  74      -0.762  -2.925   0.469  1.00  0.00           C  
ATOM   1097  H   PHE A  74       0.602  -9.612  -1.383  1.00  0.00           H  
ATOM   1098  HA  PHE A  74      -1.523  -7.731  -0.889  1.00  0.00           H  
ATOM   1099  HB2 PHE A  74      -0.262  -7.575   1.222  1.00  0.00           H  
ATOM   1100  HB3 PHE A  74       1.208  -7.224   0.319  1.00  0.00           H  
ATOM   1101  HD1 PHE A  74      -2.272  -5.886  -0.068  1.00  0.00           H  
ATOM   1102  HD2 PHE A  74       1.813  -5.056   0.843  1.00  0.00           H  
ATOM   1103  HE1 PHE A  74      -2.770  -3.485   0.010  1.00  0.00           H  
ATOM   1104  HE2 PHE A  74       1.308  -2.660   0.924  1.00  0.00           H  
ATOM   1105  HZ  PHE A  74      -0.984  -1.869   0.504  1.00  0.00           H  
ATOM   1106  N   GLY A  75       1.214  -7.742  -2.671  1.00  0.00           N  
ATOM   1107  CA  GLY A  75       1.801  -7.231  -3.901  1.00  0.00           C  
ATOM   1108  C   GLY A  75       1.131  -7.810  -5.133  1.00  0.00           C  
ATOM   1109  O   GLY A  75       1.780  -8.068  -6.145  1.00  0.00           O  
ATOM   1110  H   GLY A  75       1.640  -8.486  -2.198  1.00  0.00           H  
ATOM   1111  HA2 GLY A  75       1.700  -6.156  -3.919  1.00  0.00           H  
ATOM   1112  HA3 GLY A  75       2.850  -7.487  -3.921  1.00  0.00           H  
ATOM   1113  N   THR A  76      -0.175  -8.017  -5.031  1.00  0.00           N  
ATOM   1114  CA  THR A  76      -0.969  -8.572  -6.121  1.00  0.00           C  
ATOM   1115  C   THR A  76      -2.387  -8.017  -6.086  1.00  0.00           C  
ATOM   1116  O   THR A  76      -2.794  -7.405  -5.098  1.00  0.00           O  
ATOM   1117  CB  THR A  76      -1.029 -10.108  -6.050  1.00  0.00           C  
ATOM   1118  OG1 THR A  76       0.041 -10.607  -5.241  1.00  0.00           O  
ATOM   1119  CG2 THR A  76      -0.945 -10.718  -7.443  1.00  0.00           C  
ATOM   1120  H   THR A  76      -0.623  -7.785  -4.191  1.00  0.00           H  
ATOM   1121  HA  THR A  76      -0.502  -8.290  -7.053  1.00  0.00           H  
ATOM   1122  HB  THR A  76      -1.971 -10.397  -5.606  1.00  0.00           H  
ATOM   1123  HG1 THR A  76       0.849 -10.631  -5.759  1.00  0.00           H  
ATOM   1124 HG21 THR A  76      -1.203  -9.973  -8.179  1.00  0.00           H  
ATOM   1125 HG22 THR A  76      -1.632 -11.549  -7.514  1.00  0.00           H  
ATOM   1126 HG23 THR A  76       0.061 -11.068  -7.622  1.00  0.00           H  
ATOM   1127  N   VAL A  77      -3.144  -8.236  -7.156  1.00  0.00           N  
ATOM   1128  CA  VAL A  77      -4.519  -7.761  -7.205  1.00  0.00           C  
ATOM   1129  C   VAL A  77      -5.331  -8.471  -6.128  1.00  0.00           C  
ATOM   1130  O   VAL A  77      -5.738  -9.621  -6.298  1.00  0.00           O  
ATOM   1131  CB  VAL A  77      -5.162  -8.022  -8.582  1.00  0.00           C  
ATOM   1132  CG1 VAL A  77      -6.494  -7.295  -8.698  1.00  0.00           C  
ATOM   1133  CG2 VAL A  77      -4.220  -7.605  -9.700  1.00  0.00           C  
ATOM   1134  H   VAL A  77      -2.775  -8.735  -7.915  1.00  0.00           H  
ATOM   1135  HA  VAL A  77      -4.522  -6.697  -7.013  1.00  0.00           H  
ATOM   1136  HB  VAL A  77      -5.347  -9.080  -8.675  1.00  0.00           H  
ATOM   1137 HG11 VAL A  77      -7.207  -7.741  -8.024  1.00  0.00           H  
ATOM   1138 HG12 VAL A  77      -6.859  -7.374  -9.713  1.00  0.00           H  
ATOM   1139 HG13 VAL A  77      -6.359  -6.254  -8.446  1.00  0.00           H  
ATOM   1140 HG21 VAL A  77      -3.989  -8.462 -10.316  1.00  0.00           H  
ATOM   1141 HG22 VAL A  77      -3.309  -7.210  -9.275  1.00  0.00           H  
ATOM   1142 HG23 VAL A  77      -4.693  -6.845 -10.305  1.00  0.00           H  
ATOM   1143  N   VAL A  78      -5.538  -7.787  -5.006  1.00  0.00           N  
ATOM   1144  CA  VAL A  78      -6.272  -8.357  -3.883  1.00  0.00           C  
ATOM   1145  C   VAL A  78      -7.468  -7.501  -3.494  1.00  0.00           C  
ATOM   1146  O   VAL A  78      -7.766  -6.493  -4.133  1.00  0.00           O  
ATOM   1147  CB  VAL A  78      -5.363  -8.501  -2.646  1.00  0.00           C  
ATOM   1148  CG1 VAL A  78      -4.142  -9.342  -2.968  1.00  0.00           C  
ATOM   1149  CG2 VAL A  78      -4.948  -7.132  -2.126  1.00  0.00           C  
ATOM   1150  H   VAL A  78      -5.176  -6.879  -4.924  1.00  0.00           H  
ATOM   1151  HA  VAL A  78      -6.615  -9.341  -4.167  1.00  0.00           H  
ATOM   1152  HB  VAL A  78      -5.922  -9.002  -1.869  1.00  0.00           H  
ATOM   1153 HG11 VAL A  78      -4.298  -9.862  -3.901  1.00  0.00           H  
ATOM   1154 HG12 VAL A  78      -3.981 -10.060  -2.176  1.00  0.00           H  
ATOM   1155 HG13 VAL A  78      -3.277  -8.700  -3.052  1.00  0.00           H  
ATOM   1156 HG21 VAL A  78      -3.871  -7.043  -2.162  1.00  0.00           H  
ATOM   1157 HG22 VAL A  78      -5.285  -7.017  -1.108  1.00  0.00           H  
ATOM   1158 HG23 VAL A  78      -5.393  -6.364  -2.742  1.00  0.00           H  
ATOM   1159  N   ASP A  79      -8.132  -7.905  -2.416  1.00  0.00           N  
ATOM   1160  CA  ASP A  79      -9.280  -7.177  -1.900  1.00  0.00           C  
ATOM   1161  C   ASP A  79      -8.837  -6.314  -0.731  1.00  0.00           C  
ATOM   1162  O   ASP A  79      -8.208  -6.809   0.200  1.00  0.00           O  
ATOM   1163  CB  ASP A  79     -10.374  -8.145  -1.449  1.00  0.00           C  
ATOM   1164  CG  ASP A  79     -11.474  -8.293  -2.481  1.00  0.00           C  
ATOM   1165  OD1 ASP A  79     -11.157  -8.601  -3.648  1.00  0.00           O  
ATOM   1166  OD2 ASP A  79     -12.655  -8.098  -2.121  1.00  0.00           O  
ATOM   1167  H   ASP A  79      -7.823  -8.705  -1.943  1.00  0.00           H  
ATOM   1168  HA  ASP A  79      -9.662  -6.542  -2.688  1.00  0.00           H  
ATOM   1169  HB2 ASP A  79      -9.935  -9.117  -1.276  1.00  0.00           H  
ATOM   1170  HB3 ASP A  79     -10.810  -7.785  -0.528  1.00  0.00           H  
ATOM   1171  N   ILE A  80      -9.147  -5.026  -0.785  1.00  0.00           N  
ATOM   1172  CA  ILE A  80      -8.750  -4.118   0.278  1.00  0.00           C  
ATOM   1173  C   ILE A  80      -9.957  -3.491   0.964  1.00  0.00           C  
ATOM   1174  O   ILE A  80     -11.086  -3.593   0.482  1.00  0.00           O  
ATOM   1175  CB  ILE A  80      -7.830  -3.002  -0.253  1.00  0.00           C  
ATOM   1176  CG1 ILE A  80      -8.627  -1.977  -1.065  1.00  0.00           C  
ATOM   1177  CG2 ILE A  80      -6.712  -3.598  -1.095  1.00  0.00           C  
ATOM   1178  CD1 ILE A  80      -8.120  -0.560  -0.911  1.00  0.00           C  
ATOM   1179  H   ILE A  80      -9.638  -4.678  -1.554  1.00  0.00           H  
ATOM   1180  HA  ILE A  80      -8.191  -4.691   1.007  1.00  0.00           H  
ATOM   1181  HB  ILE A  80      -7.380  -2.506   0.595  1.00  0.00           H  
ATOM   1182 HG12 ILE A  80      -8.571  -2.235  -2.112  1.00  0.00           H  
ATOM   1183 HG13 ILE A  80      -9.658  -1.998  -0.749  1.00  0.00           H  
ATOM   1184 HG21 ILE A  80      -6.753  -4.676  -1.036  1.00  0.00           H  
ATOM   1185 HG22 ILE A  80      -5.757  -3.254  -0.721  1.00  0.00           H  
ATOM   1186 HG23 ILE A  80      -6.828  -3.289  -2.121  1.00  0.00           H  
ATOM   1187 HD11 ILE A  80      -7.182  -0.453  -1.435  1.00  0.00           H  
ATOM   1188 HD12 ILE A  80      -7.974  -0.342   0.138  1.00  0.00           H  
ATOM   1189 HD13 ILE A  80      -8.843   0.128  -1.323  1.00  0.00           H  
ATOM   1190  N   ILE A  81      -9.700  -2.830   2.084  1.00  0.00           N  
ATOM   1191  CA  ILE A  81     -10.744  -2.163   2.849  1.00  0.00           C  
ATOM   1192  C   ILE A  81     -10.224  -0.834   3.378  1.00  0.00           C  
ATOM   1193  O   ILE A  81      -9.103  -0.753   3.875  1.00  0.00           O  
ATOM   1194  CB  ILE A  81     -11.231  -3.028   4.027  1.00  0.00           C  
ATOM   1195  CG1 ILE A  81     -10.041  -3.541   4.836  1.00  0.00           C  
ATOM   1196  CG2 ILE A  81     -12.077  -4.189   3.523  1.00  0.00           C  
ATOM   1197  CD1 ILE A  81     -10.425  -4.135   6.174  1.00  0.00           C  
ATOM   1198  H   ILE A  81      -8.774  -2.782   2.402  1.00  0.00           H  
ATOM   1199  HA  ILE A  81     -11.578  -1.978   2.187  1.00  0.00           H  
ATOM   1200  HB  ILE A  81     -11.851  -2.414   4.665  1.00  0.00           H  
ATOM   1201 HG12 ILE A  81      -9.531  -4.306   4.266  1.00  0.00           H  
ATOM   1202 HG13 ILE A  81      -9.362  -2.723   5.018  1.00  0.00           H  
ATOM   1203 HG21 ILE A  81     -11.449  -5.053   3.373  1.00  0.00           H  
ATOM   1204 HG22 ILE A  81     -12.541  -3.915   2.586  1.00  0.00           H  
ATOM   1205 HG23 ILE A  81     -12.842  -4.419   4.248  1.00  0.00           H  
ATOM   1206 HD11 ILE A  81     -11.346  -4.690   6.072  1.00  0.00           H  
ATOM   1207 HD12 ILE A  81     -10.561  -3.342   6.894  1.00  0.00           H  
ATOM   1208 HD13 ILE A  81      -9.641  -4.798   6.514  1.00  0.00           H  
ATOM   1209  N   SER A  82     -11.037   0.206   3.271  1.00  0.00           N  
ATOM   1210  CA  SER A  82     -10.637   1.525   3.741  1.00  0.00           C  
ATOM   1211  C   SER A  82     -11.006   1.718   5.207  1.00  0.00           C  
ATOM   1212  O   SER A  82     -11.684   0.880   5.800  1.00  0.00           O  
ATOM   1213  CB  SER A  82     -11.288   2.616   2.887  1.00  0.00           C  
ATOM   1214  OG  SER A  82     -12.307   3.289   3.603  1.00  0.00           O  
ATOM   1215  H   SER A  82     -11.924   0.084   2.872  1.00  0.00           H  
ATOM   1216  HA  SER A  82      -9.565   1.598   3.642  1.00  0.00           H  
ATOM   1217  HB2 SER A  82     -10.536   3.335   2.593  1.00  0.00           H  
ATOM   1218  HB3 SER A  82     -11.719   2.169   2.003  1.00  0.00           H  
ATOM   1219  HG  SER A  82     -13.035   2.685   3.768  1.00  0.00           H  
ATOM   1220  N   ARG A  83     -10.538   2.821   5.784  1.00  0.00           N  
ATOM   1221  CA  ARG A  83     -10.805   3.133   7.189  1.00  0.00           C  
ATOM   1222  C   ARG A  83     -12.266   2.871   7.558  1.00  0.00           C  
ATOM   1223  O   ARG A  83     -12.567   2.475   8.684  1.00  0.00           O  
ATOM   1224  CB  ARG A  83     -10.460   4.595   7.482  1.00  0.00           C  
ATOM   1225  CG  ARG A  83     -11.395   5.590   6.813  1.00  0.00           C  
ATOM   1226  CD  ARG A  83     -10.644   6.808   6.303  1.00  0.00           C  
ATOM   1227  NE  ARG A  83     -10.907   7.994   7.113  1.00  0.00           N  
ATOM   1228  CZ  ARG A  83      -9.966   8.658   7.777  1.00  0.00           C  
ATOM   1229  NH1 ARG A  83      -8.705   8.249   7.731  1.00  0.00           N  
ATOM   1230  NH2 ARG A  83     -10.285   9.729   8.490  1.00  0.00           N  
ATOM   1231  H   ARG A  83      -9.982   3.432   5.254  1.00  0.00           H  
ATOM   1232  HA  ARG A  83     -10.176   2.498   7.794  1.00  0.00           H  
ATOM   1233  HB2 ARG A  83     -10.501   4.755   8.549  1.00  0.00           H  
ATOM   1234  HB3 ARG A  83      -9.456   4.789   7.136  1.00  0.00           H  
ATOM   1235  HG2 ARG A  83     -11.884   5.106   5.980  1.00  0.00           H  
ATOM   1236  HG3 ARG A  83     -12.136   5.910   7.531  1.00  0.00           H  
ATOM   1237  HD2 ARG A  83      -9.585   6.597   6.325  1.00  0.00           H  
ATOM   1238  HD3 ARG A  83     -10.947   7.004   5.285  1.00  0.00           H  
ATOM   1239  HE  ARG A  83     -11.833   8.314   7.163  1.00  0.00           H  
ATOM   1240 HH11 ARG A  83      -8.460   7.442   7.195  1.00  0.00           H  
ATOM   1241 HH12 ARG A  83      -7.999   8.750   8.232  1.00  0.00           H  
ATOM   1242 HH21 ARG A  83     -11.235  10.040   8.528  1.00  0.00           H  
ATOM   1243 HH22 ARG A  83      -9.577  10.229   8.988  1.00  0.00           H  
ATOM   1244  N   SER A  84     -13.168   3.099   6.605  1.00  0.00           N  
ATOM   1245  CA  SER A  84     -14.594   2.893   6.838  1.00  0.00           C  
ATOM   1246  C   SER A  84     -15.024   1.493   6.414  1.00  0.00           C  
ATOM   1247  O   SER A  84     -16.046   0.984   6.874  1.00  0.00           O  
ATOM   1248  CB  SER A  84     -15.409   3.942   6.078  1.00  0.00           C  
ATOM   1249  OG  SER A  84     -16.801   3.707   6.215  1.00  0.00           O  
ATOM   1250  H   SER A  84     -12.869   3.417   5.728  1.00  0.00           H  
ATOM   1251  HA  SER A  84     -14.777   3.008   7.895  1.00  0.00           H  
ATOM   1252  HB2 SER A  84     -15.184   4.923   6.469  1.00  0.00           H  
ATOM   1253  HB3 SER A  84     -15.152   3.904   5.030  1.00  0.00           H  
ATOM   1254  HG  SER A  84     -16.945   2.814   6.536  1.00  0.00           H  
ATOM   1255  N   GLY A  85     -14.242   0.877   5.532  1.00  0.00           N  
ATOM   1256  CA  GLY A  85     -14.561  -0.456   5.062  1.00  0.00           C  
ATOM   1257  C   GLY A  85     -15.414  -0.416   3.814  1.00  0.00           C  
ATOM   1258  O   GLY A  85     -16.563   0.021   3.854  1.00  0.00           O  
ATOM   1259  H   GLY A  85     -13.441   1.327   5.195  1.00  0.00           H  
ATOM   1260  HA2 GLY A  85     -13.641  -0.978   4.841  1.00  0.00           H  
ATOM   1261  HA3 GLY A  85     -15.090  -0.989   5.836  1.00  0.00           H  
ATOM   1262  N   GLU A  86     -14.845  -0.860   2.703  1.00  0.00           N  
ATOM   1263  CA  GLU A  86     -15.556  -0.855   1.434  1.00  0.00           C  
ATOM   1264  C   GLU A  86     -15.491  -2.218   0.750  1.00  0.00           C  
ATOM   1265  O   GLU A  86     -16.402  -2.592   0.011  1.00  0.00           O  
ATOM   1266  CB  GLU A  86     -14.972   0.222   0.521  1.00  0.00           C  
ATOM   1267  CG  GLU A  86     -15.656   1.573   0.654  1.00  0.00           C  
ATOM   1268  CD  GLU A  86     -16.180   2.095  -0.670  1.00  0.00           C  
ATOM   1269  OE1 GLU A  86     -15.359   2.537  -1.501  1.00  0.00           O  
ATOM   1270  OE2 GLU A  86     -17.412   2.063  -0.875  1.00  0.00           O  
ATOM   1271  H   GLU A  86     -13.921  -1.186   2.735  1.00  0.00           H  
ATOM   1272  HA  GLU A  86     -16.591  -0.618   1.636  1.00  0.00           H  
ATOM   1273  HB2 GLU A  86     -13.926   0.348   0.757  1.00  0.00           H  
ATOM   1274  HB3 GLU A  86     -15.062  -0.104  -0.502  1.00  0.00           H  
ATOM   1275  HG2 GLU A  86     -16.487   1.477   1.338  1.00  0.00           H  
ATOM   1276  HG3 GLU A  86     -14.946   2.284   1.050  1.00  0.00           H  
ATOM   1277  N   LYS A  87     -14.410  -2.954   0.998  1.00  0.00           N  
ATOM   1278  CA  LYS A  87     -14.225  -4.275   0.399  1.00  0.00           C  
ATOM   1279  C   LYS A  87     -14.377  -4.202  -1.118  1.00  0.00           C  
ATOM   1280  O   LYS A  87     -15.460  -4.433  -1.657  1.00  0.00           O  
ATOM   1281  CB  LYS A  87     -15.227  -5.275   0.981  1.00  0.00           C  
ATOM   1282  CG  LYS A  87     -15.371  -5.184   2.493  1.00  0.00           C  
ATOM   1283  CD  LYS A  87     -16.696  -4.553   2.892  1.00  0.00           C  
ATOM   1284  CE  LYS A  87     -16.754  -4.285   4.387  1.00  0.00           C  
ATOM   1285  NZ  LYS A  87     -18.049  -3.675   4.795  1.00  0.00           N  
ATOM   1286  H   LYS A  87     -13.717  -2.598   1.593  1.00  0.00           H  
ATOM   1287  HA  LYS A  87     -13.223  -4.603   0.632  1.00  0.00           H  
ATOM   1288  HB2 LYS A  87     -16.195  -5.098   0.536  1.00  0.00           H  
ATOM   1289  HB3 LYS A  87     -14.903  -6.275   0.732  1.00  0.00           H  
ATOM   1290  HG2 LYS A  87     -15.319  -6.179   2.909  1.00  0.00           H  
ATOM   1291  HG3 LYS A  87     -14.564  -4.586   2.886  1.00  0.00           H  
ATOM   1292  HD2 LYS A  87     -16.811  -3.618   2.363  1.00  0.00           H  
ATOM   1293  HD3 LYS A  87     -17.498  -5.223   2.624  1.00  0.00           H  
ATOM   1294  HE2 LYS A  87     -16.625  -5.219   4.914  1.00  0.00           H  
ATOM   1295  HE3 LYS A  87     -15.949  -3.611   4.650  1.00  0.00           H  
ATOM   1296  HZ1 LYS A  87     -18.112  -2.698   4.445  1.00  0.00           H  
ATOM   1297  HZ2 LYS A  87     -18.128  -3.663   5.832  1.00  0.00           H  
ATOM   1298  HZ3 LYS A  87     -18.842  -4.224   4.404  1.00  0.00           H  
ATOM   1299  N   ILE A  88     -13.283  -3.874  -1.797  1.00  0.00           N  
ATOM   1300  CA  ILE A  88     -13.293  -3.762  -3.251  1.00  0.00           C  
ATOM   1301  C   ILE A  88     -12.038  -4.374  -3.869  1.00  0.00           C  
ATOM   1302  O   ILE A  88     -10.952  -4.300  -3.293  1.00  0.00           O  
ATOM   1303  CB  ILE A  88     -13.414  -2.293  -3.708  1.00  0.00           C  
ATOM   1304  CG1 ILE A  88     -12.184  -1.482  -3.269  1.00  0.00           C  
ATOM   1305  CG2 ILE A  88     -14.697  -1.672  -3.173  1.00  0.00           C  
ATOM   1306  CD1 ILE A  88     -12.166  -1.125  -1.797  1.00  0.00           C  
ATOM   1307  H   ILE A  88     -12.455  -3.703  -1.302  1.00  0.00           H  
ATOM   1308  HA  ILE A  88     -14.155  -4.300  -3.617  1.00  0.00           H  
ATOM   1309  HB  ILE A  88     -13.469  -2.285  -4.786  1.00  0.00           H  
ATOM   1310 HG12 ILE A  88     -11.294  -2.054  -3.479  1.00  0.00           H  
ATOM   1311 HG13 ILE A  88     -12.152  -0.561  -3.833  1.00  0.00           H  
ATOM   1312 HG21 ILE A  88     -14.463  -0.767  -2.635  1.00  0.00           H  
ATOM   1313 HG22 ILE A  88     -15.184  -2.370  -2.508  1.00  0.00           H  
ATOM   1314 HG23 ILE A  88     -15.356  -1.441  -3.997  1.00  0.00           H  
ATOM   1315 HD11 ILE A  88     -12.824  -0.287  -1.621  1.00  0.00           H  
ATOM   1316 HD12 ILE A  88     -11.161  -0.862  -1.501  1.00  0.00           H  
ATOM   1317 HD13 ILE A  88     -12.500  -1.973  -1.215  1.00  0.00           H  
ATOM   1318  N   PRO A  89     -12.169  -4.983  -5.062  1.00  0.00           N  
ATOM   1319  CA  PRO A  89     -11.047  -5.599  -5.764  1.00  0.00           C  
ATOM   1320  C   PRO A  89     -10.135  -4.552  -6.392  1.00  0.00           C  
ATOM   1321  O   PRO A  89     -10.599  -3.648  -7.086  1.00  0.00           O  
ATOM   1322  CB  PRO A  89     -11.707  -6.454  -6.854  1.00  0.00           C  
ATOM   1323  CG  PRO A  89     -13.184  -6.366  -6.619  1.00  0.00           C  
ATOM   1324  CD  PRO A  89     -13.414  -5.112  -5.826  1.00  0.00           C  
ATOM   1325  HA  PRO A  89     -10.468  -6.231  -5.111  1.00  0.00           H  
ATOM   1326  HB2 PRO A  89     -11.440  -6.064  -7.822  1.00  0.00           H  
ATOM   1327  HB3 PRO A  89     -11.358  -7.474  -6.771  1.00  0.00           H  
ATOM   1328  HG2 PRO A  89     -13.701  -6.310  -7.564  1.00  0.00           H  
ATOM   1329  HG3 PRO A  89     -13.515  -7.227  -6.059  1.00  0.00           H  
ATOM   1330  HD2 PRO A  89     -13.555  -4.268  -6.486  1.00  0.00           H  
ATOM   1331  HD3 PRO A  89     -14.261  -5.230  -5.168  1.00  0.00           H  
ATOM   1332  N   VAL A  90      -8.837  -4.676  -6.140  1.00  0.00           N  
ATOM   1333  CA  VAL A  90      -7.865  -3.732  -6.682  1.00  0.00           C  
ATOM   1334  C   VAL A  90      -6.520  -4.400  -6.935  1.00  0.00           C  
ATOM   1335  O   VAL A  90      -6.191  -5.414  -6.323  1.00  0.00           O  
ATOM   1336  CB  VAL A  90      -7.648  -2.537  -5.735  1.00  0.00           C  
ATOM   1337  CG1 VAL A  90      -8.517  -1.360  -6.146  1.00  0.00           C  
ATOM   1338  CG2 VAL A  90      -7.924  -2.936  -4.295  1.00  0.00           C  
ATOM   1339  H   VAL A  90      -8.522  -5.414  -5.581  1.00  0.00           H  
ATOM   1340  HA  VAL A  90      -8.253  -3.356  -7.618  1.00  0.00           H  
ATOM   1341  HB  VAL A  90      -6.613  -2.232  -5.807  1.00  0.00           H  
ATOM   1342 HG11 VAL A  90      -8.706  -0.734  -5.286  1.00  0.00           H  
ATOM   1343 HG12 VAL A  90      -9.455  -1.723  -6.539  1.00  0.00           H  
ATOM   1344 HG13 VAL A  90      -8.006  -0.784  -6.904  1.00  0.00           H  
ATOM   1345 HG21 VAL A  90      -7.256  -3.734  -4.006  1.00  0.00           H  
ATOM   1346 HG22 VAL A  90      -8.946  -3.274  -4.204  1.00  0.00           H  
ATOM   1347 HG23 VAL A  90      -7.767  -2.086  -3.649  1.00  0.00           H  
ATOM   1348  N   SER A  91      -5.743  -3.804  -7.830  1.00  0.00           N  
ATOM   1349  CA  SER A  91      -4.420  -4.315  -8.163  1.00  0.00           C  
ATOM   1350  C   SER A  91      -3.363  -3.601  -7.333  1.00  0.00           C  
ATOM   1351  O   SER A  91      -3.285  -2.371  -7.344  1.00  0.00           O  
ATOM   1352  CB  SER A  91      -4.134  -4.124  -9.655  1.00  0.00           C  
ATOM   1353  OG  SER A  91      -5.276  -4.433 -10.436  1.00  0.00           O  
ATOM   1354  H   SER A  91      -6.068  -2.988  -8.264  1.00  0.00           H  
ATOM   1355  HA  SER A  91      -4.400  -5.369  -7.929  1.00  0.00           H  
ATOM   1356  HB2 SER A  91      -3.858  -3.097  -9.838  1.00  0.00           H  
ATOM   1357  HB3 SER A  91      -3.324  -4.774  -9.949  1.00  0.00           H  
ATOM   1358  HG  SER A  91      -5.109  -5.230 -10.945  1.00  0.00           H  
ATOM   1359  N   VAL A  92      -2.551  -4.365  -6.610  1.00  0.00           N  
ATOM   1360  CA  VAL A  92      -1.510  -3.779  -5.778  1.00  0.00           C  
ATOM   1361  C   VAL A  92      -0.134  -4.321  -6.144  1.00  0.00           C  
ATOM   1362  O   VAL A  92       0.040  -5.520  -6.356  1.00  0.00           O  
ATOM   1363  CB  VAL A  92      -1.767  -4.036  -4.282  1.00  0.00           C  
ATOM   1364  CG1 VAL A  92      -0.645  -3.450  -3.437  1.00  0.00           C  
ATOM   1365  CG2 VAL A  92      -3.115  -3.466  -3.866  1.00  0.00           C  
ATOM   1366  H   VAL A  92      -2.652  -5.345  -6.636  1.00  0.00           H  
ATOM   1367  HA  VAL A  92      -1.518  -2.712  -5.943  1.00  0.00           H  
ATOM   1368  HB  VAL A  92      -1.787  -5.105  -4.119  1.00  0.00           H  
ATOM   1369 HG11 VAL A  92       0.307  -3.675  -3.899  1.00  0.00           H  
ATOM   1370 HG12 VAL A  92      -0.678  -3.879  -2.446  1.00  0.00           H  
ATOM   1371 HG13 VAL A  92      -0.768  -2.379  -3.371  1.00  0.00           H  
ATOM   1372 HG21 VAL A  92      -3.180  -3.447  -2.787  1.00  0.00           H  
ATOM   1373 HG22 VAL A  92      -3.907  -4.085  -4.263  1.00  0.00           H  
ATOM   1374 HG23 VAL A  92      -3.215  -2.462  -4.249  1.00  0.00           H  
ATOM   1375  N   TRP A  93       0.843  -3.422  -6.203  1.00  0.00           N  
ATOM   1376  CA  TRP A  93       2.209  -3.804  -6.526  1.00  0.00           C  
ATOM   1377  C   TRP A  93       3.200  -3.071  -5.629  1.00  0.00           C  
ATOM   1378  O   TRP A  93       3.360  -1.854  -5.723  1.00  0.00           O  
ATOM   1379  CB  TRP A  93       2.540  -3.545  -8.005  1.00  0.00           C  
ATOM   1380  CG  TRP A  93       1.582  -2.629  -8.720  1.00  0.00           C  
ATOM   1381  CD1 TRP A  93       0.255  -2.848  -8.966  1.00  0.00           C  
ATOM   1382  CD2 TRP A  93       1.893  -1.361  -9.307  1.00  0.00           C  
ATOM   1383  NE1 TRP A  93      -0.279  -1.785  -9.657  1.00  0.00           N  
ATOM   1384  CE2 TRP A  93       0.707  -0.860  -9.879  1.00  0.00           C  
ATOM   1385  CE3 TRP A  93       3.059  -0.595  -9.399  1.00  0.00           C  
ATOM   1386  CZ2 TRP A  93       0.657   0.367 -10.535  1.00  0.00           C  
ATOM   1387  CZ3 TRP A  93       3.008   0.624 -10.050  1.00  0.00           C  
ATOM   1388  CH2 TRP A  93       1.813   1.094 -10.610  1.00  0.00           C  
ATOM   1389  H   TRP A  93       0.631  -2.484  -6.012  1.00  0.00           H  
ATOM   1390  HA  TRP A  93       2.299  -4.862  -6.332  1.00  0.00           H  
ATOM   1391  HB2 TRP A  93       3.522  -3.100  -8.070  1.00  0.00           H  
ATOM   1392  HB3 TRP A  93       2.548  -4.488  -8.530  1.00  0.00           H  
ATOM   1393  HD1 TRP A  93      -0.285  -3.728  -8.650  1.00  0.00           H  
ATOM   1394  HE1 TRP A  93      -1.213  -1.704  -9.944  1.00  0.00           H  
ATOM   1395  HE3 TRP A  93       3.989  -0.938  -8.972  1.00  0.00           H  
ATOM   1396  HZ2 TRP A  93      -0.256   0.743 -10.972  1.00  0.00           H  
ATOM   1397  HZ3 TRP A  93       3.897   1.227 -10.130  1.00  0.00           H  
ATOM   1398  HH2 TRP A  93       1.821   2.051 -11.107  1.00  0.00           H  
ATOM   1399  N   MET A  94       3.853  -3.825  -4.748  1.00  0.00           N  
ATOM   1400  CA  MET A  94       4.821  -3.258  -3.821  1.00  0.00           C  
ATOM   1401  C   MET A  94       6.248  -3.452  -4.323  1.00  0.00           C  
ATOM   1402  O   MET A  94       6.557  -4.450  -4.976  1.00  0.00           O  
ATOM   1403  CB  MET A  94       4.663  -3.901  -2.443  1.00  0.00           C  
ATOM   1404  CG  MET A  94       5.041  -2.981  -1.297  1.00  0.00           C  
ATOM   1405  SD  MET A  94       4.479  -3.595   0.303  1.00  0.00           S  
ATOM   1406  CE  MET A  94       4.439  -2.077   1.252  1.00  0.00           C  
ATOM   1407  H   MET A  94       3.673  -4.786  -4.720  1.00  0.00           H  
ATOM   1408  HA  MET A  94       4.621  -2.201  -3.738  1.00  0.00           H  
ATOM   1409  HB2 MET A  94       3.632  -4.199  -2.313  1.00  0.00           H  
ATOM   1410  HB3 MET A  94       5.290  -4.779  -2.394  1.00  0.00           H  
ATOM   1411  HG2 MET A  94       6.115  -2.886  -1.273  1.00  0.00           H  
ATOM   1412  HG3 MET A  94       4.598  -2.011  -1.471  1.00  0.00           H  
ATOM   1413  HE1 MET A  94       3.879  -2.235   2.162  1.00  0.00           H  
ATOM   1414  HE2 MET A  94       3.971  -1.298   0.670  1.00  0.00           H  
ATOM   1415  HE3 MET A  94       5.449  -1.782   1.501  1.00  0.00           H  
ATOM   1416  N   LYS A  95       7.112  -2.491  -4.009  1.00  0.00           N  
ATOM   1417  CA  LYS A  95       8.512  -2.552  -4.422  1.00  0.00           C  
ATOM   1418  C   LYS A  95       9.417  -1.948  -3.352  1.00  0.00           C  
ATOM   1419  O   LYS A  95       9.302  -0.769  -3.019  1.00  0.00           O  
ATOM   1420  CB  LYS A  95       8.709  -1.817  -5.750  1.00  0.00           C  
ATOM   1421  CG  LYS A  95       8.000  -0.473  -5.815  1.00  0.00           C  
ATOM   1422  CD  LYS A  95       6.829  -0.506  -6.783  1.00  0.00           C  
ATOM   1423  CE  LYS A  95       7.278  -0.238  -8.211  1.00  0.00           C  
ATOM   1424  NZ  LYS A  95       7.119   1.194  -8.586  1.00  0.00           N  
ATOM   1425  H   LYS A  95       6.804  -1.725  -3.483  1.00  0.00           H  
ATOM   1426  HA  LYS A  95       8.774  -3.590  -4.553  1.00  0.00           H  
ATOM   1427  HB2 LYS A  95       9.765  -1.650  -5.901  1.00  0.00           H  
ATOM   1428  HB3 LYS A  95       8.333  -2.437  -6.550  1.00  0.00           H  
ATOM   1429  HG2 LYS A  95       7.633  -0.224  -4.831  1.00  0.00           H  
ATOM   1430  HG3 LYS A  95       8.704   0.278  -6.141  1.00  0.00           H  
ATOM   1431  HD2 LYS A  95       6.365  -1.479  -6.741  1.00  0.00           H  
ATOM   1432  HD3 LYS A  95       6.114   0.249  -6.494  1.00  0.00           H  
ATOM   1433  HE2 LYS A  95       8.319  -0.512  -8.305  1.00  0.00           H  
ATOM   1434  HE3 LYS A  95       6.686  -0.844  -8.881  1.00  0.00           H  
ATOM   1435  HZ1 LYS A  95       7.070   1.783  -7.730  1.00  0.00           H  
ATOM   1436  HZ2 LYS A  95       6.246   1.326  -9.134  1.00  0.00           H  
ATOM   1437  HZ3 LYS A  95       7.928   1.505  -9.162  1.00  0.00           H  
ATOM   1438  N   ARG A  96      10.313  -2.767  -2.810  1.00  0.00           N  
ATOM   1439  CA  ARG A  96      11.234  -2.321  -1.773  1.00  0.00           C  
ATOM   1440  C   ARG A  96      12.473  -1.664  -2.378  1.00  0.00           C  
ATOM   1441  O   ARG A  96      13.584  -1.845  -1.883  1.00  0.00           O  
ATOM   1442  CB  ARG A  96      11.645  -3.500  -0.888  1.00  0.00           C  
ATOM   1443  CG  ARG A  96      12.281  -4.644  -1.657  1.00  0.00           C  
ATOM   1444  CD  ARG A  96      11.418  -5.895  -1.609  1.00  0.00           C  
ATOM   1445  NE  ARG A  96      12.190  -7.081  -1.246  1.00  0.00           N  
ATOM   1446  CZ  ARG A  96      12.939  -7.766  -2.104  1.00  0.00           C  
ATOM   1447  NH1 ARG A  96      13.014  -7.388  -3.372  1.00  0.00           N  
ATOM   1448  NH2 ARG A  96      13.611  -8.832  -1.694  1.00  0.00           N  
ATOM   1449  H   ARG A  96      10.354  -3.698  -3.113  1.00  0.00           H  
ATOM   1450  HA  ARG A  96      10.718  -1.592  -1.165  1.00  0.00           H  
ATOM   1451  HB2 ARG A  96      12.355  -3.150  -0.152  1.00  0.00           H  
ATOM   1452  HB3 ARG A  96      10.770  -3.877  -0.379  1.00  0.00           H  
ATOM   1453  HG2 ARG A  96      12.407  -4.347  -2.686  1.00  0.00           H  
ATOM   1454  HG3 ARG A  96      13.245  -4.866  -1.223  1.00  0.00           H  
ATOM   1455  HD2 ARG A  96      10.635  -5.749  -0.879  1.00  0.00           H  
ATOM   1456  HD3 ARG A  96      10.975  -6.049  -2.582  1.00  0.00           H  
ATOM   1457  HE  ARG A  96      12.146  -7.380  -0.313  1.00  0.00           H  
ATOM   1458 HH11 ARG A  96      12.507  -6.584  -3.686  1.00  0.00           H  
ATOM   1459 HH12 ARG A  96      13.581  -7.903  -4.015  1.00  0.00           H  
ATOM   1460 HH21 ARG A  96      13.556  -9.122  -0.739  1.00  0.00           H  
ATOM   1461 HH22 ARG A  96      14.175  -9.346  -2.340  1.00  0.00           H  
ATOM   1462  N   MET A  97      12.275  -0.887  -3.439  1.00  0.00           N  
ATOM   1463  CA  MET A  97      13.379  -0.195  -4.092  1.00  0.00           C  
ATOM   1464  C   MET A  97      13.826   0.987  -3.241  1.00  0.00           C  
ATOM   1465  O   MET A  97      13.287   1.209  -2.159  1.00  0.00           O  
ATOM   1466  CB  MET A  97      12.963   0.280  -5.488  1.00  0.00           C  
ATOM   1467  CG  MET A  97      12.098   1.530  -5.478  1.00  0.00           C  
ATOM   1468  SD  MET A  97      11.865   2.228  -7.124  1.00  0.00           S  
ATOM   1469  CE  MET A  97      10.587   1.152  -7.772  1.00  0.00           C  
ATOM   1470  H   MET A  97      11.365  -0.769  -3.783  1.00  0.00           H  
ATOM   1471  HA  MET A  97      14.200  -0.890  -4.185  1.00  0.00           H  
ATOM   1472  HB2 MET A  97      13.854   0.491  -6.063  1.00  0.00           H  
ATOM   1473  HB3 MET A  97      12.411  -0.509  -5.974  1.00  0.00           H  
ATOM   1474  HG2 MET A  97      11.131   1.278  -5.071  1.00  0.00           H  
ATOM   1475  HG3 MET A  97      12.569   2.272  -4.851  1.00  0.00           H  
ATOM   1476  HE1 MET A  97      10.095   0.646  -6.954  1.00  0.00           H  
ATOM   1477  HE2 MET A  97      11.031   0.424  -8.434  1.00  0.00           H  
ATOM   1478  HE3 MET A  97       9.865   1.740  -8.318  1.00  0.00           H  
ATOM   1479  N   ARG A  98      14.804   1.748  -3.722  1.00  0.00           N  
ATOM   1480  CA  ARG A  98      15.300   2.899  -2.978  1.00  0.00           C  
ATOM   1481  C   ARG A  98      14.769   4.203  -3.565  1.00  0.00           C  
ATOM   1482  O   ARG A  98      14.701   4.367  -4.783  1.00  0.00           O  
ATOM   1483  CB  ARG A  98      16.829   2.912  -2.974  1.00  0.00           C  
ATOM   1484  CG  ARG A  98      17.432   2.151  -1.807  1.00  0.00           C  
ATOM   1485  CD  ARG A  98      18.301   3.049  -0.943  1.00  0.00           C  
ATOM   1486  NE  ARG A  98      19.665   3.149  -1.453  1.00  0.00           N  
ATOM   1487  CZ  ARG A  98      20.081   4.116  -2.266  1.00  0.00           C  
ATOM   1488  NH1 ARG A  98      19.239   5.064  -2.658  1.00  0.00           N  
ATOM   1489  NH2 ARG A  98      21.338   4.138  -2.686  1.00  0.00           N  
ATOM   1490  H   ARG A  98      15.205   1.535  -4.591  1.00  0.00           H  
ATOM   1491  HA  ARG A  98      14.949   2.811  -1.961  1.00  0.00           H  
ATOM   1492  HB2 ARG A  98      17.185   2.467  -3.890  1.00  0.00           H  
ATOM   1493  HB3 ARG A  98      17.168   3.935  -2.923  1.00  0.00           H  
ATOM   1494  HG2 ARG A  98      16.634   1.751  -1.201  1.00  0.00           H  
ATOM   1495  HG3 ARG A  98      18.036   1.342  -2.191  1.00  0.00           H  
ATOM   1496  HD2 ARG A  98      17.863   4.036  -0.918  1.00  0.00           H  
ATOM   1497  HD3 ARG A  98      18.330   2.645   0.058  1.00  0.00           H  
ATOM   1498  HE  ARG A  98      20.305   2.461  -1.179  1.00  0.00           H  
ATOM   1499 HH11 ARG A  98      18.291   5.053  -2.344  1.00  0.00           H  
ATOM   1500 HH12 ARG A  98      19.556   5.792  -3.267  1.00  0.00           H  
ATOM   1501 HH21 ARG A  98      21.977   3.427  -2.393  1.00  0.00           H  
ATOM   1502 HH22 ARG A  98      21.649   4.866  -3.298  1.00  0.00           H  
ATOM   1503  N   GLN A  99      14.396   5.126  -2.686  1.00  0.00           N  
ATOM   1504  CA  GLN A  99      13.871   6.419  -3.109  1.00  0.00           C  
ATOM   1505  C   GLN A  99      14.796   7.551  -2.670  1.00  0.00           C  
ATOM   1506  O   GLN A  99      14.796   8.631  -3.260  1.00  0.00           O  
ATOM   1507  CB  GLN A  99      12.470   6.640  -2.534  1.00  0.00           C  
ATOM   1508  CG  GLN A  99      11.463   5.582  -2.963  1.00  0.00           C  
ATOM   1509  CD  GLN A  99      10.293   6.167  -3.728  1.00  0.00           C  
ATOM   1510  OE1 GLN A  99      10.424   6.546  -4.892  1.00  0.00           O  
ATOM   1511  NE2 GLN A  99       9.138   6.242  -3.077  1.00  0.00           N  
ATOM   1512  H   GLN A  99      14.477   4.933  -1.728  1.00  0.00           H  
ATOM   1513  HA  GLN A  99      13.813   6.417  -4.188  1.00  0.00           H  
ATOM   1514  HB2 GLN A  99      12.529   6.634  -1.457  1.00  0.00           H  
ATOM   1515  HB3 GLN A  99      12.106   7.602  -2.862  1.00  0.00           H  
ATOM   1516  HG2 GLN A  99      11.962   4.862  -3.592  1.00  0.00           H  
ATOM   1517  HG3 GLN A  99      11.087   5.086  -2.080  1.00  0.00           H  
ATOM   1518 HE21 GLN A  99       9.107   5.921  -2.151  1.00  0.00           H  
ATOM   1519 HE22 GLN A  99       8.363   6.614  -3.548  1.00  0.00           H  
ATOM   1520  N   GLU A 100      15.585   7.293  -1.629  1.00  0.00           N  
ATOM   1521  CA  GLU A 100      16.516   8.288  -1.111  1.00  0.00           C  
ATOM   1522  C   GLU A 100      17.809   7.630  -0.640  1.00  0.00           C  
ATOM   1523  O   GLU A 100      18.802   7.602  -1.367  1.00  0.00           O  
ATOM   1524  CB  GLU A 100      15.873   9.068   0.038  1.00  0.00           C  
ATOM   1525  CG  GLU A 100      15.781  10.563  -0.219  1.00  0.00           C  
ATOM   1526  CD  GLU A 100      14.369  11.016  -0.530  1.00  0.00           C  
ATOM   1527  OE1 GLU A 100      13.448  10.645   0.227  1.00  0.00           O  
ATOM   1528  OE2 GLU A 100      14.183  11.742  -1.530  1.00  0.00           O  
ATOM   1529  H   GLU A 100      15.539   6.413  -1.203  1.00  0.00           H  
ATOM   1530  HA  GLU A 100      16.749   8.973  -1.912  1.00  0.00           H  
ATOM   1531  HB2 GLU A 100      14.875   8.691   0.198  1.00  0.00           H  
ATOM   1532  HB3 GLU A 100      16.456   8.914   0.933  1.00  0.00           H  
ATOM   1533  HG2 GLU A 100      16.127  11.089   0.658  1.00  0.00           H  
ATOM   1534  HG3 GLU A 100      16.415  10.811  -1.059  1.00  0.00           H  
ATOM   1535  N   ARG A 101      17.792   7.101   0.580  1.00  0.00           N  
ATOM   1536  CA  ARG A 101      18.965   6.442   1.146  1.00  0.00           C  
ATOM   1537  C   ARG A 101      18.585   5.104   1.770  1.00  0.00           C  
ATOM   1538  O   ARG A 101      19.443   4.367   2.255  1.00  0.00           O  
ATOM   1539  CB  ARG A 101      19.625   7.338   2.196  1.00  0.00           C  
ATOM   1540  CG  ARG A 101      18.646   7.922   3.204  1.00  0.00           C  
ATOM   1541  CD  ARG A 101      19.002   7.518   4.625  1.00  0.00           C  
ATOM   1542  NE  ARG A 101      20.437   7.597   4.876  1.00  0.00           N  
ATOM   1543  CZ  ARG A 101      21.058   8.704   5.277  1.00  0.00           C  
ATOM   1544  NH1 ARG A 101      20.369   9.820   5.477  1.00  0.00           N  
ATOM   1545  NH2 ARG A 101      22.368   8.694   5.479  1.00  0.00           N  
ATOM   1546  H   ARG A 101      16.971   7.155   1.113  1.00  0.00           H  
ATOM   1547  HA  ARG A 101      19.665   6.266   0.344  1.00  0.00           H  
ATOM   1548  HB2 ARG A 101      20.360   6.759   2.735  1.00  0.00           H  
ATOM   1549  HB3 ARG A 101      20.123   8.155   1.693  1.00  0.00           H  
ATOM   1550  HG2 ARG A 101      18.670   8.998   3.130  1.00  0.00           H  
ATOM   1551  HG3 ARG A 101      17.653   7.565   2.973  1.00  0.00           H  
ATOM   1552  HD2 ARG A 101      18.490   8.176   5.312  1.00  0.00           H  
ATOM   1553  HD3 ARG A 101      18.671   6.503   4.790  1.00  0.00           H  
ATOM   1554  HE  ARG A 101      20.968   6.785   4.736  1.00  0.00           H  
ATOM   1555 HH11 ARG A 101      19.380   9.831   5.327  1.00  0.00           H  
ATOM   1556 HH12 ARG A 101      20.838  10.649   5.780  1.00  0.00           H  
ATOM   1557 HH21 ARG A 101      22.889   7.855   5.330  1.00  0.00           H  
ATOM   1558 HH22 ARG A 101      22.833   9.525   5.780  1.00  0.00           H  
ATOM   1559  N   ARG A 102      17.293   4.798   1.749  1.00  0.00           N  
ATOM   1560  CA  ARG A 102      16.788   3.549   2.307  1.00  0.00           C  
ATOM   1561  C   ARG A 102      15.756   2.924   1.373  1.00  0.00           C  
ATOM   1562  O   ARG A 102      15.004   3.635   0.705  1.00  0.00           O  
ATOM   1563  CB  ARG A 102      16.177   3.803   3.694  1.00  0.00           C  
ATOM   1564  CG  ARG A 102      14.900   3.018   3.976  1.00  0.00           C  
ATOM   1565  CD  ARG A 102      14.052   3.689   5.046  1.00  0.00           C  
ATOM   1566  NE  ARG A 102      14.864   4.242   6.126  1.00  0.00           N  
ATOM   1567  CZ  ARG A 102      15.483   3.499   7.038  1.00  0.00           C  
ATOM   1568  NH1 ARG A 102      15.392   2.177   6.994  1.00  0.00           N  
ATOM   1569  NH2 ARG A 102      16.197   4.078   7.994  1.00  0.00           N  
ATOM   1570  H   ARG A 102      16.659   5.429   1.344  1.00  0.00           H  
ATOM   1571  HA  ARG A 102      17.622   2.871   2.409  1.00  0.00           H  
ATOM   1572  HB2 ARG A 102      16.904   3.538   4.446  1.00  0.00           H  
ATOM   1573  HB3 ARG A 102      15.952   4.855   3.786  1.00  0.00           H  
ATOM   1574  HG2 ARG A 102      14.323   2.951   3.066  1.00  0.00           H  
ATOM   1575  HG3 ARG A 102      15.166   2.024   4.310  1.00  0.00           H  
ATOM   1576  HD2 ARG A 102      13.485   4.488   4.589  1.00  0.00           H  
ATOM   1577  HD3 ARG A 102      13.373   2.957   5.457  1.00  0.00           H  
ATOM   1578  HE  ARG A 102      14.949   5.217   6.177  1.00  0.00           H  
ATOM   1579 HH11 ARG A 102      14.856   1.735   6.274  1.00  0.00           H  
ATOM   1580 HH12 ARG A 102      15.861   1.620   7.681  1.00  0.00           H  
ATOM   1581 HH21 ARG A 102      16.269   5.074   8.030  1.00  0.00           H  
ATOM   1582 HH22 ARG A 102      16.662   3.517   8.680  1.00  0.00           H  
ATOM   1583  N   LEU A 103      15.720   1.595   1.331  1.00  0.00           N  
ATOM   1584  CA  LEU A 103      14.767   0.894   0.475  1.00  0.00           C  
ATOM   1585  C   LEU A 103      13.343   1.187   0.926  1.00  0.00           C  
ATOM   1586  O   LEU A 103      12.863   0.625   1.911  1.00  0.00           O  
ATOM   1587  CB  LEU A 103      15.007  -0.621   0.488  1.00  0.00           C  
ATOM   1588  CG  LEU A 103      16.279  -1.083   1.201  1.00  0.00           C  
ATOM   1589  CD1 LEU A 103      16.010  -2.355   1.993  1.00  0.00           C  
ATOM   1590  CD2 LEU A 103      17.396  -1.304   0.194  1.00  0.00           C  
ATOM   1591  H   LEU A 103      16.338   1.080   1.887  1.00  0.00           H  
ATOM   1592  HA  LEU A 103      14.897   1.262  -0.532  1.00  0.00           H  
ATOM   1593  HB2 LEU A 103      14.161  -1.094   0.963  1.00  0.00           H  
ATOM   1594  HB3 LEU A 103      15.056  -0.960  -0.536  1.00  0.00           H  
ATOM   1595  HG  LEU A 103      16.597  -0.319   1.894  1.00  0.00           H  
ATOM   1596 HD11 LEU A 103      16.414  -3.202   1.459  1.00  0.00           H  
ATOM   1597 HD12 LEU A 103      14.945  -2.482   2.116  1.00  0.00           H  
ATOM   1598 HD13 LEU A 103      16.480  -2.280   2.962  1.00  0.00           H  
ATOM   1599 HD21 LEU A 103      17.626  -0.370  -0.298  1.00  0.00           H  
ATOM   1600 HD22 LEU A 103      17.077  -2.029  -0.543  1.00  0.00           H  
ATOM   1601 HD23 LEU A 103      18.275  -1.670   0.703  1.00  0.00           H  
ATOM   1602  N   CYS A 104      12.669   2.074   0.201  1.00  0.00           N  
ATOM   1603  CA  CYS A 104      11.302   2.442   0.529  1.00  0.00           C  
ATOM   1604  C   CYS A 104      10.305   1.599  -0.259  1.00  0.00           C  
ATOM   1605  O   CYS A 104      10.382   1.510  -1.484  1.00  0.00           O  
ATOM   1606  CB  CYS A 104      11.069   3.926   0.243  1.00  0.00           C  
ATOM   1607  SG  CYS A 104      12.276   5.027   1.018  1.00  0.00           S  
ATOM   1608  H   CYS A 104      13.102   2.489  -0.574  1.00  0.00           H  
ATOM   1609  HA  CYS A 104      11.154   2.261   1.583  1.00  0.00           H  
ATOM   1610  HB2 CYS A 104      11.113   4.090  -0.823  1.00  0.00           H  
ATOM   1611  HB3 CYS A 104      10.089   4.204   0.604  1.00  0.00           H  
ATOM   1612  HG  CYS A 104      13.179   4.277   1.632  1.00  0.00           H  
ATOM   1613  N   CYS A 105       9.368   0.990   0.458  1.00  0.00           N  
ATOM   1614  CA  CYS A 105       8.346   0.162  -0.165  1.00  0.00           C  
ATOM   1615  C   CYS A 105       7.239   1.036  -0.743  1.00  0.00           C  
ATOM   1616  O   CYS A 105       6.594   1.797  -0.022  1.00  0.00           O  
ATOM   1617  CB  CYS A 105       7.767  -0.812   0.863  1.00  0.00           C  
ATOM   1618  SG  CYS A 105       7.909  -2.553   0.394  1.00  0.00           S  
ATOM   1619  H   CYS A 105       9.360   1.107   1.430  1.00  0.00           H  
ATOM   1620  HA  CYS A 105       8.809  -0.400  -0.963  1.00  0.00           H  
ATOM   1621  HB2 CYS A 105       8.290  -0.683   1.798  1.00  0.00           H  
ATOM   1622  HB3 CYS A 105       6.719  -0.592   1.009  1.00  0.00           H  
ATOM   1623  HG  CYS A 105       7.097  -3.253   1.172  1.00  0.00           H  
ATOM   1624  N   VAL A 106       7.024   0.924  -2.049  1.00  0.00           N  
ATOM   1625  CA  VAL A 106       5.999   1.703  -2.729  1.00  0.00           C  
ATOM   1626  C   VAL A 106       4.842   0.817  -3.173  1.00  0.00           C  
ATOM   1627  O   VAL A 106       5.053  -0.247  -3.754  1.00  0.00           O  
ATOM   1628  CB  VAL A 106       6.576   2.435  -3.958  1.00  0.00           C  
ATOM   1629  CG1 VAL A 106       5.483   3.183  -4.706  1.00  0.00           C  
ATOM   1630  CG2 VAL A 106       7.689   3.384  -3.539  1.00  0.00           C  
ATOM   1631  H   VAL A 106       7.569   0.297  -2.567  1.00  0.00           H  
ATOM   1632  HA  VAL A 106       5.627   2.445  -2.036  1.00  0.00           H  
ATOM   1633  HB  VAL A 106       6.996   1.697  -4.625  1.00  0.00           H  
ATOM   1634 HG11 VAL A 106       4.561   3.130  -4.145  1.00  0.00           H  
ATOM   1635 HG12 VAL A 106       5.339   2.732  -5.677  1.00  0.00           H  
ATOM   1636 HG13 VAL A 106       5.773   4.216  -4.829  1.00  0.00           H  
ATOM   1637 HG21 VAL A 106       8.599   2.825  -3.385  1.00  0.00           H  
ATOM   1638 HG22 VAL A 106       7.412   3.882  -2.622  1.00  0.00           H  
ATOM   1639 HG23 VAL A 106       7.844   4.120  -4.315  1.00  0.00           H  
ATOM   1640  N   VAL A 107       3.620   1.260  -2.900  1.00  0.00           N  
ATOM   1641  CA  VAL A 107       2.429   0.505  -3.272  1.00  0.00           C  
ATOM   1642  C   VAL A 107       1.486   1.363  -4.111  1.00  0.00           C  
ATOM   1643  O   VAL A 107       1.256   2.532  -3.800  1.00  0.00           O  
ATOM   1644  CB  VAL A 107       1.693  -0.026  -2.017  1.00  0.00           C  
ATOM   1645  CG1 VAL A 107       0.190   0.218  -2.096  1.00  0.00           C  
ATOM   1646  CG2 VAL A 107       1.984  -1.505  -1.822  1.00  0.00           C  
ATOM   1647  H   VAL A 107       3.509   2.118  -2.438  1.00  0.00           H  
ATOM   1648  HA  VAL A 107       2.747  -0.342  -3.863  1.00  0.00           H  
ATOM   1649  HB  VAL A 107       2.071   0.505  -1.155  1.00  0.00           H  
ATOM   1650 HG11 VAL A 107      -0.289  -0.198  -1.222  1.00  0.00           H  
ATOM   1651 HG12 VAL A 107      -0.206  -0.257  -2.982  1.00  0.00           H  
ATOM   1652 HG13 VAL A 107      -0.002   1.280  -2.140  1.00  0.00           H  
ATOM   1653 HG21 VAL A 107       1.701  -1.798  -0.822  1.00  0.00           H  
ATOM   1654 HG22 VAL A 107       3.039  -1.684  -1.965  1.00  0.00           H  
ATOM   1655 HG23 VAL A 107       1.420  -2.081  -2.540  1.00  0.00           H  
ATOM   1656  N   VAL A 108       0.941   0.778  -5.172  1.00  0.00           N  
ATOM   1657  CA  VAL A 108       0.024   1.495  -6.046  1.00  0.00           C  
ATOM   1658  C   VAL A 108      -1.291   0.744  -6.208  1.00  0.00           C  
ATOM   1659  O   VAL A 108      -1.334  -0.333  -6.805  1.00  0.00           O  
ATOM   1660  CB  VAL A 108       0.635   1.747  -7.435  1.00  0.00           C  
ATOM   1661  CG1 VAL A 108      -0.194   2.761  -8.208  1.00  0.00           C  
ATOM   1662  CG2 VAL A 108       2.079   2.213  -7.312  1.00  0.00           C  
ATOM   1663  H   VAL A 108       1.161  -0.157  -5.369  1.00  0.00           H  
ATOM   1664  HA  VAL A 108      -0.179   2.453  -5.593  1.00  0.00           H  
ATOM   1665  HB  VAL A 108       0.627   0.815  -7.984  1.00  0.00           H  
ATOM   1666 HG11 VAL A 108       0.159   2.816  -9.226  1.00  0.00           H  
ATOM   1667 HG12 VAL A 108      -0.102   3.730  -7.742  1.00  0.00           H  
ATOM   1668 HG13 VAL A 108      -1.230   2.455  -8.204  1.00  0.00           H  
ATOM   1669 HG21 VAL A 108       2.730   1.501  -7.801  1.00  0.00           H  
ATOM   1670 HG22 VAL A 108       2.346   2.288  -6.269  1.00  0.00           H  
ATOM   1671 HG23 VAL A 108       2.185   3.178  -7.783  1.00  0.00           H  
ATOM   1672  N   LEU A 109      -2.363   1.318  -5.669  1.00  0.00           N  
ATOM   1673  CA  LEU A 109      -3.683   0.709  -5.744  1.00  0.00           C  
ATOM   1674  C   LEU A 109      -4.448   1.216  -6.958  1.00  0.00           C  
ATOM   1675  O   LEU A 109      -4.698   2.414  -7.094  1.00  0.00           O  
ATOM   1676  CB  LEU A 109      -4.456   1.015  -4.470  1.00  0.00           C  
ATOM   1677  CG  LEU A 109      -3.580   1.148  -3.225  1.00  0.00           C  
ATOM   1678  CD1 LEU A 109      -4.224   2.074  -2.209  1.00  0.00           C  
ATOM   1679  CD2 LEU A 109      -3.316  -0.223  -2.628  1.00  0.00           C  
ATOM   1680  H   LEU A 109      -2.264   2.174  -5.201  1.00  0.00           H  
ATOM   1681  HA  LEU A 109      -3.553  -0.360  -5.829  1.00  0.00           H  
ATOM   1682  HB2 LEU A 109      -4.996   1.939  -4.612  1.00  0.00           H  
ATOM   1683  HB3 LEU A 109      -5.167   0.221  -4.301  1.00  0.00           H  
ATOM   1684  HG  LEU A 109      -2.631   1.576  -3.510  1.00  0.00           H  
ATOM   1685 HD11 LEU A 109      -3.619   2.102  -1.315  1.00  0.00           H  
ATOM   1686 HD12 LEU A 109      -5.211   1.708  -1.963  1.00  0.00           H  
ATOM   1687 HD13 LEU A 109      -4.299   3.067  -2.625  1.00  0.00           H  
ATOM   1688 HD21 LEU A 109      -2.431  -0.184  -2.011  1.00  0.00           H  
ATOM   1689 HD22 LEU A 109      -3.169  -0.939  -3.425  1.00  0.00           H  
ATOM   1690 HD23 LEU A 109      -4.161  -0.523  -2.027  1.00  0.00           H  
ATOM   1691  N   GLU A 110      -4.820   0.297  -7.838  1.00  0.00           N  
ATOM   1692  CA  GLU A 110      -5.561   0.647  -9.042  1.00  0.00           C  
ATOM   1693  C   GLU A 110      -6.851  -0.159  -9.137  1.00  0.00           C  
ATOM   1694  O   GLU A 110      -6.819  -1.388  -9.192  1.00  0.00           O  
ATOM   1695  CB  GLU A 110      -4.701   0.408 -10.285  1.00  0.00           C  
ATOM   1696  CG  GLU A 110      -4.863   1.477 -11.352  1.00  0.00           C  
ATOM   1697  CD  GLU A 110      -3.677   1.547 -12.294  1.00  0.00           C  
ATOM   1698  OE1 GLU A 110      -2.965   0.530 -12.430  1.00  0.00           O  
ATOM   1699  OE2 GLU A 110      -3.462   2.618 -12.899  1.00  0.00           O  
ATOM   1700  H   GLU A 110      -4.593  -0.642  -7.674  1.00  0.00           H  
ATOM   1701  HA  GLU A 110      -5.811   1.696  -8.983  1.00  0.00           H  
ATOM   1702  HB2 GLU A 110      -3.662   0.378  -9.989  1.00  0.00           H  
ATOM   1703  HB3 GLU A 110      -4.970  -0.545 -10.716  1.00  0.00           H  
ATOM   1704  HG2 GLU A 110      -5.749   1.261 -11.930  1.00  0.00           H  
ATOM   1705  HG3 GLU A 110      -4.976   2.437 -10.868  1.00  0.00           H  
ATOM   1706  N   PRO A 111      -8.009   0.524  -9.156  1.00  0.00           N  
ATOM   1707  CA  PRO A 111      -9.310  -0.140  -9.242  1.00  0.00           C  
ATOM   1708  C   PRO A 111      -9.384  -1.090 -10.433  1.00  0.00           C  
ATOM   1709  O   PRO A 111      -8.977  -0.741 -11.542  1.00  0.00           O  
ATOM   1710  CB  PRO A 111     -10.313   1.010  -9.403  1.00  0.00           C  
ATOM   1711  CG  PRO A 111      -9.500   2.233  -9.680  1.00  0.00           C  
ATOM   1712  CD  PRO A 111      -8.139   1.985  -9.095  1.00  0.00           C  
ATOM   1713  HA  PRO A 111      -9.529  -0.686  -8.336  1.00  0.00           H  
ATOM   1714  HB2 PRO A 111     -10.981   0.793 -10.223  1.00  0.00           H  
ATOM   1715  HB3 PRO A 111     -10.884   1.120  -8.493  1.00  0.00           H  
ATOM   1716  HG2 PRO A 111      -9.423   2.388 -10.746  1.00  0.00           H  
ATOM   1717  HG3 PRO A 111      -9.957   3.091  -9.208  1.00  0.00           H  
ATOM   1718  HD2 PRO A 111      -7.379   2.466  -9.693  1.00  0.00           H  
ATOM   1719  HD3 PRO A 111      -8.094   2.334  -8.074  1.00  0.00           H  
ATOM   1720  N   VAL A 112      -9.893  -2.294 -10.195  1.00  0.00           N  
ATOM   1721  CA  VAL A 112     -10.004  -3.296 -11.251  1.00  0.00           C  
ATOM   1722  C   VAL A 112     -11.022  -2.880 -12.307  1.00  0.00           C  
ATOM   1723  O   VAL A 112     -11.954  -2.128 -12.026  1.00  0.00           O  
ATOM   1724  CB  VAL A 112     -10.407  -4.671 -10.682  1.00  0.00           C  
ATOM   1725  CG1 VAL A 112      -9.343  -5.189  -9.728  1.00  0.00           C  
ATOM   1726  CG2 VAL A 112     -11.760  -4.592  -9.992  1.00  0.00           C  
ATOM   1727  H   VAL A 112     -10.192  -2.517  -9.289  1.00  0.00           H  
ATOM   1728  HA  VAL A 112      -9.036  -3.394 -11.718  1.00  0.00           H  
ATOM   1729  HB  VAL A 112     -10.489  -5.366 -11.506  1.00  0.00           H  
ATOM   1730 HG11 VAL A 112      -9.613  -6.181  -9.394  1.00  0.00           H  
ATOM   1731 HG12 VAL A 112      -9.271  -4.530  -8.876  1.00  0.00           H  
ATOM   1732 HG13 VAL A 112      -8.391  -5.227 -10.237  1.00  0.00           H  
ATOM   1733 HG21 VAL A 112     -11.618  -4.570  -8.923  1.00  0.00           H  
ATOM   1734 HG22 VAL A 112     -12.352  -5.456 -10.260  1.00  0.00           H  
ATOM   1735 HG23 VAL A 112     -12.273  -3.694 -10.306  1.00  0.00           H  
ATOM   1736  N   GLU A 113     -10.831  -3.379 -13.525  1.00  0.00           N  
ATOM   1737  CA  GLU A 113     -11.727  -3.064 -14.633  1.00  0.00           C  
ATOM   1738  C   GLU A 113     -12.868  -4.072 -14.714  1.00  0.00           C  
ATOM   1739  O   GLU A 113     -12.767  -5.182 -14.188  1.00  0.00           O  
ATOM   1740  CB  GLU A 113     -10.953  -3.050 -15.953  1.00  0.00           C  
ATOM   1741  CG  GLU A 113     -10.024  -4.241 -16.129  1.00  0.00           C  
ATOM   1742  CD  GLU A 113      -8.915  -3.972 -17.130  1.00  0.00           C  
ATOM   1743  OE1 GLU A 113      -9.232  -3.650 -18.294  1.00  0.00           O  
ATOM   1744  OE2 GLU A 113      -7.731  -4.084 -16.746  1.00  0.00           O  
ATOM   1745  H   GLU A 113     -10.067  -3.974 -13.683  1.00  0.00           H  
ATOM   1746  HA  GLU A 113     -12.140  -2.083 -14.457  1.00  0.00           H  
ATOM   1747  HB2 GLU A 113     -11.659  -3.048 -16.771  1.00  0.00           H  
ATOM   1748  HB3 GLU A 113     -10.360  -2.148 -15.999  1.00  0.00           H  
ATOM   1749  HG2 GLU A 113      -9.577  -4.476 -15.176  1.00  0.00           H  
ATOM   1750  HG3 GLU A 113     -10.602  -5.085 -16.474  1.00  0.00           H  
ATOM   1751  N   ARG A 114     -13.951  -3.679 -15.376  1.00  0.00           N  
ATOM   1752  CA  ARG A 114     -15.112  -4.549 -15.527  1.00  0.00           C  
ATOM   1753  C   ARG A 114     -15.237  -5.045 -16.964  1.00  0.00           C  
ATOM   1754  O   ARG A 114     -14.909  -4.270 -17.888  1.00  0.00           O  
ATOM   1755  CB  ARG A 114     -16.385  -3.807 -15.120  1.00  0.00           C  
ATOM   1756  CG  ARG A 114     -16.511  -2.426 -15.741  1.00  0.00           C  
ATOM   1757  CD  ARG A 114     -16.264  -1.329 -14.719  1.00  0.00           C  
ATOM   1758  NE  ARG A 114     -16.123  -0.018 -15.345  1.00  0.00           N  
ATOM   1759  CZ  ARG A 114     -14.950   0.554 -15.606  1.00  0.00           C  
ATOM   1760  NH1 ARG A 114     -13.821  -0.072 -15.299  1.00  0.00           N  
ATOM   1761  NH2 ARG A 114     -14.907   1.749 -16.175  1.00  0.00           N  
ATOM   1762  OXT ARG A 114     -15.660  -6.204 -17.154  1.00  0.00           O  
ATOM   1763  H   ARG A 114     -13.968  -2.784 -15.773  1.00  0.00           H  
ATOM   1764  HA  ARG A 114     -14.978  -5.398 -14.876  1.00  0.00           H  
ATOM   1765  HB2 ARG A 114     -17.242  -4.393 -15.422  1.00  0.00           H  
ATOM   1766  HB3 ARG A 114     -16.397  -3.696 -14.046  1.00  0.00           H  
ATOM   1767  HG2 ARG A 114     -15.787  -2.333 -16.537  1.00  0.00           H  
ATOM   1768  HG3 ARG A 114     -17.506  -2.313 -16.146  1.00  0.00           H  
ATOM   1769  HD2 ARG A 114     -17.097  -1.302 -14.033  1.00  0.00           H  
ATOM   1770  HD3 ARG A 114     -15.359  -1.559 -14.176  1.00  0.00           H  
ATOM   1771  HE  ARG A 114     -16.944   0.462 -15.583  1.00  0.00           H  
ATOM   1772 HH11 ARG A 114     -13.849  -0.975 -14.871  1.00  0.00           H  
ATOM   1773 HH12 ARG A 114     -12.941   0.360 -15.497  1.00  0.00           H  
ATOM   1774 HH21 ARG A 114     -15.756   2.224 -16.410  1.00  0.00           H  
ATOM   1775 HH22 ARG A 114     -14.025   2.179 -16.371  1.00  0.00           H  
TER    1776      ARG A 114                                                      
ENDMDL                                                                          
MODEL        3                                                                  
ATOM      1  N   GLY A   1     -12.813  18.166 -10.876  1.00  0.00           N  
ATOM      2  CA  GLY A   1     -11.805  17.430 -11.687  1.00  0.00           C  
ATOM      3  C   GLY A   1     -10.754  18.347 -12.280  1.00  0.00           C  
ATOM      4  O   GLY A   1     -11.007  19.533 -12.498  1.00  0.00           O  
ATOM      5  H1  GLY A   1     -13.737  18.151 -11.352  1.00  0.00           H  
ATOM      6  H2  GLY A   1     -12.518  19.156 -10.749  1.00  0.00           H  
ATOM      7  H3  GLY A   1     -12.910  17.725  -9.939  1.00  0.00           H  
ATOM      8  HA2 GLY A   1     -11.317  16.700 -11.059  1.00  0.00           H  
ATOM      9  HA3 GLY A   1     -12.312  16.916 -12.492  1.00  0.00           H  
ATOM     10  N   ALA A   2      -9.571  17.799 -12.543  1.00  0.00           N  
ATOM     11  CA  ALA A   2      -8.475  18.574 -13.117  1.00  0.00           C  
ATOM     12  C   ALA A   2      -7.340  17.659 -13.572  1.00  0.00           C  
ATOM     13  O   ALA A   2      -7.464  16.963 -14.578  1.00  0.00           O  
ATOM     14  CB  ALA A   2      -7.975  19.604 -12.111  1.00  0.00           C  
ATOM     15  H   ALA A   2      -9.432  16.846 -12.348  1.00  0.00           H  
ATOM     16  HA  ALA A   2      -8.859  19.105 -13.976  1.00  0.00           H  
ATOM     17  HB1 ALA A   2      -7.240  19.147 -11.464  1.00  0.00           H  
ATOM     18  HB2 ALA A   2      -8.804  19.961 -11.519  1.00  0.00           H  
ATOM     19  HB3 ALA A   2      -7.525  20.431 -12.638  1.00  0.00           H  
ATOM     20  N   MET A   3      -6.235  17.658 -12.825  1.00  0.00           N  
ATOM     21  CA  MET A   3      -5.091  16.818 -13.161  1.00  0.00           C  
ATOM     22  C   MET A   3      -5.482  15.345 -13.100  1.00  0.00           C  
ATOM     23  O   MET A   3      -5.778  14.731 -14.124  1.00  0.00           O  
ATOM     24  CB  MET A   3      -3.927  17.096 -12.208  1.00  0.00           C  
ATOM     25  CG  MET A   3      -2.762  17.819 -12.865  1.00  0.00           C  
ATOM     26  SD  MET A   3      -3.237  19.416 -13.554  1.00  0.00           S  
ATOM     27  CE  MET A   3      -2.204  19.475 -15.017  1.00  0.00           C  
ATOM     28  H   MET A   3      -6.191  18.229 -12.030  1.00  0.00           H  
ATOM     29  HA  MET A   3      -4.789  17.058 -14.169  1.00  0.00           H  
ATOM     30  HB2 MET A   3      -4.283  17.703 -11.389  1.00  0.00           H  
ATOM     31  HB3 MET A   3      -3.565  16.156 -11.816  1.00  0.00           H  
ATOM     32  HG2 MET A   3      -1.990  17.976 -12.126  1.00  0.00           H  
ATOM     33  HG3 MET A   3      -2.374  17.198 -13.661  1.00  0.00           H  
ATOM     34  HE1 MET A   3      -2.693  20.064 -15.779  1.00  0.00           H  
ATOM     35  HE2 MET A   3      -2.044  18.471 -15.386  1.00  0.00           H  
ATOM     36  HE3 MET A   3      -1.253  19.925 -14.770  1.00  0.00           H  
ATOM     37  N   ASP A   4      -5.491  14.790 -11.889  1.00  0.00           N  
ATOM     38  CA  ASP A   4      -5.859  13.392 -11.686  1.00  0.00           C  
ATOM     39  C   ASP A   4      -5.106  12.475 -12.646  1.00  0.00           C  
ATOM     40  O   ASP A   4      -5.677  11.993 -13.626  1.00  0.00           O  
ATOM     41  CB  ASP A   4      -7.368  13.214 -11.869  1.00  0.00           C  
ATOM     42  CG  ASP A   4      -8.146  14.481 -11.574  1.00  0.00           C  
ATOM     43  OD1 ASP A   4      -7.904  15.092 -10.514  1.00  0.00           O  
ATOM     44  OD2 ASP A   4      -8.998  14.860 -12.405  1.00  0.00           O  
ATOM     45  H   ASP A   4      -5.254  15.338 -11.112  1.00  0.00           H  
ATOM     46  HA  ASP A   4      -5.597  13.120 -10.671  1.00  0.00           H  
ATOM     47  HB2 ASP A   4      -7.568  12.921 -12.890  1.00  0.00           H  
ATOM     48  HB3 ASP A   4      -7.714  12.438 -11.204  1.00  0.00           H  
ATOM     49  N   PRO A   5      -3.817  12.203 -12.369  1.00  0.00           N  
ATOM     50  CA  PRO A   5      -3.001  11.318 -13.205  1.00  0.00           C  
ATOM     51  C   PRO A   5      -3.712   9.999 -13.460  1.00  0.00           C  
ATOM     52  O   PRO A   5      -3.541   9.369 -14.505  1.00  0.00           O  
ATOM     53  CB  PRO A   5      -1.729  11.087 -12.374  1.00  0.00           C  
ATOM     54  CG  PRO A   5      -2.028  11.640 -11.017  1.00  0.00           C  
ATOM     55  CD  PRO A   5      -3.059  12.708 -11.218  1.00  0.00           C  
ATOM     56  HA  PRO A   5      -2.746  11.782 -14.147  1.00  0.00           H  
ATOM     57  HB2 PRO A   5      -1.521  10.030 -12.328  1.00  0.00           H  
ATOM     58  HB3 PRO A   5      -0.899  11.603 -12.835  1.00  0.00           H  
ATOM     59  HG2 PRO A   5      -2.417  10.859 -10.382  1.00  0.00           H  
ATOM     60  HG3 PRO A   5      -1.130  12.060 -10.587  1.00  0.00           H  
ATOM     61  HD2 PRO A   5      -3.688  12.800 -10.346  1.00  0.00           H  
ATOM     62  HD3 PRO A   5      -2.589  13.653 -11.451  1.00  0.00           H  
ATOM     63  N   GLU A   6      -4.529   9.606 -12.493  1.00  0.00           N  
ATOM     64  CA  GLU A   6      -5.305   8.379 -12.575  1.00  0.00           C  
ATOM     65  C   GLU A   6      -6.649   8.575 -11.894  1.00  0.00           C  
ATOM     66  O   GLU A   6      -7.460   7.651 -11.818  1.00  0.00           O  
ATOM     67  CB  GLU A   6      -4.550   7.217 -11.927  1.00  0.00           C  
ATOM     68  CG  GLU A   6      -3.610   6.495 -12.878  1.00  0.00           C  
ATOM     69  CD  GLU A   6      -4.336   5.872 -14.056  1.00  0.00           C  
ATOM     70  OE1 GLU A   6      -5.204   5.005 -13.826  1.00  0.00           O  
ATOM     71  OE2 GLU A   6      -4.032   6.250 -15.207  1.00  0.00           O  
ATOM     72  H   GLU A   6      -4.622  10.168 -11.695  1.00  0.00           H  
ATOM     73  HA  GLU A   6      -5.468   8.158 -13.612  1.00  0.00           H  
ATOM     74  HB2 GLU A   6      -3.968   7.598 -11.100  1.00  0.00           H  
ATOM     75  HB3 GLU A   6      -5.268   6.502 -11.552  1.00  0.00           H  
ATOM     76  HG2 GLU A   6      -2.886   7.202 -13.255  1.00  0.00           H  
ATOM     77  HG3 GLU A   6      -3.099   5.714 -12.334  1.00  0.00           H  
ATOM     78  N   PHE A   7      -6.867   9.788 -11.385  1.00  0.00           N  
ATOM     79  CA  PHE A   7      -8.106  10.118 -10.685  1.00  0.00           C  
ATOM     80  C   PHE A   7      -8.302   9.165  -9.515  1.00  0.00           C  
ATOM     81  O   PHE A   7      -9.378   9.088  -8.924  1.00  0.00           O  
ATOM     82  CB  PHE A   7      -9.299  10.049 -11.641  1.00  0.00           C  
ATOM     83  CG  PHE A   7     -10.553  10.681 -11.099  1.00  0.00           C  
ATOM     84  CD1 PHE A   7     -10.634  12.053 -10.920  1.00  0.00           C  
ATOM     85  CD2 PHE A   7     -11.649   9.900 -10.771  1.00  0.00           C  
ATOM     86  CE1 PHE A   7     -11.784  12.633 -10.423  1.00  0.00           C  
ATOM     87  CE2 PHE A   7     -12.803  10.476 -10.273  1.00  0.00           C  
ATOM     88  CZ  PHE A   7     -12.870  11.844 -10.098  1.00  0.00           C  
ATOM     89  H   PHE A   7      -6.168  10.473 -11.472  1.00  0.00           H  
ATOM     90  HA  PHE A   7      -8.014  11.124 -10.304  1.00  0.00           H  
ATOM     91  HB2 PHE A   7      -9.044  10.560 -12.558  1.00  0.00           H  
ATOM     92  HB3 PHE A   7      -9.515   9.014 -11.856  1.00  0.00           H  
ATOM     93  HD1 PHE A   7      -9.785  12.672 -11.172  1.00  0.00           H  
ATOM     94  HD2 PHE A   7     -11.597   8.831 -10.906  1.00  0.00           H  
ATOM     95  HE1 PHE A   7     -11.835  13.704 -10.286  1.00  0.00           H  
ATOM     96  HE2 PHE A   7     -13.651   9.856 -10.021  1.00  0.00           H  
ATOM     97  HZ  PHE A   7     -13.772  12.296  -9.709  1.00  0.00           H  
ATOM     98  N   ASN A   8      -7.235   8.445  -9.192  1.00  0.00           N  
ATOM     99  CA  ASN A   8      -7.251   7.489  -8.100  1.00  0.00           C  
ATOM    100  C   ASN A   8      -5.838   6.987  -7.819  1.00  0.00           C  
ATOM    101  O   ASN A   8      -5.638   6.146  -6.943  1.00  0.00           O  
ATOM    102  CB  ASN A   8      -8.167   6.309  -8.437  1.00  0.00           C  
ATOM    103  CG  ASN A   8      -9.161   6.014  -7.331  1.00  0.00           C  
ATOM    104  OD1 ASN A   8      -8.833   5.350  -6.347  1.00  0.00           O  
ATOM    105  ND2 ASN A   8     -10.384   6.507  -7.487  1.00  0.00           N  
ATOM    106  H   ASN A   8      -6.411   8.563  -9.706  1.00  0.00           H  
ATOM    107  HA  ASN A   8      -7.628   7.991  -7.225  1.00  0.00           H  
ATOM    108  HB2 ASN A   8      -8.716   6.534  -9.338  1.00  0.00           H  
ATOM    109  HB3 ASN A   8      -7.563   5.429  -8.599  1.00  0.00           H  
ATOM    110 HD21 ASN A   8     -10.574   7.025  -8.297  1.00  0.00           H  
ATOM    111 HD22 ASN A   8     -11.047   6.329  -6.786  1.00  0.00           H  
ATOM    112  N   LYS A   9      -4.864   7.503  -8.580  1.00  0.00           N  
ATOM    113  CA  LYS A   9      -3.460   7.105  -8.423  1.00  0.00           C  
ATOM    114  C   LYS A   9      -3.057   7.002  -6.949  1.00  0.00           C  
ATOM    115  O   LYS A   9      -2.659   7.990  -6.322  1.00  0.00           O  
ATOM    116  CB  LYS A   9      -2.542   8.093  -9.144  1.00  0.00           C  
ATOM    117  CG  LYS A   9      -1.621   7.435 -10.159  1.00  0.00           C  
ATOM    118  CD  LYS A   9      -0.174   7.455  -9.696  1.00  0.00           C  
ATOM    119  CE  LYS A   9       0.479   6.092  -9.854  1.00  0.00           C  
ATOM    120  NZ  LYS A   9       0.477   5.638 -11.273  1.00  0.00           N  
ATOM    121  H   LYS A   9      -5.096   8.167  -9.274  1.00  0.00           H  
ATOM    122  HA  LYS A   9      -3.347   6.132  -8.876  1.00  0.00           H  
ATOM    123  HB2 LYS A   9      -3.151   8.822  -9.660  1.00  0.00           H  
ATOM    124  HB3 LYS A   9      -1.932   8.602  -8.412  1.00  0.00           H  
ATOM    125  HG2 LYS A   9      -1.929   6.410 -10.295  1.00  0.00           H  
ATOM    126  HG3 LYS A   9      -1.698   7.965 -11.097  1.00  0.00           H  
ATOM    127  HD2 LYS A   9       0.373   8.175 -10.287  1.00  0.00           H  
ATOM    128  HD3 LYS A   9      -0.142   7.741  -8.655  1.00  0.00           H  
ATOM    129  HE2 LYS A   9       1.499   6.153  -9.507  1.00  0.00           H  
ATOM    130  HE3 LYS A   9      -0.063   5.376  -9.255  1.00  0.00           H  
ATOM    131  HZ1 LYS A   9       0.609   6.449 -11.909  1.00  0.00           H  
ATOM    132  HZ2 LYS A   9      -0.427   5.178 -11.501  1.00  0.00           H  
ATOM    133  HZ3 LYS A   9       1.248   4.958 -11.430  1.00  0.00           H  
ATOM    134  N   ALA A  10      -3.182   5.802  -6.395  1.00  0.00           N  
ATOM    135  CA  ALA A  10      -2.851   5.568  -4.998  1.00  0.00           C  
ATOM    136  C   ALA A  10      -1.365   5.286  -4.805  1.00  0.00           C  
ATOM    137  O   ALA A  10      -0.896   4.185  -5.084  1.00  0.00           O  
ATOM    138  CB  ALA A  10      -3.682   4.421  -4.445  1.00  0.00           C  
ATOM    139  H   ALA A  10      -3.530   5.061  -6.933  1.00  0.00           H  
ATOM    140  HA  ALA A  10      -3.105   6.460  -4.448  1.00  0.00           H  
ATOM    141  HB1 ALA A  10      -4.211   4.749  -3.561  1.00  0.00           H  
ATOM    142  HB2 ALA A  10      -3.033   3.596  -4.190  1.00  0.00           H  
ATOM    143  HB3 ALA A  10      -4.395   4.101  -5.192  1.00  0.00           H  
ATOM    144  N   ILE A  11      -0.631   6.283  -4.319  1.00  0.00           N  
ATOM    145  CA  ILE A  11       0.802   6.131  -4.082  1.00  0.00           C  
ATOM    146  C   ILE A  11       1.120   6.175  -2.591  1.00  0.00           C  
ATOM    147  O   ILE A  11       0.979   7.214  -1.947  1.00  0.00           O  
ATOM    148  CB  ILE A  11       1.616   7.230  -4.796  1.00  0.00           C  
ATOM    149  CG1 ILE A  11       1.213   7.321  -6.269  1.00  0.00           C  
ATOM    150  CG2 ILE A  11       3.109   6.957  -4.665  1.00  0.00           C  
ATOM    151  CD1 ILE A  11       1.076   8.744  -6.766  1.00  0.00           C  
ATOM    152  H   ILE A  11      -1.057   7.141  -4.111  1.00  0.00           H  
ATOM    153  HA  ILE A  11       1.105   5.172  -4.478  1.00  0.00           H  
ATOM    154  HB  ILE A  11       1.406   8.172  -4.313  1.00  0.00           H  
ATOM    155 HG12 ILE A  11       1.962   6.830  -6.870  1.00  0.00           H  
ATOM    156 HG13 ILE A  11       0.264   6.829  -6.407  1.00  0.00           H  
ATOM    157 HG21 ILE A  11       3.634   7.425  -5.484  1.00  0.00           H  
ATOM    158 HG22 ILE A  11       3.284   5.891  -4.689  1.00  0.00           H  
ATOM    159 HG23 ILE A  11       3.469   7.359  -3.728  1.00  0.00           H  
ATOM    160 HD11 ILE A  11       0.249   9.223  -6.264  1.00  0.00           H  
ATOM    161 HD12 ILE A  11       0.896   8.736  -7.831  1.00  0.00           H  
ATOM    162 HD13 ILE A  11       1.987   9.288  -6.558  1.00  0.00           H  
ATOM    163  N   PHE A  12       1.565   5.043  -2.053  1.00  0.00           N  
ATOM    164  CA  PHE A  12       1.921   4.951  -0.641  1.00  0.00           C  
ATOM    165  C   PHE A  12       3.405   4.618  -0.499  1.00  0.00           C  
ATOM    166  O   PHE A  12       3.829   3.503  -0.800  1.00  0.00           O  
ATOM    167  CB  PHE A  12       1.082   3.875   0.054  1.00  0.00           C  
ATOM    168  CG  PHE A  12      -0.283   4.338   0.487  1.00  0.00           C  
ATOM    169  CD1 PHE A  12      -1.313   4.466  -0.433  1.00  0.00           C  
ATOM    170  CD2 PHE A  12      -0.540   4.633   1.818  1.00  0.00           C  
ATOM    171  CE1 PHE A  12      -2.571   4.880  -0.032  1.00  0.00           C  
ATOM    172  CE2 PHE A  12      -1.794   5.050   2.223  1.00  0.00           C  
ATOM    173  CZ  PHE A  12      -2.811   5.173   1.294  1.00  0.00           C  
ATOM    174  H   PHE A  12       1.668   4.252  -2.620  1.00  0.00           H  
ATOM    175  HA  PHE A  12       1.727   5.908  -0.181  1.00  0.00           H  
ATOM    176  HB2 PHE A  12       0.948   3.042  -0.620  1.00  0.00           H  
ATOM    177  HB3 PHE A  12       1.610   3.533   0.934  1.00  0.00           H  
ATOM    178  HD1 PHE A  12      -1.126   4.239  -1.472  1.00  0.00           H  
ATOM    179  HD2 PHE A  12       0.254   4.536   2.543  1.00  0.00           H  
ATOM    180  HE1 PHE A  12      -3.363   4.979  -0.760  1.00  0.00           H  
ATOM    181  HE2 PHE A  12      -1.979   5.280   3.266  1.00  0.00           H  
ATOM    182  HZ  PHE A  12      -3.795   5.495   1.608  1.00  0.00           H  
ATOM    183  N   THR A  13       4.192   5.587  -0.044  1.00  0.00           N  
ATOM    184  CA  THR A  13       5.627   5.385   0.130  1.00  0.00           C  
ATOM    185  C   THR A  13       5.952   4.925   1.541  1.00  0.00           C  
ATOM    186  O   THR A  13       5.599   5.586   2.513  1.00  0.00           O  
ATOM    187  CB  THR A  13       6.423   6.667  -0.175  1.00  0.00           C  
ATOM    188  OG1 THR A  13       5.958   7.255  -1.396  1.00  0.00           O  
ATOM    189  CG2 THR A  13       7.908   6.364  -0.286  1.00  0.00           C  
ATOM    190  H   THR A  13       3.800   6.458   0.180  1.00  0.00           H  
ATOM    191  HA  THR A  13       5.938   4.620  -0.565  1.00  0.00           H  
ATOM    192  HB  THR A  13       6.272   7.366   0.635  1.00  0.00           H  
ATOM    193  HG1 THR A  13       5.400   6.629  -1.862  1.00  0.00           H  
ATOM    194 HG21 THR A  13       8.404   7.173  -0.802  1.00  0.00           H  
ATOM    195 HG22 THR A  13       8.048   5.445  -0.837  1.00  0.00           H  
ATOM    196 HG23 THR A  13       8.329   6.256   0.704  1.00  0.00           H  
ATOM    197  N   VAL A  14       6.618   3.777   1.647  1.00  0.00           N  
ATOM    198  CA  VAL A  14       6.982   3.214   2.945  1.00  0.00           C  
ATOM    199  C   VAL A  14       8.366   2.572   2.901  1.00  0.00           C  
ATOM    200  O   VAL A  14       8.980   2.478   1.841  1.00  0.00           O  
ATOM    201  CB  VAL A  14       5.953   2.154   3.409  1.00  0.00           C  
ATOM    202  CG1 VAL A  14       4.567   2.484   2.887  1.00  0.00           C  
ATOM    203  CG2 VAL A  14       6.361   0.754   2.961  1.00  0.00           C  
ATOM    204  H   VAL A  14       6.862   3.288   0.835  1.00  0.00           H  
ATOM    205  HA  VAL A  14       6.991   4.017   3.668  1.00  0.00           H  
ATOM    206  HB  VAL A  14       5.918   2.165   4.488  1.00  0.00           H  
ATOM    207 HG11 VAL A  14       3.946   2.823   3.702  1.00  0.00           H  
ATOM    208 HG12 VAL A  14       4.134   1.599   2.445  1.00  0.00           H  
ATOM    209 HG13 VAL A  14       4.639   3.260   2.140  1.00  0.00           H  
ATOM    210 HG21 VAL A  14       6.391   0.717   1.882  1.00  0.00           H  
ATOM    211 HG22 VAL A  14       5.643   0.036   3.325  1.00  0.00           H  
ATOM    212 HG23 VAL A  14       7.337   0.520   3.357  1.00  0.00           H  
ATOM    213  N   ASP A  15       8.837   2.111   4.055  1.00  0.00           N  
ATOM    214  CA  ASP A  15      10.133   1.447   4.145  1.00  0.00           C  
ATOM    215  C   ASP A  15       9.931  -0.065   4.154  1.00  0.00           C  
ATOM    216  O   ASP A  15       8.821  -0.540   4.375  1.00  0.00           O  
ATOM    217  CB  ASP A  15      10.875   1.885   5.410  1.00  0.00           C  
ATOM    218  CG  ASP A  15      11.042   3.389   5.494  1.00  0.00           C  
ATOM    219  OD1 ASP A  15      11.208   4.028   4.432  1.00  0.00           O  
ATOM    220  OD2 ASP A  15      11.009   3.929   6.619  1.00  0.00           O  
ATOM    221  H   ASP A  15       8.291   2.203   4.864  1.00  0.00           H  
ATOM    222  HA  ASP A  15      10.711   1.721   3.276  1.00  0.00           H  
ATOM    223  HB2 ASP A  15      10.321   1.555   6.277  1.00  0.00           H  
ATOM    224  HB3 ASP A  15      11.855   1.429   5.420  1.00  0.00           H  
ATOM    225  N   ALA A  16      10.988  -0.824   3.898  1.00  0.00           N  
ATOM    226  CA  ALA A  16      10.875  -2.278   3.874  1.00  0.00           C  
ATOM    227  C   ALA A  16      11.139  -2.886   5.242  1.00  0.00           C  
ATOM    228  O   ALA A  16      10.806  -4.045   5.487  1.00  0.00           O  
ATOM    229  CB  ALA A  16      11.813  -2.869   2.833  1.00  0.00           C  
ATOM    230  H   ALA A  16      11.855  -0.405   3.709  1.00  0.00           H  
ATOM    231  HA  ALA A  16       9.861  -2.521   3.594  1.00  0.00           H  
ATOM    232  HB1 ALA A  16      12.356  -2.073   2.345  1.00  0.00           H  
ATOM    233  HB2 ALA A  16      11.240  -3.415   2.099  1.00  0.00           H  
ATOM    234  HB3 ALA A  16      12.511  -3.537   3.314  1.00  0.00           H  
ATOM    235  N   LYS A  17      11.721  -2.100   6.134  1.00  0.00           N  
ATOM    236  CA  LYS A  17      12.006  -2.575   7.477  1.00  0.00           C  
ATOM    237  C   LYS A  17      10.738  -2.548   8.326  1.00  0.00           C  
ATOM    238  O   LYS A  17      10.413  -3.524   9.005  1.00  0.00           O  
ATOM    239  CB  LYS A  17      13.096  -1.723   8.126  1.00  0.00           C  
ATOM    240  CG  LYS A  17      12.876  -0.233   7.958  1.00  0.00           C  
ATOM    241  CD  LYS A  17      13.709   0.571   8.939  1.00  0.00           C  
ATOM    242  CE  LYS A  17      12.874   1.064  10.109  1.00  0.00           C  
ATOM    243  NZ  LYS A  17      13.721   1.550  11.233  1.00  0.00           N  
ATOM    244  H   LYS A  17      11.956  -1.182   5.886  1.00  0.00           H  
ATOM    245  HA  LYS A  17      12.352  -3.592   7.403  1.00  0.00           H  
ATOM    246  HB2 LYS A  17      13.131  -1.944   9.183  1.00  0.00           H  
ATOM    247  HB3 LYS A  17      14.049  -1.978   7.681  1.00  0.00           H  
ATOM    248  HG2 LYS A  17      13.148   0.051   6.951  1.00  0.00           H  
ATOM    249  HG3 LYS A  17      11.832  -0.020   8.123  1.00  0.00           H  
ATOM    250  HD2 LYS A  17      14.504  -0.055   9.318  1.00  0.00           H  
ATOM    251  HD3 LYS A  17      14.133   1.422   8.425  1.00  0.00           H  
ATOM    252  HE2 LYS A  17      12.244   1.872   9.768  1.00  0.00           H  
ATOM    253  HE3 LYS A  17      12.256   0.251  10.461  1.00  0.00           H  
ATOM    254  HZ1 LYS A  17      14.270   2.382  10.931  1.00  0.00           H  
ATOM    255  HZ2 LYS A  17      14.380   0.804  11.533  1.00  0.00           H  
ATOM    256  HZ3 LYS A  17      13.124   1.816  12.041  1.00  0.00           H  
ATOM    257  N   THR A  18      10.042  -1.416   8.303  1.00  0.00           N  
ATOM    258  CA  THR A  18       8.827  -1.269   9.099  1.00  0.00           C  
ATOM    259  C   THR A  18       7.559  -1.152   8.268  1.00  0.00           C  
ATOM    260  O   THR A  18       6.455  -1.326   8.787  1.00  0.00           O  
ATOM    261  CB  THR A  18       8.923  -0.073  10.064  1.00  0.00           C  
ATOM    262  OG1 THR A  18       7.653   0.163  10.683  1.00  0.00           O  
ATOM    263  CG2 THR A  18       9.375   1.180   9.328  1.00  0.00           C  
ATOM    264  H   THR A  18      10.384  -0.673   7.763  1.00  0.00           H  
ATOM    265  HA  THR A  18       8.744  -2.157   9.678  1.00  0.00           H  
ATOM    266  HB  THR A  18       9.650  -0.305  10.829  1.00  0.00           H  
ATOM    267  HG1 THR A  18       7.785   0.429  11.594  1.00  0.00           H  
ATOM    268 HG21 THR A  18       9.907   0.900   8.432  1.00  0.00           H  
ATOM    269 HG22 THR A  18      10.025   1.759   9.968  1.00  0.00           H  
ATOM    270 HG23 THR A  18       8.511   1.772   9.064  1.00  0.00           H  
ATOM    271  N   THR A  19       7.714  -0.848   6.996  1.00  0.00           N  
ATOM    272  CA  THR A  19       6.570  -0.698   6.096  1.00  0.00           C  
ATOM    273  C   THR A  19       5.766   0.556   6.432  1.00  0.00           C  
ATOM    274  O   THR A  19       4.720   0.815   5.835  1.00  0.00           O  
ATOM    275  CB  THR A  19       5.635  -1.924   6.145  1.00  0.00           C  
ATOM    276  OG1 THR A  19       6.403  -3.120   6.333  1.00  0.00           O  
ATOM    277  CG2 THR A  19       4.817  -2.040   4.866  1.00  0.00           C  
ATOM    278  H   THR A  19       8.617  -0.707   6.655  1.00  0.00           H  
ATOM    279  HA  THR A  19       6.951  -0.605   5.087  1.00  0.00           H  
ATOM    280  HB  THR A  19       4.957  -1.806   6.979  1.00  0.00           H  
ATOM    281  HG1 THR A  19       7.327  -2.891   6.451  1.00  0.00           H  
ATOM    282 HG21 THR A  19       3.799  -1.734   5.062  1.00  0.00           H  
ATOM    283 HG22 THR A  19       4.826  -3.064   4.525  1.00  0.00           H  
ATOM    284 HG23 THR A  19       5.245  -1.401   4.107  1.00  0.00           H  
ATOM    285  N   GLU A  20       6.268   1.335   7.386  1.00  0.00           N  
ATOM    286  CA  GLU A  20       5.607   2.569   7.798  1.00  0.00           C  
ATOM    287  C   GLU A  20       5.508   3.533   6.622  1.00  0.00           C  
ATOM    288  O   GLU A  20       6.513   3.860   5.992  1.00  0.00           O  
ATOM    289  CB  GLU A  20       6.371   3.222   8.953  1.00  0.00           C  
ATOM    290  CG  GLU A  20       5.693   4.465   9.508  1.00  0.00           C  
ATOM    291  CD  GLU A  20       6.657   5.370  10.252  1.00  0.00           C  
ATOM    292  OE1 GLU A  20       7.516   5.992   9.595  1.00  0.00           O  
ATOM    293  OE2 GLU A  20       6.548   5.458  11.494  1.00  0.00           O  
ATOM    294  H   GLU A  20       7.105   1.077   7.818  1.00  0.00           H  
ATOM    295  HA  GLU A  20       4.610   2.318   8.131  1.00  0.00           H  
ATOM    296  HB2 GLU A  20       6.473   2.505   9.753  1.00  0.00           H  
ATOM    297  HB3 GLU A  20       7.356   3.502   8.604  1.00  0.00           H  
ATOM    298  HG2 GLU A  20       5.261   5.019   8.690  1.00  0.00           H  
ATOM    299  HG3 GLU A  20       4.913   4.158  10.187  1.00  0.00           H  
ATOM    300  N   ILE A  21       4.293   3.972   6.322  1.00  0.00           N  
ATOM    301  CA  ILE A  21       4.068   4.884   5.207  1.00  0.00           C  
ATOM    302  C   ILE A  21       4.664   6.262   5.476  1.00  0.00           C  
ATOM    303  O   ILE A  21       4.093   7.070   6.208  1.00  0.00           O  
ATOM    304  CB  ILE A  21       2.571   5.035   4.877  1.00  0.00           C  
ATOM    305  CG1 ILE A  21       1.784   3.805   5.338  1.00  0.00           C  
ATOM    306  CG2 ILE A  21       2.391   5.248   3.383  1.00  0.00           C  
ATOM    307  CD1 ILE A  21       0.742   4.110   6.389  1.00  0.00           C  
ATOM    308  H   ILE A  21       3.528   3.666   6.852  1.00  0.00           H  
ATOM    309  HA  ILE A  21       4.560   4.464   4.341  1.00  0.00           H  
ATOM    310  HB  ILE A  21       2.197   5.908   5.390  1.00  0.00           H  
ATOM    311 HG12 ILE A  21       1.277   3.370   4.488  1.00  0.00           H  
ATOM    312 HG13 ILE A  21       2.470   3.079   5.750  1.00  0.00           H  
ATOM    313 HG21 ILE A  21       3.102   5.984   3.034  1.00  0.00           H  
ATOM    314 HG22 ILE A  21       1.387   5.598   3.188  1.00  0.00           H  
ATOM    315 HG23 ILE A  21       2.554   4.315   2.863  1.00  0.00           H  
ATOM    316 HD11 ILE A  21      -0.029   4.732   5.962  1.00  0.00           H  
ATOM    317 HD12 ILE A  21       1.206   4.627   7.217  1.00  0.00           H  
ATOM    318 HD13 ILE A  21       0.305   3.187   6.743  1.00  0.00           H  
ATOM    319  N   LEU A  22       5.820   6.516   4.870  1.00  0.00           N  
ATOM    320  CA  LEU A  22       6.514   7.788   5.022  1.00  0.00           C  
ATOM    321  C   LEU A  22       5.619   8.957   4.620  1.00  0.00           C  
ATOM    322  O   LEU A  22       5.640  10.011   5.255  1.00  0.00           O  
ATOM    323  CB  LEU A  22       7.794   7.802   4.179  1.00  0.00           C  
ATOM    324  CG  LEU A  22       8.471   6.440   3.997  1.00  0.00           C  
ATOM    325  CD1 LEU A  22       9.694   6.568   3.101  1.00  0.00           C  
ATOM    326  CD2 LEU A  22       8.856   5.854   5.346  1.00  0.00           C  
ATOM    327  H   LEU A  22       6.215   5.823   4.303  1.00  0.00           H  
ATOM    328  HA  LEU A  22       6.780   7.897   6.063  1.00  0.00           H  
ATOM    329  HB2 LEU A  22       7.551   8.193   3.201  1.00  0.00           H  
ATOM    330  HB3 LEU A  22       8.502   8.470   4.646  1.00  0.00           H  
ATOM    331  HG  LEU A  22       7.779   5.763   3.520  1.00  0.00           H  
ATOM    332 HD11 LEU A  22      10.453   5.872   3.426  1.00  0.00           H  
ATOM    333 HD12 LEU A  22      10.080   7.575   3.159  1.00  0.00           H  
ATOM    334 HD13 LEU A  22       9.417   6.348   2.082  1.00  0.00           H  
ATOM    335 HD21 LEU A  22       7.990   5.841   5.993  1.00  0.00           H  
ATOM    336 HD22 LEU A  22       9.631   6.459   5.795  1.00  0.00           H  
ATOM    337 HD23 LEU A  22       9.219   4.847   5.211  1.00  0.00           H  
ATOM    338  N   VAL A  23       4.827   8.764   3.563  1.00  0.00           N  
ATOM    339  CA  VAL A  23       3.927   9.806   3.084  1.00  0.00           C  
ATOM    340  C   VAL A  23       3.053   9.302   1.934  1.00  0.00           C  
ATOM    341  O   VAL A  23       3.399   8.332   1.257  1.00  0.00           O  
ATOM    342  CB  VAL A  23       4.713  11.064   2.634  1.00  0.00           C  
ATOM    343  CG1 VAL A  23       4.666  11.246   1.121  1.00  0.00           C  
ATOM    344  CG2 VAL A  23       4.181  12.302   3.340  1.00  0.00           C  
ATOM    345  H   VAL A  23       4.851   7.901   3.097  1.00  0.00           H  
ATOM    346  HA  VAL A  23       3.284  10.088   3.906  1.00  0.00           H  
ATOM    347  HB  VAL A  23       5.745  10.933   2.920  1.00  0.00           H  
ATOM    348 HG11 VAL A  23       5.261  12.103   0.843  1.00  0.00           H  
ATOM    349 HG12 VAL A  23       3.643  11.402   0.808  1.00  0.00           H  
ATOM    350 HG13 VAL A  23       5.057  10.364   0.638  1.00  0.00           H  
ATOM    351 HG21 VAL A  23       4.881  12.607   4.107  1.00  0.00           H  
ATOM    352 HG22 VAL A  23       3.228  12.075   3.794  1.00  0.00           H  
ATOM    353 HG23 VAL A  23       4.059  13.100   2.625  1.00  0.00           H  
ATOM    354  N   ALA A  24       1.932   9.981   1.713  1.00  0.00           N  
ATOM    355  CA  ALA A  24       1.012   9.625   0.640  1.00  0.00           C  
ATOM    356  C   ALA A  24       0.424  10.883   0.007  1.00  0.00           C  
ATOM    357  O   ALA A  24       0.419  11.947   0.624  1.00  0.00           O  
ATOM    358  CB  ALA A  24      -0.092   8.718   1.159  1.00  0.00           C  
ATOM    359  H   ALA A  24       1.723  10.752   2.282  1.00  0.00           H  
ATOM    360  HA  ALA A  24       1.572   9.081  -0.111  1.00  0.00           H  
ATOM    361  HB1 ALA A  24      -0.135   7.820   0.558  1.00  0.00           H  
ATOM    362  HB2 ALA A  24      -1.039   9.235   1.099  1.00  0.00           H  
ATOM    363  HB3 ALA A  24       0.111   8.455   2.186  1.00  0.00           H  
ATOM    364  N   ASN A  25      -0.051  10.765  -1.227  1.00  0.00           N  
ATOM    365  CA  ASN A  25      -0.615  11.912  -1.932  1.00  0.00           C  
ATOM    366  C   ASN A  25      -2.138  11.958  -1.831  1.00  0.00           C  
ATOM    367  O   ASN A  25      -2.754  11.164  -1.121  1.00  0.00           O  
ATOM    368  CB  ASN A  25      -0.193  11.885  -3.402  1.00  0.00           C  
ATOM    369  CG  ASN A  25      -0.915  10.808  -4.191  1.00  0.00           C  
ATOM    370  OD1 ASN A  25      -0.932   9.641  -3.801  1.00  0.00           O  
ATOM    371  ND2 ASN A  25      -1.516  11.197  -5.308  1.00  0.00           N  
ATOM    372  H   ASN A  25      -0.005   9.896  -1.678  1.00  0.00           H  
ATOM    373  HA  ASN A  25      -0.216  12.804  -1.471  1.00  0.00           H  
ATOM    374  HB2 ASN A  25      -0.412  12.843  -3.851  1.00  0.00           H  
ATOM    375  HB3 ASN A  25       0.868  11.698  -3.461  1.00  0.00           H  
ATOM    376 HD21 ASN A  25      -1.461  12.141  -5.560  1.00  0.00           H  
ATOM    377 HD22 ASN A  25      -1.992  10.522  -5.839  1.00  0.00           H  
ATOM    378  N   ASP A  26      -2.729  12.909  -2.552  1.00  0.00           N  
ATOM    379  CA  ASP A  26      -4.179  13.080  -2.553  1.00  0.00           C  
ATOM    380  C   ASP A  26      -4.864  11.834  -3.090  1.00  0.00           C  
ATOM    381  O   ASP A  26      -5.500  11.111  -2.330  1.00  0.00           O  
ATOM    382  CB  ASP A  26      -4.572  14.299  -3.390  1.00  0.00           C  
ATOM    383  CG  ASP A  26      -3.662  15.486  -3.145  1.00  0.00           C  
ATOM    384  OD1 ASP A  26      -3.501  15.878  -1.971  1.00  0.00           O  
ATOM    385  OD2 ASP A  26      -3.109  16.022  -4.128  1.00  0.00           O  
ATOM    386  H   ASP A  26      -2.162  13.502  -3.088  1.00  0.00           H  
ATOM    387  HA  ASP A  26      -4.500  13.232  -1.534  1.00  0.00           H  
ATOM    388  HB2 ASP A  26      -4.523  14.041  -4.438  1.00  0.00           H  
ATOM    389  HB3 ASP A  26      -5.584  14.587  -3.142  1.00  0.00           H  
ATOM    390  N   LYS A  27      -4.738  11.599  -4.398  1.00  0.00           N  
ATOM    391  CA  LYS A  27      -5.359  10.438  -5.038  1.00  0.00           C  
ATOM    392  C   LYS A  27      -5.388   9.241  -4.088  1.00  0.00           C  
ATOM    393  O   LYS A  27      -6.462   8.786  -3.694  1.00  0.00           O  
ATOM    394  CB  LYS A  27      -4.615  10.083  -6.322  1.00  0.00           C  
ATOM    395  CG  LYS A  27      -4.581  11.213  -7.338  1.00  0.00           C  
ATOM    396  CD  LYS A  27      -5.757  11.137  -8.300  1.00  0.00           C  
ATOM    397  CE  LYS A  27      -7.027  11.698  -7.675  1.00  0.00           C  
ATOM    398  NZ  LYS A  27      -7.765  12.583  -8.616  1.00  0.00           N  
ATOM    399  H   LYS A  27      -4.246  12.240  -4.953  1.00  0.00           H  
ATOM    400  HA  LYS A  27      -6.376  10.704  -5.285  1.00  0.00           H  
ATOM    401  HB2 LYS A  27      -3.596   9.822  -6.073  1.00  0.00           H  
ATOM    402  HB3 LYS A  27      -5.092   9.230  -6.778  1.00  0.00           H  
ATOM    403  HG2 LYS A  27      -4.621  12.156  -6.814  1.00  0.00           H  
ATOM    404  HG3 LYS A  27      -3.664  11.151  -7.902  1.00  0.00           H  
ATOM    405  HD2 LYS A  27      -5.524  11.707  -9.186  1.00  0.00           H  
ATOM    406  HD3 LYS A  27      -5.925  10.103  -8.567  1.00  0.00           H  
ATOM    407  HE2 LYS A  27      -7.667  10.875  -7.392  1.00  0.00           H  
ATOM    408  HE3 LYS A  27      -6.759  12.263  -6.796  1.00  0.00           H  
ATOM    409  HZ1 LYS A  27      -7.518  12.350  -9.599  1.00  0.00           H  
ATOM    410  HZ2 LYS A  27      -7.523  13.579  -8.435  1.00  0.00           H  
ATOM    411  HZ3 LYS A  27      -8.791  12.461  -8.492  1.00  0.00           H  
ATOM    412  N   ALA A  28      -4.208   8.750  -3.707  1.00  0.00           N  
ATOM    413  CA  ALA A  28      -4.110   7.621  -2.782  1.00  0.00           C  
ATOM    414  C   ALA A  28      -5.047   7.802  -1.589  1.00  0.00           C  
ATOM    415  O   ALA A  28      -5.892   6.950  -1.311  1.00  0.00           O  
ATOM    416  CB  ALA A  28      -2.677   7.467  -2.295  1.00  0.00           C  
ATOM    417  H   ALA A  28      -3.382   9.157  -4.051  1.00  0.00           H  
ATOM    418  HA  ALA A  28      -4.385   6.724  -3.315  1.00  0.00           H  
ATOM    419  HB1 ALA A  28      -2.678   7.215  -1.244  1.00  0.00           H  
ATOM    420  HB2 ALA A  28      -2.146   8.397  -2.441  1.00  0.00           H  
ATOM    421  HB3 ALA A  28      -2.188   6.683  -2.853  1.00  0.00           H  
ATOM    422  N   CYS A  29      -4.885   8.919  -0.893  1.00  0.00           N  
ATOM    423  CA  CYS A  29      -5.708   9.229   0.270  1.00  0.00           C  
ATOM    424  C   CYS A  29      -7.189   9.159  -0.089  1.00  0.00           C  
ATOM    425  O   CYS A  29      -8.003   8.669   0.693  1.00  0.00           O  
ATOM    426  CB  CYS A  29      -5.350  10.618   0.802  1.00  0.00           C  
ATOM    427  SG  CYS A  29      -6.631  11.871   0.550  1.00  0.00           S  
ATOM    428  H   CYS A  29      -4.191   9.554  -1.167  1.00  0.00           H  
ATOM    429  HA  CYS A  29      -5.502   8.489   1.030  1.00  0.00           H  
ATOM    430  HB2 CYS A  29      -5.162  10.552   1.864  1.00  0.00           H  
ATOM    431  HB3 CYS A  29      -4.454  10.962   0.307  1.00  0.00           H  
ATOM    432  HG  CYS A  29      -7.751  11.426   1.099  1.00  0.00           H  
ATOM    433  N   GLY A  30      -7.524   9.638  -1.284  1.00  0.00           N  
ATOM    434  CA  GLY A  30      -8.901   9.606  -1.735  1.00  0.00           C  
ATOM    435  C   GLY A  30      -9.416   8.186  -1.828  1.00  0.00           C  
ATOM    436  O   GLY A  30     -10.565   7.908  -1.486  1.00  0.00           O  
ATOM    437  H   GLY A  30      -6.826  10.005  -1.865  1.00  0.00           H  
ATOM    438  HA2 GLY A  30      -9.513  10.161  -1.040  1.00  0.00           H  
ATOM    439  HA3 GLY A  30      -8.965  10.067  -2.710  1.00  0.00           H  
ATOM    440  N   LEU A  31      -8.546   7.288  -2.281  1.00  0.00           N  
ATOM    441  CA  LEU A  31      -8.886   5.877  -2.411  1.00  0.00           C  
ATOM    442  C   LEU A  31      -9.495   5.368  -1.103  1.00  0.00           C  
ATOM    443  O   LEU A  31     -10.632   4.893  -1.089  1.00  0.00           O  
ATOM    444  CB  LEU A  31      -7.627   5.082  -2.803  1.00  0.00           C  
ATOM    445  CG  LEU A  31      -7.730   3.550  -2.801  1.00  0.00           C  
ATOM    446  CD1 LEU A  31      -7.245   2.998  -1.473  1.00  0.00           C  
ATOM    447  CD2 LEU A  31      -9.148   3.074  -3.106  1.00  0.00           C  
ATOM    448  H   LEU A  31      -7.646   7.586  -2.528  1.00  0.00           H  
ATOM    449  HA  LEU A  31      -9.620   5.785  -3.196  1.00  0.00           H  
ATOM    450  HB2 LEU A  31      -7.339   5.390  -3.796  1.00  0.00           H  
ATOM    451  HB3 LEU A  31      -6.835   5.361  -2.123  1.00  0.00           H  
ATOM    452  HG  LEU A  31      -7.079   3.159  -3.573  1.00  0.00           H  
ATOM    453 HD11 LEU A  31      -6.177   2.833  -1.523  1.00  0.00           H  
ATOM    454 HD12 LEU A  31      -7.744   2.064  -1.263  1.00  0.00           H  
ATOM    455 HD13 LEU A  31      -7.462   3.709  -0.688  1.00  0.00           H  
ATOM    456 HD21 LEU A  31      -9.824   3.452  -2.355  1.00  0.00           H  
ATOM    457 HD22 LEU A  31      -9.171   1.995  -3.103  1.00  0.00           H  
ATOM    458 HD23 LEU A  31      -9.448   3.439  -4.077  1.00  0.00           H  
ATOM    459  N   LEU A  32      -8.753   5.492  -0.004  1.00  0.00           N  
ATOM    460  CA  LEU A  32      -9.274   5.058   1.292  1.00  0.00           C  
ATOM    461  C   LEU A  32      -9.988   6.206   2.002  1.00  0.00           C  
ATOM    462  O   LEU A  32     -11.217   6.250   2.051  1.00  0.00           O  
ATOM    463  CB  LEU A  32      -8.185   4.488   2.212  1.00  0.00           C  
ATOM    464  CG  LEU A  32      -6.735   4.604   1.735  1.00  0.00           C  
ATOM    465  CD1 LEU A  32      -6.282   6.056   1.717  1.00  0.00           C  
ATOM    466  CD2 LEU A  32      -5.841   3.778   2.646  1.00  0.00           C  
ATOM    467  H   LEU A  32      -7.857   5.895  -0.075  1.00  0.00           H  
ATOM    468  HA  LEU A  32     -10.000   4.281   1.099  1.00  0.00           H  
ATOM    469  HB2 LEU A  32      -8.260   4.990   3.164  1.00  0.00           H  
ATOM    470  HB3 LEU A  32      -8.400   3.440   2.368  1.00  0.00           H  
ATOM    471  HG  LEU A  32      -6.653   4.212   0.735  1.00  0.00           H  
ATOM    472 HD11 LEU A  32      -5.960   6.345   2.706  1.00  0.00           H  
ATOM    473 HD12 LEU A  32      -7.103   6.687   1.408  1.00  0.00           H  
ATOM    474 HD13 LEU A  32      -5.461   6.168   1.024  1.00  0.00           H  
ATOM    475 HD21 LEU A  32      -5.473   2.915   2.107  1.00  0.00           H  
ATOM    476 HD22 LEU A  32      -6.412   3.448   3.506  1.00  0.00           H  
ATOM    477 HD23 LEU A  32      -5.006   4.380   2.976  1.00  0.00           H  
ATOM    478  N   GLY A  33      -9.205   7.128   2.552  1.00  0.00           N  
ATOM    479  CA  GLY A  33      -9.769   8.264   3.257  1.00  0.00           C  
ATOM    480  C   GLY A  33      -8.781   8.866   4.232  1.00  0.00           C  
ATOM    481  O   GLY A  33      -9.165   9.433   5.257  1.00  0.00           O  
ATOM    482  H   GLY A  33      -8.234   7.034   2.481  1.00  0.00           H  
ATOM    483  HA2 GLY A  33     -10.056   9.018   2.537  1.00  0.00           H  
ATOM    484  HA3 GLY A  33     -10.645   7.943   3.800  1.00  0.00           H  
ATOM    485  N   TYR A  34      -7.499   8.732   3.911  1.00  0.00           N  
ATOM    486  CA  TYR A  34      -6.429   9.254   4.756  1.00  0.00           C  
ATOM    487  C   TYR A  34      -5.753  10.449   4.090  1.00  0.00           C  
ATOM    488  O   TYR A  34      -6.410  11.260   3.437  1.00  0.00           O  
ATOM    489  CB  TYR A  34      -5.394   8.156   5.021  1.00  0.00           C  
ATOM    490  CG  TYR A  34      -5.881   7.046   5.924  1.00  0.00           C  
ATOM    491  CD1 TYR A  34      -6.886   6.181   5.514  1.00  0.00           C  
ATOM    492  CD2 TYR A  34      -5.328   6.861   7.184  1.00  0.00           C  
ATOM    493  CE1 TYR A  34      -7.328   5.163   6.336  1.00  0.00           C  
ATOM    494  CE2 TYR A  34      -5.764   5.844   8.013  1.00  0.00           C  
ATOM    495  CZ  TYR A  34      -6.763   4.998   7.583  1.00  0.00           C  
ATOM    496  OH  TYR A  34      -7.201   3.984   8.404  1.00  0.00           O  
ATOM    497  H   TYR A  34      -7.264   8.266   3.080  1.00  0.00           H  
ATOM    498  HA  TYR A  34      -6.863   9.567   5.691  1.00  0.00           H  
ATOM    499  HB2 TYR A  34      -5.106   7.710   4.081  1.00  0.00           H  
ATOM    500  HB3 TYR A  34      -4.524   8.600   5.482  1.00  0.00           H  
ATOM    501  HD1 TYR A  34      -7.327   6.313   4.537  1.00  0.00           H  
ATOM    502  HD2 TYR A  34      -4.542   7.523   7.516  1.00  0.00           H  
ATOM    503  HE1 TYR A  34      -8.110   4.500   5.999  1.00  0.00           H  
ATOM    504  HE2 TYR A  34      -5.322   5.717   8.989  1.00  0.00           H  
ATOM    505  HH  TYR A  34      -8.101   4.166   8.688  1.00  0.00           H  
ATOM    506  N   SER A  35      -4.433  10.536   4.258  1.00  0.00           N  
ATOM    507  CA  SER A  35      -3.626  11.605   3.674  1.00  0.00           C  
ATOM    508  C   SER A  35      -2.210  11.546   4.224  1.00  0.00           C  
ATOM    509  O   SER A  35      -1.953  10.867   5.215  1.00  0.00           O  
ATOM    510  CB  SER A  35      -4.229  12.980   3.944  1.00  0.00           C  
ATOM    511  OG  SER A  35      -4.341  13.230   5.332  1.00  0.00           O  
ATOM    512  H   SER A  35      -3.977   9.847   4.784  1.00  0.00           H  
ATOM    513  HA  SER A  35      -3.594  11.446   2.608  1.00  0.00           H  
ATOM    514  HB2 SER A  35      -3.594  13.736   3.501  1.00  0.00           H  
ATOM    515  HB3 SER A  35      -5.207  13.026   3.495  1.00  0.00           H  
ATOM    516  HG  SER A  35      -4.228  14.169   5.499  1.00  0.00           H  
ATOM    517  N   SER A  36      -1.296  12.254   3.577  1.00  0.00           N  
ATOM    518  CA  SER A  36       0.099  12.272   4.004  1.00  0.00           C  
ATOM    519  C   SER A  36       0.228  12.544   5.502  1.00  0.00           C  
ATOM    520  O   SER A  36       1.149  12.050   6.150  1.00  0.00           O  
ATOM    521  CB  SER A  36       0.878  13.331   3.221  1.00  0.00           C  
ATOM    522  OG  SER A  36       0.012  14.108   2.411  1.00  0.00           O  
ATOM    523  H   SER A  36      -1.564  12.772   2.790  1.00  0.00           H  
ATOM    524  HA  SER A  36       0.521  11.302   3.790  1.00  0.00           H  
ATOM    525  HB2 SER A  36       1.386  13.985   3.913  1.00  0.00           H  
ATOM    526  HB3 SER A  36       1.605  12.844   2.587  1.00  0.00           H  
ATOM    527  HG  SER A  36      -0.595  14.597   2.969  1.00  0.00           H  
ATOM    528  N   GLN A  37      -0.684  13.348   6.041  1.00  0.00           N  
ATOM    529  CA  GLN A  37      -0.654  13.700   7.461  1.00  0.00           C  
ATOM    530  C   GLN A  37      -1.640  12.878   8.295  1.00  0.00           C  
ATOM    531  O   GLN A  37      -1.677  13.011   9.519  1.00  0.00           O  
ATOM    532  CB  GLN A  37      -0.951  15.189   7.635  1.00  0.00           C  
ATOM    533  CG  GLN A  37      -2.305  15.609   7.087  1.00  0.00           C  
ATOM    534  CD  GLN A  37      -2.254  16.936   6.354  1.00  0.00           C  
ATOM    535  OE1 GLN A  37      -2.893  17.113   5.318  1.00  0.00           O  
ATOM    536  NE2 GLN A  37      -1.488  17.880   6.891  1.00  0.00           N  
ATOM    537  H   GLN A  37      -1.386  13.724   5.471  1.00  0.00           H  
ATOM    538  HA  GLN A  37       0.344  13.504   7.823  1.00  0.00           H  
ATOM    539  HB2 GLN A  37      -0.922  15.430   8.688  1.00  0.00           H  
ATOM    540  HB3 GLN A  37      -0.188  15.759   7.124  1.00  0.00           H  
ATOM    541  HG2 GLN A  37      -2.650  14.851   6.401  1.00  0.00           H  
ATOM    542  HG3 GLN A  37      -3.001  15.694   7.908  1.00  0.00           H  
ATOM    543 HE21 GLN A  37      -1.005  17.672   7.720  1.00  0.00           H  
ATOM    544 HE22 GLN A  37      -1.436  18.748   6.438  1.00  0.00           H  
ATOM    545  N   ASP A  38      -2.455  12.052   7.643  1.00  0.00           N  
ATOM    546  CA  ASP A  38      -3.447  11.250   8.359  1.00  0.00           C  
ATOM    547  C   ASP A  38      -3.134   9.753   8.321  1.00  0.00           C  
ATOM    548  O   ASP A  38      -3.779   8.968   9.018  1.00  0.00           O  
ATOM    549  CB  ASP A  38      -4.841  11.497   7.779  1.00  0.00           C  
ATOM    550  CG  ASP A  38      -5.392  12.860   8.155  1.00  0.00           C  
ATOM    551  OD1 ASP A  38      -5.015  13.377   9.228  1.00  0.00           O  
ATOM    552  OD2 ASP A  38      -6.201  13.407   7.378  1.00  0.00           O  
ATOM    553  H   ASP A  38      -2.402  11.995   6.668  1.00  0.00           H  
ATOM    554  HA  ASP A  38      -3.442  11.574   9.388  1.00  0.00           H  
ATOM    555  HB2 ASP A  38      -4.793  11.435   6.703  1.00  0.00           H  
ATOM    556  HB3 ASP A  38      -5.517  10.740   8.148  1.00  0.00           H  
ATOM    557  N   LEU A  39      -2.158   9.353   7.514  1.00  0.00           N  
ATOM    558  CA  LEU A  39      -1.797   7.940   7.415  1.00  0.00           C  
ATOM    559  C   LEU A  39      -0.332   7.717   7.777  1.00  0.00           C  
ATOM    560  O   LEU A  39       0.077   6.594   8.079  1.00  0.00           O  
ATOM    561  CB  LEU A  39      -2.090   7.409   6.006  1.00  0.00           C  
ATOM    562  CG  LEU A  39      -1.296   8.066   4.880  1.00  0.00           C  
ATOM    563  CD1 LEU A  39      -0.084   7.222   4.519  1.00  0.00           C  
ATOM    564  CD2 LEU A  39      -2.183   8.273   3.663  1.00  0.00           C  
ATOM    565  H   LEU A  39      -1.672  10.014   6.979  1.00  0.00           H  
ATOM    566  HA  LEU A  39      -2.408   7.400   8.122  1.00  0.00           H  
ATOM    567  HB2 LEU A  39      -1.888   6.349   5.989  1.00  0.00           H  
ATOM    568  HB3 LEU A  39      -3.141   7.557   5.805  1.00  0.00           H  
ATOM    569  HG  LEU A  39      -0.944   9.034   5.209  1.00  0.00           H  
ATOM    570 HD11 LEU A  39       0.447   6.951   5.420  1.00  0.00           H  
ATOM    571 HD12 LEU A  39       0.569   7.787   3.873  1.00  0.00           H  
ATOM    572 HD13 LEU A  39      -0.407   6.326   4.010  1.00  0.00           H  
ATOM    573 HD21 LEU A  39      -2.221   9.323   3.420  1.00  0.00           H  
ATOM    574 HD22 LEU A  39      -3.179   7.915   3.881  1.00  0.00           H  
ATOM    575 HD23 LEU A  39      -1.779   7.723   2.826  1.00  0.00           H  
ATOM    576  N   ILE A  40       0.454   8.788   7.756  1.00  0.00           N  
ATOM    577  CA  ILE A  40       1.869   8.697   8.093  1.00  0.00           C  
ATOM    578  C   ILE A  40       2.056   8.244   9.539  1.00  0.00           C  
ATOM    579  O   ILE A  40       1.348   8.700  10.438  1.00  0.00           O  
ATOM    580  CB  ILE A  40       2.592  10.044   7.872  1.00  0.00           C  
ATOM    581  CG1 ILE A  40       4.116   9.856   7.931  1.00  0.00           C  
ATOM    582  CG2 ILE A  40       2.118  11.086   8.880  1.00  0.00           C  
ATOM    583  CD1 ILE A  40       4.711   9.972   9.322  1.00  0.00           C  
ATOM    584  H   ILE A  40       0.073   9.657   7.515  1.00  0.00           H  
ATOM    585  HA  ILE A  40       2.316   7.961   7.437  1.00  0.00           H  
ATOM    586  HB  ILE A  40       2.325  10.400   6.887  1.00  0.00           H  
ATOM    587 HG12 ILE A  40       4.363   8.876   7.552  1.00  0.00           H  
ATOM    588 HG13 ILE A  40       4.586  10.602   7.308  1.00  0.00           H  
ATOM    589 HG21 ILE A  40       1.042  11.168   8.836  1.00  0.00           H  
ATOM    590 HG22 ILE A  40       2.561  12.043   8.644  1.00  0.00           H  
ATOM    591 HG23 ILE A  40       2.416  10.787   9.874  1.00  0.00           H  
ATOM    592 HD11 ILE A  40       4.866  11.014   9.562  1.00  0.00           H  
ATOM    593 HD12 ILE A  40       5.656   9.451   9.355  1.00  0.00           H  
ATOM    594 HD13 ILE A  40       4.034   9.533  10.042  1.00  0.00           H  
ATOM    595  N   GLY A  41       3.010   7.342   9.754  1.00  0.00           N  
ATOM    596  CA  GLY A  41       3.271   6.847  11.091  1.00  0.00           C  
ATOM    597  C   GLY A  41       2.932   5.377  11.248  1.00  0.00           C  
ATOM    598  O   GLY A  41       3.603   4.656  11.985  1.00  0.00           O  
ATOM    599  H   GLY A  41       3.540   7.014   8.997  1.00  0.00           H  
ATOM    600  HA2 GLY A  41       4.318   6.986  11.314  1.00  0.00           H  
ATOM    601  HA3 GLY A  41       2.685   7.417  11.796  1.00  0.00           H  
ATOM    602  N   GLN A  42       1.887   4.931  10.555  1.00  0.00           N  
ATOM    603  CA  GLN A  42       1.470   3.532  10.626  1.00  0.00           C  
ATOM    604  C   GLN A  42       1.875   2.781   9.364  1.00  0.00           C  
ATOM    605  O   GLN A  42       2.694   3.261   8.582  1.00  0.00           O  
ATOM    606  CB  GLN A  42      -0.044   3.431  10.836  1.00  0.00           C  
ATOM    607  CG  GLN A  42      -0.822   4.588  10.236  1.00  0.00           C  
ATOM    608  CD  GLN A  42      -1.161   5.656  11.259  1.00  0.00           C  
ATOM    609  OE1 GLN A  42      -1.436   5.355  12.420  1.00  0.00           O  
ATOM    610  NE2 GLN A  42      -1.144   6.911  10.828  1.00  0.00           N  
ATOM    611  H   GLN A  42       1.390   5.551   9.981  1.00  0.00           H  
ATOM    612  HA  GLN A  42       1.968   3.084  11.471  1.00  0.00           H  
ATOM    613  HB2 GLN A  42      -0.397   2.517  10.383  1.00  0.00           H  
ATOM    614  HB3 GLN A  42      -0.249   3.400  11.894  1.00  0.00           H  
ATOM    615  HG2 GLN A  42      -0.230   5.038   9.452  1.00  0.00           H  
ATOM    616  HG3 GLN A  42      -1.741   4.207   9.816  1.00  0.00           H  
ATOM    617 HE21 GLN A  42      -0.915   7.074   9.888  1.00  0.00           H  
ATOM    618 HE22 GLN A  42      -1.359   7.622  11.465  1.00  0.00           H  
ATOM    619  N   LYS A  43       1.297   1.601   9.172  1.00  0.00           N  
ATOM    620  CA  LYS A  43       1.595   0.780   8.003  1.00  0.00           C  
ATOM    621  C   LYS A  43       0.377   0.686   7.092  1.00  0.00           C  
ATOM    622  O   LYS A  43      -0.730   0.420   7.556  1.00  0.00           O  
ATOM    623  CB  LYS A  43       2.043  -0.615   8.439  1.00  0.00           C  
ATOM    624  CG  LYS A  43       3.007  -0.595   9.615  1.00  0.00           C  
ATOM    625  CD  LYS A  43       2.962  -1.895  10.401  1.00  0.00           C  
ATOM    626  CE  LYS A  43       1.851  -1.881  11.439  1.00  0.00           C  
ATOM    627  NZ  LYS A  43       2.337  -2.316  12.777  1.00  0.00           N  
ATOM    628  H   LYS A  43       0.650   1.274   9.831  1.00  0.00           H  
ATOM    629  HA  LYS A  43       2.399   1.255   7.462  1.00  0.00           H  
ATOM    630  HB2 LYS A  43       1.173  -1.189   8.723  1.00  0.00           H  
ATOM    631  HB3 LYS A  43       2.532  -1.103   7.609  1.00  0.00           H  
ATOM    632  HG2 LYS A  43       4.010  -0.447   9.243  1.00  0.00           H  
ATOM    633  HG3 LYS A  43       2.741   0.221  10.272  1.00  0.00           H  
ATOM    634  HD2 LYS A  43       2.792  -2.713   9.717  1.00  0.00           H  
ATOM    635  HD3 LYS A  43       3.909  -2.035  10.901  1.00  0.00           H  
ATOM    636  HE2 LYS A  43       1.461  -0.877  11.516  1.00  0.00           H  
ATOM    637  HE3 LYS A  43       1.066  -2.549  11.114  1.00  0.00           H  
ATOM    638  HZ1 LYS A  43       3.364  -2.170  12.850  1.00  0.00           H  
ATOM    639  HZ2 LYS A  43       2.131  -3.325  12.924  1.00  0.00           H  
ATOM    640  HZ3 LYS A  43       1.866  -1.765  13.524  1.00  0.00           H  
ATOM    641  N   LEU A  44       0.583   0.943   5.801  1.00  0.00           N  
ATOM    642  CA  LEU A  44      -0.511   0.922   4.828  1.00  0.00           C  
ATOM    643  C   LEU A  44      -1.400  -0.315   4.965  1.00  0.00           C  
ATOM    644  O   LEU A  44      -2.620  -0.220   4.864  1.00  0.00           O  
ATOM    645  CB  LEU A  44       0.020   1.007   3.389  1.00  0.00           C  
ATOM    646  CG  LEU A  44       1.447   0.503   3.153  1.00  0.00           C  
ATOM    647  CD1 LEU A  44       1.526  -1.012   3.294  1.00  0.00           C  
ATOM    648  CD2 LEU A  44       1.922   0.923   1.774  1.00  0.00           C  
ATOM    649  H   LEU A  44       1.487   1.187   5.504  1.00  0.00           H  
ATOM    650  HA  LEU A  44      -1.121   1.791   5.015  1.00  0.00           H  
ATOM    651  HB2 LEU A  44      -0.645   0.438   2.755  1.00  0.00           H  
ATOM    652  HB3 LEU A  44      -0.025   2.041   3.080  1.00  0.00           H  
ATOM    653  HG  LEU A  44       2.105   0.944   3.886  1.00  0.00           H  
ATOM    654 HD11 LEU A  44       2.558  -1.307   3.412  1.00  0.00           H  
ATOM    655 HD12 LEU A  44       1.118  -1.483   2.409  1.00  0.00           H  
ATOM    656 HD13 LEU A  44       0.962  -1.323   4.159  1.00  0.00           H  
ATOM    657 HD21 LEU A  44       1.239   0.548   1.026  1.00  0.00           H  
ATOM    658 HD22 LEU A  44       2.909   0.520   1.593  1.00  0.00           H  
ATOM    659 HD23 LEU A  44       1.958   2.002   1.718  1.00  0.00           H  
ATOM    660  N   THR A  45      -0.783  -1.473   5.170  1.00  0.00           N  
ATOM    661  CA  THR A  45      -1.516  -2.733   5.285  1.00  0.00           C  
ATOM    662  C   THR A  45      -2.591  -2.698   6.364  1.00  0.00           C  
ATOM    663  O   THR A  45      -3.492  -3.538   6.376  1.00  0.00           O  
ATOM    664  CB  THR A  45      -0.559  -3.896   5.564  1.00  0.00           C  
ATOM    665  OG1 THR A  45       0.133  -3.684   6.800  1.00  0.00           O  
ATOM    666  CG2 THR A  45       0.439  -4.019   4.435  1.00  0.00           C  
ATOM    667  H   THR A  45       0.195  -1.485   5.220  1.00  0.00           H  
ATOM    668  HA  THR A  45      -1.992  -2.922   4.335  1.00  0.00           H  
ATOM    669  HB  THR A  45      -1.130  -4.809   5.622  1.00  0.00           H  
ATOM    670  HG1 THR A  45       1.035  -3.415   6.619  1.00  0.00           H  
ATOM    671 HG21 THR A  45       0.333  -4.985   3.968  1.00  0.00           H  
ATOM    672 HG22 THR A  45       1.440  -3.912   4.827  1.00  0.00           H  
ATOM    673 HG23 THR A  45       0.250  -3.241   3.711  1.00  0.00           H  
ATOM    674  N   GLN A  46      -2.511  -1.722   7.257  1.00  0.00           N  
ATOM    675  CA  GLN A  46      -3.499  -1.594   8.317  1.00  0.00           C  
ATOM    676  C   GLN A  46      -4.846  -1.251   7.707  1.00  0.00           C  
ATOM    677  O   GLN A  46      -5.898  -1.495   8.301  1.00  0.00           O  
ATOM    678  CB  GLN A  46      -3.083  -0.510   9.315  1.00  0.00           C  
ATOM    679  CG  GLN A  46      -2.993  -1.007  10.748  1.00  0.00           C  
ATOM    680  CD  GLN A  46      -2.210  -0.067  11.643  1.00  0.00           C  
ATOM    681  OE1 GLN A  46      -2.660   0.293  12.731  1.00  0.00           O  
ATOM    682  NE2 GLN A  46      -1.029   0.337  11.187  1.00  0.00           N  
ATOM    683  H   GLN A  46      -1.783  -1.072   7.189  1.00  0.00           H  
ATOM    684  HA  GLN A  46      -3.572  -2.545   8.829  1.00  0.00           H  
ATOM    685  HB2 GLN A  46      -2.117  -0.125   9.028  1.00  0.00           H  
ATOM    686  HB3 GLN A  46      -3.807   0.292   9.279  1.00  0.00           H  
ATOM    687  HG2 GLN A  46      -3.992  -1.108  11.144  1.00  0.00           H  
ATOM    688  HG3 GLN A  46      -2.507  -1.973  10.751  1.00  0.00           H  
ATOM    689 HE21 GLN A  46      -0.733   0.009  10.313  1.00  0.00           H  
ATOM    690 HE22 GLN A  46      -0.501   0.944  11.746  1.00  0.00           H  
ATOM    691  N   PHE A  47      -4.799  -0.668   6.517  1.00  0.00           N  
ATOM    692  CA  PHE A  47      -6.005  -0.263   5.808  1.00  0.00           C  
ATOM    693  C   PHE A  47      -6.193  -1.072   4.526  1.00  0.00           C  
ATOM    694  O   PHE A  47      -6.533  -0.516   3.482  1.00  0.00           O  
ATOM    695  CB  PHE A  47      -5.947   1.232   5.479  1.00  0.00           C  
ATOM    696  CG  PHE A  47      -4.844   1.974   6.186  1.00  0.00           C  
ATOM    697  CD1 PHE A  47      -4.863   2.130   7.565  1.00  0.00           C  
ATOM    698  CD2 PHE A  47      -3.790   2.517   5.471  1.00  0.00           C  
ATOM    699  CE1 PHE A  47      -3.849   2.812   8.213  1.00  0.00           C  
ATOM    700  CE2 PHE A  47      -2.774   3.199   6.113  1.00  0.00           C  
ATOM    701  CZ  PHE A  47      -2.803   3.346   7.486  1.00  0.00           C  
ATOM    702  H   PHE A  47      -3.924  -0.484   6.114  1.00  0.00           H  
ATOM    703  HA  PHE A  47      -6.845  -0.442   6.457  1.00  0.00           H  
ATOM    704  HB2 PHE A  47      -5.793   1.345   4.420  1.00  0.00           H  
ATOM    705  HB3 PHE A  47      -6.886   1.689   5.752  1.00  0.00           H  
ATOM    706  HD1 PHE A  47      -5.679   1.711   8.134  1.00  0.00           H  
ATOM    707  HD2 PHE A  47      -3.764   2.405   4.397  1.00  0.00           H  
ATOM    708  HE1 PHE A  47      -3.873   2.924   9.288  1.00  0.00           H  
ATOM    709  HE2 PHE A  47      -1.957   3.616   5.543  1.00  0.00           H  
ATOM    710  HZ  PHE A  47      -2.011   3.879   7.989  1.00  0.00           H  
ATOM    711  N   PHE A  48      -5.979  -2.383   4.614  1.00  0.00           N  
ATOM    712  CA  PHE A  48      -6.135  -3.270   3.460  1.00  0.00           C  
ATOM    713  C   PHE A  48      -6.618  -4.648   3.901  1.00  0.00           C  
ATOM    714  O   PHE A  48      -6.261  -5.111   4.984  1.00  0.00           O  
ATOM    715  CB  PHE A  48      -4.816  -3.400   2.691  1.00  0.00           C  
ATOM    716  CG  PHE A  48      -4.369  -2.115   2.053  1.00  0.00           C  
ATOM    717  CD1 PHE A  48      -5.168  -1.477   1.118  1.00  0.00           C  
ATOM    718  CD2 PHE A  48      -3.158  -1.545   2.392  1.00  0.00           C  
ATOM    719  CE1 PHE A  48      -4.765  -0.293   0.535  1.00  0.00           C  
ATOM    720  CE2 PHE A  48      -2.748  -0.359   1.811  1.00  0.00           C  
ATOM    721  CZ  PHE A  48      -3.553   0.266   0.882  1.00  0.00           C  
ATOM    722  H   PHE A  48      -5.717  -2.765   5.477  1.00  0.00           H  
ATOM    723  HA  PHE A  48      -6.877  -2.838   2.808  1.00  0.00           H  
ATOM    724  HB2 PHE A  48      -4.041  -3.721   3.372  1.00  0.00           H  
ATOM    725  HB3 PHE A  48      -4.933  -4.139   1.908  1.00  0.00           H  
ATOM    726  HD1 PHE A  48      -6.116  -1.915   0.847  1.00  0.00           H  
ATOM    727  HD2 PHE A  48      -2.527  -2.032   3.119  1.00  0.00           H  
ATOM    728  HE1 PHE A  48      -5.397   0.194  -0.191  1.00  0.00           H  
ATOM    729  HE2 PHE A  48      -1.799   0.077   2.086  1.00  0.00           H  
ATOM    730  HZ  PHE A  48      -3.233   1.193   0.427  1.00  0.00           H  
ATOM    731  N   LEU A  49      -7.425  -5.283   3.043  1.00  0.00           N  
ATOM    732  CA  LEU A  49      -7.988  -6.620   3.292  1.00  0.00           C  
ATOM    733  C   LEU A  49      -7.779  -7.090   4.731  1.00  0.00           C  
ATOM    734  O   LEU A  49      -6.723  -7.616   5.074  1.00  0.00           O  
ATOM    735  CB  LEU A  49      -7.407  -7.658   2.312  1.00  0.00           C  
ATOM    736  CG  LEU A  49      -6.018  -7.360   1.720  1.00  0.00           C  
ATOM    737  CD1 LEU A  49      -6.069  -6.183   0.757  1.00  0.00           C  
ATOM    738  CD2 LEU A  49      -4.991  -7.114   2.818  1.00  0.00           C  
ATOM    739  H   LEU A  49      -7.652  -4.836   2.200  1.00  0.00           H  
ATOM    740  HA  LEU A  49      -9.051  -6.551   3.116  1.00  0.00           H  
ATOM    741  HB2 LEU A  49      -7.350  -8.605   2.828  1.00  0.00           H  
ATOM    742  HB3 LEU A  49      -8.102  -7.765   1.493  1.00  0.00           H  
ATOM    743  HG  LEU A  49      -5.691  -8.224   1.157  1.00  0.00           H  
ATOM    744 HD11 LEU A  49      -6.207  -6.549  -0.250  1.00  0.00           H  
ATOM    745 HD12 LEU A  49      -5.143  -5.631   0.815  1.00  0.00           H  
ATOM    746 HD13 LEU A  49      -6.891  -5.536   1.022  1.00  0.00           H  
ATOM    747 HD21 LEU A  49      -5.484  -6.689   3.681  1.00  0.00           H  
ATOM    748 HD22 LEU A  49      -4.239  -6.426   2.459  1.00  0.00           H  
ATOM    749 HD23 LEU A  49      -4.525  -8.048   3.091  1.00  0.00           H  
ATOM    750  N   ARG A  50      -8.798  -6.897   5.567  1.00  0.00           N  
ATOM    751  CA  ARG A  50      -8.736  -7.297   6.972  1.00  0.00           C  
ATOM    752  C   ARG A  50      -7.654  -6.519   7.713  1.00  0.00           C  
ATOM    753  O   ARG A  50      -6.460  -6.752   7.527  1.00  0.00           O  
ATOM    754  CB  ARG A  50      -8.484  -8.802   7.095  1.00  0.00           C  
ATOM    755  CG  ARG A  50      -9.239  -9.448   8.244  1.00  0.00           C  
ATOM    756  CD  ARG A  50      -8.793 -10.882   8.466  1.00  0.00           C  
ATOM    757  NE  ARG A  50      -9.207 -11.389   9.772  1.00  0.00           N  
ATOM    758  CZ  ARG A  50      -9.635 -12.631   9.979  1.00  0.00           C  
ATOM    759  NH1 ARG A  50      -9.706 -13.488   8.968  1.00  0.00           N  
ATOM    760  NH2 ARG A  50      -9.992 -13.018  11.198  1.00  0.00           N  
ATOM    761  H   ARG A  50      -9.615  -6.473   5.229  1.00  0.00           H  
ATOM    762  HA  ARG A  50      -9.692  -7.066   7.417  1.00  0.00           H  
ATOM    763  HB2 ARG A  50      -8.788  -9.282   6.177  1.00  0.00           H  
ATOM    764  HB3 ARG A  50      -7.429  -8.968   7.246  1.00  0.00           H  
ATOM    765  HG2 ARG A  50      -9.059  -8.880   9.145  1.00  0.00           H  
ATOM    766  HG3 ARG A  50     -10.295  -9.440   8.018  1.00  0.00           H  
ATOM    767  HD2 ARG A  50      -9.224 -11.504   7.697  1.00  0.00           H  
ATOM    768  HD3 ARG A  50      -7.716 -10.925   8.401  1.00  0.00           H  
ATOM    769  HE  ARG A  50      -9.165 -10.773  10.533  1.00  0.00           H  
ATOM    770 HH11 ARG A  50      -9.437 -13.199   8.048  1.00  0.00           H  
ATOM    771 HH12 ARG A  50     -10.028 -14.421   9.127  1.00  0.00           H  
ATOM    772 HH21 ARG A  50      -9.940 -12.374  11.960  1.00  0.00           H  
ATOM    773 HH22 ARG A  50     -10.317 -13.951  11.351  1.00  0.00           H  
ATOM    774  N   SER A  51      -8.089  -5.582   8.548  1.00  0.00           N  
ATOM    775  CA  SER A  51      -7.178  -4.745   9.320  1.00  0.00           C  
ATOM    776  C   SER A  51      -6.815  -5.382  10.659  1.00  0.00           C  
ATOM    777  O   SER A  51      -6.035  -4.816  11.426  1.00  0.00           O  
ATOM    778  CB  SER A  51      -7.809  -3.372   9.556  1.00  0.00           C  
ATOM    779  OG  SER A  51      -8.852  -3.449  10.514  1.00  0.00           O  
ATOM    780  H   SER A  51      -9.055  -5.442   8.641  1.00  0.00           H  
ATOM    781  HA  SER A  51      -6.277  -4.617   8.740  1.00  0.00           H  
ATOM    782  HB2 SER A  51      -7.054  -2.690   9.919  1.00  0.00           H  
ATOM    783  HB3 SER A  51      -8.214  -2.999   8.628  1.00  0.00           H  
ATOM    784  HG  SER A  51      -9.251  -4.323  10.482  1.00  0.00           H  
ATOM    785  N   ASP A  52      -7.406  -6.533  10.958  1.00  0.00           N  
ATOM    786  CA  ASP A  52      -7.150  -7.200  12.232  1.00  0.00           C  
ATOM    787  C   ASP A  52      -5.947  -8.145  12.176  1.00  0.00           C  
ATOM    788  O   ASP A  52      -4.908  -7.869  12.775  1.00  0.00           O  
ATOM    789  CB  ASP A  52      -8.393  -7.975  12.672  1.00  0.00           C  
ATOM    790  CG  ASP A  52      -9.333  -7.132  13.513  1.00  0.00           C  
ATOM    791  OD1 ASP A  52      -8.845  -6.224  14.220  1.00  0.00           O  
ATOM    792  OD2 ASP A  52     -10.556  -7.378  13.464  1.00  0.00           O  
ATOM    793  H   ASP A  52      -8.040  -6.929  10.326  1.00  0.00           H  
ATOM    794  HA  ASP A  52      -6.947  -6.434  12.964  1.00  0.00           H  
ATOM    795  HB2 ASP A  52      -8.929  -8.312  11.797  1.00  0.00           H  
ATOM    796  HB3 ASP A  52      -8.089  -8.831  13.255  1.00  0.00           H  
ATOM    797  N   SER A  53      -6.104  -9.275  11.488  1.00  0.00           N  
ATOM    798  CA  SER A  53      -5.034 -10.272  11.400  1.00  0.00           C  
ATOM    799  C   SER A  53      -4.156 -10.102  10.159  1.00  0.00           C  
ATOM    800  O   SER A  53      -2.931 -10.169  10.250  1.00  0.00           O  
ATOM    801  CB  SER A  53      -5.634 -11.676  11.416  1.00  0.00           C  
ATOM    802  OG  SER A  53      -6.517 -11.869  10.326  1.00  0.00           O  
ATOM    803  H   SER A  53      -6.964  -9.455  11.053  1.00  0.00           H  
ATOM    804  HA  SER A  53      -4.413 -10.158  12.275  1.00  0.00           H  
ATOM    805  HB2 SER A  53      -4.839 -12.405  11.351  1.00  0.00           H  
ATOM    806  HB3 SER A  53      -6.178 -11.821  12.338  1.00  0.00           H  
ATOM    807  HG  SER A  53      -6.668 -12.809  10.197  1.00  0.00           H  
ATOM    808  N   ASP A  54      -4.787  -9.927   9.004  1.00  0.00           N  
ATOM    809  CA  ASP A  54      -4.069  -9.794   7.735  1.00  0.00           C  
ATOM    810  C   ASP A  54      -2.879  -8.834   7.821  1.00  0.00           C  
ATOM    811  O   ASP A  54      -1.760  -9.199   7.471  1.00  0.00           O  
ATOM    812  CB  ASP A  54      -5.023  -9.335   6.636  1.00  0.00           C  
ATOM    813  CG  ASP A  54      -5.453 -10.472   5.732  1.00  0.00           C  
ATOM    814  OD1 ASP A  54      -4.738 -10.748   4.746  1.00  0.00           O  
ATOM    815  OD2 ASP A  54      -6.504 -11.087   6.008  1.00  0.00           O  
ATOM    816  H   ASP A  54      -5.769  -9.914   8.997  1.00  0.00           H  
ATOM    817  HA  ASP A  54      -3.696 -10.772   7.472  1.00  0.00           H  
ATOM    818  HB2 ASP A  54      -5.905  -8.908   7.091  1.00  0.00           H  
ATOM    819  HB3 ASP A  54      -4.534  -8.583   6.034  1.00  0.00           H  
ATOM    820  N   VAL A  55      -3.129  -7.606   8.261  1.00  0.00           N  
ATOM    821  CA  VAL A  55      -2.072  -6.600   8.363  1.00  0.00           C  
ATOM    822  C   VAL A  55      -0.910  -7.075   9.240  1.00  0.00           C  
ATOM    823  O   VAL A  55       0.205  -6.564   9.139  1.00  0.00           O  
ATOM    824  CB  VAL A  55      -2.627  -5.268   8.913  1.00  0.00           C  
ATOM    825  CG1 VAL A  55      -3.465  -5.510  10.154  1.00  0.00           C  
ATOM    826  CG2 VAL A  55      -1.505  -4.282   9.211  1.00  0.00           C  
ATOM    827  H   VAL A  55      -4.046  -7.364   8.511  1.00  0.00           H  
ATOM    828  HA  VAL A  55      -1.697  -6.417   7.366  1.00  0.00           H  
ATOM    829  HB  VAL A  55      -3.265  -4.832   8.158  1.00  0.00           H  
ATOM    830 HG11 VAL A  55      -2.827  -5.808  10.971  1.00  0.00           H  
ATOM    831 HG12 VAL A  55      -4.188  -6.288   9.956  1.00  0.00           H  
ATOM    832 HG13 VAL A  55      -3.983  -4.596  10.417  1.00  0.00           H  
ATOM    833 HG21 VAL A  55      -0.816  -4.261   8.382  1.00  0.00           H  
ATOM    834 HG22 VAL A  55      -0.984  -4.589  10.105  1.00  0.00           H  
ATOM    835 HG23 VAL A  55      -1.922  -3.297   9.358  1.00  0.00           H  
ATOM    836  N   VAL A  56      -1.174  -8.049  10.104  1.00  0.00           N  
ATOM    837  CA  VAL A  56      -0.147  -8.572  11.000  1.00  0.00           C  
ATOM    838  C   VAL A  56       0.695  -9.670  10.348  1.00  0.00           C  
ATOM    839  O   VAL A  56       1.872  -9.829  10.675  1.00  0.00           O  
ATOM    840  CB  VAL A  56      -0.768  -9.125  12.296  1.00  0.00           C  
ATOM    841  CG1 VAL A  56       0.307  -9.377  13.341  1.00  0.00           C  
ATOM    842  CG2 VAL A  56      -1.828  -8.172  12.829  1.00  0.00           C  
ATOM    843  H   VAL A  56      -2.081  -8.417  10.147  1.00  0.00           H  
ATOM    844  HA  VAL A  56       0.504  -7.752  11.269  1.00  0.00           H  
ATOM    845  HB  VAL A  56      -1.245 -10.066  12.068  1.00  0.00           H  
ATOM    846 HG11 VAL A  56       1.022  -8.568  13.325  1.00  0.00           H  
ATOM    847 HG12 VAL A  56       0.809 -10.306  13.123  1.00  0.00           H  
ATOM    848 HG13 VAL A  56      -0.149  -9.435  14.319  1.00  0.00           H  
ATOM    849 HG21 VAL A  56      -2.319  -8.619  13.681  1.00  0.00           H  
ATOM    850 HG22 VAL A  56      -2.556  -7.975  12.057  1.00  0.00           H  
ATOM    851 HG23 VAL A  56      -1.362  -7.245  13.128  1.00  0.00           H  
ATOM    852  N   GLU A  57       0.092 -10.437   9.444  1.00  0.00           N  
ATOM    853  CA  GLU A  57       0.804 -11.528   8.777  1.00  0.00           C  
ATOM    854  C   GLU A  57       1.497 -11.059   7.498  1.00  0.00           C  
ATOM    855  O   GLU A  57       2.628 -11.455   7.213  1.00  0.00           O  
ATOM    856  CB  GLU A  57      -0.159 -12.675   8.456  1.00  0.00           C  
ATOM    857  CG  GLU A  57      -1.504 -12.211   7.917  1.00  0.00           C  
ATOM    858  CD  GLU A  57      -2.668 -12.962   8.533  1.00  0.00           C  
ATOM    859  OE1 GLU A  57      -2.798 -12.938   9.776  1.00  0.00           O  
ATOM    860  OE2 GLU A  57      -3.448 -13.573   7.774  1.00  0.00           O  
ATOM    861  H   GLU A  57      -0.850 -10.275   9.228  1.00  0.00           H  
ATOM    862  HA  GLU A  57       1.557 -11.891   9.460  1.00  0.00           H  
ATOM    863  HB2 GLU A  57       0.298 -13.316   7.716  1.00  0.00           H  
ATOM    864  HB3 GLU A  57      -0.334 -13.244   9.356  1.00  0.00           H  
ATOM    865  HG2 GLU A  57      -1.619 -11.160   8.130  1.00  0.00           H  
ATOM    866  HG3 GLU A  57      -1.521 -12.365   6.847  1.00  0.00           H  
ATOM    867  N   ALA A  58       0.804 -10.229   6.727  1.00  0.00           N  
ATOM    868  CA  ALA A  58       1.337  -9.715   5.470  1.00  0.00           C  
ATOM    869  C   ALA A  58       2.728  -9.112   5.646  1.00  0.00           C  
ATOM    870  O   ALA A  58       3.558  -9.168   4.738  1.00  0.00           O  
ATOM    871  CB  ALA A  58       0.388  -8.681   4.884  1.00  0.00           C  
ATOM    872  H   ALA A  58      -0.093  -9.964   7.007  1.00  0.00           H  
ATOM    873  HA  ALA A  58       1.402 -10.539   4.776  1.00  0.00           H  
ATOM    874  HB1 ALA A  58      -0.163  -8.205   5.682  1.00  0.00           H  
ATOM    875  HB2 ALA A  58      -0.302  -9.166   4.209  1.00  0.00           H  
ATOM    876  HB3 ALA A  58       0.954  -7.935   4.346  1.00  0.00           H  
ATOM    877  N   LEU A  59       2.978  -8.533   6.816  1.00  0.00           N  
ATOM    878  CA  LEU A  59       4.270  -7.918   7.101  1.00  0.00           C  
ATOM    879  C   LEU A  59       5.164  -8.859   7.904  1.00  0.00           C  
ATOM    880  O   LEU A  59       6.370  -8.639   8.013  1.00  0.00           O  
ATOM    881  CB  LEU A  59       4.075  -6.604   7.858  1.00  0.00           C  
ATOM    882  CG  LEU A  59       2.905  -5.749   7.371  1.00  0.00           C  
ATOM    883  CD1 LEU A  59       2.561  -4.680   8.397  1.00  0.00           C  
ATOM    884  CD2 LEU A  59       3.229  -5.117   6.024  1.00  0.00           C  
ATOM    885  H   LEU A  59       2.278  -8.516   7.499  1.00  0.00           H  
ATOM    886  HA  LEU A  59       4.750  -7.709   6.156  1.00  0.00           H  
ATOM    887  HB2 LEU A  59       3.918  -6.833   8.902  1.00  0.00           H  
ATOM    888  HB3 LEU A  59       4.979  -6.021   7.767  1.00  0.00           H  
ATOM    889  HG  LEU A  59       2.036  -6.379   7.245  1.00  0.00           H  
ATOM    890 HD11 LEU A  59       1.971  -5.116   9.186  1.00  0.00           H  
ATOM    891 HD12 LEU A  59       2.000  -3.890   7.920  1.00  0.00           H  
ATOM    892 HD13 LEU A  59       3.474  -4.274   8.811  1.00  0.00           H  
ATOM    893 HD21 LEU A  59       4.300  -5.053   5.903  1.00  0.00           H  
ATOM    894 HD22 LEU A  59       2.801  -4.125   5.979  1.00  0.00           H  
ATOM    895 HD23 LEU A  59       2.813  -5.722   5.231  1.00  0.00           H  
ATOM    896  N   SER A  60       4.567  -9.910   8.459  1.00  0.00           N  
ATOM    897  CA  SER A  60       5.316 -10.883   9.246  1.00  0.00           C  
ATOM    898  C   SER A  60       5.997 -11.901   8.339  1.00  0.00           C  
ATOM    899  O   SER A  60       5.336 -12.754   7.745  1.00  0.00           O  
ATOM    900  CB  SER A  60       4.388 -11.600  10.230  1.00  0.00           C  
ATOM    901  OG  SER A  60       5.031 -12.721  10.814  1.00  0.00           O  
ATOM    902  H   SER A  60       3.602 -10.034   8.336  1.00  0.00           H  
ATOM    903  HA  SER A  60       6.075 -10.349   9.800  1.00  0.00           H  
ATOM    904  HB2 SER A  60       4.102 -10.917  11.016  1.00  0.00           H  
ATOM    905  HB3 SER A  60       3.505 -11.937   9.708  1.00  0.00           H  
ATOM    906  HG  SER A  60       5.982 -12.599  10.779  1.00  0.00           H  
ATOM    907  N   GLU A  61       7.323 -11.799   8.233  1.00  0.00           N  
ATOM    908  CA  GLU A  61       8.117 -12.701   7.396  1.00  0.00           C  
ATOM    909  C   GLU A  61       7.883 -12.436   5.911  1.00  0.00           C  
ATOM    910  O   GLU A  61       8.601 -12.966   5.063  1.00  0.00           O  
ATOM    911  CB  GLU A  61       7.801 -14.164   7.724  1.00  0.00           C  
ATOM    912  CG  GLU A  61       8.797 -14.798   8.682  1.00  0.00           C  
ATOM    913  CD  GLU A  61       9.452 -16.038   8.104  1.00  0.00           C  
ATOM    914  OE1 GLU A  61      10.432 -15.891   7.344  1.00  0.00           O  
ATOM    915  OE2 GLU A  61       8.985 -17.155   8.411  1.00  0.00           O  
ATOM    916  H   GLU A  61       7.784 -11.092   8.730  1.00  0.00           H  
ATOM    917  HA  GLU A  61       9.158 -12.515   7.615  1.00  0.00           H  
ATOM    918  HB2 GLU A  61       6.820 -14.216   8.171  1.00  0.00           H  
ATOM    919  HB3 GLU A  61       7.801 -14.735   6.808  1.00  0.00           H  
ATOM    920  HG2 GLU A  61       9.566 -14.077   8.912  1.00  0.00           H  
ATOM    921  HG3 GLU A  61       8.278 -15.072   9.589  1.00  0.00           H  
ATOM    922  N   GLU A  62       6.860 -11.633   5.609  1.00  0.00           N  
ATOM    923  CA  GLU A  62       6.499 -11.299   4.229  1.00  0.00           C  
ATOM    924  C   GLU A  62       5.766 -12.463   3.582  1.00  0.00           C  
ATOM    925  O   GLU A  62       5.601 -13.511   4.207  1.00  0.00           O  
ATOM    926  CB  GLU A  62       7.732 -10.916   3.406  1.00  0.00           C  
ATOM    927  CG  GLU A  62       8.199  -9.489   3.637  1.00  0.00           C  
ATOM    928  CD  GLU A  62       7.328  -8.469   2.931  1.00  0.00           C  
ATOM    929  OE1 GLU A  62       6.151  -8.322   3.323  1.00  0.00           O  
ATOM    930  OE2 GLU A  62       7.822  -7.818   1.987  1.00  0.00           O  
ATOM    931  H   GLU A  62       6.315 -11.272   6.337  1.00  0.00           H  
ATOM    932  HA  GLU A  62       5.828 -10.451   4.266  1.00  0.00           H  
ATOM    933  HB2 GLU A  62       8.543 -11.583   3.660  1.00  0.00           H  
ATOM    934  HB3 GLU A  62       7.501 -11.031   2.357  1.00  0.00           H  
ATOM    935  HG2 GLU A  62       8.179  -9.286   4.698  1.00  0.00           H  
ATOM    936  HG3 GLU A  62       9.210  -9.391   3.273  1.00  0.00           H  
ATOM    937  N   HIS A  63       5.315 -12.269   2.339  1.00  0.00           N  
ATOM    938  CA  HIS A  63       4.575 -13.302   1.610  1.00  0.00           C  
ATOM    939  C   HIS A  63       3.669 -14.076   2.564  1.00  0.00           C  
ATOM    940  O   HIS A  63       3.071 -13.491   3.466  1.00  0.00           O  
ATOM    941  CB  HIS A  63       5.532 -14.259   0.880  1.00  0.00           C  
ATOM    942  CG  HIS A  63       6.593 -14.861   1.750  1.00  0.00           C  
ATOM    943  ND1 HIS A  63       7.876 -14.362   1.825  1.00  0.00           N  
ATOM    944  CD2 HIS A  63       6.559 -15.930   2.583  1.00  0.00           C  
ATOM    945  CE1 HIS A  63       8.586 -15.099   2.662  1.00  0.00           C  
ATOM    946  NE2 HIS A  63       7.809 -16.055   3.135  1.00  0.00           N  
ATOM    947  H   HIS A  63       5.474 -11.404   1.906  1.00  0.00           H  
ATOM    948  HA  HIS A  63       3.955 -12.803   0.880  1.00  0.00           H  
ATOM    949  HB2 HIS A  63       4.959 -15.070   0.455  1.00  0.00           H  
ATOM    950  HB3 HIS A  63       6.023 -13.720   0.081  1.00  0.00           H  
ATOM    951  HD1 HIS A  63       8.218 -13.583   1.337  1.00  0.00           H  
ATOM    952  HD2 HIS A  63       5.703 -16.565   2.778  1.00  0.00           H  
ATOM    953  HE1 HIS A  63       9.623 -14.945   2.918  1.00  0.00           H  
ATOM    954  HE2 HIS A  63       8.095 -16.771   3.740  1.00  0.00           H  
ATOM    955  N   MET A  64       3.582 -15.388   2.381  1.00  0.00           N  
ATOM    956  CA  MET A  64       2.761 -16.215   3.256  1.00  0.00           C  
ATOM    957  C   MET A  64       3.250 -16.080   4.694  1.00  0.00           C  
ATOM    958  O   MET A  64       4.435 -15.843   4.930  1.00  0.00           O  
ATOM    959  CB  MET A  64       2.815 -17.679   2.814  1.00  0.00           C  
ATOM    960  CG  MET A  64       3.069 -17.858   1.325  1.00  0.00           C  
ATOM    961  SD  MET A  64       3.072 -19.589   0.822  1.00  0.00           S  
ATOM    962  CE  MET A  64       2.107 -19.506  -0.686  1.00  0.00           C  
ATOM    963  H   MET A  64       4.090 -15.809   1.658  1.00  0.00           H  
ATOM    964  HA  MET A  64       1.745 -15.861   3.195  1.00  0.00           H  
ATOM    965  HB2 MET A  64       3.608 -18.178   3.355  1.00  0.00           H  
ATOM    966  HB3 MET A  64       1.876 -18.151   3.057  1.00  0.00           H  
ATOM    967  HG2 MET A  64       2.294 -17.341   0.778  1.00  0.00           H  
ATOM    968  HG3 MET A  64       4.028 -17.425   1.083  1.00  0.00           H  
ATOM    969  HE1 MET A  64       1.055 -19.505  -0.441  1.00  0.00           H  
ATOM    970  HE2 MET A  64       2.332 -20.361  -1.304  1.00  0.00           H  
ATOM    971  HE3 MET A  64       2.353 -18.598  -1.219  1.00  0.00           H  
ATOM    972  N   GLU A  65       2.339 -16.223   5.651  1.00  0.00           N  
ATOM    973  CA  GLU A  65       2.693 -16.107   7.066  1.00  0.00           C  
ATOM    974  C   GLU A  65       3.881 -17.004   7.405  1.00  0.00           C  
ATOM    975  O   GLU A  65       4.570 -16.787   8.402  1.00  0.00           O  
ATOM    976  CB  GLU A  65       1.501 -16.477   7.952  1.00  0.00           C  
ATOM    977  CG  GLU A  65       0.162 -15.997   7.414  1.00  0.00           C  
ATOM    978  CD  GLU A  65      -0.985 -16.313   8.353  1.00  0.00           C  
ATOM    979  OE1 GLU A  65      -1.258 -15.495   9.255  1.00  0.00           O  
ATOM    980  OE2 GLU A  65      -1.609 -17.383   8.186  1.00  0.00           O  
ATOM    981  H   GLU A  65       1.408 -16.405   5.403  1.00  0.00           H  
ATOM    982  HA  GLU A  65       2.968 -15.078   7.255  1.00  0.00           H  
ATOM    983  HB2 GLU A  65       1.459 -17.553   8.046  1.00  0.00           H  
ATOM    984  HB3 GLU A  65       1.647 -16.045   8.931  1.00  0.00           H  
ATOM    985  HG2 GLU A  65       0.208 -14.927   7.273  1.00  0.00           H  
ATOM    986  HG3 GLU A  65      -0.024 -16.478   6.465  1.00  0.00           H  
ATOM    987  N   ALA A  66       4.113 -18.008   6.566  1.00  0.00           N  
ATOM    988  CA  ALA A  66       5.216 -18.938   6.766  1.00  0.00           C  
ATOM    989  C   ALA A  66       5.469 -19.762   5.507  1.00  0.00           C  
ATOM    990  O   ALA A  66       6.392 -19.477   4.745  1.00  0.00           O  
ATOM    991  CB  ALA A  66       4.927 -19.855   7.948  1.00  0.00           C  
ATOM    992  H   ALA A  66       3.526 -18.122   5.786  1.00  0.00           H  
ATOM    993  HA  ALA A  66       6.101 -18.364   6.994  1.00  0.00           H  
ATOM    994  HB1 ALA A  66       4.008 -20.393   7.769  1.00  0.00           H  
ATOM    995  HB2 ALA A  66       4.829 -19.263   8.845  1.00  0.00           H  
ATOM    996  HB3 ALA A  66       5.739 -20.558   8.064  1.00  0.00           H  
ATOM    997  N   ASP A  67       4.642 -20.781   5.298  1.00  0.00           N  
ATOM    998  CA  ASP A  67       4.771 -21.647   4.134  1.00  0.00           C  
ATOM    999  C   ASP A  67       3.490 -22.444   3.912  1.00  0.00           C  
ATOM   1000  O   ASP A  67       3.068 -23.210   4.779  1.00  0.00           O  
ATOM   1001  CB  ASP A  67       5.955 -22.598   4.305  1.00  0.00           C  
ATOM   1002  CG  ASP A  67       6.858 -22.624   3.088  1.00  0.00           C  
ATOM   1003  OD1 ASP A  67       7.803 -21.809   3.032  1.00  0.00           O  
ATOM   1004  OD2 ASP A  67       6.622 -23.458   2.190  1.00  0.00           O  
ATOM   1005  H   ASP A  67       3.925 -20.954   5.944  1.00  0.00           H  
ATOM   1006  HA  ASP A  67       4.944 -21.021   3.270  1.00  0.00           H  
ATOM   1007  HB2 ASP A  67       6.540 -22.285   5.157  1.00  0.00           H  
ATOM   1008  HB3 ASP A  67       5.583 -23.599   4.476  1.00  0.00           H  
ATOM   1009  N   GLY A  68       2.872 -22.255   2.749  1.00  0.00           N  
ATOM   1010  CA  GLY A  68       1.642 -22.961   2.440  1.00  0.00           C  
ATOM   1011  C   GLY A  68       0.460 -22.430   3.226  1.00  0.00           C  
ATOM   1012  O   GLY A  68      -0.637 -22.982   3.161  1.00  0.00           O  
ATOM   1013  H   GLY A  68       3.255 -21.630   2.100  1.00  0.00           H  
ATOM   1014  HA2 GLY A  68       1.436 -22.855   1.385  1.00  0.00           H  
ATOM   1015  HA3 GLY A  68       1.773 -24.009   2.667  1.00  0.00           H  
ATOM   1016  N   HIS A  69       0.687 -21.352   3.972  1.00  0.00           N  
ATOM   1017  CA  HIS A  69      -0.364 -20.740   4.778  1.00  0.00           C  
ATOM   1018  C   HIS A  69      -1.439 -20.124   3.891  1.00  0.00           C  
ATOM   1019  O   HIS A  69      -2.612 -20.492   3.973  1.00  0.00           O  
ATOM   1020  CB  HIS A  69       0.231 -19.672   5.698  1.00  0.00           C  
ATOM   1021  CG  HIS A  69       0.118 -20.005   7.154  1.00  0.00           C  
ATOM   1022  ND1 HIS A  69      -1.085 -20.252   7.779  1.00  0.00           N  
ATOM   1023  CD2 HIS A  69       1.070 -20.133   8.111  1.00  0.00           C  
ATOM   1024  CE1 HIS A  69      -0.871 -20.516   9.056  1.00  0.00           C  
ATOM   1025  NE2 HIS A  69       0.428 -20.449   9.283  1.00  0.00           N  
ATOM   1026  H   HIS A  69       1.584 -20.959   3.981  1.00  0.00           H  
ATOM   1027  HA  HIS A  69      -0.813 -21.516   5.382  1.00  0.00           H  
ATOM   1028  HB2 HIS A  69       1.279 -19.547   5.465  1.00  0.00           H  
ATOM   1029  HB3 HIS A  69      -0.283 -18.737   5.530  1.00  0.00           H  
ATOM   1030  HD1 HIS A  69      -1.966 -20.236   7.350  1.00  0.00           H  
ATOM   1031  HD2 HIS A  69       2.135 -20.007   7.978  1.00  0.00           H  
ATOM   1032  HE1 HIS A  69      -1.630 -20.745   9.790  1.00  0.00           H  
ATOM   1033  HE2 HIS A  69       0.857 -20.577  10.154  1.00  0.00           H  
ATOM   1034  N   ALA A  70      -1.030 -19.182   3.046  1.00  0.00           N  
ATOM   1035  CA  ALA A  70      -1.954 -18.507   2.138  1.00  0.00           C  
ATOM   1036  C   ALA A  70      -3.048 -17.774   2.907  1.00  0.00           C  
ATOM   1037  O   ALA A  70      -4.229 -18.109   2.800  1.00  0.00           O  
ATOM   1038  CB  ALA A  70      -2.560 -19.508   1.163  1.00  0.00           C  
ATOM   1039  H   ALA A  70      -0.082 -18.933   3.031  1.00  0.00           H  
ATOM   1040  HA  ALA A  70      -1.386 -17.786   1.566  1.00  0.00           H  
ATOM   1041  HB1 ALA A  70      -2.400 -19.167   0.152  1.00  0.00           H  
ATOM   1042  HB2 ALA A  70      -3.622 -19.591   1.350  1.00  0.00           H  
ATOM   1043  HB3 ALA A  70      -2.095 -20.472   1.299  1.00  0.00           H  
ATOM   1044  N   ALA A  71      -2.648 -16.772   3.682  1.00  0.00           N  
ATOM   1045  CA  ALA A  71      -3.589 -15.986   4.469  1.00  0.00           C  
ATOM   1046  C   ALA A  71      -3.397 -14.495   4.224  1.00  0.00           C  
ATOM   1047  O   ALA A  71      -4.345 -13.713   4.310  1.00  0.00           O  
ATOM   1048  CB  ALA A  71      -3.436 -16.305   5.948  1.00  0.00           C  
ATOM   1049  H   ALA A  71      -1.693 -16.553   3.724  1.00  0.00           H  
ATOM   1050  HA  ALA A  71      -4.590 -16.264   4.167  1.00  0.00           H  
ATOM   1051  HB1 ALA A  71      -3.512 -15.393   6.523  1.00  0.00           H  
ATOM   1052  HB2 ALA A  71      -2.472 -16.760   6.120  1.00  0.00           H  
ATOM   1053  HB3 ALA A  71      -4.217 -16.987   6.252  1.00  0.00           H  
ATOM   1054  N   VAL A  72      -2.164 -14.107   3.911  1.00  0.00           N  
ATOM   1055  CA  VAL A  72      -1.846 -12.708   3.648  1.00  0.00           C  
ATOM   1056  C   VAL A  72      -2.153 -12.353   2.194  1.00  0.00           C  
ATOM   1057  O   VAL A  72      -2.025 -13.193   1.303  1.00  0.00           O  
ATOM   1058  CB  VAL A  72      -0.364 -12.388   3.971  1.00  0.00           C  
ATOM   1059  CG1 VAL A  72       0.226 -13.441   4.900  1.00  0.00           C  
ATOM   1060  CG2 VAL A  72       0.471 -12.272   2.702  1.00  0.00           C  
ATOM   1061  H   VAL A  72      -1.452 -14.777   3.854  1.00  0.00           H  
ATOM   1062  HA  VAL A  72      -2.470 -12.102   4.290  1.00  0.00           H  
ATOM   1063  HB  VAL A  72      -0.330 -11.437   4.484  1.00  0.00           H  
ATOM   1064 HG11 VAL A  72       0.723 -14.202   4.315  1.00  0.00           H  
ATOM   1065 HG12 VAL A  72      -0.563 -13.892   5.482  1.00  0.00           H  
ATOM   1066 HG13 VAL A  72       0.942 -12.975   5.564  1.00  0.00           H  
ATOM   1067 HG21 VAL A  72       0.388 -13.185   2.131  1.00  0.00           H  
ATOM   1068 HG22 VAL A  72       1.505 -12.103   2.963  1.00  0.00           H  
ATOM   1069 HG23 VAL A  72       0.110 -11.444   2.109  1.00  0.00           H  
ATOM   1070  N   VAL A  73      -2.567 -11.111   1.960  1.00  0.00           N  
ATOM   1071  CA  VAL A  73      -2.897 -10.664   0.610  1.00  0.00           C  
ATOM   1072  C   VAL A  73      -2.376  -9.255   0.337  1.00  0.00           C  
ATOM   1073  O   VAL A  73      -2.978  -8.267   0.755  1.00  0.00           O  
ATOM   1074  CB  VAL A  73      -4.416 -10.695   0.357  1.00  0.00           C  
ATOM   1075  CG1 VAL A  73      -4.792 -11.904  -0.485  1.00  0.00           C  
ATOM   1076  CG2 VAL A  73      -5.182 -10.695   1.671  1.00  0.00           C  
ATOM   1077  H   VAL A  73      -2.658 -10.486   2.709  1.00  0.00           H  
ATOM   1078  HA  VAL A  73      -2.427 -11.347  -0.085  1.00  0.00           H  
ATOM   1079  HB  VAL A  73      -4.687  -9.806  -0.192  1.00  0.00           H  
ATOM   1080 HG11 VAL A  73      -5.816 -12.178  -0.284  1.00  0.00           H  
ATOM   1081 HG12 VAL A  73      -4.142 -12.731  -0.237  1.00  0.00           H  
ATOM   1082 HG13 VAL A  73      -4.684 -11.662  -1.533  1.00  0.00           H  
ATOM   1083 HG21 VAL A  73      -4.769 -11.446   2.329  1.00  0.00           H  
ATOM   1084 HG22 VAL A  73      -6.222 -10.916   1.483  1.00  0.00           H  
ATOM   1085 HG23 VAL A  73      -5.099  -9.724   2.137  1.00  0.00           H  
ATOM   1086  N   PHE A  74      -1.262  -9.176  -0.384  1.00  0.00           N  
ATOM   1087  CA  PHE A  74      -0.659  -7.893  -0.735  1.00  0.00           C  
ATOM   1088  C   PHE A  74       0.383  -8.081  -1.836  1.00  0.00           C  
ATOM   1089  O   PHE A  74       0.828  -9.199  -2.092  1.00  0.00           O  
ATOM   1090  CB  PHE A  74      -0.028  -7.229   0.492  1.00  0.00           C  
ATOM   1091  CG  PHE A  74      -0.276  -5.743   0.570  1.00  0.00           C  
ATOM   1092  CD1 PHE A  74      -1.526  -5.212   0.273  1.00  0.00           C  
ATOM   1093  CD2 PHE A  74       0.745  -4.876   0.933  1.00  0.00           C  
ATOM   1094  CE1 PHE A  74      -1.748  -3.850   0.338  1.00  0.00           C  
ATOM   1095  CE2 PHE A  74       0.525  -3.515   1.001  1.00  0.00           C  
ATOM   1096  CZ  PHE A  74      -0.720  -3.002   0.703  1.00  0.00           C  
ATOM   1097  H   PHE A  74      -0.836 -10.002  -0.696  1.00  0.00           H  
ATOM   1098  HA  PHE A  74      -1.446  -7.256  -1.114  1.00  0.00           H  
ATOM   1099  HB2 PHE A  74      -0.435  -7.679   1.385  1.00  0.00           H  
ATOM   1100  HB3 PHE A  74       1.040  -7.387   0.469  1.00  0.00           H  
ATOM   1101  HD1 PHE A  74      -2.334  -5.873  -0.009  1.00  0.00           H  
ATOM   1102  HD2 PHE A  74       1.720  -5.270   1.168  1.00  0.00           H  
ATOM   1103  HE1 PHE A  74      -2.725  -3.450   0.104  1.00  0.00           H  
ATOM   1104  HE2 PHE A  74       1.328  -2.853   1.289  1.00  0.00           H  
ATOM   1105  HZ  PHE A  74      -0.893  -1.936   0.753  1.00  0.00           H  
ATOM   1106  N   GLY A  75       0.753  -6.986  -2.496  1.00  0.00           N  
ATOM   1107  CA  GLY A  75       1.724  -7.068  -3.573  1.00  0.00           C  
ATOM   1108  C   GLY A  75       1.111  -7.666  -4.825  1.00  0.00           C  
ATOM   1109  O   GLY A  75       1.809  -7.961  -5.795  1.00  0.00           O  
ATOM   1110  H   GLY A  75       0.355  -6.123  -2.259  1.00  0.00           H  
ATOM   1111  HA2 GLY A  75       2.087  -6.076  -3.797  1.00  0.00           H  
ATOM   1112  HA3 GLY A  75       2.549  -7.687  -3.257  1.00  0.00           H  
ATOM   1113  N   THR A  76      -0.206  -7.836  -4.787  1.00  0.00           N  
ATOM   1114  CA  THR A  76      -0.957  -8.392  -5.906  1.00  0.00           C  
ATOM   1115  C   THR A  76      -2.359  -7.793  -5.957  1.00  0.00           C  
ATOM   1116  O   THR A  76      -2.807  -7.172  -4.993  1.00  0.00           O  
ATOM   1117  CB  THR A  76      -1.065  -9.926  -5.807  1.00  0.00           C  
ATOM   1118  OG1 THR A  76      -0.252 -10.407  -4.730  1.00  0.00           O  
ATOM   1119  CG2 THR A  76      -0.634 -10.581  -7.108  1.00  0.00           C  
ATOM   1120  H   THR A  76      -0.691  -7.567  -3.979  1.00  0.00           H  
ATOM   1121  HA  THR A  76      -0.434  -8.144  -6.818  1.00  0.00           H  
ATOM   1122  HB  THR A  76      -2.095 -10.187  -5.612  1.00  0.00           H  
ATOM   1123  HG1 THR A  76       0.057 -11.293  -4.933  1.00  0.00           H  
ATOM   1124 HG21 THR A  76      -0.832 -11.643  -7.061  1.00  0.00           H  
ATOM   1125 HG22 THR A  76       0.424 -10.419  -7.260  1.00  0.00           H  
ATOM   1126 HG23 THR A  76      -1.186 -10.149  -7.929  1.00  0.00           H  
ATOM   1127  N   VAL A  77      -3.055  -7.986  -7.071  1.00  0.00           N  
ATOM   1128  CA  VAL A  77      -4.410  -7.466  -7.207  1.00  0.00           C  
ATOM   1129  C   VAL A  77      -5.325  -8.157  -6.203  1.00  0.00           C  
ATOM   1130  O   VAL A  77      -5.760  -9.288  -6.420  1.00  0.00           O  
ATOM   1131  CB  VAL A  77      -4.963  -7.675  -8.631  1.00  0.00           C  
ATOM   1132  CG1 VAL A  77      -6.249  -6.885  -8.826  1.00  0.00           C  
ATOM   1133  CG2 VAL A  77      -3.925  -7.284  -9.671  1.00  0.00           C  
ATOM   1134  H   VAL A  77      -2.657  -8.494  -7.809  1.00  0.00           H  
ATOM   1135  HA  VAL A  77      -4.387  -6.406  -6.996  1.00  0.00           H  
ATOM   1136  HB  VAL A  77      -5.189  -8.722  -8.756  1.00  0.00           H  
ATOM   1137 HG11 VAL A  77      -7.072  -7.422  -8.380  1.00  0.00           H  
ATOM   1138 HG12 VAL A  77      -6.434  -6.757  -9.884  1.00  0.00           H  
ATOM   1139 HG13 VAL A  77      -6.153  -5.918  -8.358  1.00  0.00           H  
ATOM   1140 HG21 VAL A  77      -3.154  -6.686  -9.204  1.00  0.00           H  
ATOM   1141 HG22 VAL A  77      -4.399  -6.710 -10.454  1.00  0.00           H  
ATOM   1142 HG23 VAL A  77      -3.484  -8.175 -10.093  1.00  0.00           H  
ATOM   1143  N   VAL A  78      -5.592  -7.477  -5.091  1.00  0.00           N  
ATOM   1144  CA  VAL A  78      -6.429  -8.034  -4.035  1.00  0.00           C  
ATOM   1145  C   VAL A  78      -7.588  -7.111  -3.675  1.00  0.00           C  
ATOM   1146  O   VAL A  78      -7.644  -5.962  -4.114  1.00  0.00           O  
ATOM   1147  CB  VAL A  78      -5.604  -8.271  -2.756  1.00  0.00           C  
ATOM   1148  CG1 VAL A  78      -4.633  -9.421  -2.946  1.00  0.00           C  
ATOM   1149  CG2 VAL A  78      -4.863  -7.004  -2.363  1.00  0.00           C  
ATOM   1150  H   VAL A  78      -5.203  -6.586  -4.969  1.00  0.00           H  
ATOM   1151  HA  VAL A  78      -6.816  -8.983  -4.370  1.00  0.00           H  
ATOM   1152  HB  VAL A  78      -6.282  -8.529  -1.957  1.00  0.00           H  
ATOM   1153 HG11 VAL A  78      -4.130  -9.313  -3.893  1.00  0.00           H  
ATOM   1154 HG12 VAL A  78      -5.174 -10.354  -2.928  1.00  0.00           H  
ATOM   1155 HG13 VAL A  78      -3.906  -9.407  -2.146  1.00  0.00           H  
ATOM   1156 HG21 VAL A  78      -5.035  -6.240  -3.108  1.00  0.00           H  
ATOM   1157 HG22 VAL A  78      -3.806  -7.210  -2.296  1.00  0.00           H  
ATOM   1158 HG23 VAL A  78      -5.224  -6.658  -1.406  1.00  0.00           H  
ATOM   1159  N   ASP A  79      -8.485  -7.619  -2.839  1.00  0.00           N  
ATOM   1160  CA  ASP A  79      -9.625  -6.844  -2.372  1.00  0.00           C
[truncated: 2,498,446 more chars]
