# Supplementary material for: Theoretical study of ArcB and its dimerization, interaction with anaerobic metabolites, and activation of ArcA
Source: PeerJ. 2023 Oct 13;11:e16309. doi: 10.7717/peerj.16309 (PMC10578306; doi:10.7717/peerj.16309)
Supplement: Supplemental Information 2 [file peerj-11-16309-s002.zip › Supplementary Files/PAS domain PDB files/PAS domain ArcB/1p97 HIF2A TF heterodimerization domain.pdb]

HEADER    TRANSCRIPTION                           09-MAY-03   1P97              
TITLE     NMR STRUCTURE OF THE C-TERMINAL PAS DOMAIN OF HIF2A                   
COMPND    MOL_ID: 1;                                                            
COMPND   2 MOLECULE: ENDOTHELIAL PAS DOMAIN PROTEIN 1;                          
COMPND   3 CHAIN: A;                                                            
COMPND   4 FRAGMENT: C-TERMINAL PAS DOMAIN;                                     
COMPND   5 SYNONYM: EPAS-1, MEMBER OF PAS PROTEIN 2, MOP2;                      
COMPND   6 ENGINEERED: YES                                                      
SOURCE    MOL_ID: 1;                                                            
SOURCE   2 ORGANISM_SCIENTIFIC: HOMO SAPIENS;                                   
SOURCE   3 ORGANISM_COMMON: HUMAN;                                              
SOURCE   4 ORGANISM_TAXID: 9606;                                                
SOURCE   5 GENE: EPAS1;                                                         
SOURCE   6 EXPRESSION_SYSTEM: ESCHERICHIA COLI BL21(DE3);                       
SOURCE   7 EXPRESSION_SYSTEM_TAXID: 469008;                                     
SOURCE   8 EXPRESSION_SYSTEM_STRAIN: BL21(DE3);                                 
SOURCE   9 EXPRESSION_SYSTEM_VECTOR_TYPE: PLASMID;                              
SOURCE  10 EXPRESSION_SYSTEM_PLASMID: PGB1-PARALLEL                             
KEYWDS    MIXED ALPHA-BETA FOLD, TRANSCRIPTION                                  
EXPDTA    SOLUTION NMR                                                          
NUMMDL    20                                                                    
AUTHOR    P.J.ERBEL,P.B.CARD,O.KARAKUZU,R.K.BRUICK,K.H.GARDNER                  
REVDAT   2   24-FEB-09 1P97    1       VERSN                                    
REVDAT   1   13-JAN-04 1P97    0                                                
JRNL        AUTH   P.J.ERBEL,P.B.CARD,O.KARAKUZU,R.K.BRUICK,                    
JRNL        AUTH 2 K.H.GARDNER                                                  
JRNL        TITL   STRUCTURAL BASIS FOR PAS DOMAIN HETERODIMERIZATION           
JRNL        TITL 2 IN THE BASIC HELIX-LOOP-HELIX-PAS TRANSCRIPTION              
JRNL        TITL 3 FACTOR HYPOXIA-INDUCIBLE FACTOR.                             
JRNL        REF    PROC.NATL.ACAD.SCI.USA        V. 100 15504 2003              
JRNL        REFN                   ISSN 0027-8424                               
JRNL        PMID   14668441                                                     
JRNL        DOI    10.1073/PNAS.2533374100                                      
REMARK   1                                                                      
REMARK   2                                                                      
REMARK   2 RESOLUTION. NOT APPLICABLE.                                          
REMARK   3                                                                      
REMARK   3 REFINEMENT.                                                          
REMARK   3   PROGRAM     : CNS 1.1                                              
REMARK   3   AUTHORS     : BRUNGER                                              
REMARK   3                                                                      
REMARK   3  OTHER REFINEMENT REMARKS: NULL                                      
REMARK   4                                                                      
REMARK   4 1P97 COMPLIES WITH FORMAT V. 3.15, 01-DEC-08                         
REMARK 100                                                                      
REMARK 100 THIS ENTRY HAS BEEN PROCESSED BY RCSB ON 14-MAY-03.                  
REMARK 100 THE RCSB ID CODE IS RCSB019165.                                      
REMARK 210                                                                      
REMARK 210 EXPERIMENTAL DETAILS                                                 
REMARK 210  EXPERIMENT TYPE                : NMR                                
REMARK 210  TEMPERATURE           (KELVIN) : 303                                
REMARK 210  PH                             : 7.3                                
REMARK 210  IONIC STRENGTH                 : 15 MM - 75 MM                      
REMARK 210  PRESSURE                       : AMBIENT                            
REMARK 210  SAMPLE CONTENTS                : 0.9MM HIF2A (240-350) U-15N,       
REMARK 210                                   13C; 50 MM TRIS BUFFER, 15 MM      
REMARK 210                                   NACL, 5 MM DTT (PH 7.3); 90%       
REMARK 210                                   H2O, 10% D2O                       
REMARK 210                                                                      
REMARK 210  NMR EXPERIMENTS CONDUCTED      : 3D_13C-SEPARATED_NOESY, 3D_        
REMARK 210                                   15N-SEPARATED_NOESY, 2D NOESY      
REMARK 210  SPECTROMETER FIELD STRENGTH    : 500 MHZ, 600 MHZ                   
REMARK 210  SPECTROMETER MODEL             : INOVA                              
REMARK 210  SPECTROMETER MANUFACTURER      : VARIAN                             
REMARK 210                                                                      
REMARK 210  STRUCTURE DETERMINATION.                                            
REMARK 210   SOFTWARE USED                 : NULL                               
REMARK 210   METHOD USED                   : SIMULATED ANNEALING                
REMARK 210                                                                      
REMARK 210 CONFORMERS, NUMBER CALCULATED   : 1000                               
REMARK 210 CONFORMERS, NUMBER SUBMITTED    : 20                                 
REMARK 210 CONFORMERS, SELECTION CRITERIA  : STRUCTURES WITH THE LOWEST         
REMARK 210                                   ENERGY                             
REMARK 210                                                                      
REMARK 210 BEST REPRESENTATIVE CONFORMER IN THIS ENSEMBLE : NULL                
REMARK 210                                                                      
REMARK 210 REMARK: NULL                                                         
REMARK 215                                                                      
REMARK 215 NMR STUDY                                                            
REMARK 215 THE COORDINATES IN THIS ENTRY WERE GENERATED FROM SOLUTION           
REMARK 215 NMR DATA.  PROTEIN DATA BANK CONVENTIONS REQUIRE THAT                
REMARK 215 CRYST1 AND SCALE RECORDS BE INCLUDED, BUT THE VALUES ON              
REMARK 215 THESE RECORDS ARE MEANINGLESS.                                       
REMARK 500                                                                      
REMARK 500 GEOMETRY AND STEREOCHEMISTRY                                         
REMARK 500 SUBTOPIC: TORSION ANGLES                                             
REMARK 500                                                                      
REMARK 500 TORSION ANGLES OUTSIDE THE EXPECTED RAMACHANDRAN REGIONS:            
REMARK 500 (M=MODEL NUMBER; RES=RESIDUE NAME; C=CHAIN IDENTIFIER;               
REMARK 500 SSEQ=SEQUENCE NUMBER; I=INSERTION CODE).                             
REMARK 500                                                                      
REMARK 500 STANDARD TABLE:                                                      
REMARK 500 FORMAT:(10X,I3,1X,A3,1X,A1,I4,A1,4X,F7.2,3X,F7.2)                    
REMARK 500                                                                      
REMARK 500 EXPECTED VALUES: GJ KLEYWEGT AND TA JONES (1996). PHI/PSI-           
REMARK 500 CHOLOGY: RAMACHANDRAN REVISITED. STRUCTURE 4, 1395 - 1400            
REMARK 500                                                                      
REMARK 500  M RES CSSEQI        PSI       PHI                                   
REMARK 500  1 ALA A   2       81.90     57.21                                   
REMARK 500  1 SER A   5      155.47     64.42                                   
REMARK 500  1 MET A  14      -85.22     44.59                                   
REMARK 500  1 PHE A  18      114.67    156.26                                   
REMARK 500  1 LEU A  37       92.77    -64.14                                   
REMARK 500  1 TYR A  45       70.10    -68.85                                   
REMARK 500  1 HIS A  46      133.52     74.33                                   
REMARK 500  1 THR A  62       37.13   -147.84                                   
REMARK 500  1 LEU A  96        9.40     57.77                                   
REMARK 500  1 PRO A  98       98.62    -62.69                                   
REMARK 500  1 LEU A 108      -67.67    -90.93                                   
REMARK 500  2 SER A   5     -150.05   -156.02                                   
REMARK 500  2 MET A  16       65.16     63.36                                   
REMARK 500  2 PHE A  18      108.16    157.52                                   
REMARK 500  2 LEU A  37       89.83    -59.16                                   
REMARK 500  2 PHE A  44       -0.66   -151.90                                   
REMARK 500  2 TYR A  45       66.33    -67.82                                   
REMARK 500  2 HIS A  46      103.91     67.17                                   
REMARK 500  2 THR A  62       29.81   -149.73                                   
REMARK 500  2 HIS A  77       31.18    -98.69                                   
REMARK 500  2 LEU A  96       -6.14     63.20                                   
REMARK 500  2 PRO A  98      101.77    -59.20                                   
REMARK 500  3 MET A  14      -78.58     31.83                                   
REMARK 500  3 MET A  16       66.28     62.27                                   
REMARK 500  3 PHE A  18       86.87    146.96                                   
REMARK 500  3 LEU A  37       89.58    -56.87                                   
REMARK 500  3 SER A  40      103.20    -41.66                                   
REMARK 500  3 TYR A  42      -19.83    -49.46                                   
REMARK 500  3 HIS A  46      141.47     77.88                                   
REMARK 500  3 PRO A  98       87.98    -44.40                                   
REMARK 500  3 LEU A 108      -73.25    -92.71                                   
REMARK 500  4 MET A  14      -79.77     39.01                                   
REMARK 500  4 MET A  16       38.72     73.95                                   
REMARK 500  4 PHE A  18      106.46    149.16                                   
REMARK 500  4 LEU A  37       88.95    -59.41                                   
REMARK 500  4 SER A  40      101.75    -39.24                                   
REMARK 500  4 PHE A  44       -2.26   -154.56                                   
REMARK 500  4 TYR A  45       71.32    -68.13                                   
REMARK 500  4 HIS A  46      106.41     69.97                                   
REMARK 500  4 ALA A  75     -160.29    -79.70                                   
REMARK 500  4 PRO A  98       99.01    -64.80                                   
REMARK 500  4 LEU A 108      -67.61    -97.10                                   
REMARK 500  5 ALA A   2       95.25     59.05                                   
REMARK 500  5 ASP A   4      -72.53    -51.45                                   
REMARK 500  5 MET A  14      -93.21     44.79                                   
REMARK 500  5 MET A  16       35.08     71.35                                   
REMARK 500  5 PHE A  18      110.50    155.06                                   
REMARK 500  5 LEU A  37       95.38    -63.36                                   
REMARK 500  5 PHE A  44       -8.84   -154.55                                   
REMARK 500  5 HIS A  46      129.82     76.98                                   
REMARK 500  5 ASN A  95      -21.14   -143.29                                   
REMARK 500  5 LEU A  96       17.88     55.47                                   
REMARK 500  5 PRO A  98       93.59    -58.51                                   
REMARK 500  5 LEU A 108      -67.40   -103.37                                   
REMARK 500  6 PHE A  18       97.94    150.52                                   
REMARK 500  6 LEU A  37       90.25    -58.08                                   
REMARK 500  6 SER A  40       98.86    -38.02                                   
REMARK 500  6 TYR A  45       72.23    -64.86                                   
REMARK 500  6 HIS A  46      110.29     68.41                                   
REMARK 500  6 THR A  62       25.26   -142.69                                   
REMARK 500  6 LEU A  96       25.73     49.35                                   
REMARK 500  6 LEU A 108      -85.26    -95.80                                   
REMARK 500  6 GLU A 110      168.68     48.31                                   
REMARK 500  7 MET A   3      -57.92   -125.21                                   
REMARK 500  7 LYS A   6       77.43     59.27                                   
REMARK 500  7 MET A  14      -84.59     42.60                                   
REMARK 500  7 PHE A  18      116.41    152.94                                   
REMARK 500  7 LEU A  37       95.47    -63.80                                   
REMARK 500  7 PHE A  44       35.36   -156.58                                   
REMARK 500  7 TYR A  45       51.02   -109.85                                   
REMARK 500  7 HIS A  46      115.88     73.80                                   
REMARK 500  7 PRO A  98       98.92    -57.88                                   
REMARK 500  7 LEU A 108      -60.18    -97.54                                   
REMARK 500  8 ALA A   2     -167.38     59.80                                   
REMARK 500  8 ASP A   4     -155.13    -92.03                                   
REMARK 500  8 LYS A   6       88.19     63.40                                   
REMARK 500  8 MET A  14      -87.78     42.05                                   
REMARK 500  8 PHE A  18      114.40    148.34                                   
REMARK 500  8 LEU A  37       97.15    -63.29                                   
REMARK 500  8 PHE A  44       -9.16   -155.85                                   
REMARK 500  8 TYR A  45       69.72    -65.91                                   
REMARK 500  8 HIS A  46      130.33     72.49                                   
REMARK 500  8 THR A  62       31.33   -147.69                                   
REMARK 500  8 HIS A  77       31.70    -99.28                                   
REMARK 500  8 LEU A  96       16.82     50.48                                   
REMARK 500  8 PRO A  98       99.07    -60.29                                   
REMARK 500  8 LEU A 108      -69.26    -91.12                                   
REMARK 500  9 MET A   3     -178.53   -175.56                                   
REMARK 500  9 SER A   5     -166.60     63.31                                   
REMARK 500  9 MET A  14      -86.11     42.23                                   
REMARK 500  9 MET A  16       38.49     72.91                                   
REMARK 500  9 PHE A  18      109.54    152.19                                   
REMARK 500  9 LEU A  37       92.78    -62.14                                   
REMARK 500  9 TYR A  42       -9.60    -54.40                                   
REMARK 500  9 PHE A  44       -3.19   -155.85                                   
REMARK 500  9 TYR A  45       67.81    -65.95                                   
REMARK 500  9 HIS A  46      115.22     71.84                                   
REMARK 500  9 THR A  62       10.78   -144.80                                   
REMARK 500  9 ASN A  95      -30.67   -144.57                                   
REMARK 500  9 LEU A 108      -68.94    -91.23                                   
REMARK 500 10 MET A   3       45.57    -90.14                                   
REMARK 500 10 ASP A   4      -71.77   -140.44                                   
REMARK 500 10 MET A  14      -85.72     39.82                                   
REMARK 500 10 MET A  16       39.31     70.44                                   
REMARK 500 10 PHE A  18      106.46    155.40                                   
REMARK 500 10 LEU A  37       88.02    -63.31                                   
REMARK 500 10 SER A  40      105.29    -39.32                                   
REMARK 500 10 PHE A  44       -2.41   -154.54                                   
REMARK 500 10 TYR A  45       69.27    -69.49                                   
REMARK 500 10 HIS A  46      103.84     68.85                                   
REMARK 500 10 LEU A  96       13.14     56.11                                   
REMARK 500 10 PRO A  98       97.58    -65.72                                   
REMARK 500 10 LEU A 108      -65.19   -102.43                                   
REMARK 500 11 LYS A   6       80.29     52.78                                   
REMARK 500 11 MET A  14      -85.49     38.74                                   
REMARK 500 11 MET A  16       32.21     71.60                                   
REMARK 500 11 PHE A  18      111.56    153.47                                   
REMARK 500 11 LEU A  37       88.30    -63.58                                   
REMARK 500 11 SER A  40      105.14    -37.60                                   
REMARK 500 11 TYR A  45       70.61    -64.86                                   
REMARK 500 11 HIS A  46      116.41     70.13                                   
REMARK 500 11 THR A  62       31.24   -150.00                                   
REMARK 500 11 HIS A  77       31.15    -97.48                                   
REMARK 500 11 PRO A  98       96.71    -61.60                                   
REMARK 500 11 LEU A 108      -76.67   -104.07                                   
REMARK 500 12 ALA A   2       85.32     59.39                                   
REMARK 500 12 MET A   3       93.50     68.37                                   
REMARK 500 12 SER A   5      -80.67     73.18                                   
REMARK 500 12 LYS A   6       93.72     59.85                                   
REMARK 500 12 MET A  14      -86.40     43.14                                   
REMARK 500 12 PHE A  18      100.67    150.85                                   
REMARK 500 12 LEU A  37       91.21    -63.82                                   
REMARK 500 12 PHE A  44       -5.80   -154.66                                   
REMARK 500 12 TYR A  45       69.62    -65.97                                   
REMARK 500 12 HIS A  46      128.90     73.83                                   
REMARK 500 12 THR A  62       29.63   -147.21                                   
REMARK 500 12 GLN A  70      107.62    -51.14                                   
REMARK 500 12 ASN A  95      -26.37   -142.21                                   
REMARK 500 12 LEU A  96       16.15     55.35                                   
REMARK 500 12 PRO A  98       95.82    -60.65                                   
REMARK 500 12 LEU A 108      -68.62   -121.88                                   
REMARK 500 13 SER A   5      179.55     67.38                                   
REMARK 500 13 MET A  14      -82.69     41.81                                   
REMARK 500 13 PHE A  18      108.65    155.33                                   
REMARK 500 13 LEU A  37       90.66    -58.76                                   
REMARK 500 13 PHE A  44       -3.62   -153.20                                   
REMARK 500 13 TYR A  45       69.69    -68.00                                   
REMARK 500 13 HIS A  46      114.74     71.25                                   
REMARK 500 13 THR A  62       42.34   -149.15                                   
REMARK 500 13 PRO A  98       90.67    -62.43                                   
REMARK 500 14 MET A   3      -53.11   -135.93                                   
REMARK 500 14 ASP A   4      -73.32     69.01                                   
REMARK 500 14 MET A  14      -80.53     34.97                                   
REMARK 500 14 MET A  16       80.77     67.06                                   
REMARK 500 14 LYS A  17      -64.28   -102.57                                   
REMARK 500 14 PHE A  18       48.36    162.45                                   
REMARK 500 14 LEU A  37      -65.85    -21.60                                   
REMARK 500 14 SER A  40      105.42    -39.85                                   
REMARK 500 14 HIS A  46      132.79     73.88                                   
REMARK 500 14 SER A  68      -74.20    -68.21                                   
REMARK 500 14 LEU A  96       14.76     57.35                                   
REMARK 500 14 PRO A  98       95.48    -56.93                                   
REMARK 500 15 MET A   3     -172.37     68.02                                   
REMARK 500 15 MET A  14      -87.48     45.66                                   
REMARK 500 15 MET A  16       33.96     77.21                                   
REMARK 500 15 PHE A  18      102.97    142.13                                   
REMARK 500 15 LEU A  37       90.51    -62.95                                   
REMARK 500 15 SER A  40      104.36    -39.35                                   
REMARK 500 15 PHE A  44       -4.25   -154.10                                   
REMARK 500 15 HIS A  46      133.05     72.46                                   
REMARK 500 15 THR A  62       47.79   -152.32                                   
REMARK 500 15 GLN A  65      145.03   -171.04                                   
REMARK 500 15 ALA A  75     -164.89    -78.26                                   
REMARK 500 15 LEU A  96        2.71     58.50                                   
REMARK 500 15 PRO A  98      102.89    -58.10                                   
REMARK 500 15 LEU A 108      -72.25   -103.81                                   
REMARK 500 16 ALA A   2      -68.29   -139.82                                   
REMARK 500 16 MET A   3      -71.45   -112.89                                   
REMARK 500 16 ASP A   4      -66.85     66.80                                   
REMARK 500 16 SER A   5       83.64    -64.49                                   
REMARK 500 16 MET A  14      -85.64     38.93                                   
REMARK 500 16 PHE A  18      108.86    151.87                                   
REMARK 500 16 LEU A  37       89.74    -59.88                                   
REMARK 500 16 SER A  40       93.86    -41.51                                   
REMARK 500 16 TYR A  42      -19.05    -48.98                                   
REMARK 500 16 PHE A  44       14.34   -158.09                                   
REMARK 500 16 HIS A  46      106.34     73.31                                   
REMARK 500 16 THR A  62       28.07   -148.04                                   
REMARK 500 16 ASN A  95      -29.84   -143.09                                   
REMARK 500 16 PRO A  98       95.19    -66.86                                   
REMARK 500 16 LEU A 108      -67.13    -91.42                                   
REMARK 500 16 GLU A 110     -158.77    -95.47                                   
REMARK 500 17 ASP A   4      -85.37   -176.94                                   
REMARK 500 17 LYS A   6       81.77     48.66                                   
REMARK 500 17 MET A  14      -86.10     34.97                                   
REMARK 500 17 MET A  16       76.79     68.62                                   
REMARK 500 17 PHE A  18       97.46    147.69                                   
REMARK 500 17 LEU A  37       90.27    -56.54                                   
REMARK 500 17 SER A  40      103.62    -39.39                                   
REMARK 500 17 PHE A  44       -5.73   -153.53                                   
REMARK 500 17 TYR A  45       68.12    -69.77                                   
REMARK 500 17 HIS A  46      140.20     74.49                                   
REMARK 500 17 LEU A  96       -9.81     58.62                                   
REMARK 500 17 PRO A  98      102.76    -55.31                                   
REMARK 500 17 LEU A 108      -63.22    -91.19                                   
REMARK 500 18 MET A   3      -52.26   -172.38                                   
REMARK 500 18 MET A  16       74.13     64.94                                   
REMARK 500 18 PHE A  18      108.44    157.28                                   
REMARK 500 18 LEU A  37       90.21    -60.13                                   
REMARK 500 18 SER A  40      102.37    -36.32                                   
REMARK 500 18 TYR A  42      -18.02    -47.75                                   
REMARK 500 18 GLU A  43      -70.72    -65.08                                   
REMARK 500 18 TYR A  45       63.98    -65.77                                   
REMARK 500 18 HIS A  46      134.49     71.24                                   
REMARK 500 18 THR A  62       20.66   -147.74                                   
REMARK 500 18 ALA A  75     -163.74     60.43                                   
REMARK 500 18 LEU A  96       25.27     49.73                                   
REMARK 500 18 PRO A  98      102.57    -57.90                                   
REMARK 500 18 LEU A 108      -66.07    -99.65                                   
REMARK 500 19 ASP A   4      -78.77     65.18                                   
REMARK 500 19 MET A  14      -85.74     33.71                                   
REMARK 500 19 MET A  16       72.95     65.64                                   
REMARK 500 19 PHE A  18      111.61    155.12                                   
REMARK 500 19 LEU A  37       93.99    -69.02                                   
REMARK 500 19 PHE A  44       -0.96   -155.47                                   
REMARK 500 19 HIS A  46      109.22     71.81                                   
REMARK 500 19 ALA A  75     -157.69    -80.23                                   
REMARK 500 19 LEU A  96       28.27     49.31                                   
REMARK 500 19 PRO A  98       96.26    -54.45                                   
REMARK 500 19 LEU A 108      -80.22    -94.89                                   
REMARK 500 20 MET A  14      -77.20     34.21                                   
REMARK 500 20 MET A  16       34.03     71.53                                   
REMARK 500 20 PHE A  18      129.83    161.32                                   
REMARK 500 20 LEU A  37     -115.84      9.14                                   
REMARK 500 20 PHE A  44      -11.06   -156.73                                   
REMARK 500 20 TYR A  45       73.39    -61.84                                   
REMARK 500 20 HIS A  46       95.29     64.54                                   
REMARK 500 20 HIS A  77       31.10    -93.96                                   
REMARK 500 20 PRO A  98       97.72    -55.33                                   
REMARK 500 20 LEU A 108      -74.09   -113.15                                   
REMARK 500 20 GLU A 110     -153.45    -86.70                                   
REMARK 500 20 LYS A 113       78.95   -110.09                                   
REMARK 500                                                                      
REMARK 500 REMARK: NULL                                                         
REMARK 500                                                                      
REMARK 500 GEOMETRY AND STEREOCHEMISTRY                                         
REMARK 500 SUBTOPIC: PLANAR GROUPS                                              
REMARK 500                                                                      
REMARK 500 PLANAR GROUPS IN THE FOLLOWING RESIDUES HAVE A TOTAL                 
REMARK 500 RMS DISTANCE OF ALL ATOMS FROM THE BEST-FIT PLANE                    
REMARK 500 BY MORE THAN AN EXPECTED VALUE OF 6*RMSD, WITH AN                    
REMARK 500 RMSD 0.02 ANGSTROMS, OR AT LEAST ONE ATOM HAS                        
REMARK 500 AN RMSD GREATER THAN THIS VALUE                                      
REMARK 500 (M=MODEL NUMBER; RES=RESIDUE NAME; C=CHAIN IDENTIFIER;               
REMARK 500 SSEQ=SEQUENCE NUMBER; I=INSERTION CODE).                             
REMARK 500                                                                      
REMARK 500  M RES CSSEQI        RMS     TYPE                                    
REMARK 500  7 TYR A  91         0.06    SIDE_CHAIN                              
REMARK 500 14 TYR A  31         0.06    SIDE_CHAIN                              
REMARK 500                                                                      
REMARK 500 REMARK: NULL                                                         
DBREF  1P97 A    4   114  UNP    Q99814   EPAS1_HUMAN    240    350             
SEQADV 1P97 GLY A    1  UNP  Q99814              CLONING ARTIFACT               
SEQADV 1P97 ALA A    2  UNP  Q99814              CLONING ARTIFACT               
SEQADV 1P97 MET A    3  UNP  Q99814              CLONING ARTIFACT               
SEQRES   1 A  114  GLY ALA MET ASP SER LYS THR PHE LEU SER ARG HIS SER          
SEQRES   2 A  114  MET ASP MET LYS PHE THR TYR CYS ASP ASP ARG ILE THR          
SEQRES   3 A  114  GLU LEU ILE GLY TYR HIS PRO GLU GLU LEU LEU GLY ARG          
SEQRES   4 A  114  SER ALA TYR GLU PHE TYR HIS ALA LEU ASP SER GLU ASN          
SEQRES   5 A  114  MET THR LYS SER HIS GLN ASN LEU CYS THR LYS GLY GLN          
SEQRES   6 A  114  VAL VAL SER GLY GLN TYR ARG MET LEU ALA LYS HIS GLY          
SEQRES   7 A  114  GLY TYR VAL TRP LEU GLU THR GLN GLY THR VAL ILE TYR          
SEQRES   8 A  114  ASN PRO ARG ASN LEU GLN PRO GLN CYS ILE MET CYS VAL          
SEQRES   9 A  114  ASN TYR VAL LEU SER GLU ILE GLU LYS ASN                      
HELIX    1   1 ARG A   24  ILE A   29  1                                   6    
HELIX    2   2 HIS A   32  LEU A   37  1                                   6    
HELIX    3   3 SER A   40  PHE A   44  5                                   5    
HELIX    4   4 ASP A   49  CYS A   61  1                                  13    
SHEET    1   A 5 TYR A  20  CYS A  21  0                                        
SHEET    2   A 5 LYS A   6  HIS A  12 -1  N  ARG A  11   O  TYR A  20           
SHEET    3   A 5 PRO A  98  GLU A 112 -1  O  VAL A 107   N  LYS A   6           
SHEET    4   A 5 TYR A  80  TYR A  91 -1  N  TYR A  80   O  GLU A 112           
SHEET    5   A 5 GLN A  65  LEU A  74 -1  N  MET A  73   O  VAL A  81           
CRYST1    1.000    1.000    1.000  90.00  90.00  90.00 P 1           1          
ORIGX1      1.000000  0.000000  0.000000        0.00000                         
ORIGX2      0.000000  1.000000  0.000000        0.00000                         
ORIGX3      0.000000  0.000000  1.000000        0.00000                         
SCALE1      1.000000  0.000000  0.000000        0.00000                         
SCALE2      0.000000  1.000000  0.000000        0.00000                         
SCALE3      0.000000  0.000000  1.000000        0.00000                         
MODEL        1                                                                  
ATOM      1  N   GLY A   1      -7.809   5.118 -24.452  1.00  8.25           N  
ATOM      2  CA  GLY A   1      -8.392   4.487 -23.244  1.00  7.69           C  
ATOM      3  C   GLY A   1      -9.369   5.403 -22.532  1.00  7.07           C  
ATOM      4  O   GLY A   1     -10.513   5.017 -22.290  1.00  7.20           O  
ATOM      5  H1  GLY A   1      -8.566   5.383 -25.121  1.00  8.53           H  
ATOM      6  H2  GLY A   1      -7.158   4.459 -24.924  1.00  8.44           H  
ATOM      7  H3  GLY A   1      -7.281   5.976 -24.185  1.00  8.44           H  
ATOM      8  HA2 GLY A   1      -8.909   3.586 -23.537  1.00  7.96           H  
ATOM      9  HA3 GLY A   1      -7.594   4.228 -22.564  1.00  7.77           H  
ATOM     10  N   ALA A   2      -8.915   6.616 -22.204  1.00  6.74           N  
ATOM     11  CA  ALA A   2      -9.732   7.600 -21.490  1.00  6.50           C  
ATOM     12  C   ALA A   2     -10.229   7.036 -20.162  1.00  5.63           C  
ATOM     13  O   ALA A   2     -11.353   6.538 -20.057  1.00  5.72           O  
ATOM     14  CB  ALA A   2     -10.897   8.077 -22.348  1.00  7.23           C  
ATOM     15  H   ALA A   2      -7.990   6.857 -22.444  1.00  6.92           H  
ATOM     16  HA  ALA A   2      -9.103   8.454 -21.282  1.00  6.80           H  
ATOM     17  HB1 ALA A   2     -11.451   8.835 -21.814  1.00  7.33           H  
ATOM     18  HB2 ALA A   2     -11.546   7.243 -22.567  1.00  7.62           H  
ATOM     19  HB3 ALA A   2     -10.518   8.490 -23.271  1.00  7.54           H  
ATOM     20  N   MET A   3      -9.371   7.092 -19.158  1.00  5.15           N  
ATOM     21  CA  MET A   3      -9.685   6.538 -17.850  1.00  4.60           C  
ATOM     22  C   MET A   3      -9.182   7.452 -16.743  1.00  3.69           C  
ATOM     23  O   MET A   3      -7.987   7.729 -16.657  1.00  3.99           O  
ATOM     24  CB  MET A   3      -9.045   5.153 -17.680  1.00  5.41           C  
ATOM     25  CG  MET A   3      -9.528   4.113 -18.668  1.00  6.28           C  
ATOM     26  SD  MET A   3      -8.705   2.520 -18.472  1.00  7.11           S  
ATOM     27  CE  MET A   3      -6.997   2.985 -18.749  1.00  7.93           C  
ATOM     28  H   MET A   3      -8.498   7.532 -19.296  1.00  5.45           H  
ATOM     29  HA  MET A   3     -10.756   6.445 -17.772  1.00  4.69           H  
ATOM     30  HB2 MET A   3      -7.984   5.247 -17.800  1.00  5.81           H  
ATOM     31  HB3 MET A   3      -9.254   4.794 -16.683  1.00  5.37           H  
ATOM     32  HG2 MET A   3     -10.579   3.975 -18.520  1.00  6.61           H  
ATOM     33  HG3 MET A   3      -9.349   4.473 -19.669  1.00  6.42           H  
ATOM     34  HE1 MET A   3      -6.367   2.111 -18.666  1.00  8.30           H  
ATOM     35  HE2 MET A   3      -6.699   3.714 -18.009  1.00  8.03           H  
ATOM     36  HE3 MET A   3      -6.896   3.410 -19.736  1.00  8.24           H  
ATOM     37  N   ASP A   4     -10.092   7.933 -15.907  1.00  3.10           N  
ATOM     38  CA  ASP A   4      -9.700   8.685 -14.721  1.00  2.74           C  
ATOM     39  C   ASP A   4      -9.072   7.744 -13.701  1.00  2.19           C  
ATOM     40  O   ASP A   4      -7.902   7.897 -13.342  1.00  2.83           O  
ATOM     41  CB  ASP A   4     -10.890   9.442 -14.102  1.00  3.07           C  
ATOM     42  CG  ASP A   4     -12.131   8.588 -13.894  1.00  3.89           C  
ATOM     43  OD1 ASP A   4     -12.264   7.965 -12.822  1.00  4.39           O  
ATOM     44  OD2 ASP A   4     -12.986   8.545 -14.801  1.00  4.39           O  
ATOM     45  H   ASP A   4     -11.046   7.784 -16.095  1.00  3.39           H  
ATOM     46  HA  ASP A   4      -8.952   9.403 -15.027  1.00  3.33           H  
ATOM     47  HB2 ASP A   4     -10.590   9.823 -13.138  1.00  3.19           H  
ATOM     48  HB3 ASP A   4     -11.150  10.271 -14.744  1.00  3.38           H  
ATOM     49  N   SER A   5      -9.862   6.767 -13.264  1.00  1.51           N  
ATOM     50  CA  SER A   5      -9.427   5.740 -12.329  1.00  1.13           C  
ATOM     51  C   SER A   5      -9.063   6.311 -10.956  1.00  0.89           C  
ATOM     52  O   SER A   5      -8.740   7.492 -10.806  1.00  1.67           O  
ATOM     53  CB  SER A   5      -8.256   4.948 -12.918  1.00  1.29           C  
ATOM     54  OG  SER A   5      -8.632   4.343 -14.148  1.00  1.99           O  
ATOM     55  H   SER A   5     -10.790   6.740 -13.585  1.00  1.81           H  
ATOM     56  HA  SER A   5     -10.259   5.067 -12.197  1.00  1.50           H  
ATOM     57  HB2 SER A   5      -7.424   5.615 -13.094  1.00  1.50           H  
ATOM     58  HB3 SER A   5      -7.962   4.174 -12.224  1.00  1.53           H  
ATOM     59  HG  SER A   5      -9.418   4.786 -14.494  1.00  2.29           H  
ATOM     60  N   LYS A   6      -9.151   5.466  -9.945  1.00  0.74           N  
ATOM     61  CA  LYS A   6      -8.770   5.848  -8.600  1.00  0.49           C  
ATOM     62  C   LYS A   6      -7.396   5.277  -8.283  1.00  0.39           C  
ATOM     63  O   LYS A   6      -7.250   4.079  -8.050  1.00  0.48           O  
ATOM     64  CB  LYS A   6      -9.803   5.347  -7.587  1.00  0.68           C  
ATOM     65  CG  LYS A   6     -11.223   5.803  -7.888  1.00  0.95           C  
ATOM     66  CD  LYS A   6     -11.357   7.316  -7.818  1.00  1.62           C  
ATOM     67  CE  LYS A   6     -12.769   7.765  -8.163  1.00  2.01           C  
ATOM     68  NZ  LYS A   6     -13.781   7.189  -7.238  1.00  2.61           N  
ATOM     69  H   LYS A   6      -9.476   4.549 -10.112  1.00  1.43           H  
ATOM     70  HA  LYS A   6      -8.722   6.925  -8.558  1.00  0.72           H  
ATOM     71  HB2 LYS A   6      -9.788   4.267  -7.578  1.00  0.82           H  
ATOM     72  HB3 LYS A   6      -9.533   5.710  -6.608  1.00  0.87           H  
ATOM     73  HG2 LYS A   6     -11.490   5.478  -8.880  1.00  1.41           H  
ATOM     74  HG3 LYS A   6     -11.893   5.359  -7.168  1.00  1.47           H  
ATOM     75  HD2 LYS A   6     -11.120   7.643  -6.817  1.00  2.17           H  
ATOM     76  HD3 LYS A   6     -10.665   7.763  -8.518  1.00  2.19           H  
ATOM     77  HE2 LYS A   6     -12.814   8.842  -8.104  1.00  2.38           H  
ATOM     78  HE3 LYS A   6     -12.995   7.451  -9.170  1.00  2.32           H  
ATOM     79  HZ1 LYS A   6     -13.567   7.462  -6.256  1.00  3.08           H  
ATOM     80  HZ2 LYS A   6     -13.783   6.148  -7.301  1.00  3.11           H  
ATOM     81  HZ3 LYS A   6     -14.731   7.539  -7.482  1.00  2.80           H  
ATOM     82  N   THR A   7      -6.386   6.122  -8.311  1.00  0.30           N  
ATOM     83  CA  THR A   7      -5.022   5.682  -8.075  1.00  0.27           C  
ATOM     84  C   THR A   7      -4.285   6.697  -7.215  1.00  0.21           C  
ATOM     85  O   THR A   7      -4.273   7.884  -7.529  1.00  0.22           O  
ATOM     86  CB  THR A   7      -4.276   5.488  -9.414  1.00  0.33           C  
ATOM     87  OG1 THR A   7      -4.987   4.550 -10.233  1.00  0.43           O  
ATOM     88  CG2 THR A   7      -2.852   4.997  -9.193  1.00  0.34           C  
ATOM     89  H   THR A   7      -6.553   7.071  -8.497  1.00  0.33           H  
ATOM     90  HA  THR A   7      -5.057   4.734  -7.558  1.00  0.30           H  
ATOM     91  HB  THR A   7      -4.236   6.441  -9.922  1.00  0.35           H  
ATOM     92  HG1 THR A   7      -5.725   4.187  -9.731  1.00  0.56           H  
ATOM     93 HG21 THR A   7      -2.357   4.886 -10.146  1.00  1.05           H  
ATOM     94 HG22 THR A   7      -2.874   4.044  -8.686  1.00  1.05           H  
ATOM     95 HG23 THR A   7      -2.312   5.712  -8.588  1.00  1.08           H  
ATOM     96  N   PHE A   8      -3.691   6.245  -6.123  1.00  0.19           N  
ATOM     97  CA  PHE A   8      -2.947   7.150  -5.262  1.00  0.18           C  
ATOM     98  C   PHE A   8      -1.549   6.596  -5.002  1.00  0.19           C  
ATOM     99  O   PHE A   8      -1.375   5.400  -4.741  1.00  0.22           O  
ATOM    100  CB  PHE A   8      -3.709   7.428  -3.949  1.00  0.21           C  
ATOM    101  CG  PHE A   8      -3.530   6.409  -2.858  1.00  0.23           C  
ATOM    102  CD1 PHE A   8      -4.211   5.200  -2.880  1.00  0.30           C  
ATOM    103  CD2 PHE A   8      -2.687   6.678  -1.791  1.00  0.27           C  
ATOM    104  CE1 PHE A   8      -4.049   4.281  -1.861  1.00  0.38           C  
ATOM    105  CE2 PHE A   8      -2.525   5.768  -0.770  1.00  0.36           C  
ATOM    106  CZ  PHE A   8      -3.206   4.565  -0.803  1.00  0.40           C  
ATOM    107  H   PHE A   8      -3.749   5.284  -5.894  1.00  0.20           H  
ATOM    108  HA  PHE A   8      -2.838   8.087  -5.794  1.00  0.18           H  
ATOM    109  HB2 PHE A   8      -3.383   8.377  -3.559  1.00  0.25           H  
ATOM    110  HB3 PHE A   8      -4.769   7.489  -4.168  1.00  0.26           H  
ATOM    111  HD1 PHE A   8      -4.867   4.977  -3.706  1.00  0.34           H  
ATOM    112  HD2 PHE A   8      -2.154   7.616  -1.764  1.00  0.29           H  
ATOM    113  HE1 PHE A   8      -4.583   3.344  -1.890  1.00  0.45           H  
ATOM    114  HE2 PHE A   8      -1.860   5.994   0.053  1.00  0.43           H  
ATOM    115  HZ  PHE A   8      -3.079   3.848  -0.005  1.00  0.48           H  
ATOM    116  N   LEU A   9      -0.556   7.463  -5.134  1.00  0.18           N  
ATOM    117  CA  LEU A   9       0.831   7.088  -4.911  1.00  0.20           C  
ATOM    118  C   LEU A   9       1.067   6.861  -3.421  1.00  0.20           C  
ATOM    119  O   LEU A   9       0.488   7.541  -2.572  1.00  0.33           O  
ATOM    120  CB  LEU A   9       1.763   8.188  -5.457  1.00  0.22           C  
ATOM    121  CG  LEU A   9       3.186   7.754  -5.857  1.00  0.27           C  
ATOM    122  CD1 LEU A   9       4.047   7.454  -4.639  1.00  0.30           C  
ATOM    123  CD2 LEU A   9       3.137   6.544  -6.780  1.00  0.37           C  
ATOM    124  H   LEU A   9      -0.762   8.387  -5.400  1.00  0.18           H  
ATOM    125  HA  LEU A   9       1.019   6.167  -5.440  1.00  0.22           H  
ATOM    126  HB2 LEU A   9       1.291   8.622  -6.326  1.00  0.26           H  
ATOM    127  HB3 LEU A   9       1.848   8.955  -4.703  1.00  0.23           H  
ATOM    128  HG  LEU A   9       3.655   8.563  -6.400  1.00  0.30           H  
ATOM    129 HD11 LEU A   9       5.040   7.175  -4.960  1.00  1.13           H  
ATOM    130 HD12 LEU A   9       3.608   6.639  -4.079  1.00  1.07           H  
ATOM    131 HD13 LEU A   9       4.103   8.332  -4.012  1.00  0.93           H  
ATOM    132 HD21 LEU A   9       2.562   6.786  -7.662  1.00  1.12           H  
ATOM    133 HD22 LEU A   9       2.673   5.716  -6.264  1.00  1.11           H  
ATOM    134 HD23 LEU A   9       4.142   6.270  -7.070  1.00  0.94           H  
ATOM    135  N   SER A  10       1.896   5.888  -3.107  1.00  0.32           N  
ATOM    136  CA  SER A  10       2.208   5.568  -1.733  1.00  0.32           C  
ATOM    137  C   SER A  10       3.686   5.267  -1.583  1.00  0.28           C  
ATOM    138  O   SER A  10       4.350   4.870  -2.542  1.00  0.29           O  
ATOM    139  CB  SER A  10       1.396   4.360  -1.287  1.00  0.41           C  
ATOM    140  OG  SER A  10       0.022   4.568  -1.524  1.00  1.10           O  
ATOM    141  H   SER A  10       2.322   5.369  -3.825  1.00  0.53           H  
ATOM    142  HA  SER A  10       1.952   6.418  -1.119  1.00  0.36           H  
ATOM    143  HB2 SER A  10       1.716   3.488  -1.838  1.00  1.14           H  
ATOM    144  HB3 SER A  10       1.548   4.195  -0.231  1.00  1.13           H  
ATOM    145  HG  SER A  10      -0.111   5.461  -1.866  1.00  1.69           H  
ATOM    146  N   ARG A  11       4.191   5.436  -0.377  1.00  0.28           N  
ATOM    147  CA  ARG A  11       5.566   5.077  -0.091  1.00  0.30           C  
ATOM    148  C   ARG A  11       5.676   4.482   1.286  1.00  0.21           C  
ATOM    149  O   ARG A  11       4.957   4.858   2.208  1.00  0.21           O  
ATOM    150  CB  ARG A  11       6.546   6.244  -0.204  1.00  0.51           C  
ATOM    151  CG  ARG A  11       6.559   6.930  -1.558  1.00  0.99           C  
ATOM    152  CD  ARG A  11       7.826   7.741  -1.740  1.00  1.00           C  
ATOM    153  NE  ARG A  11       7.968   8.246  -3.105  1.00  1.28           N  
ATOM    154  CZ  ARG A  11       9.127   8.622  -3.646  1.00  1.70           C  
ATOM    155  NH1 ARG A  11      10.237   8.646  -2.917  1.00  1.99           N  
ATOM    156  NH2 ARG A  11       9.163   9.010  -4.912  1.00  2.46           N  
ATOM    157  H   ARG A  11       3.594   5.738   0.350  1.00  0.30           H  
ATOM    158  HA  ARG A  11       5.852   4.318  -0.804  1.00  0.37           H  
ATOM    159  HB2 ARG A  11       6.310   6.968   0.549  1.00  1.46           H  
ATOM    160  HB3 ARG A  11       7.541   5.867  -0.014  1.00  1.21           H  
ATOM    161  HG2 ARG A  11       6.503   6.183  -2.336  1.00  1.64           H  
ATOM    162  HG3 ARG A  11       5.707   7.590  -1.622  1.00  1.82           H  
ATOM    163  HD2 ARG A  11       7.806   8.578  -1.057  1.00  1.46           H  
ATOM    164  HD3 ARG A  11       8.671   7.107  -1.508  1.00  1.60           H  
ATOM    165  HE  ARG A  11       7.154   8.292  -3.658  1.00  1.80           H  
ATOM    166 HH11 ARG A  11      10.213   8.390  -1.942  1.00  2.18           H  
ATOM    167 HH12 ARG A  11      11.115   8.914  -3.338  1.00  2.45           H  
ATOM    168 HH21 ARG A  11       8.319   9.021  -5.461  1.00  2.97           H  
ATOM    169 HH22 ARG A  11      10.031   9.303  -5.330  1.00  2.79           H  
ATOM    170  N   HIS A  12       6.551   3.518   1.389  1.00  0.25           N  
ATOM    171  CA  HIS A  12       6.881   2.895   2.647  1.00  0.32           C  
ATOM    172  C   HIS A  12       8.386   3.014   2.841  1.00  0.32           C  
ATOM    173  O   HIS A  12       9.066   3.557   1.982  1.00  0.36           O  
ATOM    174  CB  HIS A  12       6.462   1.422   2.644  1.00  0.36           C  
ATOM    175  CG  HIS A  12       5.018   1.155   2.314  1.00  0.41           C  
ATOM    176  ND1 HIS A  12       4.155   0.527   3.183  1.00  0.89           N  
ATOM    177  CD2 HIS A  12       4.305   1.369   1.180  1.00  0.41           C  
ATOM    178  CE1 HIS A  12       2.988   0.365   2.605  1.00  0.86           C  
ATOM    179  NE2 HIS A  12       3.045   0.866   1.386  1.00  0.51           N  
ATOM    180  H   HIS A  12       6.988   3.191   0.568  1.00  0.26           H  
ATOM    181  HA  HIS A  12       6.370   3.423   3.439  1.00  0.37           H  
ATOM    182  HB2 HIS A  12       7.061   0.893   1.921  1.00  0.37           H  
ATOM    183  HB3 HIS A  12       6.655   1.009   3.623  1.00  0.46           H  
ATOM    184  HD1 HIS A  12       4.369   0.232   4.100  1.00  1.27           H  
ATOM    185  HD2 HIS A  12       4.663   1.850   0.280  1.00  0.74           H  
ATOM    186  HE1 HIS A  12       2.128  -0.104   3.052  1.00  1.21           H  
ATOM    187  HE2 HIS A  12       2.391   0.675   0.675  1.00  0.63           H  
ATOM    188  N   SER A  13       8.905   2.556   3.959  1.00  0.32           N  
ATOM    189  CA  SER A  13      10.352   2.500   4.135  1.00  0.35           C  
ATOM    190  C   SER A  13      10.751   1.189   4.796  1.00  0.43           C  
ATOM    191  O   SER A  13      10.169   0.816   5.808  1.00  0.91           O  
ATOM    192  CB  SER A  13      10.843   3.684   4.974  1.00  0.68           C  
ATOM    193  OG  SER A  13      12.263   3.729   5.028  1.00  1.70           O  
ATOM    194  H   SER A  13       8.316   2.286   4.692  1.00  0.34           H  
ATOM    195  HA  SER A  13      10.806   2.548   3.157  1.00  0.38           H  
ATOM    196  HB2 SER A  13      10.483   4.603   4.539  1.00  1.27           H  
ATOM    197  HB3 SER A  13      10.461   3.591   5.979  1.00  0.72           H  
ATOM    198  HG  SER A  13      12.612   3.988   4.167  1.00  2.18           H  
ATOM    199  N   MET A  14      11.741   0.507   4.195  1.00  0.27           N  
ATOM    200  CA  MET A  14      12.275  -0.784   4.678  1.00  0.36           C  
ATOM    201  C   MET A  14      11.184  -1.779   5.093  1.00  0.33           C  
ATOM    202  O   MET A  14      10.756  -2.624   4.303  1.00  0.40           O  
ATOM    203  CB  MET A  14      13.237  -0.549   5.845  1.00  0.56           C  
ATOM    204  CG  MET A  14      13.921  -1.813   6.344  1.00  1.35           C  
ATOM    205  SD  MET A  14      14.966  -1.506   7.778  1.00  1.76           S  
ATOM    206  CE  MET A  14      16.074  -0.265   7.116  1.00  2.75           C  
ATOM    207  H   MET A  14      12.177   0.917   3.422  1.00  0.47           H  
ATOM    208  HA  MET A  14      12.834  -1.222   3.864  1.00  0.45           H  
ATOM    209  HB2 MET A  14      14.000   0.147   5.533  1.00  1.27           H  
ATOM    210  HB3 MET A  14      12.685  -0.116   6.668  1.00  1.04           H  
ATOM    211  HG2 MET A  14      13.163  -2.534   6.614  1.00  1.87           H  
ATOM    212  HG3 MET A  14      14.533  -2.214   5.549  1.00  2.06           H  
ATOM    213  HE1 MET A  14      15.504   0.599   6.811  1.00  3.23           H  
ATOM    214  HE2 MET A  14      16.596  -0.670   6.263  1.00  3.20           H  
ATOM    215  HE3 MET A  14      16.788   0.022   7.873  1.00  3.17           H  
ATOM    216  N   ASP A  15      10.741  -1.650   6.339  1.00  0.36           N  
ATOM    217  CA  ASP A  15       9.713  -2.511   6.924  1.00  0.41           C  
ATOM    218  C   ASP A  15       8.360  -2.257   6.281  1.00  0.34           C  
ATOM    219  O   ASP A  15       7.388  -2.951   6.569  1.00  0.41           O  
ATOM    220  CB  ASP A  15       9.619  -2.251   8.429  1.00  0.56           C  
ATOM    221  CG  ASP A  15       9.486  -0.772   8.745  1.00  1.18           C  
ATOM    222  OD1 ASP A  15      10.529  -0.092   8.844  1.00  2.07           O  
ATOM    223  OD2 ASP A  15       8.350  -0.276   8.882  1.00  1.49           O  
ATOM    224  H   ASP A  15      11.114  -0.925   6.890  1.00  0.44           H  
ATOM    225  HA  ASP A  15      10.000  -3.539   6.758  1.00  0.49           H  
ATOM    226  HB2 ASP A  15       8.755  -2.764   8.823  1.00  1.16           H  
ATOM    227  HB3 ASP A  15      10.510  -2.627   8.911  1.00  1.29           H  
ATOM    228  N   MET A  16       8.316  -1.220   5.445  1.00  0.29           N  
ATOM    229  CA  MET A  16       7.134  -0.824   4.690  1.00  0.35           C  
ATOM    230  C   MET A  16       5.936  -0.568   5.585  1.00  0.37           C  
ATOM    231  O   MET A  16       4.847  -1.076   5.330  1.00  0.69           O  
ATOM    232  CB  MET A  16       6.744  -1.782   3.538  1.00  0.49           C  
ATOM    233  CG  MET A  16       6.615  -3.258   3.876  1.00  0.67           C  
ATOM    234  SD  MET A  16       5.794  -4.185   2.561  1.00  0.73           S  
ATOM    235  CE  MET A  16       6.669  -3.588   1.115  1.00  0.48           C  
ATOM    236  H   MET A  16       9.098  -0.628   5.408  1.00  0.28           H  
ATOM    237  HA  MET A  16       7.388   0.125   4.240  1.00  0.40           H  
ATOM    238  HB2 MET A  16       5.779  -1.468   3.164  1.00  0.79           H  
ATOM    239  HB3 MET A  16       7.471  -1.680   2.745  1.00  0.93           H  
ATOM    240  HG2 MET A  16       7.602  -3.668   4.028  1.00  1.21           H  
ATOM    241  HG3 MET A  16       6.038  -3.356   4.783  1.00  1.21           H  
ATOM    242  HE1 MET A  16       7.729  -3.737   1.249  1.00  1.14           H  
ATOM    243  HE2 MET A  16       6.467  -2.535   0.982  1.00  1.00           H  
ATOM    244  HE3 MET A  16       6.335  -4.130   0.243  1.00  1.04           H  
ATOM    245  N   LYS A  17       6.114   0.257   6.607  1.00  0.31           N  
ATOM    246  CA  LYS A  17       4.972   0.638   7.417  1.00  0.31           C  
ATOM    247  C   LYS A  17       4.093   1.655   6.667  1.00  0.27           C  
ATOM    248  O   LYS A  17       2.946   1.365   6.390  1.00  0.29           O  
ATOM    249  CB  LYS A  17       5.403   1.171   8.799  1.00  0.42           C  
ATOM    250  CG  LYS A  17       6.281   2.411   8.766  1.00  0.59           C  
ATOM    251  CD  LYS A  17       6.514   2.986  10.157  1.00  0.70           C  
ATOM    252  CE  LYS A  17       7.463   2.128  10.985  1.00  0.98           C  
ATOM    253  NZ  LYS A  17       8.804   2.015  10.353  1.00  1.40           N  
ATOM    254  H   LYS A  17       7.015   0.567   6.842  1.00  0.49           H  
ATOM    255  HA  LYS A  17       4.392  -0.259   7.564  1.00  0.32           H  
ATOM    256  HB2 LYS A  17       4.511   1.411   9.363  1.00  0.80           H  
ATOM    257  HB3 LYS A  17       5.940   0.391   9.318  1.00  0.81           H  
ATOM    258  HG2 LYS A  17       7.229   2.144   8.344  1.00  0.96           H  
ATOM    259  HG3 LYS A  17       5.808   3.162   8.150  1.00  0.93           H  
ATOM    260  HD2 LYS A  17       6.938   3.974  10.060  1.00  1.25           H  
ATOM    261  HD3 LYS A  17       5.566   3.050  10.669  1.00  1.25           H  
ATOM    262  HE2 LYS A  17       7.573   2.574  11.961  1.00  1.68           H  
ATOM    263  HE3 LYS A  17       7.038   1.139  11.086  1.00  1.68           H  
ATOM    264  HZ1 LYS A  17       9.099   2.939   9.970  1.00  1.81           H  
ATOM    265  HZ2 LYS A  17       8.782   1.314   9.579  1.00  1.87           H  
ATOM    266  HZ3 LYS A  17       9.510   1.708  11.057  1.00  1.90           H  
ATOM    267  N   PHE A  18       4.666   2.806   6.305  1.00  0.29           N  
ATOM    268  CA  PHE A  18       4.025   3.840   5.462  1.00  0.30           C  
ATOM    269  C   PHE A  18       4.700   5.178   5.759  1.00  0.38           C  
ATOM    270  O   PHE A  18       4.644   5.665   6.879  1.00  0.68           O  
ATOM    271  CB  PHE A  18       2.502   3.979   5.691  1.00  0.27           C  
ATOM    272  CG  PHE A  18       1.648   3.533   4.516  1.00  0.30           C  
ATOM    273  CD1 PHE A  18       1.562   4.311   3.364  1.00  0.40           C  
ATOM    274  CD2 PHE A  18       0.919   2.344   4.560  1.00  0.32           C  
ATOM    275  CE1 PHE A  18       0.778   3.914   2.298  1.00  0.46           C  
ATOM    276  CE2 PHE A  18       0.137   1.948   3.489  1.00  0.38           C  
ATOM    277  CZ  PHE A  18       0.068   2.734   2.359  1.00  0.44           C  
ATOM    278  H   PHE A  18       5.556   2.999   6.656  1.00  0.34           H  
ATOM    279  HA  PHE A  18       4.211   3.582   4.428  1.00  0.32           H  
ATOM    280  HB2 PHE A  18       2.220   3.383   6.546  1.00  0.26           H  
ATOM    281  HB3 PHE A  18       2.271   5.015   5.894  1.00  0.28           H  
ATOM    282  HD1 PHE A  18       2.112   5.242   3.302  1.00  0.46           H  
ATOM    283  HD2 PHE A  18       0.964   1.719   5.442  1.00  0.36           H  
ATOM    284  HE1 PHE A  18       0.721   4.533   1.415  1.00  0.57           H  
ATOM    285  HE2 PHE A  18      -0.419   1.019   3.536  1.00  0.43           H  
ATOM    286  HZ  PHE A  18      -0.544   2.426   1.524  1.00  0.51           H  
ATOM    287  N   THR A  19       5.381   5.726   4.770  1.00  0.21           N  
ATOM    288  CA  THR A  19       6.119   6.972   4.937  1.00  0.23           C  
ATOM    289  C   THR A  19       5.542   8.102   4.087  1.00  0.22           C  
ATOM    290  O   THR A  19       5.839   9.271   4.316  1.00  0.26           O  
ATOM    291  CB  THR A  19       7.605   6.777   4.594  1.00  0.30           C  
ATOM    292  OG1 THR A  19       7.730   6.071   3.351  1.00  0.63           O  
ATOM    293  CG2 THR A  19       8.321   6.009   5.694  1.00  0.43           C  
ATOM    294  H   THR A  19       5.406   5.264   3.915  1.00  0.21           H  
ATOM    295  HA  THR A  19       6.051   7.255   5.977  1.00  0.26           H  
ATOM    296  HB  THR A  19       8.066   7.749   4.495  1.00  0.58           H  
ATOM    297  HG1 THR A  19       8.398   6.501   2.806  1.00  1.03           H  
ATOM    298 HG21 THR A  19       9.358   5.876   5.424  1.00  1.02           H  
ATOM    299 HG22 THR A  19       7.856   5.042   5.821  1.00  1.08           H  
ATOM    300 HG23 THR A  19       8.259   6.563   6.620  1.00  1.13           H  
ATOM    301  N   TYR A  20       4.721   7.751   3.107  1.00  0.21           N  
ATOM    302  CA  TYR A  20       4.043   8.755   2.285  1.00  0.23           C  
ATOM    303  C   TYR A  20       2.718   8.226   1.768  1.00  0.21           C  
ATOM    304  O   TYR A  20       2.590   7.044   1.434  1.00  0.22           O  
ATOM    305  CB  TYR A  20       4.922   9.206   1.108  1.00  0.31           C  
ATOM    306  CG  TYR A  20       4.175   9.936   0.006  1.00  0.38           C  
ATOM    307  CD1 TYR A  20       3.973  11.310   0.053  1.00  0.48           C  
ATOM    308  CD2 TYR A  20       3.669   9.240  -1.087  1.00  0.46           C  
ATOM    309  CE1 TYR A  20       3.290  11.965  -0.956  1.00  0.60           C  
ATOM    310  CE2 TYR A  20       2.985   9.886  -2.096  1.00  0.57           C  
ATOM    311  CZ  TYR A  20       2.797  11.249  -2.029  1.00  0.64           C  
ATOM    312  OH  TYR A  20       2.117  11.898  -3.037  1.00  0.77           O  
ATOM    313  H   TYR A  20       4.545   6.796   2.948  1.00  0.20           H  
ATOM    314  HA  TYR A  20       3.846   9.608   2.915  1.00  0.25           H  
ATOM    315  HB2 TYR A  20       5.688   9.867   1.476  1.00  0.34           H  
ATOM    316  HB3 TYR A  20       5.384   8.346   0.669  1.00  0.36           H  
ATOM    317  HD1 TYR A  20       4.360  11.869   0.891  1.00  0.50           H  
ATOM    318  HD2 TYR A  20       3.816   8.171  -1.138  1.00  0.47           H  
ATOM    319  HE1 TYR A  20       3.142  13.033  -0.902  1.00  0.70           H  
ATOM    320  HE2 TYR A  20       2.599   9.321  -2.932  1.00  0.66           H  
ATOM    321  HH  TYR A  20       1.371  11.356  -3.326  1.00  1.25           H  
ATOM    322  N   CYS A  21       1.737   9.114   1.713  1.00  0.19           N  
ATOM    323  CA  CYS A  21       0.443   8.808   1.148  1.00  0.19           C  
ATOM    324  C   CYS A  21      -0.048   9.978   0.316  1.00  0.18           C  
ATOM    325  O   CYS A  21       0.049  11.133   0.736  1.00  0.21           O  
ATOM    326  CB  CYS A  21      -0.557   8.508   2.257  1.00  0.20           C  
ATOM    327  SG  CYS A  21      -0.219   6.976   3.130  1.00  0.34           S  
ATOM    328  H   CYS A  21       1.883  10.009   2.079  1.00  0.20           H  
ATOM    329  HA  CYS A  21       0.546   7.940   0.516  1.00  0.19           H  
ATOM    330  HB2 CYS A  21      -0.527   9.308   2.979  1.00  0.28           H  
ATOM    331  HB3 CYS A  21      -1.548   8.442   1.837  1.00  0.25           H  
ATOM    332  HG  CYS A  21       0.942   6.509   2.690  1.00  0.97           H  
ATOM    333  N   ASP A  22      -0.532   9.672  -0.872  1.00  0.17           N  
ATOM    334  CA  ASP A  22      -1.112  10.687  -1.749  1.00  0.18           C  
ATOM    335  C   ASP A  22      -2.395  11.244  -1.138  1.00  0.18           C  
ATOM    336  O   ASP A  22      -3.096  10.539  -0.412  1.00  0.20           O  
ATOM    337  CB  ASP A  22      -1.390  10.090  -3.127  1.00  0.20           C  
ATOM    338  CG  ASP A  22      -1.856  11.120  -4.135  1.00  0.27           C  
ATOM    339  OD1 ASP A  22      -3.048  11.479  -4.114  1.00  0.55           O  
ATOM    340  OD2 ASP A  22      -1.032  11.558  -4.961  1.00  0.67           O  
ATOM    341  H   ASP A  22      -0.480   8.737  -1.180  1.00  0.18           H  
ATOM    342  HA  ASP A  22      -0.395  11.488  -1.848  1.00  0.20           H  
ATOM    343  HB2 ASP A  22      -0.482   9.637  -3.496  1.00  0.26           H  
ATOM    344  HB3 ASP A  22      -2.152   9.328  -3.037  1.00  0.20           H  
ATOM    345  N   ASP A  23      -2.706  12.498  -1.443  1.00  0.20           N  
ATOM    346  CA  ASP A  23      -3.815  13.201  -0.795  1.00  0.23           C  
ATOM    347  C   ASP A  23      -5.153  12.560  -1.123  1.00  0.21           C  
ATOM    348  O   ASP A  23      -6.105  12.662  -0.353  1.00  0.23           O  
ATOM    349  CB  ASP A  23      -3.846  14.680  -1.179  1.00  0.31           C  
ATOM    350  CG  ASP A  23      -4.111  14.929  -2.650  1.00  1.33           C  
ATOM    351  OD1 ASP A  23      -3.151  14.917  -3.445  1.00  1.97           O  
ATOM    352  OD2 ASP A  23      -5.284  15.171  -3.011  1.00  2.12           O  
ATOM    353  H   ASP A  23      -2.208  12.948  -2.156  1.00  0.22           H  
ATOM    354  HA  ASP A  23      -3.659  13.126   0.271  1.00  0.25           H  
ATOM    355  HB2 ASP A  23      -4.632  15.153  -0.621  1.00  1.06           H  
ATOM    356  HB3 ASP A  23      -2.901  15.134  -0.918  1.00  1.06           H  
ATOM    357  N   ARG A  24      -5.206  11.891  -2.265  1.00  0.20           N  
ATOM    358  CA  ARG A  24      -6.407  11.197  -2.721  1.00  0.21           C  
ATOM    359  C   ARG A  24      -6.901  10.168  -1.701  1.00  0.19           C  
ATOM    360  O   ARG A  24      -8.076   9.786  -1.707  1.00  0.21           O  
ATOM    361  CB  ARG A  24      -6.113  10.510  -4.048  1.00  0.24           C  
ATOM    362  CG  ARG A  24      -5.997  11.467  -5.222  1.00  0.66           C  
ATOM    363  CD  ARG A  24      -5.535  10.753  -6.484  1.00  1.23           C  
ATOM    364  NE  ARG A  24      -5.214  11.695  -7.558  1.00  1.64           N  
ATOM    365  CZ  ARG A  24      -4.313  11.462  -8.515  1.00  2.49           C  
ATOM    366  NH1 ARG A  24      -3.673  10.301  -8.566  1.00  3.22           N  
ATOM    367  NH2 ARG A  24      -4.064  12.392  -9.426  1.00  2.98           N  
ATOM    368  H   ARG A  24      -4.400  11.863  -2.834  1.00  0.21           H  
ATOM    369  HA  ARG A  24      -7.178  11.936  -2.874  1.00  0.24           H  
ATOM    370  HB2 ARG A  24      -5.174   9.992  -3.951  1.00  0.42           H  
ATOM    371  HB3 ARG A  24      -6.894   9.798  -4.258  1.00  0.39           H  
ATOM    372  HG2 ARG A  24      -6.964  11.911  -5.407  1.00  1.27           H  
ATOM    373  HG3 ARG A  24      -5.284  12.241  -4.975  1.00  1.29           H  
ATOM    374  HD2 ARG A  24      -4.654  10.172  -6.253  1.00  1.80           H  
ATOM    375  HD3 ARG A  24      -6.323  10.095  -6.820  1.00  1.69           H  
ATOM    376  HE  ARG A  24      -5.687  12.562  -7.558  1.00  1.76           H  
ATOM    377 HH11 ARG A  24      -3.867   9.587  -7.886  1.00  3.17           H  
ATOM    378 HH12 ARG A  24      -2.986  10.129  -9.283  1.00  4.02           H  
ATOM    379 HH21 ARG A  24      -4.554  13.268  -9.397  1.00  2.92           H  
ATOM    380 HH22 ARG A  24      -3.380  12.228 -10.148  1.00  3.65           H  
ATOM    381  N   ILE A  25      -6.003   9.718  -0.828  1.00  0.17           N  
ATOM    382  CA  ILE A  25      -6.312   8.644   0.107  1.00  0.18           C  
ATOM    383  C   ILE A  25      -7.446   9.031   1.066  1.00  0.19           C  
ATOM    384  O   ILE A  25      -8.186   8.166   1.530  1.00  0.21           O  
ATOM    385  CB  ILE A  25      -5.064   8.220   0.914  1.00  0.19           C  
ATOM    386  CG1 ILE A  25      -5.328   6.906   1.641  1.00  0.24           C  
ATOM    387  CG2 ILE A  25      -4.654   9.305   1.905  1.00  0.19           C  
ATOM    388  CD1 ILE A  25      -4.113   6.348   2.344  1.00  0.76           C  
ATOM    389  H   ILE A  25      -5.120  10.147  -0.783  1.00  0.16           H  
ATOM    390  HA  ILE A  25      -6.634   7.792  -0.476  1.00  0.20           H  
ATOM    391  HB  ILE A  25      -4.250   8.078   0.220  1.00  0.21           H  
ATOM    392 HG12 ILE A  25      -6.098   7.059   2.384  1.00  0.55           H  
ATOM    393 HG13 ILE A  25      -5.667   6.170   0.928  1.00  0.75           H  
ATOM    394 HG21 ILE A  25      -3.799   8.970   2.473  1.00  0.95           H  
ATOM    395 HG22 ILE A  25      -5.475   9.509   2.577  1.00  0.99           H  
ATOM    396 HG23 ILE A  25      -4.398  10.206   1.366  1.00  1.00           H  
ATOM    397 HD11 ILE A  25      -3.758   7.062   3.072  1.00  1.35           H  
ATOM    398 HD12 ILE A  25      -3.334   6.155   1.619  1.00  1.35           H  
ATOM    399 HD13 ILE A  25      -4.376   5.427   2.841  1.00  1.44           H  
ATOM    400  N   THR A  26      -7.580  10.324   1.355  1.00  0.20           N  
ATOM    401  CA  THR A  26      -8.659  10.809   2.216  1.00  0.22           C  
ATOM    402  C   THR A  26     -10.019  10.355   1.690  1.00  0.25           C  
ATOM    403  O   THR A  26     -10.923  10.024   2.461  1.00  0.31           O  
ATOM    404  CB  THR A  26      -8.655  12.346   2.331  1.00  0.25           C  
ATOM    405  OG1 THR A  26      -8.798  12.936   1.033  1.00  0.28           O  
ATOM    406  CG2 THR A  26      -7.370  12.841   2.977  1.00  0.26           C  
ATOM    407  H   THR A  26      -6.911  10.954   1.011  1.00  0.20           H  
ATOM    408  HA  THR A  26      -8.510  10.393   3.204  1.00  0.23           H  
ATOM    409  HB  THR A  26      -9.489  12.648   2.951  1.00  0.28           H  
ATOM    410  HG1 THR A  26      -9.728  13.160   0.887  1.00  0.95           H  
ATOM    411 HG21 THR A  26      -7.276  12.414   3.964  1.00  0.97           H  
ATOM    412 HG22 THR A  26      -7.397  13.918   3.051  1.00  0.99           H  
ATOM    413 HG23 THR A  26      -6.529  12.540   2.373  1.00  0.96           H  
ATOM    414  N   GLU A  27     -10.145  10.328   0.372  1.00  0.25           N  
ATOM    415  CA  GLU A  27     -11.392   9.938  -0.266  1.00  0.30           C  
ATOM    416  C   GLU A  27     -11.401   8.449  -0.601  1.00  0.33           C  
ATOM    417  O   GLU A  27     -12.460   7.870  -0.841  1.00  0.43           O  
ATOM    418  CB  GLU A  27     -11.619  10.758  -1.539  1.00  0.38           C  
ATOM    419  CG  GLU A  27     -11.516  12.262  -1.329  1.00  0.55           C  
ATOM    420  CD  GLU A  27     -12.295  12.742  -0.123  1.00  1.43           C  
ATOM    421  OE1 GLU A  27     -13.537  12.608  -0.114  1.00  1.63           O  
ATOM    422  OE2 GLU A  27     -11.664  13.249   0.828  1.00  2.28           O  
ATOM    423  H   GLU A  27      -9.376  10.601  -0.179  1.00  0.24           H  
ATOM    424  HA  GLU A  27     -12.195  10.143   0.428  1.00  0.33           H  
ATOM    425  HB2 GLU A  27     -10.881  10.470  -2.274  1.00  0.40           H  
ATOM    426  HB3 GLU A  27     -12.602  10.536  -1.924  1.00  0.47           H  
ATOM    427  HG2 GLU A  27     -10.478  12.523  -1.194  1.00  1.13           H  
ATOM    428  HG3 GLU A  27     -11.900  12.761  -2.208  1.00  0.99           H  
ATOM    429  N   LEU A  28     -10.225   7.830  -0.615  1.00  0.27           N  
ATOM    430  CA  LEU A  28     -10.120   6.428  -1.008  1.00  0.30           C  
ATOM    431  C   LEU A  28     -10.169   5.487   0.197  1.00  0.31           C  
ATOM    432  O   LEU A  28     -11.023   4.607   0.270  1.00  0.35           O  
ATOM    433  CB  LEU A  28      -8.833   6.199  -1.807  1.00  0.30           C  
ATOM    434  CG  LEU A  28      -8.730   7.000  -3.108  1.00  0.30           C  
ATOM    435  CD1 LEU A  28      -7.420   6.704  -3.816  1.00  0.31           C  
ATOM    436  CD2 LEU A  28      -9.904   6.691  -4.022  1.00  0.32           C  
ATOM    437  H   LEU A  28      -9.413   8.327  -0.367  1.00  0.23           H  
ATOM    438  HA  LEU A  28     -10.963   6.207  -1.644  1.00  0.34           H  
ATOM    439  HB2 LEU A  28      -7.994   6.459  -1.179  1.00  0.30           H  
ATOM    440  HB3 LEU A  28      -8.766   5.149  -2.051  1.00  0.33           H  
ATOM    441  HG  LEU A  28      -8.753   8.055  -2.877  1.00  0.30           H  
ATOM    442 HD11 LEU A  28      -6.594   6.964  -3.171  1.00  1.06           H  
ATOM    443 HD12 LEU A  28      -7.364   7.285  -4.725  1.00  0.96           H  
ATOM    444 HD13 LEU A  28      -7.372   5.652  -4.057  1.00  0.98           H  
ATOM    445 HD21 LEU A  28     -10.829   6.903  -3.506  1.00  0.97           H  
ATOM    446 HD22 LEU A  28      -9.877   5.647  -4.302  1.00  0.90           H  
ATOM    447 HD23 LEU A  28      -9.839   7.303  -4.910  1.00  0.90           H  
ATOM    448  N   ILE A  29      -9.266   5.690   1.146  1.00  0.28           N  
ATOM    449  CA  ILE A  29      -9.136   4.789   2.290  1.00  0.30           C  
ATOM    450  C   ILE A  29      -9.739   5.436   3.542  1.00  0.29           C  
ATOM    451  O   ILE A  29      -9.892   4.804   4.590  1.00  0.33           O  
ATOM    452  CB  ILE A  29      -7.650   4.418   2.539  1.00  0.30           C  
ATOM    453  CG1 ILE A  29      -7.001   3.916   1.242  1.00  0.33           C  
ATOM    454  CG2 ILE A  29      -7.519   3.365   3.632  1.00  0.34           C  
ATOM    455  CD1 ILE A  29      -7.655   2.677   0.664  1.00  1.10           C  
ATOM    456  H   ILE A  29      -8.687   6.482   1.093  1.00  0.27           H  
ATOM    457  HA  ILE A  29      -9.682   3.884   2.066  1.00  0.34           H  
ATOM    458  HB  ILE A  29      -7.134   5.306   2.869  1.00  0.28           H  
ATOM    459 HG12 ILE A  29      -7.057   4.694   0.497  1.00  0.98           H  
ATOM    460 HG13 ILE A  29      -5.964   3.684   1.436  1.00  0.97           H  
ATOM    461 HG21 ILE A  29      -6.475   3.137   3.788  1.00  1.13           H  
ATOM    462 HG22 ILE A  29      -8.042   2.469   3.332  1.00  1.03           H  
ATOM    463 HG23 ILE A  29      -7.947   3.742   4.549  1.00  1.04           H  
ATOM    464 HD11 ILE A  29      -8.690   2.888   0.440  1.00  1.69           H  
ATOM    465 HD12 ILE A  29      -7.600   1.871   1.381  1.00  1.70           H  
ATOM    466 HD13 ILE A  29      -7.142   2.389  -0.241  1.00  1.67           H  
ATOM    467  N   GLY A  30     -10.131   6.690   3.405  1.00  0.27           N  
ATOM    468  CA  GLY A  30     -10.749   7.409   4.503  1.00  0.29           C  
ATOM    469  C   GLY A  30      -9.772   8.033   5.486  1.00  0.28           C  
ATOM    470  O   GLY A  30     -10.136   8.980   6.186  1.00  0.32           O  
ATOM    471  H   GLY A  30     -10.077   7.109   2.522  1.00  0.27           H  
ATOM    472  HA2 GLY A  30     -11.367   8.194   4.094  1.00  0.31           H  
ATOM    473  HA3 GLY A  30     -11.385   6.721   5.041  1.00  0.32           H  
ATOM    474  N   TYR A  31      -8.540   7.538   5.561  1.00  0.28           N  
ATOM    475  CA  TYR A  31      -7.579   8.103   6.496  1.00  0.33           C  
ATOM    476  C   TYR A  31      -6.961   9.366   5.920  1.00  0.34           C  
ATOM    477  O   TYR A  31      -7.310   9.805   4.825  1.00  0.43           O  
ATOM    478  CB  TYR A  31      -6.463   7.114   6.825  1.00  0.38           C  
ATOM    479  CG  TYR A  31      -6.896   5.876   7.584  1.00  0.37           C  
ATOM    480  CD1 TYR A  31      -7.165   5.935   8.947  1.00  0.45           C  
ATOM    481  CD2 TYR A  31      -7.004   4.646   6.948  1.00  0.39           C  
ATOM    482  CE1 TYR A  31      -7.529   4.804   9.652  1.00  0.48           C  
ATOM    483  CE2 TYR A  31      -7.373   3.509   7.647  1.00  0.43           C  
ATOM    484  CZ  TYR A  31      -7.633   3.594   8.999  1.00  0.46           C  
ATOM    485  OH  TYR A  31      -7.998   2.467   9.701  1.00  0.53           O  
ATOM    486  H   TYR A  31      -8.253   6.817   4.966  1.00  0.28           H  
ATOM    487  HA  TYR A  31      -8.107   8.357   7.404  1.00  0.36           H  
ATOM    488  HB2 TYR A  31      -6.003   6.792   5.906  1.00  0.41           H  
ATOM    489  HB3 TYR A  31      -5.721   7.622   7.424  1.00  0.45           H  
ATOM    490  HD1 TYR A  31      -7.084   6.883   9.458  1.00  0.53           H  
ATOM    491  HD2 TYR A  31      -6.798   4.584   5.890  1.00  0.45           H  
ATOM    492  HE1 TYR A  31      -7.734   4.872  10.710  1.00  0.59           H  
ATOM    493  HE2 TYR A  31      -7.456   2.563   7.132  1.00  0.51           H  
ATOM    494  HH  TYR A  31      -8.763   2.670  10.252  1.00  1.15           H  
ATOM    495  N   HIS A  32      -6.028   9.932   6.658  1.00  0.31           N  
ATOM    496  CA  HIS A  32      -5.289  11.098   6.216  1.00  0.34           C  
ATOM    497  C   HIS A  32      -3.913  10.638   5.734  1.00  0.23           C  
ATOM    498  O   HIS A  32      -3.391   9.651   6.251  1.00  0.23           O  
ATOM    499  CB  HIS A  32      -5.130  12.051   7.404  1.00  0.52           C  
ATOM    500  CG  HIS A  32      -5.579  13.460   7.169  1.00  0.68           C  
ATOM    501  ND1 HIS A  32      -5.635  14.051   5.928  1.00  1.52           N  
ATOM    502  CD2 HIS A  32      -5.938  14.416   8.052  1.00  1.52           C  
ATOM    503  CE1 HIS A  32      -6.008  15.307   6.060  1.00  1.90           C  
ATOM    504  NE2 HIS A  32      -6.204  15.555   7.340  1.00  1.89           N  
ATOM    505  H   HIS A  32      -5.815   9.562   7.542  1.00  0.32           H  
ATOM    506  HA  HIS A  32      -5.825  11.583   5.415  1.00  0.44           H  
ATOM    507  HB2 HIS A  32      -5.702  11.666   8.234  1.00  1.08           H  
ATOM    508  HB3 HIS A  32      -4.088  12.081   7.684  1.00  1.12           H  
ATOM    509  HD1 HIS A  32      -5.428  13.620   5.078  1.00  2.18           H  
ATOM    510  HD2 HIS A  32      -5.966  14.310   9.125  1.00  2.27           H  
ATOM    511  HE1 HIS A  32      -6.096  16.019   5.260  1.00  2.59           H  
ATOM    512  HE2 HIS A  32      -6.683  16.342   7.691  1.00  2.47           H  
ATOM    513  N   PRO A  33      -3.301  11.314   4.748  1.00  0.24           N  
ATOM    514  CA  PRO A  33      -1.939  10.986   4.306  1.00  0.27           C  
ATOM    515  C   PRO A  33      -0.969  10.933   5.483  1.00  0.25           C  
ATOM    516  O   PRO A  33      -0.144  10.026   5.592  1.00  0.29           O  
ATOM    517  CB  PRO A  33      -1.584  12.140   3.370  1.00  0.34           C  
ATOM    518  CG  PRO A  33      -2.896  12.611   2.846  1.00  0.33           C  
ATOM    519  CD  PRO A  33      -3.872  12.430   3.974  1.00  0.29           C  
ATOM    520  HA  PRO A  33      -1.908  10.050   3.767  1.00  0.32           H  
ATOM    521  HB2 PRO A  33      -1.075  12.915   3.927  1.00  0.35           H  
ATOM    522  HB3 PRO A  33      -0.945  11.783   2.575  1.00  0.47           H  
ATOM    523  HG2 PRO A  33      -2.830  13.653   2.570  1.00  0.33           H  
ATOM    524  HG3 PRO A  33      -3.189  12.013   1.996  1.00  0.44           H  
ATOM    525  HD2 PRO A  33      -3.923  13.326   4.576  1.00  0.31           H  
ATOM    526  HD3 PRO A  33      -4.849  12.175   3.595  1.00  0.41           H  
ATOM    527  N   GLU A  34      -1.136  11.886   6.391  1.00  0.25           N  
ATOM    528  CA  GLU A  34      -0.278  12.029   7.562  1.00  0.30           C  
ATOM    529  C   GLU A  34      -0.693  11.043   8.643  1.00  0.28           C  
ATOM    530  O   GLU A  34       0.009  10.841   9.635  1.00  0.32           O  
ATOM    531  CB  GLU A  34      -0.346  13.455   8.104  1.00  0.37           C  
ATOM    532  CG  GLU A  34      -1.705  13.818   8.647  1.00  1.01           C  
ATOM    533  CD  GLU A  34      -2.552  14.536   7.628  1.00  1.68           C  
ATOM    534  OE1 GLU A  34      -2.748  13.985   6.524  1.00  2.13           O  
ATOM    535  OE2 GLU A  34      -3.044  15.637   7.936  1.00  2.14           O  
ATOM    536  H   GLU A  34      -1.899  12.500   6.283  1.00  0.25           H  
ATOM    537  HA  GLU A  34       0.731  11.815   7.266  1.00  0.36           H  
ATOM    538  HB2 GLU A  34       0.385  13.577   8.887  1.00  1.01           H  
ATOM    539  HB3 GLU A  34      -0.127  14.134   7.299  1.00  0.91           H  
ATOM    540  HG2 GLU A  34      -2.206  12.906   8.924  1.00  1.51           H  
ATOM    541  HG3 GLU A  34      -1.586  14.450   9.514  1.00  1.45           H  
ATOM    542  N   GLU A  35      -1.857  10.451   8.445  1.00  0.26           N  
ATOM    543  CA  GLU A  35      -2.370   9.440   9.352  1.00  0.29           C  
ATOM    544  C   GLU A  35      -1.692   8.109   9.082  1.00  0.29           C  
ATOM    545  O   GLU A  35      -1.438   7.335  10.005  1.00  0.43           O  
ATOM    546  CB  GLU A  35      -3.889   9.292   9.218  1.00  0.34           C  
ATOM    547  CG  GLU A  35      -4.655   9.892  10.382  1.00  0.61           C  
ATOM    548  CD  GLU A  35      -4.216   9.314  11.708  1.00  1.23           C  
ATOM    549  OE1 GLU A  35      -4.458   8.118  11.951  1.00  1.81           O  
ATOM    550  OE2 GLU A  35      -3.619  10.055  12.516  1.00  1.71           O  
ATOM    551  H   GLU A  35      -2.368  10.689   7.644  1.00  0.26           H  
ATOM    552  HA  GLU A  35      -2.135   9.751  10.360  1.00  0.33           H  
ATOM    553  HB2 GLU A  35      -4.210   9.787   8.309  1.00  0.34           H  
ATOM    554  HB3 GLU A  35      -4.138   8.243   9.152  1.00  0.48           H  
ATOM    555  HG2 GLU A  35      -4.489  10.959  10.396  1.00  0.96           H  
ATOM    556  HG3 GLU A  35      -5.707   9.693  10.248  1.00  1.10           H  
ATOM    557  N   LEU A  36      -1.391   7.843   7.818  1.00  0.27           N  
ATOM    558  CA  LEU A  36      -0.707   6.611   7.464  1.00  0.29           C  
ATOM    559  C   LEU A  36       0.800   6.771   7.575  1.00  0.32           C  
ATOM    560  O   LEU A  36       1.483   5.884   8.082  1.00  0.46           O  
ATOM    561  CB  LEU A  36      -1.067   6.113   6.069  1.00  0.29           C  
ATOM    562  CG  LEU A  36      -2.465   5.523   5.931  1.00  0.28           C  
ATOM    563  CD1 LEU A  36      -3.478   6.619   5.702  1.00  0.32           C  
ATOM    564  CD2 LEU A  36      -2.511   4.500   4.809  1.00  0.29           C  
ATOM    565  H   LEU A  36      -1.544   8.525   7.128  1.00  0.39           H  
ATOM    566  HA  LEU A  36      -1.021   5.866   8.180  1.00  0.30           H  
ATOM    567  HB2 LEU A  36      -0.980   6.941   5.382  1.00  0.30           H  
ATOM    568  HB3 LEU A  36      -0.352   5.355   5.785  1.00  0.32           H  
ATOM    569  HG  LEU A  36      -2.724   5.022   6.853  1.00  0.30           H  
ATOM    570 HD11 LEU A  36      -4.457   6.184   5.584  1.00  1.04           H  
ATOM    571 HD12 LEU A  36      -3.217   7.171   4.812  1.00  1.10           H  
ATOM    572 HD13 LEU A  36      -3.482   7.288   6.551  1.00  1.05           H  
ATOM    573 HD21 LEU A  36      -3.513   4.106   4.722  1.00  1.06           H  
ATOM    574 HD22 LEU A  36      -1.827   3.694   5.029  1.00  1.00           H  
ATOM    575 HD23 LEU A  36      -2.226   4.970   3.879  1.00  1.06           H  
ATOM    576  N   LEU A  37       1.322   7.896   7.075  1.00  0.41           N  
ATOM    577  CA  LEU A  37       2.757   8.116   7.063  1.00  0.48           C  
ATOM    578  C   LEU A  37       3.306   8.193   8.491  1.00  0.60           C  
ATOM    579  O   LEU A  37       3.267   9.219   9.160  1.00  1.27           O  
ATOM    580  CB  LEU A  37       3.142   9.331   6.181  1.00  0.76           C  
ATOM    581  CG  LEU A  37       2.776  10.748   6.650  1.00  0.33           C  
ATOM    582  CD1 LEU A  37       3.918  11.371   7.445  1.00  0.77           C  
ATOM    583  CD2 LEU A  37       2.458  11.623   5.448  1.00  0.94           C  
ATOM    584  H   LEU A  37       0.723   8.567   6.689  1.00  0.51           H  
ATOM    585  HA  LEU A  37       3.189   7.233   6.609  1.00  0.50           H  
ATOM    586  HB2 LEU A  37       4.201   9.307   6.046  1.00  1.44           H  
ATOM    587  HB3 LEU A  37       2.684   9.181   5.211  1.00  1.38           H  
ATOM    588  HG  LEU A  37       1.900  10.708   7.284  1.00  0.53           H  
ATOM    589 HD11 LEU A  37       4.108  10.780   8.329  1.00  1.45           H  
ATOM    590 HD12 LEU A  37       3.651  12.377   7.733  1.00  1.25           H  
ATOM    591 HD13 LEU A  37       4.808  11.396   6.832  1.00  1.18           H  
ATOM    592 HD21 LEU A  37       2.224  12.622   5.782  1.00  1.57           H  
ATOM    593 HD22 LEU A  37       1.611  11.212   4.918  1.00  1.57           H  
ATOM    594 HD23 LEU A  37       3.313  11.653   4.789  1.00  1.42           H  
ATOM    595  N   GLY A  38       3.736   7.043   8.971  1.00  0.31           N  
ATOM    596  CA  GLY A  38       4.318   6.938  10.286  1.00  0.44           C  
ATOM    597  C   GLY A  38       3.699   5.826  11.113  1.00  0.42           C  
ATOM    598  O   GLY A  38       3.891   5.776  12.328  1.00  0.54           O  
ATOM    599  H   GLY A  38       3.608   6.235   8.432  1.00  0.68           H  
ATOM    600  HA2 GLY A  38       5.371   6.738  10.180  1.00  0.54           H  
ATOM    601  HA3 GLY A  38       4.187   7.875  10.806  1.00  0.59           H  
ATOM    602  N   ARG A  39       2.970   4.920  10.464  1.00  0.34           N  
ATOM    603  CA  ARG A  39       2.368   3.793  11.165  1.00  0.37           C  
ATOM    604  C   ARG A  39       2.611   2.515  10.381  1.00  0.35           C  
ATOM    605  O   ARG A  39       2.855   2.569   9.180  1.00  0.48           O  
ATOM    606  CB  ARG A  39       0.864   4.003  11.327  1.00  0.48           C  
ATOM    607  CG  ARG A  39       0.132   3.984  10.002  1.00  0.48           C  
ATOM    608  CD  ARG A  39      -1.371   3.821  10.186  1.00  0.69           C  
ATOM    609  NE  ARG A  39      -1.975   4.888  10.983  1.00  1.38           N  
ATOM    610  CZ  ARG A  39      -2.765   4.670  12.035  1.00  1.72           C  
ATOM    611  NH1 ARG A  39      -2.938   3.434  12.494  1.00  1.80           N  
ATOM    612  NH2 ARG A  39      -3.370   5.687  12.638  1.00  2.61           N  
ATOM    613  H   ARG A  39       2.822   5.011   9.489  1.00  0.32           H  
ATOM    614  HA  ARG A  39       2.827   3.709  12.138  1.00  0.44           H  
ATOM    615  HB2 ARG A  39       0.462   3.220  11.953  1.00  0.54           H  
ATOM    616  HB3 ARG A  39       0.689   4.957  11.795  1.00  0.57           H  
ATOM    617  HG2 ARG A  39       0.332   4.906   9.478  1.00  0.50           H  
ATOM    618  HG3 ARG A  39       0.511   3.155   9.420  1.00  0.45           H  
ATOM    619  HD2 ARG A  39      -1.836   3.814   9.213  1.00  1.27           H  
ATOM    620  HD3 ARG A  39      -1.557   2.875  10.675  1.00  1.06           H  
ATOM    621  HE  ARG A  39      -1.813   5.819  10.689  1.00  2.04           H  
ATOM    622 HH11 ARG A  39      -2.470   2.660  12.053  1.00  1.93           H  
ATOM    623 HH12 ARG A  39      -3.539   3.268  13.281  1.00  2.25           H  
ATOM    624 HH21 ARG A  39      -3.240   6.629  12.306  1.00  3.22           H  
ATOM    625 HH22 ARG A  39      -3.966   5.521  13.435  1.00  2.86           H  
ATOM    626  N   SER A  40       2.528   1.377  11.053  1.00  0.37           N  
ATOM    627  CA  SER A  40       2.761   0.089  10.423  1.00  0.43           C  
ATOM    628  C   SER A  40       1.605  -0.298   9.509  1.00  0.39           C  
ATOM    629  O   SER A  40       0.451  -0.382   9.944  1.00  0.43           O  
ATOM    630  CB  SER A  40       2.963  -0.984  11.491  1.00  0.57           C  
ATOM    631  OG  SER A  40       4.060  -0.665  12.328  1.00  1.23           O  
ATOM    632  H   SER A  40       2.272   1.391  11.996  1.00  0.60           H  
ATOM    633  HA  SER A  40       3.661   0.167   9.832  1.00  0.52           H  
ATOM    634  HB2 SER A  40       2.072  -1.057  12.096  1.00  0.87           H  
ATOM    635  HB3 SER A  40       3.152  -1.932  11.012  1.00  1.00           H  
ATOM    636  HG  SER A  40       4.134  -1.335  13.026  1.00  1.66           H  
ATOM    637  N   ALA A  41       1.927  -0.496   8.238  1.00  0.35           N  
ATOM    638  CA  ALA A  41       0.966  -0.931   7.240  1.00  0.34           C  
ATOM    639  C   ALA A  41       0.261  -2.195   7.667  1.00  0.33           C  
ATOM    640  O   ALA A  41      -0.955  -2.203   7.769  1.00  0.33           O  
ATOM    641  CB  ALA A  41       1.651  -1.164   5.902  1.00  0.35           C  
ATOM    642  H   ALA A  41       2.837  -0.297   7.956  1.00  0.37           H  
ATOM    643  HA  ALA A  41       0.235  -0.148   7.112  1.00  0.36           H  
ATOM    644  HB1 ALA A  41       2.395  -1.941   6.007  1.00  1.04           H  
ATOM    645  HB2 ALA A  41       2.128  -0.250   5.579  1.00  1.11           H  
ATOM    646  HB3 ALA A  41       0.917  -1.464   5.168  1.00  1.06           H  
ATOM    647  N   TYR A  42       1.048  -3.236   7.957  1.00  0.37           N  
ATOM    648  CA  TYR A  42       0.548  -4.609   8.155  1.00  0.42           C  
ATOM    649  C   TYR A  42      -0.724  -4.724   9.008  1.00  0.47           C  
ATOM    650  O   TYR A  42      -1.449  -5.707   8.876  1.00  0.55           O  
ATOM    651  CB  TYR A  42       1.646  -5.485   8.758  1.00  0.47           C  
ATOM    652  CG  TYR A  42       2.596  -6.058   7.727  1.00  0.54           C  
ATOM    653  CD1 TYR A  42       3.623  -5.294   7.185  1.00  0.67           C  
ATOM    654  CD2 TYR A  42       2.458  -7.372   7.292  1.00  0.72           C  
ATOM    655  CE1 TYR A  42       4.484  -5.824   6.240  1.00  0.84           C  
ATOM    656  CE2 TYR A  42       3.313  -7.908   6.350  1.00  0.90           C  
ATOM    657  CZ  TYR A  42       4.324  -7.132   5.826  1.00  0.91           C  
ATOM    658  OH  TYR A  42       5.174  -7.666   4.885  1.00  1.14           O  
ATOM    659  H   TYR A  42       2.016  -3.082   8.030  1.00  0.40           H  
ATOM    660  HA  TYR A  42       0.319  -4.997   7.175  1.00  0.44           H  
ATOM    661  HB2 TYR A  42       2.224  -4.896   9.453  1.00  0.53           H  
ATOM    662  HB3 TYR A  42       1.189  -6.310   9.285  1.00  0.53           H  
ATOM    663  HD1 TYR A  42       3.745  -4.273   7.511  1.00  0.77           H  
ATOM    664  HD2 TYR A  42       1.665  -7.978   7.702  1.00  0.83           H  
ATOM    665  HE1 TYR A  42       5.276  -5.216   5.831  1.00  1.01           H  
ATOM    666  HE2 TYR A  42       3.188  -8.931   6.026  1.00  1.11           H  
ATOM    667  HH  TYR A  42       4.668  -8.207   4.273  1.00  1.64           H  
ATOM    668  N   GLU A  43      -1.003  -3.746   9.863  1.00  0.48           N  
ATOM    669  CA  GLU A  43      -2.240  -3.758  10.639  1.00  0.56           C  
ATOM    670  C   GLU A  43      -3.452  -3.644   9.711  1.00  0.57           C  
ATOM    671  O   GLU A  43      -4.228  -4.588   9.554  1.00  1.01           O  
ATOM    672  CB  GLU A  43      -2.267  -2.593  11.627  1.00  0.65           C  
ATOM    673  CG  GLU A  43      -1.126  -2.587  12.627  1.00  0.95           C  
ATOM    674  CD  GLU A  43      -1.279  -1.482  13.648  1.00  1.72           C  
ATOM    675  OE1 GLU A  43      -2.201  -1.569  14.483  1.00  1.89           O  
ATOM    676  OE2 GLU A  43      -0.513  -0.496  13.592  1.00  2.57           O  
ATOM    677  H   GLU A  43      -0.379  -3.000   9.971  1.00  0.47           H  
ATOM    678  HA  GLU A  43      -2.291  -4.690  11.180  1.00  0.63           H  
ATOM    679  HB2 GLU A  43      -2.227  -1.670  11.068  1.00  0.73           H  
ATOM    680  HB3 GLU A  43      -3.197  -2.626  12.175  1.00  0.85           H  
ATOM    681  HG2 GLU A  43      -1.105  -3.537  13.142  1.00  1.36           H  
ATOM    682  HG3 GLU A  43      -0.196  -2.444  12.095  1.00  1.30           H  
ATOM    683  N   PHE A  44      -3.598  -2.477   9.098  1.00  0.40           N  
ATOM    684  CA  PHE A  44      -4.711  -2.204   8.196  1.00  0.38           C  
ATOM    685  C   PHE A  44      -4.434  -2.762   6.807  1.00  0.30           C  
ATOM    686  O   PHE A  44      -5.330  -2.855   5.967  1.00  0.40           O  
ATOM    687  CB  PHE A  44      -4.976  -0.694   8.116  1.00  0.48           C  
ATOM    688  CG  PHE A  44      -3.787   0.111   7.679  1.00  0.48           C  
ATOM    689  CD1 PHE A  44      -2.845   0.528   8.604  1.00  0.50           C  
ATOM    690  CD2 PHE A  44      -3.608   0.444   6.348  1.00  0.62           C  
ATOM    691  CE1 PHE A  44      -1.749   1.263   8.211  1.00  0.56           C  
ATOM    692  CE2 PHE A  44      -2.512   1.181   5.948  1.00  0.77           C  
ATOM    693  CZ  PHE A  44      -1.580   1.591   6.883  1.00  0.70           C  
ATOM    694  H   PHE A  44      -2.925  -1.781   9.243  1.00  0.64           H  
ATOM    695  HA  PHE A  44      -5.587  -2.691   8.593  1.00  0.48           H  
ATOM    696  HB2 PHE A  44      -5.772  -0.513   7.411  1.00  0.52           H  
ATOM    697  HB3 PHE A  44      -5.280  -0.337   9.090  1.00  0.60           H  
ATOM    698  HD1 PHE A  44      -2.978   0.272   9.645  1.00  0.57           H  
ATOM    699  HD2 PHE A  44      -4.337   0.124   5.620  1.00  0.70           H  
ATOM    700  HE1 PHE A  44      -1.023   1.581   8.942  1.00  0.60           H  
ATOM    701  HE2 PHE A  44      -2.383   1.435   4.906  1.00  0.97           H  
ATOM    702  HZ  PHE A  44      -0.720   2.168   6.576  1.00  0.83           H  
ATOM    703  N   TYR A  45      -3.177  -3.088   6.553  1.00  0.29           N  
ATOM    704  CA  TYR A  45      -2.742  -3.603   5.269  1.00  0.28           C  
ATOM    705  C   TYR A  45      -3.279  -4.992   5.002  1.00  0.30           C  
ATOM    706  O   TYR A  45      -2.526  -5.966   5.016  1.00  0.37           O  
ATOM    707  CB  TYR A  45      -1.224  -3.652   5.215  1.00  0.34           C  
ATOM    708  CG  TYR A  45      -0.641  -3.060   3.965  1.00  0.42           C  
ATOM    709  CD1 TYR A  45      -1.086  -1.836   3.491  1.00  0.47           C  
ATOM    710  CD2 TYR A  45       0.361  -3.714   3.269  1.00  0.55           C  
ATOM    711  CE1 TYR A  45      -0.551  -1.277   2.353  1.00  0.61           C  
ATOM    712  CE2 TYR A  45       0.911  -3.157   2.130  1.00  0.68           C  
ATOM    713  CZ  TYR A  45       0.450  -1.937   1.673  1.00  0.68           C  
ATOM    714  OH  TYR A  45       0.999  -1.368   0.543  1.00  0.85           O  
ATOM    715  H   TYR A  45      -2.480  -2.924   7.221  1.00  0.44           H  
ATOM    716  HA  TYR A  45      -3.091  -2.926   4.504  1.00  0.29           H  
ATOM    717  HB2 TYR A  45      -0.824  -3.107   6.057  1.00  0.33           H  
ATOM    718  HB3 TYR A  45      -0.903  -4.682   5.276  1.00  0.42           H  
ATOM    719  HD1 TYR A  45      -1.870  -1.321   4.026  1.00  0.46           H  
ATOM    720  HD2 TYR A  45       0.712  -4.675   3.632  1.00  0.61           H  
ATOM    721  HE1 TYR A  45      -0.918  -0.325   2.001  1.00  0.69           H  
ATOM    722  HE2 TYR A  45       1.691  -3.680   1.599  1.00  0.80           H  
ATOM    723  HH  TYR A  45       0.943  -1.991  -0.192  1.00  1.09           H  
ATOM    724  N   HIS A  46      -4.580  -5.061   4.775  1.00  0.28           N  
ATOM    725  CA  HIS A  46      -5.257  -6.290   4.351  1.00  0.31           C  
ATOM    726  C   HIS A  46      -5.371  -7.255   5.533  1.00  0.37           C  
ATOM    727  O   HIS A  46      -4.405  -7.464   6.264  1.00  0.57           O  
ATOM    728  CB  HIS A  46      -4.515  -6.971   3.181  1.00  0.37           C  
ATOM    729  CG  HIS A  46      -3.847  -6.022   2.225  1.00  0.35           C  
ATOM    730  ND1 HIS A  46      -2.476  -5.882   2.149  1.00  0.39           N  
ATOM    731  CD2 HIS A  46      -4.357  -5.124   1.359  1.00  0.44           C  
ATOM    732  CE1 HIS A  46      -2.179  -4.937   1.280  1.00  0.36           C  
ATOM    733  NE2 HIS A  46      -3.301  -4.461   0.783  1.00  0.43           N  
ATOM    734  H   HIS A  46      -5.099  -4.245   4.947  1.00  0.26           H  
ATOM    735  HA  HIS A  46      -6.250  -6.020   4.026  1.00  0.30           H  
ATOM    736  HB2 HIS A  46      -3.754  -7.623   3.581  1.00  0.41           H  
ATOM    737  HB3 HIS A  46      -5.222  -7.562   2.617  1.00  0.42           H  
ATOM    738  HD1 HIS A  46      -1.820  -6.397   2.668  1.00  0.51           H  
ATOM    739  HD2 HIS A  46      -5.404  -4.960   1.153  1.00  0.58           H  
ATOM    740  HE1 HIS A  46      -1.186  -4.585   1.047  1.00  0.38           H  
ATOM    741  HE2 HIS A  46      -3.363  -3.879  -0.003  1.00  0.59           H  
ATOM    742  N   ALA A  47      -6.541  -7.836   5.741  1.00  0.39           N  
ATOM    743  CA  ALA A  47      -6.707  -8.769   6.849  1.00  0.44           C  
ATOM    744  C   ALA A  47      -6.231 -10.169   6.468  1.00  0.44           C  
ATOM    745  O   ALA A  47      -5.259 -10.680   7.024  1.00  0.48           O  
ATOM    746  CB  ALA A  47      -8.161  -8.808   7.293  1.00  0.57           C  
ATOM    747  H   ALA A  47      -7.296  -7.631   5.153  1.00  0.47           H  
ATOM    748  HA  ALA A  47      -6.113  -8.412   7.677  1.00  0.45           H  
ATOM    749  HB1 ALA A  47      -8.776  -9.160   6.478  1.00  1.26           H  
ATOM    750  HB2 ALA A  47      -8.478  -7.814   7.577  1.00  0.93           H  
ATOM    751  HB3 ALA A  47      -8.264  -9.474   8.136  1.00  1.32           H  
ATOM    752  N   LEU A  48      -6.895 -10.770   5.493  1.00  0.48           N  
ATOM    753  CA  LEU A  48      -6.514 -12.092   5.004  1.00  0.53           C  
ATOM    754  C   LEU A  48      -5.522 -11.984   3.858  1.00  0.48           C  
ATOM    755  O   LEU A  48      -4.811 -12.937   3.538  1.00  0.52           O  
ATOM    756  CB  LEU A  48      -7.746 -12.887   4.548  1.00  0.67           C  
ATOM    757  CG  LEU A  48      -8.622 -12.207   3.488  1.00  0.76           C  
ATOM    758  CD1 LEU A  48      -9.401 -13.249   2.699  1.00  1.20           C  
ATOM    759  CD2 LEU A  48      -9.587 -11.227   4.141  1.00  0.99           C  
ATOM    760  H   LEU A  48      -7.702 -10.351   5.130  1.00  0.56           H  
ATOM    761  HA  LEU A  48      -6.043 -12.618   5.820  1.00  0.53           H  
ATOM    762  HB2 LEU A  48      -7.407 -13.831   4.149  1.00  0.74           H  
ATOM    763  HB3 LEU A  48      -8.359 -13.083   5.413  1.00  0.72           H  
ATOM    764  HG  LEU A  48      -7.993 -11.657   2.800  1.00  0.68           H  
ATOM    765 HD11 LEU A  48     -10.038 -13.808   3.368  1.00  1.71           H  
ATOM    766 HD12 LEU A  48      -8.711 -13.924   2.213  1.00  1.68           H  
ATOM    767 HD13 LEU A  48     -10.006 -12.756   1.953  1.00  1.48           H  
ATOM    768 HD21 LEU A  48     -10.238 -11.762   4.817  1.00  1.28           H  
ATOM    769 HD22 LEU A  48     -10.177 -10.741   3.379  1.00  1.68           H  
ATOM    770 HD23 LEU A  48      -9.027 -10.485   4.692  1.00  1.43           H  
ATOM    771  N   ASP A  49      -5.455 -10.806   3.265  1.00  0.45           N  
ATOM    772  CA  ASP A  49      -4.664 -10.592   2.062  1.00  0.45           C  
ATOM    773  C   ASP A  49      -3.304 -10.025   2.434  1.00  0.41           C  
ATOM    774  O   ASP A  49      -2.478  -9.738   1.569  1.00  0.49           O  
ATOM    775  CB  ASP A  49      -5.371  -9.609   1.127  1.00  0.55           C  
ATOM    776  CG  ASP A  49      -6.828  -9.406   1.480  1.00  0.91           C  
ATOM    777  OD1 ASP A  49      -7.102  -8.778   2.529  1.00  1.64           O  
ATOM    778  OD2 ASP A  49      -7.695  -9.864   0.717  1.00  1.07           O  
ATOM    779  H   ASP A  49      -5.921 -10.036   3.666  1.00  0.46           H  
ATOM    780  HA  ASP A  49      -4.533 -11.541   1.555  1.00  0.47           H  
ATOM    781  HB2 ASP A  49      -4.874  -8.655   1.185  1.00  1.12           H  
ATOM    782  HB3 ASP A  49      -5.312  -9.981   0.115  1.00  1.20           H  
ATOM    783  N   SER A  50      -3.077  -9.837   3.727  1.00  0.36           N  
ATOM    784  CA  SER A  50      -1.780  -9.378   4.198  1.00  0.35           C  
ATOM    785  C   SER A  50      -0.741 -10.467   3.968  1.00  0.35           C  
ATOM    786  O   SER A  50       0.414 -10.175   3.704  1.00  0.41           O  
ATOM    787  CB  SER A  50      -1.829  -8.985   5.677  1.00  0.37           C  
ATOM    788  OG  SER A  50      -0.813  -8.049   5.992  1.00  1.25           O  
ATOM    789  H   SER A  50      -3.800  -9.991   4.370  1.00  0.39           H  
ATOM    790  HA  SER A  50      -1.506  -8.510   3.615  1.00  0.40           H  
ATOM    791  HB2 SER A  50      -2.789  -8.547   5.901  1.00  0.79           H  
ATOM    792  HB3 SER A  50      -1.682  -9.860   6.281  1.00  0.83           H  
ATOM    793  HG  SER A  50      -1.212  -7.284   6.419  1.00  1.59           H  
ATOM    794  N   GLU A  51      -1.172 -11.727   4.038  1.00  0.38           N  
ATOM    795  CA  GLU A  51      -0.307 -12.862   3.715  1.00  0.45           C  
ATOM    796  C   GLU A  51       0.151 -12.762   2.268  1.00  0.43           C  
ATOM    797  O   GLU A  51       1.306 -13.040   1.937  1.00  0.47           O  
ATOM    798  CB  GLU A  51      -1.065 -14.170   3.930  1.00  0.55           C  
ATOM    799  CG  GLU A  51      -0.237 -15.422   3.692  1.00  1.32           C  
ATOM    800  CD  GLU A  51       0.858 -15.597   4.721  1.00  1.99           C  
ATOM    801  OE1 GLU A  51       0.531 -15.772   5.914  1.00  2.68           O  
ATOM    802  OE2 GLU A  51       2.046 -15.573   4.342  1.00  2.49           O  
ATOM    803  H   GLU A  51      -2.094 -11.898   4.320  1.00  0.41           H  
ATOM    804  HA  GLU A  51       0.553 -12.831   4.366  1.00  0.49           H  
ATOM    805  HB2 GLU A  51      -1.414 -14.193   4.944  1.00  0.88           H  
ATOM    806  HB3 GLU A  51      -1.915 -14.194   3.264  1.00  1.05           H  
ATOM    807  HG2 GLU A  51      -0.887 -16.282   3.731  1.00  2.00           H  
ATOM    808  HG3 GLU A  51       0.216 -15.358   2.713  1.00  1.80           H  
ATOM    809  N   ASN A  52      -0.777 -12.350   1.418  1.00  0.43           N  
ATOM    810  CA  ASN A  52      -0.496 -12.099   0.012  1.00  0.48           C  
ATOM    811  C   ASN A  52       0.546 -10.993  -0.104  1.00  0.41           C  
ATOM    812  O   ASN A  52       1.483 -11.076  -0.898  1.00  0.44           O  
ATOM    813  CB  ASN A  52      -1.790 -11.687  -0.699  1.00  0.56           C  
ATOM    814  CG  ASN A  52      -1.654 -11.612  -2.205  1.00  1.11           C  
ATOM    815  OD1 ASN A  52      -1.268 -10.585  -2.759  1.00  1.96           O  
ATOM    816  ND2 ASN A  52      -2.006 -12.695  -2.877  1.00  1.31           N  
ATOM    817  H   ASN A  52      -1.688 -12.207   1.748  1.00  0.43           H  
ATOM    818  HA  ASN A  52      -0.111 -13.006  -0.430  1.00  0.57           H  
ATOM    819  HB2 ASN A  52      -2.561 -12.406  -0.466  1.00  0.86           H  
ATOM    820  HB3 ASN A  52      -2.093 -10.715  -0.336  1.00  1.08           H  
ATOM    821 HD21 ASN A  52      -2.329 -13.476  -2.368  1.00  1.39           H  
ATOM    822 HD22 ASN A  52      -1.938 -12.674  -3.849  1.00  1.82           H  
ATOM    823  N   MET A  53       0.387  -9.970   0.729  1.00  0.35           N  
ATOM    824  CA  MET A  53       1.310  -8.847   0.740  1.00  0.35           C  
ATOM    825  C   MET A  53       2.646  -9.244   1.363  1.00  0.34           C  
ATOM    826  O   MET A  53       3.687  -8.697   1.011  1.00  0.35           O  
ATOM    827  CB  MET A  53       0.720  -7.662   1.497  1.00  0.42           C  
ATOM    828  CG  MET A  53       1.267  -6.335   1.009  1.00  0.96           C  
ATOM    829  SD  MET A  53       0.653  -5.923  -0.635  1.00  1.28           S  
ATOM    830  CE  MET A  53       1.758  -4.595  -1.100  1.00  0.79           C  
ATOM    831  H   MET A  53      -0.381  -9.972   1.337  1.00  0.36           H  
ATOM    832  HA  MET A  53       1.482  -8.554  -0.284  1.00  0.38           H  
ATOM    833  HB2 MET A  53      -0.353  -7.660   1.369  1.00  0.86           H  
ATOM    834  HB3 MET A  53       0.955  -7.762   2.546  1.00  0.94           H  
ATOM    835  HG2 MET A  53       0.971  -5.559   1.698  1.00  1.64           H  
ATOM    836  HG3 MET A  53       2.345  -6.395   0.971  1.00  1.47           H  
ATOM    837  HE1 MET A  53       1.508  -4.255  -2.095  1.00  1.31           H  
ATOM    838  HE2 MET A  53       2.776  -4.953  -1.085  1.00  1.21           H  
ATOM    839  HE3 MET A  53       1.653  -3.777  -0.403  1.00  1.35           H  
ATOM    840  N   THR A  54       2.613 -10.182   2.302  1.00  0.37           N  
ATOM    841  CA  THR A  54       3.832 -10.741   2.860  1.00  0.45           C  
ATOM    842  C   THR A  54       4.644 -11.399   1.751  1.00  0.45           C  
ATOM    843  O   THR A  54       5.850 -11.195   1.651  1.00  0.48           O  
ATOM    844  CB  THR A  54       3.529 -11.770   3.975  1.00  0.55           C  
ATOM    845  OG1 THR A  54       2.720 -11.162   4.989  1.00  0.57           O  
ATOM    846  CG2 THR A  54       4.814 -12.294   4.600  1.00  0.72           C  
ATOM    847  H   THR A  54       1.745 -10.483   2.651  1.00  0.38           H  
ATOM    848  HA  THR A  54       4.408  -9.931   3.286  1.00  0.48           H  
ATOM    849  HB  THR A  54       2.989 -12.601   3.542  1.00  0.55           H  
ATOM    850  HG1 THR A  54       2.323 -11.844   5.541  1.00  0.95           H  
ATOM    851 HG21 THR A  54       4.575 -13.024   5.359  1.00  1.35           H  
ATOM    852 HG22 THR A  54       5.357 -11.474   5.048  1.00  1.11           H  
ATOM    853 HG23 THR A  54       5.423 -12.755   3.837  1.00  1.33           H  
ATOM    854  N   LYS A  55       3.966 -12.174   0.909  1.00  0.46           N  
ATOM    855  CA  LYS A  55       4.583 -12.731  -0.291  1.00  0.52           C  
ATOM    856  C   LYS A  55       5.136 -11.625  -1.185  1.00  0.41           C  
ATOM    857  O   LYS A  55       6.200 -11.778  -1.786  1.00  0.42           O  
ATOM    858  CB  LYS A  55       3.566 -13.567  -1.066  1.00  0.67           C  
ATOM    859  CG  LYS A  55       3.983 -15.015  -1.239  1.00  0.95           C  
ATOM    860  CD  LYS A  55       4.300 -15.662   0.097  1.00  1.14           C  
ATOM    861  CE  LYS A  55       3.079 -15.721   1.000  1.00  1.37           C  
ATOM    862  NZ  LYS A  55       3.358 -16.461   2.257  1.00  1.49           N  
ATOM    863  H   LYS A  55       3.027 -12.403   1.117  1.00  0.46           H  
ATOM    864  HA  LYS A  55       5.401 -13.367   0.017  1.00  0.62           H  
ATOM    865  HB2 LYS A  55       2.622 -13.545  -0.542  1.00  0.67           H  
ATOM    866  HB3 LYS A  55       3.433 -13.133  -2.047  1.00  0.79           H  
ATOM    867  HG2 LYS A  55       3.177 -15.559  -1.711  1.00  1.21           H  
ATOM    868  HG3 LYS A  55       4.861 -15.052  -1.868  1.00  1.27           H  
ATOM    869  HD2 LYS A  55       4.662 -16.663  -0.071  1.00  1.60           H  
ATOM    870  HD3 LYS A  55       5.063 -15.073   0.587  1.00  1.45           H  
ATOM    871  HE2 LYS A  55       2.780 -14.714   1.244  1.00  1.82           H  
ATOM    872  HE3 LYS A  55       2.281 -16.217   0.470  1.00  1.87           H  
ATOM    873  HZ1 LYS A  55       2.733 -16.118   3.022  1.00  1.95           H  
ATOM    874  HZ2 LYS A  55       4.348 -16.330   2.544  1.00  1.87           H  
ATOM    875  HZ3 LYS A  55       3.182 -17.481   2.119  1.00  1.78           H  
ATOM    876  N   SER A  56       4.414 -10.514  -1.263  1.00  0.36           N  
ATOM    877  CA  SER A  56       4.855  -9.365  -2.043  1.00  0.34           C  
ATOM    878  C   SER A  56       6.127  -8.763  -1.438  1.00  0.28           C  
ATOM    879  O   SER A  56       7.113  -8.552  -2.140  1.00  0.28           O  
ATOM    880  CB  SER A  56       3.738  -8.316  -2.114  1.00  0.39           C  
ATOM    881  OG  SER A  56       4.067  -7.263  -3.004  1.00  1.26           O  
ATOM    882  H   SER A  56       3.553 -10.471  -0.791  1.00  0.37           H  
ATOM    883  HA  SER A  56       5.076  -9.711  -3.042  1.00  0.40           H  
ATOM    884  HB2 SER A  56       2.829  -8.785  -2.456  1.00  0.87           H  
ATOM    885  HB3 SER A  56       3.578  -7.899  -1.130  1.00  0.91           H  
ATOM    886  HG  SER A  56       3.291  -7.035  -3.531  1.00  1.66           H  
ATOM    887  N   HIS A  57       6.109  -8.515  -0.128  1.00  0.29           N  
ATOM    888  CA  HIS A  57       7.269  -7.966   0.581  1.00  0.30           C  
ATOM    889  C   HIS A  57       8.447  -8.933   0.493  1.00  0.31           C  
ATOM    890  O   HIS A  57       9.588  -8.519   0.301  1.00  0.34           O  
ATOM    891  CB  HIS A  57       6.904  -7.696   2.050  1.00  0.35           C  
ATOM    892  CG  HIS A  57       7.977  -7.015   2.858  1.00  0.36           C  
ATOM    893  ND1 HIS A  57       8.297  -7.389   4.147  1.00  0.53           N  
ATOM    894  CD2 HIS A  57       8.766  -5.947   2.580  1.00  0.34           C  
ATOM    895  CE1 HIS A  57       9.226  -6.582   4.624  1.00  0.51           C  
ATOM    896  NE2 HIS A  57       9.529  -5.701   3.694  1.00  0.39           N  
ATOM    897  H   HIS A  57       5.285  -8.700   0.379  1.00  0.32           H  
ATOM    898  HA  HIS A  57       7.543  -7.035   0.107  1.00  0.32           H  
ATOM    899  HB2 HIS A  57       6.028  -7.066   2.079  1.00  0.39           H  
ATOM    900  HB3 HIS A  57       6.676  -8.637   2.528  1.00  0.39           H  
ATOM    901  HD1 HIS A  57       7.904  -8.152   4.641  1.00  0.69           H  
ATOM    902  HD2 HIS A  57       8.786  -5.386   1.659  1.00  0.43           H  
ATOM    903  HE1 HIS A  57       9.659  -6.627   5.612  1.00  0.65           H  
ATOM    904  HE2 HIS A  57      10.226  -5.014   3.772  1.00  0.53           H  
ATOM    905  N   GLN A  58       8.149 -10.219   0.625  1.00  0.32           N  
ATOM    906  CA  GLN A  58       9.132 -11.278   0.503  1.00  0.37           C  
ATOM    907  C   GLN A  58       9.781 -11.277  -0.881  1.00  0.33           C  
ATOM    908  O   GLN A  58      10.973 -11.554  -1.026  1.00  0.37           O  
ATOM    909  CB  GLN A  58       8.426 -12.607   0.770  1.00  0.46           C  
ATOM    910  CG  GLN A  58       9.209 -13.829   0.352  1.00  1.24           C  
ATOM    911  CD  GLN A  58       8.495 -15.120   0.689  1.00  1.77           C  
ATOM    912  OE1 GLN A  58       8.613 -16.113  -0.029  1.00  2.36           O  
ATOM    913  NE2 GLN A  58       7.760 -15.124   1.789  1.00  2.26           N  
ATOM    914  H   GLN A  58       7.222 -10.479   0.819  1.00  0.32           H  
ATOM    915  HA  GLN A  58       9.892 -11.123   1.254  1.00  0.43           H  
ATOM    916  HB2 GLN A  58       8.225 -12.684   1.828  1.00  1.03           H  
ATOM    917  HB3 GLN A  58       7.487 -12.611   0.235  1.00  1.17           H  
ATOM    918  HG2 GLN A  58       9.364 -13.789  -0.715  1.00  1.91           H  
ATOM    919  HG3 GLN A  58      10.158 -13.812   0.856  1.00  1.85           H  
ATOM    920 HE21 GLN A  58       7.723 -14.302   2.324  1.00  2.29           H  
ATOM    921 HE22 GLN A  58       7.285 -15.951   2.030  1.00  2.88           H  
ATOM    922  N   ASN A  59       8.995 -10.939  -1.890  1.00  0.28           N  
ATOM    923  CA  ASN A  59       9.471 -10.940  -3.265  1.00  0.28           C  
ATOM    924  C   ASN A  59      10.199  -9.640  -3.563  1.00  0.29           C  
ATOM    925  O   ASN A  59      11.283  -9.632  -4.140  1.00  0.34           O  
ATOM    926  CB  ASN A  59       8.297 -11.115  -4.233  1.00  0.30           C  
ATOM    927  CG  ASN A  59       8.722 -11.028  -5.688  1.00  0.38           C  
ATOM    928  OD1 ASN A  59       9.122 -12.025  -6.286  1.00  0.64           O  
ATOM    929  ND2 ASN A  59       8.617  -9.841  -6.276  1.00  0.83           N  
ATOM    930  H   ASN A  59       8.085 -10.629  -1.701  1.00  0.28           H  
ATOM    931  HA  ASN A  59      10.158 -11.765  -3.384  1.00  0.31           H  
ATOM    932  HB2 ASN A  59       7.842 -12.081  -4.065  1.00  0.35           H  
ATOM    933  HB3 ASN A  59       7.565 -10.342  -4.044  1.00  0.31           H  
ATOM    934 HD21 ASN A  59       8.270  -9.086  -5.750  1.00  1.19           H  
ATOM    935 HD22 ASN A  59       8.898  -9.767  -7.214  1.00  0.92           H  
ATOM    936  N   LEU A  60       9.608  -8.550  -3.105  1.00  0.27           N  
ATOM    937  CA  LEU A  60      10.063  -7.208  -3.428  1.00  0.28           C  
ATOM    938  C   LEU A  60      11.375  -6.873  -2.724  1.00  0.34           C  
ATOM    939  O   LEU A  60      12.158  -6.058  -3.213  1.00  0.43           O  
ATOM    940  CB  LEU A  60       8.970  -6.214  -3.026  1.00  0.25           C  
ATOM    941  CG  LEU A  60       9.279  -4.743  -3.280  1.00  0.26           C  
ATOM    942  CD1 LEU A  60       9.532  -4.486  -4.755  1.00  0.29           C  
ATOM    943  CD2 LEU A  60       8.143  -3.868  -2.776  1.00  0.33           C  
ATOM    944  H   LEU A  60       8.839  -8.644  -2.498  1.00  0.29           H  
ATOM    945  HA  LEU A  60      10.211  -7.154  -4.495  1.00  0.34           H  
ATOM    946  HB2 LEU A  60       8.069  -6.465  -3.568  1.00  0.29           H  
ATOM    947  HB3 LEU A  60       8.776  -6.337  -1.973  1.00  0.24           H  
ATOM    948  HG  LEU A  60      10.173  -4.473  -2.737  1.00  0.27           H  
ATOM    949 HD11 LEU A  60       8.649  -4.743  -5.322  1.00  0.99           H  
ATOM    950 HD12 LEU A  60      10.363  -5.089  -5.089  1.00  0.99           H  
ATOM    951 HD13 LEU A  60       9.762  -3.440  -4.904  1.00  1.08           H  
ATOM    952 HD21 LEU A  60       8.388  -2.830  -2.945  1.00  0.94           H  
ATOM    953 HD22 LEU A  60       7.999  -4.037  -1.719  1.00  1.08           H  
ATOM    954 HD23 LEU A  60       7.236  -4.115  -3.308  1.00  1.18           H  
ATOM    955  N   CYS A  61      11.624  -7.538  -1.600  1.00  0.36           N  
ATOM    956  CA  CYS A  61      12.778  -7.244  -0.754  1.00  0.48           C  
ATOM    957  C   CYS A  61      14.095  -7.457  -1.505  1.00  0.58           C  
ATOM    958  O   CYS A  61      15.115  -6.855  -1.166  1.00  0.92           O  
ATOM    959  CB  CYS A  61      12.740  -8.120   0.503  1.00  0.54           C  
ATOM    960  SG  CYS A  61      13.903  -7.629   1.795  1.00  1.20           S  
ATOM    961  H   CYS A  61      11.020  -8.263  -1.334  1.00  0.38           H  
ATOM    962  HA  CYS A  61      12.714  -6.209  -0.457  1.00  0.58           H  
ATOM    963  HB2 CYS A  61      11.749  -8.085   0.927  1.00  0.63           H  
ATOM    964  HB3 CYS A  61      12.971  -9.140   0.227  1.00  0.89           H  
ATOM    965  HG  CYS A  61      14.661  -8.682   2.088  1.00  1.79           H  
ATOM    966  N   THR A  62      14.067  -8.285  -2.544  1.00  0.54           N  
ATOM    967  CA  THR A  62      15.280  -8.602  -3.286  1.00  0.76           C  
ATOM    968  C   THR A  62      14.964  -8.853  -4.756  1.00  0.60           C  
ATOM    969  O   THR A  62      15.554  -9.715  -5.406  1.00  0.82           O  
ATOM    970  CB  THR A  62      15.987  -9.840  -2.688  1.00  1.11           C  
ATOM    971  OG1 THR A  62      15.910  -9.808  -1.257  1.00  1.27           O  
ATOM    972  CG2 THR A  62      17.452  -9.893  -3.104  1.00  1.45           C  
ATOM    973  H   THR A  62      13.219  -8.697  -2.808  1.00  0.64           H  
ATOM    974  HA  THR A  62      15.943  -7.757  -3.219  1.00  0.96           H  
ATOM    975  HB  THR A  62      15.493 -10.730  -3.050  1.00  1.14           H  
ATOM    976  HG1 THR A  62      16.191  -8.938  -0.938  1.00  1.73           H  
ATOM    977 HG21 THR A  62      17.917 -10.770  -2.679  1.00  1.52           H  
ATOM    978 HG22 THR A  62      17.959  -9.008  -2.746  1.00  1.95           H  
ATOM    979 HG23 THR A  62      17.521  -9.935  -4.182  1.00  2.01           H  
ATOM    980  N   LYS A  63      14.023  -8.088  -5.278  1.00  0.50           N  
ATOM    981  CA  LYS A  63      13.740  -8.102  -6.704  1.00  0.43           C  
ATOM    982  C   LYS A  63      13.756  -6.694  -7.282  1.00  0.39           C  
ATOM    983  O   LYS A  63      13.891  -6.512  -8.493  1.00  0.39           O  
ATOM    984  CB  LYS A  63      12.402  -8.768  -6.988  1.00  0.45           C  
ATOM    985  CG  LYS A  63      12.452 -10.285  -6.935  1.00  0.54           C  
ATOM    986  CD  LYS A  63      13.308 -10.852  -8.054  1.00  0.68           C  
ATOM    987  CE  LYS A  63      13.564 -12.336  -7.860  1.00  0.85           C  
ATOM    988  NZ  LYS A  63      14.361 -12.601  -6.634  1.00  1.76           N  
ATOM    989  H   LYS A  63      13.503  -7.503  -4.689  1.00  0.65           H  
ATOM    990  HA  LYS A  63      14.516  -8.676  -7.186  1.00  0.47           H  
ATOM    991  HB2 LYS A  63      11.678  -8.425  -6.265  1.00  0.45           H  
ATOM    992  HB3 LYS A  63      12.085  -8.476  -7.968  1.00  0.52           H  
ATOM    993  HG2 LYS A  63      12.872 -10.590  -5.989  1.00  0.56           H  
ATOM    994  HG3 LYS A  63      11.448 -10.672  -7.030  1.00  0.60           H  
ATOM    995  HD2 LYS A  63      12.794 -10.709  -8.993  1.00  0.76           H  
ATOM    996  HD3 LYS A  63      14.253 -10.329  -8.074  1.00  0.71           H  
ATOM    997  HE2 LYS A  63      12.615 -12.845  -7.778  1.00  1.16           H  
ATOM    998  HE3 LYS A  63      14.103 -12.711  -8.718  1.00  1.39           H  
ATOM    999  HZ1 LYS A  63      13.834 -12.294  -5.786  1.00  2.34           H  
ATOM   1000  HZ2 LYS A  63      15.264 -12.085  -6.675  1.00  2.24           H  
ATOM   1001  HZ3 LYS A  63      14.564 -13.622  -6.550  1.00  2.24           H  
ATOM   1002  N   GLY A  64      13.609  -5.697  -6.413  1.00  0.40           N  
ATOM   1003  CA  GLY A  64      13.612  -4.315  -6.859  1.00  0.42           C  
ATOM   1004  C   GLY A  64      12.284  -3.890  -7.457  1.00  0.37           C  
ATOM   1005  O   GLY A  64      12.068  -2.711  -7.730  1.00  0.41           O  
ATOM   1006  H   GLY A  64      13.517  -5.898  -5.461  1.00  0.43           H  
ATOM   1007  HA2 GLY A  64      13.833  -3.678  -6.016  1.00  0.48           H  
ATOM   1008  HA3 GLY A  64      14.385  -4.190  -7.601  1.00  0.44           H  
ATOM   1009  N   GLN A  65      11.384  -4.846  -7.640  1.00  0.34           N  
ATOM   1010  CA  GLN A  65      10.089  -4.586  -8.254  1.00  0.33           C  
ATOM   1011  C   GLN A  65       9.144  -5.743  -7.946  1.00  0.34           C  
ATOM   1012  O   GLN A  65       9.589  -6.875  -7.745  1.00  0.43           O  
ATOM   1013  CB  GLN A  65      10.246  -4.397  -9.767  1.00  0.41           C  
ATOM   1014  CG  GLN A  65       8.990  -3.876 -10.452  1.00  0.49           C  
ATOM   1015  CD  GLN A  65       9.212  -3.540 -11.914  1.00  0.81           C  
ATOM   1016  OE1 GLN A  65      10.312  -3.158 -12.323  1.00  1.37           O  
ATOM   1017  NE2 GLN A  65       8.166  -3.667 -12.710  1.00  1.32           N  
ATOM   1018  H   GLN A  65      11.588  -5.755  -7.338  1.00  0.35           H  
ATOM   1019  HA  GLN A  65       9.688  -3.681  -7.820  1.00  0.34           H  
ATOM   1020  HB2 GLN A  65      11.046  -3.696  -9.951  1.00  0.48           H  
ATOM   1021  HB3 GLN A  65      10.504  -5.347 -10.211  1.00  0.46           H  
ATOM   1022  HG2 GLN A  65       8.220  -4.632 -10.386  1.00  0.80           H  
ATOM   1023  HG3 GLN A  65       8.660  -2.985  -9.939  1.00  0.99           H  
ATOM   1024 HE21 GLN A  65       7.318  -3.969 -12.320  1.00  1.52           H  
ATOM   1025 HE22 GLN A  65       8.275  -3.447 -13.661  1.00  1.77           H  
ATOM   1026  N   VAL A  66       7.854  -5.456  -7.866  1.00  0.32           N  
ATOM   1027  CA  VAL A  66       6.863  -6.471  -7.540  1.00  0.35           C  
ATOM   1028  C   VAL A  66       5.494  -6.064  -8.066  1.00  0.33           C  
ATOM   1029  O   VAL A  66       5.188  -4.878  -8.166  1.00  0.32           O  
ATOM   1030  CB  VAL A  66       6.784  -6.702  -6.011  1.00  0.36           C  
ATOM   1031  CG1 VAL A  66       6.258  -5.468  -5.301  1.00  0.31           C  
ATOM   1032  CG2 VAL A  66       5.921  -7.904  -5.675  1.00  0.44           C  
ATOM   1033  H   VAL A  66       7.554  -4.533  -8.032  1.00  0.32           H  
ATOM   1034  HA  VAL A  66       7.160  -7.396  -8.012  1.00  0.40           H  
ATOM   1035  HB  VAL A  66       7.783  -6.892  -5.649  1.00  0.42           H  
ATOM   1036 HG11 VAL A  66       6.246  -5.642  -4.236  1.00  1.06           H  
ATOM   1037 HG12 VAL A  66       5.255  -5.257  -5.643  1.00  1.04           H  
ATOM   1038 HG13 VAL A  66       6.900  -4.629  -5.522  1.00  1.04           H  
ATOM   1039 HG21 VAL A  66       6.344  -8.788  -6.126  1.00  0.98           H  
ATOM   1040 HG22 VAL A  66       4.923  -7.744  -6.054  1.00  1.16           H  
ATOM   1041 HG23 VAL A  66       5.885  -8.024  -4.603  1.00  1.17           H  
ATOM   1042  N   VAL A  67       4.682  -7.042  -8.427  1.00  0.39           N  
ATOM   1043  CA  VAL A  67       3.318  -6.776  -8.837  1.00  0.45           C  
ATOM   1044  C   VAL A  67       2.364  -7.634  -8.012  1.00  0.49           C  
ATOM   1045  O   VAL A  67       2.726  -8.722  -7.559  1.00  0.92           O  
ATOM   1046  CB  VAL A  67       3.109  -7.039 -10.350  1.00  0.58           C  
ATOM   1047  CG1 VAL A  67       1.734  -6.569 -10.807  1.00  0.91           C  
ATOM   1048  CG2 VAL A  67       4.195  -6.360 -11.173  1.00  1.16           C  
ATOM   1049  H   VAL A  67       5.006  -7.966  -8.417  1.00  0.42           H  
ATOM   1050  HA  VAL A  67       3.110  -5.733  -8.640  1.00  0.44           H  
ATOM   1051  HB  VAL A  67       3.174  -8.104 -10.520  1.00  1.05           H  
ATOM   1052 HG11 VAL A  67       0.971  -7.101 -10.258  1.00  1.51           H  
ATOM   1053 HG12 VAL A  67       1.619  -6.765 -11.863  1.00  1.41           H  
ATOM   1054 HG13 VAL A  67       1.636  -5.508 -10.625  1.00  1.51           H  
ATOM   1055 HG21 VAL A  67       4.030  -6.560 -12.221  1.00  1.75           H  
ATOM   1056 HG22 VAL A  67       5.161  -6.745 -10.880  1.00  1.65           H  
ATOM   1057 HG23 VAL A  67       4.164  -5.295 -11.000  1.00  1.69           H  
ATOM   1058  N   SER A  68       1.154  -7.136  -7.823  1.00  0.52           N  
ATOM   1059  CA  SER A  68       0.151  -7.803  -7.006  1.00  0.54           C  
ATOM   1060  C   SER A  68      -1.224  -7.254  -7.339  1.00  0.53           C  
ATOM   1061  O   SER A  68      -1.364  -6.068  -7.646  1.00  0.94           O  
ATOM   1062  CB  SER A  68       0.476  -7.618  -5.519  1.00  0.58           C  
ATOM   1063  OG  SER A  68       0.984  -6.317  -5.266  1.00  1.39           O  
ATOM   1064  H   SER A  68       0.926  -6.287  -8.258  1.00  0.86           H  
ATOM   1065  HA  SER A  68       0.168  -8.854  -7.247  1.00  0.67           H  
ATOM   1066  HB2 SER A  68      -0.422  -7.760  -4.936  1.00  1.22           H  
ATOM   1067  HB3 SER A  68       1.217  -8.346  -5.223  1.00  0.98           H  
ATOM   1068  HG  SER A  68       1.111  -5.854  -6.100  1.00  1.70           H  
ATOM   1069  N   GLY A  69      -2.229  -8.116  -7.295  1.00  0.46           N  
ATOM   1070  CA  GLY A  69      -3.532  -7.747  -7.788  1.00  0.43           C  
ATOM   1071  C   GLY A  69      -4.535  -7.495  -6.691  1.00  0.38           C  
ATOM   1072  O   GLY A  69      -4.169  -7.130  -5.580  1.00  0.42           O  
ATOM   1073  H   GLY A  69      -2.096  -9.005  -6.898  1.00  0.73           H  
ATOM   1074  HA2 GLY A  69      -3.438  -6.851  -8.384  1.00  0.44           H  
ATOM   1075  HA3 GLY A  69      -3.903  -8.543  -8.418  1.00  0.53           H  
ATOM   1076  N   GLN A  70      -5.802  -7.714  -7.027  1.00  0.39           N  
ATOM   1077  CA  GLN A  70      -6.929  -7.444  -6.147  1.00  0.43           C  
ATOM   1078  C   GLN A  70      -6.742  -8.042  -4.753  1.00  0.35           C  
ATOM   1079  O   GLN A  70      -6.751  -9.261  -4.566  1.00  0.36           O  
ATOM   1080  CB  GLN A  70      -8.203  -8.018  -6.769  1.00  0.62           C  
ATOM   1081  CG  GLN A  70      -8.438  -7.602  -8.209  1.00  0.78           C  
ATOM   1082  CD  GLN A  70      -9.662  -8.266  -8.800  1.00  0.78           C  
ATOM   1083  OE1 GLN A  70      -9.572  -9.357  -9.364  1.00  1.14           O  
ATOM   1084  NE2 GLN A  70     -10.810  -7.619  -8.683  1.00  1.31           N  
ATOM   1085  H   GLN A  70      -5.994  -8.021  -7.932  1.00  0.42           H  
ATOM   1086  HA  GLN A  70      -7.036  -6.375  -6.060  1.00  0.51           H  
ATOM   1087  HB2 GLN A  70      -8.147  -9.093  -6.742  1.00  1.27           H  
ATOM   1088  HB3 GLN A  70      -9.050  -7.697  -6.186  1.00  1.19           H  
ATOM   1089  HG2 GLN A  70      -8.574  -6.531  -8.244  1.00  1.35           H  
ATOM   1090  HG3 GLN A  70      -7.576  -7.877  -8.796  1.00  1.41           H  
ATOM   1091 HE21 GLN A  70     -10.813  -6.747  -8.231  1.00  1.82           H  
ATOM   1092 HE22 GLN A  70     -11.620  -8.041  -9.044  1.00  1.42           H  
ATOM   1093  N   TYR A  71      -6.552  -7.153  -3.793  1.00  0.35           N  
ATOM   1094  CA  TYR A  71      -6.511  -7.495  -2.379  1.00  0.36           C  
ATOM   1095  C   TYR A  71      -7.505  -6.614  -1.635  1.00  0.32           C  
ATOM   1096  O   TYR A  71      -8.001  -5.638  -2.199  1.00  0.29           O  
ATOM   1097  CB  TYR A  71      -5.100  -7.282  -1.814  1.00  0.38           C  
ATOM   1098  CG  TYR A  71      -4.496  -5.941  -2.192  1.00  0.38           C  
ATOM   1099  CD1 TYR A  71      -5.049  -4.745  -1.742  1.00  0.38           C  
ATOM   1100  CD2 TYR A  71      -3.392  -5.874  -3.027  1.00  0.51           C  
ATOM   1101  CE1 TYR A  71      -4.517  -3.528  -2.109  1.00  0.42           C  
ATOM   1102  CE2 TYR A  71      -2.861  -4.659  -3.408  1.00  0.62           C  
ATOM   1103  CZ  TYR A  71      -3.426  -3.489  -2.944  1.00  0.54           C  
ATOM   1104  OH  TYR A  71      -2.912  -2.277  -3.343  1.00  0.68           O  
ATOM   1105  H   TYR A  71      -6.429  -6.212  -4.049  1.00  0.36           H  
ATOM   1106  HA  TYR A  71      -6.796  -8.532  -2.268  1.00  0.40           H  
ATOM   1107  HB2 TYR A  71      -5.138  -7.336  -0.736  1.00  0.41           H  
ATOM   1108  HB3 TYR A  71      -4.448  -8.057  -2.187  1.00  0.42           H  
ATOM   1109  HD1 TYR A  71      -5.906  -4.778  -1.083  1.00  0.45           H  
ATOM   1110  HD2 TYR A  71      -2.948  -6.790  -3.386  1.00  0.59           H  
ATOM   1111  HE1 TYR A  71      -4.958  -2.612  -1.743  1.00  0.45           H  
ATOM   1112  HE2 TYR A  71      -1.999  -4.627  -4.060  1.00  0.79           H  
ATOM   1113  HH  TYR A  71      -2.871  -1.668  -2.598  1.00  0.91           H  
ATOM   1114  N   ARG A  72      -7.785  -6.932  -0.385  1.00  0.36           N  
ATOM   1115  CA  ARG A  72      -8.667  -6.098   0.417  1.00  0.33           C  
ATOM   1116  C   ARG A  72      -7.851  -5.132   1.259  1.00  0.27           C  
ATOM   1117  O   ARG A  72      -7.088  -5.558   2.120  1.00  0.28           O  
ATOM   1118  CB  ARG A  72      -9.513  -6.953   1.352  1.00  0.43           C  
ATOM   1119  CG  ARG A  72     -10.199  -8.122   0.683  1.00  0.65           C  
ATOM   1120  CD  ARG A  72     -10.830  -9.022   1.725  1.00  1.06           C  
ATOM   1121  NE  ARG A  72     -11.340 -10.267   1.157  1.00  1.10           N  
ATOM   1122  CZ  ARG A  72     -12.504 -10.817   1.499  1.00  1.51           C  
ATOM   1123  NH1 ARG A  72     -13.316 -10.188   2.338  1.00  2.43           N  
ATOM   1124  NH2 ARG A  72     -12.866 -11.986   0.992  1.00  1.52           N  
ATOM   1125  H   ARG A  72      -7.400  -7.752   0.011  1.00  0.43           H  
ATOM   1126  HA  ARG A  72      -9.311  -5.540  -0.246  1.00  0.32           H  
ATOM   1127  HB2 ARG A  72      -8.878  -7.342   2.133  1.00  0.74           H  
ATOM   1128  HB3 ARG A  72     -10.273  -6.328   1.798  1.00  0.80           H  
ATOM   1129  HG2 ARG A  72     -10.966  -7.753   0.019  1.00  1.12           H  
ATOM   1130  HG3 ARG A  72      -9.469  -8.688   0.123  1.00  1.10           H  
ATOM   1131  HD2 ARG A  72     -10.081  -9.261   2.470  1.00  1.46           H  
ATOM   1132  HD3 ARG A  72     -11.644  -8.486   2.191  1.00  1.44           H  
ATOM   1133  HE  ARG A  72     -10.767 -10.730   0.505  1.00  1.45           H  
ATOM   1134 HH11 ARG A  72     -13.059  -9.301   2.716  1.00  2.56           H  
ATOM   1135 HH12 ARG A  72     -14.201 -10.595   2.586  1.00  3.14           H  
ATOM   1136 HH21 ARG A  72     -12.268 -12.469   0.339  1.00  1.39           H  
ATOM   1137 HH22 ARG A  72     -13.739 -12.402   1.270  1.00  2.06           H  
ATOM   1138  N   MET A  73      -8.010  -3.841   1.041  1.00  0.26           N  
ATOM   1139  CA  MET A  73      -7.328  -2.879   1.894  1.00  0.26           C  
ATOM   1140  C   MET A  73      -8.309  -2.313   2.911  1.00  0.23           C  
ATOM   1141  O   MET A  73      -9.430  -1.945   2.560  1.00  0.24           O  
ATOM   1142  CB  MET A  73      -6.671  -1.755   1.093  1.00  0.30           C  
ATOM   1143  CG  MET A  73      -5.931  -0.765   1.978  1.00  0.35           C  
ATOM   1144  SD  MET A  73      -4.783   0.275   1.062  1.00  0.77           S  
ATOM   1145  CE  MET A  73      -4.118   1.265   2.397  1.00  0.60           C  
ATOM   1146  H   MET A  73      -8.660  -3.537   0.356  1.00  0.27           H  
ATOM   1147  HA  MET A  73      -6.559  -3.416   2.432  1.00  0.27           H  
ATOM   1148  HB2 MET A  73      -5.967  -2.185   0.394  1.00  0.34           H  
ATOM   1149  HB3 MET A  73      -7.432  -1.219   0.548  1.00  0.35           H  
ATOM   1150  HG2 MET A  73      -6.655  -0.130   2.466  1.00  0.71           H  
ATOM   1151  HG3 MET A  73      -5.378  -1.316   2.727  1.00  0.72           H  
ATOM   1152  HE1 MET A  73      -3.363   1.932   2.010  1.00  1.18           H  
ATOM   1153  HE2 MET A  73      -3.680   0.616   3.144  1.00  0.98           H  
ATOM   1154  HE3 MET A  73      -4.913   1.842   2.845  1.00  1.31           H  
ATOM   1155  N   LEU A  74      -7.891  -2.275   4.169  1.00  0.22           N  
ATOM   1156  CA  LEU A  74      -8.751  -1.826   5.253  1.00  0.25           C  
ATOM   1157  C   LEU A  74      -8.989  -0.329   5.175  1.00  0.33           C  
ATOM   1158  O   LEU A  74      -8.049   0.465   5.185  1.00  0.74           O  
ATOM   1159  CB  LEU A  74      -8.123  -2.172   6.598  1.00  0.24           C  
ATOM   1160  CG  LEU A  74      -9.015  -1.999   7.821  1.00  0.30           C  
ATOM   1161  CD1 LEU A  74      -9.766  -3.287   8.082  1.00  0.34           C  
ATOM   1162  CD2 LEU A  74      -8.190  -1.610   9.035  1.00  0.42           C  
ATOM   1163  H   LEU A  74      -6.975  -2.552   4.378  1.00  0.23           H  
ATOM   1164  HA  LEU A  74      -9.698  -2.337   5.163  1.00  0.29           H  
ATOM   1165  HB2 LEU A  74      -7.827  -3.204   6.559  1.00  0.27           H  
ATOM   1166  HB3 LEU A  74      -7.240  -1.564   6.730  1.00  0.26           H  
ATOM   1167  HG  LEU A  74      -9.736  -1.215   7.632  1.00  0.39           H  
ATOM   1168 HD11 LEU A  74      -9.052  -4.078   8.273  1.00  1.07           H  
ATOM   1169 HD12 LEU A  74     -10.359  -3.539   7.216  1.00  0.98           H  
ATOM   1170 HD13 LEU A  74     -10.408  -3.165   8.940  1.00  1.13           H  
ATOM   1171 HD21 LEU A  74      -7.476  -2.393   9.248  1.00  1.20           H  
ATOM   1172 HD22 LEU A  74      -8.842  -1.474   9.886  1.00  1.07           H  
ATOM   1173 HD23 LEU A  74      -7.664  -0.690   8.833  1.00  1.08           H  
ATOM   1174  N   ALA A  75     -10.250   0.040   5.086  1.00  0.27           N  
ATOM   1175  CA  ALA A  75     -10.647   1.427   5.126  1.00  0.26           C  
ATOM   1176  C   ALA A  75     -10.779   1.878   6.563  1.00  0.31           C  
ATOM   1177  O   ALA A  75     -10.867   1.058   7.475  1.00  0.60           O  
ATOM   1178  CB  ALA A  75     -11.954   1.630   4.374  1.00  0.29           C  
ATOM   1179  H   ALA A  75     -10.936  -0.656   4.989  1.00  0.57           H  
ATOM   1180  HA  ALA A  75      -9.880   2.023   4.650  1.00  0.26           H  
ATOM   1181  HB1 ALA A  75     -12.199   2.682   4.355  1.00  0.96           H  
ATOM   1182  HB2 ALA A  75     -12.743   1.086   4.872  1.00  1.11           H  
ATOM   1183  HB3 ALA A  75     -11.849   1.265   3.363  1.00  1.06           H  
ATOM   1184  N   LYS A  76     -10.808   3.185   6.733  1.00  0.28           N  
ATOM   1185  CA  LYS A  76     -10.804   3.843   8.033  1.00  0.30           C  
ATOM   1186  C   LYS A  76     -11.682   3.161   9.085  1.00  0.33           C  
ATOM   1187  O   LYS A  76     -11.267   2.988  10.229  1.00  0.42           O  
ATOM   1188  CB  LYS A  76     -11.289   5.267   7.817  1.00  0.39           C  
ATOM   1189  CG  LYS A  76     -11.058   6.182   8.991  1.00  0.41           C  
ATOM   1190  CD  LYS A  76     -11.503   7.599   8.673  1.00  0.47           C  
ATOM   1191  CE  LYS A  76     -13.013   7.696   8.479  1.00  0.53           C  
ATOM   1192  NZ  LYS A  76     -13.745   7.608   9.772  1.00  1.23           N  
ATOM   1193  H   LYS A  76     -10.730   3.757   5.939  1.00  0.52           H  
ATOM   1194  HA  LYS A  76      -9.789   3.874   8.390  1.00  0.35           H  
ATOM   1195  HB2 LYS A  76     -10.775   5.682   6.963  1.00  0.47           H  
ATOM   1196  HB3 LYS A  76     -12.346   5.240   7.610  1.00  0.44           H  
ATOM   1197  HG2 LYS A  76     -11.613   5.815   9.841  1.00  0.42           H  
ATOM   1198  HG3 LYS A  76     -10.004   6.183   9.213  1.00  0.45           H  
ATOM   1199  HD2 LYS A  76     -11.218   8.243   9.490  1.00  0.49           H  
ATOM   1200  HD3 LYS A  76     -11.011   7.925   7.767  1.00  0.52           H  
ATOM   1201  HE2 LYS A  76     -13.242   8.643   8.012  1.00  1.00           H  
ATOM   1202  HE3 LYS A  76     -13.341   6.889   7.830  1.00  1.02           H  
ATOM   1203  HZ1 LYS A  76     -13.448   8.384  10.404  1.00  1.87           H  
ATOM   1204  HZ2 LYS A  76     -13.545   6.698  10.242  1.00  1.67           H  
ATOM   1205  HZ3 LYS A  76     -14.773   7.682   9.611  1.00  1.72           H  
ATOM   1206  N   HIS A  77     -12.874   2.761   8.692  1.00  0.44           N  
ATOM   1207  CA  HIS A  77     -13.853   2.238   9.641  1.00  0.62           C  
ATOM   1208  C   HIS A  77     -13.875   0.712   9.660  1.00  0.69           C  
ATOM   1209  O   HIS A  77     -14.812   0.108  10.175  1.00  0.89           O  
ATOM   1210  CB  HIS A  77     -15.252   2.792   9.333  1.00  0.77           C  
ATOM   1211  CG  HIS A  77     -15.471   3.159   7.897  1.00  0.68           C  
ATOM   1212  ND1 HIS A  77     -16.143   2.365   7.003  1.00  0.74           N  
ATOM   1213  CD2 HIS A  77     -15.086   4.254   7.203  1.00  0.67           C  
ATOM   1214  CE1 HIS A  77     -16.161   2.957   5.825  1.00  0.70           C  
ATOM   1215  NE2 HIS A  77     -15.530   4.104   5.922  1.00  0.69           N  
ATOM   1216  H   HIS A  77     -13.100   2.806   7.741  1.00  0.49           H  
ATOM   1217  HA  HIS A  77     -13.560   2.581  10.621  1.00  0.66           H  
ATOM   1218  HB2 HIS A  77     -15.989   2.048   9.595  1.00  0.93           H  
ATOM   1219  HB3 HIS A  77     -15.417   3.677   9.930  1.00  0.85           H  
ATOM   1220  HD1 HIS A  77     -16.559   1.486   7.206  1.00  0.88           H  
ATOM   1221  HD2 HIS A  77     -14.509   5.076   7.584  1.00  0.73           H  
ATOM   1222  HE1 HIS A  77     -16.601   2.567   4.933  1.00  0.76           H  
ATOM   1223  HE2 HIS A  77     -15.580   4.832   5.250  1.00  0.81           H  
ATOM   1224  N   GLY A  78     -12.837   0.097   9.114  1.00  0.58           N  
ATOM   1225  CA  GLY A  78     -12.759  -1.354   9.094  1.00  0.72           C  
ATOM   1226  C   GLY A  78     -13.316  -1.907   7.806  1.00  0.76           C  
ATOM   1227  O   GLY A  78     -13.668  -3.085   7.709  1.00  1.31           O  
ATOM   1228  H   GLY A  78     -12.130   0.631   8.689  1.00  0.49           H  
ATOM   1229  HA2 GLY A  78     -11.726  -1.654   9.192  1.00  0.71           H  
ATOM   1230  HA3 GLY A  78     -13.325  -1.751   9.924  1.00  0.85           H  
ATOM   1231  N   GLY A  79     -13.419  -1.029   6.824  1.00  0.37           N  
ATOM   1232  CA  GLY A  79     -13.948  -1.400   5.535  1.00  0.37           C  
ATOM   1233  C   GLY A  79     -12.915  -2.108   4.697  1.00  0.28           C  
ATOM   1234  O   GLY A  79     -11.766  -2.238   5.109  1.00  0.29           O  
ATOM   1235  H   GLY A  79     -13.143  -0.110   6.991  1.00  0.54           H  
ATOM   1236  HA2 GLY A  79     -14.799  -2.052   5.677  1.00  0.47           H  
ATOM   1237  HA3 GLY A  79     -14.269  -0.503   5.020  1.00  0.38           H  
ATOM   1238  N   TYR A  80     -13.309  -2.574   3.534  1.00  0.24           N  
ATOM   1239  CA  TYR A  80     -12.376  -3.228   2.637  1.00  0.21           C  
ATOM   1240  C   TYR A  80     -12.588  -2.766   1.216  1.00  0.22           C  
ATOM   1241  O   TYR A  80     -13.683  -2.858   0.679  1.00  0.28           O  
ATOM   1242  CB  TYR A  80     -12.505  -4.749   2.724  1.00  0.26           C  
ATOM   1243  CG  TYR A  80     -12.014  -5.303   4.036  1.00  0.26           C  
ATOM   1244  CD1 TYR A  80     -10.658  -5.319   4.327  1.00  0.23           C  
ATOM   1245  CD2 TYR A  80     -12.900  -5.786   4.988  1.00  0.34           C  
ATOM   1246  CE1 TYR A  80     -10.195  -5.807   5.528  1.00  0.26           C  
ATOM   1247  CE2 TYR A  80     -12.447  -6.274   6.195  1.00  0.37           C  
ATOM   1248  CZ  TYR A  80     -11.094  -6.284   6.460  1.00  0.33           C  
ATOM   1249  OH  TYR A  80     -10.643  -6.775   7.664  1.00  0.38           O  
ATOM   1250  H   TYR A  80     -14.251  -2.483   3.269  1.00  0.26           H  
ATOM   1251  HA  TYR A  80     -11.381  -2.946   2.943  1.00  0.20           H  
ATOM   1252  HB2 TYR A  80     -13.543  -5.027   2.613  1.00  0.31           H  
ATOM   1253  HB3 TYR A  80     -11.927  -5.201   1.932  1.00  0.29           H  
ATOM   1254  HD1 TYR A  80      -9.958  -4.945   3.594  1.00  0.24           H  
ATOM   1255  HD2 TYR A  80     -13.958  -5.779   4.774  1.00  0.39           H  
ATOM   1256  HE1 TYR A  80      -9.137  -5.809   5.735  1.00  0.27           H  
ATOM   1257  HE2 TYR A  80     -13.148  -6.646   6.925  1.00  0.46           H  
ATOM   1258  HH  TYR A  80     -11.126  -7.593   7.873  1.00  0.90           H  
ATOM   1259  N   VAL A  81     -11.538  -2.250   0.615  1.00  0.24           N  
ATOM   1260  CA  VAL A  81     -11.578  -1.841  -0.770  1.00  0.28           C  
ATOM   1261  C   VAL A  81     -10.617  -2.704  -1.566  1.00  0.26           C  
ATOM   1262  O   VAL A  81      -9.515  -2.997  -1.106  1.00  0.26           O  
ATOM   1263  CB  VAL A  81     -11.220  -0.345  -0.930  1.00  0.32           C  
ATOM   1264  CG1 VAL A  81     -12.444   0.525  -0.705  1.00  0.39           C  
ATOM   1265  CG2 VAL A  81     -10.121   0.056   0.041  1.00  0.30           C  
ATOM   1266  H   VAL A  81     -10.690  -2.152   1.106  1.00  0.27           H  
ATOM   1267  HA  VAL A  81     -12.583  -1.999  -1.138  1.00  0.32           H  
ATOM   1268  HB  VAL A  81     -10.864  -0.183  -1.936  1.00  0.35           H  
ATOM   1269 HG11 VAL A  81     -12.167   1.565  -0.787  1.00  1.05           H  
ATOM   1270 HG12 VAL A  81     -12.845   0.336   0.280  1.00  1.10           H  
ATOM   1271 HG13 VAL A  81     -13.192   0.292  -1.449  1.00  1.11           H  
ATOM   1272 HG21 VAL A  81      -9.857   1.090  -0.120  1.00  1.03           H  
ATOM   1273 HG22 VAL A  81      -9.253  -0.567  -0.120  1.00  1.10           H  
ATOM   1274 HG23 VAL A  81     -10.474  -0.073   1.055  1.00  1.05           H  
ATOM   1275  N   TRP A  82     -11.043  -3.156  -2.728  1.00  0.28           N  
ATOM   1276  CA  TRP A  82     -10.219  -4.042  -3.529  1.00  0.29           C  
ATOM   1277  C   TRP A  82      -9.271  -3.256  -4.413  1.00  0.28           C  
ATOM   1278  O   TRP A  82      -9.696  -2.427  -5.220  1.00  0.31           O  
ATOM   1279  CB  TRP A  82     -11.084  -4.976  -4.364  1.00  0.35           C  
ATOM   1280  CG  TRP A  82     -11.799  -6.000  -3.542  1.00  0.37           C  
ATOM   1281  CD1 TRP A  82     -12.992  -5.852  -2.895  1.00  0.40           C  
ATOM   1282  CD2 TRP A  82     -11.356  -7.332  -3.272  1.00  0.40           C  
ATOM   1283  NE1 TRP A  82     -13.327  -7.018  -2.252  1.00  0.44           N  
ATOM   1284  CE2 TRP A  82     -12.337  -7.943  -2.468  1.00  0.44           C  
ATOM   1285  CE3 TRP A  82     -10.226  -8.072  -3.641  1.00  0.43           C  
ATOM   1286  CZ2 TRP A  82     -12.223  -9.259  -2.029  1.00  0.50           C  
ATOM   1287  CZ3 TRP A  82     -10.113  -9.376  -3.197  1.00  0.49           C  
ATOM   1288  CH2 TRP A  82     -11.108  -9.958  -2.402  1.00  0.52           C  
ATOM   1289  H   TRP A  82     -11.932  -2.895  -3.053  1.00  0.31           H  
ATOM   1290  HA  TRP A  82      -9.631  -4.639  -2.847  1.00  0.28           H  
ATOM   1291  HB2 TRP A  82     -11.825  -4.395  -4.894  1.00  0.37           H  
ATOM   1292  HB3 TRP A  82     -10.459  -5.494  -5.074  1.00  0.38           H  
ATOM   1293  HD1 TRP A  82     -13.576  -4.944  -2.897  1.00  0.41           H  
ATOM   1294  HE1 TRP A  82     -14.144  -7.165  -1.721  1.00  0.49           H  
ATOM   1295  HE3 TRP A  82      -9.445  -7.634  -4.252  1.00  0.43           H  
ATOM   1296  HZ2 TRP A  82     -12.981  -9.724  -1.415  1.00  0.54           H  
ATOM   1297  HZ3 TRP A  82      -9.249  -9.964  -3.471  1.00  0.53           H  
ATOM   1298  HH2 TRP A  82     -10.978 -10.981  -2.081  1.00  0.57           H  
ATOM   1299  N   LEU A  83      -7.984  -3.521  -4.252  1.00  0.28           N  
ATOM   1300  CA  LEU A  83      -6.960  -2.770  -4.960  1.00  0.28           C  
ATOM   1301  C   LEU A  83      -5.843  -3.664  -5.466  1.00  0.29           C  
ATOM   1302  O   LEU A  83      -5.753  -4.828  -5.097  1.00  0.36           O  
ATOM   1303  CB  LEU A  83      -6.350  -1.706  -4.042  1.00  0.28           C  
ATOM   1304  CG  LEU A  83      -7.259  -0.574  -3.571  1.00  0.29           C  
ATOM   1305  CD1 LEU A  83      -7.715  -0.826  -2.152  1.00  0.29           C  
ATOM   1306  CD2 LEU A  83      -6.526   0.753  -3.659  1.00  0.40           C  
ATOM   1307  H   LEU A  83      -7.721  -4.240  -3.633  1.00  0.31           H  
ATOM   1308  HA  LEU A  83      -7.422  -2.299  -5.809  1.00  0.29           H  
ATOM   1309  HB2 LEU A  83      -5.987  -2.211  -3.168  1.00  0.30           H  
ATOM   1310  HB3 LEU A  83      -5.512  -1.273  -4.543  1.00  0.32           H  
ATOM   1311  HG  LEU A  83      -8.135  -0.526  -4.198  1.00  0.31           H  
ATOM   1312 HD11 LEU A  83      -6.854  -0.926  -1.507  1.00  1.01           H  
ATOM   1313 HD12 LEU A  83      -8.299  -1.735  -2.117  1.00  1.04           H  
ATOM   1314 HD13 LEU A  83      -8.321   0.002  -1.815  1.00  1.03           H  
ATOM   1315 HD21 LEU A  83      -6.242   0.937  -4.684  1.00  1.17           H  
ATOM   1316 HD22 LEU A  83      -5.640   0.717  -3.042  1.00  1.13           H  
ATOM   1317 HD23 LEU A  83      -7.173   1.546  -3.316  1.00  0.98           H  
ATOM   1318  N   GLU A  84      -4.997  -3.086  -6.309  1.00  0.32           N  
ATOM   1319  CA  GLU A  84      -3.793  -3.752  -6.796  1.00  0.34           C  
ATOM   1320  C   GLU A  84      -2.564  -2.900  -6.485  1.00  0.35           C  
ATOM   1321  O   GLU A  84      -2.639  -1.671  -6.507  1.00  0.39           O  
ATOM   1322  CB  GLU A  84      -3.879  -4.003  -8.303  1.00  0.41           C  
ATOM   1323  CG  GLU A  84      -5.040  -4.890  -8.707  1.00  0.59           C  
ATOM   1324  CD  GLU A  84      -4.983  -5.305 -10.163  1.00  0.49           C  
ATOM   1325  OE1 GLU A  84      -4.242  -6.259 -10.485  1.00  1.23           O  
ATOM   1326  OE2 GLU A  84      -5.685  -4.698 -10.993  1.00  0.88           O  
ATOM   1327  H   GLU A  84      -5.194  -2.171  -6.603  1.00  0.37           H  
ATOM   1328  HA  GLU A  84      -3.704  -4.697  -6.283  1.00  0.34           H  
ATOM   1329  HB2 GLU A  84      -3.984  -3.055  -8.809  1.00  0.71           H  
ATOM   1330  HB3 GLU A  84      -2.965  -4.476  -8.629  1.00  0.83           H  
ATOM   1331  HG2 GLU A  84      -5.023  -5.784  -8.091  1.00  1.07           H  
ATOM   1332  HG3 GLU A  84      -5.963  -4.353  -8.535  1.00  0.96           H  
ATOM   1333  N   THR A  85      -1.441  -3.552  -6.199  1.00  0.36           N  
ATOM   1334  CA  THR A  85      -0.211  -2.843  -5.874  1.00  0.37           C  
ATOM   1335  C   THR A  85       0.838  -3.015  -6.965  1.00  0.32           C  
ATOM   1336  O   THR A  85       1.291  -4.129  -7.248  1.00  0.43           O  
ATOM   1337  CB  THR A  85       0.406  -3.304  -4.530  1.00  0.52           C  
ATOM   1338  OG1 THR A  85      -0.417  -2.908  -3.432  1.00  0.68           O  
ATOM   1339  CG2 THR A  85       1.803  -2.723  -4.337  1.00  0.60           C  
ATOM   1340  H   THR A  85      -1.433  -4.533  -6.231  1.00  0.37           H  
ATOM   1341  HA  THR A  85      -0.451  -1.794  -5.788  1.00  0.44           H  
ATOM   1342  HB  THR A  85       0.483  -4.381  -4.538  1.00  0.53           H  
ATOM   1343  HG1 THR A  85      -1.264  -2.572  -3.768  1.00  0.68           H  
ATOM   1344 HG21 THR A  85       2.448  -3.065  -5.132  1.00  1.11           H  
ATOM   1345 HG22 THR A  85       2.201  -3.046  -3.385  1.00  1.07           H  
ATOM   1346 HG23 THR A  85       1.750  -1.644  -4.357  1.00  1.01           H  
ATOM   1347  N   GLN A  86       1.195  -1.907  -7.582  1.00  0.29           N  
ATOM   1348  CA  GLN A  86       2.382  -1.839  -8.410  1.00  0.35           C  
ATOM   1349  C   GLN A  86       3.549  -1.453  -7.502  1.00  0.28           C  
ATOM   1350  O   GLN A  86       3.627  -0.325  -7.006  1.00  0.30           O  
ATOM   1351  CB  GLN A  86       2.142  -0.849  -9.571  1.00  0.50           C  
ATOM   1352  CG  GLN A  86       3.249   0.161  -9.847  1.00  0.70           C  
ATOM   1353  CD  GLN A  86       4.535  -0.444 -10.351  1.00  1.06           C  
ATOM   1354  OE1 GLN A  86       4.540  -1.477 -11.020  1.00  1.95           O  
ATOM   1355  NE2 GLN A  86       5.634   0.212 -10.027  1.00  1.15           N  
ATOM   1356  H   GLN A  86       0.638  -1.103  -7.473  1.00  0.30           H  
ATOM   1357  HA  GLN A  86       2.563  -2.826  -8.812  1.00  0.43           H  
ATOM   1358  HB2 GLN A  86       1.991  -1.417 -10.475  1.00  0.97           H  
ATOM   1359  HB3 GLN A  86       1.239  -0.297  -9.358  1.00  1.02           H  
ATOM   1360  HG2 GLN A  86       2.894   0.858 -10.588  1.00  1.35           H  
ATOM   1361  HG3 GLN A  86       3.459   0.696  -8.932  1.00  1.55           H  
ATOM   1362 HE21 GLN A  86       5.544   1.024  -9.489  1.00  1.18           H  
ATOM   1363 HE22 GLN A  86       6.492  -0.129 -10.348  1.00  1.70           H  
ATOM   1364  N   GLY A  87       4.408  -2.426  -7.219  1.00  0.27           N  
ATOM   1365  CA  GLY A  87       5.427  -2.242  -6.207  1.00  0.26           C  
ATOM   1366  C   GLY A  87       6.835  -2.118  -6.753  1.00  0.24           C  
ATOM   1367  O   GLY A  87       7.184  -2.698  -7.782  1.00  0.27           O  
ATOM   1368  H   GLY A  87       4.337  -3.283  -7.692  1.00  0.29           H  
ATOM   1369  HA2 GLY A  87       5.197  -1.348  -5.649  1.00  0.27           H  
ATOM   1370  HA3 GLY A  87       5.392  -3.086  -5.532  1.00  0.29           H  
ATOM   1371  N   THR A  88       7.637  -1.345  -6.048  1.00  0.23           N  
ATOM   1372  CA  THR A  88       9.035  -1.120  -6.387  1.00  0.22           C  
ATOM   1373  C   THR A  88       9.814  -0.757  -5.124  1.00  0.25           C  
ATOM   1374  O   THR A  88       9.302  -0.035  -4.272  1.00  0.36           O  
ATOM   1375  CB  THR A  88       9.177   0.017  -7.427  1.00  0.23           C  
ATOM   1376  OG1 THR A  88       8.382  -0.283  -8.580  1.00  0.25           O  
ATOM   1377  CG2 THR A  88      10.629   0.208  -7.850  1.00  0.24           C  
ATOM   1378  H   THR A  88       7.274  -0.915  -5.247  1.00  0.24           H  
ATOM   1379  HA  THR A  88       9.438  -2.031  -6.808  1.00  0.22           H  
ATOM   1380  HB  THR A  88       8.825   0.937  -6.984  1.00  0.25           H  
ATOM   1381  HG1 THR A  88       7.909  -1.114  -8.434  1.00  0.32           H  
ATOM   1382 HG21 THR A  88      10.691   1.007  -8.573  1.00  1.00           H  
ATOM   1383 HG22 THR A  88      10.998  -0.706  -8.294  1.00  0.92           H  
ATOM   1384 HG23 THR A  88      11.227   0.454  -6.985  1.00  1.03           H  
ATOM   1385  N   VAL A  89      11.019  -1.276  -4.976  1.00  0.28           N  
ATOM   1386  CA  VAL A  89      11.872  -0.860  -3.872  1.00  0.31           C  
ATOM   1387  C   VAL A  89      12.951   0.075  -4.364  1.00  0.30           C  
ATOM   1388  O   VAL A  89      13.795  -0.296  -5.180  1.00  0.34           O  
ATOM   1389  CB  VAL A  89      12.528  -2.041  -3.122  1.00  0.42           C  
ATOM   1390  CG1 VAL A  89      13.635  -1.550  -2.201  1.00  0.36           C  
ATOM   1391  CG2 VAL A  89      11.501  -2.792  -2.307  1.00  0.56           C  
ATOM   1392  H   VAL A  89      11.342  -1.943  -5.618  1.00  0.34           H  
ATOM   1393  HA  VAL A  89      11.252  -0.318  -3.171  1.00  0.32           H  
ATOM   1394  HB  VAL A  89      12.954  -2.719  -3.845  1.00  0.52           H  
ATOM   1395 HG11 VAL A  89      13.221  -0.874  -1.468  1.00  1.07           H  
ATOM   1396 HG12 VAL A  89      14.384  -1.036  -2.783  1.00  1.12           H  
ATOM   1397 HG13 VAL A  89      14.085  -2.394  -1.699  1.00  1.04           H  
ATOM   1398 HG21 VAL A  89      10.739  -3.184  -2.964  1.00  1.12           H  
ATOM   1399 HG22 VAL A  89      11.051  -2.121  -1.591  1.00  1.29           H  
ATOM   1400 HG23 VAL A  89      11.983  -3.606  -1.787  1.00  1.07           H  
ATOM   1401  N   ILE A  90      12.902   1.296  -3.879  1.00  0.27           N  
ATOM   1402  CA  ILE A  90      13.931   2.257  -4.167  1.00  0.30           C  
ATOM   1403  C   ILE A  90      15.045   2.095  -3.146  1.00  0.34           C  
ATOM   1404  O   ILE A  90      14.842   2.263  -1.947  1.00  0.41           O  
ATOM   1405  CB  ILE A  90      13.363   3.700  -4.191  1.00  0.32           C  
ATOM   1406  CG1 ILE A  90      14.394   4.685  -4.726  1.00  0.71           C  
ATOM   1407  CG2 ILE A  90      12.880   4.146  -2.826  1.00  0.73           C  
ATOM   1408  CD1 ILE A  90      13.795   6.019  -5.105  1.00  0.78           C  
ATOM   1409  H   ILE A  90      12.149   1.548  -3.302  1.00  0.27           H  
ATOM   1410  HA  ILE A  90      14.328   2.034  -5.144  1.00  0.30           H  
ATOM   1411  HB  ILE A  90      12.509   3.702  -4.839  1.00  0.40           H  
ATOM   1412 HG12 ILE A  90      15.136   4.862  -3.962  1.00  1.00           H  
ATOM   1413 HG13 ILE A  90      14.869   4.267  -5.602  1.00  0.92           H  
ATOM   1414 HG21 ILE A  90      13.705   4.128  -2.128  1.00  1.42           H  
ATOM   1415 HG22 ILE A  90      12.103   3.479  -2.484  1.00  1.21           H  
ATOM   1416 HG23 ILE A  90      12.488   5.151  -2.894  1.00  1.27           H  
ATOM   1417 HD11 ILE A  90      13.377   6.487  -4.225  1.00  1.24           H  
ATOM   1418 HD12 ILE A  90      13.013   5.863  -5.835  1.00  1.20           H  
ATOM   1419 HD13 ILE A  90      14.560   6.654  -5.525  1.00  1.43           H  
ATOM   1420  N   TYR A  91      16.200   1.659  -3.606  1.00  0.36           N  
ATOM   1421  CA  TYR A  91      17.328   1.486  -2.716  1.00  0.42           C  
ATOM   1422  C   TYR A  91      18.179   2.741  -2.684  1.00  0.48           C  
ATOM   1423  O   TYR A  91      18.203   3.514  -3.643  1.00  0.58           O  
ATOM   1424  CB  TYR A  91      18.202   0.312  -3.135  1.00  0.51           C  
ATOM   1425  CG  TYR A  91      17.498  -1.024  -3.202  1.00  0.43           C  
ATOM   1426  CD1 TYR A  91      16.898  -1.459  -4.378  1.00  0.45           C  
ATOM   1427  CD2 TYR A  91      17.457  -1.861  -2.096  1.00  0.55           C  
ATOM   1428  CE1 TYR A  91      16.273  -2.688  -4.445  1.00  0.61           C  
ATOM   1429  CE2 TYR A  91      16.840  -3.093  -2.156  1.00  0.76           C  
ATOM   1430  CZ  TYR A  91      16.248  -3.503  -3.333  1.00  0.79           C  
ATOM   1431  OH  TYR A  91      15.631  -4.735  -3.402  1.00  1.06           O  
ATOM   1432  H   TYR A  91      16.289   1.423  -4.555  1.00  0.37           H  
ATOM   1433  HA  TYR A  91      16.942   1.300  -1.725  1.00  0.56           H  
ATOM   1434  HB2 TYR A  91      18.624   0.511  -4.107  1.00  0.75           H  
ATOM   1435  HB3 TYR A  91      18.997   0.223  -2.416  1.00  0.77           H  
ATOM   1436  HD1 TYR A  91      16.921  -0.818  -5.247  1.00  0.47           H  
ATOM   1437  HD2 TYR A  91      17.921  -1.536  -1.176  1.00  0.57           H  
ATOM   1438  HE1 TYR A  91      15.811  -3.007  -5.367  1.00  0.67           H  
ATOM   1439  HE2 TYR A  91      16.819  -3.728  -1.284  1.00  0.94           H  
ATOM   1440  HH  TYR A  91      15.186  -4.918  -2.566  1.00  1.44           H  
ATOM   1441  N   ASN A  92      18.869   2.934  -1.574  1.00  0.57           N  
ATOM   1442  CA  ASN A  92      19.814   4.029  -1.441  1.00  0.71           C  
ATOM   1443  C   ASN A  92      20.964   3.803  -2.403  1.00  0.69           C  
ATOM   1444  O   ASN A  92      21.507   2.713  -2.466  1.00  0.63           O  
ATOM   1445  CB  ASN A  92      20.353   4.092  -0.012  1.00  0.83           C  
ATOM   1446  CG  ASN A  92      20.052   5.406   0.685  1.00  1.09           C  
ATOM   1447  OD1 ASN A  92      19.013   5.556   1.322  1.00  1.77           O  
ATOM   1448  ND2 ASN A  92      20.973   6.356   0.596  1.00  1.50           N  
ATOM   1449  H   ASN A  92      18.749   2.308  -0.822  1.00  0.61           H  
ATOM   1450  HA  ASN A  92      19.311   4.953  -1.685  1.00  0.81           H  
ATOM   1451  HB2 ASN A  92      19.913   3.295   0.560  1.00  0.79           H  
ATOM   1452  HB3 ASN A  92      21.426   3.958  -0.035  1.00  1.00           H  
ATOM   1453 HD21 ASN A  92      21.787   6.167   0.098  1.00  2.08           H  
ATOM   1454 HD22 ASN A  92      20.790   7.223   1.038  1.00  1.62           H  
ATOM   1455  N   PRO A  93      21.350   4.805  -3.176  1.00  0.84           N  
ATOM   1456  CA  PRO A  93      22.474   4.666  -4.095  1.00  0.91           C  
ATOM   1457  C   PRO A  93      23.809   4.617  -3.357  1.00  0.96           C  
ATOM   1458  O   PRO A  93      24.723   3.902  -3.753  1.00  1.00           O  
ATOM   1459  CB  PRO A  93      22.374   5.917  -4.969  1.00  1.13           C  
ATOM   1460  CG  PRO A  93      21.647   6.917  -4.130  1.00  1.23           C  
ATOM   1461  CD  PRO A  93      20.717   6.130  -3.242  1.00  1.00           C  
ATOM   1462  HA  PRO A  93      22.375   3.777  -4.704  1.00  0.83           H  
ATOM   1463  HB2 PRO A  93      23.365   6.261  -5.223  1.00  1.23           H  
ATOM   1464  HB3 PRO A  93      21.824   5.688  -5.869  1.00  1.21           H  
ATOM   1465  HG2 PRO A  93      22.353   7.474  -3.532  1.00  1.39           H  
ATOM   1466  HG3 PRO A  93      21.083   7.585  -4.765  1.00  1.41           H  
ATOM   1467  HD2 PRO A  93      20.659   6.574  -2.258  1.00  1.09           H  
ATOM   1468  HD3 PRO A  93      19.734   6.066  -3.686  1.00  0.93           H  
ATOM   1469  N   ARG A  94      23.906   5.370  -2.272  1.00  1.03           N  
ATOM   1470  CA  ARG A  94      25.145   5.468  -1.506  1.00  1.13           C  
ATOM   1471  C   ARG A  94      25.205   4.425  -0.388  1.00  1.04           C  
ATOM   1472  O   ARG A  94      26.247   4.225   0.232  1.00  1.16           O  
ATOM   1473  CB  ARG A  94      25.272   6.877  -0.925  1.00  1.37           C  
ATOM   1474  CG  ARG A  94      25.258   7.962  -1.990  1.00  1.93           C  
ATOM   1475  CD  ARG A  94      25.334   9.351  -1.384  1.00  2.43           C  
ATOM   1476  NE  ARG A  94      25.223  10.390  -2.406  1.00  3.09           N  
ATOM   1477  CZ  ARG A  94      24.543  11.525  -2.245  1.00  3.87           C  
ATOM   1478  NH1 ARG A  94      23.944  11.788  -1.090  1.00  4.14           N  
ATOM   1479  NH2 ARG A  94      24.485  12.408  -3.234  1.00  4.77           N  
ATOM   1480  H   ARG A  94      23.125   5.885  -1.981  1.00  1.07           H  
ATOM   1481  HA  ARG A  94      25.964   5.296  -2.185  1.00  1.17           H  
ATOM   1482  HB2 ARG A  94      24.450   7.052  -0.248  1.00  1.64           H  
ATOM   1483  HB3 ARG A  94      26.201   6.949  -0.379  1.00  1.51           H  
ATOM   1484  HG2 ARG A  94      26.107   7.821  -2.642  1.00  2.16           H  
ATOM   1485  HG3 ARG A  94      24.347   7.879  -2.563  1.00  2.43           H  
ATOM   1486  HD2 ARG A  94      24.530   9.467  -0.675  1.00  2.70           H  
ATOM   1487  HD3 ARG A  94      26.282   9.458  -0.877  1.00  2.79           H  
ATOM   1488  HE  ARG A  94      25.674  10.222  -3.271  1.00  3.33           H  
ATOM   1489 HH11 ARG A  94      24.006  11.137  -0.329  1.00  3.87           H  
ATOM   1490 HH12 ARG A  94      23.412  12.633  -0.976  1.00  4.89           H  
ATOM   1491 HH21 ARG A  94      24.955  12.224  -4.105  1.00  4.98           H  
ATOM   1492 HH22 ARG A  94      23.961  13.263  -3.122  1.00  5.43           H  
ATOM   1493  N   ASN A  95      24.087   3.746  -0.159  1.00  0.99           N  
ATOM   1494  CA  ASN A  95      23.977   2.807   0.968  1.00  1.00           C  
ATOM   1495  C   ASN A  95      23.503   1.434   0.504  1.00  0.85           C  
ATOM   1496  O   ASN A  95      23.725   0.428   1.175  1.00  0.92           O  
ATOM   1497  CB  ASN A  95      23.019   3.337   2.049  1.00  1.15           C  
ATOM   1498  CG  ASN A  95      23.559   4.536   2.809  1.00  1.58           C  
ATOM   1499  OD1 ASN A  95      24.285   5.365   2.264  1.00  2.23           O  
ATOM   1500  ND2 ASN A  95      23.213   4.634   4.081  1.00  1.99           N  
ATOM   1501  H   ASN A  95      23.355   3.852  -0.794  1.00  1.07           H  
ATOM   1502  HA  ASN A  95      24.961   2.698   1.400  1.00  1.06           H  
ATOM   1503  HB2 ASN A  95      22.091   3.625   1.582  1.00  1.43           H  
ATOM   1504  HB3 ASN A  95      22.824   2.546   2.759  1.00  1.36           H  
ATOM   1505 HD21 ASN A  95      22.634   3.941   4.461  1.00  2.23           H  
ATOM   1506 HD22 ASN A  95      23.557   5.400   4.597  1.00  2.41           H  
ATOM   1507  N   LEU A  96      22.839   1.415  -0.650  1.00  0.72           N  
ATOM   1508  CA  LEU A  96      22.264   0.205  -1.245  1.00  0.63           C  
ATOM   1509  C   LEU A  96      21.262  -0.488  -0.312  1.00  0.64           C  
ATOM   1510  O   LEU A  96      20.807  -1.599  -0.585  1.00  0.67           O  
ATOM   1511  CB  LEU A  96      23.357  -0.774  -1.693  1.00  0.74           C  
ATOM   1512  CG  LEU A  96      24.247  -0.318  -2.866  1.00  0.86           C  
ATOM   1513  CD1 LEU A  96      23.400   0.183  -4.027  1.00  1.22           C  
ATOM   1514  CD2 LEU A  96      25.245   0.747  -2.432  1.00  1.76           C  
ATOM   1515  H   LEU A  96      22.756   2.249  -1.150  1.00  0.73           H  
ATOM   1516  HA  LEU A  96      21.720   0.523  -2.123  1.00  0.63           H  
ATOM   1517  HB2 LEU A  96      23.992  -0.975  -0.845  1.00  0.84           H  
ATOM   1518  HB3 LEU A  96      22.874  -1.691  -1.985  1.00  0.77           H  
ATOM   1519  HG  LEU A  96      24.810  -1.168  -3.224  1.00  1.28           H  
ATOM   1520 HD11 LEU A  96      22.698  -0.585  -4.320  1.00  1.72           H  
ATOM   1521 HD12 LEU A  96      24.040   0.422  -4.863  1.00  1.81           H  
ATOM   1522 HD13 LEU A  96      22.860   1.069  -3.726  1.00  1.65           H  
ATOM   1523 HD21 LEU A  96      25.854   1.039  -3.276  1.00  2.04           H  
ATOM   1524 HD22 LEU A  96      25.877   0.352  -1.651  1.00  2.47           H  
ATOM   1525 HD23 LEU A  96      24.711   1.610  -2.060  1.00  2.20           H  
ATOM   1526  N   GLN A  97      20.915   0.180   0.779  1.00  0.71           N  
ATOM   1527  CA  GLN A  97      19.881  -0.298   1.681  1.00  0.76           C  
ATOM   1528  C   GLN A  97      18.519   0.094   1.121  1.00  0.64           C  
ATOM   1529  O   GLN A  97      18.447   0.950   0.238  1.00  0.61           O  
ATOM   1530  CB  GLN A  97      20.078   0.307   3.079  1.00  0.94           C  
ATOM   1531  CG  GLN A  97      21.423  -0.021   3.712  1.00  1.21           C  
ATOM   1532  CD  GLN A  97      21.640  -1.511   3.883  1.00  2.02           C  
ATOM   1533  OE1 GLN A  97      21.266  -2.091   4.903  1.00  2.29           O  
ATOM   1534  NE2 GLN A  97      22.267  -2.136   2.901  1.00  2.81           N  
ATOM   1535  H   GLN A  97      21.345   1.033   0.977  1.00  0.79           H  
ATOM   1536  HA  GLN A  97      19.949  -1.374   1.739  1.00  0.80           H  
ATOM   1537  HB2 GLN A  97      19.993   1.381   3.009  1.00  1.43           H  
ATOM   1538  HB3 GLN A  97      19.301  -0.063   3.731  1.00  1.33           H  
ATOM   1539  HG2 GLN A  97      22.207   0.372   3.082  1.00  1.50           H  
ATOM   1540  HG3 GLN A  97      21.472   0.450   4.683  1.00  1.58           H  
ATOM   1541 HE21 GLN A  97      22.561  -1.609   2.127  1.00  2.75           H  
ATOM   1542 HE22 GLN A  97      22.397  -3.114   2.978  1.00  3.55           H  
ATOM   1543  N   PRO A  98      17.424  -0.518   1.601  1.00  0.62           N  
ATOM   1544  CA  PRO A  98      16.078  -0.126   1.189  1.00  0.55           C  
ATOM   1545  C   PRO A  98      15.777   1.308   1.594  1.00  0.55           C  
ATOM   1546  O   PRO A  98      15.436   1.583   2.746  1.00  0.62           O  
ATOM   1547  CB  PRO A  98      15.152  -1.104   1.923  1.00  0.60           C  
ATOM   1548  CG  PRO A  98      16.032  -2.220   2.376  1.00  0.62           C  
ATOM   1549  CD  PRO A  98      17.403  -1.629   2.563  1.00  0.72           C  
ATOM   1550  HA  PRO A  98      15.946  -0.220   0.121  1.00  0.50           H  
ATOM   1551  HB2 PRO A  98      14.688  -0.604   2.761  1.00  0.65           H  
ATOM   1552  HB3 PRO A  98      14.391  -1.456   1.244  1.00  0.71           H  
ATOM   1553  HG2 PRO A  98      15.664  -2.617   3.311  1.00  0.64           H  
ATOM   1554  HG3 PRO A  98      16.058  -2.993   1.624  1.00  0.83           H  
ATOM   1555  HD2 PRO A  98      17.525  -1.269   3.574  1.00  0.86           H  
ATOM   1556  HD3 PRO A  98      18.164  -2.358   2.327  1.00  0.85           H  
ATOM   1557  N   GLN A  99      15.929   2.213   0.638  1.00  0.51           N  
ATOM   1558  CA  GLN A  99      15.699   3.624   0.868  1.00  0.54           C  
ATOM   1559  C   GLN A  99      14.226   3.850   1.172  1.00  0.50           C  
ATOM   1560  O   GLN A  99      13.874   4.498   2.162  1.00  0.57           O  
ATOM   1561  CB  GLN A  99      16.139   4.415  -0.373  1.00  0.56           C  
ATOM   1562  CG  GLN A  99      15.508   5.785  -0.499  1.00  0.72           C  
ATOM   1563  CD  GLN A  99      16.111   6.812   0.434  1.00  0.97           C  
ATOM   1564  OE1 GLN A  99      17.060   7.510   0.075  1.00  1.73           O  
ATOM   1565  NE2 GLN A  99      15.572   6.914   1.636  1.00  1.32           N  
ATOM   1566  H   GLN A  99      16.182   1.919  -0.266  1.00  0.47           H  
ATOM   1567  HA  GLN A  99      16.292   3.930   1.718  1.00  0.64           H  
ATOM   1568  HB2 GLN A  99      17.211   4.541  -0.338  1.00  0.84           H  
ATOM   1569  HB3 GLN A  99      15.885   3.845  -1.255  1.00  0.67           H  
ATOM   1570  HG2 GLN A  99      15.633   6.133  -1.508  1.00  0.90           H  
ATOM   1571  HG3 GLN A  99      14.458   5.687  -0.283  1.00  0.79           H  
ATOM   1572 HE21 GLN A  99      14.821   6.326   1.862  1.00  1.91           H  
ATOM   1573 HE22 GLN A  99      15.946   7.575   2.246  1.00  1.43           H  
ATOM   1574  N   CYS A 100      13.376   3.271   0.336  1.00  0.43           N  
ATOM   1575  CA  CYS A 100      11.931   3.408   0.465  1.00  0.41           C  
ATOM   1576  C   CYS A 100      11.221   2.365  -0.394  1.00  0.35           C  
ATOM   1577  O   CYS A 100      11.848   1.632  -1.158  1.00  0.39           O  
ATOM   1578  CB  CYS A 100      11.467   4.817   0.050  1.00  0.45           C  
ATOM   1579  SG  CYS A 100      11.734   6.107   1.288  1.00  0.64           S  
ATOM   1580  H   CYS A 100      13.727   2.700  -0.394  1.00  0.41           H  
ATOM   1581  HA  CYS A 100      11.670   3.243   1.501  1.00  0.46           H  
ATOM   1582  HB2 CYS A 100      12.004   5.110  -0.840  1.00  0.51           H  
ATOM   1583  HB3 CYS A 100      10.412   4.787  -0.174  1.00  0.46           H  
ATOM   1584  HG  CYS A 100      12.721   5.705   2.080  1.00  1.05           H  
ATOM   1585  N   ILE A 101       9.915   2.308  -0.246  1.00  0.29           N  
ATOM   1586  CA  ILE A 101       9.067   1.455  -1.052  1.00  0.27           C  
ATOM   1587  C   ILE A 101       8.120   2.341  -1.851  1.00  0.23           C  
ATOM   1588  O   ILE A 101       7.476   3.217  -1.279  1.00  0.28           O  
ATOM   1589  CB  ILE A 101       8.205   0.506  -0.184  1.00  0.35           C  
ATOM   1590  CG1 ILE A 101       9.002  -0.073   0.994  1.00  0.66           C  
ATOM   1591  CG2 ILE A 101       7.630  -0.611  -1.039  1.00  0.37           C  
ATOM   1592  CD1 ILE A 101      10.148  -0.979   0.602  1.00  0.73           C  
ATOM   1593  H   ILE A 101       9.501   2.875   0.435  1.00  0.29           H  
ATOM   1594  HA  ILE A 101       9.683   0.870  -1.720  1.00  0.28           H  
ATOM   1595  HB  ILE A 101       7.376   1.079   0.206  1.00  0.42           H  
ATOM   1596 HG12 ILE A 101       9.412   0.742   1.569  1.00  1.39           H  
ATOM   1597 HG13 ILE A 101       8.327  -0.643   1.621  1.00  1.33           H  
ATOM   1598 HG21 ILE A 101       7.033  -0.185  -1.831  1.00  1.04           H  
ATOM   1599 HG22 ILE A 101       7.012  -1.252  -0.427  1.00  1.15           H  
ATOM   1600 HG23 ILE A 101       8.437  -1.188  -1.465  1.00  1.00           H  
ATOM   1601 HD11 ILE A 101      10.660  -1.312   1.493  1.00  1.17           H  
ATOM   1602 HD12 ILE A 101      10.837  -0.436  -0.029  1.00  1.37           H  
ATOM   1603 HD13 ILE A 101       9.766  -1.835   0.067  1.00  1.52           H  
ATOM   1604  N   MET A 102       8.027   2.117  -3.146  1.00  0.22           N  
ATOM   1605  CA  MET A 102       7.144   2.899  -3.997  1.00  0.23           C  
ATOM   1606  C   MET A 102       5.953   2.055  -4.408  1.00  0.22           C  
ATOM   1607  O   MET A 102       6.102   1.073  -5.136  1.00  0.24           O  
ATOM   1608  CB  MET A 102       7.888   3.402  -5.237  1.00  0.30           C  
ATOM   1609  CG  MET A 102       8.942   4.452  -4.923  1.00  0.69           C  
ATOM   1610  SD  MET A 102       9.766   5.083  -6.396  1.00  1.47           S  
ATOM   1611  CE  MET A 102       8.406   5.909  -7.219  1.00  1.81           C  
ATOM   1612  H   MET A 102       8.526   1.373  -3.542  1.00  0.24           H  
ATOM   1613  HA  MET A 102       6.793   3.745  -3.424  1.00  0.27           H  
ATOM   1614  HB2 MET A 102       8.378   2.564  -5.711  1.00  0.63           H  
ATOM   1615  HB3 MET A 102       7.175   3.829  -5.929  1.00  0.54           H  
ATOM   1616  HG2 MET A 102       8.468   5.278  -4.415  1.00  1.14           H  
ATOM   1617  HG3 MET A 102       9.683   4.013  -4.273  1.00  1.15           H  
ATOM   1618  HE1 MET A 102       8.746   6.319  -8.159  1.00  2.15           H  
ATOM   1619  HE2 MET A 102       8.038   6.708  -6.593  1.00  2.32           H  
ATOM   1620  HE3 MET A 102       7.612   5.199  -7.402  1.00  2.15           H  
ATOM   1621  N   CYS A 103       4.781   2.409  -3.913  1.00  0.25           N  
ATOM   1622  CA  CYS A 103       3.576   1.654  -4.197  1.00  0.26           C  
ATOM   1623  C   CYS A 103       2.590   2.477  -5.011  1.00  0.27           C  
ATOM   1624  O   CYS A 103       2.308   3.631  -4.689  1.00  0.32           O  
ATOM   1625  CB  CYS A 103       2.917   1.215  -2.889  1.00  0.31           C  
ATOM   1626  SG  CYS A 103       3.935   0.113  -1.879  1.00  0.39           S  
ATOM   1627  H   CYS A 103       4.715   3.192  -3.321  1.00  0.27           H  
ATOM   1628  HA  CYS A 103       3.854   0.777  -4.761  1.00  0.26           H  
ATOM   1629  HB2 CYS A 103       2.701   2.094  -2.297  1.00  0.35           H  
ATOM   1630  HB3 CYS A 103       1.991   0.706  -3.113  1.00  0.35           H  
ATOM   1631  HG  CYS A 103       4.186  -0.974  -2.596  1.00  0.61           H  
ATOM   1632  N   VAL A 104       2.090   1.885  -6.078  1.00  0.27           N  
ATOM   1633  CA  VAL A 104       1.016   2.477  -6.850  1.00  0.28           C  
ATOM   1634  C   VAL A 104      -0.255   1.663  -6.628  1.00  0.29           C  
ATOM   1635  O   VAL A 104      -0.310   0.486  -6.986  1.00  0.29           O  
ATOM   1636  CB  VAL A 104       1.372   2.519  -8.353  1.00  0.30           C  
ATOM   1637  CG1 VAL A 104       0.257   3.144  -9.171  1.00  0.35           C  
ATOM   1638  CG2 VAL A 104       2.677   3.276  -8.570  1.00  0.34           C  
ATOM   1639  H   VAL A 104       2.461   1.018  -6.360  1.00  0.28           H  
ATOM   1640  HA  VAL A 104       0.858   3.487  -6.498  1.00  0.29           H  
ATOM   1641  HB  VAL A 104       1.509   1.502  -8.698  1.00  0.30           H  
ATOM   1642 HG11 VAL A 104       0.553   3.173 -10.210  1.00  1.02           H  
ATOM   1643 HG12 VAL A 104       0.073   4.149  -8.821  1.00  1.05           H  
ATOM   1644 HG13 VAL A 104      -0.641   2.553  -9.068  1.00  1.14           H  
ATOM   1645 HG21 VAL A 104       2.580   4.278  -8.180  1.00  1.09           H  
ATOM   1646 HG22 VAL A 104       2.894   3.322  -9.628  1.00  1.03           H  
ATOM   1647 HG23 VAL A 104       3.478   2.765  -8.059  1.00  1.08           H  
ATOM   1648  N   ASN A 105      -1.260   2.286  -6.024  1.00  0.29           N  
ATOM   1649  CA  ASN A 105      -2.486   1.579  -5.659  1.00  0.30           C  
ATOM   1650  C   ASN A 105      -3.608   1.895  -6.625  1.00  0.27           C  
ATOM   1651  O   ASN A 105      -3.869   3.066  -6.929  1.00  0.39           O  
ATOM   1652  CB  ASN A 105      -2.933   1.929  -4.237  1.00  0.33           C  
ATOM   1653  CG  ASN A 105      -1.973   1.433  -3.174  1.00  0.47           C  
ATOM   1654  OD1 ASN A 105      -2.070   0.301  -2.704  1.00  0.75           O  
ATOM   1655  ND2 ASN A 105      -1.047   2.286  -2.775  1.00  0.63           N  
ATOM   1656  H   ASN A 105      -1.183   3.244  -5.831  1.00  0.30           H  
ATOM   1657  HA  ASN A 105      -2.278   0.521  -5.706  1.00  0.34           H  
ATOM   1658  HB2 ASN A 105      -3.010   3.003  -4.148  1.00  0.31           H  
ATOM   1659  HB3 ASN A 105      -3.902   1.488  -4.056  1.00  0.39           H  
ATOM   1660 HD21 ASN A 105      -1.033   3.180  -3.182  1.00  0.81           H  
ATOM   1661 HD22 ASN A 105      -0.422   1.996  -2.081  1.00  0.73           H  
ATOM   1662  N   TYR A 106      -4.291   0.849  -7.064  1.00  0.23           N  
ATOM   1663  CA  TYR A 106      -5.375   0.971  -8.024  1.00  0.24           C  
ATOM   1664  C   TYR A 106      -6.678   0.549  -7.360  1.00  0.25           C  
ATOM   1665  O   TYR A 106      -6.871  -0.632  -7.072  1.00  0.26           O  
ATOM   1666  CB  TYR A 106      -5.129   0.076  -9.249  1.00  0.29           C  
ATOM   1667  CG  TYR A 106      -3.809   0.304  -9.955  1.00  0.29           C  
ATOM   1668  CD1 TYR A 106      -2.640  -0.273  -9.480  1.00  0.31           C  
ATOM   1669  CD2 TYR A 106      -3.739   1.074 -11.109  1.00  0.35           C  
ATOM   1670  CE1 TYR A 106      -1.438  -0.090 -10.130  1.00  0.35           C  
ATOM   1671  CE2 TYR A 106      -2.538   1.266 -11.765  1.00  0.40           C  
ATOM   1672  CZ  TYR A 106      -1.391   0.681 -11.271  1.00  0.40           C  
ATOM   1673  OH  TYR A 106      -0.192   0.854 -11.928  1.00  0.48           O  
ATOM   1674  H   TYR A 106      -4.095  -0.037  -6.686  1.00  0.33           H  
ATOM   1675  HA  TYR A 106      -5.445   2.002  -8.336  1.00  0.24           H  
ATOM   1676  HB2 TYR A 106      -5.155  -0.956  -8.937  1.00  0.33           H  
ATOM   1677  HB3 TYR A 106      -5.920   0.244  -9.966  1.00  0.35           H  
ATOM   1678  HD1 TYR A 106      -2.678  -0.875  -8.584  1.00  0.33           H  
ATOM   1679  HD2 TYR A 106      -4.640   1.531 -11.492  1.00  0.40           H  
ATOM   1680  HE1 TYR A 106      -0.541  -0.545  -9.743  1.00  0.40           H  
ATOM   1681  HE2 TYR A 106      -2.501   1.870 -12.660  1.00  0.48           H  
ATOM   1682  HH  TYR A 106      -0.150   1.748 -12.294  1.00  0.97           H  
ATOM   1683  N   VAL A 107      -7.553   1.506  -7.093  1.00  0.26           N  
ATOM   1684  CA  VAL A 107      -8.830   1.205  -6.462  1.00  0.28           C  
ATOM   1685  C   VAL A 107      -9.787   0.612  -7.488  1.00  0.33           C  
ATOM   1686  O   VAL A 107     -10.268   1.308  -8.380  1.00  0.46           O  
ATOM   1687  CB  VAL A 107      -9.479   2.457  -5.831  1.00  0.35           C  
ATOM   1688  CG1 VAL A 107     -10.724   2.080  -5.042  1.00  0.71           C  
ATOM   1689  CG2 VAL A 107      -8.486   3.196  -4.947  1.00  0.62           C  
ATOM   1690  H   VAL A 107      -7.341   2.436  -7.335  1.00  0.29           H  
ATOM   1691  HA  VAL A 107      -8.651   0.478  -5.679  1.00  0.25           H  
ATOM   1692  HB  VAL A 107      -9.775   3.121  -6.629  1.00  0.57           H  
ATOM   1693 HG11 VAL A 107     -10.456   1.403  -4.245  1.00  1.39           H  
ATOM   1694 HG12 VAL A 107     -11.434   1.597  -5.699  1.00  1.26           H  
ATOM   1695 HG13 VAL A 107     -11.170   2.971  -4.624  1.00  1.26           H  
ATOM   1696 HG21 VAL A 107      -8.959   4.074  -4.529  1.00  1.26           H  
ATOM   1697 HG22 VAL A 107      -7.631   3.495  -5.536  1.00  1.29           H  
ATOM   1698 HG23 VAL A 107      -8.162   2.548  -4.148  1.00  1.19           H  
ATOM   1699  N   LEU A 108     -10.034  -0.679  -7.370  1.00  0.31           N  
ATOM   1700  CA  LEU A 108     -10.907  -1.382  -8.297  1.00  0.39           C  
ATOM   1701  C   LEU A 108     -12.339  -1.363  -7.782  1.00  0.44           C  
ATOM   1702  O   LEU A 108     -13.217  -0.707  -8.349  1.00  0.60           O  
ATOM   1703  CB  LEU A 108     -10.426  -2.825  -8.450  1.00  0.44           C  
ATOM   1704  CG  LEU A 108      -8.973  -2.980  -8.896  1.00  0.46           C  
ATOM   1705  CD1 LEU A 108      -8.403  -4.284  -8.374  1.00  0.66           C  
ATOM   1706  CD2 LEU A 108      -8.872  -2.934 -10.413  1.00  0.48           C  
ATOM   1707  H   LEU A 108      -9.619  -1.179  -6.632  1.00  0.33           H  
ATOM   1708  HA  LEU A 108     -10.864  -0.884  -9.254  1.00  0.45           H  
ATOM   1709  HB2 LEU A 108     -10.543  -3.324  -7.499  1.00  0.48           H  
ATOM   1710  HB3 LEU A 108     -11.057  -3.316  -9.176  1.00  0.52           H  
ATOM   1711  HG  LEU A 108      -8.386  -2.167  -8.491  1.00  0.55           H  
ATOM   1712 HD11 LEU A 108      -8.452  -4.293  -7.296  1.00  1.20           H  
ATOM   1713 HD12 LEU A 108      -7.373  -4.380  -8.688  1.00  1.32           H  
ATOM   1714 HD13 LEU A 108      -8.976  -5.111  -8.767  1.00  1.19           H  
ATOM   1715 HD21 LEU A 108      -7.837  -3.025 -10.707  1.00  1.16           H  
ATOM   1716 HD22 LEU A 108      -9.271  -1.998 -10.773  1.00  1.10           H  
ATOM   1717 HD23 LEU A 108      -9.439  -3.753 -10.833  1.00  1.13           H  
ATOM   1718  N   SER A 109     -12.557  -2.061  -6.687  1.00  0.44           N  
ATOM   1719  CA  SER A 109     -13.864  -2.121  -6.068  1.00  0.54           C  
ATOM   1720  C   SER A 109     -13.906  -1.132  -4.914  1.00  0.64           C  
ATOM   1721  O   SER A 109     -12.887  -0.889  -4.264  1.00  0.93           O  
ATOM   1722  CB  SER A 109     -14.152  -3.542  -5.573  1.00  0.64           C  
ATOM   1723  OG  SER A 109     -15.521  -3.716  -5.245  1.00  1.46           O  
ATOM   1724  H   SER A 109     -11.806  -2.525  -6.265  1.00  0.47           H  
ATOM   1725  HA  SER A 109     -14.602  -1.841  -6.805  1.00  0.55           H  
ATOM   1726  HB2 SER A 109     -13.890  -4.251  -6.344  1.00  1.15           H  
ATOM   1727  HB3 SER A 109     -13.560  -3.737  -4.691  1.00  0.97           H  
ATOM   1728  HG  SER A 109     -15.683  -4.651  -5.048  1.00  1.78           H  
ATOM   1729  N   GLU A 110     -15.072  -0.554  -4.667  1.00  0.62           N  
ATOM   1730  CA  GLU A 110     -15.215   0.422  -3.599  1.00  0.74           C  
ATOM   1731  C   GLU A 110     -15.420  -0.280  -2.260  1.00  0.59           C  
ATOM   1732  O   GLU A 110     -15.113  -1.466  -2.127  1.00  0.55           O  
ATOM   1733  CB  GLU A 110     -16.361   1.391  -3.903  1.00  1.07           C  
ATOM   1734  CG  GLU A 110     -17.691   0.717  -4.177  1.00  1.46           C  
ATOM   1735  CD  GLU A 110     -18.779   1.721  -4.499  1.00  2.17           C  
ATOM   1736  OE1 GLU A 110     -19.303   2.359  -3.562  1.00  2.94           O  
ATOM   1737  OE2 GLU A 110     -19.102   1.884  -5.693  1.00  2.41           O  
ATOM   1738  H   GLU A 110     -15.853  -0.796  -5.205  1.00  0.71           H  
ATOM   1739  HA  GLU A 110     -14.293   0.984  -3.549  1.00  0.85           H  
ATOM   1740  HB2 GLU A 110     -16.488   2.053  -3.059  1.00  1.50           H  
ATOM   1741  HB3 GLU A 110     -16.097   1.978  -4.769  1.00  1.46           H  
ATOM   1742  HG2 GLU A 110     -17.575   0.048  -5.017  1.00  1.95           H  
ATOM   1743  HG3 GLU A 110     -17.984   0.152  -3.305  1.00  1.80           H  
ATOM   1744  N   ILE A 111     -15.927   0.447  -1.273  1.00  0.66           N  
ATOM   1745  CA  ILE A 111     -15.984  -0.059   0.089  1.00  0.59           C  
ATOM   1746  C   ILE A 111     -16.900  -1.265   0.211  1.00  0.58           C  
ATOM   1747  O   ILE A 111     -18.119  -1.177   0.062  1.00  0.68           O  
ATOM   1748  CB  ILE A 111     -16.426   1.037   1.079  1.00  0.67           C  
ATOM   1749  CG1 ILE A 111     -15.519   2.266   0.939  1.00  0.77           C  
ATOM   1750  CG2 ILE A 111     -16.393   0.509   2.508  1.00  0.70           C  
ATOM   1751  CD1 ILE A 111     -15.952   3.443   1.787  1.00  0.89           C  
ATOM   1752  H   ILE A 111     -16.285   1.339  -1.468  1.00  0.80           H  
ATOM   1753  HA  ILE A 111     -14.989  -0.376   0.366  1.00  0.57           H  
ATOM   1754  HB  ILE A 111     -17.441   1.318   0.846  1.00  0.70           H  
ATOM   1755 HG12 ILE A 111     -14.515   1.999   1.234  1.00  0.80           H  
ATOM   1756 HG13 ILE A 111     -15.514   2.583  -0.093  1.00  0.80           H  
ATOM   1757 HG21 ILE A 111     -17.055  -0.339   2.595  1.00  1.15           H  
ATOM   1758 HG22 ILE A 111     -16.714   1.287   3.185  1.00  1.34           H  
ATOM   1759 HG23 ILE A 111     -15.387   0.207   2.760  1.00  1.23           H  
ATOM   1760 HD11 ILE A 111     -16.956   3.735   1.512  1.00  1.35           H  
ATOM   1761 HD12 ILE A 111     -15.279   4.271   1.622  1.00  1.37           H  
ATOM   1762 HD13 ILE A 111     -15.932   3.163   2.829  1.00  1.39           H  
ATOM   1763  N   GLU A 112     -16.270  -2.386   0.489  1.00  0.53           N  
ATOM   1764  CA  GLU A 112     -16.944  -3.619   0.785  1.00  0.61           C  
ATOM   1765  C   GLU A 112     -16.890  -3.823   2.285  1.00  0.64           C  
ATOM   1766  O   GLU A 112     -15.853  -3.595   2.909  1.00  0.73           O  
ATOM   1767  CB  GLU A 112     -16.254  -4.773   0.056  1.00  0.68           C  
ATOM   1768  CG  GLU A 112     -16.746  -6.137   0.481  1.00  1.14           C  
ATOM   1769  CD  GLU A 112     -15.967  -7.263  -0.165  1.00  1.24           C  
ATOM   1770  OE1 GLU A 112     -16.179  -7.528  -1.369  1.00  1.64           O  
ATOM   1771  OE2 GLU A 112     -15.142  -7.895   0.522  1.00  1.56           O  
ATOM   1772  H   GLU A 112     -15.290  -2.379   0.506  1.00  0.48           H  
ATOM   1773  HA  GLU A 112     -17.971  -3.540   0.463  1.00  0.71           H  
ATOM   1774  HB2 GLU A 112     -16.424  -4.667  -1.005  1.00  0.85           H  
ATOM   1775  HB3 GLU A 112     -15.192  -4.720   0.250  1.00  0.65           H  
ATOM   1776  HG2 GLU A 112     -16.643  -6.210   1.551  1.00  1.66           H  
ATOM   1777  HG3 GLU A 112     -17.787  -6.234   0.210  1.00  1.58           H  
ATOM   1778  N   LYS A 113     -17.997  -4.219   2.871  1.00  0.82           N  
ATOM   1779  CA  LYS A 113     -18.079  -4.308   4.313  1.00  0.95           C  
ATOM   1780  C   LYS A 113     -18.672  -5.635   4.746  1.00  1.14           C  
ATOM   1781  O   LYS A 113     -19.777  -5.989   4.327  1.00  1.29           O  
ATOM   1782  CB  LYS A 113     -18.926  -3.160   4.858  1.00  1.09           C  
ATOM   1783  CG  LYS A 113     -18.353  -1.781   4.569  1.00  1.10           C  
ATOM   1784  CD  LYS A 113     -19.234  -0.656   5.103  1.00  1.47           C  
ATOM   1785  CE  LYS A 113     -20.492  -0.445   4.262  1.00  1.97           C  
ATOM   1786  NZ  LYS A 113     -21.485  -1.544   4.415  1.00  2.69           N  
ATOM   1787  H   LYS A 113     -18.772  -4.473   2.322  1.00  0.97           H  
ATOM   1788  HA  LYS A 113     -17.081  -4.225   4.708  1.00  0.93           H  
ATOM   1789  HB2 LYS A 113     -19.906  -3.221   4.409  1.00  1.17           H  
ATOM   1790  HB3 LYS A 113     -19.021  -3.274   5.928  1.00  1.29           H  
ATOM   1791  HG2 LYS A 113     -17.380  -1.706   5.031  1.00  1.33           H  
ATOM   1792  HG3 LYS A 113     -18.251  -1.666   3.500  1.00  0.97           H  
ATOM   1793  HD2 LYS A 113     -19.528  -0.894   6.115  1.00  2.01           H  
ATOM   1794  HD3 LYS A 113     -18.658   0.259   5.103  1.00  1.77           H  
ATOM   1795  HE2 LYS A 113     -20.954   0.482   4.560  1.00  2.38           H  
ATOM   1796  HE3 LYS A 113     -20.202  -0.379   3.222  1.00  2.36           H  
ATOM   1797  HZ1 LYS A 113     -21.074  -2.446   4.109  1.00  3.11           H  
ATOM   1798  HZ2 LYS A 113     -22.328  -1.347   3.829  1.00  3.03           H  
ATOM   1799  HZ3 LYS A 113     -21.783  -1.628   5.412  1.00  3.13           H  
ATOM   1800  N   ASN A 114     -17.934  -6.351   5.591  1.00  1.33           N  
ATOM   1801  CA  ASN A 114     -18.401  -7.608   6.168  1.00  1.59           C  
ATOM   1802  C   ASN A 114     -18.571  -8.677   5.088  1.00  1.87           C  
ATOM   1803  O   ASN A 114     -19.671  -8.782   4.506  1.00  2.52           O  
ATOM   1804  CB  ASN A 114     -19.711  -7.383   6.933  1.00  2.62           C  
ATOM   1805  CG  ASN A 114     -20.244  -8.635   7.590  1.00  3.39           C  
ATOM   1806  OD1 ASN A 114     -19.892  -8.953   8.727  1.00  3.87           O  
ATOM   1807  ND2 ASN A 114     -21.104  -9.344   6.884  1.00  3.97           N  
ATOM   1808  OXT ASN A 114     -17.589  -9.404   4.820  1.00  2.41           O  
ATOM   1809  H   ASN A 114     -17.039  -6.026   5.828  1.00  1.40           H  
ATOM   1810  HA  ASN A 114     -17.648  -7.945   6.863  1.00  1.78           H  
ATOM   1811  HB2 ASN A 114     -19.545  -6.644   7.702  1.00  3.19           H  
ATOM   1812  HB3 ASN A 114     -20.459  -7.014   6.244  1.00  2.91           H  
ATOM   1813 HD21 ASN A 114     -21.334  -9.021   5.982  1.00  3.83           H  
ATOM   1814 HD22 ASN A 114     -21.488 -10.153   7.290  1.00  4.74           H  
TER    1815      ASN A 114                                                      
ENDMDL                                                                          
MODEL        2                                                                  
ATOM      1  N   GLY A   1      -1.577   1.856 -17.725  1.00  8.25           N  
ATOM      2  CA  GLY A   1      -1.864   2.658 -18.936  1.00  7.69           C  
ATOM      3  C   GLY A   1      -3.130   2.203 -19.628  1.00  7.07           C  
ATOM      4  O   GLY A   1      -3.448   1.014 -19.615  1.00  7.20           O  
ATOM      5  H1  GLY A   1      -1.502   0.847 -17.971  1.00  8.53           H  
ATOM      6  H2  GLY A   1      -2.343   1.971 -17.026  1.00  8.44           H  
ATOM      7  H3  GLY A   1      -0.682   2.163 -17.295  1.00  8.44           H  
ATOM      8  HA2 GLY A   1      -1.973   3.695 -18.654  1.00  7.96           H  
ATOM      9  HA3 GLY A   1      -1.035   2.567 -19.623  1.00  7.77           H  
ATOM     10  N   ALA A   2      -3.862   3.161 -20.208  1.00  6.74           N  
ATOM     11  CA  ALA A   2      -5.097   2.890 -20.951  1.00  6.50           C  
ATOM     12  C   ALA A   2      -6.206   2.354 -20.047  1.00  5.63           C  
ATOM     13  O   ALA A   2      -7.262   1.936 -20.526  1.00  5.72           O  
ATOM     14  CB  ALA A   2      -4.831   1.930 -22.103  1.00  7.23           C  
ATOM     15  H   ALA A   2      -3.559   4.094 -20.133  1.00  6.92           H  
ATOM     16  HA  ALA A   2      -5.428   3.829 -21.377  1.00  6.80           H  
ATOM     17  HB1 ALA A   2      -5.724   1.832 -22.703  1.00  7.33           H  
ATOM     18  HB2 ALA A   2      -4.554   0.963 -21.707  1.00  7.62           H  
ATOM     19  HB3 ALA A   2      -4.026   2.314 -22.714  1.00  7.54           H  
ATOM     20  N   MET A   3      -5.968   2.384 -18.741  1.00  5.15           N  
ATOM     21  CA  MET A   3      -6.939   1.921 -17.758  1.00  4.60           C  
ATOM     22  C   MET A   3      -6.867   2.801 -16.523  1.00  3.69           C  
ATOM     23  O   MET A   3      -5.987   2.624 -15.676  1.00  3.99           O  
ATOM     24  CB  MET A   3      -6.684   0.457 -17.364  1.00  5.41           C  
ATOM     25  CG  MET A   3      -6.975  -0.553 -18.463  1.00  6.28           C  
ATOM     26  SD  MET A   3      -8.706  -0.553 -18.973  1.00  7.11           S  
ATOM     27  CE  MET A   3      -8.696  -1.876 -20.183  1.00  7.93           C  
ATOM     28  H   MET A   3      -5.110   2.744 -18.425  1.00  5.45           H  
ATOM     29  HA  MET A   3      -7.923   2.007 -18.195  1.00  4.69           H  
ATOM     30  HB2 MET A   3      -5.647   0.353 -17.081  1.00  5.81           H  
ATOM     31  HB3 MET A   3      -7.302   0.217 -16.511  1.00  5.37           H  
ATOM     32  HG2 MET A   3      -6.364  -0.317 -19.321  1.00  6.61           H  
ATOM     33  HG3 MET A   3      -6.720  -1.538 -18.103  1.00  6.42           H  
ATOM     34  HE1 MET A   3      -8.386  -2.795 -19.707  1.00  8.30           H  
ATOM     35  HE2 MET A   3      -8.007  -1.632 -20.977  1.00  8.03           H  
ATOM     36  HE3 MET A   3      -9.688  -1.999 -20.592  1.00  8.24           H  
ATOM     37  N   ASP A   4      -7.767   3.763 -16.431  1.00  3.10           N  
ATOM     38  CA  ASP A   4      -7.733   4.723 -15.340  1.00  2.74           C  
ATOM     39  C   ASP A   4      -8.850   4.477 -14.348  1.00  2.19           C  
ATOM     40  O   ASP A   4      -9.959   4.083 -14.714  1.00  2.83           O  
ATOM     41  CB  ASP A   4      -7.803   6.158 -15.866  1.00  3.07           C  
ATOM     42  CG  ASP A   4      -6.430   6.737 -16.147  1.00  3.89           C  
ATOM     43  OD1 ASP A   4      -5.916   6.540 -17.271  1.00  4.39           O  
ATOM     44  OD2 ASP A   4      -5.855   7.390 -15.249  1.00  4.39           O  
ATOM     45  H   ASP A   4      -8.482   3.820 -17.100  1.00  3.39           H  
ATOM     46  HA  ASP A   4      -6.790   4.594 -14.827  1.00  3.33           H  
ATOM     47  HB2 ASP A   4      -8.373   6.171 -16.783  1.00  3.19           H  
ATOM     48  HB3 ASP A   4      -8.294   6.783 -15.133  1.00  3.38           H  
ATOM     49  N   SER A   5      -8.529   4.705 -13.089  1.00  1.51           N  
ATOM     50  CA  SER A   5      -9.469   4.555 -11.997  1.00  1.13           C  
ATOM     51  C   SER A   5      -8.992   5.432 -10.846  1.00  0.89           C  
ATOM     52  O   SER A   5      -8.340   6.451 -11.072  1.00  1.67           O  
ATOM     53  CB  SER A   5      -9.549   3.081 -11.571  1.00  1.29           C  
ATOM     54  OG  SER A   5     -10.610   2.862 -10.648  1.00  1.99           O  
ATOM     55  H   SER A   5      -7.617   4.997 -12.882  1.00  1.81           H  
ATOM     56  HA  SER A   5     -10.439   4.893 -12.329  1.00  1.50           H  
ATOM     57  HB2 SER A   5      -9.718   2.467 -12.442  1.00  1.50           H  
ATOM     58  HB3 SER A   5      -8.619   2.791 -11.103  1.00  1.53           H  
ATOM     59  HG  SER A   5     -10.353   2.170 -10.019  1.00  2.29           H  
ATOM     60  N   LYS A   6      -9.285   5.031  -9.622  1.00  0.74           N  
ATOM     61  CA  LYS A   6      -8.825   5.767  -8.459  1.00  0.49           C  
ATOM     62  C   LYS A   6      -7.434   5.273  -8.086  1.00  0.39           C  
ATOM     63  O   LYS A   6      -7.261   4.131  -7.679  1.00  0.48           O  
ATOM     64  CB  LYS A   6      -9.788   5.567  -7.289  1.00  0.68           C  
ATOM     65  CG  LYS A   6     -11.247   5.799  -7.650  1.00  0.95           C  
ATOM     66  CD  LYS A   6     -11.493   7.226  -8.110  1.00  1.62           C  
ATOM     67  CE  LYS A   6     -12.938   7.427  -8.539  1.00  2.01           C  
ATOM     68  NZ  LYS A   6     -13.887   7.135  -7.434  1.00  2.61           N  
ATOM     69  H   LYS A   6      -9.824   4.219  -9.500  1.00  1.43           H  
ATOM     70  HA  LYS A   6      -8.778   6.815  -8.716  1.00  0.72           H  
ATOM     71  HB2 LYS A   6      -9.688   4.556  -6.922  1.00  0.82           H  
ATOM     72  HB3 LYS A   6      -9.523   6.255  -6.499  1.00  0.87           H  
ATOM     73  HG2 LYS A   6     -11.523   5.123  -8.447  1.00  1.41           H  
ATOM     74  HG3 LYS A   6     -11.857   5.600  -6.781  1.00  1.47           H  
ATOM     75  HD2 LYS A   6     -11.273   7.900  -7.296  1.00  2.17           H  
ATOM     76  HD3 LYS A   6     -10.844   7.442  -8.946  1.00  2.19           H  
ATOM     77  HE2 LYS A   6     -13.069   8.453  -8.853  1.00  2.38           H  
ATOM     78  HE3 LYS A   6     -13.149   6.767  -9.369  1.00  2.32           H  
ATOM     79  HZ1 LYS A   6     -14.871   7.250  -7.762  1.00  3.08           H  
ATOM     80  HZ2 LYS A   6     -13.719   7.782  -6.634  1.00  3.11           H  
ATOM     81  HZ3 LYS A   6     -13.760   6.155  -7.098  1.00  2.80           H  
ATOM     82  N   THR A   7      -6.440   6.119  -8.259  1.00  0.30           N  
ATOM     83  CA  THR A   7      -5.062   5.710  -8.064  1.00  0.27           C  
ATOM     84  C   THR A   7      -4.313   6.720  -7.206  1.00  0.21           C  
ATOM     85  O   THR A   7      -4.294   7.915  -7.510  1.00  0.22           O  
ATOM     86  CB  THR A   7      -4.352   5.554  -9.426  1.00  0.33           C  
ATOM     87  OG1 THR A   7      -5.071   4.613 -10.235  1.00  0.43           O  
ATOM     88  CG2 THR A   7      -2.914   5.088  -9.255  1.00  0.34           C  
ATOM     89  H   THR A   7      -6.634   7.052  -8.514  1.00  0.33           H  
ATOM     90  HA  THR A   7      -5.061   4.752  -7.565  1.00  0.30           H  
ATOM     91  HB  THR A   7      -4.348   6.513  -9.923  1.00  0.35           H  
ATOM     92  HG1 THR A   7      -5.860   4.331  -9.763  1.00  0.56           H  
ATOM     93 HG21 THR A   7      -2.445   5.007 -10.225  1.00  1.05           H  
ATOM     94 HG22 THR A   7      -2.902   4.124  -8.768  1.00  1.05           H  
ATOM     95 HG23 THR A   7      -2.375   5.803  -8.653  1.00  1.08           H  
ATOM     96  N   PHE A   8      -3.698   6.243  -6.132  1.00  0.19           N  
ATOM     97  CA  PHE A   8      -2.916   7.115  -5.270  1.00  0.18           C  
ATOM     98  C   PHE A   8      -1.530   6.530  -5.033  1.00  0.19           C  
ATOM     99  O   PHE A   8      -1.373   5.325  -4.806  1.00  0.22           O  
ATOM    100  CB  PHE A   8      -3.650   7.383  -3.941  1.00  0.21           C  
ATOM    101  CG  PHE A   8      -3.326   6.447  -2.806  1.00  0.23           C  
ATOM    102  CD1 PHE A   8      -3.941   5.208  -2.731  1.00  0.30           C  
ATOM    103  CD2 PHE A   8      -2.398   6.786  -1.834  1.00  0.27           C  
ATOM    104  CE1 PHE A   8      -3.645   4.328  -1.711  1.00  0.38           C  
ATOM    105  CE2 PHE A   8      -2.094   5.907  -0.810  1.00  0.36           C  
ATOM    106  CZ  PHE A   8      -2.737   4.761  -0.673  1.00  0.40           C  
ATOM    107  H   PHE A   8      -3.784   5.287  -5.909  1.00  0.20           H  
ATOM    108  HA  PHE A   8      -2.796   8.058  -5.787  1.00  0.18           H  
ATOM    109  HB2 PHE A   8      -3.409   8.381  -3.612  1.00  0.25           H  
ATOM    110  HB3 PHE A   8      -4.716   7.326  -4.120  1.00  0.26           H  
ATOM    111  HD1 PHE A   8      -4.667   4.932  -3.482  1.00  0.34           H  
ATOM    112  HD2 PHE A   8      -1.911   7.749  -1.879  1.00  0.29           H  
ATOM    113  HE1 PHE A   8      -4.139   3.367  -1.670  1.00  0.45           H  
ATOM    114  HE2 PHE A   8      -1.369   6.183  -0.058  1.00  0.43           H  
ATOM    115  HZ  PHE A   8      -2.510   4.108   0.156  1.00  0.48           H  
ATOM    116  N   LEU A   9      -0.528   7.388  -5.136  1.00  0.18           N  
ATOM    117  CA  LEU A   9       0.853   6.995  -4.909  1.00  0.20           C  
ATOM    118  C   LEU A   9       1.106   6.862  -3.409  1.00  0.20           C  
ATOM    119  O   LEU A   9       0.570   7.624  -2.608  1.00  0.33           O  
ATOM    120  CB  LEU A   9       1.790   8.042  -5.546  1.00  0.22           C  
ATOM    121  CG  LEU A   9       3.262   7.633  -5.744  1.00  0.27           C  
ATOM    122  CD1 LEU A   9       4.037   7.686  -4.437  1.00  0.30           C  
ATOM    123  CD2 LEU A   9       3.353   6.243  -6.359  1.00  0.37           C  
ATOM    124  H   LEU A   9      -0.719   8.317  -5.385  1.00  0.18           H  
ATOM    125  HA  LEU A   9       1.012   6.038  -5.382  1.00  0.22           H  
ATOM    126  HB2 LEU A   9       1.387   8.304  -6.512  1.00  0.26           H  
ATOM    127  HB3 LEU A   9       1.772   8.924  -4.923  1.00  0.23           H  
ATOM    128  HG  LEU A   9       3.726   8.327  -6.429  1.00  0.30           H  
ATOM    129 HD11 LEU A   9       3.998   8.687  -4.035  1.00  1.13           H  
ATOM    130 HD12 LEU A   9       5.067   7.410  -4.618  1.00  1.07           H  
ATOM    131 HD13 LEU A   9       3.599   6.995  -3.731  1.00  0.93           H  
ATOM    132 HD21 LEU A   9       2.849   5.534  -5.719  1.00  1.12           H  
ATOM    133 HD22 LEU A   9       4.391   5.961  -6.461  1.00  1.11           H  
ATOM    134 HD23 LEU A   9       2.884   6.247  -7.332  1.00  0.94           H  
ATOM    135  N   SER A  10       1.916   5.894  -3.029  1.00  0.32           N  
ATOM    136  CA  SER A  10       2.223   5.682  -1.631  1.00  0.32           C  
ATOM    137  C   SER A  10       3.690   5.327  -1.471  1.00  0.28           C  
ATOM    138  O   SER A  10       4.351   4.923  -2.432  1.00  0.29           O  
ATOM    139  CB  SER A  10       1.341   4.579  -1.047  1.00  0.41           C  
ATOM    140  OG  SER A  10       1.472   3.378  -1.784  1.00  1.10           O  
ATOM    141  H   SER A  10       2.358   5.335  -3.706  1.00  0.53           H  
ATOM    142  HA  SER A  10       2.028   6.604  -1.105  1.00  0.36           H  
ATOM    143  HB2 SER A  10       1.633   4.392  -0.025  1.00  1.14           H  
ATOM    144  HB3 SER A  10       0.309   4.895  -1.075  1.00  1.13           H  
ATOM    145  HG  SER A  10       1.636   3.589  -2.713  1.00  1.69           H  
ATOM    146  N   ARG A  11       4.193   5.475  -0.262  1.00  0.28           N  
ATOM    147  CA  ARG A  11       5.586   5.178   0.011  1.00  0.30           C  
ATOM    148  C   ARG A  11       5.697   4.336   1.263  1.00  0.21           C  
ATOM    149  O   ARG A  11       5.092   4.647   2.292  1.00  0.21           O  
ATOM    150  CB  ARG A  11       6.403   6.453   0.189  1.00  0.51           C  
ATOM    151  CG  ARG A  11       6.261   7.453  -0.945  1.00  0.99           C  
ATOM    152  CD  ARG A  11       7.007   7.029  -2.192  1.00  1.00           C  
ATOM    153  NE  ARG A  11       7.619   8.182  -2.847  1.00  1.28           N  
ATOM    154  CZ  ARG A  11       7.807   8.300  -4.159  1.00  1.70           C  
ATOM    155  NH1 ARG A  11       7.374   7.358  -4.989  1.00  1.99           N  
ATOM    156  NH2 ARG A  11       8.428   9.368  -4.640  1.00  2.46           N  
ATOM    157  H   ARG A  11       3.593   5.757   0.473  1.00  0.30           H  
ATOM    158  HA  ARG A  11       5.978   4.619  -0.825  1.00  0.37           H  
ATOM    159  HB2 ARG A  11       6.099   6.933   1.105  1.00  1.46           H  
ATOM    160  HB3 ARG A  11       7.446   6.183   0.270  1.00  1.21           H  
ATOM    161  HG2 ARG A  11       5.214   7.554  -1.190  1.00  1.64           H  
ATOM    162  HG3 ARG A  11       6.642   8.401  -0.620  1.00  1.82           H  
ATOM    163  HD2 ARG A  11       7.778   6.324  -1.915  1.00  1.46           H  
ATOM    164  HD3 ARG A  11       6.314   6.560  -2.874  1.00  1.60           H  
ATOM    165  HE  ARG A  11       7.928   8.920  -2.257  1.00  1.80           H  
ATOM    166 HH11 ARG A  11       6.906   6.551  -4.633  1.00  2.18           H  
ATOM    167 HH12 ARG A  11       7.520   7.453  -5.984  1.00  2.45           H  
ATOM    168 HH21 ARG A  11       8.758  10.082  -4.014  1.00  2.97           H  
ATOM    169 HH22 ARG A  11       8.578   9.468  -5.628  1.00  2.79           H  
ATOM    170  N   HIS A  12       6.433   3.250   1.161  1.00  0.25           N  
ATOM    171  CA  HIS A  12       6.700   2.400   2.304  1.00  0.32           C  
ATOM    172  C   HIS A  12       8.181   2.492   2.641  1.00  0.32           C  
ATOM    173  O   HIS A  12       8.985   2.854   1.792  1.00  0.36           O  
ATOM    174  CB  HIS A  12       6.336   0.936   2.007  1.00  0.36           C  
ATOM    175  CG  HIS A  12       4.922   0.697   1.547  1.00  0.41           C  
ATOM    176  ND1 HIS A  12       4.458  -0.549   1.186  1.00  0.89           N  
ATOM    177  CD2 HIS A  12       3.873   1.542   1.380  1.00  0.41           C  
ATOM    178  CE1 HIS A  12       3.197  -0.462   0.817  1.00  0.86           C  
ATOM    179  NE2 HIS A  12       2.813   0.796   0.927  1.00  0.51           N  
ATOM    180  H   HIS A  12       6.818   3.010   0.284  1.00  0.26           H  
ATOM    181  HA  HIS A  12       6.117   2.757   3.140  1.00  0.37           H  
ATOM    182  HB2 HIS A  12       6.992   0.570   1.234  1.00  0.37           H  
ATOM    183  HB3 HIS A  12       6.494   0.352   2.903  1.00  0.46           H  
ATOM    184  HD1 HIS A  12       4.978  -1.382   1.198  1.00  1.27           H  
ATOM    185  HD2 HIS A  12       3.879   2.609   1.553  1.00  0.74           H  
ATOM    186  HE1 HIS A  12       2.591  -1.283   0.472  1.00  1.21           H  
ATOM    187  HE2 HIS A  12       1.987   1.163   0.544  1.00  0.63           H  
ATOM    188  N   SER A  13       8.537   2.201   3.873  1.00  0.32           N  
ATOM    189  CA  SER A  13       9.934   2.115   4.258  1.00  0.35           C  
ATOM    190  C   SER A  13      10.437   0.684   4.078  1.00  0.43           C  
ATOM    191  O   SER A  13       9.685  -0.177   3.622  1.00  0.91           O  
ATOM    192  CB  SER A  13      10.074   2.567   5.710  1.00  0.68           C  
ATOM    193  OG  SER A  13       9.051   1.992   6.511  1.00  1.70           O  
ATOM    194  H   SER A  13       7.853   2.060   4.551  1.00  0.34           H  
ATOM    195  HA  SER A  13      10.504   2.775   3.621  1.00  0.38           H  
ATOM    196  HB2 SER A  13      11.036   2.259   6.095  1.00  1.27           H  
ATOM    197  HB3 SER A  13       9.993   3.643   5.759  1.00  0.72           H  
ATOM    198  HG  SER A  13       9.454   1.572   7.292  1.00  2.18           H  
ATOM    199  N   MET A  14      11.704   0.443   4.408  1.00  0.27           N  
ATOM    200  CA  MET A  14      12.269  -0.910   4.424  1.00  0.36           C  
ATOM    201  C   MET A  14      11.378  -1.867   5.212  1.00  0.33           C  
ATOM    202  O   MET A  14      11.065  -2.970   4.753  1.00  0.40           O  
ATOM    203  CB  MET A  14      13.670  -0.884   5.045  1.00  0.56           C  
ATOM    204  CG  MET A  14      14.295  -2.262   5.210  1.00  1.35           C  
ATOM    205  SD  MET A  14      15.881  -2.201   6.063  1.00  1.76           S  
ATOM    206  CE  MET A  14      16.340  -3.932   6.054  1.00  2.75           C  
ATOM    207  H   MET A  14      12.294   1.196   4.604  1.00  0.47           H  
ATOM    208  HA  MET A  14      12.341  -1.254   3.405  1.00  0.45           H  
ATOM    209  HB2 MET A  14      14.319  -0.295   4.414  1.00  1.27           H  
ATOM    210  HB3 MET A  14      13.612  -0.420   6.020  1.00  1.04           H  
ATOM    211  HG2 MET A  14      13.619  -2.883   5.779  1.00  1.87           H  
ATOM    212  HG3 MET A  14      14.443  -2.695   4.231  1.00  2.06           H  
ATOM    213  HE1 MET A  14      15.571  -4.511   6.544  1.00  3.23           H  
ATOM    214  HE2 MET A  14      17.275  -4.060   6.577  1.00  3.20           H  
ATOM    215  HE3 MET A  14      16.450  -4.270   5.033  1.00  3.17           H  
ATOM    216  N   ASP A  15      10.954  -1.419   6.388  1.00  0.36           N  
ATOM    217  CA  ASP A  15      10.083  -2.197   7.262  1.00  0.41           C  
ATOM    218  C   ASP A  15       8.665  -2.219   6.709  1.00  0.34           C  
ATOM    219  O   ASP A  15       7.861  -3.080   7.067  1.00  0.41           O  
ATOM    220  CB  ASP A  15      10.083  -1.595   8.671  1.00  0.56           C  
ATOM    221  CG  ASP A  15       9.767  -0.108   8.663  1.00  1.18           C  
ATOM    222  OD1 ASP A  15      10.645   0.687   8.263  1.00  2.07           O  
ATOM    223  OD2 ASP A  15       8.644   0.280   9.036  1.00  1.49           O  
ATOM    224  H   ASP A  15      11.206  -0.519   6.680  1.00  0.44           H  
ATOM    225  HA  ASP A  15      10.462  -3.209   7.307  1.00  0.49           H  
ATOM    226  HB2 ASP A  15       9.342  -2.099   9.273  1.00  1.16           H  
ATOM    227  HB3 ASP A  15      11.058  -1.735   9.116  1.00  1.29           H  
ATOM    228  N   MET A  16       8.383  -1.260   5.827  1.00  0.29           N  
ATOM    229  CA  MET A  16       7.106  -1.167   5.137  1.00  0.35           C  
ATOM    230  C   MET A  16       5.946  -0.924   6.092  1.00  0.37           C  
ATOM    231  O   MET A  16       5.072  -1.777   6.245  1.00  0.69           O  
ATOM    232  CB  MET A  16       6.850  -2.431   4.309  1.00  0.49           C  
ATOM    233  CG  MET A  16       5.609  -2.353   3.437  1.00  0.67           C  
ATOM    234  SD  MET A  16       5.581  -3.604   2.143  1.00  0.73           S  
ATOM    235  CE  MET A  16       7.079  -3.188   1.257  1.00  0.48           C  
ATOM    236  H   MET A  16       9.076  -0.594   5.618  1.00  0.28           H  
ATOM    237  HA  MET A  16       7.169  -0.326   4.462  1.00  0.40           H  
ATOM    238  HB2 MET A  16       7.702  -2.613   3.671  1.00  0.79           H  
ATOM    239  HB3 MET A  16       6.730  -3.265   4.986  1.00  0.93           H  
ATOM    240  HG2 MET A  16       4.738  -2.483   4.062  1.00  1.21           H  
ATOM    241  HG3 MET A  16       5.572  -1.377   2.975  1.00  1.21           H  
ATOM    242  HE1 MET A  16       7.213  -3.871   0.432  1.00  1.14           H  
ATOM    243  HE2 MET A  16       7.927  -3.262   1.925  1.00  1.00           H  
ATOM    244  HE3 MET A  16       7.008  -2.178   0.882  1.00  1.04           H  
ATOM    245  N   LYS A  17       5.920   0.224   6.756  1.00  0.31           N  
ATOM    246  CA  LYS A  17       4.733   0.575   7.505  1.00  0.31           C  
ATOM    247  C   LYS A  17       3.894   1.610   6.747  1.00  0.27           C  
ATOM    248  O   LYS A  17       2.756   1.333   6.433  1.00  0.29           O  
ATOM    249  CB  LYS A  17       5.078   1.051   8.919  1.00  0.42           C  
ATOM    250  CG  LYS A  17       6.118   2.148   8.999  1.00  0.59           C  
ATOM    251  CD  LYS A  17       6.201   2.718  10.404  1.00  0.70           C  
ATOM    252  CE  LYS A  17       7.550   3.360  10.664  1.00  0.98           C  
ATOM    253  NZ  LYS A  17       8.635   2.347  10.705  1.00  1.40           N  
ATOM    254  H   LYS A  17       6.689   0.829   6.776  1.00  0.49           H  
ATOM    255  HA  LYS A  17       4.142  -0.327   7.587  1.00  0.32           H  
ATOM    256  HB2 LYS A  17       4.177   1.418   9.385  1.00  0.80           H  
ATOM    257  HB3 LYS A  17       5.439   0.205   9.487  1.00  0.81           H  
ATOM    258  HG2 LYS A  17       7.074   1.738   8.732  1.00  0.96           H  
ATOM    259  HG3 LYS A  17       5.850   2.939   8.314  1.00  0.93           H  
ATOM    260  HD2 LYS A  17       5.430   3.462  10.527  1.00  1.25           H  
ATOM    261  HD3 LYS A  17       6.050   1.918  11.115  1.00  1.25           H  
ATOM    262  HE2 LYS A  17       7.758   4.069   9.875  1.00  1.68           H  
ATOM    263  HE3 LYS A  17       7.510   3.875  11.612  1.00  1.68           H  
ATOM    264  HZ1 LYS A  17       9.566   2.814  10.755  1.00  1.81           H  
ATOM    265  HZ2 LYS A  17       8.606   1.741   9.853  1.00  1.87           H  
ATOM    266  HZ3 LYS A  17       8.520   1.737  11.545  1.00  1.90           H  
ATOM    267  N   PHE A  18       4.486   2.767   6.423  1.00  0.29           N  
ATOM    268  CA  PHE A  18       3.851   3.827   5.604  1.00  0.30           C  
ATOM    269  C   PHE A  18       4.531   5.161   5.893  1.00  0.38           C  
ATOM    270  O   PHE A  18       4.372   5.729   6.972  1.00  0.68           O  
ATOM    271  CB  PHE A  18       2.331   3.979   5.846  1.00  0.27           C  
ATOM    272  CG  PHE A  18       1.474   3.536   4.675  1.00  0.30           C  
ATOM    273  CD1 PHE A  18       1.424   4.288   3.509  1.00  0.40           C  
ATOM    274  CD2 PHE A  18       0.712   2.369   4.740  1.00  0.32           C  
ATOM    275  CE1 PHE A  18       0.643   3.888   2.441  1.00  0.46           C  
ATOM    276  CE2 PHE A  18      -0.068   1.971   3.673  1.00  0.38           C  
ATOM    277  CZ  PHE A  18      -0.102   2.731   2.523  1.00  0.44           C  
ATOM    278  H   PHE A  18       5.390   2.931   6.761  1.00  0.34           H  
ATOM    279  HA  PHE A  18       4.018   3.578   4.565  1.00  0.32           H  
ATOM    280  HB2 PHE A  18       2.051   3.391   6.705  1.00  0.26           H  
ATOM    281  HB3 PHE A  18       2.111   5.019   6.043  1.00  0.28           H  
ATOM    282  HD1 PHE A  18       2.004   5.198   3.435  1.00  0.46           H  
ATOM    283  HD2 PHE A  18       0.731   1.765   5.638  1.00  0.36           H  
ATOM    284  HE1 PHE A  18       0.613   4.485   1.543  1.00  0.57           H  
ATOM    285  HE2 PHE A  18      -0.651   1.063   3.738  1.00  0.43           H  
ATOM    286  HZ  PHE A  18      -0.712   2.419   1.688  1.00  0.51           H  
ATOM    287  N   THR A  19       5.303   5.635   4.930  1.00  0.21           N  
ATOM    288  CA  THR A  19       6.075   6.859   5.090  1.00  0.23           C  
ATOM    289  C   THR A  19       5.533   8.006   4.236  1.00  0.22           C  
ATOM    290  O   THR A  19       5.892   9.164   4.449  1.00  0.26           O  
ATOM    291  CB  THR A  19       7.558   6.617   4.753  1.00  0.30           C  
ATOM    292  OG1 THR A  19       7.670   5.848   3.546  1.00  0.63           O  
ATOM    293  CG2 THR A  19       8.256   5.889   5.894  1.00  0.43           C  
ATOM    294  H   THR A  19       5.372   5.132   4.099  1.00  0.21           H  
ATOM    295  HA  THR A  19       6.013   7.149   6.131  1.00  0.26           H  
ATOM    296  HB  THR A  19       8.040   7.575   4.609  1.00  0.58           H  
ATOM    297  HG1 THR A  19       8.569   5.914   3.211  1.00  1.03           H  
ATOM    298 HG21 THR A  19       9.295   5.731   5.640  1.00  1.02           H  
ATOM    299 HG22 THR A  19       7.777   4.935   6.056  1.00  1.08           H  
ATOM    300 HG23 THR A  19       8.188   6.482   6.793  1.00  1.13           H  
ATOM    301  N   TYR A  20       4.670   7.693   3.273  1.00  0.21           N  
ATOM    302  CA  TYR A  20       4.000   8.733   2.492  1.00  0.23           C  
ATOM    303  C   TYR A  20       2.693   8.211   1.909  1.00  0.21           C  
ATOM    304  O   TYR A  20       2.587   7.042   1.527  1.00  0.22           O  
ATOM    305  CB  TYR A  20       4.897   9.278   1.374  1.00  0.31           C  
ATOM    306  CG  TYR A  20       4.243  10.350   0.522  1.00  0.38           C  
ATOM    307  CD1 TYR A  20       4.332  11.692   0.868  1.00  0.48           C  
ATOM    308  CD2 TYR A  20       3.532  10.016  -0.628  1.00  0.46           C  
ATOM    309  CE1 TYR A  20       3.733  12.669   0.097  1.00  0.60           C  
ATOM    310  CE2 TYR A  20       2.929  10.988  -1.405  1.00  0.57           C  
ATOM    311  CZ  TYR A  20       3.033  12.314  -1.036  1.00  0.64           C  
ATOM    312  OH  TYR A  20       2.439  13.291  -1.806  1.00  0.77           O  
ATOM    313  H   TYR A  20       4.463   6.751   3.098  1.00  0.20           H  
ATOM    314  HA  TYR A  20       3.766   9.541   3.171  1.00  0.25           H  
ATOM    315  HB2 TYR A  20       5.787   9.702   1.812  1.00  0.34           H  
ATOM    316  HB3 TYR A  20       5.177   8.468   0.721  1.00  0.36           H  
ATOM    317  HD1 TYR A  20       4.882  11.969   1.754  1.00  0.50           H  
ATOM    318  HD2 TYR A  20       3.453   8.977  -0.913  1.00  0.47           H  
ATOM    319  HE1 TYR A  20       3.814  13.706   0.384  1.00  0.70           H  
ATOM    320  HE2 TYR A  20       2.379  10.705  -2.291  1.00  0.66           H  
ATOM    321  HH  TYR A  20       1.482  13.130  -1.856  1.00  1.25           H  
ATOM    322  N   CYS A  21       1.704   9.088   1.860  1.00  0.19           N  
ATOM    323  CA  CYS A  21       0.403   8.770   1.309  1.00  0.19           C  
ATOM    324  C   CYS A  21      -0.073   9.906   0.424  1.00  0.18           C  
ATOM    325  O   CYS A  21       0.032  11.074   0.796  1.00  0.21           O  
ATOM    326  CB  CYS A  21      -0.587   8.550   2.444  1.00  0.20           C  
ATOM    327  SG  CYS A  21      -0.275   7.057   3.399  1.00  0.34           S  
ATOM    328  H   CYS A  21       1.847   9.988   2.215  1.00  0.20           H  
ATOM    329  HA  CYS A  21       0.487   7.866   0.724  1.00  0.19           H  
ATOM    330  HB2 CYS A  21      -0.514   9.384   3.120  1.00  0.28           H  
ATOM    331  HB3 CYS A  21      -1.589   8.496   2.049  1.00  0.25           H  
ATOM    332  HG  CYS A  21       0.865   6.532   2.969  1.00  0.97           H  
ATOM    333  N   ASP A  22      -0.551   9.567  -0.758  1.00  0.17           N  
ATOM    334  CA  ASP A  22      -1.115  10.562  -1.661  1.00  0.18           C  
ATOM    335  C   ASP A  22      -2.426  11.088  -1.093  1.00  0.18           C  
ATOM    336  O   ASP A  22      -3.140  10.360  -0.407  1.00  0.20           O  
ATOM    337  CB  ASP A  22      -1.340   9.960  -3.049  1.00  0.20           C  
ATOM    338  CG  ASP A  22      -1.733  10.994  -4.086  1.00  0.27           C  
ATOM    339  OD1 ASP A  22      -2.915  11.402  -4.097  1.00  0.55           O  
ATOM    340  OD2 ASP A  22      -0.868  11.409  -4.886  1.00  0.67           O  
ATOM    341  H   ASP A  22      -0.507   8.629  -1.043  1.00  0.18           H  
ATOM    342  HA  ASP A  22      -0.414  11.379  -1.736  1.00  0.20           H  
ATOM    343  HB2 ASP A  22      -0.425   9.485  -3.372  1.00  0.26           H  
ATOM    344  HB3 ASP A  22      -2.121   9.217  -2.991  1.00  0.20           H  
ATOM    345  N   ASP A  23      -2.742  12.339  -1.398  1.00  0.20           N  
ATOM    346  CA  ASP A  23      -3.902  13.016  -0.815  1.00  0.23           C  
ATOM    347  C   ASP A  23      -5.199  12.309  -1.191  1.00  0.21           C  
ATOM    348  O   ASP A  23      -6.205  12.421  -0.488  1.00  0.23           O  
ATOM    349  CB  ASP A  23      -3.950  14.485  -1.242  1.00  0.31           C  
ATOM    350  CG  ASP A  23      -2.863  15.316  -0.586  1.00  1.33           C  
ATOM    351  OD1 ASP A  23      -3.094  15.837   0.527  1.00  2.12           O  
ATOM    352  OD2 ASP A  23      -1.773  15.460  -1.180  1.00  1.97           O  
ATOM    353  H   ASP A  23      -2.196  12.813  -2.061  1.00  0.22           H  
ATOM    354  HA  ASP A  23      -3.793  12.972   0.259  1.00  0.25           H  
ATOM    355  HB2 ASP A  23      -3.824  14.545  -2.313  1.00  1.06           H  
ATOM    356  HB3 ASP A  23      -4.908  14.902  -0.972  1.00  1.06           H  
ATOM    357  N   ARG A  24      -5.157  11.561  -2.288  1.00  0.20           N  
ATOM    358  CA  ARG A  24      -6.287  10.747  -2.730  1.00  0.21           C  
ATOM    359  C   ARG A  24      -6.729   9.752  -1.654  1.00  0.19           C  
ATOM    360  O   ARG A  24      -7.878   9.301  -1.648  1.00  0.21           O  
ATOM    361  CB  ARG A  24      -5.926   9.985  -4.007  1.00  0.24           C  
ATOM    362  CG  ARG A  24      -6.047  10.799  -5.286  1.00  0.66           C  
ATOM    363  CD  ARG A  24      -7.478  11.255  -5.524  1.00  1.23           C  
ATOM    364  NE  ARG A  24      -7.714  11.620  -6.923  1.00  1.64           N  
ATOM    365  CZ  ARG A  24      -8.728  12.381  -7.338  1.00  2.49           C  
ATOM    366  NH1 ARG A  24      -9.530  12.967  -6.458  1.00  3.22           N  
ATOM    367  NH2 ARG A  24      -8.919  12.578  -8.639  1.00  2.98           N  
ATOM    368  H   ARG A  24      -4.328  11.556  -2.827  1.00  0.21           H  
ATOM    369  HA  ARG A  24      -7.109  11.412  -2.944  1.00  0.24           H  
ATOM    370  HB2 ARG A  24      -4.906   9.643  -3.926  1.00  0.42           H  
ATOM    371  HB3 ARG A  24      -6.572   9.128  -4.089  1.00  0.39           H  
ATOM    372  HG2 ARG A  24      -5.411  11.668  -5.210  1.00  1.27           H  
ATOM    373  HG3 ARG A  24      -5.729  10.191  -6.120  1.00  1.29           H  
ATOM    374  HD2 ARG A  24      -8.146  10.452  -5.253  1.00  1.80           H  
ATOM    375  HD3 ARG A  24      -7.675  12.114  -4.900  1.00  1.69           H  
ATOM    376  HE  ARG A  24      -7.094  11.246  -7.595  1.00  1.76           H  
ATOM    377 HH11 ARG A  24      -9.373  12.849  -5.469  1.00  3.17           H  
ATOM    378 HH12 ARG A  24     -10.306  13.533  -6.776  1.00  4.02           H  
ATOM    379 HH21 ARG A  24      -8.305  12.149  -9.312  1.00  2.92           H  
ATOM    380 HH22 ARG A  24      -9.675  13.159  -8.957  1.00  3.65           H  
ATOM    381  N   ILE A  25      -5.824   9.422  -0.736  1.00  0.17           N  
ATOM    382  CA  ILE A  25      -6.093   8.412   0.284  1.00  0.18           C  
ATOM    383  C   ILE A  25      -7.302   8.824   1.140  1.00  0.19           C  
ATOM    384  O   ILE A  25      -8.071   7.974   1.583  1.00  0.21           O  
ATOM    385  CB  ILE A  25      -4.832   8.165   1.166  1.00  0.19           C  
ATOM    386  CG1 ILE A  25      -4.980   6.905   2.037  1.00  0.24           C  
ATOM    387  CG2 ILE A  25      -4.527   9.379   2.037  1.00  0.19           C  
ATOM    388  CD1 ILE A  25      -5.665   7.138   3.366  1.00  0.76           C  
ATOM    389  H   ILE A  25      -4.965   9.906  -0.713  1.00  0.16           H  
ATOM    390  HA  ILE A  25      -6.333   7.490  -0.228  1.00  0.20           H  
ATOM    391  HB  ILE A  25      -3.992   8.026   0.501  1.00  0.21           H  
ATOM    392 HG12 ILE A  25      -5.559   6.171   1.496  1.00  0.55           H  
ATOM    393 HG13 ILE A  25      -3.998   6.500   2.238  1.00  0.75           H  
ATOM    394 HG21 ILE A  25      -3.657   9.178   2.645  1.00  0.95           H  
ATOM    395 HG22 ILE A  25      -5.373   9.585   2.676  1.00  0.99           H  
ATOM    396 HG23 ILE A  25      -4.335  10.237   1.407  1.00  1.00           H  
ATOM    397 HD11 ILE A  25      -5.649   6.228   3.944  1.00  1.35           H  
ATOM    398 HD12 ILE A  25      -6.689   7.440   3.195  1.00  1.35           H  
ATOM    399 HD13 ILE A  25      -5.147   7.916   3.906  1.00  1.44           H  
ATOM    400  N   THR A  26      -7.474  10.133   1.332  1.00  0.20           N  
ATOM    401  CA  THR A  26      -8.624  10.671   2.061  1.00  0.22           C  
ATOM    402  C   THR A  26      -9.948  10.169   1.477  1.00  0.25           C  
ATOM    403  O   THR A  26     -10.920   9.940   2.200  1.00  0.31           O  
ATOM    404  CB  THR A  26      -8.619  12.214   2.046  1.00  0.25           C  
ATOM    405  OG1 THR A  26      -8.589  12.699   0.695  1.00  0.28           O  
ATOM    406  CG2 THR A  26      -7.422  12.760   2.811  1.00  0.26           C  
ATOM    407  H   THR A  26      -6.777  10.742   1.010  1.00  0.20           H  
ATOM    408  HA  THR A  26      -8.551  10.343   3.088  1.00  0.23           H  
ATOM    409  HB  THR A  26      -9.522  12.565   2.525  1.00  0.28           H  
ATOM    410  HG1 THR A  26      -7.681  12.668   0.359  1.00  0.95           H  
ATOM    411 HG21 THR A  26      -7.474  12.436   3.839  1.00  0.97           H  
ATOM    412 HG22 THR A  26      -7.432  13.839   2.772  1.00  0.99           H  
ATOM    413 HG23 THR A  26      -6.512  12.392   2.362  1.00  0.96           H  
ATOM    414  N   GLU A  27      -9.962   9.992   0.165  1.00  0.25           N  
ATOM    415  CA  GLU A  27     -11.151   9.549  -0.549  1.00  0.30           C  
ATOM    416  C   GLU A  27     -11.192   8.028  -0.673  1.00  0.33           C  
ATOM    417  O   GLU A  27     -12.256   7.445  -0.886  1.00  0.43           O  
ATOM    418  CB  GLU A  27     -11.173  10.171  -1.945  1.00  0.38           C  
ATOM    419  CG  GLU A  27     -11.167  11.691  -1.946  1.00  0.55           C  
ATOM    420  CD  GLU A  27     -12.433  12.281  -1.367  1.00  1.43           C  
ATOM    421  OE1 GLU A  27     -13.436  12.401  -2.104  1.00  1.63           O  
ATOM    422  OE2 GLU A  27     -12.434  12.626  -0.167  1.00  2.28           O  
ATOM    423  H   GLU A  27      -9.142  10.186  -0.337  1.00  0.24           H  
ATOM    424  HA  GLU A  27     -12.017   9.884   0.000  1.00  0.33           H  
ATOM    425  HB2 GLU A  27     -10.304   9.831  -2.490  1.00  0.40           H  
ATOM    426  HB3 GLU A  27     -12.062   9.837  -2.459  1.00  0.47           H  
ATOM    427  HG2 GLU A  27     -10.327  12.034  -1.360  1.00  1.13           H  
ATOM    428  HG3 GLU A  27     -11.059  12.034  -2.964  1.00  0.99           H  
ATOM    429  N   LEU A  28     -10.037   7.390  -0.543  1.00  0.27           N  
ATOM    430  CA  LEU A  28      -9.926   5.958  -0.814  1.00  0.30           C  
ATOM    431  C   LEU A  28      -9.967   5.120   0.465  1.00  0.31           C  
ATOM    432  O   LEU A  28     -10.796   4.224   0.600  1.00  0.35           O  
ATOM    433  CB  LEU A  28      -8.638   5.679  -1.591  1.00  0.30           C  
ATOM    434  CG  LEU A  28      -8.481   6.496  -2.878  1.00  0.30           C  
ATOM    435  CD1 LEU A  28      -7.190   6.136  -3.595  1.00  0.31           C  
ATOM    436  CD2 LEU A  28      -9.678   6.284  -3.793  1.00  0.32           C  
ATOM    437  H   LEU A  28      -9.238   7.894  -0.270  1.00  0.23           H  
ATOM    438  HA  LEU A  28     -10.766   5.679  -1.432  1.00  0.34           H  
ATOM    439  HB2 LEU A  28      -7.797   5.893  -0.944  1.00  0.30           H  
ATOM    440  HB3 LEU A  28      -8.616   4.632  -1.850  1.00  0.33           H  
ATOM    441  HG  LEU A  28      -8.438   7.545  -2.624  1.00  0.30           H  
ATOM    442 HD11 LEU A  28      -7.221   5.100  -3.895  1.00  1.06           H  
ATOM    443 HD12 LEU A  28      -6.352   6.293  -2.930  1.00  0.96           H  
ATOM    444 HD13 LEU A  28      -7.078   6.761  -4.468  1.00  0.98           H  
ATOM    445 HD21 LEU A  28      -9.767   5.234  -4.032  1.00  0.97           H  
ATOM    446 HD22 LEU A  28      -9.542   6.850  -4.703  1.00  0.90           H  
ATOM    447 HD23 LEU A  28     -10.576   6.615  -3.294  1.00  0.90           H  
ATOM    448  N   ILE A  29      -9.087   5.426   1.406  1.00  0.28           N  
ATOM    449  CA  ILE A  29      -9.003   4.665   2.650  1.00  0.30           C  
ATOM    450  C   ILE A  29      -9.637   5.478   3.777  1.00  0.29           C  
ATOM    451  O   ILE A  29      -9.865   4.990   4.881  1.00  0.33           O  
ATOM    452  CB  ILE A  29      -7.536   4.310   3.002  1.00  0.30           C  
ATOM    453  CG1 ILE A  29      -6.845   3.629   1.814  1.00  0.33           C  
ATOM    454  CG2 ILE A  29      -7.464   3.411   4.232  1.00  0.34           C  
ATOM    455  CD1 ILE A  29      -7.510   2.341   1.370  1.00  1.10           C  
ATOM    456  H   ILE A  29      -8.511   6.212   1.286  1.00  0.27           H  
ATOM    457  HA  ILE A  29      -9.559   3.747   2.520  1.00  0.34           H  
ATOM    458  HB  ILE A  29      -7.016   5.225   3.230  1.00  0.28           H  
ATOM    459 HG12 ILE A  29      -6.842   4.305   0.972  1.00  0.98           H  
ATOM    460 HG13 ILE A  29      -5.825   3.399   2.088  1.00  0.97           H  
ATOM    461 HG21 ILE A  29      -7.876   3.933   5.084  1.00  1.13           H  
ATOM    462 HG22 ILE A  29      -6.434   3.153   4.433  1.00  1.03           H  
ATOM    463 HG23 ILE A  29      -8.032   2.510   4.054  1.00  1.04           H  
ATOM    464 HD11 ILE A  29      -7.504   1.635   2.186  1.00  1.69           H  
ATOM    465 HD12 ILE A  29      -6.969   1.927   0.530  1.00  1.70           H  
ATOM    466 HD13 ILE A  29      -8.529   2.545   1.077  1.00  1.67           H  
ATOM    467  N   GLY A  30      -9.953   6.722   3.461  1.00  0.27           N  
ATOM    468  CA  GLY A  30     -10.629   7.597   4.396  1.00  0.29           C  
ATOM    469  C   GLY A  30      -9.715   8.324   5.370  1.00  0.28           C  
ATOM    470  O   GLY A  30     -10.093   9.372   5.891  1.00  0.32           O  
ATOM    471  H   GLY A  30      -9.782   7.031   2.545  1.00  0.27           H  
ATOM    472  HA2 GLY A  30     -11.179   8.335   3.833  1.00  0.31           H  
ATOM    473  HA3 GLY A  30     -11.335   7.009   4.964  1.00  0.32           H  
ATOM    474  N   TYR A  31      -8.519   7.802   5.625  1.00  0.28           N  
ATOM    475  CA  TYR A  31      -7.595   8.477   6.521  1.00  0.33           C  
ATOM    476  C   TYR A  31      -6.912   9.627   5.802  1.00  0.34           C  
ATOM    477  O   TYR A  31      -7.183   9.892   4.634  1.00  0.43           O  
ATOM    478  CB  TYR A  31      -6.537   7.514   7.060  1.00  0.38           C  
ATOM    479  CG  TYR A  31      -7.080   6.404   7.932  1.00  0.37           C  
ATOM    480  CD1 TYR A  31      -7.489   6.661   9.234  1.00  0.45           C  
ATOM    481  CD2 TYR A  31      -7.165   5.101   7.460  1.00  0.39           C  
ATOM    482  CE1 TYR A  31      -7.971   5.651  10.041  1.00  0.48           C  
ATOM    483  CE2 TYR A  31      -7.648   4.084   8.260  1.00  0.43           C  
ATOM    484  CZ  TYR A  31      -8.049   4.363   9.552  1.00  0.46           C  
ATOM    485  OH  TYR A  31      -8.529   3.354  10.354  1.00  0.53           O  
ATOM    486  H   TYR A  31      -8.249   6.954   5.212  1.00  0.28           H  
ATOM    487  HA  TYR A  31      -8.165   8.874   7.349  1.00  0.36           H  
ATOM    488  HB2 TYR A  31      -6.024   7.056   6.228  1.00  0.41           H  
ATOM    489  HB3 TYR A  31      -5.823   8.075   7.646  1.00  0.45           H  
ATOM    490  HD1 TYR A  31      -7.427   7.671   9.614  1.00  0.53           H  
ATOM    491  HD2 TYR A  31      -6.849   4.887   6.450  1.00  0.45           H  
ATOM    492  HE1 TYR A  31      -8.284   5.871  11.051  1.00  0.59           H  
ATOM    493  HE2 TYR A  31      -7.708   3.077   7.874  1.00  0.51           H  
ATOM    494  HH  TYR A  31      -9.355   3.636  10.766  1.00  1.15           H  
ATOM    495  N   HIS A  32      -6.021  10.301   6.497  1.00  0.31           N  
ATOM    496  CA  HIS A  32      -5.240  11.362   5.889  1.00  0.34           C  
ATOM    497  C   HIS A  32      -3.853  10.856   5.587  1.00  0.23           C  
ATOM    498  O   HIS A  32      -3.390   9.918   6.233  1.00  0.23           O  
ATOM    499  CB  HIS A  32      -5.132  12.568   6.823  1.00  0.52           C  
ATOM    500  CG  HIS A  32      -6.100  13.658   6.520  1.00  0.68           C  
ATOM    501  ND1 HIS A  32      -5.764  14.779   5.804  1.00  1.52           N  
ATOM    502  CD2 HIS A  32      -7.401  13.792   6.839  1.00  1.52           C  
ATOM    503  CE1 HIS A  32      -6.816  15.558   5.694  1.00  1.90           C  
ATOM    504  NE2 HIS A  32      -7.833  14.982   6.311  1.00  1.89           N  
ATOM    505  H   HIS A  32      -5.865  10.070   7.440  1.00  0.32           H  
ATOM    506  HA  HIS A  32      -5.721  11.659   4.969  1.00  0.44           H  
ATOM    507  HB2 HIS A  32      -5.312  12.244   7.835  1.00  1.08           H  
ATOM    508  HB3 HIS A  32      -4.136  12.979   6.755  1.00  1.12           H  
ATOM    509  HD1 HIS A  32      -4.867  14.984   5.433  1.00  2.18           H  
ATOM    510  HD2 HIS A  32      -7.985  13.095   7.418  1.00  2.27           H  
ATOM    511  HE1 HIS A  32      -6.838  16.510   5.192  1.00  2.59           H  
ATOM    512  HE2 HIS A  32      -8.781  15.213   6.155  1.00  2.47           H  
ATOM    513  N   PRO A  33      -3.164  11.456   4.610  1.00  0.24           N  
ATOM    514  CA  PRO A  33      -1.752  11.185   4.402  1.00  0.27           C  
ATOM    515  C   PRO A  33      -1.004  11.287   5.720  1.00  0.25           C  
ATOM    516  O   PRO A  33      -0.252  10.394   6.091  1.00  0.29           O  
ATOM    517  CB  PRO A  33      -1.319  12.286   3.436  1.00  0.34           C  
ATOM    518  CG  PRO A  33      -2.553  12.610   2.669  1.00  0.33           C  
ATOM    519  CD  PRO A  33      -3.700  12.416   3.625  1.00  0.29           C  
ATOM    520  HA  PRO A  33      -1.589  10.211   3.960  1.00  0.32           H  
ATOM    521  HB2 PRO A  33      -0.959  13.139   3.994  1.00  0.35           H  
ATOM    522  HB3 PRO A  33      -0.539  11.915   2.789  1.00  0.47           H  
ATOM    523  HG2 PRO A  33      -2.515  13.635   2.329  1.00  0.33           H  
ATOM    524  HG3 PRO A  33      -2.648  11.939   1.829  1.00  0.44           H  
ATOM    525  HD2 PRO A  33      -3.959  13.352   4.099  1.00  0.31           H  
ATOM    526  HD3 PRO A  33      -4.554  12.002   3.110  1.00  0.41           H  
ATOM    527  N   GLU A  34      -1.319  12.338   6.471  1.00  0.25           N  
ATOM    528  CA  GLU A  34      -0.662  12.613   7.747  1.00  0.30           C  
ATOM    529  C   GLU A  34      -1.041  11.574   8.785  1.00  0.28           C  
ATOM    530  O   GLU A  34      -0.335  11.381   9.779  1.00  0.32           O  
ATOM    531  CB  GLU A  34      -1.061  13.992   8.260  1.00  0.37           C  
ATOM    532  CG  GLU A  34      -0.860  15.084   7.241  1.00  1.01           C  
ATOM    533  CD  GLU A  34       0.551  15.115   6.689  1.00  1.68           C  
ATOM    534  OE1 GLU A  34       1.503  15.132   7.493  1.00  2.14           O  
ATOM    535  OE2 GLU A  34       0.711  15.105   5.451  1.00  2.13           O  
ATOM    536  H   GLU A  34      -2.036  12.934   6.164  1.00  0.25           H  
ATOM    537  HA  GLU A  34       0.405  12.587   7.590  1.00  0.36           H  
ATOM    538  HB2 GLU A  34      -2.109  13.973   8.530  1.00  1.01           H  
ATOM    539  HB3 GLU A  34      -0.473  14.228   9.133  1.00  0.91           H  
ATOM    540  HG2 GLU A  34      -1.546  14.906   6.429  1.00  1.51           H  
ATOM    541  HG3 GLU A  34      -1.078  16.035   7.700  1.00  1.45           H  
ATOM    542  N   GLU A  35      -2.147  10.896   8.539  1.00  0.26           N  
ATOM    543  CA  GLU A  35      -2.648   9.915   9.471  1.00  0.29           C  
ATOM    544  C   GLU A  35      -1.874   8.614   9.344  1.00  0.29           C  
ATOM    545  O   GLU A  35      -1.624   7.937  10.339  1.00  0.43           O  
ATOM    546  CB  GLU A  35      -4.140   9.654   9.250  1.00  0.34           C  
ATOM    547  CG  GLU A  35      -5.047  10.623   9.984  1.00  0.61           C  
ATOM    548  CD  GLU A  35      -4.825  10.605  11.481  1.00  1.23           C  
ATOM    549  OE1 GLU A  35      -5.008   9.538  12.105  1.00  1.81           O  
ATOM    550  OE2 GLU A  35      -4.487  11.665  12.044  1.00  1.71           O  
ATOM    551  H   GLU A  35      -2.622  11.047   7.697  1.00  0.26           H  
ATOM    552  HA  GLU A  35      -2.503  10.317  10.459  1.00  0.33           H  
ATOM    553  HB2 GLU A  35      -4.351   9.737   8.194  1.00  0.34           H  
ATOM    554  HB3 GLU A  35      -4.378   8.652   9.575  1.00  0.48           H  
ATOM    555  HG2 GLU A  35      -4.854  11.620   9.623  1.00  0.96           H  
ATOM    556  HG3 GLU A  35      -6.074  10.357   9.783  1.00  1.10           H  
ATOM    557  N   LEU A  36      -1.491   8.265   8.122  1.00  0.27           N  
ATOM    558  CA  LEU A  36      -0.784   7.012   7.898  1.00  0.29           C  
ATOM    559  C   LEU A  36       0.720   7.192   8.092  1.00  0.32           C  
ATOM    560  O   LEU A  36       1.434   6.231   8.371  1.00  0.46           O  
ATOM    561  CB  LEU A  36      -1.053   6.429   6.508  1.00  0.29           C  
ATOM    562  CG  LEU A  36      -2.440   5.817   6.300  1.00  0.28           C  
ATOM    563  CD1 LEU A  36      -3.472   6.897   6.068  1.00  0.32           C  
ATOM    564  CD2 LEU A  36      -2.423   4.835   5.140  1.00  0.29           C  
ATOM    565  H   LEU A  36      -1.590   8.902   7.379  1.00  0.39           H  
ATOM    566  HA  LEU A  36      -1.148   6.315   8.636  1.00  0.30           H  
ATOM    567  HB2 LEU A  36      -0.920   7.216   5.782  1.00  0.30           H  
ATOM    568  HB3 LEU A  36      -0.318   5.663   6.318  1.00  0.32           H  
ATOM    569  HG  LEU A  36      -2.725   5.277   7.191  1.00  0.30           H  
ATOM    570 HD11 LEU A  36      -4.440   6.442   5.916  1.00  1.04           H  
ATOM    571 HD12 LEU A  36      -3.202   7.472   5.194  1.00  1.10           H  
ATOM    572 HD13 LEU A  36      -3.512   7.549   6.929  1.00  1.05           H  
ATOM    573 HD21 LEU A  36      -3.417   4.442   4.985  1.00  1.06           H  
ATOM    574 HD22 LEU A  36      -1.745   4.023   5.365  1.00  1.00           H  
ATOM    575 HD23 LEU A  36      -2.092   5.342   4.246  1.00  1.06           H  
ATOM    576  N   LEU A  37       1.185   8.427   7.906  1.00  0.41           N  
ATOM    577  CA  LEU A  37       2.612   8.744   7.948  1.00  0.48           C  
ATOM    578  C   LEU A  37       3.252   8.388   9.283  1.00  0.60           C  
ATOM    579  O   LEU A  37       3.277   9.196  10.215  1.00  1.27           O  
ATOM    580  CB  LEU A  37       2.866  10.225   7.644  1.00  0.76           C  
ATOM    581  CG  LEU A  37       2.506  10.696   6.236  1.00  0.33           C  
ATOM    582  CD1 LEU A  37       3.382  11.867   5.822  1.00  0.77           C  
ATOM    583  CD2 LEU A  37       2.622   9.558   5.241  1.00  0.94           C  
ATOM    584  H   LEU A  37       0.544   9.133   7.701  1.00  0.51           H  
ATOM    585  HA  LEU A  37       3.088   8.151   7.183  1.00  0.50           H  
ATOM    586  HB2 LEU A  37       2.296  10.813   8.349  1.00  1.44           H  
ATOM    587  HB3 LEU A  37       3.908  10.425   7.807  1.00  1.38           H  
ATOM    588  HG  LEU A  37       1.479  11.039   6.232  1.00  0.53           H  
ATOM    589 HD11 LEU A  37       3.090  12.206   4.839  1.00  1.45           H  
ATOM    590 HD12 LEU A  37       4.415  11.550   5.800  1.00  1.25           H  
ATOM    591 HD13 LEU A  37       3.268  12.672   6.533  1.00  1.18           H  
ATOM    592 HD21 LEU A  37       2.378   9.917   4.251  1.00  1.57           H  
ATOM    593 HD22 LEU A  37       1.938   8.769   5.516  1.00  1.57           H  
ATOM    594 HD23 LEU A  37       3.633   9.176   5.247  1.00  1.42           H  
ATOM    595  N   GLY A  38       3.741   7.164   9.367  1.00  0.31           N  
ATOM    596  CA  GLY A  38       4.494   6.738  10.521  1.00  0.44           C  
ATOM    597  C   GLY A  38       3.760   5.689  11.320  1.00  0.42           C  
ATOM    598  O   GLY A  38       3.941   5.589  12.534  1.00  0.54           O  
ATOM    599  H   GLY A  38       3.525   6.519   8.656  1.00  0.68           H  
ATOM    600  HA2 GLY A  38       5.437   6.331  10.192  1.00  0.54           H  
ATOM    601  HA3 GLY A  38       4.680   7.594  11.154  1.00  0.59           H  
ATOM    602  N   ARG A  39       2.929   4.906  10.647  1.00  0.34           N  
ATOM    603  CA  ARG A  39       2.204   3.834  11.313  1.00  0.37           C  
ATOM    604  C   ARG A  39       2.422   2.536  10.567  1.00  0.35           C  
ATOM    605  O   ARG A  39       2.653   2.549   9.362  1.00  0.48           O  
ATOM    606  CB  ARG A  39       0.707   4.135  11.386  1.00  0.48           C  
ATOM    607  CG  ARG A  39       0.014   4.134  10.036  1.00  0.48           C  
ATOM    608  CD  ARG A  39      -1.497   4.140  10.196  1.00  0.69           C  
ATOM    609  NE  ARG A  39      -1.965   5.332  10.899  1.00  1.38           N  
ATOM    610  CZ  ARG A  39      -2.791   5.309  11.942  1.00  1.72           C  
ATOM    611  NH1 ARG A  39      -3.173   4.154  12.474  1.00  1.80           N  
ATOM    612  NH2 ARG A  39      -3.201   6.452  12.478  1.00  2.61           N  
ATOM    613  H   ARG A  39       2.804   5.045   9.674  1.00  0.32           H  
ATOM    614  HA  ARG A  39       2.597   3.736  12.314  1.00  0.44           H  
ATOM    615  HB2 ARG A  39       0.232   3.395  12.009  1.00  0.54           H  
ATOM    616  HB3 ARG A  39       0.568   5.107  11.829  1.00  0.57           H  
ATOM    617  HG2 ARG A  39       0.314   5.017   9.490  1.00  0.50           H  
ATOM    618  HG3 ARG A  39       0.311   3.255   9.485  1.00  0.45           H  
ATOM    619  HD2 ARG A  39      -1.950   4.111   9.217  1.00  1.27           H  
ATOM    620  HD3 ARG A  39      -1.791   3.264  10.755  1.00  1.06           H  
ATOM    621  HE  ARG A  39      -1.655   6.207  10.558  1.00  2.04           H  
ATOM    622 HH11 ARG A  39      -2.834   3.280  12.097  1.00  1.93           H  
ATOM    623 HH12 ARG A  39      -3.807   4.141  13.258  1.00  2.25           H  
ATOM    624 HH21 ARG A  39      -2.886   7.327  12.099  1.00  3.22           H  
ATOM    625 HH22 ARG A  39      -3.833   6.449  13.261  1.00  2.86           H  
ATOM    626  N   SER A  40       2.324   1.425  11.274  1.00  0.37           N  
ATOM    627  CA  SER A  40       2.574   0.122  10.689  1.00  0.43           C  
ATOM    628  C   SER A  40       1.393  -0.314   9.832  1.00  0.39           C  
ATOM    629  O   SER A  40       0.316  -0.596  10.353  1.00  0.43           O  
ATOM    630  CB  SER A  40       2.832  -0.896  11.798  1.00  0.57           C  
ATOM    631  OG  SER A  40       3.860  -0.444  12.669  1.00  1.23           O  
ATOM    632  H   SER A  40       2.027   1.466  12.201  1.00  0.60           H  
ATOM    633  HA  SER A  40       3.451   0.198  10.067  1.00  0.52           H  
ATOM    634  HB2 SER A  40       1.927  -1.042  12.371  1.00  0.87           H  
ATOM    635  HB3 SER A  40       3.134  -1.834  11.358  1.00  1.00           H  
ATOM    636  HG  SER A  40       4.551  -1.123  12.724  1.00  1.66           H  
ATOM    637  N   ALA A  41       1.606  -0.351   8.515  1.00  0.35           N  
ATOM    638  CA  ALA A  41       0.572  -0.742   7.558  1.00  0.34           C  
ATOM    639  C   ALA A  41      -0.177  -1.971   8.022  1.00  0.33           C  
ATOM    640  O   ALA A  41      -1.398  -1.995   7.998  1.00  0.33           O  
ATOM    641  CB  ALA A  41       1.175  -1.014   6.188  1.00  0.35           C  
ATOM    642  H   ALA A  41       2.483  -0.076   8.177  1.00  0.37           H  
ATOM    643  HA  ALA A  41      -0.126   0.076   7.463  1.00  0.36           H  
ATOM    644  HB1 ALA A  41       1.693  -0.132   5.843  1.00  1.04           H  
ATOM    645  HB2 ALA A  41       0.388  -1.265   5.491  1.00  1.11           H  
ATOM    646  HB3 ALA A  41       1.871  -1.837   6.257  1.00  1.06           H  
ATOM    647  N   TYR A  42       0.567  -2.970   8.479  1.00  0.37           N  
ATOM    648  CA  TYR A  42       0.017  -4.282   8.815  1.00  0.42           C  
ATOM    649  C   TYR A  42      -1.134  -4.239   9.833  1.00  0.47           C  
ATOM    650  O   TYR A  42      -1.805  -5.250  10.027  1.00  0.55           O  
ATOM    651  CB  TYR A  42       1.129  -5.206   9.311  1.00  0.47           C  
ATOM    652  CG  TYR A  42       2.136  -5.565   8.242  1.00  0.54           C  
ATOM    653  CD1 TYR A  42       1.959  -6.681   7.435  1.00  0.72           C  
ATOM    654  CD2 TYR A  42       3.269  -4.785   8.044  1.00  0.67           C  
ATOM    655  CE1 TYR A  42       2.883  -7.011   6.463  1.00  0.90           C  
ATOM    656  CE2 TYR A  42       4.197  -5.108   7.074  1.00  0.84           C  
ATOM    657  CZ  TYR A  42       3.977  -6.227   6.265  1.00  0.91           C  
ATOM    658  OH  TYR A  42       4.919  -6.546   5.315  1.00  1.14           O  
ATOM    659  H   TYR A  42       1.531  -2.827   8.597  1.00  0.40           H  
ATOM    660  HA  TYR A  42      -0.373  -4.697   7.898  1.00  0.44           H  
ATOM    661  HB2 TYR A  42       1.660  -4.721  10.117  1.00  0.53           H  
ATOM    662  HB3 TYR A  42       0.690  -6.124   9.676  1.00  0.53           H  
ATOM    663  HD1 TYR A  42       1.084  -7.295   7.574  1.00  0.83           H  
ATOM    664  HD2 TYR A  42       3.421  -3.913   8.663  1.00  0.77           H  
ATOM    665  HE1 TYR A  42       2.728  -7.882   5.844  1.00  1.11           H  
ATOM    666  HE2 TYR A  42       5.072  -4.489   6.936  1.00  1.01           H  
ATOM    667  HH  TYR A  42       4.451  -6.718   4.484  1.00  1.64           H  
ATOM    668  N   GLU A  43      -1.385  -3.095  10.476  1.00  0.48           N  
ATOM    669  CA  GLU A  43      -2.514  -2.982  11.402  1.00  0.56           C  
ATOM    670  C   GLU A  43      -3.839  -2.904  10.628  1.00  0.57           C  
ATOM    671  O   GLU A  43      -4.919  -3.033  11.205  1.00  1.01           O  
ATOM    672  CB  GLU A  43      -2.363  -1.757  12.310  1.00  0.65           C  
ATOM    673  CG  GLU A  43      -2.496  -0.467  11.549  1.00  0.95           C  
ATOM    674  CD  GLU A  43      -2.781   0.740  12.421  1.00  1.72           C  
ATOM    675  OE1 GLU A  43      -3.873   0.799  13.024  1.00  1.89           O  
ATOM    676  OE2 GLU A  43      -1.927   1.649  12.491  1.00  2.57           O  
ATOM    677  H   GLU A  43      -0.849  -2.291  10.296  1.00  0.47           H  
ATOM    678  HA  GLU A  43      -2.530  -3.860  12.010  1.00  0.63           H  
ATOM    679  HB2 GLU A  43      -3.124  -1.788  13.076  1.00  0.73           H  
ATOM    680  HB3 GLU A  43      -1.390  -1.780  12.775  1.00  0.85           H  
ATOM    681  HG2 GLU A  43      -1.577  -0.290  11.008  1.00  1.36           H  
ATOM    682  HG3 GLU A  43      -3.301  -0.594  10.851  1.00  1.30           H  
ATOM    683  N   PHE A  44      -3.737  -2.704   9.313  1.00  0.40           N  
ATOM    684  CA  PHE A  44      -4.906  -2.609   8.438  1.00  0.38           C  
ATOM    685  C   PHE A  44      -4.561  -3.066   7.026  1.00  0.30           C  
ATOM    686  O   PHE A  44      -5.406  -3.046   6.127  1.00  0.40           O  
ATOM    687  CB  PHE A  44      -5.428  -1.163   8.392  1.00  0.48           C  
ATOM    688  CG  PHE A  44      -4.412  -0.145   7.934  1.00  0.48           C  
ATOM    689  CD1 PHE A  44      -4.239   0.108   6.588  1.00  0.62           C  
ATOM    690  CD2 PHE A  44      -3.628   0.551   8.844  1.00  0.50           C  
ATOM    691  CE1 PHE A  44      -3.315   1.030   6.148  1.00  0.77           C  
ATOM    692  CE2 PHE A  44      -2.698   1.480   8.408  1.00  0.56           C  
ATOM    693  CZ  PHE A  44      -2.538   1.744   7.125  1.00  0.70           C  
ATOM    694  H   PHE A  44      -2.845  -2.586   8.924  1.00  0.64           H  
ATOM    695  HA  PHE A  44      -5.678  -3.250   8.829  1.00  0.48           H  
ATOM    696  HB2 PHE A  44      -6.265  -1.117   7.713  1.00  0.52           H  
ATOM    697  HB3 PHE A  44      -5.759  -0.879   9.380  1.00  0.60           H  
ATOM    698  HD1 PHE A  44      -4.846  -0.425   5.872  1.00  0.70           H  
ATOM    699  HD2 PHE A  44      -3.748   0.364   9.899  1.00  0.57           H  
ATOM    700  HE1 PHE A  44      -3.195   1.212   5.090  1.00  0.97           H  
ATOM    701  HE2 PHE A  44      -2.095   2.019   9.125  1.00  0.60           H  
ATOM    702  HZ  PHE A  44      -1.806   2.481   6.818  1.00  0.83           H  
ATOM    703  N   TYR A  45      -3.306  -3.445   6.830  1.00  0.29           N  
ATOM    704  CA  TYR A  45      -2.789  -3.889   5.544  1.00  0.28           C  
ATOM    705  C   TYR A  45      -3.384  -5.222   5.099  1.00  0.30           C  
ATOM    706  O   TYR A  45      -2.674  -6.223   5.003  1.00  0.37           O  
ATOM    707  CB  TYR A  45      -1.270  -4.024   5.655  1.00  0.34           C  
ATOM    708  CG  TYR A  45      -0.522  -3.780   4.373  1.00  0.42           C  
ATOM    709  CD1 TYR A  45      -0.796  -2.665   3.596  1.00  0.47           C  
ATOM    710  CD2 TYR A  45       0.465  -4.655   3.944  1.00  0.55           C  
ATOM    711  CE1 TYR A  45      -0.108  -2.427   2.427  1.00  0.61           C  
ATOM    712  CE2 TYR A  45       1.163  -4.422   2.777  1.00  0.68           C  
ATOM    713  CZ  TYR A  45       0.872  -3.308   2.019  1.00  0.68           C  
ATOM    714  OH  TYR A  45       1.565  -3.076   0.853  1.00  0.85           O  
ATOM    715  H   TYR A  45      -2.642  -3.342   7.537  1.00  0.44           H  
ATOM    716  HA  TYR A  45      -3.013  -3.127   4.810  1.00  0.29           H  
ATOM    717  HB2 TYR A  45      -0.909  -3.314   6.383  1.00  0.33           H  
ATOM    718  HB3 TYR A  45      -1.032  -5.024   5.991  1.00  0.42           H  
ATOM    719  HD1 TYR A  45      -1.562  -1.977   3.919  1.00  0.46           H  
ATOM    720  HD2 TYR A  45       0.689  -5.527   4.538  1.00  0.61           H  
ATOM    721  HE1 TYR A  45      -0.341  -1.556   1.838  1.00  0.69           H  
ATOM    722  HE2 TYR A  45       1.928  -5.115   2.461  1.00  0.80           H  
ATOM    723  HH  TYR A  45       1.703  -3.907   0.391  1.00  1.09           H  
ATOM    724  N   HIS A  46      -4.684  -5.207   4.823  1.00  0.28           N  
ATOM    725  CA  HIS A  46      -5.396  -6.345   4.232  1.00  0.31           C  
ATOM    726  C   HIS A  46      -5.445  -7.511   5.210  1.00  0.37           C  
ATOM    727  O   HIS A  46      -4.456  -8.208   5.390  1.00  0.57           O  
ATOM    728  CB  HIS A  46      -4.733  -6.792   2.917  1.00  0.37           C  
ATOM    729  CG  HIS A  46      -4.095  -5.670   2.167  1.00  0.35           C  
ATOM    730  ND1 HIS A  46      -2.778  -5.695   1.773  1.00  0.39           N  
ATOM    731  CD2 HIS A  46      -4.569  -4.455   1.815  1.00  0.44           C  
ATOM    732  CE1 HIS A  46      -2.468  -4.541   1.221  1.00  0.36           C  
ATOM    733  NE2 HIS A  46      -3.535  -3.772   1.235  1.00  0.43           N  
ATOM    734  H   HIS A  46      -5.180  -4.389   5.047  1.00  0.26           H  
ATOM    735  HA  HIS A  46      -6.403  -6.024   4.021  1.00  0.30           H  
ATOM    736  HB2 HIS A  46      -3.970  -7.523   3.136  1.00  0.41           H  
ATOM    737  HB3 HIS A  46      -5.481  -7.240   2.279  1.00  0.42           H  
ATOM    738  HD1 HIS A  46      -2.162  -6.447   1.890  1.00  0.51           H  
ATOM    739  HD2 HIS A  46      -5.574  -4.090   1.965  1.00  0.58           H  
ATOM    740  HE1 HIS A  46      -1.503  -4.268   0.834  1.00  0.38           H  
ATOM    741  HE2 HIS A  46      -3.594  -2.869   0.838  1.00  0.59           H  
ATOM    742  N   ALA A  47      -6.596  -7.726   5.829  1.00  0.39           N  
ATOM    743  CA  ALA A  47      -6.722  -8.740   6.872  1.00  0.44           C  
ATOM    744  C   ALA A  47      -6.253 -10.117   6.400  1.00  0.44           C  
ATOM    745  O   ALA A  47      -5.304 -10.677   6.950  1.00  0.48           O  
ATOM    746  CB  ALA A  47      -8.162  -8.814   7.354  1.00  0.57           C  
ATOM    747  H   ALA A  47      -7.379  -7.192   5.586  1.00  0.47           H  
ATOM    748  HA  ALA A  47      -6.110  -8.433   7.708  1.00  0.45           H  
ATOM    749  HB1 ALA A  47      -8.478  -7.838   7.696  1.00  1.26           H  
ATOM    750  HB2 ALA A  47      -8.234  -9.521   8.168  1.00  0.93           H  
ATOM    751  HB3 ALA A  47      -8.799  -9.133   6.542  1.00  1.32           H  
ATOM    752  N   LEU A  48      -6.909 -10.656   5.380  1.00  0.48           N  
ATOM    753  CA  LEU A  48      -6.566 -11.979   4.862  1.00  0.53           C  
ATOM    754  C   LEU A  48      -5.510 -11.920   3.761  1.00  0.48           C  
ATOM    755  O   LEU A  48      -4.856 -12.921   3.473  1.00  0.52           O  
ATOM    756  CB  LEU A  48      -7.815 -12.708   4.343  1.00  0.67           C  
ATOM    757  CG  LEU A  48      -8.547 -12.044   3.169  1.00  0.76           C  
ATOM    758  CD1 LEU A  48      -9.461 -13.053   2.490  1.00  1.20           C  
ATOM    759  CD2 LEU A  48      -9.362 -10.846   3.638  1.00  0.99           C  
ATOM    760  H   LEU A  48      -7.692 -10.198   5.013  1.00  0.56           H  
ATOM    761  HA  LEU A  48      -6.160 -12.548   5.685  1.00  0.53           H  
ATOM    762  HB2 LEU A  48      -7.518 -13.699   4.035  1.00  0.74           H  
ATOM    763  HB3 LEU A  48      -8.512 -12.804   5.162  1.00  0.72           H  
ATOM    764  HG  LEU A  48      -7.823 -11.699   2.443  1.00  0.68           H  
ATOM    765 HD11 LEU A  48      -9.969 -12.579   1.664  1.00  1.71           H  
ATOM    766 HD12 LEU A  48     -10.190 -13.415   3.201  1.00  1.68           H  
ATOM    767 HD13 LEU A  48      -8.874 -13.881   2.124  1.00  1.48           H  
ATOM    768 HD21 LEU A  48      -9.864 -10.399   2.793  1.00  1.28           H  
ATOM    769 HD22 LEU A  48      -8.704 -10.118   4.092  1.00  1.68           H  
ATOM    770 HD23 LEU A  48     -10.096 -11.169   4.363  1.00  1.43           H  
ATOM    771  N   ASP A  49      -5.318 -10.752   3.165  1.00  0.45           N  
ATOM    772  CA  ASP A  49      -4.430 -10.632   2.006  1.00  0.45           C  
ATOM    773  C   ASP A  49      -3.054 -10.171   2.458  1.00  0.41           C  
ATOM    774  O   ASP A  49      -2.140  -9.992   1.649  1.00  0.49           O  
ATOM    775  CB  ASP A  49      -4.971  -9.626   0.989  1.00  0.55           C  
ATOM    776  CG  ASP A  49      -6.449  -9.778   0.718  1.00  0.91           C  
ATOM    777  OD1 ASP A  49      -7.268  -9.195   1.460  1.00  1.64           O  
ATOM    778  OD2 ASP A  49      -6.792 -10.521  -0.223  1.00  1.07           O  
ATOM    779  H   ASP A  49      -5.751  -9.950   3.524  1.00  0.46           H  
ATOM    780  HA  ASP A  49      -4.346 -11.603   1.541  1.00  0.47           H  
ATOM    781  HB2 ASP A  49      -4.805  -8.630   1.364  1.00  1.12           H  
ATOM    782  HB3 ASP A  49      -4.438  -9.746   0.058  1.00  1.20           H  
ATOM    783  N   SER A  50      -2.935  -9.935   3.756  1.00  0.36           N  
ATOM    784  CA  SER A  50      -1.664  -9.563   4.368  1.00  0.35           C  
ATOM    785  C   SER A  50      -0.568 -10.558   3.993  1.00  0.35           C  
ATOM    786  O   SER A  50       0.538 -10.155   3.638  1.00  0.41           O  
ATOM    787  CB  SER A  50      -1.811  -9.487   5.892  1.00  0.37           C  
ATOM    788  OG  SER A  50      -0.665  -8.910   6.495  1.00  1.25           O  
ATOM    789  H   SER A  50      -3.739  -9.974   4.317  1.00  0.39           H  
ATOM    790  HA  SER A  50      -1.390  -8.588   3.994  1.00  0.40           H  
ATOM    791  HB2 SER A  50      -2.669  -8.883   6.138  1.00  0.79           H  
ATOM    792  HB3 SER A  50      -1.948 -10.483   6.290  1.00  0.83           H  
ATOM    793  HG  SER A  50      -0.924  -8.113   6.968  1.00  1.59           H  
ATOM    794  N   GLU A  51      -0.892 -11.850   4.047  1.00  0.38           N  
ATOM    795  CA  GLU A  51       0.054 -12.904   3.687  1.00  0.45           C  
ATOM    796  C   GLU A  51       0.617 -12.684   2.290  1.00  0.43           C  
ATOM    797  O   GLU A  51       1.833 -12.691   2.092  1.00  0.47           O  
ATOM    798  CB  GLU A  51      -0.620 -14.274   3.761  1.00  0.55           C  
ATOM    799  CG  GLU A  51      -0.564 -14.908   5.139  1.00  1.32           C  
ATOM    800  CD  GLU A  51       0.847 -15.293   5.533  1.00  1.99           C  
ATOM    801  OE1 GLU A  51       1.405 -16.222   4.916  1.00  2.49           O  
ATOM    802  OE2 GLU A  51       1.404 -14.669   6.459  1.00  2.68           O  
ATOM    803  H   GLU A  51      -1.795 -12.101   4.336  1.00  0.41           H  
ATOM    804  HA  GLU A  51       0.867 -12.874   4.396  1.00  0.49           H  
ATOM    805  HB2 GLU A  51      -1.658 -14.167   3.478  1.00  0.88           H  
ATOM    806  HB3 GLU A  51      -0.135 -14.940   3.064  1.00  1.05           H  
ATOM    807  HG2 GLU A  51      -0.945 -14.205   5.863  1.00  2.00           H  
ATOM    808  HG3 GLU A  51      -1.179 -15.796   5.139  1.00  1.80           H  
ATOM    809  N   ASN A  52      -0.277 -12.460   1.337  1.00  0.43           N  
ATOM    810  CA  ASN A  52       0.108 -12.261  -0.055  1.00  0.48           C  
ATOM    811  C   ASN A  52       1.062 -11.081  -0.182  1.00  0.41           C  
ATOM    812  O   ASN A  52       2.033 -11.126  -0.936  1.00  0.44           O  
ATOM    813  CB  ASN A  52      -1.133 -12.023  -0.920  1.00  0.56           C  
ATOM    814  CG  ASN A  52      -2.194 -13.091  -0.725  1.00  1.11           C  
ATOM    815  OD1 ASN A  52      -3.061 -12.962   0.137  1.00  1.96           O  
ATOM    816  ND2 ASN A  52      -2.130 -14.154  -1.511  1.00  1.31           N  
ATOM    817  H   ASN A  52      -1.229 -12.432   1.574  1.00  0.43           H  
ATOM    818  HA  ASN A  52       0.609 -13.155  -0.396  1.00  0.57           H  
ATOM    819  HB2 ASN A  52      -1.564 -11.066  -0.664  1.00  0.86           H  
ATOM    820  HB3 ASN A  52      -0.843 -12.013  -1.961  1.00  1.08           H  
ATOM    821 HD21 ASN A  52      -1.402 -14.201  -2.174  1.00  1.39           H  
ATOM    822 HD22 ASN A  52      -2.809 -14.850  -1.402  1.00  1.82           H  
ATOM    823  N   MET A  53       0.799 -10.035   0.584  1.00  0.35           N  
ATOM    824  CA  MET A  53       1.614  -8.832   0.526  1.00  0.35           C  
ATOM    825  C   MET A  53       2.902  -8.996   1.325  1.00  0.34           C  
ATOM    826  O   MET A  53       3.911  -8.364   1.017  1.00  0.35           O  
ATOM    827  CB  MET A  53       0.825  -7.626   1.022  1.00  0.42           C  
ATOM    828  CG  MET A  53      -0.432  -7.351   0.212  1.00  0.96           C  
ATOM    829  SD  MET A  53      -0.108  -7.112  -1.548  1.00  1.28           S  
ATOM    830  CE  MET A  53       0.973  -5.684  -1.520  1.00  0.79           C  
ATOM    831  H   MET A  53       0.037 -10.076   1.205  1.00  0.36           H  
ATOM    832  HA  MET A  53       1.875  -8.671  -0.510  1.00  0.38           H  
ATOM    833  HB2 MET A  53       0.536  -7.799   2.049  1.00  0.86           H  
ATOM    834  HB3 MET A  53       1.457  -6.751   0.977  1.00  0.94           H  
ATOM    835  HG2 MET A  53      -1.104  -8.188   0.323  1.00  1.64           H  
ATOM    836  HG3 MET A  53      -0.901  -6.460   0.599  1.00  1.47           H  
ATOM    837  HE1 MET A  53       1.231  -5.407  -2.532  1.00  1.31           H  
ATOM    838  HE2 MET A  53       1.871  -5.926  -0.972  1.00  1.21           H  
ATOM    839  HE3 MET A  53       0.469  -4.859  -1.038  1.00  1.35           H  
ATOM    840  N   THR A  54       2.870  -9.847   2.343  1.00  0.37           N  
ATOM    841  CA  THR A  54       4.071 -10.155   3.110  1.00  0.45           C  
ATOM    842  C   THR A  54       5.057 -10.924   2.230  1.00  0.45           C  
ATOM    843  O   THR A  54       6.265 -10.678   2.260  1.00  0.48           O  
ATOM    844  CB  THR A  54       3.746 -10.980   4.373  1.00  0.55           C  
ATOM    845  OG1 THR A  54       2.721 -10.327   5.133  1.00  0.57           O  
ATOM    846  CG2 THR A  54       4.980 -11.151   5.244  1.00  0.72           C  
ATOM    847  H   THR A  54       2.017 -10.272   2.590  1.00  0.38           H  
ATOM    848  HA  THR A  54       4.525  -9.221   3.413  1.00  0.48           H  
ATOM    849  HB  THR A  54       3.395 -11.956   4.072  1.00  0.55           H  
ATOM    850  HG1 THR A  54       2.046  -9.984   4.535  1.00  0.95           H  
ATOM    851 HG21 THR A  54       4.731 -11.747   6.110  1.00  1.35           H  
ATOM    852 HG22 THR A  54       5.332 -10.180   5.563  1.00  1.11           H  
ATOM    853 HG23 THR A  54       5.754 -11.646   4.676  1.00  1.33           H  
ATOM    854  N   LYS A  55       4.530 -11.842   1.427  1.00  0.46           N  
ATOM    855  CA  LYS A  55       5.340 -12.561   0.449  1.00  0.52           C  
ATOM    856  C   LYS A  55       5.834 -11.588  -0.607  1.00  0.41           C  
ATOM    857  O   LYS A  55       6.963 -11.683  -1.078  1.00  0.42           O  
ATOM    858  CB  LYS A  55       4.535 -13.689  -0.209  1.00  0.67           C  
ATOM    859  CG  LYS A  55       4.523 -15.001   0.569  1.00  0.95           C  
ATOM    860  CD  LYS A  55       4.144 -14.798   2.026  1.00  1.14           C  
ATOM    861  CE  LYS A  55       3.808 -16.112   2.714  1.00  1.37           C  
ATOM    862  NZ  LYS A  55       2.636 -16.795   2.101  1.00  1.49           N  
ATOM    863  H   LYS A  55       3.571 -12.046   1.496  1.00  0.46           H  
ATOM    864  HA  LYS A  55       6.192 -12.983   0.964  1.00  0.62           H  
ATOM    865  HB2 LYS A  55       3.514 -13.361  -0.324  1.00  0.67           H  
ATOM    866  HB3 LYS A  55       4.950 -13.884  -1.189  1.00  0.79           H  
ATOM    867  HG2 LYS A  55       3.807 -15.670   0.116  1.00  1.21           H  
ATOM    868  HG3 LYS A  55       5.507 -15.444   0.520  1.00  1.27           H  
ATOM    869  HD2 LYS A  55       4.976 -14.340   2.542  1.00  1.60           H  
ATOM    870  HD3 LYS A  55       3.290 -14.143   2.075  1.00  1.45           H  
ATOM    871  HE2 LYS A  55       4.666 -16.765   2.653  1.00  1.82           H  
ATOM    872  HE3 LYS A  55       3.590 -15.906   3.751  1.00  1.87           H  
ATOM    873  HZ1 LYS A  55       2.421 -17.674   2.621  1.00  1.95           H  
ATOM    874  HZ2 LYS A  55       2.837 -17.040   1.108  1.00  1.87           H  
ATOM    875  HZ3 LYS A  55       1.800 -16.176   2.131  1.00  1.78           H  
ATOM    876  N   SER A  56       4.980 -10.637  -0.951  1.00  0.36           N  
ATOM    877  CA  SER A  56       5.339  -9.587  -1.884  1.00  0.34           C  
ATOM    878  C   SER A  56       6.461  -8.719  -1.316  1.00  0.28           C  
ATOM    879  O   SER A  56       7.321  -8.252  -2.052  1.00  0.28           O  
ATOM    880  CB  SER A  56       4.111  -8.740  -2.224  1.00  0.39           C  
ATOM    881  OG  SER A  56       3.110  -9.527  -2.852  1.00  1.26           O  
ATOM    882  H   SER A  56       4.076 -10.649  -0.574  1.00  0.37           H  
ATOM    883  HA  SER A  56       5.699 -10.062  -2.784  1.00  0.40           H  
ATOM    884  HB2 SER A  56       3.701  -8.319  -1.317  1.00  0.87           H  
ATOM    885  HB3 SER A  56       4.399  -7.944  -2.891  1.00  0.91           H  
ATOM    886  HG  SER A  56       2.725 -10.138  -2.210  1.00  1.66           H  
ATOM    887  N   HIS A  57       6.458  -8.526   0.000  1.00  0.29           N  
ATOM    888  CA  HIS A  57       7.534  -7.802   0.669  1.00  0.30           C  
ATOM    889  C   HIS A  57       8.841  -8.577   0.539  1.00  0.31           C  
ATOM    890  O   HIS A  57       9.891  -7.996   0.275  1.00  0.34           O  
ATOM    891  CB  HIS A  57       7.190  -7.574   2.150  1.00  0.35           C  
ATOM    892  CG  HIS A  57       8.235  -6.817   2.928  1.00  0.36           C  
ATOM    893  ND1 HIS A  57       8.629  -7.173   4.199  1.00  0.53           N  
ATOM    894  CD2 HIS A  57       8.943  -5.699   2.621  1.00  0.34           C  
ATOM    895  CE1 HIS A  57       9.528  -6.311   4.640  1.00  0.51           C  
ATOM    896  NE2 HIS A  57       9.738  -5.407   3.705  1.00  0.39           N  
ATOM    897  H   HIS A  57       5.706  -8.869   0.533  1.00  0.32           H  
ATOM    898  HA  HIS A  57       7.645  -6.845   0.180  1.00  0.32           H  
ATOM    899  HB2 HIS A  57       6.268  -7.018   2.209  1.00  0.39           H  
ATOM    900  HB3 HIS A  57       7.052  -8.535   2.626  1.00  0.39           H  
ATOM    901  HD1 HIS A  57       8.294  -7.951   4.712  1.00  0.69           H  
ATOM    902  HD2 HIS A  57       8.894  -5.143   1.692  1.00  0.43           H  
ATOM    903  HE1 HIS A  57      10.010  -6.339   5.606  1.00  0.65           H  
ATOM    904  HE2 HIS A  57      10.219  -4.558   3.846  1.00  0.53           H  
ATOM    905  N   GLN A  58       8.758  -9.894   0.699  1.00  0.32           N  
ATOM    906  CA  GLN A  58       9.926 -10.766   0.585  1.00  0.37           C  
ATOM    907  C   GLN A  58      10.393 -10.862  -0.865  1.00  0.33           C  
ATOM    908  O   GLN A  58      11.565 -11.116  -1.146  1.00  0.37           O  
ATOM    909  CB  GLN A  58       9.606 -12.156   1.132  1.00  0.46           C  
ATOM    910  CG  GLN A  58       9.134 -12.135   2.574  1.00  1.24           C  
ATOM    911  CD  GLN A  58       8.980 -13.522   3.164  1.00  1.77           C  
ATOM    912  OE1 GLN A  58       9.921 -14.077   3.730  1.00  2.36           O  
ATOM    913  NE2 GLN A  58       7.789 -14.087   3.045  1.00  2.26           N  
ATOM    914  H   GLN A  58       7.879 -10.296   0.902  1.00  0.32           H  
ATOM    915  HA  GLN A  58      10.720 -10.332   1.175  1.00  0.43           H  
ATOM    916  HB2 GLN A  58       8.828 -12.599   0.527  1.00  1.03           H  
ATOM    917  HB3 GLN A  58      10.492 -12.771   1.074  1.00  1.17           H  
ATOM    918  HG2 GLN A  58       9.849 -11.584   3.166  1.00  1.91           H  
ATOM    919  HG3 GLN A  58       8.175 -11.635   2.611  1.00  1.85           H  
ATOM    920 HE21 GLN A  58       7.084 -13.584   2.590  1.00  2.29           H  
ATOM    921 HE22 GLN A  58       7.664 -14.985   3.416  1.00  2.88           H  
ATOM    922  N   ASN A  59       9.466 -10.631  -1.780  1.00  0.28           N  
ATOM    923  CA  ASN A  59       9.759 -10.691  -3.203  1.00  0.28           C  
ATOM    924  C   ASN A  59      10.376  -9.378  -3.639  1.00  0.29           C  
ATOM    925  O   ASN A  59      11.470  -9.333  -4.193  1.00  0.34           O  
ATOM    926  CB  ASN A  59       8.480 -10.941  -3.999  1.00  0.30           C  
ATOM    927  CG  ASN A  59       8.727 -11.057  -5.493  1.00  0.38           C  
ATOM    928  OD1 ASN A  59       9.044 -12.135  -5.998  1.00  0.64           O  
ATOM    929  ND2 ASN A  59       8.558  -9.955  -6.214  1.00  0.83           N  
ATOM    930  H   ASN A  59       8.577 -10.342  -1.484  1.00  0.28           H  
ATOM    931  HA  ASN A  59      10.453 -11.492  -3.378  1.00  0.31           H  
ATOM    932  HB2 ASN A  59       8.021 -11.852  -3.655  1.00  0.35           H  
ATOM    933  HB3 ASN A  59       7.810 -10.120  -3.828  1.00  0.31           H  
ATOM    934 HD21 ASN A  59       8.283  -9.131  -5.755  1.00  1.19           H  
ATOM    935 HD22 ASN A  59       8.716 -10.009  -7.187  1.00  0.92           H  
ATOM    936  N   LEU A  60       9.681  -8.307  -3.308  1.00  0.27           N  
ATOM    937  CA  LEU A  60      10.052  -6.967  -3.726  1.00  0.28           C  
ATOM    938  C   LEU A  60      11.407  -6.571  -3.142  1.00  0.34           C  
ATOM    939  O   LEU A  60      12.162  -5.817  -3.758  1.00  0.43           O  
ATOM    940  CB  LEU A  60       8.960  -5.995  -3.269  1.00  0.25           C  
ATOM    941  CG  LEU A  60       9.197  -4.524  -3.591  1.00  0.26           C  
ATOM    942  CD1 LEU A  60       9.379  -4.321  -5.081  1.00  0.29           C  
ATOM    943  CD2 LEU A  60       8.047  -3.675  -3.070  1.00  0.33           C  
ATOM    944  H   LEU A  60       8.902  -8.411  -2.716  1.00  0.29           H  
ATOM    945  HA  LEU A  60      10.112  -6.954  -4.804  1.00  0.34           H  
ATOM    946  HB2 LEU A  60       8.031  -6.294  -3.732  1.00  0.29           H  
ATOM    947  HB3 LEU A  60       8.852  -6.092  -2.198  1.00  0.24           H  
ATOM    948  HG  LEU A  60      10.101  -4.200  -3.097  1.00  0.27           H  
ATOM    949 HD11 LEU A  60       9.558  -3.274  -5.283  1.00  0.99           H  
ATOM    950 HD12 LEU A  60       8.486  -4.639  -5.598  1.00  0.99           H  
ATOM    951 HD13 LEU A  60      10.221  -4.902  -5.424  1.00  1.08           H  
ATOM    952 HD21 LEU A  60       8.224  -2.639  -3.320  1.00  0.94           H  
ATOM    953 HD22 LEU A  60       7.978  -3.779  -1.997  1.00  1.08           H  
ATOM    954 HD23 LEU A  60       7.124  -4.003  -3.524  1.00  1.18           H  
ATOM    955  N   CYS A  61      11.716  -7.131  -1.976  1.00  0.36           N  
ATOM    956  CA  CYS A  61      12.927  -6.798  -1.232  1.00  0.48           C  
ATOM    957  C   CYS A  61      14.196  -7.051  -2.045  1.00  0.58           C  
ATOM    958  O   CYS A  61      15.233  -6.448  -1.777  1.00  0.92           O  
ATOM    959  CB  CYS A  61      12.977  -7.603   0.070  1.00  0.54           C  
ATOM    960  SG  CYS A  61      14.322  -7.138   1.183  1.00  1.20           S  
ATOM    961  H   CYS A  61      11.107  -7.800  -1.597  1.00  0.38           H  
ATOM    962  HA  CYS A  61      12.881  -5.749  -0.985  1.00  0.58           H  
ATOM    963  HB2 CYS A  61      12.050  -7.465   0.605  1.00  0.63           H  
ATOM    964  HB3 CYS A  61      13.095  -8.651  -0.169  1.00  0.89           H  
ATOM    965  HG  CYS A  61      13.907  -7.355   2.428  1.00  1.79           H  
ATOM    966  N   THR A  62      14.126  -7.916  -3.052  1.00  0.54           N  
ATOM    967  CA  THR A  62      15.318  -8.283  -3.804  1.00  0.76           C  
ATOM    968  C   THR A  62      14.953  -8.624  -5.246  1.00  0.60           C  
ATOM    969  O   THR A  62      15.607  -9.428  -5.909  1.00  0.82           O  
ATOM    970  CB  THR A  62      16.058  -9.471  -3.133  1.00  1.11           C  
ATOM    971  OG1 THR A  62      16.102  -9.273  -1.713  1.00  1.27           O  
ATOM    972  CG2 THR A  62      17.487  -9.600  -3.652  1.00  1.45           C  
ATOM    973  H   THR A  62      13.263  -8.296  -3.324  1.00  0.64           H  
ATOM    974  HA  THR A  62      15.973  -7.431  -3.819  1.00  0.96           H  
ATOM    975  HB  THR A  62      15.522 -10.384  -3.351  1.00  1.14           H  
ATOM    976  HG1 THR A  62      16.026  -8.329  -1.524  1.00  1.73           H  
ATOM    977 HG21 THR A  62      17.971 -10.436  -3.168  1.00  1.52           H  
ATOM    978 HG22 THR A  62      18.032  -8.694  -3.434  1.00  1.95           H  
ATOM    979 HG23 THR A  62      17.471  -9.762  -4.719  1.00  2.01           H  
ATOM    980  N   LYS A  63      13.898  -7.991  -5.731  1.00  0.50           N  
ATOM    981  CA  LYS A  63      13.549  -8.075  -7.139  1.00  0.43           C  
ATOM    982  C   LYS A  63      13.639  -6.704  -7.797  1.00  0.39           C  
ATOM    983  O   LYS A  63      13.902  -6.595  -8.993  1.00  0.39           O  
ATOM    984  CB  LYS A  63      12.145  -8.637  -7.308  1.00  0.45           C  
ATOM    985  CG  LYS A  63      12.023 -10.111  -6.962  1.00  0.54           C  
ATOM    986  CD  LYS A  63      12.767 -10.982  -7.955  1.00  0.68           C  
ATOM    987  CE  LYS A  63      12.723 -12.444  -7.551  1.00  0.85           C  
ATOM    988  NZ  LYS A  63      13.560 -12.722  -6.353  1.00  1.76           N  
ATOM    989  H   LYS A  63      13.334  -7.464  -5.127  1.00  0.65           H  
ATOM    990  HA  LYS A  63      14.254  -8.738  -7.617  1.00  0.47           H  
ATOM    991  HB2 LYS A  63      11.466  -8.084  -6.675  1.00  0.45           H  
ATOM    992  HB3 LYS A  63      11.853  -8.506  -8.330  1.00  0.52           H  
ATOM    993  HG2 LYS A  63      12.435 -10.274  -5.978  1.00  0.56           H  
ATOM    994  HG3 LYS A  63      10.978 -10.386  -6.967  1.00  0.60           H  
ATOM    995  HD2 LYS A  63      12.308 -10.876  -8.927  1.00  0.76           H  
ATOM    996  HD3 LYS A  63      13.797 -10.660  -8.004  1.00  0.71           H  
ATOM    997  HE2 LYS A  63      11.701 -12.713  -7.332  1.00  1.16           H  
ATOM    998  HE3 LYS A  63      13.082 -13.042  -8.377  1.00  1.39           H  
ATOM    999  HZ1 LYS A  63      13.473 -13.727  -6.084  1.00  2.34           H  
ATOM   1000  HZ2 LYS A  63      13.251 -12.135  -5.547  1.00  2.24           H  
ATOM   1001  HZ3 LYS A  63      14.559 -12.515  -6.559  1.00  2.24           H  
ATOM   1002  N   GLY A  64      13.433  -5.661  -7.002  1.00  0.40           N  
ATOM   1003  CA  GLY A  64      13.457  -4.310  -7.531  1.00  0.42           C  
ATOM   1004  C   GLY A  64      12.084  -3.858  -7.981  1.00  0.37           C  
ATOM   1005  O   GLY A  64      11.850  -2.674  -8.209  1.00  0.41           O  
ATOM   1006  H   GLY A  64      13.264  -5.808  -6.048  1.00  0.43           H  
ATOM   1007  HA2 GLY A  64      13.816  -3.639  -6.763  1.00  0.48           H  
ATOM   1008  HA3 GLY A  64      14.131  -4.274  -8.373  1.00  0.44           H  
ATOM   1009  N   GLN A  65      11.166  -4.810  -8.063  1.00  0.34           N  
ATOM   1010  CA  GLN A  65       9.813  -4.556  -8.529  1.00  0.33           C  
ATOM   1011  C   GLN A  65       8.943  -5.761  -8.193  1.00  0.34           C  
ATOM   1012  O   GLN A  65       9.443  -6.881  -8.087  1.00  0.43           O  
ATOM   1013  CB  GLN A  65       9.787  -4.280 -10.039  1.00  0.41           C  
ATOM   1014  CG  GLN A  65       8.413  -3.874 -10.554  1.00  0.49           C  
ATOM   1015  CD  GLN A  65       8.409  -3.505 -12.022  1.00  0.81           C  
ATOM   1016  OE1 GLN A  65       9.191  -4.029 -12.816  1.00  1.37           O  
ATOM   1017  NE2 GLN A  65       7.520  -2.599 -12.398  1.00  1.32           N  
ATOM   1018  H   GLN A  65      11.390  -5.712  -7.757  1.00  0.35           H  
ATOM   1019  HA  GLN A  65       9.434  -3.694  -8.001  1.00  0.34           H  
ATOM   1020  HB2 GLN A  65      10.483  -3.486 -10.261  1.00  0.48           H  
ATOM   1021  HB3 GLN A  65      10.095  -5.174 -10.562  1.00  0.46           H  
ATOM   1022  HG2 GLN A  65       7.733  -4.700 -10.409  1.00  0.80           H  
ATOM   1023  HG3 GLN A  65       8.068  -3.024  -9.983  1.00  0.99           H  
ATOM   1024 HE21 GLN A  65       6.919  -2.223 -11.713  1.00  1.52           H  
ATOM   1025 HE22 GLN A  65       7.494  -2.335 -13.340  1.00  1.77           H  
ATOM   1026  N   VAL A  66       7.662  -5.525  -7.989  1.00  0.32           N  
ATOM   1027  CA  VAL A  66       6.736  -6.591  -7.654  1.00  0.35           C  
ATOM   1028  C   VAL A  66       5.359  -6.289  -8.227  1.00  0.33           C  
ATOM   1029  O   VAL A  66       4.919  -5.141  -8.237  1.00  0.32           O  
ATOM   1030  CB  VAL A  66       6.638  -6.798  -6.121  1.00  0.36           C  
ATOM   1031  CG1 VAL A  66       6.104  -5.558  -5.433  1.00  0.31           C  
ATOM   1032  CG2 VAL A  66       5.759  -7.981  -5.781  1.00  0.44           C  
ATOM   1033  H   VAL A  66       7.321  -4.605  -8.076  1.00  0.32           H  
ATOM   1034  HA  VAL A  66       7.108  -7.503  -8.098  1.00  0.40           H  
ATOM   1035  HB  VAL A  66       7.629  -6.993  -5.741  1.00  0.42           H  
ATOM   1036 HG11 VAL A  66       6.786  -4.736  -5.598  1.00  1.06           H  
ATOM   1037 HG12 VAL A  66       6.013  -5.746  -4.373  1.00  1.04           H  
ATOM   1038 HG13 VAL A  66       5.133  -5.312  -5.841  1.00  1.04           H  
ATOM   1039 HG21 VAL A  66       4.767  -7.807  -6.168  1.00  0.98           H  
ATOM   1040 HG22 VAL A  66       5.713  -8.092  -4.708  1.00  1.16           H  
ATOM   1041 HG23 VAL A  66       6.171  -8.875  -6.222  1.00  1.17           H  
ATOM   1042  N   VAL A  67       4.701  -7.309  -8.738  1.00  0.39           N  
ATOM   1043  CA  VAL A  67       3.349  -7.160  -9.238  1.00  0.45           C  
ATOM   1044  C   VAL A  67       2.399  -8.016  -8.403  1.00  0.49           C  
ATOM   1045  O   VAL A  67       2.812  -9.026  -7.830  1.00  0.92           O  
ATOM   1046  CB  VAL A  67       3.257  -7.543 -10.736  1.00  0.58           C  
ATOM   1047  CG1 VAL A  67       1.851  -7.334 -11.279  1.00  0.91           C  
ATOM   1048  CG2 VAL A  67       4.262  -6.737 -11.549  1.00  1.16           C  
ATOM   1049  H   VAL A  67       5.138  -8.190  -8.781  1.00  0.42           H  
ATOM   1050  HA  VAL A  67       3.067  -6.122  -9.132  1.00  0.44           H  
ATOM   1051  HB  VAL A  67       3.506  -8.590 -10.835  1.00  1.05           H  
ATOM   1052 HG11 VAL A  67       1.580  -6.292 -11.185  1.00  1.51           H  
ATOM   1053 HG12 VAL A  67       1.155  -7.938 -10.716  1.00  1.41           H  
ATOM   1054 HG13 VAL A  67       1.817  -7.621 -12.320  1.00  1.51           H  
ATOM   1055 HG21 VAL A  67       4.151  -6.972 -12.596  1.00  1.75           H  
ATOM   1056 HG22 VAL A  67       5.263  -6.982 -11.228  1.00  1.65           H  
ATOM   1057 HG23 VAL A  67       4.084  -5.681 -11.395  1.00  1.69           H  
ATOM   1058  N   SER A  68       1.143  -7.610  -8.335  1.00  0.52           N  
ATOM   1059  CA  SER A  68       0.146  -8.310  -7.546  1.00  0.54           C  
ATOM   1060  C   SER A  68      -1.237  -7.880  -8.015  1.00  0.53           C  
ATOM   1061  O   SER A  68      -1.351  -7.087  -8.953  1.00  0.94           O  
ATOM   1062  CB  SER A  68       0.336  -7.996  -6.055  1.00  0.58           C  
ATOM   1063  OG  SER A  68      -0.426  -8.871  -5.236  1.00  1.39           O  
ATOM   1064  H   SER A  68       0.873  -6.817  -8.846  1.00  0.86           H  
ATOM   1065  HA  SER A  68       0.267  -9.369  -7.710  1.00  0.67           H  
ATOM   1066  HB2 SER A  68       1.379  -8.106  -5.798  1.00  1.22           H  
ATOM   1067  HB3 SER A  68       0.026  -6.981  -5.862  1.00  0.98           H  
ATOM   1068  HG  SER A  68      -0.368  -8.577  -4.319  1.00  1.70           H  
ATOM   1069  N   GLY A  69      -2.281  -8.379  -7.372  1.00  0.46           N  
ATOM   1070  CA  GLY A  69      -3.609  -8.084  -7.798  1.00  0.43           C  
ATOM   1071  C   GLY A  69      -4.407  -7.489  -6.676  1.00  0.38           C  
ATOM   1072  O   GLY A  69      -3.905  -7.335  -5.560  1.00  0.42           O  
ATOM   1073  H   GLY A  69      -2.158  -8.924  -6.577  1.00  0.73           H  
ATOM   1074  HA2 GLY A  69      -3.571  -7.382  -8.618  1.00  0.44           H  
ATOM   1075  HA3 GLY A  69      -4.086  -8.994  -8.130  1.00  0.53           H  
ATOM   1076  N   GLN A  70      -5.635  -7.146  -6.980  1.00  0.39           N  
ATOM   1077  CA  GLN A  70      -6.533  -6.560  -6.026  1.00  0.43           C  
ATOM   1078  C   GLN A  70      -6.708  -7.413  -4.776  1.00  0.35           C  
ATOM   1079  O   GLN A  70      -6.934  -8.624  -4.834  1.00  0.36           O  
ATOM   1080  CB  GLN A  70      -7.849  -6.288  -6.719  1.00  0.62           C  
ATOM   1081  CG  GLN A  70      -8.506  -7.521  -7.319  1.00  0.78           C  
ATOM   1082  CD  GLN A  70      -9.791  -7.223  -8.067  1.00  0.78           C  
ATOM   1083  OE1 GLN A  70     -10.126  -7.905  -9.033  1.00  1.14           O  
ATOM   1084  NE2 GLN A  70     -10.535  -6.224  -7.617  1.00  1.31           N  
ATOM   1085  H   GLN A  70      -5.946  -7.266  -7.898  1.00  0.42           H  
ATOM   1086  HA  GLN A  70      -6.107  -5.616  -5.728  1.00  0.51           H  
ATOM   1087  HB2 GLN A  70      -8.533  -5.830  -6.023  1.00  1.27           H  
ATOM   1088  HB3 GLN A  70      -7.640  -5.604  -7.522  1.00  1.19           H  
ATOM   1089  HG2 GLN A  70      -7.813  -7.983  -8.005  1.00  1.35           H  
ATOM   1090  HG3 GLN A  70      -8.726  -8.205  -6.525  1.00  1.41           H  
ATOM   1091 HE21 GLN A  70     -10.225  -5.731  -6.833  1.00  1.82           H  
ATOM   1092 HE22 GLN A  70     -11.376  -6.029  -8.088  1.00  1.42           H  
ATOM   1093  N   TYR A  71      -6.553  -6.741  -3.655  1.00  0.35           N  
ATOM   1094  CA  TYR A  71      -6.681  -7.324  -2.332  1.00  0.36           C  
ATOM   1095  C   TYR A  71      -7.765  -6.585  -1.555  1.00  0.32           C  
ATOM   1096  O   TYR A  71      -8.321  -5.606  -2.057  1.00  0.29           O  
ATOM   1097  CB  TYR A  71      -5.343  -7.214  -1.603  1.00  0.38           C  
ATOM   1098  CG  TYR A  71      -4.711  -5.842  -1.715  1.00  0.38           C  
ATOM   1099  CD1 TYR A  71      -5.409  -4.699  -1.348  1.00  0.38           C  
ATOM   1100  CD2 TYR A  71      -3.415  -5.689  -2.191  1.00  0.51           C  
ATOM   1101  CE1 TYR A  71      -4.832  -3.448  -1.454  1.00  0.42           C  
ATOM   1102  CE2 TYR A  71      -2.834  -4.447  -2.301  1.00  0.62           C  
ATOM   1103  CZ  TYR A  71      -3.562  -3.320  -1.907  1.00  0.54           C  
ATOM   1104  OH  TYR A  71      -2.970  -2.096  -2.060  1.00  0.68           O  
ATOM   1105  H   TYR A  71      -6.315  -5.791  -3.720  1.00  0.36           H  
ATOM   1106  HA  TYR A  71      -6.953  -8.362  -2.437  1.00  0.40           H  
ATOM   1107  HB2 TYR A  71      -5.490  -7.427  -0.554  1.00  0.41           H  
ATOM   1108  HB3 TYR A  71      -4.653  -7.934  -2.018  1.00  0.42           H  
ATOM   1109  HD1 TYR A  71      -6.417  -4.797  -0.972  1.00  0.45           H  
ATOM   1110  HD2 TYR A  71      -2.859  -6.568  -2.481  1.00  0.59           H  
ATOM   1111  HE1 TYR A  71      -5.390  -2.570  -1.166  1.00  0.45           H  
ATOM   1112  HE2 TYR A  71      -1.824  -4.356  -2.675  1.00  0.79           H  
ATOM   1113  HH  TYR A  71      -3.179  -1.562  -1.275  1.00  0.91           H  
ATOM   1114  N   ARG A  72      -8.063  -7.032  -0.342  1.00  0.36           N  
ATOM   1115  CA  ARG A  72      -9.008  -6.310   0.497  1.00  0.33           C  
ATOM   1116  C   ARG A  72      -8.244  -5.337   1.388  1.00  0.27           C  
ATOM   1117  O   ARG A  72      -7.536  -5.759   2.299  1.00  0.28           O  
ATOM   1118  CB  ARG A  72      -9.827  -7.263   1.383  1.00  0.43           C  
ATOM   1119  CG  ARG A  72     -10.701  -8.262   0.637  1.00  0.65           C  
ATOM   1120  CD  ARG A  72      -9.903  -9.475   0.186  1.00  1.06           C  
ATOM   1121  NE  ARG A  72     -10.761 -10.583  -0.221  1.00  1.10           N  
ATOM   1122  CZ  ARG A  72     -10.307 -11.740  -0.701  1.00  1.51           C  
ATOM   1123  NH1 ARG A  72      -8.998 -11.953  -0.822  1.00  2.43           N  
ATOM   1124  NH2 ARG A  72     -11.164 -12.693  -1.052  1.00  1.52           N  
ATOM   1125  H   ARG A  72      -7.619  -7.848   0.012  1.00  0.43           H  
ATOM   1126  HA  ARG A  72      -9.675  -5.754  -0.147  1.00  0.32           H  
ATOM   1127  HB2 ARG A  72      -9.140  -7.826   1.995  1.00  0.74           H  
ATOM   1128  HB3 ARG A  72     -10.464  -6.673   2.027  1.00  0.80           H  
ATOM   1129  HG2 ARG A  72     -11.495  -8.591   1.290  1.00  1.12           H  
ATOM   1130  HG3 ARG A  72     -11.124  -7.778  -0.232  1.00  1.10           H  
ATOM   1131  HD2 ARG A  72      -9.283  -9.190  -0.650  1.00  1.46           H  
ATOM   1132  HD3 ARG A  72      -9.273  -9.800   1.006  1.00  1.44           H  
ATOM   1133  HE  ARG A  72     -11.738 -10.454  -0.132  1.00  1.45           H  
ATOM   1134 HH11 ARG A  72      -8.334 -11.236  -0.547  1.00  2.56           H  
ATOM   1135 HH12 ARG A  72      -8.660 -12.819  -1.191  1.00  3.14           H  
ATOM   1136 HH21 ARG A  72     -12.154 -12.543  -0.955  1.00  1.39           H  
ATOM   1137 HH22 ARG A  72     -10.827 -13.570  -1.420  1.00  2.06           H  
ATOM   1138  N   MET A  73      -8.365  -4.038   1.139  1.00  0.26           N  
ATOM   1139  CA  MET A  73      -7.679  -3.069   1.988  1.00  0.26           C  
ATOM   1140  C   MET A  73      -8.653  -2.423   2.963  1.00  0.23           C  
ATOM   1141  O   MET A  73      -9.741  -2.002   2.576  1.00  0.24           O  
ATOM   1142  CB  MET A  73      -6.964  -2.002   1.167  1.00  0.30           C  
ATOM   1143  CG  MET A  73      -6.159  -1.033   2.021  1.00  0.35           C  
ATOM   1144  SD  MET A  73      -4.475  -0.817   1.420  1.00  0.77           S  
ATOM   1145  CE  MET A  73      -3.872   0.419   2.565  1.00  0.60           C  
ATOM   1146  H   MET A  73      -8.981  -3.728   0.420  1.00  0.27           H  
ATOM   1147  HA  MET A  73      -6.943  -3.613   2.562  1.00  0.27           H  
ATOM   1148  HB2 MET A  73      -6.291  -2.485   0.472  1.00  0.34           H  
ATOM   1149  HB3 MET A  73      -7.698  -1.436   0.613  1.00  0.35           H  
ATOM   1150  HG2 MET A  73      -6.654  -0.073   2.015  1.00  0.71           H  
ATOM   1151  HG3 MET A  73      -6.119  -1.412   3.037  1.00  0.72           H  
ATOM   1152  HE1 MET A  73      -4.490   1.304   2.500  1.00  1.18           H  
ATOM   1153  HE2 MET A  73      -2.853   0.674   2.317  1.00  0.98           H  
ATOM   1154  HE3 MET A  73      -3.910   0.027   3.571  1.00  1.31           H  
ATOM   1155  N   LEU A  74      -8.256  -2.367   4.229  1.00  0.22           N  
ATOM   1156  CA  LEU A  74      -9.112  -1.841   5.280  1.00  0.25           C  
ATOM   1157  C   LEU A  74      -9.222  -0.328   5.206  1.00  0.33           C  
ATOM   1158  O   LEU A  74      -8.222   0.387   5.257  1.00  0.74           O  
ATOM   1159  CB  LEU A  74      -8.587  -2.244   6.650  1.00  0.24           C  
ATOM   1160  CG  LEU A  74      -9.521  -1.950   7.819  1.00  0.30           C  
ATOM   1161  CD1 LEU A  74     -10.041  -3.253   8.386  1.00  0.34           C  
ATOM   1162  CD2 LEU A  74      -8.814  -1.142   8.895  1.00  0.42           C  
ATOM   1163  H   LEU A  74      -7.359  -2.675   4.461  1.00  0.23           H  
ATOM   1164  HA  LEU A  74     -10.096  -2.266   5.149  1.00  0.29           H  
ATOM   1165  HB2 LEU A  74      -8.407  -3.304   6.634  1.00  0.27           H  
ATOM   1166  HB3 LEU A  74      -7.651  -1.734   6.824  1.00  0.26           H  
ATOM   1167  HG  LEU A  74     -10.367  -1.376   7.465  1.00  0.39           H  
ATOM   1168 HD11 LEU A  74     -10.595  -3.780   7.622  1.00  1.07           H  
ATOM   1169 HD12 LEU A  74     -10.683  -3.051   9.230  1.00  0.98           H  
ATOM   1170 HD13 LEU A  74      -9.203  -3.860   8.704  1.00  1.13           H  
ATOM   1171 HD21 LEU A  74      -7.952  -1.690   9.247  1.00  1.20           H  
ATOM   1172 HD22 LEU A  74      -9.491  -0.968   9.719  1.00  1.07           H  
ATOM   1173 HD23 LEU A  74      -8.496  -0.195   8.484  1.00  1.08           H  
ATOM   1174  N   ALA A  75     -10.444   0.140   5.068  1.00  0.27           N  
ATOM   1175  CA  ALA A  75     -10.732   1.557   5.112  1.00  0.26           C  
ATOM   1176  C   ALA A  75     -10.953   2.024   6.538  1.00  0.31           C  
ATOM   1177  O   ALA A  75     -11.133   1.224   7.454  1.00  0.60           O  
ATOM   1178  CB  ALA A  75     -11.946   1.880   4.253  1.00  0.29           C  
ATOM   1179  H   ALA A  75     -11.171  -0.500   4.904  1.00  0.57           H  
ATOM   1180  HA  ALA A  75      -9.883   2.091   4.712  1.00  0.26           H  
ATOM   1181  HB1 ALA A  75     -12.815   1.381   4.656  1.00  0.96           H  
ATOM   1182  HB2 ALA A  75     -11.772   1.540   3.242  1.00  1.11           H  
ATOM   1183  HB3 ALA A  75     -12.111   2.946   4.251  1.00  1.06           H  
ATOM   1184  N   LYS A  76     -10.954   3.334   6.679  1.00  0.28           N  
ATOM   1185  CA  LYS A  76     -11.101   4.039   7.946  1.00  0.30           C  
ATOM   1186  C   LYS A  76     -12.167   3.434   8.858  1.00  0.33           C  
ATOM   1187  O   LYS A  76     -11.968   3.295  10.063  1.00  0.42           O  
ATOM   1188  CB  LYS A  76     -11.484   5.470   7.604  1.00  0.39           C  
ATOM   1189  CG  LYS A  76     -11.370   6.439   8.750  1.00  0.41           C  
ATOM   1190  CD  LYS A  76     -11.682   7.855   8.292  1.00  0.47           C  
ATOM   1191  CE  LYS A  76     -13.135   8.000   7.855  1.00  0.53           C  
ATOM   1192  NZ  LYS A  76     -13.404   9.328   7.242  1.00  1.23           N  
ATOM   1193  H   LYS A  76     -10.786   3.880   5.877  1.00  0.52           H  
ATOM   1194  HA  LYS A  76     -10.150   4.040   8.453  1.00  0.35           H  
ATOM   1195  HB2 LYS A  76     -10.842   5.815   6.808  1.00  0.47           H  
ATOM   1196  HB3 LYS A  76     -12.504   5.476   7.255  1.00  0.44           H  
ATOM   1197  HG2 LYS A  76     -12.063   6.155   9.530  1.00  0.42           H  
ATOM   1198  HG3 LYS A  76     -10.362   6.399   9.122  1.00  0.45           H  
ATOM   1199  HD2 LYS A  76     -11.486   8.541   9.103  1.00  0.49           H  
ATOM   1200  HD3 LYS A  76     -11.042   8.098   7.456  1.00  0.52           H  
ATOM   1201  HE2 LYS A  76     -13.367   7.227   7.129  1.00  1.00           H  
ATOM   1202  HE3 LYS A  76     -13.770   7.880   8.721  1.00  1.02           H  
ATOM   1203  HZ1 LYS A  76     -12.953   9.390   6.303  1.00  1.87           H  
ATOM   1204  HZ2 LYS A  76     -13.019  10.088   7.848  1.00  1.67           H  
ATOM   1205  HZ3 LYS A  76     -14.430   9.474   7.132  1.00  1.72           H  
ATOM   1206  N   HIS A  77     -13.280   3.060   8.262  1.00  0.44           N  
ATOM   1207  CA  HIS A  77     -14.450   2.597   9.002  1.00  0.62           C  
ATOM   1208  C   HIS A  77     -14.521   1.070   9.031  1.00  0.69           C  
ATOM   1209  O   HIS A  77     -15.602   0.487   9.076  1.00  0.89           O  
ATOM   1210  CB  HIS A  77     -15.734   3.210   8.409  1.00  0.77           C  
ATOM   1211  CG  HIS A  77     -15.653   3.551   6.946  1.00  0.68           C  
ATOM   1212  ND1 HIS A  77     -16.278   2.829   5.956  1.00  0.74           N  
ATOM   1213  CD2 HIS A  77     -15.003   4.558   6.314  1.00  0.67           C  
ATOM   1214  CE1 HIS A  77     -16.014   3.376   4.781  1.00  0.70           C  
ATOM   1215  NE2 HIS A  77     -15.242   4.425   4.973  1.00  0.69           N  
ATOM   1216  H   HIS A  77     -13.314   3.079   7.286  1.00  0.49           H  
ATOM   1217  HA  HIS A  77     -14.343   2.947  10.018  1.00  0.66           H  
ATOM   1218  HB2 HIS A  77     -16.549   2.514   8.539  1.00  0.93           H  
ATOM   1219  HB3 HIS A  77     -15.959   4.121   8.946  1.00  0.85           H  
ATOM   1220  HD1 HIS A  77     -16.866   2.041   6.097  1.00  0.88           H  
ATOM   1221  HD2 HIS A  77     -14.401   5.322   6.782  1.00  0.73           H  
ATOM   1222  HE1 HIS A  77     -16.369   3.028   3.830  1.00  0.76           H  
ATOM   1223  HE2 HIS A  77     -14.996   5.085   4.277  1.00  0.81           H  
ATOM   1224  N   GLY A  78     -13.350   0.435   9.015  1.00  0.58           N  
ATOM   1225  CA  GLY A  78     -13.270  -1.020   9.031  1.00  0.72           C  
ATOM   1226  C   GLY A  78     -13.757  -1.635   7.738  1.00  0.76           C  
ATOM   1227  O   GLY A  78     -14.100  -2.817   7.683  1.00  1.31           O  
ATOM   1228  H   GLY A  78     -12.527   0.970   9.037  1.00  0.49           H  
ATOM   1229  HA2 GLY A  78     -12.242  -1.311   9.191  1.00  0.71           H  
ATOM   1230  HA3 GLY A  78     -13.871  -1.393   9.847  1.00  0.85           H  
ATOM   1231  N   GLY A  79     -13.807  -0.815   6.705  1.00  0.37           N  
ATOM   1232  CA  GLY A  79     -14.293  -1.258   5.418  1.00  0.37           C  
ATOM   1233  C   GLY A  79     -13.238  -2.002   4.643  1.00  0.28           C  
ATOM   1234  O   GLY A  79     -12.088  -2.065   5.064  1.00  0.29           O  
ATOM   1235  H   GLY A  79     -13.537   0.108   6.835  1.00  0.54           H  
ATOM   1236  HA2 GLY A  79     -15.142  -1.908   5.567  1.00  0.47           H  
ATOM   1237  HA3 GLY A  79     -14.607  -0.397   4.844  1.00  0.38           H  
ATOM   1238  N   TYR A  80     -13.615  -2.552   3.510  1.00  0.24           N  
ATOM   1239  CA  TYR A  80     -12.677  -3.273   2.676  1.00  0.21           C  
ATOM   1240  C   TYR A  80     -12.847  -2.872   1.230  1.00  0.22           C  
ATOM   1241  O   TYR A  80     -13.894  -3.089   0.630  1.00  0.28           O  
ATOM   1242  CB  TYR A  80     -12.846  -4.783   2.839  1.00  0.26           C  
ATOM   1243  CG  TYR A  80     -12.306  -5.287   4.152  1.00  0.26           C  
ATOM   1244  CD1 TYR A  80     -10.940  -5.445   4.335  1.00  0.23           C  
ATOM   1245  CD2 TYR A  80     -13.151  -5.581   5.213  1.00  0.34           C  
ATOM   1246  CE1 TYR A  80     -10.429  -5.886   5.534  1.00  0.26           C  
ATOM   1247  CE2 TYR A  80     -12.647  -6.020   6.421  1.00  0.37           C  
ATOM   1248  CZ  TYR A  80     -11.285  -6.172   6.576  1.00  0.33           C  
ATOM   1249  OH  TYR A  80     -10.777  -6.607   7.776  1.00  0.38           O  
ATOM   1250  H   TYR A  80     -14.542  -2.456   3.209  1.00  0.26           H  
ATOM   1251  HA  TYR A  80     -11.682  -2.997   2.993  1.00  0.20           H  
ATOM   1252  HB2 TYR A  80     -13.896  -5.031   2.790  1.00  0.31           H  
ATOM   1253  HB3 TYR A  80     -12.320  -5.288   2.043  1.00  0.29           H  
ATOM   1254  HD1 TYR A  80     -10.272  -5.221   3.516  1.00  0.24           H  
ATOM   1255  HD2 TYR A  80     -14.218  -5.464   5.086  1.00  0.39           H  
ATOM   1256  HE1 TYR A  80      -9.364  -6.000   5.652  1.00  0.27           H  
ATOM   1257  HE2 TYR A  80     -13.317  -6.242   7.238  1.00  0.46           H  
ATOM   1258  HH  TYR A  80     -11.359  -7.279   8.150  1.00  0.90           H  
ATOM   1259  N   VAL A  81     -11.824  -2.261   0.680  1.00  0.24           N  
ATOM   1260  CA  VAL A  81     -11.860  -1.834  -0.702  1.00  0.28           C  
ATOM   1261  C   VAL A  81     -10.849  -2.630  -1.508  1.00  0.26           C  
ATOM   1262  O   VAL A  81      -9.778  -2.973  -1.004  1.00  0.26           O  
ATOM   1263  CB  VAL A  81     -11.595  -0.318  -0.844  1.00  0.32           C  
ATOM   1264  CG1 VAL A  81     -12.883   0.466  -0.656  1.00  0.39           C  
ATOM   1265  CG2 VAL A  81     -10.557   0.147   0.167  1.00  0.30           C  
ATOM   1266  H   VAL A  81     -11.001  -2.113   1.207  1.00  0.27           H  
ATOM   1267  HA  VAL A  81     -12.849  -2.043  -1.086  1.00  0.32           H  
ATOM   1268  HB  VAL A  81     -11.218  -0.123  -1.836  1.00  0.35           H  
ATOM   1269 HG11 VAL A  81     -13.604   0.157  -1.399  1.00  1.05           H  
ATOM   1270 HG12 VAL A  81     -12.683   1.523  -0.766  1.00  1.10           H  
ATOM   1271 HG13 VAL A  81     -13.280   0.277   0.330  1.00  1.11           H  
ATOM   1272 HG21 VAL A  81      -9.635  -0.393   0.007  1.00  1.03           H  
ATOM   1273 HG22 VAL A  81     -10.919  -0.043   1.167  1.00  1.10           H  
ATOM   1274 HG23 VAL A  81     -10.380   1.204   0.041  1.00  1.05           H  
ATOM   1275  N   TRP A  82     -11.205  -2.962  -2.735  1.00  0.28           N  
ATOM   1276  CA  TRP A  82     -10.340  -3.768  -3.576  1.00  0.29           C  
ATOM   1277  C   TRP A  82      -9.326  -2.916  -4.308  1.00  0.28           C  
ATOM   1278  O   TRP A  82      -9.675  -2.119  -5.181  1.00  0.31           O  
ATOM   1279  CB  TRP A  82     -11.154  -4.581  -4.570  1.00  0.35           C  
ATOM   1280  CG  TRP A  82     -11.836  -5.746  -3.936  1.00  0.37           C  
ATOM   1281  CD1 TRP A  82     -13.058  -5.758  -3.328  1.00  0.40           C  
ATOM   1282  CD2 TRP A  82     -11.319  -7.074  -3.829  1.00  0.40           C  
ATOM   1283  NE1 TRP A  82     -13.337  -7.017  -2.858  1.00  0.44           N  
ATOM   1284  CE2 TRP A  82     -12.281  -7.841  -3.149  1.00  0.44           C  
ATOM   1285  CE3 TRP A  82     -10.128  -7.689  -4.242  1.00  0.43           C  
ATOM   1286  CZ2 TRP A  82     -12.096  -9.190  -2.879  1.00  0.50           C  
ATOM   1287  CZ3 TRP A  82      -9.949  -9.030  -3.966  1.00  0.49           C  
ATOM   1288  CH2 TRP A  82     -10.925  -9.765  -3.289  1.00  0.52           C  
ATOM   1289  H   TRP A  82     -12.076  -2.669  -3.078  1.00  0.31           H  
ATOM   1290  HA  TRP A  82      -9.806  -4.449  -2.931  1.00  0.28           H  
ATOM   1291  HB2 TRP A  82     -11.908  -3.949  -5.016  1.00  0.37           H  
ATOM   1292  HB3 TRP A  82     -10.498  -4.953  -5.339  1.00  0.38           H  
ATOM   1293  HD1 TRP A  82     -13.701  -4.895  -3.238  1.00  0.41           H  
ATOM   1294  HE1 TRP A  82     -14.165  -7.285  -2.384  1.00  0.49           H  
ATOM   1295  HE3 TRP A  82      -9.355  -7.134  -4.770  1.00  0.43           H  
ATOM   1296  HZ2 TRP A  82     -12.840  -9.776  -2.358  1.00  0.54           H  
ATOM   1297  HZ3 TRP A  82      -9.038  -9.526  -4.271  1.00  0.53           H  
ATOM   1298  HH2 TRP A  82     -10.735 -10.807  -3.085  1.00  0.57           H  
ATOM   1299  N   LEU A  83      -8.071  -3.097  -3.947  1.00  0.28           N  
ATOM   1300  CA  LEU A  83      -6.995  -2.332  -4.544  1.00  0.28           C  
ATOM   1301  C   LEU A  83      -5.907  -3.234  -5.093  1.00  0.29           C  
ATOM   1302  O   LEU A  83      -5.564  -4.250  -4.494  1.00  0.36           O  
ATOM   1303  CB  LEU A  83      -6.381  -1.368  -3.526  1.00  0.28           C  
ATOM   1304  CG  LEU A  83      -7.273  -0.233  -3.027  1.00  0.29           C  
ATOM   1305  CD1 LEU A  83      -7.946  -0.622  -1.732  1.00  0.29           C  
ATOM   1306  CD2 LEU A  83      -6.458   1.037  -2.842  1.00  0.40           C  
ATOM   1307  H   LEU A  83      -7.867  -3.768  -3.259  1.00  0.31           H  
ATOM   1308  HA  LEU A  83      -7.406  -1.773  -5.365  1.00  0.29           H  
ATOM   1309  HB2 LEU A  83      -6.083  -1.948  -2.672  1.00  0.30           H  
ATOM   1310  HB3 LEU A  83      -5.503  -0.940  -3.954  1.00  0.32           H  
ATOM   1311  HG  LEU A  83      -8.047  -0.039  -3.752  1.00  0.31           H  
ATOM   1312 HD11 LEU A  83      -8.569   0.192  -1.392  1.00  1.01           H  
ATOM   1313 HD12 LEU A  83      -7.195  -0.836  -0.986  1.00  1.04           H  
ATOM   1314 HD13 LEU A  83      -8.555  -1.498  -1.892  1.00  1.03           H  
ATOM   1315 HD21 LEU A  83      -5.684   0.866  -2.107  1.00  1.17           H  
ATOM   1316 HD22 LEU A  83      -7.106   1.834  -2.506  1.00  1.13           H  
ATOM   1317 HD23 LEU A  83      -6.005   1.315  -3.783  1.00  0.98           H  
ATOM   1318  N   GLU A  84      -5.385  -2.842  -6.237  1.00  0.32           N  
ATOM   1319  CA  GLU A  84      -4.276  -3.534  -6.860  1.00  0.34           C  
ATOM   1320  C   GLU A  84      -3.018  -2.706  -6.640  1.00  0.35           C  
ATOM   1321  O   GLU A  84      -3.095  -1.486  -6.598  1.00  0.39           O  
ATOM   1322  CB  GLU A  84      -4.554  -3.705  -8.354  1.00  0.41           C  
ATOM   1323  CG  GLU A  84      -4.044  -5.011  -8.914  1.00  0.59           C  
ATOM   1324  CD  GLU A  84      -4.433  -5.224 -10.361  1.00  0.49           C  
ATOM   1325  OE1 GLU A  84      -3.798  -4.630 -11.255  1.00  0.88           O  
ATOM   1326  OE2 GLU A  84      -5.373  -6.008 -10.612  1.00  1.23           O  
ATOM   1327  H   GLU A  84      -5.749  -2.040  -6.672  1.00  0.37           H  
ATOM   1328  HA  GLU A  84      -4.161  -4.501  -6.393  1.00  0.34           H  
ATOM   1329  HB2 GLU A  84      -5.620  -3.659  -8.519  1.00  0.71           H  
ATOM   1330  HB3 GLU A  84      -4.079  -2.897  -8.892  1.00  0.83           H  
ATOM   1331  HG2 GLU A  84      -2.967  -5.029  -8.837  1.00  1.07           H  
ATOM   1332  HG3 GLU A  84      -4.464  -5.821  -8.322  1.00  0.96           H  
ATOM   1333  N   THR A  85      -1.873  -3.337  -6.468  1.00  0.36           N  
ATOM   1334  CA  THR A  85      -0.658  -2.577  -6.228  1.00  0.37           C  
ATOM   1335  C   THR A  85       0.524  -3.105  -7.028  1.00  0.32           C  
ATOM   1336  O   THR A  85       0.831  -4.298  -6.999  1.00  0.43           O  
ATOM   1337  CB  THR A  85      -0.297  -2.559  -4.728  1.00  0.52           C  
ATOM   1338  OG1 THR A  85      -1.364  -1.964  -3.979  1.00  0.68           O  
ATOM   1339  CG2 THR A  85       0.988  -1.782  -4.478  1.00  0.60           C  
ATOM   1340  H   THR A  85      -1.847  -4.315  -6.477  1.00  0.37           H  
ATOM   1341  HA  THR A  85      -0.848  -1.558  -6.532  1.00  0.44           H  
ATOM   1342  HB  THR A  85      -0.155  -3.576  -4.394  1.00  0.53           H  
ATOM   1343  HG1 THR A  85      -1.183  -1.024  -3.851  1.00  0.68           H  
ATOM   1344 HG21 THR A  85       1.800  -2.248  -5.016  1.00  1.11           H  
ATOM   1345 HG22 THR A  85       1.211  -1.783  -3.420  1.00  1.07           H  
ATOM   1346 HG23 THR A  85       0.867  -0.766  -4.820  1.00  1.01           H  
ATOM   1347  N   GLN A  86       1.167  -2.205  -7.757  1.00  0.29           N  
ATOM   1348  CA  GLN A  86       2.435  -2.508  -8.392  1.00  0.35           C  
ATOM   1349  C   GLN A  86       3.542  -1.924  -7.513  1.00  0.28           C  
ATOM   1350  O   GLN A  86       3.490  -0.751  -7.123  1.00  0.30           O  
ATOM   1351  CB  GLN A  86       2.467  -1.968  -9.842  1.00  0.50           C  
ATOM   1352  CG  GLN A  86       3.115  -0.599 -10.035  1.00  0.70           C  
ATOM   1353  CD  GLN A  86       4.628  -0.673 -10.168  1.00  1.06           C  
ATOM   1354  OE1 GLN A  86       5.178  -1.665 -10.648  1.00  1.95           O  
ATOM   1355  NE2 GLN A  86       5.312   0.379  -9.752  1.00  1.15           N  
ATOM   1356  H   GLN A  86       0.780  -1.309  -7.862  1.00  0.30           H  
ATOM   1357  HA  GLN A  86       2.542  -3.583  -8.411  1.00  0.43           H  
ATOM   1358  HB2 GLN A  86       3.002  -2.672 -10.456  1.00  0.97           H  
ATOM   1359  HB3 GLN A  86       1.449  -1.907 -10.202  1.00  1.02           H  
ATOM   1360  HG2 GLN A  86       2.712  -0.148 -10.929  1.00  1.35           H  
ATOM   1361  HG3 GLN A  86       2.876   0.019  -9.183  1.00  1.55           H  
ATOM   1362 HE21 GLN A  86       4.814   1.141  -9.386  1.00  1.18           H  
ATOM   1363 HE22 GLN A  86       6.288   0.353  -9.822  1.00  1.70           H  
ATOM   1364  N   GLY A  87       4.501  -2.756  -7.152  1.00  0.27           N  
ATOM   1365  CA  GLY A  87       5.513  -2.340  -6.208  1.00  0.26           C  
ATOM   1366  C   GLY A  87       6.881  -2.173  -6.825  1.00  0.24           C  
ATOM   1367  O   GLY A  87       7.182  -2.730  -7.880  1.00  0.27           O  
ATOM   1368  H   GLY A  87       4.512  -3.671  -7.520  1.00  0.29           H  
ATOM   1369  HA2 GLY A  87       5.213  -1.398  -5.774  1.00  0.27           H  
ATOM   1370  HA3 GLY A  87       5.575  -3.078  -5.422  1.00  0.29           H  
ATOM   1371  N   THR A  88       7.700  -1.392  -6.156  1.00  0.23           N  
ATOM   1372  CA  THR A  88       9.065  -1.117  -6.586  1.00  0.22           C  
ATOM   1373  C   THR A  88       9.927  -0.782  -5.370  1.00  0.25           C  
ATOM   1374  O   THR A  88       9.473  -0.082  -4.473  1.00  0.36           O  
ATOM   1375  CB  THR A  88       9.109   0.062  -7.590  1.00  0.23           C  
ATOM   1376  OG1 THR A  88       8.216  -0.195  -8.683  1.00  0.25           O  
ATOM   1377  CG2 THR A  88      10.514   0.271  -8.133  1.00  0.24           C  
ATOM   1378  H   THR A  88       7.372  -0.998  -5.322  1.00  0.24           H  
ATOM   1379  HA  THR A  88       9.454  -2.000  -7.070  1.00  0.22           H  
ATOM   1380  HB  THR A  88       8.801   0.964  -7.082  1.00  0.25           H  
ATOM   1381  HG1 THR A  88       7.730  -1.015  -8.511  1.00  0.32           H  
ATOM   1382 HG21 THR A  88      10.856  -0.640  -8.603  1.00  1.00           H  
ATOM   1383 HG22 THR A  88      11.181   0.530  -7.323  1.00  0.92           H  
ATOM   1384 HG23 THR A  88      10.504   1.071  -8.859  1.00  1.03           H  
ATOM   1385  N   VAL A  89      11.144  -1.297  -5.310  1.00  0.28           N  
ATOM   1386  CA  VAL A  89      12.044  -0.929  -4.225  1.00  0.31           C  
ATOM   1387  C   VAL A  89      13.130   0.003  -4.719  1.00  0.30           C  
ATOM   1388  O   VAL A  89      13.934  -0.350  -5.580  1.00  0.34           O  
ATOM   1389  CB  VAL A  89      12.689  -2.148  -3.524  1.00  0.42           C  
ATOM   1390  CG1 VAL A  89      13.869  -1.721  -2.667  1.00  0.36           C  
ATOM   1391  CG2 VAL A  89      11.673  -2.855  -2.651  1.00  0.56           C  
ATOM   1392  H   VAL A  89      11.442  -1.927  -6.001  1.00  0.34           H  
ATOM   1393  HA  VAL A  89      11.456  -0.397  -3.490  1.00  0.32           H  
ATOM   1394  HB  VAL A  89      13.037  -2.840  -4.277  1.00  0.52           H  
ATOM   1395 HG11 VAL A  89      14.317  -2.594  -2.216  1.00  1.07           H  
ATOM   1396 HG12 VAL A  89      13.529  -1.050  -1.893  1.00  1.12           H  
ATOM   1397 HG13 VAL A  89      14.600  -1.219  -3.285  1.00  1.04           H  
ATOM   1398 HG21 VAL A  89      12.129  -3.723  -2.199  1.00  1.12           H  
ATOM   1399 HG22 VAL A  89      10.832  -3.162  -3.254  1.00  1.29           H  
ATOM   1400 HG23 VAL A  89      11.334  -2.183  -1.876  1.00  1.07           H  
ATOM   1401  N   ILE A  90      13.123   1.201  -4.180  1.00  0.27           N  
ATOM   1402  CA  ILE A  90      14.171   2.143  -4.446  1.00  0.30           C  
ATOM   1403  C   ILE A  90      15.317   1.856  -3.481  1.00  0.34           C  
ATOM   1404  O   ILE A  90      15.176   1.991  -2.271  1.00  0.41           O  
ATOM   1405  CB  ILE A  90      13.644   3.598  -4.342  1.00  0.32           C  
ATOM   1406  CG1 ILE A  90      14.653   4.590  -4.904  1.00  0.71           C  
ATOM   1407  CG2 ILE A  90      13.292   3.975  -2.916  1.00  0.73           C  
ATOM   1408  CD1 ILE A  90      14.029   5.914  -5.278  1.00  0.78           C  
ATOM   1409  H   ILE A  90      12.383   1.444  -3.584  1.00  0.27           H  
ATOM   1410  HA  ILE A  90      14.517   1.975  -5.455  1.00  0.30           H  
ATOM   1411  HB  ILE A  90      12.737   3.657  -4.916  1.00  0.40           H  
ATOM   1412 HG12 ILE A  90      15.405   4.783  -4.154  1.00  1.00           H  
ATOM   1413 HG13 ILE A  90      15.118   4.174  -5.786  1.00  0.92           H  
ATOM   1414 HG21 ILE A  90      12.912   4.985  -2.892  1.00  1.42           H  
ATOM   1415 HG22 ILE A  90      14.175   3.906  -2.297  1.00  1.21           H  
ATOM   1416 HG23 ILE A  90      12.539   3.297  -2.542  1.00  1.27           H  
ATOM   1417 HD11 ILE A  90      13.612   6.376  -4.396  1.00  1.24           H  
ATOM   1418 HD12 ILE A  90      13.242   5.744  -6.001  1.00  1.20           H  
ATOM   1419 HD13 ILE A  90      14.780   6.560  -5.704  1.00  1.43           H  
ATOM   1420  N   TYR A  91      16.411   1.333  -4.006  1.00  0.36           N  
ATOM   1421  CA  TYR A  91      17.538   0.982  -3.161  1.00  0.42           C  
ATOM   1422  C   TYR A  91      18.490   2.151  -3.003  1.00  0.48           C  
ATOM   1423  O   TYR A  91      18.546   3.046  -3.847  1.00  0.58           O  
ATOM   1424  CB  TYR A  91      18.326  -0.208  -3.703  1.00  0.51           C  
ATOM   1425  CG  TYR A  91      17.532  -1.478  -3.919  1.00  0.43           C  
ATOM   1426  CD1 TYR A  91      16.890  -1.733  -5.126  1.00  0.45           C  
ATOM   1427  CD2 TYR A  91      17.453  -2.440  -2.922  1.00  0.55           C  
ATOM   1428  CE1 TYR A  91      16.187  -2.906  -5.327  1.00  0.61           C  
ATOM   1429  CE2 TYR A  91      16.757  -3.616  -3.115  1.00  0.76           C  
ATOM   1430  CZ  TYR A  91      16.125  -3.845  -4.318  1.00  0.79           C  
ATOM   1431  OH  TYR A  91      15.430  -5.017  -4.508  1.00  1.06           O  
ATOM   1432  H   TYR A  91      16.449   1.153  -4.967  1.00  0.37           H  
ATOM   1433  HA  TYR A  91      17.147   0.725  -2.189  1.00  0.56           H  
ATOM   1434  HB2 TYR A  91      18.781   0.062  -4.640  1.00  0.75           H  
ATOM   1435  HB3 TYR A  91      19.099  -0.433  -2.989  1.00  0.77           H  
ATOM   1436  HD1 TYR A  91      16.943  -0.996  -5.915  1.00  0.47           H  
ATOM   1437  HD2 TYR A  91      17.944  -2.258  -1.978  1.00  0.57           H  
ATOM   1438  HE1 TYR A  91      15.691  -3.084  -6.270  1.00  0.67           H  
ATOM   1439  HE2 TYR A  91      16.710  -4.349  -2.325  1.00  0.94           H  
ATOM   1440  HH  TYR A  91      14.936  -5.224  -3.705  1.00  1.44           H  
ATOM   1441  N   ASN A  92      19.224   2.135  -1.905  1.00  0.57           N  
ATOM   1442  CA  ASN A  92      20.263   3.118  -1.657  1.00  0.71           C  
ATOM   1443  C   ASN A  92      21.395   2.921  -2.656  1.00  0.69           C  
ATOM   1444  O   ASN A  92      21.823   1.801  -2.880  1.00  0.63           O  
ATOM   1445  CB  ASN A  92      20.810   2.943  -0.239  1.00  0.83           C  
ATOM   1446  CG  ASN A  92      21.541   4.173   0.261  1.00  1.09           C  
ATOM   1447  OD1 ASN A  92      22.290   4.804  -0.475  1.00  1.77           O  
ATOM   1448  ND2 ASN A  92      21.332   4.521   1.514  1.00  1.50           N  
ATOM   1449  H   ASN A  92      19.066   1.428  -1.239  1.00  0.61           H  
ATOM   1450  HA  ASN A  92      19.844   4.107  -1.768  1.00  0.81           H  
ATOM   1451  HB2 ASN A  92      20.007   2.709   0.433  1.00  0.79           H  
ATOM   1452  HB3 ASN A  92      21.507   2.119  -0.240  1.00  1.00           H  
ATOM   1453 HD21 ASN A  92      20.724   3.971   2.056  1.00  2.08           H  
ATOM   1454 HD22 ASN A  92      21.785   5.323   1.853  1.00  1.62           H  
ATOM   1455  N   PRO A  93      21.883   3.982  -3.293  1.00  0.84           N  
ATOM   1456  CA  PRO A  93      23.028   3.862  -4.188  1.00  0.91           C  
ATOM   1457  C   PRO A  93      24.333   3.560  -3.446  1.00  0.96           C  
ATOM   1458  O   PRO A  93      25.170   2.808  -3.945  1.00  1.00           O  
ATOM   1459  CB  PRO A  93      23.093   5.225  -4.881  1.00  1.13           C  
ATOM   1460  CG  PRO A  93      22.383   6.165  -3.967  1.00  1.23           C  
ATOM   1461  CD  PRO A  93      21.341   5.351  -3.248  1.00  1.00           C  
ATOM   1462  HA  PRO A  93      22.863   3.088  -4.923  1.00  0.83           H  
ATOM   1463  HB2 PRO A  93      24.123   5.513  -5.019  1.00  1.23           H  
ATOM   1464  HB3 PRO A  93      22.600   5.162  -5.837  1.00  1.21           H  
ATOM   1465  HG2 PRO A  93      23.082   6.585  -3.260  1.00  1.39           H  
ATOM   1466  HG3 PRO A  93      21.914   6.948  -4.543  1.00  1.41           H  
ATOM   1467  HD2 PRO A  93      21.235   5.689  -2.228  1.00  1.09           H  
ATOM   1468  HD3 PRO A  93      20.394   5.407  -3.765  1.00  0.93           H  
ATOM   1469  N   ARG A  94      24.517   4.145  -2.263  1.00  1.03           N  
ATOM   1470  CA  ARG A  94      25.747   3.929  -1.503  1.00  1.13           C  
ATOM   1471  C   ARG A  94      25.619   2.772  -0.507  1.00  1.04           C  
ATOM   1472  O   ARG A  94      26.603   2.100  -0.204  1.00  1.16           O  
ATOM   1473  CB  ARG A  94      26.184   5.210  -0.787  1.00  1.37           C  
ATOM   1474  CG  ARG A  94      25.142   5.791   0.154  1.00  1.93           C  
ATOM   1475  CD  ARG A  94      25.648   7.069   0.797  1.00  2.43           C  
ATOM   1476  NE  ARG A  94      26.044   8.045  -0.214  1.00  3.09           N  
ATOM   1477  CZ  ARG A  94      27.149   8.783  -0.159  1.00  3.87           C  
ATOM   1478  NH1 ARG A  94      27.951   8.715   0.893  1.00  4.14           N  
ATOM   1479  NH2 ARG A  94      27.446   9.601  -1.158  1.00  4.77           N  
ATOM   1480  H   ARG A  94      23.814   4.725  -1.893  1.00  1.07           H  
ATOM   1481  HA  ARG A  94      26.514   3.665  -2.218  1.00  1.17           H  
ATOM   1482  HB2 ARG A  94      27.074   4.999  -0.213  1.00  1.64           H  
ATOM   1483  HB3 ARG A  94      26.418   5.957  -1.531  1.00  1.51           H  
ATOM   1484  HG2 ARG A  94      24.248   6.013  -0.409  1.00  2.16           H  
ATOM   1485  HG3 ARG A  94      24.919   5.069   0.923  1.00  2.43           H  
ATOM   1486  HD2 ARG A  94      24.862   7.488   1.408  1.00  2.70           H  
ATOM   1487  HD3 ARG A  94      26.501   6.835   1.416  1.00  2.79           H  
ATOM   1488  HE  ARG A  94      25.450   8.140  -1.002  1.00  3.33           H  
ATOM   1489 HH11 ARG A  94      27.732   8.105   1.660  1.00  3.87           H  
ATOM   1490 HH12 ARG A  94      28.792   9.274   0.927  1.00  4.89           H  
ATOM   1491 HH21 ARG A  94      26.840   9.663  -1.954  1.00  4.98           H  
ATOM   1492 HH22 ARG A  94      28.283  10.160  -1.127  1.00  5.43           H  
ATOM   1493  N   ASN A  95      24.413   2.542   0.004  1.00  0.99           N  
ATOM   1494  CA  ASN A  95      24.205   1.491   1.009  1.00  1.00           C  
ATOM   1495  C   ASN A  95      23.536   0.267   0.397  1.00  0.85           C  
ATOM   1496  O   ASN A  95      23.544  -0.812   0.986  1.00  0.92           O  
ATOM   1497  CB  ASN A  95      23.367   1.998   2.187  1.00  1.15           C  
ATOM   1498  CG  ASN A  95      24.046   3.107   2.969  1.00  1.58           C  
ATOM   1499  OD1 ASN A  95      25.267   3.236   2.957  1.00  2.23           O  
ATOM   1500  ND2 ASN A  95      23.256   3.903   3.672  1.00  1.99           N  
ATOM   1501  H   ASN A  95      23.660   3.095  -0.289  1.00  1.07           H  
ATOM   1502  HA  ASN A  95      25.178   1.199   1.378  1.00  1.06           H  
ATOM   1503  HB2 ASN A  95      22.427   2.377   1.813  1.00  1.43           H  
ATOM   1504  HB3 ASN A  95      23.174   1.176   2.862  1.00  1.36           H  
ATOM   1505 HD21 ASN A  95      22.284   3.740   3.648  1.00  2.23           H  
ATOM   1506 HD22 ASN A  95      23.675   4.618   4.208  1.00  2.41           H  
ATOM   1507  N   LEU A  96      22.941   0.466  -0.778  1.00  0.72           N  
ATOM   1508  CA  LEU A  96      22.348  -0.608  -1.589  1.00  0.63           C  
ATOM   1509  C   LEU A  96      21.172  -1.330  -0.928  1.00  0.64           C  
ATOM   1510  O   LEU A  96      20.521  -2.163  -1.557  1.00  0.67           O  
ATOM   1511  CB  LEU A  96      23.415  -1.613  -1.992  1.00  0.74           C  
ATOM   1512  CG  LEU A  96      24.452  -1.133  -3.023  1.00  0.86           C  
ATOM   1513  CD1 LEU A  96      23.769  -0.612  -4.280  1.00  1.22           C  
ATOM   1514  CD2 LEU A  96      25.375  -0.076  -2.434  1.00  1.76           C  
ATOM   1515  H   LEU A  96      22.945   1.370  -1.154  1.00  0.73           H  
ATOM   1516  HA  LEU A  96      21.977  -0.143  -2.480  1.00  0.63           H  
ATOM   1517  HB2 LEU A  96      23.936  -1.896  -1.094  1.00  0.84           H  
ATOM   1518  HB3 LEU A  96      22.920  -2.480  -2.396  1.00  0.77           H  
ATOM   1519  HG  LEU A  96      25.063  -1.973  -3.312  1.00  1.28           H  
ATOM   1520 HD11 LEU A  96      23.113  -1.373  -4.675  1.00  1.72           H  
ATOM   1521 HD12 LEU A  96      24.518  -0.364  -5.019  1.00  1.81           H  
ATOM   1522 HD13 LEU A  96      23.196   0.271  -4.041  1.00  1.65           H  
ATOM   1523 HD21 LEU A  96      24.782   0.749  -2.059  1.00  2.04           H  
ATOM   1524 HD22 LEU A  96      26.048   0.283  -3.199  1.00  2.47           H  
ATOM   1525 HD23 LEU A  96      25.945  -0.506  -1.625  1.00  2.20           H  
ATOM   1526  N   GLN A  97      20.896  -1.013   0.318  1.00  0.71           N  
ATOM   1527  CA  GLN A  97      19.774  -1.610   1.026  1.00  0.76           C  
ATOM   1528  C   GLN A  97      18.476  -0.979   0.548  1.00  0.64           C  
ATOM   1529  O   GLN A  97      18.509   0.058  -0.122  1.00  0.61           O  
ATOM   1530  CB  GLN A  97      19.952  -1.402   2.527  1.00  0.94           C  
ATOM   1531  CG  GLN A  97      20.130   0.052   2.910  1.00  1.21           C  
ATOM   1532  CD  GLN A  97      20.650   0.216   4.315  1.00  2.02           C  
ATOM   1533  OE1 GLN A  97      19.884   0.350   5.268  1.00  2.29           O  
ATOM   1534  NE2 GLN A  97      21.962   0.189   4.453  1.00  2.81           N  
ATOM   1535  H   GLN A  97      21.460  -0.363   0.776  1.00  0.79           H  
ATOM   1536  HA  GLN A  97      19.759  -2.667   0.807  1.00  0.80           H  
ATOM   1537  HB2 GLN A  97      19.080  -1.785   3.037  1.00  1.43           H  
ATOM   1538  HB3 GLN A  97      20.823  -1.949   2.855  1.00  1.33           H  
ATOM   1539  HG2 GLN A  97      20.831   0.510   2.227  1.00  1.50           H  
ATOM   1540  HG3 GLN A  97      19.175   0.552   2.833  1.00  1.58           H  
ATOM   1541 HE21 GLN A  97      22.510   0.064   3.645  1.00  2.75           H  
ATOM   1542 HE22 GLN A  97      22.339   0.299   5.357  1.00  3.55           H  
ATOM   1543  N   PRO A  98      17.318  -1.585   0.864  1.00  0.62           N  
ATOM   1544  CA  PRO A  98      16.029  -1.005   0.515  1.00  0.55           C  
ATOM   1545  C   PRO A  98      15.862   0.369   1.138  1.00  0.55           C  
ATOM   1546  O   PRO A  98      15.595   0.500   2.330  1.00  0.62           O  
ATOM   1547  CB  PRO A  98      14.997  -1.989   1.078  1.00  0.60           C  
ATOM   1548  CG  PRO A  98      15.744  -2.837   2.051  1.00  0.62           C  
ATOM   1549  CD  PRO A  98      17.172  -2.866   1.575  1.00  0.72           C  
ATOM   1550  HA  PRO A  98      15.908  -0.923  -0.556  1.00  0.50           H  
ATOM   1551  HB2 PRO A  98      14.204  -1.439   1.564  1.00  0.65           H  
ATOM   1552  HB3 PRO A  98      14.588  -2.581   0.273  1.00  0.71           H  
ATOM   1553  HG2 PRO A  98      15.682  -2.401   3.040  1.00  0.64           H  
ATOM   1554  HG3 PRO A  98      15.331  -3.834   2.056  1.00  0.83           H  
ATOM   1555  HD2 PRO A  98      17.850  -2.921   2.415  1.00  0.86           H  
ATOM   1556  HD3 PRO A  98      17.329  -3.699   0.906  1.00  0.85           H  
ATOM   1557  N   GLN A  99      16.056   1.386   0.319  1.00  0.51           N  
ATOM   1558  CA  GLN A  99      15.942   2.757   0.762  1.00  0.54           C  
ATOM   1559  C   GLN A  99      14.490   3.048   1.082  1.00  0.50           C  
ATOM   1560  O   GLN A  99      14.167   3.592   2.137  1.00  0.57           O  
ATOM   1561  CB  GLN A  99      16.455   3.699  -0.334  1.00  0.56           C  
ATOM   1562  CG  GLN A  99      15.871   5.097  -0.267  1.00  0.72           C  
ATOM   1563  CD  GLN A  99      16.326   5.889   0.951  1.00  0.97           C  
ATOM   1564  OE1 GLN A  99      15.579   6.715   1.474  1.00  1.73           O  
ATOM   1565  NE2 GLN A  99      17.551   5.662   1.401  1.00  1.32           N  
ATOM   1566  H   GLN A  99      16.244   1.204  -0.628  1.00  0.47           H  
ATOM   1567  HA  GLN A  99      16.539   2.881   1.653  1.00  0.64           H  
ATOM   1568  HB2 GLN A  99      17.528   3.771  -0.260  1.00  0.84           H  
ATOM   1569  HB3 GLN A  99      16.201   3.276  -1.295  1.00  0.67           H  
ATOM   1570  HG2 GLN A  99      16.156   5.632  -1.160  1.00  0.90           H  
ATOM   1571  HG3 GLN A  99      14.795   5.009  -0.237  1.00  0.79           H  
ATOM   1572 HE21 GLN A  99      18.103   5.009   0.936  1.00  1.91           H  
ATOM   1573 HE22 GLN A  99      17.855   6.163   2.195  1.00  1.43           H  
ATOM   1574  N   CYS A 100      13.623   2.630   0.173  1.00  0.43           N  
ATOM   1575  CA  CYS A 100      12.189   2.862   0.297  1.00  0.41           C  
ATOM   1576  C   CYS A 100      11.422   1.983  -0.684  1.00  0.35           C  
ATOM   1577  O   CYS A 100      11.997   1.395  -1.599  1.00  0.39           O  
ATOM   1578  CB  CYS A 100      11.837   4.339   0.048  1.00  0.45           C  
ATOM   1579  SG  CYS A 100      12.168   5.453   1.435  1.00  0.64           S  
ATOM   1580  H   CYS A 100      13.952   2.108  -0.605  1.00  0.41           H  
ATOM   1581  HA  CYS A 100      11.898   2.596   1.302  1.00  0.46           H  
ATOM   1582  HB2 CYS A 100      12.413   4.696  -0.794  1.00  0.51           H  
ATOM   1583  HB3 CYS A 100      10.788   4.413  -0.192  1.00  0.46           H  
ATOM   1584  HG  CYS A 100      13.141   4.908   2.159  1.00  1.05           H  
ATOM   1585  N   ILE A 101      10.124   1.896  -0.476  1.00  0.29           N  
ATOM   1586  CA  ILE A 101       9.241   1.141  -1.347  1.00  0.27           C  
ATOM   1587  C   ILE A 101       8.254   2.091  -2.016  1.00  0.23           C  
ATOM   1588  O   ILE A 101       7.581   2.878  -1.345  1.00  0.28           O  
ATOM   1589  CB  ILE A 101       8.463   0.036  -0.581  1.00  0.35           C  
ATOM   1590  CG1 ILE A 101       9.352  -1.175  -0.273  1.00  0.66           C  
ATOM   1591  CG2 ILE A 101       7.246  -0.419  -1.373  1.00  0.37           C  
ATOM   1592  CD1 ILE A 101      10.468  -0.913   0.716  1.00  0.73           C  
ATOM   1593  H   ILE A 101       9.744   2.369   0.295  1.00  0.29           H  
ATOM   1594  HA  ILE A 101       9.847   0.670  -2.108  1.00  0.28           H  
ATOM   1595  HB  ILE A 101       8.113   0.459   0.350  1.00  0.42           H  
ATOM   1596 HG12 ILE A 101       8.729  -1.958   0.137  1.00  1.39           H  
ATOM   1597 HG13 ILE A 101       9.799  -1.525  -1.193  1.00  1.33           H  
ATOM   1598 HG21 ILE A 101       6.732  -1.199  -0.830  1.00  1.04           H  
ATOM   1599 HG22 ILE A 101       7.562  -0.800  -2.334  1.00  1.15           H  
ATOM   1600 HG23 ILE A 101       6.578   0.417  -1.520  1.00  1.00           H  
ATOM   1601 HD11 ILE A 101      11.047  -1.816   0.853  1.00  1.17           H  
ATOM   1602 HD12 ILE A 101      10.048  -0.609   1.663  1.00  1.37           H  
ATOM   1603 HD13 ILE A 101      11.108  -0.130   0.338  1.00  1.52           H  
ATOM   1604  N   MET A 102       8.170   2.010  -3.330  1.00  0.22           N  
ATOM   1605  CA  MET A 102       7.291   2.867  -4.106  1.00  0.23           C  
ATOM   1606  C   MET A 102       6.064   2.053  -4.484  1.00  0.22           C  
ATOM   1607  O   MET A 102       6.191   1.030  -5.162  1.00  0.24           O  
ATOM   1608  CB  MET A 102       7.983   3.340  -5.393  1.00  0.30           C  
ATOM   1609  CG  MET A 102       9.449   3.738  -5.245  1.00  0.69           C  
ATOM   1610  SD  MET A 102       9.700   5.366  -4.504  1.00  1.47           S  
ATOM   1611  CE  MET A 102       9.689   4.980  -2.759  1.00  1.81           C  
ATOM   1612  H   MET A 102       8.667   1.304  -3.797  1.00  0.24           H  
ATOM   1613  HA  MET A 102       7.000   3.715  -3.502  1.00  0.27           H  
ATOM   1614  HB2 MET A 102       7.930   2.546  -6.121  1.00  0.63           H  
ATOM   1615  HB3 MET A 102       7.444   4.194  -5.777  1.00  0.54           H  
ATOM   1616  HG2 MET A 102       9.938   3.005  -4.623  1.00  1.14           H  
ATOM   1617  HG3 MET A 102       9.906   3.732  -6.224  1.00  1.15           H  
ATOM   1618  HE1 MET A 102      10.480   4.276  -2.540  1.00  2.15           H  
ATOM   1619  HE2 MET A 102       8.737   4.548  -2.490  1.00  2.32           H  
ATOM   1620  HE3 MET A 102       9.847   5.885  -2.190  1.00  2.15           H  
ATOM   1621  N   CYS A 103       4.890   2.455  -4.024  1.00  0.25           N  
ATOM   1622  CA  CYS A 103       3.687   1.690  -4.331  1.00  0.26           C  
ATOM   1623  C   CYS A 103       2.636   2.516  -5.055  1.00  0.27           C  
ATOM   1624  O   CYS A 103       2.216   3.573  -4.576  1.00  0.32           O  
ATOM   1625  CB  CYS A 103       3.091   1.104  -3.054  1.00  0.31           C  
ATOM   1626  SG  CYS A 103       4.084  -0.216  -2.324  1.00  0.39           S  
ATOM   1627  H   CYS A 103       4.822   3.251  -3.441  1.00  0.27           H  
ATOM   1628  HA  CYS A 103       3.980   0.874  -4.973  1.00  0.26           H  
ATOM   1629  HB2 CYS A 103       2.997   1.890  -2.317  1.00  0.35           H  
ATOM   1630  HB3 CYS A 103       2.111   0.703  -3.270  1.00  0.35           H  
ATOM   1631  HG  CYS A 103       4.526  -0.980  -3.312  1.00  0.61           H  
ATOM   1632  N   VAL A 104       2.220   2.020  -6.211  1.00  0.27           N  
ATOM   1633  CA  VAL A 104       1.112   2.602  -6.947  1.00  0.28           C  
ATOM   1634  C   VAL A 104      -0.140   1.783  -6.675  1.00  0.29           C  
ATOM   1635  O   VAL A 104      -0.172   0.584  -6.959  1.00  0.29           O  
ATOM   1636  CB  VAL A 104       1.383   2.624  -8.466  1.00  0.30           C  
ATOM   1637  CG1 VAL A 104       0.293   3.394  -9.191  1.00  0.35           C  
ATOM   1638  CG2 VAL A 104       2.749   3.221  -8.764  1.00  0.34           C  
ATOM   1639  H   VAL A 104       2.670   1.228  -6.578  1.00  0.28           H  
ATOM   1640  HA  VAL A 104       0.962   3.615  -6.602  1.00  0.29           H  
ATOM   1641  HB  VAL A 104       1.370   1.604  -8.827  1.00  0.30           H  
ATOM   1642 HG11 VAL A 104       0.234   4.395  -8.790  1.00  1.02           H  
ATOM   1643 HG12 VAL A 104      -0.653   2.893  -9.052  1.00  1.05           H  
ATOM   1644 HG13 VAL A 104       0.525   3.440 -10.244  1.00  1.14           H  
ATOM   1645 HG21 VAL A 104       3.513   2.630  -8.279  1.00  1.09           H  
ATOM   1646 HG22 VAL A 104       2.788   4.235  -8.394  1.00  1.03           H  
ATOM   1647 HG23 VAL A 104       2.918   3.219  -9.831  1.00  1.08           H  
ATOM   1648  N   ASN A 105      -1.154   2.415  -6.108  1.00  0.29           N  
ATOM   1649  CA  ASN A 105      -2.356   1.697  -5.711  1.00  0.30           C  
ATOM   1650  C   ASN A 105      -3.499   1.991  -6.663  1.00  0.27           C  
ATOM   1651  O   ASN A 105      -3.781   3.150  -6.973  1.00  0.39           O  
ATOM   1652  CB  ASN A 105      -2.761   2.052  -4.281  1.00  0.33           C  
ATOM   1653  CG  ASN A 105      -1.628   1.858  -3.298  1.00  0.47           C  
ATOM   1654  OD1 ASN A 105      -1.407   0.763  -2.785  1.00  0.75           O  
ATOM   1655  ND2 ASN A 105      -0.904   2.931  -3.027  1.00  0.63           N  
ATOM   1656  H   ASN A 105      -1.097   3.382  -5.965  1.00  0.30           H  
ATOM   1657  HA  ASN A 105      -2.135   0.641  -5.758  1.00  0.34           H  
ATOM   1658  HB2 ASN A 105      -3.069   3.086  -4.246  1.00  0.31           H  
ATOM   1659  HB3 ASN A 105      -3.588   1.423  -3.981  1.00  0.39           H  
ATOM   1660 HD21 ASN A 105      -1.141   3.774  -3.475  1.00  0.81           H  
ATOM   1661 HD22 ASN A 105      -0.162   2.841  -2.385  1.00  0.73           H  
ATOM   1662  N   TYR A 106      -4.172   0.932  -7.083  1.00  0.23           N  
ATOM   1663  CA  TYR A 106      -5.239   1.012  -8.063  1.00  0.24           C  
ATOM   1664  C   TYR A 106      -6.544   0.544  -7.428  1.00  0.25           C  
ATOM   1665  O   TYR A 106      -6.768  -0.656  -7.272  1.00  0.26           O  
ATOM   1666  CB  TYR A 106      -4.942   0.121  -9.282  1.00  0.29           C  
ATOM   1667  CG  TYR A 106      -3.571   0.298  -9.908  1.00  0.29           C  
ATOM   1668  CD1 TYR A 106      -2.456  -0.362  -9.402  1.00  0.31           C  
ATOM   1669  CD2 TYR A 106      -3.390   1.150 -10.991  1.00  0.35           C  
ATOM   1670  CE1 TYR A 106      -1.202  -0.173  -9.956  1.00  0.35           C  
ATOM   1671  CE2 TYR A 106      -2.142   1.338 -11.554  1.00  0.40           C  
ATOM   1672  CZ  TYR A 106      -1.060   0.566 -11.080  1.00  0.40           C  
ATOM   1673  OH  TYR A 106       0.191   0.875 -11.587  1.00  0.48           O  
ATOM   1674  H   TYR A 106      -3.977   0.057  -6.676  1.00  0.33           H  
ATOM   1675  HA  TYR A 106      -5.338   2.040  -8.382  1.00  0.24           H  
ATOM   1676  HB2 TYR A 106      -5.029  -0.911  -8.984  1.00  0.33           H  
ATOM   1677  HB3 TYR A 106      -5.679   0.328 -10.045  1.00  0.35           H  
ATOM   1678  HD1 TYR A 106      -2.576  -1.028  -8.560  1.00  0.33           H  
ATOM   1679  HD2 TYR A 106      -4.245   1.669 -11.398  1.00  0.40           H  
ATOM   1680  HE1 TYR A 106      -0.348  -0.695  -9.551  1.00  0.40           H  
ATOM   1681  HE2 TYR A 106      -2.024   2.003 -12.400  1.00  0.48           H  
ATOM   1682  HH  TYR A 106       0.705   0.056 -11.539  1.00  0.97           H  
ATOM   1683  N   VAL A 107      -7.377   1.486  -7.033  1.00  0.26           N  
ATOM   1684  CA  VAL A 107      -8.685   1.155  -6.490  1.00  0.28           C  
ATOM   1685  C   VAL A 107      -9.562   0.604  -7.611  1.00  0.33           C  
ATOM   1686  O   VAL A 107     -10.005   1.346  -8.490  1.00  0.46           O  
ATOM   1687  CB  VAL A 107      -9.377   2.375  -5.849  1.00  0.35           C  
ATOM   1688  CG1 VAL A 107     -10.713   1.982  -5.236  1.00  0.71           C  
ATOM   1689  CG2 VAL A 107      -8.473   3.010  -4.807  1.00  0.62           C  
ATOM   1690  H   VAL A 107      -7.096   2.424  -7.127  1.00  0.29           H  
ATOM   1691  HA  VAL A 107      -8.547   0.389  -5.729  1.00  0.25           H  
ATOM   1692  HB  VAL A 107      -9.563   3.105  -6.623  1.00  0.57           H  
ATOM   1693 HG11 VAL A 107     -10.554   1.236  -4.471  1.00  1.39           H  
ATOM   1694 HG12 VAL A 107     -11.357   1.579  -6.002  1.00  1.26           H  
ATOM   1695 HG13 VAL A 107     -11.178   2.853  -4.797  1.00  1.26           H  
ATOM   1696 HG21 VAL A 107      -8.961   3.877  -4.388  1.00  1.26           H  
ATOM   1697 HG22 VAL A 107      -7.545   3.307  -5.271  1.00  1.29           H  
ATOM   1698 HG23 VAL A 107      -8.272   2.296  -4.024  1.00  1.19           H  
ATOM   1699  N   LEU A 108      -9.778  -0.700  -7.592  1.00  0.31           N  
ATOM   1700  CA  LEU A 108     -10.485  -1.374  -8.672  1.00  0.39           C  
ATOM   1701  C   LEU A 108     -11.984  -1.409  -8.414  1.00  0.44           C  
ATOM   1702  O   LEU A 108     -12.779  -0.974  -9.246  1.00  0.60           O  
ATOM   1703  CB  LEU A 108      -9.951  -2.800  -8.839  1.00  0.44           C  
ATOM   1704  CG  LEU A 108      -8.502  -2.901  -9.320  1.00  0.46           C  
ATOM   1705  CD1 LEU A 108      -8.029  -4.338  -9.281  1.00  0.66           C  
ATOM   1706  CD2 LEU A 108      -8.370  -2.370 -10.729  1.00  0.48           C  
ATOM   1707  H   LEU A 108      -9.459  -1.225  -6.825  1.00  0.33           H  
ATOM   1708  HA  LEU A 108     -10.301  -0.824  -9.582  1.00  0.45           H  
ATOM   1709  HB2 LEU A 108     -10.028  -3.303  -7.885  1.00  0.48           H  
ATOM   1710  HB3 LEU A 108     -10.580  -3.317  -9.549  1.00  0.52           H  
ATOM   1711  HG  LEU A 108      -7.865  -2.313  -8.673  1.00  0.55           H  
ATOM   1712 HD11 LEU A 108      -7.004  -4.388  -9.616  1.00  1.20           H  
ATOM   1713 HD12 LEU A 108      -8.650  -4.939  -9.928  1.00  1.32           H  
ATOM   1714 HD13 LEU A 108      -8.096  -4.712  -8.270  1.00  1.19           H  
ATOM   1715 HD21 LEU A 108      -8.670  -1.334 -10.755  1.00  1.16           H  
ATOM   1716 HD22 LEU A 108      -9.002  -2.950 -11.385  1.00  1.10           H  
ATOM   1717 HD23 LEU A 108      -7.343  -2.458 -11.048  1.00  1.13           H  
ATOM   1718  N   SER A 109     -12.366  -1.909  -7.254  1.00  0.44           N  
ATOM   1719  CA  SER A 109     -13.771  -2.101  -6.957  1.00  0.54           C  
ATOM   1720  C   SER A 109     -14.239  -1.148  -5.862  1.00  0.64           C  
ATOM   1721  O   SER A 109     -13.501  -0.257  -5.435  1.00  0.93           O  
ATOM   1722  CB  SER A 109     -14.044  -3.551  -6.558  1.00  0.64           C  
ATOM   1723  OG  SER A 109     -15.411  -3.883  -6.752  1.00  1.46           O  
ATOM   1724  H   SER A 109     -11.685  -2.128  -6.585  1.00  0.47           H  
ATOM   1725  HA  SER A 109     -14.324  -1.881  -7.858  1.00  0.55           H  
ATOM   1726  HB2 SER A 109     -13.435  -4.212  -7.158  1.00  1.15           H  
ATOM   1727  HB3 SER A 109     -13.802  -3.682  -5.516  1.00  0.97           H  
ATOM   1728  HG  SER A 109     -15.661  -3.700  -7.674  1.00  1.78           H  
ATOM   1729  N   GLU A 110     -15.468  -1.356  -5.419  1.00  0.62           N  
ATOM   1730  CA  GLU A 110     -16.134  -0.458  -4.487  1.00  0.74           C  
ATOM   1731  C   GLU A 110     -15.823  -0.819  -3.040  1.00  0.59           C  
ATOM   1732  O   GLU A 110     -14.879  -1.558  -2.757  1.00  0.55           O  
ATOM   1733  CB  GLU A 110     -17.631  -0.537  -4.714  1.00  1.07           C  
ATOM   1734  CG  GLU A 110     -18.022  -0.422  -6.174  1.00  1.46           C  
ATOM   1735  CD  GLU A 110     -17.902   0.987  -6.710  1.00  2.17           C  
ATOM   1736  OE1 GLU A 110     -16.766   1.443  -6.965  1.00  2.41           O  
ATOM   1737  OE2 GLU A 110     -18.951   1.641  -6.888  1.00  2.94           O  
ATOM   1738  H   GLU A 110     -15.950  -2.154  -5.729  1.00  0.71           H  
ATOM   1739  HA  GLU A 110     -15.805   0.541  -4.682  1.00  0.85           H  
ATOM   1740  HB2 GLU A 110     -17.984  -1.477  -4.339  1.00  1.50           H  
ATOM   1741  HB3 GLU A 110     -18.112   0.262  -4.171  1.00  1.46           H  
ATOM   1742  HG2 GLU A 110     -17.379  -1.065  -6.755  1.00  1.95           H  
ATOM   1743  HG3 GLU A 110     -19.045  -0.749  -6.282  1.00  1.80           H  
ATOM   1744  N   ILE A 111     -16.631  -0.288  -2.132  1.00  0.66           N  
ATOM   1745  CA  ILE A 111     -16.490  -0.574  -0.714  1.00  0.59           C  
ATOM   1746  C   ILE A 111     -17.257  -1.828  -0.354  1.00  0.58           C  
ATOM   1747  O   ILE A 111     -18.489  -1.871  -0.403  1.00  0.68           O  
ATOM   1748  CB  ILE A 111     -16.972   0.605   0.160  1.00  0.67           C  
ATOM   1749  CG1 ILE A 111     -16.230   1.891  -0.228  1.00  0.77           C  
ATOM   1750  CG2 ILE A 111     -16.761   0.292   1.636  1.00  0.70           C  
ATOM   1751  CD1 ILE A 111     -16.671   3.114   0.553  1.00  0.89           C  
ATOM   1752  H   ILE A 111     -17.352   0.306  -2.428  1.00  0.80           H  
ATOM   1753  HA  ILE A 111     -15.446  -0.754  -0.504  1.00  0.57           H  
ATOM   1754  HB  ILE A 111     -18.030   0.741  -0.009  1.00  0.70           H  
ATOM   1755 HG12 ILE A 111     -15.174   1.755  -0.054  1.00  0.80           H  
ATOM   1756 HG13 ILE A 111     -16.395   2.092  -1.277  1.00  0.80           H  
ATOM   1757 HG21 ILE A 111     -17.098   1.128   2.232  1.00  1.15           H  
ATOM   1758 HG22 ILE A 111     -15.712   0.117   1.820  1.00  1.34           H  
ATOM   1759 HG23 ILE A 111     -17.326  -0.590   1.903  1.00  1.23           H  
ATOM   1760 HD11 ILE A 111     -17.725   3.286   0.388  1.00  1.35           H  
ATOM   1761 HD12 ILE A 111     -16.109   3.976   0.224  1.00  1.37           H  
ATOM   1762 HD13 ILE A 111     -16.494   2.951   1.606  1.00  1.39           H  
ATOM   1763  N   GLU A 112     -16.500  -2.833   0.012  1.00  0.53           N  
ATOM   1764  CA  GLU A 112     -17.027  -4.120   0.375  1.00  0.61           C  
ATOM   1765  C   GLU A 112     -17.014  -4.245   1.892  1.00  0.64           C  
ATOM   1766  O   GLU A 112     -16.036  -3.875   2.544  1.00  0.73           O  
ATOM   1767  CB  GLU A 112     -16.179  -5.208  -0.278  1.00  0.68           C  
ATOM   1768  CG  GLU A 112     -16.548  -6.603   0.163  1.00  1.14           C  
ATOM   1769  CD  GLU A 112     -15.685  -7.670  -0.479  1.00  1.24           C  
ATOM   1770  OE1 GLU A 112     -15.801  -7.875  -1.705  1.00  1.64           O  
ATOM   1771  OE2 GLU A 112     -14.873  -8.292   0.236  1.00  1.56           O  
ATOM   1772  H   GLU A 112     -15.530  -2.700   0.065  1.00  0.48           H  
ATOM   1773  HA  GLU A 112     -18.043  -4.190   0.018  1.00  0.71           H  
ATOM   1774  HB2 GLU A 112     -16.303  -5.148  -1.349  1.00  0.85           H  
ATOM   1775  HB3 GLU A 112     -15.140  -5.037  -0.035  1.00  0.65           H  
ATOM   1776  HG2 GLU A 112     -16.424  -6.653   1.232  1.00  1.66           H  
ATOM   1777  HG3 GLU A 112     -17.581  -6.789  -0.092  1.00  1.58           H  
ATOM   1778  N   LYS A 113     -18.103  -4.727   2.455  1.00  0.82           N  
ATOM   1779  CA  LYS A 113     -18.244  -4.782   3.894  1.00  0.95           C  
ATOM   1780  C   LYS A 113     -18.716  -6.156   4.346  1.00  1.14           C  
ATOM   1781  O   LYS A 113     -19.913  -6.452   4.339  1.00  1.29           O  
ATOM   1782  CB  LYS A 113     -19.221  -3.702   4.353  1.00  1.09           C  
ATOM   1783  CG  LYS A 113     -18.745  -2.290   4.045  1.00  1.10           C  
ATOM   1784  CD  LYS A 113     -19.819  -1.259   4.345  1.00  1.47           C  
ATOM   1785  CE  LYS A 113     -20.135  -1.198   5.831  1.00  1.97           C  
ATOM   1786  NZ  LYS A 113     -21.285  -0.304   6.115  1.00  2.69           N  
ATOM   1787  H   LYS A 113     -18.840  -5.049   1.888  1.00  0.97           H  
ATOM   1788  HA  LYS A 113     -17.277  -4.586   4.328  1.00  0.93           H  
ATOM   1789  HB2 LYS A 113     -20.162  -3.855   3.848  1.00  1.17           H  
ATOM   1790  HB3 LYS A 113     -19.369  -3.790   5.418  1.00  1.29           H  
ATOM   1791  HG2 LYS A 113     -17.878  -2.076   4.649  1.00  1.33           H  
ATOM   1792  HG3 LYS A 113     -18.482  -2.230   2.999  1.00  0.97           H  
ATOM   1793  HD2 LYS A 113     -19.467  -0.290   4.019  1.00  2.01           H  
ATOM   1794  HD3 LYS A 113     -20.717  -1.520   3.804  1.00  1.77           H  
ATOM   1795  HE2 LYS A 113     -20.369  -2.194   6.177  1.00  2.38           H  
ATOM   1796  HE3 LYS A 113     -19.265  -0.831   6.358  1.00  2.36           H  
ATOM   1797  HZ1 LYS A 113     -21.366  -0.135   7.142  1.00  3.11           H  
ATOM   1798  HZ2 LYS A 113     -22.171  -0.743   5.779  1.00  3.03           H  
ATOM   1799  HZ3 LYS A 113     -21.162   0.611   5.629  1.00  3.13           H  
ATOM   1800  N   ASN A 114     -17.766  -7.006   4.700  1.00  1.33           N  
ATOM   1801  CA  ASN A 114     -18.068  -8.335   5.210  1.00  1.59           C  
ATOM   1802  C   ASN A 114     -16.969  -8.766   6.165  1.00  1.87           C  
ATOM   1803  O   ASN A 114     -17.208  -9.665   6.989  1.00  2.52           O  
ATOM   1804  CB  ASN A 114     -18.212  -9.354   4.074  1.00  2.62           C  
ATOM   1805  CG  ASN A 114     -16.897  -9.668   3.389  1.00  3.39           C  
ATOM   1806  OD1 ASN A 114     -16.193 -10.610   3.760  1.00  3.87           O  
ATOM   1807  ND2 ASN A 114     -16.561  -8.886   2.381  1.00  3.97           N  
ATOM   1808  OXT ASN A 114     -15.866  -8.183   6.091  1.00  2.41           O  
ATOM   1809  H   ASN A 114     -16.826  -6.730   4.632  1.00  1.40           H  
ATOM   1810  HA  ASN A 114     -18.999  -8.278   5.756  1.00  1.78           H  
ATOM   1811  HB2 ASN A 114     -18.614 -10.273   4.472  1.00  3.19           H  
ATOM   1812  HB3 ASN A 114     -18.895  -8.961   3.333  1.00  2.91           H  
ATOM   1813 HD21 ASN A 114     -17.171  -8.159   2.136  1.00  3.83           H  
ATOM   1814 HD22 ASN A 114     -15.705  -9.054   1.917  1.00  4.74           H  
TER    1815      ASN A 114                                                      
ENDMDL                                                                          
MODEL        3                                                                  
ATOM      1  N   GLY A   1     -10.537   5.246 -21.596  1.00  8.25           N  
ATOM      2  CA  GLY A   1     -10.795   3.856 -22.039  1.00  7.69           C  
ATOM      3  C   GLY A   1     -12.184   3.399 -21.660  1.00  7.07           C  
ATOM      4  O   GLY A   1     -13.107   4.212 -21.590  1.00  7.20           O  
ATOM      5  H1  GLY A   1     -10.565   5.299 -20.554  1.00  8.53           H  
ATOM      6  H2  GLY A   1     -11.267   5.885 -21.980  1.00  8.44           H  
ATOM      7  H3  GLY A   1      -9.603   5.567 -21.928  1.00  8.44           H  
ATOM      8  HA2 GLY A   1     -10.688   3.804 -23.112  1.00  7.96           H  
ATOM      9  HA3 GLY A   1     -10.070   3.200 -21.580  1.00  7.77           H  
ATOM     10  N   ALA A   2     -12.340   2.107 -21.411  1.00  6.74           N  
ATOM     11  CA  ALA A   2     -13.635   1.555 -21.034  1.00  6.50           C  
ATOM     12  C   ALA A   2     -13.885   1.735 -19.542  1.00  5.63           C  
ATOM     13  O   ALA A   2     -15.027   1.869 -19.102  1.00  5.72           O  
ATOM     14  CB  ALA A   2     -13.716   0.084 -21.418  1.00  7.23           C  
ATOM     15  H   ALA A   2     -11.565   1.506 -21.480  1.00  6.92           H  
ATOM     16  HA  ALA A   2     -14.398   2.088 -21.583  1.00  6.80           H  
ATOM     17  HB1 ALA A   2     -14.711  -0.288 -21.212  1.00  7.33           H  
ATOM     18  HB2 ALA A   2     -12.995  -0.480 -20.844  1.00  7.62           H  
ATOM     19  HB3 ALA A   2     -13.503  -0.024 -22.472  1.00  7.54           H  
ATOM     20  N   MET A   3     -12.812   1.739 -18.770  1.00  5.15           N  
ATOM     21  CA  MET A   3     -12.898   1.937 -17.333  1.00  4.60           C  
ATOM     22  C   MET A   3     -11.715   2.765 -16.857  1.00  3.69           C  
ATOM     23  O   MET A   3     -10.748   2.961 -17.599  1.00  3.99           O  
ATOM     24  CB  MET A   3     -12.908   0.590 -16.603  1.00  5.41           C  
ATOM     25  CG  MET A   3     -11.606  -0.178 -16.726  1.00  6.28           C  
ATOM     26  SD  MET A   3     -11.617  -1.734 -15.815  1.00  7.11           S  
ATOM     27  CE  MET A   3     -12.892  -2.635 -16.692  1.00  7.93           C  
ATOM     28  H   MET A   3     -11.926   1.604 -19.180  1.00  5.45           H  
ATOM     29  HA  MET A   3     -13.812   2.469 -17.119  1.00  4.69           H  
ATOM     30  HB2 MET A   3     -13.092   0.762 -15.560  1.00  5.81           H  
ATOM     31  HB3 MET A   3     -13.701  -0.020 -17.006  1.00  5.37           H  
ATOM     32  HG2 MET A   3     -11.439  -0.389 -17.762  1.00  6.61           H  
ATOM     33  HG3 MET A   3     -10.801   0.438 -16.351  1.00  6.42           H  
ATOM     34  HE1 MET A   3     -13.819  -2.083 -16.647  1.00  8.30           H  
ATOM     35  HE2 MET A   3     -13.028  -3.602 -16.234  1.00  8.03           H  
ATOM     36  HE3 MET A   3     -12.598  -2.763 -17.724  1.00  8.24           H  
ATOM     37  N   ASP A   4     -11.790   3.255 -15.633  1.00  3.10           N  
ATOM     38  CA  ASP A   4     -10.670   3.965 -15.038  1.00  2.74           C  
ATOM     39  C   ASP A   4     -10.272   3.307 -13.734  1.00  2.19           C  
ATOM     40  O   ASP A   4     -11.050   2.563 -13.133  1.00  2.83           O  
ATOM     41  CB  ASP A   4     -10.994   5.438 -14.774  1.00  3.07           C  
ATOM     42  CG  ASP A   4     -11.907   5.646 -13.579  1.00  3.89           C  
ATOM     43  OD1 ASP A   4     -13.126   5.416 -13.700  1.00  4.39           O  
ATOM     44  OD2 ASP A   4     -11.404   6.046 -12.506  1.00  4.39           O  
ATOM     45  H   ASP A   4     -12.612   3.135 -15.111  1.00  3.39           H  
ATOM     46  HA  ASP A   4      -9.838   3.905 -15.724  1.00  3.33           H  
ATOM     47  HB2 ASP A   4     -10.069   5.961 -14.579  1.00  3.19           H  
ATOM     48  HB3 ASP A   4     -11.466   5.861 -15.648  1.00  3.38           H  
ATOM     49  N   SER A   5      -9.060   3.581 -13.304  1.00  1.51           N  
ATOM     50  CA  SER A   5      -8.574   3.075 -12.043  1.00  1.13           C  
ATOM     51  C   SER A   5      -8.310   4.242 -11.100  1.00  0.89           C  
ATOM     52  O   SER A   5      -7.683   5.229 -11.485  1.00  1.67           O  
ATOM     53  CB  SER A   5      -7.296   2.269 -12.262  1.00  1.29           C  
ATOM     54  OG  SER A   5      -7.476   1.285 -13.272  1.00  1.99           O  
ATOM     55  H   SER A   5      -8.470   4.147 -13.853  1.00  1.81           H  
ATOM     56  HA  SER A   5      -9.333   2.438 -11.617  1.00  1.50           H  
ATOM     57  HB2 SER A   5      -6.501   2.934 -12.564  1.00  1.50           H  
ATOM     58  HB3 SER A   5      -7.026   1.778 -11.344  1.00  1.53           H  
ATOM     59  HG  SER A   5      -8.337   0.848 -13.154  1.00  2.29           H  
ATOM     60  N   LYS A   6      -8.779   4.135  -9.870  1.00  0.74           N  
ATOM     61  CA  LYS A   6      -8.576   5.199  -8.902  1.00  0.49           C  
ATOM     62  C   LYS A   6      -7.220   4.988  -8.250  1.00  0.39           C  
ATOM     63  O   LYS A   6      -7.029   4.047  -7.492  1.00  0.48           O  
ATOM     64  CB  LYS A   6      -9.694   5.219  -7.844  1.00  0.68           C  
ATOM     65  CG  LYS A   6     -11.099   5.485  -8.395  1.00  0.95           C  
ATOM     66  CD  LYS A   6     -11.661   4.284  -9.147  1.00  1.62           C  
ATOM     67  CE  LYS A   6     -13.109   4.496  -9.574  1.00  2.01           C  
ATOM     68  NZ  LYS A   6     -13.259   5.598 -10.563  1.00  2.61           N  
ATOM     69  H   LYS A   6      -9.260   3.320  -9.602  1.00  1.43           H  
ATOM     70  HA  LYS A   6      -8.568   6.138  -9.435  1.00  0.72           H  
ATOM     71  HB2 LYS A   6      -9.710   4.264  -7.341  1.00  0.82           H  
ATOM     72  HB3 LYS A   6      -9.467   5.989  -7.120  1.00  0.87           H  
ATOM     73  HG2 LYS A   6     -11.758   5.716  -7.571  1.00  1.41           H  
ATOM     74  HG3 LYS A   6     -11.055   6.330  -9.067  1.00  1.47           H  
ATOM     75  HD2 LYS A   6     -11.061   4.114 -10.029  1.00  2.17           H  
ATOM     76  HD3 LYS A   6     -11.609   3.416  -8.506  1.00  2.19           H  
ATOM     77  HE2 LYS A   6     -13.476   3.581 -10.014  1.00  2.38           H  
ATOM     78  HE3 LYS A   6     -13.695   4.729  -8.697  1.00  2.32           H  
ATOM     79  HZ1 LYS A   6     -12.681   5.410 -11.412  1.00  3.08           H  
ATOM     80  HZ2 LYS A   6     -12.952   6.505 -10.149  1.00  3.11           H  
ATOM     81  HZ3 LYS A   6     -14.258   5.685 -10.854  1.00  2.80           H  
ATOM     82  N   THR A   7      -6.276   5.857  -8.563  1.00  0.30           N  
ATOM     83  CA  THR A   7      -4.882   5.583  -8.279  1.00  0.27           C  
ATOM     84  C   THR A   7      -4.276   6.648  -7.377  1.00  0.21           C  
ATOM     85  O   THR A   7      -4.353   7.838  -7.680  1.00  0.22           O  
ATOM     86  CB  THR A   7      -4.090   5.518  -9.602  1.00  0.33           C  
ATOM     87  OG1 THR A   7      -4.726   4.601 -10.505  1.00  0.43           O  
ATOM     88  CG2 THR A   7      -2.652   5.092  -9.367  1.00  0.34           C  
ATOM     89  H   THR A   7      -6.520   6.715  -8.963  1.00  0.33           H  
ATOM     90  HA  THR A   7      -4.814   4.621  -7.793  1.00  0.30           H  
ATOM     91  HB  THR A   7      -4.089   6.502 -10.047  1.00  0.35           H  
ATOM     92  HG1 THR A   7      -5.655   4.834 -10.595  1.00  0.56           H  
ATOM     93 HG21 THR A   7      -2.129   5.048 -10.313  1.00  1.05           H  
ATOM     94 HG22 THR A   7      -2.636   4.117  -8.902  1.00  1.05           H  
ATOM     95 HG23 THR A   7      -2.165   5.807  -8.720  1.00  1.08           H  
ATOM     96  N   PHE A   8      -3.691   6.227  -6.260  1.00  0.19           N  
ATOM     97  CA  PHE A   8      -2.983   7.167  -5.407  1.00  0.18           C  
ATOM     98  C   PHE A   8      -1.590   6.641  -5.071  1.00  0.19           C  
ATOM     99  O   PHE A   8      -1.412   5.466  -4.727  1.00  0.22           O  
ATOM    100  CB  PHE A   8      -3.806   7.497  -4.149  1.00  0.21           C  
ATOM    101  CG  PHE A   8      -3.514   6.675  -2.925  1.00  0.23           C  
ATOM    102  CD1 PHE A   8      -4.101   5.433  -2.739  1.00  0.30           C  
ATOM    103  CD2 PHE A   8      -2.668   7.165  -1.946  1.00  0.27           C  
ATOM    104  CE1 PHE A   8      -3.844   4.697  -1.599  1.00  0.38           C  
ATOM    105  CE2 PHE A   8      -2.411   6.439  -0.805  1.00  0.36           C  
ATOM    106  CZ  PHE A   8      -3.000   5.201  -0.630  1.00  0.40           C  
ATOM    107  H   PHE A   8      -3.782   5.282  -5.986  1.00  0.20           H  
ATOM    108  HA  PHE A   8      -2.859   8.082  -5.975  1.00  0.18           H  
ATOM    109  HB2 PHE A   8      -3.631   8.525  -3.893  1.00  0.25           H  
ATOM    110  HB3 PHE A   8      -4.858   7.374  -4.379  1.00  0.26           H  
ATOM    111  HD1 PHE A   8      -4.759   5.038  -3.498  1.00  0.34           H  
ATOM    112  HD2 PHE A   8      -2.205   8.131  -2.082  1.00  0.29           H  
ATOM    113  HE1 PHE A   8      -4.306   3.730  -1.465  1.00  0.45           H  
ATOM    114  HE2 PHE A   8      -1.745   6.834  -0.052  1.00  0.43           H  
ATOM    115  HZ  PHE A   8      -2.800   4.629   0.264  1.00  0.48           H  
ATOM    116  N   LEU A   9      -0.600   7.512  -5.230  1.00  0.18           N  
ATOM    117  CA  LEU A   9       0.796   7.157  -5.022  1.00  0.20           C  
ATOM    118  C   LEU A   9       1.102   6.991  -3.538  1.00  0.20           C  
ATOM    119  O   LEU A   9       1.035   7.942  -2.762  1.00  0.33           O  
ATOM    120  CB  LEU A   9       1.700   8.239  -5.635  1.00  0.22           C  
ATOM    121  CG  LEU A   9       3.126   7.800  -6.011  1.00  0.27           C  
ATOM    122  CD1 LEU A   9       3.967   7.495  -4.781  1.00  0.30           C  
ATOM    123  CD2 LEU A   9       3.077   6.587  -6.921  1.00  0.37           C  
ATOM    124  H   LEU A   9      -0.811   8.421  -5.527  1.00  0.18           H  
ATOM    125  HA  LEU A   9       0.981   6.220  -5.525  1.00  0.22           H  
ATOM    126  HB2 LEU A   9       1.219   8.609  -6.528  1.00  0.26           H  
ATOM    127  HB3 LEU A   9       1.777   9.053  -4.929  1.00  0.23           H  
ATOM    128  HG  LEU A   9       3.608   8.600  -6.551  1.00  0.30           H  
ATOM    129 HD11 LEU A   9       3.516   6.680  -4.231  1.00  1.13           H  
ATOM    130 HD12 LEU A   9       4.016   8.370  -4.152  1.00  1.07           H  
ATOM    131 HD13 LEU A   9       4.964   7.213  -5.085  1.00  0.93           H  
ATOM    132 HD21 LEU A   9       2.575   6.847  -7.841  1.00  1.12           H  
ATOM    133 HD22 LEU A   9       2.536   5.793  -6.428  1.00  1.11           H  
ATOM    134 HD23 LEU A   9       4.083   6.259  -7.138  1.00  0.94           H  
ATOM    135  N   SER A  10       1.406   5.771  -3.148  1.00  0.32           N  
ATOM    136  CA  SER A  10       1.878   5.496  -1.809  1.00  0.32           C  
ATOM    137  C   SER A  10       3.363   5.194  -1.816  1.00  0.28           C  
ATOM    138  O   SER A  10       3.953   4.920  -2.861  1.00  0.29           O  
ATOM    139  CB  SER A  10       1.132   4.306  -1.233  1.00  0.41           C  
ATOM    140  OG  SER A  10      -0.255   4.483  -1.374  1.00  1.10           O  
ATOM    141  H   SER A  10       1.254   5.018  -3.762  1.00  0.53           H  
ATOM    142  HA  SER A  10       1.691   6.367  -1.197  1.00  0.36           H  
ATOM    143  HB2 SER A  10       1.424   3.409  -1.757  1.00  1.14           H  
ATOM    144  HB3 SER A  10       1.371   4.207  -0.186  1.00  1.13           H  
ATOM    145  HG  SER A  10      -0.427   5.349  -1.757  1.00  1.69           H  
ATOM    146  N   ARG A  11       3.958   5.228  -0.643  1.00  0.28           N  
ATOM    147  CA  ARG A  11       5.366   4.941  -0.507  1.00  0.30           C  
ATOM    148  C   ARG A  11       5.695   4.475   0.903  1.00  0.21           C  
ATOM    149  O   ARG A  11       5.090   4.901   1.888  1.00  0.21           O  
ATOM    150  CB  ARG A  11       6.208   6.143  -0.941  1.00  0.51           C  
ATOM    151  CG  ARG A  11       7.449   6.382  -0.104  1.00  0.99           C  
ATOM    152  CD  ARG A  11       8.302   7.483  -0.697  1.00  1.00           C  
ATOM    153  NE  ARG A  11       9.339   7.942   0.228  1.00  1.28           N  
ATOM    154  CZ  ARG A  11      10.233   8.885  -0.063  1.00  1.70           C  
ATOM    155  NH1 ARG A  11      10.252   9.444  -1.267  1.00  1.99           N  
ATOM    156  NH2 ARG A  11      11.113   9.267   0.853  1.00  2.46           N  
ATOM    157  H   ARG A  11       3.406   5.394   0.159  1.00  0.30           H  
ATOM    158  HA  ARG A  11       5.581   4.121  -1.178  1.00  0.37           H  
ATOM    159  HB2 ARG A  11       6.524   5.988  -1.962  1.00  1.46           H  
ATOM    160  HB3 ARG A  11       5.596   7.024  -0.902  1.00  1.21           H  
ATOM    161  HG2 ARG A  11       7.144   6.667   0.888  1.00  1.64           H  
ATOM    162  HG3 ARG A  11       8.026   5.470  -0.062  1.00  1.82           H  
ATOM    163  HD2 ARG A  11       8.770   7.102  -1.591  1.00  1.46           H  
ATOM    164  HD3 ARG A  11       7.664   8.317  -0.952  1.00  1.60           H  
ATOM    165  HE  ARG A  11       9.360   7.533   1.121  1.00  1.80           H  
ATOM    166 HH11 ARG A  11       9.590   9.157  -1.972  1.00  2.18           H  
ATOM    167 HH12 ARG A  11      10.935  10.149  -1.489  1.00  2.45           H  
ATOM    168 HH21 ARG A  11      11.104   8.843   1.769  1.00  2.97           H  
ATOM    169 HH22 ARG A  11      11.792   9.979   0.639  1.00  2.79           H  
ATOM    170  N   HIS A  12       6.636   3.564   0.968  1.00  0.25           N  
ATOM    171  CA  HIS A  12       7.068   2.961   2.208  1.00  0.32           C  
ATOM    172  C   HIS A  12       8.575   3.118   2.343  1.00  0.32           C  
ATOM    173  O   HIS A  12       9.220   3.685   1.471  1.00  0.36           O  
ATOM    174  CB  HIS A  12       6.690   1.474   2.254  1.00  0.36           C  
ATOM    175  CG  HIS A  12       5.213   1.197   2.204  1.00  0.41           C  
ATOM    176  ND1 HIS A  12       4.467   0.903   3.324  1.00  0.89           N  
ATOM    177  CD2 HIS A  12       4.351   1.128   1.159  1.00  0.41           C  
ATOM    178  CE1 HIS A  12       3.221   0.663   2.972  1.00  0.86           C  
ATOM    179  NE2 HIS A  12       3.120   0.792   1.665  1.00  0.51           N  
ATOM    180  H   HIS A  12       7.076   3.283   0.121  1.00  0.26           H  
ATOM    181  HA  HIS A  12       6.583   3.479   3.022  1.00  0.37           H  
ATOM    182  HB2 HIS A  12       7.145   0.972   1.414  1.00  0.37           H  
ATOM    183  HB3 HIS A  12       7.074   1.046   3.167  1.00  0.46           H  
ATOM    184  HD1 HIS A  12       4.800   0.874   4.246  1.00  1.27           H  
ATOM    185  HD2 HIS A  12       4.590   1.304   0.118  1.00  0.74           H  
ATOM    186  HE1 HIS A  12       2.419   0.406   3.646  1.00  1.21           H  
ATOM    187  HE2 HIS A  12       2.364   0.451   1.129  1.00  0.63           H  
ATOM    188  N   SER A  13       9.112   2.651   3.445  1.00  0.32           N  
ATOM    189  CA  SER A  13      10.545   2.648   3.669  1.00  0.35           C  
ATOM    190  C   SER A  13      10.884   1.462   4.556  1.00  0.43           C  
ATOM    191  O   SER A  13      10.139   1.197   5.496  1.00  0.91           O  
ATOM    192  CB  SER A  13      10.989   3.963   4.322  1.00  0.68           C  
ATOM    193  OG  SER A  13      12.400   4.035   4.434  1.00  1.70           O  
ATOM    194  H   SER A  13       8.525   2.282   4.124  1.00  0.34           H  
ATOM    195  HA  SER A  13      11.037   2.532   2.714  1.00  0.38           H  
ATOM    196  HB2 SER A  13      10.646   4.792   3.724  1.00  1.27           H  
ATOM    197  HB3 SER A  13      10.558   4.034   5.312  1.00  0.72           H  
ATOM    198  HG  SER A  13      12.781   4.232   3.562  1.00  2.18           H  
ATOM    199  N   MET A  14      11.985   0.765   4.223  1.00  0.27           N  
ATOM    200  CA  MET A  14      12.463  -0.460   4.911  1.00  0.36           C  
ATOM    201  C   MET A  14      11.349  -1.343   5.498  1.00  0.33           C  
ATOM    202  O   MET A  14      10.975  -2.352   4.903  1.00  0.40           O  
ATOM    203  CB  MET A  14      13.513  -0.121   5.983  1.00  0.56           C  
ATOM    204  CG  MET A  14      13.122   0.995   6.941  1.00  1.35           C  
ATOM    205  SD  MET A  14      14.323   1.215   8.265  1.00  1.76           S  
ATOM    206  CE  MET A  14      14.266  -0.402   9.033  1.00  2.75           C  
ATOM    207  H   MET A  14      12.544   1.113   3.492  1.00  0.47           H  
ATOM    208  HA  MET A  14      12.959  -1.050   4.153  1.00  0.45           H  
ATOM    209  HB2 MET A  14      13.707  -1.008   6.569  1.00  1.27           H  
ATOM    210  HB3 MET A  14      14.428   0.170   5.486  1.00  1.04           H  
ATOM    211  HG2 MET A  14      13.046   1.917   6.385  1.00  1.87           H  
ATOM    212  HG3 MET A  14      12.162   0.758   7.378  1.00  2.06           H  
ATOM    213  HE1 MET A  14      14.943  -0.425   9.875  1.00  3.23           H  
ATOM    214  HE2 MET A  14      14.558  -1.153   8.316  1.00  3.20           H  
ATOM    215  HE3 MET A  14      13.262  -0.604   9.374  1.00  3.17           H  
ATOM    216  N   ASP A  15      10.824  -0.941   6.647  1.00  0.36           N  
ATOM    217  CA  ASP A  15       9.835  -1.715   7.390  1.00  0.41           C  
ATOM    218  C   ASP A  15       8.547  -1.911   6.591  1.00  0.34           C  
ATOM    219  O   ASP A  15       7.807  -2.869   6.815  1.00  0.41           O  
ATOM    220  CB  ASP A  15       9.536  -0.987   8.702  1.00  0.56           C  
ATOM    221  CG  ASP A  15       8.264  -1.461   9.365  1.00  1.18           C  
ATOM    222  OD1 ASP A  15       8.282  -2.544   9.978  1.00  2.07           O  
ATOM    223  OD2 ASP A  15       7.240  -0.766   9.247  1.00  1.49           O  
ATOM    224  H   ASP A  15      11.079  -0.060   6.995  1.00  0.44           H  
ATOM    225  HA  ASP A  15      10.262  -2.679   7.614  1.00  0.49           H  
ATOM    226  HB2 ASP A  15      10.354  -1.150   9.388  1.00  1.16           H  
ATOM    227  HB3 ASP A  15       9.446   0.071   8.506  1.00  1.29           H  
ATOM    228  N   MET A  16       8.320  -1.017   5.634  1.00  0.29           N  
ATOM    229  CA  MET A  16       7.088  -0.998   4.855  1.00  0.35           C  
ATOM    230  C   MET A  16       5.886  -0.739   5.765  1.00  0.37           C  
ATOM    231  O   MET A  16       5.019  -1.591   5.939  1.00  0.69           O  
ATOM    232  CB  MET A  16       6.914  -2.305   4.055  1.00  0.49           C  
ATOM    233  CG  MET A  16       5.686  -2.319   3.152  1.00  0.67           C  
ATOM    234  SD  MET A  16       5.622  -3.750   2.059  1.00  0.73           S  
ATOM    235  CE  MET A  16       7.074  -3.467   1.052  1.00  0.48           C  
ATOM    236  H   MET A  16       9.023  -0.366   5.428  1.00  0.28           H  
ATOM    237  HA  MET A  16       7.165  -0.176   4.158  1.00  0.40           H  
ATOM    238  HB2 MET A  16       7.787  -2.455   3.438  1.00  0.79           H  
ATOM    239  HB3 MET A  16       6.829  -3.128   4.752  1.00  0.93           H  
ATOM    240  HG2 MET A  16       4.803  -2.323   3.772  1.00  1.21           H  
ATOM    241  HG3 MET A  16       5.693  -1.423   2.549  1.00  1.21           H  
ATOM    242  HE1 MET A  16       7.170  -4.264   0.328  1.00  1.14           H  
ATOM    243  HE2 MET A  16       7.951  -3.447   1.683  1.00  1.00           H  
ATOM    244  HE3 MET A  16       6.978  -2.523   0.538  1.00  1.04           H  
ATOM    245  N   LYS A  17       5.834   0.460   6.338  1.00  0.31           N  
ATOM    246  CA  LYS A  17       4.724   0.831   7.209  1.00  0.31           C  
ATOM    247  C   LYS A  17       3.740   1.714   6.456  1.00  0.27           C  
ATOM    248  O   LYS A  17       2.588   1.365   6.320  1.00  0.29           O  
ATOM    249  CB  LYS A  17       5.236   1.564   8.459  1.00  0.42           C  
ATOM    250  CG  LYS A  17       6.234   2.673   8.156  1.00  0.59           C  
ATOM    251  CD  LYS A  17       6.838   3.260   9.421  1.00  0.70           C  
ATOM    252  CE  LYS A  17       7.757   2.269  10.114  1.00  0.98           C  
ATOM    253  NZ  LYS A  17       8.436   2.878  11.286  1.00  1.40           N  
ATOM    254  H   LYS A  17       6.532   1.118   6.162  1.00  0.49           H  
ATOM    255  HA  LYS A  17       4.221  -0.075   7.511  1.00  0.32           H  
ATOM    256  HB2 LYS A  17       4.384   2.010   8.973  1.00  0.80           H  
ATOM    257  HB3 LYS A  17       5.709   0.848   9.115  1.00  0.81           H  
ATOM    258  HG2 LYS A  17       7.027   2.268   7.549  1.00  0.96           H  
ATOM    259  HG3 LYS A  17       5.728   3.456   7.610  1.00  0.93           H  
ATOM    260  HD2 LYS A  17       7.405   4.142   9.162  1.00  1.25           H  
ATOM    261  HD3 LYS A  17       6.039   3.530  10.097  1.00  1.25           H  
ATOM    262  HE2 LYS A  17       7.174   1.423  10.445  1.00  1.68           H  
ATOM    263  HE3 LYS A  17       8.505   1.937   9.408  1.00  1.68           H  
ATOM    264  HZ1 LYS A  17       7.737   3.110  12.027  1.00  1.81           H  
ATOM    265  HZ2 LYS A  17       8.921   3.756  10.999  1.00  1.87           H  
ATOM    266  HZ3 LYS A  17       9.143   2.221  11.679  1.00  1.90           H  
ATOM    267  N   PHE A  18       4.264   2.822   5.934  1.00  0.29           N  
ATOM    268  CA  PHE A  18       3.529   3.839   5.172  1.00  0.30           C  
ATOM    269  C   PHE A  18       4.177   5.177   5.479  1.00  0.38           C  
ATOM    270  O   PHE A  18       3.808   5.872   6.416  1.00  0.68           O  
ATOM    271  CB  PHE A  18       2.022   3.898   5.475  1.00  0.27           C  
ATOM    272  CG  PHE A  18       1.166   3.309   4.375  1.00  0.30           C  
ATOM    273  CD1 PHE A  18       1.016   3.954   3.151  1.00  0.40           C  
ATOM    274  CD2 PHE A  18       0.501   2.111   4.571  1.00  0.32           C  
ATOM    275  CE1 PHE A  18       0.221   3.414   2.158  1.00  0.46           C  
ATOM    276  CE2 PHE A  18      -0.290   1.566   3.578  1.00  0.38           C  
ATOM    277  CZ  PHE A  18      -0.388   2.232   2.331  1.00  0.44           C  
ATOM    278  H   PHE A  18       5.213   2.987   6.093  1.00  0.34           H  
ATOM    279  HA  PHE A  18       3.674   3.624   4.121  1.00  0.32           H  
ATOM    280  HB2 PHE A  18       1.823   3.349   6.382  1.00  0.26           H  
ATOM    281  HB3 PHE A  18       1.731   4.928   5.612  1.00  0.28           H  
ATOM    282  HD1 PHE A  18       1.527   4.890   2.975  1.00  0.46           H  
ATOM    283  HD2 PHE A  18       0.607   1.597   5.514  1.00  0.36           H  
ATOM    284  HE1 PHE A  18       0.109   3.929   1.212  1.00  0.57           H  
ATOM    285  HE2 PHE A  18      -0.798   0.630   3.745  1.00  0.43           H  
ATOM    286  HZ  PHE A  18      -0.989   1.815   1.536  1.00  0.51           H  
ATOM    287  N   THR A  19       5.196   5.479   4.712  1.00  0.21           N  
ATOM    288  CA  THR A  19       6.073   6.600   4.987  1.00  0.23           C  
ATOM    289  C   THR A  19       5.711   7.804   4.116  1.00  0.22           C  
ATOM    290  O   THR A  19       6.153   8.923   4.367  1.00  0.26           O  
ATOM    291  CB  THR A  19       7.534   6.170   4.743  1.00  0.30           C  
ATOM    292  OG1 THR A  19       7.647   4.748   4.928  1.00  0.63           O  
ATOM    293  CG2 THR A  19       8.485   6.855   5.712  1.00  0.43           C  
ATOM    294  H   THR A  19       5.366   4.922   3.941  1.00  0.21           H  
ATOM    295  HA  THR A  19       5.963   6.865   6.028  1.00  0.26           H  
ATOM    296  HB  THR A  19       7.815   6.426   3.731  1.00  0.58           H  
ATOM    297  HG1 THR A  19       8.275   4.577   5.640  1.00  1.03           H  
ATOM    298 HG21 THR A  19       9.484   6.463   5.568  1.00  1.02           H  
ATOM    299 HG22 THR A  19       8.166   6.658   6.725  1.00  1.08           H  
ATOM    300 HG23 THR A  19       8.484   7.919   5.531  1.00  1.13           H  
ATOM    301  N   TYR A  20       4.906   7.558   3.086  1.00  0.21           N  
ATOM    302  CA  TYR A  20       4.373   8.618   2.242  1.00  0.23           C  
ATOM    303  C   TYR A  20       3.039   8.173   1.643  1.00  0.21           C  
ATOM    304  O   TYR A  20       2.895   7.025   1.222  1.00  0.22           O  
ATOM    305  CB  TYR A  20       5.381   8.968   1.141  1.00  0.31           C  
ATOM    306  CG  TYR A  20       4.835   9.858   0.044  1.00  0.38           C  
ATOM    307  CD1 TYR A  20       4.116   9.327  -1.023  1.00  0.46           C  
ATOM    308  CD2 TYR A  20       5.048  11.227   0.072  1.00  0.48           C  
ATOM    309  CE1 TYR A  20       3.619  10.136  -2.024  1.00  0.57           C  
ATOM    310  CE2 TYR A  20       4.554  12.044  -0.926  1.00  0.60           C  
ATOM    311  CZ  TYR A  20       3.843  11.493  -1.973  1.00  0.64           C  
ATOM    312  OH  TYR A  20       3.353  12.304  -2.971  1.00  0.77           O  
ATOM    313  H   TYR A  20       4.669   6.628   2.877  1.00  0.20           H  
ATOM    314  HA  TYR A  20       4.207   9.486   2.862  1.00  0.25           H  
ATOM    315  HB2 TYR A  20       6.220   9.481   1.588  1.00  0.34           H  
ATOM    316  HB3 TYR A  20       5.730   8.055   0.690  1.00  0.36           H  
ATOM    317  HD1 TYR A  20       3.941   8.261  -1.060  1.00  0.47           H  
ATOM    318  HD2 TYR A  20       5.607  11.656   0.892  1.00  0.50           H  
ATOM    319  HE1 TYR A  20       3.060   9.704  -2.841  1.00  0.66           H  
ATOM    320  HE2 TYR A  20       4.729  13.108  -0.885  1.00  0.70           H  
ATOM    321  HH  TYR A  20       4.042  12.915  -3.250  1.00  1.25           H  
ATOM    322  N   CYS A  21       2.065   9.075   1.628  1.00  0.19           N  
ATOM    323  CA  CYS A  21       0.744   8.777   1.090  1.00  0.19           C  
ATOM    324  C   CYS A  21       0.222   9.960   0.285  1.00  0.18           C  
ATOM    325  O   CYS A  21       0.402  11.112   0.681  1.00  0.21           O  
ATOM    326  CB  CYS A  21      -0.223   8.470   2.234  1.00  0.20           C  
ATOM    327  SG  CYS A  21       0.283   7.102   3.292  1.00  0.34           S  
ATOM    328  H   CYS A  21       2.223   9.964   2.003  1.00  0.20           H  
ATOM    329  HA  CYS A  21       0.824   7.914   0.447  1.00  0.19           H  
ATOM    330  HB2 CYS A  21      -0.309   9.344   2.858  1.00  0.28           H  
ATOM    331  HB3 CYS A  21      -1.192   8.230   1.826  1.00  0.25           H  
ATOM    332  HG  CYS A  21       0.782   7.607   4.412  1.00  0.97           H  
ATOM    333  N   ASP A  22      -0.392   9.677  -0.855  1.00  0.17           N  
ATOM    334  CA  ASP A  22      -1.009  10.716  -1.677  1.00  0.18           C  
ATOM    335  C   ASP A  22      -2.331  11.177  -1.064  1.00  0.18           C  
ATOM    336  O   ASP A  22      -2.941  10.456  -0.276  1.00  0.20           O  
ATOM    337  CB  ASP A  22      -1.234  10.202  -3.099  1.00  0.20           C  
ATOM    338  CG  ASP A  22      -1.749  11.278  -4.033  1.00  0.27           C  
ATOM    339  OD1 ASP A  22      -0.926  12.022  -4.605  1.00  0.67           O  
ATOM    340  OD2 ASP A  22      -2.979  11.376  -4.207  1.00  0.55           O  
ATOM    341  H   ASP A  22      -0.400   8.751  -1.174  1.00  0.18           H  
ATOM    342  HA  ASP A  22      -0.330  11.556  -1.710  1.00  0.20           H  
ATOM    343  HB2 ASP A  22      -0.298   9.833  -3.488  1.00  0.26           H  
ATOM    344  HB3 ASP A  22      -1.953   9.396  -3.073  1.00  0.20           H  
ATOM    345  N   ASP A  23      -2.776  12.370  -1.446  1.00  0.20           N  
ATOM    346  CA  ASP A  23      -3.946  13.003  -0.836  1.00  0.23           C  
ATOM    347  C   ASP A  23      -5.229  12.242  -1.131  1.00  0.21           C  
ATOM    348  O   ASP A  23      -6.182  12.308  -0.360  1.00  0.23           O  
ATOM    349  CB  ASP A  23      -4.094  14.449  -1.304  1.00  0.31           C  
ATOM    350  CG  ASP A  23      -3.077  15.375  -0.676  1.00  1.33           C  
ATOM    351  OD1 ASP A  23      -3.348  15.904   0.422  1.00  2.12           O  
ATOM    352  OD2 ASP A  23      -2.006  15.588  -1.281  1.00  1.97           O  
ATOM    353  H   ASP A  23      -2.329  12.820  -2.193  1.00  0.22           H  
ATOM    354  HA  ASP A  23      -3.792  13.004   0.233  1.00  0.25           H  
ATOM    355  HB2 ASP A  23      -3.970  14.487  -2.375  1.00  1.06           H  
ATOM    356  HB3 ASP A  23      -5.083  14.802  -1.048  1.00  1.06           H  
ATOM    357  N   ARG A  24      -5.249  11.528  -2.252  1.00  0.20           N  
ATOM    358  CA  ARG A  24      -6.417  10.746  -2.660  1.00  0.21           C  
ATOM    359  C   ARG A  24      -6.805   9.702  -1.607  1.00  0.19           C  
ATOM    360  O   ARG A  24      -7.941   9.226  -1.583  1.00  0.21           O  
ATOM    361  CB  ARG A  24      -6.167  10.068  -4.005  1.00  0.24           C  
ATOM    362  CG  ARG A  24      -6.384  10.970  -5.211  1.00  0.66           C  
ATOM    363  CD  ARG A  24      -7.833  11.430  -5.325  1.00  1.23           C  
ATOM    364  NE  ARG A  24      -8.126  11.962  -6.657  1.00  1.64           N  
ATOM    365  CZ  ARG A  24      -9.264  12.568  -7.004  1.00  2.49           C  
ATOM    366  NH1 ARG A  24     -10.214  12.793  -6.103  1.00  3.22           N  
ATOM    367  NH2 ARG A  24      -9.440  12.965  -8.258  1.00  2.98           N  
ATOM    368  H   ARG A  24      -4.449  11.528  -2.831  1.00  0.21           H  
ATOM    369  HA  ARG A  24      -7.239  11.435  -2.776  1.00  0.24           H  
ATOM    370  HB2 ARG A  24      -5.148   9.720  -4.030  1.00  0.42           H  
ATOM    371  HB3 ARG A  24      -6.826   9.221  -4.093  1.00  0.39           H  
ATOM    372  HG2 ARG A  24      -5.750  11.838  -5.119  1.00  1.27           H  
ATOM    373  HG3 ARG A  24      -6.121  10.425  -6.104  1.00  1.29           H  
ATOM    374  HD2 ARG A  24      -8.481  10.589  -5.133  1.00  1.80           H  
ATOM    375  HD3 ARG A  24      -8.012  12.201  -4.590  1.00  1.69           H  
ATOM    376  HE  ARG A  24      -7.429  11.841  -7.350  1.00  1.76           H  
ATOM    377 HH11 ARG A  24     -10.081  12.513  -5.140  1.00  3.17           H  
ATOM    378 HH12 ARG A  24     -11.071  13.239  -6.373  1.00  4.02           H  
ATOM    379 HH21 ARG A  24      -8.715  12.812  -8.941  1.00  2.92           H  
ATOM    380 HH22 ARG A  24     -10.296  13.420  -8.535  1.00  3.65           H  
ATOM    381  N   ILE A  25      -5.858   9.351  -0.740  1.00  0.17           N  
ATOM    382  CA  ILE A  25      -6.066   8.294   0.247  1.00  0.18           C  
ATOM    383  C   ILE A  25      -7.265   8.624   1.152  1.00  0.19           C  
ATOM    384  O   ILE A  25      -8.030   7.738   1.519  1.00  0.21           O  
ATOM    385  CB  ILE A  25      -4.771   8.063   1.082  1.00  0.19           C  
ATOM    386  CG1 ILE A  25      -4.833   6.754   1.881  1.00  0.24           C  
ATOM    387  CG2 ILE A  25      -4.498   9.238   2.012  1.00  0.19           C  
ATOM    388  CD1 ILE A  25      -5.520   6.869   3.221  1.00  0.76           C  
ATOM    389  H   ILE A  25      -5.018   9.859  -0.725  1.00  0.16           H  
ATOM    390  HA  ILE A  25      -6.284   7.383  -0.293  1.00  0.20           H  
ATOM    391  HB  ILE A  25      -3.943   8.004   0.388  1.00  0.21           H  
ATOM    392 HG12 ILE A  25      -5.368   6.015   1.304  1.00  0.55           H  
ATOM    393 HG13 ILE A  25      -3.827   6.401   2.057  1.00  0.75           H  
ATOM    394 HG21 ILE A  25      -4.341  10.132   1.428  1.00  0.95           H  
ATOM    395 HG22 ILE A  25      -3.617   9.035   2.603  1.00  0.99           H  
ATOM    396 HG23 ILE A  25      -5.345   9.381   2.668  1.00  1.00           H  
ATOM    397 HD11 ILE A  25      -5.009   7.607   3.820  1.00  1.35           H  
ATOM    398 HD12 ILE A  25      -5.493   5.912   3.723  1.00  1.35           H  
ATOM    399 HD13 ILE A  25      -6.547   7.170   3.074  1.00  1.44           H  
ATOM    400  N   THR A  26      -7.421   9.904   1.485  1.00  0.20           N  
ATOM    401  CA  THR A  26      -8.560  10.372   2.281  1.00  0.22           C  
ATOM    402  C   THR A  26      -9.894   9.909   1.688  1.00  0.25           C  
ATOM    403  O   THR A  26     -10.833   9.574   2.413  1.00  0.31           O  
ATOM    404  CB  THR A  26      -8.571  11.911   2.394  1.00  0.25           C  
ATOM    405  OG1 THR A  26      -8.616  12.500   1.088  1.00  0.28           O  
ATOM    406  CG2 THR A  26      -7.341  12.411   3.128  1.00  0.26           C  
ATOM    407  H   THR A  26      -6.708  10.529   1.238  1.00  0.20           H  
ATOM    408  HA  THR A  26      -8.461   9.962   3.276  1.00  0.23           H  
ATOM    409  HB  THR A  26      -9.450  12.211   2.946  1.00  0.28           H  
ATOM    410  HG1 THR A  26      -8.227  13.386   1.118  1.00  0.95           H  
ATOM    411 HG21 THR A  26      -7.312  11.983   4.118  1.00  0.97           H  
ATOM    412 HG22 THR A  26      -7.379  13.489   3.203  1.00  0.99           H  
ATOM    413 HG23 THR A  26      -6.456  12.120   2.583  1.00  0.96           H  
ATOM    414  N   GLU A  27      -9.954   9.885   0.369  1.00  0.25           N  
ATOM    415  CA  GLU A  27     -11.171   9.522  -0.342  1.00  0.30           C  
ATOM    416  C   GLU A  27     -11.256   8.019  -0.600  1.00  0.33           C  
ATOM    417  O   GLU A  27     -12.340   7.490  -0.848  1.00  0.43           O  
ATOM    418  CB  GLU A  27     -11.243  10.283  -1.663  1.00  0.38           C  
ATOM    419  CG  GLU A  27     -11.205  11.791  -1.489  1.00  0.55           C  
ATOM    420  CD  GLU A  27     -11.238  12.530  -2.806  1.00  1.43           C  
ATOM    421  OE1 GLU A  27     -10.166  12.709  -3.421  1.00  2.28           O  
ATOM    422  OE2 GLU A  27     -12.334  12.947  -3.232  1.00  1.63           O  
ATOM    423  H   GLU A  27      -9.151  10.152  -0.130  1.00  0.24           H  
ATOM    424  HA  GLU A  27     -12.009   9.815   0.273  1.00  0.33           H  
ATOM    425  HB2 GLU A  27     -10.407   9.990  -2.281  1.00  0.40           H  
ATOM    426  HB3 GLU A  27     -12.162  10.023  -2.167  1.00  0.47           H  
ATOM    427  HG2 GLU A  27     -12.059  12.093  -0.904  1.00  1.13           H  
ATOM    428  HG3 GLU A  27     -10.298  12.058  -0.964  1.00  0.99           H  
ATOM    429  N   LEU A  28     -10.122   7.331  -0.535  1.00  0.27           N  
ATOM    430  CA  LEU A  28     -10.078   5.912  -0.881  1.00  0.30           C  
ATOM    431  C   LEU A  28     -10.059   5.019   0.363  1.00  0.31           C  
ATOM    432  O   LEU A  28     -10.909   4.142   0.526  1.00  0.35           O  
ATOM    433  CB  LEU A  28      -8.850   5.630  -1.748  1.00  0.30           C  
ATOM    434  CG  LEU A  28      -8.750   6.482  -3.019  1.00  0.30           C  
ATOM    435  CD1 LEU A  28      -7.448   6.204  -3.750  1.00  0.31           C  
ATOM    436  CD2 LEU A  28      -9.940   6.227  -3.935  1.00  0.32           C  
ATOM    437  H   LEU A  28      -9.293   7.790  -0.261  1.00  0.23           H  
ATOM    438  HA  LEU A  28     -10.966   5.689  -1.452  1.00  0.34           H  
ATOM    439  HB2 LEU A  28      -7.966   5.803  -1.151  1.00  0.30           H  
ATOM    440  HB3 LEU A  28      -8.872   4.591  -2.038  1.00  0.33           H  
ATOM    441  HG  LEU A  28      -8.760   7.526  -2.743  1.00  0.30           H  
ATOM    442 HD11 LEU A  28      -7.403   6.806  -4.644  1.00  1.06           H  
ATOM    443 HD12 LEU A  28      -7.401   5.158  -4.017  1.00  0.96           H  
ATOM    444 HD13 LEU A  28      -6.615   6.449  -3.107  1.00  0.98           H  
ATOM    445 HD21 LEU A  28     -10.857   6.457  -3.408  1.00  0.97           H  
ATOM    446 HD22 LEU A  28      -9.949   5.189  -4.234  1.00  0.90           H  
ATOM    447 HD23 LEU A  28      -9.860   6.855  -4.811  1.00  0.90           H  
ATOM    448  N   ILE A  29      -9.097   5.261   1.241  1.00  0.28           N  
ATOM    449  CA  ILE A  29      -8.915   4.440   2.437  1.00  0.30           C  
ATOM    450  C   ILE A  29      -9.492   5.166   3.654  1.00  0.29           C  
ATOM    451  O   ILE A  29      -9.671   4.593   4.728  1.00  0.33           O  
ATOM    452  CB  ILE A  29      -7.418   4.115   2.662  1.00  0.30           C  
ATOM    453  CG1 ILE A  29      -6.823   3.492   1.396  1.00  0.33           C  
ATOM    454  CG2 ILE A  29      -7.230   3.173   3.844  1.00  0.34           C  
ATOM    455  CD1 ILE A  29      -5.349   3.167   1.505  1.00  1.10           C  
ATOM    456  H   ILE A  29      -8.514   6.038   1.106  1.00  0.27           H  
ATOM    457  HA  ILE A  29      -9.451   3.513   2.293  1.00  0.34           H  
ATOM    458  HB  ILE A  29      -6.900   5.035   2.878  1.00  0.28           H  
ATOM    459 HG12 ILE A  29      -7.345   2.577   1.182  1.00  0.98           H  
ATOM    460 HG13 ILE A  29      -6.952   4.178   0.570  1.00  0.97           H  
ATOM    461 HG21 ILE A  29      -7.686   3.604   4.722  1.00  1.13           H  
ATOM    462 HG22 ILE A  29      -6.175   3.022   4.022  1.00  1.03           H  
ATOM    463 HG23 ILE A  29      -7.697   2.224   3.624  1.00  1.04           H  
ATOM    464 HD11 ILE A  29      -5.197   2.444   2.292  1.00  1.69           H  
ATOM    465 HD12 ILE A  29      -4.798   4.067   1.731  1.00  1.70           H  
ATOM    466 HD13 ILE A  29      -5.001   2.757   0.569  1.00  1.67           H  
ATOM    467  N   GLY A  30      -9.808   6.435   3.455  1.00  0.27           N  
ATOM    468  CA  GLY A  30     -10.473   7.218   4.477  1.00  0.29           C  
ATOM    469  C   GLY A  30      -9.553   7.884   5.487  1.00  0.28           C  
ATOM    470  O   GLY A  30      -9.946   8.873   6.110  1.00  0.32           O  
ATOM    471  H   GLY A  30      -9.646   6.828   2.573  1.00  0.27           H  
ATOM    472  HA2 GLY A  30     -11.053   7.987   3.991  1.00  0.31           H  
ATOM    473  HA3 GLY A  30     -11.154   6.570   5.011  1.00  0.32           H  
ATOM    474  N   TYR A  31      -8.337   7.381   5.671  1.00  0.28           N  
ATOM    475  CA  TYR A  31      -7.423   8.004   6.613  1.00  0.33           C  
ATOM    476  C   TYR A  31      -6.747   9.194   5.958  1.00  0.34           C  
ATOM    477  O   TYR A  31      -7.007   9.503   4.796  1.00  0.43           O  
ATOM    478  CB  TYR A  31      -6.366   7.015   7.102  1.00  0.38           C  
ATOM    479  CG  TYR A  31      -6.917   5.798   7.807  1.00  0.37           C  
ATOM    480  CD1 TYR A  31      -7.334   5.865   9.130  1.00  0.45           C  
ATOM    481  CD2 TYR A  31      -7.002   4.578   7.152  1.00  0.39           C  
ATOM    482  CE1 TYR A  31      -7.819   4.746   9.781  1.00  0.48           C  
ATOM    483  CE2 TYR A  31      -7.491   3.458   7.792  1.00  0.43           C  
ATOM    484  CZ  TYR A  31      -7.897   3.546   9.107  1.00  0.46           C  
ATOM    485  OH  TYR A  31      -8.374   2.426   9.750  1.00  0.53           O  
ATOM    486  H   TYR A  31      -8.027   6.605   5.155  1.00  0.28           H  
ATOM    487  HA  TYR A  31      -8.000   8.351   7.458  1.00  0.36           H  
ATOM    488  HB2 TYR A  31      -5.793   6.671   6.256  1.00  0.41           H  
ATOM    489  HB3 TYR A  31      -5.704   7.523   7.789  1.00  0.45           H  
ATOM    490  HD1 TYR A  31      -7.274   6.809   9.654  1.00  0.53           H  
ATOM    491  HD2 TYR A  31      -6.682   4.510   6.124  1.00  0.45           H  
ATOM    492  HE1 TYR A  31      -8.139   4.818  10.810  1.00  0.59           H  
ATOM    493  HE2 TYR A  31      -7.552   2.519   7.264  1.00  0.51           H  
ATOM    494  HH  TYR A  31      -9.154   2.653  10.263  1.00  1.15           H  
ATOM    495  N   HIS A  32      -5.883   9.859   6.692  1.00  0.31           N  
ATOM    496  CA  HIS A  32      -5.103  10.944   6.130  1.00  0.34           C  
ATOM    497  C   HIS A  32      -3.783  10.405   5.634  1.00  0.23           C  
ATOM    498  O   HIS A  32      -3.321   9.374   6.113  1.00  0.23           O  
ATOM    499  CB  HIS A  32      -4.822  12.022   7.173  1.00  0.52           C  
ATOM    500  CG  HIS A  32      -5.718  13.211   7.101  1.00  0.68           C  
ATOM    501  ND1 HIS A  32      -5.815  14.019   5.991  1.00  1.52           N  
ATOM    502  CD2 HIS A  32      -6.536  13.748   8.028  1.00  1.52           C  
ATOM    503  CE1 HIS A  32      -6.654  15.002   6.241  1.00  1.90           C  
ATOM    504  NE2 HIS A  32      -7.110  14.863   7.471  1.00  1.89           N  
ATOM    505  H   HIS A  32      -5.756   9.609   7.642  1.00  0.32           H  
ATOM    506  HA  HIS A  32      -5.652  11.371   5.305  1.00  0.44           H  
ATOM    507  HB2 HIS A  32      -4.926  11.592   8.159  1.00  1.08           H  
ATOM    508  HB3 HIS A  32      -3.807  12.368   7.047  1.00  1.12           H  
ATOM    509  HD1 HIS A  32      -5.321  13.905   5.153  1.00  2.18           H  
ATOM    510  HD2 HIS A  32      -6.673  13.390   9.034  1.00  2.27           H  
ATOM    511  HE1 HIS A  32      -6.905  15.795   5.559  1.00  2.59           H  
ATOM    512  HE2 HIS A  32      -7.580  15.569   7.976  1.00  2.47           H  
ATOM    513  N   PRO A  33      -3.142  11.087   4.683  1.00  0.24           N  
ATOM    514  CA  PRO A  33      -1.778  10.755   4.311  1.00  0.27           C  
ATOM    515  C   PRO A  33      -0.897  10.850   5.541  1.00  0.25           C  
ATOM    516  O   PRO A  33      -0.146   9.935   5.856  1.00  0.29           O  
ATOM    517  CB  PRO A  33      -1.406  11.822   3.276  1.00  0.34           C  
ATOM    518  CG  PRO A  33      -2.707  12.334   2.762  1.00  0.33           C  
ATOM    519  CD  PRO A  33      -3.680  12.212   3.901  1.00  0.29           C  
ATOM    520  HA  PRO A  33      -1.707   9.766   3.881  1.00  0.32           H  
ATOM    521  HB2 PRO A  33      -0.834  12.606   3.753  1.00  0.35           H  
ATOM    522  HB3 PRO A  33      -0.820  11.372   2.489  1.00  0.47           H  
ATOM    523  HG2 PRO A  33      -2.604  13.367   2.465  1.00  0.33           H  
ATOM    524  HG3 PRO A  33      -3.033  11.733   1.926  1.00  0.44           H  
ATOM    525  HD2 PRO A  33      -3.693  13.120   4.487  1.00  0.31           H  
ATOM    526  HD3 PRO A  33      -4.668  11.985   3.534  1.00  0.41           H  
ATOM    527  N   GLU A  34      -1.107  11.933   6.287  1.00  0.25           N  
ATOM    528  CA  GLU A  34      -0.352  12.232   7.502  1.00  0.30           C  
ATOM    529  C   GLU A  34      -0.656  11.206   8.594  1.00  0.28           C  
ATOM    530  O   GLU A  34       0.064  11.103   9.588  1.00  0.32           O  
ATOM    531  CB  GLU A  34      -0.729  13.628   7.995  1.00  0.37           C  
ATOM    532  CG  GLU A  34      -1.994  13.620   8.808  1.00  1.01           C  
ATOM    533  CD  GLU A  34      -2.818  14.874   8.621  1.00  1.68           C  
ATOM    534  OE1 GLU A  34      -3.273  15.121   7.485  1.00  2.13           O  
ATOM    535  OE2 GLU A  34      -3.027  15.607   9.610  1.00  2.14           O  
ATOM    536  H   GLU A  34      -1.813  12.554   6.009  1.00  0.25           H  
ATOM    537  HA  GLU A  34       0.695  12.207   7.270  1.00  0.36           H  
ATOM    538  HB2 GLU A  34       0.072  14.026   8.600  1.00  1.01           H  
ATOM    539  HB3 GLU A  34      -0.891  14.271   7.145  1.00  0.91           H  
ATOM    540  HG2 GLU A  34      -2.569  12.764   8.502  1.00  1.51           H  
ATOM    541  HG3 GLU A  34      -1.735  13.524   9.853  1.00  1.45           H  
ATOM    542  N   GLU A  35      -1.728  10.446   8.392  1.00  0.26           N  
ATOM    543  CA  GLU A  35      -2.166   9.471   9.374  1.00  0.29           C  
ATOM    544  C   GLU A  35      -1.360   8.203   9.215  1.00  0.29           C  
ATOM    545  O   GLU A  35      -0.735   7.730  10.163  1.00  0.43           O  
ATOM    546  CB  GLU A  35      -3.662   9.171   9.231  1.00  0.34           C  
ATOM    547  CG  GLU A  35      -4.525   9.890  10.254  1.00  0.61           C  
ATOM    548  CD  GLU A  35      -5.964   9.415  10.237  1.00  1.23           C  
ATOM    549  OE1 GLU A  35      -6.709   9.805   9.317  1.00  1.71           O  
ATOM    550  OE2 GLU A  35      -6.349   8.645  11.141  1.00  1.81           O  
ATOM    551  H   GLU A  35      -2.181  10.496   7.525  1.00  0.26           H  
ATOM    552  HA  GLU A  35      -1.980   9.882  10.355  1.00  0.33           H  
ATOM    553  HB2 GLU A  35      -3.982   9.482   8.246  1.00  0.34           H  
ATOM    554  HB3 GLU A  35      -3.828   8.108   9.331  1.00  0.48           H  
ATOM    555  HG2 GLU A  35      -4.117   9.711  11.237  1.00  0.96           H  
ATOM    556  HG3 GLU A  35      -4.504  10.948  10.042  1.00  1.10           H  
ATOM    557  N   LEU A  36      -1.366   7.665   8.003  1.00  0.27           N  
ATOM    558  CA  LEU A  36      -0.641   6.446   7.711  1.00  0.29           C  
ATOM    559  C   LEU A  36       0.855   6.653   7.881  1.00  0.32           C  
ATOM    560  O   LEU A  36       1.597   5.697   8.097  1.00  0.46           O  
ATOM    561  CB  LEU A  36      -0.935   5.935   6.294  1.00  0.29           C  
ATOM    562  CG  LEU A  36      -2.306   5.280   6.091  1.00  0.28           C  
ATOM    563  CD1 LEU A  36      -3.398   6.321   6.051  1.00  0.32           C  
ATOM    564  CD2 LEU A  36      -2.322   4.449   4.818  1.00  0.29           C  
ATOM    565  H   LEU A  36      -1.905   8.080   7.304  1.00  0.39           H  
ATOM    566  HA  LEU A  36      -0.978   5.711   8.418  1.00  0.30           H  
ATOM    567  HB2 LEU A  36      -0.860   6.771   5.615  1.00  0.30           H  
ATOM    568  HB3 LEU A  36      -0.175   5.213   6.031  1.00  0.32           H  
ATOM    569  HG  LEU A  36      -2.508   4.621   6.924  1.00  0.30           H  
ATOM    570 HD11 LEU A  36      -3.436   6.840   6.997  1.00  1.04           H  
ATOM    571 HD12 LEU A  36      -4.345   5.838   5.865  1.00  1.10           H  
ATOM    572 HD13 LEU A  36      -3.193   7.028   5.260  1.00  1.05           H  
ATOM    573 HD21 LEU A  36      -1.596   3.653   4.901  1.00  1.06           H  
ATOM    574 HD22 LEU A  36      -2.073   5.076   3.975  1.00  1.00           H  
ATOM    575 HD23 LEU A  36      -3.307   4.026   4.674  1.00  1.06           H  
ATOM    576  N   LEU A  37       1.275   7.914   7.783  1.00  0.41           N  
ATOM    577  CA  LEU A  37       2.679   8.284   7.884  1.00  0.48           C  
ATOM    578  C   LEU A  37       3.310   7.822   9.193  1.00  0.60           C  
ATOM    579  O   LEU A  37       3.274   8.526  10.205  1.00  1.27           O  
ATOM    580  CB  LEU A  37       2.855   9.794   7.743  1.00  0.76           C  
ATOM    581  CG  LEU A  37       2.556  10.379   6.362  1.00  0.33           C  
ATOM    582  CD1 LEU A  37       3.419  11.603   6.114  1.00  0.77           C  
ATOM    583  CD2 LEU A  37       2.781   9.345   5.268  1.00  0.94           C  
ATOM    584  H   LEU A  37       0.609   8.613   7.621  1.00  0.51           H  
ATOM    585  HA  LEU A  37       3.200   7.803   7.068  1.00  0.50           H  
ATOM    586  HB2 LEU A  37       2.202  10.274   8.457  1.00  1.44           H  
ATOM    587  HB3 LEU A  37       3.864  10.036   7.996  1.00  1.38           H  
ATOM    588  HG  LEU A  37       1.514  10.691   6.330  1.00  0.53           H  
ATOM    589 HD11 LEU A  37       3.243  12.332   6.889  1.00  1.45           H  
ATOM    590 HD12 LEU A  37       3.170  12.028   5.154  1.00  1.25           H  
ATOM    591 HD13 LEU A  37       4.459  11.312   6.118  1.00  1.18           H  
ATOM    592 HD21 LEU A  37       2.162   8.481   5.456  1.00  1.57           H  
ATOM    593 HD22 LEU A  37       3.820   9.049   5.258  1.00  1.57           H  
ATOM    594 HD23 LEU A  37       2.520   9.773   4.310  1.00  1.42           H  
ATOM    595  N   GLY A  38       3.845   6.615   9.167  1.00  0.31           N  
ATOM    596  CA  GLY A  38       4.635   6.125  10.271  1.00  0.44           C  
ATOM    597  C   GLY A  38       3.900   5.114  11.127  1.00  0.42           C  
ATOM    598  O   GLY A  38       4.031   5.127  12.350  1.00  0.54           O  
ATOM    599  H   GLY A  38       3.649   6.034   8.400  1.00  0.68           H  
ATOM    600  HA2 GLY A  38       5.528   5.663   9.880  1.00  0.54           H  
ATOM    601  HA3 GLY A  38       4.921   6.963  10.891  1.00  0.59           H  
ATOM    602  N   ARG A  39       3.116   4.239  10.506  1.00  0.34           N  
ATOM    603  CA  ARG A  39       2.481   3.167  11.235  1.00  0.37           C  
ATOM    604  C   ARG A  39       2.552   1.870  10.454  1.00  0.35           C  
ATOM    605  O   ARG A  39       2.292   1.855   9.252  1.00  0.48           O  
ATOM    606  CB  ARG A  39       1.034   3.514  11.503  1.00  0.48           C  
ATOM    607  CG  ARG A  39       0.238   3.795  10.249  1.00  0.48           C  
ATOM    608  CD  ARG A  39      -1.185   4.211  10.592  1.00  0.69           C  
ATOM    609  NE  ARG A  39      -1.217   5.409  11.428  1.00  1.38           N  
ATOM    610  CZ  ARG A  39      -2.051   5.587  12.452  1.00  1.72           C  
ATOM    611  NH1 ARG A  39      -2.916   4.639  12.789  1.00  1.80           N  
ATOM    612  NH2 ARG A  39      -2.000   6.713  13.152  1.00  2.61           N  
ATOM    613  H   ARG A  39       2.913   4.340   9.550  1.00  0.32           H  
ATOM    614  HA  ARG A  39       2.998   3.043  12.175  1.00  0.44           H  
ATOM    615  HB2 ARG A  39       0.583   2.689  11.999  1.00  0.54           H  
ATOM    616  HB3 ARG A  39       0.988   4.385  12.139  1.00  0.57           H  
ATOM    617  HG2 ARG A  39       0.732   4.580   9.699  1.00  0.50           H  
ATOM    618  HG3 ARG A  39       0.206   2.904   9.641  1.00  0.45           H  
ATOM    619  HD2 ARG A  39      -1.722   4.407   9.676  1.00  1.27           H  
ATOM    620  HD3 ARG A  39      -1.665   3.402  11.123  1.00  1.06           H  
ATOM    621  HE  ARG A  39      -0.579   6.129  11.207  1.00  2.04           H  
ATOM    622 HH11 ARG A  39      -2.946   3.776  12.280  1.00  1.93           H  
ATOM    623 HH12 ARG A  39      -3.560   4.790  13.552  1.00  2.25           H  
ATOM    624 HH21 ARG A  39      -1.334   7.430  12.910  1.00  3.22           H  
ATOM    625 HH22 ARG A  39      -2.617   6.851  13.937  1.00  2.86           H  
ATOM    626  N   SER A  40       2.977   0.812  11.131  1.00  0.37           N  
ATOM    627  CA  SER A  40       2.969  -0.535  10.574  1.00  0.43           C  
ATOM    628  C   SER A  40       1.689  -0.823   9.789  1.00  0.39           C  
ATOM    629  O   SER A  40       0.621  -1.049  10.363  1.00  0.43           O  
ATOM    630  CB  SER A  40       3.146  -1.558  11.693  1.00  0.57           C  
ATOM    631  OG  SER A  40       4.351  -1.319  12.403  1.00  1.23           O  
ATOM    632  H   SER A  40       3.385   0.947  12.008  1.00  0.60           H  
ATOM    633  HA  SER A  40       3.808  -0.613   9.899  1.00  0.52           H  
ATOM    634  HB2 SER A  40       2.317  -1.486  12.382  1.00  0.87           H  
ATOM    635  HB3 SER A  40       3.180  -2.551  11.271  1.00  1.00           H  
ATOM    636  HG  SER A  40       5.076  -1.803  11.970  1.00  1.66           H  
ATOM    637  N   ALA A  41       1.828  -0.779   8.466  1.00  0.35           N  
ATOM    638  CA  ALA A  41       0.738  -1.071   7.544  1.00  0.34           C  
ATOM    639  C   ALA A  41       0.030  -2.358   7.915  1.00  0.33           C  
ATOM    640  O   ALA A  41      -1.182  -2.447   7.807  1.00  0.33           O  
ATOM    641  CB  ALA A  41       1.262  -1.178   6.122  1.00  0.35           C  
ATOM    642  H   ALA A  41       2.695  -0.493   8.114  1.00  0.37           H  
ATOM    643  HA  ALA A  41       0.031  -0.254   7.584  1.00  0.36           H  
ATOM    644  HB1 ALA A  41       1.961  -1.998   6.058  1.00  1.04           H  
ATOM    645  HB2 ALA A  41       1.760  -0.259   5.852  1.00  1.11           H  
ATOM    646  HB3 ALA A  41       0.439  -1.353   5.446  1.00  1.06           H  
ATOM    647  N   TYR A  42       0.809  -3.319   8.408  1.00  0.37           N  
ATOM    648  CA  TYR A  42       0.366  -4.698   8.636  1.00  0.42           C  
ATOM    649  C   TYR A  42      -0.956  -4.807   9.410  1.00  0.47           C  
ATOM    650  O   TYR A  42      -1.612  -5.846   9.358  1.00  0.55           O  
ATOM    651  CB  TYR A  42       1.471  -5.466   9.363  1.00  0.47           C  
ATOM    652  CG  TYR A  42       2.788  -5.441   8.618  1.00  0.54           C  
ATOM    653  CD1 TYR A  42       3.687  -4.397   8.799  1.00  0.67           C  
ATOM    654  CD2 TYR A  42       3.125  -6.449   7.724  1.00  0.72           C  
ATOM    655  CE1 TYR A  42       4.882  -4.356   8.111  1.00  0.84           C  
ATOM    656  CE2 TYR A  42       4.323  -6.416   7.032  1.00  0.90           C  
ATOM    657  CZ  TYR A  42       5.196  -5.365   7.228  1.00  0.91           C  
ATOM    658  OH  TYR A  42       6.387  -5.325   6.540  1.00  1.14           O  
ATOM    659  H   TYR A  42       1.733  -3.090   8.639  1.00  0.40           H  
ATOM    660  HA  TYR A  42       0.226  -5.151   7.667  1.00  0.44           H  
ATOM    661  HB2 TYR A  42       1.629  -5.027  10.338  1.00  0.53           H  
ATOM    662  HB3 TYR A  42       1.171  -6.498   9.478  1.00  0.53           H  
ATOM    663  HD1 TYR A  42       3.438  -3.606   9.491  1.00  0.77           H  
ATOM    664  HD2 TYR A  42       2.438  -7.268   7.573  1.00  0.83           H  
ATOM    665  HE1 TYR A  42       5.568  -3.536   8.267  1.00  1.01           H  
ATOM    666  HE2 TYR A  42       4.567  -7.208   6.339  1.00  1.11           H  
ATOM    667  HH  TYR A  42       7.028  -4.806   7.045  1.00  1.64           H  
ATOM    668  N   GLU A  43      -1.340  -3.755  10.123  1.00  0.48           N  
ATOM    669  CA  GLU A  43      -2.635  -3.725  10.797  1.00  0.56           C  
ATOM    670  C   GLU A  43      -3.778  -3.657   9.781  1.00  0.57           C  
ATOM    671  O   GLU A  43      -4.533  -4.613   9.609  1.00  1.01           O  
ATOM    672  CB  GLU A  43      -2.731  -2.528  11.744  1.00  0.65           C  
ATOM    673  CG  GLU A  43      -1.736  -2.558  12.889  1.00  0.95           C  
ATOM    674  CD  GLU A  43      -1.951  -1.411  13.856  1.00  1.72           C  
ATOM    675  OE1 GLU A  43      -2.889  -1.492  14.678  1.00  1.89           O  
ATOM    676  OE2 GLU A  43      -1.196  -0.419  13.789  1.00  2.57           O  
ATOM    677  H   GLU A  43      -0.740  -2.982  10.194  1.00  0.47           H  
ATOM    678  HA  GLU A  43      -2.732  -4.634  11.371  1.00  0.63           H  
ATOM    679  HB2 GLU A  43      -2.563  -1.625  11.177  1.00  0.73           H  
ATOM    680  HB3 GLU A  43      -3.727  -2.498  12.163  1.00  0.85           H  
ATOM    681  HG2 GLU A  43      -1.847  -3.487  13.426  1.00  1.36           H  
ATOM    682  HG3 GLU A  43      -0.736  -2.489  12.488  1.00  1.30           H  
ATOM    683  N   PHE A  44      -3.893  -2.509   9.122  1.00  0.40           N  
ATOM    684  CA  PHE A  44      -4.964  -2.254   8.161  1.00  0.38           C  
ATOM    685  C   PHE A  44      -4.647  -2.831   6.780  1.00  0.30           C  
ATOM    686  O   PHE A  44      -5.490  -2.824   5.880  1.00  0.40           O  
ATOM    687  CB  PHE A  44      -5.214  -0.743   8.059  1.00  0.48           C  
ATOM    688  CG  PHE A  44      -3.964   0.069   7.852  1.00  0.48           C  
ATOM    689  CD1 PHE A  44      -3.482   0.309   6.574  1.00  0.62           C  
ATOM    690  CD2 PHE A  44      -3.273   0.594   8.931  1.00  0.50           C  
ATOM    691  CE1 PHE A  44      -2.336   1.053   6.379  1.00  0.77           C  
ATOM    692  CE2 PHE A  44      -2.126   1.337   8.741  1.00  0.56           C  
ATOM    693  CZ  PHE A  44      -1.654   1.566   7.477  1.00  0.70           C  
ATOM    694  H   PHE A  44      -3.230  -1.808   9.280  1.00  0.64           H  
ATOM    695  HA  PHE A  44      -5.858  -2.727   8.535  1.00  0.48           H  
ATOM    696  HB2 PHE A  44      -5.874  -0.552   7.225  1.00  0.52           H  
ATOM    697  HB3 PHE A  44      -5.686  -0.402   8.969  1.00  0.60           H  
ATOM    698  HD1 PHE A  44      -4.012  -0.094   5.724  1.00  0.70           H  
ATOM    699  HD2 PHE A  44      -3.640   0.415   9.931  1.00  0.57           H  
ATOM    700  HE1 PHE A  44      -1.970   1.233   5.378  1.00  0.97           H  
ATOM    701  HE2 PHE A  44      -1.598   1.740   9.592  1.00  0.60           H  
ATOM    702  HZ  PHE A  44      -0.758   2.150   7.330  1.00  0.83           H  
ATOM    703  N   TYR A  45      -3.421  -3.298   6.607  1.00  0.29           N  
ATOM    704  CA  TYR A  45      -2.961  -3.861   5.343  1.00  0.28           C  
ATOM    705  C   TYR A  45      -3.609  -5.203   5.055  1.00  0.30           C  
ATOM    706  O   TYR A  45      -2.936  -6.231   5.038  1.00  0.37           O  
ATOM    707  CB  TYR A  45      -1.439  -4.036   5.348  1.00  0.34           C  
ATOM    708  CG  TYR A  45      -0.726  -3.349   4.202  1.00  0.42           C  
ATOM    709  CD1 TYR A  45      -1.319  -2.295   3.523  1.00  0.47           C  
ATOM    710  CD2 TYR A  45       0.549  -3.744   3.813  1.00  0.55           C  
ATOM    711  CE1 TYR A  45      -0.670  -1.658   2.486  1.00  0.61           C  
ATOM    712  CE2 TYR A  45       1.208  -3.105   2.778  1.00  0.68           C  
ATOM    713  CZ  TYR A  45       0.594  -2.062   2.117  1.00  0.68           C  
ATOM    714  OH  TYR A  45       1.248  -1.413   1.090  1.00  0.85           O  
ATOM    715  H   TYR A  45      -2.774  -3.218   7.332  1.00  0.44           H  
ATOM    716  HA  TYR A  45      -3.227  -3.170   4.560  1.00  0.29           H  
ATOM    717  HB2 TYR A  45      -1.043  -3.634   6.269  1.00  0.33           H  
ATOM    718  HB3 TYR A  45      -1.211  -5.091   5.296  1.00  0.42           H  
ATOM    719  HD1 TYR A  45      -2.309  -1.977   3.812  1.00  0.46           H  
ATOM    720  HD2 TYR A  45       1.026  -4.563   4.332  1.00  0.61           H  
ATOM    721  HE1 TYR A  45      -1.156  -0.846   1.970  1.00  0.69           H  
ATOM    722  HE2 TYR A  45       2.198  -3.428   2.490  1.00  0.80           H  
ATOM    723  HH  TYR A  45       1.533  -2.057   0.431  1.00  1.09           H  
ATOM    724  N   HIS A  46      -4.920  -5.171   4.832  1.00  0.28           N  
ATOM    725  CA  HIS A  46      -5.684  -6.323   4.340  1.00  0.31           C  
ATOM    726  C   HIS A  46      -5.944  -7.313   5.473  1.00  0.37           C  
ATOM    727  O   HIS A  46      -5.094  -7.519   6.335  1.00  0.57           O  
ATOM    728  CB  HIS A  46      -4.969  -7.009   3.155  1.00  0.37           C  
ATOM    729  CG  HIS A  46      -4.259  -6.041   2.252  1.00  0.35           C  
ATOM    730  ND1 HIS A  46      -2.912  -6.127   1.974  1.00  0.39           N  
ATOM    731  CD2 HIS A  46      -4.688  -4.906   1.659  1.00  0.44           C  
ATOM    732  CE1 HIS A  46      -2.546  -5.080   1.259  1.00  0.36           C  
ATOM    733  NE2 HIS A  46      -3.605  -4.324   1.051  1.00  0.43           N  
ATOM    734  H   HIS A  46      -5.396  -4.333   5.032  1.00  0.26           H  
ATOM    735  HA  HIS A  46      -6.636  -5.947   3.993  1.00  0.30           H  
ATOM    736  HB2 HIS A  46      -4.238  -7.705   3.536  1.00  0.41           H  
ATOM    737  HB3 HIS A  46      -5.697  -7.545   2.565  1.00  0.42           H  
ATOM    738  HD1 HIS A  46      -2.314  -6.850   2.260  1.00  0.51           H  
ATOM    739  HD2 HIS A  46      -5.701  -4.529   1.662  1.00  0.58           H  
ATOM    740  HE1 HIS A  46      -1.542  -4.861   0.927  1.00  0.38           H  
ATOM    741  HE2 HIS A  46      -3.575  -3.397   0.725  1.00  0.59           H  
ATOM    742  N   ALA A  47      -7.128  -7.908   5.497  1.00  0.39           N  
ATOM    743  CA  ALA A  47      -7.462  -8.860   6.552  1.00  0.44           C  
ATOM    744  C   ALA A  47      -6.927 -10.252   6.250  1.00  0.44           C  
ATOM    745  O   ALA A  47      -6.119 -10.795   7.004  1.00  0.48           O  
ATOM    746  CB  ALA A  47      -8.967  -8.918   6.755  1.00  0.57           C  
ATOM    747  H   ALA A  47      -7.796  -7.687   4.815  1.00  0.47           H  
ATOM    748  HA  ALA A  47      -7.012  -8.509   7.465  1.00  0.45           H  
ATOM    749  HB1 ALA A  47      -9.440  -9.271   5.852  1.00  1.26           H  
ATOM    750  HB2 ALA A  47      -9.337  -7.932   6.993  1.00  0.93           H  
ATOM    751  HB3 ALA A  47      -9.194  -9.592   7.567  1.00  1.32           H  
ATOM    752  N   LEU A  48      -7.393 -10.835   5.161  1.00  0.48           N  
ATOM    753  CA  LEU A  48      -6.939 -12.153   4.745  1.00  0.53           C  
ATOM    754  C   LEU A  48      -5.846 -12.059   3.692  1.00  0.48           C  
ATOM    755  O   LEU A  48      -5.120 -13.020   3.454  1.00  0.52           O  
ATOM    756  CB  LEU A  48      -8.102 -12.996   4.204  1.00  0.67           C  
ATOM    757  CG  LEU A  48      -8.803 -12.450   2.954  1.00  0.76           C  
ATOM    758  CD1 LEU A  48      -9.541 -13.573   2.242  1.00  1.20           C  
ATOM    759  CD2 LEU A  48      -9.783 -11.339   3.314  1.00  0.99           C  
ATOM    760  H   LEU A  48      -8.123 -10.411   4.665  1.00  0.56           H  
ATOM    761  HA  LEU A  48      -6.532 -12.646   5.614  1.00  0.53           H  
ATOM    762  HB2 LEU A  48      -7.722 -13.979   3.972  1.00  0.74           H  
ATOM    763  HB3 LEU A  48      -8.839 -13.093   4.986  1.00  0.72           H  
ATOM    764  HG  LEU A  48      -8.061 -12.042   2.274  1.00  0.68           H  
ATOM    765 HD11 LEU A  48     -10.298 -13.977   2.897  1.00  1.71           H  
ATOM    766 HD12 LEU A  48      -8.844 -14.352   1.974  1.00  1.68           H  
ATOM    767 HD13 LEU A  48     -10.008 -13.187   1.348  1.00  1.48           H  
ATOM    768 HD21 LEU A  48      -9.256 -10.547   3.824  1.00  1.28           H  
ATOM    769 HD22 LEU A  48     -10.553 -11.734   3.960  1.00  1.68           H  
ATOM    770 HD23 LEU A  48     -10.232 -10.948   2.413  1.00  1.43           H  
ATOM    771  N   ASP A  49      -5.723 -10.895   3.073  1.00  0.45           N  
ATOM    772  CA  ASP A  49      -4.834 -10.734   1.930  1.00  0.45           C  
ATOM    773  C   ASP A  49      -3.511 -10.149   2.397  1.00  0.41           C  
ATOM    774  O   ASP A  49      -2.613  -9.874   1.600  1.00  0.49           O  
ATOM    775  CB  ASP A  49      -5.454  -9.800   0.886  1.00  0.55           C  
ATOM    776  CG  ASP A  49      -6.969  -9.823   0.880  1.00  0.91           C  
ATOM    777  OD1 ASP A  49      -7.596  -9.079   1.663  1.00  1.64           O  
ATOM    778  OD2 ASP A  49      -7.534 -10.611   0.090  1.00  1.07           O  
ATOM    779  H   ASP A  49      -6.198 -10.111   3.418  1.00  0.46           H  
ATOM    780  HA  ASP A  49      -4.661 -11.705   1.493  1.00  0.47           H  
ATOM    781  HB2 ASP A  49      -5.140  -8.793   1.096  1.00  1.12           H  
ATOM    782  HB3 ASP A  49      -5.102 -10.085  -0.095  1.00  1.20           H  
ATOM    783  N   SER A  50      -3.408  -9.941   3.700  1.00  0.36           N  
ATOM    784  CA  SER A  50      -2.222  -9.391   4.313  1.00  0.35           C  
ATOM    785  C   SER A  50      -1.011 -10.304   4.157  1.00  0.35           C  
ATOM    786  O   SER A  50       0.090  -9.829   3.879  1.00  0.41           O  
ATOM    787  CB  SER A  50      -2.522  -9.156   5.780  1.00  0.37           C  
ATOM    788  OG  SER A  50      -3.692  -9.856   6.167  1.00  1.25           O  
ATOM    789  H   SER A  50      -4.164 -10.150   4.291  1.00  0.39           H  
ATOM    790  HA  SER A  50      -2.011  -8.443   3.844  1.00  0.40           H  
ATOM    791  HB2 SER A  50      -1.701  -9.510   6.370  1.00  0.79           H  
ATOM    792  HB3 SER A  50      -2.676  -8.104   5.951  1.00  0.83           H  
ATOM    793  HG  SER A  50      -4.302  -9.234   6.588  1.00  1.59           H  
ATOM    794  N   GLU A  51      -1.217 -11.608   4.328  1.00  0.38           N  
ATOM    795  CA  GLU A  51      -0.131 -12.574   4.208  1.00  0.45           C  
ATOM    796  C   GLU A  51       0.486 -12.501   2.824  1.00  0.43           C  
ATOM    797  O   GLU A  51       1.707 -12.507   2.674  1.00  0.47           O  
ATOM    798  CB  GLU A  51      -0.638 -13.992   4.499  1.00  0.55           C  
ATOM    799  CG  GLU A  51       0.459 -15.048   4.565  1.00  1.32           C  
ATOM    800  CD  GLU A  51       0.616 -15.851   3.285  1.00  1.99           C  
ATOM    801  OE1 GLU A  51       0.222 -15.368   2.209  1.00  2.49           O  
ATOM    802  OE2 GLU A  51       1.148 -16.980   3.357  1.00  2.68           O  
ATOM    803  H   GLU A  51      -2.120 -11.927   4.551  1.00  0.41           H  
ATOM    804  HA  GLU A  51       0.622 -12.315   4.938  1.00  0.49           H  
ATOM    805  HB2 GLU A  51      -1.148 -13.982   5.446  1.00  0.88           H  
ATOM    806  HB3 GLU A  51      -1.337 -14.276   3.727  1.00  1.05           H  
ATOM    807  HG2 GLU A  51       1.398 -14.556   4.774  1.00  2.00           H  
ATOM    808  HG3 GLU A  51       0.229 -15.729   5.371  1.00  1.80           H  
ATOM    809  N   ASN A  52      -0.367 -12.392   1.815  1.00  0.43           N  
ATOM    810  CA  ASN A  52       0.094 -12.308   0.440  1.00  0.48           C  
ATOM    811  C   ASN A  52       0.915 -11.041   0.253  1.00  0.41           C  
ATOM    812  O   ASN A  52       1.891 -11.022  -0.499  1.00  0.44           O  
ATOM    813  CB  ASN A  52      -1.078 -12.315  -0.543  1.00  0.56           C  
ATOM    814  CG  ASN A  52      -2.052 -13.465  -0.333  1.00  1.11           C  
ATOM    815  OD1 ASN A  52      -3.230 -13.351  -0.664  1.00  1.96           O  
ATOM    816  ND2 ASN A  52      -1.588 -14.567   0.240  1.00  1.31           N  
ATOM    817  H   ASN A  52      -1.328 -12.375   2.002  1.00  0.43           H  
ATOM    818  HA  ASN A  52       0.724 -13.164   0.248  1.00  0.57           H  
ATOM    819  HB2 ASN A  52      -1.624 -11.387  -0.448  1.00  0.86           H  
ATOM    820  HB3 ASN A  52      -0.681 -12.389  -1.545  1.00  1.08           H  
ATOM    821 HD21 ASN A  52      -0.640 -14.597   0.509  1.00  1.39           H  
ATOM    822 HD22 ASN A  52      -2.210 -15.310   0.385  1.00  1.82           H  
ATOM    823  N   MET A  53       0.535  -9.988   0.966  1.00  0.35           N  
ATOM    824  CA  MET A  53       1.270  -8.735   0.920  1.00  0.35           C  
ATOM    825  C   MET A  53       2.591  -8.877   1.671  1.00  0.34           C  
ATOM    826  O   MET A  53       3.593  -8.258   1.316  1.00  0.35           O  
ATOM    827  CB  MET A  53       0.443  -7.606   1.535  1.00  0.42           C  
ATOM    828  CG  MET A  53       0.937  -6.225   1.143  1.00  0.96           C  
ATOM    829  SD  MET A  53       0.635  -5.865  -0.596  1.00  1.28           S  
ATOM    830  CE  MET A  53       1.490  -4.304  -0.777  1.00  0.79           C  
ATOM    831  H   MET A  53      -0.250 -10.056   1.551  1.00  0.36           H  
ATOM    832  HA  MET A  53       1.475  -8.504  -0.114  1.00  0.38           H  
ATOM    833  HB2 MET A  53      -0.582  -7.706   1.208  1.00  0.86           H  
ATOM    834  HB3 MET A  53       0.480  -7.689   2.611  1.00  0.94           H  
ATOM    835  HG2 MET A  53       0.424  -5.489   1.746  1.00  1.64           H  
ATOM    836  HG3 MET A  53       1.999  -6.168   1.331  1.00  1.47           H  
ATOM    837  HE1 MET A  53       1.391  -3.957  -1.796  1.00  1.31           H  
ATOM    838  HE2 MET A  53       2.535  -4.436  -0.542  1.00  1.21           H  
ATOM    839  HE3 MET A  53       1.060  -3.578  -0.105  1.00  1.35           H  
ATOM    840  N   THR A  54       2.587  -9.712   2.704  1.00  0.37           N  
ATOM    841  CA  THR A  54       3.796 -10.005   3.455  1.00  0.45           C  
ATOM    842  C   THR A  54       4.789 -10.739   2.560  1.00  0.45           C  
ATOM    843  O   THR A  54       5.987 -10.451   2.572  1.00  0.48           O  
ATOM    844  CB  THR A  54       3.492 -10.861   4.701  1.00  0.55           C  
ATOM    845  OG1 THR A  54       2.433 -10.262   5.460  1.00  0.57           O  
ATOM    846  CG2 THR A  54       4.727 -11.003   5.580  1.00  0.72           C  
ATOM    847  H   THR A  54       1.744 -10.144   2.966  1.00  0.38           H  
ATOM    848  HA  THR A  54       4.231  -9.069   3.776  1.00  0.48           H  
ATOM    849  HB  THR A  54       3.182 -11.844   4.377  1.00  0.55           H  
ATOM    850  HG1 THR A  54       1.983  -9.603   4.920  1.00  0.95           H  
ATOM    851 HG21 THR A  54       5.507 -11.499   5.025  1.00  1.35           H  
ATOM    852 HG22 THR A  54       4.482 -11.586   6.456  1.00  1.11           H  
ATOM    853 HG23 THR A  54       5.067 -10.024   5.885  1.00  1.33           H  
ATOM    854  N   LYS A  55       4.279 -11.673   1.759  1.00  0.46           N  
ATOM    855  CA  LYS A  55       5.112 -12.374   0.786  1.00  0.52           C  
ATOM    856  C   LYS A  55       5.562 -11.413  -0.306  1.00  0.41           C  
ATOM    857  O   LYS A  55       6.623 -11.584  -0.902  1.00  0.42           O  
ATOM    858  CB  LYS A  55       4.377 -13.571   0.173  1.00  0.67           C  
ATOM    859  CG  LYS A  55       4.474 -14.841   1.007  1.00  0.95           C  
ATOM    860  CD  LYS A  55       3.824 -14.666   2.367  1.00  1.14           C  
ATOM    861  CE  LYS A  55       4.262 -15.742   3.350  1.00  1.37           C  
ATOM    862  NZ  LYS A  55       3.769 -17.090   2.968  1.00  1.49           N  
ATOM    863  H   LYS A  55       3.318 -11.895   1.827  1.00  0.46           H  
ATOM    864  HA  LYS A  55       5.987 -12.732   1.308  1.00  0.62           H  
ATOM    865  HB2 LYS A  55       3.331 -13.319   0.064  1.00  0.67           H  
ATOM    866  HB3 LYS A  55       4.793 -13.773  -0.802  1.00  0.79           H  
ATOM    867  HG2 LYS A  55       3.976 -15.643   0.483  1.00  1.21           H  
ATOM    868  HG3 LYS A  55       5.515 -15.093   1.146  1.00  1.27           H  
ATOM    869  HD2 LYS A  55       4.095 -13.698   2.760  1.00  1.60           H  
ATOM    870  HD3 LYS A  55       2.750 -14.716   2.249  1.00  1.45           H  
ATOM    871  HE2 LYS A  55       5.340 -15.761   3.383  1.00  1.82           H  
ATOM    872  HE3 LYS A  55       3.878 -15.492   4.329  1.00  1.87           H  
ATOM    873  HZ1 LYS A  55       2.722 -17.105   2.973  1.00  1.95           H  
ATOM    874  HZ2 LYS A  55       4.117 -17.802   3.647  1.00  1.87           H  
ATOM    875  HZ3 LYS A  55       4.105 -17.342   2.014  1.00  1.78           H  
ATOM    876  N   SER A  56       4.755 -10.390  -0.549  1.00  0.36           N  
ATOM    877  CA  SER A  56       5.112  -9.350  -1.498  1.00  0.34           C  
ATOM    878  C   SER A  56       6.295  -8.533  -0.974  1.00  0.28           C  
ATOM    879  O   SER A  56       7.173  -8.142  -1.741  1.00  0.28           O  
ATOM    880  CB  SER A  56       3.909  -8.444  -1.776  1.00  0.39           C  
ATOM    881  OG  SER A  56       2.835  -9.174  -2.353  1.00  1.26           O  
ATOM    882  H   SER A  56       3.895 -10.338  -0.081  1.00  0.37           H  
ATOM    883  HA  SER A  56       5.409  -9.834  -2.415  1.00  0.40           H  
ATOM    884  HB2 SER A  56       3.570  -8.005  -0.849  1.00  0.87           H  
ATOM    885  HB3 SER A  56       4.202  -7.663  -2.455  1.00  0.91           H  
ATOM    886  HG  SER A  56       2.628  -9.938  -1.800  1.00  1.66           H  
ATOM    887  N   HIS A  57       6.326  -8.300   0.338  1.00  0.29           N  
ATOM    888  CA  HIS A  57       7.445  -7.600   0.978  1.00  0.30           C  
ATOM    889  C   HIS A  57       8.733  -8.410   0.813  1.00  0.31           C  
ATOM    890  O   HIS A  57       9.811  -7.852   0.612  1.00  0.34           O  
ATOM    891  CB  HIS A  57       7.134  -7.360   2.468  1.00  0.35           C  
ATOM    892  CG  HIS A  57       8.181  -6.586   3.228  1.00  0.36           C  
ATOM    893  ND1 HIS A  57       8.396  -6.749   4.579  1.00  0.53           N  
ATOM    894  CD2 HIS A  57       9.057  -5.631   2.830  1.00  0.34           C  
ATOM    895  CE1 HIS A  57       9.354  -5.932   4.976  1.00  0.51           C  
ATOM    896  NE2 HIS A  57       9.776  -5.243   3.934  1.00  0.39           N  
ATOM    897  H   HIS A  57       5.570  -8.600   0.893  1.00  0.32           H  
ATOM    898  HA  HIS A  57       7.565  -6.647   0.485  1.00  0.32           H  
ATOM    899  HB2 HIS A  57       6.210  -6.811   2.544  1.00  0.39           H  
ATOM    900  HB3 HIS A  57       7.014  -8.316   2.955  1.00  0.39           H  
ATOM    901  HD1 HIS A  57       7.900  -7.367   5.176  1.00  0.69           H  
ATOM    902  HD2 HIS A  57       9.160  -5.233   1.831  1.00  0.43           H  
ATOM    903  HE1 HIS A  57       9.729  -5.842   5.985  1.00  0.65           H  
ATOM    904  HE2 HIS A  57      10.634  -4.755   3.904  1.00  0.53           H  
ATOM    905  N   GLN A  58       8.599  -9.728   0.869  1.00  0.32           N  
ATOM    906  CA  GLN A  58       9.734 -10.635   0.720  1.00  0.37           C  
ATOM    907  C   GLN A  58      10.134 -10.763  -0.749  1.00  0.33           C  
ATOM    908  O   GLN A  58      11.300 -10.988  -1.073  1.00  0.37           O  
ATOM    909  CB  GLN A  58       9.372 -12.008   1.288  1.00  0.46           C  
ATOM    910  CG  GLN A  58       8.994 -11.965   2.759  1.00  1.24           C  
ATOM    911  CD  GLN A  58       8.449 -13.283   3.270  1.00  1.77           C  
ATOM    912  OE1 GLN A  58       8.792 -14.355   2.767  1.00  2.36           O  
ATOM    913  NE2 GLN A  58       7.598 -13.209   4.281  1.00  2.26           N  
ATOM    914  H   GLN A  58       7.706 -10.106   1.019  1.00  0.32           H  
ATOM    915  HA  GLN A  58      10.564 -10.231   1.278  1.00  0.43           H
[truncated: 2,575,153 more chars]
