# Supplementary material for: Theoretical study of ArcB and its dimerization, interaction with anaerobic metabolites, and activation of ArcA
Source: PeerJ. 2023 Oct 13;11:e16309. doi: 10.7717/peerj.16309 (PMC10578306; doi:10.7717/peerj.16309)
Supplement: Supplemental Information 2 [file peerj-11-16309-s002.zip › Supplementary Files/PAS domain PDB files/PAS domain ArcB/1xj3 FixL.pdb]

HEADER    SIGNALING PROTEIN, TRANSFERASE          22-SEP-04   1XJ3              
TITLE     BJFIXLH IN UNLIGANDED FERROUS FORM                                    
COMPND    MOL_ID: 1;                                                            
COMPND   2 MOLECULE: SENSOR PROTEIN FIXL;                                       
COMPND   3 CHAIN: A;                                                            
COMPND   4 FRAGMENT: HEME DOMAIN;                                               
COMPND   5 SYNONYM: BJFIXLH FIXL;                                               
COMPND   6 EC: 2.7.3.-;                                                         
COMPND   7 ENGINEERED: YES;                                                     
COMPND   8 OTHER_DETAILS: REDUCED, UNLIGANDED FORM                              
SOURCE    MOL_ID: 1;                                                            
SOURCE   2 ORGANISM_SCIENTIFIC: BRADYRHIZOBIUM JAPONICUM;                       
SOURCE   3 ORGANISM_TAXID: 375;                                                 
SOURCE   4 GENE: FIXL;                                                          
SOURCE   5 EXPRESSION_SYSTEM: ESCHERICHIA COLI;                                 
SOURCE   6 EXPRESSION_SYSTEM_TAXID: 562;                                        
SOURCE   7 EXPRESSION_SYSTEM_VECTOR_TYPE: PLASMID                               
KEYWDS    PAS DOMAIN; HEME; OXYGEN SENSOR, SIGNALING PROTEIN,                   
KEYWDS   2 TRANSFERASE                                                          
EXPDTA    X-RAY DIFFRACTION                                                     
AUTHOR    J.KEY,K.MOFFAT                                                        
REVDAT   2   24-FEB-09 1XJ3    1       VERSN                                    
REVDAT   1   29-MAR-05 1XJ3    0                                                
JRNL        AUTH   J.KEY,K.MOFFAT                                               
JRNL        TITL   CRYSTAL STRUCTURES OF DEOXY AND CO-BOUND BJFIXLH             
JRNL        TITL 2 REVEAL DETAILS OF LIGAND RECOGNITION AND SIGNALING           
JRNL        REF    BIOCHEMISTRY                  V.  44  4627 2005              
JRNL        REFN                   ISSN 0006-2960                               
JRNL        PMID   15779889                                                     
JRNL        DOI    10.1021/BI047942R                                            
REMARK   1                                                                      
REMARK   2                                                                      
REMARK   2 RESOLUTION.    1.90 ANGSTROMS.                                       
REMARK   3                                                                      
REMARK   3 REFINEMENT.                                                          
REMARK   3   PROGRAM     : CNS                                                  
REMARK   3   AUTHORS     : BRUNGER,ADAMS,CLORE,DELANO,GROS,GROSSE-              
REMARK   3               : KUNSTLEVE,JIANG,KUSZEWSKI,NILGES, PANNU,             
REMARK   3               : READ,RICE,SIMONSON,WARREN                            
REMARK   3                                                                      
REMARK   3  REFINEMENT TARGET : NULL                                            
REMARK   3                                                                      
REMARK   3  DATA USED IN REFINEMENT.                                            
REMARK   3   RESOLUTION RANGE HIGH (ANGSTROMS) : 1.90                           
REMARK   3   RESOLUTION RANGE LOW  (ANGSTROMS) : 40.00                          
REMARK   3   DATA CUTOFF            (SIGMA(F)) : 2.000                          
REMARK   3   DATA CUTOFF HIGH         (ABS(F)) : NULL                           
REMARK   3   DATA CUTOFF LOW          (ABS(F)) : NULL                           
REMARK   3   COMPLETENESS (WORKING+TEST)   (%) : 92.1                           
REMARK   3   NUMBER OF REFLECTIONS             : 13604                          
REMARK   3                                                                      
REMARK   3  FIT TO DATA USED IN REFINEMENT.                                     
REMARK   3   CROSS-VALIDATION METHOD          : THROUGHOUT                      
REMARK   3   FREE R VALUE TEST SET SELECTION  : RANDOM                          
REMARK   3   R VALUE            (WORKING SET) : 0.214                           
REMARK   3   FREE R VALUE                     : 0.256                           
REMARK   3   FREE R VALUE TEST SET SIZE   (%) : 9.900                           
REMARK   3   FREE R VALUE TEST SET COUNT      : 1345                            
REMARK   3   ESTIMATED ERROR OF FREE R VALUE  : NULL                            
REMARK   3                                                                      
REMARK   3  FIT IN THE HIGHEST RESOLUTION BIN.                                  
REMARK   3   TOTAL NUMBER OF BINS USED           : NULL                         
REMARK   3   BIN RESOLUTION RANGE HIGH       (A) : NULL                         
REMARK   3   BIN RESOLUTION RANGE LOW        (A) : NULL                         
REMARK   3   BIN COMPLETENESS (WORKING+TEST) (%) : NULL                         
REMARK   3   REFLECTIONS IN BIN    (WORKING SET) : NULL                         
REMARK   3   BIN R VALUE           (WORKING SET) : NULL                         
REMARK   3   BIN FREE R VALUE                    : NULL                         
REMARK   3   BIN FREE R VALUE TEST SET SIZE  (%) : NULL                         
REMARK   3   BIN FREE R VALUE TEST SET COUNT     : NULL                         
REMARK   3   ESTIMATED ERROR OF BIN FREE R VALUE : NULL                         
REMARK   3                                                                      
REMARK   3  NUMBER OF NON-HYDROGEN ATOMS USED IN REFINEMENT.                    
REMARK   3   PROTEIN ATOMS            : 920                                     
REMARK   3   NUCLEIC ACID ATOMS       : 0                                       
REMARK   3   HETEROGEN ATOMS          : 43                                      
REMARK   3   SOLVENT ATOMS            : 81                                      
REMARK   3                                                                      
REMARK   3  B VALUES.                                                           
REMARK   3   FROM WILSON PLOT           (A**2) : NULL                           
REMARK   3   MEAN B VALUE      (OVERALL, A**2) : NULL                           
REMARK   3   OVERALL ANISOTROPIC B VALUE.                                       
REMARK   3    B11 (A**2) : NULL                                                 
REMARK   3    B22 (A**2) : NULL                                                 
REMARK   3    B33 (A**2) : NULL                                                 
REMARK   3    B12 (A**2) : NULL                                                 
REMARK   3    B13 (A**2) : NULL                                                 
REMARK   3    B23 (A**2) : NULL                                                 
REMARK   3                                                                      
REMARK   3  ESTIMATED COORDINATE ERROR.                                         
REMARK   3   ESD FROM LUZZATI PLOT        (A) : NULL                            
REMARK   3   ESD FROM SIGMAA              (A) : NULL                            
REMARK   3   LOW RESOLUTION CUTOFF        (A) : NULL                            
REMARK   3                                                                      
REMARK   3  CROSS-VALIDATED ESTIMATED COORDINATE ERROR.                         
REMARK   3   ESD FROM C-V LUZZATI PLOT    (A) : NULL                            
REMARK   3   ESD FROM C-V SIGMAA          (A) : NULL                            
REMARK   3                                                                      
REMARK   3  RMS DEVIATIONS FROM IDEAL VALUES.                                   
REMARK   3   BOND LENGTHS                 (A) : 0.008                           
REMARK   3   BOND ANGLES            (DEGREES) : 1.63                            
REMARK   3   DIHEDRAL ANGLES        (DEGREES) : NULL                            
REMARK   3   IMPROPER ANGLES        (DEGREES) : NULL                            
REMARK   3                                                                      
REMARK   3  ISOTROPIC THERMAL MODEL : NULL                                      
REMARK   3                                                                      
REMARK   3  ISOTROPIC THERMAL FACTOR RESTRAINTS.    RMS    SIGMA                
REMARK   3   MAIN-CHAIN BOND              (A**2) : NULL  ; NULL                 
REMARK   3   MAIN-CHAIN ANGLE             (A**2) : NULL  ; NULL                 
REMARK   3   SIDE-CHAIN BOND              (A**2) : NULL  ; NULL                 
REMARK   3   SIDE-CHAIN ANGLE             (A**2) : NULL  ; NULL                 
REMARK   3                                                                      
REMARK   3  BULK SOLVENT MODELING.                                              
REMARK   3   METHOD USED : NULL                                                 
REMARK   3   KSOL        : NULL                                                 
REMARK   3   BSOL        : NULL                                                 
REMARK   3                                                                      
REMARK   3  NCS MODEL : NULL                                                    
REMARK   3                                                                      
REMARK   3  NCS RESTRAINTS.                         RMS   SIGMA/WEIGHT          
REMARK   3   GROUP  1  POSITIONAL            (A) : NULL  ; NULL                 
REMARK   3   GROUP  1  B-FACTOR           (A**2) : NULL  ; NULL                 
REMARK   3                                                                      
REMARK   3  PARAMETER FILE  1  : NULL                                           
REMARK   3  TOPOLOGY FILE  1   : NULL                                           
REMARK   3                                                                      
REMARK   3  OTHER REFINEMENT REMARKS: NULL                                      
REMARK   4                                                                      
REMARK   4 1XJ3 COMPLIES WITH FORMAT V. 3.15, 01-DEC-08                         
REMARK 100                                                                      
REMARK 100 THIS ENTRY HAS BEEN PROCESSED BY RCSB ON 30-SEP-04.                  
REMARK 100 THE RCSB ID CODE IS RCSB030410.                                      
REMARK 200                                                                      
REMARK 200 EXPERIMENTAL DETAILS                                                 
REMARK 200  EXPERIMENT TYPE                : X-RAY DIFFRACTION                  
REMARK 200  DATE OF DATA COLLECTION        : NULL                               
REMARK 200  TEMPERATURE           (KELVIN) : 298                                
REMARK 200  PH                             : 9.0                                
REMARK 200  NUMBER OF CRYSTALS USED        : 2                                  
REMARK 200                                                                      
REMARK 200  SYNCHROTRON              (Y/N) : Y                                  
REMARK 200  RADIATION SOURCE               : APS                                
REMARK 200  BEAMLINE                       : 14-BM-C                            
REMARK 200  X-RAY GENERATOR MODEL          : NULL                               
REMARK 200  MONOCHROMATIC OR LAUE    (M/L) : M                                  
REMARK 200  WAVELENGTH OR RANGE        (A) : 0.900                              
REMARK 200  MONOCHROMATOR                  : NULL                               
REMARK 200  OPTICS                         : NULL                               
REMARK 200                                                                      
REMARK 200  DETECTOR TYPE                  : CCD                                
REMARK 200  DETECTOR MANUFACTURER          : ADSC QUANTUM 4                     
REMARK 200  INTENSITY-INTEGRATION SOFTWARE : DENZO                              
REMARK 200  DATA SCALING SOFTWARE          : SCALEPACK                          
REMARK 200                                                                      
REMARK 200  NUMBER OF UNIQUE REFLECTIONS   : 13604                              
REMARK 200  RESOLUTION RANGE HIGH      (A) : 1.900                              
REMARK 200  RESOLUTION RANGE LOW       (A) : 40.000                             
REMARK 200  REJECTION CRITERIA  (SIGMA(I)) : -3.000                             
REMARK 200                                                                      
REMARK 200 OVERALL.                                                             
REMARK 200  COMPLETENESS FOR RANGE     (%) : 92.1                               
REMARK 200  DATA REDUNDANCY                : 16.290                             
REMARK 200  R MERGE                    (I) : 0.03100                            
REMARK 200  R SYM                      (I) : NULL                               
REMARK 200  <I/SIGMA(I)> FOR THE DATA SET  : NULL                               
REMARK 200                                                                      
REMARK 200 IN THE HIGHEST RESOLUTION SHELL.                                     
REMARK 200  HIGHEST RESOLUTION SHELL, RANGE HIGH (A) : NULL                     
REMARK 200  HIGHEST RESOLUTION SHELL, RANGE LOW  (A) : NULL                     
REMARK 200  COMPLETENESS FOR SHELL     (%) : NULL                               
REMARK 200  DATA REDUNDANCY IN SHELL       : NULL                               
REMARK 200  R MERGE FOR SHELL          (I) : NULL                               
REMARK 200  R SYM FOR SHELL            (I) : NULL                               
REMARK 200  <I/SIGMA(I)> FOR SHELL         : NULL                               
REMARK 200                                                                      
REMARK 200 DIFFRACTION PROTOCOL: SINGLE WAVELENGTH                              
REMARK 200 METHOD USED TO DETERMINE THE STRUCTURE: MOLECULAR REPLACEMENT        
REMARK 200 SOFTWARE USED: EPMR                                                  
REMARK 200 STARTING MODEL: 1DRM                                                 
REMARK 200                                                                      
REMARK 200 REMARK: NULL                                                         
REMARK 280                                                                      
REMARK 280 CRYSTAL                                                              
REMARK 280 SOLVENT CONTENT, VS   (%): 59.30                                     
REMARK 280 MATTHEWS COEFFICIENT, VM (ANGSTROMS**3/DA): 3.57                     
REMARK 280                                                                      
REMARK 280 CRYSTALLIZATION CONDITIONS: NACL, PEI, CAPSO, PH 9.0, VAPOR          
REMARK 280  DIFFUSION, HANGING DROP, TEMPERATURE 298K                           
REMARK 290                                                                      
REMARK 290 CRYSTALLOGRAPHIC SYMMETRY                                            
REMARK 290 SYMMETRY OPERATORS FOR SPACE GROUP: H 3 2                            
REMARK 290                                                                      
REMARK 290      SYMOP   SYMMETRY                                                
REMARK 290     NNNMMM   OPERATOR                                                
REMARK 290       1555   X,Y,Z                                                   
REMARK 290       2555   -Y,X-Y,Z                                                
REMARK 290       3555   -X+Y,-X,Z                                               
REMARK 290       4555   Y,X,-Z                                                  
REMARK 290       5555   X-Y,-Y,-Z                                               
REMARK 290       6555   -X,-X+Y,-Z                                              
REMARK 290       7555   X+2/3,Y+1/3,Z+1/3                                       
REMARK 290       8555   -Y+2/3,X-Y+1/3,Z+1/3                                    
REMARK 290       9555   -X+Y+2/3,-X+1/3,Z+1/3                                   
REMARK 290      10555   Y+2/3,X+1/3,-Z+1/3                                      
REMARK 290      11555   X-Y+2/3,-Y+1/3,-Z+1/3                                   
REMARK 290      12555   -X+2/3,-X+Y+1/3,-Z+1/3                                  
REMARK 290      13555   X+1/3,Y+2/3,Z+2/3                                       
REMARK 290      14555   -Y+1/3,X-Y+2/3,Z+2/3                                    
REMARK 290      15555   -X+Y+1/3,-X+2/3,Z+2/3                                   
REMARK 290      16555   Y+1/3,X+2/3,-Z+2/3                                      
REMARK 290      17555   X-Y+1/3,-Y+2/3,-Z+2/3                                   
REMARK 290      18555   -X+1/3,-X+Y+2/3,-Z+2/3                                  
REMARK 290                                                                      
REMARK 290     WHERE NNN -> OPERATOR NUMBER                                     
REMARK 290           MMM -> TRANSLATION VECTOR                                  
REMARK 290                                                                      
REMARK 290 CRYSTALLOGRAPHIC SYMMETRY TRANSFORMATIONS                            
REMARK 290 THE FOLLOWING TRANSFORMATIONS OPERATE ON THE ATOM/HETATM             
REMARK 290 RECORDS IN THIS ENTRY TO PRODUCE CRYSTALLOGRAPHICALLY                
REMARK 290 RELATED MOLECULES.                                                   
REMARK 290   SMTRY1   1  1.000000  0.000000  0.000000        0.00000            
REMARK 290   SMTRY2   1  0.000000  1.000000  0.000000        0.00000            
REMARK 290   SMTRY3   1  0.000000  0.000000  1.000000        0.00000            
REMARK 290   SMTRY1   2 -0.500000 -0.866025  0.000000        0.00000            
REMARK 290   SMTRY2   2  0.866025 -0.500000  0.000000        0.00000            
REMARK 290   SMTRY3   2  0.000000  0.000000  1.000000        0.00000            
REMARK 290   SMTRY1   3 -0.500000  0.866025  0.000000        0.00000            
REMARK 290   SMTRY2   3 -0.866025 -0.500000  0.000000        0.00000            
REMARK 290   SMTRY3   3  0.000000  0.000000  1.000000        0.00000            
REMARK 290   SMTRY1   4 -0.500000  0.866025  0.000000        0.00000            
REMARK 290   SMTRY2   4  0.866025  0.500000  0.000000        0.00000            
REMARK 290   SMTRY3   4  0.000000  0.000000 -1.000000        0.00000            
REMARK 290   SMTRY1   5  1.000000  0.000000  0.000000        0.00000            
REMARK 290   SMTRY2   5  0.000000 -1.000000  0.000000        0.00000            
REMARK 290   SMTRY3   5  0.000000  0.000000 -1.000000        0.00000            
REMARK 290   SMTRY1   6 -0.500000 -0.866025  0.000000        0.00000            
REMARK 290   SMTRY2   6 -0.866025  0.500000  0.000000        0.00000            
REMARK 290   SMTRY3   6  0.000000  0.000000 -1.000000        0.00000            
REMARK 290   SMTRY1   7  1.000000  0.000000  0.000000       64.32200            
REMARK 290   SMTRY2   7  0.000000  1.000000  0.000000       37.13632            
REMARK 290   SMTRY3   7  0.000000  0.000000  1.000000       19.56500            
REMARK 290   SMTRY1   8 -0.500000 -0.866025  0.000000       64.32200            
REMARK 290   SMTRY2   8  0.866025 -0.500000  0.000000       37.13632            
REMARK 290   SMTRY3   8  0.000000  0.000000  1.000000       19.56500            
REMARK 290   SMTRY1   9 -0.500000  0.866025  0.000000       64.32200            
REMARK 290   SMTRY2   9 -0.866025 -0.500000  0.000000       37.13632            
REMARK 290   SMTRY3   9  0.000000  0.000000  1.000000       19.56500            
REMARK 290   SMTRY1  10 -0.500000  0.866025  0.000000       64.32200            
REMARK 290   SMTRY2  10  0.866025  0.500000  0.000000       37.13632            
REMARK 290   SMTRY3  10  0.000000  0.000000 -1.000000       19.56500            
REMARK 290   SMTRY1  11  1.000000  0.000000  0.000000       64.32200            
REMARK 290   SMTRY2  11  0.000000 -1.000000  0.000000       37.13632            
REMARK 290   SMTRY3  11  0.000000  0.000000 -1.000000       19.56500            
REMARK 290   SMTRY1  12 -0.500000 -0.866025  0.000000       64.32200            
REMARK 290   SMTRY2  12 -0.866025  0.500000  0.000000       37.13632            
REMARK 290   SMTRY3  12  0.000000  0.000000 -1.000000       19.56500            
REMARK 290   SMTRY1  13  1.000000  0.000000  0.000000        0.00000            
REMARK 290   SMTRY2  13  0.000000  1.000000  0.000000       74.27265            
REMARK 290   SMTRY3  13  0.000000  0.000000  1.000000       39.13000            
REMARK 290   SMTRY1  14 -0.500000 -0.866025  0.000000        0.00000            
REMARK 290   SMTRY2  14  0.866025 -0.500000  0.000000       74.27265            
REMARK 290   SMTRY3  14  0.000000  0.000000  1.000000       39.13000            
REMARK 290   SMTRY1  15 -0.500000  0.866025  0.000000        0.00000            
REMARK 290   SMTRY2  15 -0.866025 -0.500000  0.000000       74.27265            
REMARK 290   SMTRY3  15  0.000000  0.000000  1.000000       39.13000            
REMARK 290   SMTRY1  16 -0.500000  0.866025  0.000000        0.00000            
REMARK 290   SMTRY2  16  0.866025  0.500000  0.000000       74.27265            
REMARK 290   SMTRY3  16  0.000000  0.000000 -1.000000       39.13000            
REMARK 290   SMTRY1  17  1.000000  0.000000  0.000000        0.00000            
REMARK 290   SMTRY2  17  0.000000 -1.000000  0.000000       74.27265            
REMARK 290   SMTRY3  17  0.000000  0.000000 -1.000000       39.13000            
REMARK 290   SMTRY1  18 -0.500000 -0.866025  0.000000        0.00000            
REMARK 290   SMTRY2  18 -0.866025  0.500000  0.000000       74.27265            
REMARK 290   SMTRY3  18  0.000000  0.000000 -1.000000       39.13000            
REMARK 290                                                                      
REMARK 290 REMARK: NULL                                                         
REMARK 300                                                                      
REMARK 300 BIOMOLECULE: 1                                                       
REMARK 300 SEE REMARK 350 FOR THE AUTHOR PROVIDED AND/OR PROGRAM                
REMARK 300 GENERATED ASSEMBLY INFORMATION FOR THE STRUCTURE IN                  
REMARK 300 THIS ENTRY. THE REMARK MAY ALSO PROVIDE INFORMATION ON               
REMARK 300 BURIED SURFACE AREA.                                                 
REMARK 350                                                                      
REMARK 350 COORDINATES FOR A COMPLETE MULTIMER REPRESENTING THE KNOWN           
REMARK 350 BIOLOGICALLY SIGNIFICANT OLIGOMERIZATION STATE OF THE                
REMARK 350 MOLECULE CAN BE GENERATED BY APPLYING BIOMT TRANSFORMATIONS          
REMARK 350 GIVEN BELOW.  BOTH NON-CRYSTALLOGRAPHIC AND                          
REMARK 350 CRYSTALLOGRAPHIC OPERATIONS ARE GIVEN.                               
REMARK 350                                                                      
REMARK 350 BIOMOLECULE: 1                                                       
REMARK 350 AUTHOR DETERMINED BIOLOGICAL UNIT: MONOMERIC                         
REMARK 350 APPLY THE FOLLOWING TO CHAINS: A                                     
REMARK 350   BIOMT1   1  1.000000  0.000000  0.000000        0.00000            
REMARK 350   BIOMT2   1  0.000000  1.000000  0.000000        0.00000            
REMARK 350   BIOMT3   1  0.000000  0.000000  1.000000        0.00000            
REMARK 800                                                                      
REMARK 800 SITE                                                                 
REMARK 800 SITE_IDENTIFIER: AC1                                                 
REMARK 800 EVIDENCE_CODE: SOFTWARE                                              
REMARK 800 SITE_DESCRIPTION: BINDING SITE FOR RESIDUE HEM A 719                 
REMARK 900                                                                      
REMARK 900 RELATED ENTRIES                                                      
REMARK 900 RELATED ID: 1XJ2   RELATED DB: PDB                                   
REMARK 900 RELATED ID: 1XJ4   RELATED DB: PDB                                   
REMARK 900 RELATED ID: 1XJ6   RELATED DB: PDB                                   
DBREF  1XJ3 A  154   269  UNP    P23222   FIXL_BRAJA     154    269             
SEQRES   1 A  116  ASP ALA MET ILE VAL ILE ASP GLY HIS GLY ILE ILE GLN          
SEQRES   2 A  116  LEU PHE SER THR ALA ALA GLU ARG LEU PHE GLY TRP SER          
SEQRES   3 A  116  GLU LEU GLU ALA ILE GLY GLN ASN VAL ASN ILE LEU MET          
SEQRES   4 A  116  PRO GLU PRO ASP ARG SER ARG HIS ASP SER TYR ILE SER          
SEQRES   5 A  116  ARG TYR ARG THR THR SER ASP PRO HIS ILE ILE GLY ILE          
SEQRES   6 A  116  GLY ARG ILE VAL THR GLY LYS ARG ARG ASP GLY THR THR          
SEQRES   7 A  116  PHE PRO MET HIS LEU SER ILE GLY GLU MET GLN SER GLY          
SEQRES   8 A  116  GLY GLU PRO TYR PHE THR GLY PHE VAL ARG ASP LEU THR          
SEQRES   9 A  116  GLU HIS GLN GLN THR GLN ALA ARG LEU GLN GLU LEU              
HET    HEM  A 719      43                                                       
HETNAM     HEM PROTOPORPHYRIN IX CONTAINING FE                                  
HETSYN     HEM HEME                                                             
FORMUL   2  HEM    C34 H32 FE N4 O4                                             
FORMUL   3  HOH   *81(H2 O)                                                     
HELIX    1   1 SER A  169  GLY A  177  1                                   9    
HELIX    2   2 SER A  179  ILE A  184  1                                   6    
HELIX    3   3 ASN A  187  MET A  192  5                                   6    
HELIX    4   4 PRO A  195  SER A  211  1                                  17    
HELIX    5   5 LEU A  256  LEU A  269  1                                  14    
SHEET    1   A 5 ILE A 165  PHE A 168  0                                        
SHEET    2   A 5 MET A 156  ASP A 160 -1  N  VAL A 158   O  GLN A 166           
SHEET    3   A 5 GLU A 246  ASP A 255 -1  O  GLY A 251   N  ILE A 157           
SHEET    4   A 5 THR A 231  SER A 243 -1  N  MET A 241   O  TYR A 248           
SHEET    5   A 5 ARG A 220  LYS A 225 -1  N  GLY A 224   O  PHE A 232           
LINK        FE   HEM A 719                 NE2 HIS A 200     1555   1555  2.00  
CISPEP   1 GLU A  194    PRO A  195          0        -0.14                     
SITE     1 AC1 19 HOH A  93  HOH A 138  ILE A 159  VAL A 188                    
SITE     2 AC1 19 LEU A 191  MET A 192  HIS A 200  TYR A 203                    
SITE     3 AC1 19 PRO A 213  HIS A 214  ILE A 215  ILE A 216                    
SITE     4 AC1 19 ARG A 220  THR A 223  LEU A 236  ILE A 238                    
SITE     5 AC1 19 PHE A 249  THR A 250  GLY A 251                               
CRYST1  128.644  128.644   58.695  90.00  90.00 120.00 H 3 2        18          
ORIGX1      1.000000  0.000000  0.000000        0.00000                         
ORIGX2      0.000000  1.000000  0.000000        0.00000                         
ORIGX3      0.000000  0.000000  1.000000        0.00000                         
SCALE1      0.007773  0.004488  0.000000        0.00000                         
SCALE2      0.000000  0.008976  0.000000        0.00000                         
SCALE3      0.000000  0.000000  0.017037        0.00000                         
ATOM      1  N   ASP A 154     -11.144  62.634  64.204  1.00 72.12           N  
ATOM      2  CA  ASP A 154     -12.610  62.814  64.012  1.00 67.10           C  
ATOM      3  C   ASP A 154     -13.351  61.485  64.174  1.00 67.96           C  
ATOM      4  O   ASP A 154     -13.520  60.988  65.295  1.00 66.96           O  
ATOM      5  CB  ASP A 154     -12.909  63.402  62.615  1.00 66.38           C  
ATOM      6  CG  ASP A 154     -12.321  64.795  62.416  1.00 70.37           C  
ATOM      7  OD1 ASP A 154     -12.643  65.695  63.217  1.00 72.30           O  
ATOM      8  OD2 ASP A 154     -11.538  64.993  61.459  1.00 69.91           O  
ATOM      9  N   ALA A 155     -13.768  60.917  63.038  1.00 58.63           N  
ATOM     10  CA  ALA A 155     -14.516  59.667  62.980  1.00 49.77           C  
ATOM     11  C   ALA A 155     -13.755  58.400  63.348  1.00 45.16           C  
ATOM     12  O   ALA A 155     -12.547  58.289  63.150  1.00 44.63           O  
ATOM     13  CB  ALA A 155     -15.111  59.505  61.590  1.00 50.40           C  
ATOM     14  N   MET A 156     -14.491  57.431  63.869  1.00 41.49           N  
ATOM     15  CA  MET A 156     -13.916  56.157  64.248  1.00 40.09           C  
ATOM     16  C   MET A 156     -14.831  55.092  63.648  1.00 34.40           C  
ATOM     17  O   MET A 156     -16.043  55.167  63.775  1.00 33.62           O  
ATOM     18  CB  MET A 156     -13.867  56.035  65.768  1.00 37.71           C  
ATOM     19  CG  MET A 156     -13.010  54.898  66.273  1.00 50.50           C  
ATOM     20  SD  MET A 156     -13.979  53.458  66.737  1.00 71.30           S  
ATOM     21  CE  MET A 156     -14.195  53.797  68.431  1.00 61.05           C  
ATOM     22  N   ILE A 157     -14.239  54.115  62.979  1.00 35.72           N  
ATOM     23  CA  ILE A 157     -15.004  53.046  62.339  1.00 37.97           C  
ATOM     24  C   ILE A 157     -14.330  51.711  62.617  1.00 36.83           C  
ATOM     25  O   ILE A 157     -13.102  51.594  62.557  1.00 38.70           O  
ATOM     26  CB  ILE A 157     -15.070  53.259  60.795  1.00 33.87           C  
ATOM     27  CG1 ILE A 157     -15.816  54.557  60.483  1.00 37.91           C  
ATOM     28  CG2 ILE A 157     -15.798  52.099  60.123  1.00 37.60           C  
ATOM     29  CD1 ILE A 157     -15.554  55.085  59.091  1.00 43.28           C  
ATOM     30  N   VAL A 158     -15.128  50.703  62.927  1.00 37.22           N  
ATOM     31  CA  VAL A 158     -14.561  49.391  63.182  1.00 38.42           C  
ATOM     32  C   VAL A 158     -15.172  48.389  62.207  1.00 39.38           C  
ATOM     33  O   VAL A 158     -16.392  48.322  62.073  1.00 39.12           O  
ATOM     34  CB  VAL A 158     -14.836  48.924  64.626  1.00 39.89           C  
ATOM     35  CG1 VAL A 158     -14.271  47.526  64.829  1.00 38.51           C  
ATOM     36  CG2 VAL A 158     -14.202  49.901  65.620  1.00 39.59           C  
ATOM     37  N   ILE A 159     -14.324  47.628  61.520  1.00 37.42           N  
ATOM     38  CA  ILE A 159     -14.802  46.624  60.561  1.00 42.57           C  
ATOM     39  C   ILE A 159     -14.214  45.247  60.870  1.00 43.65           C  
ATOM     40  O   ILE A 159     -13.150  45.142  61.489  1.00 40.94           O  
ATOM     41  CB  ILE A 159     -14.372  46.954  59.106  1.00 37.64           C  
ATOM     42  CG1 ILE A 159     -12.838  46.916  59.012  1.00 38.38           C  
ATOM     43  CG2 ILE A 159     -14.938  48.294  58.669  1.00 36.06           C  
ATOM     44  CD1 ILE A 159     -12.285  47.056  57.604  1.00 39.40           C  
ATOM     45  N   ASP A 160     -14.897  44.193  60.423  1.00 48.99           N  
ATOM     46  CA  ASP A 160     -14.387  42.839  60.621  1.00 48.59           C  
ATOM     47  C   ASP A 160     -13.402  42.526  59.496  1.00 54.16           C  
ATOM     48  O   ASP A 160     -13.102  43.392  58.665  1.00 54.02           O  
ATOM     49  CB  ASP A 160     -15.516  41.799  60.612  1.00 52.19           C  
ATOM     50  CG  ASP A 160     -16.427  41.925  59.404  1.00 53.50           C  
ATOM     51  OD1 ASP A 160     -15.932  42.213  58.296  1.00 52.27           O  
ATOM     52  OD2 ASP A 160     -17.647  41.719  59.566  1.00 56.83           O  
ATOM     53  N   GLY A 161     -12.905  41.292  59.470  1.00 49.40           N  
ATOM     54  CA  GLY A 161     -11.953  40.892  58.447  1.00 50.16           C  
ATOM     55  C   GLY A 161     -12.549  40.790  57.053  1.00 49.66           C  
ATOM     56  O   GLY A 161     -11.856  40.429  56.104  1.00 50.12           O  
ATOM     57  N   HIS A 162     -13.836  41.101  56.933  1.00 50.10           N  
ATOM     58  CA  HIS A 162     -14.530  41.056  55.647  1.00 57.47           C  
ATOM     59  C   HIS A 162     -14.947  42.435  55.142  1.00 53.37           C  
ATOM     60  O   HIS A 162     -15.657  42.542  54.142  1.00 55.39           O  
ATOM     61  CB  HIS A 162     -15.770  40.157  55.740  1.00 64.92           C  
ATOM     62  CG  HIS A 162     -15.451  38.697  55.824  1.00 72.66           C  
ATOM     63  ND1 HIS A 162     -16.396  37.747  56.146  1.00 79.05           N  
ATOM     64  CD2 HIS A 162     -14.293  38.023  55.619  1.00 74.16           C  
ATOM     65  CE1 HIS A 162     -15.834  36.551  56.137  1.00 78.81           C  
ATOM     66  NE2 HIS A 162     -14.559  36.691  55.820  1.00 75.50           N  
ATOM     67  N   GLY A 163     -14.529  43.486  55.842  1.00 51.17           N  
ATOM     68  CA  GLY A 163     -14.865  44.834  55.414  1.00 44.61           C  
ATOM     69  C   GLY A 163     -16.228  45.322  55.852  1.00 43.88           C  
ATOM     70  O   GLY A 163     -16.662  46.404  55.455  1.00 43.77           O  
ATOM     71  N   ILE A 164     -16.910  44.535  56.678  1.00 43.45           N  
ATOM     72  CA  ILE A 164     -18.234  44.919  57.153  1.00 40.79           C  
ATOM     73  C   ILE A 164     -18.163  45.802  58.399  1.00 37.65           C  
ATOM     74  O   ILE A 164     -17.490  45.467  59.364  1.00 41.99           O  
ATOM     75  CB  ILE A 164     -19.081  43.668  57.463  1.00 49.99           C  
ATOM     76  CG1 ILE A 164     -19.112  42.759  56.232  1.00 49.64           C  
ATOM     77  CG2 ILE A 164     -20.499  44.085  57.842  1.00 44.05           C  
ATOM     78  CD1 ILE A 164     -19.850  41.453  56.448  1.00 69.82           C  
ATOM     79  N   ILE A 165     -18.875  46.923  58.370  1.00 41.64           N  
ATOM     80  CA  ILE A 165     -18.880  47.876  59.477  1.00 41.84           C  
ATOM     81  C   ILE A 165     -19.569  47.353  60.730  1.00 44.24           C  
ATOM     82  O   ILE A 165     -20.765  47.069  60.711  1.00 43.18           O  
ATOM     83  CB  ILE A 165     -19.576  49.191  59.079  1.00 39.89           C  
ATOM     84  CG1 ILE A 165     -18.835  49.844  57.910  1.00 39.11           C  
ATOM     85  CG2 ILE A 165     -19.632  50.135  60.276  1.00 41.24           C  
ATOM     86  CD1 ILE A 165     -19.555  51.041  57.332  1.00 38.56           C  
ATOM     87  N   GLN A 166     -18.806  47.256  61.818  1.00 43.86           N  
ATOM     88  CA  GLN A 166     -19.320  46.776  63.104  1.00 46.11           C  
ATOM     89  C   GLN A 166     -19.673  47.920  64.057  1.00 47.51           C  
ATOM     90  O   GLN A 166     -20.680  47.860  64.759  1.00 44.88           O  
ATOM     91  CB  GLN A 166     -18.288  45.866  63.776  1.00 50.01           C  
ATOM     92  CG  GLN A 166     -17.915  44.644  62.960  1.00 53.00           C  
ATOM     93  CD  GLN A 166     -19.139  43.879  62.494  1.00 59.02           C  
ATOM     94  OE1 GLN A 166     -20.030  43.583  63.285  1.00 61.45           O  
ATOM     95  NE2 GLN A 166     -19.193  43.564  61.205  1.00 57.28           N  
ATOM     96  N   LEU A 167     -18.832  48.953  64.094  1.00 40.85           N  
ATOM     97  CA  LEU A 167     -19.070  50.103  64.961  1.00 41.46           C  
ATOM     98  C   LEU A 167     -18.893  51.383  64.151  1.00 38.75           C  
ATOM     99  O   LEU A 167     -17.969  51.498  63.354  1.00 39.51           O  
ATOM    100  CB  LEU A 167     -18.084  50.091  66.131  1.00 43.57           C  
ATOM    101  CG  LEU A 167     -18.206  48.945  67.134  1.00 46.03           C  
ATOM    102  CD1 LEU A 167     -17.020  48.996  68.088  1.00 45.49           C  
ATOM    103  CD2 LEU A 167     -19.524  49.064  67.896  1.00 47.34           C  
ATOM    104  N   PHE A 168     -19.778  52.342  64.369  1.00 37.94           N  
ATOM    105  CA  PHE A 168     -19.750  53.601  63.638  1.00 39.42           C  
ATOM    106  C   PHE A 168     -20.000  54.714  64.644  1.00 42.19           C  
ATOM    107  O   PHE A 168     -21.122  54.861  65.120  1.00 42.90           O  
ATOM    108  CB  PHE A 168     -20.873  53.578  62.613  1.00 39.42           C  
ATOM    109  CG  PHE A 168     -20.680  54.510  61.473  1.00 35.36           C  
ATOM    110  CD1 PHE A 168     -19.693  54.271  60.526  1.00 36.44           C  
ATOM    111  CD2 PHE A 168     -21.515  55.600  61.316  1.00 35.30           C  
ATOM    112  CE1 PHE A 168     -19.542  55.110  59.421  1.00 38.86           C  
ATOM    113  CE2 PHE A 168     -21.379  56.454  60.217  1.00 39.17           C  
ATOM    114  CZ  PHE A 168     -20.394  56.208  59.267  1.00 37.74           C  
ATOM    115  N   SER A 169     -18.976  55.513  64.955  1.00 41.39           N  
ATOM    116  CA  SER A 169     -19.139  56.573  65.948  1.00 39.97           C  
ATOM    117  C   SER A 169     -20.041  57.729  65.531  1.00 40.66           C  
ATOM    118  O   SER A 169     -20.301  57.950  64.346  1.00 43.07           O  
ATOM    119  CB  SER A 169     -17.764  57.141  66.370  1.00 40.34           C  
ATOM    120  OG  SER A 169     -17.188  57.956  65.359  1.00 35.20           O  
ATOM    121  N   THR A 170     -20.508  58.466  66.535  1.00 42.15           N  
ATOM    122  CA  THR A 170     -21.353  59.637  66.337  1.00 46.49           C  
ATOM    123  C   THR A 170     -20.649  60.616  65.400  1.00 45.94           C  
ATOM    124  O   THR A 170     -21.247  61.158  64.479  1.00 46.88           O  
ATOM    125  CB  THR A 170     -21.608  60.350  67.675  1.00 46.98           C  
ATOM    126  OG1 THR A 170     -22.228  59.440  68.590  1.00 49.75           O  
ATOM    127  CG2 THR A 170     -22.497  61.570  67.475  1.00 51.73           C  
ATOM    128  N   ALA A 171     -19.363  60.841  65.641  1.00 47.17           N  
ATOM    129  CA  ALA A 171     -18.603  61.750  64.800  1.00 47.07           C  
ATOM    130  C   ALA A 171     -18.614  61.282  63.345  1.00 48.98           C  
ATOM    131  O   ALA A 171     -18.703  62.101  62.428  1.00 45.46           O  
ATOM    132  CB  ALA A 171     -17.161  61.863  65.311  1.00 49.70           C  
ATOM    133  N   ALA A 172     -18.519  59.968  63.136  1.00 44.80           N  
ATOM    134  CA  ALA A 172     -18.522  59.416  61.787  1.00 44.79           C  
ATOM    135  C   ALA A 172     -19.857  59.700  61.095  1.00 42.82           C  
ATOM    136  O   ALA A 172     -19.901  59.947  59.891  1.00 43.89           O  
ATOM    137  CB  ALA A 172     -18.262  57.915  61.836  1.00 41.44           C  
ATOM    138  N   GLU A 173     -20.937  59.669  61.870  1.00 46.01           N  
ATOM    139  CA  GLU A 173     -22.275  59.930  61.347  1.00 45.76           C  
ATOM    140  C   GLU A 173     -22.324  61.329  60.753  1.00 48.74           C  
ATOM    141  O   GLU A 173     -22.859  61.540  59.667  1.00 46.55           O  
ATOM    142  CB  GLU A 173     -23.313  59.814  62.467  1.00 47.48           C  
ATOM    143  CG  GLU A 173     -23.506  58.393  62.990  1.00 54.90           C  
ATOM    144  CD  GLU A 173     -24.581  58.300  64.060  1.00 61.19           C  
ATOM    145  OE1 GLU A 173     -24.342  58.772  65.193  1.00 69.06           O  
ATOM    146  OE2 GLU A 173     -25.669  57.759  63.766  1.00 60.86           O  
ATOM    147  N   ARG A 174     -21.747  62.282  61.474  1.00 51.39           N  
ATOM    148  CA  ARG A 174     -21.722  63.669  61.020  1.00 54.33           C  
ATOM    149  C   ARG A 174     -20.829  63.861  59.806  1.00 49.92           C  
ATOM    150  O   ARG A 174     -21.170  64.594  58.881  1.00 52.94           O  
ATOM    151  CB  ARG A 174     -21.265  64.575  62.160  1.00 57.74           C  
ATOM    152  CG  ARG A 174     -22.284  64.632  63.287  1.00 69.46           C  
ATOM    153  CD  ARG A 174     -21.734  65.261  64.552  1.00 72.95           C  
ATOM    154  NE  ARG A 174     -22.737  65.246  65.615  1.00 81.79           N  
ATOM    155  CZ  ARG A 174     -22.459  65.359  66.912  1.00 87.20           C  
ATOM    156  NH1 ARG A 174     -21.199  65.494  67.315  1.00 84.04           N  
ATOM    157  NH2 ARG A 174     -23.441  65.329  67.808  1.00 86.19           N  
ATOM    158  N   LEU A 175     -19.693  63.182  59.795  1.00 46.18           N  
ATOM    159  CA  LEU A 175     -18.768  63.321  58.692  1.00 46.48           C  
ATOM    160  C   LEU A 175     -19.259  62.671  57.397  1.00 50.85           C  
ATOM    161  O   LEU A 175     -19.205  63.277  56.323  1.00 47.07           O  
ATOM    162  CB  LEU A 175     -17.412  62.730  59.082  1.00 45.50           C  
ATOM    163  CG  LEU A 175     -16.229  63.056  58.174  1.00 49.05           C  
ATOM    164  CD1 LEU A 175     -16.006  64.569  58.175  1.00 55.08           C  
ATOM    165  CD2 LEU A 175     -14.976  62.330  58.668  1.00 45.76           C  
ATOM    166  N   PHE A 176     -19.743  61.441  57.491  1.00 46.80           N  
ATOM    167  CA  PHE A 176     -20.186  60.747  56.296  1.00 49.25           C  
ATOM    168  C   PHE A 176     -21.674  60.872  55.970  1.00 48.52           C  
ATOM    169  O   PHE A 176     -22.086  60.602  54.842  1.00 49.93           O  
ATOM    170  CB  PHE A 176     -19.787  59.274  56.377  1.00 50.49           C  
ATOM    171  CG  PHE A 176     -18.294  59.042  56.363  1.00 45.25           C  
ATOM    172  CD1 PHE A 176     -17.591  58.883  57.548  1.00 42.84           C  
ATOM    173  CD2 PHE A 176     -17.599  58.957  55.158  1.00 45.11           C  
ATOM    174  CE1 PHE A 176     -16.221  58.638  57.537  1.00 39.54           C  
ATOM    175  CE2 PHE A 176     -16.223  58.713  55.135  1.00 41.91           C  
ATOM    176  CZ  PHE A 176     -15.537  58.552  56.328  1.00 41.64           C  
ATOM    177  N   GLY A 177     -22.479  61.280  56.940  1.00 49.29           N  
ATOM    178  CA  GLY A 177     -23.900  61.429  56.675  1.00 55.24           C  
ATOM    179  C   GLY A 177     -24.767  60.204  56.933  1.00 57.37           C  
ATOM    180  O   GLY A 177     -25.991  60.323  57.017  1.00 64.66           O  
ATOM    181  N   TRP A 178     -24.159  59.028  57.048  1.00 51.55           N  
ATOM    182  CA  TRP A 178     -24.936  57.820  57.322  1.00 47.40           C  
ATOM    183  C   TRP A 178     -25.130  57.683  58.820  1.00 51.92           C  
ATOM    184  O   TRP A 178     -24.226  57.990  59.599  1.00 53.87           O  
ATOM    185  CB  TRP A 178     -24.211  56.572  56.835  1.00 43.68           C  
ATOM    186  CG  TRP A 178     -23.902  56.571  55.393  1.00 52.82           C  
ATOM    187  CD1 TRP A 178     -22.752  56.983  54.804  1.00 51.09           C  
ATOM    188  CD2 TRP A 178     -24.748  56.095  54.343  1.00 60.72           C  
ATOM    189  NE1 TRP A 178     -22.818  56.788  53.446  1.00 61.32           N  
ATOM    190  CE2 TRP A 178     -24.035  56.244  53.136  1.00 62.03           C  
ATOM    191  CE3 TRP A 178     -26.041  55.555  54.307  1.00 63.58           C  
ATOM    192  CZ2 TRP A 178     -24.568  55.871  51.903  1.00 63.74           C  
ATOM    193  CZ3 TRP A 178     -26.573  55.183  53.078  1.00 63.48           C  
ATOM    194  CH2 TRP A 178     -25.835  55.344  51.893  1.00 65.02           C  
ATOM    195  N   SER A 179     -26.301  57.219  59.235  1.00 46.18           N  
ATOM    196  CA  SER A 179     -26.538  57.035  60.656  1.00 41.85           C  
ATOM    197  C   SER A 179     -25.954  55.686  61.029  1.00 39.17           C  
ATOM    198  O   SER A 179     -25.720  54.834  60.181  1.00 46.85           O  
ATOM    199  CB  SER A 179     -28.026  57.027  60.978  1.00 47.25           C  
ATOM    200  OG  SER A 179     -28.548  55.726  60.787  1.00 46.86           O  
ATOM    201  N   GLU A 180     -25.740  55.504  62.320  1.00 43.28           N  
ATOM    202  CA  GLU A 180     -25.184  54.294  62.882  1.00 41.67           C  
ATOM    203  C   GLU A 180     -25.884  53.020  62.417  1.00 44.46           C  
ATOM    204  O   GLU A 180     -25.235  52.056  62.032  1.00 41.81           O  
ATOM    205  CB  GLU A 180     -25.257  54.422  64.397  1.00 47.16           C  
ATOM    206  CG  GLU A 180     -24.793  53.242  65.177  1.00 56.57           C  
ATOM    207  CD  GLU A 180     -24.803  53.538  66.660  1.00 55.08           C  
ATOM    208  OE1 GLU A 180     -25.813  54.091  67.147  1.00 57.39           O  
ATOM    209  OE2 GLU A 180     -23.806  53.217  67.331  1.00 56.60           O  
ATOM    210  N   LEU A 181     -27.212  53.019  62.467  1.00 44.42           N  
ATOM    211  CA  LEU A 181     -27.998  51.852  62.055  1.00 49.41           C  
ATOM    212  C   LEU A 181     -27.862  51.557  60.561  1.00 46.01           C  
ATOM    213  O   LEU A 181     -27.814  50.395  60.142  1.00 49.04           O  
ATOM    214  CB  LEU A 181     -29.475  52.067  62.410  1.00 51.70           C  
ATOM    215  CG  LEU A 181     -29.965  51.525  63.755  1.00 56.29           C  
ATOM    216  CD1 LEU A 181     -28.936  51.772  64.834  1.00 63.22           C  
ATOM    217  CD2 LEU A 181     -31.293  52.188  64.101  1.00 58.21           C  
ATOM    218  N   GLU A 182     -27.808  52.618  59.761  1.00 43.91           N  
ATOM    219  CA  GLU A 182     -27.665  52.478  58.321  1.00 44.73           C  
ATOM    220  C   GLU A 182     -26.293  51.906  57.982  1.00 47.65           C  
ATOM    221  O   GLU A 182     -26.180  50.907  57.271  1.00 48.12           O  
ATOM    222  CB  GLU A 182     -27.826  53.840  57.640  1.00 44.12           C  
ATOM    223  CG  GLU A 182     -29.164  54.515  57.881  1.00 51.36           C  
ATOM    224  CD  GLU A 182     -29.278  55.857  57.175  1.00 57.44           C  
ATOM    225  OE1 GLU A 182     -28.443  56.750  57.436  1.00 57.04           O  
ATOM    226  OE2 GLU A 182     -30.207  56.025  56.357  1.00 59.25           O  
ATOM    227  N   ALA A 183     -25.248  52.547  58.502  1.00 44.39           N  
ATOM    228  CA  ALA A 183     -23.881  52.121  58.231  1.00 44.25           C  
ATOM    229  C   ALA A 183     -23.547  50.698  58.675  1.00 41.22           C  
ATOM    230  O   ALA A 183     -22.940  49.943  57.920  1.00 41.08           O  
ATOM    231  CB  ALA A 183     -22.879  53.122  58.861  1.00 41.50           C  
ATOM    232  N   ILE A 184     -23.921  50.334  59.900  1.00 43.94           N  
ATOM    233  CA  ILE A 184     -23.617  49.000  60.400  1.00 45.67           C  
ATOM    234  C   ILE A 184     -24.215  47.924  59.500  1.00 50.46           C  
ATOM    235  O   ILE A 184     -25.362  48.032  59.060  1.00 46.99           O  
ATOM    236  CB  ILE A 184     -24.145  48.783  61.834  1.00 54.27           C  
ATOM    237  CG1 ILE A 184     -23.386  49.682  62.812  1.00 55.41           C  
ATOM    238  CG2 ILE A 184     -23.961  47.312  62.237  1.00 49.63           C  
ATOM    239  CD1 ILE A 184     -23.818  49.500  64.246  1.00 58.76           C  
ATOM    240  N   GLY A 185     -23.428  46.886  59.236  1.00 42.96           N  
ATOM    241  CA  GLY A 185     -23.895  45.819  58.377  1.00 51.43           C  
ATOM    242  C   GLY A 185     -23.618  46.089  56.909  1.00 50.62           C  
ATOM    243  O   GLY A 185     -24.032  45.317  56.046  1.00 53.63           O  
ATOM    244  N   GLN A 186     -22.944  47.198  56.615  1.00 47.39           N  
ATOM    245  CA  GLN A 186     -22.592  47.537  55.235  1.00 43.71           C  
ATOM    246  C   GLN A 186     -21.088  47.387  55.056  1.00 44.89           C  
ATOM    247  O   GLN A 186     -20.344  47.385  56.038  1.00 43.96           O  
ATOM    248  CB  GLN A 186     -23.002  48.970  54.901  1.00 46.69           C  
ATOM    249  CG  GLN A 186     -24.486  49.170  54.766  1.00 54.33           C  
ATOM    250  CD  GLN A 186     -25.087  48.221  53.742  1.00 70.22           C  
ATOM    251  OE1 GLN A 186     -24.720  48.243  52.559  1.00 75.04           O  
ATOM    252  NE2 GLN A 186     -26.012  47.374  54.191  1.00 70.45           N  
ATOM    253  N   ASN A 187     -20.641  47.251  53.811  1.00 39.30           N  
ATOM    254  CA  ASN A 187     -19.216  47.120  53.539  1.00 43.58           C  
ATOM    255  C   ASN A 187     -18.648  48.526  53.724  1.00 37.82           C  
ATOM    256  O   ASN A 187     -19.338  49.510  53.463  1.00 37.43           O  
ATOM    257  CB  ASN A 187     -18.971  46.649  52.098  1.00 38.74           C  
ATOM    258  CG  ASN A 187     -17.541  46.165  51.872  1.00 49.94           C  
ATOM    259  OD1 ASN A 187     -17.286  44.959  51.797  1.00 51.37           O  
ATOM    260  ND2 ASN A 187     -16.601  47.104  51.770  1.00 39.26           N  
ATOM    261  N   VAL A 188     -17.411  48.614  54.198  1.00 40.75           N  
ATOM    262  CA  VAL A 188     -16.786  49.915  54.403  1.00 40.32           C  
ATOM    263  C   VAL A 188     -16.609  50.624  53.048  1.00 42.89           C  
ATOM    264  O   VAL A 188     -16.521  51.858  52.984  1.00 36.30           O  
ATOM    265  CB  VAL A 188     -15.409  49.761  55.131  1.00 41.10           C  
ATOM    266  CG1 VAL A 188     -14.399  49.057  54.230  1.00 37.14           C  
ATOM    267  CG2 VAL A 188     -14.885  51.134  55.572  1.00 40.35           C  
ATOM    268  N   ASN A 189     -16.594  49.851  51.962  1.00 44.74           N  
ATOM    269  CA  ASN A 189     -16.414  50.453  50.651  1.00 41.36           C  
ATOM    270  C   ASN A 189     -17.504  51.432  50.275  1.00 41.39           C  
ATOM    271  O   ASN A 189     -17.403  52.084  49.246  1.00 45.66           O  
ATOM    272  CB  ASN A 189     -16.260  49.398  49.542  1.00 47.02           C  
ATOM    273  CG  ASN A 189     -17.521  48.570  49.320  1.00 48.46           C  
ATOM    274  OD1 ASN A 189     -18.640  49.040  49.513  1.00 40.08           O  
ATOM    275  ND2 ASN A 189     -17.330  47.325  48.887  1.00 54.42           N  
ATOM    276  N   ILE A 190     -18.540  51.563  51.100  1.00 42.08           N  
ATOM    277  CA  ILE A 190     -19.590  52.524  50.784  1.00 39.38           C  
ATOM    278  C   ILE A 190     -19.157  53.942  51.147  1.00 44.71           C  
ATOM    279  O   ILE A 190     -19.870  54.906  50.862  1.00 43.82           O  
ATOM    280  CB  ILE A 190     -20.888  52.273  51.562  1.00 42.35           C  
ATOM    281  CG1 ILE A 190     -20.625  52.405  53.057  1.00 42.11           C  
ATOM    282  CG2 ILE A 190     -21.466  50.904  51.212  1.00 44.44           C  
ATOM    283  CD1 ILE A 190     -21.882  52.595  53.855  1.00 47.45           C  
ATOM    284  N   LEU A 191     -18.009  54.067  51.809  1.00 43.11           N  
ATOM    285  CA  LEU A 191     -17.520  55.379  52.231  1.00 43.97           C  
ATOM    286  C   LEU A 191     -16.451  55.935  51.297  1.00 47.33           C  
ATOM    287  O   LEU A 191     -15.836  56.958  51.599  1.00 48.60           O  
ATOM    288  CB  LEU A 191     -16.944  55.291  53.650  1.00 38.61           C  
ATOM    289  CG  LEU A 191     -17.857  54.729  54.740  1.00 44.81           C  
ATOM    290  CD1 LEU A 191     -17.078  54.559  56.045  1.00 42.53           C  
ATOM    291  CD2 LEU A 191     -19.052  55.648  54.923  1.00 39.68           C  
ATOM    292  N   MET A 192     -16.231  55.267  50.170  1.00 49.70           N  
ATOM    293  CA  MET A 192     -15.207  55.691  49.219  1.00 49.77           C  
ATOM    294  C   MET A 192     -15.695  55.634  47.770  1.00 54.05           C  
ATOM    295  O   MET A 192     -16.672  54.953  47.459  1.00 48.25           O  
ATOM    296  CB  MET A 192     -13.957  54.811  49.382  1.00 52.17           C  
ATOM    297  CG  MET A 192     -14.211  53.327  49.176  1.00 44.79           C  
ATOM    298  SD  MET A 192     -12.899  52.239  49.772  1.00 47.76           S  
ATOM    299  CE  MET A 192     -13.255  52.237  51.603  1.00 40.79           C  
ATOM    300  N   PRO A 193     -15.022  56.364  46.865  1.00 54.72           N  
ATOM    301  CA  PRO A 193     -15.402  56.381  45.453  1.00 48.90           C  
ATOM    302  C   PRO A 193     -14.610  55.361  44.635  1.00 53.26           C  
ATOM    303  O   PRO A 193     -13.659  54.744  45.134  1.00 48.19           O  
ATOM    304  CB  PRO A 193     -15.075  57.810  45.045  1.00 57.89           C  
ATOM    305  CG  PRO A 193     -13.791  58.046  45.773  1.00 53.01           C  
ATOM    306  CD  PRO A 193     -14.061  57.450  47.157  1.00 57.87           C  
ATOM    307  N   GLU A 194     -15.006  55.172  43.379  1.00 49.79           N  
ATOM    308  CA  GLU A 194     -14.287  54.244  42.513  1.00 51.13           C  
ATOM    309  C   GLU A 194     -13.006  54.975  42.111  1.00 47.87           C  
ATOM    310  O   GLU A 194     -12.968  56.201  42.112  1.00 46.13           O  
ATOM    311  CB  GLU A 194     -15.131  53.919  41.281  1.00 53.07           C  
ATOM    312  CG  GLU A 194     -16.413  53.168  41.598  1.00 52.19           C  
ATOM    313  CD  GLU A 194     -16.176  51.698  41.864  1.00 56.01           C  
ATOM    314  OE1 GLU A 194     -15.001  51.271  41.894  1.00 56.14           O  
ATOM    315  OE2 GLU A 194     -17.171  50.963  42.041  1.00 60.30           O  
ATOM    316  N   PRO A 195     -11.944  54.240  41.758  1.00 48.99           N  
ATOM    317  CA  PRO A 195     -11.815  52.784  41.698  1.00 55.73           C  
ATOM    318  C   PRO A 195     -11.543  52.068  43.030  1.00 55.86           C  
ATOM    319  O   PRO A 195     -11.611  50.836  43.088  1.00 51.46           O  
ATOM    320  CB  PRO A 195     -10.672  52.593  40.709  1.00 56.87           C  
ATOM    321  CG  PRO A 195      -9.779  53.733  41.051  1.00 55.82           C  
ATOM    322  CD  PRO A 195     -10.750  54.887  41.187  1.00 52.17           C  
ATOM    323  N   ASP A 196     -11.230  52.814  44.091  1.00 53.45           N  
ATOM    324  CA  ASP A 196     -10.958  52.177  45.383  1.00 48.78           C  
ATOM    325  C   ASP A 196     -12.130  51.310  45.845  1.00 48.74           C  
ATOM    326  O   ASP A 196     -11.944  50.189  46.319  1.00 48.47           O  
ATOM    327  CB  ASP A 196     -10.646  53.222  46.460  1.00 48.96           C  
ATOM    328  CG  ASP A 196      -9.219  53.734  46.385  1.00 44.37           C  
ATOM    329  OD1 ASP A 196      -8.307  52.939  46.084  1.00 45.52           O  
ATOM    330  OD2 ASP A 196      -9.010  54.934  46.644  1.00 58.51           O  
ATOM    331  N   ARG A 197     -13.334  51.840  45.693  1.00 46.00           N  
ATOM    332  CA  ARG A 197     -14.544  51.142  46.089  1.00 51.62           C  
ATOM    333  C   ARG A 197     -14.610  49.674  45.646  1.00 51.25           C  
ATOM    334  O   ARG A 197     -14.790  48.784  46.477  1.00 48.30           O  
ATOM    335  CB  ARG A 197     -15.749  51.907  45.560  1.00 48.05           C  
ATOM    336  CG  ARG A 197     -17.084  51.344  45.983  1.00 57.91           C  
ATOM    337  CD  ARG A 197     -18.147  52.395  45.769  1.00 58.12           C  
ATOM    338  NE  ARG A 197     -19.465  51.931  46.174  1.00 73.19           N  
ATOM    339  CZ  ARG A 197     -20.529  52.719  46.267  1.00 73.58           C  
ATOM    340  NH1 ARG A 197     -20.423  54.011  45.982  1.00 77.07           N  
ATOM    341  NH2 ARG A 197     -21.696  52.216  46.647  1.00 76.62           N  
ATOM    342  N   SER A 198     -14.457  49.427  44.345  1.00 48.86           N  
ATOM    343  CA  SER A 198     -14.510  48.068  43.800  1.00 55.49           C  
ATOM    344  C   SER A 198     -13.296  47.217  44.136  1.00 52.86           C  
ATOM    345  O   SER A 198     -13.334  45.997  44.004  1.00 57.83           O  
ATOM    346  CB  SER A 198     -14.665  48.111  42.278  1.00 58.02           C  
ATOM    347  OG  SER A 198     -15.832  48.825  41.921  1.00 64.19           O  
ATOM    348  N   ARG A 199     -12.218  47.854  44.565  1.00 52.72           N  
ATOM    349  CA  ARG A 199     -11.010  47.123  44.902  1.00 50.87           C  
ATOM    350  C   ARG A 199     -10.751  46.988  46.396  1.00 49.23           C  
ATOM    351  O   ARG A 199      -9.858  46.239  46.785  1.00 54.87           O  
ATOM    352  CB  ARG A 199      -9.794  47.791  44.251  1.00 57.50           C  
ATOM    353  CG  ARG A 199      -9.775  47.702  42.736  1.00 59.63           C  
ATOM    354  CD  ARG A 199      -8.749  48.646  42.130  1.00 67.81           C  
ATOM    355  NE  ARG A 199      -8.541  48.364  40.710  1.00 72.36           N  
ATOM    356  CZ  ARG A 199      -7.800  49.105  39.889  1.00 73.82           C  
ATOM    357  NH1 ARG A 199      -7.185  50.195  40.335  1.00 69.31           N  
ATOM    358  NH2 ARG A 199      -7.661  48.742  38.618  1.00 77.54           N  
ATOM    359  N   HIS A 200     -11.521  47.675  47.237  1.00 44.24           N  
ATOM    360  CA  HIS A 200     -11.242  47.608  48.673  1.00 47.23           C  
ATOM    361  C   HIS A 200     -11.221  46.185  49.240  1.00 48.52           C  
ATOM    362  O   HIS A 200     -10.315  45.838  50.003  1.00 43.01           O  
ATOM    363  CB  HIS A 200     -12.193  48.519  49.477  1.00 46.51           C  
ATOM    364  CG  HIS A 200     -11.611  48.987  50.786  1.00 49.56           C  
ATOM    365  ND1 HIS A 200     -11.835  48.372  51.999  1.00 46.13           N  
ATOM    366  CD2 HIS A 200     -10.739  49.996  51.049  1.00 39.30           C  
ATOM    367  CE1 HIS A 200     -11.103  49.017  52.944  1.00 47.51           C  
ATOM    368  NE2 HIS A 200     -10.413  50.019  52.426  1.00 48.46           N  
ATOM    369  N   ASP A 201     -12.180  45.345  48.853  1.00 52.18           N  
ATOM    370  CA  ASP A 201     -12.179  43.971  49.351  1.00 51.76           C  
ATOM    371  C   ASP A 201     -10.845  43.278  49.046  1.00 51.12           C  
ATOM    372  O   ASP A 201     -10.296  42.584  49.906  1.00 50.07           O  
ATOM    373  CB  ASP A 201     -13.341  43.165  48.751  1.00 58.31           C  
ATOM    374  CG  ASP A 201     -14.711  43.675  49.204  1.00 66.68           C  
ATOM    375  OD1 ASP A 201     -14.931  43.841  50.429  1.00 62.94           O  
ATOM    376  OD2 ASP A 201     -15.573  43.904  48.327  1.00 74.50           O  
ATOM    377  N   SER A 202     -10.306  43.478  47.841  1.00 50.65           N  
ATOM    378  CA  SER A 202      -9.034  42.846  47.489  1.00 52.40           C  
ATOM    379  C   SER A 202      -7.892  43.444  48.308  1.00 50.07           C  
ATOM    380  O   SER A 202      -6.894  42.780  48.576  1.00 48.53           O  
ATOM    381  CB  SER A 202      -8.743  42.981  45.982  1.00 57.20           C  
ATOM    382  OG  SER A 202      -8.488  44.321  45.595  1.00 63.99           O  
ATOM    383  N   TYR A 203      -8.046  44.706  48.704  1.00 54.56           N  
ATOM    384  CA  TYR A 203      -7.044  45.375  49.526  1.00 50.90           C  
ATOM    385  C   TYR A 203      -6.948  44.631  50.855  1.00 48.58           C  
ATOM    386  O   TYR A 203      -5.856  44.362  51.352  1.00 51.88           O  
ATOM    387  CB  TYR A 203      -7.456  46.821  49.814  1.00 49.83           C  
ATOM    388  CG  TYR A 203      -7.422  47.762  48.633  1.00 54.71           C  
ATOM    389  CD1 TYR A 203      -8.110  48.974  48.679  1.00 57.98           C  
ATOM    390  CD2 TYR A 203      -6.681  47.468  47.486  1.00 53.79           C  
ATOM    391  CE1 TYR A 203      -8.063  49.873  47.621  1.00 62.92           C  
ATOM    392  CE2 TYR A 203      -6.628  48.367  46.415  1.00 57.23           C  
ATOM    393  CZ  TYR A 203      -7.321  49.567  46.495  1.00 60.43           C  
ATOM    394  OH  TYR A 203      -7.266  50.479  45.471  1.00 57.57           O  
ATOM    395  N   ILE A 204      -8.101  44.316  51.435  1.00 50.77           N  
ATOM    396  CA  ILE A 204      -8.137  43.610  52.711  1.00 52.49           C  
ATOM    397  C   ILE A 204      -7.679  42.172  52.530  1.00 56.26           C  
ATOM    398  O   ILE A 204      -6.820  41.691  53.272  1.00 55.94           O  
ATOM    399  CB  ILE A 204      -9.548  43.622  53.317  1.00 52.39           C  
ATOM    400  CG1 ILE A 204      -9.990  45.069  53.548  1.00 52.33           C  
ATOM    401  CG2 ILE A 204      -9.551  42.849  54.636  1.00 49.94           C  
ATOM    402  CD1 ILE A 204     -11.415  45.218  54.005  1.00 53.99           C  
ATOM    403  N   SER A 205      -8.249  41.495  51.536  1.00 59.48           N  
ATOM    404  CA  SER A 205      -7.886  40.106  51.243  1.00 61.16           C  
ATOM    405  C   SER A 205      -6.379  40.027  51.061  1.00 60.85           C  
ATOM    406  O   SER A 205      -5.714  39.172  51.644  1.00 58.84           O  
ATOM    407  CB  SER A 205      -8.561  39.633  49.953  1.00 66.39           C  
ATOM    408  OG  SER A 205      -9.974  39.737  50.030  1.00 79.08           O  
ATOM    409  N   ARG A 206      -5.848  40.932  50.243  1.00 61.80           N  
ATOM    410  CA  ARG A 206      -4.421  40.966  49.974  1.00 64.72           C  
ATOM    411  C   ARG A 206      -3.619  41.038  51.265  1.00 66.95           C  
ATOM    412  O   ARG A 206      -2.633  40.321  51.433  1.00 69.34           O  
ATOM    413  CB  ARG A 206      -4.066  42.166  49.097  1.00 68.70           C  
ATOM    414  CG  ARG A 206      -2.572  42.314  48.898  1.00 74.17           C  
ATOM    415  CD  ARG A 206      -2.179  43.715  48.464  1.00 80.56           C  
ATOM    416  NE  ARG A 206      -0.812  44.007  48.885  1.00 87.17           N  
ATOM    417  CZ  ARG A 206      -0.428  44.105  50.157  1.00 89.80           C  
ATOM    418  NH1 ARG A 206      -1.310  43.941  51.137  1.00 86.41           N  
ATOM    419  NH2 ARG A 206       0.844  44.348  50.453  1.00 90.48           N  
ATOM    420  N   TYR A 207      -4.042  41.908  52.177  1.00 68.28           N  
ATOM    421  CA  TYR A 207      -3.341  42.068  53.446  1.00 65.50           C  
ATOM    422  C   TYR A 207      -3.478  40.848  54.355  1.00 64.47           C  
ATOM    423  O   TYR A 207      -2.541  40.486  55.069  1.00 61.06           O  
ATOM    424  CB  TYR A 207      -3.851  43.302  54.195  1.00 60.84           C  
ATOM    425  CG  TYR A 207      -3.191  43.462  55.539  1.00 54.25           C  
ATOM    426  CD1 TYR A 207      -1.833  43.760  55.634  1.00 54.18           C  
ATOM    427  CD2 TYR A 207      -3.904  43.242  56.716  1.00 52.54           C  
ATOM    428  CE1 TYR A 207      -1.201  43.830  56.867  1.00 55.36           C  
ATOM    429  CE2 TYR A 207      -3.282  43.306  57.957  1.00 49.85           C  
ATOM    430  CZ  TYR A 207      -1.931  43.600  58.024  1.00 55.85           C  
ATOM    431  OH  TYR A 207      -1.302  43.665  59.243  1.00 64.00           O  
ATOM    432  N   ARG A 208      -4.650  40.226  54.335  1.00 65.29           N  
ATOM    433  CA  ARG A 208      -4.897  39.062  55.175  1.00 72.92           C  
ATOM    434  C   ARG A 208      -4.045  37.843  54.811  1.00 73.94           C  
ATOM    435  O   ARG A 208      -3.869  36.941  55.629  1.00 75.51           O  
ATOM    436  CB  ARG A 208      -6.382  38.699  55.139  1.00 69.71           C  
ATOM    437  CG  ARG A 208      -7.286  39.817  55.630  1.00 77.67           C  
ATOM    438  CD  ARG A 208      -8.640  39.279  56.041  1.00 81.84           C  
ATOM    439  NE  ARG A 208      -8.514  38.333  57.144  1.00 84.55           N  
ATOM    440  CZ  ARG A 208      -9.515  37.599  57.619  1.00 85.65           C  
ATOM    441  NH1 ARG A 208     -10.724  37.701  57.084  1.00 85.62           N  
ATOM    442  NH2 ARG A 208      -9.304  36.758  58.624  1.00 80.90           N  
ATOM    443  N   THR A 209      -3.514  37.818  53.592  1.00 75.26           N  
ATOM    444  CA  THR A 209      -2.679  36.703  53.154  1.00 77.12           C  
ATOM    445  C   THR A 209      -1.195  37.078  53.148  1.00 78.51           C  
ATOM    446  O   THR A 209      -0.368  36.389  53.748  1.00 78.26           O  
ATOM    447  CB  THR A 209      -3.081  36.216  51.736  1.00 78.21           C  
ATOM    448  OG1 THR A 209      -2.692  37.187  50.756  1.00 80.24           O  
ATOM    449  CG2 THR A 209      -4.586  36.004  51.657  1.00 74.72           C  
ATOM    450  N   THR A 210      -0.864  38.176  52.474  1.00 80.65           N  
ATOM    451  CA  THR A 210       0.517  38.637  52.386  1.00 81.32           C  
ATOM    452  C   THR A 210       1.018  39.214  53.708  1.00 82.22           C  
ATOM    453  O   THR A 210       2.195  39.076  54.049  1.00 82.34           O  
ATOM    454  CB  THR A 210       0.675  39.714  51.294  1.00 81.47           C  
ATOM    455  OG1 THR A 210      -0.136  40.850  51.622  1.00 81.23           O  
ATOM    456  CG2 THR A 210       0.251  39.163  49.936  1.00 80.07           C  
ATOM    457  N   SER A 211       0.119  39.860  54.446  1.00 82.05           N  
ATOM    458  CA  SER A 211       0.459  40.468  55.730  1.00 80.44           C  
ATOM    459  C   SER A 211       1.413  41.646  55.562  1.00 77.92           C  
ATOM    460  O   SER A 211       2.157  41.989  56.482  1.00 76.39           O  
ATOM    461  CB  SER A 211       1.078  39.427  56.663  1.00 80.78           C  
ATOM    462  OG  SER A 211       0.205  38.323  56.825  1.00 86.60           O  
ATOM    463  N   ASP A 212       1.393  42.252  54.377  1.00 77.35           N  
ATOM    464  CA  ASP A 212       2.231  43.412  54.086  1.00 81.47           C  
ATOM    465  C   ASP A 212       1.349  44.654  54.130  1.00 78.35           C  
ATOM    466  O   ASP A 212       0.574  44.915  53.207  1.00 78.91           O  
ATOM    467  CB  ASP A 212       2.877  43.294  52.702  1.00 85.03           C  
ATOM    468  CG  ASP A 212       3.811  42.108  52.593  1.00 91.73           C  
ATOM    469  OD1 ASP A 212       4.665  41.938  53.493  1.00 90.49           O  
ATOM    470  OD2 ASP A 212       3.694  41.352  51.603  1.00 95.63           O  
ATOM    471  N   PRO A 213       1.457  45.439  55.208  1.00 76.10           N  
ATOM    472  CA  PRO A 213       0.655  46.653  55.356  1.00 74.78           C  
ATOM    473  C   PRO A 213       1.042  47.767  54.394  1.00 68.26           C  
ATOM    474  O   PRO A 213       2.218  47.971  54.103  1.00 67.30           O  
ATOM    475  CB  PRO A 213       0.894  47.037  56.810  1.00 75.48           C  
ATOM    476  CG  PRO A 213       2.322  46.636  57.012  1.00 74.97           C  
ATOM    477  CD  PRO A 213       2.372  45.271  56.353  1.00 74.22           C  
ATOM    478  N   HIS A 214       0.039  48.479  53.900  1.00 67.83           N  
ATOM    479  CA  HIS A 214       0.268  49.597  52.997  1.00 66.57           C  
ATOM    480  C   HIS A 214      -0.200  50.888  53.659  1.00 64.06           C  
ATOM    481  O   HIS A 214       0.260  51.977  53.318  1.00 66.01           O  
ATOM    482  CB  HIS A 214      -0.461  49.383  51.670  1.00 69.62           C  
ATOM    483  CG  HIS A 214       0.235  48.426  50.752  1.00 76.40           C  
ATOM    484  ND1 HIS A 214      -0.131  48.258  49.433  1.00 79.92           N  
ATOM    485  CD2 HIS A 214       1.286  47.597  50.959  1.00 80.25           C  
ATOM    486  CE1 HIS A 214       0.665  47.368  48.867  1.00 79.76           C  
ATOM    487  NE2 HIS A 214       1.534  46.951  49.772  1.00 80.06           N  
ATOM    488  N   ILE A 215      -1.121  50.757  54.607  1.00 60.32           N  
ATOM    489  CA  ILE A 215      -1.633  51.907  55.335  1.00 55.70           C  
ATOM    490  C   ILE A 215      -1.487  51.680  56.834  1.00 54.74           C  
ATOM    491  O   ILE A 215      -1.186  52.611  57.581  1.00 55.01           O  
ATOM    492  CB  ILE A 215      -3.119  52.180  55.011  1.00 53.71           C  
ATOM    493  CG1 ILE A 215      -3.259  52.647  53.559  1.00 53.29           C  
ATOM    494  CG2 ILE A 215      -3.676  53.230  55.972  1.00 58.30           C  
ATOM    495  CD1 ILE A 215      -4.682  53.035  53.157  1.00 51.66           C  
ATOM    496  N   ILE A 216      -1.696  50.443  57.274  1.00 51.12           N  
ATOM    497  CA  ILE A 216      -1.583  50.126  58.692  1.00 55.37           C  
ATOM    498  C   ILE A 216      -0.200  50.481  59.225  1.00 54.50           C  
ATOM    499  O   ILE A 216       0.819  50.060  58.676  1.00 54.50           O  
ATOM    500  CB  ILE A 216      -1.846  48.634  58.959  1.00 53.04           C  
ATOM    501  CG1 ILE A 216      -3.279  48.280  58.560  1.00 55.92           C  
ATOM    502  CG2 ILE A 216      -1.610  48.323  60.428  1.00 54.18           C  
ATOM    503  CD1 ILE A 216      -3.628  46.808  58.742  1.00 61.46           C  
ATOM    504  N   GLY A 217      -0.179  51.263  60.300  1.00 59.25           N  
ATOM    505  CA  GLY A 217       1.076  51.672  60.903  1.00 59.46           C  
ATOM    506  C   GLY A 217       1.800  52.735  60.099  1.00 62.31           C  
ATOM    507  O   GLY A 217       2.861  53.218  60.499  1.00 63.77           O  
ATOM    508  N   ILE A 218       1.226  53.106  58.961  1.00 57.55           N  
ATOM    509  CA  ILE A 218       1.830  54.112  58.103  1.00 57.38           C  
ATOM    510  C   ILE A 218       0.960  55.364  58.034  1.00 56.51           C  
ATOM    511  O   ILE A 218       1.424  56.476  58.303  1.00 55.83           O  
ATOM    512  CB  ILE A 218       2.010  53.575  56.663  1.00 61.25           C  
ATOM    513  CG1 ILE A 218       2.762  52.239  56.688  1.00 66.43           C  
ATOM    514  CG2 ILE A 218       2.744  54.605  55.813  1.00 57.92           C  
ATOM    515  CD1 ILE A 218       4.152  52.320  57.277  1.00 76.29           C  
ATOM    516  N   GLY A 219      -0.309  55.169  57.681  1.00 53.01           N  
ATOM    517  CA  GLY A 219      -1.227  56.282  57.545  1.00 49.80           C  
ATOM    518  C   GLY A 219      -1.163  56.774  56.111  1.00 49.76           C  
ATOM    519  O   GLY A 219      -0.162  56.563  55.427  1.00 52.18           O  
ATOM    520  N   ARG A 220      -2.232  57.411  55.645  1.00 47.42           N  
ATOM    521  CA  ARG A 220      -2.279  57.941  54.287  1.00 45.12           C  
ATOM    522  C   ARG A 220      -3.423  58.943  54.151  1.00 42.07           C  
ATOM    523  O   ARG A 220      -4.383  58.924  54.923  1.00 43.72           O  
ATOM    524  CB  ARG A 220      -2.470  56.807  53.261  1.00 48.53           C  
ATOM    525  CG  ARG A 220      -2.420  57.292  51.796  1.00 50.93           C  
ATOM    526  CD  ARG A 220      -2.567  56.175  50.759  1.00 53.31           C  
ATOM    527  NE  ARG A 220      -1.605  55.093  50.954  1.00 56.11           N  
ATOM    528  CZ  ARG A 220      -1.470  54.041  50.148  1.00 55.99           C  
ATOM    529  NH1 ARG A 220      -2.237  53.912  49.071  1.00 58.26           N  
ATOM    530  NH2 ARG A 220      -0.565  53.112  50.418  1.00 53.98           N  
ATOM    531  N   ILE A 221      -3.304  59.832  53.174  1.00 43.14           N  
ATOM    532  CA  ILE A 221      -4.338  60.818  52.913  1.00 38.53           C  
ATOM    533  C   ILE A 221      -5.064  60.282  51.696  1.00 41.42           C  
ATOM    534  O   ILE A 221      -4.454  60.028  50.668  1.00 40.24           O  
ATOM    535  CB  ILE A 221      -3.739  62.209  52.594  1.00 38.02           C  
ATOM    536  CG1 ILE A 221      -3.040  62.752  53.841  1.00 46.10           C  
ATOM    537  CG2 ILE A 221      -4.835  63.162  52.136  1.00 41.65           C  
ATOM    538  CD1 ILE A 221      -2.372  64.103  53.646  1.00 46.03           C  
ATOM    539  N   VAL A 222      -6.368  60.083  51.832  1.00 42.86           N  
ATOM    540  CA  VAL A 222      -7.175  59.554  50.739  1.00 40.77           C  
ATOM    541  C   VAL A 222      -8.444  60.375  50.561  1.00 41.13           C  
ATOM    542  O   VAL A 222      -8.697  61.335  51.289  1.00 36.79           O  
ATOM    543  CB  VAL A 222      -7.577  58.082  51.009  1.00 40.78           C  
ATOM    544  CG1 VAL A 222      -6.349  57.197  51.029  1.00 43.52           C  
ATOM    545  CG2 VAL A 222      -8.300  57.980  52.341  1.00 43.84           C  
ATOM    546  N   THR A 223      -9.250  59.973  49.590  1.00 42.35           N  
ATOM    547  CA  THR A 223     -10.496  60.652  49.319  1.00 42.89           C  
ATOM    548  C   THR A 223     -11.649  59.866  49.922  1.00 45.44           C  
ATOM    549  O   THR A 223     -11.777  58.664  49.692  1.00 48.21           O  
ATOM    550  CB  THR A 223     -10.737  60.772  47.809  1.00 50.19           C  
ATOM    551  OG1 THR A 223      -9.672  61.528  47.214  1.00 49.33           O  
ATOM    552  CG2 THR A 223     -12.076  61.452  47.538  1.00 46.58           C  
ATOM    553  N   GLY A 224     -12.476  60.547  50.702  1.00 43.51           N  
ATOM    554  CA  GLY A 224     -13.628  59.906  51.294  1.00 47.77           C  
ATOM    555  C   GLY A 224     -14.848  60.325  50.496  1.00 48.26           C  
ATOM    556  O   GLY A 224     -14.834  61.373  49.845  1.00 42.99           O  
ATOM    557  N   LYS A 225     -15.903  59.516  50.540  1.00 47.18           N  
ATOM    558  CA  LYS A 225     -17.124  59.835  49.814  1.00 50.84           C  
ATOM    559  C   LYS A 225     -18.296  59.925  50.788  1.00 48.77           C  
ATOM    560  O   LYS A 225     -18.553  58.990  51.547  1.00 50.76           O  
ATOM    561  CB  LYS A 225     -17.387  58.768  48.743  1.00 54.49           C  
ATOM    562  CG  LYS A 225     -18.546  59.079  47.798  1.00 57.40           C  
ATOM    563  CD  LYS A 225     -18.718  57.957  46.784  1.00 66.94           C  
ATOM    564  CE  LYS A 225     -19.769  58.291  45.730  1.00 76.12           C  
ATOM    565  NZ  LYS A 225     -19.791  57.278  44.622  1.00 74.39           N  
ATOM    566  N   ARG A 226     -18.996  61.057  50.775  1.00 45.21           N  
ATOM    567  CA  ARG A 226     -20.138  61.257  51.665  1.00 44.59           C  
ATOM    568  C   ARG A 226     -21.401  60.649  51.062  1.00 52.87           C  
ATOM    569  O   ARG A 226     -21.412  60.240  49.896  1.00 45.68           O  
ATOM    570  CB  ARG A 226     -20.377  62.746  51.914  1.00 48.53           C  
ATOM    571  CG  ARG A 226     -19.205  63.484  52.536  1.00 60.95           C  
ATOM    572  CD  ARG A 226     -19.489  64.981  52.610  1.00 66.71           C  
ATOM    573  NE  ARG A 226     -18.282  65.759  52.884  1.00 72.58           N  
ATOM    574  CZ  ARG A 226     -17.822  66.035  54.101  1.00 79.86           C  
ATOM    575  NH1 ARG A 226     -18.474  65.603  55.174  1.00 83.01           N  
ATOM    576  NH2 ARG A 226     -16.700  66.735  54.246  1.00 81.17           N  
ATOM    577  N   ARG A 227     -22.462  60.611  51.862  1.00 51.47           N  
ATOM    578  CA  ARG A 227     -23.737  60.053  51.431  1.00 59.85           C  
ATOM    579  C   ARG A 227     -24.315  60.803  50.236  1.00 62.95           C  
ATOM    580  O   ARG A 227     -24.861  60.186  49.316  1.00 60.89           O  
ATOM    581  CB  ARG A 227     -24.740  60.084  52.581  1.00 62.63           C  
ATOM    582  CG  ARG A 227     -26.004  59.297  52.295  1.00 71.50           C  
ATOM    583  CD  ARG A 227     -26.889  59.229  53.519  1.00 73.93           C  
ATOM    584  NE  ARG A 227     -28.019  58.332  53.314  1.00 75.30           N  
ATOM    585  CZ  ARG A 227     -28.893  58.016  54.261  1.00 80.07           C  
ATOM    586  NH1 ARG A 227     -28.763  58.529  55.480  1.00 77.75           N  
ATOM    587  NH2 ARG A 227     -29.893  57.188  53.990  1.00 77.27           N  
ATOM    588  N   ASP A 228     -24.196  62.130  50.246  1.00 61.19           N  
ATOM    589  CA  ASP A 228     -24.718  62.931  49.143  1.00 64.50           C  
ATOM    590  C   ASP A 228     -23.798  62.932  47.926  1.00 60.68           C  
ATOM    591  O   ASP A 228     -23.921  63.787  47.052  1.00 65.61           O  
ATOM    592  CB  ASP A 228     -24.980  64.372  49.591  1.00 62.01           C  
ATOM    593  CG  ASP A 228     -23.750  65.039  50.165  1.00 67.79           C  
ATOM    594  OD1 ASP A 228     -22.669  64.927  49.547  1.00 66.67           O  
ATOM    595  OD2 ASP A 228     -23.869  65.681  51.231  1.00 65.96           O  
ATOM    596  N   GLY A 229     -22.874  61.977  47.874  1.00 58.81           N  
ATOM    597  CA  GLY A 229     -21.967  61.883  46.742  1.00 57.26           C  
ATOM    598  C   GLY A 229     -20.773  62.824  46.716  1.00 53.66           C  
ATOM    599  O   GLY A 229     -19.908  62.687  45.851  1.00 54.89           O  
ATOM    600  N   THR A 230     -20.710  63.779  47.636  1.00 51.06           N  
ATOM    601  CA  THR A 230     -19.576  64.703  47.659  1.00 58.57           C  
ATOM    602  C   THR A 230     -18.351  64.015  48.256  1.00 58.48           C  
ATOM    603  O   THR A 230     -18.459  63.289  49.243  1.00 59.76           O  
ATOM    604  CB  THR A 230     -19.878  65.953  48.490  1.00 56.48           C  
ATOM    605  OG1 THR A 230     -20.274  65.562  49.805  1.00 60.80           O  
ATOM    606  CG2 THR A 230     -20.993  66.764  47.852  1.00 63.00           C  
ATOM    607  N   THR A 231     -17.190  64.249  47.652  1.00 54.56           N  
ATOM    608  CA  THR A 231     -15.953  63.646  48.118  1.00 54.21           C  
ATOM    609  C   THR A 231     -15.090  64.656  48.861  1.00 56.33           C  
ATOM    610  O   THR A 231     -15.215  65.865  48.657  1.00 52.17           O  
ATOM    611  CB  THR A 231     -15.160  63.065  46.951  1.00 55.76           C  
ATOM    612  OG1 THR A 231     -14.818  64.112  46.036  1.00 54.01           O  
ATOM    613  CG2 THR A 231     -15.992  62.020  46.231  1.00 51.22           C  
ATOM    614  N   PHE A 232     -14.204  64.151  49.715  1.00 50.84           N  
ATOM    615  CA  PHE A 232     -13.352  65.015  50.517  1.00 47.72           C  
ATOM    616  C   PHE A 232     -12.062  64.332  50.957  1.00 51.03           C  
ATOM    617  O   PHE A 232     -12.003  63.104  51.079  1.00 43.87           O  
ATOM    618  CB  PHE A 232     -14.120  65.467  51.754  1.00 45.78           C  
ATOM    619  CG  PHE A 232     -14.424  64.348  52.719  1.00 53.53           C  
ATOM    620  CD1 PHE A 232     -13.638  64.155  53.855  1.00 48.41           C  
ATOM    621  CD2 PHE A 232     -15.502  63.488  52.496  1.00 52.09           C  
ATOM    622  CE1 PHE A 232     -13.919  63.130  54.759  1.00 47.00           C  
ATOM    623  CE2 PHE A 232     -15.795  62.457  53.393  1.00 48.01           C  
ATOM    624  CZ  PHE A 232     -15.003  62.277  54.528  1.00 52.50           C  
ATOM    625  N   PRO A 233     -11.009  65.130  51.214  1.00 44.59           N  
ATOM    626  CA  PRO A 233      -9.710  64.614  51.649  1.00 42.47           C  
ATOM    627  C   PRO A 233      -9.778  64.287  53.141  1.00 38.37           C  
ATOM    628  O   PRO A 233     -10.414  65.002  53.911  1.00 43.13           O  
ATOM    629  CB  PRO A 233      -8.769  65.781  51.355  1.00 45.16           C  
ATOM    630  CG  PRO A 233      -9.625  66.955  51.724  1.00 41.39           C  
ATOM    631  CD  PRO A 233     -10.968  66.601  51.083  1.00 51.63           C  
ATOM    632  N   MET A 234      -9.131  63.206  53.548  1.00 37.81           N  
ATOM    633  CA  MET A 234      -9.149  62.816  54.949  1.00 36.98           C  
ATOM    634  C   MET A 234      -7.891  62.037  55.258  1.00 36.90           C  
ATOM    635  O   MET A 234      -7.352  61.354  54.391  1.00 37.35           O  
ATOM    636  CB  MET A 234     -10.380  61.931  55.234  1.00 44.37           C  
ATOM    637  CG  MET A 234     -10.600  60.822  54.199  1.00 47.61           C  
ATOM    638  SD  MET A 234     -11.907  59.601  54.648  1.00 41.86           S  
ATOM    639  CE  MET A 234     -10.874  58.268  55.349  1.00 38.90           C  
ATOM    640  N   HIS A 235      -7.399  62.148  56.481  1.00 35.94           N  
ATOM    641  CA  HIS A 235      -6.236  61.363  56.816  1.00 40.78           C  
ATOM    642  C   HIS A 235      -6.775  60.075  57.431  1.00 33.11           C  
ATOM    643  O   HIS A 235      -7.709  60.108  58.222  1.00 40.12           O  
ATOM    644  CB  HIS A 235      -5.324  62.084  57.803  1.00 40.80           C  
ATOM    645  CG  HIS A 235      -4.115  61.286  58.163  1.00 42.67           C  
ATOM    646  ND1 HIS A 235      -4.093  60.414  59.230  1.00 43.19           N  
ATOM    647  CD2 HIS A 235      -2.919  61.154  57.543  1.00 40.98           C  
ATOM    648  CE1 HIS A 235      -2.937  59.775  59.249  1.00 45.55           C  
ATOM    649  NE2 HIS A 235      -2.207  60.205  58.236  1.00 42.95           N  
ATOM    650  N   LEU A 236      -6.190  58.949  57.056  1.00 36.65           N  
ATOM    651  CA  LEU A 236      -6.642  57.660  57.557  1.00 38.68           C  
ATOM    652  C   LEU A 236      -5.547  56.898  58.291  1.00 38.88           C  
ATOM    653  O   LEU A 236      -4.440  56.713  57.774  1.00 40.04           O  
ATOM    654  CB  LEU A 236      -7.161  56.810  56.389  1.00 40.39           C  
ATOM    655  CG  LEU A 236      -7.726  55.402  56.665  1.00 42.27           C  
ATOM    656  CD1 LEU A 236      -9.053  55.479  57.427  1.00 36.44           C  
ATOM    657  CD2 LEU A 236      -7.933  54.701  55.343  1.00 41.50           C  
ATOM    658  N   SER A 237      -5.859  56.480  59.510  1.00 35.12           N  
ATOM    659  CA  SER A 237      -4.933  55.699  60.313  1.00 39.21           C  
ATOM    660  C   SER A 237      -5.710  54.432  60.576  1.00 37.42           C  
ATOM    661  O   SER A 237      -6.902  54.489  60.873  1.00 35.63           O  
ATOM    662  CB  SER A 237      -4.635  56.391  61.641  1.00 41.81           C  
ATOM    663  OG  SER A 237      -4.111  57.687  61.423  1.00 57.67           O  
ATOM    664  N   ILE A 238      -5.043  53.294  60.460  1.00 39.14           N  
ATOM    665  CA  ILE A 238      -5.711  52.017  60.682  1.00 40.58           C  
ATOM    666  C   ILE A 238      -4.985  51.186  61.732  1.00 41.25           C  
ATOM    667  O   ILE A 238      -3.754  51.066  61.715  1.00 40.81           O  
ATOM    668  CB  ILE A 238      -5.782  51.187  59.383  1.00 43.76           C  
ATOM    669  CG1 ILE A 238      -6.568  51.950  58.318  1.00 41.67           C  
ATOM    670  CG2 ILE A 238      -6.443  49.820  59.670  1.00 41.84           C  
ATOM    671  CD1 ILE A 238      -6.517  51.297  56.955  1.00 43.04           C  
ATOM    672  N   GLY A 239      -5.760  50.620  62.649  1.00 40.90           N  
ATOM    673  CA  GLY A 239      -5.193  49.788  63.692  1.00 40.42           C  
ATOM    674  C   GLY A 239      -5.749  48.380  63.575  1.00 44.63           C  
ATOM    675  O   GLY A 239      -6.912  48.198  63.220  1.00 46.14           O  
ATOM    676  N   GLU A 240      -4.917  47.382  63.851  1.00 45.47           N  
ATOM    677  CA  GLU A 240      -5.351  45.995  63.781  1.00 48.99           C  
ATOM    678  C   GLU A 240      -5.558  45.448  65.192  1.00 49.39           C  
ATOM    679  O   GLU A 240      -4.724  45.640  66.078  1.00 49.51           O  
ATOM    680  CB  GLU A 240      -4.308  45.157  63.037  1.00 53.91           C  
ATOM    681  CG  GLU A 240      -4.573  43.657  63.065  1.00 59.11           C  
ATOM    682  CD  GLU A 240      -3.712  42.899  62.071  1.00 63.97           C  
ATOM    683  OE1 GLU A 240      -2.492  43.173  62.002  1.00 63.23           O  
ATOM    684  OE2 GLU A 240      -4.254  42.026  61.362  1.00 66.55           O  
ATOM    685  N   MET A 241      -6.680  44.772  65.396  1.00 44.89           N  
ATOM    686  CA  MET A 241      -6.996  44.202  66.695  1.00 49.85           C  
ATOM    687  C   MET A 241      -7.677  42.857  66.500  1.00 55.50           C  
ATOM    688  O   MET A 241      -8.081  42.505  65.391  1.00 56.45           O  
ATOM    689  CB  MET A 241      -7.936  45.129  67.456  1.00 49.13           C  
ATOM    690  CG  MET A 241      -7.474  46.564  67.482  1.00 56.33           C  
ATOM    691  SD  MET A 241      -8.820  47.676  67.838  1.00 66.48           S  
ATOM    692  CE  MET A 241      -8.792  47.672  69.622  1.00 66.15           C  
ATOM    693  N   GLN A 242      -7.798  42.100  67.580  1.00 58.85           N  
ATOM    694  CA  GLN A 242      -8.464  40.817  67.499  1.00 62.68           C  
ATOM    695  C   GLN A 242      -9.428  40.690  68.663  1.00 61.95           C  
ATOM    696  O   GLN A 242      -9.163  41.184  69.755  1.00 60.22           O  
ATOM    697  CB  GLN A 242      -7.450  39.673  67.526  1.00 67.65           C  
ATOM    698  CG  GLN A 242      -6.701  39.518  68.830  1.00 76.29           C  
ATOM    699  CD  GLN A 242      -6.206  38.098  69.029  1.00 80.67           C  
ATOM    700  OE1 GLN A 242      -7.002  37.168  69.202  1.00 82.16           O  
ATOM    701  NE2 GLN A 242      -4.889  37.919  68.994  1.00 83.59           N  
ATOM    702  N   SER A 243     -10.567  40.059  68.406  1.00 62.96           N  
ATOM    703  CA  SER A 243     -11.581  39.837  69.428  1.00 66.05           C  
ATOM    704  C   SER A 243     -12.318  38.557  69.071  1.00 65.87           C  
ATOM    705  O   SER A 243     -12.637  38.325  67.903  1.00 62.86           O  
ATOM    706  CB  SER A 243     -12.571  41.001  69.479  1.00 64.21           C  
ATOM    707  OG  SER A 243     -13.504  40.808  70.530  1.00 60.49           O  
ATOM    708  N   GLY A 244     -12.590  37.727  70.074  1.00 69.42           N  
ATOM    709  CA  GLY A 244     -13.279  36.475  69.809  1.00 65.59           C  
ATOM    710  C   GLY A 244     -12.525  35.644  68.782  1.00 61.38           C  
ATOM    711  O   GLY A 244     -13.129  34.981  67.941  1.00 63.85           O  
ATOM    712  N   GLY A 245     -11.198  35.696  68.842  1.00 61.00           N  
ATOM    713  CA  GLY A 245     -10.380  34.938  67.913  1.00 65.67           C  
ATOM    714  C   GLY A 245     -10.460  35.397  66.468  1.00 72.63           C  
ATOM    715  O   GLY A 245      -9.933  34.729  65.575  1.00 74.05           O  
ATOM    716  N   GLU A 246     -11.106  36.536  66.231  1.00 72.62           N  
ATOM    717  CA  GLU A 246     -11.253  37.070  64.877  1.00 72.59           C  
ATOM    718  C   GLU A 246     -10.601  38.448  64.754  1.00 68.77           C  
ATOM    719  O   GLU A 246     -10.578  39.220  65.711  1.00 62.92           O  
ATOM    720  CB  GLU A 246     -12.737  37.183  64.518  1.00 75.88           C  
ATOM    721  CG  GLU A 246     -13.535  35.915  64.769  1.00 84.87           C  
ATOM    722  CD  GLU A 246     -15.034  36.145  64.681  1.00 91.01           C  
ATOM    723  OE1 GLU A 246     -15.798  35.213  65.020  1.00 98.02           O  
ATOM    724  OE2 GLU A 246     -15.447  37.254  64.275  1.00 91.04           O  
ATOM    725  N   PRO A 247     -10.069  38.775  63.565  1.00 66.77           N  
ATOM    726  CA  PRO A 247      -9.420  40.067  63.336  1.00 62.07           C  
ATOM    727  C   PRO A 247     -10.403  41.218  63.098  1.00 57.62           C  
ATOM    728  O   PRO A 247     -11.434  41.056  62.439  1.00 53.54           O  
ATOM    729  CB  PRO A 247      -8.555  39.795  62.112  1.00 62.40           C  
ATOM    730  CG  PRO A 247      -9.432  38.886  61.316  1.00 67.32           C  
ATOM    731  CD  PRO A 247      -9.944  37.914  62.373  1.00 66.75           C  
ATOM    732  N   TYR A 248     -10.078  42.380  63.657  1.00 51.46           N  
ATOM    733  CA  TYR A 248     -10.899  43.568  63.481  1.00 44.50           C  
ATOM    734  C   TYR A 248      -9.976  44.708  63.133  1.00 43.79           C  
ATOM    735  O   TYR A 248      -8.810  44.719  63.530  1.00 45.54           O  
ATOM    736  CB  TYR A 248     -11.680  43.902  64.750  1.00 44.71           C  
ATOM    737  CG  TYR A 248     -12.822  42.954  64.997  1.00 43.29           C  
ATOM    738  CD1 TYR A 248     -12.599  41.691  65.542  1.00 47.67           C  
ATOM    739  CD2 TYR A 248     -14.120  43.299  64.639  1.00 41.40           C  
ATOM    740  CE1 TYR A 248     -13.645  40.792  65.722  1.00 48.57           C  
ATOM    741  CE2 TYR A 248     -15.175  42.415  64.814  1.00 50.37           C  
ATOM    742  CZ  TYR A 248     -14.931  41.162  65.357  1.00 51.61           C  
ATOM    743  OH  TYR A 248     -15.978  40.294  65.546  1.00 56.01           O  
ATOM    744  N   PHE A 249     -10.488  45.655  62.365  1.00 43.38           N  
ATOM    745  CA  PHE A 249      -9.686  46.792  61.975  1.00 41.25           C  
ATOM    746  C   PHE A 249     -10.419  48.046  62.384  1.00 39.77           C  
ATOM    747  O   PHE A 249     -11.634  48.166  62.200  1.00 36.89           O  
ATOM    748  CB  PHE A 249      -9.427  46.770  60.464  1.00 39.91           C  
ATOM    749  CG  PHE A 249      -8.638  45.578  60.016  1.00 39.28           C  
ATOM    750  CD1 PHE A 249      -9.277  44.467  59.475  1.00 47.75           C  
ATOM    751  CD2 PHE A 249      -7.259  45.533  60.203  1.00 48.30           C  
ATOM    752  CE1 PHE A 249      -8.560  43.323  59.132  1.00 44.86           C  
ATOM    753  CE2 PHE A 249      -6.526  44.394  59.863  1.00 46.16           C  
ATOM    754  CZ  PHE A 249      -7.181  43.286  59.328  1.00 48.73           C  
ATOM    755  N   THR A 250      -9.673  48.973  62.968  1.00 37.20           N  
ATOM    756  CA  THR A 250     -10.260  50.215  63.411  1.00 38.93           C  
ATOM    757  C   THR A 250      -9.643  51.333  62.602  1.00 35.94           C  
ATOM    758  O   THR A 250      -8.424  51.401  62.454  1.00 40.21           O  
ATOM    759  CB  THR A 250      -9.989  50.452  64.917  1.00 42.46           C  
ATOM    760  OG1 THR A 250     -10.527  49.360  65.670  1.00 49.58           O  
ATOM    761  CG2 THR A 250     -10.650  51.733  65.382  1.00 44.64           C  
ATOM    762  N   GLY A 251     -10.493  52.194  62.068  1.00 35.46           N  
ATOM    763  CA  GLY A 251     -10.014  53.312  61.289  1.00 39.72           C  
ATOM    764  C   GLY A 251     -10.335  54.634  61.951  1.00 37.82           C  
ATOM    765  O   GLY A 251     -11.470  54.880  62.354  1.00 35.49           O  
ATOM    766  N   PHE A 252      -9.318  55.477  62.091  1.00 37.27           N  
ATOM    767  CA  PHE A 252      -9.499  56.800  62.674  1.00 40.36           C  
ATOM    768  C   PHE A 252      -9.372  57.763  61.515  1.00 35.98           C  
ATOM    769  O   PHE A 252      -8.390  57.733  60.766  1.00 40.81           O  
ATOM    770  CB  PHE A 252      -8.427  57.082  63.723  1.00 42.23           C  
ATOM    771  CG  PHE A 252      -8.421  56.094  64.850  1.00 47.31           C  
ATOM    772  CD1 PHE A 252      -7.562  55.000  64.829  1.00 52.37           C  
ATOM    773  CD2 PHE A 252      -9.278  56.254  65.933  1.00 49.51           C  
ATOM    774  CE1 PHE A 252      -7.553  54.084  65.873  1.00 53.13           C  
ATOM    775  CE2 PHE A 252      -9.278  55.347  66.980  1.00 47.77           C  
ATOM    776  CZ  PHE A 252      -8.416  54.261  66.954  1.00 54.65           C  
ATOM    777  N   VAL A 253     -10.374  58.616  61.369  1.00 37.16           N  
ATOM    778  CA  VAL A 253     -10.432  59.559  60.271  1.00 37.59           C  
ATOM    779  C   VAL A 253     -10.329  61.016  60.703  1.00 45.53           C  
ATOM    780  O   VAL A 253     -10.948  61.431  61.683  1.00 45.74           O  
ATOM    781  CB  VAL A 253     -11.754  59.373  59.485  1.00 40.83           C  
ATOM    782  CG1 VAL A 253     -11.936  60.489  58.474  1.00 41.31           C  
ATOM    783  CG2 VAL A 253     -11.749  58.021  58.788  1.00 38.57           C  
ATOM    784  N   ARG A 254      -9.534  61.780  59.958  1.00 48.70           N  
ATOM    785  CA  ARG A 254      -9.355  63.206  60.208  1.00 43.74           C  
ATOM    786  C   ARG A 254      -9.750  63.928  58.927  1.00 39.78           C  
ATOM    787  O   ARG A 254      -9.161  63.701  57.876  1.00 40.31           O  
ATOM    788  CB  ARG A 254      -7.895  63.519  60.543  1.00 54.55           C  
ATOM    789  CG  ARG A 254      -7.572  65.016  60.510  1.00 66.31           C  
ATOM    790  CD  ARG A 254      -7.974  65.721  61.802  1.00 74.13           C  
ATOM    791  NE  ARG A 254      -6.919  65.628  62.814  1.00 78.42           N  
ATOM    792  CZ  ARG A 254      -7.097  65.851  64.115  1.00 79.12           C  
ATOM    793  NH1 ARG A 254      -6.069  65.744  64.950  1.00 79.32           N  
ATOM    794  NH2 ARG A 254      -8.301  66.166  64.583  1.00 76.09           N  
ATOM    795  N   ASP A 255     -10.762  64.784  59.026  1.00 37.57           N  
ATOM    796  CA  ASP A 255     -11.265  65.548  57.897  1.00 45.78           C  
ATOM    797  C   ASP A 255     -10.243  66.648  57.591  1.00 46.21           C  
ATOM    798  O   ASP A 255      -9.890  67.416  58.474  1.00 49.22           O  
ATOM    799  CB  ASP A 255     -12.614  66.161  58.290  1.00 46.24           C  
ATOM    800  CG  ASP A 255     -13.265  66.948  57.172  1.00 50.33           C  
ATOM    801  OD1 ASP A 255     -12.717  67.022  56.050  1.00 49.30           O  
ATOM    802  OD2 ASP A 255     -14.354  67.503  57.427  1.00 58.94           O  
ATOM    803  N   LEU A 256      -9.764  66.714  56.355  1.00 42.25           N  
ATOM    804  CA  LEU A 256      -8.782  67.729  55.984  1.00 42.50           C  
ATOM    805  C   LEU A 256      -9.381  68.744  55.005  1.00 44.46           C  
ATOM    806  O   LEU A 256      -8.654  69.484  54.333  1.00 42.08           O  
ATOM    807  CB  LEU A 256      -7.547  67.069  55.354  1.00 36.94           C  
ATOM    808  CG  LEU A 256      -6.770  66.065  56.213  1.00 39.61           C  
ATOM    809  CD1 LEU A 256      -5.618  65.496  55.408  1.00 39.45           C  
ATOM    810  CD2 LEU A 256      -6.256  66.735  57.473  1.00 44.53           C  
ATOM    811  N   THR A 257     -10.709  68.773  54.928  1.00 40.45           N  
ATOM    812  CA  THR A 257     -11.406  69.683  54.027  1.00 45.14           C  
ATOM    813  C   THR A 257     -10.935  71.131  54.186  1.00 40.52           C  
ATOM    814  O   THR A 257     -10.601  71.789  53.211  1.00 40.10           O  
ATOM    815  CB  THR A 257     -12.942  69.605  54.250  1.00 54.43           C  
ATOM    816  OG1 THR A 257     -13.415  68.312  53.841  1.00 53.18           O  
ATOM    817  CG2 THR A 257     -13.661  70.681  53.445  1.00 56.75           C  
ATOM    818  N   GLU A 258     -10.904  71.609  55.422  1.00 45.45           N  
ATOM    819  CA  GLU A 258     -10.479  72.972  55.715  1.00 47.97           C  
ATOM    820  C   GLU A 258      -9.037  73.213  55.248  1.00 46.83           C  
ATOM    821  O   GLU A 258      -8.742  74.214  54.592  1.00 44.73           O  
ATOM    822  CB  GLU A 258     -10.588  73.222  57.219  1.00 49.77           C  
ATOM    823  CG  GLU A 258     -10.369  74.661  57.630  1.00 70.57           C  
ATOM    824  CD  GLU A 258     -11.659  75.355  58.037  1.00 80.87           C  
ATOM    825  OE1 GLU A 258     -12.318  74.868  58.985  1.00 83.35           O  
ATOM    826  OE2 GLU A 258     -12.012  76.384  57.411  1.00 85.45           O  
ATOM    827  N   HIS A 259      -8.142  72.290  55.591  1.00 41.53           N  
ATOM    828  CA  HIS A 259      -6.739  72.401  55.200  1.00 39.66           C  
ATOM    829  C   HIS A 259      -6.605  72.553  53.698  1.00 41.86           C  
ATOM    830  O   HIS A 259      -5.880  73.419  53.209  1.00 43.54           O  
ATOM    831  CB  HIS A 259      -5.982  71.159  55.642  1.00 43.44           C  
ATOM    832  CG  HIS A 259      -6.017  70.939  57.116  1.00 55.55           C  
ATOM    833  ND1 HIS A 259      -5.086  71.486  57.971  1.00 65.01           N  
ATOM    834  CD2 HIS A 259      -6.902  70.276  57.897  1.00 61.28           C  
ATOM    835  CE1 HIS A 259      -5.395  71.170  59.216  1.00 66.49           C  
ATOM    836  NE2 HIS A 259      -6.493  70.436  59.198  1.00 65.66           N  
ATOM    837  N   GLN A 260      -7.313  71.712  52.959  1.00 37.29           N  
ATOM    838  CA  GLN A 260      -7.252  71.762  51.511  1.00 37.51           C  
ATOM    839  C   GLN A 260      -7.835  73.058  50.938  1.00 42.06           C  
ATOM    840  O   GLN A 260      -7.303  73.609  49.971  1.00 40.93           O  
ATOM    841  CB  GLN A 260      -7.995  70.570  50.918  1.00 41.24           C  
ATOM    842  CG  GLN A 260      -7.877  70.483  49.404  1.00 43.30           C  
ATOM    843  CD  GLN A 260      -8.711  69.360  48.831  1.00 53.41           C  
ATOM    844  OE1 GLN A 260      -9.945  69.370  48.942  1.00 53.19           O  
ATOM    845  NE2 GLN A 260      -8.048  68.381  48.216  1.00 48.89           N  
ATOM    846  N   GLN A 261      -8.932  73.532  51.525  1.00 40.18           N  
ATOM    847  CA  GLN A 261      -9.573  74.761  51.054  1.00 44.92           C  
ATOM    848  C   GLN A 261      -8.649  75.952  51.250  1.00 38.41           C  
ATOM    849  O   GLN A 261      -8.473  76.766  50.354  1.00 41.13           O  
ATOM    850  CB  GLN A 261     -10.870  75.025  51.816  1.00 51.04           C  
ATOM    851  CG  GLN A 261     -11.987  74.037  51.536  1.00 64.77           C  
ATOM    852  CD  GLN A 261     -13.249  74.339  52.345  1.00 74.17           C  
ATOM    853  OE1 GLN A 261     -14.256  73.637  52.226  1.00 80.10           O  
ATOM    854  NE2 GLN A 261     -13.196  75.388  53.173  1.00 74.13           N  
ATOM    855  N   THR A 262      -8.074  76.048  52.441  1.00 40.93           N  
ATOM    856  CA  THR A 262      -7.156  77.130  52.772  1.00 39.69           C  
ATOM    857  C   THR A 262      -5.962  77.145  51.821  1.00 40.29           C  
ATOM    858  O   THR A 262      -5.579  78.192  51.305  1.00 38.91           O  
ATOM    859  CB  THR A 262      -6.653  76.983  54.204  1.00 40.20           C  
ATOM    860  OG1 THR A 262      -7.769  77.033  55.100  1.00 45.93           O  
ATOM    861  CG2 THR A 262      -5.693  78.103  54.543  1.00 45.46           C  
ATOM    862  N   GLN A 263      -5.368  75.972  51.609  1.00 36.78           N  
ATOM    863  CA  GLN A 263      -4.228  75.836  50.712  1.00 36.55           C  
ATOM    864  C   GLN A 263      -4.578  76.259  49.282  1.00 34.91           C  
ATOM    865  O   GLN A 263      -3.824  76.987  48.643  1.00 41.39           O  
ATOM    866  CB  GLN A 263      -3.716  74.385  50.735  1.00 43.57           C  
ATOM    867  CG  GLN A 263      -2.943  73.970  49.493  1.00 50.17           C  
ATOM    868  CD  GLN A 263      -2.387  72.554  49.591  1.00 55.83           C  
ATOM    869  OE1 GLN A 263      -2.080  71.926  48.577  1.00 55.31           O  
ATOM    870  NE2 GLN A 263      -2.245  72.051  50.820  1.00 58.20           N  
ATOM    871  N   ALA A 264      -5.718  75.810  48.772  1.00 37.33           N  
ATOM    872  CA  ALA A 264      -6.118  76.180  47.414  1.00 44.31           C  
ATOM    873  C   ALA A 264      -6.365  77.693  47.333  1.00 43.76           C  
ATOM    874  O   ALA A 264      -5.980  78.349  46.368  1.00 40.45           O  
ATOM    875  CB  ALA A 264      -7.383  75.434  47.020  1.00 45.60           C  
ATOM    876  N   ARG A 265      -7.008  78.237  48.362  1.00 46.14           N  
ATOM    877  CA  ARG A 265      -7.313  79.667  48.402  1.00 48.86           C  
ATOM    878  C   ARG A 265      -6.033  80.507  48.380  1.00 49.02           C  
ATOM    879  O   ARG A 265      -5.907  81.443  47.576  1.00 46.81           O  
ATOM    880  CB  ARG A 265      -8.139  79.979  49.649  1.00 53.32           C  
ATOM    881  CG  ARG A 265      -8.616  81.413  49.743  1.00 59.75           C  
ATOM    882  CD  ARG A 265      -9.402  81.838  48.508  1.00 60.56           C  
ATOM    883  NE  ARG A 265     -10.129  83.076  48.771  1.00 63.47           N  
ATOM    884  CZ  ARG A 265     -10.661  83.862  47.839  1.00 68.80           C  
ATOM    885  NH1 ARG A 265     -10.553  83.548  46.554  1.00 59.17           N  
ATOM    886  NH2 ARG A 265     -11.307  84.967  48.201  1.00 61.85           N  
ATOM    887  N   LEU A 266      -5.084  80.178  49.255  1.00 44.64           N  
ATOM    888  CA  LEU A 266      -3.822  80.911  49.289  1.00 43.90           C  
ATOM    889  C   LEU A 266      -3.064  80.798  47.972  1.00 50.47           C  
ATOM    890  O   LEU A 266      -2.319  81.705  47.596  1.00 54.46           O  
ATOM    891  CB  LEU A 266      -2.929  80.415  50.422  1.00 36.89           C  
ATOM    892  CG  LEU A 266      -3.334  80.865  51.824  1.00 43.22           C  
ATOM    893  CD1 LEU A 266      -2.372  80.300  52.845  1.00 36.75           C  
ATOM    894  CD2 LEU A 266      -3.351  82.388  51.889  1.00 42.31           C  
ATOM    895  N   GLN A 267      -3.255  79.688  47.270  1.00 52.02           N  
ATOM    896  CA  GLN A 267      -2.579  79.463  45.994  1.00 57.66           C  
ATOM    897  C   GLN A 267      -3.192  80.332  44.903  1.00 57.15           C  
ATOM    898  O   GLN A 267      -2.498  80.819  44.014  1.00 57.41           O  
ATOM    899  CB  GLN A 267      -2.694  77.989  45.608  1.00 61.99           C  
ATOM    900  CG  GLN A 267      -1.974  77.622  44.335  1.00 68.51           C  
ATOM    901  CD  GLN A 267      -1.953  76.125  44.111  1.00 80.94           C  
ATOM    902  OE1 GLN A 267      -3.003  75.488  43.976  1.00 83.76           O  
ATOM    903  NE2 GLN A 267      -0.753  75.549  44.079  1.00 79.31           N  
ATOM    904  N   GLU A 268      -4.503  80.517  45.001  1.00 58.42           N  
ATOM    905  CA  GLU A 268      -5.283  81.317  44.068  1.00 61.73           C  
ATOM    906  C   GLU A 268      -5.011  82.825  44.186  1.00 63.51           C  
ATOM    907  O   GLU A 268      -5.193  83.571  43.224  1.00 67.57           O  
ATOM    908  CB  GLU A 268      -6.767  81.034  44.313  1.00 63.75           C  
ATOM    909  CG  GLU A 268      -7.727  81.849  43.481  1.00 73.64           C  
ATOM    910  CD  GLU A 268      -9.168  81.674  43.928  1.00 80.42           C  
ATOM    911  OE1 GLU A 268     -10.062  82.275  43.293  1.00 88.98           O  
ATOM    912  OE2 GLU A 268      -9.410  80.941  44.915  1.00 76.88           O  
ATOM    913  N   LEU A 269      -4.571  83.273  45.359  1.00 63.36           N  
ATOM    914  CA  LEU A 269      -4.304  84.696  45.580  1.00 64.87           C  
ATOM    915  C   LEU A 269      -2.821  85.067  45.502  1.00 63.35           C  
ATOM    916  O   LEU A 269      -2.000  84.297  45.001  1.00 67.10           O  
ATOM    917  CB  LEU A 269      -4.867  85.118  46.942  1.00 60.38           C  
ATOM    918  CG  LEU A 269      -6.337  84.772  47.199  1.00 57.31           C  
ATOM    919  CD1 LEU A 269      -6.702  85.161  48.615  1.00 52.31           C  
ATOM    920  CD2 LEU A 269      -7.237  85.493  46.200  1.00 63.67           C  
TER     921      LEU A 269                                                      
HETATM  922 FE   HEM A 719      -9.026  51.111  53.375  1.00 39.28          FE  
HETATM  923  CHA HEM A 719      -6.282  49.222  52.599  1.00 40.09           C  
HETATM  924  CHB HEM A 719      -8.330  53.175  50.744  1.00 33.27           C  
HETATM  925  CHC HEM A 719     -11.199  53.569  54.558  1.00 34.98           C  
HETATM  926  CHD HEM A 719      -9.417  49.403  56.249  1.00 35.49           C  
HETATM  927  NA  HEM A 719      -7.680  51.109  51.892  1.00 40.13           N  
HETATM  928  C1A HEM A 719      -6.593  50.269  51.751  1.00 43.96           C  
HETATM  929  C2A HEM A 719      -5.851  50.616  50.566  1.00 46.83           C  
HETATM  930  C3A HEM A 719      -6.369  51.770  50.102  1.00 43.93           C  
HETATM  931  C4A HEM A 719      -7.541  52.054  50.896  1.00 38.52           C  
HETATM  932  CMA HEM A 719      -5.826  52.637  48.951  1.00 44.74           C  
HETATM  933  CAA HEM A 719      -4.753  49.798  49.896  1.00 56.31           C  
HETATM  934  CBA HEM A 719      -3.469  50.595  49.891  1.00 65.45           C  
HETATM  935  CGA HEM A 719      -2.477  50.082  48.877  1.00 68.78           C  
HETATM  936  O1A HEM A 719      -1.429  50.736  48.707  1.00 74.48           O  
HETATM  937  O2A HEM A 719      -2.743  49.030  48.253  1.00 69.26           O  
HETATM  938  NB  HEM A 719      -9.776  52.899  52.708  1.00 36.81           N  
HETATM  939  C1B HEM A 719      -9.364  53.564  51.570  1.00 34.73           C  
HETATM  940  C2B HEM A 719     -10.228  54.698  51.324  1.00 33.20           C  
HETATM  941  C3B HEM A 719     -11.006  54.839  52.408  1.00 35.45           C  
HETATM  942  C4B HEM A 719     -10.664  53.762  53.305  1.00 30.10           C  
HETATM  943  CMB HEM A 719     -10.315  55.609  50.097  1.00 38.14           C  
HETATM  944  CAB HEM A 719     -11.901  55.902  52.505  1.00 33.46           C  
HETATM  945  CBB HEM A 719     -13.157  55.939  53.187  1.00 34.88           C  
HETATM  946  NC  HEM A 719     -10.125  51.417  55.016  1.00 37.82           N  
HETATM  947  C1C HEM A 719     -10.941  52.479  55.356  1.00 34.35           C  
HETATM  948  C2C HEM A 719     -11.514  52.274  56.654  1.00 31.07           C  
HETATM  949  C3C HEM A 719     -11.121  51.065  57.070  1.00 36.11           C  
HETATM  950  C4C HEM A 719     -10.171  50.563  56.098  1.00 36.00           C  
HETATM  951  CMC HEM A 719     -12.459  53.197  57.388  1.00 30.83           C  
HETATM  952  CAC HEM A 719     -11.652  50.488  58.221  1.00 41.19           C  
HETATM  953  CBC HEM A 719     -10.979  50.310  59.403  1.00 35.85           C  
HETATM  954  ND  HEM A 719      -8.166  49.510  54.140  1.00 38.01           N  
HETATM  955  C1D HEM A 719      -8.484  48.914  55.347  1.00 44.49           C  
HETATM  956  C2D HEM A 719      -7.635  47.770  55.576  1.00 39.52           C  
HETATM  957  C3D HEM A 719      -6.733  47.739  54.569  1.00 42.60           C  
HETATM  958  C4D HEM A 719      -7.024  48.862  53.712  1.00 44.87           C  
HETATM  959  CMD HEM A 719      -7.650  46.816  56.760  1.00 45.07           C  
HETATM  960  CAD HEM A 719      -5.587  46.719  54.442  1.00 47.73           C  
HETATM  961  CBD HEM A 719      -4.446  46.942  55.434  1.00 57.69           C  
HETATM  962  CGD HEM A 719      -3.287  47.735  54.839  1.00 63.54           C  
HETATM  963  O1D HEM A 719      -2.482  48.295  55.617  1.00 57.76           O  
HETATM  964  O2D HEM A 719      -3.173  47.785  53.595  1.00 62.09           O  
HETATM  965  O   HOH A   1     -21.973  51.838  66.189  1.00 39.04           O  
HETATM  966  O   HOH A   2     -15.176  59.335  66.700  1.00 44.22           O  
HETATM  967  O   HOH A   3      -0.405  60.368  52.079  1.00 40.13           O  
HETATM  968  O   HOH A   4     -14.017  46.642  51.597  1.00 40.36           O  
HETATM  969  O   HOH A   5      -6.122  59.516  60.913  1.00 45.53           O  
HETATM  970  O   HOH A   6      -2.230  53.729  60.010  1.00 47.94           O  
HETATM  971  O   HOH A   7     -17.529  56.613  42.628  1.00 52.71           O  
HETATM  972  O   HOH A   8     -22.614  55.948  67.148  1.00 49.68           O  
HETATM  973  O   HOH A   9      -2.088  48.020  64.911  1.00 48.72           O  
HETATM  974  O   HOH A  10     -20.814  57.384  51.620  1.00 49.05           O  
HETATM  975  O   HOH A  11      -4.303  55.805  47.707  1.00 55.48           O  
HETATM  976  O   HOH A  13     -14.602  46.324  47.356  1.00 54.96           O  
HETATM  977  O   HOH A  14     -13.155  39.276  61.462  1.00 53.49           O  
HETATM  978  O   HOH A  15     -22.616  47.117  51.530  1.00 50.86           O  
HETATM  979  O   HOH A  16     -17.669  60.312  68.063  1.00 51.30           O  
HETATM  980  O   HOH A  18     -10.591  69.971  57.689  1.00 68.75           O  
HETATM  981  O   HOH A  19     -11.226  61.518  66.628  1.00 69.68           O  
HETATM  982  O   HOH A  20     -10.261  57.452  47.507  1.00 60.74           O  
HETATM  983  O   HOH A  21     -10.311  64.833  47.632  1.00 62.54           O  
HETATM  984  O   HOH A  22       0.823  59.524  57.987  1.00 54.32           O  
HETATM  985  O   HOH A  23     -20.788  47.190  49.004  1.00 61.28           O  
HETATM  986  O   HOH A  24     -25.654  55.199  69.878  1.00 58.79           O  
HETATM  987  O   HOH A  27     -15.716  38.305  68.135  1.00 67.16           O  
HETATM  988  O   HOH A  28     -20.008  67.239  57.296  1.00 81.84           O  
HETATM  989  O   HOH A  29      -9.348  46.217  39.197  1.00 82.59           O  
HETATM  990  O   HOH A  31     -24.793  42.292  56.820  1.00 58.96           O  
HETATM  991  O   HOH A  32     -31.141  55.847  61.201  1.00 57.30           O  
HETATM  992  O   HOH A  35      -2.852  39.082  70.224  1.00 65.75           O  
HETATM  993  O   HOH A  37      -1.302  51.258  62.874  1.00 77.06           O  
HETATM  994  O   HOH A  40     -16.736  35.618  67.449  1.00 86.55           O  
HETATM  995  O   HOH A  44     -19.764  53.402  42.492  1.00 79.05           O  
HETATM  996  O   HOH A  46     -19.630  42.872  51.375  1.00 61.43           O  
HETATM  997  O   HOH A  48     -24.156  63.257  52.929  1.00 74.39           O  
HETATM  998  O   HOH A  49     -12.027  49.686  39.567  1.00 74.03           O  
HETATM  999  O   HOH A  50     -28.988  54.985  64.273  1.00 52.79           O  
HETATM 1000  O   HOH A  51       3.685  44.374  50.072  1.00 89.33           O  
HETATM 1001  O   HOH A  52       4.465  46.523  52.207  1.00 82.78           O  
HETATM 1002  O   HOH A  53      -6.599  37.562  58.850  1.00 77.60           O  
HETATM 1003  O   HOH A  59      -7.518  58.784  46.868  1.00 65.96           O  
HETATM 1004  O   HOH A  60      -2.755  45.205  67.998  1.00 80.05           O  
HETATM 1005  O   HOH A  61     -12.431  43.922  45.550  1.00 60.20           O  
HETATM 1006  O   HOH A  64     -17.307  64.603  62.899  1.00 56.79           O  
HETATM 1007  O   HOH A  65     -18.905  65.075  66.111  1.00 71.23           O  
HETATM 1008  O   HOH A  66     -23.867  66.089  70.484  1.00 76.56           O  
HETATM 1009  O   HOH A  67      -5.905  76.973  43.698  1.00 73.69           O  
HETATM 1010  O   HOH A  68      -5.693  64.643  67.348  1.00 61.39           O  
HETATM 1011  O   HOH A  69      -5.242  53.766  46.035  1.00 75.37           O  
HETATM 1012  O   HOH A  70     -21.694  65.171  55.636  1.00 82.44           O  
HETATM 1013  O   HOH A  72     -26.319  60.595  63.260  1.00 90.92           O  
HETATM 1014  O   HOH A  73     -11.122  79.090  58.308  1.00 65.11           O  
HETATM 1015  O   HOH A  74     -22.160  67.398  52.085  1.00 80.91           O  
HETATM 1016  O   HOH A  75      -1.266  85.699  43.071  1.00 67.47           O  
HETATM 1017  O   HOH A  77     -13.211  74.122  55.495  1.00 82.72           O  
HETATM 1018  O   HOH A  78       3.632  47.029  47.186  1.00 74.32           O  
HETATM 1019  O   HOH A  80      -6.909  34.229  68.692  1.00 92.09           O  
HETATM 1020  O   HOH A  81     -18.900  36.253  56.439  1.00 88.73           O  
HETATM 1021  O   HOH A  82      -2.761  74.012  46.204  1.00 68.76           O  
HETATM 1022  O   HOH A  85     -22.690  58.475  44.546  1.00 92.42           O  
HETATM 1023  O   HOH A  88      -7.182  56.461  47.927  1.00 60.32           O  
HETATM 1024  O   HOH A  91     -24.350  43.595  53.812  1.00 70.86           O  
HETATM 1025  O   HOH A  92      -5.569  67.210  67.276  1.00 74.30           O  
HETATM 1026  O   HOH A  93       1.193  50.965  48.485  1.00 83.58           O  
HETATM 1027  O   HOH A  94     -10.090  84.947  42.795  1.00 81.45           O  
HETATM 1028  O   HOH A  96      -4.773  67.923  64.098  1.00 89.00           O  
HETATM 1029  O   HOH A  97     -10.615  77.031  54.219  1.00 80.47           O  
HETATM 1030  O   HOH A  98     -16.429  37.746  52.225  1.00 91.90           O  
HETATM 1031  O   HOH A  99       0.583  55.220  52.770  1.00 65.60           O  
HETATM 1032  O   HOH A 100     -25.845  66.483  67.851  1.00 81.15           O  
HETATM 1033  O   HOH A 101     -16.474  69.633  52.422  1.00 87.69           O  
HETATM 1034  O   HOH A 102      -9.496  36.806  70.307  1.00 65.85           O  
HETATM 1035  O   HOH A 108     -19.876  57.565  69.521  1.00 60.83           O  
HETATM 1036  O   HOH A 109     -19.502  38.661  55.213  1.00 70.62           O  
HETATM 1037  O   HOH A 115     -12.083  47.171  39.718  1.00 75.71           O  
HETATM 1038  O   HOH A 117     -17.582  36.229  69.743  1.00 79.73           O  
HETATM 1039  O   HOH A 118     -11.147  86.517  45.018  1.00 71.61           O  
HETATM 1040  O   HOH A 121      -0.033  83.364  43.999  1.00 61.50           O  
HETATM 1041  O   HOH A 131     -10.753  44.383  42.169  1.00 75.57           O  
HETATM 1042  O   HOH A 134      -8.105  51.534  42.404  1.00 94.36           O  
HETATM 1043  O   HOH A 136       5.068  44.673  54.167  1.00 84.42           O  
HETATM 1044  O   HOH A 138      -3.308  45.725  51.288  1.00 72.44           O  
HETATM 1045  O   HOH A 139       1.760  80.867  44.806  1.00 92.48           O  
CONECT  368  922                                                                
CONECT  922  368  927  938  946                                                 
CONECT  922  954                                                                
CONECT  923  928  958                                                           
CONECT  924  931  939                                                           
CONECT  925  942  947                                                           
CONECT  926  950  955                                                           
CONECT  927  922  928  931                                                      
CONECT  928  923  927  929                                                      
CONECT  929  928  930  933                                                      
CONECT  930  929  931  932                                                      
CONECT  931  924  927  930                                                      
CONECT  932  930                                                                
CONECT  933  929  934                                                           
CONECT  934  933  935                                                           
CONECT  935  934  936  937                                                      
CONECT  936  935                                                                
CONECT  937  935                                                                
CONECT  938  922  939  942                                                      
CONECT  939  924  938  940                                                      
CONECT  940  939  941  943                                                      
CONECT  941  940  942  944                                                      
CONECT  942  925  938  941                                                      
CONECT  943  940                                                                
CONECT  944  941  945                                                           
CONECT  945  944                                                                
CONECT  946  922  947  950                                                      
CONECT  947  925  946  948                                                      
CONECT  948  947  949  951                                                      
CONECT  949  948  950  952                                                      
CONECT  950  926  946  949                                                      
CONECT  951  948                                                                
CONECT  952  949  953                                                           
CONECT  953  952                                                                
CONECT  954  922  955  958                                                      
CONECT  955  926  954  956                                                      
CONECT  956  955  957  959                                                      
CONECT  957  956  958  960                                                      
CONECT  958  923  954  957                                                      
CONECT  959  956                                                                
CONECT  960  957  961                                                           
CONECT  961  960  962                                                           
CONECT  962  961  963  964                                                      
CONECT  963  962                                                                
CONECT  964  962                                                                
MASTER      275    0    1    5    5    0    5    6 1044    1   45    9          
END                                                                             
