# Supplementary material for: Theoretical study of ArcB and its dimerization, interaction with anaerobic metabolites, and activation of ArcA
Source: PeerJ. 2023 Oct 13;11:e16309. doi: 10.7717/peerj.16309 (PMC10578306; doi:10.7717/peerj.16309)
Supplement: Supplemental Information 2 [file peerj-11-16309-s002.zip › Supplementary Files/PAS domain PDB files/PAS domain ArcB/2vlg KinA PAS dimer.pdb]

HEADER    TRANSFERASE                             14-JAN-08   2VLG              
TITLE     KINA PAS-A DOMAIN, HOMODIMER                                          
COMPND    MOL_ID: 1;                                                            
COMPND   2 MOLECULE: SPORULATION KINASE A;                                      
COMPND   3 CHAIN: A, B, C, D;                                                   
COMPND   4 FRAGMENT: PAS-A, RESIDUES 10-117;                                    
COMPND   5 SYNONYM: STAGE II SPORULATION PROTEIN J, KINA PAS-A;                 
COMPND   6 EC: 2.7.13.3;                                                        
COMPND   7 ENGINEERED: YES                                                      
SOURCE    MOL_ID: 1;                                                            
SOURCE   2 ORGANISM_SCIENTIFIC: BACILLUS SUBTILIS;                              
SOURCE   3 ORGANISM_TAXID: 1423;                                                
SOURCE   4 STRAIN: STRAIN 1A40;                                                 
SOURCE   5 EXPRESSION_SYSTEM: ESCHERICHIA COLI;                                 
SOURCE   6 EXPRESSION_SYSTEM_TAXID: 469008;                                     
SOURCE   7 EXPRESSION_SYSTEM_STRAIN: BL21(DE3);                                 
SOURCE   8 EXPRESSION_SYSTEM_VECTOR: PHIS6GBETA1;                               
SOURCE   9 EXPRESSION_SYSTEM_PLASMID: PHIS6GBETA1KINA;                          
SOURCE  10 OTHER_DETAILS: BACILLUS GENETIC STOCK CENTER, COLUMBUS, OH, U.S.A.   
KEYWDS    HISTIDINE KINASE, TWO-COMPONENT REGULATORY SYSTEM, TWO-COMPONENT      
KEYWDS   2 SIGNAL TRANSDUCTION, TRANSFERASE, SPORULATION, PHOSPHORYLATION,      
KEYWDS   3 SCOD, SCOB, GSIC, SPOIIJ, KINASE, SPOIIF, PAS DOMAIN                 
EXPDTA    X-RAY DIFFRACTION                                                     
AUTHOR    J.LEE,D.R.TOMCHICK,C.A.BRAUTIGAM,M.MACHIUS,R.KORT,K.J.HELLINGWERF,    
AUTHOR   2 K.H.GARDNER                                                          
REVDAT   5   15-MAY-19 2VLG    1       REMARK                                   
REVDAT   4   08-MAY-19 2VLG    1       REMARK                                   
REVDAT   3   24-FEB-09 2VLG    1       VERSN                                    
REVDAT   2   08-APR-08 2VLG    1       AUTHOR JRNL   REMARK                     
REVDAT   1   18-MAR-08 2VLG    0                                                
JRNL        AUTH   J.LEE,D.R.TOMCHICK,C.A.BRAUTIGAM,M.MACHIUS,R.KORT,           
JRNL        AUTH 2 K.J.HELLINGWERF,K.H.GARDNER                                  
JRNL        TITL   CHANGES AT THE KINA PAS-A DIMERIZATION INTERFACE INFLUENCE   
JRNL        TITL 2 HISTIDINE KINASE FUNCTION.                                   
JRNL        REF    BIOCHEMISTRY                  V.  47  4051 2008              
JRNL        REFN                   ISSN 0006-2960                               
JRNL        PMID   18324779                                                     
JRNL        DOI    10.1021/BI7021156                                            
REMARK   2                                                                      
REMARK   2 RESOLUTION.    1.70 ANGSTROMS.                                       
REMARK   3                                                                      
REMARK   3 REFINEMENT.                                                          
REMARK   3   PROGRAM     : REFMAC 5.3.0037                                      
REMARK   3   AUTHORS     : MURSHUDOV,SKUBAK,LEBEDEV,PANNU,STEINER,              
REMARK   3               : NICHOLLS,WINN,LONG,VAGIN                             
REMARK   3                                                                      
REMARK   3    REFINEMENT TARGET : MAXIMUM LIKELIHOOD                            
REMARK   3                                                                      
REMARK   3  DATA USED IN REFINEMENT.                                            
REMARK   3   RESOLUTION RANGE HIGH (ANGSTROMS) : 1.70                           
REMARK   3   RESOLUTION RANGE LOW  (ANGSTROMS) : 44.00                          
REMARK   3   DATA CUTOFF            (SIGMA(F)) : NULL                           
REMARK   3   COMPLETENESS FOR RANGE        (%) : 87.9                           
REMARK   3   NUMBER OF REFLECTIONS             : 40811                          
REMARK   3                                                                      
REMARK   3  FIT TO DATA USED IN REFINEMENT.                                     
REMARK   3   CROSS-VALIDATION METHOD          : THROUGHOUT                      
REMARK   3   FREE R VALUE TEST SET SELECTION  : RANDOM                          
REMARK   3   R VALUE     (WORKING + TEST SET) : 0.200                           
REMARK   3   R VALUE            (WORKING SET) : 0.198                           
REMARK   3   FREE R VALUE                     : 0.243                           
REMARK   3   FREE R VALUE TEST SET SIZE   (%) : 3.500                           
REMARK   3   FREE R VALUE TEST SET COUNT      : 1499                            
REMARK   3                                                                      
REMARK   3  FIT IN THE HIGHEST RESOLUTION BIN.                                  
REMARK   3   TOTAL NUMBER OF BINS USED           : 20                           
REMARK   3   BIN RESOLUTION RANGE HIGH       (A) : 1.70                         
REMARK   3   BIN RESOLUTION RANGE LOW        (A) : 1.75                         
REMARK   3   REFLECTION IN BIN     (WORKING SET) : 1758                         
REMARK   3   BIN COMPLETENESS (WORKING+TEST) (%) : NULL                         
REMARK   3   BIN R VALUE           (WORKING SET) : 0.2660                       
REMARK   3   BIN FREE R VALUE SET COUNT          : 77                           
REMARK   3   BIN FREE R VALUE                    : 0.3190                       
REMARK   3                                                                      
REMARK   3  NUMBER OF NON-HYDROGEN ATOMS USED IN REFINEMENT.                    
REMARK   3   PROTEIN ATOMS            : 3207                                    
REMARK   3   NUCLEIC ACID ATOMS       : 0                                       
REMARK   3   HETEROGEN ATOMS          : 12                                      
REMARK   3   SOLVENT ATOMS            : 301                                     
REMARK   3                                                                      
REMARK   3  B VALUES.                                                           
REMARK   3   FROM WILSON PLOT           (A**2) : 24.80                          
REMARK   3   MEAN B VALUE      (OVERALL, A**2) : 29.20                          
REMARK   3   OVERALL ANISOTROPIC B VALUE.                                       
REMARK   3    B11 (A**2) : -1.51000                                             
REMARK   3    B22 (A**2) : 2.99000                                              
REMARK   3    B33 (A**2) : -1.53000                                             
REMARK   3    B12 (A**2) : 0.00000                                              
REMARK   3    B13 (A**2) : -0.07000                                             
REMARK   3    B23 (A**2) : 0.00000                                              
REMARK   3                                                                      
REMARK   3  ESTIMATED OVERALL COORDINATE ERROR.                                 
REMARK   3   ESU BASED ON R VALUE                            (A): 0.130         
REMARK   3   ESU BASED ON FREE R VALUE                       (A): 0.129         
REMARK   3   ESU BASED ON MAXIMUM LIKELIHOOD                 (A): 0.097         
REMARK   3   ESU FOR B VALUES BASED ON MAXIMUM LIKELIHOOD (A**2): 5.938         
REMARK   3                                                                      
REMARK   3 CORRELATION COEFFICIENTS.                                            
REMARK   3   CORRELATION COEFFICIENT FO-FC      : 0.965                         
REMARK   3   CORRELATION COEFFICIENT FO-FC FREE : 0.947                         
REMARK   3                                                                      
REMARK   3  RMS DEVIATIONS FROM IDEAL VALUES        COUNT    RMS    WEIGHT      
REMARK   3   BOND LENGTHS REFINED ATOMS        (A):  3320 ; 0.018 ; 0.022       
REMARK   3   BOND LENGTHS OTHERS               (A):  NULL ;  NULL ;  NULL       
REMARK   3   BOND ANGLES REFINED ATOMS   (DEGREES):  4478 ; 1.761 ; 1.941       
REMARK   3   BOND ANGLES OTHERS          (DEGREES):  NULL ;  NULL ;  NULL       
REMARK   3   TORSION ANGLES, PERIOD 1    (DEGREES):   390 ; 6.719 ; 5.000       
REMARK   3   TORSION ANGLES, PERIOD 2    (DEGREES):   157 ;30.568 ;23.631       
REMARK   3   TORSION ANGLES, PERIOD 3    (DEGREES):   613 ;13.795 ;15.000       
REMARK   3   TORSION ANGLES, PERIOD 4    (DEGREES):    16 ;13.490 ;15.000       
REMARK   3   CHIRAL-CENTER RESTRAINTS       (A**3):   509 ; 0.124 ; 0.200       
REMARK   3   GENERAL PLANES REFINED ATOMS      (A):  2440 ; 0.008 ; 0.020       
REMARK   3   GENERAL PLANES OTHERS             (A):  NULL ;  NULL ;  NULL       
REMARK   3   NON-BONDED CONTACTS REFINED ATOMS (A):  1388 ; 0.219 ; 0.200       
REMARK   3   NON-BONDED CONTACTS OTHERS        (A):  NULL ;  NULL ;  NULL       
REMARK   3   NON-BONDED TORSION REFINED ATOMS  (A):  2313 ; 0.319 ; 0.200       
REMARK   3   NON-BONDED TORSION OTHERS         (A):  NULL ;  NULL ;  NULL       
REMARK   3   H-BOND (X...Y) REFINED ATOMS      (A):   297 ; 0.167 ; 0.200       
REMARK   3   H-BOND (X...Y) OTHERS             (A):  NULL ;  NULL ;  NULL       
REMARK   3   POTENTIAL METAL-ION REFINED ATOMS (A):  NULL ;  NULL ;  NULL       
REMARK   3   POTENTIAL METAL-ION OTHERS        (A):  NULL ;  NULL ;  NULL       
REMARK   3   SYMMETRY VDW REFINED ATOMS        (A):    84 ; 0.201 ; 0.200       
REMARK   3   SYMMETRY VDW OTHERS               (A):  NULL ;  NULL ;  NULL       
REMARK   3   SYMMETRY H-BOND REFINED ATOMS     (A):    20 ; 0.197 ; 0.200       
REMARK   3   SYMMETRY H-BOND OTHERS            (A):  NULL ;  NULL ;  NULL       
REMARK   3   SYMMETRY METAL-ION REFINED ATOMS  (A):  NULL ;  NULL ;  NULL       
REMARK   3   SYMMETRY METAL-ION OTHERS         (A):  NULL ;  NULL ;  NULL       
REMARK   3                                                                      
REMARK   3  ISOTROPIC THERMAL FACTOR RESTRAINTS.     COUNT   RMS    WEIGHT      
REMARK   3   MAIN-CHAIN BOND REFINED ATOMS  (A**2):  2030 ; 1.222 ; 1.500       
REMARK   3   MAIN-CHAIN BOND OTHER ATOMS    (A**2):  NULL ;  NULL ;  NULL       
REMARK   3   MAIN-CHAIN ANGLE REFINED ATOMS (A**2):  3175 ; 1.834 ; 2.000       
REMARK   3   MAIN-CHAIN ANGLE OTHER ATOMS   (A**2):  NULL ;  NULL ;  NULL       
REMARK   3   SIDE-CHAIN BOND REFINED ATOMS  (A**2):  1471 ; 2.527 ; 3.000       
REMARK   3   SIDE-CHAIN BOND OTHER ATOMS    (A**2):  NULL ;  NULL ;  NULL       
REMARK   3   SIDE-CHAIN ANGLE REFINED ATOMS (A**2):  1303 ; 3.732 ; 4.500       
REMARK   3   SIDE-CHAIN ANGLE OTHER ATOMS   (A**2):  NULL ;  NULL ;  NULL       
REMARK   3   LONG RANGE B REFINED ATOMS     (A**2):  NULL ;  NULL ;  NULL       
REMARK   3   LONG RANGE B OTHER ATOMS       (A**2):  NULL ;  NULL ;  NULL       
REMARK   3                                                                      
REMARK   3 ANISOTROPIC THERMAL FACTOR RESTRAINTS.    COUNT   RMS   WEIGHT       
REMARK   3   RIGID-BOND RESTRAINTS          (A**2):  NULL ;  NULL ;  NULL       
REMARK   3   SPHERICITY; FREE ATOMS         (A**2):  NULL ;  NULL ;  NULL       
REMARK   3   SPHERICITY; BONDED ATOMS       (A**2):  NULL ;  NULL ;  NULL       
REMARK   3                                                                      
REMARK   3  NCS RESTRAINTS STATISTICS                                           
REMARK   3   NUMBER OF DIFFERENT NCS GROUPS : NULL                              
REMARK   3                                                                      
REMARK   3  TLS DETAILS                                                         
REMARK   3   NUMBER OF TLS GROUPS  : 4                                          
REMARK   3                                                                      
REMARK   3   TLS GROUP : 1                                                      
REMARK   3    NUMBER OF COMPONENTS GROUP : 1                                    
REMARK   3    COMPONENTS        C SSSEQI   TO  C SSSEQI                         
REMARK   3    RESIDUE RANGE :   A    15        A   114                          
REMARK   3    ORIGIN FOR THE GROUP (A):  34.2803   9.4970  13.2805              
REMARK   3    T TENSOR                                                          
REMARK   3      T11:  -0.0351 T22:  -0.0820                                     
REMARK   3      T33:  -0.0474 T12:   0.0046                                     
REMARK   3      T13:   0.0085 T23:  -0.0289                                     
REMARK   3    L TENSOR                                                          
REMARK   3      L11:   2.1222 L22:   1.0453                                     
REMARK   3      L33:   3.7557 L12:   0.0009                                     
REMARK   3      L13:  -0.1451 L23:  -0.2402                                     
REMARK   3    S TENSOR                                                          
REMARK   3      S11:  -0.0167 S12:   0.1277 S13:   0.0201                       
REMARK   3      S21:  -0.0471 S22:   0.0003 S23:  -0.0035                       
REMARK   3      S31:  -0.0144 S32:   0.1207 S33:   0.0163                       
REMARK   3                                                                      
REMARK   3   TLS GROUP : 2                                                      
REMARK   3    NUMBER OF COMPONENTS GROUP : 1                                    
REMARK   3    COMPONENTS        C SSSEQI   TO  C SSSEQI                         
REMARK   3    RESIDUE RANGE :   B    15        B   114                          
REMARK   3    ORIGIN FOR THE GROUP (A):  44.6858   9.7815  -9.8791              
REMARK   3    T TENSOR                                                          
REMARK   3      T11:  -0.0422 T22:  -0.0275                                     
REMARK   3      T33:  -0.0748 T12:  -0.0377                                     
REMARK   3      T13:   0.0019 T23:   0.0015                                     
REMARK   3    L TENSOR                                                          
REMARK   3      L11:   3.3192 L22:   0.7936                                     
REMARK   3      L33:   3.3929 L12:   0.0509                                     
REMARK   3      L13:  -0.8294 L23:   0.3779                                     
REMARK   3    S TENSOR                                                          
REMARK   3      S11:  -0.0359 S12:  -0.2193 S13:   0.0674                       
REMARK   3      S21:   0.0230 S22:   0.0341 S23:  -0.0080                       
REMARK   3      S31:  -0.1050 S32:   0.4103 S33:   0.0019                       
REMARK   3                                                                      
REMARK   3   TLS GROUP : 3                                                      
REMARK   3    NUMBER OF COMPONENTS GROUP : 1                                    
REMARK   3    COMPONENTS        C SSSEQI   TO  C SSSEQI                         
REMARK   3    RESIDUE RANGE :   C    15        C   116                          
REMARK   3    ORIGIN FOR THE GROUP (A):  22.4442   5.4054 -24.1438              
REMARK   3    T TENSOR                                                          
REMARK   3      T11:  -0.0595 T22:  -0.0144                                     
REMARK   3      T33:  -0.0469 T12:  -0.0586                                     
REMARK   3      T13:   0.0061 T23:  -0.0028                                     
REMARK   3    L TENSOR                                                          
REMARK   3      L11:   3.7766 L22:   0.8563                                     
REMARK   3      L33:   2.0694 L12:  -0.3218                                     
REMARK   3      L13:   0.9801 L23:   0.0893                                     
REMARK   3    S TENSOR                                                          
REMARK   3      S11:   0.1309 S12:  -0.3748 S13:  -0.0792                       
REMARK   3      S21:   0.0578 S22:  -0.0835 S23:   0.0818                       
REMARK   3      S31:   0.0243 S32:  -0.1008 S33:  -0.0474                       
REMARK   3                                                                      
REMARK   3   TLS GROUP : 4                                                      
REMARK   3    NUMBER OF COMPONENTS GROUP : 1                                    
REMARK   3    COMPONENTS        C SSSEQI   TO  C SSSEQI                         
REMARK   3    RESIDUE RANGE :   D    15        D   117                          
REMARK   3    ORIGIN FOR THE GROUP (A):  29.0493   4.9231 -47.2683              
REMARK   3    T TENSOR                                                          
REMARK   3      T11:  -0.0596 T22:  -0.0336                                     
REMARK   3      T33:  -0.0574 T12:   0.0216                                     
REMARK   3      T13:  -0.0075 T23:   0.0100                                     
REMARK   3    L TENSOR                                                          
REMARK   3      L11:   2.9596 L22:   1.3493                                     
REMARK   3      L33:   2.7514 L12:   0.1921                                     
REMARK   3      L13:  -0.1494 L23:   0.3871                                     
REMARK   3    S TENSOR                                                          
REMARK   3      S11:   0.0242 S12:   0.1882 S13:   0.0061                       
REMARK   3      S21:  -0.0799 S22:  -0.0447 S23:  -0.0328                       
REMARK   3      S31:   0.0400 S32:  -0.0041 S33:   0.0206                       
REMARK   3                                                                      
REMARK   3  BULK SOLVENT MODELLING.                                             
REMARK   3   METHOD USED : MASK                                                 
REMARK   3   PARAMETERS FOR MASK CALCULATION                                    
REMARK   3   VDW PROBE RADIUS   : 1.20                                          
REMARK   3   ION PROBE RADIUS   : 0.80                                          
REMARK   3   SHRINKAGE RADIUS   : 0.80                                          
REMARK   3                                                                      
REMARK   3  OTHER REFINEMENT REMARKS: HYDROGENS HAVE BEEN ADDED IN THE RIDING   
REMARK   3  POSITIONS.                                                          
REMARK   4                                                                      
REMARK   4 2VLG COMPLIES WITH FORMAT V. 3.30, 13-JUL-11                         
REMARK 100                                                                      
REMARK 100 THIS ENTRY HAS BEEN PROCESSED BY PDBE ON 14-JAN-08.                  
REMARK 100 THE DEPOSITION ID IS D_1290035011.                                   
REMARK 200                                                                      
REMARK 200 EXPERIMENTAL DETAILS                                                 
REMARK 200  EXPERIMENT TYPE                : X-RAY DIFFRACTION                  
REMARK 200  DATE OF DATA COLLECTION        : 12-APR-05                          
REMARK 200  TEMPERATURE           (KELVIN) : 100                                
REMARK 200  PH                             : 5.5                                
REMARK 200  NUMBER OF CRYSTALS USED        : 1                                  
REMARK 200                                                                      
REMARK 200  SYNCHROTRON              (Y/N) : Y                                  
REMARK 200  RADIATION SOURCE               : APS                                
REMARK 200  BEAMLINE                       : 19-ID                              
REMARK 200  X-RAY GENERATOR MODEL          : NULL                               
REMARK 200  MONOCHROMATIC OR LAUE    (M/L) : M                                  
REMARK 200  WAVELENGTH OR RANGE        (A) : 0.97924                            
REMARK 200  MONOCHROMATOR                  : NULL                               
REMARK 200  OPTICS                         : NULL                               
REMARK 200                                                                      
REMARK 200  DETECTOR TYPE                  : CCD                                
REMARK 200  DETECTOR MANUFACTURER          : ADSC CCD                           
REMARK 200  INTENSITY-INTEGRATION SOFTWARE : HKL-2000                           
REMARK 200  DATA SCALING SOFTWARE          : HKL-2000                           
REMARK 200                                                                      
REMARK 200  NUMBER OF UNIQUE REFLECTIONS   : 42220                              
REMARK 200  RESOLUTION RANGE HIGH      (A) : 1.710                              
REMARK 200  RESOLUTION RANGE LOW       (A) : 44.750                             
REMARK 200  REJECTION CRITERIA  (SIGMA(I)) : -3.000                             
REMARK 200                                                                      
REMARK 200 OVERALL.                                                             
REMARK 200  COMPLETENESS FOR RANGE     (%) : 88.0                               
REMARK 200  DATA REDUNDANCY                : 2.900                              
REMARK 200  R MERGE                    (I) : 0.04000                            
REMARK 200  R SYM                      (I) : NULL                               
REMARK 200  <I/SIGMA(I)> FOR THE DATA SET  : 24.9000                            
REMARK 200                                                                      
REMARK 200 IN THE HIGHEST RESOLUTION SHELL.                                     
REMARK 200  HIGHEST RESOLUTION SHELL, RANGE HIGH (A) : 1.71                     
REMARK 200  HIGHEST RESOLUTION SHELL, RANGE LOW  (A) : 1.74                     
REMARK 200  COMPLETENESS FOR SHELL     (%) : 56.0                               
REMARK 200  DATA REDUNDANCY IN SHELL       : 2.40                               
REMARK 200  R MERGE FOR SHELL          (I) : 0.42000                            
REMARK 200  R SYM FOR SHELL            (I) : NULL                               
REMARK 200  <I/SIGMA(I)> FOR SHELL         : 1.900                              
REMARK 200                                                                      
REMARK 200 DIFFRACTION PROTOCOL: SINGLE WAVELENGTH                              
REMARK 200 METHOD USED TO DETERMINE THE STRUCTURE: SAD                          
REMARK 200 SOFTWARE USED: SHELX, MLPHARE, DM                                    
REMARK 200 STARTING MODEL: NONE                                                 
REMARK 200                                                                      
REMARK 200 REMARK: NONE                                                         
REMARK 280                                                                      
REMARK 280 CRYSTAL                                                              
REMARK 280 SOLVENT CONTENT, VS   (%): 42.40                                     
REMARK 280 MATTHEWS COEFFICIENT, VM (ANGSTROMS**3/DA): 2.10                     
REMARK 280                                                                      
REMARK 280 CRYSTALLIZATION CONDITIONS: 20 DEGREES CELSIUS, HANGING-DROP VAPOR   
REMARK 280  DIFFUSION: 1 MICROLITER KINA (7 MG/ML IN 25 MM TRIS, PH 8, 100      
REMARK 280  MM NACL PLUS 1 MICROLITER WELL SOLUTION (13 TO 15% (W/V) PEG 10,    
REMARK 280  000, 0.1 M AMMONIUM ACETATE, 0.1 M BIS-TRIS, PH 5.5); CRYSTALS      
REMARK 280  APPEARED AFTER ABOUT ONE DAY AND GREW TO A FINAL SIZE OF ABOUT      
REMARK 280  80 X 80 X 100 MICROMETERS WITHIN FOUR DAYS; CRYO-PROTECTION:        
REMARK 280  STEPWISE TRANSFER INTO WELL SOLUTION SUPPLEMENTED WITH UP TO 25%    
REMARK 280  (V/V) GLYCEROL., VAPOR DIFFUSION, HANGING DROP, TEMPERATURE 293K    
REMARK 290                                                                      
REMARK 290 CRYSTALLOGRAPHIC SYMMETRY                                            
REMARK 290 SYMMETRY OPERATORS FOR SPACE GROUP: P 1 21 1                         
REMARK 290                                                                      
REMARK 290      SYMOP   SYMMETRY                                                
REMARK 290     NNNMMM   OPERATOR                                                
REMARK 290       1555   X,Y,Z                                                   
REMARK 290       2555   -X,Y+1/2,-Z                                             
REMARK 290                                                                      
REMARK 290     WHERE NNN -> OPERATOR NUMBER                                     
REMARK 290           MMM -> TRANSLATION VECTOR                                  
REMARK 290                                                                      
REMARK 290 CRYSTALLOGRAPHIC SYMMETRY TRANSFORMATIONS                            
REMARK 290 THE FOLLOWING TRANSFORMATIONS OPERATE ON THE ATOM/HETATM             
REMARK 290 RECORDS IN THIS ENTRY TO PRODUCE CRYSTALLOGRAPHICALLY                
REMARK 290 RELATED MOLECULES.                                                   
REMARK 290   SMTRY1   1  1.000000  0.000000  0.000000        0.00000            
REMARK 290   SMTRY2   1  0.000000  1.000000  0.000000        0.00000            
REMARK 290   SMTRY3   1  0.000000  0.000000  1.000000        0.00000            
REMARK 290   SMTRY1   2 -1.000000  0.000000  0.000000        0.00000            
REMARK 290   SMTRY2   2  0.000000  1.000000  0.000000       27.75800            
REMARK 290   SMTRY3   2  0.000000  0.000000 -1.000000        0.00000            
REMARK 290                                                                      
REMARK 290 REMARK: NULL                                                         
REMARK 300                                                                      
REMARK 300 BIOMOLECULE: 1, 2                                                    
REMARK 300 SEE REMARK 350 FOR THE AUTHOR PROVIDED AND/OR PROGRAM                
REMARK 300 GENERATED ASSEMBLY INFORMATION FOR THE STRUCTURE IN                  
REMARK 300 THIS ENTRY. THE REMARK MAY ALSO PROVIDE INFORMATION ON               
REMARK 300 BURIED SURFACE AREA.                                                 
REMARK 350                                                                      
REMARK 350 COORDINATES FOR A COMPLETE MULTIMER REPRESENTING THE KNOWN           
REMARK 350 BIOLOGICALLY SIGNIFICANT OLIGOMERIZATION STATE OF THE                
REMARK 350 MOLECULE CAN BE GENERATED BY APPLYING BIOMT TRANSFORMATIONS          
REMARK 350 GIVEN BELOW.  BOTH NON-CRYSTALLOGRAPHIC AND                          
REMARK 350 CRYSTALLOGRAPHIC OPERATIONS ARE GIVEN.                               
REMARK 350                                                                      
REMARK 350 BIOMOLECULE: 1                                                       
REMARK 350 AUTHOR DETERMINED BIOLOGICAL UNIT: DIMERIC                           
REMARK 350 SOFTWARE DETERMINED QUATERNARY STRUCTURE: DIMERIC                    
REMARK 350 SOFTWARE USED: PISA                                                  
REMARK 350 TOTAL BURIED SURFACE AREA: 680 ANGSTROM**2                           
REMARK 350 SURFACE AREA OF THE COMPLEX: 13570 ANGSTROM**2                       
REMARK 350 CHANGE IN SOLVENT FREE ENERGY: -10.0 KCAL/MOL                        
REMARK 350 APPLY THE FOLLOWING TO CHAINS: A, D                                  
REMARK 350   BIOMT1   1  1.000000  0.000000  0.000000        0.00000            
REMARK 350   BIOMT2   1  0.000000  1.000000  0.000000        0.00000            
REMARK 350   BIOMT3   1  0.000000  0.000000  1.000000        0.00000            
REMARK 350                                                                      
REMARK 350 BIOMOLECULE: 2                                                       
REMARK 350 AUTHOR DETERMINED BIOLOGICAL UNIT: DIMERIC                           
REMARK 350 SOFTWARE DETERMINED QUATERNARY STRUCTURE: DIMERIC                    
REMARK 350 SOFTWARE USED: PISA                                                  
REMARK 350 TOTAL BURIED SURFACE AREA: 440 ANGSTROM**2                           
REMARK 350 SURFACE AREA OF THE COMPLEX: 13220 ANGSTROM**2                       
REMARK 350 CHANGE IN SOLVENT FREE ENERGY: -10.0 KCAL/MOL                        
REMARK 350 APPLY THE FOLLOWING TO CHAINS: B, C                                  
REMARK 350   BIOMT1   1  1.000000  0.000000  0.000000        0.00000            
REMARK 350   BIOMT2   1  0.000000  1.000000  0.000000        0.00000            
REMARK 350   BIOMT3   1  0.000000  0.000000  1.000000        0.00000            
REMARK 465                                                                      
REMARK 465 MISSING RESIDUES                                                     
REMARK 465 THE FOLLOWING RESIDUES WERE NOT LOCATED IN THE                       
REMARK 465 EXPERIMENT. (M=MODEL NUMBER; RES=RESIDUE NAME; C=CHAIN               
REMARK 465 IDENTIFIER; SSSEQ=SEQUENCE NUMBER; I=INSERTION CODE.)                
REMARK 465                                                                      
REMARK 465   M RES C SSSEQI                                                     
REMARK 465     GLY A     7                                                      
REMARK 465     GLU A     8                                                      
REMARK 465     PHE A     9                                                      
REMARK 465     PRO A    10                                                      
REMARK 465     LEU A    11                                                      
REMARK 465     GLN A    12                                                      
REMARK 465     THR A    13                                                      
REMARK 465     LYS A    14                                                      
REMARK 465     THR A    97                                                      
REMARK 465     THR A    98                                                      
REMARK 465     ARG A    99                                                      
REMARK 465     ALA A   100                                                      
REMARK 465     GLU A   101                                                      
REMARK 465     ARG A   102                                                      
REMARK 465     THR A   103                                                      
REMARK 465     GLU A   115                                                      
REMARK 465     GLU A   116                                                      
REMARK 465     GLU A   117                                                      
REMARK 465     GLY B     7                                                      
REMARK 465     GLU B     8                                                      
REMARK 465     PHE B     9                                                      
REMARK 465     PRO B    10                                                      
REMARK 465     LEU B    11                                                      
REMARK 465     GLN B    12                                                      
REMARK 465     THR B    13                                                      
REMARK 465     LYS B    14                                                      
REMARK 465     THR B    98                                                      
REMARK 465     ARG B    99                                                      
REMARK 465     ALA B   100                                                      
REMARK 465     GLU B   101                                                      
REMARK 465     ARG B   102                                                      
REMARK 465     THR B   103                                                      
REMARK 465     GLU B   104                                                      
REMARK 465     GLU B   115                                                      
REMARK 465     GLU B   116                                                      
REMARK 465     GLU B   117                                                      
REMARK 465     GLY C     7                                                      
REMARK 465     GLU C     8                                                      
REMARK 465     PHE C     9                                                      
REMARK 465     PRO C    10                                                      
REMARK 465     LEU C    11                                                      
REMARK 465     GLN C    12                                                      
REMARK 465     THR C    13                                                      
REMARK 465     LYS C    14                                                      
REMARK 465     GLU C   117                                                      
REMARK 465     GLY D     7                                                      
REMARK 465     GLU D     8                                                      
REMARK 465     PHE D     9                                                      
REMARK 465     PRO D    10                                                      
REMARK 465     LEU D    11                                                      
REMARK 465     GLN D    12                                                      
REMARK 465     THR D    13                                                      
REMARK 465     LYS D    14                                                      
REMARK 465     GLU D    69                                                      
REMARK 465     HIS D    70                                                      
REMARK 500                                                                      
REMARK 500 GEOMETRY AND STEREOCHEMISTRY                                         
REMARK 500 SUBTOPIC: TORSION ANGLES                                             
REMARK 500                                                                      
REMARK 500 TORSION ANGLES OUTSIDE THE EXPECTED RAMACHANDRAN REGIONS:            
REMARK 500 (M=MODEL NUMBER; RES=RESIDUE NAME; C=CHAIN IDENTIFIER;               
REMARK 500 SSEQ=SEQUENCE NUMBER; I=INSERTION CODE).                             
REMARK 500                                                                      
REMARK 500 STANDARD TABLE:                                                      
REMARK 500 FORMAT:(10X,I3,1X,A3,1X,A1,I4,A1,4X,F7.2,3X,F7.2)                    
REMARK 500                                                                      
REMARK 500 EXPECTED VALUES: GJ KLEYWEGT AND TA JONES (1996). PHI/PSI-           
REMARK 500 CHOLOGY: RAMACHANDRAN REVISITED. STRUCTURE 4, 1395 - 1400            
REMARK 500                                                                      
REMARK 500  M RES CSSEQI        PSI       PHI                                   
REMARK 500    LEU A  72      -60.90   -138.43                                   
REMARK 500    LEU B  72      -64.10   -137.22                                   
REMARK 500    HIS C  70       36.40   -151.92                                   
REMARK 500    LEU C  72       16.29     53.45                                   
REMARK 500    ALA C 100     -124.88   -124.83                                   
REMARK 500    ALA D 100      -90.00   -115.84                                   
REMARK 500                                                                      
REMARK 500 REMARK: NULL                                                         
REMARK 525                                                                      
REMARK 525 SOLVENT                                                              
REMARK 525                                                                      
REMARK 525 THE SOLVENT MOLECULES HAVE CHAIN IDENTIFIERS THAT                    
REMARK 525 INDICATE THE POLYMER CHAIN WITH WHICH THEY ARE MOST                  
REMARK 525 CLOSELY ASSOCIATED. THE REMARK LISTS ALL THE SOLVENT                 
REMARK 525 MOLECULES WHICH ARE MORE THAN 5A AWAY FROM THE                       
REMARK 525 NEAREST POLYMER CHAIN (M = MODEL NUMBER;                             
REMARK 525 RES=RESIDUE NAME; C=CHAIN IDENTIFIER; SSEQ=SEQUENCE                  
REMARK 525 NUMBER; I=INSERTION CODE):                                           
REMARK 525                                                                      
REMARK 525  M RES CSSEQI                                                        
REMARK 525    HOH C2009        DISTANCE =  8.02 ANGSTROMS                       
REMARK 525    HOH C2023        DISTANCE =  6.34 ANGSTROMS                       
REMARK 800                                                                      
REMARK 800 SITE                                                                 
REMARK 800 SITE_IDENTIFIER: AC1                                                 
REMARK 800 EVIDENCE_CODE: SOFTWARE                                              
REMARK 800 SITE_DESCRIPTION: BINDING SITE FOR RESIDUE ACT C1117                 
REMARK 800                                                                      
REMARK 800 SITE_IDENTIFIER: AC2                                                 
REMARK 800 EVIDENCE_CODE: SOFTWARE                                              
REMARK 800 SITE_DESCRIPTION: BINDING SITE FOR RESIDUE ACT C1118                 
REMARK 800                                                                      
REMARK 800 SITE_IDENTIFIER: AC3                                                 
REMARK 800 EVIDENCE_CODE: SOFTWARE                                              
REMARK 800 SITE_DESCRIPTION: BINDING SITE FOR RESIDUE CL D1115                  
REMARK 800                                                                      
REMARK 800 SITE_IDENTIFIER: AC4                                                 
REMARK 800 EVIDENCE_CODE: SOFTWARE                                              
REMARK 800 SITE_DESCRIPTION: BINDING SITE FOR RESIDUE CL B1115                  
REMARK 800                                                                      
REMARK 800 SITE_IDENTIFIER: AC5                                                 
REMARK 800 EVIDENCE_CODE: SOFTWARE                                              
REMARK 800 SITE_DESCRIPTION: BINDING SITE FOR RESIDUE CL C1115                  
REMARK 999                                                                      
REMARK 999 SEQUENCE                                                             
REMARK 999 RESIDUES 7-9 (GEF) BELONG TO THE CLONING LINKER                      
DBREF  2VLG A    7     9  PDB    2VLG     2VLG             7      9             
DBREF  2VLG A   10   117  UNP    P16497   KINA_BACSU      10    117             
DBREF  2VLG B    7     9  PDB    2VLG     2VLG             7      9             
DBREF  2VLG B   10   117  UNP    P16497   KINA_BACSU      10    117             
DBREF  2VLG C    7     9  PDB    2VLG     2VLG             7      9             
DBREF  2VLG C   10   117  UNP    P16497   KINA_BACSU      10    117             
DBREF  2VLG D    7     9  PDB    2VLG     2VLG             7      9             
DBREF  2VLG D   10   117  UNP    P16497   KINA_BACSU      10    117             
SEQRES   1 A  111  GLY GLU PHE PRO LEU GLN THR LYS THR ASP ILE HIS ALA          
SEQRES   2 A  111  VAL LEU ALA SER ASN GLY ARG ILE ILE TYR ILE SER ALA          
SEQRES   3 A  111  ASN SER LYS LEU HIS LEU GLY TYR LEU GLN GLY GLU MET          
SEQRES   4 A  111  ILE GLY SER PHE LEU LYS THR PHE LEU HIS GLU GLU ASP          
SEQRES   5 A  111  GLN PHE LEU VAL GLU SER TYR PHE TYR ASN GLU HIS HIS          
SEQRES   6 A  111  LEU MET PRO CYS THR PHE ARG PHE ILE LYS LYS ASP HIS          
SEQRES   7 A  111  THR ILE VAL TRP VAL GLU ALA ALA VAL GLU ILE VAL THR          
SEQRES   8 A  111  THR ARG ALA GLU ARG THR GLU ARG GLU ILE ILE LEU LYS          
SEQRES   9 A  111  MET LYS VAL LEU GLU GLU GLU                                  
SEQRES   1 B  111  GLY GLU PHE PRO LEU GLN THR LYS THR ASP ILE HIS ALA          
SEQRES   2 B  111  VAL LEU ALA SER ASN GLY ARG ILE ILE TYR ILE SER ALA          
SEQRES   3 B  111  ASN SER LYS LEU HIS LEU GLY TYR LEU GLN GLY GLU MET          
SEQRES   4 B  111  ILE GLY SER PHE LEU LYS THR PHE LEU HIS GLU GLU ASP          
SEQRES   5 B  111  GLN PHE LEU VAL GLU SER TYR PHE TYR ASN GLU HIS HIS          
SEQRES   6 B  111  LEU MET PRO CYS THR PHE ARG PHE ILE LYS LYS ASP HIS          
SEQRES   7 B  111  THR ILE VAL TRP VAL GLU ALA ALA VAL GLU ILE VAL THR          
SEQRES   8 B  111  THR ARG ALA GLU ARG THR GLU ARG GLU ILE ILE LEU LYS          
SEQRES   9 B  111  MET LYS VAL LEU GLU GLU GLU                                  
SEQRES   1 C  111  GLY GLU PHE PRO LEU GLN THR LYS THR ASP ILE HIS ALA          
SEQRES   2 C  111  VAL LEU ALA SER ASN GLY ARG ILE ILE TYR ILE SER ALA          
SEQRES   3 C  111  ASN SER LYS LEU HIS LEU GLY TYR LEU GLN GLY GLU MET          
SEQRES   4 C  111  ILE GLY SER PHE LEU LYS THR PHE LEU HIS GLU GLU ASP          
SEQRES   5 C  111  GLN PHE LEU VAL GLU SER TYR PHE TYR ASN GLU HIS HIS          
SEQRES   6 C  111  LEU MET PRO CYS THR PHE ARG PHE ILE LYS LYS ASP HIS          
SEQRES   7 C  111  THR ILE VAL TRP VAL GLU ALA ALA VAL GLU ILE VAL THR          
SEQRES   8 C  111  THR ARG ALA GLU ARG THR GLU ARG GLU ILE ILE LEU LYS          
SEQRES   9 C  111  MET LYS VAL LEU GLU GLU GLU                                  
SEQRES   1 D  111  GLY GLU PHE PRO LEU GLN THR LYS THR ASP ILE HIS ALA          
SEQRES   2 D  111  VAL LEU ALA SER ASN GLY ARG ILE ILE TYR ILE SER ALA          
SEQRES   3 D  111  ASN SER LYS LEU HIS LEU GLY TYR LEU GLN GLY GLU MET          
SEQRES   4 D  111  ILE GLY SER PHE LEU LYS THR PHE LEU HIS GLU GLU ASP          
SEQRES   5 D  111  GLN PHE LEU VAL GLU SER TYR PHE TYR ASN GLU HIS HIS          
SEQRES   6 D  111  LEU MET PRO CYS THR PHE ARG PHE ILE LYS LYS ASP HIS          
SEQRES   7 D  111  THR ILE VAL TRP VAL GLU ALA ALA VAL GLU ILE VAL THR          
SEQRES   8 D  111  THR ARG ALA GLU ARG THR GLU ARG GLU ILE ILE LEU LYS          
SEQRES   9 D  111  MET LYS VAL LEU GLU GLU GLU                                  
HET     CL  B1115       1                                                       
HET     CL  B1116       1                                                       
HET     CL  C1115       1                                                       
HET    ACT  C1117       4                                                       
HET    ACT  C1118       4                                                       
HET     CL  D1115       1                                                       
HETNAM      CL CHLORIDE ION                                                     
HETNAM     ACT ACETATE ION                                                      
FORMUL   5   CL    4(CL 1-)                                                     
FORMUL   8  ACT    2(C2 H3 O2 1-)                                               
FORMUL  11  HOH   *301(H2 O)                                                    
HELIX    1   1 ASN A   33  GLY A   39  1                                   7    
HELIX    2   2 LEU A   41  ILE A   46  1                                   6    
HELIX    3   3 LEU A   50  PHE A   53  5                                   4    
HELIX    4   4 HIS A   55  GLU A   57  5                                   3    
HELIX    5   5 ASP A   58  ASN A   68  1                                  11    
HELIX    6   6 ASN B   33  GLY B   39  1                                   7    
HELIX    7   7 LEU B   41  ILE B   46  1                                   6    
HELIX    8   8 LEU B   50  PHE B   53  5                                   4    
HELIX    9   9 HIS B   55  GLU B   57  5                                   3    
HELIX   10  10 ASP B   58  ASN B   68  1                                  11    
HELIX   11  11 ASN C   33  GLY C   39  1                                   7    
HELIX   12  12 LEU C   41  ILE C   46  1                                   6    
HELIX   13  13 LEU C   50  PHE C   53  5                                   4    
HELIX   14  14 HIS C   55  PHE C   60  1                                   6    
HELIX   15  15 VAL C   62  ASN C   68  1                                   7    
HELIX   16  16 ASN D   33  GLY D   39  1                                   7    
HELIX   17  17 LEU D   41  ILE D   46  1                                   6    
HELIX   18  18 LEU D   50  LEU D   54  5                                   5    
HELIX   19  19 HIS D   55  PHE D   66  1                                  12    
SHEET    1  AA 5 ILE A  27  ILE A  30  0                                        
SHEET    2  AA 5 ILE A  17  LEU A  21 -1  O  VAL A  20   N  ILE A  28           
SHEET    3  AA 5 ILE A 107  VAL A 113 -1  O  ILE A 107   N  LEU A  21           
SHEET    4  AA 5 ILE A  86  ILE A  95 -1  O  GLU A  90   N  LYS A 112           
SHEET    5  AA 5 CYS A  75  ILE A  80 -1  O  CYS A  75   N  ALA A  91           
SHEET    1  BA 5 ILE B  27  ILE B  30  0                                        
SHEET    2  BA 5 ILE B  17  LEU B  21 -1  O  VAL B  20   N  ILE B  28           
SHEET    3  BA 5 ILE B 107  VAL B 113 -1  O  ILE B 107   N  LEU B  21           
SHEET    4  BA 5 ILE B  86  ILE B  95 -1  O  GLU B  90   N  LYS B 112           
SHEET    5  BA 5 CYS B  75  ILE B  80 -1  O  CYS B  75   N  ALA B  91           
SHEET    1  CA 5 ILE C  27  ILE C  30  0                                        
SHEET    2  CA 5 ILE C  17  ALA C  22 -1  O  VAL C  20   N  ILE C  28           
SHEET    3  CA 5 THR C 103  VAL C 113 -1  O  ILE C 107   N  LEU C  21           
SHEET    4  CA 5 ILE C  86  ARG C  99 -1  O  GLU C  90   N  LYS C 112           
SHEET    5  CA 5 CYS C  75  ILE C  80 -1  O  CYS C  75   N  ALA C  91           
SHEET    1  DA 5 ILE D  27  ILE D  30  0                                        
SHEET    2  DA 5 ILE D  17  ALA D  22 -1  O  VAL D  20   N  ILE D  28           
SHEET    3  DA 5 THR D 103  LEU D 114 -1  O  ILE D 107   N  LEU D  21           
SHEET    4  DA 5 ILE D  86  ARG D  99 -1  O  TRP D  88   N  LEU D 114           
SHEET    5  DA 5 CYS D  75  ILE D  80 -1  O  CYS D  75   N  ALA D  91           
SITE     1 AC1  8 ALA C  19  VAL C  20  ILE C 108  HOH C2004                    
SITE     2 AC1  8 HOH C2084  ALA D  19  VAL D  20  ILE D 108                    
SITE     1 AC2  4 ALA C  92  GLU C  94  ILE C 108  LYS C 110                    
SITE     1 AC3  3 GLU A  69  HIS A  71  HOH D2039                               
SITE     1 AC4  3 TYR A  29  HOH A2006  TYR B  29                               
SITE     1 AC5  1 HOH D2074                                                     
CRYST1   53.568   55.516   78.879  90.00 109.01  90.00 P 1 21 1      8          
ORIGX1      1.000000  0.000000  0.000000        0.00000                         
ORIGX2      0.000000  1.000000  0.000000        0.00000                         
ORIGX3      0.000000  0.000000  1.000000        0.00000                         
SCALE1      0.018668  0.000000  0.006432        0.00000                         
SCALE2      0.000000  0.018013  0.000000        0.00000                         
SCALE3      0.000000  0.000000  0.013409        0.00000                         
ATOM      1  N   THR A  15      38.360  -4.342   8.000  1.00 41.17           N  
ATOM      2  CA  THR A  15      37.432  -3.849   9.096  1.00 40.67           C  
ATOM      3  C   THR A  15      37.643  -2.412   9.622  1.00 38.51           C  
ATOM      4  O   THR A  15      36.762  -1.871  10.334  1.00 38.70           O  
ATOM      5  CB  THR A  15      37.292  -4.876  10.292  1.00 41.94           C  
ATOM      6  OG1 THR A  15      37.579  -4.231  11.556  1.00 45.82           O  
ATOM      7  CG2 THR A  15      38.203  -6.106  10.102  1.00 43.11           C  
ATOM      8  N   ASP A  16      38.776  -1.783   9.298  1.00 34.98           N  
ATOM      9  CA  ASP A  16      38.917  -0.369   9.668  1.00 30.24           C  
ATOM     10  C   ASP A  16      38.054   0.412   8.694  1.00 28.23           C  
ATOM     11  O   ASP A  16      38.024   0.107   7.491  1.00 28.00           O  
ATOM     12  CB  ASP A  16      40.356   0.154   9.544  1.00 30.49           C  
ATOM     13  CG  ASP A  16      41.276  -0.245  10.716  1.00 30.80           C  
ATOM     14  OD1 ASP A  16      40.806  -0.401  11.847  1.00 27.89           O  
ATOM     15  OD2 ASP A  16      42.496  -0.396  10.480  1.00 32.20           O  
ATOM     16  N   ILE A  17      37.368   1.419   9.215  1.00 26.59           N  
ATOM     17  CA  ILE A  17      36.655   2.399   8.424  1.00 25.52           C  
ATOM     18  C   ILE A  17      37.634   3.571   8.257  1.00 25.33           C  
ATOM     19  O   ILE A  17      38.302   3.993   9.204  1.00 24.41           O  
ATOM     20  CB  ILE A  17      35.413   2.901   9.155  1.00 24.82           C  
ATOM     21  CG1 ILE A  17      34.471   1.730   9.469  1.00 24.81           C  
ATOM     22  CG2 ILE A  17      34.660   3.952   8.332  1.00 24.19           C  
ATOM     23  CD1 ILE A  17      33.612   1.934  10.732  1.00 25.63           C  
ATOM     24  N   HIS A  18      37.782   4.074   7.035  1.00 23.18           N  
ATOM     25  CA  HIS A  18      38.700   5.169   6.855  1.00 21.92           C  
ATOM     26  C   HIS A  18      37.851   6.370   6.606  1.00 22.60           C  
ATOM     27  O   HIS A  18      36.880   6.278   5.862  1.00 21.28           O  
ATOM     28  CB  HIS A  18      39.587   4.913   5.656  1.00 22.32           C  
ATOM     29  CG  HIS A  18      40.356   3.649   5.789  1.00 20.54           C  
ATOM     30  ND1 HIS A  18      41.496   3.580   6.551  1.00 23.64           N  
ATOM     31  CD2 HIS A  18      40.103   2.390   5.365  1.00 23.71           C  
ATOM     32  CE1 HIS A  18      41.953   2.340   6.548  1.00 19.20           C  
ATOM     33  NE2 HIS A  18      41.137   1.599   5.823  1.00 23.86           N  
ATOM     34  N   ALA A  19      38.219   7.504   7.187  1.00 22.45           N  
ATOM     35  CA  ALA A  19      37.442   8.661   7.030  1.00 21.96           C  
ATOM     36  C   ALA A  19      38.382   9.796   6.966  1.00 23.75           C  
ATOM     37  O   ALA A  19      39.513   9.706   7.438  1.00 25.18           O  
ATOM     38  CB  ALA A  19      36.427   8.874   8.205  1.00 23.17           C  
ATOM     39  N   VAL A  20      37.941  10.847   6.296  1.00 21.86           N  
ATOM     40  CA  VAL A  20      38.707  12.086   6.246  1.00 21.50           C  
ATOM     41  C   VAL A  20      37.790  13.205   6.659  1.00 21.74           C  
ATOM     42  O   VAL A  20      36.654  13.275   6.156  1.00 21.19           O  
ATOM     43  CB  VAL A  20      39.174  12.431   4.803  1.00 22.17           C  
ATOM     44  CG1 VAL A  20      39.985  13.739   4.789  1.00 21.00           C  
ATOM     45  CG2 VAL A  20      40.022  11.306   4.251  1.00 20.10           C  
ATOM     46  N   LEU A  21      38.264  14.079   7.574  1.00 23.00           N  
ATOM     47  CA  LEU A  21      37.425  15.171   8.072  1.00 23.37           C  
ATOM     48  C   LEU A  21      38.092  16.474   7.795  1.00 24.46           C  
ATOM     49  O   LEU A  21      39.315  16.573   7.892  1.00 25.84           O  
ATOM     50  CB  LEU A  21      37.279  15.113   9.587  1.00 23.89           C  
ATOM     51  CG  LEU A  21      36.930  13.842  10.315  1.00 23.67           C  
ATOM     52  CD1 LEU A  21      36.908  14.163  11.834  1.00 23.09           C  
ATOM     53  CD2 LEU A  21      35.578  13.390   9.830  1.00 27.97           C  
ATOM     54  N   ALA A  22      37.301  17.489   7.491  1.00 25.57           N  
ATOM     55  CA  ALA A  22      37.860  18.839   7.361  1.00 25.71           C  
ATOM     56  C   ALA A  22      38.106  19.308   8.764  1.00 28.02           C  
ATOM     57  O   ALA A  22      37.689  18.686   9.746  1.00 26.38           O  
ATOM     58  CB  ALA A  22      36.886  19.759   6.673  1.00 26.61           C  
ATOM     59  N   SER A  23      38.777  20.430   8.879  1.00 28.94           N  
ATOM     60  CA  SER A  23      39.120  20.892  10.201  1.00 31.60           C  
ATOM     61  C   SER A  23      37.887  21.343  11.003  1.00 32.09           C  
ATOM     62  O   SER A  23      37.945  21.393  12.228  1.00 33.13           O  
ATOM     63  CB  SER A  23      40.143  22.006  10.069  1.00 31.26           C  
ATOM     64  OG  SER A  23      39.602  22.958   9.195  1.00 35.16           O  
ATOM     65  N   ASN A  24      36.771  21.632  10.337  1.00 31.19           N  
ATOM     66  CA  ASN A  24      35.540  21.957  11.042  1.00 31.43           C  
ATOM     67  C   ASN A  24      34.640  20.744  11.346  1.00 31.16           C  
ATOM     68  O   ASN A  24      33.543  20.921  11.887  1.00 31.57           O  
ATOM     69  CB  ASN A  24      34.761  23.034  10.267  1.00 32.19           C  
ATOM     70  CG  ASN A  24      34.118  22.489   9.008  1.00 33.27           C  
ATOM     71  OD1 ASN A  24      34.491  21.421   8.524  1.00 28.64           O  
ATOM     72  ND2 ASN A  24      33.152  23.222   8.467  1.00 32.61           N  
ATOM     73  N   GLY A  25      35.093  19.535  11.001  1.00 29.49           N  
ATOM     74  CA  GLY A  25      34.363  18.260  11.315  1.00 27.59           C  
ATOM     75  C   GLY A  25      33.519  17.665  10.176  1.00 26.19           C  
ATOM     76  O   GLY A  25      32.881  16.609  10.290  1.00 26.18           O  
ATOM     77  N   ARG A  26      33.466  18.403   9.086  1.00 25.30           N  
ATOM     78  CA  ARG A  26      32.767  17.981   7.911  1.00 24.24           C  
ATOM     79  C   ARG A  26      33.448  16.731   7.397  1.00 24.02           C  
ATOM     80  O   ARG A  26      34.688  16.659   7.267  1.00 23.70           O  
ATOM     81  CB  ARG A  26      32.824  19.064   6.842  1.00 25.00           C  
ATOM     82  CG  ARG A  26      32.154  18.628   5.547  1.00 25.65           C  
ATOM     83  CD  ARG A  26      32.084  19.747   4.534  1.00 26.75           C  
ATOM     84  NE  ARG A  26      33.408  20.262   4.215  1.00 25.41           N  
ATOM     85  CZ  ARG A  26      34.186  19.780   3.247  1.00 28.49           C  
ATOM     86  NH1 ARG A  26      33.757  18.773   2.496  1.00 23.78           N  
ATOM     87  NH2 ARG A  26      35.386  20.321   3.019  1.00 22.12           N  
ATOM     88  N   ILE A  27      32.610  15.746   7.090  1.00 22.56           N  
ATOM     89  CA  ILE A  27      33.092  14.488   6.593  1.00 21.18           C  
ATOM     90  C   ILE A  27      33.356  14.676   5.088  1.00 22.15           C  
ATOM     91  O   ILE A  27      32.414  14.824   4.299  1.00 22.03           O  
ATOM     92  CB  ILE A  27      32.060  13.415   6.802  1.00 21.78           C  
ATOM     93  CG1 ILE A  27      31.914  13.082   8.332  1.00 20.34           C  
ATOM     94  CG2 ILE A  27      32.489  12.117   6.124  1.00 20.87           C  
ATOM     95  CD1 ILE A  27      30.648  12.158   8.559  1.00 20.09           C  
ATOM     96  N   ILE A  28      34.643  14.650   4.739  1.00 19.86           N  
ATOM     97  CA  ILE A  28      35.127  14.793   3.343  1.00 19.50           C  
ATOM     98  C   ILE A  28      35.003  13.451   2.639  1.00 20.11           C  
ATOM     99  O   ILE A  28      34.612  13.407   1.490  1.00 21.23           O  
ATOM    100  CB  ILE A  28      36.594  15.252   3.339  1.00 20.01           C  
ATOM    101  CG1 ILE A  28      36.625  16.733   3.762  1.00 19.83           C  
ATOM    102  CG2 ILE A  28      37.272  15.007   1.956  1.00 18.67           C  
ATOM    103  CD1 ILE A  28      37.994  17.373   3.889  1.00 20.59           C  
ATOM    104  N   TYR A  29      35.292  12.370   3.357  1.00 20.98           N  
ATOM    105  CA  TYR A  29      35.268  11.042   2.777  1.00 20.49           C  
ATOM    106  C   TYR A  29      35.067  10.027   3.879  1.00 20.19           C  
ATOM    107  O   TYR A  29      35.499  10.219   5.014  1.00 19.31           O  
ATOM    108  CB  TYR A  29      36.629  10.804   2.133  1.00 21.60           C  
ATOM    109  CG  TYR A  29      36.805   9.391   1.656  1.00 21.08           C  
ATOM    110  CD1 TYR A  29      36.234   8.979   0.472  1.00 21.35           C  
ATOM    111  CD2 TYR A  29      37.546   8.457   2.412  1.00 22.81           C  
ATOM    112  CE1 TYR A  29      36.393   7.674   0.037  1.00 20.36           C  
ATOM    113  CE2 TYR A  29      37.679   7.161   1.969  1.00 21.43           C  
ATOM    114  CZ  TYR A  29      37.116   6.797   0.796  1.00 22.58           C  
ATOM    115  OH  TYR A  29      37.283   5.515   0.364  1.00 23.94           O  
ATOM    116  N   ILE A  30      34.411   8.917   3.566  1.00 21.15           N  
ATOM    117  CA  ILE A  30      34.353   7.821   4.477  1.00 21.64           C  
ATOM    118  C   ILE A  30      34.294   6.593   3.592  1.00 21.40           C  
ATOM    119  O   ILE A  30      33.710   6.657   2.495  1.00 23.82           O  
ATOM    120  CB  ILE A  30      33.190   7.902   5.466  1.00 20.36           C  
ATOM    121  CG1 ILE A  30      33.405   6.828   6.548  1.00 22.96           C  
ATOM    122  CG2 ILE A  30      31.779   7.739   4.805  1.00 21.22           C  
ATOM    123  CD1 ILE A  30      32.582   7.095   7.809  1.00 20.58           C  
ATOM    124  N   SER A  31      34.945   5.510   4.008  1.00 22.40           N  
ATOM    125  CA  SER A  31      34.972   4.344   3.142  1.00 19.85           C  
ATOM    126  C   SER A  31      33.630   3.633   3.071  1.00 22.34           C  
ATOM    127  O   SER A  31      32.716   3.937   3.871  1.00 22.16           O  
ATOM    128  CB  SER A  31      36.082   3.406   3.558  1.00 21.53           C  
ATOM    129  OG  SER A  31      36.034   3.252   4.987  1.00 22.47           O  
ATOM    130  N   ALA A  32      33.502   2.688   2.113  1.00 21.64           N  
ATOM    131  CA  ALA A  32      32.182   2.135   1.771  1.00 23.48           C  
ATOM    132  C   ALA A  32      31.666   1.233   2.868  1.00 24.64           C  
ATOM    133  O   ALA A  32      30.482   0.951   2.915  1.00 23.60           O  
ATOM    134  CB  ALA A  32      32.231   1.377   0.436  1.00 22.82           C  
ATOM    135  N   ASN A  33      32.553   0.796   3.780  1.00 25.69           N  
ATOM    136  CA  ASN A  33      32.095  -0.040   4.904  1.00 25.94           C  
ATOM    137  C   ASN A  33      31.378   0.729   6.025  1.00 26.22           C  
ATOM    138  O   ASN A  33      31.000   0.167   7.049  1.00 25.64           O  
ATOM    139  CB  ASN A  33      33.218  -0.932   5.434  1.00 26.42           C  
ATOM    140  CG  ASN A  33      34.420  -0.168   5.908  1.00 25.25           C  
ATOM    141  OD1 ASN A  33      34.454   1.050   5.860  1.00 23.87           O  
ATOM    142  ND2 ASN A  33      35.410  -0.904   6.468  1.00 21.76           N  
ATOM    143  N   SER A  34      31.152   2.014   5.819  1.00 25.37           N  
ATOM    144  CA  SER A  34      30.279   2.739   6.684  1.00 26.01           C  
ATOM    145  C   SER A  34      28.886   2.089   6.763  1.00 27.76           C  
ATOM    146  O   SER A  34      28.258   2.079   7.846  1.00 27.50           O  
ATOM    147  CB  SER A  34      30.167   4.202   6.200  1.00 25.52           C  
ATOM    148  OG  SER A  34      29.603   4.284   4.908  1.00 26.03           O  
ATOM    149  N   LYS A  35      28.387   1.587   5.634  1.00 28.07           N  
ATOM    150  CA  LYS A  35      27.058   0.961   5.599  1.00 29.60           C  
ATOM    151  C   LYS A  35      27.039  -0.249   6.507  1.00 29.66           C  
ATOM    152  O   LYS A  35      26.220  -0.308   7.432  1.00 31.16           O  
ATOM    153  CB  LYS A  35      26.634   0.644   4.153  1.00 30.22           C  
ATOM    154  CG  LYS A  35      25.240   0.029   4.019  1.00 33.12           C  
ATOM    155  CD  LYS A  35      24.123   0.880   4.645  1.00 34.15           C  
ATOM    156  CE  LYS A  35      22.770   0.168   4.474  1.00 35.05           C  
ATOM    157  NZ  LYS A  35      22.175   0.269   3.114  1.00 36.89           N  
ATOM    158  N   LEU A  36      27.971  -1.179   6.295  1.00 29.07           N  
ATOM    159  CA  LEU A  36      28.129  -2.361   7.151  1.00 29.79           C  
ATOM    160  C   LEU A  36      28.151  -2.096   8.663  1.00 29.87           C  
ATOM    161  O   LEU A  36      27.458  -2.771   9.439  1.00 30.23           O  
ATOM    162  CB  LEU A  36      29.403  -3.107   6.767  1.00 29.83           C  
ATOM    163  CG  LEU A  36      29.840  -4.343   7.555  1.00 30.09           C  
ATOM    164  CD1 LEU A  36      28.711  -5.400   7.653  1.00 32.29           C  
ATOM    165  CD2 LEU A  36      31.058  -4.944   6.858  1.00 31.02           C  
ATOM    166  N   HIS A  37      29.005  -1.175   9.074  1.00 28.67           N  
ATOM    167  CA  HIS A  37      29.263  -0.938  10.494  1.00 28.66           C  
ATOM    168  C   HIS A  37      28.356   0.102  11.139  1.00 28.96           C  
ATOM    169  O   HIS A  37      28.061  -0.009  12.332  1.00 29.43           O  
ATOM    170  CB  HIS A  37      30.723  -0.508  10.658  1.00 28.29           C  
ATOM    171  CG  HIS A  37      31.680  -1.564  10.232  1.00 28.31           C  
ATOM    172  ND1 HIS A  37      31.709  -2.808  10.827  1.00 26.50           N  
ATOM    173  CD2 HIS A  37      32.649  -1.568   9.290  1.00 27.59           C  
ATOM    174  CE1 HIS A  37      32.661  -3.534  10.263  1.00 31.95           C  
ATOM    175  NE2 HIS A  37      33.245  -2.805   9.326  1.00 31.20           N  
ATOM    176  N   LEU A  38      27.912   1.095  10.369  1.00 26.60           N  
ATOM    177  CA  LEU A  38      27.282   2.243  10.959  1.00 27.05           C  
ATOM    178  C   LEU A  38      25.882   2.430  10.454  1.00 26.91           C  
ATOM    179  O   LEU A  38      25.160   3.243  10.992  1.00 28.29           O  
ATOM    180  CB  LEU A  38      28.094   3.499  10.683  1.00 25.62           C  
ATOM    181  CG  LEU A  38      29.593   3.366  11.013  1.00 25.82           C  
ATOM    182  CD1 LEU A  38      30.284   4.587  10.490  1.00 26.28           C  
ATOM    183  CD2 LEU A  38      29.869   3.170  12.501  1.00 22.01           C  
ATOM    184  N   GLY A  39      25.478   1.667   9.431  1.00 26.54           N  
ATOM    185  CA  GLY A  39      24.114   1.740   8.932  1.00 25.04           C  
ATOM    186  C   GLY A  39      23.860   2.766   7.867  1.00 24.90           C  
ATOM    187  O   GLY A  39      22.760   2.809   7.312  1.00 25.54           O  
ATOM    188  N   TYR A  40      24.872   3.589   7.578  1.00 25.60           N  
ATOM    189  CA  TYR A  40      24.772   4.638   6.595  1.00 25.48           C  
ATOM    190  C   TYR A  40      25.663   4.383   5.380  1.00 25.52           C  
ATOM    191  O   TYR A  40      26.837   4.003   5.525  1.00 25.94           O  
ATOM    192  CB  TYR A  40      25.263   5.938   7.193  1.00 24.63           C  
ATOM    193  CG  TYR A  40      24.383   6.507   8.271  1.00 26.62           C  
ATOM    194  CD1 TYR A  40      23.205   7.198   7.927  1.00 27.47           C  
ATOM    195  CD2 TYR A  40      24.732   6.386   9.611  1.00 26.45           C  
ATOM    196  CE1 TYR A  40      22.392   7.771   8.891  1.00 26.36           C  
ATOM    197  CE2 TYR A  40      23.902   6.951  10.623  1.00 27.44           C  
ATOM    198  CZ  TYR A  40      22.748   7.644  10.230  1.00 28.65           C  
ATOM    199  OH  TYR A  40      21.909   8.233  11.164  1.00 28.74           O  
ATOM    200  N   LEU A  41      25.118   4.635   4.186  1.00 25.41           N  
ATOM    201  CA  LEU A  41      25.930   4.634   2.961  1.00 24.89           C  
ATOM    202  C   LEU A  41      26.904   5.801   3.013  1.00 26.35           C  
ATOM    203  O   LEU A  41      26.634   6.787   3.691  1.00 23.90           O  
ATOM    204  CB  LEU A  41      25.025   4.776   1.725  1.00 25.24           C  
ATOM    205  CG  LEU A  41      23.963   3.713   1.578  1.00 26.80           C  
ATOM    206  CD1 LEU A  41      23.005   4.134   0.474  1.00 27.06           C  
ATOM    207  CD2 LEU A  41      24.589   2.355   1.240  1.00 27.92           C  
ATOM    208  N   GLN A  42      28.011   5.739   2.262  1.00 26.75           N  
ATOM    209  CA  GLN A  42      29.010   6.839   2.310  1.00 27.13           C  
ATOM    210  C   GLN A  42      28.364   8.126   1.940  1.00 27.43           C  
ATOM    211  O   GLN A  42      28.692   9.196   2.496  1.00 28.23           O  
ATOM    212  CB  GLN A  42      30.135   6.620   1.296  1.00 28.84           C  
ATOM    213  CG  GLN A  42      30.566   5.232   1.189  1.00 30.13           C  
ATOM    214  CD  GLN A  42      31.455   5.013  -0.001  1.00 27.05           C  
ATOM    215  OE1 GLN A  42      31.068   4.418  -0.991  1.00 26.82           O  
ATOM    216  NE2 GLN A  42      32.676   5.465   0.111  1.00 24.14           N  
ATOM    217  N   GLY A  43      27.445   8.059   0.971  1.00 27.36           N  
ATOM    218  CA  GLY A  43      26.765   9.255   0.502  1.00 27.85           C  
ATOM    219  C   GLY A  43      25.868   9.903   1.524  1.00 28.54           C  
ATOM    220  O   GLY A  43      25.510  11.102   1.402  1.00 29.31           O  
ATOM    221  N   GLU A  44      25.455   9.116   2.518  1.00 27.31           N  
ATOM    222  CA  GLU A  44      24.586   9.636   3.562  1.00 26.75           C  
ATOM    223  C   GLU A  44      25.395  10.369   4.624  1.00 27.57           C  
ATOM    224  O   GLU A  44      24.840  11.122   5.419  1.00 30.27           O  
ATOM    225  CB  GLU A  44      23.808   8.482   4.210  1.00 27.58           C  
ATOM    226  CG  GLU A  44      22.702   7.899   3.324  1.00 25.88           C  
ATOM    227  CD  GLU A  44      21.948   6.748   3.967  1.00 28.55           C  
ATOM    228  OE1 GLU A  44      22.560   5.706   4.300  1.00 27.90           O  
ATOM    229  OE2 GLU A  44      20.707   6.851   4.101  1.00 34.67           O  
ATOM    230  N   MET A  45      26.701  10.101   4.674  1.00 26.93           N  
ATOM    231  CA  MET A  45      27.590  10.735   5.645  1.00 24.04           C  
ATOM    232  C   MET A  45      28.467  11.806   5.068  1.00 25.08           C  
ATOM    233  O   MET A  45      28.642  12.837   5.680  1.00 24.97           O  
ATOM    234  CB  MET A  45      28.464   9.674   6.317  1.00 25.74           C  
ATOM    235  CG  MET A  45      27.643   8.666   7.050  1.00 22.95           C  
ATOM    236  SD  MET A  45      28.685   7.509   7.893  1.00 23.70           S  
ATOM    237  CE  MET A  45      29.345   8.505   9.253  1.00 24.48           C  
ATOM    238  N   ILE A  46      29.001  11.594   3.863  1.00 22.98           N  
ATOM    239  CA  ILE A  46      29.878  12.592   3.281  1.00 23.48           C  
ATOM    240  C   ILE A  46      29.129  13.896   3.127  1.00 23.39           C  
ATOM    241  O   ILE A  46      27.981  13.922   2.655  1.00 24.82           O  
ATOM    242  CB  ILE A  46      30.427  12.096   1.952  1.00 23.03           C  
ATOM    243  CG1 ILE A  46      31.455  11.016   2.223  1.00 22.99           C  
ATOM    244  CG2 ILE A  46      31.025  13.222   1.136  1.00 24.53           C  
ATOM    245  CD1 ILE A  46      31.842  10.196   0.985  1.00 20.66           C  
ATOM    246  N   GLY A  47      29.781  14.989   3.528  1.00 23.98           N  
ATOM    247  CA  GLY A  47      29.148  16.301   3.475  1.00 24.23           C  
ATOM    248  C   GLY A  47      28.426  16.708   4.730  1.00 25.49           C  
ATOM    249  O   GLY A  47      28.092  17.883   4.895  1.00 25.64           O  
ATOM    250  N   SER A  48      28.196  15.751   5.621  1.00 25.92           N  
ATOM    251  CA  SER A  48      27.607  16.053   6.932  1.00 27.32           C  
ATOM    252  C   SER A  48      28.732  16.214   7.944  1.00 27.37           C  
ATOM    253  O   SER A  48      29.867  15.847   7.686  1.00 26.76           O  
ATOM    254  CB  SER A  48      26.692  14.907   7.366  1.00 27.43           C  
ATOM    255  OG  SER A  48      25.473  14.939   6.637  1.00 29.95           O  
ATOM    256  N   PHE A  49      28.405  16.711   9.131  1.00 28.01           N  
ATOM    257  CA  PHE A  49      29.402  16.877  10.162  1.00 27.99           C  
ATOM    258  C   PHE A  49      29.473  15.620  10.949  1.00 27.86           C  
ATOM    259  O   PHE A  49      28.454  15.032  11.251  1.00 28.38           O  
ATOM    260  CB  PHE A  49      29.048  18.028  11.118  1.00 30.00           C  
ATOM    261  CG  PHE A  49      29.384  19.378  10.570  1.00 31.11           C  
ATOM    262  CD1 PHE A  49      30.681  19.835  10.590  1.00 35.01           C  
ATOM    263  CD2 PHE A  49      28.413  20.172  10.001  1.00 37.10           C  
ATOM    264  CE1 PHE A  49      31.021  21.051  10.043  1.00 35.53           C  
ATOM    265  CE2 PHE A  49      28.753  21.393   9.450  1.00 39.67           C  
ATOM    266  CZ  PHE A  49      30.070  21.826   9.481  1.00 36.28           C  
ATOM    267  N   LEU A  50      30.657  15.229  11.364  1.00 26.67           N  
ATOM    268  CA  LEU A  50      30.731  13.995  12.115  1.00 27.19           C  
ATOM    269  C   LEU A  50      29.856  14.114  13.403  1.00 28.41           C  
ATOM    270  O   LEU A  50      29.217  13.154  13.802  1.00 27.35           O  
ATOM    271  CB  LEU A  50      32.191  13.631  12.427  1.00 27.19           C  
ATOM    272  CG  LEU A  50      32.382  12.400  13.281  1.00 27.45           C  
ATOM    273  CD1 LEU A  50      32.007  11.138  12.514  1.00 29.33           C  
ATOM    274  CD2 LEU A  50      33.819  12.368  13.816  1.00 33.47           C  
ATOM    275  N   LYS A  51      29.751  15.318  13.985  1.00 28.63           N  
ATOM    276  CA  LYS A  51      28.966  15.458  15.260  1.00 28.47           C  
ATOM    277  C   LYS A  51      27.526  14.978  15.157  1.00 28.23           C  
ATOM    278  O   LYS A  51      26.887  14.673  16.161  1.00 29.87           O  
ATOM    279  CB  LYS A  51      28.971  16.933  15.744  1.00 27.35           C  
ATOM    280  CG  LYS A  51      28.381  17.938  14.790  1.00 29.28           C  
ATOM    281  CD  LYS A  51      28.536  19.361  15.385  1.00 30.57           C  
ATOM    282  CE  LYS A  51      27.991  20.434  14.442  1.00 34.89           C  
ATOM    283  NZ  LYS A  51      27.958  21.804  15.048  1.00 38.93           N  
ATOM    284  N   THR A  52      27.002  14.983  13.948  1.00 28.94           N  
ATOM    285  CA  THR A  52      25.630  14.675  13.641  1.00 29.58           C  
ATOM    286  C   THR A  52      25.369  13.230  13.979  1.00 28.43           C  
ATOM    287  O   THR A  52      24.223  12.871  14.281  1.00 28.97           O  
ATOM    288  CB  THR A  52      25.352  15.028  12.138  1.00 30.82           C  
ATOM    289  OG1 THR A  52      25.374  16.451  12.035  1.00 32.52           O  
ATOM    290  CG2 THR A  52      24.006  14.523  11.635  1.00 33.40           C  
ATOM    291  N   PHE A  53      26.427  12.405  13.910  1.00 25.82           N  
ATOM    292  CA  PHE A  53      26.297  10.947  14.078  1.00 25.26           C  
ATOM    293  C   PHE A  53      26.731  10.448  15.439  1.00 24.69           C  
ATOM    294  O   PHE A  53      26.555   9.305  15.750  1.00 26.73           O  
ATOM    295  CB  PHE A  53      27.054  10.205  12.969  1.00 25.66           C  
ATOM    296  CG  PHE A  53      26.658  10.638  11.593  1.00 24.86           C  
ATOM    297  CD1 PHE A  53      25.522  10.133  10.974  1.00 26.40           C  
ATOM    298  CD2 PHE A  53      27.412  11.582  10.934  1.00 27.29           C  
ATOM    299  CE1 PHE A  53      25.137  10.590   9.728  1.00 27.08           C  
ATOM    300  CE2 PHE A  53      27.055  12.029   9.712  1.00 25.97           C  
ATOM    301  CZ  PHE A  53      25.915  11.542   9.084  1.00 28.91           C  
ATOM    302  N   LEU A  54      27.255  11.330  16.285  1.00 24.47           N  
ATOM    303  CA  LEU A  54      27.809  10.926  17.553  1.00 23.07           C  
ATOM    304  C   LEU A  54      26.769  10.956  18.630  1.00 23.90           C  
ATOM    305  O   LEU A  54      25.855  11.826  18.604  1.00 24.45           O  
ATOM    306  CB  LEU A  54      28.873  11.929  17.980  1.00 23.40           C  
ATOM    307  CG  LEU A  54      30.008  12.155  17.002  1.00 27.78           C  
ATOM    308  CD1 LEU A  54      30.870  13.326  17.603  1.00 30.32           C  
ATOM    309  CD2 LEU A  54      30.778  10.929  16.957  1.00 27.16           C  
ATOM    310  N   HIS A  55      26.918  10.091  19.616  1.00 23.30           N  
ATOM    311  CA  HIS A  55      26.088  10.268  20.800  1.00 24.87           C  
ATOM    312  C   HIS A  55      26.203  11.661  21.342  1.00 26.05           C  
ATOM    313  O   HIS A  55      27.311  12.199  21.479  1.00 25.92           O  
ATOM    314  CB  HIS A  55      26.478   9.266  21.871  1.00 25.26           C  
ATOM    315  CG  HIS A  55      25.468   9.152  22.968  1.00 24.82           C  
ATOM    316  ND1 HIS A  55      25.383  10.078  23.977  1.00 25.35           N  
ATOM    317  CD2 HIS A  55      24.485   8.254  23.191  1.00 25.34           C  
ATOM    318  CE1 HIS A  55      24.392   9.750  24.797  1.00 27.49           C  
ATOM    319  NE2 HIS A  55      23.837   8.636  24.342  1.00 23.51           N  
ATOM    320  N   GLU A  56      25.078  12.293  21.721  1.00 26.26           N  
ATOM    321  CA  GLU A  56      25.178  13.691  22.062  1.00 26.85           C  
ATOM    322  C   GLU A  56      26.174  13.958  23.191  1.00 27.92           C  
ATOM    323  O   GLU A  56      26.710  15.058  23.280  1.00 28.64           O  
ATOM    324  CB  GLU A  56      23.800  14.324  22.371  1.00 27.16           C  
ATOM    325  CG  GLU A  56      23.088  13.524  23.456  1.00 30.86           C  
ATOM    326  CD  GLU A  56      21.791  14.135  23.928  1.00 32.21           C  
ATOM    327  OE1 GLU A  56      21.233  14.953  23.164  1.00 35.21           O  
ATOM    328  OE2 GLU A  56      21.353  13.783  25.051  1.00 31.17           O  
ATOM    329  N   GLU A  57      26.400  12.992  24.081  1.00 28.01           N  
ATOM    330  CA  GLU A  57      27.329  13.195  25.174  1.00 29.18           C  
ATOM    331  C   GLU A  57      28.793  13.113  24.828  1.00 28.46           C  
ATOM    332  O   GLU A  57      29.653  13.460  25.666  1.00 28.69           O  
ATOM    333  CB  GLU A  57      27.102  12.177  26.260  1.00 28.89           C  
ATOM    334  CG  GLU A  57      25.821  12.394  27.085  1.00 34.47           C  
ATOM    335  CD  GLU A  57      25.613  11.272  28.107  1.00 34.47           C  
ATOM    336  OE1 GLU A  57      26.511  10.398  28.241  1.00 38.69           O  
ATOM    337  OE2 GLU A  57      24.540  11.268  28.768  1.00 40.59           O  
ATOM    338  N   ASP A  58      29.090  12.619  23.629  1.00 27.17           N  
ATOM    339  CA  ASP A  58      30.464  12.380  23.239  1.00 28.18           C  
ATOM    340  C   ASP A  58      30.984  13.456  22.324  1.00 28.67           C  
ATOM    341  O   ASP A  58      32.071  13.323  21.799  1.00 28.64           O  
ATOM    342  CB  ASP A  58      30.602  11.001  22.562  1.00 27.44           C  
ATOM    343  CG  ASP A  58      30.392   9.887  23.525  1.00 28.34           C  
ATOM    344  OD1 ASP A  58      30.438  10.137  24.759  1.00 33.21           O  
ATOM    345  OD2 ASP A  58      30.116   8.769  23.077  1.00 31.53           O  
ATOM    346  N   GLN A  59      30.229  14.548  22.165  1.00 29.96           N  
ATOM    347  CA  GLN A  59      30.589  15.591  21.209  1.00 31.29           C  
ATOM    348  C   GLN A  59      31.807  16.466  21.630  1.00 31.51           C  
ATOM    349  O   GLN A  59      32.635  16.803  20.793  1.00 32.18           O  
ATOM    350  CB  GLN A  59      29.389  16.497  20.964  1.00 30.99           C  
ATOM    351  CG  GLN A  59      28.242  15.862  20.150  1.00 32.25           C  
ATOM    352  CD  GLN A  59      27.121  16.906  19.969  1.00 33.81           C  
ATOM    353  OE1 GLN A  59      27.195  17.749  19.062  1.00 35.16           O  
ATOM    354  NE2 GLN A  59      26.124  16.901  20.889  1.00 32.43           N  
ATOM    355  N   PHE A  60      31.903  16.852  22.903  1.00 32.13           N  
ATOM    356  CA  PHE A  60      33.093  17.565  23.373  1.00 31.74           C  
ATOM    357  C   PHE A  60      34.338  16.661  23.251  1.00 33.18           C  
ATOM    358  O   PHE A  60      35.349  17.048  22.675  1.00 34.78           O  
ATOM    359  CB  PHE A  60      32.919  18.026  24.817  1.00 31.34           C  
ATOM    360  CG  PHE A  60      31.995  19.239  24.970  1.00 29.87           C  
ATOM    361  CD1 PHE A  60      32.507  20.512  25.150  1.00 31.11           C  
ATOM    362  CD2 PHE A  60      30.622  19.081  24.906  1.00 34.24           C  
ATOM    363  CE1 PHE A  60      31.658  21.600  25.275  1.00 26.87           C  
ATOM    364  CE2 PHE A  60      29.757  20.195  25.035  1.00 28.67           C  
ATOM    365  CZ  PHE A  60      30.292  21.428  25.231  1.00 28.25           C  
ATOM    366  N   LEU A  61      34.234  15.462  23.802  1.00 32.50           N  
ATOM    367  CA  LEU A  61      35.313  14.487  23.802  1.00 32.18           C  
ATOM    368  C   LEU A  61      35.922  14.271  22.408  1.00 30.73           C  
ATOM    369  O   LEU A  61      37.172  14.381  22.227  1.00 30.45           O  
ATOM    370  CB  LEU A  61      34.800  13.163  24.388  1.00 31.92           C  
ATOM    371  CG  LEU A  61      35.586  11.878  24.203  1.00 34.95           C  
ATOM    372  CD1 LEU A  61      36.621  11.731  25.348  1.00 33.51           C  
ATOM    373  CD2 LEU A  61      34.637  10.708  24.194  1.00 34.81           C  
ATOM    374  N   VAL A  62      35.079  14.002  21.414  1.00 28.80           N  
ATOM    375  CA  VAL A  62      35.571  13.777  20.058  1.00 28.80           C  
ATOM    376  C   VAL A  62      36.102  15.038  19.405  1.00 29.38           C  
ATOM    377  O   VAL A  62      37.180  15.025  18.837  1.00 30.24           O  
ATOM    378  CB  VAL A  62      34.501  13.203  19.174  1.00 30.01           C  
ATOM    379  CG1 VAL A  62      35.046  12.922  17.737  1.00 29.06           C  
ATOM    380  CG2 VAL A  62      34.051  11.954  19.771  1.00 26.33           C  
ATOM    381  N   GLU A  63      35.377  16.146  19.469  1.00 30.57           N  
ATOM    382  CA  GLU A  63      35.890  17.383  18.833  1.00 29.42           C  
ATOM    383  C   GLU A  63      37.274  17.752  19.375  1.00 29.84           C  
ATOM    384  O   GLU A  63      38.171  18.215  18.640  1.00 30.61           O  
ATOM    385  CB  GLU A  63      34.960  18.556  19.141  1.00 30.80           C  
ATOM    386  CG  GLU A  63      35.464  19.868  18.614  1.00 32.33           C  
ATOM    387  CD  GLU A  63      34.450  20.965  18.828  1.00 35.86           C  
ATOM    388  OE1 GLU A  63      34.372  21.513  19.961  1.00 37.47           O  
ATOM    389  OE2 GLU A  63      33.711  21.249  17.856  1.00 36.51           O  
ATOM    390  N   SER A  64      37.409  17.586  20.680  1.00 28.80           N  
ATOM    391  CA  SER A  64      38.624  17.939  21.363  1.00 28.85           C  
ATOM    392  C   SER A  64      39.757  17.013  20.940  1.00 29.03           C  
ATOM    393  O   SER A  64      40.889  17.481  20.706  1.00 28.35           O  
ATOM    394  CB  SER A  64      38.408  17.881  22.881  1.00 29.50           C  
ATOM    395  OG  SER A  64      39.485  18.603  23.441  1.00 33.34           O  
ATOM    396  N   TYR A  65      39.471  15.707  20.872  1.00 26.99           N  
ATOM    397  CA  TYR A  65      40.454  14.719  20.449  1.00 26.53           C  
ATOM    398  C   TYR A  65      41.066  15.066  19.094  1.00 27.94           C  
ATOM    399  O   TYR A  65      42.297  15.052  18.920  1.00 25.91           O  
ATOM    400  CB  TYR A  65      39.794  13.334  20.351  1.00 25.81           C  
ATOM    401  CG  TYR A  65      40.764  12.241  20.075  1.00 24.38           C  
ATOM    402  CD1 TYR A  65      41.432  11.610  21.124  1.00 23.45           C  
ATOM    403  CD2 TYR A  65      41.043  11.817  18.749  1.00 22.91           C  
ATOM    404  CE1 TYR A  65      42.335  10.621  20.872  1.00 20.97           C  
ATOM    405  CE2 TYR A  65      41.931  10.792  18.508  1.00 24.85           C  
ATOM    406  CZ  TYR A  65      42.596  10.228  19.583  1.00 22.38           C  
ATOM    407  OH  TYR A  65      43.495   9.216  19.353  1.00 23.49           O  
ATOM    408  N   PHE A  66      40.204  15.401  18.136  1.00 28.69           N  
ATOM    409  CA  PHE A  66      40.671  15.524  16.769  1.00 30.36           C  
ATOM    410  C   PHE A  66      41.234  16.885  16.455  1.00 30.88           C  
ATOM    411  O   PHE A  66      41.931  17.027  15.446  1.00 32.10           O  
ATOM    412  CB  PHE A  66      39.619  15.049  15.751  1.00 30.12           C  
ATOM    413  CG  PHE A  66      39.518  13.551  15.675  1.00 30.38           C  
ATOM    414  CD1 PHE A  66      40.572  12.787  15.163  1.00 30.19           C  
ATOM    415  CD2 PHE A  66      38.399  12.896  16.181  1.00 32.17           C  
ATOM    416  CE1 PHE A  66      40.513  11.375  15.128  1.00 29.17           C  
ATOM    417  CE2 PHE A  66      38.331  11.526  16.171  1.00 32.30           C  
ATOM    418  CZ  PHE A  66      39.394  10.750  15.640  1.00 32.05           C  
ATOM    419  N   TYR A  67      40.974  17.871  17.322  1.00 31.79           N  
ATOM    420  CA  TYR A  67      41.676  19.183  17.246  1.00 32.19           C  
ATOM    421  C   TYR A  67      43.157  19.094  17.692  1.00 32.16           C  
ATOM    422  O   TYR A  67      44.042  19.721  17.098  1.00 32.04           O  
ATOM    423  CB  TYR A  67      40.977  20.257  18.090  1.00 32.39           C  
ATOM    424  CG  TYR A  67      41.778  21.540  18.174  1.00 33.12           C  
ATOM    425  CD1 TYR A  67      41.762  22.470  17.113  1.00 36.20           C  
ATOM    426  CD2 TYR A  67      42.588  21.823  19.269  1.00 31.07           C  
ATOM    427  CE1 TYR A  67      42.514  23.660  17.163  1.00 35.37           C  
ATOM    428  CE2 TYR A  67      43.355  23.036  19.321  1.00 29.59           C  
ATOM    429  CZ  TYR A  67      43.294  23.935  18.272  1.00 32.91           C  
ATOM    430  OH  TYR A  67      44.051  25.127  18.312  1.00 31.51           O  
ATOM    431  N   ASN A  68      43.393  18.317  18.745  1.00 30.46           N  
ATOM    432  CA  ASN A  68      44.713  18.148  19.343  1.00 30.26           C  
ATOM    433  C   ASN A  68      45.738  17.460  18.479  1.00 28.97           C  
ATOM    434  O   ASN A  68      45.403  16.582  17.731  1.00 27.88           O  
ATOM    435  CB  ASN A  68      44.534  17.445  20.689  1.00 30.94           C  
ATOM    436  CG  ASN A  68      44.037  18.419  21.768  1.00 34.75           C  
ATOM    437  OD1 ASN A  68      44.447  19.572  21.802  1.00 37.01           O  
ATOM    438  ND2 ASN A  68      43.155  17.956  22.634  1.00 39.78           N  
ATOM    439  N   GLU A  69      47.000  17.867  18.592  1.00 29.71           N  
ATOM    440  CA  GLU A  69      48.061  17.329  17.717  1.00 30.36           C  
ATOM    441  C   GLU A  69      48.618  16.021  18.227  1.00 28.93           C  
ATOM    442  O   GLU A  69      49.004  15.140  17.439  1.00 28.42           O  
ATOM    443  CB  GLU A  69      49.229  18.320  17.560  1.00 31.69           C  
ATOM    444  CG  GLU A  69      48.836  19.704  17.008  1.00 38.40           C  
ATOM    445  CD  GLU A  69      48.504  19.709  15.520  1.00 43.91           C  
ATOM    446  OE1 GLU A  69      49.369  20.141  14.724  1.00 47.52           O  
ATOM    447  OE2 GLU A  69      47.381  19.300  15.148  1.00 47.02           O  
ATOM    448  N   HIS A  70      48.698  15.903  19.551  1.00 26.60           N  
ATOM    449  CA  HIS A  70      49.444  14.788  20.119  1.00 24.80           C  
ATOM    450  C   HIS A  70      48.497  13.702  20.476  1.00 22.31           C  
ATOM    451  O   HIS A  70      47.510  13.973  21.117  1.00 22.49           O  
ATOM    452  CB  HIS A  70      50.183  15.255  21.364  1.00 24.74           C  
ATOM    453  CG  HIS A  70      51.334  16.154  21.057  1.00 25.64           C  
ATOM    454  ND1 HIS A  70      52.564  15.669  20.657  1.00 28.87           N  
ATOM    455  CD2 HIS A  70      51.435  17.502  21.045  1.00 28.26           C  
ATOM    456  CE1 HIS A  70      53.377  16.682  20.414  1.00 28.44           C  
ATOM    457  NE2 HIS A  70      52.716  17.806  20.641  1.00 30.91           N  
ATOM    458  N   HIS A  71      48.797  12.472  20.079  1.00 21.15           N  
ATOM    459  CA  HIS A  71      47.915  11.332  20.435  1.00 21.68           C  
ATOM    460  C   HIS A  71      48.732  10.140  20.838  1.00 20.91           C  
ATOM    461  O   HIS A  71      49.899  10.042  20.446  1.00 20.82           O  
ATOM    462  CB  HIS A  71      47.028  10.931  19.245  1.00 22.34           C  
ATOM    463  CG  HIS A  71      46.115  12.025  18.806  1.00 25.07           C  
ATOM    464  ND1 HIS A  71      46.337  12.744  17.654  1.00 26.58           N  
ATOM    465  CD2 HIS A  71      45.000  12.536  19.365  1.00 27.50           C  
ATOM    466  CE1 HIS A  71      45.378  13.635  17.508  1.00 26.87           C  
ATOM    467  NE2 HIS A  71      44.554  13.529  18.526  1.00 24.44           N  
ATOM    468  N   LEU A  72      48.147   9.262  21.637  1.00 19.92           N  
ATOM    469  CA  LEU A  72      48.703   7.947  21.817  1.00 18.44           C  
ATOM    470  C   LEU A  72      47.549   6.973  21.815  1.00 19.72           C  
ATOM    471  O   LEU A  72      47.440   6.150  20.927  1.00 22.12           O  
ATOM    472  CB  LEU A  72      49.554   7.836  23.105  1.00 18.49           C  
ATOM    473  CG  LEU A  72      50.190   6.485  23.375  1.00 15.97           C  
ATOM    474  CD1 LEU A  72      51.054   6.059  22.213  1.00 17.76           C  
ATOM    475  CD2 LEU A  72      51.040   6.561  24.645  1.00 16.20           C  
ATOM    476  N   MET A  73      46.631   7.113  22.754  1.00 18.96           N  
ATOM    477  CA  MET A  73      45.474   6.204  22.825  1.00 20.16           C  
ATOM    478  C   MET A  73      44.480   6.616  21.759  1.00 20.88           C  
ATOM    479  O   MET A  73      44.395   7.783  21.431  1.00 19.73           O  
ATOM    480  CB  MET A  73      44.812   6.323  24.169  1.00 20.09           C  
ATOM    481  CG  MET A  73      45.830   5.920  25.223  1.00 20.36           C  
ATOM    482  SD  MET A  73      45.055   5.615  26.802  1.00 24.33           S  
ATOM    483  CE  MET A  73      44.297   4.010  26.476  1.00 26.00           C  
ATOM    484  N   PRO A  74      43.717   5.662  21.246  1.00 21.82           N  
ATOM    485  CA  PRO A  74      42.550   5.994  20.390  1.00 22.07           C  
ATOM    486  C   PRO A  74      41.473   6.747  21.122  1.00 23.83           C  
ATOM    487  O   PRO A  74      41.512   6.857  22.382  1.00 24.03           O  
ATOM    488  CB  PRO A  74      41.961   4.622  20.029  1.00 21.03           C  
ATOM    489  CG  PRO A  74      42.616   3.648  20.915  1.00 23.63           C  
ATOM    490  CD  PRO A  74      43.933   4.222  21.357  1.00 23.10           C  
ATOM    491  N   CYS A  75      40.473   7.211  20.369  1.00 24.22           N  
ATOM    492  CA  CYS A  75      39.340   7.948  20.988  1.00 24.43           C  
ATOM    493  C   CYS A  75      38.263   6.918  20.934  1.00 23.92           C  
ATOM    494  O   CYS A  75      38.001   6.442  19.865  1.00 23.59           O  
ATOM    495  CB  CYS A  75      38.876   9.113  20.096  1.00 25.78           C  
ATOM    496  SG  CYS A  75      37.617  10.241  20.854  1.00 28.36           S  
ATOM    497  N   THR A  76      37.598   6.655  22.063  1.00 23.40           N  
ATOM    498  CA  THR A  76      36.526   5.728  22.182  1.00 24.80           C  
ATOM    499  C   THR A  76      35.267   6.536  22.379  1.00 23.81           C  
ATOM    500  O   THR A  76      35.190   7.346  23.309  1.00 25.32           O  
ATOM    501  CB  THR A  76      36.773   4.800  23.421  1.00 24.65           C  
ATOM    502  OG1 THR A  76      38.034   4.123  23.184  1.00 24.42           O  
ATOM    503  CG2 THR A  76      35.690   3.752  23.526  1.00 26.21           C  
ATOM    504  N   PHE A  77      34.273   6.302  21.516  1.00 24.09           N  
ATOM    505  CA  PHE A  77      33.049   7.074  21.578  1.00 23.90           C  
ATOM    506  C   PHE A  77      31.892   6.298  20.967  1.00 24.09           C  
ATOM    507  O   PHE A  77      32.057   5.210  20.367  1.00 24.82           O  
ATOM    508  CB  PHE A  77      33.239   8.426  20.878  1.00 23.22           C  
ATOM    509  CG  PHE A  77      33.580   8.314  19.382  1.00 23.40           C  
ATOM    510  CD1 PHE A  77      32.573   8.240  18.399  1.00 23.52           C  
ATOM    511  CD2 PHE A  77      34.908   8.287  18.974  1.00 24.54           C  
ATOM    512  CE1 PHE A  77      32.919   8.165  17.026  1.00 26.04           C  
ATOM    513  CE2 PHE A  77      35.271   8.169  17.636  1.00 25.40           C  
ATOM    514  CZ  PHE A  77      34.307   8.129  16.660  1.00 25.16           C  
ATOM    515  N   ARG A  78      30.689   6.819  21.221  1.00 25.83           N  
ATOM    516  CA  ARG A  78      29.479   6.183  20.701  1.00 25.61           C  
ATOM    517  C   ARG A  78      29.046   6.844  19.409  1.00 25.64           C  
ATOM    518  O   ARG A  78      28.952   8.076  19.258  1.00 23.95           O  
ATOM    519  CB  ARG A  78      28.342   6.261  21.736  1.00 25.68           C  
ATOM    520  CG  ARG A  78      28.605   5.478  23.024  1.00 28.06           C  
ATOM    521  CD  ARG A  78      27.701   5.865  24.145  1.00 28.67           C  
ATOM    522  NE  ARG A  78      28.223   7.071  24.745  1.00 27.49           N  
ATOM    523  CZ  ARG A  78      27.753   7.662  25.814  1.00 31.93           C  
ATOM    524  NH1 ARG A  78      26.704   7.158  26.449  1.00 36.19           N  
ATOM    525  NH2 ARG A  78      28.324   8.778  26.245  1.00 32.33           N  
ATOM    526  N   PHE A  79      28.741   6.012  18.441  1.00 25.00           N  
ATOM    527  CA  PHE A  79      28.163   6.478  17.202  1.00 22.89           C  
ATOM    528  C   PHE A  79      26.698   6.057  17.211  1.00 23.17           C  
ATOM    529  O   PHE A  79      26.384   4.959  17.668  1.00 22.63           O  
ATOM    530  CB  PHE A  79      28.883   5.707  16.130  1.00 25.12           C  
ATOM    531  CG  PHE A  79      28.671   6.221  14.772  1.00 26.35           C  
ATOM    532  CD1 PHE A  79      29.592   7.127  14.235  1.00 28.66           C  
ATOM    533  CD2 PHE A  79      27.549   5.851  14.033  1.00 30.00           C  
ATOM    534  CE1 PHE A  79      29.380   7.646  12.970  1.00 29.71           C  
ATOM    535  CE2 PHE A  79      27.325   6.357  12.753  1.00 27.78           C  
ATOM    536  CZ  PHE A  79      28.263   7.260  12.222  1.00 28.86           C  
ATOM    537  N   ILE A  80      25.793   6.899  16.737  1.00 20.92           N  
ATOM    538  CA  ILE A  80      24.392   6.468  16.593  1.00 21.13           C  
ATOM    539  C   ILE A  80      24.141   5.973  15.189  1.00 21.99           C  
ATOM    540  O   ILE A  80      24.187   6.745  14.225  1.00 22.37           O  
ATOM    541  CB  ILE A  80      23.382   7.574  16.931  1.00 21.91           C  
ATOM    542  CG1 ILE A  80      23.711   8.183  18.289  1.00 22.71           C  
ATOM    543  CG2 ILE A  80      21.920   7.026  16.907  1.00 19.99           C  
ATOM    544  CD1 ILE A  80      23.819   7.200  19.398  1.00 28.24           C  
ATOM    545  N   LYS A  81      23.867   4.682  15.046  1.00 20.95           N  
ATOM    546  CA  LYS A  81      23.597   4.137  13.752  1.00 22.45           C  
ATOM    547  C   LYS A  81      22.315   4.664  13.149  1.00 23.23           C  
ATOM    548  O   LYS A  81      21.465   5.257  13.834  1.00 24.19           O  
ATOM    549  CB  LYS A  81      23.504   2.627  13.879  1.00 22.89           C  
ATOM    550  CG  LYS A  81      24.837   2.029  14.368  1.00 24.32           C  
ATOM    551  CD  LYS A  81      24.825   0.471  14.118  1.00 27.64           C  
ATOM    552  CE  LYS A  81      23.952  -0.208  15.101  1.00 34.37           C  
ATOM    553  NZ  LYS A  81      24.141  -1.692  14.909  1.00 36.82           N  
ATOM    554  N   LYS A  82      22.109   4.366  11.860  1.00 22.70           N  
ATOM    555  CA  LYS A  82      20.898   4.787  11.203  1.00 22.12           C  
ATOM    556  C   LYS A  82      19.632   4.289  11.892  1.00 23.05           C  
ATOM    557  O   LYS A  82      18.595   4.957  11.877  1.00 23.04           O  
ATOM    558  CB  LYS A  82      20.934   4.400   9.708  1.00 21.90           C  
ATOM    559  CG  LYS A  82      19.862   5.101   8.916  1.00 21.82           C  
ATOM    560  CD  LYS A  82      19.933   4.729   7.464  1.00 23.15           C  
ATOM    561  CE  LYS A  82      18.893   5.540   6.722  1.00 25.14           C  
ATOM    562  NZ  LYS A  82      18.781   5.085   5.294  1.00 30.73           N  
ATOM    563  N   ASP A  83      19.693   3.124  12.526  1.00 23.54           N  
ATOM    564  CA  ASP A  83      18.490   2.600  13.165  1.00 22.69           C  
ATOM    565  C   ASP A  83      18.295   3.193  14.576  1.00 22.29           C  
ATOM    566  O   ASP A  83      17.437   2.778  15.327  1.00 21.63           O  
ATOM    567  CB  ASP A  83      18.483   1.069  13.136  1.00 23.38           C  
ATOM    568  CG  ASP A  83      19.561   0.459  13.973  1.00 24.61           C  
ATOM    569  OD1 ASP A  83      20.294   1.220  14.626  1.00 23.57           O  
ATOM    570  OD2 ASP A  83      19.642  -0.796  14.035  1.00 25.25           O  
ATOM    571  N   HIS A  84      19.074   4.207  14.917  1.00 22.79           N  
ATOM    572  CA  HIS A  84      18.865   4.880  16.190  1.00 23.03           C  
ATOM    573  C   HIS A  84      19.329   4.091  17.383  1.00 23.57           C  
ATOM    574  O   HIS A  84      18.846   4.323  18.498  1.00 23.58           O  
ATOM    575  CB  HIS A  84      17.380   5.288  16.396  1.00 23.18           C  
ATOM    576  CG  HIS A  84      16.761   5.978  15.216  1.00 23.91           C  
ATOM    577  ND1 HIS A  84      15.650   5.498  14.565  1.00 30.36           N  
ATOM    578  CD2 HIS A  84      17.101   7.123  14.575  1.00 26.23           C  
ATOM    579  CE1 HIS A  84      15.333   6.307  13.567  1.00 26.48           C  
ATOM    580  NE2 HIS A  84      16.213   7.294  13.549  1.00 28.00           N  
ATOM    581  N   THR A  85      20.316   3.213  17.180  1.00 24.07           N  
ATOM    582  CA  THR A  85      20.938   2.487  18.295  1.00 23.62           C  
ATOM    583  C   THR A  85      22.430   2.787  18.332  1.00 24.19           C  
ATOM    584  O   THR A  85      22.971   3.216  17.354  1.00 24.88           O  
ATOM    585  CB  THR A  85      20.698   0.964  18.200  1.00 23.66           C  
ATOM    586  OG1 THR A  85      21.345   0.497  17.020  1.00 22.00           O  
ATOM    587  CG2 THR A  85      19.198   0.619  18.148  1.00 24.68           C  
ATOM    588  N   ILE A  86      23.063   2.601  19.481  1.00 23.93           N  
ATOM    589  CA  ILE A  86      24.475   3.002  19.708  1.00 25.68           C  
ATOM    590  C   ILE A  86      25.381   1.918  19.208  1.00 26.61           C  
ATOM    591  O   ILE A  86      25.080   0.751  19.366  1.00 26.95           O  
ATOM    592  CB  ILE A  86      24.704   3.192  21.228  1.00 26.70           C  
ATOM    593  CG1 ILE A  86      24.076   4.514  21.669  1.00 26.93           C  
ATOM    594  CG2 ILE A  86      26.183   3.071  21.636  1.00 29.14           C  
ATOM    595  CD1 ILE A  86      23.785   4.580  23.174  1.00 31.27           C  
ATOM    596  N   VAL A  87      26.494   2.306  18.592  1.00 27.20           N  
ATOM    597  CA  VAL A  87      27.609   1.390  18.456  1.00 27.85           C  
ATOM    598  C   VAL A  87      28.879   2.066  19.018  1.00 27.69           C  
ATOM    599  O   VAL A  87      29.120   3.274  18.786  1.00 29.63           O  
ATOM    600  CB  VAL A  87      27.759   0.892  16.999  1.00 28.53           C  
ATOM    601  CG1 VAL A  87      27.965   2.037  16.002  1.00 25.09           C  
ATOM    602  CG2 VAL A  87      28.849  -0.163  16.898  1.00 31.29           C  
ATOM    603  N   TRP A  88      29.666   1.343  19.811  1.00 27.25           N  
ATOM    604  CA  TRP A  88      30.926   1.952  20.316  1.00 27.45           C  
ATOM    605  C   TRP A  88      32.028   1.787  19.297  1.00 28.14           C  
ATOM    606  O   TRP A  88      32.201   0.679  18.729  1.00 28.06           O  
ATOM    607  CB  TRP A  88      31.376   1.248  21.594  1.00 26.55           C  
ATOM    608  CG  TRP A  88      30.617   1.691  22.801  1.00 28.51           C  
ATOM    609  CD1 TRP A  88      29.475   1.100  23.342  1.00 27.36           C  
ATOM    610  CD2 TRP A  88      30.936   2.776  23.625  1.00 25.65           C  
ATOM    611  NE1 TRP A  88      29.086   1.791  24.471  1.00 25.23           N  
ATOM    612  CE2 TRP A  88      29.972   2.822  24.657  1.00 27.05           C  
ATOM    613  CE3 TRP A  88      31.949   3.760  23.591  1.00 26.83           C  
ATOM    614  CZ2 TRP A  88      29.991   3.793  25.653  1.00 29.34           C  
ATOM    615  CZ3 TRP A  88      31.954   4.719  24.594  1.00 25.62           C  
ATOM    616  CH2 TRP A  88      30.983   4.726  25.603  1.00 28.80           C  
ATOM    617  N   VAL A  89      32.837   2.820  19.104  1.00 27.28           N  
ATOM    618  CA  VAL A  89      33.956   2.681  18.151  1.00 28.37           C  
ATOM    619  C   VAL A  89      35.188   3.309  18.750  1.00 26.87           C  
ATOM    620  O   VAL A  89      35.097   4.135  19.686  1.00 27.21           O  
ATOM    621  CB  VAL A  89      33.678   3.305  16.750  1.00 29.88           C  
ATOM    622  CG1 VAL A  89      32.255   2.973  16.234  1.00 31.88           C  
ATOM    623  CG2 VAL A  89      33.942   4.758  16.757  1.00 29.69           C  
ATOM    624  N   GLU A  90      36.344   2.894  18.265  1.00 26.47           N  
ATOM    625  CA  GLU A  90      37.566   3.633  18.588  1.00 26.87           C  
ATOM    626  C   GLU A  90      38.152   4.133  17.300  1.00 25.73           C  
ATOM    627  O   GLU A  90      38.153   3.414  16.306  1.00 25.27           O  
ATOM    628  CB  GLU A  90      38.567   2.766  19.340  1.00 26.80           C  
ATOM    629  CG  GLU A  90      39.074   1.588  18.575  1.00 32.49           C  
ATOM    630  CD  GLU A  90      40.139   0.907  19.359  1.00 41.26           C  
ATOM    631  OE1 GLU A  90      39.798   0.359  20.428  1.00 45.65           O  
ATOM    632  OE2 GLU A  90      41.290   0.929  18.909  1.00 45.33           O  
ATOM    633  N   ALA A  91      38.722   5.333  17.351  1.00 24.20           N  
ATOM    634  CA  ALA A  91      39.290   5.965  16.184  1.00 23.26           C  
ATOM    635  C   ALA A  91      40.660   6.489  16.510  1.00 24.04           C  
ATOM    636  O   ALA A  91      40.924   6.927  17.651  1.00 24.67           O  
ATOM    637  CB  ALA A  91      38.384   7.149  15.772  1.00 20.99           C  
ATOM    638  N   ALA A  92      41.525   6.512  15.504  1.00 24.52           N  
ATOM    639  CA  ALA A  92      42.893   7.013  15.672  1.00 23.90           C  
ATOM    640  C   ALA A  92      43.257   7.796  14.422  1.00 25.53           C  
ATOM    641  O   ALA A  92      42.790   7.444  13.328  1.00 26.54           O  
ATOM    642  CB  ALA A  92      43.826   5.857  15.821  1.00 26.17           C  
ATOM    643  N   VAL A  93      44.022   8.875  14.589  1.00 25.01           N  
ATOM    644  CA  VAL A  93      44.610   9.607  13.470  1.00 26.31           C  
ATOM    645  C   VAL A  93      45.587   8.679  12.750  1.00 28.34           C  
ATOM    646  O   VAL A  93      46.568   8.203  13.372  1.00 28.37           O  
ATOM    647  CB  VAL A  93      45.272  10.926  13.941  1.00 25.80           C  
ATOM    648  CG1 VAL A  93      45.940  11.645  12.808  1.00 29.23           C  
ATOM    649  CG2 VAL A  93      44.228  11.834  14.561  1.00 25.67           C  
ATOM    650  N   GLU A  94      45.343   8.467  11.450  1.00 31.18           N  
ATOM    651  CA  GLU A  94      45.894   7.358  10.619  1.00 34.96           C  
ATOM    652  C   GLU A  94      47.098   7.829   9.820  1.00 36.47           C  
ATOM    653  O   GLU A  94      48.001   7.043   9.552  1.00 37.45           O  
ATOM    654  CB  GLU A  94      44.808   6.818   9.651  1.00 34.51           C  
ATOM    655  CG  GLU A  94      45.112   5.515   8.898  1.00 33.91           C  
ATOM    656  CD  GLU A  94      44.219   5.261   7.679  1.00 36.55           C  
ATOM    657  OE1 GLU A  94      43.009   5.693   7.593  1.00 37.40           O  
ATOM    658  OE2 GLU A  94      44.741   4.575   6.754  1.00 43.65           O  
ATOM    659  N   ILE A  95      47.122   9.105   9.439  1.00 38.49           N  
ATOM    660  CA  ILE A  95      48.202   9.678   8.617  1.00 40.59           C  
ATOM    661  C   ILE A  95      48.202  11.130   9.009  1.00 42.35           C  
ATOM    662  O   ILE A  95      47.138  11.739   9.127  1.00 42.35           O  
ATOM    663  CB  ILE A  95      47.940   9.611   7.035  1.00 40.29           C  
ATOM    664  CG1 ILE A  95      47.758   8.180   6.501  1.00 38.97           C  
ATOM    665  CG2 ILE A  95      49.049  10.338   6.242  1.00 39.29           C  
ATOM    666  CD1 ILE A  95      49.054   7.439   6.229  1.00 37.24           C  
ATOM    667  N   VAL A  96      49.380  11.701   9.207  1.00 44.55           N  
ATOM    668  CA  VAL A  96      49.427  13.091   9.653  1.00 46.54           C  
ATOM    669  C   VAL A  96      50.307  13.964   8.756  1.00 46.73           C  
ATOM    670  O   VAL A  96      49.795  14.592   7.827  1.00 47.32           O  
ATOM    671  CB  VAL A  96      49.792  13.200  11.162  1.00 47.14           C  
ATOM    672  CG1 VAL A  96      51.124  12.477  11.463  1.00 48.11           C  
ATOM    673  CG2 VAL A  96      49.804  14.663  11.610  1.00 48.37           C  
ATOM    674  N   GLU A 104      44.614  24.587   7.994  1.00 49.23           N  
ATOM    675  CA  GLU A 104      43.516  23.942   7.264  1.00 48.77           C  
ATOM    676  C   GLU A 104      43.985  22.588   6.755  1.00 47.82           C  
ATOM    677  O   GLU A 104      44.151  22.379   5.538  1.00 48.35           O  
ATOM    678  CB  GLU A 104      42.989  24.832   6.119  1.00 49.49           C  
ATOM    679  CG  GLU A 104      42.343  26.161   6.575  1.00 51.58           C  
ATOM    680  CD  GLU A 104      41.368  25.988   7.759  1.00 54.97           C  
ATOM    681  OE1 GLU A 104      40.810  24.875   7.949  1.00 55.09           O  
ATOM    682  OE2 GLU A 104      41.157  26.970   8.505  1.00 55.75           O  
ATOM    683  N   ARG A 105      44.261  21.700   7.713  1.00 45.90           N  
ATOM    684  CA  ARG A 105      44.655  20.329   7.432  1.00 43.97           C  
ATOM    685  C   ARG A 105      43.452  19.441   7.675  1.00 41.35           C  
ATOM    686  O   ARG A 105      42.687  19.642   8.616  1.00 41.87           O  
ATOM    687  CB  ARG A 105      45.807  19.850   8.322  1.00 44.34           C  
ATOM    688  CG  ARG A 105      47.193  20.406   7.989  1.00 48.72           C  
ATOM    689  CD  ARG A 105      47.822  19.789   6.727  1.00 52.95           C  
ATOM    690  NE  ARG A 105      49.290  19.790   6.802  1.00 55.44           N  
ATOM    691  CZ  ARG A 105      50.088  20.789   6.407  1.00 56.74           C  
ATOM    692  NH1 ARG A 105      49.584  21.908   5.886  1.00 57.07           N  
ATOM    693  NH2 ARG A 105      51.406  20.667   6.546  1.00 56.21           N  
ATOM    694  N   GLU A 106      43.296  18.473   6.793  1.00 37.07           N  
ATOM    695  CA  GLU A 106      42.301  17.487   6.948  1.00 33.70           C  
ATOM    696  C   GLU A 106      42.850  16.490   7.919  1.00 31.29           C  
ATOM    697  O   GLU A 106      44.083  16.295   8.020  1.00 30.80           O  
ATOM    698  CB  GLU A 106      42.036  16.842   5.584  1.00 33.43           C  
ATOM    699  CG  GLU A 106      41.476  17.855   4.554  1.00 32.22           C  
ATOM    700  CD  GLU A 106      42.525  18.526   3.669  1.00 32.43           C  
ATOM    701  OE1 GLU A 106      43.711  18.111   3.638  1.00 30.45           O  
ATOM    702  OE2 GLU A 106      42.143  19.468   2.947  1.00 30.14           O  
ATOM    703  N   ILE A 107      41.941  15.839   8.621  1.00 29.65           N  
ATOM    704  CA  ILE A 107      42.302  14.748   9.503  1.00 28.07           C  
ATOM    705  C   ILE A 107      41.983  13.426   8.823  1.00 26.10           C  
ATOM    706  O   ILE A 107      40.836  13.195   8.455  1.00 24.77           O  
ATOM    707  CB  ILE A 107      41.478  14.858  10.831  1.00 28.01           C  
ATOM    708  CG1 ILE A 107      41.819  16.150  11.567  1.00 30.63           C  
ATOM    709  CG2 ILE A 107      41.673  13.637  11.671  1.00 30.63           C  
ATOM    710  CD1 ILE A 107      40.572  16.859  12.087  1.00 37.17           C  
ATOM    711  N   ILE A 108      42.969  12.551   8.695  1.00 25.13           N  
ATOM    712  CA  ILE A 108      42.725  11.205   8.173  1.00 23.93           C  
ATOM    713  C   ILE A 108      42.666  10.243   9.350  1.00 24.07           C  
ATOM    714  O   ILE A 108      43.640  10.095  10.080  1.00 23.56           O  
ATOM    715  CB  ILE A 108      43.861  10.810   7.207  1.00 24.17           C  
ATOM    716  CG1 ILE A 108      43.856  11.700   5.960  1.00 24.14           C  
ATOM    717  CG2 ILE A 108      43.704   9.350   6.739  1.00 24.26           C  
ATOM    718  CD1 ILE A 108      45.154  11.606   5.164  1.00 21.22           C  
ATOM    719  N   LEU A 109      41.532   9.577   9.552  1.00 24.96           N  
ATOM    720  CA  LEU A 109      41.394   8.704  10.699  1.00 25.16           C  
ATOM    721  C   LEU A 109      41.000   7.302  10.259  1.00 25.93           C  
ATOM    722  O   LEU A 109      40.527   7.100   9.124  1.00 27.15           O  
ATOM    723  CB  LEU A 109      40.389   9.295  11.682  1.00 26.05           C  
ATOM    724  CG  LEU A 109      38.940   9.473  11.298  1.00 28.10           C  
ATOM    725  CD1 LEU A 109      38.284   8.171  11.568  1.00 28.30           C  
ATOM    726  CD2 LEU A 109      38.306  10.479  12.161  1.00 27.35           C  
ATOM    727  N   LYS A 110      41.312   6.327  11.100  1.00 25.25           N  
ATOM    728  CA  LYS A 110      40.848   4.957  10.933  1.00 25.13           C  
ATOM    729  C   LYS A 110      40.016   4.687  12.162  1.00 25.76           C  
ATOM    730  O   LYS A 110      40.297   5.214  13.248  1.00 24.66           O  
ATOM    731  CB  LYS A 110      41.977   3.961  10.834  1.00 25.22           C  
ATOM    732  CG  LYS A 110      42.993   3.992  11.983  1.00 24.53           C  
ATOM    733  CD  LYS A 110      43.974   2.846  11.877  1.00 26.67           C  
ATOM    734  CE  LYS A 110      44.993   3.071  12.935  1.00 27.30           C  
ATOM    735  NZ  LYS A 110      46.031   1.984  13.010  1.00 29.56           N  
ATOM    736  N  AMET A 111      38.958   3.911  11.990  0.50 24.93           N  
ATOM    737  N  BMET A 111      38.984   3.875  12.006  0.50 25.14           N  
ATOM    738  CA AMET A 111      38.117   3.587  13.127  0.50 26.04           C  
ATOM    739  CA BMET A 111      38.140   3.605  13.148  0.50 26.70           C  
ATOM    740  C  AMET A 111      37.545   2.203  13.019  0.50 26.88           C  
ATOM    741  C  BMET A 111      37.502   2.239  13.023  0.50 27.18           C  
ATOM    742  O  AMET A 111      37.482   1.617  11.931  0.50 26.38           O  
ATOM    743  O  BMET A 111      37.364   1.692  11.921  0.50 26.95           O  
ATOM    744  CB AMET A 111      37.042   4.659  13.378  0.50 27.52           C  
ATOM    745  CB BMET A 111      37.147   4.761  13.353  0.50 27.62           C  
ATOM    746  CG AMET A 111      36.329   5.274  12.202  0.50 25.96           C  
ATOM    747  CG BMET A 111      35.879   4.714  12.563  0.50 25.18           C  
ATOM    748  SD AMET A 111      35.573   6.856  12.691  0.50 26.41           S  
ATOM    749  SD BMET A 111      34.838   6.179  12.794  0.50 30.04           S  
ATOM    750  CE AMET A 111      34.220   6.323  13.761  0.50 20.50           C  
ATOM    751  CE BMET A 111      34.334   6.333  11.119  0.50 25.28           C  
ATOM    752  N   LYS A 112      37.172   1.646  14.166  1.00 27.17           N  
ATOM    753  CA  LYS A 112      36.602   0.327  14.167  1.00 28.23           C  
ATOM    754  C   LYS A 112      35.596   0.205  15.249  1.00 28.28           C  
ATOM    755  O   LYS A 112      35.706   0.824  16.310  1.00 28.18           O  
ATOM    756  CB  LYS A 112      37.662  -0.771  14.280  1.00 28.03           C  
ATOM    757  CG  LYS A 112      38.598  -0.690  15.486  1.00 29.51           C  
ATOM    758  CD  LYS A 112      39.407  -2.024  15.589  1.00 30.01           C  
ATOM    759  CE  LYS A 112      40.271  -2.009  16.857  1.00 36.39           C  
ATOM    760  NZ  LYS A 112      41.358  -3.029  16.868  1.00 36.92           N  
ATOM    761  N   VAL A 113      34.609  -0.615  14.966  1.00 30.24           N  
ATOM    762  CA  VAL A 113      33.602  -0.930  15.938  1.00 31.86           C  
ATOM    763  C   VAL A 113      34.215  -1.796  17.041  1.00 33.69           C  
ATOM    764  O   VAL A 113      34.873  -2.813  16.764  1.00 34.05           O  
ATOM    765  CB  VAL A 113      32.419  -1.644  15.257  1.00 32.14           C  
ATOM    766  CG1 VAL A 113      31.518  -2.223  16.319  1.00 32.40           C  
ATOM    767  CG2 VAL A 113      31.693  -0.648  14.339  1.00 31.74           C  
ATOM    768  N   LEU A 114      34.003  -1.414  18.302  1.00 35.40           N  
ATOM    769  CA  LEU A 114      34.371  -2.317  19.403  1.00 36.15           C  
ATOM    770  C   LEU A 114      33.185  -3.251  19.596  1.00 37.54           C  
ATOM    771  O   LEU A 114      33.292  -4.457  19.417  1.00 38.50           O  
ATOM    772  CB  LEU A 114      34.578  -1.566  20.698  1.00 35.60           C  
ATOM    773  CG  LEU A 114      35.169  -0.172  20.794  1.00 35.42           C  
ATOM    774  CD1 LEU A 114      35.224   0.166  22.262  1.00 39.84           C  
ATOM    775  CD2 LEU A 114      36.508  -0.089  20.214  1.00 32.47           C  
TER     776      LEU A 114                                                      
ATOM    777  N   THR B  15      41.356  -4.980  -5.818  1.00 43.16           N  
ATOM    778  CA  THR B  15      40.373  -3.867  -5.594  1.00 41.89           C  
ATOM    779  C   THR B  15      40.851  -2.443  -6.043  1.00 40.02           C  
ATOM    780  O   THR B  15      41.944  -2.258  -6.584  1.00 42.03           O  
ATOM    781  CB  THR B  15      39.923  -3.863  -4.133  1.00 42.53           C  
ATOM    782  OG1 THR B  15      41.071  -3.642  -3.301  1.00 44.25           O  
ATOM    783  CG2 THR B  15      39.267  -5.227  -3.758  1.00 43.07           C  
ATOM    784  N   ASP B  16      39.986  -1.450  -5.854  1.00 36.42           N  
ATOM    785  CA  ASP B  16      40.219  -0.103  -6.314  1.00 32.27           C  
ATOM    786  C   ASP B  16      41.120   0.703  -5.366  1.00 29.85           C  
ATOM    787  O   ASP B  16      41.192   0.454  -4.150  1.00 27.33           O  
ATOM    788  CB  ASP B  16      38.878   0.649  -6.398  1.00 32.24           C  
ATOM    789  CG  ASP B  16      37.950   0.093  -7.469  1.00 33.89           C  
ATOM    790  OD1 ASP B  16      38.442  -0.252  -8.561  1.00 30.63           O  
ATOM    791  OD2 ASP B  16      36.726   0.017  -7.202  1.00 35.13           O  
ATOM    792  N   ILE B  17      41.802   1.679  -5.939  1.00 26.74           N  
ATOM    793  CA  ILE B  17      42.489   2.680  -5.167  1.00 26.01           C  
ATOM    794  C   ILE B  17      41.511   3.837  -5.008  1.00 25.49           C  
ATOM    795  O   ILE B  17      40.880   4.249  -5.968  1.00 26.30           O  
ATOM    796  CB  ILE B  17      43.756   3.194  -5.922  1.00 24.68           C  
ATOM    797  CG1 ILE B  17      44.750   2.038  -6.216  1.00 25.56           C  
ATOM    798  CG2 ILE B  17      44.397   4.331  -5.149  1.00 25.67           C  
ATOM    799  CD1 ILE B  17      45.602   2.254  -7.558  1.00 25.45           C  
ATOM    800  N   HIS B  18      41.347   4.346  -3.784  1.00 23.97           N  
ATOM    801  CA  HIS B  18      40.468   5.487  -3.545  1.00 22.38           C  
ATOM    802  C   HIS B  18      41.267   6.726  -3.260  1.00 23.48           C  
ATOM    803  O   HIS B  18      42.222   6.675  -2.520  1.00 23.17           O  
ATOM    804  CB  HIS B  18      39.564   5.154  -2.339  1.00 22.21           C  
ATOM    805  CG  HIS B  18      38.794   3.902  -2.550  1.00 20.84           C  
ATOM    806  ND1 HIS B  18      37.636   3.878  -3.277  1.00 22.84           N  
ATOM    807  CD2 HIS B  18      39.010   2.632  -2.152  1.00 24.05           C  
ATOM    808  CE1 HIS B  18      37.178   2.641  -3.348  1.00 21.96           C  
ATOM    809  NE2 HIS B  18      38.004   1.861  -2.694  1.00 23.16           N  
ATOM    810  N   ALA B  19      40.883   7.862  -3.839  1.00 22.94           N  
ATOM    811  CA  ALA B  19      41.687   9.022  -3.620  1.00 23.20           C  
ATOM    812  C   ALA B  19      40.695  10.147  -3.478  1.00 23.46           C  
ATOM    813  O   ALA B  19      39.600  10.051  -3.998  1.00 24.58           O  
ATOM    814  CB  ALA B  19      42.633   9.245  -4.835  1.00 22.87           C  
ATOM    815  N   VAL B  20      41.106  11.186  -2.762  1.00 22.57           N  
ATOM    816  CA  VAL B  20      40.335  12.382  -2.604  1.00 21.80           C  
ATOM    817  C   VAL B  20      41.261  13.485  -3.002  1.00 21.56           C  
ATOM    818  O   VAL B  20      42.370  13.558  -2.502  1.00 22.24           O  
ATOM    819  CB  VAL B  20      39.877  12.594  -1.149  1.00 22.59           C  
ATOM    820  CG1 VAL B  20      39.010  13.837  -1.059  1.00 22.24           C  
ATOM    821  CG2 VAL B  20      38.988  11.343  -0.721  1.00 18.43           C  
ATOM    822  N   LEU B  21      40.810  14.330  -3.937  1.00 24.45           N  
ATOM    823  CA  LEU B  21      41.622  15.501  -4.358  1.00 23.30           C  
ATOM    824  C   LEU B  21      40.932  16.740  -3.922  1.00 24.67           C  
ATOM    825  O   LEU B  21      39.699  16.790  -3.930  1.00 25.08           O  
ATOM    826  CB  LEU B  21      41.725  15.582  -5.896  1.00 25.01           C  
ATOM    827  CG  LEU B  21      42.130  14.295  -6.563  1.00 23.03           C  
ATOM    828  CD1 LEU B  21      42.129  14.489  -8.089  1.00 26.65           C  
ATOM    829  CD2 LEU B  21      43.526  13.810  -6.117  1.00 27.00           C  
ATOM    830  N   ALA B  22      41.708  17.759  -3.547  1.00 25.31           N  
ATOM    831  CA  ALA B  22      41.163  19.109  -3.396  1.00 27.22           C  
ATOM    832  C   ALA B  22      40.888  19.657  -4.792  1.00 29.02           C  
ATOM    833  O   ALA B  22      41.294  19.053  -5.801  1.00 28.18           O  
ATOM    834  CB  ALA B  22      42.136  19.992  -2.664  1.00 26.38           C  
ATOM    835  N   SER B  23      40.181  20.784  -4.845  1.00 30.83           N  
ATOM    836  CA  SER B  23      39.832  21.415  -6.109  1.00 32.96           C  
ATOM    837  C   SER B  23      41.067  21.812  -6.957  1.00 33.07           C  
ATOM    838  O   SER B  23      40.973  21.879  -8.164  1.00 34.54           O  
ATOM    839  CB  SER B  23      38.971  22.634  -5.835  1.00 32.32           C  
ATOM    840  OG  SER B  23      39.721  23.633  -5.166  1.00 35.21           O  
ATOM    841  N   ASN B  24      42.224  22.001  -6.332  1.00 33.78           N  
ATOM    842  CA  ASN B  24      43.456  22.332  -7.066  1.00 33.76           C  
ATOM    843  C   ASN B  24      44.283  21.113  -7.451  1.00 33.37           C  
ATOM    844  O   ASN B  24      45.422  21.281  -7.917  1.00 33.51           O  
ATOM    845  CB  ASN B  24      44.335  23.315  -6.279  1.00 34.47           C  
ATOM    846  CG  ASN B  24      44.894  22.721  -4.987  1.00 35.41           C  
ATOM    847  OD1 ASN B  24      44.499  21.642  -4.547  1.00 36.34           O  
ATOM    848  ND2 ASN B  24      45.813  23.430  -4.382  1.00 32.09           N  
ATOM    849  N   GLY B  25      43.734  19.919  -7.178  1.00 31.65           N  
ATOM    850  CA  GLY B  25      44.366  18.623  -7.475  1.00 29.91           C  
ATOM    851  C   GLY B  25      45.342  18.099  -6.444  1.00 29.26           C  
ATOM    852  O   GLY B  25      46.022  17.075  -6.688  1.00 28.44           O  
ATOM    853  N   ARG B  26      45.456  18.799  -5.314  1.00 28.65           N  
ATOM    854  CA  ARG B  26      46.205  18.270  -4.164  1.00 27.58           C  
ATOM    855  C   ARG B  26      45.589  16.976  -3.672  1.00 26.42           C  
ATOM    856  O   ARG B  26      44.376  16.885  -3.533  1.00 26.65           O  
ATOM    857  CB  ARG B  26      46.230  19.270  -3.020  1.00 27.42           C  
ATOM    858  CG  ARG B  26      47.072  18.848  -1.828  1.00 27.90           C  
ATOM    859  CD  ARG B  26      47.063  19.939  -0.756  1.00 28.00           C  
ATOM    860  NE  ARG B  26      45.700  20.386  -0.396  1.00 30.21           N  
ATOM    861  CZ  ARG B  26      44.937  19.824   0.535  1.00 31.43           C  
ATOM    862  NH1 ARG B  26      45.401  18.804   1.242  1.00 31.32           N  
ATOM    863  NH2 ARG B  26      43.720  20.298   0.783  1.00 29.40           N  
ATOM    864  N   ILE B  27      46.430  15.977  -3.400  1.00 26.39           N  
ATOM    865  CA  ILE B  27      45.956  14.662  -2.912  1.00 24.53           C  
ATOM    866  C   ILE B  27      45.744  14.852  -1.412  1.00 24.42           C  
ATOM    867  O   ILE B  27      46.713  15.039  -0.640  1.00 23.89           O  
ATOM    868  CB  ILE B  27      46.971  13.532  -3.172  1.00 26.23           C  
ATOM    869  CG1 ILE B  27      47.165  13.332  -4.695  1.00 24.95           C  
ATOM    870  CG2 ILE B  27      46.471  12.200  -2.581  1.00 24.16           C  
ATOM    871  CD1 ILE B  27      48.222  12.247  -4.979  1.00 24.30           C  
ATOM    872  N   ILE B  28      44.471  14.853  -1.039  1.00 23.31           N  
ATOM    873  CA  ILE B  28      44.019  14.966   0.384  1.00 22.10           C  
ATOM    874  C   ILE B  28      44.114  13.605   1.061  1.00 22.51           C  
ATOM    875  O   ILE B  28      44.459  13.478   2.250  1.00 22.75           O  
ATOM    876  CB  ILE B  28      42.529  15.411   0.437  1.00 21.67           C  
ATOM    877  CG1 ILE B  28      42.360  16.830  -0.034  1.00 22.36           C  
ATOM    878  CG2 ILE B  28      41.901  15.197   1.882  1.00 23.37           C  
ATOM    879  CD1 ILE B  28      40.933  17.309  -0.040  1.00 20.91           C  
ATOM    880  N   TYR B  29      43.786  12.586   0.287  1.00 23.08           N  
ATOM    881  CA  TYR B  29      43.815  11.223   0.746  1.00 23.53           C  
ATOM    882  C   TYR B  29      44.018  10.232  -0.387  1.00 23.24           C  
ATOM    883  O   TYR B  29      43.577  10.436  -1.515  1.00 24.88           O  
ATOM    884  CB  TYR B  29      42.488  10.913   1.448  1.00 23.74           C  
ATOM    885  CG  TYR B  29      42.307   9.449   1.806  1.00 24.75           C  
ATOM    886  CD1 TYR B  29      42.891   8.935   2.956  1.00 24.44           C  
ATOM    887  CD2 TYR B  29      41.517   8.589   1.003  1.00 24.04           C  
ATOM    888  CE1 TYR B  29      42.728   7.622   3.301  1.00 24.63           C  
ATOM    889  CE2 TYR B  29      41.365   7.289   1.337  1.00 21.67           C  
ATOM    890  CZ  TYR B  29      41.988   6.799   2.492  1.00 23.85           C  
ATOM    891  OH  TYR B  29      41.881   5.495   2.957  1.00 25.86           O  
ATOM    892  N   ILE B  30      44.692   9.132  -0.081  1.00 23.57           N  
ATOM    893  CA  ILE B  30      44.728   8.013  -1.001  1.00 22.81           C  
ATOM    894  C   ILE B  30      44.792   6.763  -0.157  1.00 22.55           C  
ATOM    895  O   ILE B  30      45.380   6.798   0.910  1.00 22.63           O  
ATOM    896  CB  ILE B  30      45.907   8.102  -2.018  1.00 22.40           C  
ATOM    897  CG1 ILE B  30      45.710   7.071  -3.163  1.00 24.41           C  
ATOM    898  CG2 ILE B  30      47.314   7.968  -1.337  1.00 25.25           C  
ATOM    899  CD1 ILE B  30      46.508   7.440  -4.406  1.00 25.73           C  
ATOM    900  N   SER B  31      44.168   5.670  -0.615  1.00 22.89           N  
ATOM    901  CA  SER B  31      44.129   4.462   0.161  1.00 21.21           C  
ATOM    902  C   SER B  31      45.501   3.764   0.204  1.00 23.60           C  
ATOM    903  O   SER B  31      46.370   4.057  -0.592  1.00 24.09           O  
ATOM    904  CB  SER B  31      43.011   3.575  -0.358  1.00 21.20           C  
ATOM    905  OG  SER B  31      43.191   3.384  -1.742  1.00 24.08           O  
ATOM    906  N   ALA B  32      45.675   2.870   1.183  1.00 22.94           N  
ATOM    907  CA  ALA B  32      46.977   2.268   1.492  1.00 24.69           C  
ATOM    908  C   ALA B  32      47.506   1.399   0.378  1.00 25.21           C  
ATOM    909  O   ALA B  32      48.712   1.246   0.244  1.00 26.43           O  
ATOM    910  CB  ALA B  32      46.889   1.497   2.807  1.00 22.71           C  
ATOM    911  N   ASN B  33      46.617   0.900  -0.490  1.00 26.26           N  
ATOM    912  CA  ASN B  33      47.073   0.119  -1.654  1.00 25.86           C  
ATOM    913  C   ASN B  33      47.762   0.934  -2.712  1.00 26.29           C  
ATOM    914  O   ASN B  33      48.165   0.376  -3.750  1.00 25.95           O  
ATOM    915  CB  ASN B  33      45.938  -0.695  -2.266  1.00 26.12           C  
ATOM    916  CG  ASN B  33      44.785   0.147  -2.694  1.00 25.25           C  
ATOM    917  OD1 ASN B  33      44.802   1.361  -2.565  1.00 27.24           O  
ATOM    918  ND2 ASN B  33      43.772  -0.491  -3.231  1.00 24.80           N  
ATOM    919  N   SER B  34      47.979   2.229  -2.443  1.00 27.06           N  
ATOM    920  CA  SER B  34      48.802   3.045  -3.317  1.00 27.48           C  
ATOM    921  C   SER B  34      50.182   2.403  -3.418  1.00 28.40           C  
ATOM    922  O   SER B  34      50.694   2.274  -4.526  1.00 28.29           O  
ATOM    923  CB  SER B  34      48.935   4.484  -2.814  1.00 26.71           C  
ATOM    924  OG  SER B  34      49.562   4.550  -1.547  1.00 27.50           O  
ATOM    925  N   LYS B  35      50.758   1.967  -2.275  1.00 29.00           N  
ATOM    926  CA  LYS B  35      52.087   1.323  -2.287  1.00 29.21           C  
ATOM    927  C   LYS B  35      52.100   0.119  -3.231  1.00 28.87           C  
ATOM    928  O   LYS B  35      52.952   0.044  -4.130  1.00 29.16           O  
ATOM    929  CB  LYS B  35      52.533   0.923  -0.869  1.00 29.49           C  
ATOM    930  CG  LYS B  35      53.964   0.334  -0.753  1.00 30.36           C  
ATOM    931  CD  LYS B  35      55.031   1.169  -1.472  1.00 33.21           C  
ATOM    932  CE  LYS B  35      56.413   0.503  -1.456  1.00 32.89           C  
ATOM    933  NZ  LYS B  35      57.008   0.572  -0.129  1.00 36.05           N  
ATOM    934  N   LEU B  36      51.158  -0.803  -3.048  1.00 28.24           N  
ATOM    935  CA  LEU B  36      51.027  -2.001  -3.910  1.00 27.61           C  
ATOM    936  C   LEU B  36      51.015  -1.685  -5.390  1.00 27.00           C  
ATOM    937  O   LEU B  36      51.720  -2.317  -6.207  1.00 25.55           O  
ATOM    938  CB  LEU B  36      49.756  -2.791  -3.560  1.00 28.09           C  
ATOM    939  CG  LEU B  36      49.492  -4.094  -4.337  1.00 28.64           C  
ATOM    940  CD1 LEU B  36      50.723  -5.042  -4.335  1.00 31.72           C  
ATOM    941  CD2 LEU B  36      48.242  -4.826  -3.801  1.00 28.31           C  
ATOM    942  N   HIS B  37      50.229  -0.686  -5.758  1.00 26.49           N  
ATOM    943  CA  HIS B  37      49.944  -0.482  -7.192  1.00 26.71           C  
ATOM    944  C   HIS B  37      50.731   0.595  -7.857  1.00 26.99           C  
ATOM    945  O   HIS B  37      50.946   0.531  -9.091  1.00 27.93           O  
ATOM    946  CB  HIS B  37      48.473  -0.196  -7.434  1.00 26.57           C  
ATOM    947  CG  HIS B  37      47.570  -1.314  -7.035  1.00 26.49           C  
ATOM    948  ND1 HIS B  37      47.670  -2.580  -7.577  1.00 29.07           N  
ATOM    949  CD2 HIS B  37      46.538  -1.346  -6.172  1.00 28.86           C  
ATOM    950  CE1 HIS B  37      46.746  -3.353  -7.033  1.00 30.88           C  
ATOM    951  NE2 HIS B  37      46.034  -2.623  -6.188  1.00 28.28           N  
ATOM    952  N   LEU B  38      51.105   1.606  -7.081  1.00 26.78           N  
ATOM    953  CA  LEU B  38      51.740   2.797  -7.648  1.00 26.31           C  
ATOM    954  C   LEU B  38      53.161   2.958  -7.183  1.00 26.63           C  
ATOM    955  O   LEU B  38      53.871   3.800  -7.721  1.00 27.01           O  
ATOM    956  CB  LEU B  38      50.956   4.043  -7.251  1.00 25.55           C  
ATOM    957  CG  LEU B  38      49.465   3.866  -7.569  1.00 25.70           C  
ATOM    958  CD1 LEU B  38      48.682   4.994  -6.965  1.00 26.14           C  
ATOM    959  CD2 LEU B  38      49.169   3.689  -9.102  1.00 24.29           C  
ATOM    960  N   GLY B  39      53.559   2.169  -6.179  1.00 27.12           N  
ATOM    961  CA  GLY B  39      54.938   2.150  -5.688  1.00 27.39           C  
ATOM    962  C   GLY B  39      55.244   3.200  -4.635  1.00 28.02           C  
ATOM    963  O   GLY B  39      56.383   3.268  -4.148  1.00 28.78           O  
ATOM    964  N   TYR B  40      54.221   3.978  -4.258  1.00 27.37           N  
ATOM    965  CA  TYR B  40      54.289   5.073  -3.299  1.00 26.29           C  
ATOM    966  C   TYR B  40      53.481   4.732  -2.058  1.00 26.22           C  
ATOM    967  O   TYR B  40      52.363   4.251  -2.168  1.00 25.75           O  
ATOM    968  CB  TYR B  40      53.675   6.342  -3.908  1.00 26.95           C  
ATOM    969  CG  TYR B  40      54.549   7.043  -4.944  1.00 27.93           C  
ATOM    970  CD1 TYR B  40      55.720   7.706  -4.549  1.00 30.85           C  
ATOM    971  CD2 TYR B  40      54.235   7.014  -6.288  1.00 27.88           C  
ATOM    972  CE1 TYR B  40      56.536   8.345  -5.478  1.00 27.64           C  
ATOM    973  CE2 TYR B  40      55.053   7.667  -7.243  1.00 27.89           C  
ATOM    974  CZ  TYR B  40      56.197   8.328  -6.804  1.00 28.55           C  
ATOM    975  OH  TYR B  40      57.020   8.957  -7.700  1.00 28.53           O  
ATOM    976  N   LEU B  41      54.041   4.997  -0.882  1.00 24.62           N  
ATOM    977  CA  LEU B  41      53.253   4.968   0.343  1.00 25.09           C  
ATOM    978  C   LEU B  41      52.247   6.097   0.306  1.00 25.62           C  
ATOM    979  O   LEU B  41      52.472   7.096  -0.343  1.00 26.11           O  
ATOM    980  CB  LEU B  41      54.152   5.170   1.568  1.00 24.87           C  
ATOM    981  CG  LEU B  41      55.217   4.124   1.755  1.00 23.65           C  
ATOM    982  CD1 LEU B  41      56.108   4.621   2.835  1.00 22.46           C  
ATOM    983  CD2 LEU B  41      54.598   2.792   2.124  1.00 25.22           C  
ATOM    984  N   GLN B  42      51.151   5.966   1.050  1.00 26.80           N  
ATOM    985  CA  GLN B  42      50.163   7.029   1.067  1.00 27.86           C  
ATOM    986  C   GLN B  42      50.762   8.355   1.449  1.00 29.13           C  
ATOM    987  O   GLN B  42      50.345   9.393   0.908  1.00 29.99           O  
ATOM    988  CB  GLN B  42      49.128   6.741   2.111  1.00 30.55           C  
ATOM    989  CG  GLN B  42      48.304   5.578   1.874  1.00 30.82           C  
ATOM    990  CD  GLN B  42      47.657   5.203   3.164  1.00 28.88           C  
ATOM    991  OE1 GLN B  42      48.241   4.567   4.018  1.00 33.24           O  
ATOM    992  NE2 GLN B  42      46.459   5.638   3.335  1.00 25.00           N  
ATOM    993  N   GLY B  43      51.689   8.310   2.429  1.00 29.22           N  
ATOM    994  CA  GLY B  43      52.428   9.465   2.923  1.00 30.27           C  
ATOM    995  C   GLY B  43      53.278  10.167   1.897  1.00 30.77           C  
ATOM    996  O   GLY B  43      53.567  11.363   2.029  1.00 31.70           O  
ATOM    997  N   GLU B  44      53.676   9.430   0.863  1.00 30.77           N  
ATOM    998  CA  GLU B  44      54.488   9.982  -0.209  1.00 30.10           C  
ATOM    999  C   GLU B  44      53.648  10.696  -1.248  1.00 29.83           C  
ATOM   1000  O   GLU B  44      54.176  11.458  -2.058  1.00 31.50           O  
ATOM   1001  CB  GLU B  44      55.323   8.876  -0.860  1.00 30.49           C  
ATOM   1002  CG  GLU B  44      56.483   8.377   0.019  1.00 29.63           C  
ATOM   1003  CD  GLU B  44      57.184   7.122  -0.519  1.00 31.40           C  
ATOM   1004  OE1 GLU B  44      56.524   6.173  -0.991  1.00 29.51           O  
ATOM   1005  OE2 GLU B  44      58.431   7.054  -0.429  1.00 36.53           O  
ATOM   1006  N   MET B  45      52.344  10.396  -1.265  1.00 28.75           N  
ATOM   1007  CA  MET B  45      51.432  11.000  -2.213  1.00 27.49           C  
ATOM   1008  C   MET B  45      50.591  12.115  -1.601  1.00 27.68           C  
ATOM   1009  O   MET B  45      50.406  13.160  -2.212  1.00 27.91           O  
ATOM   1010  CB  MET B  45      50.544   9.904  -2.812  1.00 27.61           C  
ATOM   1011  CG  MET B  45      51.371   8.926  -3.589  1.00 25.14           C  
ATOM   1012  SD  MET B  45      50.370   7.834  -4.570  1.00 25.25           S  
ATOM   1013  CE  MET B  45      49.698   8.925  -5.876  1.00 23.20           C  
ATOM   1014  N   ILE B  46      50.099  11.897  -0.384  1.00 27.60           N  
ATOM   1015  CA  ILE B  46      49.185  12.842   0.244  1.00 27.62           C  
ATOM   1016  C   ILE B  46      49.925  14.159   0.402  1.00 28.29           C  
ATOM   1017  O   ILE B  46      51.060  14.166   0.870  1.00 28.14           O  
ATOM   1018  CB  ILE B  46      48.637  12.264   1.593  1.00 27.70           C  
ATOM   1019  CG1 ILE B  46      47.652  11.121   1.311  1.00 28.02           C  
ATOM   1020  CG2 ILE B  46      48.025  13.334   2.479  1.00 28.09           C  
ATOM   1021  CD1 ILE B  46      47.404  10.206   2.513  1.00 26.33           C  
ATOM   1022  N   GLY B  47      49.298  15.266  -0.006  1.00 28.68           N  
ATOM   1023  CA  GLY B  47      49.950  16.579   0.097  1.00 28.89           C  
ATOM   1024  C   GLY B  47      50.630  17.037  -1.176  1.00 28.88           C  
ATOM   1025  O   GLY B  47      50.920  18.210  -1.347  1.00 29.09           O  
ATOM   1026  N   SER B  48      50.869  16.093  -2.074  1.00 29.36           N  
ATOM   1027  CA  SER B  48      51.391  16.362  -3.405  1.00 30.92           C  
ATOM   1028  C   SER B  48      50.237  16.494  -4.364  1.00 30.81           C  
ATOM   1029  O   SER B  48      49.162  15.959  -4.130  1.00 31.07           O  
ATOM   1030  CB  SER B  48      52.245  15.199  -3.884  1.00 30.86           C  
ATOM   1031  OG  SER B  48      53.519  15.257  -3.269  1.00 31.64           O  
ATOM   1032  N   PHE B  49      50.474  17.185  -5.474  1.00 31.59           N  
ATOM   1033  CA  PHE B  49      49.473  17.301  -6.517  1.00 31.35           C  
ATOM   1034  C   PHE B  49      49.465  15.986  -7.315  1.00 31.04           C  
ATOM   1035  O   PHE B  49      50.532  15.402  -7.573  1.00 32.40           O  
ATOM   1036  CB  PHE B  49      49.779  18.463  -7.473  1.00 33.10           C  
ATOM   1037  CG  PHE B  49      49.552  19.848  -6.886  1.00 34.72           C  
ATOM   1038  CD1 PHE B  49      48.292  20.262  -6.499  1.00 37.64           C  
ATOM   1039  CD2 PHE B  49      50.604  20.738  -6.764  1.00 39.50           C  
ATOM   1040  CE1 PHE B  49      48.086  21.533  -5.975  1.00 38.82           C  
ATOM   1041  CE2 PHE B  49      50.401  22.021  -6.239  1.00 39.59           C  
ATOM   1042  CZ  PHE B  49      49.133  22.406  -5.851  1.00 38.85           C  
ATOM   1043  N   LEU B  50      48.293  15.531  -7.701  1.00 29.10           N  
ATOM   1044  CA  LEU B  50      48.203  14.302  -8.503  1.00 29.25           C  
ATOM   1045  C   LEU B  50      48.997  14.442  -9.829  1.00 29.11           C  
ATOM   1046  O   LEU B  50      49.611  13.491 -10.243  1.00 27.54           O  
ATOM   1047  CB  LEU B  50      46.749  13.913  -8.786  1.00 28.97           C  
ATOM   1048  CG  LEU B  50      46.535  12.620  -9.590  1.00 29.06           C  
ATOM   1049  CD1 LEU B  50      47.183  11.393  -8.912  1.00 28.80           C  
ATOM   1050  CD2 LEU B  50      45.108  12.377  -9.990  1.00 30.45           C  
ATOM   1051  N   LYS B  51      48.940  15.624 -10.447  1.00 29.88           N  
ATOM   1052  CA  LYS B  51      49.677  15.999 -11.691  1.00 31.66           C  
ATOM   1053  C   LYS B  51      51.111  15.509 -11.657  1.00 31.86           C  
ATOM   1054  O   LYS B  51      51.634  15.016 -12.648  1.00 32.88           O  
ATOM   1055  CB  LYS B  51      49.712  17.539 -11.754  1.00 32.44           C  
ATOM   1056  CG  LYS B  51      50.068  18.194 -13.065  1.00 34.49           C  
ATOM   1057  CD  LYS B  51      50.280  19.720 -12.870  1.00 34.20           C  
ATOM   1058  CE  LYS B  51      50.276  20.419 -14.229  1.00 39.29           C  
ATOM   1059  NZ  LYS B  51      50.452  21.911 -14.092  1.00 38.86           N  
ATOM   1060  N   THR B  52      51.754  15.622 -10.511  1.00 32.02           N  
ATOM   1061  CA  THR B  52      53.176  15.277 -10.370  1.00 32.39           C  
ATOM   1062  C   THR B  52      53.481  13.808 -10.713  1.00 31.08           C  
ATOM   1063  O   THR B  52      54.610  13.460 -11.092  1.00 30.62           O  
ATOM   1064  CB  THR B  52      53.664  15.620  -8.959  1.00 33.04           C  
ATOM   1065  OG1 THR B  52      53.456  17.015  -8.748  1.00 37.08           O  
ATOM   1066  CG2 THR B  52      55.141  15.385  -8.813  1.00 35.57           C  
ATOM   1067  N   PHE B  53      52.472  12.952 -10.589  1.00 28.76           N  
ATOM   1068  CA  PHE B  53      52.694  11.508 -10.713  1.00 27.33           C  
ATOM   1069  C   PHE B  53      52.292  11.047 -12.079  1.00 26.77           C  
ATOM   1070  O   PHE B  53      52.375   9.859 -12.414  1.00 25.59           O  
ATOM   1071  CB  PHE B  53      51.892  10.766  -9.669  1.00 28.45           C  
ATOM   1072  CG  PHE B  53      52.259  11.141  -8.276  1.00 28.33           C  
ATOM   1073  CD1 PHE B  53      53.337  10.533  -7.659  1.00 29.60           C  
ATOM   1074  CD2 PHE B  53      51.551  12.109  -7.593  1.00 29.10           C  
ATOM   1075  CE1 PHE B  53      53.687  10.876  -6.394  1.00 29.55           C  
ATOM   1076  CE2 PHE B  53      51.925  12.480  -6.322  1.00 26.55           C  
ATOM   1077  CZ  PHE B  53      52.987  11.859  -5.718  1.00 30.40           C  
ATOM   1078  N   LEU B  54      51.792  11.993 -12.867  1.00 26.37           N  
ATOM   1079  CA  LEU B  54      51.192  11.612 -14.130  1.00 25.67           C  
ATOM   1080  C   LEU B  54      52.148  11.839 -15.282  1.00 26.03           C  
ATOM   1081  O   LEU B  54      52.913  12.825 -15.320  1.00 25.58           O  
ATOM   1082  CB  LEU B  54      49.877  12.360 -14.422  1.00 26.56           C  
ATOM   1083  CG  LEU B  54      48.794  12.180 -13.352  1.00 27.82           C  
ATOM   1084  CD1 LEU B  54      47.572  12.819 -13.856  1.00 29.39           C  
ATOM   1085  CD2 LEU B  54      48.546  10.765 -13.036  1.00 27.85           C  
ATOM   1086  N   HIS B  55      52.040  10.937 -16.250  1.00 24.41           N  
ATOM   1087  CA  HIS B  55      52.845  11.108 -17.432  1.00 24.20           C  
ATOM   1088  C   HIS B  55      52.576  12.478 -18.019  1.00 24.20           C  
ATOM   1089  O   HIS B  55      51.444  12.915 -18.117  1.00 24.72           O  
ATOM   1090  CB  HIS B  55      52.443  10.072 -18.464  1.00 23.51           C  
ATOM   1091  CG  HIS B  55      53.392   9.973 -19.627  1.00 24.24           C  
ATOM   1092  ND1 HIS B  55      53.368  10.841 -20.698  1.00 24.29           N  
ATOM   1093  CD2 HIS B  55      54.367   9.074 -19.893  1.00 24.50           C  
ATOM   1094  CE1 HIS B  55      54.312  10.496 -21.563  1.00 28.61           C  
ATOM   1095  NE2 HIS B  55      54.907   9.404 -21.114  1.00 26.50           N  
ATOM   1096  N   GLU B  56      53.613  13.147 -18.464  1.00 24.67           N  
ATOM   1097  CA  GLU B  56      53.394  14.494 -18.926  1.00 26.54           C  
ATOM   1098  C   GLU B  56      52.362  14.604 -20.039  1.00 26.44           C  
ATOM   1099  O   GLU B  56      51.599  15.554 -20.109  1.00 26.29           O  
ATOM   1100  CB  GLU B  56      54.723  15.111 -19.307  1.00 27.59           C  
ATOM   1101  CG  GLU B  56      54.659  16.581 -19.498  1.00 33.24           C  
ATOM   1102  CD  GLU B  56      55.985  17.127 -20.018  1.00 37.64           C  
ATOM   1103  OE1 GLU B  56      57.036  16.605 -19.580  1.00 39.11           O  
ATOM   1104  OE2 GLU B  56      55.969  18.037 -20.879  1.00 42.61           O  
ATOM   1105  N   GLU B  57      52.265  13.591 -20.885  1.00 26.99           N  
ATOM   1106  CA  GLU B  57      51.328  13.685 -21.985  1.00 26.57           C  
ATOM   1107  C   GLU B  57      49.870  13.588 -21.576  1.00 26.83           C  
ATOM   1108  O   GLU B  57      48.990  13.874 -22.376  1.00 25.42           O  
ATOM   1109  CB  GLU B  57      51.626  12.622 -23.026  1.00 26.63           C  
ATOM   1110  CG  GLU B  57      52.914  12.938 -23.811  1.00 29.59           C  
ATOM   1111  CD  GLU B  57      53.217  11.891 -24.859  1.00 34.51           C  
ATOM   1112  OE1 GLU B  57      52.354  11.015 -25.078  1.00 37.11           O  
ATOM   1113  OE2 GLU B  57      54.318  11.944 -25.448  1.00 37.21           O  
ATOM   1114  N   ASP B  58      49.623  13.162 -20.333  1.00 25.83           N  
ATOM   1115  CA  ASP B  58      48.288  12.822 -19.867  1.00 24.82           C  
ATOM   1116  C   ASP B  58      47.864  13.836 -18.817  1.00 25.38           C  
ATOM   1117  O   ASP B  58      46.734  13.821 -18.349  1.00 26.52           O  
ATOM   1118  CB  ASP B  58      48.328  11.440 -19.227  1.00 23.58           C  
ATOM   1119  CG  ASP B  58      48.517  10.338 -20.255  1.00 24.74           C  
ATOM   1120  OD1 ASP B  58      48.456  10.647 -21.451  1.00 30.08           O  
ATOM   1121  OD2 ASP B  58      48.751   9.182 -19.902  1.00 27.52           O  
ATOM   1122  N   GLN B  59      48.777  14.702 -18.396  1.00 24.97           N  
ATOM   1123  CA  GLN B  59      48.458  15.553 -17.266  1.00 25.12           C  
ATOM   1124  C   GLN B  59      47.210  16.424 -17.504  1.00 24.98           C  
ATOM   1125  O   GLN B  59      46.333  16.475 -16.643  1.00 24.85           O  
ATOM   1126  CB  GLN B  59      49.674  16.375 -16.846  1.00 25.39           C  
ATOM   1127  CG  GLN B  59      50.678  15.553 -16.091  1.00 25.69           C  
ATOM   1128  CD  GLN B  59      51.904  16.322 -15.794  1.00 26.85           C  
ATOM   1129  OE1 GLN B  59      51.965  17.506 -16.087  1.00 29.80           O  
ATOM   1130  NE2 GLN B  59      52.927  15.653 -15.256  1.00 25.01           N  
ATOM   1131  N   PHE B  60      47.137  17.114 -18.633  1.00 25.17           N  
ATOM   1132  CA  PHE B  60      45.980  17.962 -18.956  1.00 26.10           C  
ATOM   1133  C   PHE B  60      44.697  17.156 -19.134  1.00 26.88           C  
ATOM   1134  O   PHE B  60      43.630  17.552 -18.644  1.00 26.89           O  
ATOM   1135  CB  PHE B  60      46.230  18.834 -20.195  1.00 28.47           C  
ATOM   1136  CG  PHE B  60      45.107  19.797 -20.448  1.00 29.41           C  
ATOM   1137  CD1 PHE B  60      44.909  20.885 -19.599  1.00 29.97           C  
ATOM   1138  CD2 PHE B  60      44.159  19.533 -21.441  1.00 30.28           C  
ATOM   1139  CE1 PHE B  60      43.825  21.734 -19.792  1.00 31.35           C  
ATOM   1140  CE2 PHE B  60      43.079  20.386 -21.632  1.00 30.73           C  
ATOM   1141  CZ  PHE B  60      42.925  21.485 -20.807  1.00 29.30           C  
ATOM   1142  N   LEU B  61      44.808  16.015 -19.799  1.00 24.91           N  
ATOM   1143  CA  LEU B  61      43.680  15.095 -19.971  1.00 25.86           C  
ATOM   1144  C   LEU B  61      43.011  14.790 -18.627  1.00 24.89           C  
ATOM   1145  O   LEU B  61      41.767  14.817 -18.517  1.00 24.91           O  
ATOM   1146  CB  LEU B  61      44.208  13.774 -20.591  1.00 26.69           C  
ATOM   1147  CG  LEU B  61      43.310  12.552 -20.517  1.00 29.84           C  
ATOM   1148  CD1 LEU B  61      42.398  12.567 -21.753  1.00 36.46           C  
ATOM   1149  CD2 LEU B  61      44.084  11.260 -20.381  1.00 33.15           C  
ATOM   1150  N   VAL B  62      43.825  14.429 -17.618  1.00 24.29           N  
ATOM   1151  CA  VAL B  62      43.315  14.055 -16.295  1.00 23.82           C  
ATOM   1152  C   VAL B  62      42.763  15.255 -15.553  1.00 24.58           C  
ATOM   1153  O   VAL B  62      41.702  15.200 -14.955  1.00 23.12           O  
ATOM   1154  CB  VAL B  62      44.394  13.312 -15.518  1.00 25.75           C  
ATOM   1155  CG1 VAL B  62      43.948  12.928 -14.096  1.00 27.48           C  
ATOM   1156  CG2 VAL B  62      44.801  12.078 -16.305  1.00 25.35           C  
ATOM   1157  N   GLU B  63      43.484  16.378 -15.579  1.00 22.96           N  
ATOM   1158  CA  GLU B  63      43.002  17.529 -14.891  1.00 25.73           C  
ATOM   1159  C   GLU B  63      41.663  17.955 -15.451  1.00 25.70           C  
ATOM   1160  O   GLU B  63      40.722  18.228 -14.686  1.00 27.36           O  
ATOM   1161  CB  GLU B  63      44.022  18.664 -15.043  1.00 24.66           C  
ATOM   1162  CG  GLU B  63      43.532  20.011 -14.562  1.00 28.98           C  
ATOM   1163  CD  GLU B  63      44.600  21.096 -14.751  1.00 30.45           C  
ATOM   1164  OE1 GLU B  63      45.772  20.775 -14.492  1.00 38.75           O  
ATOM   1165  OE2 GLU B  63      44.286  22.247 -15.125  1.00 34.75           O  
ATOM   1166  N   SER B  64      41.603  18.032 -16.777  1.00 26.28           N  
ATOM   1167  CA  SER B  64      40.388  18.388 -17.517  1.00 26.86           C  
ATOM   1168  C   SER B  64      39.216  17.434 -17.148  1.00 26.44           C  
ATOM   1169  O   SER B  64      38.111  17.874 -16.825  1.00 27.48           O  
ATOM   1170  CB  SER B  64      40.729  18.312 -19.006  1.00 28.11           C  
ATOM   1171  OG  SER B  64      39.639  18.761 -19.790  1.00 32.79           O  
ATOM   1172  N   TYR B  65      39.466  16.136 -17.139  1.00 23.96           N  
ATOM   1173  CA  TYR B  65      38.435  15.170 -16.829  1.00 23.08           C  
ATOM   1174  C   TYR B  65      37.826  15.410 -15.456  1.00 24.18           C  
ATOM   1175  O   TYR B  65      36.597  15.425 -15.288  1.00 23.92           O  
ATOM   1176  CB  TYR B  65      39.049  13.777 -16.898  1.00 21.93           C  
ATOM   1177  CG  TYR B  65      38.070  12.715 -16.645  1.00 22.76           C  
ATOM   1178  CD1 TYR B  65      37.446  12.045 -17.706  1.00 22.72           C  
ATOM   1179  CD2 TYR B  65      37.787  12.327 -15.340  1.00 23.11           C  
ATOM   1180  CE1 TYR B  65      36.506  11.055 -17.471  1.00 22.48           C  
ATOM   1181  CE2 TYR B  65      36.875  11.311 -15.085  1.00 19.38           C  
ATOM   1182  CZ  TYR B  65      36.252  10.664 -16.174  1.00 21.07           C  
ATOM   1183  OH  TYR B  65      35.326   9.671 -15.943  1.00 24.34           O  
ATOM   1184  N   PHE B  66      38.679  15.678 -14.473  1.00 22.67           N  
ATOM   1185  CA  PHE B  66      38.127  15.787 -13.100  1.00 23.71           C  
ATOM   1186  C   PHE B  66      37.546  17.142 -12.744  1.00 24.47           C  
ATOM   1187  O   PHE B  66      36.854  17.229 -11.735  1.00 24.93           O  
ATOM   1188  CB  PHE B  66      39.105  15.241 -12.076  1.00 22.63           C  
ATOM   1189  CG  PHE B  66      39.136  13.709 -12.051  1.00 22.92           C  
ATOM   1190  CD1 PHE B  66      38.067  12.983 -11.592  1.00 23.09           C  
ATOM   1191  CD2 PHE B  66      40.253  13.046 -12.514  1.00 25.58           C  
ATOM   1192  CE1 PHE B  66      38.118  11.601 -11.619  1.00 23.68           C  
ATOM   1193  CE2 PHE B  66      40.296  11.724 -12.563  1.00 26.70           C  
ATOM   1194  CZ  PHE B  66      39.216  10.992 -12.077  1.00 22.31           C  
ATOM   1195  N   TYR B  67      37.839  18.184 -13.542  1.00 24.84           N  
ATOM   1196  CA  TYR B  67      37.156  19.482 -13.423  1.00 26.77           C  
ATOM   1197  C   TYR B  67      35.814  19.462 -14.120  1.00 27.37           C  
ATOM   1198  O   TYR B  67      34.894  20.166 -13.683  1.00 27.06           O  
ATOM   1199  CB  TYR B  67      37.979  20.652 -13.987  1.00 25.83           C  
ATOM   1200  CG  TYR B  67      37.371  22.064 -13.735  1.00 27.58           C  
ATOM   1201  CD1 TYR B  67      37.460  22.657 -12.466  1.00 28.66           C  
ATOM   1202  CD2 TYR B  67      36.706  22.771 -14.730  1.00 26.20           C  
ATOM   1203  CE1 TYR B  67      36.910  23.927 -12.180  1.00 27.41           C  
ATOM   1204  CE2 TYR B  67      36.164  24.081 -14.453  1.00 26.67           C  
ATOM   1205  CZ  TYR B  67      36.265  24.621 -13.164  1.00 26.32           C  
ATOM   1206  OH  TYR B  67      35.723  25.883 -12.849  1.00 28.25           O  
ATOM   1207  N   ASN B  68      35.703  18.669 -15.195  1.00 27.32           N  
ATOM   1208  CA  ASN B  68      34.442  18.604 -15.970  1.00 29.83           C  
ATOM   1209  C   ASN B  68      33.337  17.986 -15.116  1.00 30.01           C  
ATOM   1210  O   ASN B  68      33.609  17.120 -14.305  1.00 30.90           O  
ATOM   1211  CB  ASN B  68      34.622  17.724 -17.202  1.00 30.22           C  
ATOM   1212  CG  ASN B  68      35.426  18.385 -18.308  1.00 34.52           C  
ATOM   1213  OD1 ASN B  68      35.618  19.601 -18.338  1.00 33.06           O  
ATOM   1214  ND2 ASN B  68      35.907  17.559 -19.244  1.00 33.91           N  
ATOM   1215  N   GLU B  69      32.091  18.400 -15.320  1.00 30.59           N  
ATOM   1216  CA  GLU B  69      31.015  17.822 -14.509  1.00 30.97           C  
ATOM   1217  C   GLU B  69      30.450  16.584 -15.167  1.00 29.12           C  
ATOM   1218  O   GLU B  69      29.970  15.676 -14.495  1.00 29.10           O  
ATOM   1219  CB  GLU B  69      29.897  18.844 -14.303  1.00 32.51           C  
ATOM   1220  CG  GLU B  69      30.262  20.032 -13.374  1.00 38.64           C  
ATOM   1221  CD  GLU B  69      30.547  19.612 -11.930  1.00 46.27           C  
ATOM   1222  OE1 GLU B  69      30.296  18.428 -11.562  1.00 49.12           O  
ATOM   1223  OE2 GLU B  69      31.040  20.473 -11.156  1.00 49.25           O  
ATOM   1224  N   HIS B  70      30.509  16.543 -16.492  1.00 26.30           N  
ATOM   1225  CA  HIS B  70      29.783  15.515 -17.211  1.00 24.42           C  
ATOM   1226  C   HIS B  70      30.727  14.400 -17.501  1.00 23.33           C  
ATOM   1227  O   HIS B  70      31.754  14.616 -18.148  1.00 24.30           O  
ATOM   1228  CB  HIS B  70      29.251  16.046 -18.519  1.00 23.91           C  
ATOM   1229  CG  HIS B  70      28.281  17.167 -18.362  1.00 25.79           C  
ATOM   1230  ND1 HIS B  70      27.002  16.978 -17.887  1.00 25.46           N  
ATOM   1231  CD2 HIS B  70      28.384  18.480 -18.674  1.00 23.57           C  
ATOM   1232  CE1 HIS B  70      26.361  18.137 -17.887  1.00 26.97           C  
ATOM   1233  NE2 HIS B  70      27.180  19.063 -18.360  1.00 27.74           N  
ATOM   1234  N   HIS B  71      30.369  13.210 -17.053  1.00 21.71           N  
ATOM   1235  CA  HIS B  71      31.145  12.005 -17.334  1.00 21.50           C  
ATOM   1236  C   HIS B  71      30.271  10.871 -17.746  1.00 22.21           C  
ATOM   1237  O   HIS B  71      29.114  10.802 -17.352  1.00 22.26           O  
ATOM   1238  CB  HIS B  71      31.852  11.532 -16.079  1.00 24.34           C  
ATOM   1239  CG  HIS B  71      32.786  12.547 -15.502  1.00 24.32           C  
ATOM   1240  ND1 HIS B  71      32.696  12.969 -14.187  1.00 24.44           N  
ATOM   1241  CD2 HIS B  71      33.813  13.234 -16.062  1.00 26.46           C  
ATOM   1242  CE1 HIS B  71      33.635  13.882 -13.963  1.00 27.56           C  
ATOM   1243  NE2 HIS B  71      34.335  14.042 -15.077  1.00 23.13           N  
ATOM   1244  N   LEU B  72      30.819   9.969 -18.543  1.00 21.79           N  
ATOM   1245  CA  LEU B  72      30.222   8.653 -18.736  1.00 20.93           C  
ATOM   1246  C   LEU B  72      31.374   7.664 -18.701  1.00 21.93           C  
ATOM   1247  O   LEU B  72      31.417   6.866 -17.808  1.00 23.09           O  
ATOM   1248  CB  LEU B  72      29.417   8.562 -20.021  1.00 20.48           C  
ATOM   1249  CG  LEU B  72      28.653   7.268 -20.140  1.00 20.31           C  
ATOM   1250  CD1 LEU B  72      27.709   7.096 -18.930  1.00 20.09           C  
ATOM   1251  CD2 LEU B  72      27.855   7.300 -21.446  1.00 19.05           C  
ATOM   1252  N   MET B  73      32.315   7.718 -19.648  1.00 21.28           N  
ATOM   1253  CA  MET B  73      33.430   6.795 -19.634  1.00 22.71           C  
ATOM   1254  C   MET B  73      34.458   7.197 -18.585  1.00 22.54           C  
ATOM   1255  O   MET B  73      34.553   8.368 -18.240  1.00 22.99           O  
ATOM   1256  CB  MET B  73      34.116   6.739 -21.011  1.00 22.60           C  
ATOM   1257  CG  MET B  73      33.217   5.991 -21.986  1.00 20.01           C  
ATOM   1258  SD  MET B  73      33.964   5.809 -23.582  1.00 27.24           S  
ATOM   1259  CE  MET B  73      34.861   4.287 -23.208  1.00 28.95           C  
ATOM   1260  N   PRO B  74      35.223   6.214 -18.084  1.00 22.55           N  
ATOM   1261  CA  PRO B  74      36.326   6.606 -17.201  1.00 22.54           C  
ATOM   1262  C   PRO B  74      37.435   7.352 -17.919  1.00 22.44           C  
ATOM   1263  O   PRO B  74      37.440   7.385 -19.153  1.00 22.78           O  
ATOM   1264  CB  PRO B  74      36.863   5.258 -16.683  1.00 22.78           C  
ATOM   1265  CG  PRO B  74      36.443   4.243 -17.801  1.00 21.90           C  
ATOM   1266  CD  PRO B  74      35.073   4.748 -18.209  1.00 23.13           C  
ATOM   1267  N   CYS B  75      38.417   7.857 -17.154  1.00 22.66           N  
ATOM   1268  CA  CYS B  75      39.605   8.527 -17.727  1.00 22.94           C  
ATOM   1269  C   CYS B  75      40.719   7.480 -17.719  1.00 23.18           C  
ATOM   1270  O   CYS B  75      40.934   6.881 -16.678  1.00 22.99           O  
ATOM   1271  CB  CYS B  75      40.050   9.607 -16.761  1.00 23.73           C  
ATOM   1272  SG  CYS B  75      41.286  10.704 -17.482  1.00 28.53           S  
ATOM   1273  N   THR B  76      41.375   7.254 -18.857  1.00 23.16           N  
ATOM   1274  CA  THR B  76      42.472   6.284 -18.954  1.00 23.95           C  
ATOM   1275  C   THR B  76      43.740   7.097 -19.151  1.00 23.60           C  
ATOM   1276  O   THR B  76      43.829   7.928 -20.068  1.00 24.60           O  
ATOM   1277  CB  THR B  76      42.214   5.304 -20.122  1.00 24.99           C  
ATOM   1278  OG1 THR B  76      40.910   4.700 -19.925  1.00 23.96           O  
ATOM   1279  CG2 THR B  76      43.246   4.154 -20.206  1.00 26.05           C  
ATOM   1280  N   PHE B  77      44.763   6.843 -18.313  1.00 24.81           N  
ATOM   1281  CA  PHE B  77      45.980   7.620 -18.377  1.00 23.88           C  
ATOM   1282  C   PHE B  77      47.147   6.798 -17.813  1.00 24.34           C  
ATOM   1283  O   PHE B  77      46.957   5.741 -17.208  1.00 24.72           O  
ATOM   1284  CB  PHE B  77      45.818   8.930 -17.588  1.00 22.89           C  
ATOM   1285  CG  PHE B  77      45.405   8.725 -16.154  1.00 24.73           C  
ATOM   1286  CD1 PHE B  77      46.348   8.716 -15.127  1.00 24.76           C  
ATOM   1287  CD2 PHE B  77      44.046   8.562 -15.858  1.00 23.70           C  
ATOM   1288  CE1 PHE B  77      45.941   8.550 -13.811  1.00 23.71           C  
ATOM   1289  CE2 PHE B  77      43.619   8.356 -14.589  1.00 25.57           C  
ATOM   1290  CZ  PHE B  77      44.543   8.352 -13.541  1.00 24.75           C  
ATOM   1291  N   ARG B  78      48.345   7.337 -17.989  1.00 24.64           N  
ATOM   1292  CA  ARG B  78      49.578   6.729 -17.469  1.00 24.60           C  
ATOM   1293  C   ARG B  78      50.031   7.389 -16.180  1.00 24.51           C  
ATOM   1294  O   ARG B  78      50.219   8.615 -16.109  1.00 24.43           O  
ATOM   1295  CB  ARG B  78      50.689   6.859 -18.504  1.00 24.18           C  
ATOM   1296  CG  ARG B  78      50.541   5.935 -19.681  1.00 27.42           C  
ATOM   1297  CD  ARG B  78      51.310   6.396 -20.908  1.00 29.56           C  
ATOM   1298  NE  ARG B  78      50.764   7.626 -21.482  1.00 28.55           N  
ATOM   1299  CZ  ARG B  78      51.254   8.205 -22.566  1.00 32.02           C  
ATOM   1300  NH1 ARG B  78      52.292   7.659 -23.170  1.00 32.18           N  
ATOM   1301  NH2 ARG B  78      50.745   9.347 -23.034  1.00 31.99           N  
ATOM   1302  N   PHE B  79      50.228   6.568 -15.164  1.00 24.15           N  
ATOM   1303  CA  PHE B  79      50.717   7.003 -13.873  1.00 24.27           C  
ATOM   1304  C   PHE B  79      52.175   6.634 -13.862  1.00 24.76           C  
ATOM   1305  O   PHE B  79      52.524   5.543 -14.305  1.00 23.29           O  
ATOM   1306  CB  PHE B  79      49.995   6.191 -12.815  1.00 25.01           C  
ATOM   1307  CG  PHE B  79      50.309   6.611 -11.433  1.00 25.78           C  
ATOM   1308  CD1 PHE B  79      49.494   7.513 -10.777  1.00 27.36           C  
ATOM   1309  CD2 PHE B  79      51.476   6.176 -10.811  1.00 27.11           C  
ATOM   1310  CE1 PHE B  79      49.796   7.897  -9.501  1.00 25.79           C  
ATOM   1311  CE2 PHE B  79      51.795   6.597  -9.510  1.00 25.86           C  
ATOM   1312  CZ  PHE B  79      50.967   7.442  -8.868  1.00 26.93           C  
ATOM   1313  N   ILE B  80      53.044   7.516 -13.371  1.00 23.83           N  
ATOM   1314  CA  ILE B  80      54.462   7.159 -13.310  1.00 24.81           C  
ATOM   1315  C   ILE B  80      54.769   6.665 -11.883  1.00 25.18           C  
ATOM   1316  O   ILE B  80      54.702   7.435 -10.901  1.00 25.12           O  
ATOM   1317  CB  ILE B  80      55.402   8.329 -13.730  1.00 25.23           C  
ATOM   1318  CG1 ILE B  80      55.085   8.814 -15.160  1.00 24.76           C  
ATOM   1319  CG2 ILE B  80      56.855   7.863 -13.614  1.00 26.20           C  
ATOM   1320  CD1 ILE B  80      55.781  10.132 -15.538  1.00 28.11           C  
ATOM   1321  N   LYS B  81      55.025   5.366 -11.780  1.00 24.39           N  
ATOM   1322  CA  LYS B  81      55.398   4.743 -10.496  1.00 25.58           C  
ATOM   1323  C   LYS B  81      56.679   5.252  -9.875  1.00 25.38           C  
ATOM   1324  O   LYS B  81      57.472   5.926 -10.496  1.00 25.69           O  
ATOM   1325  CB  LYS B  81      55.470   3.237 -10.648  1.00 24.91           C  
ATOM   1326  CG  LYS B  81      54.251   2.710 -11.364  1.00 29.93           C  
ATOM   1327  CD  LYS B  81      53.820   1.342 -10.915  1.00 32.30           C  
ATOM   1328  CE  LYS B  81      54.926   0.372 -10.831  1.00 32.93           C  
ATOM   1329  NZ  LYS B  81      55.209  -0.270 -12.121  1.00 34.45           N  
ATOM   1330  N   LYS B  82      56.877   4.953  -8.603  1.00 23.82           N  
ATOM   1331  CA  LYS B  82      58.041   5.491  -7.937  1.00 24.97           C  
ATOM   1332  C   LYS B  82      59.363   5.090  -8.603  1.00 26.23           C  
ATOM   1333  O   LYS B  82      60.341   5.862  -8.570  1.00 26.66           O  
ATOM   1334  CB  LYS B  82      58.043   5.071  -6.455  1.00 24.89           C  
ATOM   1335  CG  LYS B  82      59.204   5.676  -5.659  1.00 25.81           C  
ATOM   1336  CD  LYS B  82      59.103   5.298  -4.196  1.00 27.92           C  
ATOM   1337  CE  LYS B  82      60.202   5.999  -3.346  1.00 28.68           C  
ATOM   1338  NZ  LYS B  82      60.260   5.527  -1.898  1.00 29.54           N  
ATOM   1339  N   ASP B  83      59.401   3.883  -9.170  1.00 26.56           N  
ATOM   1340  CA  ASP B  83      60.565   3.405  -9.921  1.00 27.55           C  
ATOM   1341  C   ASP B  83      60.694   3.989 -11.343  1.00 27.30           C  
ATOM   1342  O   ASP B  83      61.509   3.520 -12.124  1.00 27.73           O  
ATOM   1343  CB  ASP B  83      60.602   1.870  -9.964  1.00 27.70           C  
ATOM   1344  CG  ASP B  83      59.536   1.264 -10.876  1.00 29.85           C  
ATOM   1345  OD1 ASP B  83      58.766   2.014 -11.514  1.00 27.09           O  
ATOM   1346  OD2 ASP B  83      59.478   0.015 -10.946  1.00 30.78           O  
ATOM   1347  N   HIS B  84      59.889   5.006 -11.662  1.00 27.85           N  
ATOM   1348  CA  HIS B  84      60.012   5.768 -12.911  1.00 27.79           C  
ATOM   1349  C   HIS B  84      59.551   4.988 -14.119  1.00 27.48           C  
ATOM   1350  O   HIS B  84      59.937   5.299 -15.264  1.00 27.38           O  
ATOM   1351  CB  HIS B  84      61.432   6.240 -13.150  1.00 28.06           C  
ATOM   1352  CG  HIS B  84      62.095   6.793 -11.938  1.00 31.27           C  
ATOM   1353  ND1 HIS B  84      61.636   7.921 -11.295  1.00 33.87           N  
ATOM   1354  CD2 HIS B  84      63.186   6.380 -11.254  1.00 34.99           C  
ATOM   1355  CE1 HIS B  84      62.415   8.176 -10.262  1.00 33.66           C  
ATOM   1356  NE2 HIS B  84      63.375   7.267 -10.228  1.00 35.52           N  
ATOM   1357  N   THR B  85      58.689   3.998 -13.888  1.00 27.43           N  
ATOM   1358  CA  THR B  85      58.061   3.270 -14.997  1.00 25.39           C  
ATOM   1359  C   THR B  85      56.575   3.488 -15.000  1.00 26.31           C  
ATOM   1360  O   THR B  85      56.016   3.861 -13.994  1.00 25.65           O  
ATOM   1361  CB  THR B  85      58.325   1.793 -14.903  1.00 26.08           C  
ATOM   1362  OG1 THR B  85      57.703   1.276 -13.719  1.00 26.63           O  
ATOM   1363  CG2 THR B  85      59.829   1.531 -14.848  1.00 25.54           C  
ATOM   1364  N   ILE B  86      55.946   3.216 -16.132  1.00 26.05           N  
ATOM   1365  CA  ILE B  86      54.559   3.618 -16.349  1.00 28.29           C  
ATOM   1366  C   ILE B  86      53.663   2.495 -15.931  1.00 28.16           C  
ATOM   1367  O   ILE B  86      53.965   1.351 -16.221  1.00 28.58           O  
ATOM   1368  CB  ILE B  86      54.358   3.880 -17.856  1.00 28.16           C  
ATOM   1369  CG1 ILE B  86      54.976   5.225 -18.244  1.00 30.05           C  
ATOM   1370  CG2 ILE B  86      52.889   3.762 -18.299  1.00 31.99           C  
ATOM   1371  CD1 ILE B  86      55.251   5.322 -19.789  1.00 30.64           C  
ATOM   1372  N   VAL B  87      52.540   2.822 -15.291  1.00 28.09           N  
ATOM   1373  CA  VAL B  87      51.431   1.892 -15.288  1.00 27.96           C  
ATOM   1374  C   VAL B  87      50.179   2.613 -15.843  1.00 27.84           C  
ATOM   1375  O   VAL B  87      49.955   3.786 -15.555  1.00 26.73           O  
ATOM   1376  CB  VAL B  87      51.217   1.275 -13.892  1.00 28.05           C  
ATOM   1377  CG1 VAL B  87      50.853   2.340 -12.853  1.00 28.59           C  
ATOM   1378  CG2 VAL B  87      50.154   0.223 -13.940  1.00 30.74           C  
ATOM   1379  N   TRP B  88      49.384   1.891 -16.625  1.00 27.44           N  
ATOM   1380  CA  TRP B  88      48.131   2.421 -17.140  1.00 27.16           C  
ATOM   1381  C   TRP B  88      47.059   2.247 -16.114  1.00 26.88           C  
ATOM   1382  O   TRP B  88      46.924   1.187 -15.500  1.00 26.39           O  
ATOM   1383  CB  TRP B  88      47.698   1.700 -18.439  1.00 27.23           C  
ATOM   1384  CG  TRP B  88      48.414   2.179 -19.644  1.00 29.27           C  
ATOM   1385  CD1 TRP B  88      49.543   1.635 -20.195  1.00 28.37           C  
ATOM   1386  CD2 TRP B  88      48.083   3.325 -20.439  1.00 28.36           C  
ATOM   1387  NE1 TRP B  88      49.914   2.338 -21.312  1.00 28.62           N  
ATOM   1388  CE2 TRP B  88      49.049   3.394 -21.481  1.00 30.10           C  
ATOM   1389  CE3 TRP B  88      47.069   4.305 -20.374  1.00 28.00           C  
ATOM   1390  CZ2 TRP B  88      49.050   4.419 -22.453  1.00 28.29           C  
ATOM   1391  CZ3 TRP B  88      47.050   5.321 -21.370  1.00 26.91           C  
ATOM   1392  CH2 TRP B  88      48.050   5.370 -22.378  1.00 28.48           C  
ATOM   1393  N  AVAL B  89      46.273   3.298 -15.907  0.50 26.48           N  
ATOM   1394  N  BVAL B  89      46.251   3.299 -15.979  0.50 25.57           N  
ATOM   1395  CA AVAL B  89      45.180   3.226 -14.936  0.50 26.41           C  
ATOM   1396  CA BVAL B  89      45.233   3.411 -14.933  0.50 24.75           C  
ATOM   1397  C  AVAL B  89      43.930   3.820 -15.548  0.50 25.82           C  
ATOM   1398  C  BVAL B  89      43.917   3.765 -15.635  0.50 24.67           C  
ATOM   1399  O  AVAL B  89      44.013   4.615 -16.462  0.50 25.92           O  
ATOM   1400  O  BVAL B  89      43.951   4.296 -16.731  0.50 24.12           O  
ATOM   1401  CB AVAL B  89      45.501   3.955 -13.604  0.50 26.37           C  
ATOM   1402  CB BVAL B  89      45.640   4.505 -13.907  0.50 24.33           C  
ATOM   1403  CG1AVAL B  89      46.646   3.254 -12.826  0.50 27.20           C  
ATOM   1404  CG1BVAL B  89      44.656   4.601 -12.789  0.50 23.77           C  
ATOM   1405  CG2AVAL B  89      45.855   5.396 -13.847  0.50 26.51           C  
ATOM   1406  CG2BVAL B  89      47.036   4.214 -13.287  0.50 22.22           C  
ATOM   1407  N   GLU B  90      42.785   3.389 -15.039  1.00 25.36           N  
ATOM   1408  CA  GLU B  90      41.521   4.008 -15.350  1.00 25.59           C  
ATOM   1409  C   GLU B  90      40.964   4.546 -14.061  1.00 25.47           C  
ATOM   1410  O   GLU B  90      41.042   3.921 -13.023  1.00 25.19           O  
ATOM   1411  CB  GLU B  90      40.563   3.068 -16.084  1.00 27.23           C  
ATOM   1412  CG  GLU B  90      39.968   2.008 -15.300  1.00 32.16           C  
ATOM   1413  CD  GLU B  90      39.080   1.169 -16.177  1.00 39.87           C  
ATOM   1414  OE1 GLU B  90      37.992   1.621 -16.506  1.00 37.95           O  
ATOM   1415  OE2 GLU B  90      39.496   0.059 -16.572  1.00 45.00           O  
ATOM   1416  N   ALA B  91      40.382   5.725 -14.146  1.00 24.73           N  
ATOM   1417  CA  ALA B  91      39.794   6.388 -12.952  1.00 23.76           C  
ATOM   1418  C   ALA B  91      38.430   6.976 -13.287  1.00 23.97           C  
ATOM   1419  O   ALA B  91      38.154   7.330 -14.416  1.00 24.48           O  
ATOM   1420  CB  ALA B  91      40.741   7.534 -12.465  1.00 22.76           C  
ATOM   1421  N   ALA B  92      37.585   7.064 -12.268  1.00 22.42           N  
ATOM   1422  CA  ALA B  92      36.244   7.618 -12.419  1.00 22.52           C  
ATOM   1423  C   ALA B  92      35.886   8.271 -11.118  1.00 24.29           C  
ATOM   1424  O   ALA B  92      36.389   7.894 -10.052  1.00 22.24           O  
ATOM   1425  CB  ALA B  92      35.307   6.504 -12.702  1.00 23.79           C  
ATOM   1426  N   VAL B  93      34.997   9.254 -11.180  1.00 23.48           N  
ATOM   1427  CA  VAL B  93      34.350   9.727  -9.932  1.00 25.41           C  
ATOM   1428  C   VAL B  93      33.704   8.518  -9.222  1.00 25.88           C  
ATOM   1429  O   VAL B  93      32.933   7.740  -9.827  1.00 27.57           O  
ATOM   1430  CB  VAL B  93      33.377  10.853 -10.258  1.00 25.47           C  
ATOM   1431  CG1 VAL B  93      32.561  11.289  -9.051  1.00 26.20           C  
ATOM   1432  CG2 VAL B  93      34.187  12.006 -10.731  1.00 24.78           C  
ATOM   1433  N   GLU B  94      34.008   8.380  -7.925  1.00 27.99           N  
ATOM   1434  CA  GLU B  94      33.443   7.292  -7.091  1.00 27.45           C  
ATOM   1435  C   GLU B  94      32.180   7.740  -6.371  1.00 28.04           C  
ATOM   1436  O   GLU B  94      31.249   6.981  -6.263  1.00 27.94           O  
ATOM   1437  CB  GLU B  94      34.462   6.842  -6.057  1.00 28.88           C  
ATOM   1438  CG  GLU B  94      33.962   5.660  -5.232  1.00 30.45           C  
ATOM   1439  CD  GLU B  94      34.955   5.170  -4.190  1.00 34.27           C  
ATOM   1440  OE1 GLU B  94      36.169   5.534  -4.219  1.00 33.08           O  
ATOM   1441  OE2 GLU B  94      34.493   4.387  -3.313  1.00 36.68           O  
ATOM   1442  N   ILE B  95      32.160   8.956  -5.867  1.00 30.18           N  
ATOM   1443  CA  ILE B  95      30.994   9.428  -5.090  1.00 31.92           C  
ATOM   1444  C   ILE B  95      30.826  10.813  -5.614  1.00 31.98           C  
ATOM   1445  O   ILE B  95      31.807  11.536  -5.701  1.00 30.96           O  
ATOM   1446  CB  ILE B  95      31.240   9.392  -3.525  1.00 30.66           C  
ATOM   1447  CG1 ILE B  95      31.438   7.944  -3.078  1.00 34.72           C  
ATOM   1448  CG2 ILE B  95      30.044   9.993  -2.718  1.00 31.94           C  
ATOM   1449  CD1 ILE B  95      31.974   7.769  -1.674  1.00 35.85           C  
ATOM   1450  N   VAL B  96      29.606  11.191  -6.014  1.00 33.39           N  
ATOM   1451  CA  VAL B  96      29.448  12.566  -6.510  1.00 35.05           C  
ATOM   1452  C   VAL B  96      29.423  13.513  -5.313  1.00 35.81           C  
ATOM   1453  O   VAL B  96      28.710  13.248  -4.344  1.00 36.21           O  
ATOM   1454  CB  VAL B  96      28.164  12.789  -7.341  1.00 35.24           C  
ATOM   1455  CG1 VAL B  96      28.184  14.220  -7.920  1.00 35.97           C  
ATOM   1456  CG2 VAL B  96      28.017  11.725  -8.469  1.00 35.03           C  
ATOM   1457  N   THR B  97      30.192  14.602  -5.362  1.00 37.50           N  
ATOM   1458  CA  THR B  97      30.267  15.525  -4.212  1.00 38.79           C  
ATOM   1459  C   THR B  97      29.657  16.907  -4.518  1.00 39.39           C  
ATOM   1460  O   THR B  97      29.418  17.241  -5.690  1.00 39.11           O  
ATOM   1461  CB  THR B  97      31.714  15.705  -3.724  1.00 39.33           C  
ATOM   1462  OG1 THR B  97      32.549  15.997  -4.849  1.00 41.07           O  
ATOM   1463  CG2 THR B  97      32.215  14.420  -3.077  1.00 40.89           C  
ATOM   1464  N   ARG B 105      35.228  22.385  -4.084  1.00 41.24           N  
ATOM   1465  CA  ARG B 105      34.661  21.039  -4.128  1.00 41.05           C  
ATOM   1466  C   ARG B 105      35.819  20.061  -4.081  1.00 39.95           C  
ATOM   1467  O   ARG B 105      36.883  20.373  -4.615  1.00 41.24           O  
ATOM   1468  CB  ARG B 105      33.833  20.837  -5.400  1.00 41.68           C  
ATOM   1469  CG  ARG B 105      32.802  21.963  -5.668  1.00 45.09           C  
ATOM   1470  CD  ARG B 105      31.477  21.418  -6.242  1.00 49.20           C  
ATOM   1471  NE  ARG B 105      30.376  22.382  -6.087  1.00 49.32           N  
ATOM   1472  CZ  ARG B 105      29.136  22.073  -5.704  1.00 50.15           C  
ATOM   1473  NH1 ARG B 105      28.803  20.807  -5.407  1.00 49.09           N  
ATOM   1474  NH2 ARG B 105      28.233  23.045  -5.581  1.00 49.97           N  
ATOM   1475  N   GLU B 106      35.639  18.911  -3.418  1.00 37.18           N  
ATOM   1476  CA  GLU B 106      36.662  17.874  -3.435  1.00 34.23           C  
ATOM   1477  C   GLU B 106      36.197  16.864  -4.405  1.00 32.69           C  
ATOM   1478  O   GLU B 106      34.987  16.744  -4.642  1.00 32.30           O  
ATOM   1479  CB  GLU B 106      36.831  17.183  -2.086  1.00 33.98           C  
ATOM   1480  CG  GLU B 106      37.469  18.085  -0.999  1.00 31.99           C  
ATOM   1481  CD  GLU B 106      36.528  18.409   0.117  1.00 29.55           C  
ATOM   1482  OE1 GLU B 106      35.421  17.845   0.179  1.00 28.16           O  
ATOM   1483  OE2 GLU B 106      36.901  19.256   0.956  1.00 29.31           O  
ATOM   1484  N   ILE B 107      37.150  16.109  -4.936  1.00 29.88           N  
ATOM   1485  CA  ILE B 107      36.833  15.013  -5.835  1.00 29.02           C  
ATOM   1486  C   ILE B 107      37.185  13.678  -5.208  1.00 27.96           C  
ATOM   1487  O   ILE B 107      38.277  13.513  -4.698  1.00 27.42           O  
ATOM   1488  CB  ILE B 107      37.622  15.165  -7.171  1.00 29.34           C  
ATOM   1489  CG1 ILE B 107      37.170  16.418  -7.902  1.00 32.75           C  
ATOM   1490  CG2 ILE B 107      37.518  13.903  -8.021  1.00 28.44           C  
ATOM   1491  CD1 ILE B 107      35.690  16.396  -8.365  1.00 38.75           C  
ATOM   1492  N   ILE B 108      36.234  12.748  -5.258  1.00 26.59           N  
ATOM   1493  CA  ILE B 108      36.400  11.419  -4.701  1.00 24.17           C  
ATOM   1494  C   ILE B 108      36.421  10.511  -5.891  1.00 23.26           C  
ATOM   1495  O   ILE B 108      35.407  10.328  -6.572  1.00 24.58           O  
ATOM   1496  CB  ILE B 108      35.260  11.044  -3.706  1.00 23.75           C  
ATOM   1497  CG1 ILE B 108      35.323  11.964  -2.465  1.00 23.29           C  
ATOM   1498  CG2 ILE B 108      35.406   9.570  -3.261  1.00 25.22           C  
ATOM   1499  CD1 ILE B 108      34.053  11.966  -1.610  1.00 23.91           C  
ATOM   1500  N   LEU B 109      37.579   9.907  -6.161  1.00 24.03           N  
ATOM   1501  CA  LEU B 109      37.697   9.067  -7.342  1.00 24.83           C  
ATOM   1502  C   LEU B 109      38.141   7.674  -6.961  1.00 24.71           C  
ATOM   1503  O   LEU B 109      38.700   7.441  -5.855  1.00 26.16           O  
ATOM   1504  CB  LEU B 109      38.676   9.736  -8.310  1.00 24.10           C  
ATOM   1505  CG  LEU B 109      40.136   9.862  -7.867  1.00 27.96           C  
ATOM   1506  CD1 LEU B 109      40.823   8.566  -8.285  1.00 30.38           C  
ATOM   1507  CD2 LEU B 109      40.821  10.975  -8.580  1.00 28.82           C  
ATOM   1508  N   LYS B 110      37.823   6.703  -7.819  1.00 25.00           N  
ATOM   1509  CA  LYS B 110      38.352   5.347  -7.638  1.00 25.10           C  
ATOM   1510  C   LYS B 110      39.222   5.140  -8.862  1.00 25.25           C  
ATOM   1511  O   LYS B 110      38.947   5.701  -9.914  1.00 23.82           O  
ATOM   1512  CB  LYS B 110      37.241   4.300  -7.623  1.00 24.29           C  
ATOM   1513  CG  LYS B 110      36.281   4.442  -8.830  1.00 25.96           C  
ATOM   1514  CD  LYS B 110      35.092   3.523  -8.742  1.00 25.87           C  
ATOM   1515  CE  LYS B 110      34.170   3.834  -9.867  1.00 31.44           C  
ATOM   1516  NZ  LYS B 110      33.023   2.851  -9.939  1.00 32.98           N  
ATOM   1517  N   MET B 111      40.301   4.381  -8.720  1.00 24.74           N  
ATOM   1518  CA  MET B 111      41.096   4.089  -9.902  1.00 29.36           C  
ATOM   1519  C   MET B 111      41.666   2.726  -9.798  1.00 27.12           C  
ATOM   1520  O   MET B 111      41.745   2.130  -8.738  1.00 27.03           O  
ATOM   1521  CB  MET B 111      42.215   5.104 -10.150  1.00 30.10           C  
ATOM   1522  CG  MET B 111      43.209   5.352  -9.116  1.00 33.26           C  
ATOM   1523  SD  MET B 111      44.394   6.592  -9.708  1.00 41.14           S  
ATOM   1524  CE  MET B 111      43.569   8.042  -9.259  1.00 40.96           C  
ATOM   1525  N   LYS B 112      42.041   2.189 -10.935  1.00 26.75           N  
ATOM   1526  CA  LYS B 112      42.569   0.835 -10.899  1.00 27.92           C  
ATOM   1527  C   LYS B 112      43.537   0.633 -12.022  1.00 28.54           C  
ATOM   1528  O   LYS B 112      43.342   1.165 -13.076  1.00 27.16           O  
ATOM   1529  CB  LYS B 112      41.453  -0.175 -11.007  1.00 29.01           C  
ATOM   1530  CG  LYS B 112      40.594  -0.139 -12.261  1.00 31.82           C  
ATOM   1531  CD  LYS B 112      39.824  -1.476 -12.339  1.00 38.00           C  
ATOM   1532  CE  LYS B 112      38.564  -1.313 -13.170  1.00 41.32           C  
ATOM   1533  NZ  LYS B 112      37.888  -2.611 -13.411  1.00 46.06           N  
ATOM   1534  N   VAL B 113      44.564  -0.159 -11.758  1.00 29.84           N  
ATOM   1535  CA  VAL B 113      45.592  -0.484 -12.712  1.00 32.56           C  
ATOM   1536  C   VAL B 113      44.968  -1.357 -13.802  1.00 34.47           C  
ATOM   1537  O   VAL B 113      44.185  -2.265 -13.502  1.00 35.43           O  
ATOM   1538  CB  VAL B 113      46.730  -1.232 -11.963  1.00 32.01           C  
ATOM   1539  CG1 VAL B 113      47.597  -2.036 -12.892  1.00 34.78           C  
ATOM   1540  CG2 VAL B 113      47.545  -0.224 -11.151  1.00 33.16           C  
ATOM   1541  N   LEU B 114      45.280  -1.061 -15.070  1.00 34.97           N  
ATOM   1542  CA  LEU B 114      44.722  -1.856 -16.152  1.00 35.76           C  
ATOM   1543  C   LEU B 114      45.504  -3.157 -16.296  1.00 36.33           C  
ATOM   1544  O   LEU B 114      46.720  -3.145 -16.172  1.00 36.16           O  
ATOM   1545  CB  LEU B 114      44.699  -1.060 -17.452  1.00 36.26           C  
ATOM   1546  CG  LEU B 114      43.719   0.099 -17.265  1.00 36.46           C  
ATOM   1547  CD1 LEU B 114      43.566   0.979 -18.509  1.00 39.14           C  
ATOM   1548  CD2 LEU B 114      42.378  -0.444 -16.813  1.00 37.32           C  
TER    1549      LEU B 114                                                      
ATOM   1550  N   THR C  15      12.733  -1.958 -35.637  1.00 33.66           N  
ATOM   1551  CA  THR C  15      14.186  -1.629 -35.813  1.00 33.91           C  
ATOM   1552  C   THR C  15      14.747  -1.257 -34.436  1.00 30.65           C  
ATOM   1553  O   THR C  15      14.019  -0.682 -33.623  1.00 30.80           O  
ATOM   1554  CB  THR C  15      14.359  -0.351 -36.695  1.00 33.42           C  
ATOM   1555  OG1 THR C  15      13.560  -0.459 -37.873  1.00 41.07           O  
ATOM   1556  CG2 THR C  15      15.800  -0.160 -37.068  1.00 36.42           C  
ATOM   1557  N   ASP C  16      16.017  -1.556 -34.171  1.00 30.21           N  
ATOM   1558  CA  ASP C  16      16.673  -0.996 -32.983  1.00 27.52           C  
ATOM   1559  C   ASP C  16      16.779   0.530 -33.089  1.00 26.53           C  
ATOM   1560  O   ASP C  16      16.730   1.104 -34.204  1.00 26.22           O  
ATOM   1561  CB  ASP C  16      18.098  -1.557 -32.847  1.00 28.40           C  
ATOM   1562  CG  ASP C  16      18.115  -3.017 -32.402  1.00 32.50           C  
ATOM   1563  OD1 ASP C  16      17.087  -3.530 -31.913  1.00 32.37           O  
ATOM   1564  OD2 ASP C  16      19.176  -3.651 -32.558  1.00 36.24           O  
ATOM   1565  N   ILE C  17      16.979   1.181 -31.944  1.00 21.70           N  
ATOM   1566  CA  ILE C  17      17.317   2.590 -31.931  1.00 21.96           C  
ATOM   1567  C   ILE C  17      18.808   2.617 -31.983  1.00 21.45           C  
ATOM   1568  O   ILE C  17      19.497   1.893 -31.224  1.00 21.55           O  
ATOM   1569  CB  ILE C  17      16.811   3.236 -30.635  1.00 20.19           C  
ATOM   1570  CG1 ILE C  17      15.299   2.932 -30.479  1.00 21.92           C  
ATOM   1571  CG2 ILE C  17      17.164   4.742 -30.603  1.00 24.52           C  
ATOM   1572  CD1 ILE C  17      14.830   2.966 -28.969  1.00 24.01           C  
ATOM   1573  N   HIS C  18      19.361   3.390 -32.912  1.00 20.74           N  
ATOM   1574  CA  HIS C  18      20.800   3.424 -32.986  1.00 20.66           C  
ATOM   1575  C   HIS C  18      21.285   4.751 -32.405  1.00 21.77           C  
ATOM   1576  O   HIS C  18      20.655   5.731 -32.599  1.00 22.75           O  
ATOM   1577  CB  HIS C  18      21.187   3.336 -34.470  1.00 21.28           C  
ATOM   1578  CG  HIS C  18      20.885   2.010 -35.067  1.00 18.28           C  
ATOM   1579  ND1 HIS C  18      21.815   0.992 -35.096  1.00 20.71           N  
ATOM   1580  CD2 HIS C  18      19.745   1.511 -35.579  1.00 19.68           C  
ATOM   1581  CE1 HIS C  18      21.269  -0.074 -35.670  1.00 19.64           C  
ATOM   1582  NE2 HIS C  18      20.027   0.222 -35.994  1.00 18.48           N  
ATOM   1583  N   ALA C  19      22.412   4.777 -31.697  1.00 20.33           N  
ATOM   1584  CA  ALA C  19      22.853   6.013 -31.088  1.00 20.69           C  
ATOM   1585  C   ALA C  19      24.370   6.075 -31.074  1.00 21.04           C  
ATOM   1586  O   ALA C  19      25.053   5.076 -31.198  1.00 21.47           O  
ATOM   1587  CB  ALA C  19      22.274   6.154 -29.634  1.00 21.62           C  
ATOM   1588  N   VAL C  20      24.867   7.287 -31.000  1.00 20.63           N  
ATOM   1589  CA  VAL C  20      26.289   7.494 -30.717  1.00 20.97           C  
ATOM   1590  C   VAL C  20      26.371   8.462 -29.524  1.00 21.87           C  
ATOM   1591  O   VAL C  20      25.709   9.523 -29.518  1.00 22.81           O  
ATOM   1592  CB  VAL C  20      27.012   8.111 -31.915  1.00 20.69           C  
ATOM   1593  CG1 VAL C  20      28.494   8.154 -31.644  1.00 19.73           C  
ATOM   1594  CG2 VAL C  20      26.805   7.248 -33.152  1.00 21.07           C  
ATOM   1595  N   LEU C  21      27.201   8.099 -28.534  1.00 23.24           N  
ATOM   1596  CA  LEU C  21      27.519   8.994 -27.419  1.00 21.61           C  
ATOM   1597  C   LEU C  21      28.956   9.384 -27.466  1.00 21.82           C  
ATOM   1598  O   LEU C  21      29.819   8.580 -27.816  1.00 22.03           O  
ATOM   1599  CB  LEU C  21      27.302   8.284 -26.070  1.00 22.11           C  
ATOM   1600  CG  LEU C  21      25.980   7.622 -25.851  1.00 21.11           C  
ATOM   1601  CD1 LEU C  21      25.915   7.113 -24.431  1.00 24.90           C  
ATOM   1602  CD2 LEU C  21      24.782   8.604 -26.079  1.00 18.54           C  
ATOM   1603  N   ALA C  22      29.235  10.630 -27.143  1.00 21.48           N  
ATOM   1604  CA  ALA C  22      30.637  11.025 -26.906  1.00 20.71           C  
ATOM   1605  C   ALA C  22      31.086  10.350 -25.629  1.00 20.94           C  
ATOM   1606  O   ALA C  22      30.257   9.928 -24.823  1.00 20.38           O  
ATOM   1607  CB  ALA C  22      30.766  12.554 -26.791  1.00 20.31           C  
ATOM   1608  N   SER C  23      32.398  10.337 -25.372  1.00 20.58           N  
ATOM   1609  CA  SER C  23      32.902   9.641 -24.175  1.00 20.65           C  
ATOM   1610  C   SER C  23      32.322  10.226 -22.880  1.00 22.04           C  
ATOM   1611  O   SER C  23      32.227   9.527 -21.867  1.00 22.16           O  
ATOM   1612  CB  SER C  23      34.440   9.635 -24.173  1.00 20.36           C  
ATOM   1613  OG  SER C  23      34.943  10.959 -24.086  1.00 22.78           O  
ATOM   1614  N   ASN C  24      31.959  11.505 -22.898  1.00 20.96           N  
ATOM   1615  CA  ASN C  24      31.378  12.151 -21.702  1.00 21.06           C  
ATOM   1616  C   ASN C  24      29.870  11.988 -21.561  1.00 22.94           C  
ATOM   1617  O   ASN C  24      29.232  12.522 -20.638  1.00 21.43           O  
ATOM   1618  CB  ASN C  24      31.702  13.642 -21.704  1.00 21.28           C  
ATOM   1619  CG  ASN C  24      31.010  14.377 -22.815  1.00 22.43           C  
ATOM   1620  OD1 ASN C  24      30.277  13.805 -23.593  1.00 21.73           O  
ATOM   1621  ND2 ASN C  24      31.198  15.681 -22.845  1.00 21.03           N  
ATOM   1622  N   GLY C  25      29.294  11.281 -22.515  1.00 22.40           N  
ATOM   1623  CA  GLY C  25      27.864  10.845 -22.424  1.00 24.02           C  
ATOM   1624  C   GLY C  25      26.939  11.737 -23.232  1.00 23.73           C  
ATOM   1625  O   GLY C  25      25.765  11.583 -23.153  1.00 24.54           O  
ATOM   1626  N   ARG C  26      27.467  12.738 -23.928  1.00 23.31           N  
ATOM   1627  CA  ARG C  26      26.623  13.586 -24.785  1.00 22.69           C  
ATOM   1628  C   ARG C  26      26.114  12.751 -25.956  1.00 22.62           C  
ATOM   1629  O   ARG C  26      26.856  11.990 -26.533  1.00 21.36           O  
ATOM   1630  CB  ARG C  26      27.370  14.868 -25.249  1.00 21.81           C  
ATOM   1631  CG  ARG C  26      26.372  15.902 -25.777  1.00 25.48           C  
ATOM   1632  CD  ARG C  26      27.036  17.079 -26.418  1.00 25.75           C  
ATOM   1633  NE  ARG C  26      27.852  17.750 -25.431  1.00 27.15           N  
ATOM   1634  CZ  ARG C  26      27.403  18.660 -24.587  1.00 32.89           C  
ATOM   1635  NH1 ARG C  26      26.121  18.990 -24.580  1.00 31.60           N  
ATOM   1636  NH2 ARG C  26      28.243  19.240 -23.735  1.00 30.71           N  
ATOM   1637  N   ILE C  27      24.835  12.856 -26.284  1.00 21.61           N  
ATOM   1638  CA  ILE C  27      24.290  12.146 -27.466  1.00 20.64           C  
ATOM   1639  C   ILE C  27      24.729  12.873 -28.698  1.00 22.42           C  
ATOM   1640  O   ILE C  27      24.359  14.045 -28.929  1.00 21.15           O  
ATOM   1641  CB  ILE C  27      22.730  12.100 -27.356  1.00 21.48           C  
ATOM   1642  CG1 ILE C  27      22.341  11.298 -26.095  1.00 21.65           C  
ATOM   1643  CG2 ILE C  27      22.112  11.489 -28.617  1.00 20.39           C  
ATOM   1644  CD1 ILE C  27      20.808  11.537 -25.666  1.00 22.16           C  
ATOM   1645  N   ILE C  28      25.531  12.173 -29.497  1.00 20.36           N  
ATOM   1646  CA  ILE C  28      26.003  12.728 -30.755  1.00 20.75           C  
ATOM   1647  C   ILE C  28      24.941  12.480 -31.818  1.00 19.30           C  
ATOM   1648  O   ILE C  28      24.698  13.302 -32.689  1.00 19.35           O  
ATOM   1649  CB  ILE C  28      27.318  12.063 -31.166  1.00 20.72           C  
ATOM   1650  CG1 ILE C  28      28.428  12.373 -30.147  1.00 22.36           C  
ATOM   1651  CG2 ILE C  28      27.668  12.385 -32.657  1.00 19.43           C  
ATOM   1652  CD1 ILE C  28      28.737  13.868 -30.056  1.00 25.59           C  
ATOM   1653  N   TYR C  29      24.328  11.305 -31.771  1.00 19.26           N  
ATOM   1654  CA  TYR C  29      23.346  10.897 -32.753  1.00 20.18           C  
ATOM   1655  C   TYR C  29      22.355   9.958 -32.106  1.00 20.86           C  
ATOM   1656  O   TYR C  29      22.776   9.174 -31.325  1.00 21.52           O  
ATOM   1657  CB  TYR C  29      24.058  10.104 -33.928  1.00 19.60           C  
ATOM   1658  CG  TYR C  29      22.997   9.501 -34.858  1.00 19.19           C  
ATOM   1659  CD1 TYR C  29      22.290  10.292 -35.765  1.00 18.52           C  
ATOM   1660  CD2 TYR C  29      22.750   8.133 -34.820  1.00 20.52           C  
ATOM   1661  CE1 TYR C  29      21.294   9.757 -36.574  1.00 18.97           C  
ATOM   1662  CE2 TYR C  29      21.750   7.582 -35.659  1.00 19.69           C  
ATOM   1663  CZ  TYR C  29      21.064   8.393 -36.516  1.00 19.44           C  
ATOM   1664  OH  TYR C  29      20.062   7.819 -37.292  1.00 18.60           O  
ATOM   1665  N   ILE C  30      21.055  10.018 -32.473  1.00 19.51           N  
ATOM   1666  CA  ILE C  30      20.147   8.942 -32.196  1.00 20.18           C  
ATOM   1667  C   ILE C  30      19.203   8.925 -33.353  1.00 19.58           C  
ATOM   1668  O   ILE C  30      18.905   9.956 -33.933  1.00 19.97           O  
ATOM   1669  CB  ILE C  30      19.403   9.108 -30.821  1.00 20.08           C  
ATOM   1670  CG1 ILE C  30      18.628   7.809 -30.450  1.00 19.87           C  
ATOM   1671  CG2 ILE C  30      18.416  10.295 -30.806  1.00 20.84           C  
ATOM   1672  CD1 ILE C  30      18.230   7.845 -28.962  1.00 22.80           C  
ATOM   1673  N   SER C  31      18.729   7.735 -33.701  1.00 19.47           N  
ATOM   1674  CA  SER C  31      17.886   7.600 -34.845  1.00 19.98           C  
ATOM   1675  C   SER C  31      16.444   8.032 -34.527  1.00 21.84           C  
ATOM   1676  O   SER C  31      16.040   8.142 -33.360  1.00 21.85           O  
ATOM   1677  CB  SER C  31      17.997   6.193 -35.467  1.00 21.70           C  
ATOM   1678  OG  SER C  31      17.731   5.231 -34.426  1.00 20.21           O  
ATOM   1679  N   ALA C  32      15.677   8.254 -35.593  1.00 20.87           N  
ATOM   1680  CA  ALA C  32      14.409   8.987 -35.514  1.00 19.95           C  
ATOM   1681  C   ALA C  32      13.317   8.201 -34.838  1.00 21.22           C  
ATOM   1682  O   ALA C  32      12.313   8.787 -34.408  1.00 21.79           O  
ATOM   1683  CB  ALA C  32      13.977   9.372 -36.910  1.00 19.97           C  
ATOM   1684  N   ASN C  33      13.525   6.901 -34.700  1.00 20.11           N  
ATOM   1685  CA  ASN C  33      12.598   6.052 -33.975  1.00 20.91           C  
ATOM   1686  C   ASN C  33      12.689   6.247 -32.470  1.00 22.15           C  
ATOM   1687  O   ASN C  33      11.977   5.589 -31.705  1.00 21.82           O  
ATOM   1688  CB  ASN C  33      12.736   4.589 -34.364  1.00 21.96           C  
ATOM   1689  CG  ASN C  33      14.142   4.056 -34.213  1.00 24.23           C  
ATOM   1690  OD1 ASN C  33      15.108   4.789 -34.016  1.00 21.73           O  
ATOM   1691  ND2 ASN C  33      14.254   2.756 -34.310  1.00 23.45           N  
ATOM   1692  N   SER C  34      13.533   7.187 -32.059  1.00 20.87           N  
ATOM   1693  CA  SER C  34      13.522   7.603 -30.670  1.00 21.80           C  
ATOM   1694  C   SER C  34      12.127   8.138 -30.363  1.00 23.65           C  
ATOM   1695  O   SER C  34      11.692   8.135 -29.177  1.00 24.79           O  
ATOM   1696  CB  SER C  34      14.546   8.697 -30.445  1.00 22.72           C  
ATOM   1697  OG  SER C  34      14.230   9.806 -31.235  1.00 21.55           O  
ATOM   1698  N   LYS C  35      11.415   8.641 -31.378  1.00 22.96           N  
ATOM   1699  CA  LYS C  35      10.123   9.265 -31.035  1.00 24.67           C  
ATOM   1700  C   LYS C  35       9.092   8.206 -30.707  1.00 25.41           C  
ATOM   1701  O   LYS C  35       8.347   8.292 -29.724  1.00 27.47           O  
ATOM   1702  CB  LYS C  35       9.653  10.169 -32.178  1.00 25.30           C  
ATOM   1703  CG  LYS C  35       8.222  10.741 -31.985  1.00 26.64           C  
ATOM   1704  CD  LYS C  35       8.110  11.563 -30.700  1.00 28.33           C  
ATOM   1705  CE  LYS C  35       6.813  12.348 -30.732  1.00 33.80           C  
ATOM   1706  NZ  LYS C  35       6.614  13.071 -29.438  1.00 37.58           N  
ATOM   1707  N   LEU C  36       9.069   7.185 -31.521  1.00 25.11           N  
ATOM   1708  CA  LEU C  36       8.153   6.077 -31.340  1.00 26.29           C  
ATOM   1709  C   LEU C  36       8.353   5.375 -30.002  1.00 26.12           C  
ATOM   1710  O   LEU C  36       7.385   5.061 -29.315  1.00 26.86           O  
ATOM   1711  CB  LEU C  36       8.318   5.095 -32.493  1.00 25.87           C  
ATOM   1712  CG  LEU C  36       7.400   3.846 -32.506  1.00 28.41           C  
ATOM   1713  CD1 LEU C  36       5.875   4.235 -32.568  1.00 31.52           C  
ATOM   1714  CD2 LEU C  36       7.811   2.878 -33.627  1.00 29.19           C  
ATOM   1715  N   HIS C  37       9.604   5.133 -29.630  1.00 25.47           N  
ATOM   1716  CA  HIS C  37       9.901   4.331 -28.433  1.00 25.43           C  
ATOM   1717  C   HIS C  37      10.134   5.136 -27.168  1.00 25.92           C  
ATOM   1718  O   HIS C  37       9.815   4.650 -26.079  1.00 25.80           O  
ATOM   1719  CB  HIS C  37      11.084   3.398 -28.712  1.00 24.29           C  
ATOM   1720  CG  HIS C  37      10.868   2.517 -29.908  1.00 24.65           C  
ATOM   1721  ND1 HIS C  37       9.867   1.566 -29.953  1.00 23.12           N  
ATOM   1722  CD2 HIS C  37      11.482   2.474 -31.114  1.00 25.14           C  
ATOM   1723  CE1 HIS C  37       9.874   0.972 -31.138  1.00 28.12           C  
ATOM   1724  NE2 HIS C  37      10.858   1.488 -31.858  1.00 26.19           N  
ATOM   1725  N   LEU C  38      10.692   6.343 -27.300  1.00 24.53           N  
ATOM   1726  CA  LEU C  38      11.142   7.119 -26.116  1.00 24.06           C  
ATOM   1727  C   LEU C  38      10.369   8.428 -25.945  1.00 24.06           C  
ATOM   1728  O   LEU C  38      10.524   9.124 -24.934  1.00 22.53           O  
ATOM   1729  CB  LEU C  38      12.613   7.419 -26.233  1.00 24.85           C  
ATOM   1730  CG  LEU C  38      13.577   6.256 -26.484  1.00 22.55           C  
ATOM   1731  CD1 LEU C  38      14.975   6.798 -26.676  1.00 22.95           C  
ATOM   1732  CD2 LEU C  38      13.583   5.229 -25.375  1.00 24.87           C  
ATOM   1733  N   GLY C  39       9.534   8.736 -26.923  1.00 21.78           N  
ATOM   1734  CA  GLY C  39       8.677   9.904 -26.838  1.00 23.38           C  
ATOM   1735  C   GLY C  39       9.348  11.190 -27.223  1.00 23.68           C  
ATOM   1736  O   GLY C  39       8.698  12.246 -27.243  1.00 25.21           O  
ATOM   1737  N   TYR C  40      10.629  11.126 -27.555  1.00 24.75           N  
ATOM   1738  CA  TYR C  40      11.392  12.323 -27.993  1.00 22.75           C  
ATOM   1739  C   TYR C  40      11.766  12.248 -29.463  1.00 23.56           C  
ATOM   1740  O   TYR C  40      12.189  11.182 -29.929  1.00 24.36           O  
ATOM   1741  CB  TYR C  40      12.698  12.501 -27.208  1.00 23.74           C  
ATOM   1742  CG  TYR C  40      12.508  12.898 -25.770  1.00 23.51           C  
ATOM   1743  CD1 TYR C  40      12.263  14.231 -25.421  1.00 25.08           C  
ATOM   1744  CD2 TYR C  40      12.628  11.954 -24.756  1.00 22.83           C  
ATOM   1745  CE1 TYR C  40      12.102  14.589 -24.107  1.00 25.66           C  
ATOM   1746  CE2 TYR C  40      12.475  12.320 -23.416  1.00 23.75           C  
ATOM   1747  CZ  TYR C  40      12.222  13.631 -23.127  1.00 26.23           C  
ATOM   1748  OH  TYR C  40      12.059  14.000 -21.826  1.00 25.76           O  
ATOM   1749  N   LEU C  41      11.634  13.363 -30.177  1.00 21.45           N  
ATOM   1750  CA  LEU C  41      12.205  13.485 -31.540  1.00 21.95           C  
ATOM   1751  C   LEU C  41      13.737  13.435 -31.447  1.00 21.17           C  
ATOM   1752  O   LEU C  41      14.317  13.865 -30.449  1.00 21.02           O  
ATOM   1753  CB  LEU C  41      11.812  14.784 -32.229  1.00 22.09           C  
ATOM   1754  CG  LEU C  41      10.334  15.043 -32.556  1.00 18.15           C  
ATOM   1755  CD1 LEU C  41      10.096  16.512 -33.020  1.00 24.11           C  
ATOM   1756  CD2 LEU C  41       9.761  14.085 -33.536  1.00 21.23           C  
ATOM   1757  N   GLN C  42      14.410  12.896 -32.478  1.00 22.18           N  
ATOM   1758  CA  GLN C  42      15.863  12.734 -32.395  1.00 20.83           C  
ATOM   1759  C   GLN C  42      16.515  14.063 -32.155  1.00 21.38           C  
ATOM   1760  O   GLN C  42      17.504  14.119 -31.460  1.00 20.56           O  
ATOM   1761  CB  GLN C  42      16.455  12.004 -33.620  1.00 19.64           C  
ATOM   1762  CG  GLN C  42      16.082  12.741 -34.914  1.00 19.94           C  
ATOM   1763  CD  GLN C  42      16.596  12.082 -36.199  1.00 22.30           C  
ATOM   1764  OE1 GLN C  42      16.179  12.451 -37.316  1.00 19.46           O  
ATOM   1765  NE2 GLN C  42      17.428  11.090 -36.052  1.00 18.70           N  
ATOM   1766  N   GLY C  43      15.937  15.153 -32.670  1.00 23.67           N  
ATOM   1767  CA  GLY C  43      16.576  16.472 -32.516  1.00 24.12           C  
ATOM   1768  C   GLY C  43      16.394  17.028 -31.090  1.00 26.19           C  
ATOM   1769  O   GLY C  43      17.159  17.894 -30.650  1.00 27.20           O  
ATOM   1770  N   GLU C  44      15.392  16.542 -30.357  1.00 25.93           N  
ATOM   1771  CA  GLU C  44      15.250  16.902 -28.924  1.00 24.74           C  
ATOM   1772  C   GLU C  44      16.280  16.239 -28.021  1.00 25.35           C  
ATOM   1773  O   GLU C  44      16.473  16.673 -26.886  1.00 25.59           O  
ATOM   1774  CB  GLU C  44      13.884  16.480 -28.409  1.00 25.58           C  
ATOM   1775  CG  GLU C  44      12.750  17.263 -29.002  1.00 23.50           C  
ATOM   1776  CD  GLU C  44      11.425  16.780 -28.494  1.00 25.94           C  
ATOM   1777  OE1 GLU C  44      10.944  15.725 -28.892  1.00 26.38           O  
ATOM   1778  OE2 GLU C  44      10.843  17.475 -27.635  1.00 36.84           O  
ATOM   1779  N   MET C  45      16.911  15.177 -28.504  1.00 24.08           N  
ATOM   1780  CA  MET C  45      17.873  14.419 -27.728  1.00 23.38           C  
ATOM   1781  C   MET C  45      19.311  14.662 -28.144  1.00 23.75           C  
ATOM   1782  O   MET C  45      20.201  14.729 -27.280  1.00 23.71           O  
ATOM   1783  CB  MET C  45      17.618  12.922 -27.836  1.00 23.94           C  
ATOM   1784  CG  MET C  45      16.211  12.481 -27.369  1.00 19.27           C  
ATOM   1785  SD  MET C  45      16.059  10.685 -27.289  1.00 23.36           S  
ATOM   1786  CE  MET C  45      17.200  10.224 -25.962  1.00 21.40           C  
ATOM   1787  N   ILE C  46      19.559  14.708 -29.450  1.00 23.06           N  
ATOM   1788  CA  ILE C  46      20.903  15.030 -29.950  1.00 23.11           C  
ATOM   1789  C   ILE C  46      21.422  16.311 -29.308  1.00 22.96           C  
ATOM   1790  O   ILE C  46      20.744  17.378 -29.344  1.00 24.22           O  
ATOM   1791  CB  ILE C  46      20.948  15.123 -31.502  1.00 22.35           C  
ATOM   1792  CG1 ILE C  46      20.704  13.693 -32.086  1.00 20.97           C  
ATOM   1793  CG2 ILE C  46      22.259  15.765 -31.925  1.00 23.36           C  
ATOM   1794  CD1 ILE C  46      20.370  13.642 -33.629  1.00 21.86           C  
ATOM   1795  N   GLY C  47      22.633  16.263 -28.730  1.00 22.93           N  
ATOM   1796  CA  GLY C  47      23.166  17.467 -28.046  1.00 22.93           C  
ATOM   1797  C   GLY C  47      23.006  17.505 -26.535  1.00 24.14           C  
ATOM   1798  O   GLY C  47      23.750  18.197 -25.835  1.00 25.88           O  
ATOM   1799  N   SER C  48      22.039  16.748 -26.035  1.00 25.33           N  
ATOM   1800  CA  SER C  48      21.822  16.552 -24.595  1.00 25.93           C  
ATOM   1801  C   SER C  48      22.576  15.341 -24.063  1.00 25.45           C  
ATOM   1802  O   SER C  48      22.953  14.458 -24.806  1.00 24.77           O  
ATOM   1803  CB  SER C  48      20.339  16.333 -24.319  1.00 26.11           C  
ATOM   1804  OG  SER C  48      19.646  17.515 -24.676  1.00 29.88           O  
ATOM   1805  N   PHE C  49      22.774  15.308 -22.754  1.00 25.11           N  
ATOM   1806  CA  PHE C  49      23.461  14.171 -22.164  1.00 24.91           C  
ATOM   1807  C   PHE C  49      22.486  13.055 -21.942  1.00 24.95           C  
ATOM   1808  O   PHE C  49      21.347  13.273 -21.474  1.00 26.35           O  
ATOM   1809  CB  PHE C  49      24.120  14.562 -20.845  1.00 24.02           C  
ATOM   1810  CG  PHE C  49      25.299  15.421 -21.053  1.00 21.21           C  
ATOM   1811  CD1 PHE C  49      26.505  14.869 -21.299  1.00 20.33           C  
ATOM   1812  CD2 PHE C  49      25.162  16.793 -21.098  1.00 21.64           C  
ATOM   1813  CE1 PHE C  49      27.578  15.627 -21.591  1.00 19.83           C  
ATOM   1814  CE2 PHE C  49      26.269  17.603 -21.372  1.00 22.20           C  
ATOM   1815  CZ  PHE C  49      27.484  17.014 -21.603  1.00 24.38           C  
ATOM   1816  N   LEU C  50      22.944  11.844 -22.199  1.00 24.47           N  
ATOM   1817  CA  LEU C  50      22.055  10.712 -21.976  1.00 25.59           C  
ATOM   1818  C   LEU C  50      21.530  10.697 -20.551  1.00 25.95           C  
ATOM   1819  O   LEU C  50      20.364  10.339 -20.319  1.00 26.77           O  
ATOM   1820  CB  LEU C  50      22.774   9.398 -22.240  1.00 25.44           C  
ATOM   1821  CG  LEU C  50      21.877   8.169 -22.044  1.00 30.60           C  
ATOM   1822  CD1 LEU C  50      20.645   8.087 -22.997  1.00 29.30           C  
ATOM   1823  CD2 LEU C  50      22.692   6.920 -22.093  1.00 31.68           C  
ATOM   1824  N   LYS C  51      22.408  10.977 -19.581  1.00 25.67           N  
ATOM   1825  CA  LYS C  51      22.012  10.884 -18.184  1.00 25.09           C  
ATOM   1826  C   LYS C  51      20.755  11.664 -17.868  1.00 26.41           C  
ATOM   1827  O   LYS C  51      20.055  11.304 -16.946  1.00 26.80           O  
ATOM   1828  CB  LYS C  51      23.143  11.388 -17.282  1.00 25.14           C  
ATOM   1829  CG  LYS C  51      24.212  10.366 -17.020  1.00 26.66           C  
ATOM   1830  CD  LYS C  51      25.282  10.974 -16.130  1.00 27.63           C  
ATOM   1831  CE  LYS C  51      26.449   9.999 -15.923  1.00 28.25           C  
ATOM   1832  NZ  LYS C  51      27.308  10.611 -14.857  1.00 27.12           N  
ATOM   1833  N   THR C  52      20.479  12.735 -18.612  1.00 26.48           N  
ATOM   1834  CA  THR C  52      19.350  13.624 -18.388  1.00 27.60           C  
ATOM   1835  C   THR C  52      17.994  12.945 -18.522  1.00 27.66           C  
ATOM   1836  O   THR C  52      16.987  13.376 -17.958  1.00 25.74           O  
ATOM   1837  CB  THR C  52      19.487  14.744 -19.389  1.00 28.86           C  
ATOM   1838  OG1 THR C  52      20.578  15.555 -18.952  1.00 31.13           O  
ATOM   1839  CG2 THR C  52      18.249  15.608 -19.500  1.00 31.05           C  
ATOM   1840  N   PHE C  53      17.996  11.858 -19.263  1.00 27.46           N  
ATOM   1841  CA  PHE C  53      16.791  11.141 -19.568  1.00 28.14           C  
ATOM   1842  C   PHE C  53      16.686   9.920 -18.698  1.00 29.63           C  
ATOM   1843  O   PHE C  53      15.723   9.146 -18.812  1.00 31.23           O  
ATOM   1844  CB  PHE C  53      16.839  10.690 -21.024  1.00 26.97           C  
ATOM   1845  CG  PHE C  53      16.935  11.809 -22.004  1.00 27.34           C  
ATOM   1846  CD1 PHE C  53      15.769  12.429 -22.487  1.00 27.01           C  
ATOM   1847  CD2 PHE C  53      18.167  12.194 -22.503  1.00 26.15           C  
ATOM   1848  CE1 PHE C  53      15.859  13.430 -23.455  1.00 27.54           C  
ATOM   1849  CE2 PHE C  53      18.279  13.246 -23.418  1.00 25.81           C  
ATOM   1850  CZ  PHE C  53      17.132  13.853 -23.900  1.00 26.34           C  
ATOM   1851  N   LEU C  54      17.649   9.732 -17.801  1.00 30.99           N  
ATOM   1852  CA  LEU C  54      17.668   8.504 -17.042  1.00 31.21           C  
ATOM   1853  C   LEU C  54      17.039   8.710 -15.718  1.00 32.65           C  
ATOM   1854  O   LEU C  54      17.150   9.787 -15.094  1.00 32.73           O  
ATOM   1855  CB  LEU C  54      19.078   7.911 -16.880  1.00 31.09           C  
ATOM   1856  CG  LEU C  54      19.519   6.914 -17.969  1.00 32.51           C  
ATOM   1857  CD1 LEU C  54      19.209   7.340 -19.390  1.00 34.91           C  
ATOM   1858  CD2 LEU C  54      21.011   6.633 -17.859  1.00 29.75           C  
ATOM   1859  N   HIS C  55      16.403   7.646 -15.262  1.00 33.54           N  
ATOM   1860  CA  HIS C  55      15.933   7.625 -13.905  1.00 34.56           C  
ATOM   1861  C   HIS C  55      17.070   8.091 -12.995  1.00 35.20           C  
ATOM   1862  O   HIS C  55      18.221   7.706 -13.178  1.00 35.16           O  
ATOM   1863  CB  HIS C  55      15.447   6.225 -13.545  1.00 34.45           C  
ATOM   1864  CG  HIS C  55      14.741   6.150 -12.228  1.00 33.72           C  
ATOM   1865  ND1 HIS C  55      15.404   6.262 -11.030  1.00 33.74           N  
ATOM   1866  CD2 HIS C  55      13.440   5.943 -11.919  1.00 33.43           C  
ATOM   1867  CE1 HIS C  55      14.541   6.153 -10.033  1.00 34.58           C  
ATOM   1868  NE2 HIS C  55      13.342   5.950 -10.547  1.00 34.48           N  
ATOM   1869  N   GLU C  56      16.736   8.941 -12.022  1.00 36.44           N  
ATOM   1870  CA  GLU C  56      17.741   9.536 -11.125  1.00 37.62           C  
ATOM   1871  C   GLU C  56      18.715   8.518 -10.575  1.00 37.21           C  
ATOM   1872  O   GLU C  56      19.912   8.785 -10.452  1.00 36.96           O  
ATOM   1873  CB  GLU C  56      17.061  10.198  -9.924  1.00 38.73           C  
ATOM   1874  CG  GLU C  56      16.112  11.307 -10.300  1.00 44.19           C  
ATOM   1875  CD  GLU C  56      16.740  12.687 -10.189  1.00 48.86           C  
ATOM   1876  OE1 GLU C  56      17.771  12.930 -10.869  1.00 51.43           O  
ATOM   1877  OE2 GLU C  56      16.181  13.519  -9.428  1.00 50.06           O  
ATOM   1878  N   GLU C  57      18.193   7.349 -10.225  1.00 37.33           N  
ATOM   1879  CA  GLU C  57      18.993   6.337  -9.554  1.00 37.87           C  
ATOM   1880  C   GLU C  57      19.918   5.653 -10.515  1.00 36.75           C  
ATOM   1881  O   GLU C  57      20.809   4.950 -10.089  1.00 38.24           O  
ATOM   1882  CB  GLU C  57      18.089   5.253  -8.960  1.00 38.06           C  
ATOM   1883  CG  GLU C  57      17.102   5.670  -7.911  1.00 39.04           C  
ATOM   1884  CD  GLU C  57      16.301   4.462  -7.430  1.00 39.90           C  
ATOM   1885  OE1 GLU C  57      16.752   3.306  -7.685  1.00 41.75           O  
ATOM   1886  OE2 GLU C  57      15.233   4.661  -6.805  1.00 41.78           O  
ATOM   1887  N   ASP C  58      19.685   5.828 -11.822  1.00 35.24           N  
ATOM   1888  CA  ASP C  58      20.432   5.099 -12.844  1.00 34.83           C  
ATOM   1889  C   ASP C  58      21.535   5.939 -13.442  1.00 33.92           C  
ATOM   1890  O   ASP C  58      22.421   5.402 -14.062  1.00 34.31           O  
ATOM   1891  CB  ASP C  58      19.503   4.618 -13.971  1.00 34.14           C  
ATOM   1892  CG  ASP C  58      18.634   3.451 -13.541  1.00 36.21           C  
ATOM   1893  OD1 ASP C  58      18.936   2.847 -12.483  1.00 38.67           O  
ATOM   1894  OD2 ASP C  58      17.655   3.151 -14.222  1.00 31.06           O  
ATOM   1895  N   GLN C  59      21.430   7.253 -13.273  1.00 33.26           N  
ATOM   1896  CA  GLN C  59      22.321   8.240 -13.900  1.00 33.60           C  
ATOM   1897  C   GLN C  59      23.755   8.089 -13.514  1.00 34.01           C  
ATOM   1898  O   GLN C  59      24.641   7.975 -14.388  1.00 35.60           O  
ATOM   1899  CB  GLN C  59      21.873   9.661 -13.575  1.00 32.99           C  
ATOM   1900  CG  GLN C  59      20.602  10.013 -14.283  1.00 34.60           C  
ATOM   1901  CD  GLN C  59      20.133  11.407 -13.996  1.00 35.60           C  
ATOM   1902  OE1 GLN C  59      20.905  12.222 -13.521  1.00 38.05           O  
ATOM   1903  NE2 GLN C  59      18.860  11.696 -14.291  1.00 35.23           N  
ATOM   1904  N   PHE C  60      24.036   8.110 -12.214  1.00 34.43           N  
ATOM   1905  CA  PHE C  60      25.451   7.987 -11.815  1.00 34.43           C  
ATOM   1906  C   PHE C  60      25.922   6.545 -12.036  1.00 34.97           C  
ATOM   1907  O   PHE C  60      27.046   6.306 -12.527  1.00 33.52           O  
ATOM   1908  CB  PHE C  60      25.667   8.414 -10.366  1.00 34.01           C  
ATOM   1909  CG  PHE C  60      27.123   8.383  -9.932  1.00 33.96           C  
ATOM   1910  CD1 PHE C  60      28.099   9.052 -10.674  1.00 31.16           C  
ATOM   1911  CD2 PHE C  60      27.498   7.668  -8.811  1.00 31.79           C  
ATOM   1912  CE1 PHE C  60      29.423   9.025 -10.286  1.00 33.07           C  
ATOM   1913  CE2 PHE C  60      28.830   7.641  -8.381  1.00 32.81           C  
ATOM   1914  CZ  PHE C  60      29.805   8.323  -9.144  1.00 31.64           C  
ATOM   1915  N   LEU C  61      25.014   5.615 -11.749  1.00 34.14           N  
ATOM   1916  CA  LEU C  61      25.266   4.194 -11.824  1.00 35.19           C  
ATOM   1917  C   LEU C  61      25.731   3.719 -13.162  1.00 35.28           C  
ATOM   1918  O   LEU C  61      26.622   2.879 -13.202  1.00 36.07           O  
ATOM   1919  CB  LEU C  61      24.016   3.415 -11.446  1.00 35.52           C  
ATOM   1920  CG  LEU C  61      24.276   2.183 -10.567  1.00 37.56           C  
ATOM   1921  CD1 LEU C  61      25.228   2.461  -9.341  1.00 36.38           C  
ATOM   1922  CD2 LEU C  61      22.937   1.495 -10.152  1.00 36.00           C  
ATOM   1923  N   VAL C  62      25.126   4.237 -14.243  1.00 33.98           N  
ATOM   1924  CA  VAL C  62      25.397   3.779 -15.626  1.00 33.30           C  
ATOM   1925  C   VAL C  62      26.892   4.003 -16.010  1.00 30.92           C  
ATOM   1926  O   VAL C  62      27.467   3.311 -16.900  1.00 30.38           O  
ATOM   1927  CB  VAL C  62      24.455   4.473 -16.649  1.00 34.12           C  
ATOM   1928  CG1 VAL C  62      24.822   5.966 -16.813  1.00 35.41           C  
ATOM   1929  CG2 VAL C  62      24.559   3.821 -17.955  1.00 34.08           C  
ATOM   1930  N   GLU C  63      27.535   4.971 -15.351  1.00 31.45           N  
ATOM   1931  CA  GLU C  63      28.969   5.103 -15.532  1.00 29.81           C  
ATOM   1932  C   GLU C  63      29.631   3.787 -15.169  1.00 29.32           C  
ATOM   1933  O   GLU C  63      30.664   3.420 -15.710  1.00 29.39           O  
ATOM   1934  CB  GLU C  63      29.589   6.181 -14.610  1.00 30.49           C  
ATOM   1935  CG  GLU C  63      29.203   7.561 -14.933  1.00 29.50           C  
ATOM   1936  CD  GLU C  63      30.052   8.590 -14.235  1.00 27.84           C  
ATOM   1937  OE1 GLU C  63      31.256   8.365 -13.906  1.00 28.53           O  
ATOM   1938  OE2 GLU C  63      29.514   9.690 -14.031  1.00 29.16           O  
ATOM   1939  N   SER C  64      29.070   3.077 -14.208  1.00 30.50           N  
ATOM   1940  CA  SER C  64      29.751   1.896 -13.697  1.00 29.73           C  
ATOM   1941  C   SER C  64      29.932   0.811 -14.755  1.00 28.96           C  
ATOM   1942  O   SER C  64      30.878   0.011 -14.706  1.00 27.74           O  
ATOM   1943  CB  SER C  64      29.066   1.393 -12.416  1.00 30.93           C  
ATOM   1944  OG  SER C  64      29.492   2.257 -11.350  1.00 34.63           O  
ATOM   1945  N   TYR C  65      29.018   0.795 -15.716  1.00 28.10           N  
ATOM   1946  CA  TYR C  65      29.084  -0.118 -16.825  1.00 26.94           C  
ATOM   1947  C   TYR C  65      30.429   0.034 -17.574  1.00 26.53           C  
ATOM   1948  O   TYR C  65      31.041  -0.953 -18.009  1.00 27.62           O  
ATOM   1949  CB  TYR C  65      27.933   0.201 -17.770  1.00 26.94           C  
ATOM   1950  CG  TYR C  65      27.932  -0.691 -18.974  1.00 24.96           C  
ATOM   1951  CD1 TYR C  65      27.323  -1.954 -18.935  1.00 25.54           C  
ATOM   1952  CD2 TYR C  65      28.541  -0.291 -20.149  1.00 23.39           C  
ATOM   1953  CE1 TYR C  65      27.316  -2.781 -20.088  1.00 25.24           C  
ATOM   1954  CE2 TYR C  65      28.563  -1.095 -21.280  1.00 24.06           C  
ATOM   1955  CZ  TYR C  65      27.948  -2.350 -21.244  1.00 26.82           C  
ATOM   1956  OH  TYR C  65      27.965  -3.149 -22.391  1.00 27.41           O  
ATOM   1957  N   PHE C  66      30.892   1.274 -17.723  1.00 25.72           N  
ATOM   1958  CA  PHE C  66      32.058   1.556 -18.506  1.00 24.06           C  
ATOM   1959  C   PHE C  66      33.364   1.397 -17.716  1.00 25.24           C  
ATOM   1960  O   PHE C  66      34.437   1.470 -18.283  1.00 26.19           O  
ATOM   1961  CB  PHE C  66      31.928   2.964 -19.146  1.00 22.01           C  
ATOM   1962  CG  PHE C  66      30.786   3.069 -20.119  1.00 23.01           C  
ATOM   1963  CD1 PHE C  66      30.949   2.694 -21.467  1.00 25.89           C  
ATOM   1964  CD2 PHE C  66      29.544   3.504 -19.677  1.00 23.71           C  
ATOM   1965  CE1 PHE C  66      29.882   2.747 -22.358  1.00 25.31           C  
ATOM   1966  CE2 PHE C  66      28.436   3.528 -20.543  1.00 24.85           C  
ATOM   1967  CZ  PHE C  66      28.596   3.163 -21.899  1.00 24.33           C  
ATOM   1968  N   TYR C  67      33.285   1.161 -16.412  1.00 25.25           N  
ATOM   1969  CA  TYR C  67      34.490   1.095 -15.589  1.00 25.63           C  
ATOM   1970  C   TYR C  67      34.830  -0.362 -15.459  1.00 28.03           C  
ATOM   1971  O   TYR C  67      35.928  -0.770 -15.106  1.00 27.05           O  
ATOM   1972  CB  TYR C  67      34.193   1.693 -14.215  1.00 23.90           C  
ATOM   1973  CG  TYR C  67      35.347   1.736 -13.235  1.00 23.13           C  
ATOM   1974  CD1 TYR C  67      36.318   2.745 -13.303  1.00 21.84           C  
ATOM   1975  CD2 TYR C  67      35.421   0.819 -12.191  1.00 21.68           C  
ATOM   1976  CE1 TYR C  67      37.370   2.793 -12.403  1.00 18.35           C  
ATOM   1977  CE2 TYR C  67      36.464   0.853 -11.273  1.00 20.01           C  
ATOM   1978  CZ  TYR C  67      37.425   1.850 -11.367  1.00 20.15           C  
ATOM   1979  OH  TYR C  67      38.427   1.875 -10.455  1.00 22.03           O  
ATOM   1980  N   ASN C  68      33.830  -1.172 -15.719  1.00 31.60           N  
ATOM   1981  CA  ASN C  68      33.946  -2.585 -15.390  1.00 34.34           C  
ATOM   1982  C   ASN C  68      33.864  -3.399 -16.678  1.00 35.31           C  
ATOM   1983  O   ASN C  68      33.456  -2.867 -17.735  1.00 34.87           O  
ATOM   1984  CB  ASN C  68      32.850  -2.941 -14.377  1.00 35.51           C  
ATOM   1985  CG  ASN C  68      33.142  -2.371 -12.989  1.00 36.40           C  
ATOM   1986  OD1 ASN C  68      34.243  -2.571 -12.450  1.00 40.27           O  
ATOM   1987  ND2 ASN C  68      32.170  -1.655 -12.401  1.00 36.56           N  
ATOM   1988  N   GLU C  69      34.252  -4.674 -16.614  1.00 35.80           N  
ATOM   1989  CA  GLU C  69      34.204  -5.497 -17.837  1.00 36.10           C  
ATOM   1990  C   GLU C  69      32.754  -5.517 -18.349  1.00 35.01           C  
ATOM   1991  O   GLU C  69      31.816  -5.512 -17.546  1.00 34.79           O  
ATOM   1992  CB  GLU C  69      34.712  -6.927 -17.575  1.00 36.04           C  
ATOM   1993  CG  GLU C  69      34.957  -7.741 -18.850  1.00 37.67           C  
ATOM   1994  CD  GLU C  69      33.696  -8.437 -19.384  1.00 40.67           C  
ATOM   1995  OE1 GLU C  69      32.777  -8.730 -18.571  1.00 39.12           O  
ATOM   1996  OE2 GLU C  69      33.625  -8.674 -20.627  1.00 40.72           O  
ATOM   1997  N   HIS C  70      32.574  -5.493 -19.674  1.00 34.43           N  
ATOM   1998  CA  HIS C  70      31.214  -5.536 -20.247  1.00 33.37           C  
ATOM   1999  C   HIS C  70      31.121  -6.163 -21.646  1.00 33.44           C  
ATOM   2000  O   HIS C  70      30.327  -5.694 -22.474  1.00 32.39           O  
ATOM   2001  CB  HIS C  70      30.583  -4.124 -20.239  1.00 33.44           C  
ATOM   2002  CG  HIS C  70      31.289  -3.124 -21.119  1.00 33.50           C  
ATOM   2003  ND1 HIS C  70      31.128  -3.089 -22.498  1.00 34.40           N  
ATOM   2004  CD2 HIS C  70      32.132  -2.104 -20.811  1.00 34.17           C  
ATOM   2005  CE1 HIS C  70      31.865  -2.104 -22.995  1.00 36.08           C  
ATOM   2006  NE2 HIS C  70      32.485  -1.496 -21.995  1.00 35.69           N  
ATOM   2007  N   HIS C  71      31.919  -7.201 -21.929  1.00 32.78           N  
ATOM   2008  CA  HIS C  71      31.886  -7.819 -23.257  1.00 33.07           C  
ATOM   2009  C   HIS C  71      30.514  -8.489 -23.425  1.00 32.40           C  
ATOM   2010  O   HIS C  71      30.081  -9.279 -22.572  1.00 30.41           O  
ATOM   2011  CB  HIS C  71      33.071  -8.802 -23.508  1.00 34.00           C  
ATOM   2012  CG  HIS C  71      33.065  -9.446 -24.876  1.00 36.47           C  
ATOM   2013  ND1 HIS C  71      33.123 -10.816 -25.056  1.00 40.25           N  
ATOM   2014  CD2 HIS C  71      33.015  -8.909 -26.124  1.00 39.58           C  
ATOM   2015  CE1 HIS C  71      33.098 -11.094 -26.349  1.00 41.01           C  
ATOM   2016  NE2 HIS C  71      33.029  -9.956 -27.020  1.00 40.37           N  
ATOM   2017  N   LEU C  72      29.825  -8.096 -24.505  1.00 31.81           N  
ATOM   2018  CA  LEU C  72      28.449  -8.549 -24.803  1.00 31.20           C  
ATOM   2019  C   LEU C  72      27.431  -8.334 -23.646  1.00 31.27           C  
ATOM   2020  O   LEU C  72      26.352  -8.956 -23.622  1.00 30.79           O  
ATOM   2021  CB  LEU C  72      28.434 -10.028 -25.271  1.00 31.41           C  
ATOM   2022  CG  LEU C  72      29.439 -10.466 -26.356  1.00 30.61           C  
ATOM   2023  CD1 LEU C  72      29.342 -11.955 -26.617  1.00 28.90           C  
ATOM   2024  CD2 LEU C  72      29.193  -9.698 -27.666  1.00 27.10           C  
ATOM   2025  N   MET C  73      27.786  -7.499 -22.685  1.00 30.48           N  
ATOM   2026  CA  MET C  73      26.894  -7.181 -21.589  1.00 31.40           C  
ATOM   2027  C   MET C  73      25.951  -6.087 -21.970  1.00 31.42           C  
ATOM   2028  O   MET C  73      26.397  -5.015 -22.429  1.00 30.72           O  
ATOM   2029  CB  MET C  73      27.683  -6.671 -20.396  1.00 31.39           C  
ATOM   2030  CG  MET C  73      26.887  -6.570 -19.121  1.00 32.96           C  
ATOM   2031  SD  MET C  73      28.007  -6.221 -17.762  1.00 33.82           S  
ATOM   2032  CE  MET C  73      28.639  -7.887 -17.373  1.00 30.70           C  
ATOM   2033  N   PRO C  74      24.639  -6.333 -21.753  1.00 30.66           N  
ATOM   2034  CA  PRO C  74      23.652  -5.283 -21.935  1.00 29.98           C  
ATOM   2035  C   PRO C  74      23.879  -4.141 -20.976  1.00 29.71           C  
ATOM   2036  O   PRO C  74      24.160  -4.356 -19.789  1.00 27.81           O  
ATOM   2037  CB  PRO C  74      22.304  -5.983 -21.644  1.00 29.77           C  
ATOM   2038  CG  PRO C  74      22.612  -7.271 -21.004  1.00 31.20           C  
ATOM   2039  CD  PRO C  74      24.043  -7.620 -21.327  1.00 30.13           C  
ATOM   2040  N   CYS C  75      23.832  -2.931 -21.503  1.00 29.46           N  
ATOM   2041  CA  CYS C  75      23.773  -1.764 -20.673  1.00 29.62           C  
ATOM   2042  C   CYS C  75      22.268  -1.415 -20.573  1.00 30.50           C  
ATOM   2043  O   CYS C  75      21.667  -0.889 -21.529  1.00 30.14           O  
ATOM   2044  CB  CYS C  75      24.593  -0.657 -21.288  1.00 29.73           C  
ATOM   2045  SG  CYS C  75      24.492   0.903 -20.341  1.00 32.53           S  
ATOM   2046  N   THR C  76      21.674  -1.743 -19.420  1.00 30.41           N  
ATOM   2047  CA  THR C  76      20.220  -1.674 -19.241  1.00 30.30           C  
ATOM   2048  C   THR C  76      19.878  -0.600 -18.221  1.00 30.87           C  
ATOM   2049  O   THR C  76      20.505  -0.505 -17.152  1.00 30.11           O  
ATOM   2050  CB  THR C  76      19.716  -3.040 -18.850  1.00 30.54           C  
ATOM   2051  OG1 THR C  76      20.108  -3.926 -19.898  1.00 29.50           O  
ATOM   2052  CG2 THR C  76      18.165  -3.108 -18.755  1.00 29.19           C  
ATOM   2053  N   PHE C  77      18.911   0.243 -18.555  1.00 30.78           N  
ATOM   2054  CA  PHE C  77      18.586   1.356 -17.694  1.00 29.95           C  
ATOM   2055  C   PHE C  77      17.149   1.783 -17.919  1.00 29.87           C  
ATOM   2056  O   PHE C  77      16.533   1.407 -18.920  1.00 28.42           O  
ATOM   2057  CB  PHE C  77      19.556   2.509 -17.945  1.00 31.34           C  
ATOM   2058  CG  PHE C  77      19.713   2.866 -19.422  1.00 31.76           C  
ATOM   2059  CD1 PHE C  77      18.887   3.782 -20.004  1.00 31.33           C  
ATOM   2060  CD2 PHE C  77      20.696   2.273 -20.203  1.00 33.07           C  
ATOM   2061  CE1 PHE C  77      19.014   4.080 -21.337  1.00 29.41           C  
ATOM   2062  CE2 PHE C  77      20.837   2.579 -21.529  1.00 32.05           C  
ATOM   2063  CZ  PHE C  77      20.007   3.487 -22.094  1.00 33.41           C  
ATOM   2064  N   ARG C  78      16.629   2.528 -16.947  1.00 29.10           N  
ATOM   2065  CA  ARG C  78      15.298   3.058 -16.989  1.00 29.58           C  
ATOM   2066  C   ARG C  78      15.453   4.393 -17.641  1.00 28.79           C  
ATOM   2067  O   ARG C  78      16.222   5.231 -17.148  1.00 30.03           O  
ATOM   2068  CB  ARG C  78      14.786   3.280 -15.571  1.00 29.42           C  
ATOM   2069  CG  ARG C  78      14.144   2.075 -14.969  1.00 31.19           C  
ATOM   2070  CD  ARG C  78      13.863   2.300 -13.473  1.00 35.73           C  
ATOM   2071  NE  ARG C  78      15.081   2.586 -12.709  1.00 37.07           N  
ATOM   2072  CZ  ARG C  78      15.152   2.502 -11.381  1.00 37.93           C  
ATOM   2073  NH1 ARG C  78      14.080   2.141 -10.684  1.00 37.63           N  
ATOM   2074  NH2 ARG C  78      16.291   2.782 -10.757  1.00 36.13           N  
ATOM   2075  N   PHE C  79      14.731   4.581 -18.742  1.00 27.30           N  
ATOM   2076  CA  PHE C  79      14.728   5.831 -19.496  1.00 25.87           C  
ATOM   2077  C   PHE C  79      13.423   6.547 -19.135  1.00 25.18           C  
ATOM   2078  O   PHE C  79      12.383   5.907 -19.123  1.00 24.10           O  
ATOM   2079  CB  PHE C  79      14.773   5.488 -20.999  1.00 25.15           C  
ATOM   2080  CG  PHE C  79      14.874   6.688 -21.885  1.00 26.88           C  
ATOM   2081  CD1 PHE C  79      16.101   7.119 -22.350  1.00 24.34           C  
ATOM   2082  CD2 PHE C  79      13.732   7.400 -22.256  1.00 27.90           C  
ATOM   2083  CE1 PHE C  79      16.193   8.254 -23.167  1.00 23.48           C  
ATOM   2084  CE2 PHE C  79      13.824   8.570 -23.064  1.00 26.05           C  
ATOM   2085  CZ  PHE C  79      15.059   8.985 -23.524  1.00 24.57           C  
ATOM   2086  N   ILE C  80      13.455   7.859 -18.893  1.00 24.19           N  
ATOM   2087  CA  ILE C  80      12.196   8.580 -18.627  1.00 24.95           C  
ATOM   2088  C   ILE C  80      11.770   9.151 -19.948  1.00 25.00           C  
ATOM   2089  O   ILE C  80      12.464   9.955 -20.513  1.00 23.59           O  
ATOM   2090  CB  ILE C  80      12.394   9.724 -17.608  1.00 25.35           C  
ATOM   2091  CG1 ILE C  80      12.918   9.154 -16.295  1.00 28.06           C  
ATOM   2092  CG2 ILE C  80      11.081  10.461 -17.344  1.00 25.86           C  
ATOM   2093  CD1 ILE C  80      13.711  10.183 -15.422  1.00 30.54           C  
ATOM   2094  N   LYS C  81      10.609   8.727 -20.438  1.00 24.36           N  
ATOM   2095  CA  LYS C  81      10.092   9.190 -21.690  1.00 25.12           C  
ATOM   2096  C   LYS C  81       9.639  10.639 -21.562  1.00 24.49           C  
ATOM   2097  O   LYS C  81       9.579  11.190 -20.476  1.00 25.07           O  
ATOM   2098  CB  LYS C  81       8.925   8.292 -22.124  1.00 23.68           C  
ATOM   2099  CG  LYS C  81       9.391   6.857 -22.406  1.00 25.12           C  
ATOM   2100  CD  LYS C  81       8.241   5.964 -22.869  1.00 28.50           C  
ATOM   2101  CE  LYS C  81       7.400   6.502 -24.014  1.00 35.29           C  
ATOM   2102  NZ  LYS C  81       6.136   5.626 -24.111  1.00 34.76           N  
ATOM   2103  N   LYS C  82       9.266  11.239 -22.674  1.00 25.28           N  
ATOM   2104  CA  LYS C  82       8.868  12.614 -22.616  1.00 25.89           C  
ATOM   2105  C   LYS C  82       7.655  12.715 -21.689  1.00 25.47           C  
ATOM   2106  O   LYS C  82       7.505  13.727 -21.024  1.00 27.07           O  
ATOM   2107  CB  LYS C  82       8.557  13.143 -24.019  1.00 26.39           C  
ATOM   2108  CG  LYS C  82       8.406  14.646 -24.140  1.00 28.85           C  
ATOM   2109  CD  LYS C  82       8.417  14.961 -25.625  1.00 30.31           C  
ATOM   2110  CE  LYS C  82       7.834  16.308 -25.893  1.00 31.90           C  
ATOM   2111  NZ  LYS C  82       8.772  17.334 -25.398  1.00 32.55           N  
ATOM   2112  N   ASP C  83       6.793  11.683 -21.655  1.00 24.93           N  
ATOM   2113  CA  ASP C  83       5.558  11.719 -20.862  1.00 23.85           C  
ATOM   2114  C   ASP C  83       5.793  11.451 -19.386  1.00 25.05           C  
ATOM   2115  O   ASP C  83       4.841  11.290 -18.624  1.00 24.50           O  
ATOM   2116  CB  ASP C  83       4.476  10.785 -21.425  1.00 23.37           C  
ATOM   2117  CG  ASP C  83       4.823   9.296 -21.325  1.00 22.85           C  
ATOM   2118  OD1 ASP C  83       5.840   8.869 -20.751  1.00 21.38           O  
ATOM   2119  OD2 ASP C  83       4.008   8.486 -21.817  1.00 24.12           O  
ATOM   2120  N   HIS C  84       7.074  11.430 -19.016  1.00 25.60           N  
ATOM   2121  CA  HIS C  84       7.573  11.216 -17.646  1.00 27.29           C  
ATOM   2122  C   HIS C  84       7.446   9.829 -17.115  1.00 26.04           C  
ATOM   2123  O   HIS C  84       7.705   9.603 -15.925  1.00 26.81           O  
ATOM   2124  CB  HIS C  84       6.955  12.192 -16.629  1.00 27.47           C  
ATOM   2125  CG  HIS C  84       6.966  13.605 -17.088  1.00 31.75           C  
ATOM   2126  ND1 HIS C  84       8.043  14.439 -16.892  1.00 37.07           N  
ATOM   2127  CD2 HIS C  84       6.034  14.333 -17.741  1.00 35.87           C  
ATOM   2128  CE1 HIS C  84       7.767  15.629 -17.400  1.00 38.00           C  
ATOM   2129  NE2 HIS C  84       6.561  15.585 -17.936  1.00 37.56           N  
ATOM   2130  N   THR C  85       7.024   8.895 -17.958  1.00 24.95           N  
ATOM   2131  CA  THR C  85       6.915   7.514 -17.514  1.00 24.57           C  
ATOM   2132  C   THR C  85       8.185   6.778 -17.899  1.00 25.88           C  
ATOM   2133  O   THR C  85       8.887   7.186 -18.849  1.00 25.90           O  
ATOM   2134  CB  THR C  85       5.649   6.821 -18.120  1.00 24.22           C  
ATOM   2135  OG1 THR C  85       5.830   6.638 -19.544  1.00 23.50           O  
ATOM   2136  CG2 THR C  85       4.417   7.657 -17.844  1.00 22.54           C  
ATOM   2137  N   ILE C  86       8.505   5.706 -17.177  1.00 26.89           N  
ATOM   2138  CA  ILE C  86       9.734   4.955 -17.469  1.00 28.04           C  
ATOM   2139  C   ILE C  86       9.518   3.755 -18.371  1.00 27.66           C  
ATOM   2140  O   ILE C  86       8.463   3.109 -18.329  1.00 27.71           O  
ATOM   2141  CB  ILE C  86      10.558   4.535 -16.176  1.00 28.16           C  
ATOM   2142  CG1 ILE C  86       9.953   3.334 -15.455  1.00 31.27           C  
ATOM   2143  CG2 ILE C  86      10.753   5.725 -15.239  1.00 31.12           C  
ATOM   2144  CD1 ILE C  86      10.387   1.947 -15.992  1.00 34.81           C  
ATOM   2145  N   VAL C  87      10.512   3.500 -19.214  1.00 27.75           N  
ATOM   2146  CA  VAL C  87      10.643   2.263 -19.950  1.00 27.51           C  
ATOM   2147  C   VAL C  87      12.032   1.717 -19.641  1.00 28.57           C  
ATOM   2148  O   VAL C  87      12.974   2.489 -19.382  1.00 28.84           O  
ATOM   2149  CB  VAL C  87      10.456   2.465 -21.489  1.00 27.51           C  
ATOM   2150  CG1 VAL C  87       9.034   2.785 -21.808  1.00 29.50           C  
ATOM   2151  CG2 VAL C  87      11.355   3.576 -22.046  1.00 24.61           C  
ATOM   2152  N   TRP C  88      12.175   0.401 -19.652  1.00 28.93           N  
ATOM   2153  CA  TRP C  88      13.493  -0.192 -19.594  1.00 28.89           C  
ATOM   2154  C   TRP C  88      14.059  -0.304 -21.006  1.00 28.21           C  
ATOM   2155  O   TRP C  88      13.382  -0.721 -21.949  1.00 26.73           O  
ATOM   2156  CB  TRP C  88      13.472  -1.552 -18.894  1.00 32.10           C  
ATOM   2157  CG  TRP C  88      13.355  -1.412 -17.367  1.00 34.12           C  
ATOM   2158  CD1 TRP C  88      12.194  -1.359 -16.636  1.00 35.91           C  
ATOM   2159  CD2 TRP C  88      14.429  -1.243 -16.424  1.00 36.10           C  
ATOM   2160  NE1 TRP C  88      12.486  -1.200 -15.307  1.00 35.67           N  
ATOM   2161  CE2 TRP C  88      13.845  -1.136 -15.144  1.00 36.61           C  
ATOM   2162  CE3 TRP C  88      15.829  -1.185 -16.536  1.00 37.35           C  
ATOM   2163  CZ2 TRP C  88      14.619  -0.974 -13.961  1.00 36.20           C  
ATOM   2164  CZ3 TRP C  88      16.611  -1.024 -15.355  1.00 36.39           C  
ATOM   2165  CH2 TRP C  88      15.993  -0.909 -14.092  1.00 36.49           C  
ATOM   2166  N   VAL C  89      15.322   0.107 -21.125  1.00 27.83           N  
ATOM   2167  CA  VAL C  89      16.046   0.099 -22.399  1.00 26.32           C  
ATOM   2168  C   VAL C  89      17.252  -0.798 -22.241  1.00 27.47           C  
ATOM   2169  O   VAL C  89      17.999  -0.645 -21.269  1.00 27.18           O  
ATOM   2170  CB  VAL C  89      16.513   1.485 -22.734  1.00 26.69           C  
ATOM   2171  CG1 VAL C  89      17.366   1.423 -23.965  1.00 26.33           C  
ATOM   2172  CG2 VAL C  89      15.280   2.409 -22.953  1.00 25.40           C  
ATOM   2173  N   GLU C  90      17.385  -1.780 -23.145  1.00 27.79           N  
ATOM   2174  CA  GLU C  90      18.531  -2.680 -23.209  1.00 26.13           C  
ATOM   2175  C   GLU C  90      19.462  -2.291 -24.357  1.00 26.08           C  
ATOM   2176  O   GLU C  90      19.060  -2.286 -25.507  1.00 25.63           O  
ATOM   2177  CB  GLU C  90      18.014  -4.052 -23.493  1.00 27.91           C  
ATOM   2178  CG  GLU C  90      18.965  -5.131 -23.080  1.00 28.73           C  
ATOM   2179  CD  GLU C  90      18.299  -6.482 -23.127  1.00 29.28           C  
ATOM   2180  OE1 GLU C  90      17.838  -6.808 -24.232  1.00 31.03           O  
ATOM   2181  OE2 GLU C  90      18.239  -7.194 -22.088  1.00 27.66           O  
ATOM   2182  N   ALA C  91      20.715  -1.967 -24.059  1.00 24.81           N  
ATOM   2183  CA  ALA C  91      21.616  -1.498 -25.086  1.00 24.25           C  
ATOM   2184  C   ALA C  91      22.790  -2.421 -25.324  1.00 23.92           C  
ATOM   2185  O   ALA C  91      23.409  -2.845 -24.369  1.00 25.88           O  
ATOM   2186  CB  ALA C  91      22.185  -0.069 -24.726  1.00 23.48           C  
ATOM   2187  N   ALA C  92      23.127  -2.669 -26.608  1.00 24.65           N  
ATOM   2188  CA  ALA C  92      24.411  -3.288 -27.020  1.00 23.65           C  
ATOM   2189  C   ALA C  92      25.355  -2.116 -27.280  1.00 24.89           C  
ATOM   2190  O   ALA C  92      24.958  -1.110 -27.862  1.00 24.87           O  
ATOM   2191  CB  ALA C  92      24.253  -4.105 -28.276  1.00 22.85           C  
ATOM   2192  N   VAL C  93      26.581  -2.230 -26.791  1.00 25.25           N  
ATOM   2193  CA  VAL C  93      27.523  -1.166 -26.801  1.00 25.13           C  
ATOM   2194  C   VAL C  93      28.814  -1.608 -27.549  1.00 26.24           C  
ATOM   2195  O   VAL C  93      29.323  -2.710 -27.364  1.00 25.75           O  
ATOM   2196  CB  VAL C  93      27.927  -0.815 -25.321  1.00 25.27           C  
ATOM   2197  CG1 VAL C  93      29.115   0.158 -25.271  1.00 22.88           C  
ATOM   2198  CG2 VAL C  93      26.765  -0.237 -24.537  1.00 25.30           C  
ATOM   2199  N   GLU C  94      29.335  -0.727 -28.393  1.00 26.08           N  
ATOM   2200  CA  GLU C  94      30.638  -0.949 -29.017  1.00 27.09           C  
ATOM   2201  C   GLU C  94      31.436   0.363 -28.869  1.00 25.88           C  
ATOM   2202  O   GLU C  94      30.897   1.465 -29.004  1.00 24.37           O  
ATOM   2203  CB  GLU C  94      30.424  -1.392 -30.488  1.00 27.17           C  
ATOM   2204  CG  GLU C  94      31.708  -1.583 -31.272  1.00 31.07           C  
ATOM   2205  CD  GLU C  94      31.440  -2.033 -32.699  1.00 32.86           C  
ATOM   2206  OE1 GLU C  94      30.356  -2.645 -32.964  1.00 39.00           O  
ATOM   2207  OE2 GLU C  94      32.291  -1.735 -33.570  1.00 39.74           O  
ATOM   2208  N   ILE C  95      32.697   0.263 -28.510  1.00 24.29           N  
ATOM   2209  CA  ILE C  95      33.493   1.462 -28.364  1.00 23.93           C  
ATOM   2210  C   ILE C  95      34.432   1.563 -29.541  1.00 24.52           C  
ATOM   2211  O   ILE C  95      35.140   0.580 -29.855  1.00 22.70           O  
ATOM   2212  CB  ILE C  95      34.227   1.519 -26.985  1.00 25.47           C  
ATOM   2213  CG1 ILE C  95      33.131   1.576 -25.883  1.00 26.64           C  
ATOM   2214  CG2 ILE C  95      35.114   2.750 -26.895  1.00 24.01           C  
ATOM   2215  CD1 ILE C  95      33.570   1.131 -24.616  1.00 33.33           C  
ATOM   2216  N   VAL C  96      34.417   2.736 -30.200  1.00 23.39           N  
ATOM   2217  CA  VAL C  96      35.425   3.059 -31.252  1.00 22.91           C  
ATOM   2218  C   VAL C  96      36.515   3.901 -30.582  1.00 23.82           C  
ATOM   2219  O   VAL C  96      36.259   5.026 -30.119  1.00 21.22           O  
ATOM   2220  CB  VAL C  96      34.813   3.824 -32.492  1.00 23.21           C  
ATOM   2221  CG1 VAL C  96      35.865   3.995 -33.589  1.00 23.26           C  
ATOM   2222  CG2 VAL C  96      33.650   3.064 -33.074  1.00 25.03           C  
ATOM   2223  N   THR C  97      37.732   3.363 -30.528  1.00 23.85           N  
ATOM   2224  CA  THR C  97      38.823   4.044 -29.907  1.00 23.46           C  
ATOM   2225  C   THR C  97      39.801   4.504 -30.982  1.00 26.15           C  
ATOM   2226  O   THR C  97      40.271   3.699 -31.770  1.00 26.83           O  
ATOM   2227  CB  THR C  97      39.563   3.070 -28.989  1.00 24.50           C  
ATOM   2228  OG1 THR C  97      38.672   2.610 -27.974  1.00 25.19           O  
ATOM   2229  CG2 THR C  97      40.788   3.752 -28.316  1.00 24.00           C  
ATOM   2230  N   THR C  98      40.097   5.793 -31.041  1.00 26.37           N  
ATOM   2231  CA  THR C  98      40.918   6.298 -32.118  1.00 28.26           C  
ATOM   2232  C   THR C  98      42.084   7.022 -31.505  1.00 30.25           C  
ATOM   2233  O   THR C  98      41.919   7.987 -30.748  1.00 28.89           O  
ATOM   2234  CB  THR C  98      40.110   7.198 -33.077  1.00 27.84           C  
ATOM   2235  OG1 THR C  98      39.001   6.453 -33.564  1.00 28.03           O  
ATOM   2236  CG2 THR C  98      40.946   7.591 -34.306  1.00 28.86           C  
ATOM   2237  N   ARG C  99      43.277   6.496 -31.778  1.00 33.99           N  
ATOM   2238  CA  ARG C  99      44.497   7.018 -31.154  1.00 38.29           C  
ATOM   2239  C   ARG C  99      45.274   7.745 -32.217  1.00 39.74           C  
ATOM   2240  O   ARG C  99      45.772   7.112 -33.141  1.00 41.32           O  
ATOM   2241  CB  ARG C  99      45.369   5.887 -30.576  1.00 37.75           C  
ATOM   2242  CG  ARG C  99      44.607   4.833 -29.774  1.00 40.49           C  
ATOM   2243  CD  ARG C  99      45.552   3.947 -28.963  1.00 41.16           C  
ATOM   2244  NE  ARG C  99      44.868   3.326 -27.818  1.00 46.30           N  
ATOM   2245  CZ  ARG C  99      44.174   2.192 -27.882  1.00 48.70           C  
ATOM   2246  NH1 ARG C  99      44.057   1.536 -29.044  1.00 50.28           N  
ATOM   2247  NH2 ARG C  99      43.590   1.712 -26.785  1.00 47.31           N  
ATOM   2248  N   ALA C 100      45.352   9.067 -32.104  1.00 41.98           N  
ATOM   2249  CA  ALA C 100      46.194   9.888 -32.978  1.00 43.74           C  
ATOM   2250  C   ALA C 100      47.144  10.734 -32.107  1.00 44.90           C  
ATOM   2251  O   ALA C 100      47.874  10.188 -31.263  1.00 45.19           O  
ATOM   2252  CB  ALA C 100      45.322  10.769 -33.842  1.00 43.70           C  
ATOM   2253  N   GLU C 101      47.126  12.056 -32.291  1.00 45.91           N  
ATOM   2254  CA  GLU C 101      47.789  12.977 -31.355  1.00 46.39           C  
ATOM   2255  C   GLU C 101      47.141  12.781 -29.993  1.00 45.45           C  
ATOM   2256  O   GLU C 101      47.787  12.860 -28.944  1.00 45.39           O  
ATOM   2257  CB  GLU C 101      47.601  14.449 -31.771  1.00 47.32           C  
ATOM   2258  CG  GLU C 101      47.470  14.719 -33.276  1.00 50.58           C  
ATOM   2259  CD  GLU C 101      48.722  14.348 -34.053  1.00 53.75           C  
ATOM   2260  OE1 GLU C 101      49.824  14.424 -33.469  1.00 56.35           O  
ATOM   2261  OE2 GLU C 101      48.607  13.981 -35.247  1.00 55.49           O  
ATOM   2262  N   ARG C 102      45.839  12.541 -30.011  1.00 44.01           N  
ATOM   2263  CA  ARG C 102      45.117  12.314 -28.778  1.00 42.93           C  
ATOM   2264  C   ARG C 102      44.338  10.992 -28.945  1.00 40.72           C  
ATOM   2265  O   ARG C 102      44.349  10.386 -30.033  1.00 40.47           O  
ATOM   2266  CB  ARG C 102      44.214  13.529 -28.466  1.00 44.05           C  
ATOM   2267  CG  ARG C 102      43.647  13.581 -27.024  1.00 47.88           C  
ATOM   2268  CD  ARG C 102      43.749  14.986 -26.396  1.00 53.28           C  
ATOM   2269  NE  ARG C 102      42.923  15.119 -25.180  1.00 58.20           N  
ATOM   2270  CZ  ARG C 102      43.042  16.087 -24.261  1.00 60.17           C  
ATOM   2271  NH1 ARG C 102      43.975  17.033 -24.381  1.00 61.29           N  
ATOM   2272  NH2 ARG C 102      42.225  16.107 -23.205  1.00 60.77           N  
ATOM   2273  N   THR C 103      43.733  10.512 -27.873  1.00 37.36           N  
ATOM   2274  CA  THR C 103      42.856   9.318 -27.973  1.00 35.12           C  
ATOM   2275  C   THR C 103      41.399   9.771 -27.844  1.00 33.83           C  
ATOM   2276  O   THR C 103      41.097  10.565 -26.974  1.00 35.53           O  
ATOM   2277  CB  THR C 103      43.278   8.203 -26.964  1.00 33.95           C  
ATOM   2278  OG1 THR C 103      44.658   7.882 -27.198  1.00 32.95           O  
ATOM   2279  CG2 THR C 103      42.475   6.914 -27.150  1.00 33.70           C  
ATOM   2280  N   GLU C 104      40.524   9.289 -28.725  1.00 32.25           N  
ATOM   2281  CA  GLU C 104      39.106   9.633 -28.754  1.00 29.67           C  
ATOM   2282  C   GLU C 104      38.429   8.306 -28.538  1.00 26.82           C  
ATOM   2283  O   GLU C 104      38.876   7.316 -29.056  1.00 25.09           O  
ATOM   2284  CB  GLU C 104      38.724  10.210 -30.154  1.00 30.10           C  
ATOM   2285  CG  GLU C 104      37.189  10.084 -30.570  1.00 30.28           C  
ATOM   2286  CD  GLU C 104      36.714  11.034 -31.697  1.00 33.26           C  
ATOM   2287  OE1 GLU C 104      37.591  11.471 -32.523  1.00 38.09           O  
ATOM   2288  OE2 GLU C 104      35.443  11.317 -31.760  1.00 33.21           O  
ATOM   2289  N   ARG C 105      37.379   8.299 -27.739  1.00 23.64           N  
ATOM   2290  CA  ARG C 105      36.485   7.155 -27.639  1.00 22.40           C  
ATOM   2291  C   ARG C 105      35.069   7.625 -27.948  1.00 23.26           C  
ATOM   2292  O   ARG C 105      34.657   8.683 -27.509  1.00 24.05           O  
ATOM   2293  CB  ARG C 105      36.570   6.455 -26.240  1.00 20.38           C  
ATOM   2294  CG  ARG C 105      37.994   5.949 -25.974  1.00 22.75           C  
ATOM   2295  CD  ARG C 105      38.065   5.384 -24.546  1.00 25.21           C  
ATOM   2296  NE  ARG C 105      39.396   4.834 -24.346  1.00 26.29           N  
ATOM   2297  CZ  ARG C 105      40.457   5.573 -24.085  1.00 23.48           C  
ATOM   2298  NH1 ARG C 105      40.371   6.913 -23.947  1.00 27.11           N  
ATOM   2299  NH2 ARG C 105      41.644   4.997 -23.980  1.00 22.69           N  
ATOM   2300  N   GLU C 106      34.361   6.840 -28.761  1.00 21.61           N  
ATOM   2301  CA  GLU C 106      33.002   7.115 -29.092  1.00 20.41           C  
ATOM   2302  C   GLU C 106      32.239   5.861 -28.766  1.00 21.85           C  
ATOM   2303  O   GLU C 106      32.741   4.818 -29.001  1.00 22.85           O  
ATOM   2304  CB  GLU C 106      32.854   7.278 -30.597  1.00 20.44           C  
ATOM   2305  CG  GLU C 106      33.583   8.530 -31.060  1.00 21.62           C  
ATOM   2306  CD  GLU C 106      33.644   8.592 -32.551  1.00 19.94           C  
ATOM   2307  OE1 GLU C 106      34.577   7.974 -33.143  1.00 21.03           O  
ATOM   2308  OE2 GLU C 106      32.766   9.306 -33.132  1.00 23.69           O  
ATOM   2309  N   ILE C 107      31.022   6.008 -28.245  1.00 20.48           N  
ATOM   2310  CA  ILE C 107      30.185   4.877 -27.871  1.00 21.05           C  
ATOM   2311  C   ILE C 107      29.097   4.689 -28.901  1.00 22.77           C  
ATOM   2312  O   ILE C 107      28.337   5.606 -29.135  1.00 22.41           O  
ATOM   2313  CB  ILE C 107      29.543   5.103 -26.469  1.00 21.08           C  
ATOM   2314  CG1 ILE C 107      30.654   5.330 -25.402  1.00 21.13           C  
ATOM   2315  CG2 ILE C 107      28.535   4.006 -26.119  1.00 21.83           C  
ATOM   2316  CD1 ILE C 107      30.089   5.945 -24.092  1.00 22.76           C  
ATOM   2317  N   ILE C 108      29.010   3.483 -29.475  1.00 23.37           N  
ATOM   2318  CA  ILE C 108      28.015   3.201 -30.470  1.00 22.35           C  
ATOM   2319  C   ILE C 108      26.987   2.313 -29.784  1.00 23.74           C  
ATOM   2320  O   ILE C 108      27.369   1.301 -29.220  1.00 22.32           O  
ATOM   2321  CB  ILE C 108      28.619   2.386 -31.655  1.00 24.29           C  
ATOM   2322  CG1 ILE C 108      29.885   3.033 -32.170  1.00 23.73           C  
ATOM   2323  CG2 ILE C 108      27.569   2.214 -32.778  1.00 21.70           C  
ATOM   2324  CD1 ILE C 108      29.710   4.453 -32.741  1.00 22.85           C  
ATOM   2325  N   LEU C 109      25.704   2.698 -29.854  1.00 22.66           N  
ATOM   2326  CA  LEU C 109      24.645   1.950 -29.148  1.00 23.33           C  
ATOM   2327  C   LEU C 109      23.664   1.337 -30.130  1.00 23.12           C  
ATOM   2328  O   LEU C 109      23.329   1.965 -31.142  1.00 23.31           O  
ATOM   2329  CB  LEU C 109      23.847   2.928 -28.249  1.00 23.34           C  
ATOM   2330  CG  LEU C 109      24.697   3.578 -27.154  1.00 26.53           C  
ATOM   2331  CD1 LEU C 109      23.725   4.366 -26.271  1.00 27.00           C  
ATOM   2332  CD2 LEU C 109      25.331   2.493 -26.322  1.00 26.42           C  
ATOM   2333  N   LYS C 110      23.220   0.114 -29.857  1.00 23.52           N  
ATOM   2334  CA  LYS C 110      22.094  -0.454 -30.593  1.00 25.57           C  
ATOM   2335  C   LYS C 110      21.145  -0.807 -29.467  1.00 26.59           C  
ATOM   2336  O   LYS C 110      21.490  -1.588 -28.631  1.00 26.16           O  
ATOM   2337  CB  LYS C 110      22.569  -1.703 -31.298  1.00 26.92           C  
ATOM   2338  CG  LYS C 110      22.109  -1.824 -32.713  1.00 34.69           C  
ATOM   2339  CD  LYS C 110      22.013  -3.301 -33.247  1.00 37.87           C  
ATOM   2340  CE  LYS C 110      23.274  -4.154 -33.161  1.00 39.90           C  
ATOM   2341  NZ  LYS C 110      22.917  -5.555 -33.671  1.00 42.30           N  
ATOM   2342  N   MET C 111      19.976  -0.179 -29.387  1.00 26.63           N  
ATOM   2343  CA  MET C 111      19.155  -0.450 -28.208  1.00 27.75           C  
ATOM   2344  C   MET C 111      17.704  -0.709 -28.493  1.00 28.73           C  
ATOM   2345  O   MET C 111      17.245  -0.513 -29.595  1.00 27.47           O  
ATOM   2346  CB  MET C 111      19.323   0.613 -27.145  1.00 29.11           C  
ATOM   2347  CG  MET C 111      18.958   1.976 -27.518  1.00 29.43           C  
ATOM   2348  SD  MET C 111      19.855   3.203 -26.521  1.00 29.64           S  
ATOM   2349  CE  MET C 111      19.297   4.585 -27.498  1.00 30.57           C  
ATOM   2350  N   LYS C 112      17.005  -1.197 -27.486  1.00 28.92           N  
ATOM   2351  CA  LYS C 112      15.585  -1.433 -27.627  1.00 29.24           C  
ATOM   2352  C   LYS C 112      14.889  -1.305 -26.302  1.00 28.87           C  
ATOM   2353  O   LYS C 112      15.436  -1.623 -25.254  1.00 26.65           O  
ATOM   2354  CB  LYS C 112      15.323  -2.777 -28.231  1.00 30.82           C  
ATOM   2355  CG  LYS C 112      15.688  -3.948 -27.385  1.00 30.51           C  
ATOM   2356  CD  LYS C 112      15.116  -5.152 -28.080  1.00 33.78           C  
ATOM   2357  CE  LYS C 112      15.808  -6.436 -27.618  1.00 37.03           C  
ATOM   2358  NZ  LYS C 112      14.881  -7.596 -27.699  1.00 38.18           N  
ATOM   2359  N   VAL C 113      13.680  -0.770 -26.353  1.00 28.26           N  
ATOM   2360  CA  VAL C 113      12.810  -0.811 -25.197  1.00 28.83           C  
ATOM   2361  C   VAL C 113      12.357  -2.262 -24.943  1.00 29.12           C  
ATOM   2362  O   VAL C 113      11.891  -2.978 -25.859  1.00 29.65           O  
ATOM   2363  CB  VAL C 113      11.633   0.142 -25.431  1.00 29.14           C  
ATOM   2364  CG1 VAL C 113      10.646   0.053 -24.309  1.00 29.76           C  
ATOM   2365  CG2 VAL C 113      12.184   1.598 -25.602  1.00 27.41           C  
ATOM   2366  N   LEU C 114      12.509  -2.713 -23.699  1.00 29.06           N  
ATOM   2367  CA  LEU C 114      12.034  -4.055 -23.346  1.00 31.12           C  
ATOM   2368  C   LEU C 114      10.522  -3.952 -23.193  1.00 32.49           C  
ATOM   2369  O   LEU C 114      10.038  -3.150 -22.403  1.00 33.10           O  
ATOM   2370  CB  LEU C 114      12.699  -4.527 -22.060  1.00 29.74           C  
ATOM   2371  CG  LEU C 114      14.215  -4.679 -22.132  1.00 30.32           C  
ATOM   2372  CD1 LEU C 114      14.756  -5.122 -20.782  1.00 33.17           C  
ATOM   2373  CD2 LEU C 114      14.599  -5.625 -23.263  1.00 32.73           C  
ATOM   2374  N   GLU C 115       9.807  -4.726 -23.997  1.00 34.80           N  
ATOM   2375  CA  GLU C 115       8.349  -4.720 -24.076  1.00 37.84           C  
ATOM   2376  C   GLU C 115       7.972  -6.171 -24.231  1.00 39.01           C  
ATOM   2377  O   GLU C 115       8.851  -7.010 -24.390  1.00 40.14           O  
ATOM   2378  CB  GLU C 115       7.895  -3.995 -25.344  1.00 37.98           C  
ATOM   2379  CG  GLU C 115       7.933  -2.478 -25.268  1.00 41.34           C  
ATOM   2380  CD  GLU C 115       8.079  -1.866 -26.642  1.00 45.86           C  
ATOM   2381  OE1 GLU C 115       8.094  -2.635 -27.616  1.00 48.58           O  
ATOM   2382  OE2 GLU C 115       8.214  -0.632 -26.767  1.00 50.23           O  
ATOM   2383  N   GLU C 116       6.681  -6.490 -24.224  1.00 39.98           N  
ATOM   2384  CA  GLU C 116       6.269  -7.846 -24.605  1.00 41.41           C  
ATOM   2385  C   GLU C 116       6.416  -8.085 -26.115  1.00 41.58           C  
ATOM   2386  O   GLU C 116       7.125  -9.003 -26.545  1.00 41.87           O  
ATOM   2387  CB  GLU C 116       4.837  -8.121 -24.167  1.00 41.91           C  
ATOM   2388  CG  GLU C 116       4.599  -7.944 -22.688  1.00 44.98           C  
ATOM   2389  CD  GLU C 116       5.021  -9.146 -21.871  1.00 49.02           C  
ATOM   2390  OE1 GLU C 116       5.714 -10.040 -22.396  1.00 50.84           O  
ATOM   2391  OE2 GLU C 116       4.655  -9.203 -20.682  1.00 51.96           O  
TER    2392      GLU C 116                                                      
ATOM   2393  N   THR D  15      66.042  -2.172  39.246  1.00 35.75           N  
ATOM   2394  CA  THR D  15      64.626  -1.758  39.314  1.00 35.19           C  
ATOM   2395  C   THR D  15      64.111  -1.394  37.900  1.00 33.50           C  
ATOM   2396  O   THR D  15      64.834  -0.836  37.056  1.00 34.87           O  
ATOM   2397  CB  THR D  15      64.441  -0.589  40.345  1.00 35.41           C  
ATOM   2398  OG1 THR D  15      64.557  -1.121  41.682  1.00 40.05           O  
ATOM   2399  CG2 THR D  15      63.135   0.088  40.244  1.00 34.85           C  
ATOM   2400  N   ASP D  16      62.882  -1.778  37.626  1.00 32.37           N  
ATOM   2401  CA  ASP D  16      62.194  -1.287  36.435  1.00 29.61           C  
ATOM   2402  C   ASP D  16      62.061   0.228  36.536  1.00 27.14           C  
ATOM   2403  O   ASP D  16      62.176   0.794  37.658  1.00 26.24           O  
ATOM   2404  CB  ASP D  16      60.816  -1.908  36.376  1.00 31.17           C  
ATOM   2405  CG  ASP D  16      60.854  -3.350  35.947  1.00 34.64           C  
ATOM   2406  OD1 ASP D  16      61.902  -3.810  35.463  1.00 32.30           O  
ATOM   2407  OD2 ASP D  16      59.825  -4.028  36.124  1.00 39.61           O  
ATOM   2408  N   ILE D  17      61.817   0.866  35.382  1.00 23.52           N  
ATOM   2409  CA  ILE D  17      61.559   2.296  35.327  1.00 22.70           C  
ATOM   2410  C   ILE D  17      60.081   2.355  35.392  1.00 21.98           C  
ATOM   2411  O   ILE D  17      59.406   1.630  34.649  1.00 21.37           O  
ATOM   2412  CB  ILE D  17      62.037   2.887  33.993  1.00 22.10           C  
ATOM   2413  CG1 ILE D  17      63.518   2.569  33.819  1.00 22.52           C  
ATOM   2414  CG2 ILE D  17      61.915   4.417  33.993  1.00 25.02           C  
ATOM   2415  CD1 ILE D  17      64.024   2.697  32.323  1.00 24.27           C  
ATOM   2416  N   HIS D  18      59.518   3.219  36.256  1.00 21.80           N  
ATOM   2417  CA  HIS D  18      58.083   3.260  36.336  1.00 21.17           C  
ATOM   2418  C   HIS D  18      57.637   4.575  35.738  1.00 21.33           C  
ATOM   2419  O   HIS D  18      58.286   5.568  35.915  1.00 23.65           O  
ATOM   2420  CB  HIS D  18      57.670   3.239  37.808  1.00 20.91           C  
ATOM   2421  CG  HIS D  18      57.955   1.933  38.453  1.00 20.53           C  
ATOM   2422  ND1 HIS D  18      57.006   0.942  38.575  1.00 23.51           N  
ATOM   2423  CD2 HIS D  18      59.079   1.468  39.024  1.00 23.77           C  
ATOM   2424  CE1 HIS D  18      57.551  -0.097  39.195  1.00 21.99           C  
ATOM   2425  NE2 HIS D  18      58.804   0.210  39.479  1.00 19.57           N  
ATOM   2426  N   ALA D  19      56.556   4.573  34.975  1.00 21.99           N  
ATOM   2427  CA  ALA D  19      56.099   5.812  34.388  1.00 19.80           C  
ATOM   2428  C   ALA D  19      54.574   5.812  34.345  1.00 21.77           C  
ATOM   2429  O   ALA D  19      53.922   4.778  34.477  1.00 19.98           O  
ATOM   2430  CB  ALA D  19      56.659   5.973  32.944  1.00 22.82           C  
ATOM   2431  N   VAL D  20      54.035   6.997  34.169  1.00 18.63           N  
ATOM   2432  CA  VAL D  20      52.613   7.240  33.879  1.00 20.31           C  
ATOM   2433  C   VAL D  20      52.536   8.171  32.651  1.00 20.91           C  
ATOM   2434  O   VAL D  20      53.241   9.199  32.620  1.00 21.31           O  
ATOM   2435  CB  VAL D  20      51.953   8.037  35.076  1.00 19.98           C  
ATOM   2436  CG1 VAL D  20      50.513   8.307  34.813  1.00 19.77           C  
ATOM   2437  CG2 VAL D  20      52.136   7.282  36.391  1.00 21.49           C  
ATOM   2438  N   LEU D  21      51.656   7.847  31.662  1.00 21.31           N  
ATOM   2439  CA  LEU D  21      51.407   8.732  30.530  1.00 21.06           C  
ATOM   2440  C   LEU D  21      49.955   9.181  30.615  1.00 21.66           C  
ATOM   2441  O   LEU D  21      49.077   8.414  30.977  1.00 23.20           O  
ATOM   2442  CB  LEU D  21      51.617   8.004  29.164  1.00 20.38           C  
ATOM   2443  CG  LEU D  21      52.912   7.215  29.020  1.00 22.13           C  
ATOM   2444  CD1 LEU D  21      53.017   6.618  27.601  1.00 21.97           C  
ATOM   2445  CD2 LEU D  21      54.091   8.168  29.249  1.00 21.45           C  
ATOM   2446  N   ALA D  22      49.700  10.412  30.216  1.00 20.57           N  
ATOM   2447  CA  ALA D  22      48.344  10.838  29.902  1.00 19.97           C  
ATOM   2448  C   ALA D  22      47.892  10.061  28.663  1.00 21.06           C  
ATOM   2449  O   ALA D  22      48.705   9.482  27.945  1.00 20.34           O  
ATOM   2450  CB  ALA D  22      48.328  12.344  29.622  1.00 20.62           C  
ATOM   2451  N   SER D  23      46.593  10.046  28.402  1.00 20.54           N  
ATOM   2452  CA  SER D  23      46.101   9.297  27.236  1.00 21.16           C  
ATOM   2453  C   SER D  23      46.677   9.795  25.891  1.00 22.50           C  
ATOM   2454  O   SER D  23      46.696   9.056  24.891  1.00 21.72           O  
ATOM   2455  CB  SER D  23      44.558   9.339  27.207  1.00 20.21           C  
ATOM   2456  OG  SER D  23      44.135  10.693  27.191  1.00 23.29           O  
ATOM   2457  N   ASN D  24      47.141  11.039  25.877  1.00 21.84           N  
ATOM   2458  CA  ASN D  24      47.723  11.628  24.672  1.00 21.06           C  
ATOM   2459  C   ASN D  24      49.220  11.439  24.560  1.00 20.56           C  
ATOM   2460  O   ASN D  24      49.862  12.057  23.675  1.00 22.18           O  
ATOM   2461  CB  ASN D  24      47.422  13.128  24.598  1.00 20.42           C  
ATOM   2462  CG  ASN D  24      48.067  13.915  25.734  1.00 22.24           C  
ATOM   2463  OD1 ASN D  24      48.769  13.369  26.601  1.00 22.89           O  
ATOM   2464  ND2 ASN D  24      47.869  15.232  25.696  1.00 22.80           N  
ATOM   2465  N   GLY D  25      49.789  10.663  25.470  1.00 19.70           N  
ATOM   2466  CA  GLY D  25      51.234  10.318  25.408  1.00 20.69           C  
ATOM   2467  C   GLY D  25      52.161  11.224  26.219  1.00 22.43           C  
ATOM   2468  O   GLY D  25      53.352  10.981  26.262  1.00 22.08           O  
ATOM   2469  N   ARG D  26      51.622  12.259  26.858  1.00 20.61           N  
ATOM   2470  CA  ARG D  26      52.449  13.156  27.707  1.00 20.79           C  
ATOM   2471  C   ARG D  26      52.905  12.384  28.924  1.00 21.43           C  
ATOM   2472  O   ARG D  26      52.097  11.680  29.596  1.00 20.43           O  
ATOM   2473  CB  ARG D  26      51.686  14.419  28.164  1.00 20.71           C  
ATOM   2474  CG  ARG D  26      52.617  15.443  28.780  1.00 21.29           C  
ATOM   2475  CD  ARG D  26      51.943  16.682  29.271  1.00 30.86           C  
ATOM   2476  NE  ARG D  26      51.260  17.455  28.219  1.00 31.59           N  
ATOM   2477  CZ  ARG D  26      51.803  18.417  27.468  1.00 31.68           C  
ATOM   2478  NH1 ARG D  26      53.086  18.747  27.575  1.00 28.62           N  
ATOM   2479  NH2 ARG D  26      51.047  19.061  26.582  1.00 32.53           N  
ATOM   2480  N   ILE D  27      54.186  12.564  29.255  1.00 20.09           N  
ATOM   2481  CA  ILE D  27      54.754  11.870  30.428  1.00 19.46           C  
ATOM   2482  C   ILE D  27      54.337  12.624  31.668  1.00 21.10           C  
ATOM   2483  O   ILE D  27      54.648  13.821  31.837  1.00 19.99           O  
ATOM   2484  CB  ILE D  27      56.297  11.752  30.302  1.00 18.47           C  
ATOM   2485  CG1 ILE D  27      56.620  10.916  29.033  1.00 20.59           C  
ATOM   2486  CG2 ILE D  27      56.874  11.114  31.585  1.00 15.14           C  
ATOM   2487  CD1 ILE D  27      58.101  10.896  28.621  1.00 19.59           C  
ATOM   2488  N   ILE D  28      53.544  11.954  32.506  1.00 20.40           N  
ATOM   2489  CA  ILE D  28      53.051  12.615  33.731  1.00 20.54           C  
ATOM   2490  C   ILE D  28      54.093  12.342  34.792  1.00 20.60           C  
ATOM   2491  O   ILE D  28      54.351  13.152  35.622  1.00 20.29           O  
ATOM   2492  CB  ILE D  28      51.718  11.983  34.167  1.00 20.33           C  
ATOM   2493  CG1 ILE D  28      50.628  12.386  33.159  1.00 19.12           C  
ATOM   2494  CG2 ILE D  28      51.290  12.515  35.601  1.00 20.94           C  
ATOM   2495  CD1 ILE D  28      50.297  13.829  33.206  1.00 28.26           C  
ATOM   2496  N   TYR D  29      54.640  11.144  34.776  1.00 20.01           N  
ATOM   2497  CA  TYR D  29      55.622  10.727  35.775  1.00 19.30           C  
ATOM   2498  C   TYR D  29      56.629   9.754  35.177  1.00 20.34           C  
ATOM   2499  O   TYR D  29      56.228   8.893  34.422  1.00 21.27           O  
ATOM   2500  CB  TYR D  29      54.888   9.974  36.929  1.00 19.21           C  
ATOM   2501  CG  TYR D  29      55.896   9.372  37.897  1.00 19.19           C  
ATOM   2502  CD1 TYR D  29      56.636  10.183  38.742  1.00 16.37           C  
ATOM   2503  CD2 TYR D  29      56.154   7.994  37.903  1.00 18.95           C  
ATOM   2504  CE1 TYR D  29      57.594   9.654  39.588  1.00 17.58           C  
ATOM   2505  CE2 TYR D  29      57.098   7.459  38.751  1.00 19.96           C  
ATOM   2506  CZ  TYR D  29      57.840   8.294  39.572  1.00 18.40           C  
ATOM   2507  OH  TYR D  29      58.792   7.780  40.399  1.00 18.70           O  
ATOM   2508  N   ILE D  30      57.893   9.813  35.593  1.00 19.57           N  
ATOM   2509  CA  ILE D  30      58.780   8.679  35.326  1.00 19.40           C  
ATOM   2510  C   ILE D  30      59.738   8.691  36.445  1.00 20.59           C  
ATOM   2511  O   ILE D  30      59.989   9.762  37.049  1.00 20.21           O  
ATOM   2512  CB  ILE D  30      59.485   8.783  33.951  1.00 20.60           C  
ATOM   2513  CG1 ILE D  30      60.353   7.572  33.676  1.00 20.32           C  
ATOM   2514  CG2 ILE D  30      60.478   9.938  33.904  1.00 20.68           C  
ATOM   2515  CD1 ILE D  30      60.646   7.476  32.154  1.00 23.05           C  
ATOM   2516  N   SER D  31      60.184   7.513  36.837  1.00 19.91           N  
ATOM   2517  CA  SER D  31      61.042   7.416  38.008  1.00 19.79           C  
ATOM   2518  C   SER D  31      62.474   7.848  37.696  1.00 20.67           C  
ATOM   2519  O   SER D  31      62.873   7.952  36.526  1.00 22.09           O  
ATOM   2520  CB  SER D  31      60.978   5.995  38.651  1.00 21.61           C  
ATOM   2521  OG  SER D  31      61.188   4.978  37.686  1.00 21.77           O  
ATOM   2522  N   ALA D  32      63.235   8.115  38.758  1.00 20.32           N  
ATOM   2523  CA  ALA D  32      64.516   8.813  38.648  1.00 21.64           C  
ATOM   2524  C   ALA D  32      65.576   7.997  37.953  1.00 22.26           C  
ATOM   2525  O   ALA D  32      66.581   8.537  37.549  1.00 21.49           O  
ATOM   2526  CB  ALA D  32      65.024   9.189  40.060  1.00 21.27           C  
ATOM   2527  N   ASN D  33      65.371   6.680  37.873  1.00 21.74           N  
ATOM   2528  CA  ASN D  33      66.314   5.830  37.165  1.00 22.73           C  
ATOM   2529  C   ASN D  33      66.195   5.935  35.650  1.00 24.41           C  
ATOM   2530  O   ASN D  33      66.883   5.218  34.901  1.00 24.88           O  
ATOM   2531  CB  ASN D  33      66.220   4.374  37.621  1.00 23.87           C  
ATOM   2532  CG  ASN D  33      64.813   3.788  37.501  1.00 22.91           C  
ATOM   2533  OD1 ASN D  33      63.836   4.481  37.287  1.00 26.14           O  
ATOM   2534  ND2 ASN D  33      64.731   2.472  37.632  1.00 23.51           N  
ATOM   2535  N   SER D  34      65.340   6.853  35.199  1.00 22.62           N  
ATOM   2536  CA  SER D  34      65.408   7.325  33.806  1.00 22.55           C  
ATOM   2537  C   SER D  34      66.817   7.846  33.505  1.00 24.07           C  
ATOM   2538  O   SER D  34      67.262   7.804  32.366  1.00 23.61           O  
ATOM   2539  CB  SER D  34      64.397   8.459  33.612  1.00 22.42           C  
ATOM   2540  OG  SER D  34      64.676   9.575  34.445  1.00 23.64           O  
ATOM   2541  N   LYS D  35      67.512   8.356  34.506  1.00 24.50           N  
ATOM   2542  CA  LYS D  35      68.818   8.959  34.210  1.00 25.24           C  
ATOM   2543  C   LYS D  35      69.838   7.861  33.896  1.00 26.17           C  
ATOM   2544  O   LYS D  35      70.584   7.924  32.890  1.00 28.38           O  
ATOM   2545  CB  LYS D  35      69.272   9.834  35.379  1.00 25.07           C  
ATOM   2546  CG  LYS D  35      70.668  10.454  35.173  1.00 26.97           C  
ATOM   2547  CD  LYS D  35      70.802  10.998  33.755  1.00 29.64           C  
ATOM   2548  CE  LYS D  35      72.221  11.436  33.464  1.00 34.76           C  
ATOM   2549  NZ  LYS D  35      72.227  12.897  33.538  1.00 37.56           N  
ATOM   2550  N   LEU D  36      69.815   6.814  34.703  1.00 26.31           N  
ATOM   2551  CA  LEU D  36      70.744   5.714  34.536  1.00 27.14           C  
ATOM   2552  C   LEU D  36      70.538   5.013  33.189  1.00 26.15           C  
ATOM   2553  O   LEU D  36      71.501   4.699  32.482  1.00 27.22           O  
ATOM   2554  CB  LEU D  36      70.606   4.720  35.706  1.00 26.79           C  
ATOM   2555  CG  LEU D  36      71.431   3.422  35.625  1.00 29.95           C  
ATOM   2556  CD1 LEU D  36      73.005   3.596  35.529  1.00 34.13           C  
ATOM   2557  CD2 LEU D  36      71.026   2.539  36.799  1.00 30.01           C  
ATOM   2558  N   HIS D  37      69.292   4.761  32.829  1.00 24.58           N  
ATOM   2559  CA  HIS D  37      68.980   3.903  31.707  1.00 24.38           C  
ATOM   2560  C   HIS D  37      68.734   4.638  30.398  1.00 24.75           C  
ATOM   2561  O   HIS D  37      69.014   4.102  29.330  1.00 24.57           O  
ATOM   2562  CB  HIS D  37      67.757   3.054  32.064  1.00 24.62           C  
ATOM   2563  CG  HIS D  37      67.981   2.173  33.257  1.00 27.27           C  
ATOM   2564  ND1 HIS D  37      68.956   1.208  33.268  1.00 27.68           N  
ATOM   2565  CD2 HIS D  37      67.395   2.131  34.485  1.00 27.13           C  
ATOM   2566  CE1 HIS D  37      68.949   0.592  34.439  1.00 31.24           C  
ATOM   2567  NE2 HIS D  37      68.013   1.132  35.194  1.00 30.63           N  
ATOM   2568  N   LEU D  38      68.234   5.855  30.485  1.00 23.90           N  
ATOM   2569  CA  LEU D  38      67.745   6.592  29.300  1.00 23.17           C  
ATOM   2570  C   LEU D  38      68.514   7.853  29.071  1.00 23.08           C  
ATOM   2571  O   LEU D  38      68.288   8.512  28.061  1.00 24.38           O  
ATOM   2572  CB  LEU D  38      66.260   6.948  29.434  1.00 23.81           C  
ATOM   2573  CG  LEU D  38      65.352   5.733  29.758  1.00 23.49           C  
ATOM   2574  CD1 LEU D  38      63.911   6.166  29.926  1.00 23.80           C  
ATOM   2575  CD2 LEU D  38      65.403   4.631  28.648  1.00 23.84           C  
ATOM   2576  N   GLY D  39      69.327   8.225  30.056  1.00 22.14           N  
ATOM   2577  CA  GLY D  39      70.263   9.349  29.947  1.00 22.12           C  
ATOM   2578  C   GLY D  39      69.612  10.678  30.284  1.00 21.59           C  
ATOM   2579  O   GLY D  39      70.273  11.751  30.231  1.00 22.61           O  
ATOM   2580  N   TYR D  40      68.326  10.608  30.624  1.00 21.85           N  
ATOM   2581  CA  TYR D  40      67.530  11.795  31.026  1.00 21.01           C  
ATOM   2582  C   TYR D  40      67.184  11.784  32.485  1.00 22.88           C  
ATOM   2583  O   TYR D  40      66.750  10.749  33.010  1.00 22.52           O  
ATOM   2584  CB  TYR D  40      66.185  11.922  30.285  1.00 21.53           C  
ATOM   2585  CG  TYR D  40      66.332  12.282  28.845  1.00 22.58           C  
ATOM   2586  CD1 TYR D  40      66.524  13.617  28.461  1.00 21.29           C  
ATOM   2587  CD2 TYR D  40      66.248  11.299  27.842  1.00 20.31           C  
ATOM   2588  CE1 TYR D  40      66.642  13.969  27.148  1.00 23.87           C  
ATOM   2589  CE2 TYR D  40      66.382  11.666  26.509  1.00 20.72           C  
ATOM   2590  CZ  TYR D  40      66.578  13.014  26.187  1.00 22.62           C  
ATOM   2591  OH  TYR D  40      66.726  13.427  24.892  1.00 23.99           O  
ATOM   2592  N   LEU D  41      67.337  12.938  33.117  1.00 20.61           N  
ATOM   2593  CA  LEU D  41      66.755  13.128  34.463  1.00 22.52           C  
ATOM   2594  C   LEU D  41      65.248  13.082  34.365  1.00 21.10           C  
ATOM   2595  O   LEU D  41      64.659  13.484  33.351  1.00 21.48           O  
ATOM   2596  CB  LEU D  41      67.149  14.482  35.024  1.00 21.18           C  
ATOM   2597  CG  LEU D  41      68.637  14.705  35.327  1.00 22.56           C  
ATOM   2598  CD1 LEU D  41      68.833  16.190  35.683  1.00 26.88           C  
ATOM   2599  CD2 LEU D  41      69.106  13.836  36.491  1.00 25.59           C  
ATOM   2600  N   GLN D  42      64.580  12.580  35.397  1.00 21.24           N  
ATOM   2601  CA  GLN D  42      63.109  12.472  35.351  1.00 20.27           C  
ATOM   2602  C   GLN D  42      62.480  13.803  35.050  1.00 21.16           C  
ATOM   2603  O   GLN D  42      61.496  13.856  34.335  1.00 23.92           O  
ATOM   2604  CB  GLN D  42      62.502  11.857  36.616  1.00 18.39           C  
ATOM   2605  CG  GLN D  42      62.897  12.574  37.895  1.00 19.60           C  
ATOM   2606  CD  GLN D  42      62.400  11.882  39.158  1.00 19.04           C  
ATOM   2607  OE1 GLN D  42      61.566  10.961  39.122  1.00 24.81           O  
ATOM   2608  NE2 GLN D  42      62.863  12.356  40.283  1.00 18.81           N  
ATOM   2609  N   GLY D  43      63.053  14.878  35.555  1.00 22.36           N  
ATOM   2610  CA  GLY D  43      62.492  16.203  35.272  1.00 24.64           C  
ATOM   2611  C   GLY D  43      62.698  16.738  33.844  1.00 25.08           C  
ATOM   2612  O   GLY D  43      62.032  17.696  33.444  1.00 25.41           O  
ATOM   2613  N   GLU D  44      63.597  16.121  33.082  1.00 24.59           N  
ATOM   2614  CA  GLU D  44      63.752  16.411  31.648  1.00 23.91           C  
ATOM   2615  C   GLU D  44      62.718  15.734  30.792  1.00 24.28           C  
ATOM   2616  O   GLU D  44      62.505  16.125  29.631  1.00 23.09           O  
ATOM   2617  CB  GLU D  44      65.143  15.997  31.151  1.00 24.50           C  
ATOM   2618  CG  GLU D  44      66.255  16.870  31.744  1.00 23.97           C  
ATOM   2619  CD  GLU D  44      67.641  16.365  31.465  1.00 25.39           C  
ATOM   2620  OE1 GLU D  44      67.959  15.194  31.699  1.00 24.64           O  
ATOM   2621  OE2 GLU D  44      68.474  17.193  31.065  1.00 31.91           O  
ATOM   2622  N   MET D  45      62.084  14.689  31.333  1.00 22.57           N  
ATOM   2623  CA  MET D  45      61.087  13.934  30.596  1.00 21.24           C  
ATOM   2624  C   MET D  45      59.644  14.249  30.977  1.00 21.32           C  
ATOM   2625  O   MET D  45      58.817  14.260  30.106  1.00 20.18           O  
ATOM   2626  CB  MET D  45      61.309  12.445  30.760  1.00 21.53           C  
ATOM   2627  CG  MET D  45      62.715  11.995  30.313  1.00 20.09           C  
ATOM   2628  SD  MET D  45      62.892  10.190  30.283  1.00 23.62           S  
ATOM   2629  CE  MET D  45      61.675   9.708  29.053  1.00 25.72           C  
ATOM   2630  N   ILE D  46      59.372  14.553  32.250  1.00 21.03           N  
ATOM   2631  CA  ILE D  46      58.013  14.760  32.719  1.00 21.63           C  
ATOM   2632  C   ILE D  46      57.556  16.032  32.055  1.00 22.25           C  
ATOM   2633  O   ILE D  46      58.285  17.053  32.107  1.00 21.13           O  
ATOM   2634  CB  ILE D  46      57.978  14.908  34.274  1.00 23.16           C  
ATOM   2635  CG1 ILE D  46      58.267  13.551  34.879  1.00 21.76           C  
ATOM   2636  CG2 ILE D  46      56.621  15.576  34.688  1.00 18.89           C  
ATOM   2637  CD1 ILE D  46      58.540  13.484  36.448  1.00 22.22           C  
ATOM   2638  N   GLY D  47      56.343  16.008  31.463  1.00 21.62           N  
ATOM   2639  CA  GLY D  47      55.860  17.184  30.736  1.00 22.61           C  
ATOM   2640  C   GLY D  47      56.071  17.098  29.245  1.00 23.72           C  
ATOM   2641  O   GLY D  47      55.408  17.795  28.495  1.00 24.49           O  
ATOM   2642  N   SER D  48      56.952  16.206  28.794  1.00 23.86           N  
ATOM   2643  CA  SER D  48      57.213  16.031  27.366  1.00 24.66           C  
ATOM   2644  C   SER D  48      56.439  14.814  26.903  1.00 25.13           C  
ATOM   2645  O   SER D  48      55.948  14.055  27.717  1.00 23.05           O  
ATOM   2646  CB  SER D  48      58.698  15.784  27.108  1.00 24.75           C  
ATOM   2647  OG  SER D  48      59.452  16.944  27.449  1.00 26.35           O  
ATOM   2648  N   PHE D  49      56.304  14.657  25.588  1.00 24.37           N  
ATOM   2649  CA  PHE D  49      55.546  13.527  25.078  1.00 23.38           C  
ATOM   2650  C   PHE D  49      56.493  12.426  24.822  1.00 24.40           C  
ATOM   2651  O   PHE D  49      57.615  12.640  24.343  1.00 24.29           O  
ATOM   2652  CB  PHE D  49      54.799  13.944  23.819  1.00 22.86           C  
ATOM   2653  CG  PHE D  49      53.697  14.920  24.097  1.00 23.34           C  
ATOM   2654  CD1 PHE D  49      52.423  14.467  24.419  1.00 24.11           C  
ATOM   2655  CD2 PHE D  49      53.927  16.284  24.038  1.00 23.75           C  
ATOM   2656  CE1 PHE D  49      51.396  15.364  24.697  1.00 22.27           C  
ATOM   2657  CE2 PHE D  49      52.916  17.192  24.330  1.00 24.77           C  
ATOM   2658  CZ  PHE D  49      51.634  16.732  24.636  1.00 26.47           C  
ATOM   2659  N   LEU D  50      56.059  11.213  25.104  1.00 24.62           N  
ATOM   2660  CA  LEU D  50      56.892  10.066  24.823  1.00 24.91           C  
ATOM   2661  C   LEU D  50      57.362  10.045  23.394  1.00 25.94           C  
ATOM   2662  O   LEU D  50      58.484   9.633  23.151  1.00 26.61           O  
ATOM   2663  CB  LEU D  50      56.130   8.776  25.057  1.00 24.06           C  
ATOM   2664  CG  LEU D  50      56.894   7.460  24.756  1.00 29.97           C  
ATOM   2665  CD1 LEU D  50      58.034   7.225  25.730  1.00 32.28           C  
ATOM   2666  CD2 LEU D  50      55.961   6.286  24.797  1.00 33.04           C  
ATOM   2667  N  ALYS D  51      56.518  10.464  22.437  0.50 24.80           N  
ATOM   2668  N  BLYS D  51      56.498  10.441  22.456  0.50 25.20           N  
ATOM   2669  CA ALYS D  51      56.873  10.351  21.004  0.50 24.73           C  
ATOM   2670  CA BLYS D  51      56.852  10.336  21.049  0.50 25.49           C  
ATOM   2671  C  ALYS D  51      58.076  11.232  20.560  0.50 25.51           C  
ATOM   2672  C  BLYS D  51      58.182  11.065  20.737  0.50 26.01           C  
ATOM   2673  O  ALYS D  51      58.679  11.028  19.505  0.50 25.31           O  
ATOM   2674  O  BLYS D  51      58.980  10.571  19.954  0.50 26.40           O  
ATOM   2675  CB ALYS D  51      55.646  10.518  20.110  0.50 24.17           C  
ATOM   2676  CB BLYS D  51      55.687  10.753  20.158  0.50 25.30           C  
ATOM   2677  CG ALYS D  51      54.672   9.337  20.172  0.50 22.55           C  
ATOM   2678  CG BLYS D  51      55.438  12.245  20.083  0.50 24.99           C  
ATOM   2679  CD ALYS D  51      53.792   9.307  18.941  0.50 21.30           C  
ATOM   2680  CD BLYS D  51      55.845  12.752  18.730  0.50 24.41           C  
ATOM   2681  CE ALYS D  51      52.474   8.667  19.159  0.50 20.08           C  
ATOM   2682  CE BLYS D  51      54.681  12.878  17.834  0.50 25.52           C  
ATOM   2683  NZ ALYS D  51      51.681   8.961  17.925  0.50 20.11           N  
ATOM   2684  NZ BLYS D  51      55.144  12.979  16.416  0.50 27.82           N  
ATOM   2685  N   THR D  52      58.406  12.217  21.382  1.00 25.91           N  
ATOM   2686  CA  THR D  52      59.613  13.028  21.228  1.00 26.60           C  
ATOM   2687  C   THR D  52      60.906  12.198  21.361  1.00 27.08           C  
ATOM   2688  O   THR D  52      61.943  12.509  20.759  1.00 25.93           O  
ATOM   2689  CB  THR D  52      59.553  14.081  22.275  1.00 26.28           C  
ATOM   2690  OG1 THR D  52      58.410  14.873  22.001  1.00 31.24           O  
ATOM   2691  CG2 THR D  52      60.754  14.935  22.303  1.00 30.74           C  
ATOM   2692  N   PHE D  53      60.843  11.114  22.110  1.00 25.41           N  
ATOM   2693  CA  PHE D  53      62.055  10.317  22.350  1.00 26.66           C  
ATOM   2694  C   PHE D  53      62.117   9.080  21.443  1.00 28.27           C  
ATOM   2695  O   PHE D  53      62.890   8.156  21.711  1.00 27.66           O  
ATOM   2696  CB  PHE D  53      62.136   9.885  23.832  1.00 26.53           C  
ATOM   2697  CG  PHE D  53      61.978  11.016  24.811  1.00 22.66           C  
ATOM   2698  CD1 PHE D  53      63.093  11.705  25.278  1.00 24.25           C  
ATOM   2699  CD2 PHE D  53      60.721  11.403  25.277  1.00 25.88           C  
ATOM   2700  CE1 PHE D  53      62.953  12.745  26.178  1.00 28.17           C  
ATOM   2701  CE2 PHE D  53      60.552  12.452  26.174  1.00 23.31           C  
ATOM   2702  CZ  PHE D  53      61.684  13.133  26.638  1.00 24.30           C  
ATOM   2703  N   LEU D  54      61.278   9.062  20.395  1.00 29.13           N  
ATOM   2704  CA  LEU D  54      61.210   7.946  19.490  1.00 30.49           C  
ATOM   2705  C   LEU D  54      61.405   8.417  18.050  1.00 31.16           C  
ATOM   2706  O   LEU D  54      61.024   9.556  17.673  1.00 31.53           O  
ATOM   2707  CB  LEU D  54      59.829   7.206  19.606  1.00 29.49           C  
ATOM   2708  CG  LEU D  54      59.192   6.941  20.991  1.00 30.83           C  
ATOM   2709  CD1 LEU D  54      57.818   6.248  20.891  1.00 28.90           C  
ATOM   2710  CD2 LEU D  54      60.087   6.171  21.982  1.00 31.68           C  
ATOM   2711  N  AHIS D  55      61.973   7.529  17.239  0.50 31.28           N  
ATOM   2712  N  BHIS D  55      61.979   7.549  17.228  0.50 31.42           N  
ATOM   2713  CA AHIS D  55      62.010   7.691  15.786  0.50 31.34           C  
ATOM   2714  CA BHIS D  55      61.994   7.779  15.787  0.50 31.54           C  
ATOM   2715  C  AHIS D  55      60.619   7.352  15.257  0.50 32.12           C  
ATOM   2716  C  BHIS D  55      60.631   7.351  15.251  0.50 32.27           C  
ATOM   2717  O  AHIS D  55      59.799   6.765  15.980  0.50 31.49           O  
ATOM   2718  O  BHIS D  55      59.848   6.702  15.962  0.50 31.61           O  
ATOM   2719  CB AHIS D  55      63.033   6.715  15.180  0.50 31.25           C  
ATOM   2720  CB BHIS D  55      63.116   6.970  15.116  0.50 31.71           C  
ATOM   2721  CG AHIS D  55      64.464   7.103  15.407  0.50 29.99           C  
ATOM   2722  CG BHIS D  55      64.487   7.545  15.317  0.50 31.02           C  
ATOM   2723  ND1AHIS D  55      65.198   7.801  14.477  0.50 28.75           N  
ATOM   2724  ND1BHIS D  55      64.838   8.804  14.882  0.50 31.71           N  
ATOM   2725  CD2AHIS D  55      65.304   6.858  16.439  0.50 30.14           C  
ATOM   2726  CD2BHIS D  55      65.600   7.020  15.880  0.50 31.27           C  
ATOM   2727  CE1AHIS D  55      66.420   7.997  14.937  0.50 29.44           C  
ATOM   2728  CE1BHIS D  55      66.102   9.040  15.187  0.50 32.05           C  
ATOM   2729  NE2AHIS D  55      66.510   7.438  16.130  0.50 30.07           N  
ATOM   2730  NE2BHIS D  55      66.587   7.973  15.795  0.50 31.46           N  
ATOM   2731  N   GLU D  56      60.360   7.700  13.997  1.00 32.83           N  
ATOM   2732  CA  GLU D  56      59.029   7.542  13.410  1.00 34.52           C  
ATOM   2733  C   GLU D  56      58.519   6.129  13.436  1.00 34.48           C  
ATOM   2734  O   GLU D  56      57.323   5.897  13.733  1.00 34.99           O  
ATOM   2735  CB  GLU D  56      59.000   8.063  11.975  1.00 35.34           C  
ATOM   2736  CG  GLU D  56      59.023   9.587  11.858  1.00 37.50           C  
ATOM   2737  CD  GLU D  56      58.859  10.023  10.406  1.00 38.80           C  
ATOM   2738  OE1 GLU D  56      57.829   9.620   9.807  1.00 45.55           O  
ATOM   2739  OE2 GLU D  56      59.748  10.736   9.861  1.00 43.07           O  
ATOM   2740  N   GLU D  57      59.411   5.188  13.147  1.00 34.47           N  
ATOM   2741  CA  GLU D  57      59.076   3.751  13.172  1.00 35.41           C  
ATOM   2742  C   GLU D  57      58.504   3.362  14.502  1.00 34.76           C  
ATOM   2743  O   GLU D  57      57.497   2.633  14.594  1.00 34.63           O  
ATOM   2744  CB  GLU D  57      60.325   2.908  12.900  1.00 35.66           C  
ATOM   2745  CG  GLU D  57      60.732   2.989  11.452  1.00 40.93           C  
ATOM   2746  CD  GLU D  57      62.079   2.361  11.154  1.00 47.76           C  
ATOM   2747  OE1 GLU D  57      62.551   1.514  11.966  1.00 49.70           O  
ATOM   2748  OE2 GLU D  57      62.658   2.711  10.083  1.00 50.68           O  
ATOM   2749  N   ASP D  58      59.145   3.880  15.546  1.00 33.45           N  
ATOM   2750  CA  ASP D  58      58.777   3.535  16.896  1.00 32.41           C  
ATOM   2751  C   ASP D  58      57.540   4.268  17.346  1.00 31.62           C  
ATOM   2752  O   ASP D  58      56.750   3.735  18.134  1.00 30.83           O  
ATOM   2753  CB  ASP D  58      59.953   3.795  17.799  1.00 32.86           C  
ATOM   2754  CG  ASP D  58      61.163   3.046  17.330  1.00 32.56           C  
ATOM   2755  OD1 ASP D  58      61.157   1.801  17.543  1.00 29.73           O  
ATOM   2756  OD2 ASP D  58      62.066   3.697  16.728  1.00 33.16           O  
ATOM   2757  N   GLN D  59      57.344   5.474  16.841  1.00 31.14           N  
ATOM   2758  CA  GLN D  59      56.117   6.207  17.171  1.00 32.03           C  
ATOM   2759  C   GLN D  59      54.912   5.386  16.714  1.00 31.15           C  
ATOM   2760  O   GLN D  59      53.975   5.159  17.471  1.00 30.19           O  
ATOM   2761  CB  GLN D  59      56.148   7.580  16.529  1.00 31.57           C  
ATOM   2762  CG  GLN D  59      57.282   8.466  17.050  1.00 31.86           C  
ATOM   2763  CD  GLN D  59      57.218   9.903  16.523  1.00 33.83           C  
ATOM   2764  OE1 GLN D  59      56.148  10.376  16.100  1.00 38.31           O  
ATOM   2765  NE2 GLN D  59      58.367  10.603  16.541  1.00 36.52           N  
ATOM   2766  N   PHE D  60      55.003   4.844  15.507  1.00 31.96           N  
ATOM   2767  CA  PHE D  60      53.902   4.120  14.894  1.00 32.84           C  
ATOM   2768  C   PHE D  60      53.658   2.810  15.602  1.00 33.13           C  
ATOM   2769  O   PHE D  60      52.524   2.441  15.867  1.00 32.14           O  
ATOM   2770  CB  PHE D  60      54.150   3.897  13.385  1.00 33.94           C  
ATOM   2771  CG  PHE D  60      53.161   2.947  12.745  1.00 34.44           C  
ATOM   2772  CD1 PHE D  60      51.914   3.411  12.295  1.00 36.84           C  
ATOM   2773  CD2 PHE D  60      53.462   1.593  12.613  1.00 35.46           C  
ATOM   2774  CE1 PHE D  60      50.977   2.536  11.739  1.00 37.49           C  
ATOM   2775  CE2 PHE D  60      52.544   0.702  12.042  1.00 37.90           C  
ATOM   2776  CZ  PHE D  60      51.301   1.174  11.592  1.00 38.52           C  
ATOM   2777  N   LEU D  61      54.750   2.129  15.915  1.00 33.85           N  
ATOM   2778  CA  LEU D  61      54.764   0.914  16.714  1.00 33.84           C  
ATOM   2779  C   LEU D  61      54.020   1.063  18.045  1.00 33.05           C  
ATOM   2780  O   LEU D  61      53.220   0.171  18.455  1.00 32.81           O  
ATOM   2781  CB  LEU D  61      56.246   0.569  17.014  1.00 35.18           C  
ATOM   2782  CG  LEU D  61      56.737  -0.617  17.850  1.00 36.61           C  
ATOM   2783  CD1 LEU D  61      55.904  -1.855  17.582  1.00 40.88           C  
ATOM   2784  CD2 LEU D  61      58.231  -0.890  17.484  1.00 34.23           C  
ATOM   2785  N   VAL D  62      54.306   2.154  18.752  1.00 30.82           N  
ATOM   2786  CA  VAL D  62      53.757   2.325  20.064  1.00 30.25           C  
ATOM   2787  C   VAL D  62      52.299   2.766  19.964  1.00 29.32           C  
ATOM   2788  O   VAL D  62      51.428   2.288  20.728  1.00 28.68           O  
ATOM   2789  CB  VAL D  62      54.583   3.363  20.856  1.00 29.80           C  
ATOM   2790  CG1 VAL D  62      53.942   3.679  22.129  1.00 32.32           C  
ATOM   2791  CG2 VAL D  62      56.036   2.834  21.080  1.00 32.23           C  
ATOM   2792  N   GLU D  63      52.018   3.684  19.038  1.00 26.67           N  
ATOM   2793  CA  GLU D  63      50.628   4.129  18.914  1.00 28.40           C  
ATOM   2794  C   GLU D  63      49.788   2.968  18.438  1.00 26.86           C  
ATOM   2795  O   GLU D  63      48.622   2.849  18.824  1.00 27.72           O  
ATOM   2796  CB  GLU D  63      50.428   5.403  18.036  1.00 27.73           C  
ATOM   2797  CG  GLU D  63      48.985   5.965  18.285  1.00 31.81           C  
ATOM   2798  CD  GLU D  63      48.629   7.271  17.571  1.00 33.07           C  
ATOM   2799  OE1 GLU D  63      49.554   7.870  16.967  1.00 33.07           O  
ATOM   2800  OE2 GLU D  63      47.408   7.679  17.646  1.00 35.03           O  
ATOM   2801  N   SER D  64      50.339   2.110  17.581  1.00 26.10           N  
ATOM   2802  CA  SER D  64      49.616   0.884  17.159  1.00 26.28           C  
ATOM   2803  C   SER D  64      49.231  -0.045  18.288  1.00 26.11           C  
ATOM   2804  O   SER D  64      48.171  -0.644  18.268  1.00 26.50           O  
ATOM   2805  CB  SER D  64      50.433   0.060  16.180  1.00 26.93           C  
ATOM   2806  OG  SER D  64      50.391   0.705  14.958  1.00 28.30           O  
ATOM   2807  N   TYR D  65      50.134  -0.188  19.250  1.00 25.70           N  
ATOM   2808  CA  TYR D  65      49.888  -0.985  20.427  1.00 26.01           C  
ATOM   2809  C   TYR D  65      48.555  -0.655  21.104  1.00 27.02           C  
ATOM   2810  O   TYR D  65      47.800  -1.562  21.550  1.00 26.41           O  
ATOM   2811  CB  TYR D  65      51.042  -0.724  21.392  1.00 26.43           C  
ATOM   2812  CG  TYR D  65      51.115  -1.711  22.506  1.00 25.87           C  
ATOM   2813  CD1 TYR D  65      51.673  -2.976  22.297  1.00 27.56           C  
ATOM   2814  CD2 TYR D  65      50.606  -1.404  23.746  1.00 24.82           C  
ATOM   2815  CE1 TYR D  65      51.745  -3.886  23.304  1.00 26.26           C  
ATOM   2816  CE2 TYR D  65      50.673  -2.317  24.783  1.00 28.24           C  
ATOM   2817  CZ  TYR D  65      51.234  -3.550  24.549  1.00 28.30           C  
ATOM   2818  OH  TYR D  65      51.319  -4.453  25.564  1.00 29.96           O  
ATOM   2819  N   PHE D  66      48.240   0.633  21.182  1.00 25.60           N  
ATOM   2820  CA  PHE D  66      47.030   1.076  21.865  1.00 26.55           C  
ATOM   2821  C   PHE D  66      45.787   1.037  21.009  1.00 27.98           C  
ATOM   2822  O   PHE D  66      44.706   1.308  21.511  1.00 28.06           O  
ATOM   2823  CB  PHE D  66      47.264   2.471  22.419  1.00 26.47           C  
ATOM   2824  CG  PHE D  66      48.251   2.491  23.521  1.00 27.10           C  
ATOM   2825  CD1 PHE D  66      47.850   2.207  24.840  1.00 29.20           C  
ATOM   2826  CD2 PHE D  66      49.572   2.704  23.266  1.00 26.71           C  
ATOM   2827  CE1 PHE D  66      48.766   2.189  25.855  1.00 24.93           C  
ATOM   2828  CE2 PHE D  66      50.518   2.663  24.295  1.00 28.14           C  
ATOM   2829  CZ  PHE D  66      50.107   2.419  25.593  1.00 26.97           C  
ATOM   2830  N   TYR D  67      45.934   0.648  19.737  1.00 28.50           N  
ATOM   2831  CA  TYR D  67      44.775   0.510  18.842  1.00 28.67           C  
ATOM   2832  C   TYR D  67      44.157  -0.887  18.915  1.00 31.30           C  
ATOM   2833  O   TYR D  67      43.046  -1.103  18.451  1.00 30.66           O  
ATOM   2834  CB  TYR D  67      45.128   0.971  17.402  1.00 27.15           C  
ATOM   2835  CG  TYR D  67      43.959   1.154  16.449  1.00 25.10           C  
ATOM   2836  CD1 TYR D  67      43.063   2.247  16.551  1.00 22.83           C  
ATOM   2837  CD2 TYR D  67      43.758   0.243  15.428  1.00 23.39           C  
ATOM   2838  CE1 TYR D  67      41.984   2.379  15.652  1.00 22.60           C  
ATOM   2839  CE2 TYR D  67      42.710   0.376  14.528  1.00 26.23           C  
ATOM   2840  CZ  TYR D  67      41.826   1.431  14.642  1.00 23.26           C  
ATOM   2841  OH  TYR D  67      40.849   1.469  13.703  1.00 22.66           O  
ATOM   2842  N   ASN D  68      44.852  -1.856  19.517  1.00 35.07           N  
ATOM   2843  CA  ASN D  68      44.208  -3.156  19.823  1.00 37.93           C  
ATOM   2844  C   ASN D  68      44.249  -3.522  21.300  1.00 38.78           C  
ATOM   2845  O   ASN D  68      44.921  -2.833  22.081  1.00 40.15           O  
ATOM   2846  CB  ASN D  68      44.745  -4.279  18.938  1.00 38.57           C  
ATOM   2847  CG  ASN D  68      46.066  -3.915  18.284  1.00 42.43           C  
ATOM   2848  OD1 ASN D  68      47.129  -3.915  18.935  1.00 46.03           O  
ATOM   2849  ND2 ASN D  68      46.006  -3.557  16.999  1.00 44.14           N  
ATOM   2850  N   HIS D  71      46.347  -7.609  24.453  1.00 40.83           N  
ATOM   2851  CA  HIS D  71      47.742  -7.737  24.018  1.00 39.53           C  
ATOM   2852  C   HIS D  71      48.491  -8.882  24.673  1.00 39.03           C  
ATOM   2853  O   HIS D  71      48.475  -9.014  25.902  1.00 39.09           O  
ATOM   2854  CB  HIS D  71      48.494  -6.420  24.221  1.00 39.90           C  
ATOM   2855  CG  HIS D  71      48.440  -5.545  23.012  1.00 41.03           C  
ATOM   2856  ND1 HIS D  71      48.917  -5.961  21.784  1.00 40.95           N  
ATOM   2857  CD2 HIS D  71      47.912  -4.315  22.817  1.00 40.38           C  
ATOM   2858  CE1 HIS D  71      48.717  -5.012  20.888  1.00 41.81           C  
ATOM   2859  NE2 HIS D  71      48.101  -4.006  21.486  1.00 41.92           N  
ATOM   2860  N   LEU D  72      49.150  -9.693  23.845  1.00 37.61           N  
ATOM   2861  CA  LEU D  72      49.883 -10.848  24.323  1.00 36.81           C  
ATOM   2862  C   LEU D  72      51.236 -10.495  24.939  1.00 36.67           C  
ATOM   2863  O   LEU D  72      51.732 -11.206  25.828  1.00 37.81           O  
ATOM   2864  CB  LEU D  72      50.089 -11.839  23.175  1.00 37.01           C  
ATOM   2865  CG  LEU D  72      50.379 -13.279  23.559  1.00 36.91           C  
ATOM   2866  CD1 LEU D  72      49.147 -13.879  24.178  1.00 35.68           C  
ATOM   2867  CD2 LEU D  72      50.769 -14.015  22.315  1.00 36.43           C  
ATOM   2868  N   MET D  73      51.830  -9.401  24.481  1.00 34.20           N  
ATOM   2869  CA  MET D  73      53.162  -9.019  24.916  1.00 32.39           C  
ATOM   2870  C   MET D  73      53.207  -7.557  25.334  1.00 31.15           C  
ATOM   2871  O   MET D  73      52.331  -6.755  24.968  1.00 31.05           O  
ATOM   2872  CB  MET D  73      54.182  -9.255  23.778  1.00 32.87           C  
ATOM   2873  CG  MET D  73      54.452 -10.756  23.422  1.00 30.72           C  
ATOM   2874  SD  MET D  73      55.412 -11.638  24.712  1.00 32.67           S  
ATOM   2875  CE  MET D  73      57.100 -11.028  24.543  1.00 29.86           C  
ATOM   2876  N   PRO D  74      54.227  -7.201  26.122  1.00 30.50           N  
ATOM   2877  CA  PRO D  74      54.522  -5.809  26.386  1.00 29.62           C  
ATOM   2878  C   PRO D  74      54.883  -5.077  25.084  1.00 30.25           C  
ATOM   2879  O   PRO D  74      55.150  -5.714  24.062  1.00 28.08           O  
ATOM   2880  CB  PRO D  74      55.738  -5.875  27.317  1.00 30.64           C  
ATOM   2881  CG  PRO D  74      56.317  -7.264  27.136  1.00 31.58           C  
ATOM   2882  CD  PRO D  74      55.110  -8.108  26.886  1.00 29.38           C  
ATOM   2883  N   CYS D  75      54.904  -3.757  25.151  1.00 30.51           N  
ATOM   2884  CA  CYS D  75      55.240  -2.921  24.019  1.00 29.77           C  
ATOM   2885  C   CYS D  75      56.750  -2.765  23.976  1.00 30.14           C  
ATOM   2886  O   CYS D  75      57.344  -2.228  24.911  1.00 30.15           O  
ATOM   2887  CB  CYS D  75      54.593  -1.562  24.214  1.00 29.21           C  
ATOM   2888  SG  CYS D  75      54.840  -0.604  22.766  1.00 35.60           S  
ATOM   2889  N   THR D  76      57.382  -3.259  22.913  1.00 28.65           N  
ATOM   2890  CA  THR D  76      58.825  -3.173  22.799  1.00 27.51           C  
ATOM   2891  C   THR D  76      59.148  -2.177  21.692  1.00 27.26           C  
ATOM   2892  O   THR D  76      58.656  -2.311  20.601  1.00 26.89           O  
ATOM   2893  CB  THR D  76      59.449  -4.559  22.511  1.00 30.19           C  
ATOM   2894  OG1 THR D  76      58.991  -5.486  23.506  1.00 32.06           O  
ATOM   2895  CG2 THR D  76      60.916  -4.479  22.609  1.00 28.64           C  
ATOM   2896  N   PHE D  77      60.020  -1.205  21.962  1.00 27.09           N  
ATOM   2897  CA  PHE D  77      60.337  -0.145  21.032  1.00 26.38           C  
ATOM   2898  C   PHE D  77      61.727   0.436  21.294  1.00 26.74           C  
ATOM   2899  O   PHE D  77      62.311   0.224  22.381  1.00 26.09           O  
ATOM   2900  CB  PHE D  77      59.273   0.926  21.135  1.00 26.69           C  
ATOM   2901  CG  PHE D  77      59.166   1.536  22.521  1.00 26.52           C  
ATOM   2902  CD1 PHE D  77      59.945   2.654  22.883  1.00 24.84           C  
ATOM   2903  CD2 PHE D  77      58.304   1.000  23.469  1.00 24.91           C  
ATOM   2904  CE1 PHE D  77      59.863   3.188  24.175  1.00 25.72           C  
ATOM   2905  CE2 PHE D  77      58.189   1.535  24.763  1.00 25.98           C  
ATOM   2906  CZ  PHE D  77      58.956   2.634  25.120  1.00 25.06           C  
ATOM   2907  N   ARG D  78      62.269   1.152  20.304  1.00 25.39           N  
ATOM   2908  CA  ARG D  78      63.548   1.874  20.480  1.00 25.96           C  
ATOM   2909  C   ARG D  78      63.306   3.267  21.011  1.00 25.25           C  
ATOM   2910  O   ARG D  78      62.481   4.024  20.484  1.00 24.53           O  
ATOM   2911  CB  ARG D  78      64.337   2.019  19.166  1.00 26.51           C  
ATOM   2912  CG  ARG D  78      65.166   0.819  18.769  1.00 30.03           C  
ATOM   2913  CD  ARG D  78      65.180   0.765  17.255  1.00 35.24           C  
ATOM   2914  NE  ARG D  78      63.806   0.485  16.865  1.00 41.13           N  
ATOM   2915  CZ  ARG D  78      63.368   0.177  15.653  1.00 42.26           C  
ATOM   2916  NH1 ARG D  78      64.202   0.091  14.615  1.00 44.47           N  
ATOM   2917  NH2 ARG D  78      62.068  -0.050  15.498  1.00 41.19           N  
ATOM   2918  N   PHE D  79      64.084   3.595  22.036  1.00 23.92           N  
ATOM   2919  CA  PHE D  79      64.051   4.844  22.712  1.00 22.75           C  
ATOM   2920  C   PHE D  79      65.336   5.532  22.361  1.00 21.95           C  
ATOM   2921  O   PHE D  79      66.389   4.911  22.412  1.00 22.85           O  
ATOM   2922  CB  PHE D  79      64.033   4.614  24.237  1.00 22.99           C  
ATOM   2923  CG  PHE D  79      63.851   5.871  25.053  1.00 24.31           C  
ATOM   2924  CD1 PHE D  79      62.578   6.291  25.515  1.00 23.08           C  
ATOM   2925  CD2 PHE D  79      64.971   6.638  25.410  1.00 26.72           C  
ATOM   2926  CE1 PHE D  79      62.436   7.456  26.274  1.00 28.10           C  
ATOM   2927  CE2 PHE D  79      64.809   7.817  26.153  1.00 27.47           C  
ATOM   2928  CZ  PHE D  79      63.545   8.209  26.612  1.00 26.23           C  
ATOM   2929  N   ILE D  80      65.246   6.817  22.046  1.00 21.82           N  
ATOM   2930  CA  ILE D  80      66.459   7.591  21.778  1.00 22.77           C  
ATOM   2931  C   ILE D  80      66.942   8.204  23.080  1.00 22.33           C  
ATOM   2932  O   ILE D  80      66.278   9.082  23.636  1.00 23.56           O  
ATOM   2933  CB  ILE D  80      66.200   8.727  20.771  1.00 22.85           C  
ATOM   2934  CG1 ILE D  80      65.538   8.223  19.494  1.00 23.71           C  
ATOM   2935  CG2 ILE D  80      67.521   9.436  20.382  1.00 23.38           C  
ATOM   2936  CD1 ILE D  80      64.892   9.407  18.624  1.00 22.64           C  
ATOM   2937  N   LYS D  81      68.086   7.758  23.573  1.00 22.50           N  
ATOM   2938  CA  LYS D  81      68.611   8.254  24.833  1.00 22.41           C  
ATOM   2939  C   LYS D  81      69.027   9.674  24.619  1.00 21.69           C  
ATOM   2940  O   LYS D  81      69.084  10.130  23.486  1.00 22.16           O  
ATOM   2941  CB  LYS D  81      69.823   7.442  25.290  1.00 21.32           C  
ATOM   2942  CG  LYS D  81      69.464   6.037  25.583  1.00 23.47           C  
ATOM   2943  CD  LYS D  81      70.439   5.407  26.601  1.00 27.03           C  
ATOM   2944  CE  LYS D  81      71.816   5.267  26.106  1.00 28.35           C  
ATOM   2945  NZ  LYS D  81      72.667   4.803  27.289  1.00 31.53           N  
ATOM   2946  N   LYS D  82      69.336  10.362  25.713  1.00 22.39           N  
ATOM   2947  CA  LYS D  82      69.819  11.721  25.617  1.00 22.49           C  
ATOM   2948  C   LYS D  82      71.039  11.884  24.738  1.00 22.51           C  
ATOM   2949  O   LYS D  82      71.165  12.914  24.088  1.00 22.58           O  
ATOM   2950  CB  LYS D  82      70.051  12.324  27.019  1.00 22.19           C  
ATOM   2951  CG  LYS D  82      70.178  13.830  26.908  1.00 21.67           C  
ATOM   2952  CD  LYS D  82      70.293  14.502  28.235  1.00 22.31           C  
ATOM   2953  CE  LYS D  82      70.549  15.965  27.939  1.00 26.83           C  
ATOM   2954  NZ  LYS D  82      70.859  16.637  29.171  1.00 30.56           N  
ATOM   2955  N   ASP D  83      71.916  10.870  24.667  1.00 21.85           N  
ATOM   2956  CA  ASP D  83      73.125  10.980  23.887  1.00 20.50           C  
ATOM   2957  C   ASP D  83      72.915  10.667  22.407  1.00 21.46           C  
ATOM   2958  O   ASP D  83      73.875  10.596  21.656  1.00 20.77           O  
ATOM   2959  CB  ASP D  83      74.262  10.105  24.488  1.00 20.31           C  
ATOM   2960  CG  ASP D  83      73.955   8.614  24.442  1.00 19.42           C  
ATOM   2961  OD1 ASP D  83      72.929   8.223  23.877  1.00 18.66           O  
ATOM   2962  OD2 ASP D  83      74.796   7.803  24.907  1.00 18.26           O  
ATOM   2963  N   HIS D  84      71.641  10.531  22.010  1.00 22.19           N  
ATOM   2964  CA  HIS D  84      71.196  10.285  20.632  1.00 23.59           C  
ATOM   2965  C   HIS D  84      71.320   8.841  20.178  1.00 24.39           C  
ATOM   2966  O   HIS D  84      71.071   8.540  18.999  1.00 25.78           O  
ATOM   2967  CB  HIS D  84      71.879  11.180  19.600  1.00 23.48           C  
ATOM   2968  CG  HIS D  84      71.949  12.613  19.989  1.00 26.80           C  
ATOM   2969  ND1 HIS D  84      70.832  13.414  20.062  1.00 30.36           N  
ATOM   2970  CD2 HIS D  84      73.001  13.401  20.306  1.00 29.37           C  
ATOM   2971  CE1 HIS D  84      71.190  14.632  20.427  1.00 32.30           C  
ATOM   2972  NE2 HIS D  84      72.500  14.650  20.587  1.00 30.77           N  
ATOM   2973  N   THR D  85      71.704   7.953  21.085  1.00 23.38           N  
ATOM   2974  CA  THR D  85      71.861   6.570  20.704  1.00 22.57           C  
ATOM   2975  C   THR D  85      70.597   5.860  21.133  1.00 24.28           C  
ATOM   2976  O   THR D  85      69.895   6.315  22.043  1.00 24.46           O  
ATOM   2977  CB  THR D  85      73.111   5.943  21.352  1.00 22.10           C  
ATOM   2978  OG1 THR D  85      72.945   5.924  22.770  1.00 24.20           O  
ATOM   2979  CG2 THR D  85      74.350   6.736  20.991  1.00 17.77           C  
ATOM   2980  N   ILE D  86      70.292   4.734  20.522  1.00 24.95           N  
ATOM   2981  CA  ILE D  86      69.045   4.068  20.876  1.00 25.74           C  
ATOM   2982  C   ILE D  86      69.280   2.926  21.851  1.00 26.34           C  
ATOM   2983  O   ILE D  86      70.379   2.284  21.851  1.00 25.71           O  
ATOM   2984  CB  ILE D  86      68.293   3.553  19.604  1.00 26.41           C  
ATOM   2985  CG1 ILE D  86      69.079   2.445  18.908  1.00 24.54           C  
ATOM   2986  CG2 ILE D  86      67.928   4.702  18.688  1.00 27.11           C  
ATOM   2987  CD1 ILE D  86      68.631   2.081  17.512  1.00 27.49           C  
ATOM   2988  N   VAL D  87      68.264   2.677  22.686  1.00 26.11           N  
ATOM   2989  CA  VAL D  87      68.157   1.450  23.493  1.00 26.52           C  
ATOM   2990  C   VAL D  87      66.799   0.778  23.223  1.00 27.70           C  
ATOM   2991  O   VAL D  87      65.835   1.456  22.883  1.00 28.98           O  
ATOM   2992  CB  VAL D  87      68.396   1.710  24.996  1.00 26.17           C  
ATOM   2993  CG1 VAL D  87      69.811   2.168  25.194  1.00 29.69           C  
ATOM   2994  CG2 VAL D  87      67.481   2.810  25.518  1.00 21.52           C  
ATOM   2995  N   TRP D  88      66.741  -0.545  23.340  1.00 27.40           N  
ATOM   2996  CA  TRP D  88      65.468  -1.253  23.264  1.00 27.60           C  
ATOM   2997  C   TRP D  88      64.815  -1.234  24.634  1.00 26.28           C  
ATOM   2998  O   TRP D  88      65.460  -1.453  25.630  1.00 25.32           O  
ATOM   2999  CB  TRP D  88      65.668  -2.678  22.777  1.00 28.75           C  
ATOM   3000  CG  TRP D  88      65.749  -2.724  21.281  1.00 30.33           C  
ATOM   3001  CD1 TRP D  88      66.867  -2.791  20.551  1.00 32.31           C  
ATOM   3002  CD2 TRP D  88      64.643  -2.669  20.341  1.00 30.75           C  
ATOM   3003  NE1 TRP D  88      66.555  -2.794  19.200  1.00 32.86           N  
ATOM   3004  CE2 TRP D  88      65.196  -2.726  19.047  1.00 32.82           C  
ATOM   3005  CE3 TRP D  88      63.253  -2.592  20.471  1.00 33.40           C  
ATOM   3006  CZ2 TRP D  88      64.393  -2.720  17.870  1.00 31.79           C  
ATOM   3007  CZ3 TRP D  88      62.449  -2.561  19.288  1.00 32.77           C  
ATOM   3008  CH2 TRP D  88      63.034  -2.617  18.021  1.00 31.91           C  
ATOM   3009  N   VAL D  89      63.529  -0.908  24.684  1.00 25.76           N  
ATOM   3010  CA  VAL D  89      62.813  -0.838  25.950  1.00 24.70           C  
ATOM   3011  C   VAL D  89      61.625  -1.773  25.842  1.00 25.36           C  
ATOM   3012  O   VAL D  89      60.932  -1.757  24.815  1.00 24.48           O  
ATOM   3013  CB  VAL D  89      62.208   0.583  26.152  1.00 25.69           C  
ATOM   3014  CG1 VAL D  89      61.430   0.620  27.451  1.00 28.82           C  
ATOM   3015  CG2 VAL D  89      63.338   1.643  26.241  1.00 27.69           C  
ATOM   3016  N   GLU D  90      61.369  -2.557  26.884  1.00 25.99           N  
ATOM   3017  CA  GLU D  90      60.142  -3.355  26.944  1.00 24.54           C  
ATOM   3018  C   GLU D  90      59.209  -2.743  27.975  1.00 25.56           C  
ATOM   3019  O   GLU D  90      59.602  -2.645  29.119  1.00 25.09           O  
ATOM   3020  CB  GLU D  90      60.484  -4.730  27.378  1.00 26.56           C  
ATOM   3021  CG  GLU D  90      59.286  -5.627  27.457  1.00 27.97           C  
ATOM   3022  CD  GLU D  90      59.705  -6.937  28.037  1.00 33.84           C  
ATOM   3023  OE1 GLU D  90      60.576  -7.567  27.412  1.00 33.77           O  
ATOM   3024  OE2 GLU D  90      59.220  -7.289  29.139  1.00 33.56           O  
ATOM   3025  N   ALA D  91      57.995  -2.338  27.558  1.00 24.44           N  
ATOM   3026  CA  ALA D  91      57.016  -1.646  28.455  1.00 24.97           C  
ATOM   3027  C   ALA D  91      55.770  -2.461  28.741  1.00 26.09           C  
ATOM   3028  O   ALA D  91      55.004  -2.785  27.810  1.00 24.81           O  
ATOM   3029  CB  ALA D  91      56.626  -0.298  27.890  1.00 26.50           C  
ATOM   3030  N   ALA D  92      55.567  -2.789  30.020  1.00 25.33           N  
ATOM   3031  CA  ALA D  92      54.324  -3.445  30.512  1.00 25.74           C  
ATOM   3032  C   ALA D  92      53.304  -2.348  30.748  1.00 26.73           C  
ATOM   3033  O   ALA D  92      53.626  -1.317  31.331  1.00 25.48           O  
ATOM   3034  CB  ALA D  92      54.600  -4.302  31.792  1.00 27.08           C  
ATOM   3035  N   VAL D  93      52.104  -2.531  30.210  1.00 25.92           N  
ATOM   3036  CA  VAL D  93      51.095  -1.459  30.202  1.00 26.72           C  
ATOM   3037  C   VAL D  93      49.885  -1.793  31.074  1.00 26.83           C  
ATOM   3038  O   VAL D  93      49.385  -2.915  31.040  1.00 26.93           O  
ATOM   3039  CB  VAL D  93      50.644  -1.154  28.733  1.00 27.13           C  
ATOM   3040  CG1 VAL D  93      49.433  -0.243  28.705  1.00 28.64           C  
ATOM   3041  CG2 VAL D  93      51.789  -0.558  27.921  1.00 26.79           C  
ATOM   3042  N   GLU D  94      49.407  -0.841  31.884  1.00 26.03           N  
ATOM   3043  CA  GLU D  94      48.099  -1.043  32.495  1.00 27.13           C  
ATOM   3044  C   GLU D  94      47.307   0.224  32.290  1.00 26.73           C  
ATOM   3045  O   GLU D  94      47.840   1.299  32.436  1.00 25.99           O  
ATOM   3046  CB  GLU D  94      48.248  -1.351  33.981  1.00 27.58           C  
ATOM   3047  CG  GLU D  94      46.927  -1.502  34.685  1.00 31.08           C  
ATOM   3048  CD  GLU D  94      47.152  -2.110  36.040  1.00 38.24           C  
ATOM   3049  OE1 GLU D  94      48.012  -3.021  36.116  1.00 43.61           O  
ATOM   3050  OE2 GLU D  94      46.532  -1.668  37.030  1.00 40.35           O  
ATOM   3051  N   ILE D  95      46.034   0.117  31.922  1.00 25.37           N  
ATOM   3052  CA  ILE D  95      45.237   1.316  31.762  1.00 23.98           C  
ATOM   3053  C   ILE D  95      44.354   1.509  32.984  1.00 23.98           C  
ATOM   3054  O   ILE D  95      43.605   0.596  33.414  1.00 23.88           O  
ATOM   3055  CB  ILE D  95      44.337   1.290  30.435  1.00 24.14           C  
ATOM   3056  CG1 ILE D  95      45.188   1.061  29.196  1.00 24.58           C  
ATOM   3057  CG2 ILE D  95      43.574   2.602  30.279  1.00 23.43           C  
ATOM   3058  CD1 ILE D  95      46.341   1.985  29.051  1.00 24.72           C  
ATOM   3059  N   VAL D  96      44.415   2.696  33.568  1.00 23.47           N  
ATOM   3060  CA  VAL D  96      43.389   3.063  34.561  1.00 23.10           C  
ATOM   3061  C   VAL D  96      42.316   3.943  33.878  1.00 22.68           C  
ATOM   3062  O   VAL D  96      42.593   5.035  33.377  1.00 21.94           O  
ATOM   3063  CB  VAL D  96      44.021   3.829  35.748  1.00 22.72           C  
ATOM   3064  CG1 VAL D  96      42.944   4.260  36.766  1.00 24.03           C  
ATOM   3065  CG2 VAL D  96      45.142   2.988  36.419  1.00 23.36           C  
ATOM   3066  N   THR D  97      41.071   3.504  33.921  1.00 21.88           N  
ATOM   3067  CA  THR D  97      40.014   4.184  33.236  1.00 22.83           C  
ATOM   3068  C   THR D  97      39.055   4.660  34.309  1.00 24.60           C  
ATOM   3069  O   THR D  97      38.611   3.885  35.175  1.00 25.30           O  
ATOM   3070  CB  THR D  97      39.254   3.207  32.298  1.00 21.55           C  
ATOM   3071  OG1 THR D  97      40.165   2.596  31.370  1.00 24.17           O  
ATOM   3072  CG2 THR D  97      38.166   3.968  31.529  1.00 23.62           C  
ATOM   3073  N   THR D  98      38.753   5.945  34.296  1.00 26.44           N  
ATOM   3074  CA  THR D  98      37.853   6.481  35.286  1.00 28.38           C  
ATOM   3075  C   THR D  98      36.759   7.270  34.584  1.00 30.73           C  
ATOM   3076  O   THR D  98      37.018   8.111  33.708  1.00 29.36           O  
ATOM   3077  CB  THR D  98      38.604   7.343  36.297  1.00 29.56           C  
ATOM   3078  OG1 THR D  98      39.034   8.536  35.646  1.00 36.13           O  
ATOM   3079  CG2 THR D  98      39.817   6.640  36.752  1.00 23.27           C  
ATOM   3080  N   ARG D  99      35.530   6.960  34.968  1.00 33.58           N  
ATOM   3081  CA  ARG D  99      34.350   7.526  34.348  1.00 37.12           C  
ATOM   3082  C   ARG D  99      33.766   8.505  35.334  1.00 38.94           C  
ATOM   3083  O   ARG D  99      33.207   8.103  36.352  1.00 39.94           O  
ATOM   3084  CB  ARG D  99      33.365   6.399  34.036  1.00 37.25           C  
ATOM   3085  CG  ARG D  99      34.026   5.314  33.206  1.00 39.69           C  
ATOM   3086  CD  ARG D  99      33.164   4.099  32.947  1.00 43.31           C  
ATOM   3087  NE  ARG D  99      33.559   3.485  31.676  1.00 47.24           N  
ATOM   3088  CZ  ARG D  99      34.556   2.616  31.523  1.00 47.01           C  
ATOM   3089  NH1 ARG D  99      35.268   2.215  32.577  1.00 47.36           N  
ATOM   3090  NH2 ARG D  99      34.822   2.132  30.307  1.00 46.93           N  
ATOM   3091  N   ALA D 100      33.942   9.795  35.063  1.00 41.27           N  
ATOM   3092  CA  ALA D 100      33.328  10.832  35.901  1.00 42.85           C  
ATOM   3093  C   ALA D 100      32.313  11.637  35.106  1.00 43.70           C  
ATOM   3094  O   ALA D 100      31.138  11.287  35.065  1.00 44.15           O  
ATOM   3095  CB  ALA D 100      34.381  11.748  36.497  1.00 42.94           C  
ATOM   3096  N   GLU D 101      32.781  12.717  34.478  1.00 44.36           N  
ATOM   3097  CA  GLU D 101      31.937  13.565  33.643  1.00 45.31           C  
ATOM   3098  C   GLU D 101      32.263  13.236  32.198  1.00 44.38           C  
ATOM   3099  O   GLU D 101      31.370  13.150  31.350  1.00 43.93           O  
ATOM   3100  CB  GLU D 101      32.190  15.047  33.965  1.00 45.89           C  
ATOM   3101  CG  GLU D 101      31.550  16.051  33.005  1.00 47.06           C  
ATOM   3102  CD  GLU D 101      31.475  17.449  33.593  1.00 47.39           C  
ATOM   3103  OE1 GLU D 101      30.971  17.587  34.734  1.00 49.44           O  
ATOM   3104  OE2 GLU D 101      31.903  18.408  32.911  1.00 49.54           O  
ATOM   3105  N   ARG D 102      33.558  13.048  31.948  1.00 43.09           N  
ATOM   3106  CA  ARG D 102      34.069  12.479  30.718  1.00 42.29           C  
ATOM   3107  C   ARG D 102      34.779  11.208  31.195  1.00 40.25           C  
ATOM   3108  O   ARG D 102      35.079  11.099  32.380  1.00 40.20           O  
ATOM   3109  CB  ARG D 102      35.073  13.454  30.094  1.00 42.81           C  
ATOM   3110  CG  ARG D 102      34.933  13.678  28.605  1.00 43.60           C  
ATOM   3111  CD  ARG D 102      36.079  14.568  28.071  1.00 43.58           C  
ATOM   3112  NE  ARG D 102      35.647  15.898  27.601  1.00 46.89           N  
ATOM   3113  CZ  ARG D 102      36.429  16.727  26.902  1.00 47.30           C  
ATOM   3114  NH1 ARG D 102      37.679  16.365  26.609  1.00 48.04           N  
ATOM   3115  NH2 ARG D 102      35.983  17.914  26.502  1.00 47.27           N  
ATOM   3116  N   THR D 103      35.006  10.236  30.319  1.00 37.79           N  
ATOM   3117  CA  THR D 103      35.827   9.089  30.710  1.00 35.67           C  
ATOM   3118  C   THR D 103      37.271   9.478  30.449  1.00 34.62           C  
ATOM   3119  O   THR D 103      37.570  10.003  29.376  1.00 36.04           O  
ATOM   3120  CB  THR D 103      35.449   7.791  29.941  1.00 35.57           C  
ATOM   3121  OG1 THR D 103      34.118   7.402  30.309  1.00 34.38           O  
ATOM   3122  CG2 THR D 103      36.435   6.631  30.239  1.00 33.95           C  
ATOM   3123  N   GLU D 104      38.148   9.243  31.421  1.00 31.35           N  
ATOM   3124  CA  GLU D 104      39.570   9.551  31.274  1.00 29.80           C  
ATOM   3125  C   GLU D 104      40.430   8.309  31.490  1.00 26.90           C  
ATOM   3126  O   GLU D 104      40.026   7.380  32.165  1.00 25.31           O  
ATOM   3127  CB  GLU D 104      39.958  10.713  32.176  1.00 31.05           C  
ATOM   3128  CG  GLU D 104      38.935  11.887  32.101  1.00 36.68           C  
ATOM   3129  CD  GLU D 104      39.213  12.906  31.001  1.00 43.91           C  
ATOM   3130  OE1 GLU D 104      38.515  12.890  29.951  1.00 47.07           O  
ATOM   3131  OE2 GLU D 104      40.135  13.736  31.189  1.00 48.33           O  
ATOM   3132  N   ARG D 105      41.575   8.257  30.815  1.00 23.59           N  
ATOM   3133  CA  ARG D 105      42.416   7.034  30.828  1.00 22.05           C  
ATOM   3134  C   ARG D 105      43.833   7.463  31.108  1.00 22.66           C  
ATOM   3135  O   ARG D 105      44.292   8.484  30.596  1.00 22.89           O  
ATOM   3136  CB  ARG D 105      42.351   6.261  29.506  1.00 20.41           C  
ATOM   3137  CG  ARG D 105      40.931   5.709  29.230  1.00 20.86           C  
ATOM   3138  CD  ARG D 105      40.846   5.038  27.869  1.00 23.21           C  
ATOM   3139  NE  ARG D 105      39.508   4.488  27.672  1.00 23.79           N  
ATOM   3140  CZ  ARG D 105      38.476   5.241  27.289  1.00 25.16           C  
ATOM   3141  NH1 ARG D 105      38.665   6.540  27.068  1.00 28.13           N  
ATOM   3142  NH2 ARG D 105      37.250   4.739  27.149  1.00 25.52           N  
ATOM   3143  N   GLU D 106      44.515   6.706  31.962  1.00 21.20           N  
ATOM   3144  CA  GLU D 106      45.913   6.987  32.251  1.00 20.76           C  
ATOM   3145  C   GLU D 106      46.626   5.728  31.977  1.00 22.20           C  
ATOM   3146  O   GLU D 106      46.084   4.663  32.195  1.00 22.11           O  
ATOM   3147  CB  GLU D 106      46.156   7.279  33.738  1.00 22.10           C  
ATOM   3148  CG  GLU D 106      45.420   8.531  34.215  1.00 22.29           C  
ATOM   3149  CD  GLU D 106      45.349   8.625  35.692  1.00 19.14           C  
ATOM   3150  OE1 GLU D 106      44.405   8.029  36.289  1.00 19.71           O  
ATOM   3151  OE2 GLU D 106      46.202   9.398  36.249  1.00 20.76           O  
ATOM   3152  N   ILE D 107      47.865   5.848  31.519  1.00 21.57           N  
ATOM   3153  CA  ILE D 107      48.644   4.683  31.167  1.00 20.39           C  
ATOM   3154  C   ILE D 107      49.751   4.516  32.196  1.00 21.07           C  
ATOM   3155  O   ILE D 107      50.567   5.415  32.379  1.00 20.79           O  
ATOM   3156  CB  ILE D 107      49.289   4.841  29.771  1.00 19.64           C  
ATOM   3157  CG1 ILE D 107      48.213   5.006  28.675  1.00 20.17           C  
ATOM   3158  CG2 ILE D 107      50.215   3.611  29.463  1.00 22.55           C  
ATOM   3159  CD1 ILE D 107      48.848   5.602  27.354  1.00 21.92           C  
ATOM   3160  N   ILE D 108      49.772   3.353  32.838  1.00 21.92           N  
ATOM   3161  CA  ILE D 108      50.786   3.005  33.843  1.00 22.61           C  
ATOM   3162  C   ILE D 108      51.778   2.106  33.164  1.00 23.50           C  
ATOM   3163  O   ILE D 108      51.380   1.119  32.564  1.00 23.22           O  
ATOM   3164  CB  ILE D 108      50.194   2.278  35.054  1.00 23.10           C  
ATOM   3165  CG1 ILE D 108      48.964   3.038  35.588  1.00 25.67           C  
ATOM   3166  CG2 ILE D 108      51.339   2.143  36.102  1.00 21.11           C  
ATOM   3167  CD1 ILE D 108      49.222   4.499  36.038  1.00 23.04           C  
ATOM   3168  N   LEU D 109      53.061   2.493  33.196  1.00 23.96           N  
ATOM   3169  CA  LEU D 109      54.096   1.688  32.549  1.00 23.82           C  
ATOM   3170  C   LEU D 109      55.083   1.144  33.543  1.00 24.69           C  
ATOM   3171  O   LEU D 109      55.423   1.789  34.512  1.00 24.11           O  
ATOM   3172  CB  LEU D 109      54.900   2.545  31.556  1.00 23.62           C  
ATOM   3173  CG  LEU D 109      54.163   3.136  30.359  1.00 22.39           C  
ATOM   3174  CD1 LEU D 109      55.147   3.896  29.519  1.00 23.51           C  
ATOM   3175  CD2 LEU D 109      53.569   1.962  29.546  1.00 25.92           C  
ATOM   3176  N   LYS D 110      55.548  -0.064  33.288  1.00 23.60           N  
ATOM   3177  CA  LYS D 110      56.671  -0.617  33.997  1.00 25.25           C  
ATOM   3178  C   LYS D 110      57.638  -0.988  32.878  1.00 25.93           C  
ATOM   3179  O   LYS D 110      57.245  -1.732  32.027  1.00 26.18           O  
ATOM   3180  CB  LYS D 110      56.179  -1.848  34.729  1.00 26.32           C  
ATOM   3181  CG  LYS D 110      56.862  -2.068  35.986  1.00 33.05           C  
ATOM   3182  CD  LYS D 110      56.419  -3.378  36.569  1.00 37.56           C  
ATOM   3183  CE  LYS D 110      55.039  -3.236  37.182  1.00 41.20           C  
ATOM   3184  NZ  LYS D 110      55.024  -4.128  38.383  1.00 47.35           N  
ATOM   3185  N   MET D 111      58.833  -0.388  32.833  1.00 25.32           N  
ATOM   3186  CA  MET D 111      59.718  -0.528  31.634  1.00 27.07           C  
ATOM   3187  C   MET D 111      61.085  -1.007  32.000  1.00 27.02           C  
ATOM   3188  O   MET D 111      61.574  -0.761  33.084  1.00 26.34           O  
ATOM   3189  CB  MET D 111      59.888   0.804  30.882  1.00 25.21           C  
ATOM   3190  CG  MET D 111      58.573   1.435  30.487  1.00 30.36           C  
ATOM   3191  SD  MET D 111      58.981   2.892  29.645  1.00 32.30           S  
ATOM   3192  CE  MET D 111      59.276   4.038  30.955  1.00 30.41           C  
ATOM   3193  N   LYS D 112      61.748  -1.703  31.089  1.00 27.09           N  
ATOM   3194  CA  LYS D 112      63.149  -2.008  31.311  1.00 29.30           C  
ATOM   3195  C   LYS D 112      63.905  -1.931  29.997  1.00 29.57           C  
ATOM   3196  O   LYS D 112      63.330  -2.200  28.941  1.00 29.58           O  
ATOM   3197  CB  LYS D 112      63.298  -3.401  31.869  1.00 30.21           C  
ATOM   3198  CG  LYS D 112      62.484  -4.446  31.192  1.00 31.65           C  
ATOM   3199  CD  LYS D 112      62.933  -5.813  31.744  1.00 34.34           C  
ATOM   3200  CE  LYS D 112      62.297  -6.991  30.958  1.00 37.08           C  
ATOM   3201  NZ  LYS D 112      62.666  -8.334  31.548  1.00 38.07           N  
ATOM   3202  N   VAL D 113      65.171  -1.532  30.058  1.00 29.38           N  
ATOM   3203  CA  VAL D 113      66.019  -1.446  28.850  1.00 29.75           C  
ATOM   3204  C   VAL D 113      66.467  -2.889  28.611  1.00 31.11           C  
ATOM   3205  O   VAL D 113      66.856  -3.568  29.553  1.00 30.37           O  
ATOM   3206  CB  VAL D 113      67.196  -0.491  29.067  1.00 30.66           C  
ATOM   3207  CG1 VAL D 113      68.234  -0.554  27.910  1.00 29.58           C  
ATOM   3208  CG2 VAL D 113      66.686   0.914  29.189  1.00 27.69           C  
ATOM   3209  N   LEU D 114      66.321  -3.383  27.382  1.00 31.52           N  
ATOM   3210  CA  LEU D 114      66.726  -4.744  27.050  1.00 33.30           C  
ATOM   3211  C   LEU D 114      68.195  -4.653  26.734  1.00 34.96           C  
ATOM   3212  O   LEU D 114      68.566  -4.107  25.696  1.00 36.04           O  
ATOM   3213  CB  LEU D 114      65.939  -5.259  25.830  1.00 32.88           C  
ATOM   3214  CG  LEU D 114      64.454  -5.385  26.151  1.00 32.15           C  
ATOM   3215  CD1 LEU D 114      63.666  -5.728  24.902  1.00 33.16           C  
ATOM   3216  CD2 LEU D 114      64.232  -6.413  27.291  1.00 32.92           C  
ATOM   3217  N   GLU D 115      69.035  -5.156  27.626  1.00 36.14           N  
ATOM   3218  CA  GLU D 115      70.459  -4.907  27.459  1.00 38.39           C  
ATOM   3219  C   GLU D 115      71.118  -5.850  26.470  1.00 38.07           C  
ATOM   3220  O   GLU D 115      70.650  -6.986  26.259  1.00 37.76           O  
ATOM   3221  CB  GLU D 115      71.192  -4.748  28.791  1.00 38.54           C  
ATOM   3222  CG  GLU D 115      71.316  -3.219  29.119  1.00 44.11           C  
ATOM   3223  CD  GLU D 115      70.926  -2.878  30.548  1.00 50.07           C  
ATOM   3224  OE1 GLU D 115      71.056  -3.772  31.415  1.00 53.87           O  
ATOM   3225  OE2 GLU D 115      70.487  -1.729  30.811  1.00 50.18           O  
ATOM   3226  N   GLU D 116      72.146  -5.321  25.811  1.00 38.32           N  
ATOM   3227  CA  GLU D 116      72.952  -6.100  24.896  1.00 38.56           C  
ATOM   3228  C   GLU D 116      73.732  -7.122  25.712  1.00 38.00           C  
ATOM   3229  O   GLU D 116      74.203  -6.838  26.819  1.00 37.41           O  
ATOM   3230  CB  GLU D 116      73.905  -5.206  24.070  1.00 38.89           C  
ATOM   3231  CG  GLU D 116      73.201  -4.320  23.012  1.00 42.49           C  
ATOM   3232  CD  GLU D 116      72.554  -5.113  21.853  1.00 45.97           C  
ATOM   3233  OE1 GLU D 116      73.195  -6.069  21.343  1.00 47.38           O  
ATOM   3234  OE2 GLU D 116      71.407  -4.771  21.441  1.00 44.49           O  
ATOM   3235  N   GLU D 117      73.823  -8.325  25.163  1.00 37.47           N  
ATOM   3236  CA  GLU D 117      74.603  -9.362  25.775  1.00 37.54           C  
ATOM   3237  C   GLU D 117      75.855  -9.558  24.952  1.00 36.58           C  
ATOM   3238  O   GLU D 117      76.077  -8.849  23.967  1.00 35.58           O  
ATOM   3239  CB  GLU D 117      73.816 -10.651  25.860  1.00 37.76           C  
ATOM   3240  CG  GLU D 117      72.490 -10.474  26.555  1.00 40.68           C  
ATOM   3241  CD  GLU D 117      71.676 -11.748  26.529  1.00 44.42           C  
ATOM   3242  OE1 GLU D 117      72.284 -12.858  26.420  1.00 43.59           O  
ATOM   3243  OE2 GLU D 117      70.430 -11.621  26.620  1.00 46.37           O  
ATOM   3244  OXT GLU D 117      76.642 -10.418  25.286  1.00 36.09           O  
TER    3245      GLU D 117                                                      
HETATM 3246 CL    CL B1115      39.560   3.926   1.611  1.00 44.05          CL  
HETATM 3247 CL    CL B1116      44.694  16.453 -11.507  1.00 68.82          CL  
HETATM 3248 CL    CL C1115      19.713  13.772 -37.915  1.00 54.67          CL  
HETATM 3249  C   ACT C1117      25.510   4.192 -35.634  1.00 38.55           C  
HETATM 3250  O   ACT C1117      25.571   2.952 -35.582  1.00 38.76           O  
HETATM 3251  OXT ACT C1117      24.807   4.867 -34.797  1.00 38.75           O  
HETATM 3252  CH3 ACT C1117      26.326   4.774 -36.770  1.00 36.66           C  
HETATM 3253  C   ACT C1118      26.832  -2.083 -31.591  1.00 47.20           C  
HETATM 3254  O   ACT C1118      26.449  -1.180 -30.816  1.00 45.64           O  
HETATM 3255  OXT ACT C1118      27.224  -1.863 -32.784  1.00 47.64           O  
HETATM 3256  CH3 ACT C1118      26.829  -3.499 -31.056  1.00 45.79           C  
HETATM 3257 CL    CL D1115      48.554  11.785  16.016  1.00 54.13          CL  
HETATM 3258  O   HOH A2001      34.787  -2.023  12.416  1.00 32.23           O  
HETATM 3259  O   HOH A2002      34.544  -4.804  13.196  1.00 50.12           O  
HETATM 3260  O   HOH A2003      37.824  -0.078   4.334  1.00 47.62           O  
HETATM 3261  O   HOH A2004      44.087   1.069   8.499  1.00 40.25           O  
HETATM 3262  O   HOH A2005      38.857  -2.228   5.832  1.00 46.81           O  
HETATM 3263  O   HOH A2006      39.559   1.588   1.706  1.00 41.22           O  
HETATM 3264  O   HOH A2007      38.014  17.727  12.769  1.00 44.64           O  
HETATM 3265  O   HOH A2008      40.042  21.251   6.451  1.00 44.67           O  
HETATM 3266  O   HOH A2009      31.778  19.913  13.887  1.00 37.13           O  
HETATM 3267  O   HOH A2010      34.793  22.370   5.916  1.00 47.18           O  
HETATM 3268  O   HOH A2011      34.438   0.247  -1.958  1.00 43.09           O  
HETATM 3269  O   HOH A2012      34.087  -2.262   1.677  1.00 45.70           O  
HETATM 3270  O   HOH A2013      27.113  -2.108   2.165  0.50 23.17           O  
HETATM 3271  O   HOH A2014      22.369  -0.425  -0.598  1.00 53.93           O  
HETATM 3272  O   HOH A2015      25.817  -3.527   1.708  0.50 27.02           O  
HETATM 3273  O   HOH A2016      35.348   4.145  -0.721  1.00 28.09           O  
HETATM 3274  O   HOH A2017      35.729   1.677   0.217  1.00 27.71           O  
HETATM 3275  O   HOH A2018      29.360  -1.655   3.588  1.00 32.09           O  
HETATM 3276  O   HOH A2019      28.637   2.360   1.816  1.00 32.15           O  
HETATM 3277  O   HOH A2020      35.494  -0.262   2.923  1.00 33.30           O  
HETATM 3278  O   HOH A2021      35.128  -3.689   7.079  1.00 38.97           O  
HETATM 3279  O   HOH A2022      23.159  16.800  15.787  1.00 35.32           O  
HETATM 3280  O   HOH A2023      28.628  16.625  27.243  1.00 34.92           O  
HETATM 3281  O   HOH A2024      23.666  -2.017   0.802  1.00 40.68           O  
HETATM 3282  O   HOH A2025      33.423  16.492  15.876  1.00 40.62           O  
HETATM 3283  O   HOH A2026      30.020  -3.766  12.731  1.00 43.79           O  
HETATM 3284  O   HOH A2027      39.371  10.140  23.791  1.00 35.16           O  
HETATM 3285  O   HOH A2028      41.489   2.593  24.477  1.00 37.19           O  
HETATM 3286  O   HOH A2029      28.267   3.951  -0.463  1.00 43.53           O  
HETATM 3287  O   HOH A2030      27.319   3.927  28.643  1.00 51.89           O  
HETATM 3288  O   HOH A2031      26.884   5.947  -1.116  1.00 32.61           O  
HETATM 3289  O   HOH A2032      21.441   3.627   4.584  1.00 39.32           O  
HETATM 3290  O   HOH A2033      22.734  -0.984  11.431  1.00 50.83           O  
HETATM 3291  O   HOH A2034      25.491  14.208   3.892  1.00 32.79           O  
HETATM 3292  O   HOH A2035      28.537  19.704   2.846  1.00 42.14           O  
HETATM 3293  O   HOH A2036      31.514  17.397  13.570  1.00 29.02           O  
HETATM 3294  O   HOH A2037      25.851  14.515  18.434  1.00 29.40           O  
HETATM 3295  O   HOH A2038      22.073  14.755  15.003  1.00 39.52           O  
HETATM 3296  O   HOH A2039      25.642  17.620   9.409  1.00 40.49           O  
HETATM 3297  O   HOH A2040      22.300  10.674  14.758  1.00 42.69           O  
HETATM 3298  O   HOH A2041      28.528  16.625  24.354  1.00 34.82           O  
HETATM 3299  O   HOH A2042      31.885  14.876  25.314  1.00 27.45           O  
HETATM 3300  O   HOH A2043      31.982   8.610  26.433  1.00 44.62           O  
HETATM 3301  O   HOH A2044      31.869  16.943  18.013  1.00 38.18           O  
HETATM 3302  O   HOH A2045      29.579  18.843  18.294  1.00 41.44           O  
HETATM 3303  O   HOH A2046      39.026  14.125  24.044  1.00 42.54           O  
HETATM 3304  O   HOH A2047      37.851  18.150  15.307  1.00 50.88           O  
HETATM 3305  O   HOH A2048      44.183  15.436  15.114  1.00 42.51           O  
HETATM 3306  O   HOH A2049      44.988  26.878  16.260  1.00 56.09           O  
HETATM 3307  O   HOH A2050      43.474  26.524  20.471  1.00 40.27           O  
HETATM 3308  O   HOH A2051      44.602  14.444  22.204  1.00 46.71           O  
HETATM 3309  O   HOH A2052      50.888  12.211  18.016  1.00 41.81           O  
HETATM 3310  O   HOH A2053      45.464  10.365  22.244  1.00 22.35           O  
HETATM 3311  O   HOH A2054      40.213   5.367  24.185  1.00 31.02           O  
HETATM 3312  O   HOH A2055      41.837   8.934  24.378  1.00 29.57           O  
HETATM 3313  O   HOH A2056      33.994   7.409  25.819  1.00 35.24           O  
HETATM 3314  O   HOH A2057      38.051   8.269  24.488  1.00 26.18           O  
HETATM 3315  O   HOH A2058      38.864   1.706  23.999  1.00 55.29           O  
HETATM 3316  O   HOH A2059      25.724   4.299  26.487  1.00 34.74           O  
HETATM 3317  O   HOH A2060      23.033   8.865  13.422  1.00 35.59           O  
HETATM 3318  O   HOH A2061      26.219  -2.769  15.912  1.00 44.00           O  
HETATM 3319  O   HOH A2062      18.612   7.497  11.207  1.00 40.68           O  
HETATM 3320  O   HOH A2063      21.582   1.173  11.281  1.00 30.15           O  
HETATM 3321  O   HOH A2064      21.231   2.064  21.672  1.00 28.45           O  
HETATM 3322  O   HOH A2065      29.069  -1.357  20.304  1.00 39.67           O  
HETATM 3323  O   HOH A2066      47.293   5.904  14.691  1.00 46.92           O  
HETATM 3324  O   HOH A2067      45.505  13.330   9.715  1.00 33.37           O  
HETATM 3325  O   HOH A2068      39.472  21.562   4.031  1.00 45.65           O  
HETATM 3326  O   HOH A2069      47.566   3.243  10.900  1.00 42.83           O  
HETATM 3327  O   HOH A2070      47.391   3.313  15.383  1.00 41.74           O  
HETATM 3328  O   HOH B2001      34.490  -0.496  -8.656  1.00 42.09           O  
HETATM 3329  O   HOH B2002      35.264   1.017  -5.509  1.00 44.66           O  
HETATM 3330  O   HOH B2003      37.504  -0.862  -2.791  1.00 52.66           O  
HETATM 3331  O   HOH B2004      39.015  21.717  -2.355  1.00 40.53           O  
HETATM 3332  O   HOH B2005      47.437  17.136   1.914  1.00 42.73           O  
HETATM 3333  O   HOH B2006      52.162  -2.169   1.152  1.00 55.48           O  
HETATM 3334  O   HOH B2007      45.259  15.647   3.908  1.00 34.31           O  
HETATM 3335  O   HOH B2008      43.599   4.299   3.900  0.50 21.28           O  
HETATM 3336  O   HOH B2009      43.644   2.559   3.289  0.50 21.88           O  
HETATM 3337  O   HOH B2010      50.652   2.673   1.589  1.00 40.77           O  
HETATM 3338  O   HOH B2011      43.694   0.047   0.407  1.00 31.87           O  
HETATM 3339  O   HOH B2012      29.139  16.150  -0.674  1.00 37.53           O  
HETATM 3340  O   HOH B2013      49.966  -1.429  -0.523  1.00 34.35           O  
HETATM 3341  O   HOH B2014      49.279  -3.386  -9.412  1.00 45.40           O  
HETATM 3342  O   HOH B2015      32.336  15.495 -10.421  1.00 38.43           O  
HETATM 3343  O   HOH B2016      39.465  10.931 -20.491  1.00 28.65           O  
HETATM 3344  O   HOH B2017      50.730   4.158   3.378  1.00 45.55           O  
HETATM 3345  O   HOH B2018      37.525   3.448 -21.371  1.00 27.67           O  
HETATM 3346  O   HOH B2019      52.595   6.713   4.562  1.00 39.95           O  
HETATM 3347  O   HOH B2020      57.661   3.930  -1.423  1.00 40.69           O  
HETATM 3348  O   HOH B2021      53.406  14.511  -0.369  1.00 41.16           O  
HETATM 3349  O   HOH B2022      47.166  17.699  -9.604  1.00 35.38           O  
HETATM 3350  O   HOH B2023      53.571  17.945  -5.732  1.00 44.02           O  
HETATM 3351  O   HOH B2024      56.457  13.347 -15.494  1.00 44.63           O  
HETATM 3352  O   HOH B2025      31.310  16.954   0.032  1.00 43.22           O  
HETATM 3353  O   HOH B2026      55.748  20.052 -21.896  1.00 46.98           O  
HETATM 3354  O   HOH B2027      45.034  -4.211 -10.481  1.00 58.60           O  
HETATM 3355  O   HOH B2028      48.296  13.460 -25.197  1.00 38.50           O  
HETATM 3356  O   HOH B2029      47.023  15.777 -21.691  1.00 32.70           O  
HETATM 3357  O   HOH B2030      47.170   9.237 -23.316  1.00 38.83           O  
HETATM 3358  O   HOH B2031      47.247  16.768 -14.138  1.00 43.27           O  
HETATM 3359  O   HOH B2032      49.233  17.197 -20.574  1.00 28.83           O  
HETATM 3360  O   HOH B2033      39.342  13.497 -20.905  1.00 47.43           O  
HETATM 3361  O   HOH B2034      40.937  18.469 -11.935  1.00 36.18           O  
HETATM 3362  O   HOH B2035      34.566  15.729 -11.513  1.00 36.63           O  
HETATM 3363  O   HOH B2036      31.652  20.768 -16.557  1.00 53.31           O  
HETATM 3364  O   HOH B2037      26.153  14.271 -17.662  1.00 29.66           O  
HETATM 3365  O   HOH B2038      34.562  14.883 -18.964  1.00 49.76           O  
HETATM 3366  O   HOH B2039      31.766  18.441 -18.642  1.00 48.44           O  
HETATM 3367  O   HOH B2040      30.547  11.973 -12.730  1.00 29.39           O  
HETATM 3368  O   HOH B2041      33.547  10.728 -19.183  1.00 20.20           O  
HETATM 3369  O   HOH B2042      37.191   9.395 -21.144  1.00 26.14           O  
HETATM 3370  O   HOH B2043      44.974   8.096 -22.413  1.00 36.68           O  
HETATM 3371  O   HOH B2044      38.770   5.835 -20.901  1.00 23.20           O  
HETATM 3372  O   HOH B2045      40.830   8.853 -21.192  1.00 28.45           O  
HETATM 3373  O   HOH B2046      53.826   5.190 -22.894  1.00 48.07           O  
HETATM 3374  O   HOH B2047      56.041   9.510 -10.193  1.00 35.53           O  
HETATM 3375  O   HOH B2048      57.515   1.717  -7.823  1.00 36.12           O  
HETATM 3376  O   HOH B2049      57.743   2.825 -18.370  1.00 29.94           O  
HETATM 3377  O   HOH B2050      49.978  -0.917 -17.193  1.00 37.69           O  
HETATM 3378  O   HOH B2051      52.447   2.303 -22.902  1.00 55.79           O  
HETATM 3379  O   HOH B2052      31.509   6.591 -11.794  1.00 28.05           O  
HETATM 3380  O   HOH B2053      32.363   3.226  -3.200  1.00 31.83           O  
HETATM 3381  O   HOH B2054      33.515  13.542  -6.135  1.00 30.20           O  
HETATM 3382  O   HOH B2055      27.603   9.516  -5.616  1.00 47.15           O  
HETATM 3383  O   HOH B2056      32.196  17.972  -7.274  1.00 52.66           O  
HETATM 3384  O   HOH B2057      27.241  19.700  -2.848  1.00 46.54           O  
HETATM 3385  O   HOH B2058      35.269  22.181  -1.629  1.00 45.63           O  
HETATM 3386  O   HOH B2059      30.140  20.024  -3.524  1.00 46.83           O  
HETATM 3387  O   HOH B2060      26.459  23.853  -3.678  1.00 40.18           O  
HETATM 3388  O   HOH B2061      33.861  15.643  -0.051  1.00 27.46           O  
HETATM 3389  O   HOH B2062      31.470   3.971  -7.821  1.00 32.76           O  
HETATM 3390  O   HOH B2063      32.557   4.427 -12.722  1.00 30.48           O  
HETATM 3391  O   HOH B2064      44.468  -1.559  -9.248  1.00 32.41           O  
HETATM 3392  O   HOH C2001      12.513   1.481 -38.926  1.00 34.14           O  
HETATM 3393  O   HOH C2002      13.573  -0.824 -31.123  1.00 40.69           O  
HETATM 3394  O   HOH C2003      10.675  -2.547 -34.274  1.00 50.91           O  
HETATM 3395  O   HOH C2004      24.147   1.399 -33.779  1.00 25.05           O  
HETATM 3396  O   HOH C2005      35.251  11.588 -21.305  0.50  7.34           O  
HETATM 3397  O   HOH C2006      37.222  10.639 -25.863  1.00 26.91           O  
HETATM 3398  O   HOH C2007      35.919  13.625 -20.968  0.50 19.09           O  
HETATM 3399  O   HOH C2008      22.272  17.164 -35.409  1.00 42.15           O  
HETATM 3400  O   HOH C2009      22.251  19.057 -37.714  1.00 43.23           O  
HETATM 3401  O   HOH C2010      27.177  12.306 -18.905  1.00 21.97           O  
HETATM 3402  O   HOH C2011      22.843  15.113 -36.485  1.00 45.74           O  
HETATM 3403  O   HOH C2012      24.587  17.434 -34.312  1.00 44.70           O  
HETATM 3404  O   HOH C2013       8.646  11.281 -35.713  1.00 49.87           O  
HETATM 3405  O   HOH C2014      18.292  15.662 -35.780  1.00 36.98           O  
HETATM 3406  O   HOH C2015      25.185  21.227 -22.714  1.00 57.60           O  
HETATM 3407  O   HOH C2016      11.320  12.218 -36.442  1.00 36.31           O  
HETATM 3408  O   HOH C2017      26.030  16.679 -30.030  1.00 43.97           O  
HETATM 3409  O   HOH C2018      25.871  15.666 -32.819  1.00 31.33           O  
HETATM 3410  O   HOH C2019      24.223  13.378 -35.491  1.00 25.19           O  
HETATM 3411  O   HOH C2020      16.279  16.823 -36.655  1.00 47.83           O  
HETATM 3412  O   HOH C2021      19.874  17.514 -34.234  1.00 46.99           O  
HETATM 3413  O   HOH C2022      12.629  11.466 -34.213  1.00 19.67           O  
HETATM 3414  O   HOH C2023      32.700  15.283 -35.877  1.00 39.53           O  
HETATM 3415  O   HOH C2024       6.155   7.731 -27.783  1.00 43.63           O  
HETATM 3416  O   HOH C2025       8.370  14.958 -28.877  1.00 39.63           O  
HETATM 3417  O   HOH C2026       9.657   7.433 -34.430  1.00 34.46           O  
HETATM 3418  O   HOH C2027      11.572   1.211 -34.438  1.00 28.93           O  
HETATM 3419  O   HOH C2028       8.007   3.051 -25.223  1.00 30.45           O  
HETATM 3420  O   HOH C2029       5.482  11.591 -25.826  1.00 51.36           O  
HETATM 3421  O   HOH C2030      33.507  -5.195 -24.988  1.00 50.32           O  
HETATM 3422  O   HOH C2031      26.870  -6.512 -26.957  1.00 35.07           O  
HETATM 3423  O   HOH C2032      15.854  11.599 -39.869  1.00 28.87           O  
HETATM 3424  O   HOH C2033      19.604  18.398 -31.833  1.00 34.50           O  
HETATM 3425  O   HOH C2034      14.211  15.892 -34.742  1.00 27.58           O  
HETATM 3426  O   HOH C2035      12.755  19.990 -26.503  1.00 53.21           O  
HETATM 3427  O   HOH C2036      19.336  18.557 -27.109  1.00 45.35           O  
HETATM 3428  O   HOH C2037      21.602  17.401 -21.192  1.00 36.11           O  
HETATM 3429  O   HOH C2038      37.389   1.720 -23.853  1.00 45.42           O  
HETATM 3430  O   HOH C2039      25.764  11.350 -12.441  1.00 36.72           O  
HETATM 3431  O   HOH C2040      27.790  13.447 -15.508  1.00 32.28           O  
HETATM 3432  O   HOH C2041      25.259  10.912 -20.184  1.00 23.25           O  
HETATM 3433  O   HOH C2042      31.054  14.109 -33.886  1.00 30.04           O  
HETATM 3434  O   HOH C2043      13.797   9.478 -11.838  1.00 53.74           O  
HETATM 3435  O   HOH C2044      29.208   5.148 -11.118  1.00 27.96           O  
HETATM 3436  O   HOH C2045      25.778   1.093 -14.571  1.00 41.62           O  
HETATM 3437  O   HOH C2046      33.157   4.736 -15.400  1.00 32.50           O  
HETATM 3438  O   HOH C2047      33.650   9.716 -13.680  1.00 19.09           O  
HETATM 3439  O   HOH C2048      33.169   7.484 -15.549  1.00 31.91           O  
HETATM 3440  O   HOH C2049      28.406   3.942  -8.867  1.00 41.48           O  
HETATM 3441  O   HOH C2050      30.413  -3.225 -16.904  1.00 38.73           O  
HETATM 3442  O   HOH C2051      35.048   2.243 -20.770  1.00 39.30           O  
HETATM 3443  O   HOH C2052      34.534  -4.967 -21.690  1.00 43.00           O  
HETATM 3444  O   HOH C2053      30.283  -9.202 -19.970  1.00 35.96           O  
HETATM 3445  O   HOH C2054      31.194  -6.274 -26.251  1.00 40.44           O  
HETATM 3446  O   HOH C2055      26.936  -4.584 -25.038  1.00 27.96           O  
HETATM 3447  O   HOH C2056      23.282  -2.880 -17.220  1.00 39.38           O  
HETATM 3448  O   HOH C2057      13.087  12.303 -19.865  1.00 31.15           O  
HETATM 3449  O   HOH C2058       6.498  10.001 -24.229  1.00 25.77           O  
HETATM 3450  O   HOH C2059       2.735  12.478 -17.836  1.00 27.87           O  
HETATM 3451  O   HOH C2060       4.004   5.997 -22.265  1.00 42.35           O  
HETATM 3452  O   HOH C2061      10.355  13.833 -18.725  1.00 48.06           O  
HETATM 3453  O   HOH C2062       5.757   4.168 -19.661  1.00 38.66           O  
HETATM 3454  O   HOH C2063       7.309   0.640 -18.213  1.00 44.80           O  
HETATM 3455  O   HOH C2064      29.882  -4.115 -24.960  1.00 36.28           O  
HETATM 3456  O   HOH C2065      33.236  -3.563 -35.185  1.00 43.67           O  
HETATM 3457  O   HOH C2066      37.755   0.384 -28.838  1.00 31.70           O  
HETATM 3458  O   HOH C2067      39.297   2.018 -25.378  1.00 33.01           O  
HETATM 3459  O   HOH C2068      41.992  -0.387 -29.147  1.00 57.18           O  
HETATM 3460  O   HOH C2069      39.739  13.118 -28.103  1.00 48.50           O  
HETATM 3461  O   HOH C2070      32.957  12.400 -29.790  1.00 34.33           O  
HETATM 3462  O   HOH C2071      39.198  12.636 -35.120  0.50 22.67           O  
HETATM 3463  O   HOH C2072      34.104  11.281 -27.612  1.00 18.71           O  
HETATM 3464  O   HOH C2073      42.413   9.034 -23.344  1.00 30.89           O  
HETATM 3465  O   HOH C2074      38.062   8.662 -23.493  1.00 25.99           O  
HETATM 3466  O   HOH C2075      44.266   5.813 -23.716  1.00 35.74           O  
HETATM 3467  O   HOH C2076      36.797   7.234 -31.860  1.00 22.98           O  
HETATM 3468  O   HOH C2077      31.549  11.402 -32.018  1.00 32.04           O  
HETATM 3469  O   HOH C2078      12.409  -0.375 -28.902  1.00 39.39           O  
HETATM 3470  O   HOH C2079      10.717  -2.186 -28.171  1.00 38.38           O  
HETATM 3471  O   HOH C2080       6.115  -7.156 -19.681  1.00 44.28           O  
HETATM 3472  O   HOH C2081       7.198 -11.458 -23.455  1.00 37.91           O  
HETATM 3473  O   HOH C2082       5.247 -10.599 -27.811  1.00 42.19           O  
HETATM 3474  O   HOH C2083      25.150  -0.484 -36.438  1.00 48.87           O  
HETATM 3475  O   HOH C2084      26.734   1.207 -37.328  1.00 25.05           O  
HETATM 3476  O   HOH D2001      66.157   0.945  42.423  1.00 43.34           O  
HETATM 3477  O   HOH D2002      61.879  -6.805  35.194  1.00 50.24           O  
HETATM 3478  O   HOH D2003      45.247  13.185  27.658  1.00 26.70           O  
HETATM 3479  O   HOH D2004      41.888  10.421  28.856  1.00 26.61           O  
HETATM 3480  O   HOH D2005      43.804  11.192  24.382  1.00 22.80           O  
HETATM 3481  O   HOH D2006      56.850  17.122  38.177  1.00 34.43           O  
HETATM 3482  O   HOH D2007      51.852  11.689  21.824  1.00 26.64           O  
HETATM 3483  O   HOH D2008      56.335  14.813  39.452  1.00 40.29           O  
HETATM 3484  O   HOH D2009      54.396  17.295  37.240  1.00 42.37           O  
HETATM 3485  O   HOH D2010      52.966  16.369  32.835  1.00 35.96           O  
HETATM 3486  O   HOH D2011      54.873  13.278  38.318  1.00 22.56           O  
HETATM 3487  O   HOH D2012      53.231  15.708  35.770  1.00 34.96           O  
HETATM 3488  O   HOH D2013      66.681  14.782  39.192  0.50 16.85           O  
HETATM 3489  O   HOH D2014      56.285  19.474  34.326  1.00 47.98           O  
HETATM 3490  O   HOH D2015      58.999  17.388  37.174  1.00 37.51           O  
HETATM 3491  O   HOH D2016      66.303  11.110  37.340  1.00 22.40           O  
HETATM 3492  O   HOH D2017      67.601   1.717  39.395  0.50 31.55           O  
HETATM 3493  O   HOH D2018      46.546  14.681  32.311  1.00 36.72           O  
HETATM 3494  O   HOH D2019      70.685  14.304  31.943  1.00 42.81           O  
HETATM 3495  O   HOH D2020      72.886   7.728  31.317  1.00 39.38           O  
HETATM 3496  O   HOH D2021      71.014   2.636  28.718  1.00 32.67           O  
HETATM 3497  O   HOH D2022      67.139   0.943  37.827  0.50 18.47           O  
HETATM 3498  O   HOH D2023      73.431  11.442  28.602  1.00 43.76           O  
HETATM 3499  O   HOH D2024      66.095  11.813  22.934  1.00 31.11           O  
HETATM 3500  O   HOH D2025      59.468  18.315  34.439  1.00 31.05           O  
HETATM 3501  O   HOH D2026      64.723  15.779  37.569  1.00 30.52           O  
HETATM 3502  O   HOH D2027      75.297  12.470  18.294  1.00 52.56           O  
HETATM 3503  O   HOH D2028      59.950  18.168  29.740  1.00 36.72           O  
HETATM 3504  O   HOH D2029      41.653   1.327  27.266  1.00 34.65           O  
HETATM 3505  O   HOH D2030      53.704  10.178  23.037  1.00 29.21           O  
HETATM 3506  O   HOH D2031      56.541  14.938  20.202  1.00 43.23           O  
HETATM 3507  O   HOH D2032      64.654  12.806  20.972  1.00 35.15           O  
HETATM 3508  O   HOH D2033      57.651  16.775  24.035  1.00 28.44           O  
HETATM 3509  O   HOH D2034      46.023  12.182  32.813  1.00 30.76           O  
HETATM 3510  O   HOH D2035      63.033   5.550  18.361  1.00 28.77           O  
HETATM 3511  O   HOH D2036      62.400   9.532  12.867  1.00 57.70           O  
HETATM 3512  O   HOH D2037      64.115   3.182  14.721  1.00 50.45           O  
HETATM 3513  O   HOH D2038      52.891  -2.468  18.438  1.00 49.69           O  
HETATM 3514  O   HOH D2039      48.448   9.324  15.136  1.00 43.99           O  
HETATM 3515  O   HOH D2040      46.313   4.164  18.973  1.00 37.23           O  
HETATM 3516  O   HOH D2041      45.247   9.306  17.096  1.00 24.30           O  
HETATM 3517  O   HOH D2042      44.143   2.044  24.033  1.00 38.03           O  
HETATM 3518  O   HOH D2043      45.826  -7.797  26.825  1.00 48.74           O  
HETATM 3519  O   HOH D2044      43.807  -6.048  24.071  1.00 51.78           O  
HETATM 3520  O   HOH D2045      57.029  -7.393  23.363  1.00 44.48           O  
HETATM 3521  O   HOH D2046      53.605  -6.070  21.689  1.00 44.06           O  
HETATM 3522  O   HOH D2047      55.255  -3.782  20.585  1.00 43.41           O  
HETATM 3523  O   HOH D2048      73.265   7.084  28.346  1.00 36.27           O  
HETATM 3524  O   HOH D2049      72.036  15.137  24.001  1.00 44.40           O  
HETATM 3525  O   HOH D2050      74.842   5.284  25.681  1.00 31.97           O  
HETATM 3526  O   HOH D2051      76.116  11.210  20.989  1.00 26.09           O  
HETATM 3527  O   HOH D2052      72.329   9.422  27.231  1.00 24.81           O  
HETATM 3528  O   HOH D2053      72.575   8.918  16.604  1.00 42.36           O  
HETATM 3529  O   HOH D2054      69.038   8.665  17.148  1.00 35.24           O  
HETATM 3530  O   HOH D2055      72.929   3.145  23.090  1.00 38.45           O  
HETATM 3531  O   HOH D2056      71.741   0.119  21.894  1.00 50.63           O  
HETATM 3532  O   HOH D2057      58.568  -5.253  31.384  1.00 53.10           O  
HETATM 3533  O   HOH D2058      52.400  -1.839  34.388  1.00 38.72           O  
HETATM 3534  O   HOH D2059      51.621  -4.601  28.440  1.00 35.80           O  
HETATM 3535  O   HOH D2060      51.147  -1.489  36.247  1.00 46.32           O  
HETATM 3536  O   HOH D2061      45.307  -3.223  38.766  1.00 39.20           O  
HETATM 3537  O   HOH D2062      44.852  -2.427  31.235  1.00 40.21           O  
HETATM 3538  O   HOH D2063      38.789   2.778  37.816  1.00 46.31           O  
HETATM 3539  O   HOH D2064      41.008   0.229  32.376  1.00 33.21           O  
HETATM 3540  O   HOH D2065      39.555   1.793  28.778  1.00 35.46           O  
HETATM 3541  O   HOH D2066      39.891  11.574  35.305  1.00 40.13           O  
HETATM 3542  O   HOH D2067      42.009  10.101  34.295  1.00 46.82           O  
HETATM 3543  O   HOH D2068      30.725  13.227  28.622  1.00 45.63           O  
HETATM 3544  O   HOH D2069      42.482  14.032  33.303  1.00 47.93           O  
HETATM 3545  O   HOH D2070      36.420   8.210  26.542  1.00 44.67           O  
HETATM 3546  O   HOH D2071      34.494   5.060  27.071  1.00 39.35           O  
HETATM 3547  O   HOH D2072      44.919  11.013  30.731  1.00 23.72           O  
HETATM 3548  O   HOH D2073      40.827   8.163  26.731  1.00 29.22           O  
HETATM 3549  O   HOH D2074      47.411  11.305  35.046  1.00 27.48           O  
HETATM 3550  O   HOH D2075      42.205   7.296  35.031  1.00 22.79           O  
HETATM 3551  O   HOH D2076      60.355  -9.850  30.607  1.00 56.71           O  
HETATM 3552  O   HOH D2077      66.994  -5.103  31.962  1.00 45.18           O  
HETATM 3553  O   HOH D2078      66.174  -0.985  32.704  1.00 39.07           O  
HETATM 3554  O   HOH D2079      69.053  -1.876  24.275  1.00 39.00           O  
HETATM 3555  O   HOH D2080      70.690   0.672  31.248  1.00 37.42           O  
HETATM 3556  O   HOH D2081      74.600 -12.869  29.249  1.00 39.89           O  
HETATM 3557  O   HOH D2082      75.474  -7.613  21.717  1.00 48.42           O  
HETATM 3558  O   HOH D2083      73.380 -14.259  24.709  1.00 23.59           O  
CONECT 3249 3250 3251 3252                                                      
CONECT 3250 3249                                                                
CONECT 3251 3249                                                                
CONECT 3252 3249                                                                
CONECT 3253 3254 3255 3256                                                      
CONECT 3254 3253                                                                
CONECT 3255 3253                                                                
CONECT 3256 3253                                                                
MASTER      444    0    6   19   20    0    6    6 3520    4    8   36          
END                                                                             
