# Supplementary material for: Theoretical study of ArcB and its dimerization, interaction with anaerobic metabolites, and activation of ArcA
Source: PeerJ. 2023 Oct 13;11:e16309. doi: 10.7717/peerj.16309 (PMC10578306; doi:10.7717/peerj.16309)
Supplement: Supplemental Information 2 [file peerj-11-16309-s002.zip › Supplementary Files/PAS domain PDB files/PAS domain ArcB/2w0n DcuS PAS.pdb]

HEADER    TRANSFERASE                             19-AUG-08   2W0N              
TITLE     PLASTICITY OF PAS DOMAIN AND POTENTIAL ROLE FOR SIGNAL                
TITLE    2 TRANSDUCTION IN THE HISTIDINE-KINASE DCUS                            
COMPND    MOL_ID: 1;                                                            
COMPND   2 MOLECULE: SENSOR PROTEIN DCUS;                                       
COMPND   3 CHAIN: A;                                                            
COMPND   4 FRAGMENT: DCUS-PASC, RESIDUES 211-325;                               
COMPND   5 EC: 2.7.13.3;                                                        
COMPND   6 ENGINEERED: YES                                                      
SOURCE    MOL_ID: 1;                                                            
SOURCE   2 ORGANISM_SCIENTIFIC: ESCHERICHIA COLI;                               
SOURCE   3 ORGANISM_TAXID: 562;                                                 
SOURCE   4 EXPRESSION_SYSTEM: ESCHERICHIA COLI;                                 
SOURCE   5 EXPRESSION_SYSTEM_TAXID: 469008;                                     
SOURCE   6 EXPRESSION_SYSTEM_STRAIN: BL21(DE3);                                 
SOURCE   7 EXPRESSION_SYSTEM_VECTOR_TYPE: PLASMID;                              
SOURCE   8 EXPRESSION_SYSTEM_VECTOR: PET28A;                                    
SOURCE   9 EXPRESSION_SYSTEM_PLASMID: PMW309                                    
KEYWDS    SIGNAL TRANSDUCTION, TWO-COMPONENT REGULATORY SYSTEM, PAS,            
KEYWDS   2 DCUS, KINASE, MEMBRANE, TRANSFERASE, SOLID STATE NMR, CELL           
KEYWDS   3 INNER MEMBRANE, CELL MEMBRANE, TRANSMEMBRANE,                        
KEYWDS   4 PHOSPHOPROTEIN                                                       
EXPDTA    SOLID-STATE NMR                                                       
NUMMDL    10                                                                    
AUTHOR    M.ETZKORN,H.KNEUPER,P.DUENNWALD,V.VIJAYAN,J.KRAEMER,                  
AUTHOR   2 C.GRIESINGER,S.BECKER,G.UNDEN,M.BALDUS                               
REVDAT   5   07-AUG-13 2W0N    1       REVDAT                                   
REVDAT   4   24-JUL-13 2W0N    1       SOURCE EXPDTA REVDAT JRNL                
REVDAT   4 2                           REMARK VERSN  SEQADV DBREF               
REVDAT   4 3                           SCALE1 SCALE2                            
REVDAT   3   15-JAN-09 2W0N    1       VERSN                                    
REVDAT   2   07-OCT-08 2W0N    1       JRNL                                     
REVDAT   1   30-SEP-08 2W0N    0                                                
JRNL        AUTH   M.ETZKORN,H.KNEUPER,P.DUENNWALD,V.VIJAYAN,                   
JRNL        AUTH 2 J.KRAEMER,C.GRIESINGER,S.BECKER,G.UNDEN,M.BALDUS             
JRNL        TITL   PLASTICITY OF THE PAS DOMAIN AND A POTENTIAL ROLE            
JRNL        TITL 2 FOR SIGNAL TRANSDUCTION IN THE HISTIDINE KINASE              
JRNL        TITL 3 DCUS.                                                        
JRNL        REF    NAT.STRUCT.MOL.BIOL.          V.  15  1031 2008              
JRNL        REFN                   ISSN 1545-9993                               
JRNL        PMID   18820688                                                     
JRNL        DOI    10.1038/NSMB.1493                                            
REMARK   2                                                                      
REMARK   2 RESOLUTION. NOT APPLICABLE.                                          
REMARK   3                                                                      
REMARK   3 REFINEMENT.                                                          
REMARK   3   PROGRAM     : X-PLOR 3.1                                           
REMARK   3   AUTHORS     : BRUNGER                                              
REMARK   3                                                                      
REMARK   3  OTHER REFINEMENT REMARKS: NULL                                      
REMARK   4                                                                      
REMARK   4 2W0N COMPLIES WITH FORMAT V. 3.30, 13-JUL-11                         
REMARK 100                                                                      
REMARK 100 THIS ENTRY HAS BEEN PROCESSED BY PDBE ON 19-AUG-08.                  
REMARK 100 THE PDBE ID CODE IS EBI-37113.                                       
REMARK 210                                                                      
REMARK 210 EXPERIMENTAL DETAILS                                                 
REMARK 210  EXPERIMENT TYPE                : NMR                                
REMARK 210  TEMPERATURE           (KELVIN) : 273.0                              
REMARK 210  PH                             : NULL                               
REMARK 210  IONIC STRENGTH                 : NULL                               
REMARK 210  PRESSURE                       : 1.0 ATM                            
REMARK 210  SAMPLE CONTENTS                : NULL                               
REMARK 210                                                                      
REMARK 210  NMR EXPERIMENTS CONDUCTED      : CC ; CHHC                          
REMARK 210  SPECTROMETER FIELD STRENGTH    : 800 MHZ ; 600 MHZ                  
REMARK 210  SPECTROMETER MODEL             : AVANCE                             
REMARK 210  SPECTROMETER MANUFACTURER      : BRUKER                             
REMARK 210                                                                      
REMARK 210  STRUCTURE DETERMINATION.                                            
REMARK 210   SOFTWARE USED                 : TOPSPIN, XPLOR                     
REMARK 210   METHOD USED                   : TORSION ANGLE DYNAMICS             
REMARK 210                                                                      
REMARK 210 CONFORMERS, NUMBER CALCULATED   : 500                                
REMARK 210 CONFORMERS, NUMBER SUBMITTED    : 10                                 
REMARK 210 CONFORMERS, SELECTION CRITERIA  : LOWEST ENERGY                      
REMARK 210                                                                      
REMARK 210 BEST REPRESENTATIVE CONFORMER IN THIS ENSEMBLE : NULL                
REMARK 210                                                                      
REMARK 210 REMARK: THE STRUCTURE WAS DETERMINED USING SOLID STATE NMR           
REMARK 210  SPECTROSCOPY AND COMPARATIVE MODELING.                              
REMARK 217                                                                      
REMARK 217 SOLID STATE NMR STUDY                                                
REMARK 217 THE COORDINATES IN THIS ENTRY WERE GENERATED FROM SOLID              
REMARK 217 STATE NMR DATA. PROTEIN DATA BANK CONVENTIONS REQUIRE THAT           
REMARK 217 CRYST1 AND SCALE RECORDS BE INCLUDED, BUT THE VALUES ON              
REMARK 217 THESE RECORDS ARE MEANINGLESS.                                       
REMARK 300                                                                      
REMARK 300 BIOMOLECULE: 1                                                       
REMARK 300 SEE REMARK 350 FOR THE AUTHOR PROVIDED AND/OR PROGRAM                
REMARK 300 GENERATED ASSEMBLY INFORMATION FOR THE STRUCTURE IN                  
REMARK 300 THIS ENTRY. THE REMARK MAY ALSO PROVIDE INFORMATION ON               
REMARK 300 BURIED SURFACE AREA.                                                 
REMARK 350                                                                      
REMARK 350 COORDINATES FOR A COMPLETE MULTIMER REPRESENTING THE KNOWN           
REMARK 350 BIOLOGICALLY SIGNIFICANT OLIGOMERIZATION STATE OF THE                
REMARK 350 MOLECULE CAN BE GENERATED BY APPLYING BIOMT TRANSFORMATIONS          
REMARK 350 GIVEN BELOW.  BOTH NON-CRYSTALLOGRAPHIC AND                          
REMARK 350 CRYSTALLOGRAPHIC OPERATIONS ARE GIVEN.                               
REMARK 350                                                                      
REMARK 350 BIOMOLECULE: 1                                                       
REMARK 350 SOFTWARE DETERMINED QUATERNARY STRUCTURE: MONOMERIC                  
REMARK 350 SOFTWARE USED: PISA                                                  
REMARK 350 APPLY THE FOLLOWING TO CHAINS: A                                     
REMARK 350   BIOMT1   1  1.000000  0.000000  0.000000        0.00000            
REMARK 350   BIOMT2   1  0.000000  1.000000  0.000000        0.00000            
REMARK 350   BIOMT3   1  0.000000  0.000000  1.000000        0.00000            
REMARK 500                                                                      
REMARK 500 GEOMETRY AND STEREOCHEMISTRY                                         
REMARK 500 SUBTOPIC: TORSION ANGLES                                             
REMARK 500                                                                      
REMARK 500 TORSION ANGLES OUTSIDE THE EXPECTED RAMACHANDRAN REGIONS:            
REMARK 500 (M=MODEL NUMBER; RES=RESIDUE NAME; C=CHAIN IDENTIFIER;               
REMARK 500 SSEQ=SEQUENCE NUMBER; I=INSERTION CODE).                             
REMARK 500 STANDARD TABLE:                                                      
REMARK 500 FORMAT:(10X,I3,1X,A3,1X,A1,I4,A1,4X,F7.2,3X,F7.2)                    
REMARK 500                                                                      
REMARK 500 EXPECTED VALUES: GJ KLEYWEGT AND TA JONES (1996). PHI/PSI-           
REMARK 500 CHOLOGY: RAMACHANDRAN REVISITED. STRUCTURE 4, 1395 - 1400            
REMARK 500                                                                      
REMARK 500  M RES CSSEQI        PSI       PHI                                   
REMARK 500  1 MET A   3      -71.08    -87.45                                   
REMARK 500  1 LEU A   5       77.43   -151.06                                   
REMARK 500  1 SER A  23     -171.11     55.44                                   
REMARK 500  1 ILE A  24      -66.18    -90.71                                   
REMARK 500  1 GLU A  26       43.41    -96.08                                   
REMARK 500  1 ASP A  32      107.55    -55.55                                   
REMARK 500  1 ASP A  33      -84.06     59.23                                   
REMARK 500  1 ARG A  34     -155.32    -78.02                                   
REMARK 500  1 GLU A  36       96.82    -69.47                                   
REMARK 500  1 ASN A  49       91.33     59.38                                   
REMARK 500  1 TYR A  50      -62.78   -153.75                                   
REMARK 500  1 LYS A  58       46.01     71.76                                   
REMARK 500  1 SER A  60       94.94     60.55                                   
REMARK 500  1 THR A  61      -46.24   -139.29                                   
REMARK 500  1 HIS A  64      121.59     64.38                                   
REMARK 500  1 PRO A  81     -169.12    -55.81                                   
REMARK 500  1 LYS A  90       69.46   -153.88                                   
REMARK 500  2 MET A   3       78.66     60.20                                   
REMARK 500  2 SER A  11       66.64     62.19                                   
REMARK 500  2 ASP A  33      147.16     63.02                                   
REMARK 500  2 ARG A  34      -76.08     66.08                                   
REMARK 500  2 ASN A  49     -178.32    178.00                                   
REMARK 500  2 SER A  53      -63.04     70.71                                   
REMARK 500  2 GLU A  57      176.56     65.42                                   
REMARK 500  2 LYS A  58      -80.02    -60.04                                   
REMARK 500  2 SER A  63      -65.98   -170.59                                   
REMARK 500  2 SER A  65      102.41   -164.75                                   
REMARK 500  2 SER A  67      -52.12   -164.91                                   
REMARK 500  2 GLN A  68       41.26   -143.44                                   
REMARK 500  2 LYS A  90      -80.69   -121.67                                   
REMARK 500  2 ASP A  91       20.08   -147.78                                   
REMARK 500  2 ARG A  92     -102.62    -94.60                                   
REMARK 500  2 LEU A  93      124.98    159.54                                   
REMARK 500  3 HIS A   2     -167.57     45.88                                   
REMARK 500  3 ILE A  24      -68.66     68.25                                   
REMARK 500  3 ASP A  33      -76.54     64.73                                   
REMARK 500  3 ARG A  34      -82.06    -94.14                                   
REMARK 500  3 GLU A  36      -65.81     69.36                                   
REMARK 500  3 LEU A  48      -72.05    -74.20                                   
REMARK 500  3 TYR A  50      -81.25    -70.34                                   
REMARK 500  3 ARG A  51     -166.95     48.30                                   
REMARK 500  3 LYS A  52       34.48   -152.96                                   
REMARK 500  3 SER A  53      -61.12   -150.13                                   
REMARK 500  3 HIS A  64       78.41     51.46                                   
REMARK 500  3 SER A  65      172.41     62.65                                   
REMARK 500  3 SER A  67      -56.64   -152.23                                   
REMARK 500  3 PRO A  81     -160.62    -57.70                                   
REMARK 500  3 LYS A  90      -44.82   -133.16                                   
REMARK 500  3 ASP A  91      -39.86   -164.15                                   
REMARK 500  3 ARG A 102      133.13     63.88                                   
REMARK 500  3 ASN A 104      161.71     59.45                                   
REMARK 500  3 VAL A 106       71.32   -105.16                                   
REMARK 500  4 MET A   3       85.30   -154.41                                   
REMARK 500  4 SER A  23      147.34     65.96                                   
REMARK 500  4 ASP A  32      -75.36    -49.99                                   
REMARK 500  4 ASP A  33      -67.62   -124.58                                   
REMARK 500  4 GLU A  36      118.53     62.45                                   
REMARK 500  4 THR A  38      -61.56     69.45                                   
REMARK 500  4 LYS A  52     -164.54   -104.60                                   
REMARK 500  4 SER A  53      -67.42     69.49                                   
REMARK 500  4 HIS A  64      149.80   -173.87                                   
REMARK 500  4 SER A  65       68.67   -109.05                                   
REMARK 500  4 TRP A  66       40.38   -166.22                                   
REMARK 500  4 ARG A 102      -79.19    -56.85                                   
REMARK 500  4 SER A 103      175.92     56.76                                   
REMARK 500  5 SER A  11       30.70    -97.39                                   
REMARK 500  5 SER A  23      111.76     60.28                                   
REMARK 500  5 ILE A  24      110.20     60.09                                   
REMARK 500  5 ASP A  32     -168.38    -58.11                                   
REMARK 500  5 ARG A  34      -67.46    -93.48                                   
REMARK 500  5 GLU A  36      -52.74   -125.70                                   
REMARK 500  5 ASP A  42      -71.88    -65.32                                   
REMARK 500  5 ASN A  49     -176.31   -174.26                                   
REMARK 500  5 TYR A  50       60.64   -105.95                                   
REMARK 500  5 LYS A  58      117.90   -165.84                                   
REMARK 500  5 SER A  63      -56.32   -120.74                                   
REMARK 500  5 GLN A  68       73.62    -67.20                                   
REMARK 500  5 THR A  80      109.83    -57.81                                   
REMARK 500  5 ASP A  91      -41.95   -159.67                                   
REMARK 500  5 VAL A 101       98.72    -49.08                                   
REMARK 500  5 ARG A 102      109.84    -54.86                                   
REMARK 500  6 ILE A  10      -72.05    -54.02                                   
REMARK 500  6 SER A  11       44.47    175.49                                   
REMARK 500  6 GLN A  22      -72.19    -55.21                                   
REMARK 500  6 SER A  23     -168.72     53.68                                   
REMARK 500  6 GLU A  26       42.86    -96.27                                   
REMARK 500  6 ASP A  33      -77.12     64.01                                   
REMARK 500  6 THR A  38       75.74   -176.59                                   
REMARK 500  6 TYR A  50      -69.45   -123.16                                   
REMARK 500  6 LEU A  59       49.82   -143.37                                   
REMARK 500  6 THR A  61      155.50     62.14                                   
REMARK 500  6 SER A  65      117.40   -166.23                                   
REMARK 500  6 GLN A  68       50.98   -171.57                                   
REMARK 500  6 LYS A  90      -75.64   -143.68                                   
REMARK 500  6 ASP A  91       20.08   -146.47                                   
REMARK 500  6 ASN A 104      176.01    -58.19                                   
REMARK 500  6 VAL A 106       77.04     64.91                                   
REMARK 500  7 ILE A  24      -48.43     82.26                                   
REMARK 500  7 ASP A  33      -75.56     65.56                                   
REMARK 500  7 ASN A  41     -176.74    -64.14                                   
REMARK 500  7 ASN A  49      -58.92   -177.61                                   
REMARK 500  7 TYR A  50      -48.49   -174.78                                   
REMARK 500  7 ARG A  51      166.79     60.83                                   
REMARK 500  7 LYS A  52       30.66   -157.44                                   
REMARK 500  7 SER A  53      -55.87   -168.56                                   
REMARK 500  7 ASP A  56     -165.19   -113.78                                   
REMARK 500  7 GLU A  57      155.59     68.03                                   
REMARK 500  7 SER A  60     -168.78   -114.52                                   
REMARK 500  7 SER A  67      -75.32   -135.94                                   
REMARK 500  7 GLN A  68       44.87   -166.67                                   
REMARK 500  7 ASP A  78      -74.40    -60.84                                   
REMARK 500  7 LYS A  90       71.24   -164.18                                   
REMARK 500  7 VAL A 106      127.04     64.04                                   
REMARK 500  7 LYS A 117       36.03   -158.75                                   
REMARK 500  8 HIS A   2       37.33   -169.91                                   
REMARK 500  8 LEU A   5       35.16   -142.65                                   
REMARK 500  8 SER A  11       85.84     56.02                                   
REMARK 500  8 ASP A  32      -78.76    -58.40                                   
REMARK 500  8 ASP A  33      -72.80   -140.54                                   
REMARK 500  8 ASN A  49      -64.70     71.27                                   
REMARK 500  8 GLU A  57     -163.53     63.12                                   
REMARK 500  8 LYS A  58      140.51     68.09                                   
REMARK 500  8 SER A  60      -73.00    -74.63                                   
REMARK 500  8 SER A  67      173.44     61.01                                   
REMARK 500  8 ASP A  91      -38.52   -174.51                                   
REMARK 500  8 VAL A 101     -176.46     47.14                                   
REMARK 500  8 LYS A 117      -78.15     64.33                                   
REMARK 500  9 HIS A   2      -45.13   -140.19                                   
REMARK 500  9 LEU A   5      -68.68   -146.10                                   
REMARK 500  9 SER A  11       88.93     59.98                                   
REMARK 500  9 SER A  23      155.50     61.55                                   
REMARK 500  9 LYS A  25       36.91    -97.28                                   
REMARK 500  9 ARG A  34      -75.24   -151.75                                   
REMARK 500  9 THR A  38      -33.86    174.51                                   
REMARK 500  9 ASN A  49      166.58     60.48                                   
REMARK 500  9 TYR A  50      128.11     63.53                                   
REMARK 500  9 ARG A  51     -172.34     60.82                                   
REMARK 500  9 LYS A  52      -65.15   -145.17                                   
REMARK 500  9 ASP A  56      -72.66    -60.32                                   
REMARK 500  9 LYS A  58      -80.56    -89.92                                   
REMARK 500  9 LEU A  59       34.96   -177.11                                   
REMARK 500  9 SER A  60      -86.06     52.71                                   
REMARK 500  9 THR A  61       85.91   -152.17                                   
REMARK 500  9 LEU A  62     -179.78     60.48                                   
REMARK 500  9 GLN A  68       39.85   -150.51                                   
REMARK 500  9 ARG A  92      -94.37     64.11                                   
REMARK 500  9 LEU A  93     -179.07    172.04                                   
REMARK 500  9 SER A 103      -70.72    -99.94                                   
REMARK 500  9 LYS A 117      145.00   -175.01                                   
REMARK 500 10 HIS A   2       55.50   -144.55                                   
REMARK 500 10 SER A  11      115.26     63.42                                   
REMARK 500 10 SER A  23      160.33     62.54                                   
REMARK 500 10 GLU A  26       98.04    -59.88                                   
REMARK 500 10 ASP A  33      108.99     60.66                                   
REMARK 500 10 THR A  38       49.72    179.31                                   
REMARK 500 10 ARG A  51       23.82   -153.87                                   
REMARK 500 10 LYS A  52     -156.21     67.76                                   
REMARK 500 10 ASP A  56     -170.57     45.69                                   
REMARK 500 10 LYS A  58      -78.39    -75.12                                   
REMARK 500 10 LEU A  59      101.31   -177.52                                   
REMARK 500 10 THR A  61      125.24     65.42                                   
REMARK 500 10 HIS A  64      101.86   -166.43                                   
REMARK 500 10 SER A  65      178.36     62.83                                   
REMARK 500 10 SER A  67      -63.52   -158.26                                   
REMARK 500 10 GLN A  68       45.66   -176.28                                   
REMARK 500 10 THR A  80      107.22     59.91                                   
REMARK 500 10 PRO A  81       70.40    -63.83                                   
REMARK 500 10 LYS A  90      -87.18     57.17                                   
REMARK 500 10 LEU A  93      129.45     61.93                                   
REMARK 500                                                                      
REMARK 500 REMARK: NULL                                                         
REMARK 900                                                                      
REMARK 900 RELATED ENTRIES                                                      
REMARK 900 RELATED ID: 1OJG   RELATED DB: PDB                                   
REMARK 900  SENSORY DOMAIN OF THE MEMBRANEOUS TWO-                              
REMARK 900  COMPONENT FUMARATE SENSOR DCUS OF E. COLI                           
REMARK 999                                                                      
REMARK 999 SEQUENCE                                                             
REMARK 999 THE THREE N TERMINAL RESIDUES G,H,M ARE INSERTED AND NOT             
REMARK 999 PART OF THE NATIVE SEQUENCE.                                         
SEQADV 2W0N GLY A    1  UNP  P0AEC8              EXPRESSION TAG                 
SEQADV 2W0N HIS A    2  UNP  P0AEC8              EXPRESSION TAG                 
SEQADV 2W0N MET A    3  UNP  P0AEC8              EXPRESSION TAG                 
DBREF  2W0N A    4   118  UNP    P0AEC8   DCUS_ECOLI     211    325             
SEQRES   1 A  118  GLY HIS MET GLY LEU GLU PRO TYR GLU ILE SER THR LEU          
SEQRES   2 A  118  PHE GLU GLN ARG GLN ALA MET LEU GLN SER ILE LYS GLU          
SEQRES   3 A  118  GLY VAL VAL ALA VAL ASP ASP ARG GLY GLU VAL THR LEU          
SEQRES   4 A  118  ILE ASN ASP ALA ALA GLN GLU LEU LEU ASN TYR ARG LYS          
SEQRES   5 A  118  SER GLN ASP ASP GLU LYS LEU SER THR LEU SER HIS SER          
SEQRES   6 A  118  TRP SER GLN VAL VAL ASP VAL SER GLU VAL LEU ARG ASP          
SEQRES   7 A  118  GLY THR PRO ARG ARG ASP GLU GLU ILE THR ILE LYS ASP          
SEQRES   8 A  118  ARG LEU LEU LEU ILE ASN THR VAL PRO VAL ARG SER ASN          
SEQRES   9 A  118  GLY VAL ILE ILE GLY ALA ILE SER THR PHE ARG ASP LYS          
SEQRES  10 A  118  THR                                                          
HELIX    1   1 GLU A    6  SER A   11  1                                   6    
HELIX    2   2 LEU A   13  SER A   23  1                                  11    
HELIX    3   3 ASN A   41  ASN A   49  1                                   9    
HELIX    4   4 VAL A   69  ASP A   78  1                                  10    
SHEET    1  AA 3 VAL A  29  VAL A  31  0                                        
SHEET    2  AA 3 ALA A 110  SER A 112 -1  O  ALA A 110   N  VAL A  31           
SHEET    3  AA 3 THR A  98  VAL A  99 -1  O  VAL A  99   N  ILE A 111           
SHEET    1  AB 2 ILE A  87  THR A  88  0                                        
SHEET    2  AB 2 LEU A  93  LEU A  94 -1  O  LEU A  94   N  ILE A  87           
CRYST1    1.000    1.000    1.000  90.00  90.00  90.00 P 1           1          
ORIGX1      1.000000  0.000000  0.000000        0.00000                         
ORIGX2      0.000000  1.000000  0.000000        0.00000                         
ORIGX3      0.000000  0.000000  1.000000        0.00000                         
SCALE1      1.000000  0.000000  0.000000        0.00000                         
SCALE2      0.000000  1.000000  0.000000        0.00000                         
SCALE3      0.000000  0.000000  1.000000        0.00000                         
MODEL        1                                                                  
ATOM      1  N   GLY A   1     110.513  13.283 -36.017  1.00  0.00           N  
ATOM      2  CA  GLY A   1     110.020  11.878 -36.018  1.00  0.00           C  
ATOM      3  C   GLY A   1     111.003  10.918 -35.379  1.00  0.00           C  
ATOM      4  O   GLY A   1     110.875  10.578 -34.203  1.00  0.00           O  
ATOM      5  H1  GLY A   1     110.667  13.582 -35.075  1.00 12.00           H  
ATOM      6  H2  GLY A   1     111.371  13.336 -36.528  1.00 12.00           H  
ATOM      7  H3  GLY A   1     109.832  13.875 -36.447  1.00  0.00           H  
ATOM      8  HA2 GLY A   1     109.862  11.597 -36.965  1.00  0.00           H  
ATOM      9  HA3 GLY A   1     109.158  11.843 -35.512  1.00  0.00           H  
ATOM     10  N   HIS A   2     111.989  10.479 -36.156  1.00  0.00           N  
ATOM     11  CA  HIS A   2     112.998   9.551 -35.658  1.00  0.00           C  
ATOM     12  C   HIS A   2     114.403  10.083 -35.922  1.00  0.00           C  
ATOM     13  O   HIS A   2     114.964   9.876 -36.998  1.00  0.00           O  
ATOM     14  CB  HIS A   2     112.828   8.180 -36.315  1.00  0.00           C  
ATOM     15  CG  HIS A   2     111.879   7.281 -35.585  1.00  0.00           C  
ATOM     16  ND1 HIS A   2     111.792   7.235 -34.210  1.00  0.00           N  
ATOM     17  CD2 HIS A   2     110.970   6.389 -36.048  1.00  0.00           C  
ATOM     18  CE1 HIS A   2     110.872   6.354 -33.858  1.00  0.00           C  
ATOM     19  NE2 HIS A   2     110.359   5.827 -34.954  1.00  0.00           N  
ATOM     20  H   HIS A   2     112.040  10.793 -37.104  1.00  0.00           H  
ATOM     21  HA  HIS A   2     112.880   9.466 -34.669  1.00  0.00           H  
ATOM     22  HB2 HIS A   2     112.484   8.314 -37.244  1.00  0.00           H  
ATOM     23  HB3 HIS A   2     113.722   7.732 -36.352  1.00  0.00           H  
ATOM     24  HD2 HIS A   2     110.779   6.179 -37.007  1.00  0.00           H  
ATOM     25  HE1 HIS A   2     110.609   6.125 -32.921  1.00  0.00           H  
ATOM     26  HE2 HIS A   2     109.641   5.131 -34.955  1.00  0.00           H  
ATOM     27  N   MET A   3     114.967  10.768 -34.933  1.00  0.00           N  
ATOM     28  CA  MET A   3     116.307  11.329 -35.059  1.00  0.00           C  
ATOM     29  C   MET A   3     117.364  10.311 -34.646  1.00  0.00           C  
ATOM     30  O   MET A   3     118.098   9.788 -35.485  1.00  0.00           O  
ATOM     31  CB  MET A   3     116.437  12.592 -34.205  1.00  0.00           C  
ATOM     32  CG  MET A   3     115.637  13.771 -34.737  1.00  0.00           C  
ATOM     33  SD  MET A   3     116.567  15.316 -34.705  1.00  0.00           S  
ATOM     34  CE  MET A   3     117.500  15.182 -36.227  1.00  0.00           C  
ATOM     35  H   MET A   3     114.460  10.902 -34.081  1.00  0.00           H  
ATOM     36  HA  MET A   3     116.456  11.551 -36.023  1.00  0.00           H  
ATOM     37  HB2 MET A   3     116.116  12.384 -33.281  1.00  0.00           H  
ATOM     38  HB3 MET A   3     117.401  12.854 -34.172  1.00  0.00           H  
ATOM     39  HG2 MET A   3     115.371  13.571 -35.680  1.00  0.00           H  
ATOM     40  HG3 MET A   3     114.817  13.873 -34.174  1.00  0.00           H  
ATOM     41  HE1 MET A   3     116.865  15.108 -36.996  1.00  0.00           H  
ATOM     42  HE2 MET A   3     118.078  15.989 -36.348  1.00  0.00           H  
ATOM     43  HE3 MET A   3     118.074  14.364 -36.189  1.00  0.00           H  
ATOM     44  N   GLY A   4     117.437  10.034 -33.348  1.00  0.00           N  
ATOM     45  CA  GLY A   4     118.408   9.079 -32.847  1.00  0.00           C  
ATOM     46  C   GLY A   4     118.280   8.851 -31.353  1.00  0.00           C  
ATOM     47  O   GLY A   4     118.258   9.803 -30.573  1.00  0.00           O  
ATOM     48  H   GLY A   4     116.816  10.489 -32.710  1.00  0.00           H  
ATOM     49  HA2 GLY A   4     119.326   9.423 -33.042  1.00  0.00           H  
ATOM     50  HA3 GLY A   4     118.273   8.207 -33.317  1.00  0.00           H  
ATOM     51  N   LEU A   5     118.197   7.586 -30.954  1.00  0.00           N  
ATOM     52  CA  LEU A   5     118.072   7.236 -29.544  1.00  0.00           C  
ATOM     53  C   LEU A   5     118.687   5.867 -29.267  1.00  0.00           C  
ATOM     54  O   LEU A   5     117.975   4.873 -29.121  1.00  0.00           O  
ATOM     55  CB  LEU A   5     116.601   7.243 -29.124  1.00  0.00           C  
ATOM     56  CG  LEU A   5     116.053   8.611 -28.710  1.00  0.00           C  
ATOM     57  CD1 LEU A   5     115.384   9.297 -29.891  1.00  0.00           C  
ATOM     58  CD2 LEU A   5     115.077   8.466 -27.552  1.00  0.00           C  
ATOM     59  H   LEU A   5     118.221   6.856 -31.637  1.00  0.00           H  
ATOM     60  HA  LEU A   5     118.570   7.917 -29.007  1.00  0.00           H  
ATOM     61  HB2 LEU A   5     116.056   6.911 -29.894  1.00  0.00           H  
ATOM     62  HB3 LEU A   5     116.496   6.620 -28.349  1.00  0.00           H  
ATOM     63  HG  LEU A   5     116.807   9.180 -28.382  1.00  0.00           H  
ATOM     64 HD11 LEU A   5     116.051   9.424 -30.625  1.00  0.00           H  
ATOM     65 HD12 LEU A   5     114.628   8.732 -30.221  1.00  0.00           H  
ATOM     66 HD13 LEU A   5     115.033  10.188 -29.602  1.00  0.00           H  
ATOM     67 HD21 LEU A   5     115.551   8.049 -26.776  1.00  0.00           H  
ATOM     68 HD22 LEU A   5     114.720   9.361 -27.283  1.00  0.00           H  
ATOM     69 HD23 LEU A   5     114.320   7.877 -27.836  1.00  0.00           H  
ATOM     70  N   GLU A   6     120.013   5.824 -29.195  1.00  0.00           N  
ATOM     71  CA  GLU A   6     120.726   4.578 -28.935  1.00  0.00           C  
ATOM     72  C   GLU A   6     120.365   4.017 -27.560  1.00  0.00           C  
ATOM     73  O   GLU A   6     119.983   2.853 -27.439  1.00  0.00           O  
ATOM     74  CB  GLU A   6     122.237   4.803 -29.030  1.00  0.00           C  
ATOM     75  CG  GLU A   6     122.869   4.178 -30.264  1.00  0.00           C  
ATOM     76  CD  GLU A   6     123.273   2.732 -30.046  1.00  0.00           C  
ATOM     77  OE1 GLU A   6     123.021   2.203 -28.943  1.00  0.00           O  
ATOM     78  OE2 GLU A   6     123.843   2.129 -30.980  1.00  0.00           O  
ATOM     79  H   GLU A   6     120.536   6.667 -29.322  1.00  0.00           H  
ATOM     80  HA  GLU A   6     120.486   3.908 -29.637  1.00  0.00           H  
ATOM     81  HB2 GLU A   6     122.409   5.788 -29.051  1.00  0.00           H  
ATOM     82  HB3 GLU A   6     122.667   4.407 -28.219  1.00  0.00           H  
ATOM     83  HG2 GLU A   6     122.211   4.215 -31.016  1.00  0.00           H  
ATOM     84  HG3 GLU A   6     123.684   4.704 -30.508  1.00  0.00           H  
ATOM     85  N   PRO A   7     120.483   4.842 -26.504  1.00  0.00           N  
ATOM     86  CA  PRO A   7     120.170   4.423 -25.134  1.00  0.00           C  
ATOM     87  C   PRO A   7     118.824   3.713 -25.029  1.00  0.00           C  
ATOM     88  O   PRO A   7     118.607   2.906 -24.126  1.00  0.00           O  
ATOM     89  CB  PRO A   7     120.139   5.743 -24.363  1.00  0.00           C  
ATOM     90  CG  PRO A   7     121.060   6.638 -25.116  1.00  0.00           C  
ATOM     91  CD  PRO A   7     120.930   6.248 -26.564  1.00  0.00           C  
ATOM     92  HA  PRO A   7     120.897   3.835 -24.781  1.00  0.00           H  
ATOM     93  HB2 PRO A   7     119.213   6.120 -24.347  1.00  0.00           H  
ATOM     94  HB3 PRO A   7     120.461   5.611 -23.426  1.00  0.00           H  
ATOM     95  HG2 PRO A   7     120.796   7.594 -24.989  1.00  0.00           H  
ATOM     96  HG3 PRO A   7     122.001   6.508 -24.805  1.00  0.00           H  
ATOM     97  HD2 PRO A   7     120.252   6.817 -27.030  1.00  0.00           H  
ATOM     98  HD3 PRO A   7     121.808   6.322 -27.036  1.00  0.00           H  
ATOM     99  N   TYR A   8     117.922   4.016 -25.958  1.00  0.00           N  
ATOM    100  CA  TYR A   8     116.596   3.404 -25.966  1.00  0.00           C  
ATOM    101  C   TYR A   8     116.691   1.880 -25.937  1.00  0.00           C  
ATOM    102  O   TYR A   8     115.774   1.201 -25.474  1.00  0.00           O  
ATOM    103  CB  TYR A   8     115.813   3.851 -27.202  1.00  0.00           C  
ATOM    104  CG  TYR A   8     114.332   3.560 -27.118  1.00  0.00           C  
ATOM    105  CD1 TYR A   8     113.528   4.208 -26.188  1.00  0.00           C  
ATOM    106  CD2 TYR A   8     113.737   2.637 -27.970  1.00  0.00           C  
ATOM    107  CE1 TYR A   8     112.174   3.944 -26.109  1.00  0.00           C  
ATOM    108  CE2 TYR A   8     112.383   2.369 -27.897  1.00  0.00           C  
ATOM    109  CZ  TYR A   8     111.607   3.024 -26.965  1.00  0.00           C  
ATOM    110  OH  TYR A   8     110.258   2.759 -26.889  1.00  0.00           O  
ATOM    111  H   TYR A   8     118.157   4.679 -26.669  1.00  0.00           H  
ATOM    112  HA  TYR A   8     116.117   3.697 -25.138  1.00  0.00           H  
ATOM    113  HB2 TYR A   8     115.936   4.837 -27.314  1.00  0.00           H  
ATOM    114  HB3 TYR A   8     116.184   3.376 -28.000  1.00  0.00           H  
ATOM    115  HD1 TYR A   8     113.936   4.876 -25.566  1.00  0.00           H  
ATOM    116  HD2 TYR A   8     114.298   2.159 -28.646  1.00  0.00           H  
ATOM    117  HE1 TYR A   8     111.608   4.418 -25.434  1.00  0.00           H  
ATOM    118  HE2 TYR A   8     111.968   1.703 -28.517  1.00  0.00           H  
ATOM    119  HH  TYR A   8     109.595   3.492 -27.043  1.00  0.00           H  
ATOM    120  N   GLU A   9     117.803   1.348 -26.435  1.00  0.00           N  
ATOM    121  CA  GLU A   9     118.012  -0.095 -26.465  1.00  0.00           C  
ATOM    122  C   GLU A   9     118.472  -0.608 -25.104  1.00  0.00           C  
ATOM    123  O   GLU A   9     117.782  -1.400 -24.462  1.00  0.00           O  
ATOM    124  CB  GLU A   9     119.043  -0.459 -27.535  1.00  0.00           C  
ATOM    125  CG  GLU A   9     118.716   0.101 -28.910  1.00  0.00           C  
ATOM    126  CD  GLU A   9     119.951   0.548 -29.666  1.00  0.00           C  
ATOM    127  OE1 GLU A   9     121.044   0.012 -29.387  1.00  0.00           O  
ATOM    128  OE2 GLU A   9     119.826   1.433 -30.538  1.00  0.00           O  
ATOM    129  H   GLU A   9     118.513   1.952 -26.798  1.00  0.00           H  
ATOM    130  HA  GLU A   9     117.156  -0.547 -26.716  1.00  0.00           H  
ATOM    131  HB2 GLU A   9     119.933  -0.102 -27.251  1.00  0.00           H  
ATOM    132  HB3 GLU A   9     119.090  -1.456 -27.603  1.00  0.00           H  
ATOM    133  HG2 GLU A   9     118.254  -0.607 -29.444  1.00  0.00           H  
ATOM    134  HG3 GLU A   9     118.107   0.886 -28.800  1.00  0.00           H  
ATOM    135  N   ILE A  10     119.643  -0.153 -24.671  1.00  0.00           N  
ATOM    136  CA  ILE A  10     120.197  -0.567 -23.387  1.00  0.00           C  
ATOM    137  C   ILE A  10     119.303  -0.124 -22.232  1.00  0.00           C  
ATOM    138  O   ILE A  10     119.251  -0.777 -21.189  1.00  0.00           O  
ATOM    139  CB  ILE A  10     121.616   0.002 -23.180  1.00  0.00           C  
ATOM    140  CG1 ILE A  10     122.214  -0.514 -21.869  1.00  0.00           C  
ATOM    141  CG2 ILE A  10     121.587   1.524 -23.192  1.00  0.00           C  
ATOM    142  CD1 ILE A  10     122.333  -2.021 -21.812  1.00  0.00           C  
ATOM    143  H   ILE A  10     120.157   0.489 -25.240  1.00  0.00           H  
ATOM    144  HA  ILE A  10     120.177  -1.565 -23.390  1.00  0.00           H  
ATOM    145  HB  ILE A  10     122.191  -0.316 -23.932  1.00  0.00           H  
ATOM    146 HG12 ILE A  10     123.121  -0.114 -21.752  1.00  0.00           H  
ATOM    147 HG13 ILE A  10     121.632  -0.212 -21.116  1.00  0.00           H  
ATOM    148 HG21 ILE A  10     121.216   1.840 -24.064  1.00  0.00           H  
ATOM    149 HG22 ILE A  10     121.015   1.858 -22.442  1.00  0.00           H  
ATOM    150 HG23 ILE A  10     122.519   1.870 -23.085  1.00  0.00           H  
ATOM    151 HD11 ILE A  10     121.431  -2.431 -21.946  1.00  0.00           H  
ATOM    152 HD12 ILE A  10     122.950  -2.333 -22.534  1.00  0.00           H  
ATOM    153 HD13 ILE A  10     122.695  -2.295 -20.921  1.00  0.00           H  
ATOM    154  N   SER A  11     118.602   0.988 -22.424  1.00  0.00           N  
ATOM    155  CA  SER A  11     117.712   1.517 -21.397  1.00  0.00           C  
ATOM    156  C   SER A  11     116.312   0.923 -21.528  1.00  0.00           C  
ATOM    157  O   SER A  11     115.328   1.648 -21.669  1.00  0.00           O  
ATOM    158  CB  SER A  11     117.644   3.043 -21.490  1.00  0.00           C  
ATOM    159  OG  SER A  11     118.936   3.618 -21.400  1.00  0.00           O  
ATOM    160  H   SER A  11     118.687   1.474 -23.294  1.00  0.00           H  
ATOM    161  HA  SER A  11     118.076   1.241 -20.507  1.00  0.00           H  
ATOM    162  HB2 SER A  11     117.233   3.298 -22.365  1.00  0.00           H  
ATOM    163  HB3 SER A  11     117.079   3.390 -20.742  1.00  0.00           H  
ATOM    164  HG  SER A  11     119.552   3.590 -22.187  1.00  0.00           H  
ATOM    165  N   THR A  12     116.231  -0.403 -21.481  1.00  0.00           N  
ATOM    166  CA  THR A  12     114.952  -1.094 -21.592  1.00  0.00           C  
ATOM    167  C   THR A  12     114.210  -1.087 -20.260  1.00  0.00           C  
ATOM    168  O   THR A  12     112.982  -1.021 -20.221  1.00  0.00           O  
ATOM    169  CB  THR A  12     115.135  -2.550 -22.056  1.00  0.00           C  
ATOM    170  OG1 THR A  12     116.283  -2.654 -22.907  1.00  0.00           O  
ATOM    171  CG2 THR A  12     113.901  -3.040 -22.798  1.00  0.00           C  
ATOM    172  H   THR A  12     117.067  -0.939 -21.367  1.00  0.00           H  
ATOM    173  HA  THR A  12     114.392  -0.606 -22.262  1.00  0.00           H  
ATOM    174  HB  THR A  12     115.313  -3.106 -21.244  1.00  0.00           H  
ATOM    175  HG1 THR A  12     116.250  -2.290 -23.838  1.00  0.00           H  
ATOM    176 HG21 THR A  12     113.102  -3.001 -22.198  1.00  0.00           H  
ATOM    177 HG22 THR A  12     113.739  -2.473 -23.605  1.00  0.00           H  
ATOM    178 HG23 THR A  12     114.059  -3.986 -23.081  1.00  0.00           H  
ATOM    179  N   LEU A  13     114.967  -1.157 -19.169  1.00  0.00           N  
ATOM    180  CA  LEU A  13     114.385  -1.157 -17.832  1.00  0.00           C  
ATOM    181  C   LEU A  13     114.066   0.263 -17.372  1.00  0.00           C  
ATOM    182  O   LEU A  13     113.231   0.466 -16.491  1.00  0.00           O  
ATOM    183  CB  LEU A  13     115.338  -1.824 -16.840  1.00  0.00           C  
ATOM    184  CG  LEU A  13     114.845  -1.858 -15.392  1.00  0.00           C  
ATOM    185  CD1 LEU A  13     115.261  -3.155 -14.716  1.00  0.00           C  
ATOM    186  CD2 LEU A  13     115.377  -0.659 -14.622  1.00  0.00           C  
ATOM    187  H   LEU A  13     115.961  -1.211 -19.268  1.00  0.00           H  
ATOM    188  HA  LEU A  13     113.530  -1.674 -17.864  1.00  0.00           H  
ATOM    189  HB2 LEU A  13     115.487  -2.767 -17.138  1.00  0.00           H  
ATOM    190  HB3 LEU A  13     116.205  -1.327 -16.860  1.00  0.00           H  
ATOM    191  HG  LEU A  13     113.847  -1.788 -15.384  1.00  0.00           H  
ATOM    192 HD11 LEU A  13     116.258  -3.229 -14.720  1.00  0.00           H  
ATOM    193 HD12 LEU A  13     114.930  -3.159 -13.772  1.00  0.00           H  
ATOM    194 HD13 LEU A  13     114.867  -3.930 -15.210  1.00  0.00           H  
ATOM    195 HD21 LEU A  13     116.377  -0.681 -14.634  1.00  0.00           H  
ATOM    196 HD22 LEU A  13     115.057   0.180 -15.063  1.00  0.00           H  
ATOM    197 HD23 LEU A  13     115.054  -0.682 -13.676  1.00  0.00           H  
ATOM    198  N   PHE A  14     114.735   1.244 -17.974  1.00  0.00           N  
ATOM    199  CA  PHE A  14     114.523   2.646 -17.625  1.00  0.00           C  
ATOM    200  C   PHE A  14     113.036   2.987 -17.591  1.00  0.00           C  
ATOM    201  O   PHE A  14     112.539   3.543 -16.611  1.00  0.00           O  
ATOM    202  CB  PHE A  14     115.242   3.554 -18.625  1.00  0.00           C  
ATOM    203  CG  PHE A  14     115.121   5.016 -18.302  1.00  0.00           C  
ATOM    204  CD1 PHE A  14     115.877   5.579 -17.286  1.00  0.00           C  
ATOM    205  CD2 PHE A  14     114.252   5.826 -19.014  1.00  0.00           C  
ATOM    206  CE1 PHE A  14     115.768   6.924 -16.987  1.00  0.00           C  
ATOM    207  CE2 PHE A  14     114.138   7.172 -18.719  1.00  0.00           C  
ATOM    208  CZ  PHE A  14     114.897   7.721 -17.704  1.00  0.00           C  
ATOM    209  H   PHE A  14     115.401   1.015 -18.684  1.00  0.00           H  
ATOM    210  HA  PHE A  14     114.863   2.761 -16.692  1.00  0.00           H  
ATOM    211  HB2 PHE A  14     116.212   3.310 -18.633  1.00  0.00           H  
ATOM    212  HB3 PHE A  14     114.852   3.396 -19.532  1.00  0.00           H  
ATOM    213  HD1 PHE A  14     116.509   5.006 -16.763  1.00  0.00           H  
ATOM    214  HD2 PHE A  14     113.701   5.433 -19.750  1.00  0.00           H  
ATOM    215  HE1 PHE A  14     116.320   7.318 -16.252  1.00  0.00           H  
ATOM    216  HE2 PHE A  14     113.507   7.746 -19.241  1.00  0.00           H  
ATOM    217  HZ  PHE A  14     114.816   8.694 -17.488  1.00  0.00           H  
ATOM    218  N   GLU A  15     112.331   2.650 -18.665  1.00  0.00           N  
ATOM    219  CA  GLU A  15     110.901   2.920 -18.756  1.00  0.00           C  
ATOM    220  C   GLU A  15     110.138   2.179 -17.662  1.00  0.00           C  
ATOM    221  O   GLU A  15     109.102   2.646 -17.188  1.00  0.00           O  
ATOM    222  CB  GLU A  15     110.370   2.516 -20.133  1.00  0.00           C  
ATOM    223  CG  GLU A  15     109.475   3.566 -20.771  1.00  0.00           C  
ATOM    224  CD  GLU A  15     109.068   3.203 -22.185  1.00  0.00           C  
ATOM    225  OE1 GLU A  15     109.802   3.569 -23.127  1.00  0.00           O  
ATOM    226  OE2 GLU A  15     108.014   2.553 -22.352  1.00  0.00           O  
ATOM    227  H   GLU A  15     112.792   2.200 -19.430  1.00  0.00           H  
ATOM    228  HA  GLU A  15     110.743   3.903 -18.661  1.00  0.00           H  
ATOM    229  HB2 GLU A  15     111.150   2.355 -20.738  1.00  0.00           H  
ATOM    230  HB3 GLU A  15     109.845   1.671 -20.034  1.00  0.00           H  
ATOM    231  HG2 GLU A  15     108.649   3.664 -20.216  1.00  0.00           H  
ATOM    232  HG3 GLU A  15     109.967   4.437 -20.794  1.00  0.00           H  
ATOM    233  N   GLN A  16     110.656   1.021 -17.266  1.00  0.00           N  
ATOM    234  CA  GLN A  16     110.024   0.216 -16.227  1.00  0.00           C  
ATOM    235  C   GLN A  16     110.347   0.765 -14.842  1.00  0.00           C  
ATOM    236  O   GLN A  16     109.520   0.709 -13.932  1.00  0.00           O  
ATOM    237  CB  GLN A  16     110.482  -1.240 -16.330  1.00  0.00           C  
ATOM    238  CG  GLN A  16     109.487  -2.233 -15.752  1.00  0.00           C  
ATOM    239  CD  GLN A  16     108.697  -2.958 -16.824  1.00  0.00           C  
ATOM    240  OE1 GLN A  16     108.953  -4.126 -17.116  1.00  0.00           O  
ATOM    241  NE2 GLN A  16     107.730  -2.268 -17.416  1.00  0.00           N  
ATOM    242  H   GLN A  16     111.500   0.694 -17.691  1.00  0.00           H  
ATOM    243  HA  GLN A  16     109.034   0.281 -16.354  1.00  0.00           H  
ATOM    244  HB2 GLN A  16     110.623  -1.460 -17.295  1.00  0.00           H  
ATOM    245  HB3 GLN A  16     111.346  -1.336 -15.837  1.00  0.00           H  
ATOM    246  HG2 GLN A  16     109.987  -2.909 -15.210  1.00  0.00           H  
ATOM    247  HG3 GLN A  16     108.848  -1.740 -15.162  1.00  0.00           H  
ATOM    248 HE21 GLN A  16     107.556  -1.321 -17.148  1.00  0.00           H  
ATOM    249 HE22 GLN A  16     107.176  -2.696 -18.130  1.00  0.00           H  
ATOM    250  N   ARG A  17     111.556   1.296 -14.688  1.00  0.00           N  
ATOM    251  CA  ARG A  17     111.988   1.858 -13.414  1.00  0.00           C  
ATOM    252  C   ARG A  17     111.091   3.021 -13.003  1.00  0.00           C  
ATOM    253  O   ARG A  17     110.824   3.225 -11.819  1.00  0.00           O  
ATOM    254  CB  ARG A  17     113.444   2.324 -13.505  1.00  0.00           C  
ATOM    255  CG  ARG A  17     114.321   1.804 -12.378  1.00  0.00           C  
ATOM    256  CD  ARG A  17     115.789   2.112 -12.628  1.00  0.00           C  
ATOM    257  NE  ARG A  17     116.534   2.277 -11.382  1.00  0.00           N  
ATOM    258  CZ  ARG A  17     117.728   2.860 -11.304  1.00  0.00           C  
ATOM    259  NH1 ARG A  17     118.315   3.334 -12.396  1.00  0.00           N  
ATOM    260  NH2 ARG A  17     118.338   2.968 -10.132  1.00  0.00           N  
ATOM    261  H   ARG A  17     112.185   1.310 -15.465  1.00  0.00           H  
ATOM    262  HA  ARG A  17     111.923   1.146 -12.715  1.00  0.00           H  
ATOM    263  HB2 ARG A  17     113.824   2.006 -14.374  1.00  0.00           H  
ATOM    264  HB3 ARG A  17     113.458   3.324 -13.481  1.00  0.00           H  
ATOM    265  HG2 ARG A  17     114.042   2.236 -11.520  1.00  0.00           H  
ATOM    266  HG3 ARG A  17     114.207   0.813 -12.305  1.00  0.00           H  
ATOM    267  HD2 ARG A  17     116.191   1.359 -13.149  1.00  0.00           H  
ATOM    268  HD3 ARG A  17     115.854   2.957 -13.159  1.00  0.00           H  
ATOM    269  HE  ARG A  17     116.194   1.960 -10.497  1.00  0.00           H  
ATOM    270 HH11 ARG A  17     117.860   3.255 -13.283  1.00  0.00           H  
ATOM    271 HH12 ARG A  17     119.213   3.770 -12.332  1.00  0.00           H  
ATOM    272 HH21 ARG A  17     117.900   2.613  -9.306  1.00  0.00           H  
ATOM    273 HH22 ARG A  17     119.236   3.405 -10.074  1.00  0.00           H  
ATOM    274  N   GLN A  18     110.629   3.782 -13.990  1.00  0.00           N  
ATOM    275  CA  GLN A  18     109.761   4.925 -13.733  1.00  0.00           C  
ATOM    276  C   GLN A  18     108.345   4.467 -13.401  1.00  0.00           C  
ATOM    277  O   GLN A  18     107.663   5.074 -12.575  1.00  0.00           O  
ATOM    278  CB  GLN A  18     109.737   5.857 -14.946  1.00  0.00           C  
ATOM    279  CG  GLN A  18     110.944   6.776 -15.031  1.00  0.00           C  
ATOM    280  CD  GLN A  18     110.725   7.940 -15.978  1.00  0.00           C  
ATOM    281  OE1 GLN A  18     110.995   7.840 -17.175  1.00  0.00           O  
ATOM    282  NE2 GLN A  18     110.234   9.052 -15.445  1.00  0.00           N  
ATOM    283  H   GLN A  18     110.883   3.565 -14.933  1.00  0.00           H  
ATOM    284  HA  GLN A  18     110.120   5.403 -12.931  1.00  0.00           H  
ATOM    285  HB2 GLN A  18     109.707   5.298 -15.775  1.00  0.00           H  
ATOM    286  HB3 GLN A  18     108.913   6.422 -14.895  1.00  0.00           H  
ATOM    287  HG2 GLN A  18     111.137   7.137 -14.119  1.00  0.00           H  
ATOM    288  HG3 GLN A  18     111.729   6.246 -15.352  1.00  0.00           H  
ATOM    289 HE21 GLN A  18     110.029   9.089 -14.467  1.00  0.00           H  
ATOM    290 HE22 GLN A  18     110.069   9.852 -16.021  1.00  0.00           H  
ATOM    291  N   ALA A  19     107.908   3.392 -14.049  1.00  0.00           N  
ATOM    292  CA  ALA A  19     106.573   2.852 -13.822  1.00  0.00           C  
ATOM    293  C   ALA A  19     106.507   2.095 -12.501  1.00  0.00           C  
ATOM    294  O   ALA A  19     105.592   2.298 -11.703  1.00  0.00           O  
ATOM    295  CB  ALA A  19     106.169   1.944 -14.974  1.00  0.00           C  
ATOM    296  H   ALA A  19     108.510   2.942 -14.709  1.00  0.00           H  
ATOM    297  HA  ALA A  19     105.927   3.614 -13.781  1.00  0.00           H  
ATOM    298  HB1 ALA A  19     105.253   1.578 -14.810  1.00  0.00           H  
ATOM    299  HB2 ALA A  19     106.821   1.190 -15.045  1.00  0.00           H  
ATOM    300  HB3 ALA A  19     106.171   2.468 -15.825  1.00  0.00           H  
ATOM    301  N   MET A  20     107.482   1.221 -12.276  1.00  0.00           N  
ATOM    302  CA  MET A  20     107.535   0.432 -11.051  1.00  0.00           C  
ATOM    303  C   MET A  20     107.756   1.329  -9.837  1.00  0.00           C  
ATOM    304  O   MET A  20     107.218   1.077  -8.760  1.00  0.00           O  
ATOM    305  CB  MET A  20     108.649  -0.612 -11.138  1.00  0.00           C  
ATOM    306  CG  MET A  20     108.194  -1.940 -11.724  1.00  0.00           C  
ATOM    307  SD  MET A  20     108.663  -3.351 -10.703  1.00  0.00           S  
ATOM    308  CE  MET A  20     107.962  -2.876  -9.125  1.00  0.00           C  
ATOM    309  H   MET A  20     108.198   1.101 -12.964  1.00  0.00           H  
ATOM    310  HA  MET A  20     106.650  -0.021 -10.940  1.00  0.00           H  
ATOM    311  HB2 MET A  20     109.381  -0.247 -11.714  1.00  0.00           H  
ATOM    312  HB3 MET A  20     109.001  -0.778 -10.217  1.00  0.00           H  
ATOM    313  HG2 MET A  20     107.198  -1.919 -11.813  1.00  0.00           H  
ATOM    314  HG3 MET A  20     108.607  -2.042 -12.629  1.00  0.00           H  
ATOM    315  HE1 MET A  20     108.370  -2.011  -8.832  1.00  0.00           H  
ATOM    316  HE2 MET A  20     106.974  -2.761  -9.226  1.00  0.00           H  
ATOM    317  HE3 MET A  20     108.147  -3.581  -8.440  1.00  0.00           H  
ATOM    318  N   LEU A  21     108.553   2.377 -10.019  1.00  0.00           N  
ATOM    319  CA  LEU A  21     108.845   3.312  -8.939  1.00  0.00           C  
ATOM    320  C   LEU A  21     107.608   4.126  -8.574  1.00  0.00           C  
ATOM    321  O   LEU A  21     107.442   4.541  -7.427  1.00  0.00           O  
ATOM    322  CB  LEU A  21     109.986   4.249  -9.339  1.00  0.00           C  
ATOM    323  CG  LEU A  21     110.406   5.253  -8.265  1.00  0.00           C  
ATOM    324  CD1 LEU A  21     111.901   5.523  -8.340  1.00  0.00           C  
ATOM    325  CD2 LEU A  21     109.620   6.547  -8.412  1.00  0.00           C  
ATOM    326  H   LEU A  21     108.962   2.528 -10.919  1.00  0.00           H  
ATOM    327  HA  LEU A  21     109.121   2.785  -8.135  1.00  0.00           H  
ATOM    328  HB2 LEU A  21     110.782   3.689  -9.567  1.00  0.00           H  
ATOM    329  HB3 LEU A  21     109.697   4.763 -10.147  1.00  0.00           H  
ATOM    330  HG  LEU A  21     110.184   4.881  -7.364  1.00  0.00           H  
ATOM    331 HD11 LEU A  21     112.128   5.897  -9.239  1.00  0.00           H  
ATOM    332 HD12 LEU A  21     112.156   6.181  -7.631  1.00  0.00           H  
ATOM    333 HD13 LEU A  21     112.402   4.669  -8.198  1.00  0.00           H  
ATOM    334 HD21 LEU A  21     108.644   6.348  -8.319  1.00  0.00           H  
ATOM    335 HD22 LEU A  21     109.895   7.203  -7.709  1.00  0.00           H  
ATOM    336 HD23 LEU A  21     109.796   6.934  -9.317  1.00  0.00           H  
ATOM    337  N   GLN A  22     106.741   4.351  -9.557  1.00  0.00           N  
ATOM    338  CA  GLN A  22     105.518   5.114  -9.339  1.00  0.00           C  
ATOM    339  C   GLN A  22     104.677   4.486  -8.230  1.00  0.00           C  
ATOM    340  O   GLN A  22     104.534   5.055  -7.148  1.00  0.00           O  
ATOM    341  CB  GLN A  22     104.705   5.196 -10.634  1.00  0.00           C  
ATOM    342  CG  GLN A  22     104.523   6.614 -11.149  1.00  0.00           C  
ATOM    343  CD  GLN A  22     103.323   6.751 -12.066  1.00  0.00           C  
ATOM    344  OE1 GLN A  22     103.054   5.877 -12.890  1.00  0.00           O  
ATOM    345  NE2 GLN A  22     102.594   7.852 -11.926  1.00  0.00           N  
ATOM    346  H   GLN A  22     106.933   3.988 -10.469  1.00  0.00           H  
ATOM    347  HA  GLN A  22     105.782   6.030  -9.036  1.00  0.00           H  
ATOM    348  HB2 GLN A  22     105.175   4.663 -11.337  1.00  0.00           H  
ATOM    349  HB3 GLN A  22     103.801   4.803 -10.466  1.00  0.00           H  
ATOM    350  HG2 GLN A  22     104.400   7.226 -10.367  1.00  0.00           H  
ATOM    351  HG3 GLN A  22     105.344   6.879 -11.654  1.00  0.00           H  
ATOM    352 HE21 GLN A  22     102.849   8.537 -11.243  1.00  0.00           H  
ATOM    353 HE22 GLN A  22     101.790   7.996 -12.503  1.00  0.00           H  
ATOM    354  N   SER A  23     104.123   3.310  -8.508  1.00  0.00           N  
ATOM    355  CA  SER A  23     103.299   2.602  -7.535  1.00  0.00           C  
ATOM    356  C   SER A  23     102.150   3.481  -7.049  1.00  0.00           C  
ATOM    357  O   SER A  23     101.911   4.562  -7.588  1.00  0.00           O  
ATOM    358  CB  SER A  23     104.150   2.153  -6.346  1.00  0.00           C  
ATOM    359  OG  SER A  23     104.391   3.228  -5.455  1.00  0.00           O  
ATOM    360  H   SER A  23     104.275   2.900  -9.407  1.00  0.00           H  
ATOM    361  HA  SER A  23     102.900   1.808  -7.994  1.00  0.00           H  
ATOM    362  HB2 SER A  23     103.669   1.425  -5.857  1.00  0.00           H  
ATOM    363  HB3 SER A  23     105.025   1.806  -6.684  1.00  0.00           H  
ATOM    364  HG  SER A  23     103.925   4.102  -5.589  1.00  0.00           H  
ATOM    365  N   ILE A  24     101.442   3.010  -6.028  1.00  0.00           N  
ATOM    366  CA  ILE A  24     100.320   3.753  -5.469  1.00  0.00           C  
ATOM    367  C   ILE A  24     100.776   4.667  -4.337  1.00  0.00           C  
ATOM    368  O   ILE A  24     100.718   5.891  -4.452  1.00  0.00           O  
ATOM    369  CB  ILE A  24      99.224   2.806  -4.942  1.00  0.00           C  
ATOM    370  CG1 ILE A  24      98.881   1.751  -5.995  1.00  0.00           C  
ATOM    371  CG2 ILE A  24      97.984   3.597  -4.551  1.00  0.00           C  
ATOM    372  CD1 ILE A  24      99.600   0.435  -5.790  1.00  0.00           C  
ATOM    373  H   ILE A  24     101.685   2.124  -5.634  1.00  0.00           H  
ATOM    374  HA  ILE A  24      99.997   4.351  -6.200  1.00  0.00           H  
ATOM    375  HB  ILE A  24      99.579   2.338  -4.135  1.00  0.00           H  
ATOM    376 HG12 ILE A  24      97.897   1.587  -5.974  1.00  0.00           H  
ATOM    377 HG13 ILE A  24      99.127   2.111  -6.894  1.00  0.00           H  
ATOM    378 HG21 ILE A  24      98.226   4.265  -3.848  1.00  0.00           H  
ATOM    379 HG22 ILE A  24      97.616   4.070  -5.352  1.00  0.00           H  
ATOM    380 HG23 ILE A  24      97.298   2.968  -4.186  1.00  0.00           H  
ATOM    381 HD11 ILE A  24     100.587   0.592  -5.792  1.00  0.00           H  
ATOM    382 HD12 ILE A  24      99.328   0.041  -4.913  1.00  0.00           H  
ATOM    383 HD13 ILE A  24      99.362  -0.197  -6.528  1.00  0.00           H  
ATOM    384  N   LYS A  25     101.231   4.064  -3.243  1.00  0.00           N  
ATOM    385  CA  LYS A  25     101.699   4.824  -2.088  1.00  0.00           C  
ATOM    386  C   LYS A  25     100.605   5.751  -1.566  1.00  0.00           C  
ATOM    387  O   LYS A  25     100.836   6.941  -1.348  1.00  0.00           O  
ATOM    388  CB  LYS A  25     102.943   5.635  -2.457  1.00  0.00           C  
ATOM    389  CG  LYS A  25     103.824   5.973  -1.265  1.00  0.00           C  
ATOM    390  CD  LYS A  25     105.167   6.532  -1.706  1.00  0.00           C  
ATOM    391  CE  LYS A  25     106.284   6.104  -0.769  1.00  0.00           C  
ATOM    392  NZ  LYS A  25     105.902   6.263   0.662  1.00  0.00           N  
ATOM    393  H   LYS A  25     101.253   3.065  -3.211  1.00  0.00           H  
ATOM    394  HA  LYS A  25     101.943   4.181  -1.362  1.00  0.00           H  
ATOM    395  HB2 LYS A  25     103.484   5.105  -3.110  1.00  0.00           H  
ATOM    396  HB3 LYS A  25     102.648   6.489  -2.885  1.00  0.00           H  
ATOM    397  HG2 LYS A  25     103.359   6.654  -0.699  1.00  0.00           H  
ATOM    398  HG3 LYS A  25     103.978   5.143  -0.729  1.00  0.00           H  
ATOM    399  HD2 LYS A  25     105.371   6.200  -2.627  1.00  0.00           H  
ATOM    400  HD3 LYS A  25     105.116   7.531  -1.716  1.00  0.00           H  
ATOM    401  HE2 LYS A  25     106.499   5.143  -0.941  1.00  0.00           H  
ATOM    402  HE3 LYS A  25     107.092   6.664  -0.952  1.00  0.00           H  
ATOM    403  HZ1 LYS A  25     105.075   5.823   1.011  1.00  0.00           H  
ATOM    404  HZ2 LYS A  25     106.522   5.952   1.382  1.00  0.00           H  
ATOM    405  HZ3 LYS A  25     105.725   7.174   1.034  1.00  0.00           H  
ATOM    406  N   GLU A  26      99.414   5.197  -1.366  1.00  0.00           N  
ATOM    407  CA  GLU A  26      98.283   5.973  -0.871  1.00  0.00           C  
ATOM    408  C   GLU A  26      98.143   5.827   0.642  1.00  0.00           C  
ATOM    409  O   GLU A  26      97.040   5.659   1.161  1.00  0.00           O  
ATOM    410  CB  GLU A  26      96.992   5.528  -1.561  1.00  0.00           C  
ATOM    411  CG  GLU A  26      95.829   6.485  -1.354  1.00  0.00           C  
ATOM    412  CD  GLU A  26      94.824   6.434  -2.488  1.00  0.00           C  
ATOM    413  OE1 GLU A  26      95.216   6.710  -3.642  1.00  0.00           O  
ATOM    414  OE2 GLU A  26      93.645   6.118  -2.223  1.00  0.00           O  
ATOM    415  H   GLU A  26      99.290   4.224  -1.560  1.00  0.00           H  
ATOM    416  HA  GLU A  26      98.419   6.937  -1.098  1.00  0.00           H  
ATOM    417  HB2 GLU A  26      97.168   5.452  -2.542  1.00  0.00           H  
ATOM    418  HB3 GLU A  26      96.733   4.633  -1.199  1.00  0.00           H  
ATOM    419  HG2 GLU A  26      95.363   6.245  -0.503  1.00  0.00           H  
ATOM    420  HG3 GLU A  26      96.187   7.416  -1.286  1.00  0.00           H  
ATOM    421  N   GLY A  27      99.270   5.893   1.344  1.00  0.00           N  
ATOM    422  CA  GLY A  27      99.252   5.766   2.789  1.00  0.00           C  
ATOM    423  C   GLY A  27      98.902   4.363   3.244  1.00  0.00           C  
ATOM    424  O   GLY A  27      97.945   3.764   2.752  1.00  0.00           O  
ATOM    425  H   GLY A  27     100.140   6.032   0.871  1.00  0.00           H  
ATOM    426  HA2 GLY A  27      98.574   6.402   3.158  1.00  0.00           H  
ATOM    427  HA3 GLY A  27     100.157   6.002   3.143  1.00  0.00           H  
ATOM    428  N   VAL A  28      99.678   3.837   4.187  1.00  0.00           N  
ATOM    429  CA  VAL A  28      99.444   2.496   4.708  1.00  0.00           C  
ATOM    430  C   VAL A  28      98.982   2.543   6.161  1.00  0.00           C  
ATOM    431  O   VAL A  28      99.790   2.705   7.075  1.00  0.00           O  
ATOM    432  CB  VAL A  28     100.712   1.627   4.613  1.00  0.00           C  
ATOM    433  CG1 VAL A  28     100.402   0.185   4.985  1.00  0.00           C  
ATOM    434  CG2 VAL A  28     101.312   1.709   3.218  1.00  0.00           C  
ATOM    435  H   VAL A  28     100.440   4.374   4.547  1.00  0.00           H  
ATOM    436  HA  VAL A  28      98.710   2.084   4.169  1.00  0.00           H  
ATOM    437  HB  VAL A  28     101.370   1.976   5.280  1.00  0.00           H  
ATOM    438 HG11 VAL A  28      99.715  -0.187   4.361  1.00  0.00           H  
ATOM    439 HG12 VAL A  28     101.243  -0.352   4.914  1.00  0.00           H  
ATOM    440 HG13 VAL A  28     100.058   0.143   5.923  1.00  0.00           H  
ATOM    441 HG21 VAL A  28     100.647   1.382   2.546  1.00  0.00           H  
ATOM    442 HG22 VAL A  28     101.556   2.657   3.012  1.00  0.00           H  
ATOM    443 HG23 VAL A  28     102.132   1.138   3.181  1.00  0.00           H  
ATOM    444  N   VAL A  29      97.677   2.401   6.366  1.00  0.00           N  
ATOM    445  CA  VAL A  29      97.107   2.426   7.708  1.00  0.00           C  
ATOM    446  C   VAL A  29      96.127   1.275   7.910  1.00  0.00           C  
ATOM    447  O   VAL A  29      95.309   0.983   7.037  1.00  0.00           O  
ATOM    448  CB  VAL A  29      96.382   3.757   7.986  1.00  0.00           C  
ATOM    449  CG1 VAL A  29      95.958   3.842   9.446  1.00  0.00           C  
ATOM    450  CG2 VAL A  29      97.268   4.935   7.609  1.00  0.00           C  
ATOM    451  H   VAL A  29      97.071   2.274   5.581  1.00  0.00           H  
ATOM    452  HA  VAL A  29      97.856   2.305   8.359  1.00  0.00           H  
ATOM    453  HB  VAL A  29      95.552   3.772   7.429  1.00  0.00           H  
ATOM    454 HG11 VAL A  29      95.335   3.090   9.663  1.00  0.00           H  
ATOM    455 HG12 VAL A  29      96.763   3.790  10.037  1.00  0.00           H  
ATOM    456 HG13 VAL A  29      95.492   4.714   9.594  1.00  0.00           H  
ATOM    457 HG21 VAL A  29      98.110   4.909   8.148  1.00  0.00           H  
ATOM    458 HG22 VAL A  29      97.493   4.889   6.636  1.00  0.00           H  
ATOM    459 HG23 VAL A  29      96.778   5.786   7.798  1.00  0.00           H  
ATOM    460  N   ALA A  30      96.215   0.625   9.065  1.00  0.00           N  
ATOM    461  CA  ALA A  30      95.337  -0.495   9.381  1.00  0.00           C  
ATOM    462  C   ALA A  30      94.301  -0.104  10.429  1.00  0.00           C  
ATOM    463  O   ALA A  30      94.633   0.496  11.451  1.00  0.00           O  
ATOM    464  CB  ALA A  30      96.153  -1.685   9.862  1.00  0.00           C  
ATOM    465  H   ALA A  30      96.901   0.911   9.734  1.00  0.00           H  
ATOM    466  HA  ALA A  30      94.855  -0.762   8.547  1.00  0.00           H  
ATOM    467  HB1 ALA A  30      96.792  -1.960   9.144  1.00  0.00           H  
ATOM    468  HB2 ALA A  30      95.543  -2.448  10.076  1.00  0.00           H  
ATOM    469  HB3 ALA A  30      96.664  -1.426  10.682  1.00  0.00           H  
ATOM    470  N   VAL A  31      93.043  -0.448  10.168  1.00  0.00           N  
ATOM    471  CA  VAL A  31      91.957  -0.134  11.089  1.00  0.00           C  
ATOM    472  C   VAL A  31      91.212  -1.400  11.506  1.00  0.00           C  
ATOM    473  O   VAL A  31      90.534  -2.029  10.694  1.00  0.00           O  
ATOM    474  CB  VAL A  31      90.960   0.862  10.464  1.00  0.00           C  
ATOM    475  CG1 VAL A  31      91.650   2.181  10.150  1.00  0.00           C  
ATOM    476  CG2 VAL A  31      90.327   0.273   9.212  1.00  0.00           C  
ATOM    477  H   VAL A  31      92.837  -0.934   9.319  1.00  0.00           H  
ATOM    478  HA  VAL A  31      92.360   0.267  11.911  1.00  0.00           H  
ATOM    479  HB  VAL A  31      90.249   1.047  11.143  1.00  0.00           H  
ATOM    480 HG11 VAL A  31      92.396   2.029   9.501  1.00  0.00           H  
ATOM    481 HG12 VAL A  31      90.980   2.804   9.747  1.00  0.00           H  
ATOM    482 HG13 VAL A  31      92.015   2.582  10.990  1.00  0.00           H  
ATOM    483 HG21 VAL A  31      89.837  -0.567   9.446  1.00  0.00           H  
ATOM    484 HG22 VAL A  31      89.686   0.936   8.826  1.00  0.00           H  
ATOM    485 HG23 VAL A  31      91.039   0.068   8.540  1.00  0.00           H  
ATOM    486  N   ASP A  32      91.342  -1.766  12.778  1.00  0.00           N  
ATOM    487  CA  ASP A  32      90.687  -2.959  13.306  1.00  0.00           C  
ATOM    488  C   ASP A  32      89.181  -2.918  13.062  1.00  0.00           C  
ATOM    489  O   ASP A  32      88.459  -2.157  13.705  1.00  0.00           O  
ATOM    490  CB  ASP A  32      90.966  -3.098  14.804  1.00  0.00           C  
ATOM    491  CG  ASP A  32      90.522  -4.440  15.353  1.00  0.00           C  
ATOM    492  OD1 ASP A  32      90.356  -5.384  14.552  1.00  0.00           O  
ATOM    493  OD2 ASP A  32      90.341  -4.547  16.584  1.00  0.00           O  
ATOM    494  H   ASP A  32      91.904  -1.209  13.389  1.00  0.00           H  
ATOM    495  HA  ASP A  32      91.042  -3.737  12.787  1.00  0.00           H  
ATOM    496  HB2 ASP A  32      91.949  -2.996  14.957  1.00  0.00           H  
ATOM    497  HB3 ASP A  32      90.477  -2.373  15.289  1.00  0.00           H  
ATOM    498  N   ASP A  33      88.715  -3.746  12.130  1.00  0.00           N  
ATOM    499  CA  ASP A  33      87.295  -3.809  11.799  1.00  0.00           C  
ATOM    500  C   ASP A  33      86.785  -2.450  11.323  1.00  0.00           C  
ATOM    501  O   ASP A  33      86.718  -2.189  10.122  1.00  0.00           O  
ATOM    502  CB  ASP A  33      86.488  -4.286  13.009  1.00  0.00           C  
ATOM    503  CG  ASP A  33      86.736  -5.747  13.330  1.00  0.00           C  
ATOM    504  OD1 ASP A  33      87.195  -6.483  12.431  1.00  0.00           O  
ATOM    505  OD2 ASP A  33      86.470  -6.156  14.480  1.00  0.00           O  
ATOM    506  H   ASP A  33      89.355  -4.341  11.644  1.00  0.00           H  
ATOM    507  HA  ASP A  33      87.205  -4.438  11.027  1.00  0.00           H  
ATOM    508  HB2 ASP A  33      86.744  -3.734  13.802  1.00  0.00           H  
ATOM    509  HB3 ASP A  33      85.515  -4.159  12.815  1.00  0.00           H  
ATOM    510  N   ARG A  34      86.427  -1.587  12.269  1.00  0.00           N  
ATOM    511  CA  ARG A  34      85.930  -0.257  11.943  1.00  0.00           C  
ATOM    512  C   ARG A  34      87.091   0.666  11.575  1.00  0.00           C  
ATOM    513  O   ARG A  34      88.145   0.198  11.143  1.00  0.00           O  
ATOM    514  CB  ARG A  34      85.140   0.316  13.125  1.00  0.00           C  
ATOM    515  CG  ARG A  34      84.154  -0.669  13.733  1.00  0.00           C  
ATOM    516  CD  ARG A  34      83.969  -0.426  15.223  1.00  0.00           C  
ATOM    517  NE  ARG A  34      82.643   0.104  15.531  1.00  0.00           N  
ATOM    518  CZ  ARG A  34      82.303   1.382  15.385  1.00  0.00           C  
ATOM    519  NH1 ARG A  34      83.187   2.264  14.934  1.00  0.00           N  
ATOM    520  NH2 ARG A  34      81.075   1.780  15.689  1.00  0.00           N  
ATOM    521  H   ARG A  34      86.501  -1.858  13.229  1.00  0.00           H  
ATOM    522  HA  ARG A  34      85.318  -0.329  11.155  1.00  0.00           H  
ATOM    523  HB2 ARG A  34      85.788   0.593  13.834  1.00  0.00           H  
ATOM    524  HB3 ARG A  34      84.632   1.117  12.807  1.00  0.00           H  
ATOM    525  HG2 ARG A  34      83.269  -0.569  13.277  1.00  0.00           H  
ATOM    526  HG3 ARG A  34      84.496  -1.599  13.598  1.00  0.00           H  
ATOM    527  HD2 ARG A  34      84.093  -1.292  15.707  1.00  0.00           H  
ATOM    528  HD3 ARG A  34      84.660   0.229  15.530  1.00  0.00           H  
ATOM    529  HE  ARG A  34      81.895  -0.463  15.875  1.00  0.00           H  
ATOM    530 HH11 ARG A  34      84.114   1.969  14.703  1.00  0.00           H  
ATOM    531 HH12 ARG A  34      82.925   3.223  14.825  1.00  0.00           H  
ATOM    532 HH21 ARG A  34      80.405   1.120  16.029  1.00  0.00           H  
ATOM    533 HH22 ARG A  34      80.819   2.740  15.578  1.00  0.00           H  
ATOM    534  N   GLY A  35      86.901   1.972  11.743  1.00  0.00           N  
ATOM    535  CA  GLY A  35      87.954   2.917  11.422  1.00  0.00           C  
ATOM    536  C   GLY A  35      88.827   3.246  12.618  1.00  0.00           C  
ATOM    537  O   GLY A  35      89.245   4.391  12.792  1.00  0.00           O  
ATOM    538  H   GLY A  35      86.026   2.305  12.093  1.00  0.00           H  
ATOM    539  HA2 GLY A  35      87.536   3.762  11.089  1.00  0.00           H  
ATOM    540  HA3 GLY A  35      88.529   2.524  10.704  1.00  0.00           H  
ATOM    541  N   GLU A  36      89.104   2.241  13.444  1.00  0.00           N  
ATOM    542  CA  GLU A  36      89.936   2.431  14.626  1.00  0.00           C  
ATOM    543  C   GLU A  36      91.384   2.694  14.229  1.00  0.00           C  
ATOM    544  O   GLU A  36      92.148   1.763  13.971  1.00  0.00           O  
ATOM    545  CB  GLU A  36      89.858   1.201  15.534  1.00  0.00           C  
ATOM    546  CG  GLU A  36      90.699   1.318  16.795  1.00  0.00           C  
ATOM    547  CD  GLU A  36      91.071  -0.032  17.375  1.00  0.00           C  
ATOM    548  OE1 GLU A  36      90.266  -0.587  18.152  1.00  0.00           O  
ATOM    549  OE2 GLU A  36      92.168  -0.535  17.053  1.00  0.00           O  
ATOM    550  H   GLU A  36      88.733   1.333  13.250  1.00  0.00           H  
ATOM    551  HA  GLU A  36      89.591   3.208  15.152  1.00  0.00           H  
ATOM    552  HB2 GLU A  36      88.904   1.066  15.802  1.00  0.00           H  
ATOM    553  HB3 GLU A  36      90.174   0.406  15.016  1.00  0.00           H  
ATOM    554  HG2 GLU A  36      91.539   1.814  16.576  1.00  0.00           H  
ATOM    555  HG3 GLU A  36      90.180   1.828  17.481  1.00  0.00           H  
ATOM    556  N   VAL A  37      91.756   3.969  14.181  1.00  0.00           N  
ATOM    557  CA  VAL A  37      93.112   4.355  13.813  1.00  0.00           C  
ATOM    558  C   VAL A  37      93.981   4.564  15.047  1.00  0.00           C  
ATOM    559  O   VAL A  37      94.052   5.666  15.591  1.00  0.00           O  
ATOM    560  CB  VAL A  37      93.118   5.643  12.969  1.00  0.00           C  
ATOM    561  CG1 VAL A  37      92.554   5.374  11.582  1.00  0.00           C  
ATOM    562  CG2 VAL A  37      92.335   6.746  13.668  1.00  0.00           C  
ATOM    563  H   VAL A  37      91.089   4.681  14.403  1.00  0.00           H  
ATOM    564  HA  VAL A  37      93.509   3.604  13.286  1.00  0.00           H  
ATOM    565  HB  VAL A  37      94.070   5.929  12.858  1.00  0.00           H  
ATOM    566 HG11 VAL A  37      93.111   4.686  11.116  1.00  0.00           H  
ATOM    567 HG12 VAL A  37      91.612   5.047  11.655  1.00  0.00           H  
ATOM    568 HG13 VAL A  37      92.571   6.226  11.059  1.00  0.00           H  
ATOM    569 HG21 VAL A  37      91.388   6.454  13.801  1.00  0.00           H  
ATOM    570 HG22 VAL A  37      92.751   6.942  14.556  1.00  0.00           H  
ATOM    571 HG23 VAL A  37      92.353   7.570  13.102  1.00  0.00           H  
ATOM    572  N   THR A  38      94.643   3.497  15.485  1.00  0.00           N  
ATOM    573  CA  THR A  38      95.510   3.561  16.656  1.00  0.00           C  
ATOM    574  C   THR A  38      96.853   2.882  16.393  1.00  0.00           C  
ATOM    575  O   THR A  38      97.623   2.633  17.321  1.00  0.00           O  
ATOM    576  CB  THR A  38      94.847   2.902  17.880  1.00  0.00           C  
ATOM    577  OG1 THR A  38      95.727   2.968  19.009  1.00  0.00           O  
ATOM    578  CG2 THR A  38      94.496   1.451  17.589  1.00  0.00           C  
ATOM    579  H   THR A  38      94.544   2.629  14.999  1.00  0.00           H  
ATOM    580  HA  THR A  38      95.685   4.524  16.859  1.00  0.00           H  
ATOM    581  HB  THR A  38      94.031   3.435  18.105  1.00  0.00           H  
ATOM    582  HG1 THR A  38      96.678   3.251  18.886  1.00  0.00           H  
ATOM    583 HG21 THR A  38      95.324   0.936  17.367  1.00  0.00           H  
ATOM    584 HG22 THR A  38      94.070   1.061  18.405  1.00  0.00           H  
ATOM    585 HG23 THR A  38      93.856   1.400  16.822  1.00  0.00           H  
ATOM    586  N   LEU A  39      97.131   2.583  15.126  1.00  0.00           N  
ATOM    587  CA  LEU A  39      98.381   1.933  14.751  1.00  0.00           C  
ATOM    588  C   LEU A  39      98.804   2.339  13.343  1.00  0.00           C  
ATOM    589  O   LEU A  39      98.096   2.074  12.371  1.00  0.00           O  
ATOM    590  CB  LEU A  39      98.234   0.412  14.833  1.00  0.00           C  
ATOM    591  CG  LEU A  39      99.538  -0.355  15.052  1.00  0.00           C  
ATOM    592  CD1 LEU A  39      99.252  -1.816  15.361  1.00  0.00           C  
ATOM    593  CD2 LEU A  39     100.439  -0.233  13.833  1.00  0.00           C  
ATOM    594  H   LEU A  39      96.466   2.810  14.414  1.00  0.00           H  
ATOM    595  HA  LEU A  39      99.092   2.230  15.389  1.00  0.00           H  
ATOM    596  HB2 LEU A  39      97.619   0.200  15.593  1.00  0.00           H  
ATOM    597  HB3 LEU A  39      97.828   0.093  13.977  1.00  0.00           H  
ATOM    598  HG  LEU A  39     100.033   0.053  15.819  1.00  0.00           H  
ATOM    599 HD11 LEU A  39      98.758  -2.229  14.596  1.00  0.00           H  
ATOM    600 HD12 LEU A  39     100.115  -2.301  15.501  1.00  0.00           H  
ATOM    601 HD13 LEU A  39      98.696  -1.879  16.190  1.00  0.00           H  
ATOM    602 HD21 LEU A  39      99.963  -0.607  13.037  1.00  0.00           H  
ATOM    603 HD22 LEU A  39     100.644   0.733  13.675  1.00  0.00           H  
ATOM    604 HD23 LEU A  39     101.291  -0.735  13.978  1.00  0.00           H  
ATOM    605  N   ILE A  40      99.961   2.986  13.239  1.00  0.00           N  
ATOM    606  CA  ILE A  40     100.476   3.428  11.948  1.00  0.00           C  
ATOM    607  C   ILE A  40     101.735   2.656  11.565  1.00  0.00           C  
ATOM    608  O   ILE A  40     102.504   2.234  12.429  1.00  0.00           O  
ATOM    609  CB  ILE A  40     100.788   4.939  11.952  1.00  0.00           C  
ATOM    610  CG1 ILE A  40     101.200   5.402  10.553  1.00  0.00           C  
ATOM    611  CG2 ILE A  40     101.878   5.258  12.965  1.00  0.00           C  
ATOM    612  CD1 ILE A  40     101.501   6.882  10.471  1.00  0.00           C  
ATOM    613  H   ILE A  40     100.491   3.174  14.066  1.00  0.00           H  
ATOM    614  HA  ILE A  40      99.779   3.181  11.277  1.00  0.00           H  
ATOM    615  HB  ILE A  40      99.957   5.427  12.211  1.00  0.00           H  
ATOM    616 HG12 ILE A  40     102.011   4.892  10.274  1.00  0.00           H  
ATOM    617 HG13 ILE A  40     100.456   5.193   9.919  1.00  0.00           H  
ATOM    618 HG21 ILE A  40     101.578   4.969  13.873  1.00  0.00           H  
ATOM    619 HG22 ILE A  40     102.720   4.777  12.720  1.00  0.00           H  
ATOM    620 HG23 ILE A  40     102.043   6.244  12.970  1.00  0.00           H  
ATOM    621 HD11 ILE A  40     100.700   7.401  10.766  1.00  0.00           H  
ATOM    622 HD12 ILE A  40     102.274   7.097  11.067  1.00  0.00           H  
ATOM    623 HD13 ILE A  40     101.728   7.127   9.528  1.00  0.00           H  
ATOM    624  N   ASN A  41     101.939   2.474  10.264  1.00  0.00           N  
ATOM    625  CA  ASN A  41     103.104   1.753   9.766  1.00  0.00           C  
ATOM    626  C   ASN A  41     104.333   2.657   9.737  1.00  0.00           C  
ATOM    627  O   ASN A  41     104.216   3.875   9.600  1.00  0.00           O  
ATOM    628  CB  ASN A  41     102.826   1.199   8.366  1.00  0.00           C  
ATOM    629  CG  ASN A  41     103.028  -0.301   8.286  1.00  0.00           C  
ATOM    630  OD1 ASN A  41     102.081  -1.075   8.423  1.00  0.00           O  
ATOM    631  ND2 ASN A  41     104.269  -0.720   8.064  1.00  0.00           N  
ATOM    632  H   ASN A  41     101.277   2.841   9.611  1.00  0.00           H  
ATOM    633  HA  ASN A  41     103.297   1.025  10.424  1.00  0.00           H  
ATOM    634  HB2 ASN A  41     101.880   1.410   8.120  1.00  0.00           H  
ATOM    635  HB3 ASN A  41     103.445   1.642   7.717  1.00  0.00           H  
ATOM    636 HD21 ASN A  41     105.009  -0.056   7.958  1.00  0.00           H  
ATOM    637 HD22 ASN A  41     104.462  -1.699   8.002  1.00  0.00           H  
ATOM    638  N   ASP A  42     105.509   2.053   9.867  1.00  0.00           N  
ATOM    639  CA  ASP A  42     106.760   2.804   9.858  1.00  0.00           C  
ATOM    640  C   ASP A  42     106.918   3.589   8.559  1.00  0.00           C  
ATOM    641  O   ASP A  42     107.527   4.658   8.538  1.00  0.00           O  
ATOM    642  CB  ASP A  42     107.949   1.859  10.043  1.00  0.00           C  
ATOM    643  CG  ASP A  42     107.856   0.629   9.162  1.00  0.00           C  
ATOM    644  OD1 ASP A  42     107.087   0.660   8.179  1.00  0.00           O  
ATOM    645  OD2 ASP A  42     108.552  -0.366   9.456  1.00  0.00           O  
ATOM    646  H   ASP A  42     105.538   1.059   9.974  1.00  0.00           H  
ATOM    647  HA  ASP A  42     106.700   3.476  10.596  1.00  0.00           H  
ATOM    648  HB2 ASP A  42     108.788   2.354   9.818  1.00  0.00           H  
ATOM    649  HB3 ASP A  42     107.980   1.568  10.999  1.00  0.00           H  
ATOM    650  N   ALA A  43     106.366   3.050   7.476  1.00  0.00           N  
ATOM    651  CA  ALA A  43     106.446   3.700   6.174  1.00  0.00           C  
ATOM    652  C   ALA A  43     105.437   4.837   6.063  1.00  0.00           C  
ATOM    653  O   ALA A  43     105.716   5.871   5.454  1.00  0.00           O  
ATOM    654  CB  ALA A  43     106.222   2.684   5.064  1.00  0.00           C  
ATOM    655  H   ALA A  43     105.884   2.177   7.557  1.00  0.00           H  
ATOM    656  HA  ALA A  43     107.364   4.083   6.069  1.00  0.00           H  
ATOM    657  HB1 ALA A  43     106.922   1.972   5.120  1.00  0.00           H  
ATOM    658  HB2 ALA A  43     105.318   2.271   5.171  1.00  0.00           H  
ATOM    659  HB3 ALA A  43     106.278   3.138   4.175  1.00  0.00           H  
ATOM    660  N   ALA A  44     104.263   4.640   6.654  1.00  0.00           N  
ATOM    661  CA  ALA A  44     103.212   5.650   6.620  1.00  0.00           C  
ATOM    662  C   ALA A  44     103.643   6.918   7.347  1.00  0.00           C  
ATOM    663  O   ALA A  44     103.255   8.024   6.971  1.00  0.00           O  
ATOM    664  CB  ALA A  44     101.932   5.098   7.230  1.00  0.00           C  
ATOM    665  H   ALA A  44     104.097   3.778   7.133  1.00  0.00           H  
ATOM    666  HA  ALA A  44     103.029   5.882   5.665  1.00  0.00           H  
ATOM    667  HB1 ALA A  44     101.636   4.297   6.710  1.00  0.00           H  
ATOM    668  HB2 ALA A  44     102.104   4.834   8.179  1.00  0.00           H  
ATOM    669  HB3 ALA A  44     101.217   5.796   7.203  1.00  0.00           H  
ATOM    670  N   GLN A  45     104.449   6.751   8.391  1.00  0.00           N  
ATOM    671  CA  GLN A  45     104.932   7.883   9.173  1.00  0.00           C  
ATOM    672  C   GLN A  45     105.941   8.705   8.377  1.00  0.00           C  
ATOM    673  O   GLN A  45     106.034   9.922   8.544  1.00  0.00           O  
ATOM    674  CB  GLN A  45     105.570   7.395  10.474  1.00  0.00           C  
ATOM    675  CG  GLN A  45     104.571   6.811  11.459  1.00  0.00           C  
ATOM    676  CD  GLN A  45     105.237   5.993  12.548  1.00  0.00           C  
ATOM    677  OE1 GLN A  45     105.840   4.955  12.279  1.00  0.00           O  
ATOM    678  NE2 GLN A  45     105.129   6.457  13.788  1.00  0.00           N  
ATOM    679  H   GLN A  45     104.731   5.826   8.646  1.00  0.00           H  
ATOM    680  HA  GLN A  45     104.148   8.473   9.367  1.00  0.00           H  
ATOM    681  HB2 GLN A  45     106.243   6.690  10.252  1.00  0.00           H  
ATOM    682  HB3 GLN A  45     106.029   8.168  10.911  1.00  0.00           H  
ATOM    683  HG2 GLN A  45     104.066   7.561  11.886  1.00  0.00           H  
ATOM    684  HG3 GLN A  45     103.935   6.222  10.960  1.00  0.00           H  
ATOM    685 HE21 GLN A  45     104.630   7.306  13.963  1.00  0.00           H  
ATOM    686 HE22 GLN A  45     105.547   5.958  14.547  1.00  0.00           H  
ATOM    687  N   GLU A  46     106.696   8.034   7.514  1.00  0.00           N  
ATOM    688  CA  GLU A  46     107.699   8.704   6.695  1.00  0.00           C  
ATOM    689  C   GLU A  46     107.058   9.763   5.803  1.00  0.00           C  
ATOM    690  O   GLU A  46     107.632  10.829   5.578  1.00  0.00           O  
ATOM    691  CB  GLU A  46     108.453   7.682   5.839  1.00  0.00           C  
ATOM    692  CG  GLU A  46     109.933   7.584   6.174  1.00  0.00           C  
ATOM    693  CD  GLU A  46     110.721   6.837   5.117  1.00  0.00           C  
ATOM    694  OE1 GLU A  46     110.373   5.673   4.828  1.00  0.00           O  
ATOM    695  OE2 GLU A  46     111.688   7.416   4.577  1.00  0.00           O  
ATOM    696  H   GLU A  46     106.573   7.046   7.424  1.00  0.00           H  
ATOM    697  HA  GLU A  46     108.374   9.140   7.291  1.00  0.00           H  
ATOM    698  HB2 GLU A  46     108.037   6.784   5.979  1.00  0.00           H  
ATOM    699  HB3 GLU A  46     108.363   7.945   4.879  1.00  0.00           H  
ATOM    700  HG2 GLU A  46     110.306   8.508   6.257  1.00  0.00           H  
ATOM    701  HG3 GLU A  46     110.034   7.105   7.046  1.00  0.00           H  
ATOM    702  N   LEU A  47     105.865   9.465   5.298  1.00  0.00           N  
ATOM    703  CA  LEU A  47     105.148  10.393   4.431  1.00  0.00           C  
ATOM    704  C   LEU A  47     104.891  11.717   5.142  1.00  0.00           C  
ATOM    705  O   LEU A  47     105.434  12.754   4.760  1.00  0.00           O  
ATOM    706  CB  LEU A  47     103.823   9.779   3.975  1.00  0.00           C  
ATOM    707  CG  LEU A  47     103.408  10.125   2.544  1.00  0.00           C  
ATOM    708  CD1 LEU A  47     104.049   9.162   1.556  1.00  0.00           C  
ATOM    709  CD2 LEU A  47     101.893  10.101   2.409  1.00  0.00           C  
ATOM    710  H   LEU A  47     105.449   8.583   5.518  1.00  0.00           H  
ATOM    711  HA  LEU A  47     105.717  10.575   3.629  1.00  0.00           H  
ATOM    712  HB2 LEU A  47     103.902   8.784   4.042  1.00  0.00           H  
ATOM    713  HB3 LEU A  47     103.104  10.099   4.592  1.00  0.00           H  
ATOM    714  HG  LEU A  47     103.703  11.057   2.334  1.00  0.00           H  
ATOM    715 HD11 LEU A  47     103.756   8.228   1.762  1.00  0.00           H  
ATOM    716 HD12 LEU A  47     103.767   9.403   0.627  1.00  0.00           H  
ATOM    717 HD13 LEU A  47     105.045   9.223   1.628  1.00  0.00           H  
ATOM    718 HD21 LEU A  47     101.560   9.187   2.640  1.00  0.00           H  
ATOM    719 HD22 LEU A  47     101.499  10.769   3.040  1.00  0.00           H  
ATOM    720 HD23 LEU A  47     101.623  10.327   1.473  1.00  0.00           H  
ATOM    721  N   LEU A  48     104.060  11.675   6.178  1.00  0.00           N  
ATOM    722  CA  LEU A  48     103.733  12.873   6.943  1.00  0.00           C  
ATOM    723  C   LEU A  48     104.953  13.380   7.706  1.00  0.00           C  
ATOM    724  O   LEU A  48     105.406  14.505   7.494  1.00  0.00           O  
ATOM    725  CB  LEU A  48     102.588  12.584   7.918  1.00  0.00           C  
ATOM    726  CG  LEU A  48     101.201  13.001   7.428  1.00  0.00           C  
ATOM    727  CD1 LEU A  48     100.124  12.150   8.083  1.00  0.00           C  
ATOM    728  CD2 LEU A  48     100.960  14.477   7.708  1.00  0.00           C  
ATOM    729  H   LEU A  48     103.649  10.802   6.439  1.00  0.00           H  
ATOM    730  HA  LEU A  48     103.447  13.585   6.302  1.00  0.00           H  
ATOM    731  HB2 LEU A  48     102.571  11.600   8.095  1.00  0.00           H  
ATOM    732  HB3 LEU A  48     102.775  13.072   8.770  1.00  0.00           H  
ATOM    733  HG  LEU A  48     101.155  12.883   6.436  1.00  0.00           H  
ATOM    734 HD11 LEU A  48     100.273  11.188   7.853  1.00  0.00           H  
ATOM    735 HD12 LEU A  48     100.165  12.266   9.075  1.00  0.00           H  
ATOM    736 HD13 LEU A  48      99.226  12.437   7.751  1.00  0.00           H  
ATOM    737 HD21 LEU A  48     101.656  15.016   7.235  1.00  0.00           H  
ATOM    738 HD22 LEU A  48     100.053  14.749   7.387  1.00  0.00           H  
ATOM    739 HD23 LEU A  48     101.027  14.637   8.693  1.00  0.00           H  
ATOM    740  N   ASN A  49     105.479  12.543   8.595  1.00  0.00           N  
ATOM    741  CA  ASN A  49     106.647  12.906   9.388  1.00  0.00           C  
ATOM    742  C   ASN A  49     106.374  14.151  10.227  1.00  0.00           C  
ATOM    743  O   ASN A  49     106.586  15.276   9.774  1.00  0.00           O  
ATOM    744  CB  ASN A  49     107.853  13.144   8.476  1.00  0.00           C  
ATOM    745  CG  ASN A  49     109.113  12.484   9.001  1.00  0.00           C  
ATOM    746  OD1 ASN A  49     109.434  11.354   8.635  1.00  0.00           O  
ATOM    747  ND2 ASN A  49     109.834  13.189   9.864  1.00  0.00           N  
ATOM    748  H   ASN A  49     105.063  11.643   8.723  1.00  0.00           H  
ATOM    749  HA  ASN A  49     106.806  12.155  10.029  1.00  0.00           H  
ATOM    750  HB2 ASN A  49     107.649  12.773   7.570  1.00  0.00           H  
ATOM    751  HB3 ASN A  49     108.012  14.129   8.404  1.00  0.00           H  
ATOM    752 HD21 ASN A  49     109.536  14.104  10.134  1.00  0.00           H  
ATOM    753 HD22 ASN A  49     110.675  12.805  10.244  1.00  0.00           H  
ATOM    754  N   TYR A  50     105.903  13.940  11.451  1.00  0.00           N  
ATOM    755  CA  TYR A  50     105.600  15.045  12.355  1.00  0.00           C  
ATOM    756  C   TYR A  50     105.708  14.600  13.810  1.00  0.00           C  
ATOM    757  O   TYR A  50     106.540  15.105  14.564  1.00  0.00           O  
ATOM    758  CB  TYR A  50     104.198  15.589  12.077  1.00  0.00           C  
ATOM    759  CG  TYR A  50     104.038  17.054  12.417  1.00  0.00           C  
ATOM    760  CD1 TYR A  50     104.661  18.035  11.657  1.00  0.00           C  
ATOM    761  CD2 TYR A  50     103.263  17.454  13.498  1.00  0.00           C  
ATOM    762  CE1 TYR A  50     104.517  19.375  11.965  1.00  0.00           C  
ATOM    763  CE2 TYR A  50     103.114  18.792  13.812  1.00  0.00           C  
ATOM    764  CZ  TYR A  50     103.743  19.747  13.043  1.00  0.00           C  
ATOM    765  OH  TYR A  50     103.596  21.080  13.352  1.00  0.00           O  
ATOM    766  H   TYR A  50     105.752  13.001  11.761  1.00  0.00           H  
ATOM    767  HA  TYR A  50     106.278  15.764  12.201  1.00  0.00           H  
ATOM    768  HB2 TYR A  50     103.998  15.467  11.105  1.00  0.00           H  
ATOM    769  HB3 TYR A  50     103.542  15.065  12.620  1.00  0.00           H  
ATOM    770  HD1 TYR A  50     105.223  17.768  10.874  1.00  0.00           H  
ATOM    771  HD2 TYR A  50     102.806  16.763  14.058  1.00  0.00           H  
ATOM    772  HE1 TYR A  50     104.972  20.070  11.409  1.00  0.00           H  
ATOM    773  HE2 TYR A  50     102.553  19.065  14.593  1.00  0.00           H  
ATOM    774  HH  TYR A  50     102.684  21.489  13.381  1.00  0.00           H  
ATOM    775  N   ARG A  51     104.861  13.652  14.198  1.00  0.00           N  
ATOM    776  CA  ARG A  51     104.862  13.138  15.563  1.00  0.00           C  
ATOM    777  C   ARG A  51     104.599  11.636  15.577  1.00  0.00           C  
ATOM    778  O   ARG A  51     104.183  11.059  14.572  1.00  0.00           O  
ATOM    779  CB  ARG A  51     103.808  13.861  16.404  1.00  0.00           C  
ATOM    780  CG  ARG A  51     104.173  13.965  17.876  1.00  0.00           C  
ATOM    781  CD  ARG A  51     103.310  14.991  18.594  1.00  0.00           C  
ATOM    782  NE  ARG A  51     102.961  14.563  19.946  1.00  0.00           N  
ATOM    783  CZ  ARG A  51     103.817  14.554  20.966  1.00  0.00           C  
ATOM    784  NH1 ARG A  51     105.072  14.951  20.792  1.00  0.00           N  
ATOM    785  NH2 ARG A  51     103.417  14.146  22.162  1.00  0.00           N  
ATOM    786  H   ARG A  51     104.207  13.282  13.538  1.00  0.00           H  
ATOM    787  HA  ARG A  51     105.763  13.305  15.964  1.00  0.00           H  
ATOM    788  HB2 ARG A  51     103.693  14.785  16.041  1.00  0.00           H  
ATOM    789  HB3 ARG A  51     102.945  13.362  16.327  1.00  0.00           H  
ATOM    790  HG2 ARG A  51     104.042  13.073  18.309  1.00  0.00           H  
ATOM    791  HG3 ARG A  51     105.132  14.237  17.957  1.00  0.00           H  
ATOM    792  HD2 ARG A  51     103.813  15.854  18.646  1.00  0.00           H  
ATOM    793  HD3 ARG A  51     102.470  15.127  18.070  1.00  0.00           H  
ATOM    794  HE  ARG A  51     102.047  14.245  20.198  1.00  0.00           H  
ATOM    795 HH11 ARG A  51     105.378  15.260  19.892  1.00  0.00           H  
ATOM    796 HH12 ARG A  51     105.711  14.941  21.561  1.00  0.00           H  
ATOM    797 HH21 ARG A  51     102.473  13.846  22.298  1.00  0.00           H  
ATOM    798 HH22 ARG A  51     104.059  14.138  22.928  1.00  0.00           H  
ATOM    799  N   LYS A  52     104.844  11.009  16.722  1.00  0.00           N  
ATOM    800  CA  LYS A  52     104.635   9.573  16.866  1.00  0.00           C  
ATOM    801  C   LYS A  52     103.253   9.275  17.441  1.00  0.00           C  
ATOM    802  O   LYS A  52     102.696   8.200  17.216  1.00  0.00           O  
ATOM    803  CB  LYS A  52     105.716   8.968  17.765  1.00  0.00           C  
ATOM    804  CG  LYS A  52     105.672   9.475  19.197  1.00  0.00           C  
ATOM    805  CD  LYS A  52     107.030   9.360  19.870  1.00  0.00           C  
ATOM    806  CE  LYS A  52     107.365   7.916  20.205  1.00  0.00           C  
ATOM    807  NZ  LYS A  52     108.830   7.656  20.144  1.00  0.00           N  
ATOM    808  H   LYS A  52     105.180  11.534  17.504  1.00  0.00           H  
ATOM    809  HA  LYS A  52     104.700   9.151  15.962  1.00  0.00           H  
ATOM    810  HB2 LYS A  52     105.597   7.975  17.777  1.00  0.00           H  
ATOM    811  HB3 LYS A  52     106.610   9.192  17.378  1.00  0.00           H  
ATOM    812  HG2 LYS A  52     105.391  10.435  19.194  1.00  0.00           H  
ATOM    813  HG3 LYS A  52     105.007   8.935  19.713  1.00  0.00           H  
ATOM    814  HD2 LYS A  52     107.730   9.721  19.254  1.00  0.00           H  
ATOM    815  HD3 LYS A  52     107.021   9.895  20.715  1.00  0.00           H  
ATOM    816  HE2 LYS A  52     107.039   7.715  21.129  1.00  0.00           H  
ATOM    817  HE3 LYS A  52     106.903   7.317  19.551  1.00  0.00           H  
ATOM    818  HZ1 LYS A  52     109.332   7.819  19.294  1.00  0.00           H  
ATOM    819  HZ2 LYS A  52     109.451   8.150  20.753  1.00  0.00           H  
ATOM    820  HZ3 LYS A  52     109.183   6.738  20.323  1.00  0.00           H  
ATOM    821  N   SER A  53     102.704  10.231  18.184  1.00  0.00           N  
ATOM    822  CA  SER A  53     101.387  10.067  18.789  1.00  0.00           C  
ATOM    823  C   SER A  53     100.304  10.701  17.920  1.00  0.00           C  
ATOM    824  O   SER A  53      99.167  10.230  17.887  1.00  0.00           O  
ATOM    825  CB  SER A  53     101.364  10.689  20.186  1.00  0.00           C  
ATOM    826  OG  SER A  53     100.499   9.974  21.050  1.00  0.00           O  
ATOM    827  H   SER A  53     103.206  11.083  18.332  1.00  0.00           H  
ATOM    828  HA  SER A  53     101.197   9.087  18.843  1.00  0.00           H  
ATOM    829  HB2 SER A  53     102.289  10.674  20.565  1.00  0.00           H  
ATOM    830  HB3 SER A  53     101.048  11.635  20.116  1.00  0.00           H  
ATOM    831  HG  SER A  53     100.349  10.295  21.985  1.00  0.00           H  
ATOM    832  N   GLN A  54     100.665  11.770  17.219  1.00  0.00           N  
ATOM    833  CA  GLN A  54      99.723  12.468  16.351  1.00  0.00           C  
ATOM    834  C   GLN A  54      99.393  11.631  15.120  1.00  0.00           C  
ATOM    835  O   GLN A  54      98.241  11.569  14.690  1.00  0.00           O  
ATOM    836  CB  GLN A  54     100.296  13.820  15.923  1.00  0.00           C  
ATOM    837  CG  GLN A  54      99.245  14.792  15.411  1.00  0.00           C  
ATOM    838  CD  GLN A  54      99.289  14.959  13.905  1.00  0.00           C  
ATOM    839  OE1 GLN A  54     100.303  15.375  13.343  1.00  0.00           O  
ATOM    840  NE2 GLN A  54      98.185  14.635  13.241  1.00  0.00           N  
ATOM    841  H   GLN A  54     101.605  12.104  17.288  1.00  0.00           H  
ATOM    842  HA  GLN A  54      98.875  12.595  16.866  1.00  0.00           H  
ATOM    843  HB2 GLN A  54     100.752  14.235  16.710  1.00  0.00           H  
ATOM    844  HB3 GLN A  54     100.964  13.665  15.195  1.00  0.00           H  
ATOM    845  HG2 GLN A  54      98.341  14.451  15.669  1.00  0.00           H  
ATOM    846  HG3 GLN A  54      99.399  15.684  15.837  1.00  0.00           H  
ATOM    847 HE21 GLN A  54      97.383  14.301  13.737  1.00  0.00           H  
ATOM    848 HE22 GLN A  54      98.156  14.725  12.246  1.00  0.00           H  
ATOM    849  N   ASP A  55     100.411  10.989  14.557  1.00  0.00           N  
ATOM    850  CA  ASP A  55     100.229  10.155  13.374  1.00  0.00           C  
ATOM    851  C   ASP A  55      99.231   9.034  13.646  1.00  0.00           C  
ATOM    852  O   ASP A  55      98.522   8.588  12.743  1.00  0.00           O  
ATOM    853  CB  ASP A  55     101.570   9.565  12.931  1.00  0.00           C  
ATOM    854  CG  ASP A  55     102.240  10.396  11.855  1.00  0.00           C  
ATOM    855  OD1 ASP A  55     101.797  10.327  10.690  1.00  0.00           O  
ATOM    856  OD2 ASP A  55     103.209  11.115  12.178  1.00  0.00           O  
ATOM    857  H   ASP A  55     101.324  11.080  14.954  1.00  0.00           H  
ATOM    858  HA  ASP A  55      99.825  10.737  12.668  1.00  0.00           H  
ATOM    859  HB2 ASP A  55     102.176   9.516  13.725  1.00  0.00           H  
ATOM    860  HB3 ASP A  55     101.412   8.644  12.575  1.00  0.00           H  
ATOM    861  N   ASP A  56      99.181   8.582  14.895  1.00  0.00           N  
ATOM    862  CA  ASP A  56      98.269   7.513  15.286  1.00  0.00           C  
ATOM    863  C   ASP A  56      96.819   7.917  15.037  1.00  0.00           C  
ATOM    864  O   ASP A  56      96.051   7.169  14.432  1.00  0.00           O  
ATOM    865  CB  ASP A  56      98.468   7.161  16.762  1.00  0.00           C  
ATOM    866  CG  ASP A  56      99.339   5.935  16.951  1.00  0.00           C  
ATOM    867  OD1 ASP A  56     100.550   6.015  16.655  1.00  0.00           O  
ATOM    868  OD2 ASP A  56      98.810   4.895  17.397  1.00  0.00           O  
ATOM    869  H   ASP A  56      99.784   8.985  15.584  1.00  0.00           H  
ATOM    870  HA  ASP A  56      98.460   6.735  14.687  1.00  0.00           H  
ATOM    871  HB2 ASP A  56      98.900   7.937  17.221  1.00  0.00           H  
ATOM    872  HB3 ASP A  56      97.573   6.987  17.173  1.00  0.00           H  
ATOM    873  N   GLU A  57      96.452   9.104  15.507  1.00  0.00           N  
ATOM    874  CA  GLU A  57      95.094   9.607  15.338  1.00  0.00           C  
ATOM    875  C   GLU A  57      95.042  10.678  14.252  1.00  0.00           C  
ATOM    876  O   GLU A  57      96.022  10.905  13.543  1.00  0.00           O  
ATOM    877  CB  GLU A  57      94.574  10.173  16.662  1.00  0.00           C  
ATOM    878  CG  GLU A  57      95.396  11.338  17.189  1.00  0.00           C  
ATOM    879  CD  GLU A  57      94.611  12.635  17.235  1.00  0.00           C  
ATOM    880  OE1 GLU A  57      93.644  12.716  18.022  1.00  0.00           O  
ATOM    881  OE2 GLU A  57      94.964  13.569  16.485  1.00  0.00           O  
ATOM    882  H   GLU A  57      97.124   9.667  15.989  1.00  0.00           H  
ATOM    883  HA  GLU A  57      94.491   8.851  15.085  1.00  0.00           H  
ATOM    884  HB2 GLU A  57      93.634  10.485  16.525  1.00  0.00           H  
ATOM    885  HB3 GLU A  57      94.586   9.443  17.345  1.00  0.00           H  
ATOM    886  HG2 GLU A  57      95.706  11.120  18.114  1.00  0.00           H  
ATOM    887  HG3 GLU A  57      96.189  11.466  16.594  1.00  0.00           H  
ATOM    888  N   LYS A  58      93.890  11.334  14.127  1.00  0.00           N  
ATOM    889  CA  LYS A  58      93.707  12.384  13.128  1.00  0.00           C  
ATOM    890  C   LYS A  58      93.629  11.792  11.723  1.00  0.00           C  
ATOM    891  O   LYS A  58      94.267  12.286  10.793  1.00  0.00           O  
ATOM    892  CB  LYS A  58      94.845  13.405  13.205  1.00  0.00           C  
ATOM    893  CG  LYS A  58      94.496  14.754  12.594  1.00  0.00           C  
ATOM    894  CD  LYS A  58      94.896  15.903  13.506  1.00  0.00           C  
ATOM    895  CE  LYS A  58      95.520  17.046  12.723  1.00  0.00           C  
ATOM    896  NZ  LYS A  58      95.993  18.139  13.617  1.00  0.00           N  
ATOM    897  H   LYS A  58      93.130  11.102  14.733  1.00  0.00           H  
ATOM    898  HA  LYS A  58      92.848  12.859  13.320  1.00  0.00           H  
ATOM    899  HB2 LYS A  58      95.080  13.545  14.167  1.00  0.00           H  
ATOM    900  HB3 LYS A  58      95.636  13.033  12.720  1.00  0.00           H  
ATOM    901  HG2 LYS A  58      94.977  14.850  11.722  1.00  0.00           H  
ATOM    902  HG3 LYS A  58      93.509  14.794  12.437  1.00  0.00           H  
ATOM    903  HD2 LYS A  58      94.083  16.240  13.980  1.00  0.00           H  
ATOM    904  HD3 LYS A  58      95.558  15.570  14.177  1.00  0.00           H  
ATOM    905  HE2 LYS A  58      96.298  16.694  12.203  1.00  0.00           H  
ATOM    906  HE3 LYS A  58      94.838  17.416  12.093  1.00  0.00           H  
ATOM    907  HZ1 LYS A  58      95.349  18.600  14.228  1.00  0.00           H  
ATOM    908  HZ2 LYS A  58      96.702  17.956  14.298  1.00  0.00           H  
ATOM    909  HZ3 LYS A  58      96.405  18.962  13.226  1.00  0.00           H  
ATOM    910  N   LEU A  59      92.842  10.730  11.577  1.00  0.00           N  
ATOM    911  CA  LEU A  59      92.677  10.072  10.286  1.00  0.00           C  
ATOM    912  C   LEU A  59      91.242   9.583  10.106  1.00  0.00           C  
ATOM    913  O   LEU A  59      90.442   9.618  11.040  1.00  0.00           O  
ATOM    914  CB  LEU A  59      93.652   8.898  10.158  1.00  0.00           C  
ATOM    915  CG  LEU A  59      94.500   8.900   8.882  1.00  0.00           C  
ATOM    916  CD1 LEU A  59      95.917   9.365   9.182  1.00  0.00           C  
ATOM    917  CD2 LEU A  59      94.516   7.517   8.248  1.00  0.00           C  
ATOM    918  H   LEU A  59      92.351  10.374  12.372  1.00  0.00           H  
ATOM    919  HA  LEU A  59      92.873  10.739   9.567  1.00  0.00           H  
ATOM    920  HB2 LEU A  59      94.272   8.921  10.942  1.00  0.00           H  
ATOM    921  HB3 LEU A  59      93.122   8.050  10.177  1.00  0.00           H  
ATOM    922  HG  LEU A  59      94.085   9.518   8.214  1.00  0.00           H  
ATOM    923 HD11 LEU A  59      95.892  10.292   9.555  1.00  0.00           H  
ATOM    924 HD12 LEU A  59      96.337   8.749   9.848  1.00  0.00           H  
ATOM    925 HD13 LEU A  59      96.454   9.360   8.338  1.00  0.00           H  
ATOM    926 HD21 LEU A  59      94.900   6.864   8.901  1.00  0.00           H  
ATOM    927 HD22 LEU A  59      93.579   7.251   8.023  1.00  0.00           H  
ATOM    928 HD23 LEU A  59      95.070   7.521   7.416  1.00  0.00           H  
ATOM    929  N   SER A  60      90.925   9.129   8.898  1.00  0.00           N  
ATOM    930  CA  SER A  60      89.587   8.634   8.594  1.00  0.00           C  
ATOM    931  C   SER A  60      88.543   9.727   8.800  1.00  0.00           C  
ATOM    932  O   SER A  60      88.060   9.937   9.913  1.00  0.00           O  
ATOM    933  CB  SER A  60      89.256   7.424   9.470  1.00  0.00           C  
ATOM    934  OG  SER A  60      88.532   6.449   8.740  1.00  0.00           O  
ATOM    935  H   SER A  60      91.621   9.127   8.180  1.00  0.00           H  
ATOM    936  HA  SER A  60      89.570   8.376   7.628  1.00  0.00           H  
ATOM    937  HB2 SER A  60      90.108   7.019   9.802  1.00  0.00           H  
ATOM    938  HB3 SER A  60      88.705   7.726  10.248  1.00  0.00           H  
ATOM    939  HG  SER A  60      88.208   5.621   9.197  1.00  0.00           H  
ATOM    940  N   THR A  61      88.199  10.421   7.720  1.00  0.00           N  
ATOM    941  CA  THR A  61      87.213  11.493   7.782  1.00  0.00           C  
ATOM    942  C   THR A  61      86.287  11.460   6.571  1.00  0.00           C  
ATOM    943  O   THR A  61      85.068  11.570   6.706  1.00  0.00           O  
ATOM    944  CB  THR A  61      87.889  12.875   7.857  1.00  0.00           C  
ATOM    945  OG1 THR A  61      88.903  12.872   8.869  1.00  0.00           O  
ATOM    946  CG2 THR A  61      86.867  13.960   8.161  1.00  0.00           C  
ATOM    947  H   THR A  61      88.627  10.202   6.843  1.00  0.00           H  
ATOM    948  HA  THR A  61      86.657  11.356   8.601  1.00  0.00           H  
ATOM    949  HB  THR A  61      88.342  13.037   6.980  1.00  0.00           H  
ATOM    950  HG1 THR A  61      89.414  13.709   9.068  1.00  0.00           H  
ATOM    951 HG21 THR A  61      86.426  13.779   9.040  1.00  0.00           H  
ATOM    952 HG22 THR A  61      87.344  14.838   8.201  1.00  0.00           H  
ATOM    953 HG23 THR A  61      86.174  13.990   7.441  1.00  0.00           H  
ATOM    954  N   LEU A  62      86.873  11.310   5.387  1.00  0.00           N  
ATOM    955  CA  LEU A  62      86.100  11.263   4.151  1.00  0.00           C  
ATOM    956  C   LEU A  62      85.618   9.843   3.862  1.00  0.00           C  
ATOM    957  O   LEU A  62      85.879   9.292   2.792  1.00  0.00           O  
ATOM    958  CB  LEU A  62      86.941  11.786   2.983  1.00  0.00           C  
ATOM    959  CG  LEU A  62      86.205  12.720   2.021  1.00  0.00           C  
ATOM    960  CD1 LEU A  62      87.110  13.115   0.863  1.00  0.00           C  
ATOM    961  CD2 LEU A  62      84.934  12.060   1.506  1.00  0.00           C  
ATOM    962  H   LEU A  62      87.869  11.227   5.343  1.00  0.00           H  
ATOM    963  HA  LEU A  62      85.297  11.849   4.262  1.00  0.00           H  
ATOM    964  HB2 LEU A  62      87.722  12.284   3.361  1.00  0.00           H  
ATOM    965  HB3 LEU A  62      87.269  10.999   2.460  1.00  0.00           H  
ATOM    966  HG  LEU A  62      85.924  13.543   2.514  1.00  0.00           H  
ATOM    967 HD11 LEU A  62      87.393  12.295   0.365  1.00  0.00           H  
ATOM    968 HD12 LEU A  62      86.613  13.725   0.246  1.00  0.00           H  
ATOM    969 HD13 LEU A  62      87.918  13.586   1.216  1.00  0.00           H  
ATOM    970 HD21 LEU A  62      85.176  11.215   1.029  1.00  0.00           H  
ATOM    971 HD22 LEU A  62      84.340  11.847   2.282  1.00  0.00           H  
ATOM    972 HD23 LEU A  62      84.454  12.672   0.877  1.00  0.00           H  
ATOM    973  N   SER A  63      84.911   9.257   4.822  1.00  0.00           N  
ATOM    974  CA  SER A  63      84.392   7.902   4.672  1.00  0.00           C  
ATOM    975  C   SER A  63      83.079   7.901   3.894  1.00  0.00           C  
ATOM    976  O   SER A  63      82.718   6.904   3.269  1.00  0.00           O  
ATOM    977  CB  SER A  63      84.187   7.257   6.043  1.00  0.00           C  
ATOM    978  OG  SER A  63      84.014   5.855   5.927  1.00  0.00           O  
ATOM    979  H   SER A  63      84.730   9.757   5.669  1.00  0.00           H  
ATOM    980  HA  SER A  63      85.059   7.378   4.142  1.00  0.00           H  
ATOM    981  HB2 SER A  63      84.987   7.442   6.613  1.00  0.00           H  
ATOM    982  HB3 SER A  63      83.374   7.652   6.471  1.00  0.00           H  
ATOM    983  HG  SER A  63      83.890   5.297   6.747  1.00  0.00           H  
ATOM    984  N   HIS A  64      82.367   9.024   3.937  1.00  0.00           N  
ATOM    985  CA  HIS A  64      81.093   9.150   3.235  1.00  0.00           C  
ATOM    986  C   HIS A  64      80.059   8.188   3.810  1.00  0.00           C  
ATOM    987  O   HIS A  64      80.265   6.975   3.825  1.00  0.00           O  
ATOM    988  CB  HIS A  64      81.280   8.883   1.739  1.00  0.00           C  
ATOM    989  CG  HIS A  64      80.121   9.325   0.902  1.00  0.00           C  
ATOM    990  ND1 HIS A  64      80.264  10.087  -0.239  1.00  0.00           N  
ATOM    991  CD2 HIS A  64      78.791   9.108   1.042  1.00  0.00           C  
ATOM    992  CE1 HIS A  64      79.073  10.320  -0.763  1.00  0.00           C  
ATOM    993  NE2 HIS A  64      78.164   9.736  -0.005  1.00  0.00           N  
ATOM    994  H   HIS A  64      82.713   9.801   4.463  1.00  0.00           H  
ATOM    995  HA  HIS A  64      80.757  10.082   3.368  1.00  0.00           H  
ATOM    996  HB2 HIS A  64      82.096   9.371   1.430  1.00  0.00           H  
ATOM    997  HB3 HIS A  64      81.408   7.900   1.606  1.00  0.00           H  
ATOM    998  HD2 HIS A  64      78.348   8.587   1.772  1.00  0.00           H  
ATOM    999  HE1 HIS A  64      78.891  10.849  -1.592  1.00  0.00           H  
ATOM   1000  HE2 HIS A  64      77.182   9.764  -0.190  1.00  0.00           H  
ATOM   1001  N   SER A  65      78.945   8.738   4.282  1.00  0.00           N  
ATOM   1002  CA  SER A  65      77.877   7.929   4.859  1.00  0.00           C  
ATOM   1003  C   SER A  65      76.736   7.742   3.864  1.00  0.00           C  
ATOM   1004  O   SER A  65      76.445   8.630   3.064  1.00  0.00           O  
ATOM   1005  CB  SER A  65      77.351   8.581   6.139  1.00  0.00           C  
ATOM   1006  OG  SER A  65      76.343   7.787   6.739  1.00  0.00           O  
ATOM   1007  H   SER A  65      78.836   9.731   4.241  1.00  0.00           H  
ATOM   1008  HA  SER A  65      78.255   7.025   5.061  1.00  0.00           H  
ATOM   1009  HB2 SER A  65      78.108   8.691   6.783  1.00  0.00           H  
ATOM   1010  HB3 SER A  65      76.971   9.478   5.915  1.00  0.00           H  
ATOM   1011  HG  SER A  65      75.491   8.210   7.048  1.00  0.00           H  
ATOM   1012  N   TRP A  66      76.094   6.579   3.921  1.00  0.00           N  
ATOM   1013  CA  TRP A  66      74.984   6.275   3.025  1.00  0.00           C  
ATOM   1014  C   TRP A  66      73.941   5.410   3.726  1.00  0.00           C  
ATOM   1015  O   TRP A  66      74.135   4.984   4.864  1.00  0.00           O  
ATOM   1016  CB  TRP A  66      75.494   5.563   1.771  1.00  0.00           C  
ATOM   1017  CG  TRP A  66      74.658   5.827   0.556  1.00  0.00           C  
ATOM   1018  CD1 TRP A  66      73.927   4.915  -0.150  1.00  0.00           C  
ATOM   1019  CD2 TRP A  66      74.469   7.087  -0.098  1.00  0.00           C  
ATOM   1020  NE1 TRP A  66      73.294   5.531  -1.202  1.00  0.00           N  
ATOM   1021  CE2 TRP A  66      73.611   6.865  -1.192  1.00  0.00           C  
ATOM   1022  CE3 TRP A  66      74.940   8.383   0.135  1.00  0.00           C  
ATOM   1023  CZ2 TRP A  66      73.216   7.889  -2.049  1.00  0.00           C  
ATOM   1024  CZ3 TRP A  66      74.547   9.398  -0.716  1.00  0.00           C  
ATOM   1025  CH2 TRP A  66      73.692   9.146  -1.796  1.00  0.00           C  
ATOM   1026  H   TRP A  66      76.379   5.897   4.594  1.00  0.00           H  
ATOM   1027  HA  TRP A  66      74.544   7.142   2.790  1.00  0.00           H  
ATOM   1028  HB2 TRP A  66      76.427   5.873   1.585  1.00  0.00           H  
ATOM   1029  HB3 TRP A  66      75.498   4.578   1.943  1.00  0.00           H  
ATOM   1030  HD1 TRP A  66      73.862   3.941   0.067  1.00  0.00           H  
ATOM   1031  HE1 TRP A  66      72.699   5.081  -1.868  1.00  0.00           H  
ATOM   1032  HE3 TRP A  66      75.551   8.573   0.904  1.00  0.00           H  
ATOM   1033  HZ2 TRP A  66      72.606   7.707  -2.820  1.00  0.00           H  
ATOM   1034  HZ3 TRP A  66      74.879  10.328  -0.557  1.00  0.00           H  
ATOM   1035  HH2 TRP A  66      73.426   9.903  -2.393  1.00  0.00           H  
ATOM   1036  N   SER A  67      72.834   5.153   3.036  1.00  0.00           N  
ATOM   1037  CA  SER A  67      71.759   4.338   3.592  1.00  0.00           C  
ATOM   1038  C   SER A  67      72.146   2.863   3.609  1.00  0.00           C  
ATOM   1039  O   SER A  67      72.170   2.229   4.664  1.00  0.00           O  
ATOM   1040  CB  SER A  67      70.475   4.531   2.783  1.00  0.00           C  
ATOM   1041  OG  SER A  67      70.488   5.768   2.092  1.00  0.00           O  
ATOM   1042  H   SER A  67      72.736   5.527   2.114  1.00  0.00           H  
ATOM   1043  HA  SER A  67      71.618   4.626   4.539  1.00  0.00           H  
ATOM   1044  HB2 SER A  67      70.392   3.787   2.120  1.00  0.00           H  
ATOM   1045  HB3 SER A  67      69.692   4.512   3.405  1.00  0.00           H  
ATOM   1046  HG  SER A  67      69.872   5.915   1.318  1.00  0.00           H  
ATOM   1047  N   GLN A  68      72.447   2.322   2.433  1.00  0.00           N  
ATOM   1048  CA  GLN A  68      72.833   0.921   2.313  1.00  0.00           C  
ATOM   1049  C   GLN A  68      74.302   0.728   2.677  1.00  0.00           C  
ATOM   1050  O   GLN A  68      75.127   0.402   1.824  1.00  0.00           O  
ATOM   1051  CB  GLN A  68      72.575   0.419   0.891  1.00  0.00           C  
ATOM   1052  CG  GLN A  68      72.300  -1.074   0.814  1.00  0.00           C  
ATOM   1053  CD  GLN A  68      72.067  -1.551  -0.606  1.00  0.00           C  
ATOM   1054  OE1 GLN A  68      72.524  -0.929  -1.565  1.00  0.00           O  
ATOM   1055  NE2 GLN A  68      71.352  -2.661  -0.748  1.00  0.00           N  
ATOM   1056  H   GLN A  68      72.408   2.889   1.611  1.00  0.00           H  
ATOM   1057  HA  GLN A  68      72.288   0.400   2.970  1.00  0.00           H  
ATOM   1058  HB2 GLN A  68      71.783   0.905   0.522  1.00  0.00           H  
ATOM   1059  HB3 GLN A  68      73.380   0.621   0.333  1.00  0.00           H  
ATOM   1060  HG2 GLN A  68      73.085  -1.564   1.192  1.00  0.00           H  
ATOM   1061  HG3 GLN A  68      71.486  -1.278   1.358  1.00  0.00           H  
ATOM   1062 HE21 GLN A  68      70.999  -3.135   0.059  1.00  0.00           H  
ATOM   1063 HE22 GLN A  68      71.166  -3.023  -1.662  1.00  0.00           H  
ATOM   1064  N   VAL A  69      74.622   0.934   3.951  1.00  0.00           N  
ATOM   1065  CA  VAL A  69      75.991   0.783   4.429  1.00  0.00           C  
ATOM   1066  C   VAL A  69      76.397  -0.687   4.487  1.00  0.00           C  
ATOM   1067  O   VAL A  69      77.573  -1.022   4.351  1.00  0.00           O  
ATOM   1068  CB  VAL A  69      76.172   1.411   5.824  1.00  0.00           C  
ATOM   1069  CG1 VAL A  69      75.899   2.907   5.776  1.00  0.00           C  
ATOM   1070  CG2 VAL A  69      75.269   0.730   6.843  1.00  0.00           C  
ATOM   1071  H   VAL A  69      73.906   1.199   4.597  1.00  0.00           H  
ATOM   1072  HA  VAL A  69      76.594   1.239   3.774  1.00  0.00           H  
ATOM   1073  HB  VAL A  69      77.128   1.287   6.091  1.00  0.00           H  
ATOM   1074 HG11 VAL A  69      74.960   3.072   5.473  1.00  0.00           H  
ATOM   1075 HG12 VAL A  69      76.024   3.285   6.693  1.00  0.00           H  
ATOM   1076 HG13 VAL A  69      76.536   3.349   5.144  1.00  0.00           H  
ATOM   1077 HG21 VAL A  69      75.497  -0.242   6.897  1.00  0.00           H  
ATOM   1078 HG22 VAL A  69      75.405   1.155   7.738  1.00  0.00           H  
ATOM   1079 HG23 VAL A  69      74.313   0.833   6.567  1.00  0.00           H  
ATOM   1080  N   VAL A  70      75.415  -1.560   4.690  1.00  0.00           N  
ATOM   1081  CA  VAL A  70      75.670  -2.993   4.766  1.00  0.00           C  
ATOM   1082  C   VAL A  70      76.334  -3.505   3.490  1.00  0.00           C  
ATOM   1083  O   VAL A  70      77.079  -4.484   3.517  1.00  0.00           O  
ATOM   1084  CB  VAL A  70      74.368  -3.783   5.012  1.00  0.00           C  
ATOM   1085  CG1 VAL A  70      73.399  -3.596   3.854  1.00  0.00           C  
ATOM   1086  CG2 VAL A  70      74.670  -5.257   5.232  1.00  0.00           C  
ATOM   1087  H   VAL A  70      74.478  -1.225   4.793  1.00  0.00           H  
ATOM   1088  HA  VAL A  70      76.305  -3.149   5.522  1.00  0.00           H  
ATOM   1089  HB  VAL A  70      73.935  -3.407   5.831  1.00  0.00           H  
ATOM   1090 HG11 VAL A  70      73.815  -3.926   3.007  1.00  0.00           H  
ATOM   1091 HG12 VAL A  70      72.568  -4.119   4.044  1.00  0.00           H  
ATOM   1092 HG13 VAL A  70      73.169  -2.628   3.757  1.00  0.00           H  
ATOM   1093 HG21 VAL A  70      75.125  -5.632   4.424  1.00  0.00           H  
ATOM   1094 HG22 VAL A  70      75.265  -5.363   6.029  1.00  0.00           H  
ATOM   1095 HG23 VAL A  70      73.812  -5.747   5.389  1.00  0.00           H  
ATOM   1096  N   ASP A  71      76.058  -2.835   2.375  1.00  0.00           N  
ATOM   1097  CA  ASP A  71      76.629  -3.223   1.090  1.00  0.00           C  
ATOM   1098  C   ASP A  71      78.130  -2.954   1.055  1.00  0.00           C  
ATOM   1099  O   ASP A  71      78.879  -3.649   0.368  1.00  0.00           O  
ATOM   1100  CB  ASP A  71      75.937  -2.469  -0.047  1.00  0.00           C  
ATOM   1101  CG  ASP A  71      76.206  -3.093  -1.402  1.00  0.00           C  
ATOM   1102  OD1 ASP A  71      75.579  -4.126  -1.715  1.00  0.00           O  
ATOM   1103  OD2 ASP A  71      77.045  -2.548  -2.150  1.00  0.00           O  
ATOM   1104  H   ASP A  71      75.444  -2.047   2.418  1.00  0.00           H  
ATOM   1105  HA  ASP A  71      76.511  -4.213   1.007  1.00  0.00           H  
ATOM   1106  HB2 ASP A  71      74.951  -2.473   0.120  1.00  0.00           H  
ATOM   1107  HB3 ASP A  71      76.270  -1.526  -0.055  1.00  0.00           H  
ATOM   1108  N   VAL A  72      78.565  -1.942   1.800  1.00  0.00           N  
ATOM   1109  CA  VAL A  72      79.977  -1.583   1.852  1.00  0.00           C  
ATOM   1110  C   VAL A  72      80.763  -2.568   2.711  1.00  0.00           C  
ATOM   1111  O   VAL A  72      81.860  -2.989   2.344  1.00  0.00           O  
ATOM   1112  CB  VAL A  72      80.177  -0.162   2.410  1.00  0.00           C  
ATOM   1113  CG1 VAL A  72      81.632   0.263   2.286  1.00  0.00           C  
ATOM   1114  CG2 VAL A  72      79.264   0.825   1.699  1.00  0.00           C  
ATOM   1115  H   VAL A  72      77.907  -1.414   2.338  1.00  0.00           H  
ATOM   1116  HA  VAL A  72      80.339  -1.635   0.921  1.00  0.00           H  
ATOM   1117  HB  VAL A  72      79.951  -0.184   3.384  1.00  0.00           H  
ATOM   1118 HG11 VAL A  72      81.906   0.258   1.324  1.00  0.00           H  
ATOM   1119 HG12 VAL A  72      81.729   1.187   2.656  1.00  0.00           H  
ATOM   1120 HG13 VAL A  72      82.214  -0.365   2.802  1.00  0.00           H  
ATOM   1121 HG21 VAL A  72      78.310   0.558   1.834  1.00  0.00           H  
ATOM   1122 HG22 VAL A  72      79.412   1.739   2.078  1.00  0.00           H  
ATOM   1123 HG23 VAL A  72      79.473   0.832   0.721  1.00  0.00           H  
ATOM   1124  N   SER A  73      80.194  -2.931   3.856  1.00  0.00           N  
ATOM   1125  CA  SER A  73      80.841  -3.866   4.769  1.00  0.00           C  
ATOM   1126  C   SER A  73      81.124  -5.198   4.080  1.00  0.00           C  
ATOM   1127  O   SER A  73      82.059  -5.910   4.446  1.00  0.00           O  
ATOM   1128  CB  SER A  73      79.967  -4.091   6.004  1.00  0.00           C  
ATOM   1129  OG  SER A  73      80.284  -3.166   7.030  1.00  0.00           O  
ATOM   1130  H   SER A  73      79.300  -2.554   4.097  1.00  0.00           H  
ATOM   1131  HA  SER A  73      81.720  -3.470   5.037  1.00  0.00           H  
ATOM   1132  HB2 SER A  73      79.007  -3.979   5.748  1.00  0.00           H  
ATOM   1133  HB3 SER A  73      80.116  -5.020   6.344  1.00  0.00           H  
ATOM   1134  HG  SER A  73      79.815  -3.217   7.912  1.00  0.00           H  
ATOM   1135  N   GLU A  74      80.310  -5.529   3.082  1.00  0.00           N  
ATOM   1136  CA  GLU A  74      80.475  -6.777   2.344  1.00  0.00           C  
ATOM   1137  C   GLU A  74      81.853  -6.850   1.693  1.00  0.00           C  
ATOM   1138  O   GLU A  74      82.420  -7.931   1.538  1.00  0.00           O  
ATOM   1139  CB  GLU A  74      79.386  -6.910   1.277  1.00  0.00           C  
ATOM   1140  CG  GLU A  74      78.018  -7.251   1.844  1.00  0.00           C  
ATOM   1141  CD  GLU A  74      76.884  -6.761   0.964  1.00  0.00           C  
ATOM   1142  OE1 GLU A  74      77.054  -6.753  -0.273  1.00  0.00           O  
ATOM   1143  OE2 GLU A  74      75.827  -6.385   1.513  1.00  0.00           O  
ATOM   1144  H   GLU A  74      79.567  -4.908   2.831  1.00  0.00           H  
ATOM   1145  HA  GLU A  74      80.366  -7.548   2.971  1.00  0.00           H  
ATOM   1146  HB2 GLU A  74      79.317  -6.042   0.785  1.00  0.00           H  
ATOM   1147  HB3 GLU A  74      79.654  -7.633   0.640  1.00  0.00           H  
ATOM   1148  HG2 GLU A  74      77.946  -8.244   1.934  1.00  0.00           H  
ATOM   1149  HG3 GLU A  74      77.929  -6.827   2.745  1.00  0.00           H  
ATOM   1150  N   VAL A  75      82.387  -5.692   1.314  1.00  0.00           N  
ATOM   1151  CA  VAL A  75      83.699  -5.627   0.681  1.00  0.00           C  
ATOM   1152  C   VAL A  75      84.788  -6.132   1.621  1.00  0.00           C  
ATOM   1153  O   VAL A  75      85.629  -6.942   1.234  1.00  0.00           O  
ATOM   1154  CB  VAL A  75      84.044  -4.189   0.245  1.00  0.00           C  
ATOM   1155  CG1 VAL A  75      85.341  -4.166  -0.551  1.00  0.00           C  
ATOM   1156  CG2 VAL A  75      82.905  -3.584  -0.563  1.00  0.00           C  
ATOM   1157  H   VAL A  75      81.876  -4.846   1.467  1.00  0.00           H  
ATOM   1158  HA  VAL A  75      83.682  -6.230  -0.117  1.00  0.00           H  
ATOM   1159  HB  VAL A  75      84.188  -3.647   1.073  1.00  0.00           H  
ATOM   1160 HG11 VAL A  75      85.247  -4.732  -1.370  1.00  0.00           H  
ATOM   1161 HG12 VAL A  75      85.536  -3.222  -0.818  1.00  0.00           H  
ATOM   1162 HG13 VAL A  75      86.091  -4.515   0.011  1.00  0.00           H  
ATOM   1163 HG21 VAL A  75      82.074  -3.560  -0.007  1.00  0.00           H  
ATOM   1164 HG22 VAL A  75      83.152  -2.654  -0.833  1.00  0.00           H  
ATOM   1165 HG23 VAL A  75      82.743  -4.137  -1.380  1.00  0.00           H  
ATOM   1166  N   LEU A  76      84.765  -5.647   2.858  1.00  0.00           N  
ATOM   1167  CA  LEU A  76      85.752  -6.046   3.854  1.00  0.00           C  
ATOM   1168  C   LEU A  76      85.460  -7.447   4.384  1.00  0.00           C  
ATOM   1169  O   LEU A  76      86.370  -8.259   4.551  1.00  0.00           O  
ATOM   1170  CB  LEU A  76      85.771  -5.042   5.009  1.00  0.00           C  
ATOM   1171  CG  LEU A  76      87.153  -4.763   5.605  1.00  0.00           C  
ATOM   1172  CD1 LEU A  76      87.672  -5.987   6.344  1.00  0.00           C  
ATOM   1173  CD2 LEU A  76      88.130  -4.336   4.517  1.00  0.00           C  
ATOM   1174  H   LEU A  76      84.053  -4.992   3.112  1.00  0.00           H  
ATOM   1175  HA  LEU A  76      86.651  -6.060   3.415  1.00  0.00           H  
ATOM   1176  HB2 LEU A  76      85.398  -4.177   4.674  1.00  0.00           H  
ATOM   1177  HB3 LEU A  76      85.186  -5.397   5.738  1.00  0.00           H  
ATOM   1178  HG  LEU A  76      87.086  -3.997   6.244  1.00  0.00           H  
ATOM   1179 HD11 LEU A  76      87.042  -6.223   7.084  1.00  0.00           H  
ATOM   1180 HD12 LEU A  76      87.743  -6.756   5.709  1.00  0.00           H  
ATOM   1181 HD13 LEU A  76      88.574  -5.786   6.726  1.00  0.00           H  
ATOM   1182 HD21 LEU A  76      88.202  -5.068   3.839  1.00  0.00           H  
ATOM   1183 HD22 LEU A  76      87.785  -3.507   4.077  1.00  0.00           H  
ATOM   1184 HD23 LEU A  76      89.032  -4.154   4.909  1.00  0.00           H  
ATOM   1185  N   ARG A  77      84.185  -7.727   4.643  1.00  0.00           N  
ATOM   1186  CA  ARG A  77      83.775  -9.034   5.154  1.00  0.00           C  
ATOM   1187  C   ARG A  77      84.395 -10.160   4.332  1.00  0.00           C  
ATOM   1188  O   ARG A  77      84.942 -11.116   4.881  1.00  0.00           O  
ATOM   1189  CB  ARG A  77      82.250  -9.156   5.137  1.00  0.00           C  
ATOM   1190  CG  ARG A  77      81.688  -9.914   6.329  1.00  0.00           C  
ATOM   1191  CD  ARG A  77      80.174  -9.793   6.402  1.00  0.00           C  
ATOM   1192  NE  ARG A  77      79.505 -10.719   5.492  1.00  0.00           N  
ATOM   1193  CZ  ARG A  77      79.396 -12.028   5.712  1.00  0.00           C  
ATOM   1194  NH1 ARG A  77      79.918 -12.569   6.806  1.00  0.00           N  
ATOM   1195  NH2 ARG A  77      78.766 -12.797   4.836  1.00  0.00           N  
ATOM   1196  H   ARG A  77      83.490  -7.026   4.484  1.00  0.00           H  
ATOM   1197  HA  ARG A  77      84.094  -9.119   6.098  1.00  0.00           H  
ATOM   1198  HB2 ARG A  77      81.859  -8.236   5.134  1.00  0.00           H  
ATOM   1199  HB3 ARG A  77      81.980  -9.635   4.302  1.00  0.00           H  
ATOM   1200  HG2 ARG A  77      81.931 -10.880   6.246  1.00  0.00           H  
ATOM   1201  HG3 ARG A  77      82.083  -9.542   7.169  1.00  0.00           H  
ATOM   1202  HD2 ARG A  77      79.881  -9.989   7.338  1.00  0.00           H  
ATOM   1203  HD3 ARG A  77      79.915  -8.858   6.161  1.00  0.00           H  
ATOM   1204  HE  ARG A  77      79.080 -10.428   4.635  1.00  0.00           H  
ATOM   1205 HH11 ARG A  77      80.394 -11.993   7.470  1.00  0.00           H  
ATOM   1206 HH12 ARG A  77      79.835 -13.553   6.966  1.00  0.00           H  
ATOM   1207 HH21 ARG A  77      78.371 -12.394   4.010  1.00  0.00           H  
ATOM   1208 HH22 ARG A  77      78.686 -13.780   5.001  1.00  0.00           H  
ATOM   1209  N   ASP A  78      84.304 -10.037   3.012  1.00  0.00           N  
ATOM   1210  CA  ASP A  78      84.860 -11.037   2.110  1.00  0.00           C  
ATOM   1211  C   ASP A  78      86.149 -10.528   1.475  1.00  0.00           C  
ATOM   1212  O   ASP A  78      86.313  -9.327   1.263  1.00  0.00           O  
ATOM   1213  CB  ASP A  78      83.845 -11.395   1.022  1.00  0.00           C  
ATOM   1214  CG  ASP A  78      83.063 -12.652   1.352  1.00  0.00           C  
ATOM   1215  OD1 ASP A  78      82.632 -12.795   2.515  1.00  0.00           O  
ATOM   1216  OD2 ASP A  78      82.883 -13.493   0.446  1.00  0.00           O  
ATOM   1217  H   ASP A  78      83.842  -9.238   2.628  1.00  0.00           H  
ATOM   1218  HA  ASP A  78      85.104 -11.829   2.669  1.00  0.00           H  
ATOM   1219  HB2 ASP A  78      83.204 -10.634   0.919  1.00  0.00           H  
ATOM   1220  HB3 ASP A  78      84.335 -11.537   0.162  1.00  0.00           H  
ATOM   1221  N   GLY A  79      87.061 -11.446   1.175  1.00  0.00           N  
ATOM   1222  CA  GLY A  79      88.323 -11.064   0.568  1.00  0.00           C  
ATOM   1223  C   GLY A  79      88.159 -10.581  -0.860  1.00  0.00           C  
ATOM   1224  O   GLY A  79      88.637 -11.220  -1.797  1.00  0.00           O  
ATOM   1225  H   GLY A  79      86.876 -12.409   1.369  1.00  0.00           H  
ATOM   1226  HA2 GLY A  79      88.933 -11.857   0.570  1.00  0.00           H  
ATOM   1227  HA3 GLY A  79      88.730 -10.329   1.110  1.00  0.00           H  
ATOM   1228  N   THR A  80      87.481  -9.449  -1.025  1.00  0.00           N  
ATOM   1229  CA  THR A  80      87.255  -8.880  -2.348  1.00  0.00           C  
ATOM   1230  C   THR A  80      87.824  -7.465  -2.441  1.00  0.00           C  
ATOM   1231  O   THR A  80      87.712  -6.683  -1.497  1.00  0.00           O  
ATOM   1232  CB  THR A  80      85.755  -8.840  -2.696  1.00  0.00           C  
ATOM   1233  OG1 THR A  80      85.562  -8.202  -3.964  1.00  0.00           O  
ATOM   1234  CG2 THR A  80      84.969  -8.095  -1.627  1.00  0.00           C  
ATOM   1235  H   THR A  80      87.117  -8.977  -0.222  1.00  0.00           H  
ATOM   1236  HA  THR A  80      87.731  -9.450  -3.017  1.00  0.00           H  
ATOM   1237  HB  THR A  80      85.441  -9.785  -2.786  1.00  0.00           H  
ATOM   1238  HG1 THR A  80      85.841  -7.250  -4.093  1.00  0.00           H  
ATOM   1239 HG21 THR A  80      85.298  -7.153  -1.554  1.00  0.00           H  
ATOM   1240 HG22 THR A  80      84.004  -8.092  -1.890  1.00  0.00           H  
ATOM   1241 HG23 THR A  80      85.072  -8.553  -0.744  1.00  0.00           H  
ATOM   1242  N   PRO A  81      88.443  -7.116  -3.584  1.00  0.00           N  
ATOM   1243  CA  PRO A  81      89.029  -5.787  -3.787  1.00  0.00           C  
ATOM   1244  C   PRO A  81      88.018  -4.665  -3.573  1.00  0.00           C  
ATOM   1245  O   PRO A  81      86.915  -4.894  -3.076  1.00  0.00           O  
ATOM   1246  CB  PRO A  81      89.497  -5.814  -5.245  1.00  0.00           C  
ATOM   1247  CG  PRO A  81      89.665  -7.258  -5.566  1.00  0.00           C  
ATOM   1248  CD  PRO A  81      88.623  -7.983  -4.763  1.00  0.00           C  
ATOM   1249  HA  PRO A  81      89.815  -5.662  -3.182  1.00  0.00           H  
ATOM   1250  HB2 PRO A  81      88.811  -5.397  -5.842  1.00  0.00           H  
ATOM   1251  HB3 PRO A  81      90.365  -5.327  -5.344  1.00  0.00           H  
ATOM   1252  HG2 PRO A  81      89.523  -7.415  -6.543  1.00  0.00           H  
ATOM   1253  HG3 PRO A  81      90.580  -7.567  -5.308  1.00  0.00           H  
ATOM   1254  HD2 PRO A  81      87.769  -8.070  -5.276  1.00  0.00           H  
ATOM   1255  HD3 PRO A  81      88.943  -8.891  -4.493  1.00  0.00           H  
ATOM   1256  N   ARG A  82      88.404  -3.451  -3.953  1.00  0.00           N  
ATOM   1257  CA  ARG A  82      87.539  -2.287  -3.799  1.00  0.00           C  
ATOM   1258  C   ARG A  82      87.822  -1.247  -4.879  1.00  0.00           C  
ATOM   1259  O   ARG A  82      88.938  -1.158  -5.392  1.00  0.00           O  
ATOM   1260  CB  ARG A  82      87.715  -1.667  -2.411  1.00  0.00           C  
ATOM   1261  CG  ARG A  82      86.693  -0.586  -2.089  1.00  0.00           C  
ATOM   1262  CD  ARG A  82      85.266  -1.088  -2.258  1.00  0.00           C  
ATOM   1263  NE  ARG A  82      84.289  -0.007  -2.145  1.00  0.00           N  
ATOM   1264  CZ  ARG A  82      83.055  -0.068  -2.640  1.00  0.00           C  
ATOM   1265  NH1 ARG A  82      82.639  -1.157  -3.276  1.00  0.00           N  
ATOM   1266  NH2 ARG A  82      82.232   0.962  -2.497  1.00  0.00           N  
ATOM   1267  H   ARG A  82      89.312  -3.333  -4.355  1.00  0.00           H  
ATOM   1268  HA  ARG A  82      86.589  -2.585  -3.889  1.00  0.00           H  
ATOM   1269  HB2 ARG A  82      87.632  -2.393  -1.728  1.00  0.00           H  
ATOM   1270  HB3 ARG A  82      88.628  -1.263  -2.359  1.00  0.00           H  
ATOM   1271  HG2 ARG A  82      86.820  -0.290  -1.142  1.00  0.00           H  
ATOM   1272  HG3 ARG A  82      86.836   0.190  -2.703  1.00  0.00           H  
ATOM   1273  HD2 ARG A  82      85.179  -1.511  -3.160  1.00  0.00           H  
ATOM   1274  HD3 ARG A  82      85.079  -1.770  -1.551  1.00  0.00           H  
ATOM   1275  HE  ARG A  82      84.484   0.859  -1.684  1.00  0.00           H  
ATOM   1276 HH11 ARG A  82      83.255  -1.937  -3.387  1.00  0.00           H  
ATOM   1277 HH12 ARG A  82      81.710  -1.197  -3.644  1.00  0.00           H  
ATOM   1278 HH21 ARG A  82      82.539   1.785  -2.019  1.00  0.00           H  
ATOM   1279 HH22 ARG A  82      81.304   0.916  -2.867  1.00  0.00           H  
ATOM   1280  N   ARG A  83      86.804  -0.463  -5.219  1.00  0.00           N  
ATOM   1281  CA  ARG A  83      86.939   0.569  -6.242  1.00  0.00           C  
ATOM   1282  C   ARG A  83      87.186   1.929  -5.597  1.00  0.00           C  
ATOM   1283  O   ARG A  83      86.745   2.185  -4.477  1.00  0.00           O  
ATOM   1284  CB  ARG A  83      85.681   0.624  -7.111  1.00  0.00           C  
ATOM   1285  CG  ARG A  83      85.580  -0.517  -8.110  1.00  0.00           C  
ATOM   1286  CD  ARG A  83      84.801  -1.693  -7.541  1.00  0.00           C  
ATOM   1287  NE  ARG A  83      85.661  -2.845  -7.281  1.00  0.00           N  
ATOM   1288  CZ  ARG A  83      85.325  -3.855  -6.480  1.00  0.00           C  
ATOM   1289  NH1 ARG A  83      84.152  -3.857  -5.859  1.00  0.00           N  
ATOM   1290  NH2 ARG A  83      86.164  -4.865  -6.301  1.00  0.00           N  
ATOM   1291  H   ARG A  83      85.923  -0.583  -4.762  1.00  0.00           H  
ATOM   1292  HA  ARG A  83      87.723   0.344  -6.820  1.00  0.00           H  
ATOM   1293  HB2 ARG A  83      84.881   0.591  -6.512  1.00  0.00           H  
ATOM   1294  HB3 ARG A  83      85.683   1.487  -7.616  1.00  0.00           H  
ATOM   1295  HG2 ARG A  83      85.115  -0.190  -8.933  1.00  0.00           H  
ATOM   1296  HG3 ARG A  83      86.501  -0.825  -8.348  1.00  0.00           H  
ATOM   1297  HD2 ARG A  83      84.371  -1.409  -6.684  1.00  0.00           H  
ATOM   1298  HD3 ARG A  83      84.094  -1.957  -8.197  1.00  0.00           H  
ATOM   1299  HE  ARG A  83      86.567  -2.953  -7.691  1.00  0.00           H  
ATOM   1300 HH11 ARG A  83      83.515  -3.097  -5.991  1.00  0.00           H  
ATOM   1301 HH12 ARG A  83      83.905  -4.618  -5.259  1.00  0.00           H  
ATOM   1302 HH21 ARG A  83      87.049  -4.868  -6.767  1.00  0.00           H  
ATOM   1303 HH22 ARG A  83      85.912  -5.624  -5.700  1.00  0.00           H  
ATOM   1304  N   ASP A  84      87.894   2.798  -6.312  1.00  0.00           N  
ATOM   1305  CA  ASP A  84      88.221   4.123  -5.793  1.00  0.00           C  
ATOM   1306  C   ASP A  84      87.280   5.195  -6.329  1.00  0.00           C  
ATOM   1307  O   ASP A  84      86.745   5.086  -7.433  1.00  0.00           O  
ATOM   1308  CB  ASP A  84      89.667   4.501  -6.117  1.00  0.00           C  
ATOM   1309  CG  ASP A  84      90.120   4.000  -7.476  1.00  0.00           C  
ATOM   1310  OD1 ASP A  84      90.369   2.783  -7.607  1.00  0.00           O  
ATOM   1311  OD2 ASP A  84      90.227   4.825  -8.407  1.00  0.00           O  
ATOM   1312  H   ASP A  84      88.209   2.539  -7.225  1.00  0.00           H  
ATOM   1313  HA  ASP A  84      88.078   4.086  -4.804  1.00  0.00           H  
ATOM   1314  HB2 ASP A  84      89.746   5.498  -6.101  1.00  0.00           H  
ATOM   1315  HB3 ASP A  84      90.263   4.108  -5.416  1.00  0.00           H  
ATOM   1316  N   GLU A  85      87.094   6.230  -5.521  1.00  0.00           N  
ATOM   1317  CA  GLU A  85      86.216   7.345  -5.860  1.00  0.00           C  
ATOM   1318  C   GLU A  85      87.013   8.632  -6.058  1.00  0.00           C  
ATOM   1319  O   GLU A  85      88.068   8.821  -5.453  1.00  0.00           O  
ATOM   1320  CB  GLU A  85      85.181   7.547  -4.752  1.00  0.00           C  
ATOM   1321  CG  GLU A  85      85.737   7.320  -3.352  1.00  0.00           C  
ATOM   1322  CD  GLU A  85      85.515   8.507  -2.435  1.00  0.00           C  
ATOM   1323  OE1 GLU A  85      84.355   8.740  -2.035  1.00  0.00           O  
ATOM   1324  OE2 GLU A  85      86.501   9.205  -2.117  1.00  0.00           O  
ATOM   1325  H   GLU A  85      87.575   6.247  -4.644  1.00  0.00           H  
ATOM   1326  HA  GLU A  85      85.722   7.131  -6.703  1.00  0.00           H  
ATOM   1327  HB2 GLU A  85      84.836   8.484  -4.807  1.00  0.00           H  
ATOM   1328  HB3 GLU A  85      84.428   6.906  -4.901  1.00  0.00           H  
ATOM   1329  HG2 GLU A  85      85.287   6.521  -2.954  1.00  0.00           H  
ATOM   1330  HG3 GLU A  85      86.720   7.149  -3.421  1.00  0.00           H  
ATOM   1331  N   GLU A  86      86.499   9.514  -6.911  1.00  0.00           N  
ATOM   1332  CA  GLU A  86      87.158  10.788  -7.189  1.00  0.00           C  
ATOM   1333  C   GLU A  86      86.446  11.942  -6.530  1.00  0.00           C  
ATOM   1334  O   GLU A  86      85.476  12.497  -7.046  1.00  0.00           O  
ATOM   1335  CB  GLU A  86      87.220  11.013  -8.703  1.00  0.00           C  
ATOM   1336  CG  GLU A  86      87.822  12.350  -9.104  1.00  0.00           C  
ATOM   1337  CD  GLU A  86      88.602  12.272 -10.401  1.00  0.00           C  
ATOM   1338  OE1 GLU A  86      88.364  11.325 -11.180  1.00  0.00           O  
ATOM   1339  OE2 GLU A  86      89.451  13.156 -10.639  1.00  0.00           O  
ATOM   1340  H   GLU A  86      85.639   9.299  -7.374  1.00  0.00           H  
ATOM   1341  HA  GLU A  86      88.099  10.748  -6.852  1.00  0.00           H  
ATOM   1342  HB2 GLU A  86      87.774  10.285  -9.107  1.00  0.00           H  
ATOM   1343  HB3 GLU A  86      86.290  10.965  -9.067  1.00  0.00           H  
ATOM   1344  HG2 GLU A  86      87.083  13.015  -9.215  1.00  0.00           H  
ATOM   1345  HG3 GLU A  86      88.439  12.655  -8.378  1.00  0.00           H  
ATOM   1346  N   ILE A  87      86.965  12.282  -5.372  1.00  0.00           N  
ATOM   1347  CA  ILE A  87      86.542  13.442  -4.645  1.00  0.00           C  
ATOM   1348  C   ILE A  87      87.782  14.278  -4.701  1.00  0.00           C  
ATOM   1349  O   ILE A  87      88.683  14.122  -3.883  1.00  0.00           O  
ATOM   1350  CB  ILE A  87      86.149  13.120  -3.179  1.00  0.00           C  
ATOM   1351  CG1 ILE A  87      84.651  12.824  -3.086  1.00  0.00           C  
ATOM   1352  CG2 ILE A  87      86.529  14.260  -2.238  1.00  0.00           C  
ATOM   1353  CD1 ILE A  87      84.332  11.348  -3.000  1.00  0.00           C  
ATOM   1354  H   ILE A  87      87.685  11.708  -4.982  1.00  0.00           H  
ATOM   1355  HA  ILE A  87      85.831  13.898  -5.177  1.00  0.00           H  
ATOM   1356  HB  ILE A  87      86.648  12.304  -2.895  1.00  0.00           H  
ATOM   1357 HG12 ILE A  87      84.284  13.281  -2.278  1.00  0.00           H  
ATOM   1358 HG13 ILE A  87      84.204  13.200  -3.897  1.00  0.00           H  
ATOM   1359 HG21 ILE A  87      87.514  14.417  -2.297  1.00  0.00           H  
ATOM   1360 HG22 ILE A  87      86.039  15.091  -2.502  1.00  0.00           H  
ATOM   1361 HG23 ILE A  87      86.290  14.012  -1.300  1.00  0.00           H  
ATOM   1362 HD11 ILE A  87      84.711  10.879  -3.797  1.00  0.00           H  
ATOM   1363 HD12 ILE A  87      84.736  10.969  -2.168  1.00  0.00           H  
ATOM   1364 HD13 ILE A  87      83.340  11.220  -2.978  1.00  0.00           H  
ATOM   1365  N   THR A  88      87.841  15.159  -5.669  1.00  0.00           N  
ATOM   1366  CA  THR A  88      89.048  15.913  -5.872  1.00  0.00           C  
ATOM   1367  C   THR A  88      88.905  17.371  -5.449  1.00  0.00           C  
ATOM   1368  O   THR A  88      88.101  18.117  -6.009  1.00  0.00           O  
ATOM   1369  CB  THR A  88      89.520  15.810  -7.340  1.00  0.00           C  
ATOM   1370  OG1 THR A  88      90.105  17.043  -7.776  1.00  0.00           O  
ATOM   1371  CG2 THR A  88      88.381  15.425  -8.266  1.00  0.00           C  
ATOM   1372  H   THR A  88      87.051  15.306  -6.264  1.00  0.00           H  
ATOM   1373  HA  THR A  88      89.764  15.502  -5.307  1.00  0.00           H  
ATOM   1374  HB  THR A  88      90.237  15.114  -7.375  1.00  0.00           H  
ATOM   1375  HG1 THR A  88      89.548  17.717  -8.261  1.00  0.00           H  
ATOM   1376 HG21 THR A  88      88.010  14.536  -7.998  1.00  0.00           H  
ATOM   1377 HG22 THR A  88      87.658  16.115  -8.222  1.00  0.00           H  
ATOM   1378 HG23 THR A  88      88.733  15.371  -9.200  1.00  0.00           H  
ATOM   1379  N   ILE A  89      89.692  17.768  -4.453  1.00  0.00           N  
ATOM   1380  CA  ILE A  89      89.661  19.134  -3.948  1.00  0.00           C  
ATOM   1381  C   ILE A  89      90.268  20.105  -4.956  1.00  0.00           C  
ATOM   1382  O   ILE A  89      89.787  21.226  -5.124  1.00  0.00           O  
ATOM   1383  CB  ILE A  89      90.417  19.251  -2.609  1.00  0.00           C  
ATOM   1384  CG1 ILE A  89      91.904  18.938  -2.801  1.00  0.00           C  
ATOM   1385  CG2 ILE A  89      89.805  18.316  -1.575  1.00  0.00           C  
ATOM   1386  CD1 ILE A  89      92.710  19.015  -1.522  1.00  0.00           C  
ATOM   1387  H   ILE A  89      90.322  17.111  -4.040  1.00  0.00           H  
ATOM   1388  HA  ILE A  89      88.695  19.376  -3.871  1.00  0.00           H  
ATOM   1389  HB  ILE A  89      90.336  20.192  -2.288  1.00  0.00           H  
ATOM   1390 HG12 ILE A  89      91.990  18.019  -3.181  1.00  0.00           H  
ATOM   1391 HG13 ILE A  89      92.282  19.592  -3.455  1.00  0.00           H  
ATOM   1392 HG21 ILE A  89      88.842  18.550  -1.446  1.00  0.00           H  
ATOM   1393 HG22 ILE A  89      89.883  17.368  -1.885  1.00  0.00           H  
ATOM   1394 HG23 ILE A  89      90.290  18.428  -0.708  1.00  0.00           H  
ATOM   1395 HD11 ILE A  89      92.615  19.927  -1.124  1.00  0.00           H  
ATOM   1396 HD12 ILE A  89      92.371  18.333  -0.875  1.00  0.00           H  
ATOM   1397 HD13 ILE A  89      93.674  18.837  -1.721  1.00  0.00           H  
ATOM   1398  N   LYS A  90      91.328  19.664  -5.625  1.00  0.00           N  
ATOM   1399  CA  LYS A  90      92.005  20.486  -6.622  1.00  0.00           C  
ATOM   1400  C   LYS A  90      92.710  19.607  -7.650  1.00  0.00           C  
ATOM   1401  O   LYS A  90      93.940  19.548  -7.695  1.00  0.00           O  
ATOM   1402  CB  LYS A  90      93.013  21.420  -5.948  1.00  0.00           C  
ATOM   1403  CG  LYS A  90      93.569  22.486  -6.877  1.00  0.00           C  
ATOM   1404  CD  LYS A  90      93.823  23.792  -6.140  1.00  0.00           C  
ATOM   1405  CE  LYS A  90      95.299  23.979  -5.827  1.00  0.00           C  
ATOM   1406  NZ  LYS A  90      95.715  25.403  -5.945  1.00  0.00           N  
ATOM   1407  H   LYS A  90      91.671  18.743  -5.440  1.00  0.00           H  
ATOM   1408  HA  LYS A  90      91.322  21.043  -7.094  1.00  0.00           H  
ATOM   1409  HB2 LYS A  90      92.559  21.874  -5.181  1.00  0.00           H  
ATOM   1410  HB3 LYS A  90      93.774  20.869  -5.606  1.00  0.00           H  
ATOM   1411  HG2 LYS A  90      94.431  22.161  -7.267  1.00  0.00           H  
ATOM   1412  HG3 LYS A  90      92.912  22.651  -7.613  1.00  0.00           H  
ATOM   1413  HD2 LYS A  90      93.514  24.553  -6.710  1.00  0.00           H  
ATOM   1414  HD3 LYS A  90      93.308  23.787  -5.283  1.00  0.00           H  
ATOM   1415  HE2 LYS A  90      95.473  23.667  -4.893  1.00  0.00           H  
ATOM   1416  HE3 LYS A  90      95.837  23.431  -6.467  1.00  0.00           H  
ATOM   1417  HZ1 LYS A  90      95.255  26.105  -5.402  1.00  0.00           H  
ATOM   1418  HZ2 LYS A  90      96.653  25.670  -5.725  1.00  0.00           H  
ATOM   1419  HZ3 LYS A  90      95.656  25.870  -6.828  1.00  0.00           H  
ATOM   1420  N   ASP A  91      91.922  18.924  -8.474  1.00  0.00           N  
ATOM   1421  CA  ASP A  91      92.464  18.040  -9.501  1.00  0.00           C  
ATOM   1422  C   ASP A  91      93.180  16.845  -8.875  1.00  0.00           C  
ATOM   1423  O   ASP A  91      93.967  16.166  -9.535  1.00  0.00           O  
ATOM   1424  CB  ASP A  91      93.425  18.807 -10.412  1.00  0.00           C  
ATOM   1425  CG  ASP A  91      93.496  18.216 -11.806  1.00  0.00           C  
ATOM   1426  OD1 ASP A  91      92.519  18.372 -12.568  1.00  0.00           O  
ATOM   1427  OD2 ASP A  91      94.529  17.596 -12.136  1.00  0.00           O  
ATOM   1428  H   ASP A  91      90.930  19.018  -8.388  1.00  0.00           H  
ATOM   1429  HA  ASP A  91      91.684  17.675 -10.010  1.00  0.00           H  
ATOM   1430  HB2 ASP A  91      93.114  19.755 -10.479  1.00  0.00           H  
ATOM   1431  HB3 ASP A  91      94.338  18.784 -10.005  1.00  0.00           H  
ATOM   1432  N   ARG A  92      92.903  16.592  -7.598  1.00  0.00           N  
ATOM   1433  CA  ARG A  92      93.515  15.476  -6.886  1.00  0.00           C  
ATOM   1434  C   ARG A  92      92.439  14.532  -6.364  1.00  0.00           C  
ATOM   1435  O   ARG A  92      92.079  14.573  -5.187  1.00  0.00           O  
ATOM   1436  CB  ARG A  92      94.374  15.986  -5.724  1.00  0.00           C  
ATOM   1437  CG  ARG A  92      95.172  17.239  -6.054  1.00  0.00           C  
ATOM   1438  CD  ARG A  92      96.668  16.969  -6.064  1.00  0.00           C  
ATOM   1439  NE  ARG A  92      97.192  16.849  -7.424  1.00  0.00           N  
ATOM   1440  CZ  ARG A  92      98.220  17.554  -7.897  1.00  0.00           C  
ATOM   1441  NH1 ARG A  92      98.856  18.428  -7.124  1.00  0.00           N  
ATOM   1442  NH2 ARG A  92      98.617  17.381  -9.150  1.00  0.00           N  
ATOM   1443  H   ARG A  92      92.258  17.183  -7.114  1.00  0.00           H  
ATOM   1444  HA  ARG A  92      94.099  14.973  -7.523  1.00  0.00           H  
ATOM   1445  HB2 ARG A  92      93.772  16.190  -4.952  1.00  0.00           H  
ATOM   1446  HB3 ARG A  92      95.015  15.263  -5.465  1.00  0.00           H  
ATOM   1447  HG2 ARG A  92      94.899  17.571  -6.957  1.00  0.00           H  
ATOM   1448  HG3 ARG A  92      94.976  17.940  -5.368  1.00  0.00           H  
ATOM   1449  HD2 ARG A  92      97.134  17.723  -5.602  1.00  0.00           H  
ATOM   1450  HD3 ARG A  92      96.844  16.117  -5.572  1.00  0.00           H  
ATOM   1451  HE  ARG A  92      96.808  16.220  -8.100  1.00  0.00           H  
ATOM   1452 HH11 ARG A  92      98.563  18.565  -6.178  1.00  0.00           H  
ATOM   1453 HH12 ARG A  92      99.628  18.949  -7.489  1.00  0.00           H  
ATOM   1454 HH21 ARG A  92      98.144  16.725  -9.738  1.00  0.00           H  
ATOM   1455 HH22 ARG A  92      99.390  17.906  -9.507  1.00  0.00           H  
ATOM   1456  N   LEU A  93      91.928  13.682  -7.252  1.00  0.00           N  
ATOM   1457  CA  LEU A  93      90.877  12.729  -6.899  1.00  0.00           C  
ATOM   1458  C   LEU A  93      91.176  12.034  -5.567  1.00  0.00           C  
ATOM   1459  O   LEU A  93      92.238  11.436  -5.395  1.00  0.00           O  
ATOM   1460  CB  LEU A  93      90.725  11.684  -8.008  1.00  0.00           C  
ATOM   1461  CG  LEU A  93      91.876  10.683  -8.128  1.00  0.00           C  
ATOM   1462  CD1 LEU A  93      91.559   9.629  -9.177  1.00  0.00           C  
ATOM   1463  CD2 LEU A  93      93.174  11.400  -8.466  1.00  0.00           C  
ATOM   1464  H   LEU A  93      92.274  13.696  -8.190  1.00  0.00           H  
ATOM   1465  HA  LEU A  93      90.020  13.234  -6.800  1.00  0.00           H  
ATOM   1466  HB2 LEU A  93      89.886  11.169  -7.835  1.00  0.00           H  
ATOM   1467  HB3 LEU A  93      90.645  12.168  -8.880  1.00  0.00           H  
ATOM   1468  HG  LEU A  93      92.015  10.236  -7.244  1.00  0.00           H  
ATOM   1469 HD11 LEU A  93      91.420  10.071 -10.063  1.00  0.00           H  
ATOM   1470 HD12 LEU A  93      92.321   8.985  -9.241  1.00  0.00           H  
ATOM   1471 HD13 LEU A  93      90.728   9.137  -8.916  1.00  0.00           H  
ATOM   1472 HD21 LEU A  93      93.380  12.058  -7.742  1.00  0.00           H  
ATOM   1473 HD22 LEU A  93      93.925  10.744  -8.544  1.00  0.00           H  
ATOM   1474 HD23 LEU A  93      93.062  11.883  -9.334  1.00  0.00           H  
ATOM   1475  N   LEU A  94      90.239  12.124  -4.628  1.00  0.00           N  
ATOM   1476  CA  LEU A  94      90.399  11.493  -3.321  1.00  0.00           C  
ATOM   1477  C   LEU A  94      89.578  10.213  -3.250  1.00  0.00           C  
ATOM   1478  O   LEU A  94      88.360  10.238  -3.429  1.00  0.00           O  
ATOM   1479  CB  LEU A  94      89.964  12.436  -2.194  1.00  0.00           C  
ATOM   1480  CG  LEU A  94      90.674  13.792  -2.157  1.00  0.00           C  
ATOM   1481  CD1 LEU A  94      89.796  14.832  -1.474  1.00  0.00           C  
ATOM   1482  CD2 LEU A  94      92.013  13.673  -1.445  1.00  0.00           C  
ATOM   1483  H   LEU A  94      89.403  12.637  -4.822  1.00  0.00           H  
ATOM   1484  HA  LEU A  94      91.363  11.256  -3.201  1.00  0.00           H  
ATOM   1485  HB2 LEU A  94      88.984  12.605  -2.294  1.00  0.00           H  
ATOM   1486  HB3 LEU A  94      90.135  11.976  -1.323  1.00  0.00           H  
ATOM   1487  HG  LEU A  94      90.867  14.087  -3.093  1.00  0.00           H  
ATOM   1488 HD11 LEU A  94      89.601  14.542  -0.537  1.00  0.00           H  
ATOM   1489 HD12 LEU A  94      90.274  15.710  -1.459  1.00  0.00           H  
ATOM   1490 HD13 LEU A  94      88.938  14.929  -1.978  1.00  0.00           H  
ATOM   1491 HD21 LEU A  94      92.584  13.012  -1.933  1.00  0.00           H  
ATOM   1492 HD22 LEU A  94      92.475  14.559  -1.422  1.00  0.00           H  
ATOM   1493 HD23 LEU A  94      91.858  13.354  -0.510  1.00  0.00           H  
ATOM   1494  N   LEU A  95      90.244   9.096  -2.987  1.00  0.00           N  
ATOM   1495  CA  LEU A  95      89.560   7.813  -2.896  1.00  0.00           C  
ATOM   1496  C   LEU A  95      89.790   7.165  -1.537  1.00  0.00           C  
ATOM   1497  O   LEU A  95      90.834   6.560  -1.293  1.00  0.00           O  
ATOM   1498  CB  LEU A  95      90.028   6.876  -4.009  1.00  0.00           C  
ATOM   1499  CG  LEU A  95      91.515   6.979  -4.362  1.00  0.00           C  
ATOM   1500  CD1 LEU A  95      92.111   5.598  -4.583  1.00  0.00           C  
ATOM   1501  CD2 LEU A  95      91.710   7.850  -5.594  1.00  0.00           C  
ATOM   1502  H   LEU A  95      91.234   9.136  -2.849  1.00  0.00           H  
ATOM   1503  HA  LEU A  95      88.579   7.974  -3.003  1.00  0.00           H  
ATOM   1504  HB2 LEU A  95      89.843   5.936  -3.722  1.00  0.00           H  
ATOM   1505  HB3 LEU A  95      89.500   7.083  -4.832  1.00  0.00           H  
ATOM   1506  HG  LEU A  95      91.999   7.430  -3.612  1.00  0.00           H  
ATOM   1507 HD11 LEU A  95      91.631   5.144  -5.334  1.00  0.00           H  
ATOM   1508 HD12 LEU A  95      93.080   5.687  -4.812  1.00  0.00           H  
ATOM   1509 HD13 LEU A  95      92.014   5.055  -3.749  1.00  0.00           H  
ATOM   1510 HD21 LEU A  95      91.348   8.764  -5.408  1.00  0.00           H  
ATOM   1511 HD22 LEU A  95      92.681   7.916  -5.823  1.00  0.00           H  
ATOM   1512 HD23 LEU A  95      91.213   7.445  -6.362  1.00  0.00           H  
ATOM   1513  N   ILE A  96      88.806   7.299  -0.657  1.00  0.00           N  
ATOM   1514  CA  ILE A  96      88.887   6.725   0.678  1.00  0.00           C  
ATOM   1515  C   ILE A  96      88.089   5.426   0.748  1.00  0.00           C  
ATOM   1516  O   ILE A  96      86.865   5.444   0.884  1.00  0.00           O  
ATOM   1517  CB  ILE A  96      88.366   7.713   1.743  1.00  0.00           C  
ATOM   1518  CG1 ILE A  96      89.154   9.025   1.681  1.00  0.00           C  
ATOM   1519  CG2 ILE A  96      88.458   7.100   3.134  1.00  0.00           C  
ATOM   1520  CD1 ILE A  96      88.824   9.881   0.475  1.00  0.00           C  
ATOM   1521  H   ILE A  96      87.986   7.808  -0.918  1.00  0.00           H  
ATOM   1522  HA  ILE A  96      89.845   6.477   0.814  1.00  0.00           H  
ATOM   1523  HB  ILE A  96      87.409   7.913   1.541  1.00  0.00           H  
ATOM   1524 HG12 ILE A  96      88.964   9.550   2.509  1.00  0.00           H  
ATOM   1525 HG13 ILE A  96      90.128   8.806   1.657  1.00  0.00           H  
ATOM   1526 HG21 ILE A  96      87.921   6.258   3.159  1.00  0.00           H  
ATOM   1527 HG22 ILE A  96      89.413   6.897   3.352  1.00  0.00           H  
ATOM   1528 HG23 ILE A  96      88.090   7.746   3.802  1.00  0.00           H  
ATOM   1529 HD11 ILE A  96      88.994   9.357  -0.359  1.00  0.00           H  
ATOM   1530 HD12 ILE A  96      87.861  10.145   0.510  1.00  0.00           H  
ATOM   1531 HD13 ILE A  96      89.396  10.701   0.476  1.00  0.00           H  
ATOM   1532  N   ASN A  97      88.791   4.301   0.653  1.00  0.00           N  
ATOM   1533  CA  ASN A  97      88.147   2.992   0.689  1.00  0.00           C  
ATOM   1534  C   ASN A  97      88.880   2.035   1.623  1.00  0.00           C  
ATOM   1535  O   ASN A  97      90.093   2.137   1.810  1.00  0.00           O  
ATOM   1536  CB  ASN A  97      88.091   2.398  -0.719  1.00  0.00           C  
ATOM   1537  CG  ASN A  97      89.424   2.486  -1.437  1.00  0.00           C  
ATOM   1538  OD1 ASN A  97      90.257   1.587  -1.337  1.00  0.00           O  
ATOM   1539  ND2 ASN A  97      89.630   3.576  -2.168  1.00  0.00           N  
ATOM   1540  H   ASN A  97      89.785   4.353   0.554  1.00  0.00           H  
ATOM   1541  HA  ASN A  97      87.236   3.131   1.077  1.00  0.00           H  
ATOM   1542  HB2 ASN A  97      87.825   1.436  -0.651  1.00  0.00           H  
ATOM   1543  HB3 ASN A  97      87.406   2.896  -1.250  1.00  0.00           H  
ATOM   1544 HD21 ASN A  97      88.925   4.283  -2.221  1.00  0.00           H  
ATOM   1545 HD22 ASN A  97      90.490   3.690  -2.665  1.00  0.00           H  
ATOM   1546  N   THR A  98      88.132   1.103   2.207  1.00  0.00           N  
ATOM   1547  CA  THR A  98      88.704   0.119   3.119  1.00  0.00           C  
ATOM   1548  C   THR A  98      88.745  -1.264   2.475  1.00  0.00           C  
ATOM   1549  O   THR A  98      87.707  -1.887   2.252  1.00  0.00           O  
ATOM   1550  CB  THR A  98      87.901   0.038   4.431  1.00  0.00           C  
ATOM   1551  OG1 THR A  98      86.673  -0.665   4.211  1.00  0.00           O  
ATOM   1552  CG2 THR A  98      87.604   1.428   4.973  1.00  0.00           C  
ATOM   1553  H   THR A  98      87.151   1.076   2.016  1.00  0.00           H  
ATOM   1554  HA  THR A  98      89.643   0.394   3.324  1.00  0.00           H  
ATOM   1555  HB  THR A  98      88.439  -0.497   5.082  1.00  0.00           H  
ATOM   1556  HG1 THR A  98      86.265  -0.685   3.298  1.00  0.00           H  
ATOM   1557 HG21 THR A  98      87.065   1.946   4.309  1.00  0.00           H  
ATOM   1558 HG22 THR A  98      87.084   1.331   5.821  1.00  0.00           H  
ATOM   1559 HG23 THR A  98      88.459   1.912   5.160  1.00  0.00           H  
ATOM   1560  N   VAL A  99      89.951  -1.740   2.178  1.00  0.00           N  
ATOM   1561  CA  VAL A  99      90.129  -3.048   1.556  1.00  0.00           C  
ATOM   1562  C   VAL A  99      90.706  -4.058   2.544  1.00  0.00           C  
ATOM   1563  O   VAL A  99      91.438  -3.689   3.463  1.00  0.00           O  
ATOM   1564  CB  VAL A  99      91.054  -2.967   0.328  1.00  0.00           C  
ATOM   1565  CG1 VAL A  99      90.386  -2.187  -0.794  1.00  0.00           C  
ATOM   1566  CG2 VAL A  99      92.389  -2.342   0.705  1.00  0.00           C  
ATOM   1567  H   VAL A  99      90.757  -1.187   2.387  1.00  0.00           H  
ATOM   1568  HA  VAL A  99      89.227  -3.377   1.278  1.00  0.00           H  
ATOM   1569  HB  VAL A  99      91.205  -3.899  -0.001  1.00  0.00           H  
ATOM   1570 HG11 VAL A  99      89.537  -2.641  -1.065  1.00  0.00           H  
ATOM   1571 HG12 VAL A  99      90.183  -1.257  -0.487  1.00  0.00           H  
ATOM   1572 HG13 VAL A  99      91.010  -2.152  -1.575  1.00  0.00           H  
ATOM   1573 HG21 VAL A  99      92.240  -1.418   1.057  1.00  0.00           H  
ATOM   1574 HG22 VAL A  99      92.835  -2.898   1.407  1.00  0.00           H  
ATOM   1575 HG23 VAL A  99      92.972  -2.300  -0.107  1.00  0.00           H  
ATOM   1576  N   PRO A 100      90.382  -5.352   2.368  1.00  0.00           N  
ATOM   1577  CA  PRO A 100      90.862  -6.418   3.233  1.00  0.00           C  
ATOM   1578  C   PRO A 100      92.068  -7.145   2.645  1.00  0.00           C  
ATOM   1579  O   PRO A 100      92.118  -7.414   1.445  1.00  0.00           O  
ATOM   1580  CB  PRO A 100      89.655  -7.346   3.267  1.00  0.00           C  
ATOM   1581  CG  PRO A 100      89.048  -7.225   1.902  1.00  0.00           C  
ATOM   1582  CD  PRO A 100      89.484  -5.889   1.333  1.00  0.00           C  
ATOM   1583  HA  PRO A 100      91.087  -6.054   4.137  1.00  0.00           H  
ATOM   1584  HB2 PRO A 100      89.938  -8.288   3.445  1.00  0.00           H  
ATOM   1585  HB3 PRO A 100      89.005  -7.055   3.969  1.00  0.00           H  
ATOM   1586  HG2 PRO A 100      89.371  -7.969   1.317  1.00  0.00           H  
ATOM   1587  HG3 PRO A 100      88.051  -7.261   1.966  1.00  0.00           H  
ATOM   1588  HD2 PRO A 100      89.969  -6.010   0.467  1.00  0.00           H  
ATOM   1589  HD3 PRO A 100      88.699  -5.286   1.194  1.00  0.00           H  
ATOM   1590  N   VAL A 101      93.036  -7.462   3.499  1.00  0.00           N  
ATOM   1591  CA  VAL A 101      94.242  -8.156   3.063  1.00  0.00           C  
ATOM   1592  C   VAL A 101      93.905  -9.493   2.410  1.00  0.00           C  
ATOM   1593  O   VAL A 101      93.024 -10.218   2.873  1.00  0.00           O  
ATOM   1594  CB  VAL A 101      95.210  -8.395   4.240  1.00  0.00           C  
ATOM   1595  CG1 VAL A 101      94.573  -9.295   5.288  1.00  0.00           C  
ATOM   1596  CG2 VAL A 101      96.520  -8.988   3.742  1.00  0.00           C  
ATOM   1597  H   VAL A 101      92.935  -7.219   4.464  1.00  0.00           H  
ATOM   1598  HA  VAL A 101      94.689  -7.586   2.374  1.00  0.00           H  
ATOM   1599  HB  VAL A 101      95.388  -7.510   4.670  1.00  0.00           H  
ATOM   1600 HG11 VAL A 101      93.742  -8.867   5.643  1.00  0.00           H  
ATOM   1601 HG12 VAL A 101      94.344 -10.180   4.882  1.00  0.00           H  
ATOM   1602 HG13 VAL A 101      95.224  -9.430   6.035  1.00  0.00           H  
ATOM   1603 HG21 VAL A 101      96.950  -8.358   3.095  1.00  0.00           H  
ATOM   1604 HG22 VAL A 101      97.130  -9.134   4.521  1.00  0.00           H  
ATOM   1605 HG23 VAL A 101      96.343  -9.862   3.289  1.00  0.00           H  
ATOM   1606  N   ARG A 102      94.612  -9.812   1.332  1.00  0.00           N  
ATOM   1607  CA  ARG A 102      94.389 -11.061   0.612  1.00  0.00           C  
ATOM   1608  C   ARG A 102      94.678 -12.265   1.502  1.00  0.00           C  
ATOM   1609  O   ARG A 102      95.615 -12.250   2.301  1.00  0.00           O  
ATOM   1610  CB  ARG A 102      95.267 -11.115  -0.640  1.00  0.00           C  
ATOM   1611  CG  ARG A 102      94.818 -10.164  -1.739  1.00  0.00           C  
ATOM   1612  CD  ARG A 102      94.692 -10.875  -3.077  1.00  0.00           C  
ATOM   1613  NE  ARG A 102      95.996 -11.210  -3.645  1.00  0.00           N  
ATOM   1614  CZ  ARG A 102      96.181 -11.584  -4.909  1.00  0.00           C  
ATOM   1615  NH1 ARG A 102      95.149 -11.676  -5.739  1.00  0.00           N  
ATOM   1616  NH2 ARG A 102      97.400 -11.869  -5.345  1.00  0.00           N  
ATOM   1617  H   ARG A 102      95.315  -9.180   1.006  1.00  0.00           H  
ATOM   1618  HA  ARG A 102      93.429 -11.098   0.333  1.00  0.00           H  
ATOM   1619  HB2 ARG A 102      96.203 -10.879  -0.380  1.00  0.00           H  
ATOM   1620  HB3 ARG A 102      95.247 -12.047  -1.001  1.00  0.00           H  
ATOM   1621  HG2 ARG A 102      93.929  -9.778  -1.494  1.00  0.00           H  
ATOM   1622  HG3 ARG A 102      95.488  -9.427  -1.827  1.00  0.00           H  
ATOM   1623  HD2 ARG A 102      94.170 -11.717  -2.945  1.00  0.00           H  
ATOM   1624  HD3 ARG A 102      94.205 -10.277  -3.714  1.00  0.00           H  
ATOM   1625  HE  ARG A 102      96.845 -11.180  -3.117  1.00  0.00           H  
ATOM   1626 HH11 ARG A 102      94.227 -11.462  -5.416  1.00  0.00           H  
ATOM   1627 HH12 ARG A 102      95.294 -11.959  -6.687  1.00  0.00           H  
ATOM   1628 HH21 ARG A 102      98.181 -11.802  -4.725  1.00  0.00           H  
ATOM   1629 HH22 ARG A 102      97.538 -12.151  -6.294  1.00  0.00           H  
ATOM   1630  N   SER A 103      93.867 -13.308   1.357  1.00  0.00           N  
ATOM   1631  CA  SER A 103      94.032 -14.523   2.146  1.00  0.00           C  
ATOM   1632  C   SER A 103      93.394 -15.718   1.443  1.00  0.00           C  
ATOM   1633  O   SER A 103      93.002 -15.628   0.279  1.00  0.00           O  
ATOM   1634  CB  SER A 103      93.415 -14.342   3.534  1.00  0.00           C  
ATOM   1635  OG  SER A 103      93.893 -13.162   4.154  1.00  0.00           O  
ATOM   1636  H   SER A 103      93.124 -13.258   0.689  1.00  0.00           H  
ATOM   1637  HA  SER A 103      95.012 -14.704   2.225  1.00  0.00           H  
ATOM   1638  HB2 SER A 103      92.421 -14.285   3.444  1.00  0.00           H  
ATOM   1639  HB3 SER A 103      93.653 -15.130   4.102  1.00  0.00           H  
ATOM   1640  HG  SER A 103      93.661 -12.267   3.772  1.00  0.00           H  
ATOM   1641  N   ASN A 104      93.294 -16.836   2.155  1.00  0.00           N  
ATOM   1642  CA  ASN A 104      92.703 -18.047   1.596  1.00  0.00           C  
ATOM   1643  C   ASN A 104      91.509 -18.506   2.428  1.00  0.00           C  
ATOM   1644  O   ASN A 104      91.305 -19.702   2.634  1.00  0.00           O  
ATOM   1645  CB  ASN A 104      93.750 -19.162   1.522  1.00  0.00           C  
ATOM   1646  CG  ASN A 104      93.814 -19.805   0.150  1.00  0.00           C  
ATOM   1647  OD1 ASN A 104      92.787 -20.027  -0.492  1.00  0.00           O  
ATOM   1648  ND2 ASN A 104      95.024 -20.107  -0.306  1.00  0.00           N  
ATOM   1649  H   ASN A 104      93.632 -16.847   3.096  1.00  0.00           H  
ATOM   1650  HA  ASN A 104      92.350 -17.806   0.692  1.00  0.00           H  
ATOM   1651  HB2 ASN A 104      94.646 -18.775   1.738  1.00  0.00           H  
ATOM   1652  HB3 ASN A 104      93.519 -19.864   2.196  1.00  0.00           H  
ATOM   1653 HD21 ASN A 104      95.832 -19.909   0.250  1.00  0.00           H  
ATOM   1654 HD22 ASN A 104      95.128 -20.533  -1.205  1.00  0.00           H  
ATOM   1655  N   GLY A 105      90.721 -17.546   2.903  1.00  0.00           N  
ATOM   1656  CA  GLY A 105      89.557 -17.872   3.706  1.00  0.00           C  
ATOM   1657  C   GLY A 105      89.131 -16.727   4.603  1.00  0.00           C  
ATOM   1658  O   GLY A 105      89.033 -15.583   4.157  1.00  0.00           O  
ATOM   1659  H   GLY A 105      90.933 -16.589   2.705  1.00  0.00           H  
ATOM   1660  HA2 GLY A 105      89.773 -18.664   4.277  1.00  0.00           H  
ATOM   1661  HA3 GLY A 105      88.799 -18.099   3.094  1.00  0.00           H  
ATOM   1662  N   VAL A 106      88.876 -17.034   5.871  1.00  0.00           N  
ATOM   1663  CA  VAL A 106      88.458 -16.022   6.833  1.00  0.00           C  
ATOM   1664  C   VAL A 106      89.510 -14.927   6.970  1.00  0.00           C  
ATOM   1665  O   VAL A 106      90.699 -15.210   7.116  1.00  0.00           O  
ATOM   1666  CB  VAL A 106      88.191 -16.640   8.218  1.00  0.00           C  
ATOM   1667  CG1 VAL A 106      87.572 -15.611   9.151  1.00  0.00           C  
ATOM   1668  CG2 VAL A 106      87.296 -17.864   8.093  1.00  0.00           C  
ATOM   1669  H   VAL A 106      88.973 -17.983   6.172  1.00  0.00           H  
ATOM   1670  HA  VAL A 106      87.622 -15.598   6.485  1.00  0.00           H  
ATOM   1671  HB  VAL A 106      89.073 -16.908   8.606  1.00  0.00           H  
ATOM   1672 HG11 VAL A 106      86.703 -15.289   8.774  1.00  0.00           H  
ATOM   1673 HG12 VAL A 106      87.411 -16.041  10.039  1.00  0.00           H  
ATOM   1674 HG13 VAL A 106      88.194 -14.836   9.264  1.00  0.00           H  
ATOM   1675 HG21 VAL A 106      86.422 -17.601   7.684  1.00  0.00           H  
ATOM   1676 HG22 VAL A 106      87.741 -18.549   7.516  1.00  0.00           H  
ATOM   1677 HG23 VAL A 106      87.137 -18.247   9.003  1.00  0.00           H  
ATOM   1678  N   ILE A 107      89.063 -13.677   6.924  1.00  0.00           N  
ATOM   1679  CA  ILE A 107      89.966 -12.538   7.041  1.00  0.00           C  
ATOM   1680  C   ILE A 107      89.485 -11.559   8.107  1.00  0.00           C  
ATOM   1681  O   ILE A 107      88.309 -11.198   8.147  1.00  0.00           O  
ATOM   1682  CB  ILE A 107      90.105 -11.789   5.702  1.00  0.00           C  
ATOM   1683  CG1 ILE A 107      88.731 -11.577   5.064  1.00  0.00           C  
ATOM   1684  CG2 ILE A 107      91.021 -12.554   4.759  1.00  0.00           C  
ATOM   1685  CD1 ILE A 107      88.720 -10.512   3.990  1.00  0.00           C  
ATOM   1686  H   ILE A 107      88.084 -13.513   6.806  1.00  0.00           H  
ATOM   1687  HA  ILE A 107      90.832 -12.909   7.371  1.00  0.00           H  
ATOM   1688  HB  ILE A 107      90.505 -10.894   5.887  1.00  0.00           H  
ATOM   1689 HG12 ILE A 107      88.428 -12.440   4.665  1.00  0.00           H  
ATOM   1690 HG13 ILE A 107      88.088 -11.312   5.781  1.00  0.00           H  
ATOM   1691 HG21 ILE A 107      91.918 -12.662   5.185  1.00  0.00           H  
ATOM   1692 HG22 ILE A 107      90.631 -13.454   4.563  1.00  0.00           H  
ATOM   1693 HG23 ILE A 107      91.119 -12.037   3.909  1.00  0.00           H  
ATOM   1694 HD11 ILE A 107      89.040  -9.648   4.377  1.00  0.00           H  
ATOM   1695 HD12 ILE A 107      89.326 -10.786   3.244  1.00  0.00           H  
ATOM   1696 HD13 ILE A 107      87.790 -10.397   3.640  1.00  0.00           H  
ATOM   1697  N   ILE A 108      90.404 -11.134   8.968  1.00  0.00           N  
ATOM   1698  CA  ILE A 108      90.077 -10.194  10.033  1.00  0.00           C  
ATOM   1699  C   ILE A 108      90.810  -8.872   9.837  1.00  0.00           C  
ATOM   1700  O   ILE A 108      91.826  -8.811   9.144  1.00  0.00           O  
ATOM   1701  CB  ILE A 108      90.433 -10.767  11.418  1.00  0.00           C  
ATOM   1702  CG1 ILE A 108      89.851 -12.174  11.575  1.00  0.00           C  
ATOM   1703  CG2 ILE A 108      89.922  -9.849  12.519  1.00  0.00           C  
ATOM   1704  CD1 ILE A 108      90.154 -12.808  12.915  1.00  0.00           C  
ATOM   1705  H   ILE A 108      91.343 -11.467   8.883  1.00  0.00           H  
ATOM   1706  HA  ILE A 108      89.104  -9.994   9.933  1.00  0.00           H  
ATOM   1707  HB  ILE A 108      91.427 -10.830  11.483  1.00  0.00           H  
ATOM   1708 HG12 ILE A 108      88.861 -12.125  11.458  1.00  0.00           H  
ATOM   1709 HG13 ILE A 108      90.230 -12.755  10.856  1.00  0.00           H  
ATOM   1710 HG21 ILE A 108      90.329  -8.943  12.409  1.00  0.00           H  
ATOM   1711 HG22 ILE A 108      88.926  -9.779  12.467  1.00  0.00           H  
ATOM   1712 HG23 ILE A 108      90.188 -10.224  13.407  1.00  0.00           H  
ATOM   1713 HD11 ILE A 108      91.144 -12.845  13.048  1.00  0.00           H  
ATOM   1714 HD12 ILE A 108      89.741 -12.261  13.642  1.00  0.00           H  
ATOM   1715 HD13 ILE A 108      89.779 -13.735  12.940  1.00  0.00           H  
ATOM   1716  N   GLY A 109      90.290  -7.814  10.451  1.00  0.00           N  
ATOM   1717  CA  GLY A 109      90.910  -6.508  10.327  1.00  0.00           C  
ATOM   1718  C   GLY A 109      90.675  -5.886   8.965  1.00  0.00           C  
ATOM   1719  O   GLY A 109      90.301  -6.576   8.016  1.00  0.00           O  
ATOM   1720  H   GLY A 109      89.463  -7.919  11.004  1.00  0.00           H  
ATOM   1721  HA2 GLY A 109      91.895  -6.605  10.471  1.00  0.00           H  
ATOM   1722  HA3 GLY A 109      90.529  -5.904  11.027  1.00  0.00           H  
ATOM   1723  N   ALA A 110      90.896  -4.579   8.866  1.00  0.00           N  
ATOM   1724  CA  ALA A 110      90.704  -3.867   7.609  1.00  0.00           C  
ATOM   1725  C   ALA A 110      91.732  -2.754   7.442  1.00  0.00           C  
ATOM   1726  O   ALA A 110      92.198  -2.172   8.422  1.00  0.00           O  
ATOM   1727  CB  ALA A 110      89.295  -3.298   7.539  1.00  0.00           C  
ATOM   1728  H   ALA A 110      91.201  -4.073   9.673  1.00  0.00           H  
ATOM   1729  HA  ALA A 110      90.820  -4.517   6.858  1.00  0.00           H  
ATOM   1730  HB1 ALA A 110      88.633  -4.045   7.599  1.00  0.00           H  
ATOM   1731  HB2 ALA A 110      89.171  -2.811   6.674  1.00  0.00           H  
ATOM   1732  HB3 ALA A 110      89.155  -2.666   8.301  1.00  0.00           H  
ATOM   1733  N   ILE A 111      92.081  -2.463   6.193  1.00  0.00           N  
ATOM   1734  CA  ILE A 111      93.051  -1.418   5.894  1.00  0.00           C  
ATOM   1735  C   ILE A 111      92.351  -0.141   5.442  1.00  0.00           C  
ATOM   1736  O   ILE A 111      91.366  -0.190   4.706  1.00  0.00           O  
ATOM   1737  CB  ILE A 111      94.040  -1.864   4.800  1.00  0.00           C  
ATOM   1738  CG1 ILE A 111      94.616  -3.242   5.134  1.00  0.00           C  
ATOM   1739  CG2 ILE A 111      95.154  -0.841   4.643  1.00  0.00           C  
ATOM   1740  CD1 ILE A 111      95.576  -3.766   4.089  1.00  0.00           C  
ATOM   1741  H   ILE A 111      91.667  -2.974   5.440  1.00  0.00           H  
ATOM   1742  HA  ILE A 111      93.498  -1.203   6.760  1.00  0.00           H  
ATOM   1743  HB  ILE A 111      93.541  -1.934   3.939  1.00  0.00           H  
ATOM   1744 HG12 ILE A 111      95.092  -3.185   6.009  1.00  0.00           H  
ATOM   1745 HG13 ILE A 111      93.859  -3.888   5.222  1.00  0.00           H  
ATOM   1746 HG21 ILE A 111      94.758   0.045   4.405  1.00  0.00           H  
ATOM   1747 HG22 ILE A 111      95.665  -0.762   5.499  1.00  0.00           H  
ATOM   1748 HG23 ILE A 111      95.767  -1.136   3.910  1.00  0.00           H  
ATOM   1749 HD11 ILE A 111      95.113  -3.809   3.205  1.00  0.00           H  
ATOM   1750 HD12 ILE A 111      96.362  -3.152   4.023  1.00  0.00           H  
ATOM   1751 HD13 ILE A 111      95.887  -4.681   4.347  1.00  0.00           H  
ATOM   1752  N   SER A 112      92.864   1.002   5.887  1.00  0.00           N  
ATOM   1753  CA  SER A 112      92.283   2.290   5.528  1.00  0.00           C  
ATOM   1754  C   SER A 112      93.083   2.964   4.418  1.00  0.00           C  
ATOM   1755  O   SER A 112      94.283   3.201   4.559  1.00  0.00           O  
ATOM   1756  CB  SER A 112      92.218   3.203   6.756  1.00  0.00           C  
ATOM   1757  OG  SER A 112      90.890   3.627   7.007  1.00  0.00           O  
ATOM   1758  H   SER A 112      93.667   0.978   6.482  1.00  0.00           H  
ATOM   1759  HA  SER A 112      91.362   2.120   5.177  1.00  0.00           H  
ATOM   1760  HB2 SER A 112      92.558   2.703   7.552  1.00  0.00           H  
ATOM   1761  HB3 SER A 112      92.793   4.005   6.596  1.00  0.00           H  
ATOM   1762  HG  SER A 112      90.701   4.259   7.758  1.00  0.00           H  
ATOM   1763  N   THR A 113      92.410   3.269   3.313  1.00  0.00           N  
ATOM   1764  CA  THR A 113      93.055   3.920   2.178  1.00  0.00           C  
ATOM   1765  C   THR A 113      92.761   5.417   2.172  1.00  0.00           C  
ATOM   1766  O   THR A 113      91.602   5.830   2.160  1.00  0.00           O  
ATOM   1767  CB  THR A 113      92.592   3.308   0.842  1.00  0.00           C  
ATOM   1768  OG1 THR A 113      92.767   1.886   0.868  1.00  0.00           O  
ATOM   1769  CG2 THR A 113      93.372   3.896  -0.324  1.00  0.00           C  
ATOM   1770  H   THR A 113      91.437   3.046   3.258  1.00  0.00           H  
ATOM   1771  HA  THR A 113      94.043   3.797   2.269  1.00  0.00           H  
ATOM   1772  HB  THR A 113      91.612   3.487   0.751  1.00  0.00           H  
ATOM   1773  HG1 THR A 113      92.027   1.297   1.192  1.00  0.00           H  
ATOM   1774 HG21 THR A 113      94.347   3.705  -0.215  1.00  0.00           H  
ATOM   1775 HG22 THR A 113      93.042   3.474  -1.168  1.00  0.00           H  
ATOM   1776 HG23 THR A 113      93.229   4.885  -0.368  1.00  0.00           H  
ATOM   1777  N   PHE A 114      93.817   6.225   2.183  1.00  0.00           N  
ATOM   1778  CA  PHE A 114      93.667   7.676   2.183  1.00  0.00           C  
ATOM   1779  C   PHE A 114      94.634   8.327   1.198  1.00  0.00           C  
ATOM   1780  O   PHE A 114      95.768   7.876   1.036  1.00  0.00           O  
ATOM   1781  CB  PHE A 114      93.900   8.231   3.590  1.00  0.00           C  
ATOM   1782  CG  PHE A 114      92.867   9.232   4.022  1.00  0.00           C  
ATOM   1783  CD1 PHE A 114      92.702  10.420   3.328  1.00  0.00           C  
ATOM   1784  CD2 PHE A 114      92.061   8.985   5.122  1.00  0.00           C  
ATOM   1785  CE1 PHE A 114      91.752  11.343   3.723  1.00  0.00           C  
ATOM   1786  CE2 PHE A 114      91.110   9.905   5.522  1.00  0.00           C  
ATOM   1787  CZ  PHE A 114      90.956  11.086   4.822  1.00  0.00           C  
ATOM   1788  H   PHE A 114      94.735   5.829   2.191  1.00  0.00           H  
ATOM   1789  HA  PHE A 114      92.745   7.867   1.846  1.00  0.00           H  
ATOM   1790  HB2 PHE A 114      93.890   7.468   4.236  1.00  0.00           H  
ATOM   1791  HB3 PHE A 114      94.797   8.673   3.610  1.00  0.00           H  
ATOM   1792  HD1 PHE A 114      93.276  10.612   2.532  1.00  0.00           H  
ATOM   1793  HD2 PHE A 114      92.169   8.131   5.632  1.00  0.00           H  
ATOM   1794  HE1 PHE A 114      91.643  12.196   3.212  1.00  0.00           H  
ATOM   1795  HE2 PHE A 114      90.535   9.714   6.318  1.00  0.00           H  
ATOM   1796  HZ  PHE A 114      90.270  11.754   5.110  1.00  0.00           H  
ATOM   1797  N   ARG A 115      94.177   9.390   0.544  1.00  0.00           N  
ATOM   1798  CA  ARG A 115      95.001  10.106  -0.424  1.00  0.00           C  
ATOM   1799  C   ARG A 115      95.104  11.584  -0.058  1.00  0.00           C  
ATOM   1800  O   ARG A 115      94.188  12.364  -0.320  1.00  0.00           O  
ATOM   1801  CB  ARG A 115      94.419   9.952  -1.832  1.00  0.00           C  
ATOM   1802  CG  ARG A 115      95.163  10.747  -2.894  1.00  0.00           C  
ATOM   1803  CD  ARG A 115      96.645  10.408  -2.908  1.00  0.00           C  
ATOM   1804  NE  ARG A 115      97.247  10.642  -4.218  1.00  0.00           N  
ATOM   1805  CZ  ARG A 115      98.555  10.783  -4.419  1.00  0.00           C  
ATOM   1806  NH1 ARG A 115      99.401  10.714  -3.399  1.00  0.00           N  
ATOM   1807  NH2 ARG A 115      99.019  10.994  -5.643  1.00  0.00           N  
ATOM   1808  H   ARG A 115      93.245   9.707   0.720  1.00  0.00           H  
ATOM   1809  HA  ARG A 115      95.920   9.712  -0.412  1.00  0.00           H  
ATOM   1810  HB2 ARG A 115      94.451   8.984  -2.083  1.00  0.00           H  
ATOM   1811  HB3 ARG A 115      93.468  10.261  -1.816  1.00  0.00           H  
ATOM   1812  HG2 ARG A 115      94.775  10.537  -3.791  1.00  0.00           H  
ATOM   1813  HG3 ARG A 115      95.057  11.723  -2.706  1.00  0.00           H  
ATOM   1814  HD2 ARG A 115      97.111  10.977  -2.230  1.00  0.00           H  
ATOM   1815  HD3 ARG A 115      96.756   9.444  -2.667  1.00  0.00           H  
ATOM   1816  HE  ARG A 115      96.711  10.713  -5.059  1.00  0.00           H  
ATOM   1817 HH11 ARG A 115      99.057  10.555  -2.474  1.00  0.00           H  
ATOM   1818 HH12 ARG A 115     100.383  10.821  -3.556  1.00  0.00           H  
ATOM   1819 HH21 ARG A 115      98.386  11.047  -6.415  1.00  0.00           H  
ATOM   1820 HH22 ARG A 115     100.002  11.100  -5.794  1.00  0.00           H  
ATOM   1821  N   ASP A 116      96.224  11.962   0.550  1.00  0.00           N  
ATOM   1822  CA  ASP A 116      96.445  13.346   0.954  1.00  0.00           C  
ATOM   1823  C   ASP A 116      97.784  13.858   0.432  1.00  0.00           C  
ATOM   1824  O   ASP A 116      98.829  13.256   0.678  1.00  0.00           O  
ATOM   1825  CB  ASP A 116      96.395  13.468   2.479  1.00  0.00           C  
ATOM   1826  CG  ASP A 116      95.123  14.136   2.964  1.00  0.00           C  
ATOM   1827  OD1 ASP A 116      94.791  15.224   2.448  1.00  0.00           O  
ATOM   1828  OD2 ASP A 116      94.461  13.571   3.859  1.00  0.00           O  
ATOM   1829  H   ASP A 116      96.932  11.281   0.735  1.00  0.00           H  
ATOM   1830  HA  ASP A 116      95.734  13.894   0.513  1.00  0.00           H  
ATOM   1831  HB2 ASP A 116      96.449  12.551   2.875  1.00  0.00           H  
ATOM   1832  HB3 ASP A 116      97.179  14.009   2.783  1.00  0.00           H  
ATOM   1833  N   LYS A 117      97.745  14.973  -0.290  1.00  0.00           N  
ATOM   1834  CA  LYS A 117      98.955  15.567  -0.845  1.00  0.00           C  
ATOM   1835  C   LYS A 117      99.518  16.630   0.093  1.00  0.00           C  
ATOM   1836  O   LYS A 117      98.935  17.702   0.253  1.00  0.00           O  
ATOM   1837  CB  LYS A 117      98.663  16.182  -2.216  1.00  0.00           C  
ATOM   1838  CG  LYS A 117      99.879  16.822  -2.868  1.00  0.00           C  
ATOM   1839  CD  LYS A 117     100.315  16.059  -4.109  1.00  0.00           C  
ATOM   1840  CE  LYS A 117     101.550  16.681  -4.741  1.00  0.00           C  
ATOM   1841  NZ  LYS A 117     101.208  17.510  -5.930  1.00  0.00           N  
ATOM   1842  H   LYS A 117      96.864  15.415  -0.457  1.00  0.00           H  
ATOM   1843  HA  LYS A 117      99.640  14.847  -0.957  1.00  0.00           H  
ATOM   1844  HB2 LYS A 117      98.323  15.461  -2.820  1.00  0.00           H  
ATOM   1845  HB3 LYS A 117      97.958  16.883  -2.104  1.00  0.00           H  
ATOM   1846  HG2 LYS A 117      99.652  17.761  -3.127  1.00  0.00           H  
ATOM   1847  HG3 LYS A 117     100.633  16.831  -2.211  1.00  0.00           H  
ATOM   1848  HD2 LYS A 117     100.522  15.114  -3.854  1.00  0.00           H  
ATOM   1849  HD3 LYS A 117      99.570  16.069  -4.776  1.00  0.00           H  
ATOM   1850  HE2 LYS A 117     102.004  17.259  -4.063  1.00  0.00           H  
ATOM   1851  HE3 LYS A 117     102.171  15.950  -5.024  1.00  0.00           H  
ATOM   1852  HZ1 LYS A 117     100.747  17.094  -6.714  1.00  0.00           H  
ATOM   1853  HZ2 LYS A 117     100.601  18.298  -5.832  1.00  0.00           H  
ATOM   1854  HZ3 LYS A 117     101.932  17.973  -6.442  1.00  0.00           H  
ATOM   1855  N   THR A 118     100.653  16.324   0.712  1.00  0.00           N  
ATOM   1856  CA  THR A 118     101.294  17.253   1.635  1.00  0.00           C  
ATOM   1857  C   THR A 118     102.810  17.097   1.606  1.00  0.00           C  
ATOM   1858  O   THR A 118     103.284  15.959   1.407  1.00  0.00           O  
ATOM   1859  CB  THR A 118     100.794  17.045   3.077  1.00  0.00           C  
ATOM   1860  OG1 THR A 118     101.514  17.899   3.974  1.00  0.00           O  
ATOM   1861  CG2 THR A 118     100.963  15.595   3.505  1.00  0.00           C  
ATOM   1862  H   THR A 118     101.078  15.435   0.541  1.00  0.00           H  
ATOM   1863  HA  THR A 118     101.072  18.183   1.343  1.00  0.00           H  
ATOM   1864  HB  THR A 118      99.834  17.322   3.106  1.00  0.00           H  
ATOM   1865  HG1 THR A 118     101.275  17.919   4.945  1.00  0.00           H  
ATOM   1866 HG21 THR A 118     100.436  14.996   2.902  1.00  0.00           H  
ATOM   1867 HG22 THR A 118     101.929  15.338   3.469  1.00  0.00           H  
ATOM   1868 HG23 THR A 118     100.628  15.503   4.443  1.00  0.00           H  
TER    1869      THR A 118                                                      
ENDMDL                                                                          
MODEL        2                                                                  
ATOM      1  N   GLY A   1     126.757 -17.794 -21.010  1.00  0.00           N  
ATOM      2  CA  GLY A   1     125.747 -17.982 -19.932  1.00  0.00           C  
ATOM      3  C   GLY A   1     125.875 -16.947 -18.830  1.00  0.00           C  
ATOM      4  O   GLY A   1     124.927 -16.216 -18.543  1.00  0.00           O  
ATOM      5  H1  GLY A   1     126.641 -16.890 -21.421  1.00 12.00           H  
ATOM      6  H2  GLY A   1     127.676 -17.869 -20.623  1.00 12.00           H  
ATOM      7  H3  GLY A   1     126.632 -18.497 -21.710  1.00  0.00           H  
ATOM      8  HA2 GLY A   1     125.869 -18.892 -19.536  1.00  0.00           H  
ATOM      9  HA3 GLY A   1     124.834 -17.914 -20.335  1.00  0.00           H  
ATOM     10  N   HIS A   2     127.051 -16.885 -18.214  1.00  0.00           N  
ATOM     11  CA  HIS A   2     127.298 -15.934 -17.136  1.00  0.00           C  
ATOM     12  C   HIS A   2     127.428 -14.515 -17.681  1.00  0.00           C  
ATOM     13  O   HIS A   2     128.433 -14.167 -18.302  1.00  0.00           O  
ATOM     14  CB  HIS A   2     128.567 -16.318 -16.373  1.00  0.00           C  
ATOM     15  CG  HIS A   2     128.622 -17.766 -15.995  1.00  0.00           C  
ATOM     16  ND1 HIS A   2     129.265 -18.718 -16.756  1.00  0.00           N  
ATOM     17  CD2 HIS A   2     128.111 -18.422 -14.926  1.00  0.00           C  
ATOM     18  CE1 HIS A   2     129.146 -19.899 -16.173  1.00  0.00           C  
ATOM     19  NE2 HIS A   2     128.450 -19.747 -15.062  1.00  0.00           N  
ATOM     20  H   HIS A   2     127.783 -17.505 -18.496  1.00  0.00           H  
ATOM     21  HA  HIS A   2     126.514 -15.957 -16.516  1.00  0.00           H  
ATOM     22  HB2 HIS A   2     129.358 -16.112 -16.949  1.00  0.00           H  
ATOM     23  HB3 HIS A   2     128.612 -15.772 -15.537  1.00  0.00           H  
ATOM     24  HD2 HIS A   2     127.585 -18.018 -14.177  1.00  0.00           H  
ATOM     25  HE1 HIS A   2     129.520 -20.761 -16.516  1.00  0.00           H  
ATOM     26  HE2 HIS A   2     128.222 -20.496 -14.440  1.00  0.00           H  
ATOM     27  N   MET A   3     126.405 -13.701 -17.445  1.00  0.00           N  
ATOM     28  CA  MET A   3     126.406 -12.318 -17.910  1.00  0.00           C  
ATOM     29  C   MET A   3     126.519 -12.253 -19.430  1.00  0.00           C  
ATOM     30  O   MET A   3     127.594 -11.993 -19.972  1.00  0.00           O  
ATOM     31  CB  MET A   3     127.558 -11.544 -17.267  1.00  0.00           C  
ATOM     32  CG  MET A   3     127.585 -10.070 -17.640  1.00  0.00           C  
ATOM     33  SD  MET A   3     129.260  -9.437 -17.846  1.00  0.00           S  
ATOM     34  CE  MET A   3     129.079  -7.781 -17.188  1.00  0.00           C  
ATOM     35  H   MET A   3     125.615 -14.044 -16.936  1.00  0.00           H  
ATOM     36  HA  MET A   3     125.532 -11.908 -17.651  1.00  0.00           H  
ATOM     37  HB2 MET A   3     127.473 -11.616 -16.273  1.00  0.00           H  
ATOM     38  HB3 MET A   3     128.420 -11.959 -17.558  1.00  0.00           H  
ATOM     39  HG2 MET A   3     127.085  -9.953 -18.498  1.00  0.00           H  
ATOM     40  HG3 MET A   3     127.128  -9.554 -16.915  1.00  0.00           H  
ATOM     41  HE1 MET A   3     128.392  -7.289 -17.722  1.00  0.00           H  
ATOM     42  HE2 MET A   3     128.782  -7.837 -16.235  1.00  0.00           H  
ATOM     43  HE3 MET A   3     129.951  -7.294 -17.237  1.00  0.00           H  
ATOM     44  N   GLY A   4     125.403 -12.491 -20.112  1.00  0.00           N  
ATOM     45  CA  GLY A   4     125.398 -12.455 -21.563  1.00  0.00           C  
ATOM     46  C   GLY A   4     124.624 -11.271 -22.109  1.00  0.00           C  
ATOM     47  O   GLY A   4     124.398 -10.289 -21.403  1.00  0.00           O  
ATOM     48  H   GLY A   4     124.557 -12.697 -19.620  1.00  0.00           H  
ATOM     49  HA2 GLY A   4     124.980 -13.297 -21.904  1.00  0.00           H  
ATOM     50  HA3 GLY A   4     126.343 -12.398 -21.886  1.00  0.00           H  
ATOM     51  N   LEU A   5     124.217 -11.364 -23.371  1.00  0.00           N  
ATOM     52  CA  LEU A   5     123.461 -10.295 -24.012  1.00  0.00           C  
ATOM     53  C   LEU A   5     122.068 -10.774 -24.412  1.00  0.00           C  
ATOM     54  O   LEU A   5     121.459 -10.237 -25.337  1.00  0.00           O  
ATOM     55  CB  LEU A   5     124.208  -9.782 -25.245  1.00  0.00           C  
ATOM     56  CG  LEU A   5     125.560  -9.126 -24.958  1.00  0.00           C  
ATOM     57  CD1 LEU A   5     126.343  -8.932 -26.247  1.00  0.00           C  
ATOM     58  CD2 LEU A   5     125.364  -7.797 -24.245  1.00  0.00           C  
ATOM     59  H   LEU A   5     124.435 -12.188 -23.894  1.00  0.00           H  
ATOM     60  HA  LEU A   5     123.357  -9.548 -23.355  1.00  0.00           H  
ATOM     61  HB2 LEU A   5     124.364 -10.556 -25.858  1.00  0.00           H  
ATOM     62  HB3 LEU A   5     123.628  -9.107 -25.701  1.00  0.00           H  
ATOM     63  HG  LEU A   5     126.084  -9.712 -24.340  1.00  0.00           H  
ATOM     64 HD11 LEU A   5     126.499  -9.820 -26.680  1.00  0.00           H  
ATOM     65 HD12 LEU A   5     125.824  -8.345 -26.868  1.00  0.00           H  
ATOM     66 HD13 LEU A   5     127.222  -8.503 -26.040  1.00  0.00           H  
ATOM     67 HD21 LEU A   5     124.882  -7.957 -23.383  1.00  0.00           H  
ATOM     68 HD22 LEU A   5     126.248  -7.369 -24.058  1.00  0.00           H  
ATOM     69 HD23 LEU A   5     124.818  -7.193 -24.825  1.00  0.00           H  
ATOM     70  N   GLU A   6     121.571 -11.787 -23.710  1.00  0.00           N  
ATOM     71  CA  GLU A   6     120.251 -12.339 -23.994  1.00  0.00           C  
ATOM     72  C   GLU A   6     119.148 -11.429 -23.456  1.00  0.00           C  
ATOM     73  O   GLU A   6     118.304 -10.952 -24.215  1.00  0.00           O  
ATOM     74  CB  GLU A   6     120.121 -13.738 -23.387  1.00  0.00           C  
ATOM     75  CG  GLU A   6     119.794 -14.815 -24.409  1.00  0.00           C  
ATOM     76  CD  GLU A   6     121.027 -15.556 -24.889  1.00  0.00           C  
ATOM     77  OE1 GLU A   6     122.135 -14.987 -24.799  1.00  0.00           O  
ATOM     78  OE2 GLU A   6     120.884 -16.706 -25.355  1.00  0.00           O  
ATOM     79  H   GLU A   6     122.115 -12.180 -22.969  1.00  0.00           H  
ATOM     80  HA  GLU A   6     120.141 -12.440 -24.983  1.00  0.00           H  
ATOM     81  HB2 GLU A   6     120.987 -13.973 -22.945  1.00  0.00           H  
ATOM     82  HB3 GLU A   6     119.392 -13.720 -22.703  1.00  0.00           H  
ATOM     83  HG2 GLU A   6     119.167 -15.474 -23.993  1.00  0.00           H  
ATOM     84  HG3 GLU A   6     119.352 -14.387 -25.197  1.00  0.00           H  
ATOM     85  N   PRO A   7     119.142 -11.174 -22.136  1.00  0.00           N  
ATOM     86  CA  PRO A   7     118.134 -10.321 -21.502  1.00  0.00           C  
ATOM     87  C   PRO A   7     118.357  -8.838 -21.786  1.00  0.00           C  
ATOM     88  O   PRO A   7     117.429  -8.034 -21.700  1.00  0.00           O  
ATOM     89  CB  PRO A   7     118.317 -10.612 -20.013  1.00  0.00           C  
ATOM     90  CG  PRO A   7     119.752 -10.988 -19.880  1.00  0.00           C  
ATOM     91  CD  PRO A   7     120.116 -11.698 -21.157  1.00  0.00           C  
ATOM     92  HA  PRO A   7     117.219 -10.594 -21.798  1.00  0.00           H  
ATOM     93  HB2 PRO A   7     118.112  -9.800 -19.467  1.00  0.00           H  
ATOM     94  HB3 PRO A   7     117.725 -11.365 -19.725  1.00  0.00           H  
ATOM     95  HG2 PRO A   7     120.316 -10.170 -19.764  1.00  0.00           H  
ATOM     96  HG3 PRO A   7     119.881 -11.595 -19.096  1.00  0.00           H  
ATOM     97  HD2 PRO A   7     121.052 -11.480 -21.435  1.00  0.00           H  
ATOM     98  HD3 PRO A   7     120.021 -12.688 -21.056  1.00  0.00           H  
ATOM     99  N   TYR A   8     119.593  -8.481 -22.123  1.00  0.00           N  
ATOM    100  CA  TYR A   8     119.932  -7.094 -22.419  1.00  0.00           C  
ATOM    101  C   TYR A   8     119.068  -6.548 -23.552  1.00  0.00           C  
ATOM    102  O   TYR A   8     118.705  -5.371 -23.560  1.00  0.00           O  
ATOM    103  CB  TYR A   8     121.413  -6.974 -22.786  1.00  0.00           C  
ATOM    104  CG  TYR A   8     122.105  -5.796 -22.138  1.00  0.00           C  
ATOM    105  CD1 TYR A   8     122.443  -5.821 -20.791  1.00  0.00           C  
ATOM    106  CD2 TYR A   8     122.419  -4.660 -22.873  1.00  0.00           C  
ATOM    107  CE1 TYR A   8     123.075  -4.746 -20.195  1.00  0.00           C  
ATOM    108  CE2 TYR A   8     123.052  -3.581 -22.284  1.00  0.00           C  
ATOM    109  CZ  TYR A   8     123.376  -3.629 -20.945  1.00  0.00           C  
ATOM    110  OH  TYR A   8     124.006  -2.558 -20.355  1.00  0.00           O  
ATOM    111  H   TYR A   8     120.306  -9.180 -22.175  1.00  0.00           H  
ATOM    112  HA  TYR A   8     119.745  -6.550 -21.601  1.00  0.00           H  
ATOM    113  HB2 TYR A   8     121.879  -7.811 -22.499  1.00  0.00           H  
ATOM    114  HB3 TYR A   8     121.486  -6.876 -23.779  1.00  0.00           H  
ATOM    115  HD1 TYR A   8     122.226  -6.629 -20.244  1.00  0.00           H  
ATOM    116  HD2 TYR A   8     122.183  -4.622 -23.844  1.00  0.00           H  
ATOM    117  HE1 TYR A   8     123.313  -4.778 -19.224  1.00  0.00           H  
ATOM    118  HE2 TYR A   8     123.273  -2.770 -22.826  1.00  0.00           H  
ATOM    119  HH  TYR A   8     123.478  -1.751 -20.091  1.00  0.00           H  
ATOM    120  N   GLU A   9     118.739  -7.413 -24.507  1.00  0.00           N  
ATOM    121  CA  GLU A   9     117.914  -7.019 -25.643  1.00  0.00           C  
ATOM    122  C   GLU A   9     116.523  -6.597 -25.184  1.00  0.00           C  
ATOM    123  O   GLU A   9     116.085  -5.477 -25.444  1.00  0.00           O  
ATOM    124  CB  GLU A   9     117.807  -8.172 -26.644  1.00  0.00           C  
ATOM    125  CG  GLU A   9     117.800  -7.718 -28.094  1.00  0.00           C  
ATOM    126  CD  GLU A   9     118.617  -8.627 -28.993  1.00  0.00           C  
ATOM    127  OE1 GLU A   9     118.244  -9.808 -29.139  1.00  0.00           O  
ATOM    128  OE2 GLU A   9     119.631  -8.155 -29.550  1.00  0.00           O  
ATOM    129  H   GLU A   9     119.065  -8.356 -24.445  1.00  0.00           H  
ATOM    130  HA  GLU A   9     118.350  -6.255 -26.119  1.00  0.00           H  
ATOM    131  HB2 GLU A   9     118.587  -8.783 -26.507  1.00  0.00           H  
ATOM    132  HB3 GLU A   9     116.958  -8.670 -26.464  1.00  0.00           H  
ATOM    133  HG2 GLU A   9     116.856  -7.708 -28.423  1.00  0.00           H  
ATOM    134  HG3 GLU A   9     118.180  -6.794 -28.144  1.00  0.00           H  
ATOM    135  N   ILE A  10     115.832  -7.504 -24.500  1.00  0.00           N  
ATOM    136  CA  ILE A  10     114.489  -7.228 -24.004  1.00  0.00           C  
ATOM    137  C   ILE A  10     114.505  -6.113 -22.964  1.00  0.00           C  
ATOM    138  O   ILE A  10     113.932  -5.045 -23.177  1.00  0.00           O  
ATOM    139  CB  ILE A  10     113.852  -8.487 -23.383  1.00  0.00           C  
ATOM    140  CG1 ILE A  10     113.958  -9.669 -24.346  1.00  0.00           C  
ATOM    141  CG2 ILE A  10     112.398  -8.221 -23.018  1.00  0.00           C  
ATOM    142  CD1 ILE A  10     114.315 -10.974 -23.666  1.00  0.00           C  
ATOM    143  H   ILE A  10     116.244  -8.398 -24.321  1.00  0.00           H  
ATOM    144  HA  ILE A  10     113.976  -6.876 -24.785  1.00  0.00           H  
ATOM    145  HB  ILE A  10     114.358  -8.714 -22.553  1.00  0.00           H  
ATOM    146 HG12 ILE A  10     113.084  -9.779 -24.815  1.00  0.00           H  
ATOM    147 HG13 ILE A  10     114.661  -9.462 -25.025  1.00  0.00           H  
ATOM    148 HG21 ILE A  10     112.354  -7.461 -22.371  1.00  0.00           H  
ATOM    149 HG22 ILE A  10     111.878  -7.993 -23.841  1.00  0.00           H  
ATOM    150 HG23 ILE A  10     112.013  -9.040 -22.592  1.00  0.00           H  
ATOM    151 HD11 ILE A  10     115.181 -10.868 -23.179  1.00  0.00           H  
ATOM    152 HD12 ILE A  10     113.596 -11.217 -23.016  1.00  0.00           H  
ATOM    153 HD13 ILE A  10     114.404 -11.697 -24.351  1.00  0.00           H  
ATOM    154  N   SER A  11     115.163  -6.370 -21.838  1.00  0.00           N  
ATOM    155  CA  SER A  11     115.253  -5.386 -20.764  1.00  0.00           C  
ATOM    156  C   SER A  11     113.868  -5.056 -20.214  1.00  0.00           C  
ATOM    157  O   SER A  11     113.380  -3.935 -20.360  1.00  0.00           O  
ATOM    158  CB  SER A  11     115.935  -4.112 -21.265  1.00  0.00           C  
ATOM    159  OG  SER A  11     116.047  -3.151 -20.231  1.00  0.00           O  
ATOM    160  H   SER A  11     115.607  -7.259 -21.724  1.00  0.00           H  
ATOM    161  HA  SER A  11     115.786  -5.793 -20.022  1.00  0.00           H  
ATOM    162  HB2 SER A  11     116.849  -4.342 -21.598  1.00  0.00           H  
ATOM    163  HB3 SER A  11     115.395  -3.726 -22.013  1.00  0.00           H  
ATOM    164  HG  SER A  11     116.450  -2.256 -20.422  1.00  0.00           H  
ATOM    165  N   THR A  12     113.240  -6.040 -19.578  1.00  0.00           N  
ATOM    166  CA  THR A  12     111.912  -5.855 -19.006  1.00  0.00           C  
ATOM    167  C   THR A  12     111.955  -4.912 -17.808  1.00  0.00           C  
ATOM    168  O   THR A  12     110.984  -4.213 -17.520  1.00  0.00           O  
ATOM    169  CB  THR A  12     111.296  -7.196 -18.568  1.00  0.00           C  
ATOM    170  OG1 THR A  12     112.189  -7.880 -17.681  1.00  0.00           O  
ATOM    171  CG2 THR A  12     111.001  -8.074 -19.774  1.00  0.00           C  
ATOM    172  H   THR A  12     113.690  -6.929 -19.490  1.00  0.00           H  
ATOM    173  HA  THR A  12     111.328  -5.442 -19.705  1.00  0.00           H  
ATOM    174  HB  THR A  12     110.462  -6.992 -18.055  1.00  0.00           H  
ATOM    175  HG1 THR A  12     111.841  -8.284 -16.835  1.00  0.00           H  
ATOM    176 HG21 THR A  12     111.846  -8.266 -20.273  1.00  0.00           H  
ATOM    177 HG22 THR A  12     110.604  -8.932 -19.448  1.00  0.00           H  
ATOM    178 HG23 THR A  12     110.352  -7.615 -20.381  1.00  0.00           H  
ATOM    179  N   LEU A  13     113.088  -4.898 -17.112  1.00  0.00           N  
ATOM    180  CA  LEU A  13     113.257  -4.039 -15.946  1.00  0.00           C  
ATOM    181  C   LEU A  13     113.074  -2.571 -16.322  1.00  0.00           C  
ATOM    182  O   LEU A  13     112.617  -1.765 -15.512  1.00  0.00           O  
ATOM    183  CB  LEU A  13     114.640  -4.250 -15.326  1.00  0.00           C  
ATOM    184  CG  LEU A  13     114.704  -5.317 -14.231  1.00  0.00           C  
ATOM    185  CD1 LEU A  13     114.679  -6.709 -14.843  1.00  0.00           C  
ATOM    186  CD2 LEU A  13     115.948  -5.129 -13.376  1.00  0.00           C  
ATOM    187  H   LEU A  13     113.842  -5.491 -17.395  1.00  0.00           H  
ATOM    188  HA  LEU A  13     112.555  -4.280 -15.275  1.00  0.00           H  
ATOM    189  HB2 LEU A  13     115.270  -4.517 -16.055  1.00  0.00           H  
ATOM    190  HB3 LEU A  13     114.938  -3.382 -14.930  1.00  0.00           H  
ATOM    191  HG  LEU A  13     113.917  -5.210 -13.623  1.00  0.00           H  
ATOM    192 HD11 LEU A  13     115.465  -6.821 -15.451  1.00  0.00           H  
ATOM    193 HD12 LEU A  13     114.721  -7.392 -14.114  1.00  0.00           H  
ATOM    194 HD13 LEU A  13     113.834  -6.830 -15.364  1.00  0.00           H  
ATOM    195 HD21 LEU A  13     116.758  -5.201 -13.959  1.00  0.00           H  
ATOM    196 HD22 LEU A  13     115.920  -4.222 -12.955  1.00  0.00           H  
ATOM    197 HD23 LEU A  13     115.988  -5.827 -12.661  1.00  0.00           H  
ATOM    198  N   PHE A  14     113.435  -2.235 -17.556  1.00  0.00           N  
ATOM    199  CA  PHE A  14     113.310  -0.865 -18.041  1.00  0.00           C  
ATOM    200  C   PHE A  14     111.844  -0.479 -18.206  1.00  0.00           C  
ATOM    201  O   PHE A  14     111.380   0.502 -17.624  1.00  0.00           O  
ATOM    202  CB  PHE A  14     114.050  -0.707 -19.372  1.00  0.00           C  
ATOM    203  CG  PHE A  14     115.175   0.289 -19.319  1.00  0.00           C  
ATOM    204  CD1 PHE A  14     116.255   0.088 -18.474  1.00  0.00           C  
ATOM    205  CD2 PHE A  14     115.151   1.422 -20.114  1.00  0.00           C  
ATOM    206  CE1 PHE A  14     117.291   1.003 -18.424  1.00  0.00           C  
ATOM    207  CE2 PHE A  14     116.184   2.340 -20.068  1.00  0.00           C  
ATOM    208  CZ  PHE A  14     117.255   2.129 -19.222  1.00  0.00           C  
ATOM    209  H   PHE A  14     113.801  -2.938 -18.166  1.00  0.00           H  
ATOM    210  HA  PHE A  14     113.682  -0.273 -17.326  1.00  0.00           H  
ATOM    211  HB2 PHE A  14     114.426  -1.596 -19.632  1.00  0.00           H  
ATOM    212  HB3 PHE A  14     113.394  -0.407 -20.065  1.00  0.00           H  
ATOM    213  HD1 PHE A  14     116.286  -0.726 -17.894  1.00  0.00           H  
ATOM    214  HD2 PHE A  14     114.378   1.578 -20.728  1.00  0.00           H  
ATOM    215  HE1 PHE A  14     118.064   0.847 -17.810  1.00  0.00           H  
ATOM    216  HE2 PHE A  14     116.154   3.155 -20.647  1.00  0.00           H  
ATOM    217  HZ  PHE A  14     118.004   2.791 -19.187  1.00  0.00           H  
ATOM    218  N   GLU A  15     111.117  -1.257 -19.002  1.00  0.00           N  
ATOM    219  CA  GLU A  15     109.703  -0.999 -19.242  1.00  0.00           C  
ATOM    220  C   GLU A  15     108.909  -1.068 -17.941  1.00  0.00           C  
ATOM    221  O   GLU A  15     107.945  -0.327 -17.749  1.00  0.00           O  
ATOM    222  CB  GLU A  15     109.141  -2.004 -20.248  1.00  0.00           C  
ATOM    223  CG  GLU A  15     109.970  -2.123 -21.517  1.00  0.00           C  
ATOM    224  CD  GLU A  15     109.114  -2.224 -22.765  1.00  0.00           C  
ATOM    225  OE1 GLU A  15     108.137  -1.456 -22.878  1.00  0.00           O  
ATOM    226  OE2 GLU A  15     109.423  -3.071 -23.630  1.00  0.00           O  
ATOM    227  H   GLU A  15     111.552  -2.040 -19.448  1.00  0.00           H  
ATOM    228  HA  GLU A  15     109.597  -0.090 -19.645  1.00  0.00           H  
ATOM    229  HB2 GLU A  15     109.103  -2.902 -19.810  1.00  0.00           H  
ATOM    230  HB3 GLU A  15     108.217  -1.716 -20.500  1.00  0.00           H  
ATOM    231  HG2 GLU A  15     110.555  -1.316 -21.595  1.00  0.00           H  
ATOM    232  HG3 GLU A  15     110.540  -2.942 -21.453  1.00  0.00           H  
ATOM    233  N   GLN A  16     109.323  -1.964 -17.049  1.00  0.00           N  
ATOM    234  CA  GLN A  16     108.652  -2.131 -15.766  1.00  0.00           C  
ATOM    235  C   GLN A  16     108.754  -0.863 -14.923  1.00  0.00           C  
ATOM    236  O   GLN A  16     107.942  -0.637 -14.025  1.00  0.00           O  
ATOM    237  CB  GLN A  16     109.254  -3.313 -15.003  1.00  0.00           C  
ATOM    238  CG  GLN A  16     108.386  -3.801 -13.855  1.00  0.00           C  
ATOM    239  CD  GLN A  16     107.176  -4.581 -14.331  1.00  0.00           C  
ATOM    240  OE1 GLN A  16     106.484  -4.168 -15.262  1.00  0.00           O  
ATOM    241  NE2 GLN A  16     106.914  -5.715 -13.693  1.00  0.00           N  
ATOM    242  H   GLN A  16     110.114  -2.537 -17.264  1.00  0.00           H  
ATOM    243  HA  GLN A  16     107.683  -2.292 -15.951  1.00  0.00           H  
ATOM    244  HB2 GLN A  16     109.385  -4.070 -15.643  1.00  0.00           H  
ATOM    245  HB3 GLN A  16     110.140  -3.033 -14.632  1.00  0.00           H  
ATOM    246  HG2 GLN A  16     108.937  -4.392 -13.266  1.00  0.00           H  
ATOM    247  HG3 GLN A  16     108.071  -3.009 -13.332  1.00  0.00           H  
ATOM    248 HE21 GLN A  16     107.503  -6.013 -12.942  1.00  0.00           H  
ATOM    249 HE22 GLN A  16     106.128  -6.271 -13.964  1.00  0.00           H  
ATOM    250  N   ARG A  17     109.755  -0.036 -15.215  1.00  0.00           N  
ATOM    251  CA  ARG A  17     109.959   1.209 -14.482  1.00  0.00           C  
ATOM    252  C   ARG A  17     108.703   2.076 -14.516  1.00  0.00           C  
ATOM    253  O   ARG A  17     108.458   2.866 -13.604  1.00  0.00           O  
ATOM    254  CB  ARG A  17     111.143   1.980 -15.067  1.00  0.00           C  
ATOM    255  CG  ARG A  17     111.460   3.266 -14.318  1.00  0.00           C  
ATOM    256  CD  ARG A  17     111.196   4.494 -15.175  1.00  0.00           C  
ATOM    257  NE  ARG A  17     112.432   5.076 -15.693  1.00  0.00           N  
ATOM    258  CZ  ARG A  17     112.472   5.988 -16.662  1.00  0.00           C  
ATOM    259  NH1 ARG A  17     111.350   6.421 -17.224  1.00  0.00           N  
ATOM    260  NH2 ARG A  17     113.637   6.467 -17.073  1.00  0.00           N  
ATOM    261  H   ARG A  17     110.383  -0.274 -15.956  1.00  0.00           H  
ATOM    262  HA  ARG A  17     110.162   0.985 -13.529  1.00  0.00           H  
ATOM    263  HB2 ARG A  17     111.950   1.390 -15.039  1.00  0.00           H  
ATOM    264  HB3 ARG A  17     110.932   2.211 -16.017  1.00  0.00           H  
ATOM    265  HG2 ARG A  17     110.889   3.316 -13.499  1.00  0.00           H  
ATOM    266  HG3 ARG A  17     112.424   3.260 -14.052  1.00  0.00           H  
ATOM    267  HD2 ARG A  17     110.614   4.230 -15.944  1.00  0.00           H  
ATOM    268  HD3 ARG A  17     110.723   5.178 -14.619  1.00  0.00           H  
ATOM    269  HE  ARG A  17     113.338   4.826 -15.351  1.00  0.00           H  
ATOM    270 HH11 ARG A  17     110.467   6.064 -16.918  1.00  0.00           H  
ATOM    271 HH12 ARG A  17     111.387   7.105 -17.953  1.00  0.00           H  
ATOM    272 HH21 ARG A  17     114.486   6.145 -16.654  1.00  0.00           H  
ATOM    273 HH22 ARG A  17     113.667   7.150 -17.802  1.00  0.00           H  
ATOM    274  N   GLN A  18     107.911   1.925 -15.574  1.00  0.00           N  
ATOM    275  CA  GLN A  18     106.682   2.695 -15.722  1.00  0.00           C  
ATOM    276  C   GLN A  18     105.633   2.243 -14.710  1.00  0.00           C  
ATOM    277  O   GLN A  18     104.834   3.045 -14.229  1.00  0.00           O  
ATOM    278  CB  GLN A  18     106.133   2.550 -17.144  1.00  0.00           C  
ATOM    279  CG  GLN A  18     105.539   3.834 -17.700  1.00  0.00           C  
ATOM    280  CD  GLN A  18     106.364   4.419 -18.831  1.00  0.00           C  
ATOM    281  OE1 GLN A  18     106.675   3.735 -19.805  1.00  0.00           O  
ATOM    282  NE2 GLN A  18     106.723   5.692 -18.704  1.00  0.00           N  
ATOM    283  H   GLN A  18     108.164   1.268 -16.284  1.00  0.00           H  
ATOM    284  HA  GLN A  18     106.898   3.651 -15.526  1.00  0.00           H  
ATOM    285  HB2 GLN A  18     106.879   2.262 -17.744  1.00  0.00           H  
ATOM    286  HB3 GLN A  18     105.420   1.849 -17.139  1.00  0.00           H  
ATOM    287  HG2 GLN A  18     104.620   3.640 -18.042  1.00  0.00           H  
ATOM    288  HG3 GLN A  18     105.485   4.507 -16.963  1.00  0.00           H  
ATOM    289 HE21 GLN A  18     106.448   6.211 -17.895  1.00  0.00           H  
ATOM    290 HE22 GLN A  18     107.268   6.131 -19.418  1.00  0.00           H  
ATOM    291  N   ALA A  19     105.644   0.951 -14.392  1.00  0.00           N  
ATOM    292  CA  ALA A  19     104.696   0.393 -13.436  1.00  0.00           C  
ATOM    293  C   ALA A  19     104.837   1.058 -12.072  1.00  0.00           C  
ATOM    294  O   ALA A  19     103.872   1.151 -11.312  1.00  0.00           O  
ATOM    295  CB  ALA A  19     104.891  -1.112 -13.317  1.00  0.00           C  
ATOM    296  H   ALA A  19     106.319   0.349 -14.819  1.00  0.00           H  
ATOM    297  HA  ALA A  19     103.770   0.562 -13.775  1.00  0.00           H  
ATOM    298  HB1 ALA A  19     104.745  -1.536 -14.211  1.00  0.00           H  
ATOM    299  HB2 ALA A  19     104.237  -1.487 -12.660  1.00  0.00           H  
ATOM    300  HB3 ALA A  19     105.822  -1.301 -13.006  1.00  0.00           H  
ATOM    301  N   MET A  20     106.044   1.522 -11.765  1.00  0.00           N  
ATOM    302  CA  MET A  20     106.311   2.181 -10.491  1.00  0.00           C  
ATOM    303  C   MET A  20     105.380   3.375 -10.294  1.00  0.00           C  
ATOM    304  O   MET A  20     105.018   3.713  -9.167  1.00  0.00           O  
ATOM    305  CB  MET A  20     107.772   2.638 -10.427  1.00  0.00           C  
ATOM    306  CG  MET A  20     108.566   1.977  -9.312  1.00  0.00           C  
ATOM    307  SD  MET A  20     108.288   2.753  -7.708  1.00  0.00           S  
ATOM    308  CE  MET A  20     109.458   4.107  -7.781  1.00  0.00           C  
ATOM    309  H   MET A  20     106.788   1.417 -12.424  1.00  0.00           H  
ATOM    310  HA  MET A  20     106.124   1.524  -9.761  1.00  0.00           H  
ATOM    311  HB2 MET A  20     108.211   2.421 -11.299  1.00  0.00           H  
ATOM    312  HB3 MET A  20     107.789   3.627 -10.283  1.00  0.00           H  
ATOM    313  HG2 MET A  20     108.295   1.016  -9.260  1.00  0.00           H  
ATOM    314  HG3 MET A  20     109.538   2.038  -9.539  1.00  0.00           H  
ATOM    315  HE1 MET A  20     110.380   3.738  -7.898  1.00  0.00           H  
ATOM    316  HE2 MET A  20     109.233   4.694  -8.559  1.00  0.00           H  
ATOM    317  HE3 MET A  20     109.417   4.642  -6.937  1.00  0.00           H  
ATOM    318  N   LEU A  21     104.998   4.007 -11.398  1.00  0.00           N  
ATOM    319  CA  LEU A  21     104.109   5.161 -11.352  1.00  0.00           C  
ATOM    320  C   LEU A  21     102.667   4.723 -11.109  1.00  0.00           C  
ATOM    321  O   LEU A  21     101.905   5.410 -10.429  1.00  0.00           O  
ATOM    322  CB  LEU A  21     104.202   5.955 -12.656  1.00  0.00           C  
ATOM    323  CG  LEU A  21     105.624   6.273 -13.121  1.00  0.00           C  
ATOM    324  CD1 LEU A  21     105.620   6.755 -14.563  1.00  0.00           C  
ATOM    325  CD2 LEU A  21     106.260   7.312 -12.211  1.00  0.00           C  
ATOM    326  H   LEU A  21     105.329   3.682 -12.284  1.00  0.00           H  
ATOM    327  HA  LEU A  21     104.391   5.744 -10.591  1.00  0.00           H  
ATOM    328  HB2 LEU A  21     103.753   5.425 -13.375  1.00  0.00           H  
ATOM    329  HB3 LEU A  21     103.718   6.820 -12.528  1.00  0.00           H  
ATOM    330  HG  LEU A  21     106.183   5.447 -13.052  1.00  0.00           H  
ATOM    331 HD11 LEU A  21     105.063   7.582 -14.637  1.00  0.00           H  
ATOM    332 HD12 LEU A  21     106.557   6.957 -14.848  1.00  0.00           H  
ATOM    333 HD13 LEU A  21     105.239   6.042 -15.152  1.00  0.00           H  
ATOM    334 HD21 LEU A  21     106.287   6.955 -11.277  1.00  0.00           H  
ATOM    335 HD22 LEU A  21     107.190   7.519 -12.516  1.00  0.00           H  
ATOM    336 HD23 LEU A  21     105.708   8.146 -12.233  1.00  0.00           H  
ATOM    337  N   GLN A  22     102.301   3.575 -11.672  1.00  0.00           N  
ATOM    338  CA  GLN A  22     100.952   3.043 -11.517  1.00  0.00           C  
ATOM    339  C   GLN A  22     100.693   2.630 -10.071  1.00  0.00           C  
ATOM    340  O   GLN A  22      99.563   2.706  -9.587  1.00  0.00           O  
ATOM    341  CB  GLN A  22     100.743   1.845 -12.445  1.00  0.00           C  
ATOM    342  CG  GLN A  22     100.555   2.227 -13.904  1.00  0.00           C  
ATOM    343  CD  GLN A  22      99.939   1.111 -14.725  1.00  0.00           C  
ATOM    344  OE1 GLN A  22     100.047  -0.064 -14.376  1.00  0.00           O  
ATOM    345  NE2 GLN A  22      99.285   1.474 -15.823  1.00  0.00           N  
ATOM    346  H   GLN A  22     102.967   3.064 -12.215  1.00  0.00           H  
ATOM    347  HA  GLN A  22     100.310   3.776 -11.741  1.00  0.00           H  
ATOM    348  HB2 GLN A  22     101.542   1.248 -12.376  1.00  0.00           H  
ATOM    349  HB3 GLN A  22      99.930   1.348 -12.142  1.00  0.00           H  
ATOM    350  HG2 GLN A  22      99.957   3.027 -13.951  1.00  0.00           H  
ATOM    351  HG3 GLN A  22     101.448   2.455 -14.293  1.00  0.00           H  
ATOM    352 HE21 GLN A  22      99.221   2.441 -16.070  1.00  0.00           H  
ATOM    353 HE22 GLN A  22      98.857   0.780 -16.402  1.00  0.00           H  
ATOM    354  N   SER A  23     101.746   2.192  -9.389  1.00  0.00           N  
ATOM    355  CA  SER A  23     101.634   1.764  -7.998  1.00  0.00           C  
ATOM    356  C   SER A  23     101.074   2.883  -7.125  1.00  0.00           C  
ATOM    357  O   SER A  23     101.089   4.052  -7.510  1.00  0.00           O  
ATOM    358  CB  SER A  23     102.999   1.322  -7.467  1.00  0.00           C  
ATOM    359  OG  SER A  23     102.917   0.936  -6.106  1.00  0.00           O  
ATOM    360  H   SER A  23     102.638   2.155  -9.840  1.00  0.00           H  
ATOM    361  HA  SER A  23     100.988   1.002  -7.966  1.00  0.00           H  
ATOM    362  HB2 SER A  23     103.324   0.546  -8.008  1.00  0.00           H  
ATOM    363  HB3 SER A  23     103.644   2.081  -7.553  1.00  0.00           H  
ATOM    364  HG  SER A  23     103.134  -0.003  -5.839  1.00  0.00           H  
ATOM    365  N   ILE A  24     100.580   2.515  -5.946  1.00  0.00           N  
ATOM    366  CA  ILE A  24     100.014   3.487  -5.018  1.00  0.00           C  
ATOM    367  C   ILE A  24     101.105   4.361  -4.406  1.00  0.00           C  
ATOM    368  O   ILE A  24     101.170   5.561  -4.667  1.00  0.00           O  
ATOM    369  CB  ILE A  24      99.229   2.793  -3.887  1.00  0.00           C  
ATOM    370  CG1 ILE A  24      98.225   1.794  -4.468  1.00  0.00           C  
ATOM    371  CG2 ILE A  24      98.517   3.825  -3.024  1.00  0.00           C  
ATOM    372  CD1 ILE A  24      98.045   0.555  -3.618  1.00  0.00           C  
ATOM    373  H   ILE A  24     100.597   1.548  -5.690  1.00  0.00           H  
ATOM    374  HA  ILE A  24      99.445   4.093  -5.571  1.00  0.00           H  
ATOM    375  HB  ILE A  24      99.879   2.289  -3.321  1.00  0.00           H  
ATOM    376 HG12 ILE A  24      97.342   2.249  -4.566  1.00  0.00           H  
ATOM    377 HG13 ILE A  24      98.544   1.515  -5.373  1.00  0.00           H  
ATOM    378 HG21 ILE A  24      99.191   4.453  -2.637  1.00  0.00           H  
ATOM    379 HG22 ILE A  24      97.860   4.336  -3.579  1.00  0.00           H  
ATOM    380 HG23 ILE A  24      98.039   3.356  -2.282  1.00  0.00           H  
ATOM    381 HD11 ILE A  24      98.928   0.103  -3.499  1.00  0.00           H  
ATOM    382 HD12 ILE A  24      97.683   0.815  -2.724  1.00  0.00           H  
ATOM    383 HD13 ILE A  24      97.408  -0.071  -4.068  1.00  0.00           H  
ATOM    384  N   LYS A  25     101.958   3.750  -3.590  1.00  0.00           N  
ATOM    385  CA  LYS A  25     103.044   4.474  -2.940  1.00  0.00           C  
ATOM    386  C   LYS A  25     102.500   5.590  -2.053  1.00  0.00           C  
ATOM    387  O   LYS A  25     103.090   6.665  -1.957  1.00  0.00           O  
ATOM    388  CB  LYS A  25     103.997   5.057  -3.986  1.00  0.00           C  
ATOM    389  CG  LYS A  25     104.438   4.048  -5.035  1.00  0.00           C  
ATOM    390  CD  LYS A  25     105.824   3.500  -4.735  1.00  0.00           C  
ATOM    391  CE  LYS A  25     105.765   2.353  -3.739  1.00  0.00           C  
ATOM    392  NZ  LYS A  25     107.122   1.948  -3.278  1.00  0.00           N  
ATOM    393  H   LYS A  25     101.852   2.771  -3.418  1.00  0.00           H  
ATOM    394  HA  LYS A  25     103.555   3.833  -2.367  1.00  0.00           H  
ATOM    395  HB2 LYS A  25     103.534   5.813  -4.449  1.00  0.00           H  
ATOM    396  HB3 LYS A  25     104.810   5.401  -3.516  1.00  0.00           H  
ATOM    397  HG2 LYS A  25     103.786   3.290  -5.051  1.00  0.00           H  
ATOM    398  HG3 LYS A  25     104.452   4.495  -5.930  1.00  0.00           H  
ATOM    399  HD2 LYS A  25     106.235   3.171  -5.585  1.00  0.00           H  
ATOM    400  HD3 LYS A  25     106.388   4.232  -4.354  1.00  0.00           H  
ATOM    401  HE2 LYS A  25     105.226   2.640  -2.947  1.00  0.00           H  
ATOM    402  HE3 LYS A  25     105.324   1.569  -4.175  1.00  0.00           H  
ATOM    403  HZ1 LYS A  25     107.724   2.619  -2.844  1.00  0.00           H  
ATOM    404  HZ2 LYS A  25     107.223   1.228  -2.592  1.00  0.00           H  
ATOM    405  HZ3 LYS A  25     107.787   1.590  -3.934  1.00  0.00           H  
ATOM    406  N   GLU A  26     101.370   5.324  -1.408  1.00  0.00           N  
ATOM    407  CA  GLU A  26     100.742   6.303  -0.530  1.00  0.00           C  
ATOM    408  C   GLU A  26     101.220   6.128   0.909  1.00  0.00           C  
ATOM    409  O   GLU A  26     100.423   5.873   1.813  1.00  0.00           O  
ATOM    410  CB  GLU A  26      99.218   6.176  -0.596  1.00  0.00           C  
ATOM    411  CG  GLU A  26      98.482   7.281   0.142  1.00  0.00           C  
ATOM    412  CD  GLU A  26      97.079   6.874   0.549  1.00  0.00           C  
ATOM    413  OE1 GLU A  26      96.947   5.961   1.391  1.00  0.00           O  
ATOM    414  OE2 GLU A  26      96.114   7.469   0.027  1.00  0.00           O  
ATOM    415  H   GLU A  26     100.939   4.430  -1.528  1.00  0.00           H  
ATOM    416  HA  GLU A  26     100.972   7.224  -0.844  1.00  0.00           H  
ATOM    417  HB2 GLU A  26      98.940   6.198  -1.556  1.00  0.00           H  
ATOM    418  HB3 GLU A  26      98.956   5.299  -0.194  1.00  0.00           H  
ATOM    419  HG2 GLU A  26      98.998   7.517   0.966  1.00  0.00           H  
ATOM    420  HG3 GLU A  26      98.422   8.082  -0.454  1.00  0.00           H  
ATOM    421  N   GLY A  27     102.526   6.267   1.114  1.00  0.00           N  
ATOM    422  CA  GLY A  27     103.087   6.118   2.443  1.00  0.00           C  
ATOM    423  C   GLY A  27     102.829   4.745   3.028  1.00  0.00           C  
ATOM    424  O   GLY A  27     102.471   3.812   2.310  1.00  0.00           O  
ATOM    425  H   GLY A  27     103.128   6.477   0.344  1.00  0.00           H  
ATOM    426  HA2 GLY A  27     102.678   6.805   3.043  1.00  0.00           H  
ATOM    427  HA3 GLY A  27     104.075   6.265   2.393  1.00  0.00           H  
ATOM    428  N   VAL A  28     103.012   4.619   4.338  1.00  0.00           N  
ATOM    429  CA  VAL A  28     102.796   3.350   5.022  1.00  0.00           C  
ATOM    430  C   VAL A  28     101.584   3.424   5.943  1.00  0.00           C  
ATOM    431  O   VAL A  28     101.658   3.977   7.041  1.00  0.00           O  
ATOM    432  CB  VAL A  28     104.030   2.939   5.846  1.00  0.00           C  
ATOM    433  CG1 VAL A  28     103.857   1.534   6.402  1.00  0.00           C  
ATOM    434  CG2 VAL A  28     105.291   3.034   5.000  1.00  0.00           C  
ATOM    435  H   VAL A  28     103.305   5.415   4.868  1.00  0.00           H  
ATOM    436  HA  VAL A  28     102.608   2.657   4.326  1.00  0.00           H  
ATOM    437  HB  VAL A  28     104.099   3.565   6.623  1.00  0.00           H  
ATOM    438 HG11 VAL A  28     103.745   0.883   5.651  1.00  0.00           H  
ATOM    439 HG12 VAL A  28     104.672   1.297   6.931  1.00  0.00           H  
ATOM    440 HG13 VAL A  28     103.053   1.500   6.996  1.00  0.00           H  
ATOM    441 HG21 VAL A  28     105.214   2.425   4.211  1.00  0.00           H  
ATOM    442 HG22 VAL A  28     105.414   3.975   4.684  1.00  0.00           H  
ATOM    443 HG23 VAL A  28     106.078   2.763   5.555  1.00  0.00           H  
ATOM    444  N   VAL A  29     100.468   2.862   5.489  1.00  0.00           N  
ATOM    445  CA  VAL A  29      99.239   2.865   6.271  1.00  0.00           C  
ATOM    446  C   VAL A  29      98.493   1.544   6.129  1.00  0.00           C  
ATOM    447  O   VAL A  29      98.017   1.201   5.047  1.00  0.00           O  
ATOM    448  CB  VAL A  29      98.308   4.017   5.846  1.00  0.00           C  
ATOM    449  CG1 VAL A  29      97.096   4.094   6.763  1.00  0.00           C  
ATOM    450  CG2 VAL A  29      99.063   5.337   5.837  1.00  0.00           C  
ATOM    451  H   VAL A  29     100.472   2.427   4.589  1.00  0.00           H  
ATOM    452  HA  VAL A  29      99.491   2.970   7.233  1.00  0.00           H  
ATOM    453  HB  VAL A  29      97.977   3.815   4.924  1.00  0.00           H  
ATOM    454 HG11 VAL A  29      97.392   4.256   7.704  1.00  0.00           H  
ATOM    455 HG12 VAL A  29      96.513   4.849   6.462  1.00  0.00           H  
ATOM    456 HG13 VAL A  29      96.581   3.238   6.718  1.00  0.00           H  
ATOM    457 HG21 VAL A  29      99.825   5.285   5.191  1.00  0.00           H  
ATOM    458 HG22 VAL A  29      98.440   6.068   5.559  1.00  0.00           H  
ATOM    459 HG23 VAL A  29      99.415   5.530   6.753  1.00  0.00           H  
ATOM    460  N   ALA A  30      98.397   0.804   7.229  1.00  0.00           N  
ATOM    461  CA  ALA A  30      97.708  -0.481   7.227  1.00  0.00           C  
ATOM    462  C   ALA A  30      96.688  -0.558   8.358  1.00  0.00           C  
ATOM    463  O   ALA A  30      96.958  -0.130   9.481  1.00  0.00           O  
ATOM    464  CB  ALA A  30      98.715  -1.616   7.344  1.00  0.00           C  
ATOM    465  H   ALA A  30      98.807   1.137   8.078  1.00  0.00           H  
ATOM    466  HA  ALA A  30      97.222  -0.577   6.358  1.00  0.00           H  
ATOM    467  HB1 ALA A  30      99.347  -1.580   6.570  1.00  0.00           H  
ATOM    468  HB2 ALA A  30      98.235  -2.494   7.342  1.00  0.00           H  
ATOM    469  HB3 ALA A  30      99.227  -1.518   8.197  1.00  0.00           H  
ATOM    470  N   VAL A  31      95.516  -1.104   8.054  1.00  0.00           N  
ATOM    471  CA  VAL A  31      94.455  -1.237   9.046  1.00  0.00           C  
ATOM    472  C   VAL A  31      94.150  -2.704   9.330  1.00  0.00           C  
ATOM    473  O   VAL A  31      93.983  -3.504   8.409  1.00  0.00           O  
ATOM    474  CB  VAL A  31      93.163  -0.536   8.585  1.00  0.00           C  
ATOM    475  CG1 VAL A  31      93.303   0.973   8.704  1.00  0.00           C  
ATOM    476  CG2 VAL A  31      92.816  -0.937   7.159  1.00  0.00           C  
ATOM    477  H   VAL A  31      95.357  -1.432   7.123  1.00  0.00           H  
ATOM    478  HA  VAL A  31      94.780  -0.824   9.897  1.00  0.00           H  
ATOM    479  HB  VAL A  31      92.427  -0.821   9.199  1.00  0.00           H  
ATOM    480 HG11 VAL A  31      93.478   1.224   9.656  1.00  0.00           H  
ATOM    481 HG12 VAL A  31      94.058   1.291   8.131  1.00  0.00           H  
ATOM    482 HG13 VAL A  31      92.451   1.398   8.398  1.00  0.00           H  
ATOM    483 HG21 VAL A  31      92.679  -1.926   7.112  1.00  0.00           H  
ATOM    484 HG22 VAL A  31      91.976  -0.470   6.883  1.00  0.00           H  
ATOM    485 HG23 VAL A  31      93.560  -0.674   6.545  1.00  0.00           H  
ATOM    486  N   ASP A  32      94.079  -3.050  10.611  1.00  0.00           N  
ATOM    487  CA  ASP A  32      93.795  -4.423  11.018  1.00  0.00           C  
ATOM    488  C   ASP A  32      92.327  -4.766  10.787  1.00  0.00           C  
ATOM    489  O   ASP A  32      91.534  -4.816  11.728  1.00  0.00           O  
ATOM    490  CB  ASP A  32      94.153  -4.626  12.492  1.00  0.00           C  
ATOM    491  CG  ASP A  32      95.647  -4.759  12.710  1.00  0.00           C  
ATOM    492  OD1 ASP A  32      96.328  -3.717  12.817  1.00  0.00           O  
ATOM    493  OD2 ASP A  32      96.137  -5.906  12.776  1.00  0.00           O  
ATOM    494  H   ASP A  32      94.224  -2.353  11.313  1.00  0.00           H  
ATOM    495  HA  ASP A  32      94.330  -5.019  10.419  1.00  0.00           H  
ATOM    496  HB2 ASP A  32      93.820  -3.841  13.013  1.00  0.00           H  
ATOM    497  HB3 ASP A  32      93.704  -5.458  12.819  1.00  0.00           H  
ATOM    498  N   ASP A  33      91.971  -5.001   9.528  1.00  0.00           N  
ATOM    499  CA  ASP A  33      90.597  -5.339   9.173  1.00  0.00           C  
ATOM    500  C   ASP A  33      89.653  -4.189   9.508  1.00  0.00           C  
ATOM    501  O   ASP A  33      89.867  -3.459  10.476  1.00  0.00           O  
ATOM    502  CB  ASP A  33      90.156  -6.608   9.903  1.00  0.00           C  
ATOM    503  CG  ASP A  33      88.802  -7.105   9.434  1.00  0.00           C  
ATOM    504  OD1 ASP A  33      88.571  -7.125   8.208  1.00  0.00           O  
ATOM    505  OD2 ASP A  33      87.974  -7.473  10.293  1.00  0.00           O  
ATOM    506  H   ASP A  33      92.662  -4.945   8.807  1.00  0.00           H  
ATOM    507  HA  ASP A  33      90.573  -5.454   8.180  1.00  0.00           H  
ATOM    508  HB2 ASP A  33      90.836  -7.323   9.740  1.00  0.00           H  
ATOM    509  HB3 ASP A  33      90.106  -6.413  10.882  1.00  0.00           H  
ATOM    510  N   ARG A  34      88.607  -4.034   8.702  1.00  0.00           N  
ATOM    511  CA  ARG A  34      87.627  -2.971   8.911  1.00  0.00           C  
ATOM    512  C   ARG A  34      88.261  -1.599   8.694  1.00  0.00           C  
ATOM    513  O   ARG A  34      88.044  -0.961   7.664  1.00  0.00           O  
ATOM    514  CB  ARG A  34      87.033  -3.060  10.320  1.00  0.00           C  
ATOM    515  CG  ARG A  34      85.526  -3.260  10.333  1.00  0.00           C  
ATOM    516  CD  ARG A  34      84.788  -1.948  10.548  1.00  0.00           C  
ATOM    517  NE  ARG A  34      83.718  -2.077  11.533  1.00  0.00           N  
ATOM    518  CZ  ARG A  34      83.135  -1.042  12.135  1.00  0.00           C  
ATOM    519  NH1 ARG A  34      83.518   0.199  11.856  1.00  0.00           N  
ATOM    520  NH2 ARG A  34      82.166  -1.247  13.016  1.00  0.00           N  
ATOM    521  H   ARG A  34      88.488  -4.662   7.933  1.00  0.00           H  
ATOM    522  HA  ARG A  34      86.888  -3.087   8.248  1.00  0.00           H  
ATOM    523  HB2 ARG A  34      87.458  -3.831  10.795  1.00  0.00           H  
ATOM    524  HB3 ARG A  34      87.244  -2.212  10.806  1.00  0.00           H  
ATOM    525  HG2 ARG A  34      85.241  -3.650   9.458  1.00  0.00           H  
ATOM    526  HG3 ARG A  34      85.287  -3.889  11.072  1.00  0.00           H  
ATOM    527  HD2 ARG A  34      85.441  -1.261  10.866  1.00  0.00           H  
ATOM    528  HD3 ARG A  34      84.394  -1.655   9.677  1.00  0.00           H  
ATOM    529  HE  ARG A  34      83.349  -2.960  11.823  1.00  0.00           H  
ATOM    530 HH11 ARG A  34      84.248   0.360  11.192  1.00  0.00           H  
ATOM    531 HH12 ARG A  34      83.076   0.973  12.310  1.00  0.00           H  
ATOM    532 HH21 ARG A  34      81.874  -2.179  13.230  1.00  0.00           H  
ATOM    533 HH22 ARG A  34      81.727  -0.470  13.467  1.00  0.00           H  
ATOM    534  N   GLY A  35      89.043  -1.152   9.671  1.00  0.00           N  
ATOM    535  CA  GLY A  35      89.695   0.141   9.566  1.00  0.00           C  
ATOM    536  C   GLY A  35      90.184   0.655  10.906  1.00  0.00           C  
ATOM    537  O   GLY A  35      89.687   1.661  11.411  1.00  0.00           O  
ATOM    538  H   GLY A  35      89.184  -1.712  10.487  1.00  0.00           H  
ATOM    539  HA2 GLY A  35      89.043   0.799   9.188  1.00  0.00           H  
ATOM    540  HA3 GLY A  35      90.478   0.056   8.950  1.00  0.00           H  
ATOM    541  N   GLU A  36      91.162  -0.037  11.482  1.00  0.00           N  
ATOM    542  CA  GLU A  36      91.721   0.356  12.771  1.00  0.00           C  
ATOM    543  C   GLU A  36      93.151   0.864  12.613  1.00  0.00           C  
ATOM    544  O   GLU A  36      94.074   0.085  12.373  1.00  0.00           O  
ATOM    545  CB  GLU A  36      91.687  -0.826  13.744  1.00  0.00           C  
ATOM    546  CG  GLU A  36      90.681  -0.656  14.872  1.00  0.00           C  
ATOM    547  CD  GLU A  36      89.264  -0.471  14.367  1.00  0.00           C  
ATOM    548  OE1 GLU A  36      88.968  -0.936  13.245  1.00  0.00           O  
ATOM    549  OE2 GLU A  36      88.450   0.137  15.092  1.00  0.00           O  
ATOM    550  H   GLU A  36      91.524  -0.847  11.020  1.00  0.00           H  
ATOM    551  HA  GLU A  36      91.156   1.079  13.169  1.00  0.00           H  
ATOM    552  HB2 GLU A  36      91.451  -1.651  13.231  1.00  0.00           H  
ATOM    553  HB3 GLU A  36      92.597  -0.932  14.145  1.00  0.00           H  
ATOM    554  HG2 GLU A  36      90.709  -1.470  15.453  1.00  0.00           H  
ATOM    555  HG3 GLU A  36      90.935   0.147  15.411  1.00  0.00           H  
ATOM    556  N   VAL A  37      93.327   2.175  12.749  1.00  0.00           N  
ATOM    557  CA  VAL A  37      94.645   2.786  12.621  1.00  0.00           C  
ATOM    558  C   VAL A  37      95.201   3.182  13.986  1.00  0.00           C  
ATOM    559  O   VAL A  37      95.876   4.202  14.120  1.00  0.00           O  
ATOM    560  CB  VAL A  37      94.601   4.031  11.716  1.00  0.00           C  
ATOM    561  CG1 VAL A  37      94.342   3.634  10.270  1.00  0.00           C  
ATOM    562  CG2 VAL A  37      93.545   5.009  12.205  1.00  0.00           C  
ATOM    563  H   VAL A  37      92.537   2.756  12.944  1.00  0.00           H  
ATOM    564  HA  VAL A  37      95.261   2.103  12.228  1.00  0.00           H  
ATOM    565  HB  VAL A  37      95.501   4.465  11.753  1.00  0.00           H  
ATOM    566 HG11 VAL A  37      93.464   3.160  10.200  1.00  0.00           H  
ATOM    567 HG12 VAL A  37      94.319   4.462   9.709  1.00  0.00           H  
ATOM    568 HG13 VAL A  37      95.073   3.033   9.947  1.00  0.00           H  
ATOM    569 HG21 VAL A  37      92.647   4.569  12.191  1.00  0.00           H  
ATOM    570 HG22 VAL A  37      93.760   5.298  13.138  1.00  0.00           H  
ATOM    571 HG23 VAL A  37      93.535   5.807  11.603  1.00  0.00           H  
ATOM    572  N   THR A  38      94.914   2.366  14.995  1.00  0.00           N  
ATOM    573  CA  THR A  38      95.384   2.631  16.349  1.00  0.00           C  
ATOM    574  C   THR A  38      96.908   2.651  16.407  1.00  0.00           C  
ATOM    575  O   THR A  38      97.499   3.369  17.215  1.00  0.00           O  
ATOM    576  CB  THR A  38      94.858   1.578  17.342  1.00  0.00           C  
ATOM    577  OG1 THR A  38      95.510   1.730  18.608  1.00  0.00           O  
ATOM    578  CG2 THR A  38      95.089   0.171  16.812  1.00  0.00           C  
ATOM    579  H   THR A  38      94.362   1.550  14.821  1.00  0.00           H  
ATOM    580  HA  THR A  38      95.051   3.534  16.622  1.00  0.00           H  
ATOM    581  HB  THR A  38      93.884   1.756  17.484  1.00  0.00           H  
ATOM    582  HG1 THR A  38      95.280   1.119  19.366  1.00  0.00           H  
ATOM    583 HG21 THR A  38      96.067   0.012  16.677  1.00  0.00           H  
ATOM    584 HG22 THR A  38      94.735  -0.480  17.483  1.00  0.00           H  
ATOM    585 HG23 THR A  38      94.608   0.049  15.944  1.00  0.00           H  
ATOM    586  N   LEU A  39      97.540   1.859  15.546  1.00  0.00           N  
ATOM    587  CA  LEU A  39      98.996   1.788  15.499  1.00  0.00           C  
ATOM    588  C   LEU A  39      99.524   2.322  14.172  1.00  0.00           C  
ATOM    589  O   LEU A  39      99.321   1.714  13.122  1.00  0.00           O  
ATOM    590  CB  LEU A  39      99.463   0.345  15.705  1.00  0.00           C  
ATOM    591  CG  LEU A  39      99.304  -0.188  17.132  1.00  0.00           C  
ATOM    592  CD1 LEU A  39      98.631  -1.552  17.124  1.00  0.00           C  
ATOM    593  CD2 LEU A  39     100.656  -0.265  17.827  1.00  0.00           C  
ATOM    594  H   LEU A  39      97.004   1.298  14.915  1.00  0.00           H  
ATOM    595  HA  LEU A  39      99.361   2.360  16.233  1.00  0.00           H  
ATOM    596  HB2 LEU A  39      98.934  -0.244  15.094  1.00  0.00           H  
ATOM    597  HB3 LEU A  39     100.431   0.294  15.461  1.00  0.00           H  
ATOM    598  HG  LEU A  39      98.745   0.451  17.659  1.00  0.00           H  
ATOM    599 HD11 LEU A  39      97.726  -1.475  16.705  1.00  0.00           H  
ATOM    600 HD12 LEU A  39      99.188  -2.196  16.599  1.00  0.00           H  
ATOM    601 HD13 LEU A  39      98.537  -1.882  18.063  1.00  0.00           H  
ATOM    602 HD21 LEU A  39     101.254  -0.876  17.309  1.00  0.00           H  
ATOM    603 HD22 LEU A  39     101.059   0.650  17.857  1.00  0.00           H  
ATOM    604 HD23 LEU A  39     100.550  -0.613  18.758  1.00  0.00           H  
ATOM    605  N   ILE A  40     100.202   3.462  14.228  1.00  0.00           N  
ATOM    606  CA  ILE A  40     100.758   4.082  13.031  1.00  0.00           C  
ATOM    607  C   ILE A  40     102.261   3.840  12.933  1.00  0.00           C  
ATOM    608  O   ILE A  40     102.953   3.747  13.947  1.00  0.00           O  
ATOM    609  CB  ILE A  40     100.484   5.600  13.009  1.00  0.00           C  
ATOM    610  CG1 ILE A  40     100.975   6.213  11.695  1.00  0.00           C  
ATOM    611  CG2 ILE A  40     101.150   6.279  14.197  1.00  0.00           C  
ATOM    612  CD1 ILE A  40     100.571   7.660  11.517  1.00  0.00           C  
ATOM    613  H   ILE A  40     100.335   3.907  15.114  1.00  0.00           H  
ATOM    614  HA  ILE A  40     100.345   3.603  12.258  1.00  0.00           H  
ATOM    615  HB  ILE A  40      99.498   5.739  13.069  1.00  0.00           H  
ATOM    616 HG12 ILE A  40     101.971   6.150  11.665  1.00  0.00           H  
ATOM    617 HG13 ILE A  40     100.598   5.682  10.938  1.00  0.00           H  
ATOM    618 HG21 ILE A  40     100.799   5.881  15.044  1.00  0.00           H  
ATOM    619 HG22 ILE A  40     102.141   6.150  14.150  1.00  0.00           H  
ATOM    620 HG23 ILE A  40     100.936   7.255  14.178  1.00  0.00           H  
ATOM    621 HD11 ILE A  40      99.576   7.735  11.564  1.00  0.00           H  
ATOM    622 HD12 ILE A  40     100.980   8.211  12.244  1.00  0.00           H  
ATOM    623 HD13 ILE A  40     100.889   7.990  10.628  1.00  0.00           H  
ATOM    624  N   ASN A  41     102.760   3.739  11.704  1.00  0.00           N  
ATOM    625  CA  ASN A  41     104.181   3.509  11.472  1.00  0.00           C  
ATOM    626  C   ASN A  41     104.992   4.763  11.787  1.00  0.00           C  
ATOM    627  O   ASN A  41     104.439   5.856  11.912  1.00  0.00           O  
ATOM    628  CB  ASN A  41     104.417   3.082  10.021  1.00  0.00           C  
ATOM    629  CG  ASN A  41     104.628   1.587   9.886  1.00  0.00           C  
ATOM    630  OD1 ASN A  41     105.620   1.138   9.312  1.00  0.00           O  
ATOM    631  ND2 ASN A  41     103.692   0.808  10.416  1.00  0.00           N  
ATOM    632  H   ASN A  41     102.145   3.823  10.920  1.00  0.00           H  
ATOM    633  HA  ASN A  41     104.471   2.806  12.122  1.00  0.00           H  
ATOM    634  HB2 ASN A  41     103.621   3.345   9.476  1.00  0.00           H  
ATOM    635  HB3 ASN A  41     105.228   3.554   9.676  1.00  0.00           H  
ATOM    636 HD21 ASN A  41     102.902   1.216  10.874  1.00  0.00           H  
ATOM    637 HD22 ASN A  41     103.777  -0.187  10.357  1.00  0.00           H  
ATOM    638  N   ASP A  42     106.305   4.597  11.913  1.00  0.00           N  
ATOM    639  CA  ASP A  42     107.190   5.715  12.213  1.00  0.00           C  
ATOM    640  C   ASP A  42     107.216   6.713  11.059  1.00  0.00           C  
ATOM    641  O   ASP A  42     106.753   7.845  11.194  1.00  0.00           O  
ATOM    642  CB  ASP A  42     108.605   5.209  12.503  1.00  0.00           C  
ATOM    643  CG  ASP A  42     108.944   5.257  13.980  1.00  0.00           C  
ATOM    644  OD1 ASP A  42     108.066   4.919  14.802  1.00  0.00           O  
ATOM    645  OD2 ASP A  42     110.088   5.632  14.315  1.00  0.00           O  
ATOM    646  H   ASP A  42     106.695   3.683  11.799  1.00  0.00           H  
ATOM    647  HA  ASP A  42     106.798   6.192  13.000  1.00  0.00           H  
ATOM    648  HB2 ASP A  42     108.678   4.263  12.186  1.00  0.00           H  
ATOM    649  HB3 ASP A  42     109.257   5.779  12.004  1.00  0.00           H  
ATOM    650  N   ALA A  43     107.760   6.284   9.924  1.00  0.00           N  
ATOM    651  CA  ALA A  43     107.845   7.140   8.747  1.00  0.00           C  
ATOM    652  C   ALA A  43     106.461   7.600   8.301  1.00  0.00           C  
ATOM    653  O   ALA A  43     106.312   8.668   7.706  1.00  0.00           O  
ATOM    654  CB  ALA A  43     108.550   6.408   7.614  1.00  0.00           C  
ATOM    655  H   ALA A  43     108.119   5.352   9.877  1.00  0.00           H  
ATOM    656  HA  ALA A  43     108.384   7.948   8.984  1.00  0.00           H  
ATOM    657  HB1 ALA A  43     108.037   5.581   7.384  1.00  0.00           H  
ATOM    658  HB2 ALA A  43     109.473   6.157   7.906  1.00  0.00           H  
ATOM    659  HB3 ALA A  43     108.604   7.001   6.811  1.00  0.00           H  
ATOM    660  N   ALA A  44     105.449   6.788   8.590  1.00  0.00           N  
ATOM    661  CA  ALA A  44     104.078   7.114   8.218  1.00  0.00           C  
ATOM    662  C   ALA A  44     103.605   8.382   8.922  1.00  0.00           C  
ATOM    663  O   ALA A  44     102.778   9.126   8.392  1.00  0.00           O  
ATOM    664  CB  ALA A  44     103.154   5.951   8.547  1.00  0.00           C  
ATOM    665  H   ALA A  44     105.633   5.933   9.074  1.00  0.00           H  
ATOM    666  HA  ALA A  44     104.048   7.272   7.231  1.00  0.00           H  
ATOM    667  HB1 ALA A  44     102.216   6.182   8.289  1.00  0.00           H  
ATOM    668  HB2 ALA A  44     103.449   5.140   8.041  1.00  0.00           H  
ATOM    669  HB3 ALA A  44     103.193   5.764   9.529  1.00  0.00           H  
ATOM    670  N   GLN A  45     104.132   8.622  10.118  1.00  0.00           N  
ATOM    671  CA  GLN A  45     103.764   9.800  10.895  1.00  0.00           C  
ATOM    672  C   GLN A  45     104.351  11.067  10.281  1.00  0.00           C  
ATOM    673  O   GLN A  45     103.769  12.146  10.385  1.00  0.00           O  
ATOM    674  CB  GLN A  45     104.241   9.653  12.341  1.00  0.00           C  
ATOM    675  CG  GLN A  45     103.387   8.706  13.169  1.00  0.00           C  
ATOM    676  CD  GLN A  45     104.101   8.218  14.414  1.00  0.00           C  
ATOM    677  OE1 GLN A  45     104.333   8.981  15.351  1.00  0.00           O  
ATOM    678  NE2 GLN A  45     104.456   6.938  14.429  1.00  0.00           N  
ATOM    679  H   GLN A  45     104.798   7.978  10.495  1.00  0.00           H  
ATOM    680  HA  GLN A  45     102.768   9.883  10.863  1.00  0.00           H  
ATOM    681  HB2 GLN A  45     105.179   9.306  12.332  1.00  0.00           H  
ATOM    682  HB3 GLN A  45     104.223  10.554  12.774  1.00  0.00           H  
ATOM    683  HG2 GLN A  45     102.553   9.184  13.444  1.00  0.00           H  
ATOM    684  HG3 GLN A  45     103.147   7.915  12.606  1.00  0.00           H  
ATOM    685 HE21 GLN A  45     104.248   6.352  13.646  1.00  0.00           H  
ATOM    686 HE22 GLN A  45     104.931   6.560  15.224  1.00  0.00           H  
ATOM    687  N   GLU A  46     105.509  10.928   9.642  1.00  0.00           N  
ATOM    688  CA  GLU A  46     106.176  12.062   9.013  1.00  0.00           C  
ATOM    689  C   GLU A  46     105.273  12.720   7.972  1.00  0.00           C  
ATOM    690  O   GLU A  46     105.358  13.925   7.737  1.00  0.00           O  
ATOM    691  CB  GLU A  46     107.484  11.613   8.359  1.00  0.00           C  
ATOM    692  CG  GLU A  46     108.708  11.831   9.233  1.00  0.00           C  
ATOM    693  CD  GLU A  46     109.905  11.021   8.774  1.00  0.00           C  
ATOM    694  OE1 GLU A  46     109.736   9.812   8.511  1.00  0.00           O  
ATOM    695  OE2 GLU A  46     111.010  11.594   8.677  1.00  0.00           O  
ATOM    696  H   GLU A  46     105.933  10.024   9.592  1.00  0.00           H  
ATOM    697  HA  GLU A  46     106.415  12.734   9.714  1.00  0.00           H  
ATOM    698  HB2 GLU A  46     107.414  10.638   8.150  1.00  0.00           H  
ATOM    699  HB3 GLU A  46     107.606  12.128   7.510  1.00  0.00           H  
ATOM    700  HG2 GLU A  46     108.951  12.801   9.210  1.00  0.00           H  
ATOM    701  HG3 GLU A  46     108.484  11.566  10.171  1.00  0.00           H  
ATOM    702  N   LEU A  47     104.410  11.921   7.354  1.00  0.00           N  
ATOM    703  CA  LEU A  47     103.495  12.428   6.338  1.00  0.00           C  
ATOM    704  C   LEU A  47     102.368  13.237   6.973  1.00  0.00           C  
ATOM    705  O   LEU A  47     102.173  14.409   6.650  1.00  0.00           O  
ATOM    706  CB  LEU A  47     102.912  11.272   5.521  1.00  0.00           C  
ATOM    707  CG  LEU A  47     102.701  11.573   4.037  1.00  0.00           C  
ATOM    708  CD1 LEU A  47     102.296  10.312   3.290  1.00  0.00           C  
ATOM    709  CD2 LEU A  47     101.652  12.661   3.859  1.00  0.00           C  
ATOM    710  H   LEU A  47     104.387  10.950   7.591  1.00  0.00           H  
ATOM    711  HA  LEU A  47     104.008  13.032   5.729  1.00  0.00           H  
ATOM    712  HB2 LEU A  47     103.536  10.494   5.594  1.00  0.00           H  
ATOM    713  HB3 LEU A  47     102.027  11.027   5.916  1.00  0.00           H  
ATOM    714  HG  LEU A  47     103.553  11.926   3.650  1.00  0.00           H  
ATOM    715 HD11 LEU A  47     101.443   9.956   3.673  1.00  0.00           H  
ATOM    716 HD12 LEU A  47     102.163  10.528   2.323  1.00  0.00           H  
ATOM    717 HD13 LEU A  47     103.016   9.624   3.382  1.00  0.00           H  
ATOM    718 HD21 LEU A  47     100.790  12.352   4.262  1.00  0.00           H  
ATOM    719 HD22 LEU A  47     101.960  13.490   4.326  1.00  0.00           H  
ATOM    720 HD23 LEU A  47     101.515  12.857   2.888  1.00  0.00           H  
ATOM    721  N   LEU A  48     101.627  12.604   7.878  1.00  0.00           N  
ATOM    722  CA  LEU A  48     100.520  13.267   8.557  1.00  0.00           C  
ATOM    723  C   LEU A  48     101.023  14.106   9.729  1.00  0.00           C  
ATOM    724  O   LEU A  48     100.979  15.334   9.687  1.00  0.00           O  
ATOM    725  CB  LEU A  48      99.501  12.237   9.047  1.00  0.00           C  
ATOM    726  CG  LEU A  48      98.037  12.680   8.954  1.00  0.00           C  
ATOM    727  CD1 LEU A  48      97.255  11.759   8.028  1.00  0.00           C  
ATOM    728  CD2 LEU A  48      97.399  12.716  10.334  1.00  0.00           C  
ATOM    729  H   LEU A  48     101.834  11.651   8.098  1.00  0.00           H  
ATOM    730  HA  LEU A  48     100.074  13.879   7.904  1.00  0.00           H  
ATOM    731  HB2 LEU A  48      99.609  11.408   8.499  1.00  0.00           H  
ATOM    732  HB3 LEU A  48      99.702  12.032  10.005  1.00  0.00           H  
ATOM    733  HG  LEU A  48      98.000  13.613   8.597  1.00  0.00           H  
ATOM    734 HD11 LEU A  48      97.659  11.784   7.114  1.00  0.00           H  
ATOM    735 HD12 LEU A  48      97.288  10.824   8.382  1.00  0.00           H  
ATOM    736 HD13 LEU A  48      96.304  12.064   7.981  1.00  0.00           H  
ATOM    737 HD21 LEU A  48      97.444  11.802  10.737  1.00  0.00           H  
ATOM    738 HD22 LEU A  48      97.904  13.359  10.909  1.00  0.00           H  
ATOM    739 HD23 LEU A  48      96.444  13.005  10.270  1.00  0.00           H  
ATOM    740  N   ASN A  49     101.500  13.433  10.772  1.00  0.00           N  
ATOM    741  CA  ASN A  49     102.012  14.115  11.957  1.00  0.00           C  
ATOM    742  C   ASN A  49     102.449  13.110  13.017  1.00  0.00           C  
ATOM    743  O   ASN A  49     102.377  11.898  12.806  1.00  0.00           O  
ATOM    744  CB  ASN A  49     100.949  15.055  12.534  1.00  0.00           C  
ATOM    745  CG  ASN A  49     101.304  16.517  12.342  1.00  0.00           C  
ATOM    746  OD1 ASN A  49     101.948  16.888  11.361  1.00  0.00           O  
ATOM    747  ND2 ASN A  49     100.887  17.356  13.283  1.00  0.00           N  
ATOM    748  H   ASN A  49     101.508  12.433  10.744  1.00  0.00           H  
ATOM    749  HA  ASN A  49     102.833  14.611  11.673  1.00  0.00           H  
ATOM    750  HB2 ASN A  49     100.078  14.873  12.078  1.00  0.00           H  
ATOM    751  HB3 ASN A  49     100.857  14.872  13.513  1.00  0.00           H  
ATOM    752 HD21 ASN A  49     100.366  17.012  14.064  1.00  0.00           H  
ATOM    753 HD22 ASN A  49     101.094  18.332  13.210  1.00  0.00           H  
ATOM    754  N   TYR A  50     102.902  13.619  14.158  1.00  0.00           N  
ATOM    755  CA  TYR A  50     103.349  12.766  15.253  1.00  0.00           C  
ATOM    756  C   TYR A  50     102.725  13.206  16.575  1.00  0.00           C  
ATOM    757  O   TYR A  50     103.425  13.617  17.500  1.00  0.00           O  
ATOM    758  CB  TYR A  50     104.875  12.796  15.359  1.00  0.00           C  
ATOM    759  CG  TYR A  50     105.439  14.174  15.626  1.00  0.00           C  
ATOM    760  CD1 TYR A  50     105.350  15.179  14.670  1.00  0.00           C  
ATOM    761  CD2 TYR A  50     106.058  14.469  16.833  1.00  0.00           C  
ATOM    762  CE1 TYR A  50     105.865  16.438  14.911  1.00  0.00           C  
ATOM    763  CE2 TYR A  50     106.575  15.728  17.081  1.00  0.00           C  
ATOM    764  CZ  TYR A  50     106.476  16.707  16.117  1.00  0.00           C  
ATOM    765  OH  TYR A  50     106.990  17.961  16.359  1.00  0.00           O  
ATOM    766  H   TYR A  50     102.937  14.612  14.268  1.00  0.00           H  
ATOM    767  HA  TYR A  50     103.042  11.834  15.063  1.00  0.00           H  
ATOM    768  HB2 TYR A  50     105.152  12.191  16.106  1.00  0.00           H  
ATOM    769  HB3 TYR A  50     105.258  12.459  14.499  1.00  0.00           H  
ATOM    770  HD1 TYR A  50     104.906  14.988  13.794  1.00  0.00           H  
ATOM    771  HD2 TYR A  50     106.131  13.760  17.534  1.00  0.00           H  
ATOM    772  HE1 TYR A  50     105.795  17.151  14.213  1.00  0.00           H  
ATOM    773  HE2 TYR A  50     107.018  15.926  17.956  1.00  0.00           H  
ATOM    774  HH  TYR A  50     106.374  18.729  16.533  1.00  0.00           H  
ATOM    775  N   ARG A  51     101.401  13.117  16.654  1.00  0.00           N  
ATOM    776  CA  ARG A  51     100.680  13.506  17.861  1.00  0.00           C  
ATOM    777  C   ARG A  51      99.552  12.524  18.161  1.00  0.00           C  
ATOM    778  O   ARG A  51      99.025  11.873  17.258  1.00  0.00           O  
ATOM    779  CB  ARG A  51     100.116  14.920  17.708  1.00  0.00           C  
ATOM    780  CG  ARG A  51     100.434  15.832  18.882  1.00  0.00           C  
ATOM    781  CD  ARG A  51     101.499  16.855  18.523  1.00  0.00           C  
ATOM    782  NE  ARG A  51     101.590  17.923  19.516  1.00  0.00           N  
ATOM    783  CZ  ARG A  51     102.184  19.093  19.293  1.00  0.00           C  
ATOM    784  NH1 ARG A  51     102.737  19.352  18.115  1.00  0.00           N  
ATOM    785  NH2 ARG A  51     102.223  20.009  20.252  1.00  0.00           N  
ATOM    786  H   ARG A  51     100.887  12.775  15.867  1.00  0.00           H  
ATOM    787  HA  ARG A  51     101.320  13.497  18.629  1.00  0.00           H  
ATOM    788  HB2 ARG A  51     100.501  15.326  16.879  1.00  0.00           H  
ATOM    789  HB3 ARG A  51      99.122  14.856  17.618  1.00  0.00           H  
ATOM    790  HG2 ARG A  51      99.602  16.315  19.155  1.00  0.00           H  
ATOM    791  HG3 ARG A  51     100.764  15.278  19.646  1.00  0.00           H  
ATOM    792  HD2 ARG A  51     102.383  16.391  18.464  1.00  0.00           H  
ATOM    793  HD3 ARG A  51     101.273  17.256  17.635  1.00  0.00           H  
ATOM    794  HE  ARG A  51     101.209  17.846  20.437  1.00  0.00           H  
ATOM    795 HH11 ARG A  51     102.711  18.665  17.388  1.00  0.00           H  
ATOM    796 HH12 ARG A  51     103.180  20.234  17.954  1.00  0.00           H  
ATOM    797 HH21 ARG A  51     101.808  19.819  21.142  1.00  0.00           H  
ATOM    798 HH22 ARG A  51     102.668  20.889  20.085  1.00  0.00           H  
ATOM    799  N   LYS A  52      99.185  12.423  19.434  1.00  0.00           N  
ATOM    800  CA  LYS A  52      98.117  11.523  19.852  1.00  0.00           C  
ATOM    801  C   LYS A  52      96.791  11.925  19.216  1.00  0.00           C  
ATOM    802  O   LYS A  52      96.678  12.993  18.616  1.00  0.00           O  
ATOM    803  CB  LYS A  52      97.985  11.526  21.376  1.00  0.00           C  
ATOM    804  CG  LYS A  52      99.162  10.880  22.089  1.00  0.00           C  
ATOM    805  CD  LYS A  52      99.102  11.115  23.589  1.00  0.00           C  
ATOM    806  CE  LYS A  52     100.289  10.483  24.298  1.00  0.00           C  
ATOM    807  NZ  LYS A  52     100.585  11.154  25.593  1.00  0.00           N  
ATOM    808  H   LYS A  52      99.653  12.978  20.122  1.00  0.00           H  
ATOM    809  HA  LYS A  52      98.346  10.597  19.552  1.00  0.00           H  
ATOM    810  HB2 LYS A  52      97.909  12.474  21.685  1.00  0.00           H  
ATOM    811  HB3 LYS A  52      97.153  11.028  21.622  1.00  0.00           H  
ATOM    812  HG2 LYS A  52      99.148   9.896  21.914  1.00  0.00           H  
ATOM    813  HG3 LYS A  52     100.011  11.270  21.733  1.00  0.00           H  
ATOM    814  HD2 LYS A  52      99.105  12.099  23.765  1.00  0.00           H  
ATOM    815  HD3 LYS A  52      98.259  10.715  23.948  1.00  0.00           H  
ATOM    816  HE2 LYS A  52     100.086   9.520  24.472  1.00  0.00           H  
ATOM    817  HE3 LYS A  52     101.093  10.552  23.707  1.00  0.00           H  
ATOM    818  HZ1 LYS A  52      99.889  11.186  26.310  1.00  0.00           H  
ATOM    819  HZ2 LYS A  52     101.338  10.828  26.165  1.00  0.00           H  
ATOM    820  HZ3 LYS A  52     100.827  12.124  25.610  1.00  0.00           H  
ATOM    821  N   SER A  53      95.787  11.062  19.351  1.00  0.00           N  
ATOM    822  CA  SER A  53      94.465  11.327  18.789  1.00  0.00           C  
ATOM    823  C   SER A  53      94.489  11.234  17.266  1.00  0.00           C  
ATOM    824  O   SER A  53      93.823  10.383  16.676  1.00  0.00           O  
ATOM    825  CB  SER A  53      93.965  12.709  19.221  1.00  0.00           C  
ATOM    826  OG  SER A  53      92.550  12.755  19.243  1.00  0.00           O  
ATOM    827  H   SER A  53      95.942  10.210  19.850  1.00  0.00           H  
ATOM    828  HA  SER A  53      93.844  10.619  19.126  1.00  0.00           H  
ATOM    829  HB2 SER A  53      94.313  12.910  20.137  1.00  0.00           H  
ATOM    830  HB3 SER A  53      94.305  13.395  18.577  1.00  0.00           H  
ATOM    831  HG  SER A  53      92.081  13.589  19.533  1.00  0.00           H  
ATOM    832  N   GLN A  54      95.259  12.116  16.632  1.00  0.00           N  
ATOM    833  CA  GLN A  54      95.371  12.133  15.176  1.00  0.00           C  
ATOM    834  C   GLN A  54      95.694  10.744  14.632  1.00  0.00           C  
ATOM    835  O   GLN A  54      94.932  10.183  13.845  1.00  0.00           O  
ATOM    836  CB  GLN A  54      96.449  13.127  14.740  1.00  0.00           C  
ATOM    837  CG  GLN A  54      96.024  14.581  14.869  1.00  0.00           C  
ATOM    838  CD  GLN A  54      97.035  15.420  15.627  1.00  0.00           C  
ATOM    839  OE1 GLN A  54      98.046  15.848  15.070  1.00  0.00           O  
ATOM    840  NE2 GLN A  54      96.767  15.658  16.906  1.00  0.00           N  
ATOM    841  H   GLN A  54      95.775  12.785  17.167  1.00  0.00           H  
ATOM    842  HA  GLN A  54      94.480  12.401  14.808  1.00  0.00           H  
ATOM    843  HB2 GLN A  54      97.260  12.984  15.307  1.00  0.00           H  
ATOM    844  HB3 GLN A  54      96.676  12.949  13.783  1.00  0.00           H  
ATOM    845  HG2 GLN A  54      95.913  14.965  13.952  1.00  0.00           H  
ATOM    846  HG3 GLN A  54      95.150  14.617  15.354  1.00  0.00           H  
ATOM    847 HE21 GLN A  54      95.934  15.290  17.319  1.00  0.00           H  
ATOM    848 HE22 GLN A  54      97.398  16.204  17.456  1.00  0.00           H  
ATOM    849  N   ASP A  55      96.828  10.196  15.055  1.00  0.00           N  
ATOM    850  CA  ASP A  55      97.250   8.873  14.609  1.00  0.00           C  
ATOM    851  C   ASP A  55      96.344   7.790  15.187  1.00  0.00           C  
ATOM    852  O   ASP A  55      96.047   6.796  14.524  1.00  0.00           O  
ATOM    853  CB  ASP A  55      98.702   8.612  15.013  1.00  0.00           C  
ATOM    854  CG  ASP A  55      98.890   8.593  16.519  1.00  0.00           C  
ATOM    855  OD1 ASP A  55      98.327   9.478  17.197  1.00  0.00           O  
ATOM    856  OD2 ASP A  55      99.600   7.694  17.017  1.00  0.00           O  
ATOM    857  H   ASP A  55      97.406  10.703  15.695  1.00  0.00           H  
ATOM    858  HA  ASP A  55      97.132   8.850  13.616  1.00  0.00           H  
ATOM    859  HB2 ASP A  55      98.983   7.727  14.642  1.00  0.00           H  
ATOM    860  HB3 ASP A  55      99.276   9.333  14.626  1.00  0.00           H  
ATOM    861  N   ASP A  56      95.910   7.989  16.427  1.00  0.00           N  
ATOM    862  CA  ASP A  56      95.038   7.032  17.096  1.00  0.00           C  
ATOM    863  C   ASP A  56      93.584   7.241  16.685  1.00  0.00           C  
ATOM    864  O   ASP A  56      93.288   8.038  15.796  1.00  0.00           O  
ATOM    865  CB  ASP A  56      95.176   7.161  18.614  1.00  0.00           C  
ATOM    866  CG  ASP A  56      96.603   6.956  19.085  1.00  0.00           C  
ATOM    867  OD1 ASP A  56      97.179   5.888  18.785  1.00  0.00           O  
ATOM    868  OD2 ASP A  56      97.145   7.863  19.750  1.00  0.00           O  
ATOM    869  H   ASP A  56      96.189   8.817  16.914  1.00  0.00           H  
ATOM    870  HA  ASP A  56      95.302   6.123  16.773  1.00  0.00           H  
ATOM    871  HB2 ASP A  56      94.875   8.075  18.886  1.00  0.00           H  
ATOM    872  HB3 ASP A  56      94.592   6.475  19.048  1.00  0.00           H  
ATOM    873  N   GLU A  57      92.679   6.518  17.339  1.00  0.00           N  
ATOM    874  CA  GLU A  57      91.254   6.623  17.042  1.00  0.00           C  
ATOM    875  C   GLU A  57      90.954   6.125  15.631  1.00  0.00           C  
ATOM    876  O   GLU A  57      91.863   5.767  14.882  1.00  0.00           O  
ATOM    877  CB  GLU A  57      90.780   8.071  17.196  1.00  0.00           C  
ATOM    878  CG  GLU A  57      91.276   8.742  18.466  1.00  0.00           C  
ATOM    879  CD  GLU A  57      90.671   8.139  19.720  1.00  0.00           C  
ATOM    880  OE1 GLU A  57      91.049   7.004  20.075  1.00  0.00           O  
ATOM    881  OE2 GLU A  57      89.819   8.805  20.345  1.00  0.00           O  
ATOM    882  H   GLU A  57      92.983   5.886  18.052  1.00  0.00           H  
ATOM    883  HA  GLU A  57      90.738   6.076  17.701  1.00  0.00           H  
ATOM    884  HB2 GLU A  57      91.109   8.596  16.411  1.00  0.00           H  
ATOM    885  HB3 GLU A  57      89.780   8.077  17.205  1.00  0.00           H  
ATOM    886  HG2 GLU A  57      92.270   8.645  18.513  1.00  0.00           H  
ATOM    887  HG3 GLU A  57      91.037   9.712  18.431  1.00  0.00           H  
ATOM    888  N   LYS A  58      89.674   6.107  15.274  1.00  0.00           N  
ATOM    889  CA  LYS A  58      89.254   5.651  13.954  1.00  0.00           C  
ATOM    890  C   LYS A  58      89.880   6.507  12.855  1.00  0.00           C  
ATOM    891  O   LYS A  58      90.869   6.111  12.238  1.00  0.00           O  
ATOM    892  CB  LYS A  58      87.727   5.677  13.844  1.00  0.00           C  
ATOM    893  CG  LYS A  58      87.205   5.266  12.477  1.00  0.00           C  
ATOM    894  CD  LYS A  58      85.692   5.385  12.399  1.00  0.00           C  
ATOM    895  CE  LYS A  58      85.212   5.456  10.958  1.00  0.00           C  
ATOM    896  NZ  LYS A  58      83.777   5.839  10.868  1.00  0.00           N  
ATOM    897  H   LYS A  58      88.981   6.414  15.927  1.00  0.00           H  
ATOM    898  HA  LYS A  58      89.559   4.706  13.832  1.00  0.00           H  
ATOM    899  HB2 LYS A  58      87.351   5.051  14.527  1.00  0.00           H  
ATOM    900  HB3 LYS A  58      87.413   6.607  14.036  1.00  0.00           H  
ATOM    901  HG2 LYS A  58      87.613   5.857  11.782  1.00  0.00           H  
ATOM    902  HG3 LYS A  58      87.465   4.317  12.302  1.00  0.00           H  
ATOM    903  HD2 LYS A  58      85.280   4.587  12.839  1.00  0.00           H  
ATOM    904  HD3 LYS A  58      85.406   6.215  12.878  1.00  0.00           H  
ATOM    905  HE2 LYS A  58      85.759   6.135  10.469  1.00  0.00           H  
ATOM    906  HE3 LYS A  58      85.335   4.559  10.532  1.00  0.00           H  
ATOM    907  HZ1 LYS A  58      83.081   5.282  11.322  1.00  0.00           H  
ATOM    908  HZ2 LYS A  58      83.473   6.726  11.216  1.00  0.00           H  
ATOM    909  HZ3 LYS A  58      83.330   5.895   9.975  1.00  0.00           H  
ATOM    910  N   LEU A  59      89.299   7.680  12.613  1.00  0.00           N  
ATOM    911  CA  LEU A  59      89.803   8.588  11.586  1.00  0.00           C  
ATOM    912  C   LEU A  59      89.983   7.864  10.253  1.00  0.00           C  
ATOM    913  O   LEU A  59      91.106   7.657   9.794  1.00  0.00           O  
ATOM    914  CB  LEU A  59      91.129   9.209  12.030  1.00  0.00           C  
ATOM    915  CG  LEU A  59      91.009  10.568  12.721  1.00  0.00           C  
ATOM    916  CD1 LEU A  59      90.687  10.389  14.197  1.00  0.00           C  
ATOM    917  CD2 LEU A  59      92.289  11.369  12.547  1.00  0.00           C  
ATOM    918  H   LEU A  59      88.497   7.946  13.148  1.00  0.00           H  
ATOM    919  HA  LEU A  59      89.131   9.317  11.457  1.00  0.00           H  
ATOM    920  HB2 LEU A  59      91.571   8.576  12.666  1.00  0.00           H  
ATOM    921  HB3 LEU A  59      91.705   9.323  11.220  1.00  0.00           H  
ATOM    922  HG  LEU A  59      90.278  11.094  12.286  1.00  0.00           H  
ATOM    923 HD11 LEU A  59      91.416   9.865  14.637  1.00  0.00           H  
ATOM    924 HD12 LEU A  59      90.612  11.287  14.632  1.00  0.00           H  
ATOM    925 HD13 LEU A  59      89.820   9.899  14.293  1.00  0.00           H  
ATOM    926 HD21 LEU A  59      92.457  11.506  11.571  1.00  0.00           H  
ATOM    927 HD22 LEU A  59      92.209  12.257  12.999  1.00  0.00           H  
ATOM    928 HD23 LEU A  59      93.050  10.858  12.948  1.00  0.00           H  
ATOM    929  N   SER A  60      88.869   7.482   9.637  1.00  0.00           N  
ATOM    930  CA  SER A  60      88.906   6.780   8.359  1.00  0.00           C  
ATOM    931  C   SER A  60      87.933   7.407   7.366  1.00  0.00           C  
ATOM    932  O   SER A  60      87.320   6.710   6.557  1.00  0.00           O  
ATOM    933  CB  SER A  60      88.566   5.301   8.555  1.00  0.00           C  
ATOM    934  OG  SER A  60      87.205   5.133   8.913  1.00  0.00           O  
ATOM    935  H   SER A  60      87.985   7.681  10.060  1.00  0.00           H  
ATOM    936  HA  SER A  60      89.828   6.878   7.984  1.00  0.00           H  
ATOM    937  HB2 SER A  60      88.743   4.810   7.702  1.00  0.00           H  
ATOM    938  HB3 SER A  60      89.144   4.927   9.281  1.00  0.00           H  
ATOM    939  HG  SER A  60      86.835   4.215   9.056  1.00  0.00           H  
ATOM    940  N   THR A  61      87.796   8.728   7.432  1.00  0.00           N  
ATOM    941  CA  THR A  61      86.897   9.448   6.538  1.00  0.00           C  
ATOM    942  C   THR A  61      87.260  10.927   6.469  1.00  0.00           C  
ATOM    943  O   THR A  61      87.931  11.455   7.356  1.00  0.00           O  
ATOM    944  CB  THR A  61      85.429   9.310   6.987  1.00  0.00           C  
ATOM    945  OG1 THR A  61      85.369   9.073   8.398  1.00  0.00           O  
ATOM    946  CG2 THR A  61      84.743   8.170   6.247  1.00  0.00           C  
ATOM    947  H   THR A  61      88.322   9.240   8.111  1.00  0.00           H  
ATOM    948  HA  THR A  61      86.995   9.061   5.621  1.00  0.00           H  
ATOM    949  HB  THR A  61      84.976  10.184   6.811  1.00  0.00           H  
ATOM    950  HG1 THR A  61      84.487   8.913   8.841  1.00  0.00           H  
ATOM    951 HG21 THR A  61      84.754   8.345   5.262  1.00  0.00           H  
ATOM    952 HG22 THR A  61      85.211   7.307   6.438  1.00  0.00           H  
ATOM    953 HG23 THR A  61      83.797   8.114   6.565  1.00  0.00           H  
ATOM    954  N   LEU A  62      86.812  11.591   5.407  1.00  0.00           N  
ATOM    955  CA  LEU A  62      87.090  13.011   5.221  1.00  0.00           C  
ATOM    956  C   LEU A  62      86.512  13.832   6.372  1.00  0.00           C  
ATOM    957  O   LEU A  62      87.139  14.780   6.847  1.00  0.00           O  
ATOM    958  CB  LEU A  62      86.512  13.493   3.888  1.00  0.00           C  
ATOM    959  CG  LEU A  62      87.552  13.827   2.816  1.00  0.00           C  
ATOM    960  CD1 LEU A  62      86.871  14.267   1.529  1.00  0.00           C  
ATOM    961  CD2 LEU A  62      88.501  14.906   3.315  1.00  0.00           C  
ATOM    962  H   LEU A  62      86.272  11.105   4.720  1.00  0.00           H  
ATOM    963  HA  LEU A  62      88.082  13.138   5.214  1.00  0.00           H  
ATOM    964  HB2 LEU A  62      85.917  12.774   3.529  1.00  0.00           H  
ATOM    965  HB3 LEU A  62      85.972  14.316   4.063  1.00  0.00           H  
ATOM    966  HG  LEU A  62      88.107  13.015   2.634  1.00  0.00           H  
ATOM    967 HD11 LEU A  62      86.316  15.080   1.706  1.00  0.00           H  
ATOM    968 HD12 LEU A  62      87.565  14.481   0.842  1.00  0.00           H  
ATOM    969 HD13 LEU A  62      86.285  13.530   1.193  1.00  0.00           H  
ATOM    970 HD21 LEU A  62      87.974  15.727   3.535  1.00  0.00           H  
ATOM    971 HD22 LEU A  62      88.965  14.577   4.138  1.00  0.00           H  
ATOM    972 HD23 LEU A  62      89.180  15.123   2.614  1.00  0.00           H  
ATOM    973  N   SER A  63      85.315  13.462   6.814  1.00  0.00           N  
ATOM    974  CA  SER A  63      84.655  14.163   7.910  1.00  0.00           C  
ATOM    975  C   SER A  63      83.414  13.404   8.370  1.00  0.00           C  
ATOM    976  O   SER A  63      83.362  12.904   9.493  1.00  0.00           O  
ATOM    977  CB  SER A  63      84.270  15.579   7.476  1.00  0.00           C  
ATOM    978  OG  SER A  63      85.242  16.522   7.892  1.00  0.00           O  
ATOM    979  H   SER A  63      84.855  12.684   6.385  1.00  0.00           H  
ATOM    980  HA  SER A  63      85.294  14.196   8.679  1.00  0.00           H  
ATOM    981  HB2 SER A  63      84.194  15.605   6.479  1.00  0.00           H  
ATOM    982  HB3 SER A  63      83.388  15.817   7.884  1.00  0.00           H  
ATOM    983  HG  SER A  63      86.214  16.333   7.752  1.00  0.00           H  
ATOM    984  N   HIS A  64      82.417  13.324   7.494  1.00  0.00           N  
ATOM    985  CA  HIS A  64      81.176  12.628   7.809  1.00  0.00           C  
ATOM    986  C   HIS A  64      80.866  11.568   6.757  1.00  0.00           C  
ATOM    987  O   HIS A  64      81.134  11.759   5.571  1.00  0.00           O  
ATOM    988  CB  HIS A  64      80.019  13.625   7.901  1.00  0.00           C  
ATOM    989  CG  HIS A  64      79.773  14.372   6.627  1.00  0.00           C  
ATOM    990  ND1 HIS A  64      80.033  15.719   6.482  1.00  0.00           N  
ATOM    991  CD2 HIS A  64      79.288  13.954   5.434  1.00  0.00           C  
ATOM    992  CE1 HIS A  64      79.718  16.096   5.256  1.00  0.00           C  
ATOM    993  NE2 HIS A  64      79.265  15.044   4.600  1.00  0.00           N  
ATOM    994  H   HIS A  64      82.521  13.752   6.596  1.00  0.00           H  
ATOM    995  HA  HIS A  64      81.293  12.167   8.688  1.00  0.00           H  
ATOM    996  HB2 HIS A  64      79.187  13.125   8.139  1.00  0.00           H  
ATOM    997  HB3 HIS A  64      80.227  14.288   8.620  1.00  0.00           H  
ATOM    998  HD2 HIS A  64      79.000  13.025   5.203  1.00  0.00           H  
ATOM    999  HE1 HIS A  64      79.807  17.021   4.887  1.00  0.00           H  
ATOM   1000  HE2 HIS A  64      78.961  15.068   3.648  1.00  0.00           H  
ATOM   1001  N   SER A  65      80.298  10.452   7.200  1.00  0.00           N  
ATOM   1002  CA  SER A  65      79.949   9.361   6.298  1.00  0.00           C  
ATOM   1003  C   SER A  65      78.993   8.383   6.971  1.00  0.00           C  
ATOM   1004  O   SER A  65      79.404   7.560   7.789  1.00  0.00           O  
ATOM   1005  CB  SER A  65      81.211   8.625   5.842  1.00  0.00           C  
ATOM   1006  OG  SER A  65      81.064   8.128   4.523  1.00  0.00           O  
ATOM   1007  H   SER A  65      80.105  10.358   8.177  1.00  0.00           H  
ATOM   1008  HA  SER A  65      79.475   9.757   5.511  1.00  0.00           H  
ATOM   1009  HB2 SER A  65      81.985   9.258   5.869  1.00  0.00           H  
ATOM   1010  HB3 SER A  65      81.384   7.860   6.462  1.00  0.00           H  
ATOM   1011  HG  SER A  65      81.810   7.617   4.095  1.00  0.00           H  
ATOM   1012  N   TRP A  66      77.714   8.479   6.624  1.00  0.00           N  
ATOM   1013  CA  TRP A  66      76.698   7.602   7.196  1.00  0.00           C  
ATOM   1014  C   TRP A  66      75.531   7.416   6.232  1.00  0.00           C  
ATOM   1015  O   TRP A  66      74.674   8.290   6.102  1.00  0.00           O  
ATOM   1016  CB  TRP A  66      76.193   8.173   8.523  1.00  0.00           C  
ATOM   1017  CG  TRP A  66      75.211   7.280   9.219  1.00  0.00           C  
ATOM   1018  CD1 TRP A  66      75.478   6.092   9.838  1.00  0.00           C  
ATOM   1019  CD2 TRP A  66      73.803   7.502   9.366  1.00  0.00           C  
ATOM   1020  NE1 TRP A  66      74.323   5.563  10.360  1.00  0.00           N  
ATOM   1021  CE2 TRP A  66      73.282   6.409  10.085  1.00  0.00           C  
ATOM   1022  CE3 TRP A  66      72.933   8.519   8.961  1.00  0.00           C  
ATOM   1023  CZ2 TRP A  66      71.930   6.306  10.406  1.00  0.00           C  
ATOM   1024  CZ3 TRP A  66      71.593   8.415   9.281  1.00  0.00           C  
ATOM   1025  CH2 TRP A  66      71.103   7.315   9.999  1.00  0.00           C  
ATOM   1026  H   TRP A  66      77.441   9.170   5.954  1.00  0.00           H  
ATOM   1027  HA  TRP A  66      77.119   6.705   7.330  1.00  0.00           H  
ATOM   1028  HB2 TRP A  66      76.976   8.313   9.129  1.00  0.00           H  
ATOM   1029  HB3 TRP A  66      75.749   9.051   8.344  1.00  0.00           H  
ATOM   1030  HD1 TRP A  66      76.382   5.669   9.902  1.00  0.00           H  
ATOM   1031  HE1 TRP A  66      74.251   4.700  10.860  1.00  0.00           H  
ATOM   1032  HE3 TRP A  66      73.273   9.308   8.449  1.00  0.00           H  
ATOM   1033  HZ2 TRP A  66      71.582   5.520  10.916  1.00  0.00           H  
ATOM   1034  HZ3 TRP A  66      70.963   9.137   8.995  1.00  0.00           H  
ATOM   1035  HH2 TRP A  66      70.128   7.271  10.216  1.00  0.00           H  
ATOM   1036  N   SER A  67      75.503   6.271   5.558  1.00  0.00           N  
ATOM   1037  CA  SER A  67      74.439   5.969   4.607  1.00  0.00           C  
ATOM   1038  C   SER A  67      74.428   4.485   4.258  1.00  0.00           C  
ATOM   1039  O   SER A  67      73.394   3.823   4.350  1.00  0.00           O  
ATOM   1040  CB  SER A  67      74.613   6.802   3.335  1.00  0.00           C  
ATOM   1041  OG  SER A  67      73.548   6.576   2.428  1.00  0.00           O  
ATOM   1042  H   SER A  67      76.229   5.600   5.706  1.00  0.00           H  
ATOM   1043  HA  SER A  67      73.567   6.184   5.047  1.00  0.00           H  
ATOM   1044  HB2 SER A  67      74.634   7.771   3.580  1.00  0.00           H  
ATOM   1045  HB3 SER A  67      75.476   6.551   2.896  1.00  0.00           H  
ATOM   1046  HG  SER A  67      73.532   7.049   1.547  1.00  0.00           H  
ATOM   1047  N   GLN A  68      75.584   3.967   3.857  1.00  0.00           N  
ATOM   1048  CA  GLN A  68      75.709   2.561   3.495  1.00  0.00           C  
ATOM   1049  C   GLN A  68      77.061   2.006   3.935  1.00  0.00           C  
ATOM   1050  O   GLN A  68      77.702   1.249   3.207  1.00  0.00           O  
ATOM   1051  CB  GLN A  68      75.536   2.385   1.984  1.00  0.00           C  
ATOM   1052  CG  GLN A  68      74.703   1.171   1.604  1.00  0.00           C  
ATOM   1053  CD  GLN A  68      73.275   1.532   1.247  1.00  0.00           C  
ATOM   1054  OE1 GLN A  68      73.029   2.268   0.290  1.00  0.00           O  
ATOM   1055  NE2 GLN A  68      72.323   1.015   2.015  1.00  0.00           N  
ATOM   1056  H   GLN A  68      76.389   4.557   3.802  1.00  0.00           H  
ATOM   1057  HA  GLN A  68      75.000   2.057   3.989  1.00  0.00           H  
ATOM   1058  HB2 GLN A  68      75.089   3.201   1.619  1.00  0.00           H  
ATOM   1059  HB3 GLN A  68      76.441   2.288   1.570  1.00  0.00           H  
ATOM   1060  HG2 GLN A  68      75.127   0.725   0.816  1.00  0.00           H  
ATOM   1061  HG3 GLN A  68      74.689   0.537   2.377  1.00  0.00           H  
ATOM   1062 HE21 GLN A  68      72.567   0.422   2.782  1.00  0.00           H  
ATOM   1063 HE22 GLN A  68      71.362   1.219   1.826  1.00  0.00           H  
ATOM   1064  N   VAL A  69      77.486   2.391   5.134  1.00  0.00           N  
ATOM   1065  CA  VAL A  69      78.762   1.937   5.676  1.00  0.00           C  
ATOM   1066  C   VAL A  69      78.738   0.441   5.971  1.00  0.00           C  
ATOM   1067  O   VAL A  69      79.769  -0.229   5.914  1.00  0.00           O  
ATOM   1068  CB  VAL A  69      79.122   2.696   6.967  1.00  0.00           C  
ATOM   1069  CG1 VAL A  69      79.493   4.137   6.655  1.00  0.00           C  
ATOM   1070  CG2 VAL A  69      77.969   2.638   7.960  1.00  0.00           C  
ATOM   1071  H   VAL A  69      76.917   3.007   5.678  1.00  0.00           H  
ATOM   1072  HA  VAL A  69      79.462   2.098   4.980  1.00  0.00           H  
ATOM   1073  HB  VAL A  69      79.928   2.256   7.363  1.00  0.00           H  
ATOM   1074 HG11 VAL A  69      80.283   4.160   6.043  1.00  0.00           H  
ATOM   1075 HG12 VAL A  69      78.721   4.600   6.220  1.00  0.00           H  
ATOM   1076 HG13 VAL A  69      79.721   4.601   7.511  1.00  0.00           H  
ATOM   1077 HG21 VAL A  69      77.156   3.058   7.556  1.00  0.00           H  
ATOM   1078 HG22 VAL A  69      77.772   1.685   8.192  1.00  0.00           H  
ATOM   1079 HG23 VAL A  69      78.225   3.136   8.788  1.00  0.00           H  
ATOM   1080  N   VAL A  70      77.556  -0.078   6.286  1.00  0.00           N  
ATOM   1081  CA  VAL A  70      77.400  -1.495   6.592  1.00  0.00           C  
ATOM   1082  C   VAL A  70      77.606  -2.356   5.349  1.00  0.00           C  
ATOM   1083  O   VAL A  70      78.072  -3.493   5.440  1.00  0.00           O  
ATOM   1084  CB  VAL A  70      76.007  -1.792   7.183  1.00  0.00           C  
ATOM   1085  CG1 VAL A  70      75.917  -3.239   7.642  1.00  0.00           C  
ATOM   1086  CG2 VAL A  70      75.702  -0.841   8.330  1.00  0.00           C  
ATOM   1087  H   VAL A  70      76.754   0.518   6.314  1.00  0.00           H  
ATOM   1088  HA  VAL A  70      78.108  -1.743   7.253  1.00  0.00           H  
ATOM   1089  HB  VAL A  70      75.335  -1.664   6.454  1.00  0.00           H  
ATOM   1090 HG11 VAL A  70      76.070  -3.852   6.867  1.00  0.00           H  
ATOM   1091 HG12 VAL A  70      76.604  -3.415   8.346  1.00  0.00           H  
ATOM   1092 HG13 VAL A  70      75.005  -3.399   8.019  1.00  0.00           H  
ATOM   1093 HG21 VAL A  70      76.387  -0.951   9.050  1.00  0.00           H  
ATOM   1094 HG22 VAL A  70      75.716   0.102   7.998  1.00  0.00           H  
ATOM   1095 HG23 VAL A  70      74.796  -1.052   8.696  1.00  0.00           H  
ATOM   1096  N   ASP A  71      77.256  -1.809   4.190  1.00  0.00           N  
ATOM   1097  CA  ASP A  71      77.401  -2.531   2.930  1.00  0.00           C  
ATOM   1098  C   ASP A  71      78.864  -2.602   2.505  1.00  0.00           C  
ATOM   1099  O   ASP A  71      79.375  -3.674   2.182  1.00  0.00           O  
ATOM   1100  CB  ASP A  71      76.571  -1.858   1.836  1.00  0.00           C  
ATOM   1101  CG  ASP A  71      76.293  -2.786   0.669  1.00  0.00           C  
ATOM   1102  OD1 ASP A  71      77.260  -3.355   0.120  1.00  0.00           O  
ATOM   1103  OD2 ASP A  71      75.109  -2.944   0.305  1.00  0.00           O  
ATOM   1104  H   ASP A  71      76.884  -0.881   4.181  1.00  0.00           H  
ATOM   1105  HA  ASP A  71      77.103  -3.471   3.099  1.00  0.00           H  
ATOM   1106  HB2 ASP A  71      75.700  -1.565   2.230  1.00  0.00           H  
ATOM   1107  HB3 ASP A  71      77.070  -1.059   1.501  1.00  0.00           H  
ATOM   1108  N   VAL A  72      79.534  -1.453   2.508  1.00  0.00           N  
ATOM   1109  CA  VAL A  72      80.938  -1.386   2.120  1.00  0.00           C  
ATOM   1110  C   VAL A  72      81.799  -2.288   2.998  1.00  0.00           C  
ATOM   1111  O   VAL A  72      82.845  -2.774   2.568  1.00  0.00           O  
ATOM   1112  CB  VAL A  72      81.476   0.056   2.203  1.00  0.00           C  
ATOM   1113  CG1 VAL A  72      82.858   0.147   1.575  1.00  0.00           C  
ATOM   1114  CG2 VAL A  72      80.514   1.026   1.536  1.00  0.00           C  
ATOM   1115  H   VAL A  72      79.063  -0.615   2.783  1.00  0.00           H  
ATOM   1116  HA  VAL A  72      81.010  -1.720   1.180  1.00  0.00           H  
ATOM   1117  HB  VAL A  72      81.568   0.291   3.171  1.00  0.00           H  
ATOM   1118 HG11 VAL A  72      83.492  -0.457   2.059  1.00  0.00           H  
ATOM   1119 HG12 VAL A  72      82.812  -0.120   0.612  1.00  0.00           H  
ATOM   1120 HG13 VAL A  72      83.179   1.092   1.644  1.00  0.00           H  
ATOM   1121 HG21 VAL A  72      80.402   0.780   0.573  1.00  0.00           H  
ATOM   1122 HG22 VAL A  72      79.626   0.988   1.995  1.00  0.00           H  
ATOM   1123 HG23 VAL A  72      80.884   1.952   1.603  1.00  0.00           H  
ATOM   1124  N   SER A  73      81.356  -2.508   4.232  1.00  0.00           N  
ATOM   1125  CA  SER A  73      82.086  -3.353   5.169  1.00  0.00           C  
ATOM   1126  C   SER A  73      82.235  -4.775   4.629  1.00  0.00           C  
ATOM   1127  O   SER A  73      83.127  -5.514   5.045  1.00  0.00           O  
ATOM   1128  CB  SER A  73      81.372  -3.382   6.522  1.00  0.00           C  
ATOM   1129  OG  SER A  73      82.114  -4.121   7.476  1.00  0.00           O  
ATOM   1130  H   SER A  73      80.500  -2.083   4.525  1.00  0.00           H  
ATOM   1131  HA  SER A  73      83.004  -2.970   5.271  1.00  0.00           H  
ATOM   1132  HB2 SER A  73      81.259  -2.444   6.851  1.00  0.00           H  
ATOM   1133  HB3 SER A  73      80.473  -3.806   6.407  1.00  0.00           H  
ATOM   1134  HG  SER A  73      81.780  -4.203   8.415  1.00  0.00           H  
ATOM   1135  N   GLU A  74      81.357  -5.151   3.705  1.00  0.00           N  
ATOM   1136  CA  GLU A  74      81.392  -6.485   3.115  1.00  0.00           C  
ATOM   1137  C   GLU A  74      82.525  -6.610   2.100  1.00  0.00           C  
ATOM   1138  O   GLU A  74      83.317  -7.553   2.154  1.00  0.00           O  
ATOM   1139  CB  GLU A  74      80.054  -6.798   2.442  1.00  0.00           C  
ATOM   1140  CG  GLU A  74      78.859  -6.663   3.372  1.00  0.00           C  
ATOM   1141  CD  GLU A  74      77.536  -6.777   2.641  1.00  0.00           C  
ATOM   1142  OE1 GLU A  74      77.506  -7.407   1.563  1.00  0.00           O  
ATOM   1143  OE2 GLU A  74      76.530  -6.235   3.146  1.00  0.00           O  
ATOM   1144  H   GLU A  74      80.655  -4.504   3.407  1.00  0.00           H  
ATOM   1145  HA  GLU A  74      81.524  -7.162   3.839  1.00  0.00           H  
ATOM   1146  HB2 GLU A  74      79.931  -6.168   1.675  1.00  0.00           H  
ATOM   1147  HB3 GLU A  74      80.084  -7.737   2.100  1.00  0.00           H  
ATOM   1148  HG2 GLU A  74      78.906  -7.385   4.062  1.00  0.00           H  
ATOM   1149  HG3 GLU A  74      78.900  -5.770   3.821  1.00  0.00           H  
ATOM   1150  N   VAL A  75      82.600  -5.657   1.178  1.00  0.00           N  
ATOM   1151  CA  VAL A  75      83.634  -5.668   0.150  1.00  0.00           C  
ATOM   1152  C   VAL A  75      85.030  -5.645   0.764  1.00  0.00           C  
ATOM   1153  O   VAL A  75      85.991  -6.124   0.160  1.00  0.00           O  
ATOM   1154  CB  VAL A  75      83.489  -4.471  -0.810  1.00  0.00           C  
ATOM   1155  CG1 VAL A  75      82.196  -4.578  -1.604  1.00  0.00           C  
ATOM   1156  CG2 VAL A  75      83.546  -3.159  -0.044  1.00  0.00           C  
ATOM   1157  H   VAL A  75      81.931  -4.914   1.189  1.00  0.00           H  
ATOM   1158  HA  VAL A  75      83.543  -6.522  -0.363  1.00  0.00           H  
ATOM   1159  HB  VAL A  75      84.247  -4.510  -1.461  1.00  0.00           H  
ATOM   1160 HG11 VAL A  75      82.197  -5.420  -2.144  1.00  0.00           H  
ATOM   1161 HG12 VAL A  75      81.414  -4.582  -0.981  1.00  0.00           H  
ATOM   1162 HG13 VAL A  75      82.131  -3.790  -2.216  1.00  0.00           H  
ATOM   1163 HG21 VAL A  75      84.423  -3.085   0.431  1.00  0.00           H  
ATOM   1164 HG22 VAL A  75      83.450  -2.399  -0.687  1.00  0.00           H  
ATOM   1165 HG23 VAL A  75      82.802  -3.127   0.623  1.00  0.00           H  
ATOM   1166  N   LEU A  76      85.138  -5.088   1.965  1.00  0.00           N  
ATOM   1167  CA  LEU A  76      86.421  -5.005   2.655  1.00  0.00           C  
ATOM   1168  C   LEU A  76      86.877  -6.382   3.127  1.00  0.00           C  
ATOM   1169  O   LEU A  76      87.992  -6.812   2.832  1.00  0.00           O  
ATOM   1170  CB  LEU A  76      86.324  -4.047   3.843  1.00  0.00           C  
ATOM   1171  CG  LEU A  76      86.847  -2.635   3.578  1.00  0.00           C  
ATOM   1172  CD1 LEU A  76      86.033  -1.963   2.483  1.00  0.00           C  
ATOM   1173  CD2 LEU A  76      86.816  -1.807   4.854  1.00  0.00           C  
ATOM   1174  H   LEU A  76      84.321  -4.717   2.407  1.00  0.00           H  
ATOM   1175  HA  LEU A  76      87.101  -4.655   2.010  1.00  0.00           H  
ATOM   1176  HB2 LEU A  76      85.362  -3.976   4.108  1.00  0.00           H  
ATOM   1177  HB3 LEU A  76      86.850  -4.435   4.599  1.00  0.00           H  
ATOM   1178  HG  LEU A  76      87.804  -2.688   3.292  1.00  0.00           H  
ATOM   1179 HD11 LEU A  76      85.075  -1.906   2.765  1.00  0.00           H  
ATOM   1180 HD12 LEU A  76      86.389  -1.042   2.323  1.00  0.00           H  
ATOM   1181 HD13 LEU A  76      86.101  -2.497   1.640  1.00  0.00           H  
ATOM   1182 HD21 LEU A  76      87.389  -2.250   5.544  1.00  0.00           H  
ATOM   1183 HD22 LEU A  76      87.158  -0.884   4.679  1.00  0.00           H  
ATOM   1184 HD23 LEU A  76      85.874  -1.756   5.186  1.00  0.00           H  
ATOM   1185  N   ARG A  77      86.010  -7.070   3.864  1.00  0.00           N  
ATOM   1186  CA  ARG A  77      86.328  -8.397   4.376  1.00  0.00           C  
ATOM   1187  C   ARG A  77      86.597  -9.368   3.230  1.00  0.00           C  
ATOM   1188  O   ARG A  77      87.541 -10.157   3.281  1.00  0.00           O  
ATOM   1189  CB  ARG A  77      85.185  -8.922   5.246  1.00  0.00           C  
ATOM   1190  CG  ARG A  77      84.826  -7.997   6.398  1.00  0.00           C  
ATOM   1191  CD  ARG A  77      85.831  -8.100   7.534  1.00  0.00           C  
ATOM   1192  NE  ARG A  77      85.719  -9.369   8.254  1.00  0.00           N  
ATOM   1193  CZ  ARG A  77      86.454 -10.448   7.985  1.00  0.00           C  
ATOM   1194  NH1 ARG A  77      87.350 -10.428   7.005  1.00  0.00           N  
ATOM   1195  NH2 ARG A  77      86.289 -11.553   8.699  1.00  0.00           N  
ATOM   1196  H   ARG A  77      85.119  -6.667   4.072  1.00  0.00           H  
ATOM   1197  HA  ARG A  77      87.154  -8.332   4.936  1.00  0.00           H  
ATOM   1198  HB2 ARG A  77      84.376  -9.039   4.670  1.00  0.00           H  
ATOM   1199  HB3 ARG A  77      85.455  -9.808   5.624  1.00  0.00           H  
ATOM   1200  HG2 ARG A  77      84.810  -7.054   6.066  1.00  0.00           H  
ATOM   1201  HG3 ARG A  77      83.921  -8.244   6.745  1.00  0.00           H  
ATOM   1202  HD2 ARG A  77      86.753  -8.023   7.155  1.00  0.00           H  
ATOM   1203  HD3 ARG A  77      85.670  -7.349   8.174  1.00  0.00           H  
ATOM   1204  HE  ARG A  77      85.075  -9.513   9.006  1.00  0.00           H  
ATOM   1205 HH11 ARG A  77      87.479  -9.598   6.463  1.00  0.00           H  
ATOM   1206 HH12 ARG A  77      87.895 -11.243   6.809  1.00  0.00           H  
ATOM   1207 HH21 ARG A  77      85.616 -11.575   9.438  1.00  0.00           H  
ATOM   1208 HH22 ARG A  77      86.838 -12.365   8.498  1.00  0.00           H  
ATOM   1209  N   ASP A  78      85.761  -9.305   2.199  1.00  0.00           N  
ATOM   1210  CA  ASP A  78      85.910 -10.177   1.041  1.00  0.00           C  
ATOM   1211  C   ASP A  78      87.143  -9.794   0.230  1.00  0.00           C  
ATOM   1212  O   ASP A  78      87.785  -8.779   0.500  1.00  0.00           O  
ATOM   1213  CB  ASP A  78      84.661 -10.107   0.159  1.00  0.00           C  
ATOM   1214  CG  ASP A  78      83.609 -11.121   0.562  1.00  0.00           C  
ATOM   1215  OD1 ASP A  78      83.946 -12.064   1.309  1.00  0.00           O  
ATOM   1216  OD2 ASP A  78      82.446 -10.973   0.130  1.00  0.00           O  
ATOM   1217  H   ASP A  78      85.012  -8.643   2.218  1.00  0.00           H  
ATOM   1218  HA  ASP A  78      86.069 -11.100   1.391  1.00  0.00           H  
ATOM   1219  HB2 ASP A  78      84.269  -9.190   0.232  1.00  0.00           H  
ATOM   1220  HB3 ASP A  78      84.929 -10.280  -0.789  1.00  0.00           H  
ATOM   1221  N   GLY A  79      87.468 -10.611  -0.767  1.00  0.00           N  
ATOM   1222  CA  GLY A  79      88.624 -10.339  -1.600  1.00  0.00           C  
ATOM   1223  C   GLY A  79      88.261  -9.602  -2.875  1.00  0.00           C  
ATOM   1224  O   GLY A  79      88.856  -9.839  -3.927  1.00  0.00           O  
ATOM   1225  H   GLY A  79      86.910 -11.421  -0.945  1.00  0.00           H  
ATOM   1226  HA2 GLY A  79      89.055 -11.208  -1.843  1.00  0.00           H  
ATOM   1227  HA3 GLY A  79      89.270  -9.781  -1.080  1.00  0.00           H  
ATOM   1228  N   THR A  80      87.283  -8.707  -2.783  1.00  0.00           N  
ATOM   1229  CA  THR A  80      86.841  -7.934  -3.937  1.00  0.00           C  
ATOM   1230  C   THR A  80      87.538  -6.576  -3.989  1.00  0.00           C  
ATOM   1231  O   THR A  80      87.890  -6.013  -2.952  1.00  0.00           O  
ATOM   1232  CB  THR A  80      85.316  -7.717  -3.918  1.00  0.00           C  
ATOM   1233  OG1 THR A  80      84.839  -7.708  -2.569  1.00  0.00           O  
ATOM   1234  CG2 THR A  80      84.603  -8.808  -4.705  1.00  0.00           C  
ATOM   1235  H   THR A  80      86.839  -8.560  -1.899  1.00  0.00           H  
ATOM   1236  HA  THR A  80      87.087  -8.441  -4.763  1.00  0.00           H  
ATOM   1237  HB  THR A  80      85.135  -6.813  -4.306  1.00  0.00           H  
ATOM   1238  HG1 THR A  80      84.768  -6.845  -2.069  1.00  0.00           H  
ATOM   1239 HG21 THR A  80      84.908  -8.798  -5.657  1.00  0.00           H  
ATOM   1240 HG22 THR A  80      84.796  -9.703  -4.302  1.00  0.00           H  
ATOM   1241 HG23 THR A  80      83.619  -8.631  -4.668  1.00  0.00           H  
ATOM   1242  N   PRO A  81      87.745  -6.034  -5.201  1.00  0.00           N  
ATOM   1243  CA  PRO A  81      88.404  -4.736  -5.383  1.00  0.00           C  
ATOM   1244  C   PRO A  81      87.540  -3.573  -4.912  1.00  0.00           C  
ATOM   1245  O   PRO A  81      86.493  -3.773  -4.295  1.00  0.00           O  
ATOM   1246  CB  PRO A  81      88.626  -4.660  -6.894  1.00  0.00           C  
ATOM   1247  CG  PRO A  81      87.563  -5.526  -7.475  1.00  0.00           C  
ATOM   1248  CD  PRO A  81      87.353  -6.640  -6.486  1.00  0.00           C  
ATOM   1249  HA  PRO A  81      89.283  -4.727  -4.907  1.00  0.00           H  
ATOM   1250  HB2 PRO A  81      88.531  -3.718  -7.217  1.00  0.00           H  
ATOM   1251  HB3 PRO A  81      89.533  -5.005  -7.134  1.00  0.00           H  
ATOM   1252  HG2 PRO A  81      86.718  -5.005  -7.597  1.00  0.00           H  
ATOM   1253  HG3 PRO A  81      87.858  -5.894  -8.357  1.00  0.00           H  
ATOM   1254  HD2 PRO A  81      86.396  -6.928  -6.467  1.00  0.00           H  
ATOM   1255  HD3 PRO A  81      87.933  -7.426  -6.701  1.00  0.00           H  
ATOM   1256  N   ARG A  82      87.984  -2.356  -5.208  1.00  0.00           N  
ATOM   1257  CA  ARG A  82      87.254  -1.157  -4.814  1.00  0.00           C  
ATOM   1258  C   ARG A  82      87.489  -0.023  -5.808  1.00  0.00           C  
ATOM   1259  O   ARG A  82      88.542   0.054  -6.440  1.00  0.00           O  
ATOM   1260  CB  ARG A  82      87.674  -0.717  -3.410  1.00  0.00           C  
ATOM   1261  CG  ARG A  82      86.568  -0.018  -2.635  1.00  0.00           C  
ATOM   1262  CD  ARG A  82      85.471  -0.989  -2.229  1.00  0.00           C  
ATOM   1263  NE  ARG A  82      84.235  -0.299  -1.868  1.00  0.00           N  
ATOM   1264  CZ  ARG A  82      83.335   0.126  -2.753  1.00  0.00           C  
ATOM   1265  NH1 ARG A  82      83.531  -0.060  -4.052  1.00  0.00           N  
ATOM   1266  NH2 ARG A  82      82.235   0.740  -2.336  1.00  0.00           N  
ATOM   1267  H   ARG A  82      88.841  -2.260  -5.714  1.00  0.00           H  
ATOM   1268  HA  ARG A  82      86.277  -1.370  -4.804  1.00  0.00           H  
ATOM   1269  HB2 ARG A  82      87.957  -1.527  -2.896  1.00  0.00           H  
ATOM   1270  HB3 ARG A  82      88.447  -0.088  -3.493  1.00  0.00           H  
ATOM   1271  HG2 ARG A  82      86.956   0.393  -1.810  1.00  0.00           H  
ATOM   1272  HG3 ARG A  82      86.169   0.698  -3.208  1.00  0.00           H  
ATOM   1273  HD2 ARG A  82      85.287  -1.605  -2.995  1.00  0.00           H  
ATOM   1274  HD3 ARG A  82      85.787  -1.521  -1.443  1.00  0.00           H  
ATOM   1275  HE  ARG A  82      83.980  -0.098  -0.922  1.00  0.00           H  
ATOM   1276 HH11 ARG A  82      84.358  -0.522  -4.372  1.00  0.00           H  
ATOM   1277 HH12 ARG A  82      82.852   0.262  -4.711  1.00  0.00           H  
ATOM   1278 HH21 ARG A  82      82.082   0.883  -1.358  1.00  0.00           H  
ATOM   1279 HH22 ARG A  82      81.559   1.060  -3.000  1.00  0.00           H  
ATOM   1280  N   ARG A  83      86.499   0.854  -5.941  1.00  0.00           N  
ATOM   1281  CA  ARG A  83      86.594   1.985  -6.857  1.00  0.00           C  
ATOM   1282  C   ARG A  83      86.973   3.257  -6.104  1.00  0.00           C  
ATOM   1283  O   ARG A  83      86.648   3.411  -4.927  1.00  0.00           O  
ATOM   1284  CB  ARG A  83      85.266   2.188  -7.592  1.00  0.00           C  
ATOM   1285  CG  ARG A  83      85.176   1.429  -8.906  1.00  0.00           C  
ATOM   1286  CD  ARG A  83      84.655   0.017  -8.701  1.00  0.00           C  
ATOM   1287  NE  ARG A  83      83.837  -0.433  -9.826  1.00  0.00           N  
ATOM   1288  CZ  ARG A  83      82.650   0.084 -10.133  1.00  0.00           C  
ATOM   1289  NH1 ARG A  83      82.137   1.067  -9.403  1.00  0.00           N  
ATOM   1290  NH2 ARG A  83      81.974  -0.382 -11.174  1.00  0.00           N  
ATOM   1291  H   ARG A  83      85.667   0.735  -5.399  1.00  0.00           H  
ATOM   1292  HA  ARG A  83      87.308   1.790  -7.530  1.00  0.00           H  
ATOM   1293  HB2 ARG A  83      84.524   1.879  -6.997  1.00  0.00           H  
ATOM   1294  HB3 ARG A  83      85.156   3.164  -7.782  1.00  0.00           H  
ATOM   1295  HG2 ARG A  83      84.556   1.915  -9.522  1.00  0.00           H  
ATOM   1296  HG3 ARG A  83      86.086   1.381  -9.318  1.00  0.00           H  
ATOM   1297  HD2 ARG A  83      85.434  -0.601  -8.598  1.00  0.00           H  
ATOM   1298  HD3 ARG A  83      84.101  -0.004  -7.868  1.00  0.00           H  
ATOM   1299  HE  ARG A  83      84.117  -1.166 -10.446  1.00  0.00           H  
ATOM   1300 HH11 ARG A  83      82.643   1.422  -8.617  1.00  0.00           H  
ATOM   1301 HH12 ARG A  83      81.245   1.452  -9.639  1.00  0.00           H  
ATOM   1302 HH21 ARG A  83      82.356  -1.122 -11.727  1.00  0.00           H  
ATOM   1303 HH22 ARG A  83      81.082   0.007 -11.406  1.00  0.00           H  
ATOM   1304  N   ASP A  84      87.662   4.166  -6.789  1.00  0.00           N  
ATOM   1305  CA  ASP A  84      88.089   5.419  -6.172  1.00  0.00           C  
ATOM   1306  C   ASP A  84      87.155   6.564  -6.534  1.00  0.00           C  
ATOM   1307  O   ASP A  84      86.537   6.573  -7.599  1.00  0.00           O  
ATOM   1308  CB  ASP A  84      89.523   5.781  -6.568  1.00  0.00           C  
ATOM   1309  CG  ASP A  84      89.873   5.357  -7.982  1.00  0.00           C  
ATOM   1310  OD1 ASP A  84      89.206   5.827  -8.927  1.00  0.00           O  
ATOM   1311  OD2 ASP A  84      90.815   4.553  -8.144  1.00  0.00           O  
ATOM   1312  H   ASP A  84      87.892   3.988  -7.746  1.00  0.00           H  
ATOM   1313  HA  ASP A  84      88.018   5.291  -5.183  1.00  0.00           H  
ATOM   1314  HB2 ASP A  84      89.632   6.772  -6.495  1.00  0.00           H  
ATOM   1315  HB3 ASP A  84      90.151   5.330  -5.934  1.00  0.00           H  
ATOM   1316  N   GLU A  85      87.064   7.527  -5.628  1.00  0.00           N  
ATOM   1317  CA  GLU A  85      86.203   8.688  -5.811  1.00  0.00           C  
ATOM   1318  C   GLU A  85      87.023   9.966  -5.971  1.00  0.00           C  
ATOM   1319  O   GLU A  85      88.122  10.084  -5.429  1.00  0.00           O  
ATOM   1320  CB  GLU A  85      85.264   8.830  -4.614  1.00  0.00           C  
ATOM   1321  CG  GLU A  85      85.918   8.478  -3.284  1.00  0.00           C  
ATOM   1322  CD  GLU A  85      85.743   9.564  -2.241  1.00  0.00           C  
ATOM   1323  OE1 GLU A  85      84.595   9.779  -1.796  1.00  0.00           O  
ATOM   1324  OE2 GLU A  85      86.752  10.199  -1.869  1.00  0.00           O  
ATOM   1325  H   GLU A  85      87.605   7.454  -4.790  1.00  0.00           H  
ATOM   1326  HA  GLU A  85      85.640   8.555  -6.627  1.00  0.00           H  
ATOM   1327  HB2 GLU A  85      84.948   9.778  -4.570  1.00  0.00           H  
ATOM   1328  HB3 GLU A  85      84.481   8.223  -4.752  1.00  0.00           H  
ATOM   1329  HG2 GLU A  85      85.508   7.634  -2.938  1.00  0.00           H  
ATOM   1330  HG3 GLU A  85      86.896   8.335  -3.435  1.00  0.00           H  
ATOM   1331  N   GLU A  86      86.478  10.920  -6.717  1.00  0.00           N  
ATOM   1332  CA  GLU A  86      87.153  12.193  -6.946  1.00  0.00           C  
ATOM   1333  C   GLU A  86      86.509  13.306  -6.162  1.00  0.00           C  
ATOM   1334  O   GLU A  86      85.529  13.922  -6.581  1.00  0.00           O  
ATOM   1335  CB  GLU A  86      87.124  12.529  -8.438  1.00  0.00           C  
ATOM   1336  CG  GLU A  86      87.949  13.749  -8.809  1.00  0.00           C  
ATOM   1337  CD  GLU A  86      88.620  13.611 -10.163  1.00  0.00           C  
ATOM   1338  OE1 GLU A  86      89.246  12.558 -10.409  1.00  0.00           O  
ATOM   1339  OE2 GLU A  86      88.519  14.554 -10.974  1.00  0.00           O  
ATOM   1340  H   GLU A  86      85.582  10.762  -7.132  1.00  0.00           H  
ATOM   1341  HA  GLU A  86      88.111  12.109  -6.672  1.00  0.00           H  
ATOM   1342  HB2 GLU A  86      87.478  11.743  -8.945  1.00  0.00           H  
ATOM   1343  HB3 GLU A  86      86.175  12.697  -8.705  1.00  0.00           H  
ATOM   1344  HG2 GLU A  86      87.349  14.548  -8.830  1.00  0.00           H  
ATOM   1345  HG3 GLU A  86      88.656  13.882  -8.115  1.00  0.00           H  
ATOM   1346  N   ILE A  87      87.096  13.542  -5.009  1.00  0.00           N  
ATOM   1347  CA  ILE A  87      86.737  14.650  -4.178  1.00  0.00           C  
ATOM   1348  C   ILE A  87      87.965  15.495  -4.299  1.00  0.00           C  
ATOM   1349  O   ILE A  87      88.936  15.297  -3.578  1.00  0.00           O  
ATOM   1350  CB  ILE A  87      86.483  14.241  -2.704  1.00  0.00           C  
ATOM   1351  CG1 ILE A  87      85.003  13.916  -2.494  1.00  0.00           C  
ATOM   1352  CG2 ILE A  87      86.931  15.334  -1.737  1.00  0.00           C  
ATOM   1353  CD1 ILE A  87      84.687  12.442  -2.608  1.00  0.00           C  
ATOM   1354  H   ILE A  87      87.820  12.924  -4.702  1.00  0.00           H  
ATOM   1355  HA  ILE A  87      85.979  15.132  -4.613  1.00  0.00           H  
ATOM   1356  HB  ILE A  87      87.015  13.419  -2.513  1.00  0.00           H  
ATOM   1357 HG12 ILE A  87      84.731  14.235  -1.588  1.00  0.00           H  
ATOM   1358 HG13 ILE A  87      84.471  14.410  -3.180  1.00  0.00           H  
ATOM   1359 HG21 ILE A  87      87.904  15.512  -1.875  1.00  0.00           H  
ATOM   1360 HG22 ILE A  87      86.408  16.169  -1.909  1.00  0.00           H  
ATOM   1361 HG23 ILE A  87      86.781  15.030  -0.796  1.00  0.00           H  
ATOM   1362 HD11 ILE A  87      84.972  12.110  -3.506  1.00  0.00           H  
ATOM   1363 HD12 ILE A  87      85.179  11.941  -1.897  1.00  0.00           H  
ATOM   1364 HD13 ILE A  87      83.703  12.300  -2.497  1.00  0.00           H  
ATOM   1365  N   THR A  88      87.933  16.429  -5.212  1.00  0.00           N  
ATOM   1366  CA  THR A  88      89.112  17.202  -5.480  1.00  0.00           C  
ATOM   1367  C   THR A  88      88.974  18.647  -5.016  1.00  0.00           C  
ATOM   1368  O   THR A  88      88.177  19.414  -5.556  1.00  0.00           O  
ATOM   1369  CB  THR A  88      89.486  17.129  -6.977  1.00  0.00           C  
ATOM   1370  OG1 THR A  88      89.943  18.400  -7.455  1.00  0.00           O  
ATOM   1371  CG2 THR A  88      88.319  16.650  -7.820  1.00  0.00           C  
ATOM   1372  H   THR A  88      87.091  16.604  -5.722  1.00  0.00           H  
ATOM   1373  HA  THR A  88      89.870  16.791  -4.974  1.00  0.00           H  
ATOM   1374  HB  THR A  88      90.250  16.489  -7.063  1.00  0.00           H  
ATOM   1375  HG1 THR A  88      89.286  19.131  -7.637  1.00  0.00           H  
ATOM   1376 HG21 THR A  88      88.040  15.736  -7.526  1.00  0.00           H  
ATOM   1377 HG22 THR A  88      87.549  17.281  -7.724  1.00  0.00           H  
ATOM   1378 HG23 THR A  88      88.608  16.619  -8.777  1.00  0.00           H  
ATOM   1379  N   ILE A  89      89.761  19.008  -4.006  1.00  0.00           N  
ATOM   1380  CA  ILE A  89      89.736  20.354  -3.449  1.00  0.00           C  
ATOM   1381  C   ILE A  89      89.926  21.415  -4.532  1.00  0.00           C  
ATOM   1382  O   ILE A  89      89.276  22.460  -4.509  1.00  0.00           O  
ATOM   1383  CB  ILE A  89      90.822  20.527  -2.369  1.00  0.00           C  
ATOM   1384  CG1 ILE A  89      92.219  20.426  -2.990  1.00  0.00           C  
ATOM   1385  CG2 ILE A  89      90.647  19.482  -1.276  1.00  0.00           C  
ATOM   1386  CD1 ILE A  89      93.340  20.539  -1.980  1.00  0.00           C  
ATOM   1387  H   ILE A  89      90.389  18.334  -3.617  1.00  0.00           H  
ATOM   1388  HA  ILE A  89      88.813  20.483  -3.091  1.00  0.00           H  
ATOM   1389  HB  ILE A  89      90.722  21.437  -1.972  1.00  0.00           H  
ATOM   1390 HG12 ILE A  89      92.296  19.549  -3.461  1.00  0.00           H  
ATOM   1391 HG13 ILE A  89      92.320  21.160  -3.661  1.00  0.00           H  
ATOM   1392 HG21 ILE A  89      89.740  19.578  -0.869  1.00  0.00           H  
ATOM   1393 HG22 ILE A  89      90.747  18.565  -1.663  1.00  0.00           H  
ATOM   1394 HG23 ILE A  89      91.342  19.629  -0.573  1.00  0.00           H  
ATOM   1395 HD11 ILE A  89      93.260  21.407  -1.491  1.00  0.00           H  
ATOM   1396 HD12 ILE A  89      93.277  19.784  -1.329  1.00  0.00           H  
ATOM   1397 HD13 ILE A  89      94.222  20.502  -2.451  1.00  0.00           H  
ATOM   1398  N   LYS A  90      90.820  21.139  -5.475  1.00  0.00           N  
ATOM   1399  CA  LYS A  90      91.093  22.072  -6.564  1.00  0.00           C  
ATOM   1400  C   LYS A  90      90.833  21.417  -7.918  1.00  0.00           C  
ATOM   1401  O   LYS A  90      89.781  21.621  -8.523  1.00  0.00           O  
ATOM   1402  CB  LYS A  90      92.538  22.571  -6.488  1.00  0.00           C  
ATOM   1403  CG  LYS A  90      92.748  23.673  -5.462  1.00  0.00           C  
ATOM   1404  CD  LYS A  90      92.034  24.954  -5.866  1.00  0.00           C  
ATOM   1405  CE  LYS A  90      92.565  25.499  -7.182  1.00  0.00           C  
ATOM   1406  NZ  LYS A  90      94.037  25.716  -7.140  1.00  0.00           N  
ATOM   1407  H   LYS A  90      91.317  20.272  -5.438  1.00  0.00           H  
ATOM   1408  HA  LYS A  90      90.483  22.859  -6.469  1.00  0.00           H  
ATOM   1409  HB2 LYS A  90      93.127  21.799  -6.248  1.00  0.00           H  
ATOM   1410  HB3 LYS A  90      92.799  22.922  -7.387  1.00  0.00           H  
ATOM   1411  HG2 LYS A  90      92.392  23.367  -4.579  1.00  0.00           H  
ATOM   1412  HG3 LYS A  90      93.727  23.859  -5.380  1.00  0.00           H  
ATOM   1413  HD2 LYS A  90      91.057  24.764  -5.964  1.00  0.00           H  
ATOM   1414  HD3 LYS A  90      92.170  25.641  -5.152  1.00  0.00           H  
ATOM   1415  HE2 LYS A  90      92.355  24.847  -7.910  1.00  0.00           H  
ATOM   1416  HE3 LYS A  90      92.115  26.371  -7.376  1.00  0.00           H  
ATOM   1417  HZ1 LYS A  90      94.433  26.323  -6.451  1.00  0.00           H  
ATOM   1418  HZ2 LYS A  90      94.653  24.942  -6.993  1.00  0.00           H  
ATOM   1419  HZ3 LYS A  90      94.508  26.102  -7.933  1.00  0.00           H  
ATOM   1420  N   ASP A  91      91.797  20.632  -8.389  1.00  0.00           N  
ATOM   1421  CA  ASP A  91      91.662  19.949  -9.671  1.00  0.00           C  
ATOM   1422  C   ASP A  91      92.388  18.605  -9.661  1.00  0.00           C  
ATOM   1423  O   ASP A  91      92.705  18.056 -10.716  1.00  0.00           O  
ATOM   1424  CB  ASP A  91      92.204  20.829 -10.800  1.00  0.00           C  
ATOM   1425  CG  ASP A  91      91.126  21.690 -11.428  1.00  0.00           C  
ATOM   1426  OD1 ASP A  91      90.382  21.175 -12.290  1.00  0.00           O  
ATOM   1427  OD2 ASP A  91      91.026  22.879 -11.060  1.00  0.00           O  
ATOM   1428  H   ASP A  91      92.632  20.507  -7.853  1.00  0.00           H  
ATOM   1429  HA  ASP A  91      90.689  19.750  -9.791  1.00  0.00           H  
ATOM   1430  HB2 ASP A  91      92.916  21.424 -10.428  1.00  0.00           H  
ATOM   1431  HB3 ASP A  91      92.597  20.239 -11.505  1.00  0.00           H  
ATOM   1432  N   ARG A  92      92.648  18.078  -8.468  1.00  0.00           N  
ATOM   1433  CA  ARG A  92      93.324  16.794  -8.332  1.00  0.00           C  
ATOM   1434  C   ARG A  92      92.296  15.666  -8.187  1.00  0.00           C  
ATOM   1435  O   ARG A  92      91.687  15.258  -9.175  1.00  0.00           O  
ATOM   1436  CB  ARG A  92      94.284  16.821  -7.138  1.00  0.00           C  
ATOM   1437  CG  ARG A  92      95.607  17.507  -7.436  1.00  0.00           C  
ATOM   1438  CD  ARG A  92      96.200  18.140  -6.187  1.00  0.00           C  
ATOM   1439  NE  ARG A  92      97.168  19.185  -6.511  1.00  0.00           N  
ATOM   1440  CZ  ARG A  92      97.903  19.823  -5.603  1.00  0.00           C  
ATOM   1441  NH1 ARG A  92      97.785  19.525  -4.315  1.00  0.00           N  
ATOM   1442  NH2 ARG A  92      98.760  20.761  -5.984  1.00  0.00           N  
ATOM   1443  H   ARG A  92      92.373  18.575  -7.645  1.00  0.00           H  
ATOM   1444  HA  ARG A  92      93.864  16.628  -9.157  1.00  0.00           H  
ATOM   1445  HB2 ARG A  92      93.839  17.306  -6.385  1.00  0.00           H  
ATOM   1446  HB3 ARG A  92      94.472  15.878  -6.862  1.00  0.00           H  
ATOM   1447  HG2 ARG A  92      96.252  16.832  -7.793  1.00  0.00           H  
ATOM   1448  HG3 ARG A  92      95.459  18.221  -8.120  1.00  0.00           H  
ATOM   1449  HD2 ARG A  92      95.459  18.540  -5.647  1.00  0.00           H  
ATOM   1450  HD3 ARG A  92      96.657  17.429  -5.652  1.00  0.00           H  
ATOM   1451  HE  ARG A  92      97.345  19.494  -7.446  1.00  0.00           H  
ATOM   1452 HH11 ARG A  92      97.140  18.819  -4.022  1.00  0.00           H  
ATOM   1453 HH12 ARG A  92      98.341  20.007  -3.637  1.00  0.00           H  
ATOM   1454 HH21 ARG A  92      98.853  20.990  -6.953  1.00  0.00           H  
ATOM   1455 HH22 ARG A  92      99.313  21.240  -5.302  1.00  0.00           H  
ATOM   1456  N   LEU A  93      92.099  15.176  -6.957  1.00  0.00           N  
ATOM   1457  CA  LEU A  93      91.136  14.103  -6.689  1.00  0.00           C  
ATOM   1458  C   LEU A  93      91.464  13.407  -5.366  1.00  0.00           C  
ATOM   1459  O   LEU A  93      92.583  12.931  -5.172  1.00  0.00           O  
ATOM   1460  CB  LEU A  93      91.141  13.063  -7.815  1.00  0.00           C  
ATOM   1461  CG  LEU A  93      92.530  12.682  -8.340  1.00  0.00           C  
ATOM   1462  CD1 LEU A  93      92.910  11.281  -7.882  1.00  0.00           C  
ATOM   1463  CD2 LEU A  93      92.573  12.777  -9.859  1.00  0.00           C  
ATOM   1464  H   LEU A  93      92.626  15.554  -6.196  1.00  0.00           H  
ATOM   1465  HA  LEU A  93      90.225  14.509  -6.613  1.00  0.00           H  
ATOM   1466  HB2 LEU A  93      90.701  12.233  -7.473  1.00  0.00           H  
ATOM   1467  HB3 LEU A  93      90.611  13.430  -8.580  1.00  0.00           H  
ATOM   1468  HG  LEU A  93      93.202  13.336  -7.992  1.00  0.00           H  
ATOM   1469 HD11 LEU A  93      92.241  10.623  -8.229  1.00  0.00           H  
ATOM   1470 HD12 LEU A  93      93.817  11.051  -8.234  1.00  0.00           H  
ATOM   1471 HD13 LEU A  93      92.922  11.248  -6.883  1.00  0.00           H  
ATOM   1472 HD21 LEU A  93      91.891  12.155 -10.243  1.00  0.00           H  
ATOM   1473 HD22 LEU A  93      92.361  13.715 -10.132  1.00  0.00           H  
ATOM   1474 HD23 LEU A  93      93.480  12.528 -10.199  1.00  0.00           H  
ATOM   1475  N   LEU A  94      90.491  13.347  -4.459  1.00  0.00           N  
ATOM   1476  CA  LEU A  94      90.693  12.691  -3.167  1.00  0.00           C  
ATOM   1477  C   LEU A  94      89.847  11.427  -3.068  1.00  0.00           C  
ATOM   1478  O   LEU A  94      88.641  11.495  -2.836  1.00  0.00           O  
ATOM   1479  CB  LEU A  94      90.341  13.630  -2.008  1.00  0.00           C  
ATOM   1480  CG  LEU A  94      91.041  14.992  -2.026  1.00  0.00           C  
ATOM   1481  CD1 LEU A  94      90.221  16.023  -1.260  1.00  0.00           C  
ATOM   1482  CD2 LEU A  94      92.441  14.880  -1.443  1.00  0.00           C  
ATOM   1483  H   LEU A  94      89.603  13.759  -4.665  1.00  0.00           H  
ATOM   1484  HA  LEU A  94      91.656  12.431  -3.095  1.00  0.00           H  
ATOM   1485  HB2 LEU A  94      89.354  13.791  -2.030  1.00  0.00           H  
ATOM   1486  HB3 LEU A  94      90.584  13.171  -1.154  1.00  0.00           H  
ATOM   1487  HG  LEU A  94      91.147  15.294  -2.973  1.00  0.00           H  
ATOM   1488 HD11 LEU A  94      90.113  15.726  -0.311  1.00  0.00           H  
ATOM   1489 HD12 LEU A  94      90.692  16.905  -1.282  1.00  0.00           H  
ATOM   1490 HD13 LEU A  94      89.320  16.116  -1.684  1.00  0.00           H  
ATOM   1491 HD21 LEU A  94      92.376  14.552  -0.500  1.00  0.00           H  
ATOM   1492 HD22 LEU A  94      92.969  14.228  -1.987  1.00  0.00           H  
ATOM   1493 HD23 LEU A  94      92.896  15.770  -1.456  1.00  0.00           H  
ATOM   1494  N   LEU A  95      90.484  10.275  -3.246  1.00  0.00           N  
ATOM   1495  CA  LEU A  95      89.781   8.999  -3.174  1.00  0.00           C  
ATOM   1496  C   LEU A  95      90.122   8.261  -1.885  1.00  0.00           C  
ATOM   1497  O   LEU A  95      91.170   7.624  -1.780  1.00  0.00           O  
ATOM   1498  CB  LEU A  95      90.124   8.127  -4.383  1.00  0.00           C  
ATOM   1499  CG  LEU A  95      91.619   7.862  -4.590  1.00  0.00           C  
ATOM   1500  CD1 LEU A  95      91.988   6.462  -4.118  1.00  0.00           C  
ATOM   1501  CD2 LEU A  95      91.997   8.051  -6.052  1.00  0.00           C  
ATOM   1502  H   LEU A  95      91.466  10.283  -3.433  1.00  0.00           H  
ATOM   1503  HA  LEU A  95      88.798   9.183  -3.178  1.00  0.00           H  
ATOM   1504  HB2 LEU A  95      89.667   7.245  -4.270  1.00  0.00           H  
ATOM   1505  HB3 LEU A  95      89.774   8.581  -5.203  1.00  0.00           H  
ATOM   1506  HG  LEU A  95      92.145   8.534  -4.069  1.00  0.00           H  
ATOM   1507 HD11 LEU A  95      91.465   5.786  -4.638  1.00  0.00           H  
ATOM   1508 HD12 LEU A  95      92.966   6.309  -4.261  1.00  0.00           H  
ATOM   1509 HD13 LEU A  95      91.776   6.371  -3.145  1.00  0.00           H  
ATOM   1510 HD21 LEU A  95      91.466   7.414  -6.611  1.00  0.00           H  
ATOM   1511 HD22 LEU A  95      91.785   8.990  -6.324  1.00  0.00           H  
ATOM   1512 HD23 LEU A  95      92.973   7.878  -6.185  1.00  0.00           H  
ATOM   1513  N   ILE A  96      89.230   8.353  -0.906  1.00  0.00           N  
ATOM   1514  CA  ILE A  96      89.432   7.693   0.378  1.00  0.00           C  
ATOM   1515  C   ILE A  96      88.633   6.395   0.451  1.00  0.00           C  
ATOM   1516  O   ILE A  96      87.431   6.409   0.715  1.00  0.00           O  
ATOM   1517  CB  ILE A  96      89.023   8.608   1.550  1.00  0.00           C  
ATOM   1518  CG1 ILE A  96      89.779   9.937   1.477  1.00  0.00           C  
ATOM   1519  CG2 ILE A  96      89.281   7.921   2.883  1.00  0.00           C  
ATOM   1520  CD1 ILE A  96      89.276  10.865   0.391  1.00  0.00           C  
ATOM   1521  H   ILE A  96      88.398   8.889  -1.053  1.00  0.00           H  
ATOM   1522  HA  ILE A  96      90.396   7.433   0.404  1.00  0.00           H  
ATOM   1523  HB  ILE A  96      88.047   8.799   1.470  1.00  0.00           H  
ATOM   1524 HG12 ILE A  96      89.698  10.399   2.358  1.00  0.00           H  
ATOM   1525 HG13 ILE A  96      90.744   9.742   1.306  1.00  0.00           H  
ATOM   1526 HG21 ILE A  96      88.762   7.068   2.919  1.00  0.00           H  
ATOM   1527 HG22 ILE A  96      90.257   7.726   2.980  1.00  0.00           H  
ATOM   1528 HG23 ILE A  96      88.982   8.521   3.625  1.00  0.00           H  
ATOM   1529 HD11 ILE A  96      89.337  10.404  -0.493  1.00  0.00           H  
ATOM   1530 HD12 ILE A  96      88.323  11.105   0.575  1.00  0.00           H  
ATOM   1531 HD13 ILE A  96      89.833  11.696   0.373  1.00  0.00           H  
ATOM   1532  N   ASN A  97      89.308   5.273   0.216  1.00  0.00           N  
ATOM   1533  CA  ASN A  97      88.654   3.970   0.254  1.00  0.00           C  
ATOM   1534  C   ASN A  97      89.627   2.874   0.679  1.00  0.00           C  
ATOM   1535  O   ASN A  97      90.828   2.961   0.423  1.00  0.00           O  
ATOM   1536  CB  ASN A  97      88.059   3.636  -1.114  1.00  0.00           C  
ATOM   1537  CG  ASN A  97      87.064   4.681  -1.582  1.00  0.00           C  
ATOM   1538  OD1 ASN A  97      87.445   5.775  -2.001  1.00  0.00           O  
ATOM   1539  ND2 ASN A  97      85.779   4.350  -1.511  1.00  0.00           N  
ATOM   1540  H   ASN A  97      90.285   5.324   0.009  1.00  0.00           H  
ATOM   1541  HA  ASN A  97      87.951   4.021   0.963  1.00  0.00           H  
ATOM   1542  HB2 ASN A  97      88.801   3.577  -1.781  1.00  0.00           H  
ATOM   1543  HB3 ASN A  97      87.594   2.753  -1.055  1.00  0.00           H  
ATOM   1544 HD21 ASN A  97      85.513   3.451  -1.164  1.00  0.00           H  
ATOM   1545 HD22 ASN A  97      85.078   5.000  -1.804  1.00  0.00           H  
ATOM   1546  N   THR A  98      89.098   1.842   1.328  1.00  0.00           N  
ATOM   1547  CA  THR A  98      89.916   0.726   1.789  1.00  0.00           C  
ATOM   1548  C   THR A  98      89.713  -0.501   0.903  1.00  0.00           C  
ATOM   1549  O   THR A  98      88.597  -0.787   0.470  1.00  0.00           O  
ATOM   1550  CB  THR A  98      89.585   0.354   3.247  1.00  0.00           C  
ATOM   1551  OG1 THR A  98      89.642   1.524   4.073  1.00  0.00           O  
ATOM   1552  CG2 THR A  98      90.555  -0.692   3.775  1.00  0.00           C  
ATOM   1553  H   THR A  98      88.114   1.830   1.505  1.00  0.00           H  
ATOM   1554  HA  THR A  98      90.876   0.998   1.728  1.00  0.00           H  
ATOM   1555  HB  THR A  98      88.643   0.018   3.267  1.00  0.00           H  
ATOM   1556  HG1 THR A  98      89.523   1.444   5.063  1.00  0.00           H  
ATOM   1557 HG21 THR A  98      91.489  -0.337   3.748  1.00  0.00           H  
ATOM   1558 HG22 THR A  98      90.306  -0.904   4.720  1.00  0.00           H  
ATOM   1559 HG23 THR A  98      90.498  -1.522   3.221  1.00  0.00           H  
ATOM   1560  N   VAL A  99      90.798  -1.223   0.637  1.00  0.00           N  
ATOM   1561  CA  VAL A  99      90.734  -2.415  -0.200  1.00  0.00           C  
ATOM   1562  C   VAL A  99      91.516  -3.572   0.418  1.00  0.00           C  
ATOM   1563  O   VAL A  99      92.511  -3.358   1.110  1.00  0.00           O  
ATOM   1564  CB  VAL A  99      91.282  -2.137  -1.613  1.00  0.00           C  
ATOM   1565  CG1 VAL A  99      90.442  -1.080  -2.315  1.00  0.00           C  
ATOM   1566  CG2 VAL A  99      92.742  -1.712  -1.546  1.00  0.00           C  
ATOM   1567  H   VAL A  99      91.678  -0.942   1.020  1.00  0.00           H  
ATOM   1568  HA  VAL A  99      89.775  -2.694  -0.258  1.00  0.00           H  
ATOM   1569  HB  VAL A  99      91.205  -2.983  -2.140  1.00  0.00           H  
ATOM   1570 HG11 VAL A  99      90.463  -0.227  -1.793  1.00  0.00           H  
ATOM   1571 HG12 VAL A  99      90.822  -0.922  -3.227  1.00  0.00           H  
ATOM   1572 HG13 VAL A  99      89.497  -1.397  -2.398  1.00  0.00           H  
ATOM   1573 HG21 VAL A  99      93.285  -2.440  -1.128  1.00  0.00           H  
ATOM   1574 HG22 VAL A  99      93.075  -1.538  -2.473  1.00  0.00           H  
ATOM   1575 HG23 VAL A  99      92.825  -0.879  -1.000  1.00  0.00           H  
ATOM   1576  N   PRO A 100      91.074  -4.819   0.174  1.00  0.00           N  
ATOM   1577  CA  PRO A 100      91.724  -6.012   0.694  1.00  0.00           C  
ATOM   1578  C   PRO A 100      92.637  -6.672  -0.337  1.00  0.00           C  
ATOM   1579  O   PRO A 100      92.173  -7.393  -1.220  1.00  0.00           O  
ATOM   1580  CB  PRO A 100      90.524  -6.905   0.981  1.00  0.00           C  
ATOM   1581  CG  PRO A 100      89.541  -6.574  -0.102  1.00  0.00           C  
ATOM   1582  CD  PRO A 100      89.870  -5.179  -0.593  1.00  0.00           C  
ATOM   1583  HA  PRO A 100      92.242  -5.791   1.520  1.00  0.00           H  
ATOM   1584  HB2 PRO A 100      90.783  -7.870   0.940  1.00  0.00           H  
ATOM   1585  HB3 PRO A 100      90.139  -6.702   1.881  1.00  0.00           H  
ATOM   1586  HG2 PRO A 100      89.624  -7.230  -0.852  1.00  0.00           H  
ATOM   1587  HG3 PRO A 100      88.610  -6.599   0.261  1.00  0.00           H  
ATOM   1588  HD2 PRO A 100      90.060  -5.180  -1.575  1.00  0.00           H  
ATOM   1589  HD3 PRO A 100      89.121  -4.545  -0.399  1.00  0.00           H  
ATOM   1590  N   VAL A 101      93.937  -6.422  -0.217  1.00  0.00           N  
ATOM   1591  CA  VAL A 101      94.911  -6.991  -1.142  1.00  0.00           C  
ATOM   1592  C   VAL A 101      96.203  -7.364  -0.421  1.00  0.00           C  
ATOM   1593  O   VAL A 101      96.314  -7.209   0.795  1.00  0.00           O  
ATOM   1594  CB  VAL A 101      95.237  -6.009  -2.283  1.00  0.00           C  
ATOM   1595  CG1 VAL A 101      94.040  -5.848  -3.207  1.00  0.00           C  
ATOM   1596  CG2 VAL A 101      95.670  -4.664  -1.722  1.00  0.00           C  
ATOM   1597  H   VAL A 101      94.255  -5.830   0.524  1.00  0.00           H  
ATOM   1598  HA  VAL A 101      94.519  -7.831  -1.518  1.00  0.00           H  
ATOM   1599  HB  VAL A 101      95.982  -6.404  -2.820  1.00  0.00           H  
ATOM   1600 HG11 VAL A 101      93.260  -5.491  -2.694  1.00  0.00           H  
ATOM   1601 HG12 VAL A 101      94.282  -5.207  -3.935  1.00  0.00           H  
ATOM   1602 HG13 VAL A 101      93.799  -6.732  -3.608  1.00  0.00           H  
ATOM   1603 HG21 VAL A 101      96.486  -4.782  -1.157  1.00  0.00           H  
ATOM   1604 HG22 VAL A 101      95.876  -4.045  -2.480  1.00  0.00           H  
ATOM   1605 HG23 VAL A 101      94.933  -4.278  -1.167  1.00  0.00           H  
ATOM   1606  N   ARG A 102      97.177  -7.857  -1.180  1.00  0.00           N  
ATOM   1607  CA  ARG A 102      98.465  -8.253  -0.618  1.00  0.00           C  
ATOM   1608  C   ARG A 102      98.316  -9.488   0.267  1.00  0.00           C  
ATOM   1609  O   ARG A 102      98.761  -9.502   1.415  1.00  0.00           O  
ATOM   1610  CB  ARG A 102      99.076  -7.097   0.183  1.00  0.00           C  
ATOM   1611  CG  ARG A 102     100.557  -6.889  -0.086  1.00  0.00           C  
ATOM   1612  CD  ARG A 102     101.162  -5.870   0.868  1.00  0.00           C  
ATOM   1613  NE  ARG A 102     101.460  -6.452   2.175  1.00  0.00           N  
ATOM   1614  CZ  ARG A 102     100.607  -6.468   3.198  1.00  0.00           C  
ATOM   1615  NH1 ARG A 102      99.394  -5.944   3.073  1.00  0.00           N  
ATOM   1616  NH2 ARG A 102     100.968  -7.015   4.350  1.00  0.00           N  
ATOM   1617  H   ARG A 102      97.023  -7.959  -2.163  1.00  0.00           H  
ATOM   1618  HA  ARG A 102      99.084  -8.476  -1.371  1.00  0.00           H  
ATOM   1619  HB2 ARG A 102      98.590  -6.256  -0.054  1.00  0.00           H  
ATOM   1620  HB3 ARG A 102      98.955  -7.288   1.157  1.00  0.00           H  
ATOM   1621  HG2 ARG A 102     101.035  -7.760   0.027  1.00  0.00           H  
ATOM   1622  HG3 ARG A 102     100.676  -6.563  -1.024  1.00  0.00           H  
ATOM   1623  HD2 ARG A 102     102.009  -5.519   0.468  1.00  0.00           H  
ATOM   1624  HD3 ARG A 102     100.514  -5.118   0.988  1.00  0.00           H  
ATOM   1625  HE  ARG A 102     102.336  -6.883   2.391  1.00  0.00           H  
ATOM   1626 HH11 ARG A 102      99.115  -5.530   2.207  1.00  0.00           H  
ATOM   1627 HH12 ARG A 102      98.759  -5.963   3.845  1.00  0.00           H  
ATOM   1628 HH21 ARG A 102     101.880  -7.412   4.451  1.00  0.00           H  
ATOM   1629 HH22 ARG A 102     100.328  -7.031   5.118  1.00  0.00           H  
ATOM   1630  N   SER A 103      97.686 -10.524  -0.277  1.00  0.00           N  
ATOM   1631  CA  SER A 103      97.476 -11.766   0.458  1.00  0.00           C  
ATOM   1632  C   SER A 103      97.201 -12.923  -0.497  1.00  0.00           C  
ATOM   1633  O   SER A 103      96.320 -12.839  -1.352  1.00  0.00           O  
ATOM   1634  CB  SER A 103      96.313 -11.611   1.440  1.00  0.00           C  
ATOM   1635  OG  SER A 103      95.942 -12.863   1.992  1.00  0.00           O  
ATOM   1636  H   SER A 103      97.347 -10.450  -1.215  1.00  0.00           H  
ATOM   1637  HA  SER A 103      98.320 -11.974   0.952  1.00  0.00           H  
ATOM   1638  HB2 SER A 103      96.590 -10.997   2.179  1.00  0.00           H  
ATOM   1639  HB3 SER A 103      95.529 -11.221   0.958  1.00  0.00           H  
ATOM   1640  HG  SER A 103      95.157 -12.925   2.609  1.00  0.00           H  
ATOM   1641  N   ASN A 104      97.962 -14.003  -0.345  1.00  0.00           N  
ATOM   1642  CA  ASN A 104      97.800 -15.177  -1.194  1.00  0.00           C  
ATOM   1643  C   ASN A 104      96.453 -15.848  -0.944  1.00  0.00           C  
ATOM   1644  O   ASN A 104      95.712 -16.144  -1.882  1.00  0.00           O  
ATOM   1645  CB  ASN A 104      98.932 -16.174  -0.945  1.00  0.00           C  
ATOM   1646  CG  ASN A 104      98.965 -17.281  -1.981  1.00  0.00           C  
ATOM   1647  OD1 ASN A 104      98.842 -18.460  -1.648  1.00  0.00           O  
ATOM   1648  ND2 ASN A 104      99.131 -16.906  -3.243  1.00  0.00           N  
ATOM   1649  H   ASN A 104      98.662 -14.010   0.369  1.00  0.00           H  
ATOM   1650  HA  ASN A 104      97.790 -14.851  -2.139  1.00  0.00           H  
ATOM   1651  HB2 ASN A 104      99.803 -15.684  -0.971  1.00  0.00           H  
ATOM   1652  HB3 ASN A 104      98.806 -16.583  -0.041  1.00  0.00           H  
ATOM   1653 HD21 ASN A 104      99.227 -15.936  -3.468  1.00  0.00           H  
ATOM   1654 HD22 ASN A 104      99.160 -17.593  -3.969  1.00  0.00           H  
ATOM   1655  N   GLY A 105      96.142 -16.085   0.325  1.00  0.00           N  
ATOM   1656  CA  GLY A 105      94.885 -16.719   0.674  1.00  0.00           C  
ATOM   1657  C   GLY A 105      94.405 -16.333   2.059  1.00  0.00           C  
ATOM   1658  O   GLY A 105      95.208 -16.135   2.970  1.00  0.00           O  
ATOM   1659  H   GLY A 105      96.781 -15.823   1.048  1.00  0.00           H  
ATOM   1660  HA2 GLY A 105      95.006 -17.711   0.641  1.00  0.00           H  
ATOM   1661  HA3 GLY A 105      94.192 -16.446   0.007  1.00  0.00           H  
ATOM   1662  N   VAL A 106      93.090 -16.224   2.217  1.00  0.00           N  
ATOM   1663  CA  VAL A 106      92.501 -15.860   3.499  1.00  0.00           C  
ATOM   1664  C   VAL A 106      93.002 -14.497   3.965  1.00  0.00           C  
ATOM   1665  O   VAL A 106      93.736 -14.393   4.949  1.00  0.00           O  
ATOM   1666  CB  VAL A 106      92.814 -16.912   4.581  1.00  0.00           C  
ATOM   1667  CG1 VAL A 106      92.074 -16.591   5.870  1.00  0.00           C  
ATOM   1668  CG2 VAL A 106      92.462 -18.308   4.089  1.00  0.00           C  
ATOM   1669  H   VAL A 106      92.489 -16.396   1.436  1.00  0.00           H  
ATOM   1670  HA  VAL A 106      91.511 -15.793   3.372  1.00  0.00           H  
ATOM   1671  HB  VAL A 106      93.794 -16.865   4.776  1.00  0.00           H  
ATOM   1672 HG11 VAL A 106      91.088 -16.590   5.704  1.00  0.00           H  
ATOM   1673 HG12 VAL A 106      92.297 -17.290   6.550  1.00  0.00           H  
ATOM   1674 HG13 VAL A 106      92.356 -15.694   6.209  1.00  0.00           H  
ATOM   1675 HG21 VAL A 106      91.487 -18.352   3.871  1.00  0.00           H  
ATOM   1676 HG22 VAL A 106      92.996 -18.521   3.271  1.00  0.00           H  
ATOM   1677 HG23 VAL A 106      92.674 -18.971   4.807  1.00  0.00           H  
ATOM   1678  N   ILE A 107      92.600 -13.450   3.250  1.00  0.00           N  
ATOM   1679  CA  ILE A 107      93.006 -12.090   3.589  1.00  0.00           C  
ATOM   1680  C   ILE A 107      92.662 -11.757   5.039  1.00  0.00           C  
ATOM   1681  O   ILE A 107      91.491 -11.659   5.405  1.00  0.00           O  
ATOM   1682  CB  ILE A 107      92.343 -11.052   2.661  1.00  0.00           C  
ATOM   1683  CG1 ILE A 107      90.837 -11.307   2.554  1.00  0.00           C  
ATOM   1684  CG2 ILE A 107      92.991 -11.087   1.284  1.00  0.00           C  
ATOM   1685  CD1 ILE A 107      90.119 -10.325   1.653  1.00  0.00           C  
ATOM   1686  H   ILE A 107      92.005 -13.599   2.460  1.00  0.00           H  
ATOM   1687  HA  ILE A 107      94.003 -12.079   3.527  1.00  0.00           H  
ATOM   1688  HB  ILE A 107      92.478 -10.148   3.061  1.00  0.00           H  
ATOM   1689 HG12 ILE A 107      90.694 -12.230   2.203  1.00  0.00           H  
ATOM   1690 HG13 ILE A 107      90.441 -11.247   3.469  1.00  0.00           H  
ATOM   1691 HG21 ILE A 107      93.967 -10.893   1.373  1.00  0.00           H  
ATOM   1692 HG22 ILE A 107      92.863 -11.989   0.871  1.00  0.00           H  
ATOM   1693 HG23 ILE A 107      92.567 -10.389   0.708  1.00  0.00           H  
ATOM   1694 HD11 ILE A 107      90.272  -9.396   1.987  1.00  0.00           H  
ATOM   1695 HD12 ILE A 107      90.475 -10.407   0.723  1.00  0.00           H  
ATOM   1696 HD13 ILE A 107      89.138 -10.522   1.654  1.00  0.00           H  
ATOM   1697  N   ILE A 108      93.693 -11.590   5.861  1.00  0.00           N  
ATOM   1698  CA  ILE A 108      93.503 -11.271   7.271  1.00  0.00           C  
ATOM   1699  C   ILE A 108      93.402  -9.765   7.486  1.00  0.00           C  
ATOM   1700  O   ILE A 108      92.371  -9.259   7.929  1.00  0.00           O  
ATOM   1701  CB  ILE A 108      94.652 -11.826   8.135  1.00  0.00           C  
ATOM   1702  CG1 ILE A 108      94.946 -13.281   7.763  1.00  0.00           C  
ATOM   1703  CG2 ILE A 108      94.308 -11.709   9.612  1.00  0.00           C  
ATOM   1704  CD1 ILE A 108      93.785 -14.217   8.021  1.00  0.00           C  
ATOM   1705  H   ILE A 108      94.622 -11.686   5.504  1.00  0.00           H  
ATOM   1706  HA  ILE A 108      92.613 -11.650   7.519  1.00  0.00           H  
ATOM   1707  HB  ILE A 108      95.470 -11.285   7.949  1.00  0.00           H  
ATOM   1708 HG12 ILE A 108      95.184 -13.321   6.795  1.00  0.00           H  
ATOM   1709 HG13 ILE A 108      95.730 -13.592   8.298  1.00  0.00           H  
ATOM   1710 HG21 ILE A 108      94.143 -10.750   9.838  1.00  0.00           H  
ATOM   1711 HG22 ILE A 108      93.490 -12.248   9.814  1.00  0.00           H  
ATOM   1712 HG23 ILE A 108      95.077 -12.048  10.154  1.00  0.00           H  
ATOM   1713 HD11 ILE A 108      93.528 -14.170   8.986  1.00  0.00           H  
ATOM   1714 HD12 ILE A 108      93.007 -13.944   7.456  1.00  0.00           H  
ATOM   1715 HD13 ILE A 108      94.052 -15.154   7.793  1.00  0.00           H  
ATOM   1716  N   GLY A 109      94.478  -9.054   7.168  1.00  0.00           N  
ATOM   1717  CA  GLY A 109      94.491  -7.613   7.334  1.00  0.00           C  
ATOM   1718  C   GLY A 109      93.975  -6.882   6.110  1.00  0.00           C  
ATOM   1719  O   GLY A 109      93.590  -7.507   5.122  1.00  0.00           O  
ATOM   1720  H   GLY A 109      95.289  -9.518   6.810  1.00  0.00           H  
ATOM   1721  HA2 GLY A 109      95.430  -7.319   7.511  1.00  0.00           H  
ATOM   1722  HA3 GLY A 109      93.915  -7.375   8.116  1.00  0.00           H  
ATOM   1723  N   ALA A 110      93.969  -5.555   6.175  1.00  0.00           N  
ATOM   1724  CA  ALA A 110      93.496  -4.738   5.066  1.00  0.00           C  
ATOM   1725  C   ALA A 110      94.216  -3.395   5.030  1.00  0.00           C  
ATOM   1726  O   ALA A 110      94.626  -2.873   6.066  1.00  0.00           O  
ATOM   1727  CB  ALA A 110      91.993  -4.530   5.168  1.00  0.00           C  
ATOM   1728  H   ALA A 110      94.297  -5.106   7.006  1.00  0.00           H  
ATOM   1729  HA  ALA A 110      93.689  -5.222   4.213  1.00  0.00           H  
ATOM   1730  HB1 ALA A 110      91.534  -5.418   5.142  1.00  0.00           H  
ATOM   1731  HB2 ALA A 110      91.677  -3.968   4.403  1.00  0.00           H  
ATOM   1732  HB3 ALA A 110      91.780  -4.070   6.030  1.00  0.00           H  
ATOM   1733  N   ILE A 111      94.366  -2.840   3.832  1.00  0.00           N  
ATOM   1734  CA  ILE A 111      95.039  -1.559   3.664  1.00  0.00           C  
ATOM   1735  C   ILE A 111      94.028  -0.426   3.515  1.00  0.00           C  
ATOM   1736  O   ILE A 111      93.095  -0.514   2.718  1.00  0.00           O  
ATOM   1737  CB  ILE A 111      95.970  -1.569   2.435  1.00  0.00           C  
ATOM   1738  CG1 ILE A 111      96.888  -2.792   2.472  1.00  0.00           C  
ATOM   1739  CG2 ILE A 111      96.787  -0.286   2.379  1.00  0.00           C  
ATOM   1740  CD1 ILE A 111      97.094  -3.434   1.118  1.00  0.00           C  
ATOM   1741  H   ILE A 111      94.008  -3.313   3.027  1.00  0.00           H  
ATOM   1742  HA  ILE A 111      95.526  -1.391   4.520  1.00  0.00           H  
ATOM   1743  HB  ILE A 111      95.403  -1.628   1.616  1.00  0.00           H  
ATOM   1744 HG12 ILE A 111      97.775  -2.515   2.836  1.00  0.00           H  
ATOM   1745 HG13 ILE A 111      96.487  -3.469   3.088  1.00  0.00           H  
ATOM   1746 HG21 ILE A 111      96.169   0.498   2.334  1.00  0.00           H  
ATOM   1747 HG22 ILE A 111      97.362  -0.214   3.194  1.00  0.00           H  
ATOM   1748 HG23 ILE A 111      97.362  -0.301   1.561  1.00  0.00           H  
ATOM   1749 HD11 ILE A 111      96.209  -3.699   0.738  1.00  0.00           H  
ATOM   1750 HD12 ILE A 111      97.536  -2.781   0.505  1.00  0.00           H  
ATOM   1751 HD13 ILE A 111      97.671  -4.245   1.215  1.00  0.00           H  
ATOM   1752  N   SER A 112      94.220   0.637   4.291  1.00  0.00           N  
ATOM   1753  CA  SER A 112      93.322   1.785   4.250  1.00  0.00           C  
ATOM   1754  C   SER A 112      93.910   2.913   3.408  1.00  0.00           C  
ATOM   1755  O   SER A 112      95.077   3.274   3.564  1.00  0.00           O  
ATOM   1756  CB  SER A 112      93.039   2.287   5.667  1.00  0.00           C  
ATOM   1757  OG  SER A 112      94.215   2.795   6.273  1.00  0.00           O  
ATOM   1758  H   SER A 112      94.999   0.649   4.918  1.00  0.00           H  
ATOM   1759  HA  SER A 112      92.473   1.491   3.811  1.00  0.00           H  
ATOM   1760  HB2 SER A 112      92.353   3.013   5.625  1.00  0.00           H  
ATOM   1761  HB3 SER A 112      92.689   1.529   6.217  1.00  0.00           H  
ATOM   1762  HG  SER A 112      94.192   3.674   6.750  1.00  0.00           H  
ATOM   1763  N   THR A 113      93.092   3.465   2.518  1.00  0.00           N  
ATOM   1764  CA  THR A 113      93.525   4.554   1.653  1.00  0.00           C  
ATOM   1765  C   THR A 113      92.835   5.858   2.034  1.00  0.00           C  
ATOM   1766  O   THR A 113      91.667   6.069   1.712  1.00  0.00           O  
ATOM   1767  CB  THR A 113      93.234   4.248   0.173  1.00  0.00           C  
ATOM   1768  OG1 THR A 113      93.320   2.838  -0.063  1.00  0.00           O  
ATOM   1769  CG2 THR A 113      94.212   4.980  -0.735  1.00  0.00           C  
ATOM   1770  H   THR A 113      92.155   3.124   2.440  1.00  0.00           H  
ATOM   1771  HA  THR A 113      94.510   4.676   1.775  1.00  0.00           H  
ATOM   1772  HB  THR A 113      92.291   4.525  -0.013  1.00  0.00           H  
ATOM   1773  HG1 THR A 113      92.602   2.230   0.275  1.00  0.00           H  
ATOM   1774 HG21 THR A 113      95.148   4.690  -0.534  1.00  0.00           H  
ATOM   1775 HG22 THR A 113      93.990   4.755  -1.684  1.00  0.00           H  
ATOM   1776 HG23 THR A 113      94.132   5.967  -0.599  1.00  0.00           H  
ATOM   1777  N   PHE A 114      93.563   6.731   2.724  1.00  0.00           N  
ATOM   1778  CA  PHE A 114      93.015   8.013   3.151  1.00  0.00           C  
ATOM   1779  C   PHE A 114      94.106   9.077   3.225  1.00  0.00           C  
ATOM   1780  O   PHE A 114      95.211   8.814   3.698  1.00  0.00           O  
ATOM   1781  CB  PHE A 114      92.336   7.869   4.514  1.00  0.00           C  
ATOM   1782  CG  PHE A 114      93.276   7.461   5.611  1.00  0.00           C  
ATOM   1783  CD1 PHE A 114      94.111   8.392   6.207  1.00  0.00           C  
ATOM   1784  CD2 PHE A 114      93.326   6.145   6.045  1.00  0.00           C  
ATOM   1785  CE1 PHE A 114      94.978   8.019   7.216  1.00  0.00           C  
ATOM   1786  CE2 PHE A 114      94.193   5.767   7.053  1.00  0.00           C  
ATOM   1787  CZ  PHE A 114      95.020   6.705   7.640  1.00  0.00           C  
ATOM   1788  H   PHE A 114      94.509   6.503   2.956  1.00  0.00           H  
ATOM   1789  HA  PHE A 114      92.381   8.305   2.435  1.00  0.00           H  
ATOM   1790  HB2 PHE A 114      91.927   8.748   4.758  1.00  0.00           H  
ATOM   1791  HB3 PHE A 114      91.618   7.177   4.438  1.00  0.00           H  
ATOM   1792  HD1 PHE A 114      94.087   9.345   5.904  1.00  0.00           H  
ATOM   1793  HD2 PHE A 114      92.728   5.463   5.624  1.00  0.00           H  
ATOM   1794  HE1 PHE A 114      95.574   8.702   7.638  1.00  0.00           H  
ATOM   1795  HE2 PHE A 114      94.220   4.814   7.356  1.00  0.00           H  
ATOM   1796  HZ  PHE A 114      95.648   6.434   8.370  1.00  0.00           H  
ATOM   1797  N   ARG A 115      93.786  10.278   2.756  1.00  0.00           N  
ATOM   1798  CA  ARG A 115      94.737  11.384   2.773  1.00  0.00           C  
ATOM   1799  C   ARG A 115      94.042  12.688   3.149  1.00  0.00           C  
ATOM   1800  O   ARG A 115      93.067  13.091   2.512  1.00  0.00           O  
ATOM   1801  CB  ARG A 115      95.412  11.527   1.407  1.00  0.00           C  
ATOM   1802  CG  ARG A 115      96.610  10.608   1.223  1.00  0.00           C  
ATOM   1803  CD  ARG A 115      97.241  10.780  -0.150  1.00  0.00           C  
ATOM   1804  NE  ARG A 115      96.381  10.270  -1.217  1.00  0.00           N  
ATOM   1805  CZ  ARG A 115      95.447  10.994  -1.832  1.00  0.00           C  
ATOM   1806  NH1 ARG A 115      95.238  12.259  -1.486  1.00  0.00           N  
ATOM   1807  NH2 ARG A 115      94.717  10.450  -2.796  1.00  0.00           N  
ATOM   1808  H   ARG A 115      92.871  10.428   2.382  1.00  0.00           H  
ATOM   1809  HA  ARG A 115      95.438  11.189   3.459  1.00  0.00           H  
ATOM   1810  HB2 ARG A 115      94.739  11.316   0.698  1.00  0.00           H  
ATOM   1811  HB3 ARG A 115      95.720  12.473   1.303  1.00  0.00           H  
ATOM   1812  HG2 ARG A 115      97.294  10.819   1.921  1.00  0.00           H  
ATOM   1813  HG3 ARG A 115      96.312   9.659   1.325  1.00  0.00           H  
ATOM   1814  HD2 ARG A 115      97.409  11.753  -0.306  1.00  0.00           H  
ATOM   1815  HD3 ARG A 115      98.109  10.285  -0.169  1.00  0.00           H  
ATOM   1816  HE  ARG A 115      96.437   9.332  -1.560  1.00  0.00           H  
ATOM   1817 HH11 ARG A 115      95.785  12.676  -0.760  1.00  0.00           H  
ATOM   1818 HH12 ARG A 115      94.534  12.795  -1.952  1.00  0.00           H  
ATOM   1819 HH21 ARG A 115      94.869   9.498  -3.062  1.00  0.00           H  
ATOM   1820 HH22 ARG A 115      94.014  10.992  -3.257  1.00  0.00           H  
ATOM   1821  N   ASP A 116      94.547  13.345   4.188  1.00  0.00           N  
ATOM   1822  CA  ASP A 116      93.971  14.603   4.650  1.00  0.00           C  
ATOM   1823  C   ASP A 116      94.889  15.778   4.327  1.00  0.00           C  
ATOM   1824  O   ASP A 116      96.112  15.650   4.354  1.00  0.00           O  
ATOM   1825  CB  ASP A 116      93.711  14.545   6.156  1.00  0.00           C  
ATOM   1826  CG  ASP A 116      92.697  15.577   6.608  1.00  0.00           C  
ATOM   1827  OD1 ASP A 116      92.521  16.588   5.897  1.00  0.00           O  
ATOM   1828  OD2 ASP A 116      92.077  15.373   7.674  1.00  0.00           O  
ATOM   1829  H   ASP A 116      95.341  12.968   4.665  1.00  0.00           H  
ATOM   1830  HA  ASP A 116      93.128  14.743   4.130  1.00  0.00           H  
ATOM   1831  HB2 ASP A 116      93.369  13.634   6.387  1.00  0.00           H  
ATOM   1832  HB3 ASP A 116      94.573  14.708   6.636  1.00  0.00           H  
ATOM   1833  N   LYS A 117      94.286  16.923   4.021  1.00  0.00           N  
ATOM   1834  CA  LYS A 117      95.045  18.126   3.694  1.00  0.00           C  
ATOM   1835  C   LYS A 117      95.988  17.878   2.520  1.00  0.00           C  
ATOM   1836  O   LYS A 117      97.084  18.435   2.463  1.00  0.00           O  
ATOM   1837  CB  LYS A 117      95.842  18.598   4.912  1.00  0.00           C  
ATOM   1838  CG  LYS A 117      95.873  20.109   5.069  1.00  0.00           C  
ATOM   1839  CD  LYS A 117      95.789  20.520   6.530  1.00  0.00           C  
ATOM   1840  CE  LYS A 117      97.085  20.226   7.268  1.00  0.00           C  
ATOM   1841  NZ  LYS A 117      97.029  20.676   8.686  1.00  0.00           N  
ATOM   1842  H   LYS A 117      93.287  16.961   4.015  1.00  0.00           H  
ATOM   1843  HA  LYS A 117      94.401  18.847   3.436  1.00  0.00           H  
ATOM   1844  HB2 LYS A 117      95.429  18.203   5.732  1.00  0.00           H  
ATOM   1845  HB3 LYS A 117      96.782  18.270   4.821  1.00  0.00           H  
ATOM   1846  HG2 LYS A 117      96.726  20.459   4.682  1.00  0.00           H  
ATOM   1847  HG3 LYS A 117      95.097  20.503   4.576  1.00  0.00           H  
ATOM   1848  HD2 LYS A 117      95.602  21.501   6.582  1.00  0.00           H  
ATOM   1849  HD3 LYS A 117      95.045  20.015   6.968  1.00  0.00           H  
ATOM   1850  HE2 LYS A 117      97.252  19.240   7.247  1.00  0.00           H  
ATOM   1851  HE3 LYS A 117      97.835  20.701   6.807  1.00  0.00           H  
ATOM   1852  HZ1 LYS A 117      96.310  20.334   9.291  1.00  0.00           H  
ATOM   1853  HZ2 LYS A 117      97.801  20.501   9.297  1.00  0.00           H  
ATOM   1854  HZ3 LYS A 117      96.919  21.647   8.898  1.00  0.00           H  
ATOM   1855  N   THR A 118      95.554  17.039   1.585  1.00  0.00           N  
ATOM   1856  CA  THR A 118      96.359  16.720   0.414  1.00  0.00           C  
ATOM   1857  C   THR A 118      95.514  16.058  -0.670  1.00  0.00           C  
ATOM   1858  O   THR A 118      95.023  14.935  -0.433  1.00  0.00           O  
ATOM   1859  CB  THR A 118      97.534  15.790   0.771  1.00  0.00           C  
ATOM   1860  OG1 THR A 118      98.231  16.298   1.915  1.00  0.00           O  
ATOM   1861  CG2 THR A 118      98.497  15.662  -0.399  1.00  0.00           C  
ATOM   1862  H   THR A 118      94.653  16.617   1.688  1.00  0.00           H  
ATOM   1863  HA  THR A 118      96.723  17.575   0.045  1.00  0.00           H  
ATOM   1864  HB  THR A 118      97.150  14.902   1.024  1.00  0.00           H  
ATOM   1865  HG1 THR A 118      97.761  16.372   2.795  1.00  0.00           H  
ATOM   1866 HG21 THR A 118      98.024  15.278  -1.192  1.00  0.00           H  
ATOM   1867 HG22 THR A 118      98.870  16.559  -0.636  1.00  0.00           H  
ATOM   1868 HG23 THR A 118      99.242  15.053  -0.128  1.00  0.00           H  
TER    1869      THR A 118                                                      
ENDMDL                                                                          
MODEL        3                                                                  
ATOM      1  N   GLY A   1     122.086  16.764 -35.753  1.00  0.00           N  
ATOM      2  CA  GLY A   1     123.375  16.035 -35.612  1.00  0.00           C  
ATOM      3  C   GLY A   1     123.421  15.173 -34.366  1.00  0.00           C  
ATOM      4  O   GLY A   1     122.395  14.940 -33.728  1.00  0.00           O  
ATOM      5  H1  GLY A   1     121.335  16.106 -35.806  1.00 12.00           H  
ATOM      6  H2  GLY A   1     121.952  17.360 -34.961  1.00 12.00           H  
ATOM      7  H3  GLY A   1     122.105  17.316 -36.586  1.00  0.00           H  
ATOM      8  HA2 GLY A   1     124.116  16.705 -35.569  1.00  0.00           H  
ATOM      9  HA3 GLY A   1     123.500  15.451 -36.414  1.00  0.00           H  
ATOM     10  N   HIS A   2     124.616  14.695 -34.022  1.00  0.00           N  
ATOM     11  CA  HIS A   2     124.801  13.851 -32.842  1.00  0.00           C  
ATOM     12  C   HIS A   2     123.731  12.762 -32.769  1.00  0.00           C  
ATOM     13  O   HIS A   2     123.005  12.528 -33.734  1.00  0.00           O  
ATOM     14  CB  HIS A   2     124.781  14.702 -31.569  1.00  0.00           C  
ATOM     15  CG  HIS A   2     123.437  15.277 -31.244  1.00  0.00           C  
ATOM     16  ND1 HIS A   2     123.080  16.574 -31.547  1.00  0.00           N  
ATOM     17  CD2 HIS A   2     122.359  14.723 -30.640  1.00  0.00           C  
ATOM     18  CE1 HIS A   2     121.840  16.793 -31.142  1.00  0.00           C  
ATOM     19  NE2 HIS A   2     121.381  15.685 -30.590  1.00  0.00           N  
ATOM     20  H   HIS A   2     125.410  14.920 -34.587  1.00  0.00           H  
ATOM     21  HA  HIS A   2     125.692  13.404 -32.919  1.00  0.00           H  
ATOM     22  HB2 HIS A   2     125.071  14.130 -30.802  1.00  0.00           H  
ATOM     23  HB3 HIS A   2     125.426  15.457 -31.684  1.00  0.00           H  
ATOM     24  HD2 HIS A   2     122.288  13.787 -30.295  1.00  0.00           H  
ATOM     25  HE1 HIS A   2     121.336  17.651 -31.238  1.00  0.00           H  
ATOM     26  HE2 HIS A   2     120.463  15.592 -30.205  1.00  0.00           H  
ATOM     27  N   MET A   3     123.641  12.100 -31.620  1.00  0.00           N  
ATOM     28  CA  MET A   3     122.660  11.039 -31.427  1.00  0.00           C  
ATOM     29  C   MET A   3     122.272  10.915 -29.958  1.00  0.00           C  
ATOM     30  O   MET A   3     123.011  11.344 -29.072  1.00  0.00           O  
ATOM     31  CB  MET A   3     123.214   9.704 -31.934  1.00  0.00           C  
ATOM     32  CG  MET A   3     122.175   8.838 -32.628  1.00  0.00           C  
ATOM     33  SD  MET A   3     122.846   7.949 -34.046  1.00  0.00           S  
ATOM     34  CE  MET A   3     123.703   6.604 -33.230  1.00  0.00           C  
ATOM     35  H   MET A   3     124.260  12.335 -30.871  1.00  0.00           H  
ATOM     36  HA  MET A   3     121.838  11.286 -31.940  1.00  0.00           H  
ATOM     37  HB2 MET A   3     123.951   9.893 -32.582  1.00  0.00           H  
ATOM     38  HB3 MET A   3     123.578   9.196 -31.154  1.00  0.00           H  
ATOM     39  HG2 MET A   3     121.824   8.176 -31.965  1.00  0.00           H  
ATOM     40  HG3 MET A   3     121.429   9.428 -32.937  1.00  0.00           H  
ATOM     41  HE1 MET A   3     123.046   6.074 -32.694  1.00  0.00           H  
ATOM     42  HE2 MET A   3     124.137   6.011 -33.908  1.00  0.00           H  
ATOM     43  HE3 MET A   3     124.402   6.981 -32.622  1.00  0.00           H  
ATOM     44  N   GLY A   4     121.107  10.328 -29.705  1.00  0.00           N  
ATOM     45  CA  GLY A   4     120.642  10.156 -28.341  1.00  0.00           C  
ATOM     46  C   GLY A   4     121.385   9.054 -27.613  1.00  0.00           C  
ATOM     47  O   GLY A   4     122.457   8.630 -28.043  1.00  0.00           O  
ATOM     48  H   GLY A   4     120.544  10.001 -30.464  1.00  0.00           H  
ATOM     49  HA2 GLY A   4     119.668   9.929 -28.360  1.00  0.00           H  
ATOM     50  HA3 GLY A   4     120.775  11.015 -27.846  1.00  0.00           H  
ATOM     51  N   LEU A   5     120.814   8.589 -26.506  1.00  0.00           N  
ATOM     52  CA  LEU A   5     121.431   7.529 -25.717  1.00  0.00           C  
ATOM     53  C   LEU A   5     120.825   6.171 -26.062  1.00  0.00           C  
ATOM     54  O   LEU A   5     119.746   5.821 -25.584  1.00  0.00           O  
ATOM     55  CB  LEU A   5     121.261   7.813 -24.222  1.00  0.00           C  
ATOM     56  CG  LEU A   5     122.461   8.484 -23.552  1.00  0.00           C  
ATOM     57  CD1 LEU A   5     123.702   7.616 -23.686  1.00  0.00           C  
ATOM     58  CD2 LEU A   5     122.703   9.860 -24.152  1.00  0.00           C  
ATOM     59  H   LEU A   5     119.941   8.975 -26.207  1.00  0.00           H  
ATOM     60  HA  LEU A   5     122.406   7.501 -25.938  1.00  0.00           H  
ATOM     61  HB2 LEU A   5     120.468   8.411 -24.107  1.00  0.00           H  
ATOM     62  HB3 LEU A   5     121.093   6.944 -23.757  1.00  0.00           H  
ATOM     63  HG  LEU A   5     122.260   8.623 -22.582  1.00  0.00           H  
ATOM     64 HD11 LEU A   5     123.909   7.476 -24.654  1.00  0.00           H  
ATOM     65 HD12 LEU A   5     124.475   8.070 -23.243  1.00  0.00           H  
ATOM     66 HD13 LEU A   5     123.540   6.732 -23.248  1.00  0.00           H  
ATOM     67 HD21 LEU A   5     122.880   9.762 -25.131  1.00  0.00           H  
ATOM     68 HD22 LEU A   5     121.888  10.423 -24.016  1.00  0.00           H  
ATOM     69 HD23 LEU A   5     123.488  10.298 -23.713  1.00  0.00           H  
ATOM     70  N   GLU A   6     121.528   5.412 -26.895  1.00  0.00           N  
ATOM     71  CA  GLU A   6     121.062   4.091 -27.303  1.00  0.00           C  
ATOM     72  C   GLU A   6     120.971   3.141 -26.109  1.00  0.00           C  
ATOM     73  O   GLU A   6     119.982   2.423 -25.960  1.00  0.00           O  
ATOM     74  CB  GLU A   6     121.988   3.503 -28.371  1.00  0.00           C  
ATOM     75  CG  GLU A   6     122.300   4.465 -29.505  1.00  0.00           C  
ATOM     76  CD  GLU A   6     122.470   3.761 -30.837  1.00  0.00           C  
ATOM     77  OE1 GLU A   6     122.863   2.575 -30.835  1.00  0.00           O  
ATOM     78  OE2 GLU A   6     122.213   4.394 -31.881  1.00  0.00           O  
ATOM     79  H   GLU A   6     122.398   5.754 -27.251  1.00  0.00           H  
ATOM     80  HA  GLU A   6     120.159   4.176 -27.724  1.00  0.00           H  
ATOM     81  HB2 GLU A   6     122.848   3.241 -27.934  1.00  0.00           H  
ATOM     82  HB3 GLU A   6     121.550   2.691 -28.757  1.00  0.00           H  
ATOM     83  HG2 GLU A   6     121.550   5.122 -29.585  1.00  0.00           H  
ATOM     84  HG3 GLU A   6     123.147   4.951 -29.290  1.00  0.00           H  
ATOM     85  N   PRO A   7     121.999   3.119 -25.236  1.00  0.00           N  
ATOM     86  CA  PRO A   7     122.012   2.245 -24.059  1.00  0.00           C  
ATOM     87  C   PRO A   7     120.705   2.298 -23.276  1.00  0.00           C  
ATOM     88  O   PRO A   7     120.318   1.325 -22.626  1.00  0.00           O  
ATOM     89  CB  PRO A   7     123.161   2.804 -23.222  1.00  0.00           C  
ATOM     90  CG  PRO A   7     124.090   3.404 -24.218  1.00  0.00           C  
ATOM     91  CD  PRO A   7     123.223   3.942 -25.324  1.00  0.00           C  
ATOM     92  HA  PRO A   7     122.211   1.304 -24.333  1.00  0.00           H  
ATOM     93  HB2 PRO A   7     122.828   3.499 -22.585  1.00  0.00           H  
ATOM     94  HB3 PRO A   7     123.613   2.073 -22.711  1.00  0.00           H  
ATOM     95  HG2 PRO A   7     124.618   4.143 -23.799  1.00  0.00           H  
ATOM     96  HG3 PRO A   7     124.715   2.709 -24.573  1.00  0.00           H  
ATOM     97  HD2 PRO A   7     123.013   4.909 -25.177  1.00  0.00           H  
ATOM     98  HD3 PRO A   7     123.665   3.828 -26.214  1.00  0.00           H  
ATOM     99  N   TYR A   8     120.028   3.439 -23.339  1.00  0.00           N  
ATOM    100  CA  TYR A   8     118.763   3.618 -22.636  1.00  0.00           C  
ATOM    101  C   TYR A   8     117.606   3.024 -23.433  1.00  0.00           C  
ATOM    102  O   TYR A   8     116.657   2.487 -22.862  1.00  0.00           O  
ATOM    103  CB  TYR A   8     118.508   5.103 -22.373  1.00  0.00           C  
ATOM    104  CG  TYR A   8     117.618   5.363 -21.179  1.00  0.00           C  
ATOM    105  CD1 TYR A   8     118.079   5.148 -19.886  1.00  0.00           C  
ATOM    106  CD2 TYR A   8     116.318   5.823 -21.343  1.00  0.00           C  
ATOM    107  CE1 TYR A   8     117.268   5.383 -18.792  1.00  0.00           C  
ATOM    108  CE2 TYR A   8     115.502   6.062 -20.255  1.00  0.00           C  
ATOM    109  CZ  TYR A   8     115.982   5.840 -18.981  1.00  0.00           C  
ATOM    110  OH  TYR A   8     115.172   6.076 -17.894  1.00  0.00           O  
ATOM    111  H   TYR A   8     120.395   4.194 -23.882  1.00  0.00           H  
ATOM    112  HA  TYR A   8     118.822   3.127 -21.767  1.00  0.00           H  
ATOM    113  HB2 TYR A   8     119.388   5.552 -22.215  1.00  0.00           H  
ATOM    114  HB3 TYR A   8     118.074   5.497 -23.183  1.00  0.00           H  
ATOM    115  HD1 TYR A   8     119.012   4.818 -19.745  1.00  0.00           H  
ATOM    116  HD2 TYR A   8     115.967   5.984 -22.265  1.00  0.00           H  
ATOM    117  HE1 TYR A   8     117.613   5.222 -17.867  1.00  0.00           H  
ATOM    118  HE2 TYR A   8     114.568   6.394 -20.390  1.00  0.00           H  
ATOM    119  HH  TYR A   8     114.304   5.588 -17.802  1.00  0.00           H  
ATOM    120  N   GLU A   9     117.691   3.127 -24.756  1.00  0.00           N  
ATOM    121  CA  GLU A   9     116.651   2.601 -25.632  1.00  0.00           C  
ATOM    122  C   GLU A   9     116.833   1.104 -25.863  1.00  0.00           C  
ATOM    123  O   GLU A   9     115.866   0.341 -25.855  1.00  0.00           O  
ATOM    124  CB  GLU A   9     116.664   3.340 -26.971  1.00  0.00           C  
ATOM    125  CG  GLU A   9     115.345   3.266 -27.721  1.00  0.00           C  
ATOM    126  CD  GLU A   9     115.532   3.150 -29.220  1.00  0.00           C  
ATOM    127  OE1 GLU A   9     116.121   2.143 -29.669  1.00  0.00           O  
ATOM    128  OE2 GLU A   9     115.091   4.065 -29.947  1.00  0.00           O  
ATOM    129  H   GLU A   9     118.488   3.576 -25.160  1.00  0.00           H  
ATOM    130  HA  GLU A   9     115.756   2.763 -25.216  1.00  0.00           H  
ATOM    131  HB2 GLU A   9     116.876   4.302 -26.799  1.00  0.00           H  
ATOM    132  HB3 GLU A   9     117.377   2.939 -27.546  1.00  0.00           H  
ATOM    133  HG2 GLU A   9     114.837   2.467 -27.400  1.00  0.00           H  
ATOM    134  HG3 GLU A   9     114.819   4.094 -27.528  1.00  0.00           H  
ATOM    135  N   ILE A  10     118.079   0.690 -26.068  1.00  0.00           N  
ATOM    136  CA  ILE A  10     118.390  -0.716 -26.304  1.00  0.00           C  
ATOM    137  C   ILE A  10     117.904  -1.591 -25.153  1.00  0.00           C  
ATOM    138  O   ILE A  10     117.572  -2.761 -25.346  1.00  0.00           O  
ATOM    139  CB  ILE A  10     119.906  -0.929 -26.500  1.00  0.00           C  
ATOM    140  CG1 ILE A  10     120.198  -2.387 -26.862  1.00  0.00           C  
ATOM    141  CG2 ILE A  10     120.668  -0.525 -25.246  1.00  0.00           C  
ATOM    142  CD1 ILE A  10     121.447  -2.564 -27.696  1.00  0.00           C  
ATOM    143  H   ILE A  10     118.822   1.359 -26.060  1.00  0.00           H  
ATOM    144  HA  ILE A  10     117.856  -0.983 -27.104  1.00  0.00           H  
ATOM    145  HB  ILE A  10     120.205  -0.353 -27.258  1.00  0.00           H  
ATOM    146 HG12 ILE A  10     120.296  -2.912 -26.019  1.00  0.00           H  
ATOM    147 HG13 ILE A  10     119.420  -2.747 -27.374  1.00  0.00           H  
ATOM    148 HG21 ILE A  10     120.482   0.435 -25.042  1.00  0.00           H  
ATOM    149 HG22 ILE A  10     120.380  -1.095 -24.476  1.00  0.00           H  
ATOM    150 HG23 ILE A  10     121.648  -0.645 -25.406  1.00  0.00           H  
ATOM    151 HD11 ILE A  10     121.365  -2.027 -28.535  1.00  0.00           H  
ATOM    152 HD12 ILE A  10     122.241  -2.249 -27.176  1.00  0.00           H  
ATOM    153 HD13 ILE A  10     121.561  -3.530 -27.928  1.00  0.00           H  
ATOM    154  N   SER A  11     117.864  -1.018 -23.954  1.00  0.00           N  
ATOM    155  CA  SER A  11     117.418  -1.748 -22.773  1.00  0.00           C  
ATOM    156  C   SER A  11     116.300  -0.996 -22.056  1.00  0.00           C  
ATOM    157  O   SER A  11     116.419  -0.661 -20.877  1.00  0.00           O  
ATOM    158  CB  SER A  11     118.592  -1.978 -21.818  1.00  0.00           C  
ATOM    159  OG  SER A  11     119.759  -2.358 -22.526  1.00  0.00           O  
ATOM    160  H   SER A  11     118.147  -0.063 -23.860  1.00  0.00           H  
ATOM    161  HA  SER A  11     117.046  -2.624 -23.080  1.00  0.00           H  
ATOM    162  HB2 SER A  11     118.775  -1.132 -21.316  1.00  0.00           H  
ATOM    163  HB3 SER A  11     118.350  -2.703 -21.173  1.00  0.00           H  
ATOM    164  HG  SER A  11     120.602  -2.561 -22.028  1.00  0.00           H  
ATOM    165  N   THR A  12     115.214  -0.732 -22.776  1.00  0.00           N  
ATOM    166  CA  THR A  12     114.076  -0.021 -22.207  1.00  0.00           C  
ATOM    167  C   THR A  12     113.410  -0.843 -21.108  1.00  0.00           C  
ATOM    168  O   THR A  12     112.847  -0.292 -20.162  1.00  0.00           O  
ATOM    169  CB  THR A  12     113.028   0.319 -23.283  1.00  0.00           C  
ATOM    170  OG1 THR A  12     111.847   0.849 -22.667  1.00  0.00           O  
ATOM    171  CG2 THR A  12     112.668  -0.913 -24.099  1.00  0.00           C  
ATOM    172  H   THR A  12     115.177  -1.028 -23.730  1.00  0.00           H  
ATOM    173  HA  THR A  12     114.412   0.828 -21.799  1.00  0.00           H  
ATOM    174  HB  THR A  12     113.412   1.038 -23.862  1.00  0.00           H  
ATOM    175  HG1 THR A  12     111.047   1.068 -23.226  1.00  0.00           H  
ATOM    176 HG21 THR A  12     112.285  -1.619 -23.503  1.00  0.00           H  
ATOM    177 HG22 THR A  12     111.988  -0.650 -24.783  1.00  0.00           H  
ATOM    178 HG23 THR A  12     113.482  -1.269 -24.558  1.00  0.00           H  
ATOM    179  N   LEU A  13     113.477  -2.163 -21.242  1.00  0.00           N  
ATOM    180  CA  LEU A  13     112.882  -3.064 -20.261  1.00  0.00           C  
ATOM    181  C   LEU A  13     113.592  -2.952 -18.916  1.00  0.00           C  
ATOM    182  O   LEU A  13     112.986  -3.148 -17.864  1.00  0.00           O  
ATOM    183  CB  LEU A  13     112.943  -4.507 -20.762  1.00  0.00           C  
ATOM    184  CG  LEU A  13     114.324  -4.969 -21.236  1.00  0.00           C  
ATOM    185  CD1 LEU A  13     114.619  -6.374 -20.735  1.00  0.00           C  
ATOM    186  CD2 LEU A  13     114.414  -4.910 -22.754  1.00  0.00           C  
ATOM    187  H   LEU A  13     113.947  -2.549 -22.036  1.00  0.00           H  
ATOM    188  HA  LEU A  13     111.926  -2.799 -20.133  1.00  0.00           H  
ATOM    189  HB2 LEU A  13     112.655  -5.108 -20.016  1.00  0.00           H  
ATOM    190  HB3 LEU A  13     112.307  -4.598 -21.528  1.00  0.00           H  
ATOM    191  HG  LEU A  13     115.018  -4.341 -20.883  1.00  0.00           H  
ATOM    192 HD11 LEU A  13     113.928  -7.006 -21.087  1.00  0.00           H  
ATOM    193 HD12 LEU A  13     115.523  -6.657 -21.054  1.00  0.00           H  
ATOM    194 HD13 LEU A  13     114.601  -6.383 -19.735  1.00  0.00           H  
ATOM    195 HD21 LEU A  13     113.712  -5.505 -23.145  1.00  0.00           H  
ATOM    196 HD22 LEU A  13     114.258  -3.969 -23.053  1.00  0.00           H  
ATOM    197 HD23 LEU A  13     115.316  -5.212 -23.062  1.00  0.00           H  
ATOM    198  N   PHE A  14     114.883  -2.636 -18.960  1.00  0.00           N  
ATOM    199  CA  PHE A  14     115.680  -2.501 -17.746  1.00  0.00           C  
ATOM    200  C   PHE A  14     115.080  -1.452 -16.812  1.00  0.00           C  
ATOM    201  O   PHE A  14     114.793  -1.735 -15.649  1.00  0.00           O  
ATOM    202  CB  PHE A  14     117.122  -2.121 -18.097  1.00  0.00           C  
ATOM    203  CG  PHE A  14     117.955  -3.269 -18.604  1.00  0.00           C  
ATOM    204  CD1 PHE A  14     117.361  -4.396 -19.156  1.00  0.00           C  
ATOM    205  CD2 PHE A  14     119.338  -3.218 -18.528  1.00  0.00           C  
ATOM    206  CE1 PHE A  14     118.130  -5.445 -19.621  1.00  0.00           C  
ATOM    207  CE2 PHE A  14     120.112  -4.265 -18.992  1.00  0.00           C  
ATOM    208  CZ  PHE A  14     119.507  -5.381 -19.538  1.00  0.00           C  
ATOM    209  H   PHE A  14     115.318  -2.487 -19.848  1.00  0.00           H  
ATOM    210  HA  PHE A  14     115.621  -3.377 -17.267  1.00  0.00           H  
ATOM    211  HB2 PHE A  14     117.097  -1.414 -18.804  1.00  0.00           H  
ATOM    212  HB3 PHE A  14     117.559  -1.755 -17.275  1.00  0.00           H  
ATOM    213  HD1 PHE A  14     116.364  -4.449 -19.218  1.00  0.00           H  
ATOM    214  HD2 PHE A  14     119.781  -2.413 -18.132  1.00  0.00           H  
ATOM    215  HE1 PHE A  14     117.688  -6.250 -20.017  1.00  0.00           H  
ATOM    216  HE2 PHE A  14     121.109  -4.213 -18.932  1.00  0.00           H  
ATOM    217  HZ  PHE A  14     120.064  -6.141 -19.872  1.00  0.00           H  
ATOM    218  N   GLU A  15     114.893  -0.242 -17.329  1.00  0.00           N  
ATOM    219  CA  GLU A  15     114.327   0.847 -16.540  1.00  0.00           C  
ATOM    220  C   GLU A  15     112.880   0.549 -16.157  1.00  0.00           C  
ATOM    221  O   GLU A  15     112.396   1.005 -15.121  1.00  0.00           O  
ATOM    222  CB  GLU A  15     114.401   2.162 -17.318  1.00  0.00           C  
ATOM    223  CG  GLU A  15     113.598   2.155 -18.608  1.00  0.00           C  
ATOM    224  CD  GLU A  15     112.780   3.418 -18.793  1.00  0.00           C  
ATOM    225  OE1 GLU A  15     113.376   4.472 -19.104  1.00  0.00           O  
ATOM    226  OE2 GLU A  15     111.544   3.355 -18.628  1.00  0.00           O  
ATOM    227  H   GLU A  15     115.146  -0.074 -18.282  1.00  0.00           H  
ATOM    228  HA  GLU A  15     114.869   0.969 -15.709  1.00  0.00           H  
ATOM    229  HB2 GLU A  15     114.053   2.895 -16.733  1.00  0.00           H  
ATOM    230  HB3 GLU A  15     115.359   2.342 -17.543  1.00  0.00           H  
ATOM    231  HG2 GLU A  15     114.229   2.068 -19.379  1.00  0.00           H  
ATOM    232  HG3 GLU A  15     112.977   1.371 -18.596  1.00  0.00           H  
ATOM    233  N   GLN A  16     112.196  -0.220 -16.998  1.00  0.00           N  
ATOM    234  CA  GLN A  16     110.804  -0.579 -16.745  1.00  0.00           C  
ATOM    235  C   GLN A  16     110.664  -1.331 -15.424  1.00  0.00           C  
ATOM    236  O   GLN A  16     109.593  -1.343 -14.818  1.00  0.00           O  
ATOM    237  CB  GLN A  16     110.261  -1.434 -17.892  1.00  0.00           C  
ATOM    238  CG  GLN A  16     108.771  -1.720 -17.783  1.00  0.00           C  
ATOM    239  CD  GLN A  16     108.005  -1.305 -19.025  1.00  0.00           C  
ATOM    240  OE1 GLN A  16     108.017  -0.137 -19.415  1.00  0.00           O  
ATOM    241  NE2 GLN A  16     107.331  -2.262 -19.652  1.00  0.00           N  
ATOM    242  H   GLN A  16     112.646  -0.561 -17.824  1.00  0.00           H  
ATOM    243  HA  GLN A  16     110.283   0.271 -16.665  1.00  0.00           H  
ATOM    244  HB2 GLN A  16     110.428  -0.953 -18.753  1.00  0.00           H  
ATOM    245  HB3 GLN A  16     110.750  -2.306 -17.897  1.00  0.00           H  
ATOM    246  HG2 GLN A  16     108.643  -2.701 -17.641  1.00  0.00           H  
ATOM    247  HG3 GLN A  16     108.405  -1.219 -16.999  1.00  0.00           H  
ATOM    248 HE21 GLN A  16     107.348  -3.198 -19.301  1.00  0.00           H  
ATOM    249 HE22 GLN A  16     106.806  -2.047 -20.475  1.00  0.00           H  
ATOM    250  N   ARG A  17     111.753  -1.955 -14.981  1.00  0.00           N  
ATOM    251  CA  ARG A  17     111.747  -2.708 -13.731  1.00  0.00           C  
ATOM    252  C   ARG A  17     111.282  -1.835 -12.568  1.00  0.00           C  
ATOM    253  O   ARG A  17     110.671  -2.324 -11.618  1.00  0.00           O  
ATOM    254  CB  ARG A  17     113.144  -3.262 -13.439  1.00  0.00           C  
ATOM    255  CG  ARG A  17     113.449  -4.559 -14.172  1.00  0.00           C  
ATOM    256  CD  ARG A  17     112.987  -5.772 -13.380  1.00  0.00           C  
ATOM    257  NE  ARG A  17     114.111  -6.533 -12.838  1.00  0.00           N  
ATOM    258  CZ  ARG A  17     114.827  -7.403 -13.545  1.00  0.00           C  
ATOM    259  NH1 ARG A  17     114.540  -7.628 -14.822  1.00  0.00           N  
ATOM    260  NH2 ARG A  17     115.833  -8.052 -12.975  1.00  0.00           N  
ATOM    261  H   ARG A  17     112.595  -1.907 -15.518  1.00  0.00           H  
ATOM    262  HA  ARG A  17     111.110  -3.473 -13.826  1.00  0.00           H  
ATOM    263  HB2 ARG A  17     113.820  -2.578 -13.713  1.00  0.00           H  
ATOM    264  HB3 ARG A  17     113.219  -3.429 -12.456  1.00  0.00           H  
ATOM    265  HG2 ARG A  17     112.980  -4.553 -15.055  1.00  0.00           H  
ATOM    266  HG3 ARG A  17     114.436  -4.627 -14.319  1.00  0.00           H  
ATOM    267  HD2 ARG A  17     112.411  -5.462 -12.624  1.00  0.00           H  
ATOM    268  HD3 ARG A  17     112.454  -6.365 -13.983  1.00  0.00           H  
ATOM    269  HE  ARG A  17     114.420  -6.450 -11.891  1.00  0.00           H  
ATOM    270 HH11 ARG A  17     113.782  -7.142 -15.257  1.00  0.00           H  
ATOM    271 HH12 ARG A  17     115.081  -8.284 -15.348  1.00  0.00           H  
ATOM    272 HH21 ARG A  17     116.054  -7.887 -12.014  1.00  0.00           H  
ATOM    273 HH22 ARG A  17     116.371  -8.707 -13.506  1.00  0.00           H  
ATOM    274  N   GLN A  18     111.577  -0.542 -12.651  1.00  0.00           N  
ATOM    275  CA  GLN A  18     111.187   0.398 -11.605  1.00  0.00           C  
ATOM    276  C   GLN A  18     109.671   0.424 -11.433  1.00  0.00           C  
ATOM    277  O   GLN A  18     109.165   0.691 -10.343  1.00  0.00           O  
ATOM    278  CB  GLN A  18     111.698   1.802 -11.937  1.00  0.00           C  
ATOM    279  CG  GLN A  18     111.370   2.836 -10.872  1.00  0.00           C  
ATOM    280  CD  GLN A  18     112.609   3.413 -10.214  1.00  0.00           C  
ATOM    281  OE1 GLN A  18     113.532   3.865 -10.891  1.00  0.00           O  
ATOM    282  NE2 GLN A  18     112.635   3.399  -8.886  1.00  0.00           N  
ATOM    283  H   GLN A  18     112.078  -0.205 -13.448  1.00  0.00           H  
ATOM    284  HA  GLN A  18     111.583   0.075 -10.745  1.00  0.00           H  
ATOM    285  HB2 GLN A  18     112.692   1.761 -12.042  1.00  0.00           H  
ATOM    286  HB3 GLN A  18     111.284   2.094 -12.799  1.00  0.00           H  
ATOM    287  HG2 GLN A  18     110.857   3.582 -11.297  1.00  0.00           H  
ATOM    288  HG3 GLN A  18     110.807   2.403 -10.168  1.00  0.00           H  
ATOM    289 HE21 GLN A  18     111.863   3.022  -8.375  1.00  0.00           H  
ATOM    290 HE22 GLN A  18     113.427   3.766  -8.398  1.00  0.00           H  
ATOM    291  N   ALA A  19     108.952   0.147 -12.516  1.00  0.00           N  
ATOM    292  CA  ALA A  19     107.494   0.138 -12.484  1.00  0.00           C  
ATOM    293  C   ALA A  19     106.972  -0.950 -11.552  1.00  0.00           C  
ATOM    294  O   ALA A  19     106.289  -0.663 -10.568  1.00  0.00           O  
ATOM    295  CB  ALA A  19     106.937  -0.055 -13.887  1.00  0.00           C  
ATOM    296  H   ALA A  19     109.422  -0.060 -13.374  1.00  0.00           H  
ATOM    297  HA  ALA A  19     107.181   1.023 -12.141  1.00  0.00           H  
ATOM    298  HB1 ALA A  19     107.263  -0.925 -14.256  1.00  0.00           H  
ATOM    299  HB2 ALA A  19     107.249   0.693 -14.473  1.00  0.00           H  
ATOM    300  HB3 ALA A  19     105.937  -0.060 -13.856  1.00  0.00           H  
ATOM    301  N   MET A  20     107.296  -2.200 -11.869  1.00  0.00           N  
ATOM    302  CA  MET A  20     106.859  -3.332 -11.059  1.00  0.00           C  
ATOM    303  C   MET A  20     107.365  -3.203  -9.625  1.00  0.00           C  
ATOM    304  O   MET A  20     106.717  -3.664  -8.685  1.00  0.00           O  
ATOM    305  CB  MET A  20     107.352  -4.644 -11.676  1.00  0.00           C  
ATOM    306  CG  MET A  20     106.249  -5.458 -12.332  1.00  0.00           C  
ATOM    307  SD  MET A  20     106.832  -6.394 -13.758  1.00  0.00           S  
ATOM    308  CE  MET A  20     108.015  -7.493 -12.981  1.00  0.00           C  
ATOM    309  H   MET A  20     107.853  -2.368 -12.682  1.00  0.00           H  
ATOM    310  HA  MET A  20     105.859  -3.321 -11.032  1.00  0.00           H  
ATOM    311  HB2 MET A  20     108.041  -4.430 -12.368  1.00  0.00           H  
ATOM    312  HB3 MET A  20     107.767  -5.198 -10.954  1.00  0.00           H  
ATOM    313  HG2 MET A  20     105.881  -6.094 -11.653  1.00  0.00           H  
ATOM    314  HG3 MET A  20     105.528  -4.831 -12.627  1.00  0.00           H  
ATOM    315  HE1 MET A  20     107.545  -8.050 -12.296  1.00  0.00           H  
ATOM    316  HE2 MET A  20     108.432  -8.090 -13.667  1.00  0.00           H  
ATOM    317  HE3 MET A  20     108.726  -6.948 -12.537  1.00  0.00           H  
ATOM    318  N   LEU A  21     108.524  -2.575  -9.465  1.00  0.00           N  
ATOM    319  CA  LEU A  21     109.117  -2.386  -8.147  1.00  0.00           C  
ATOM    320  C   LEU A  21     108.280  -1.426  -7.307  1.00  0.00           C  
ATOM    321  O   LEU A  21     108.195  -1.567  -6.087  1.00  0.00           O  
ATOM    322  CB  LEU A  21     110.548  -1.856  -8.279  1.00  0.00           C  
ATOM    323  CG  LEU A  21     111.575  -2.531  -7.369  1.00  0.00           C  
ATOM    324  CD1 LEU A  21     112.033  -3.851  -7.968  1.00  0.00           C  
ATOM    325  CD2 LEU A  21     112.762  -1.610  -7.132  1.00  0.00           C  
ATOM    326  H   LEU A  21     109.002  -2.223 -10.269  1.00  0.00           H  
ATOM    327  HA  LEU A  21     109.137  -3.271  -7.683  1.00  0.00           H  
ATOM    328  HB2 LEU A  21     110.841  -1.986  -9.226  1.00  0.00           H  
ATOM    329  HB3 LEU A  21     110.539  -0.879  -8.064  1.00  0.00           H  
ATOM    330  HG  LEU A  21     111.159  -2.702  -6.476  1.00  0.00           H  
ATOM    331 HD11 LEU A  21     112.451  -3.685  -8.861  1.00  0.00           H  
ATOM    332 HD12 LEU A  21     112.703  -4.277  -7.360  1.00  0.00           H  
ATOM    333 HD13 LEU A  21     111.247  -4.459  -8.076  1.00  0.00           H  
ATOM    334 HD21 LEU A  21     112.439  -0.767  -6.702  1.00  0.00           H  
ATOM    335 HD22 LEU A  21     113.433  -2.053  -6.537  1.00  0.00           H  
ATOM    336 HD23 LEU A  21     113.187  -1.394  -8.011  1.00  0.00           H  
ATOM    337  N   GLN A  22     107.664  -0.451  -7.967  1.00  0.00           N  
ATOM    338  CA  GLN A  22     106.835   0.533  -7.279  1.00  0.00           C  
ATOM    339  C   GLN A  22     105.676  -0.143  -6.553  1.00  0.00           C  
ATOM    340  O   GLN A  22     105.529  -0.009  -5.338  1.00  0.00           O  
ATOM    341  CB  GLN A  22     106.301   1.566  -8.275  1.00  0.00           C  
ATOM    342  CG  GLN A  22     106.938   2.939  -8.128  1.00  0.00           C  
ATOM    343  CD  GLN A  22     106.645   3.576  -6.783  1.00  0.00           C  
ATOM    344  OE1 GLN A  22     107.077   3.083  -5.742  1.00  0.00           O  
ATOM    345  NE2 GLN A  22     105.907   4.680  -6.800  1.00  0.00           N  
ATOM    346  H   GLN A  22     107.771  -0.390  -8.959  1.00  0.00           H  
ATOM    347  HA  GLN A  22     107.405   0.979  -6.589  1.00  0.00           H  
ATOM    348  HB2 GLN A  22     106.478   1.234  -9.202  1.00  0.00           H  
ATOM    349  HB3 GLN A  22     105.315   1.659  -8.137  1.00  0.00           H  
ATOM    350  HG2 GLN A  22     107.928   2.845  -8.229  1.00  0.00           H  
ATOM    351  HG3 GLN A  22     106.584   3.535  -8.849  1.00  0.00           H  
ATOM    352 HE21 GLN A  22     105.576   5.047  -7.669  1.00  0.00           H  
ATOM    353 HE22 GLN A  22     105.682   5.144  -5.943  1.00  0.00           H  
ATOM    354  N   SER A  23     104.854  -0.868  -7.305  1.00  0.00           N  
ATOM    355  CA  SER A  23     103.706  -1.564  -6.732  1.00  0.00           C  
ATOM    356  C   SER A  23     102.717  -0.573  -6.127  1.00  0.00           C  
ATOM    357  O   SER A  23     102.354  -0.677  -4.954  1.00  0.00           O  
ATOM    358  CB  SER A  23     104.168  -2.561  -5.667  1.00  0.00           C  
ATOM    359  OG  SER A  23     103.255  -3.639  -5.548  1.00  0.00           O  
ATOM    360  H   SER A  23     105.026  -0.938  -8.288  1.00  0.00           H  
ATOM    361  HA  SER A  23     103.239  -2.044  -7.475  1.00  0.00           H  
ATOM    362  HB2 SER A  23     105.066  -2.919  -5.923  1.00  0.00           H  
ATOM    363  HB3 SER A  23     104.236  -2.091  -4.787  1.00  0.00           H  
ATOM    364  HG  SER A  23     103.397  -4.340  -4.849  1.00  0.00           H  
ATOM    365  N   ILE A  24     102.282   0.389  -6.936  1.00  0.00           N  
ATOM    366  CA  ILE A  24     101.334   1.404  -6.488  1.00  0.00           C  
ATOM    367  C   ILE A  24     101.968   2.339  -5.463  1.00  0.00           C  
ATOM    368  O   ILE A  24     102.193   3.518  -5.742  1.00  0.00           O  
ATOM    369  CB  ILE A  24     100.070   0.768  -5.873  1.00  0.00           C  
ATOM    370  CG1 ILE A  24      99.487  -0.281  -6.821  1.00  0.00           C  
ATOM    371  CG2 ILE A  24      99.034   1.839  -5.558  1.00  0.00           C  
ATOM    372  CD1 ILE A  24      98.314  -1.037  -6.236  1.00  0.00           C  
ATOM    373  H   ILE A  24     102.614   0.418  -7.879  1.00  0.00           H  
ATOM    374  HA  ILE A  24     101.133   1.963  -7.291  1.00  0.00           H  
ATOM    375  HB  ILE A  24     100.333   0.312  -5.025  1.00  0.00           H  
ATOM    376 HG12 ILE A  24      99.192   0.174  -7.659  1.00  0.00           H  
ATOM    377 HG13 ILE A  24     100.206  -0.936  -7.048  1.00  0.00           H  
ATOM    378 HG21 ILE A  24      99.427   2.501  -4.922  1.00  0.00           H  
ATOM    379 HG22 ILE A  24      98.759   2.303  -6.400  1.00  0.00           H  
ATOM    380 HG23 ILE A  24      98.237   1.408  -5.135  1.00  0.00           H  
ATOM    381 HD11 ILE A  24      98.596  -1.481  -5.386  1.00  0.00           H  
ATOM    382 HD12 ILE A  24      97.569  -0.399  -6.046  1.00  0.00           H  
ATOM    383 HD13 ILE A  24      98.003  -1.730  -6.887  1.00  0.00           H  
ATOM    384  N   LYS A  25     102.253   1.809  -4.278  1.00  0.00           N  
ATOM    385  CA  LYS A  25     102.853   2.603  -3.213  1.00  0.00           C  
ATOM    386  C   LYS A  25     101.955   3.783  -2.851  1.00  0.00           C  
ATOM    387  O   LYS A  25     102.430   4.825  -2.402  1.00  0.00           O  
ATOM    388  CB  LYS A  25     104.234   3.106  -3.639  1.00  0.00           C  
ATOM    389  CG  LYS A  25     105.305   2.913  -2.578  1.00  0.00           C  
ATOM    390  CD  LYS A  25     106.310   4.054  -2.588  1.00  0.00           C  
ATOM    391  CE  LYS A  25     105.914   5.153  -1.617  1.00  0.00           C  
ATOM    392  NZ  LYS A  25     107.071   6.019  -1.255  1.00  0.00           N  
ATOM    393  H   LYS A  25     102.051   0.844  -4.113  1.00  0.00           H  
ATOM    394  HA  LYS A  25     102.959   2.024  -2.405  1.00  0.00           H  
ATOM    395  HB2 LYS A  25     104.511   2.610  -4.462  1.00  0.00           H  
ATOM    396  HB3 LYS A  25     104.165   4.082  -3.845  1.00  0.00           H  
ATOM    397  HG2 LYS A  25     104.869   2.872  -1.679  1.00  0.00           H  
ATOM    398  HG3 LYS A  25     105.787   2.054  -2.754  1.00  0.00           H  
ATOM    399  HD2 LYS A  25     107.208   3.699  -2.328  1.00  0.00           H  
ATOM    400  HD3 LYS A  25     106.358   4.437  -3.510  1.00  0.00           H  
ATOM    401  HE2 LYS A  25     105.207   5.719  -2.041  1.00  0.00           H  
ATOM    402  HE3 LYS A  25     105.551   4.734  -0.785  1.00  0.00           H  
ATOM    403  HZ1 LYS A  25     107.901   5.611  -0.874  1.00  0.00           H  
ATOM    404  HZ2 LYS A  25     107.516   6.577  -1.955  1.00  0.00           H  
ATOM    405  HZ3 LYS A  25     106.961   6.740  -0.571  1.00  0.00           H  
ATOM    406  N   GLU A  26     100.651   3.606  -3.050  1.00  0.00           N  
ATOM    407  CA  GLU A  26      99.682   4.654  -2.752  1.00  0.00           C  
ATOM    408  C   GLU A  26      99.394   4.723  -1.256  1.00  0.00           C  
ATOM    409  O   GLU A  26      98.398   4.180  -0.779  1.00  0.00           O  
ATOM    410  CB  GLU A  26      98.384   4.405  -3.525  1.00  0.00           C  
ATOM    411  CG  GLU A  26      98.312   5.153  -4.846  1.00  0.00           C  
ATOM    412  CD  GLU A  26      98.120   6.646  -4.660  1.00  0.00           C  
ATOM    413  OE1 GLU A  26      98.528   7.170  -3.603  1.00  0.00           O  
ATOM    414  OE2 GLU A  26      97.563   7.291  -5.573  1.00  0.00           O  
ATOM    415  H   GLU A  26     100.328   2.732  -3.413  1.00  0.00           H  
ATOM    416  HA  GLU A  26     100.043   5.534  -3.059  1.00  0.00           H  
ATOM    417  HB2 GLU A  26      98.310   3.425  -3.711  1.00  0.00           H  
ATOM    418  HB3 GLU A  26      97.615   4.695  -2.955  1.00  0.00           H  
ATOM    419  HG2 GLU A  26      99.163   5.001  -5.349  1.00  0.00           H  
ATOM    420  HG3 GLU A  26      97.543   4.796  -5.376  1.00  0.00           H  
ATOM    421  N   GLY A  27     100.274   5.397  -0.521  1.00  0.00           N  
ATOM    422  CA  GLY A  27     100.097   5.527   0.914  1.00  0.00           C  
ATOM    423  C   GLY A  27     100.134   4.190   1.628  1.00  0.00           C  
ATOM    424  O   GLY A  27      99.318   3.310   1.355  1.00  0.00           O  
ATOM    425  H   GLY A  27     101.066   5.819  -0.962  1.00  0.00           H  
ATOM    426  HA2 GLY A  27      99.213   5.960   1.090  1.00  0.00           H  
ATOM    427  HA3 GLY A  27     100.829   6.104   1.276  1.00  0.00           H  
ATOM    428  N   VAL A  28     101.082   4.038   2.546  1.00  0.00           N  
ATOM    429  CA  VAL A  28     101.222   2.800   3.301  1.00  0.00           C  
ATOM    430  C   VAL A  28     100.605   2.934   4.689  1.00  0.00           C  
ATOM    431  O   VAL A  28     101.216   3.493   5.600  1.00  0.00           O  
ATOM    432  CB  VAL A  28     102.700   2.392   3.446  1.00  0.00           C  
ATOM    433  CG1 VAL A  28     102.813   1.002   4.052  1.00  0.00           C  
ATOM    434  CG2 VAL A  28     103.404   2.455   2.099  1.00  0.00           C  
ATOM    435  H   VAL A  28     101.715   4.792   2.723  1.00  0.00           H  
ATOM    436  HA  VAL A  28     100.720   2.086   2.812  1.00  0.00           H  
ATOM    437  HB  VAL A  28     103.132   3.034   4.080  1.00  0.00           H  
ATOM    438 HG11 VAL A  28     102.356   0.336   3.463  1.00  0.00           H  
ATOM    439 HG12 VAL A  28     103.781   0.766   4.133  1.00  0.00           H  
ATOM    440 HG13 VAL A  28     102.390   0.991   4.958  1.00  0.00           H  
ATOM    441 HG21 VAL A  28     102.959   1.830   1.457  1.00  0.00           H  
ATOM    442 HG22 VAL A  28     103.362   3.387   1.740  1.00  0.00           H  
ATOM    443 HG23 VAL A  28     104.360   2.187   2.217  1.00  0.00           H  
ATOM    444  N   VAL A  29      99.389   2.417   4.842  1.00  0.00           N  
ATOM    445  CA  VAL A  29      98.688   2.481   6.118  1.00  0.00           C  
ATOM    446  C   VAL A  29      97.904   1.199   6.379  1.00  0.00           C  
ATOM    447  O   VAL A  29      97.126   0.753   5.535  1.00  0.00           O  
ATOM    448  CB  VAL A  29      97.721   3.679   6.170  1.00  0.00           C  
ATOM    449  CG1 VAL A  29      97.214   3.897   7.586  1.00  0.00           C  
ATOM    450  CG2 VAL A  29      98.396   4.936   5.639  1.00  0.00           C  
ATOM    451  H   VAL A  29      98.945   1.974   4.063  1.00  0.00           H  
ATOM    452  HA  VAL A  29      99.375   2.569   6.839  1.00  0.00           H  
ATOM    453  HB  VAL A  29      96.932   3.457   5.598  1.00  0.00           H  
ATOM    454 HG11 VAL A  29      96.727   3.083   7.902  1.00  0.00           H  
ATOM    455 HG12 VAL A  29      97.983   4.084   8.197  1.00  0.00           H  
ATOM    456 HG13 VAL A  29      96.591   4.679   7.586  1.00  0.00           H  
ATOM    457 HG21 VAL A  29      99.199   5.147   6.196  1.00  0.00           H  
ATOM    458 HG22 VAL A  29      98.677   4.791   4.690  1.00  0.00           H  
ATOM    459 HG23 VAL A  29      97.750   5.698   5.683  1.00  0.00           H  
ATOM    460  N   ALA A  30      98.114   0.611   7.553  1.00  0.00           N  
ATOM    461  CA  ALA A  30      97.426  -0.620   7.925  1.00  0.00           C  
ATOM    462  C   ALA A  30      96.463  -0.380   9.084  1.00  0.00           C  
ATOM    463  O   ALA A  30      96.872   0.033  10.169  1.00  0.00           O  
ATOM    464  CB  ALA A  30      98.435  -1.699   8.289  1.00  0.00           C  
ATOM    465  H   ALA A  30      98.759   1.023   8.196  1.00  0.00           H  
ATOM    466  HA  ALA A  30      96.898  -0.937   7.137  1.00  0.00           H  
ATOM    467  HB1 ALA A  30      99.027  -1.878   7.503  1.00  0.00           H  
ATOM    468  HB2 ALA A  30      97.955  -2.539   8.543  1.00  0.00           H  
ATOM    469  HB3 ALA A  30      98.990  -1.387   9.060  1.00  0.00           H  
ATOM    470  N   VAL A  31      95.182  -0.643   8.845  1.00  0.00           N  
ATOM    471  CA  VAL A  31      94.159  -0.456   9.867  1.00  0.00           C  
ATOM    472  C   VAL A  31      93.723  -1.790  10.463  1.00  0.00           C  
ATOM    473  O   VAL A  31      93.757  -2.821   9.793  1.00  0.00           O  
ATOM    474  CB  VAL A  31      92.923   0.268   9.300  1.00  0.00           C  
ATOM    475  CG1 VAL A  31      93.205   1.751   9.123  1.00  0.00           C  
ATOM    476  CG2 VAL A  31      92.495  -0.361   7.983  1.00  0.00           C  
ATOM    477  H   VAL A  31      94.913  -0.977   7.942  1.00  0.00           H  
ATOM    478  HA  VAL A  31      94.561   0.089  10.603  1.00  0.00           H  
ATOM    479  HB  VAL A  31      92.186   0.179   9.969  1.00  0.00           H  
ATOM    480 HG11 VAL A  31      93.435   2.161  10.006  1.00  0.00           H  
ATOM    481 HG12 VAL A  31      93.966   1.879   8.487  1.00  0.00           H  
ATOM    482 HG13 VAL A  31      92.386   2.191   8.755  1.00  0.00           H  
ATOM    483 HG21 VAL A  31      93.240  -0.293   7.319  1.00  0.00           H  
ATOM    484 HG22 VAL A  31      92.265  -1.323   8.128  1.00  0.00           H  
ATOM    485 HG23 VAL A  31      91.693   0.124   7.635  1.00  0.00           H  
ATOM    486  N   ASP A  32      93.313  -1.760  11.727  1.00  0.00           N  
ATOM    487  CA  ASP A  32      92.870  -2.966  12.417  1.00  0.00           C  
ATOM    488  C   ASP A  32      91.356  -3.126  12.317  1.00  0.00           C  
ATOM    489  O   ASP A  32      90.602  -2.389  12.951  1.00  0.00           O  
ATOM    490  CB  ASP A  32      93.293  -2.921  13.886  1.00  0.00           C  
ATOM    491  CG  ASP A  32      93.704  -4.283  14.412  1.00  0.00           C  
ATOM    492  OD1 ASP A  32      92.980  -5.265  14.147  1.00  0.00           O  
ATOM    493  OD2 ASP A  32      94.750  -4.365  15.091  1.00  0.00           O  
ATOM    494  H   ASP A  32      93.308  -0.888  12.217  1.00  0.00           H  
ATOM    495  HA  ASP A  32      93.276  -3.742  11.934  1.00  0.00           H  
ATOM    496  HB2 ASP A  32      94.066  -2.294  13.977  1.00  0.00           H  
ATOM    497  HB3 ASP A  32      92.525  -2.584  14.430  1.00  0.00           H  
ATOM    498  N   ASP A  33      90.920  -4.094  11.515  1.00  0.00           N  
ATOM    499  CA  ASP A  33      89.496  -4.358  11.331  1.00  0.00           C  
ATOM    500  C   ASP A  33      88.798  -3.176  10.659  1.00  0.00           C  
ATOM    501  O   ASP A  33      88.492  -3.222   9.468  1.00  0.00           O  
ATOM    502  CB  ASP A  33      88.831  -4.669  12.674  1.00  0.00           C  
ATOM    503  CG  ASP A  33      87.358  -4.999  12.529  1.00  0.00           C  
ATOM    504  OD1 ASP A  33      87.043  -6.111  12.056  1.00  0.00           O  
ATOM    505  OD2 ASP A  33      86.520  -4.145  12.888  1.00  0.00           O  
ATOM    506  H   ASP A  33      91.586  -4.656  11.025  1.00  0.00           H  
ATOM    507  HA  ASP A  33      89.424  -5.131  10.701  1.00  0.00           H  
ATOM    508  HB2 ASP A  33      89.297  -5.451  13.088  1.00  0.00           H  
ATOM    509  HB3 ASP A  33      88.925  -3.871  13.270  1.00  0.00           H  
ATOM    510  N   ARG A  34      88.549  -2.121  11.428  1.00  0.00           N  
ATOM    511  CA  ARG A  34      87.882  -0.935  10.903  1.00  0.00           C  
ATOM    512  C   ARG A  34      88.902   0.109  10.447  1.00  0.00           C  
ATOM    513  O   ARG A  34      89.216   0.202   9.261  1.00  0.00           O  
ATOM    514  CB  ARG A  34      86.945  -0.341  11.960  1.00  0.00           C  
ATOM    515  CG  ARG A  34      86.256   0.944  11.522  1.00  0.00           C  
ATOM    516  CD  ARG A  34      86.167   1.947  12.662  1.00  0.00           C  
ATOM    517  NE  ARG A  34      84.820   2.497  12.801  1.00  0.00           N  
ATOM    518  CZ  ARG A  34      84.505   3.488  13.633  1.00  0.00           C  
ATOM    519  NH1 ARG A  34      85.437   4.039  14.401  1.00  0.00           N  
ATOM    520  NH2 ARG A  34      83.256   3.928  13.698  1.00  0.00           N  
ATOM    521  H   ARG A  34      88.825  -2.141  12.389  1.00  0.00           H  
ATOM    522  HA  ARG A  34      87.332  -1.205  10.113  1.00  0.00           H  
ATOM    523  HB2 ARG A  34      86.241  -1.018  12.173  1.00  0.00           H  
ATOM    524  HB3 ARG A  34      87.480  -0.147  12.782  1.00  0.00           H  
ATOM    525  HG2 ARG A  34      86.775   1.353  10.772  1.00  0.00           H  
ATOM    526  HG3 ARG A  34      85.331   0.728  11.209  1.00  0.00           H  
ATOM    527  HD2 ARG A  34      86.420   1.489  13.514  1.00  0.00           H  
ATOM    528  HD3 ARG A  34      86.806   2.695  12.483  1.00  0.00           H  
ATOM    529  HE  ARG A  34      84.038   2.163  12.276  1.00  0.00           H  
ATOM    530 HH11 ARG A  34      86.381   3.711  14.356  1.00  0.00           H  
ATOM    531 HH12 ARG A  34      85.196   4.782  15.025  1.00  0.00           H  
ATOM    532 HH21 ARG A  34      82.550   3.516  13.122  1.00  0.00           H  
ATOM    533 HH22 ARG A  34      83.020   4.672  14.323  1.00  0.00           H  
ATOM    534  N   GLY A  35      89.416   0.889  11.394  1.00  0.00           N  
ATOM    535  CA  GLY A  35      90.390   1.912  11.060  1.00  0.00           C  
ATOM    536  C   GLY A  35      91.482   2.035  12.105  1.00  0.00           C  
ATOM    537  O   GLY A  35      92.535   1.409  11.988  1.00  0.00           O  
ATOM    538  H   GLY A  35      89.129   0.770  12.344  1.00  0.00           H  
ATOM    539  HA2 GLY A  35      89.919   2.791  10.983  1.00  0.00           H  
ATOM    540  HA3 GLY A  35      90.810   1.681  10.182  1.00  0.00           H  
ATOM    541  N   GLU A  36      91.227   2.844  13.130  1.00  0.00           N  
ATOM    542  CA  GLU A  36      92.195   3.053  14.204  1.00  0.00           C  
ATOM    543  C   GLU A  36      93.403   3.838  13.702  1.00  0.00           C  
ATOM    544  O   GLU A  36      93.639   4.970  14.125  1.00  0.00           O  
ATOM    545  CB  GLU A  36      92.647   1.710  14.787  1.00  0.00           C  
ATOM    546  CG  GLU A  36      92.704   1.696  16.306  1.00  0.00           C  
ATOM    547  CD  GLU A  36      91.340   1.502  16.938  1.00  0.00           C  
ATOM    548  OE1 GLU A  36      90.814   0.370  16.882  1.00  0.00           O  
ATOM    549  OE2 GLU A  36      90.796   2.482  17.489  1.00  0.00           O  
ATOM    550  H   GLU A  36      90.349   3.322  13.166  1.00  0.00           H  
ATOM    551  HA  GLU A  36      91.759   3.559  14.948  1.00  0.00           H  
ATOM    552  HB2 GLU A  36      92.006   1.003  14.488  1.00  0.00           H  
ATOM    553  HB3 GLU A  36      93.559   1.503  14.434  1.00  0.00           H  
ATOM    554  HG2 GLU A  36      93.301   0.949  16.598  1.00  0.00           H  
ATOM    555  HG3 GLU A  36      93.081   2.567  16.621  1.00  0.00           H  
ATOM    556  N   VAL A  37      94.165   3.231  12.798  1.00  0.00           N  
ATOM    557  CA  VAL A  37      95.348   3.873  12.235  1.00  0.00           C  
ATOM    558  C   VAL A  37      96.436   4.047  13.290  1.00  0.00           C  
ATOM    559  O   VAL A  37      97.261   4.958  13.199  1.00  0.00           O  
ATOM    560  CB  VAL A  37      95.012   5.250  11.629  1.00  0.00           C  
ATOM    561  CG1 VAL A  37      96.185   5.779  10.816  1.00  0.00           C  
ATOM    562  CG2 VAL A  37      93.755   5.167  10.776  1.00  0.00           C  
ATOM    563  H   VAL A  37      93.921   2.310  12.496  1.00  0.00           H  
ATOM    564  HA  VAL A  37      95.710   3.272  11.522  1.00  0.00           H  
ATOM    565  HB  VAL A  37      94.858   5.885  12.386  1.00  0.00           H  
ATOM    566 HG11 VAL A  37      96.394   5.147  10.070  1.00  0.00           H  
ATOM    567 HG12 VAL A  37      95.936   6.671  10.437  1.00  0.00           H  
ATOM    568 HG13 VAL A  37      96.988   5.879  11.404  1.00  0.00           H  
ATOM    569 HG21 VAL A  37      92.985   4.868  11.340  1.00  0.00           H  
ATOM    570 HG22 VAL A  37      93.558   6.070  10.395  1.00  0.00           H  
ATOM    571 HG23 VAL A  37      93.896   4.515  10.031  1.00  0.00           H  
ATOM    572  N   THR A  38      96.435   3.172  14.289  1.00  0.00           N  
ATOM    573  CA  THR A  38      97.424   3.233  15.358  1.00  0.00           C  
ATOM    574  C   THR A  38      98.826   2.949  14.827  1.00  0.00           C  
ATOM    575  O   THR A  38      99.819   3.408  15.392  1.00  0.00           O  
ATOM    576  CB  THR A  38      97.101   2.230  16.482  1.00  0.00           C  
ATOM    577  OG1 THR A  38      97.079   0.896  15.959  1.00  0.00           O  
ATOM    578  CG2 THR A  38      95.761   2.551  17.124  1.00  0.00           C  
ATOM    579  H   THR A  38      95.739   2.454  14.308  1.00  0.00           H  
ATOM    580  HA  THR A  38      97.417   4.159  15.735  1.00  0.00           H  
ATOM    581  HB  THR A  38      97.843   2.277  17.151  1.00  0.00           H  
ATOM    582  HG1 THR A  38      97.370   0.130  16.531  1.00  0.00           H  
ATOM    583 HG21 THR A  38      95.033   2.500  16.441  1.00  0.00           H  
ATOM    584 HG22 THR A  38      95.589   1.880  17.845  1.00  0.00           H  
ATOM    585 HG23 THR A  38      95.782   3.469  17.521  1.00  0.00           H  
ATOM    586  N   LEU A  39      98.899   2.189  13.738  1.00  0.00           N  
ATOM    587  CA  LEU A  39     100.179   1.844  13.131  1.00  0.00           C  
ATOM    588  C   LEU A  39     100.327   2.501  11.762  1.00  0.00           C  
ATOM    589  O   LEU A  39      99.655   2.119  10.803  1.00  0.00           O  
ATOM    590  CB  LEU A  39     100.313   0.324  13.002  1.00  0.00           C  
ATOM    591  CG  LEU A  39     101.151  -0.346  14.091  1.00  0.00           C  
ATOM    592  CD1 LEU A  39     102.608   0.076  13.979  1.00  0.00           C  
ATOM    593  CD2 LEU A  39     100.602  -0.008  15.469  1.00  0.00           C  
ATOM    594  H   LEU A  39      98.055   1.846  13.325  1.00  0.00           H  
ATOM    595  HA  LEU A  39     100.909   2.187  13.723  1.00  0.00           H  
ATOM    596  HB2 LEU A  39      99.395  -0.072  13.030  1.00  0.00           H  
ATOM    597  HB3 LEU A  39     100.736   0.123  12.118  1.00  0.00           H  
ATOM    598  HG  LEU A  39     101.087  -1.339  13.989  1.00  0.00           H  
ATOM    599 HD11 LEU A  39     102.965  -0.192  13.084  1.00  0.00           H  
ATOM    600 HD12 LEU A  39     102.677   1.068  14.082  1.00  0.00           H  
ATOM    601 HD13 LEU A  39     103.140  -0.371  14.698  1.00  0.00           H  
ATOM    602 HD21 LEU A  39     100.625   0.984  15.594  1.00  0.00           H  
ATOM    603 HD22 LEU A  39      99.657  -0.330  15.531  1.00  0.00           H  
ATOM    604 HD23 LEU A  39     101.151  -0.447  16.180  1.00  0.00           H  
ATOM    605  N   ILE A  40     101.210   3.490  11.679  1.00  0.00           N  
ATOM    606  CA  ILE A  40     101.449   4.200  10.428  1.00  0.00           C  
ATOM    607  C   ILE A  40     102.923   4.139  10.036  1.00  0.00           C  
ATOM    608  O   ILE A  40     103.806   4.178  10.893  1.00  0.00           O  
ATOM    609  CB  ILE A  40     101.012   5.676  10.528  1.00  0.00           C  
ATOM    610  CG1 ILE A  40     101.202   6.384   9.184  1.00  0.00           C  
ATOM    611  CG2 ILE A  40     101.790   6.387  11.626  1.00  0.00           C  
ATOM    612  CD1 ILE A  40     100.837   7.853   9.214  1.00  0.00           C  
ATOM    613  H   ILE A  40     101.724   3.754  12.495  1.00  0.00           H  
ATOM    614  HA  ILE A  40     100.950   3.694   9.727  1.00  0.00           H  
ATOM    615  HB  ILE A  40     100.041   5.697  10.757  1.00  0.00           H  
ATOM    616 HG12 ILE A  40     102.157   6.295   8.909  1.00  0.00           H  
ATOM    617 HG13 ILE A  40     100.629   5.928   8.504  1.00  0.00           H  
ATOM    618 HG21 ILE A  40     101.630   5.923  12.497  1.00  0.00           H  
ATOM    619 HG22 ILE A  40     102.767   6.375  11.412  1.00  0.00           H  
ATOM    620 HG23 ILE A  40     101.471   7.332  11.692  1.00  0.00           H  
ATOM    621 HD11 ILE A  40      99.886   7.952   9.506  1.00  0.00           H  
ATOM    622 HD12 ILE A  40     101.434   8.330   9.858  1.00  0.00           H  
ATOM    623 HD13 ILE A  40     100.948   8.246   8.301  1.00  0.00           H  
ATOM    624  N   ASN A  41     103.180   4.041   8.736  1.00  0.00           N  
ATOM    625  CA  ASN A  41     104.546   3.974   8.231  1.00  0.00           C  
ATOM    626  C   ASN A  41     105.148   5.369   8.102  1.00  0.00           C  
ATOM    627  O   ASN A  41     104.436   6.371   8.165  1.00  0.00           O  
ATOM    628  CB  ASN A  41     104.576   3.265   6.873  1.00  0.00           C  
ATOM    629  CG  ASN A  41     104.916   1.793   6.998  1.00  0.00           C  
ATOM    630  OD1 ASN A  41     104.130   0.928   6.608  1.00  0.00           O  
ATOM    631  ND2 ASN A  41     106.090   1.500   7.544  1.00  0.00           N  
ATOM    632  H   ASN A  41     102.418   4.013   8.089  1.00  0.00           H  
ATOM    633  HA  ASN A  41     105.086   3.489   8.919  1.00  0.00           H  
ATOM    634  HB2 ASN A  41     103.676   3.352   6.446  1.00  0.00           H  
ATOM    635  HB3 ASN A  41     105.263   3.706   6.296  1.00  0.00           H  
ATOM    636 HD21 ASN A  41     106.698   2.234   7.847  1.00  0.00           H  
ATOM    637 HD22 ASN A  41     106.367   0.545   7.652  1.00  0.00           H  
ATOM    638  N   ASP A  42     106.464   5.427   7.923  1.00  0.00           N  
ATOM    639  CA  ASP A  42     107.163   6.699   7.785  1.00  0.00           C  
ATOM    640  C   ASP A  42     106.788   7.384   6.474  1.00  0.00           C  
ATOM    641  O   ASP A  42     106.773   8.612   6.386  1.00  0.00           O  
ATOM    642  CB  ASP A  42     108.676   6.484   7.849  1.00  0.00           C  
ATOM    643  CG  ASP A  42     109.153   5.440   6.859  1.00  0.00           C  
ATOM    644  OD1 ASP A  42     109.228   5.754   5.653  1.00  0.00           O  
ATOM    645  OD2 ASP A  42     109.454   4.306   7.290  1.00  0.00           O  
ATOM    646  H   ASP A  42     106.988   4.576   7.882  1.00  0.00           H  
ATOM    647  HA  ASP A  42     106.839   7.290   8.524  1.00  0.00           H  
ATOM    648  HB2 ASP A  42     109.131   7.351   7.648  1.00  0.00           H  
ATOM    649  HB3 ASP A  42     108.918   6.187   8.773  1.00  0.00           H  
ATOM    650  N   ALA A  43     106.488   6.582   5.458  1.00  0.00           N  
ATOM    651  CA  ALA A  43     106.113   7.111   4.153  1.00  0.00           C  
ATOM    652  C   ALA A  43     104.807   7.893   4.232  1.00  0.00           C  
ATOM    653  O   ALA A  43     104.646   8.922   3.574  1.00  0.00           O  
ATOM    654  CB  ALA A  43     105.992   5.980   3.141  1.00  0.00           C  
ATOM    655  H   ALA A  43     106.520   5.592   5.592  1.00  0.00           H  
ATOM    656  HA  ALA A  43     106.834   7.732   3.846  1.00  0.00           H  
ATOM    657  HB1 ALA A  43     105.293   5.335   3.448  1.00  0.00           H  
ATOM    658  HB2 ALA A  43     105.735   6.351   2.249  1.00  0.00           H  
ATOM    659  HB3 ALA A  43     106.871   5.508   3.065  1.00  0.00           H  
ATOM    660  N   ALA A  44     103.875   7.400   5.042  1.00  0.00           N  
ATOM    661  CA  ALA A  44     102.583   8.054   5.207  1.00  0.00           C  
ATOM    662  C   ALA A  44     102.672   9.204   6.204  1.00  0.00           C  
ATOM    663  O   ALA A  44     101.952  10.196   6.090  1.00  0.00           O  
ATOM    664  CB  ALA A  44     101.536   7.044   5.658  1.00  0.00           C  
ATOM    665  H   ALA A  44     104.065   6.560   5.550  1.00  0.00           H  
ATOM    666  HA  ALA A  44     102.303   8.426   4.322  1.00  0.00           H  
ATOM    667  HB1 ALA A  44     100.653   7.500   5.769  1.00  0.00           H  
ATOM    668  HB2 ALA A  44     101.455   6.322   4.971  1.00  0.00           H  
ATOM    669  HB3 ALA A  44     101.816   6.644   6.530  1.00  0.00           H  
ATOM    670  N   GLN A  45     103.562   9.065   7.181  1.00  0.00           N  
ATOM    671  CA  GLN A  45     103.748  10.092   8.199  1.00  0.00           C  
ATOM    672  C   GLN A  45     104.362  11.352   7.597  1.00  0.00           C  
ATOM    673  O   GLN A  45     103.820  12.448   7.737  1.00  0.00           O  
ATOM    674  CB  GLN A  45     104.641   9.567   9.325  1.00  0.00           C  
ATOM    675  CG  GLN A  45     103.961   8.539  10.214  1.00  0.00           C  
ATOM    676  CD  GLN A  45     104.950   7.752  11.053  1.00  0.00           C  
ATOM    677  OE1 GLN A  45     105.564   6.797  10.578  1.00  0.00           O  
ATOM    678  NE2 GLN A  45     105.108   8.151  12.310  1.00  0.00           N  
ATOM    679  H   GLN A  45     104.118   8.235   7.219  1.00  0.00           H  
ATOM    680  HA  GLN A  45     102.844  10.335   8.551  1.00  0.00           H  
ATOM    681  HB2 GLN A  45     105.450   9.144   8.917  1.00  0.00           H  
ATOM    682  HB3 GLN A  45     104.920  10.340   9.894  1.00  0.00           H  
ATOM    683  HG2 GLN A  45     103.327   9.013  10.826  1.00  0.00           H  
ATOM    684  HG3 GLN A  45     103.452   7.901   9.636  1.00  0.00           H  
ATOM    685 HE21 GLN A  45     104.589   8.933  12.656  1.00  0.00           H  
ATOM    686 HE22 GLN A  45     105.746   7.670  12.911  1.00  0.00           H  
ATOM    687  N   GLU A  46     105.498  11.186   6.927  1.00  0.00           N  
ATOM    688  CA  GLU A  46     106.191  12.309   6.304  1.00  0.00           C  
ATOM    689  C   GLU A  46     105.318  12.972   5.243  1.00  0.00           C  
ATOM    690  O   GLU A  46     105.311  14.195   5.107  1.00  0.00           O  
ATOM    691  CB  GLU A  46     107.506  11.839   5.679  1.00  0.00           C  
ATOM    692  CG  GLU A  46     108.539  11.390   6.699  1.00  0.00           C  
ATOM    693  CD  GLU A  46     109.831  10.928   6.055  1.00  0.00           C  
ATOM    694  OE1 GLU A  46     109.928   9.730   5.713  1.00  0.00           O  
ATOM    695  OE2 GLU A  46     110.745  11.762   5.892  1.00  0.00           O  
ATOM    696  H   GLU A  46     105.888  10.268   6.848  1.00  0.00           H  
ATOM    697  HA  GLU A  46     106.425  12.982   7.006  1.00  0.00           H  
ATOM    698  HB2 GLU A  46     107.309  11.071   5.069  1.00  0.00           H  
ATOM    699  HB3 GLU A  46     107.892  12.594   5.150  1.00  0.00           H  
ATOM    700  HG2 GLU A  46     108.742  12.156   7.309  1.00  0.00           H  
ATOM    701  HG3 GLU A  46     108.158  10.633   7.230  1.00  0.00           H  
ATOM    702  N   LEU A  47     104.582  12.156   4.494  1.00  0.00           N  
ATOM    703  CA  LEU A  47     103.708  12.665   3.444  1.00  0.00           C  
ATOM    704  C   LEU A  47     102.676  13.634   4.012  1.00  0.00           C  
ATOM    705  O   LEU A  47     102.613  14.796   3.609  1.00  0.00           O  
ATOM    706  CB  LEU A  47     103.000  11.508   2.735  1.00  0.00           C  
ATOM    707  CG  LEU A  47     102.362  11.866   1.392  1.00  0.00           C  
ATOM    708  CD1 LEU A  47     103.350  11.648   0.257  1.00  0.00           C  
ATOM    709  CD2 LEU A  47     101.100  11.047   1.168  1.00  0.00           C  
ATOM    710  H   LEU A  47     104.629  11.170   4.655  1.00  0.00           H  
ATOM    711  HA  LEU A  47     104.271  13.161   2.783  1.00  0.00           H  
ATOM    712  HB2 LEU A  47     103.671  10.784   2.576  1.00  0.00           H  
ATOM    713  HB3 LEU A  47     102.279  11.168   3.339  1.00  0.00           H  
ATOM    714  HG  LEU A  47     102.085  12.827   1.407  1.00  0.00           H  
ATOM    715 HD11 LEU A  47     104.154  12.226   0.398  1.00  0.00           H  
ATOM    716 HD12 LEU A  47     103.629  10.688   0.237  1.00  0.00           H  
ATOM    717 HD13 LEU A  47     102.916  11.887  -0.612  1.00  0.00           H  
ATOM    718 HD21 LEU A  47     101.336  10.075   1.176  1.00  0.00           H  
ATOM    719 HD22 LEU A  47     100.452  11.238   1.906  1.00  0.00           H  
ATOM    720 HD23 LEU A  47     100.684  11.282   0.290  1.00  0.00           H  
ATOM    721  N   LEU A  48     101.869  13.149   4.950  1.00  0.00           N  
ATOM    722  CA  LEU A  48     100.840  13.973   5.573  1.00  0.00           C  
ATOM    723  C   LEU A  48     101.456  14.966   6.553  1.00  0.00           C  
ATOM    724  O   LEU A  48     101.506  16.167   6.287  1.00  0.00           O  
ATOM    725  CB  LEU A  48      99.819  13.092   6.293  1.00  0.00           C  
ATOM    726  CG  LEU A  48      98.954  12.223   5.379  1.00  0.00           C  
ATOM    727  CD1 LEU A  48      98.560  10.935   6.083  1.00  0.00           C  
ATOM    728  CD2 LEU A  48      97.718  12.989   4.932  1.00  0.00           C  
ATOM    729  H   LEU A  48     101.970  12.196   5.235  1.00  0.00           H  
ATOM    730  HA  LEU A  48     100.376  14.491   4.854  1.00  0.00           H  
ATOM    731  HB2 LEU A  48     100.315  12.487   6.916  1.00  0.00           H  
ATOM    732  HB3 LEU A  48      99.212  13.687   6.819  1.00  0.00           H  
ATOM    733  HG  LEU A  48      99.471  12.001   4.552  1.00  0.00           H  
ATOM    734 HD11 LEU A  48      98.041  11.152   6.910  1.00  0.00           H  
ATOM    735 HD12 LEU A  48      97.996  10.381   5.471  1.00  0.00           H  
ATOM    736 HD13 LEU A  48      99.383  10.424   6.331  1.00  0.00           H  
ATOM    737 HD21 LEU A  48      98.004  13.810   4.438  1.00  0.00           H  
ATOM    738 HD22 LEU A  48      97.153  12.420   4.334  1.00  0.00           H  
ATOM    739 HD23 LEU A  48      97.189  13.253   5.738  1.00  0.00           H  
ATOM    740  N   ASN A  49     101.924  14.456   7.687  1.00  0.00           N  
ATOM    741  CA  ASN A  49     102.536  15.299   8.708  1.00  0.00           C  
ATOM    742  C   ASN A  49     103.070  14.454   9.861  1.00  0.00           C  
ATOM    743  O   ASN A  49     102.603  13.340  10.096  1.00  0.00           O  
ATOM    744  CB  ASN A  49     101.522  16.318   9.231  1.00  0.00           C  
ATOM    745  CG  ASN A  49     101.759  17.707   8.675  1.00  0.00           C  
ATOM    746  OD1 ASN A  49     100.858  18.325   8.107  1.00  0.00           O  
ATOM    747  ND2 ASN A  49     102.979  18.207   8.835  1.00  0.00           N  
ATOM    748  H   ASN A  49     101.855  13.471   7.844  1.00  0.00           H  
ATOM    749  HA  ASN A  49     103.326  15.741   8.283  1.00  0.00           H  
ATOM    750  HB2 ASN A  49     100.604  16.020   8.970  1.00  0.00           H  
ATOM    751  HB3 ASN A  49     101.590  16.355  10.228  1.00  0.00           H  
ATOM    752 HD21 ASN A  49     103.682  17.671   9.303  1.00  0.00           H  
ATOM    753 HD22 ASN A  49     103.195  19.120   8.488  1.00  0.00           H  
ATOM    754  N   TYR A  50     104.053  14.992  10.577  1.00  0.00           N  
ATOM    755  CA  TYR A  50     104.649  14.288  11.705  1.00  0.00           C  
ATOM    756  C   TYR A  50     103.670  14.211  12.874  1.00  0.00           C  
ATOM    757  O   TYR A  50     103.005  13.193  13.073  1.00  0.00           O  
ATOM    758  CB  TYR A  50     105.941  14.982  12.144  1.00  0.00           C  
ATOM    759  CG  TYR A  50     107.163  14.533  11.374  1.00  0.00           C  
ATOM    760  CD1 TYR A  50     107.594  13.213  11.428  1.00  0.00           C  
ATOM    761  CD2 TYR A  50     107.884  15.428  10.595  1.00  0.00           C  
ATOM    762  CE1 TYR A  50     108.712  12.800  10.727  1.00  0.00           C  
ATOM    763  CE2 TYR A  50     109.002  15.022   9.890  1.00  0.00           C  
ATOM    764  CZ  TYR A  50     109.411  13.707   9.960  1.00  0.00           C  
ATOM    765  OH  TYR A  50     110.523  13.298   9.261  1.00  0.00           O  
ATOM    766  H   TYR A  50     104.391  15.902  10.336  1.00  0.00           H  
ATOM    767  HA  TYR A  50     104.854  13.354  11.413  1.00  0.00           H  
ATOM    768  HB2 TYR A  50     105.830  15.967  12.014  1.00  0.00           H  
ATOM    769  HB3 TYR A  50     106.090  14.788  13.114  1.00  0.00           H  
ATOM    770  HD1 TYR A  50     107.088  12.552  11.982  1.00  0.00           H  
ATOM    771  HD2 TYR A  50     107.590  16.382  10.543  1.00  0.00           H  
ATOM    772  HE1 TYR A  50     109.012  11.847  10.776  1.00  0.00           H  
ATOM    773  HE2 TYR A  50     109.511  15.678   9.333  1.00  0.00           H  
ATOM    774  HH  TYR A  50     110.943  12.413   9.463  1.00  0.00           H  
ATOM    775  N   ARG A  51     103.585  15.292  13.645  1.00  0.00           N  
ATOM    776  CA  ARG A  51     102.685  15.350  14.795  1.00  0.00           C  
ATOM    777  C   ARG A  51     102.825  14.105  15.670  1.00  0.00           C  
ATOM    778  O   ARG A  51     103.769  13.331  15.519  1.00  0.00           O  
ATOM    779  CB  ARG A  51     101.237  15.500  14.325  1.00  0.00           C  
ATOM    780  CG  ARG A  51     100.436  16.505  15.137  1.00  0.00           C  
ATOM    781  CD  ARG A  51     100.487  17.892  14.515  1.00  0.00           C  
ATOM    782  NE  ARG A  51     101.458  18.756  15.183  1.00  0.00           N  
ATOM    783  CZ  ARG A  51     101.685  20.022  14.837  1.00  0.00           C  
ATOM    784  NH1 ARG A  51     101.014  20.572  13.833  1.00  0.00           N  
ATOM    785  NH2 ARG A  51     102.585  20.738  15.497  1.00  0.00           N  
ATOM    786  H   ARG A  51     104.153  16.087  13.432  1.00  0.00           H  
ATOM    787  HA  ARG A  51     102.926  16.150  15.344  1.00  0.00           H  
ATOM    788  HB2 ARG A  51     101.243  15.798  13.370  1.00  0.00           H  
ATOM    789  HB3 ARG A  51     100.788  14.609  14.393  1.00  0.00           H  
ATOM    790  HG2 ARG A  51      99.483  16.205  15.180  1.00  0.00           H  
ATOM    791  HG3 ARG A  51     100.812  16.552  16.062  1.00  0.00           H  
ATOM    792  HD2 ARG A  51     100.740  17.803  13.552  1.00  0.00           H  
ATOM    793  HD3 ARG A  51      99.580  18.308  14.584  1.00  0.00           H  
ATOM    794  HE  ARG A  51     102.021  18.452  15.951  1.00  0.00           H  
ATOM    795 HH11 ARG A  51     100.334  20.036  13.333  1.00  0.00           H  
ATOM    796 HH12 ARG A  51     101.188  21.523  13.577  1.00  0.00           H  
ATOM    797 HH21 ARG A  51     103.093  20.327  16.254  1.00  0.00           H  
ATOM    798 HH22 ARG A  51     102.756  21.689  15.237  1.00  0.00           H  
ATOM    799  N   LYS A  52     101.877  13.923  16.584  1.00  0.00           N  
ATOM    800  CA  LYS A  52     101.894  12.773  17.482  1.00  0.00           C  
ATOM    801  C   LYS A  52     100.481  12.416  17.932  1.00  0.00           C  
ATOM    802  O   LYS A  52     100.272  11.975  19.063  1.00  0.00           O  
ATOM    803  CB  LYS A  52     102.771  13.065  18.701  1.00  0.00           C  
ATOM    804  CG  LYS A  52     102.258  14.208  19.562  1.00  0.00           C  
ATOM    805  CD  LYS A  52     103.391  14.904  20.303  1.00  0.00           C  
ATOM    806  CE  LYS A  52     103.597  16.326  19.803  1.00  0.00           C  
ATOM    807  NZ  LYS A  52     103.046  17.333  20.750  1.00  0.00           N  
ATOM    808  H   LYS A  52     101.135  14.590  16.658  1.00  0.00           H  
ATOM    809  HA  LYS A  52     102.278  11.991  16.991  1.00  0.00           H  
ATOM    810  HB2 LYS A  52     102.814  12.240  19.264  1.00  0.00           H  
ATOM    811  HB3 LYS A  52     103.689  13.298  18.381  1.00  0.00           H  
ATOM    812  HG2 LYS A  52     101.796  14.874  18.976  1.00  0.00           H  
ATOM    813  HG3 LYS A  52     101.608  13.845  20.230  1.00  0.00           H  
ATOM    814  HD2 LYS A  52     103.173  14.932  21.278  1.00  0.00           H  
ATOM    815  HD3 LYS A  52     104.236  14.387  20.165  1.00  0.00           H  
ATOM    816  HE2 LYS A  52     104.577  16.490  19.690  1.00  0.00           H  
ATOM    817  HE3 LYS A  52     103.139  16.427  18.920  1.00  0.00           H  
ATOM    818  HZ1 LYS A  52     102.080  17.302  21.006  1.00  0.00           H  
ATOM    819  HZ2 LYS A  52     103.419  17.406  21.675  1.00  0.00           H  
ATOM    820  HZ3 LYS A  52     103.084  18.306  20.523  1.00  0.00           H  
ATOM    821  N   SER A  53      99.513  12.605  17.040  1.00  0.00           N  
ATOM    822  CA  SER A  53      98.120  12.302  17.348  1.00  0.00           C  
ATOM    823  C   SER A  53      97.361  11.891  16.090  1.00  0.00           C  
ATOM    824  O   SER A  53      96.850  10.775  15.999  1.00  0.00           O  
ATOM    825  CB  SER A  53      97.442  13.512  17.991  1.00  0.00           C  
ATOM    826  OG  SER A  53      97.613  13.504  19.399  1.00  0.00           O  
ATOM    827  H   SER A  53      99.746  12.964  16.136  1.00  0.00           H  
ATOM    828  HA  SER A  53      98.110  11.524  17.977  1.00  0.00           H  
ATOM    829  HB2 SER A  53      97.844  14.348  17.617  1.00  0.00           H  
ATOM    830  HB3 SER A  53      96.465  13.489  17.780  1.00  0.00           H  
ATOM    831  HG  SER A  53      98.376  13.002  19.807  1.00  0.00           H  
ATOM    832  N   GLN A  54      97.293  12.799  15.122  1.00  0.00           N  
ATOM    833  CA  GLN A  54      96.596  12.531  13.869  1.00  0.00           C  
ATOM    834  C   GLN A  54      97.181  11.308  13.168  1.00  0.00           C  
ATOM    835  O   GLN A  54      96.474  10.584  12.468  1.00  0.00           O  
ATOM    836  CB  GLN A  54      96.674  13.748  12.946  1.00  0.00           C  
ATOM    837  CG  GLN A  54      95.408  13.982  12.136  1.00  0.00           C  
ATOM    838  CD  GLN A  54      94.810  15.355  12.370  1.00  0.00           C  
ATOM    839  OE1 GLN A  54      94.731  16.174  11.454  1.00  0.00           O  
ATOM    840  NE2 GLN A  54      94.385  15.614  13.600  1.00  0.00           N  
ATOM    841  H   GLN A  54      97.731  13.688  15.256  1.00  0.00           H  
ATOM    842  HA  GLN A  54      95.643  12.324  14.092  1.00  0.00           H  
ATOM    843  HB2 GLN A  54      96.845  14.559  13.505  1.00  0.00           H  
ATOM    844  HB3 GLN A  54      97.435  13.615  12.311  1.00  0.00           H  
ATOM    845  HG2 GLN A  54      95.628  13.890  11.165  1.00  0.00           H  
ATOM    846  HG3 GLN A  54      94.732  13.291  12.392  1.00  0.00           H  
ATOM    847 HE21 GLN A  54      94.468  14.919  14.314  1.00  0.00           H  
ATOM    848 HE22 GLN A  54      93.981  16.504  13.813  1.00  0.00           H  
ATOM    849  N   ASP A  55      98.477  11.085  13.361  1.00  0.00           N  
ATOM    850  CA  ASP A  55      99.157   9.951  12.747  1.00  0.00           C  
ATOM    851  C   ASP A  55      98.767   8.646  13.434  1.00  0.00           C  
ATOM    852  O   ASP A  55      98.498   7.642  12.773  1.00  0.00           O  
ATOM    853  CB  ASP A  55     100.673  10.141  12.814  1.00  0.00           C  
ATOM    854  CG  ASP A  55     101.178  10.266  14.239  1.00  0.00           C  
ATOM    855  OD1 ASP A  55     100.997  11.345  14.841  1.00  0.00           O  
ATOM    856  OD2 ASP A  55     101.753   9.282  14.752  1.00  0.00           O  
ATOM    857  H   ASP A  55      98.998  11.710  13.942  1.00  0.00           H  
ATOM    858  HA  ASP A  55      98.828   9.891  11.804  1.00  0.00           H  
ATOM    859  HB2 ASP A  55     101.114   9.353  12.384  1.00  0.00           H  
ATOM    860  HB3 ASP A  55     100.914  10.972  12.313  1.00  0.00           H  
ATOM    861  N   ASP A  56      98.739   8.667  14.762  1.00  0.00           N  
ATOM    862  CA  ASP A  56      98.383   7.484  15.537  1.00  0.00           C  
ATOM    863  C   ASP A  56      96.870   7.307  15.599  1.00  0.00           C  
ATOM    864  O   ASP A  56      96.319   6.379  15.007  1.00  0.00           O
[truncated: 1,142,506 more chars]
