# Supplementary material for: Theoretical study of ArcB and its dimerization, interaction with anaerobic metabolites, and activation of ArcA
Source: PeerJ. 2023 Oct 13;11:e16309. doi: 10.7717/peerj.16309 (PMC10578306; doi:10.7717/peerj.16309)
Supplement: Supplemental Information 2 [file peerj-11-16309-s002.zip › Supplementary Files/PAS domain PDB files/PAS domain ArcB/3a0s T maritima.pdb]

HEADER    TRANSFERASE                             24-MAR-09   3A0S              
TITLE     PAS DOMAIN OF HISTIDINE KINASE THKA (TM1359)                          
COMPND    MOL_ID: 1;                                                            
COMPND   2 MOLECULE: SENSOR PROTEIN;                                            
COMPND   3 CHAIN: A;                                                            
COMPND   4 FRAGMENT: PAS DOMAIN;                                                
COMPND   5 SYNONYM: HISTIDINE KINASE THKA;                                      
COMPND   6 EC: 2.7.13.3;                                                        
COMPND   7 ENGINEERED: YES                                                      
SOURCE    MOL_ID: 1;                                                            
SOURCE   2 ORGANISM_SCIENTIFIC: THERMOTOGA MARITIMA;                            
SOURCE   3 ORGANISM_TAXID: 2336;                                                
SOURCE   4 GENE: TM_1359;                                                       
SOURCE   5 EXPRESSION_SYSTEM: ESCHERICHIA COLI BL21(DE3);                       
SOURCE   6 EXPRESSION_SYSTEM_TAXID: 469008;                                     
SOURCE   7 EXPRESSION_SYSTEM_STRAIN: BL21(DE3) CODONPLUS RIL;                   
SOURCE   8 EXPRESSION_SYSTEM_VECTOR_TYPE: PLASMID;                              
SOURCE   9 EXPRESSION_SYSTEM_PLASMID: PRSETA                                    
KEYWDS    PAS-FOLD, KINASE, PHOSPHOPROTEIN, TRANSFERASE, TWO-COMPONENT          
KEYWDS   2 REGULATORY SYSTEM                                                    
EXPDTA    X-RAY DIFFRACTION                                                     
AUTHOR    S.YAMADA,H.SUGIMOTO,M.KOBAYASHI,A.OHNO,H.NAKAMURA,Y.SHIRO             
REVDAT   4   17-AUG-11 3A0S    1       REMARK                                   
REVDAT   3   13-JUL-11 3A0S    1       VERSN                                    
REVDAT   2   17-NOV-09 3A0S    1       JRNL                                     
REVDAT   1   20-OCT-09 3A0S    0                                                
JRNL        AUTH   S.YAMADA,H.SUGIMOTO,M.KOBAYASHI,A.OHNO,H.NAKAMURA,Y.SHIRO    
JRNL        TITL   STRUCTURE OF PAS-LINKED HISTIDINE KINASE AND THE RESPONSE    
JRNL        TITL 2 REGULATOR COMPLEX                                            
JRNL        REF    STRUCTURE                     V.  17  1333 2009              
JRNL        REFN                   ISSN 0969-2126                               
JRNL        PMID   19836334                                                     
JRNL        DOI    10.1016/J.STR.2009.07.016                                    
REMARK   2                                                                      
REMARK   2 RESOLUTION.    1.47 ANGSTROMS.                                       
REMARK   3                                                                      
REMARK   3 REFINEMENT.                                                          
REMARK   3   PROGRAM     : REFMAC 5.2.0019                                      
REMARK   3   AUTHORS     : MURSHUDOV,VAGIN,DODSON                               
REMARK   3                                                                      
REMARK   3    REFINEMENT TARGET : MAXIMUM LIKELIHOOD                            
REMARK   3                                                                      
REMARK   3  DATA USED IN REFINEMENT.                                            
REMARK   3   RESOLUTION RANGE HIGH (ANGSTROMS) : 1.47                           
REMARK   3   RESOLUTION RANGE LOW  (ANGSTROMS) : 20.00                          
REMARK   3   DATA CUTOFF            (SIGMA(F)) : 0.000                          
REMARK   3   COMPLETENESS FOR RANGE        (%) : 98.7                           
REMARK   3   NUMBER OF REFLECTIONS             : 19680                          
REMARK   3                                                                      
REMARK   3  FIT TO DATA USED IN REFINEMENT.                                     
REMARK   3   CROSS-VALIDATION METHOD          : THROUGHOUT                      
REMARK   3   FREE R VALUE TEST SET SELECTION  : RANDOM                          
REMARK   3   R VALUE     (WORKING + TEST SET) : 0.211                           
REMARK   3   R VALUE            (WORKING SET) : 0.210                           
REMARK   3   FREE R VALUE                     : 0.234                           
REMARK   3   FREE R VALUE TEST SET SIZE   (%) : 4.900                           
REMARK   3   FREE R VALUE TEST SET COUNT      : 967                             
REMARK   3                                                                      
REMARK   3  FIT IN THE HIGHEST RESOLUTION BIN.                                  
REMARK   3   TOTAL NUMBER OF BINS USED           : 20                           
REMARK   3   BIN RESOLUTION RANGE HIGH       (A) : 1.47                         
REMARK   3   BIN RESOLUTION RANGE LOW        (A) : 1.51                         
REMARK   3   REFLECTION IN BIN     (WORKING SET) : 1197                         
REMARK   3   BIN COMPLETENESS (WORKING+TEST) (%) : 87.52                        
REMARK   3   BIN R VALUE           (WORKING SET) : 0.2550                       
REMARK   3   BIN FREE R VALUE SET COUNT          : 65                           
REMARK   3   BIN FREE R VALUE                    : 0.2950                       
REMARK   3                                                                      
REMARK   3  NUMBER OF NON-HYDROGEN ATOMS USED IN REFINEMENT.                    
REMARK   3   PROTEIN ATOMS            : 793                                     
REMARK   3   NUCLEIC ACID ATOMS       : 0                                       
REMARK   3   HETEROGEN ATOMS          : 69                                      
REMARK   3   SOLVENT ATOMS            : 50                                      
REMARK   3                                                                      
REMARK   3  B VALUES.                                                           
REMARK   3   B VALUE TYPE : LIKELY RESIDUAL                                     
REMARK   3   FROM WILSON PLOT           (A**2) : 20.20                          
REMARK   3   MEAN B VALUE      (OVERALL, A**2) : 27.38                          
REMARK   3   OVERALL ANISOTROPIC B VALUE.                                       
REMARK   3    B11 (A**2) : 0.57000                                              
REMARK   3    B22 (A**2) : 0.57000                                              
REMARK   3    B33 (A**2) : -1.14000                                             
REMARK   3    B12 (A**2) : 0.00000                                              
REMARK   3    B13 (A**2) : 0.00000                                              
REMARK   3    B23 (A**2) : 0.00000                                              
REMARK   3                                                                      
REMARK   3  ESTIMATED OVERALL COORDINATE ERROR.                                 
REMARK   3   ESU BASED ON R VALUE                            (A): 0.079         
REMARK   3   ESU BASED ON FREE R VALUE                       (A): 0.079         
REMARK   3   ESU BASED ON MAXIMUM LIKELIHOOD                 (A): 0.047         
REMARK   3   ESU FOR B VALUES BASED ON MAXIMUM LIKELIHOOD (A**2): 2.510         
REMARK   3                                                                      
REMARK   3 CORRELATION COEFFICIENTS.                                            
REMARK   3   CORRELATION COEFFICIENT FO-FC      : 0.953                         
REMARK   3   CORRELATION COEFFICIENT FO-FC FREE : 0.943                         
REMARK   3                                                                      
REMARK   3  RMS DEVIATIONS FROM IDEAL VALUES        COUNT    RMS    WEIGHT      
REMARK   3   BOND LENGTHS REFINED ATOMS        (A):   901 ; 0.012 ; 0.022       
REMARK   3   BOND LENGTHS OTHERS               (A):  NULL ;  NULL ;  NULL       
REMARK   3   BOND ANGLES REFINED ATOMS   (DEGREES):  1183 ; 1.522 ; 2.022       
REMARK   3   BOND ANGLES OTHERS          (DEGREES):  NULL ;  NULL ;  NULL       
REMARK   3   TORSION ANGLES, PERIOD 1    (DEGREES):    95 ; 6.024 ; 5.000       
REMARK   3   TORSION ANGLES, PERIOD 2    (DEGREES):    46 ;30.907 ;23.913       
REMARK   3   TORSION ANGLES, PERIOD 3    (DEGREES):   167 ;14.520 ;15.000       
REMARK   3   TORSION ANGLES, PERIOD 4    (DEGREES):     8 ;17.113 ;15.000       
REMARK   3   CHIRAL-CENTER RESTRAINTS       (A**3):   124 ; 0.106 ; 0.200       
REMARK   3   GENERAL PLANES REFINED ATOMS      (A):   629 ; 0.006 ; 0.020       
REMARK   3   GENERAL PLANES OTHERS             (A):  NULL ;  NULL ;  NULL       
REMARK   3   NON-BONDED CONTACTS REFINED ATOMS (A):   387 ; 0.229 ; 0.200       
REMARK   3   NON-BONDED CONTACTS OTHERS        (A):  NULL ;  NULL ;  NULL       
REMARK   3   NON-BONDED TORSION REFINED ATOMS  (A):   602 ; 0.310 ; 0.200       
REMARK   3   NON-BONDED TORSION OTHERS         (A):  NULL ;  NULL ;  NULL       
REMARK   3   H-BOND (X...Y) REFINED ATOMS      (A):    47 ; 0.143 ; 0.200       
REMARK   3   H-BOND (X...Y) OTHERS             (A):  NULL ;  NULL ;  NULL       
REMARK   3   POTENTIAL METAL-ION REFINED ATOMS (A):  NULL ;  NULL ;  NULL       
REMARK   3   POTENTIAL METAL-ION OTHERS        (A):  NULL ;  NULL ;  NULL       
REMARK   3   SYMMETRY VDW REFINED ATOMS        (A):    57 ; 0.197 ; 0.200       
REMARK   3   SYMMETRY VDW OTHERS               (A):  NULL ;  NULL ;  NULL       
REMARK   3   SYMMETRY H-BOND REFINED ATOMS     (A):    21 ; 0.116 ; 0.200       
REMARK   3   SYMMETRY H-BOND OTHERS            (A):  NULL ;  NULL ;  NULL       
REMARK   3   SYMMETRY METAL-ION REFINED ATOMS  (A):  NULL ;  NULL ;  NULL       
REMARK   3   SYMMETRY METAL-ION OTHERS         (A):  NULL ;  NULL ;  NULL       
REMARK   3                                                                      
REMARK   3  ISOTROPIC THERMAL FACTOR RESTRAINTS.     COUNT   RMS    WEIGHT      
REMARK   3   MAIN-CHAIN BOND REFINED ATOMS  (A**2):   498 ; 1.055 ; 1.500       
REMARK   3   MAIN-CHAIN BOND OTHER ATOMS    (A**2):  NULL ;  NULL ;  NULL       
REMARK   3   MAIN-CHAIN ANGLE REFINED ATOMS (A**2):   790 ; 1.593 ; 2.000       
REMARK   3   SIDE-CHAIN BOND REFINED ATOMS  (A**2):   442 ; 2.691 ; 3.000       
REMARK   3   SIDE-CHAIN ANGLE REFINED ATOMS (A**2):   393 ; 3.955 ; 4.500       
REMARK   3                                                                      
REMARK   3 ANISOTROPIC THERMAL FACTOR RESTRAINTS.    COUNT   RMS   WEIGHT       
REMARK   3   RIGID-BOND RESTRAINTS          (A**2):  NULL ;  NULL ;  NULL       
REMARK   3   SPHERICITY; FREE ATOMS         (A**2):  NULL ;  NULL ;  NULL       
REMARK   3   SPHERICITY; BONDED ATOMS       (A**2):  NULL ;  NULL ;  NULL       
REMARK   3                                                                      
REMARK   3  NCS RESTRAINTS STATISTICS                                           
REMARK   3   NUMBER OF DIFFERENT NCS GROUPS : NULL                              
REMARK   3                                                                      
REMARK   3  TLS DETAILS                                                         
REMARK   3   NUMBER OF TLS GROUPS  : 1                                          
REMARK   3                                                                      
REMARK   3   TLS GROUP : 1                                                      
REMARK   3    NUMBER OF COMPONENTS GROUP : 1                                    
REMARK   3    COMPONENTS        C SSSEQI   TO  C SSSEQI                         
REMARK   3    RESIDUE RANGE :   A   423        A   518                          
REMARK   3    ORIGIN FOR THE GROUP (A):   8.7580   5.1280  42.9290              
REMARK   3    T TENSOR                                                          
REMARK   3      T11:  -0.0879 T22:  -0.0210                                     
REMARK   3      T33:  -0.0755 T12:  -0.0062                                     
REMARK   3      T13:  -0.0056 T23:  -0.0033                                     
REMARK   3    L TENSOR                                                          
REMARK   3      L11:   0.7741 L22:   0.3742                                     
REMARK   3      L33:   1.9226 L12:   0.1065                                     
REMARK   3      L13:  -0.2412 L23:  -0.2945                                     
REMARK   3    S TENSOR                                                          
REMARK   3      S11:   0.0224 S12:   0.0758 S13:   0.0461                       
REMARK   3      S21:  -0.0407 S22:  -0.0099 S23:   0.0163                       
REMARK   3      S31:   0.1964 S32:  -0.0777 S33:  -0.0125                       
REMARK   3                                                                      
REMARK   3  BULK SOLVENT MODELLING.                                             
REMARK   3   METHOD USED : MASK                                                 
REMARK   3   PARAMETERS FOR MASK CALCULATION                                    
REMARK   3   VDW PROBE RADIUS   : 1.40                                          
REMARK   3   ION PROBE RADIUS   : 0.80                                          
REMARK   3   SHRINKAGE RADIUS   : 0.80                                          
REMARK   3                                                                      
REMARK   3  OTHER REFINEMENT REMARKS: NULL                                      
REMARK   4                                                                      
REMARK   4 3A0S COMPLIES WITH FORMAT V. 3.30, 13-JUL-11                         
REMARK 100                                                                      
REMARK 100 THIS ENTRY HAS BEEN PROCESSED BY PDBJ ON 01-APR-09.                  
REMARK 100 THE RCSB ID CODE IS RCSB028667.                                      
REMARK 200                                                                      
REMARK 200 EXPERIMENTAL DETAILS                                                 
REMARK 200  EXPERIMENT TYPE                : X-RAY DIFFRACTION                  
REMARK 200  DATE OF DATA COLLECTION        : 01-JUN-07                          
REMARK 200  TEMPERATURE           (KELVIN) : 100                                
REMARK 200  PH                             : NULL                               
REMARK 200  NUMBER OF CRYSTALS USED        : 1                                  
REMARK 200                                                                      
REMARK 200  SYNCHROTRON              (Y/N) : Y                                  
REMARK 200  RADIATION SOURCE               : SPRING-8                           
REMARK 200  BEAMLINE                       : BL44B2                             
REMARK 200  X-RAY GENERATOR MODEL          : NULL                               
REMARK 200  MONOCHROMATIC OR LAUE    (M/L) : M                                  
REMARK 200  WAVELENGTH OR RANGE        (A) : 1.0                                
REMARK 200  MONOCHROMATOR                  : SI 111  DOUBLE CRYSTAL             
REMARK 200                                   MONOCHROMATOR                      
REMARK 200  OPTICS                         : NULL                               
REMARK 200                                                                      
REMARK 200  DETECTOR TYPE                  : CCD                                
REMARK 200  DETECTOR MANUFACTURER          : ADSC QUANTUM 210                   
REMARK 200  INTENSITY-INTEGRATION SOFTWARE : HKL-2000                           
REMARK 200  DATA SCALING SOFTWARE          : HKL-2000                           
REMARK 200                                                                      
REMARK 200  NUMBER OF UNIQUE REFLECTIONS   : 19750                              
REMARK 200  RESOLUTION RANGE HIGH      (A) : 1.470                              
REMARK 200  RESOLUTION RANGE LOW       (A) : 30.000                             
REMARK 200  REJECTION CRITERIA  (SIGMA(I)) : -3.000                             
REMARK 200                                                                      
REMARK 200 OVERALL.                                                             
REMARK 200  COMPLETENESS FOR RANGE     (%) : 98.7                               
REMARK 200  DATA REDUNDANCY                : 18.200                             
REMARK 200  R MERGE                    (I) : NULL                               
REMARK 200  R SYM                      (I) : 0.04700                            
REMARK 200  <I/SIGMA(I)> FOR THE DATA SET  : 41.5000                            
REMARK 200                                                                      
REMARK 200 IN THE HIGHEST RESOLUTION SHELL.                                     
REMARK 200  HIGHEST RESOLUTION SHELL, RANGE HIGH (A) : 1.47                     
REMARK 200  HIGHEST RESOLUTION SHELL, RANGE LOW  (A) : 1.52                     
REMARK 200  COMPLETENESS FOR SHELL     (%) : 88.9                               
REMARK 200  DATA REDUNDANCY IN SHELL       : 6.00                               
REMARK 200  R MERGE FOR SHELL          (I) : NULL                               
REMARK 200  R SYM FOR SHELL            (I) : 0.33400                            
REMARK 200  <I/SIGMA(I)> FOR SHELL         : 3.500                              
REMARK 200                                                                      
REMARK 200 DIFFRACTION PROTOCOL: SINGLE WAVELENGTH                              
REMARK 200 METHOD USED TO DETERMINE THE STRUCTURE: MOLECULAR REPLACEMENT        
REMARK 200 SOFTWARE USED: REFMAC 5.2.0019                                       
REMARK 200 STARTING MODEL: 3A0V                                                 
REMARK 200                                                                      
REMARK 200 REMARK: NULL                                                         
REMARK 280                                                                      
REMARK 280 CRYSTAL                                                              
REMARK 280 SOLVENT CONTENT, VS   (%): 50.12                                     
REMARK 280 MATTHEWS COEFFICIENT, VM (ANGSTROMS**3/DA): 2.47                     
REMARK 280                                                                      
REMARK 280 CRYSTALLIZATION CONDITIONS: 50% PEG200, 0.1M SODIUM/POTASSIUM-       
REMARK 280  PHOSPHATE PH 6.2, 0.2M SODIUM CHLORIDE, VAPOR DIFFUSION,            
REMARK 280  TEMPERATURE 293K                                                    
REMARK 290                                                                      
REMARK 290 CRYSTALLOGRAPHIC SYMMETRY                                            
REMARK 290 SYMMETRY OPERATORS FOR SPACE GROUP: P 41 21 2                        
REMARK 290                                                                      
REMARK 290      SYMOP   SYMMETRY                                                
REMARK 290     NNNMMM   OPERATOR                                                
REMARK 290       1555   X,Y,Z                                                   
REMARK 290       2555   -X,-Y,Z+1/2                                             
REMARK 290       3555   -Y+1/2,X+1/2,Z+1/4                                      
REMARK 290       4555   Y+1/2,-X+1/2,Z+3/4                                      
REMARK 290       5555   -X+1/2,Y+1/2,-Z+1/4                                     
REMARK 290       6555   X+1/2,-Y+1/2,-Z+3/4                                     
REMARK 290       7555   Y,X,-Z                                                  
REMARK 290       8555   -Y,-X,-Z+1/2                                            
REMARK 290                                                                      
REMARK 290     WHERE NNN -> OPERATOR NUMBER                                     
REMARK 290           MMM -> TRANSLATION VECTOR                                  
REMARK 290                                                                      
REMARK 290 CRYSTALLOGRAPHIC SYMMETRY TRANSFORMATIONS                            
REMARK 290 THE FOLLOWING TRANSFORMATIONS OPERATE ON THE ATOM/HETATM             
REMARK 290 RECORDS IN THIS ENTRY TO PRODUCE CRYSTALLOGRAPHICALLY                
REMARK 290 RELATED MOLECULES.                                                   
REMARK 290   SMTRY1   1  1.000000  0.000000  0.000000        0.00000            
REMARK 290   SMTRY2   1  0.000000  1.000000  0.000000        0.00000            
REMARK 290   SMTRY3   1  0.000000  0.000000  1.000000        0.00000            
REMARK 290   SMTRY1   2 -1.000000  0.000000  0.000000        0.00000            
REMARK 290   SMTRY2   2  0.000000 -1.000000  0.000000        0.00000            
REMARK 290   SMTRY3   2  0.000000  0.000000  1.000000       57.72400            
REMARK 290   SMTRY1   3  0.000000 -1.000000  0.000000       21.89200            
REMARK 290   SMTRY2   3  1.000000  0.000000  0.000000       21.89200            
REMARK 290   SMTRY3   3  0.000000  0.000000  1.000000       28.86200            
REMARK 290   SMTRY1   4  0.000000  1.000000  0.000000       21.89200            
REMARK 290   SMTRY2   4 -1.000000  0.000000  0.000000       21.89200            
REMARK 290   SMTRY3   4  0.000000  0.000000  1.000000       86.58600            
REMARK 290   SMTRY1   5 -1.000000  0.000000  0.000000       21.89200            
REMARK 290   SMTRY2   5  0.000000  1.000000  0.000000       21.89200            
REMARK 290   SMTRY3   5  0.000000  0.000000 -1.000000       28.86200            
REMARK 290   SMTRY1   6  1.000000  0.000000  0.000000       21.89200            
REMARK 290   SMTRY2   6  0.000000 -1.000000  0.000000       21.89200            
REMARK 290   SMTRY3   6  0.000000  0.000000 -1.000000       86.58600            
REMARK 290   SMTRY1   7  0.000000  1.000000  0.000000        0.00000            
REMARK 290   SMTRY2   7  1.000000  0.000000  0.000000        0.00000            
REMARK 290   SMTRY3   7  0.000000  0.000000 -1.000000        0.00000            
REMARK 290   SMTRY1   8  0.000000 -1.000000  0.000000        0.00000            
REMARK 290   SMTRY2   8 -1.000000  0.000000  0.000000        0.00000            
REMARK 290   SMTRY3   8  0.000000  0.000000 -1.000000       57.72400            
REMARK 290                                                                      
REMARK 290 REMARK: NULL                                                         
REMARK 300                                                                      
REMARK 300 BIOMOLECULE: 1                                                       
REMARK 300 SEE REMARK 350 FOR THE AUTHOR PROVIDED AND/OR PROGRAM                
REMARK 300 GENERATED ASSEMBLY INFORMATION FOR THE STRUCTURE IN                  
REMARK 300 THIS ENTRY. THE REMARK MAY ALSO PROVIDE INFORMATION ON               
REMARK 300 BURIED SURFACE AREA.                                                 
REMARK 350                                                                      
REMARK 350 COORDINATES FOR A COMPLETE MULTIMER REPRESENTING THE KNOWN           
REMARK 350 BIOLOGICALLY SIGNIFICANT OLIGOMERIZATION STATE OF THE                
REMARK 350 MOLECULE CAN BE GENERATED BY APPLYING BIOMT TRANSFORMATIONS          
REMARK 350 GIVEN BELOW.  BOTH NON-CRYSTALLOGRAPHIC AND                          
REMARK 350 CRYSTALLOGRAPHIC OPERATIONS ARE GIVEN.                               
REMARK 350                                                                      
REMARK 350 BIOMOLECULE: 1                                                       
REMARK 350 AUTHOR DETERMINED BIOLOGICAL UNIT: MONOMERIC                         
REMARK 350 SOFTWARE DETERMINED QUATERNARY STRUCTURE: MONOMERIC                  
REMARK 350 SOFTWARE USED: PISA                                                  
REMARK 350 APPLY THE FOLLOWING TO CHAINS: A                                     
REMARK 350   BIOMT1   1  1.000000  0.000000  0.000000        0.00000            
REMARK 350   BIOMT2   1  0.000000  1.000000  0.000000        0.00000            
REMARK 350   BIOMT3   1  0.000000  0.000000  1.000000        0.00000            
REMARK 500                                                                      
REMARK 500 GEOMETRY AND STEREOCHEMISTRY                                         
REMARK 500 SUBTOPIC: TORSION ANGLES                                             
REMARK 500                                                                      
REMARK 500 TORSION ANGLES OUTSIDE THE EXPECTED RAMACHANDRAN REGIONS:            
REMARK 500 (M=MODEL NUMBER; RES=RESIDUE NAME; C=CHAIN IDENTIFIER;               
REMARK 500 SSEQ=SEQUENCE NUMBER; I=INSERTION CODE).                             
REMARK 500                                                                      
REMARK 500 STANDARD TABLE:                                                      
REMARK 500 FORMAT:(10X,I3,1X,A3,1X,A1,I4,A1,4X,F7.2,3X,F7.2)                    
REMARK 500                                                                      
REMARK 500 EXPECTED VALUES: GJ KLEYWEGT AND TA JONES (1996). PHI/PSI-           
REMARK 500 CHOLOGY: RAMACHANDRAN REVISITED. STRUCTURE 4, 1395 - 1400            
REMARK 500                                                                      
REMARK 500  M RES CSSEQI        PSI       PHI                                   
REMARK 500    ASP A 464      -19.22    102.82                                   
REMARK 500                                                                      
REMARK 500 REMARK: NULL                                                         
REMARK 800                                                                      
REMARK 800 SITE                                                                 
REMARK 800 SITE_IDENTIFIER: AC1                                                 
REMARK 800 EVIDENCE_CODE: SOFTWARE                                              
REMARK 800 SITE_DESCRIPTION: BINDING SITE FOR RESIDUE PG4 A 600                 
REMARK 800                                                                      
REMARK 800 SITE_IDENTIFIER: AC2                                                 
REMARK 800 EVIDENCE_CODE: SOFTWARE                                              
REMARK 800 SITE_DESCRIPTION: BINDING SITE FOR RESIDUE PG4 A 601                 
REMARK 800                                                                      
REMARK 800 SITE_IDENTIFIER: AC3                                                 
REMARK 800 EVIDENCE_CODE: SOFTWARE                                              
REMARK 800 SITE_DESCRIPTION: BINDING SITE FOR RESIDUE PG4 A 602                 
REMARK 800                                                                      
REMARK 800 SITE_IDENTIFIER: AC4                                                 
REMARK 800 EVIDENCE_CODE: SOFTWARE                                              
REMARK 800 SITE_DESCRIPTION: BINDING SITE FOR RESIDUE PG4 A 603                 
REMARK 800                                                                      
REMARK 800 SITE_IDENTIFIER: AC5                                                 
REMARK 800 EVIDENCE_CODE: SOFTWARE                                              
REMARK 800 SITE_DESCRIPTION: BINDING SITE FOR RESIDUE PGE A 604                 
REMARK 800                                                                      
REMARK 800 SITE_IDENTIFIER: AC6                                                 
REMARK 800 EVIDENCE_CODE: SOFTWARE                                              
REMARK 800 SITE_DESCRIPTION: BINDING SITE FOR RESIDUE PEG A 605                 
REMARK 900                                                                      
REMARK 900 RELATED ENTRIES                                                      
REMARK 900 RELATED ID: 3A0R   RELATED DB: PDB                                   
REMARK 900 HISTIDINE KINASE THKA (TM1359) IN COMPLEX WITH RESPONSE              
REMARK 900 REGULATOR PROTEIN TRRA (TM1360)                                      
DBREF  3A0S A  424   518  UNP    Q9X180   Q9X180_THEMA   424    518             
SEQADV 3A0S MET A  423  UNP  Q9X180              EXPRESSION TAG                 
SEQRES   1 A   96  MET GLU THR ALA ILE ILE THR LEU SER LYS ASP GLY ARG          
SEQRES   2 A   96  ILE THR GLU TRP ASN LYS LYS ALA GLU GLN LEU PHE GLY          
SEQRES   3 A   96  LEU LYS LYS GLU ASN VAL LEU GLY ARG ARG LEU LYS ASP          
SEQRES   4 A   96  LEU PRO ASP PHE GLU GLU ILE GLY SER VAL ALA GLU SER          
SEQRES   5 A   96  VAL PHE GLU ASN LYS GLU PRO VAL PHE LEU ASN PHE TYR          
SEQRES   6 A   96  LYS PHE GLY GLU ARG TYR PHE ASN ILE ARG PHE SER PRO          
SEQRES   7 A   96  PHE ARG ASN ALA LYS THR GLN LEU LEU GLU GLY VAL ILE          
SEQRES   8 A   96  ILE THR ILE ASP ASP                                          
HET    PG4  A 600      13                                                       
HET    PG4  A 601      13                                                       
HET    PG4  A 602      13                                                       
HET    PG4  A 603      13                                                       
HET    PGE  A 604      10                                                       
HET    PEG  A 605       7                                                       
HETNAM     PG4 TETRAETHYLENE GLYCOL                                             
HETNAM     PGE TRIETHYLENE GLYCOL                                               
HETNAM     PEG DI(HYDROXYETHYL)ETHER                                            
FORMUL   2  PG4    4(C8 H18 O5)                                                 
FORMUL   6  PGE    C6 H14 O4                                                    
FORMUL   7  PEG    C4 H10 O3                                                    
FORMUL   8  HOH   *50(H2 O)                                                     
HELIX    1   1 ASN A  440  GLY A  448  1                                   9    
HELIX    2   2 LYS A  450  LEU A  455  1                                   6    
HELIX    3   3 ARG A  458  LEU A  462  5                                   5    
HELIX    4   4 PHE A  465  LYS A  479  1                                  15    
SHEET    1   A 5 ILE A 436  TRP A 439  0                                        
SHEET    2   A 5 ALA A 426  SER A 431 -1  N  THR A 429   O  THR A 437           
SHEET    3   A 5 LEU A 509  ASP A 517 -1  O  ILE A 514   N  ILE A 428           
SHEET    4   A 5 ARG A 492  ARG A 502 -1  N  ASN A 495   O  ASP A 517           
SHEET    5   A 5 VAL A 482  PHE A 489 -1  N  LEU A 484   O  ILE A 496           
SITE     1 AC1 12 HOH A   8  LEU A 430  SER A 431  LYS A 432                    
SITE     2 AC1 12 ASP A 433  GLY A 434  ARG A 458  LYS A 460                    
SITE     3 AC1 12 GLY A 469  ALA A 472  GLU A 473  PHE A 476                    
SITE     1 AC2  5 HOH A  44  THR A 437  GLU A 438  PHE A 501                    
SITE     2 AC2  5 GLU A 510                                                     
SITE     1 AC3  8 HOH A  16  MET A 423  LYS A 432  PHE A 476                    
SITE     2 AC3  8 GLU A 477  ARG A 492  LEU A 509  ASP A 518                    
SITE     1 AC4  6 ASN A 485  PHE A 486  PHE A 494  ASN A 495                    
SITE     2 AC4  6 PHE A 501  ARG A 502                                          
SITE     1 AC5  3 LYS A 488  GLY A 490  PEG A 605                               
SITE     1 AC6  5 LEU A 446  PHE A 489  GLU A 491  ARG A 492                    
SITE     2 AC6  5 PGE A 604                                                     
CRYST1   43.784   43.784  115.448  90.00  90.00  90.00 P 41 21 2     8          
ORIGX1      1.000000  0.000000  0.000000        0.00000                         
ORIGX2      0.000000  1.000000  0.000000        0.00000                         
ORIGX3      0.000000  0.000000  1.000000        0.00000                         
SCALE1      0.022839  0.000000  0.000000        0.00000                         
SCALE2      0.000000  0.022839  0.000000        0.00000                         
SCALE3      0.000000  0.000000  0.008662        0.00000                         
ATOM      1  N   MET A 423      13.244  12.481  28.821  1.00 26.65           N  
ATOM      2  CA  MET A 423      13.764  12.923  30.158  1.00 26.20           C  
ATOM      3  C   MET A 423      14.458  11.764  30.894  1.00 24.79           C  
ATOM      4  O   MET A 423      14.439  10.602  30.461  1.00 24.89           O  
ATOM      5  CB  MET A 423      12.638  13.514  31.021  1.00 27.84           C  
ATOM      6  CG  MET A 423      11.498  12.562  31.322  1.00 30.64           C  
ATOM      7  SD  MET A 423      11.892  11.483  32.713  1.00 39.03           S  
ATOM      8  CE  MET A 423      11.501   9.921  32.051  1.00 34.37           C  
ATOM      9  N   GLU A 424      15.069  12.100  32.017  1.00 22.64           N  
ATOM     10  CA  GLU A 424      15.683  11.095  32.871  1.00 21.92           C  
ATOM     11  C   GLU A 424      15.656  11.514  34.340  1.00 19.60           C  
ATOM     12  O   GLU A 424      15.525  12.706  34.673  1.00 20.44           O  
ATOM     13  CB  GLU A 424      17.142  10.880  32.450  1.00 23.37           C  
ATOM     14  CG  GLU A 424      17.960  12.168  32.545  1.00 24.65           C  
ATOM     15  CD  GLU A 424      19.428  11.943  32.296  1.00 26.12           C  
ATOM     16  OE1 GLU A 424      19.733  11.147  31.403  1.00 24.00           O  
ATOM     17  OE2 GLU A 424      20.293  12.538  32.987  1.00 27.91           O  
ATOM     18  N   THR A 425      15.736  10.508  35.205  1.00 18.12           N  
ATOM     19  CA  THR A 425      15.905  10.701  36.640  1.00 18.41           C  
ATOM     20  C   THR A 425      14.675  11.336  37.279  1.00 18.65           C  
ATOM     21  O   THR A 425      14.841  12.236  38.103  1.00 19.82           O  
ATOM     22  CB  THR A 425      17.177  11.521  36.956  1.00 18.21           C  
ATOM     23  OG1 THR A 425      18.253  11.108  36.092  1.00 19.16           O  
ATOM     24  CG2 THR A 425      17.613  11.293  38.391  1.00 20.01           C  
ATOM     25  N   ALA A 426      13.462  10.884  36.933  1.00 17.99           N  
ATOM     26  CA  ALA A 426      12.301  11.169  37.799  1.00 18.06           C  
ATOM     27  C   ALA A 426      12.425  10.215  38.978  1.00 18.02           C  
ATOM     28  O   ALA A 426      12.572   8.996  38.786  1.00 19.45           O  
ATOM     29  CB  ALA A 426      11.034  10.922  37.046  1.00 18.71           C  
ATOM     30  N   ILE A 427      12.419  10.744  40.188  1.00 17.14           N  
ATOM     31  CA  ILE A 427      12.648   9.926  41.381  1.00 18.52           C  
ATOM     32  C   ILE A 427      11.434  10.057  42.292  1.00 18.07           C  
ATOM     33  O   ILE A 427      11.025  11.185  42.647  1.00 19.34           O  
ATOM     34  CB  ILE A 427      13.878  10.375  42.162  1.00 18.35           C  
ATOM     35  CG1 ILE A 427      15.109  10.076  41.317  1.00 19.73           C  
ATOM     36  CG2 ILE A 427      13.969   9.686  43.543  1.00 20.27           C  
ATOM     37  CD1 ILE A 427      16.451  10.700  41.811  1.00 20.87           C  
ATOM     38  N   ILE A 428      10.898   8.900  42.701  1.00 18.56           N  
ATOM     39  CA  ILE A 428       9.893   8.811  43.732  1.00 19.57           C  
ATOM     40  C   ILE A 428      10.455   7.844  44.766  1.00 19.21           C  
ATOM     41  O   ILE A 428      10.805   6.700  44.433  1.00 20.18           O  
ATOM     42  CB  ILE A 428       8.628   8.201  43.144  1.00 19.30           C  
ATOM     43  CG1 ILE A 428       8.088   9.006  41.943  1.00 21.30           C  
ATOM     44  CG2 ILE A 428       7.527   8.081  44.237  1.00 21.92           C  
ATOM     45  CD1 ILE A 428       6.932   8.318  41.194  1.00 20.40           C  
ATOM     46  N   THR A 429      10.592   8.302  46.007  1.00 19.30           N  
ATOM     47  CA  THR A 429      11.059   7.403  47.058  1.00 19.23           C  
ATOM     48  C   THR A 429       9.901   7.124  47.999  1.00 19.84           C  
ATOM     49  O   THR A 429       9.134   8.065  48.344  1.00 20.12           O  
ATOM     50  CB  THR A 429      12.192   8.050  47.875  1.00 20.07           C  
ATOM     51  OG1 THR A 429      13.233   8.381  46.971  1.00 22.29           O  
ATOM     52  CG2 THR A 429      12.767   7.080  48.912  1.00 21.88           C  
ATOM     53  N   LEU A 430       9.764   5.857  48.376  1.00 19.78           N  
ATOM     54  CA  LEU A 430       8.665   5.414  49.254  1.00 19.64           C  
ATOM     55  C   LEU A 430       9.249   4.901  50.560  1.00 20.96           C  
ATOM     56  O   LEU A 430      10.321   4.300  50.570  1.00 21.75           O  
ATOM     57  CB  LEU A 430       7.909   4.244  48.635  1.00 18.72           C  
ATOM     58  CG  LEU A 430       7.301   4.514  47.269  1.00 18.89           C  
ATOM     59  CD1 LEU A 430       6.463   3.342  46.885  1.00 19.60           C  
ATOM     60  CD2 LEU A 430       6.405   5.757  47.257  1.00 18.99           C  
ATOM     61  N   SER A 431       8.541   5.149  51.651  1.00 19.94           N  
ATOM     62  CA  SER A 431       8.880   4.579  52.952  1.00 20.20           C  
ATOM     63  C   SER A 431       8.455   3.116  52.977  1.00 21.58           C  
ATOM     64  O   SER A 431       7.785   2.625  52.075  1.00 21.93           O  
ATOM     65  CB  SER A 431       8.189   5.348  54.069  1.00 21.47           C  
ATOM     66  OG  SER A 431       6.796   5.055  54.094  1.00 19.73           O  
ATOM     67  N   LYS A 432       8.783   2.433  54.083  1.00 21.99           N  
ATOM     68  CA  LYS A 432       8.381   1.027  54.246  1.00 23.68           C  
ATOM     69  C   LYS A 432       6.871   0.871  54.423  1.00 22.88           C  
ATOM     70  O   LYS A 432       6.322  -0.227  54.323  1.00 24.42           O  
ATOM     71  CB  LYS A 432       9.132   0.382  55.416  1.00 23.39           C  
ATOM     72  CG  LYS A 432       8.882   1.012  56.761  1.00 24.66           C  
ATOM     73  CD  LYS A 432       9.492   0.130  57.879  1.00 27.46           C  
ATOM     74  CE  LYS A 432      10.846   0.555  58.263  1.00 31.81           C  
ATOM     75  NZ  LYS A 432      11.108   0.528  59.764  1.00 27.57           N  
ATOM     76  N   ASP A 433       6.181   1.990  54.633  1.00 21.55           N  
ATOM     77  CA  ASP A 433       4.728   1.967  54.620  1.00 22.17           C  
ATOM     78  C   ASP A 433       4.095   2.423  53.323  1.00 21.55           C  
ATOM     79  O   ASP A 433       2.871   2.578  53.264  1.00 23.30           O  
ATOM     80  CB  ASP A 433       4.188   2.777  55.786  1.00 21.89           C  
ATOM     81  CG  ASP A 433       4.679   2.245  57.102  1.00 23.29           C  
ATOM     82  OD1 ASP A 433       4.331   1.106  57.460  1.00 25.25           O  
ATOM     83  OD2 ASP A 433       5.448   2.938  57.745  1.00 23.40           O  
ATOM     84  N   GLY A 434       4.903   2.649  52.302  1.00 20.36           N  
ATOM     85  CA  GLY A 434       4.384   3.038  50.999  1.00 19.99           C  
ATOM     86  C   GLY A 434       4.180   4.526  50.816  1.00 19.54           C  
ATOM     87  O   GLY A 434       3.566   4.934  49.812  1.00 19.95           O  
ATOM     88  N   ARG A 435       4.647   5.344  51.753  1.00 19.58           N  
ATOM     89  CA  ARG A 435       4.464   6.801  51.707  1.00 19.60           C  
ATOM     90  C   ARG A 435       5.547   7.489  50.925  1.00 19.18           C  
ATOM     91  O   ARG A 435       6.729   7.177  51.049  1.00 18.85           O  
ATOM     92  CB  ARG A 435       4.468   7.392  53.115  1.00 20.25           C  
ATOM     93  CG  ARG A 435       3.420   6.714  53.942  1.00 24.72           C  
ATOM     94  CD  ARG A 435       2.981   7.502  55.084  1.00 25.99           C  
ATOM     95  NE  ARG A 435       1.865   6.774  55.713  1.00 27.59           N  
ATOM     96  CZ  ARG A 435       0.571   6.926  55.452  1.00 27.33           C  
ATOM     97  NH1 ARG A 435       0.123   7.816  54.549  1.00 27.95           N  
ATOM     98  NH2 ARG A 435      -0.312   6.186  56.131  1.00 28.02           N  
ATOM     99  N   ILE A 436       5.132   8.519  50.204  1.00 18.51           N  
ATOM    100  CA  ILE A 436       6.076   9.245  49.375  1.00 18.76           C  
ATOM    101  C   ILE A 436       6.934  10.133  50.280  1.00 18.62           C  
ATOM    102  O   ILE A 436       6.450  11.067  50.952  1.00 18.91           O  
ATOM    103  CB  ILE A 436       5.356  10.093  48.294  1.00 18.25           C  
ATOM    104  CG1 ILE A 436       4.678   9.193  47.291  1.00 20.49           C  
ATOM    105  CG2 ILE A 436       6.332  11.012  47.565  1.00 18.68           C  
ATOM    106  CD1 ILE A 436       3.584   9.937  46.509  1.00 18.17           C  
ATOM    107  N   THR A 437       8.246   9.873  50.263  1.00 18.52           N  
ATOM    108  CA  THR A 437       9.171  10.668  51.063  1.00 19.37           C  
ATOM    109  C   THR A 437      10.067  11.530  50.215  1.00 19.57           C  
ATOM    110  O   THR A 437      10.676  12.474  50.739  1.00 20.15           O  
ATOM    111  CB  THR A 437      10.043   9.807  51.980  1.00 20.54           C  
ATOM    112  OG1 THR A 437      10.812   8.923  51.156  1.00 21.90           O  
ATOM    113  CG2 THR A 437       9.173   9.019  52.951  1.00 21.14           C  
ATOM    114  N   GLU A 438      10.169  11.229  48.920  1.00 19.42           N  
ATOM    115  CA  GLU A 438      10.902  12.074  47.956  1.00 20.55           C  
ATOM    116  C   GLU A 438      10.136  12.122  46.635  1.00 19.07           C  
ATOM    117  O   GLU A 438       9.567  11.114  46.241  1.00 18.12           O  
ATOM    118  CB  GLU A 438      12.362  11.570  47.730  1.00 21.18           C  
ATOM    119  CG  GLU A 438      13.234  11.469  49.013  1.00 24.75           C  
ATOM    120  CD  GLU A 438      14.688  11.048  48.770  1.00 25.76           C  
ATOM    121  OE1 GLU A 438      14.982  10.134  47.963  1.00 27.89           O  
ATOM    122  OE2 GLU A 438      15.542  11.675  49.425  1.00 31.26           O  
ATOM    123  N   TRP A 439      10.152  13.276  45.970  1.00 19.16           N  
ATOM    124  CA  TRP A 439       9.482  13.459  44.693  1.00 18.54           C  
ATOM    125  C   TRP A 439      10.177  14.633  44.048  1.00 19.67           C  
ATOM    126  O   TRP A 439       9.942  15.780  44.397  1.00 20.60           O  
ATOM    127  CB  TRP A 439       8.010  13.756  44.933  1.00 17.58           C  
ATOM    128  CG  TRP A 439       7.131  13.912  43.718  1.00 18.42           C  
ATOM    129  CD1 TRP A 439       6.963  15.052  42.962  1.00 20.01           C  
ATOM    130  CD2 TRP A 439       6.237  12.931  43.169  1.00 17.67           C  
ATOM    131  NE1 TRP A 439       6.028  14.829  41.974  1.00 20.85           N  
ATOM    132  CE2 TRP A 439       5.568  13.532  42.079  1.00 18.63           C  
ATOM    133  CE3 TRP A 439       5.929  11.604  43.504  1.00 18.60           C  
ATOM    134  CZ2 TRP A 439       4.604  12.839  41.316  1.00 20.47           C  
ATOM    135  CZ3 TRP A 439       4.944  10.930  42.768  1.00 20.17           C  
ATOM    136  CH2 TRP A 439       4.316  11.542  41.673  1.00 20.37           C  
ATOM    137  N   ASN A 440      11.079  14.333  43.125  1.00 18.88           N  
ATOM    138  CA  ASN A 440      11.997  15.369  42.679  1.00 18.33           C  
ATOM    139  C   ASN A 440      11.379  16.211  41.564  1.00 18.89           C  
ATOM    140  O   ASN A 440      10.220  15.981  41.119  1.00 19.64           O  
ATOM    141  CB  ASN A 440      13.383  14.800  42.281  1.00 18.51           C  
ATOM    142  CG  ASN A 440      13.357  14.024  40.992  1.00 19.25           C  
ATOM    143  OD1 ASN A 440      12.300  13.673  40.446  1.00 18.72           O  
ATOM    144  ND2 ASN A 440      14.564  13.747  40.462  1.00 18.82           N  
ATOM    145  N   LYS A 441      12.136  17.225  41.124  1.00 19.57           N  
ATOM    146  CA  LYS A 441      11.630  18.120  40.116  1.00 21.06           C  
ATOM    147  C   LYS A 441      11.352  17.426  38.776  1.00 20.30           C  
ATOM    148  O   LYS A 441      10.406  17.800  38.090  1.00 20.22           O  
ATOM    149  CB  LYS A 441      12.551  19.338  39.950  1.00 22.14           C  
ATOM    150  CG  LYS A 441      12.487  20.293  41.143  1.00 26.48           C  
ATOM    151  CD  LYS A 441      11.507  21.449  40.908  1.00 34.31           C  
ATOM    152  CE  LYS A 441      10.981  21.995  42.246  1.00 36.93           C  
ATOM    153  NZ  LYS A 441       9.671  22.690  42.069  1.00 38.03           N  
ATOM    154  N   LYS A 442      12.110  16.379  38.434  1.00 20.57           N  
ATOM    155  CA  LYS A 442      11.854  15.594  37.223  1.00 19.82           C  
ATOM    156  C   LYS A 442      10.525  14.861  37.326  1.00 19.92           C  
ATOM    157  O   LYS A 442       9.792  14.772  36.355  1.00 20.21           O  
ATOM    158  CB  LYS A 442      13.017  14.639  36.906  1.00 19.51           C  
ATOM    159  CG  LYS A 442      14.286  15.383  36.440  1.00 21.18           C  
ATOM    160  CD  LYS A 442      14.137  15.977  35.019  1.00 22.37           C  
ATOM    161  CE  LYS A 442      15.465  16.625  34.590  1.00 23.16           C  
ATOM    162  NZ  LYS A 442      16.473  15.569  34.379  1.00 22.63           N  
ATOM    163  N   ALA A 443      10.229  14.352  38.514  1.00 18.76           N  
ATOM    164  CA  ALA A 443       8.914  13.717  38.729  1.00 18.86           C  
ATOM    165  C   ALA A 443       7.772  14.724  38.619  1.00 18.95           C  
ATOM    166  O   ALA A 443       6.728  14.432  38.030  1.00 19.67           O  
ATOM    167  CB  ALA A 443       8.875  12.978  40.078  1.00 18.42           C  
ATOM    168  N   GLU A 444       8.014  15.938  39.106  1.00 20.25           N  
ATOM    169  CA  GLU A 444       7.034  17.043  38.934  1.00 21.72           C  
ATOM    170  C   GLU A 444       6.771  17.318  37.460  1.00 21.93           C  
ATOM    171  O   GLU A 444       5.614  17.460  37.043  1.00 22.40           O  
ATOM    172  CB  GLU A 444       7.493  18.320  39.630  1.00 21.58           C  
ATOM    173  CG  GLU A 444       7.527  18.222  41.146  1.00 21.66           C  
ATOM    174  CD  GLU A 444       7.964  19.509  41.823  1.00 24.47           C  
ATOM    175  OE1 GLU A 444       8.532  20.367  41.113  1.00 28.60           O  
ATOM    176  OE2 GLU A 444       7.763  19.668  43.051  1.00 23.09           O  
ATOM    177  N   GLN A 445       7.835  17.393  36.680  1.00 23.02           N  
ATOM    178  CA  GLN A 445       7.740  17.681  35.250  1.00 25.21           C  
ATOM    179  C   GLN A 445       7.095  16.544  34.465  1.00 24.59           C  
ATOM    180  O   GLN A 445       6.283  16.796  33.557  1.00 26.11           O  
ATOM    181  CB  GLN A 445       9.125  18.028  34.678  1.00 25.24           C  
ATOM    182  CG  GLN A 445       9.688  19.328  35.244  1.00 28.89           C  
ATOM    183  CD  GLN A 445      11.172  19.531  34.943  1.00 30.17           C  
ATOM    184  OE1 GLN A 445      11.766  20.538  35.351  1.00 39.60           O  
ATOM    185  NE2 GLN A 445      11.775  18.595  34.206  1.00 35.11           N  
ATOM    186  N   LEU A 446       7.394  15.310  34.843  1.00 23.02           N  
ATOM    187  CA  LEU A 446       6.928  14.144  34.132  1.00 22.58           C  
ATOM    188  C   LEU A 446       5.461  13.907  34.441  1.00 22.59           C  
ATOM    189  O   LEU A 446       4.646  13.597  33.544  1.00 23.12           O  
ATOM    190  CB  LEU A 446       7.742  12.909  34.520  1.00 22.79           C  
ATOM    191  CG  LEU A 446       7.338  11.629  33.796  1.00 22.20           C  
ATOM    192  CD1 LEU A 446       7.377  11.784  32.274  1.00 24.47           C  
ATOM    193  CD2 LEU A 446       8.200  10.465  34.263  1.00 24.91           C  
ATOM    194  N   PHE A 447       5.100  14.054  35.715  1.00 21.89           N  
ATOM    195  CA  PHE A 447       3.750  13.650  36.146  1.00 21.87           C  
ATOM    196  C   PHE A 447       2.771  14.800  36.399  1.00 22.52           C  
ATOM    197  O   PHE A 447       1.564  14.576  36.535  1.00 24.22           O  
ATOM    198  CB  PHE A 447       3.875  12.774  37.382  1.00 22.58           C  
ATOM    199  CG  PHE A 447       4.585  11.485  37.133  1.00 23.30           C  
ATOM    200  CD1 PHE A 447       4.082  10.567  36.203  1.00 26.02           C  
ATOM    201  CD2 PHE A 447       5.721  11.167  37.846  1.00 23.61           C  
ATOM    202  CE1 PHE A 447       4.713   9.361  35.990  1.00 27.74           C  
ATOM    203  CE2 PHE A 447       6.363   9.965  37.612  1.00 25.46           C  
ATOM    204  CZ  PHE A 447       5.865   9.065  36.679  1.00 25.89           C  
ATOM    205  N   GLY A 448       3.283  16.021  36.475  1.00 22.27           N  
ATOM    206  CA  GLY A 448       2.454  17.223  36.641  1.00 23.29           C  
ATOM    207  C   GLY A 448       1.890  17.434  38.026  1.00 23.46           C  
ATOM    208  O   GLY A 448       0.873  18.147  38.200  1.00 24.63           O  
ATOM    209  N   LEU A 449       2.523  16.796  39.017  1.00 23.37           N  
ATOM    210  CA  LEU A 449       2.142  16.928  40.428  1.00 23.53           C  
ATOM    211  C   LEU A 449       3.318  17.549  41.185  1.00 23.40           C  
ATOM    212  O   LEU A 449       4.482  17.119  41.002  1.00 22.74           O  
ATOM    213  CB  LEU A 449       1.779  15.556  41.044  1.00 23.39           C  
ATOM    214  CG  LEU A 449       0.646  14.714  40.412  1.00 24.26           C  
ATOM    215  CD1 LEU A 449       0.536  13.354  41.078  1.00 26.83           C  
ATOM    216  CD2 LEU A 449      -0.712  15.444  40.441  1.00 26.21           C  
ATOM    217  N   LYS A 450       3.024  18.553  42.019  1.00 23.65           N  
ATOM    218  CA  LYS A 450       4.052  19.168  42.838  1.00 23.85           C  
ATOM    219  C   LYS A 450       4.399  18.282  44.037  1.00 22.21           C  
ATOM    220  O   LYS A 450       3.519  17.601  44.594  1.00 22.86           O  
ATOM    221  CB  LYS A 450       3.604  20.551  43.298  1.00 24.98           C  
ATOM    222  CG  LYS A 450       3.747  21.591  42.211  1.00 28.97           C  
ATOM    223  CD  LYS A 450       3.071  22.886  42.620  1.00 35.30           C  
ATOM    224  CE  LYS A 450       3.348  23.978  41.589  1.00 38.09           C  
ATOM    225  NZ  LYS A 450       2.926  25.318  42.094  1.00 40.58           N  
ATOM    226  N   LYS A 451       5.666  18.306  44.452  1.00 21.25           N  
ATOM    227  CA  LYS A 451       6.090  17.553  45.618  1.00 21.30           C  
ATOM    228  C   LYS A 451       5.206  17.778  46.846  1.00 21.51           C  
ATOM    229  O   LYS A 451       4.838  16.845  47.548  1.00 21.40           O  
ATOM    230  CB  LYS A 451       7.576  17.881  45.893  1.00 21.46           C  
ATOM    231  CG  LYS A 451       8.139  17.303  47.142  1.00 25.53           C  
ATOM    232  CD  LYS A 451       9.611  17.649  47.264  1.00 28.07           C  
ATOM    233  CE  LYS A 451      10.144  17.039  48.530  1.00 31.85           C  
ATOM    234  NZ  LYS A 451      11.514  17.534  48.816  1.00 35.45           N  
ATOM    235  N   GLU A 452       4.865  19.035  47.103  1.00 21.47           N  
ATOM    236  CA  GLU A 452       4.110  19.355  48.310  1.00 22.18           C  
ATOM    237  C   GLU A 452       2.699  18.783  48.255  1.00 21.40           C  
ATOM    238  O   GLU A 452       2.043  18.584  49.289  1.00 23.01           O  
ATOM    239  CB  GLU A 452       4.081  20.864  48.533  1.00 22.90           C  
ATOM    240  CG  GLU A 452       3.529  21.646  47.359  1.00 28.02           C  
ATOM    241  CD  GLU A 452       4.610  22.169  46.406  1.00 31.41           C  
ATOM    242  OE1 GLU A 452       5.735  21.585  46.299  1.00 28.52           O  
ATOM    243  OE2 GLU A 452       4.319  23.213  45.767  1.00 35.15           O  
ATOM    244  N   ASN A 453       2.244  18.485  47.047  1.00 21.49           N  
ATOM    245  CA  ASN A 453       0.926  17.893  46.886  1.00 21.03           C  
ATOM    246  C   ASN A 453       0.872  16.370  47.062  1.00 20.29           C  
ATOM    247  O   ASN A 453      -0.222  15.802  47.241  1.00 20.71           O  
ATOM    248  CB  ASN A 453       0.358  18.338  45.537  1.00 23.22           C  
ATOM    249  CG  ASN A 453       0.066  19.849  45.509  1.00 24.58           C  
ATOM    250  OD1 ASN A 453       0.252  20.505  44.495  1.00 33.54           O  
ATOM    251  ND2 ASN A 453      -0.353  20.393  46.639  1.00 29.81           N  
ATOM    252  N   VAL A 454       2.039  15.720  47.067  1.00 19.45           N  
ATOM    253  CA  VAL A 454       2.069  14.261  47.193  1.00 19.88           C  
ATOM    254  C   VAL A 454       2.870  13.759  48.406  1.00 18.95           C  
ATOM    255  O   VAL A 454       2.714  12.612  48.852  1.00 18.88           O  
ATOM    256  CB  VAL A 454       2.578  13.567  45.891  1.00 21.00           C  
ATOM    257  CG1 VAL A 454       1.599  13.825  44.721  1.00 21.20           C  
ATOM    258  CG2 VAL A 454       4.006  14.000  45.546  1.00 21.71           C  
ATOM    259  N   LEU A 455       3.735  14.602  48.947  1.00 19.26           N  
ATOM    260  CA  LEU A 455       4.583  14.144  50.026  1.00 19.10           C  
ATOM    261  C   LEU A 455       3.761  13.622  51.190  1.00 18.77           C  
ATOM    262  O   LEU A 455       2.771  14.255  51.587  1.00 19.25           O  
ATOM    263  CB ALEU A 455       5.405  15.337  50.493  0.50 20.60           C  
ATOM    264  CB BLEU A 455       5.504  15.250  50.543  0.50 21.03           C  
ATOM    265  CG ALEU A 455       6.594  15.023  51.377  0.50 19.16           C  
ATOM    266  CG BLEU A 455       6.855  15.485  49.879  0.50 21.50           C  
ATOM    267  CD1ALEU A 455       7.722  14.327  50.626  0.50 19.02           C  
ATOM    268  CD1BLEU A 455       7.622  16.436  50.759  0.50 22.25           C  
ATOM    269  CD2ALEU A 455       7.093  16.339  51.953  0.50 20.90           C  
ATOM    270  CD2BLEU A 455       7.701  14.221  49.637  0.50 20.81           C  
ATOM    271  N   GLY A 456       4.154  12.474  51.736  1.00 17.63           N  
ATOM    272  CA  GLY A 456       3.460  11.894  52.856  1.00 18.48           C  
ATOM    273  C   GLY A 456       2.327  10.963  52.482  1.00 18.39           C  
ATOM    274  O   GLY A 456       1.842  10.222  53.325  1.00 20.82           O  
ATOM    275  N   ARG A 457       1.900  10.986  51.231  1.00 18.25           N  
ATOM    276  CA  ARG A 457       0.748  10.178  50.816  1.00 18.51           C  
ATOM    277  C   ARG A 457       1.190   8.806  50.322  1.00 18.19           C  
ATOM    278  O   ARG A 457       2.346   8.637  49.871  1.00 18.49           O  
ATOM    279  CB  ARG A 457      -0.041  10.895  49.731  1.00 18.13           C  
ATOM    280  CG  ARG A 457      -0.446  12.297  50.147  1.00 17.73           C  
ATOM    281  CD  ARG A 457      -1.208  13.002  49.062  1.00 17.42           C  
ATOM    282  NE  ARG A 457      -1.582  14.367  49.459  1.00 17.72           N  
ATOM    283  CZ  ARG A 457      -2.704  14.664  50.091  1.00 16.52           C  
ATOM    284  NH1 ARG A 457      -3.577  13.696  50.412  1.00 16.56           N  
ATOM    285  NH2 ARG A 457      -2.993  15.933  50.391  1.00 17.35           N  
ATOM    286  N   ARG A 458       0.273   7.843  50.399  1.00 18.87           N  
ATOM    287  CA  ARG A 458       0.596   6.554  49.812  1.00 19.26           C  
ATOM    288  C   ARG A 458       0.583   6.624  48.312  1.00 20.07           C  
ATOM    289  O   ARG A 458      -0.391   7.063  47.727  1.00 19.59           O  
ATOM    290  CB AARG A 458      -0.146   5.383  50.411  0.50 21.17           C  
ATOM    291  CB BARG A 458      -0.482   5.529  50.200  0.50 19.67           C  
ATOM    292  CG AARG A 458       0.770   4.761  51.436  0.50 22.04           C  
ATOM    293  CG BARG A 458      -0.537   5.208  51.675  0.50 18.97           C  
ATOM    294  CD AARG A 458       0.396   3.405  51.663  0.50 21.50           C  
ATOM    295  CD BARG A 458       0.632   4.286  52.140  0.50 11.95           C  
ATOM    296  NE AARG A 458      -0.309   3.337  52.940  0.50 21.97           N  
ATOM    297  NE BARG A 458       0.594   4.064  53.592  0.50 29.28           N  
ATOM    298  CZ AARG A 458      -1.522   3.811  53.212  0.50 29.24           C  
ATOM    299  CZ BARG A 458       0.066   3.002  54.187  0.50 29.75           C  
ATOM    300  NH1AARG A 458      -2.245   4.433  52.303  0.50 29.73           N  
ATOM    301  NH1BARG A 458      -0.469   2.020  53.466  0.50 33.88           N  
ATOM    302  NH2AARG A 458      -2.008   3.671  54.440  0.50 30.73           N  
ATOM    303  NH2BARG A 458       0.098   2.901  55.514  0.50 33.97           N  
ATOM    304  N   LEU A 459       1.662   6.182  47.674  1.00 18.28           N  
ATOM    305  CA  LEU A 459       1.726   6.201  46.216  1.00 18.75           C  
ATOM    306  C   LEU A 459       0.555   5.471  45.593  1.00 19.58           C  
ATOM    307  O   LEU A 459       0.011   5.927  44.580  1.00 19.48           O  
ATOM    308  CB  LEU A 459       3.043   5.566  45.702  1.00 18.84           C  
ATOM    309  CG  LEU A 459       3.211   5.668  44.181  1.00 19.12           C  
ATOM    310  CD1 LEU A 459       3.364   7.124  43.724  1.00 19.06           C  
ATOM    311  CD2 LEU A 459       4.457   4.913  43.731  1.00 20.41           C  
ATOM    312  N   LYS A 460       0.184   4.354  46.201  1.00 19.99           N  
ATOM    313  CA  LYS A 460      -0.845   3.503  45.629  1.00 22.53           C  
ATOM    314  C   LYS A 460      -2.208   4.188  45.649  1.00 21.49           C  
ATOM    315  O   LYS A 460      -3.140   3.710  44.972  1.00 23.46           O  
ATOM    316  CB  LYS A 460      -0.889   2.135  46.326  1.00 22.48           C  
ATOM    317  CG  LYS A 460      -1.242   2.146  47.778  1.00 26.85           C  
ATOM    318  CD  LYS A 460      -1.329   0.725  48.379  1.00 28.42           C  
ATOM    319  CE  LYS A 460      -1.559   0.796  49.887  1.00 36.81           C  
ATOM    320  NZ  LYS A 460      -1.490  -0.529  50.591  1.00 39.72           N  
ATOM    321  N   ASP A 461      -2.343   5.278  46.420  1.00 20.03           N  
ATOM    322  CA  ASP A 461      -3.615   6.041  46.440  1.00 19.72           C  
ATOM    323  C   ASP A 461      -3.742   6.965  45.256  1.00 20.17           C  
ATOM    324  O   ASP A 461      -4.819   7.508  44.999  1.00 19.93           O  
ATOM    325  CB  ASP A 461      -3.779   6.889  47.705  1.00 19.86           C  
ATOM    326  CG  ASP A 461      -4.120   6.090  48.937  1.00 18.44           C  
ATOM    327  OD1 ASP A 461      -4.621   4.949  48.849  1.00 23.56           O  
ATOM    328  OD2 ASP A 461      -3.902   6.638  50.047  1.00 19.21           O  
ATOM    329  N   LEU A 462      -2.683   7.147  44.499  1.00 19.94           N  
ATOM    330  CA  LEU A 462      -2.721   8.051  43.355  1.00 21.32           C  
ATOM    331  C   LEU A 462      -3.153   7.261  42.136  1.00 23.00           C  
ATOM    332  O   LEU A 462      -2.484   6.268  41.787  1.00 23.46           O  
ATOM    333  CB  LEU A 462      -1.350   8.723  43.110  1.00 21.03           C  
ATOM    334  CG  LEU A 462      -0.740   9.494  44.292  1.00 21.18           C  
ATOM    335  CD1 LEU A 462       0.538  10.228  43.861  1.00 24.87           C  
ATOM    336  CD2 LEU A 462      -1.750  10.480  44.917  1.00 26.28           C  
ATOM    337  N   PRO A 463      -4.281   7.683  41.501  1.00 24.95           N  
ATOM    338  CA  PRO A 463      -4.752   7.083  40.261  1.00 25.88           C  
ATOM    339  C   PRO A 463      -3.612   7.091  39.274  1.00 26.18           C  
ATOM    340  O   PRO A 463      -2.966   8.128  39.049  1.00 28.15           O  
ATOM    341  CB  PRO A 463      -5.862   8.035  39.804  1.00 25.67           C  
ATOM    342  CG  PRO A 463      -6.385   8.615  41.064  1.00 25.84           C  
ATOM    343  CD  PRO A 463      -5.153   8.800  41.920  1.00 24.63           C  
ATOM    344  N   ASP A 464      -3.348   5.914  38.747  1.00 26.84           N  
ATOM    345  CA  ASP A 464      -2.349   5.722  37.679  1.00 26.76           C  
ATOM    346  C   ASP A 464      -1.073   5.137  38.248  1.00 25.81           C  
ATOM    347  O   ASP A 464      -0.235   4.655  37.484  1.00 24.69           O  
ATOM    348  CB  ASP A 464      -1.971   7.034  36.924  1.00 27.50           C  
ATOM    349  CG  ASP A 464      -3.096   7.600  36.041  1.00 31.15           C  
ATOM    350  OD1 ASP A 464      -4.056   6.890  35.692  1.00 32.21           O  
ATOM    351  OD2 ASP A 464      -2.954   8.788  35.650  1.00 36.18           O  
ATOM    352  N   PHE A 465      -0.878   5.256  39.569  1.00 24.02           N  
ATOM    353  CA  PHE A 465       0.345   4.742  40.220  1.00 23.29           C  
ATOM    354  C   PHE A 465       0.107   3.492  41.028  1.00 24.05           C  
ATOM    355  O   PHE A 465       1.018   3.002  41.677  1.00 22.82           O  
ATOM    356  CB  PHE A 465       0.993   5.795  41.139  1.00 24.25           C  
ATOM    357  CG  PHE A 465       1.541   6.958  40.399  1.00 23.58           C  
ATOM    358  CD1 PHE A 465       2.841   6.941  39.909  1.00 26.60           C  
ATOM    359  CD2 PHE A 465       0.743   8.067  40.164  1.00 25.67           C  
ATOM    360  CE1 PHE A 465       3.341   8.027  39.221  1.00 29.03           C  
ATOM    361  CE2 PHE A 465       1.230   9.169  39.472  1.00 28.09           C  
ATOM    362  CZ  PHE A 465       2.539   9.136  38.992  1.00 26.28           C  
ATOM    363  N   GLU A 466      -1.105   2.964  40.969  1.00 23.61           N  
ATOM    364  CA  GLU A 466      -1.481   1.781  41.748  1.00 24.69           C  
ATOM    365  C   GLU A 466      -0.593   0.598  41.413  1.00 23.29           C  
ATOM    366  O   GLU A 466      -0.143  -0.115  42.308  1.00 23.81           O  
ATOM    367  CB  GLU A 466      -2.949   1.399  41.504  1.00 26.01           C  
ATOM    368  CG  GLU A 466      -3.977   2.485  41.826  1.00 29.48           C  
ATOM    369  CD  GLU A 466      -4.300   3.452  40.666  1.00 33.67           C  
ATOM    370  OE1 GLU A 466      -3.641   3.469  39.583  1.00 31.85           O  
ATOM    371  OE2 GLU A 466      -5.254   4.229  40.866  1.00 38.80           O  
ATOM    372  N   GLU A 467      -0.357   0.374  40.121  1.00 23.14           N  
ATOM    373  CA  GLU A 467       0.482  -0.743  39.702  1.00 22.93           C  
ATOM    374  C   GLU A 467       1.952  -0.582  40.099  1.00 22.44           C  
ATOM    375  O   GLU A 467       2.568  -1.511  40.635  1.00 22.84           O  
ATOM    376  CB  GLU A 467       0.383  -0.944  38.204  1.00 23.85           C  
ATOM    377  CG  GLU A 467       1.228  -2.088  37.694  1.00 26.61           C  
ATOM    378  CD  GLU A 467       0.902  -2.419  36.249  1.00 29.30           C  
ATOM    379  OE1 GLU A 467       0.951  -1.504  35.386  1.00 30.97           O  
ATOM    380  OE2 GLU A 467       0.572  -3.595  35.977  1.00 30.14           O  
ATOM    381  N   ILE A 468       2.512   0.595  39.827  1.00 21.66           N  
ATOM    382  CA  ILE A 468       3.885   0.889  40.274  1.00 21.98           C  
ATOM    383  C   ILE A 468       4.005   0.712  41.800  1.00 22.09           C  
ATOM    384  O   ILE A 468       4.991   0.151  42.288  1.00 21.87           O  
ATOM    385  CB  ILE A 468       4.325   2.292  39.832  1.00 22.18           C  
ATOM    386  CG1 ILE A 468       4.585   2.278  38.323  1.00 24.61           C  
ATOM    387  CG2 ILE A 468       5.585   2.725  40.561  1.00 24.50           C  
ATOM    388  CD1 ILE A 468       4.506   3.682  37.675  1.00 28.94           C  
ATOM    389  N   GLY A 469       2.976   1.147  42.522  1.00 22.38           N  
ATOM    390  CA  GLY A 469       2.949   1.013  43.984  1.00 22.74           C  
ATOM    391  C   GLY A 469       2.961  -0.450  44.377  1.00 23.03           C  
ATOM    392  O   GLY A 469       3.653  -0.839  45.308  1.00 23.80           O  
ATOM    393  N   SER A 470       2.197  -1.270  43.656  1.00 23.47           N  
ATOM    394  CA  SER A 470       2.166  -2.710  43.913  1.00 24.76           C  
ATOM    395  C   SER A 470       3.504  -3.402  43.627  1.00 24.38           C  
ATOM    396  O   SER A 470       3.951  -4.213  44.444  1.00 25.54           O  
ATOM    397  CB ASER A 470       1.038  -3.361  43.095  0.50 24.88           C  
ATOM    398  CB BSER A 470       1.004  -3.385  43.175  0.50 24.89           C  
ATOM    399  OG ASER A 470       0.800  -4.694  43.500  0.50 25.25           O  
ATOM    400  OG BSER A 470      -0.229  -2.953  43.720  0.50 26.12           O  
ATOM    401  N   VAL A 471       4.174  -3.047  42.520  1.00 23.55           N  
ATOM    402  CA  VAL A 471       5.495  -3.601  42.227  1.00 23.10           C  
ATOM    403  C   VAL A 471       6.500  -3.205  43.335  1.00 22.90           C  
ATOM    404  O   VAL A 471       7.315  -4.019  43.772  1.00 23.98           O  
ATOM    405  CB  VAL A 471       6.031  -3.161  40.840  1.00 23.53           C  
ATOM    406  CG1 VAL A 471       7.467  -3.638  40.624  1.00 22.77           C  
ATOM    407  CG2 VAL A 471       5.125  -3.711  39.727  1.00 23.39           C  
ATOM    408  N   ALA A 472       6.422  -1.960  43.814  1.00 23.03           N  
ATOM    409  CA  ALA A 472       7.344  -1.515  44.873  1.00 23.28           C  
ATOM    410  C   ALA A 472       7.137  -2.352  46.137  1.00 23.90           C  
ATOM    411  O   ALA A 472       8.096  -2.687  46.827  1.00 23.22           O  
ATOM    412  CB  ALA A 472       7.123  -0.010  45.166  1.00 23.17           C  
ATOM    413  N   GLU A 473       5.881  -2.683  46.446  1.00 24.97           N  
ATOM    414  CA  GLU A 473       5.568  -3.540  47.614  1.00 26.59           C  
ATOM    415  C   GLU A 473       6.224  -4.895  47.466  1.00 25.51           C  
ATOM    416  O   GLU A 473       6.801  -5.428  48.408  1.00 25.63           O  
ATOM    417  CB  GLU A 473       4.051  -3.757  47.769  1.00 27.37           C  
ATOM    418  CG  GLU A 473       3.260  -2.517  48.123  1.00 30.91           C  
ATOM    419  CD  GLU A 473       1.765  -2.776  48.417  1.00 31.77           C  
ATOM    420  OE1 GLU A 473       1.183  -3.724  47.882  1.00 36.64           O  
ATOM    421  OE2 GLU A 473       1.176  -1.989  49.195  1.00 39.79           O  
ATOM    422  N   SER A 474       6.092  -5.477  46.282  1.00 25.49           N  
ATOM    423  CA  SER A 474       6.706  -6.765  46.007  1.00 25.67           C  
ATOM    424  C   SER A 474       8.236  -6.741  46.106  1.00 25.33           C  
ATOM    425  O   SER A 474       8.852  -7.646  46.686  1.00 25.88           O  
ATOM    426  CB  SER A 474       6.257  -7.271  44.633  1.00 26.40           C  
ATOM    427  OG  SER A 474       6.740  -8.572  44.405  1.00 30.67           O  
ATOM    428  N   VAL A 475       8.851  -5.690  45.560  1.00 24.61           N  
ATOM    429  CA  VAL A 475      10.293  -5.480  45.652  1.00 24.64           C  
ATOM    430  C   VAL A 475      10.757  -5.369  47.109  1.00 24.91           C  
ATOM    431  O   VAL A 475      11.765  -5.949  47.505  1.00 24.96           O  
ATOM    432  CB  VAL A 475      10.677  -4.189  44.868  1.00 24.89           C  
ATOM    433  CG1 VAL A 475      12.081  -3.719  45.230  1.00 25.81           C  
ATOM    434  CG2 VAL A 475      10.504  -4.425  43.363  1.00 24.83           C  
ATOM    435  N   PHE A 476      10.024  -4.597  47.910  1.00 24.36           N  
ATOM    436  CA  PHE A 476      10.356  -4.454  49.315  1.00 24.81           C  
ATOM    437  C   PHE A 476      10.304  -5.810  50.033  1.00 25.58           C  
ATOM    438  O   PHE A 476      11.281  -6.206  50.681  1.00 25.41           O  
ATOM    439  CB  PHE A 476       9.411  -3.449  49.962  1.00 23.92           C  
ATOM    440  CG  PHE A 476       9.743  -3.130  51.392  1.00 23.32           C  
ATOM    441  CD1 PHE A 476      10.693  -2.163  51.713  1.00 24.90           C  
ATOM    442  CD2 PHE A 476       9.107  -3.807  52.428  1.00 25.70           C  
ATOM    443  CE1 PHE A 476      10.973  -1.871  53.061  1.00 25.18           C  
ATOM    444  CE2 PHE A 476       9.408  -3.529  53.771  1.00 25.42           C  
ATOM    445  CZ  PHE A 476      10.349  -2.571  54.082  1.00 25.25           C  
ATOM    446  N   GLU A 477       9.190  -6.529  49.881  1.00 25.89           N  
ATOM    447  CA  GLU A 477       9.031  -7.853  50.517  1.00 27.63           C  
ATOM    448  C   GLU A 477      10.095  -8.868  50.101  1.00 27.81           C  
ATOM    449  O   GLU A 477      10.497  -9.729  50.899  1.00 27.18           O  
ATOM    450  CB  GLU A 477       7.664  -8.426  50.178  1.00 28.15           C  
ATOM    451  CG  GLU A 477       6.502  -7.753  50.878  1.00 33.94           C  
ATOM    452  CD  GLU A 477       5.198  -8.511  50.661  1.00 40.66           C  
ATOM    453  OE1 GLU A 477       5.235  -9.762  50.619  1.00 44.08           O  
ATOM    454  OE2 GLU A 477       4.135  -7.863  50.520  1.00 44.21           O  
ATOM    455  N   ASN A 478      10.536  -8.801  48.851  1.00 27.36           N  
ATOM    456  CA  ASN A 478      11.560  -9.719  48.371  1.00 28.43           C  
ATOM    457  C   ASN A 478      13.005  -9.237  48.580  1.00 28.43           C  
ATOM    458  O   ASN A 478      13.954  -9.974  48.311  1.00 28.42           O  
ATOM    459  CB  ASN A 478      11.276 -10.101  46.906  1.00 29.10           C  
ATOM    460  CG  ASN A 478      10.030 -10.963  46.771  1.00 31.65           C  
ATOM    461  OD1 ASN A 478       9.970 -12.076  47.306  1.00 35.23           O  
ATOM    462  ND2 ASN A 478       9.028 -10.453  46.070  1.00 36.16           N  
ATOM    463  N   LYS A 479      13.164  -8.007  49.081  1.00 28.60           N  
ATOM    464  CA  LYS A 479      14.482  -7.410  49.377  1.00 29.73           C  
ATOM    465  C   LYS A 479      15.445  -7.418  48.185  1.00 30.50           C  
ATOM    466  O   LYS A 479      16.664  -7.454  48.376  1.00 31.45           O  
ATOM    467  CB  LYS A 479      15.190  -8.133  50.540  1.00 29.23           C  
ATOM    468  CG  LYS A 479      14.318  -8.656  51.640  1.00 28.36           C  
ATOM    469  CD  LYS A 479      15.235  -9.296  52.683  1.00 25.72           C  
ATOM    470  CE  LYS A 479      14.470 -10.117  53.657  1.00 25.16           C  
ATOM    471  NZ  LYS A 479      15.347 -10.517  54.804  1.00 20.89           N  
ATOM    472  N   GLU A 480      14.903  -7.411  46.971  1.00 30.41           N  
ATOM    473  CA  GLU A 480      15.723  -7.451  45.757  1.00 31.12           C  
ATOM    474  C   GLU A 480      15.284  -6.366  44.772  1.00 30.38           C  
ATOM    475  O   GLU A 480      14.088  -6.194  44.559  1.00 29.93           O  
ATOM    476  CB AGLU A 480      15.663  -8.831  45.092  0.50 31.54           C  
ATOM    477  CB BGLU A 480      15.568  -8.802  45.063  0.50 31.22           C  
ATOM    478  CG AGLU A 480      16.728  -9.817  45.582  0.50 33.80           C  
ATOM    479  CG BGLU A 480      16.125  -9.997  45.814  0.50 32.33           C  
ATOM    480  CD AGLU A 480      18.143  -9.422  45.176  0.50 35.76           C  
ATOM    481  CD BGLU A 480      16.128 -11.250  44.964  0.50 31.94           C  
ATOM    482  OE1AGLU A 480      18.446  -9.419  43.959  0.50 36.71           O  
ATOM    483  OE1BGLU A 480      15.504 -11.234  43.880  0.50 33.32           O  
ATOM    484  OE2AGLU A 480      18.956  -9.127  46.079  0.50 37.24           O  
ATOM    485  OE2BGLU A 480      16.754 -12.247  45.377  0.50 35.15           O  
ATOM    486  N   PRO A 481      16.250  -5.657  44.157  1.00 30.60           N  
ATOM    487  CA  PRO A 481      15.847  -4.677  43.159  1.00 29.99           C  
ATOM    488  C   PRO A 481      15.270  -5.302  41.892  1.00 29.92           C  
ATOM    489  O   PRO A 481      15.531  -6.479  41.586  1.00 29.94           O  
ATOM    490  CB  PRO A 481      17.141  -3.914  42.867  1.00 29.79           C  
ATOM    491  CG  PRO A 481      18.227  -4.904  43.172  1.00 30.92           C  
ATOM    492  CD  PRO A 481      17.712  -5.669  44.351  1.00 30.62           C  
ATOM    493  N   VAL A 482      14.467  -4.515  41.186  1.00 29.22           N  
ATOM    494  CA  VAL A 482      13.810  -4.938  39.964  1.00 29.43           C  
ATOM    495  C   VAL A 482      13.979  -3.820  38.937  1.00 29.10           C  
ATOM    496  O   VAL A 482      13.773  -2.648  39.233  1.00 27.49           O  
ATOM    497  CB  VAL A 482      12.303  -5.212  40.195  1.00 30.26           C  
ATOM    498  CG1 VAL A 482      11.533  -5.223  38.892  1.00 33.03           C  
ATOM    499  CG2 VAL A 482      12.101  -6.525  40.950  1.00 31.74           C  
ATOM    500  N   PHE A 483      14.351  -4.205  37.725  1.00 29.00           N  
ATOM    501  CA  PHE A 483      14.392  -3.277  36.614  1.00 29.44           C  
ATOM    502  C   PHE A 483      13.333  -3.684  35.606  1.00 29.30           C  
ATOM    503  O   PHE A 483      13.291  -4.839  35.144  1.00 29.63           O  
ATOM    504  CB  PHE A 483      15.798  -3.256  35.995  1.00 29.27           C  
ATOM    505  CG  PHE A 483      15.908  -2.401  34.759  1.00 30.90           C  
ATOM    506  CD1 PHE A 483      16.123  -1.024  34.862  1.00 32.50           C  
ATOM    507  CD2 PHE A 483      15.800  -2.969  33.493  1.00 32.30           C  
ATOM    508  CE1 PHE A 483      16.216  -0.226  33.705  1.00 31.74           C  
ATOM    509  CE2 PHE A 483      15.895  -2.180  32.333  1.00 32.35           C  
ATOM    510  CZ  PHE A 483      16.102  -0.812  32.447  1.00 30.75           C  
ATOM    511  N   LEU A 484      12.462  -2.745  35.267  1.00 29.46           N  
ATOM    512  CA  LEU A 484      11.500  -2.978  34.210  1.00 30.41           C  
ATOM    513  C   LEU A 484      11.832  -2.055  33.048  1.00 30.45           C  
ATOM    514  O   LEU A 484      12.161  -0.881  33.238  1.00 29.86           O  
ATOM    515  CB  LEU A 484      10.077  -2.716  34.695  1.00 30.17           C  
ATOM    516  CG  LEU A 484       9.511  -3.330  35.985  1.00 32.49           C  
ATOM    517  CD1 LEU A 484       8.155  -2.724  36.218  1.00 32.50           C  
ATOM    518  CD2 LEU A 484       9.409  -4.859  35.928  1.00 33.02           C  
ATOM    519  N   ASN A 485      11.788  -2.590  31.836  1.00 31.49           N  
ATOM    520  CA  ASN A 485      11.809  -1.715  30.679  1.00 32.07           C  
ATOM    521  C   ASN A 485      10.492  -1.783  29.919  1.00 32.25           C  
ATOM    522  O   ASN A 485       9.641  -2.645  30.192  1.00 31.76           O  
ATOM    523  CB  ASN A 485      13.021  -1.956  29.771  1.00 33.30           C  
ATOM    524  CG  ASN A 485      13.131  -3.386  29.302  1.00 34.37           C  
ATOM    525  OD1 ASN A 485      12.160  -4.141  29.321  1.00 36.70           O  
ATOM    526  ND2 ASN A 485      14.328  -3.772  28.883  1.00 38.81           N  
ATOM    527  N   PHE A 486      10.309  -0.841  29.005  1.00 31.84           N  
ATOM    528  CA  PHE A 486       9.078  -0.755  28.235  1.00 31.78           C  
ATOM    529  C   PHE A 486       7.850  -0.786  29.148  1.00 31.59           C  
ATOM    530  O   PHE A 486       6.906  -1.533  28.896  1.00 31.12           O  
ATOM    531  CB  PHE A 486       9.019  -1.871  27.169  1.00 32.00           C  
ATOM    532  CG  PHE A 486      10.109  -1.774  26.133  1.00 32.48           C  
ATOM    533  CD1 PHE A 486       9.946  -0.965  25.008  1.00 34.13           C  
ATOM    534  CD2 PHE A 486      11.300  -2.474  26.295  1.00 33.00           C  
ATOM    535  CE1 PHE A 486      10.952  -0.858  24.050  1.00 34.46           C  
ATOM    536  CE2 PHE A 486      12.320  -2.374  25.349  1.00 33.01           C  
ATOM    537  CZ  PHE A 486      12.146  -1.562  24.223  1.00 34.31           C  
ATOM    538  N   TYR A 487       7.882   0.006  30.227  1.00 30.71           N  
ATOM    539  CA  TYR A 487       6.672   0.262  31.018  1.00 30.75           C  
ATOM    540  C   TYR A 487       5.971   1.455  30.402  1.00 30.73           C  
ATOM    541  O   TYR A 487       6.507   2.551  30.388  1.00 29.49           O  
ATOM    542  CB  TYR A 487       6.967   0.534  32.511  1.00 30.69           C  
ATOM    543  CG  TYR A 487       5.700   0.601  33.371  1.00 30.31           C  
ATOM    544  CD1 TYR A 487       4.944   1.776  33.448  1.00 30.33           C  
ATOM    545  CD2 TYR A 487       5.244  -0.516  34.084  1.00 32.01           C  
ATOM    546  CE1 TYR A 487       3.764   1.843  34.218  1.00 28.56           C  
ATOM    547  CE2 TYR A 487       4.069  -0.457  34.860  1.00 31.51           C  
ATOM    548  CZ  TYR A 487       3.334   0.723  34.920  1.00 31.27           C  
ATOM    549  OH  TYR A 487       2.163   0.783  35.676  1.00 30.76           O  
ATOM    550  N   LYS A 488       4.776   1.247  29.865  1.00 31.44           N  
ATOM    551  CA  LYS A 488       4.103   2.340  29.182  1.00 33.31           C  
ATOM    552  C   LYS A 488       3.348   3.229  30.166  1.00 34.50           C  
ATOM    553  O   LYS A 488       2.582   2.743  31.012  1.00 35.47           O  
ATOM    554  CB  LYS A 488       3.166   1.820  28.087  1.00 33.30           C  
ATOM    555  CG  LYS A 488       2.812   2.872  27.050  1.00 34.20           C  
ATOM    556  CD  LYS A 488       1.770   2.344  26.067  1.00 37.00           C  
ATOM    557  CE  LYS A 488       1.041   3.482  25.365  1.00 40.42           C  
ATOM    558  NZ  LYS A 488       1.476   3.703  23.954  1.00 42.66           N  
ATOM    559  N   PHE A 489       3.579   4.531  30.045  1.00 35.82           N  
ATOM    560  CA  PHE A 489       2.907   5.528  30.861  1.00 37.14           C  
ATOM    561  C   PHE A 489       2.621   6.704  29.948  1.00 37.29           C  
ATOM    562  O   PHE A 489       3.533   7.283  29.356  1.00 37.29           O  
ATOM    563  CB  PHE A 489       3.787   5.956  32.047  1.00 38.09           C  
ATOM    564  CG  PHE A 489       3.011   6.276  33.307  1.00 39.49           C  
ATOM    565  CD1 PHE A 489       2.342   7.487  33.448  1.00 41.37           C  
ATOM    566  CD2 PHE A 489       2.949   5.361  34.353  1.00 41.33           C  
ATOM    567  CE1 PHE A 489       1.622   7.780  34.622  1.00 42.65           C  
ATOM    568  CE2 PHE A 489       2.234   5.650  35.523  1.00 41.44           C  
ATOM    569  CZ  PHE A 489       1.576   6.855  35.657  1.00 40.78           C  
ATOM    570  N   GLY A 490       1.342   7.031  29.799  1.00 37.30           N  
ATOM    571  CA  GLY A 490       0.933   8.053  28.849  1.00 37.65           C  
ATOM    572  C   GLY A 490       1.241   7.599  27.437  1.00 37.69           C  
ATOM    573  O   GLY A 490       0.869   6.494  27.040  1.00 38.44           O  
ATOM    574  N   GLU A 491       1.959   8.446  26.707  1.00 37.62           N  
ATOM    575  CA  GLU A 491       2.304   8.249  25.296  1.00 37.35           C  
ATOM    576  C   GLU A 491       3.679   7.577  25.058  1.00 35.91           C  
ATOM    577  O   GLU A 491       4.072   7.358  23.905  1.00 36.14           O  
ATOM    578  CB  GLU A 491       2.285   9.628  24.615  1.00 37.86           C  
ATOM    579  CG  GLU A 491       2.159   9.644  23.098  1.00 41.30           C  
ATOM    580  CD  GLU A 491       1.354  10.845  22.601  1.00 44.23           C  
ATOM    581  OE1 GLU A 491       0.763  11.553  23.453  1.00 45.35           O  
ATOM    582  OE2 GLU A 491       1.298  11.079  21.366  1.00 45.97           O  
ATOM    583  N   ARG A 492       4.411   7.258  26.126  1.00 34.23           N  
ATOM    584  CA  ARG A 492       5.793   6.760  25.967  1.00 32.03           C  
ATOM    585  C   ARG A 492       6.102   5.500  26.767  1.00 29.84           C  
ATOM    586  O   ARG A 492       5.363   5.134  27.690  1.00 30.26           O  
ATOM    587  CB  ARG A 492       6.823   7.851  26.310  1.00 32.47           C  
ATOM    588  CG  ARG A 492       6.647   9.163  25.566  1.00 32.90           C  
ATOM    589  CD  ARG A 492       7.943   9.977  25.525  1.00 34.59           C  
ATOM    590  NE  ARG A 492       8.467  10.348  26.847  1.00 35.73           N  
ATOM    591  CZ  ARG A 492       8.101  11.422  27.548  1.00 38.23           C  
ATOM    592  NH1 ARG A 492       7.169  12.254  27.089  1.00 39.89           N  
ATOM    593  NH2 ARG A 492       8.665  11.664  28.729  1.00 36.81           N  
ATOM    594  N   TYR A 493       7.209   4.848  26.402  1.00 27.95           N  
ATOM    595  CA  TYR A 493       7.762   3.742  27.170  1.00 26.01           C  
ATOM    596  C   TYR A 493       8.938   4.241  28.003  1.00 24.55           C  
ATOM    597  O   TYR A 493       9.768   5.036  27.539  1.00 23.94           O  
ATOM    598  CB  TYR A 493       8.213   2.591  26.258  1.00 25.64           C  
ATOM    599  CG  TYR A 493       7.065   1.770  25.701  1.00 26.25           C  
ATOM    600  CD1 TYR A 493       6.529   0.729  26.438  1.00 24.64           C  
ATOM    601  CD2 TYR A 493       6.551   2.028  24.445  1.00 26.57           C  
ATOM    602  CE1 TYR A 493       5.479  -0.042  25.967  1.00 28.47           C  
ATOM    603  CE2 TYR A 493       5.491   1.267  23.950  1.00 26.84           C  
ATOM    604  CZ  TYR A 493       4.965   0.233  24.724  1.00 26.75           C  
ATOM    605  OH  TYR A 493       3.920  -0.557  24.264  1.00 28.13           O  
ATOM    606  N   PHE A 494       8.984   3.720  29.218  1.00 25.13           N  
ATOM    607  CA  PHE A 494       9.991   4.074  30.213  1.00 23.92           C  
ATOM    608  C   PHE A 494      10.697   2.863  30.805  1.00 24.39           C  
ATOM    609  O   PHE A 494      10.095   1.779  30.926  1.00 24.23           O  
ATOM    610  CB  PHE A 494       9.326   4.858  31.355  1.00 24.88           C  
ATOM    611  CG  PHE A 494       8.773   6.169  30.932  1.00 24.49           C  
ATOM    612  CD1 PHE A 494       9.574   7.299  30.931  1.00 25.43           C  
ATOM    613  CD2 PHE A 494       7.443   6.272  30.502  1.00 25.40           C  
ATOM    614  CE1 PHE A 494       9.078   8.522  30.516  1.00 24.88           C  
ATOM    615  CE2 PHE A 494       6.940   7.482  30.062  1.00 25.27           C  
ATOM    616  CZ  PHE A 494       7.733   8.617  30.083  1.00 25.42           C  
ATOM    617  N   ASN A 495      11.953   3.088  31.218  1.00 23.20           N  
ATOM    618  CA  ASN A 495      12.661   2.213  32.148  1.00 23.44           C  
ATOM    619  C   ASN A 495      12.216   2.599  33.568  1.00 23.19           C  
ATOM    620  O   ASN A 495      12.146   3.774  33.913  1.00 22.62           O  
ATOM    621  CB  ASN A 495      14.160   2.477  32.121  1.00 24.03           C  
ATOM    622  CG  ASN A 495      14.835   2.139  30.814  1.00 25.77           C  
ATOM    623  OD1 ASN A 495      14.281   1.476  29.944  1.00 27.30           O  
ATOM    624  ND2 ASN A 495      16.086   2.593  30.689  1.00 25.79           N  
ATOM    625  N   ILE A 496      11.938   1.617  34.406  1.00 23.07           N  
ATOM    626  CA  ILE A 496      11.668   1.897  35.815  1.00 23.34           C  
ATOM    627  C   ILE A 496      12.518   0.972  36.687  1.00 23.88           C  
ATOM    628  O   ILE A 496      12.489  -0.252  36.525  1.00 24.07           O  
ATOM    629  CB  ILE A 496      10.171   1.771  36.160  1.00 22.77           C  
ATOM    630  CG1 ILE A 496       9.316   2.629  35.216  1.00 24.51           C  
ATOM    631  CG2 ILE A 496       9.912   2.133  37.632  1.00 22.72           C  
ATOM    632  CD1 ILE A 496       7.825   2.653  35.543  1.00 25.58           C  
ATOM    633  N   ARG A 497      13.289   1.548  37.610  1.00 23.07           N  
ATOM    634  CA  ARG A 497      14.059   0.722  38.542  1.00 23.39           C  
ATOM    635  C   ARG A 497      13.459   0.901  39.917  1.00 22.54           C  
ATOM    636  O   ARG A 497      13.087   2.005  40.305  1.00 21.40           O  
ATOM    637  CB AARG A 497      15.528   1.160  38.571  0.50 22.96           C  
ATOM    638  CB BARG A 497      15.555   1.058  38.558  0.50 23.10           C  
ATOM    639  CG AARG A 497      16.428   0.354  39.530  0.50 24.00           C  
ATOM    640  CG BARG A 497      16.413  -0.101  39.113  0.50 24.57           C  
ATOM    641  CD AARG A 497      17.904   0.732  39.361  0.50 26.05           C  
ATOM    642  CD BARG A 497      17.917   0.177  39.061  0.50 25.62           C  
ATOM    643  NE AARG A 497      18.155   2.135  39.705  0.50 30.01           N  
ATOM    644  NE BARG A 497      18.707  -1.017  39.381  0.50 30.66           N  
ATOM    645  CZ AARG A 497      18.926   2.963  39.002  0.50 32.12           C  
ATOM    646  CZ BARG A 497      19.162  -1.345  40.589  0.50 31.97           C  
ATOM    647  NH1AARG A 497      19.542   2.548  37.903  0.50 32.79           N  
ATOM    648  NH1BARG A 497      18.921  -0.577  41.649  0.50 32.36           N  
ATOM    649  NH2AARG A 497      19.098   4.213  39.404  0.50 32.57           N  
ATOM    650  NH2BARG A 497      19.867  -2.460  40.735  0.50 33.99           N  
ATOM    651  N   PHE A 498      13.375  -0.202  40.650  1.00 20.76           N  
ATOM    652  CA  PHE A 498      12.917  -0.215  42.033  1.00 20.46           C  
ATOM    653  C   PHE A 498      14.041  -0.748  42.895  1.00 21.37           C  
ATOM    654  O   PHE A 498      14.487  -1.899  42.722  1.00 21.86           O  
ATOM    655  CB  PHE A 498      11.727  -1.155  42.180  1.00 20.48           C  
ATOM    656  CG  PHE A 498      10.544  -0.813  41.326  1.00 19.64           C  
ATOM    657  CD1 PHE A 498      10.492  -1.138  39.972  1.00 20.76           C  
ATOM    658  CD2 PHE A 498       9.455  -0.205  41.902  1.00 21.44           C  
ATOM    659  CE1 PHE A 498       9.353  -0.842  39.217  1.00 20.19           C  
ATOM    660  CE2 PHE A 498       8.330   0.099  41.168  1.00 19.88           C  
ATOM    661  CZ  PHE A 498       8.258  -0.225  39.836  1.00 20.50           C  
ATOM    662  N   SER A 499      14.478   0.065  43.847  1.00 21.35           N  
ATOM    663  CA  SER A 499      15.623  -0.300  44.681  1.00 22.11           C  
ATOM    664  C   SER A 499      15.286  -0.220  46.169  1.00 21.46           C  
ATOM    665  O   SER A 499      15.175   0.872  46.704  1.00 21.58           O  
ATOM    666  CB  SER A 499      16.764   0.675  44.414  1.00 22.96           C  
ATOM    667  OG  SER A 499      17.079   0.745  43.019  1.00 28.14           O  
ATOM    668  N   PRO A 500      15.208  -1.380  46.854  1.00 21.16           N  
ATOM    669  CA  PRO A 500      15.001  -1.348  48.316  1.00 22.08           C  
ATOM    670  C   PRO A 500      16.246  -0.759  48.974  1.00 21.09           C  
ATOM    671  O   PRO A 500      17.363  -0.920  48.462  1.00 21.84           O  
ATOM    672  CB  PRO A 500      14.810  -2.817  48.685  1.00 22.81           C  
ATOM    673  CG  PRO A 500      15.485  -3.560  47.593  1.00 25.16           C  
ATOM    674  CD  PRO A 500      15.410  -2.750  46.349  1.00 22.30           C  
ATOM    675  N   PHE A 501      16.080  -0.052  50.085  1.00 20.89           N  
ATOM    676  CA  PHE A 501      17.269   0.450  50.790  1.00 20.73           C  
ATOM    677  C   PHE A 501      17.101   0.303  52.294  1.00 21.18           C  
ATOM    678  O   PHE A 501      15.973   0.176  52.773  1.00 20.19           O  
ATOM    679  CB  PHE A 501      17.528   1.917  50.431  1.00 22.66           C  
ATOM    680  CG  PHE A 501      16.417   2.855  50.873  1.00 21.29           C  
ATOM    681  CD1 PHE A 501      15.318   3.088  50.054  1.00 23.99           C  
ATOM    682  CD2 PHE A 501      16.470   3.497  52.117  1.00 23.85           C  
ATOM    683  CE1 PHE A 501      14.287   3.937  50.470  1.00 24.42           C  
ATOM    684  CE2 PHE A 501      15.457   4.354  52.531  1.00 26.54           C  
ATOM    685  CZ  PHE A 501      14.368   4.569  51.704  1.00 24.91           C  
ATOM    686  N   ARG A 502      18.240   0.270  52.991  1.00 20.90           N  
ATOM    687  CA  ARG A 502      18.270   0.223  54.454  1.00 21.89           C  
ATOM    688  C   ARG A 502      18.777   1.533  55.024  1.00 23.19           C  
ATOM    689  O   ARG A 502      19.543   2.246  54.386  1.00 24.20           O  
ATOM    690  CB  ARG A 502      19.169  -0.918  54.945  1.00 22.20           C  
ATOM    691  CG  ARG A 502      18.639  -2.302  54.639  1.00 22.29           C  
ATOM    692  CD  ARG A 502      19.543  -3.422  55.167  1.00 22.60           C  
ATOM    693  NE  ARG A 502      18.997  -4.703  54.714  1.00 22.35           N  
ATOM    694  CZ  ARG A 502      18.105  -5.432  55.382  1.00 21.84           C  
ATOM    695  NH1 ARG A 502      17.670  -5.089  56.586  1.00 20.27           N  
ATOM    696  NH2 ARG A 502      17.659  -6.544  54.822  1.00 22.10           N  
ATOM    697  N   ASN A 503      18.372   1.835  56.251  1.00 22.52           N  
ATOM    698  CA  ASN A 503      18.992   2.916  57.003  1.00 24.99           C  
ATOM    699  C   ASN A 503      20.354   2.448  57.515  1.00 25.70           C  
ATOM    700  O   ASN A 503      20.457   1.366  58.064  1.00 24.95           O  
ATOM    701  CB  ASN A 503      18.079   3.338  58.155  1.00 25.55           C  
ATOM    702  CG  ASN A 503      18.685   4.429  59.008  1.00 27.96           C  
ATOM    703  OD1 ASN A 503      19.536   4.169  59.856  1.00 29.13           O  
ATOM    704  ND2 ASN A 503      18.221   5.662  58.806  1.00 31.41           N  
ATOM    705  N   ALA A 504      21.404   3.257  57.364  1.00 26.90           N  
ATOM    706  CA  ALA A 504      22.751   2.814  57.730  1.00 28.65           C  
ATOM    707  C   ALA A 504      22.936   2.671  59.236  1.00 29.13           C  
ATOM    708  O   ALA A 504      23.694   1.824  59.684  1.00 30.96           O  
ATOM    709  CB  ALA A 504      23.815   3.757  57.145  1.00 29.36           C  
ATOM    710  N   LYS A 505      22.222   3.490  59.999  1.00 29.12           N  
ATOM    711  CA  LYS A 505      22.325   3.510  61.447  1.00 29.29           C  
ATOM    712  C   LYS A 505      21.533   2.388  62.120  1.00 28.30           C  
ATOM    713  O   LYS A 505      21.996   1.810  63.101  1.00 29.07           O  
ATOM    714  CB  LYS A 505      21.859   4.866  61.983  1.00 30.91           C  
ATOM    715  CG  LYS A 505      22.780   6.041  61.637  1.00 34.13           C  
ATOM    716  CD  LYS A 505      24.136   5.956  62.370  1.00 38.84           C  
ATOM    717  CE  LYS A 505      24.041   6.348  63.849  1.00 41.68           C  
ATOM    718  NZ  LYS A 505      23.909   7.827  64.039  1.00 44.02           N  
ATOM    719  N   THR A 506      20.336   2.090  61.615  1.00 24.94           N  
ATOM    720  CA  THR A 506      19.495   1.086  62.265  1.00 23.49           C  
ATOM    721  C   THR A 506      19.560  -0.260  61.555  1.00 22.86           C  
ATOM    722  O   THR A 506      19.126  -1.277  62.113  1.00 22.24           O  
ATOM    723  CB  THR A 506      18.031   1.495  62.252  1.00 23.74           C  
ATOM    724  OG1 THR A 506      17.584   1.506  60.901  1.00 21.51           O  
ATOM    725  CG2 THR A 506      17.813   2.875  62.858  1.00 24.26           C  
ATOM    726  N   GLN A 507      20.053  -0.257  60.316  1.00 21.54           N  
ATOM    727  CA  GLN A 507      20.087  -1.463  59.450  1.00 21.34           C  
ATOM    728  C   GLN A 507      18.702  -1.983  59.027  1.00 20.34           C  
ATOM    729  O   GLN A 507      18.606  -3.036  58.373  1.00 19.76           O  
ATOM    730  CB  GLN A 507      20.993  -2.573  60.018  1.00 22.34           C  
ATOM    731  CG  GLN A 507      22.483  -2.202  60.005  1.00 25.75           C  
ATOM    732  CD  GLN A 507      22.999  -1.856  58.613  1.00 31.29           C  
ATOM    733  OE1 GLN A 507      22.749  -2.576  57.639  1.00 33.40           O  
ATOM    734  NE2 GLN A 507      23.691  -0.725  58.506  1.00 34.40           N  
ATOM    735  N   LEU A 508      17.644  -1.221  59.309  1.00 18.59           N  
ATOM    736  CA  LEU A 508      16.312  -1.630  58.914  1.00 18.35           C  
ATOM    737  C   LEU A 508      16.057  -1.320  57.458  1.00 18.36           C  
ATOM    738  O   LEU A 508      16.495  -0.283  56.945  1.00 19.41           O  
ATOM    739  CB  LEU A 508      15.244  -0.917  59.743  1.00 17.76           C  
ATOM    740  CG  LEU A 508      15.271  -1.271  61.213  1.00 19.54           C  
ATOM    741  CD1 LEU A 508      14.353  -0.325  61.985  1.00 20.88           C  
ATOM    742  CD2 LEU A 508      14.797  -2.730  61.430  1.00 21.58           C  
ATOM    743  N   LEU A 509      15.332  -2.219  56.790  1.00 19.70           N  
ATOM    744  CA  LEU A 509      14.773  -1.931  55.471  1.00 20.86           C  
ATOM    745  C   LEU A 509      13.820  -0.771  55.600  1.00 22.70           C  
ATOM    746  O   LEU A 509      12.829  -0.886  56.332  1.00 23.10           O  
ATOM    747  CB  LEU A 509      14.045  -3.156  54.923  1.00 22.39           C  
ATOM    748  CG  LEU A 509      14.953  -4.098  54.150  1.00 25.63           C  
ATOM    749  CD1 LEU A 509      14.285  -5.478  53.944  1.00 27.13           C  
ATOM    750  CD2 LEU A 509      15.375  -3.487  52.807  1.00 26.33           C  
ATOM    751  N   GLU A 510      14.097   0.340  54.910  1.00 22.79           N  
ATOM    752  CA  GLU A 510      13.364   1.589  55.134  1.00 23.72           C  
ATOM    753  C   GLU A 510      12.497   2.059  53.950  1.00 23.35           C  
ATOM    754  O   GLU A 510      11.736   3.018  54.091  1.00 24.66           O  
ATOM    755  CB AGLU A 510      14.226   2.710  55.712  0.50 23.06           C  
ATOM    756  CB BGLU A 510      14.411   2.679  55.461  0.50 24.03           C  
ATOM    757  CG AGLU A 510      14.499   2.543  57.219  0.50 21.97           C  
ATOM    758  CG BGLU A 510      13.876   4.080  55.773  0.50 27.44           C  
ATOM    759  CD AGLU A 510      13.249   2.679  58.094  0.50 21.35           C  
ATOM    760  CD BGLU A 510      14.953   5.131  56.054  0.50 28.17           C  
ATOM    761  OE1AGLU A 510      12.268   3.312  57.659  0.50 22.53           O  
ATOM    762  OE1BGLU A 510      16.104   5.013  55.566  0.50 34.57           O  
ATOM    763  OE2AGLU A 510      13.253   2.136  59.217  0.50 16.46           O  
ATOM    764  OE2BGLU A 510      14.636   6.097  56.782  0.50 33.73           O  
ATOM    765  N   GLY A 511      12.562   1.373  52.816  1.00 22.37           N  
ATOM    766  CA  GLY A 511      11.668   1.744  51.719  1.00 21.74           C  
ATOM    767  C   GLY A 511      12.251   1.356  50.390  1.00 21.68           C  
ATOM    768  O   GLY A 511      13.088   0.471  50.308  1.00 21.04           O  
ATOM    769  N   VAL A 512      11.750   1.999  49.336  1.00 20.10           N  
ATOM    770  CA  VAL A 512      12.102   1.658  47.951  1.00 20.16           C  
ATOM    771  C   VAL A 512      12.245   2.972  47.162  1.00 20.31           C  
ATOM    772  O   VAL A 512      11.350   3.820  47.214  1.00 20.48           O  
ATOM    773  CB  VAL A 512      10.998   0.783  47.324  1.00 20.56           C  
ATOM    774  CG1 VAL A 512      11.271   0.565  45.829  1.00 20.91           C  
ATOM    775  CG2 VAL A 512      10.853  -0.569  48.052  1.00 21.47           C  
ATOM    776  N   ILE A 513      13.353   3.115  46.448  1.00 18.79           N  
ATOM    777  CA  ILE A 513      13.586   4.231  45.528  1.00 19.61           C  
ATOM    778  C   ILE A 513      13.158   3.781  44.129  1.00 19.00           C  
ATOM    779  O   ILE A 513      13.523   2.701  43.645  1.00 19.25           O  
ATOM    780  CB  ILE A 513      15.060   4.649  45.508  1.00 20.48           C  
ATOM    781  CG1 ILE A 513      15.520   5.057  46.909  1.00 22.93           C  
ATOM    782  CG2 ILE A 513      15.240   5.812  44.516  1.00 20.54           C  
ATOM    783  CD1 ILE A 513      17.037   4.893  47.144  1.00 27.08           C  
ATOM    784  N   ILE A 514      12.309   4.600  43.505  1.00 18.17           N  
ATOM    785  CA  ILE A 514      11.827   4.346  42.158  1.00 17.80           C  
ATOM    786  C   ILE A 514      12.413   5.415  41.224  1.00 18.43           C  
ATOM    787  O   ILE A 514      12.266   6.613  41.463  1.00 18.67           O  
ATOM    788  CB  ILE A 514      10.289   4.362  42.134  1.00 17.93           C  
ATOM    789  CG1 ILE A 514       9.743   3.412  43.211  1.00 19.09           C  
ATOM    790  CG2 ILE A 514       9.782   3.991  40.737  1.00 19.45           C  
ATOM    791  CD1 ILE A 514       8.206   3.549  43.352  1.00 20.54           C  
ATOM    792  N   THR A 515      13.100   4.959  40.179  1.00 19.38           N  
ATOM    793  CA  THR A 515      13.761   5.863  39.228  1.00 19.08           C  
ATOM    794  C   THR A 515      13.195   5.569  37.854  1.00 19.00           C  
ATOM    795  O   THR A 515      13.265   4.417  37.406  1.00 20.75           O  
ATOM    796  CB  THR A 515      15.311   5.628  39.201  1.00 19.95           C  
ATOM    797  OG1 THR A 515      15.795   5.694  40.536  1.00 21.57           O  
ATOM    798  CG2 THR A 515      16.022   6.734  38.369  1.00 19.99           C  
ATOM    799  N   ILE A 516      12.690   6.611  37.198  1.00 18.73           N  
ATOM    800  CA  ILE A 516      11.988   6.487  35.908  1.00 18.85           C  
ATOM    801  C   ILE A 516      12.765   7.270  34.859  1.00 19.34           C  
ATOM    802  O   ILE A 516      13.049   8.470  35.036  1.00 19.48           O  
ATOM    803  CB  ILE A 516      10.531   7.009  35.995  1.00 19.80           C  
ATOM    804  CG1 ILE A 516       9.807   6.213  37.078  1.00 22.26           C  
ATOM    805  CG2 ILE A 516       9.830   6.853  34.634  1.00 19.87           C  
ATOM    806  CD1 ILE A 516       8.443   6.677  37.395  1.00 26.83           C  
ATOM    807  N   ASP A 517      13.107   6.585  33.776  1.00 18.51           N  
ATOM    808  CA  ASP A 517      13.890   7.190  32.686  1.00 18.91           C  
ATOM    809  C   ASP A 517      13.272   6.871  31.343  1.00 20.42           C  
ATOM    810  O   ASP A 517      12.736   5.788  31.175  1.00 21.26           O  
ATOM    811  CB  ASP A 517      15.311   6.607  32.612  1.00 19.36           C  
ATOM    812  CG  ASP A 517      16.068   6.707  33.923  1.00 20.23           C  
ATOM    813  OD1 ASP A 517      16.139   7.826  34.464  1.00 19.37           O  
ATOM    814  OD2 ASP A 517      16.577   5.680  34.389  1.00 21.45           O  
ATOM    815  N   ASP A 518      13.382   7.810  30.401  1.00 21.10           N  
ATOM    816  CA  ASP A 518      13.012   7.508  29.013  1.00 22.01           C  
ATOM    817  C   ASP A 518      13.975   6.489  28.403  1.00 22.18           C  
ATOM    818  O   ASP A 518      15.104   6.267  28.870  1.00 22.48           O  
ATOM    819  CB  ASP A 518      12.953   8.785  28.157  1.00 23.09           C  
ATOM    820  CG  ASP A 518      11.573   9.384  28.127  1.00 25.85           C  
ATOM    821  OD1 ASP A 518      10.676   8.751  27.538  1.00 28.39           O  
ATOM    822  OD2 ASP A 518      11.362  10.467  28.713  1.00 27.01           O  
ATOM    823  OXT ASP A 518      13.618   5.872  27.379  1.00 23.66           O  
TER     824      ASP A 518                                                      
HETATM  825  O1  PG4 A 600       1.370  -0.848  52.832  1.00 39.40           O  
HETATM  826  C1  PG4 A 600       2.519  -0.451  52.063  1.00 39.03           C  
HETATM  827  C2  PG4 A 600       2.141  -0.506  50.592  1.00 37.68           C  
HETATM  828  O2  PG4 A 600       2.591   0.618  49.822  1.00 36.77           O  
HETATM  829  C3  PG4 A 600       2.598   0.357  48.412  1.00 35.35           C  
HETATM  830  C4  PG4 A 600       3.690   1.083  47.629  1.00 28.77           C  
HETATM  831  O3  PG4 A 600       5.065   0.882  48.002  1.00 37.59           O  
HETATM  832  C5  PG4 A 600       5.329   0.183  49.210  1.00 31.59           C  
HETATM  833  C6  PG4 A 600       6.806   0.104  49.564  1.00 29.71           C  
HETATM  834  O4  PG4 A 600       6.758  -0.607  50.800  1.00 29.39           O  
HETATM  835  C7  PG4 A 600       6.086  -1.852  50.654  1.00 25.82           C  
HETATM  836  C8  PG4 A 600       5.899  -2.526  52.004  1.00 32.54           C  
HETATM  837  O5  PG4 A 600       5.332  -3.832  51.789  1.00 36.25           O  
HETATM  838  O1  PG4 A 601      -3.330  14.572  36.813  1.00 60.15           O  
HETATM  839  C1  PG4 A 601      -4.311  15.270  36.042  1.00 60.53           C  
HETATM  840  C2  PG4 A 601      -5.629  14.511  36.078  1.00 60.67           C  
HETATM  841  O2  PG4 A 601      -5.443  13.168  35.633  1.00 61.41           O  
HETATM  842  C3  PG4 A 601      -6.043  12.909  34.358  1.00 61.27           C  
HETATM  843  C4  PG4 A 601      -7.482  12.413  34.509  1.00 60.61           C  
HETATM  844  O3  PG4 A 601      -8.279  12.908  33.429  1.00 60.98           O  
HETATM  845  C5  PG4 A 601      -8.996  14.095  33.782  1.00 60.31           C  
HETATM  846  C6  PG4 A 601      -9.159  15.014  32.577  1.00 60.70           C  
HETATM  847  O4  PG4 A 601     -10.347  14.693  31.844  1.00 59.65           O  
HETATM  848  C7  PG4 A 601     -10.121  14.526  30.441  1.00 60.07           C  
HETATM  849  C8  PG4 A 601      -9.380  13.223  30.135  1.00 59.45           C  
HETATM  850  O5  PG4 A 601     -10.163  12.110  30.574  1.00 59.59           O  
HETATM  851  O1  PG4 A 602      18.988  16.451  27.148  1.00 46.58           O  
HETATM  852  C1  PG4 A 602      17.862  15.686  27.593  1.00 44.83           C  
HETATM  853  C2  PG4 A 602      18.301  14.750  28.718  1.00 43.20           C  
HETATM  854  O2  PG4 A 602      18.288  13.387  28.280  1.00 41.96           O  
HETATM  855  C3  PG4 A 602      17.211  12.632  28.839  1.00 37.06           C  
HETATM  856  C4  PG4 A 602      16.889  11.456  27.919  1.00 36.30           C  
HETATM  857  O3  PG4 A 602      15.670  11.714  27.238  1.00 35.57           O  
HETATM  858  C5  PG4 A 602      15.439  10.785  26.184  1.00 36.65           C  
HETATM  859  C6  PG4 A 602      14.381  11.341  25.245  1.00 37.25           C  
HETATM  860  O4  PG4 A 602      13.180  11.600  25.971  1.00 39.33           O  
HETATM  861  C7  PG4 A 602      12.215  12.308  25.191  1.00 40.70           C  
HETATM  862  C8  PG4 A 602      11.121  12.869  26.092  1.00 40.79           C  
HETATM  863  O5  PG4 A 602      11.610  14.019  26.792  1.00 42.88           O  
HETATM  864  O1  PG4 A 603      12.402   1.173  28.208  1.00 34.07           O  
HETATM  865  C1  PG4 A 603      12.247   2.145  27.160  1.00 38.34           C  
HETATM  866  C2  PG4 A 603      12.932   1.671  25.881  1.00 40.24           C  
HETATM  867  O2  PG4 A 603      12.825   2.671  24.867  1.00 41.47           O  
HETATM  868  C3  PG4 A 603      13.429   2.260  23.629  1.00 43.11           C  
HETATM  869  C4  PG4 A 603      14.457   3.281  23.138  1.00 42.59           C  
HETATM  870  O3  PG4 A 603      15.465   2.620  22.368  1.00 45.05           O  
HETATM  871  C5  PG4 A 603      16.563   3.461  21.981  1.00 42.98           C  
HETATM  872  C6  PG4 A 603      17.865   2.952  22.608  1.00 42.85           C  
HETATM  873  O4  PG4 A 603      18.767   2.312  21.689  1.00 42.47           O  
HETATM  874  C7  PG4 A 603      19.683   1.451  22.387  1.00 40.98           C  
HETATM  875  C8  PG4 A 603      21.019   1.324  21.640  1.00 40.17           C  
HETATM  876  O5  PG4 A 603      22.165   1.227  22.516  1.00 32.32           O  
HETATM  877  C1  PGE A 604      -1.933  10.383  30.918  1.00 59.54           C  
HETATM  878  O1  PGE A 604      -0.658  11.000  30.686  1.00 60.13           O  
HETATM  879  C2  PGE A 604      -1.802   9.309  31.993  1.00 59.45           C  
HETATM  880  O2  PGE A 604      -1.662   8.020  31.390  1.00 58.77           O  
HETATM  881  C3  PGE A 604      -1.890   6.966  32.327  1.00 58.30           C  
HETATM  882  C4  PGE A 604      -0.925   5.812  32.071  1.00 58.00           C  
HETATM  883  O4  PGE A 604      -0.455   4.440  28.204  1.00 57.07           O  
HETATM  884  C6  PGE A 604      -0.978   3.502  29.153  1.00 57.00           C  
HETATM  885  C5  PGE A 604      -0.731   3.977  30.582  1.00 57.64           C  
HETATM  886  O3  PGE A 604      -1.035   5.368  30.715  1.00 57.72           O  
HETATM  887  C1  PEG A 605       2.705  10.917  32.747  1.00 59.14           C  
HETATM  888  O1  PEG A 605       1.421  10.363  33.049  1.00 58.94           O  
HETATM  889  C2  PEG A 605       2.722  11.352  31.287  1.00 59.60           C  
HETATM  890  O2  PEG A 605       3.788  10.686  30.612  1.00 59.74           O  
HETATM  891  C3  PEG A 605       4.436  11.553  29.683  1.00 59.21           C  
HETATM  892  C4  PEG A 605       4.378  10.918  28.301  1.00 59.26           C  
HETATM  893  O4  PEG A 605       3.227  11.414  27.610  1.00 58.97           O  
HETATM  894  O   HOH A   1      19.569  13.285  35.405  1.00 16.01           O  
HETATM  895  O   HOH A   2      15.715   3.235  41.754  1.00 19.51           O  
HETATM  896  O   HOH A   3       5.357   6.140  58.755  0.50 21.24           O  
HETATM  897  O   HOH A   4      15.398   2.894  60.584  1.00 21.55           O  
HETATM  898  O   HOH A   5      14.344  -4.485  58.338  1.00 21.66           O  
HETATM  899  O   HOH A   6       1.113   2.339  37.903  1.00 21.71           O  
HETATM  900  O   HOH A   7       0.990  16.113  50.239  1.00 21.92           O  
HETATM  901  O   HOH A   8       1.874   3.189  48.173  1.00 22.86           O  
HETATM  902  O   HOH A   9      16.363 -12.921  52.953  1.00 23.09           O  
HETATM  903  O   HOH A  10      17.903  -1.032  64.827  1.00 23.55           O  
HETATM  904  O   HOH A  11      15.234   3.645  35.496  1.00 24.18           O  
HETATM  905  O   HOH A  12      12.209  15.025  47.143  1.00 24.55           O  
HETATM  906  O   HOH A  13      18.508  15.909  32.135  1.00 27.00           O  
HETATM  907  O   HOH A  14      18.229  -4.148  61.806  1.00 27.26           O  
HETATM  908  O   HOH A  15      10.323   4.289  56.249  1.00 27.91           O  
HETATM  909  O   HOH A  16      12.004  -3.085  58.043  1.00 28.23           O  
HETATM  910  O   HOH A  17      14.930  16.797  39.469  1.00 29.01           O  
HETATM  911  O   HOH A  18      15.620  15.065  31.720  1.00 30.81           O  
HETATM  912  O   HOH A  19      10.405  18.379  43.744  1.00 31.59           O  
HETATM  913  O   HOH A  20      14.784  17.809  41.845  1.00 31.63           O  
HETATM  914  O   HOH A  21      10.632   4.723  59.481  1.00 33.60           O  
HETATM  915  O   HOH A  22      -3.944   3.141  50.960  1.00 34.01           O  
HETATM  916  O   HOH A  23       7.626  22.031  44.373  1.00 35.12           O  
HETATM  917  O   HOH A  24      10.820  15.027  33.456  1.00 35.94           O  
HETATM  918  O   HOH A  25       1.494   0.133  31.467  1.00 36.87           O  
HETATM  919  O   HOH A  26       2.982  -1.264  29.757  1.00 38.68           O  
HETATM  920  O   HOH A  27      15.210   5.378  58.929  1.00 38.93           O  
HETATM  921  O   HOH A  28      -2.422  10.435  39.633  1.00 38.96           O  
HETATM  922  O   HOH A  29      21.211   5.753  56.114  1.00 38.96           O  
HETATM  923  O   HOH A  30      20.444  -1.053  43.438  1.00 39.40           O  
HETATM  924  O   HOH A  31      17.340   9.803  46.450  1.00 39.44           O  
HETATM  925  O   HOH A  32      18.549  -2.146  46.373  1.00 39.59           O  
HETATM  926  O   HOH A  33       0.147  19.059  42.190  1.00 41.32           O  
HETATM  927  O   HOH A  34      16.331  -0.039  28.186  1.00 42.93           O  
HETATM  928  O   HOH A  35      16.433  -6.758  37.421  1.00 43.16           O  
HETATM  929  O   HOH A  36      13.172  17.591  45.759  1.00 43.31           O  
HETATM  930  O   HOH A  37      18.970   6.692  41.313  1.00 43.60           O  
HETATM  931  O   HOH A  38      13.568  17.129  30.815  1.00 45.94           O  
HETATM  932  O   HOH A  39      10.823  -5.445  31.922  1.00 46.28           O  
HETATM  933  O   HOH A  40       7.826  -3.990  31.964  1.00 46.47           O  
HETATM  934  O   HOH A  41       2.372  -6.929  45.696  1.00 46.65           O  
HETATM  935  O   HOH A  42       0.536  22.902  48.305  1.00 47.70           O  
HETATM  936  O   HOH A  43      14.274  -7.391  36.569  1.00 48.95           O  
HETATM  937  O   HOH A  44      -1.643  16.943  35.862  1.00 49.35           O  
HETATM  938  O   HOH A  45      -0.427  10.747  36.052  1.00 50.61           O  
HETATM  939  O   HOH A  46      23.391  -0.413  54.838  1.00 50.90           O  
HETATM  940  O   HOH A  47      14.318  20.099  36.640  1.00 51.62           O  
HETATM  941  O   HOH A  48      15.845  -0.319  25.801  1.00 52.04           O  
HETATM  942  O   HOH A  49       9.331  -8.244  42.175  1.00 52.22           O  
HETATM  943  O   HOH A  50      -1.526  20.081  39.579  1.00 55.14           O  
CONECT  825  826                                                                
CONECT  826  825  827                                                           
CONECT  827  826  828                                                           
CONECT  828  827  829                                                           
CONECT  829  828  830                                                           
CONECT  830  829  831                                                           
CONECT  831  830  832                                                           
CONECT  832  831  833                                                           
CONECT  833  832  834                                                           
CONECT  834  833  835                                                           
CONECT  835  834  836                                                           
CONECT  836  835  837                                                           
CONECT  837  836                                                                
CONECT  838  839                                                                
CONECT  839  838  840                                                           
CONECT  840  839  841                                                           
CONECT  841  840  842                                                           
CONECT  842  841  843                                                           
CONECT  843  842  844                                                           
CONECT  844  843  845                                                           
CONECT  845  844  846                                                           
CONECT  846  845  847                                                           
CONECT  847  846  848                                                           
CONECT  848  847  849                                                           
CONECT  849  848  850                                                           
CONECT  850  849                                                                
CONECT  851  852                                                                
CONECT  852  851  853                                                           
CONECT  853  852  854                                                           
CONECT  854  853  855                                                           
CONECT  855  854  856                                                           
CONECT  856  855  857                                                           
CONECT  857  856  858                                                           
CONECT  858  857  859                                                           
CONECT  859  858  860                                                           
CONECT  860  859  861                                                           
CONECT  861  860  862                                                           
CONECT  862  861  863                                                           
CONECT  863  862                                                                
CONECT  864  865                                                                
CONECT  865  864  866                                                           
CONECT  866  865  867                                                           
CONECT  867  866  868                                                           
CONECT  868  867  869                                                           
CONECT  869  868  870                                                           
CONECT  870  869  871                                                           
CONECT  871  870  872                                                           
CONECT  872  871  873                                                           
CONECT  873  872  874                                                           
CONECT  874  873  875                                                           
CONECT  875  874  876                                                           
CONECT  876  875                                                                
CONECT  877  878  879                                                           
CONECT  878  877                                                                
CONECT  879  877  880                                                           
CONECT  880  879  881                                                           
CONECT  881  880  882                                                           
CONECT  882  881  886                                                           
CONECT  883  884                                                                
CONECT  884  883  885                                                           
CONECT  885  884  886                                                           
CONECT  886  882  885                                                           
CONECT  887  888  889                                                           
CONECT  888  887                                                                
CONECT  889  887  890                                                           
CONECT  890  889  891                                                           
CONECT  891  890  892                                                           
CONECT  892  891  893                                                           
CONECT  893  892                                                                
MASTER      314    0    6    4    5    0   12    6  912    1   69    8          
END                                                                             
