# Supplementary material for: Theoretical study of ArcB and its dimerization, interaction with anaerobic metabolites, and activation of ArcA
Source: PeerJ. 2023 Oct 13;11:e16309. doi: 10.7717/peerj.16309 (PMC10578306; doi:10.7717/peerj.16309)
Supplement: Supplemental Information 2 [file peerj-11-16309-s002.zip › Supplementary Files/PAS domain PDB files/PAS domain ArcB/3cwf extracytoplasmic PAS like.pdb]

HEADER    TRANSFERASE                             21-APR-08   3CWF              
TITLE     CRYSTAL STRUCTURE OF PAS DOMAIN OF TWO-COMPONENT SENSOR HISTIDINE     
TITLE    2 KINASE                                                               
COMPND    MOL_ID: 1;                                                            
COMPND   2 MOLECULE: ALKALINE PHOSPHATASE SYNTHESIS SENSOR PROTEIN PHOR;        
COMPND   3 CHAIN: A, B;                                                         
COMPND   4 FRAGMENT: PAS DOMAIN: RESIDUES 32-150;                               
COMPND   5 EC: 2.7.13.3;                                                        
COMPND   6 ENGINEERED: YES                                                      
SOURCE    MOL_ID: 1;                                                            
SOURCE   2 ORGANISM_SCIENTIFIC: BACILLUS SUBTILIS SUBSP. SUBTILIS;              
SOURCE   3 ORGANISM_TAXID: 224308;                                              
SOURCE   4 STRAIN: 168;                                                         
SOURCE   5 GENE: PHOR, BSU29100;                                                
SOURCE   6 EXPRESSION_SYSTEM: ESCHERICHIA COLI;                                 
SOURCE   7 EXPRESSION_SYSTEM_TAXID: 562;                                        
SOURCE   8 EXPRESSION_SYSTEM_STRAIN: BL21(DE3) DERIVATIVE;                      
SOURCE   9 EXPRESSION_SYSTEM_VECTOR_TYPE: PLASMID;                              
SOURCE  10 EXPRESSION_SYSTEM_PLASMID: PMCSG7                                    
KEYWDS    BACILLUS SUBTILIS, PAS DOMAIN, ALKALINE PHOSPHATASE SYNTHESIS SENSOR  
KEYWDS   2 PROTEIN PHOR, STRUCTURAL GENOMICS, PSI-2, PROTEIN STRUCTURE          
KEYWDS   3 INITIATIVE, MIDWEST CENTER FOR STRUCTURAL GENOMICS, MCSG, KINASE,    
KEYWDS   4 MEMBRANE, PHOSPHATE TRANSPORT, PHOSPHOPROTEIN, TRANSFERASE,          
KEYWDS   5 TRANSMEMBRANE, TRANSPORT, TWO-COMPONENT REGULATORY SYSTEM            
EXPDTA    X-RAY DIFFRACTION                                                     
AUTHOR    C.CHANG,C.TESAR,M.GU,A.JOACHIMIAK,MIDWEST CENTER FOR STRUCTURAL       
AUTHOR   2 GENOMICS (MCSG)                                                      
REVDAT   4   13-JUL-11 3CWF    1       VERSN                                    
REVDAT   3   16-FEB-10 3CWF    1       JRNL                                     
REVDAT   2   24-FEB-09 3CWF    1       VERSN                                    
REVDAT   1   06-MAY-08 3CWF    0                                                
JRNL        AUTH   C.CHANG,C.TESAR,M.GU,G.BABNIGG,A.JOACHIMIAK,P.R.POKKULURI,   
JRNL        AUTH 2 H.SZURMANT,M.SCHIFFER                                        
JRNL        TITL   EXTRACYTOPLASMIC PAS-LIKE DOMAINS ARE COMMON IN SIGNAL       
JRNL        TITL 2 TRANSDUCTION PROTEINS.                                       
JRNL        REF    J.BACTERIOL.                  V. 192  1156 2010              
JRNL        REFN                   ISSN 0021-9193                               
JRNL        PMID   20008068                                                     
JRNL        DOI    10.1128/JB.01508-09                                          
REMARK   2                                                                      
REMARK   2 RESOLUTION.    2.20 ANGSTROMS.                                       
REMARK   3                                                                      
REMARK   3 REFINEMENT.                                                          
REMARK   3   PROGRAM     : REFMAC 5.2.0019                                      
REMARK   3   AUTHORS     : MURSHUDOV,VAGIN,DODSON                               
REMARK   3                                                                      
REMARK   3    REFINEMENT TARGET : MAXIMUM LIKELIHOOD                            
REMARK   3                                                                      
REMARK   3  DATA USED IN REFINEMENT.                                            
REMARK   3   RESOLUTION RANGE HIGH (ANGSTROMS) : 2.20                           
REMARK   3   RESOLUTION RANGE LOW  (ANGSTROMS) : 33.69                          
REMARK   3   DATA CUTOFF            (SIGMA(F)) : NULL                           
REMARK   3   COMPLETENESS FOR RANGE        (%) : 99.5                           
REMARK   3   NUMBER OF REFLECTIONS             : 14546                          
REMARK   3                                                                      
REMARK   3  FIT TO DATA USED IN REFINEMENT.                                     
REMARK   3   CROSS-VALIDATION METHOD          : THROUGHOUT                      
REMARK   3   FREE R VALUE TEST SET SELECTION  : RANDOM                          
REMARK   3   R VALUE     (WORKING + TEST SET) : 0.197                           
REMARK   3   R VALUE            (WORKING SET) : 0.194                           
REMARK   3   FREE R VALUE                     : 0.244                           
REMARK   3   FREE R VALUE TEST SET SIZE   (%) : 5.000                           
REMARK   3   FREE R VALUE TEST SET COUNT      : 762                             
REMARK   3                                                                      
REMARK   3  FIT IN THE HIGHEST RESOLUTION BIN.                                  
REMARK   3   TOTAL NUMBER OF BINS USED           : 20                           
REMARK   3   BIN RESOLUTION RANGE HIGH       (A) : 2.20                         
REMARK   3   BIN RESOLUTION RANGE LOW        (A) : 2.26                         
REMARK   3   REFLECTION IN BIN     (WORKING SET) : 1018                         
REMARK   3   BIN COMPLETENESS (WORKING+TEST) (%) : 97.10                        
REMARK   3   BIN R VALUE           (WORKING SET) : 0.2280                       
REMARK   3   BIN FREE R VALUE SET COUNT          : 55                           
REMARK   3   BIN FREE R VALUE                    : 0.3780                       
REMARK   3                                                                      
REMARK   3  NUMBER OF NON-HYDROGEN ATOMS USED IN REFINEMENT.                    
REMARK   3   PROTEIN ATOMS            : 1583                                    
REMARK   3   NUCLEIC ACID ATOMS       : 0                                       
REMARK   3   HETEROGEN ATOMS          : 38                                      
REMARK   3   SOLVENT ATOMS            : 149                                     
REMARK   3                                                                      
REMARK   3  B VALUES.                                                           
REMARK   3   B VALUE TYPE : LIKELY RESIDUAL                                     
REMARK   3   FROM WILSON PLOT           (A**2) : 42.10                          
REMARK   3   MEAN B VALUE      (OVERALL, A**2) : 40.01                          
REMARK   3   OVERALL ANISOTROPIC B VALUE.                                       
REMARK   3    B11 (A**2) : 0.00000                                              
REMARK   3    B22 (A**2) : 0.79000                                              
REMARK   3    B33 (A**2) : -0.79000                                             
REMARK   3    B12 (A**2) : 0.00000                                              
REMARK   3    B13 (A**2) : 0.00000                                              
REMARK   3    B23 (A**2) : 0.00000                                              
REMARK   3                                                                      
REMARK   3  ESTIMATED OVERALL COORDINATE ERROR.                                 
REMARK   3   ESU BASED ON R VALUE                            (A): 0.216         
REMARK   3   ESU BASED ON FREE R VALUE                       (A): 0.193         
REMARK   3   ESU BASED ON MAXIMUM LIKELIHOOD                 (A): 0.142         
REMARK   3   ESU FOR B VALUES BASED ON MAXIMUM LIKELIHOOD (A**2): 10.729        
REMARK   3                                                                      
REMARK   3 CORRELATION COEFFICIENTS.                                            
REMARK   3   CORRELATION COEFFICIENT FO-FC      : 0.950                         
REMARK   3   CORRELATION COEFFICIENT FO-FC FREE : 0.928                         
REMARK   3                                                                      
REMARK   3  RMS DEVIATIONS FROM IDEAL VALUES        COUNT    RMS    WEIGHT      
REMARK   3   BOND LENGTHS REFINED ATOMS        (A):  1664 ; 0.015 ; 0.021       
REMARK   3   BOND LENGTHS OTHERS               (A):  NULL ;  NULL ;  NULL       
REMARK   3   BOND ANGLES REFINED ATOMS   (DEGREES):  2238 ; 1.488 ; 1.991       
REMARK   3   BOND ANGLES OTHERS          (DEGREES):  NULL ;  NULL ;  NULL       
REMARK   3   TORSION ANGLES, PERIOD 1    (DEGREES):   220 ; 6.080 ; 5.000       
REMARK   3   TORSION ANGLES, PERIOD 2    (DEGREES):    69 ;38.459 ;26.522       
REMARK   3   TORSION ANGLES, PERIOD 3    (DEGREES):   292 ;15.286 ;15.000       
REMARK   3   TORSION ANGLES, PERIOD 4    (DEGREES):     5 ;18.898 ;15.000       
REMARK   3   CHIRAL-CENTER RESTRAINTS       (A**3):   254 ; 0.098 ; 0.200       
REMARK   3   GENERAL PLANES REFINED ATOMS      (A):  1205 ; 0.005 ; 0.020       
REMARK   3   GENERAL PLANES OTHERS             (A):  NULL ;  NULL ;  NULL       
REMARK   3   NON-BONDED CONTACTS REFINED ATOMS (A):   732 ; 0.201 ; 0.200       
REMARK   3   NON-BONDED CONTACTS OTHERS        (A):  NULL ;  NULL ;  NULL       
REMARK   3   NON-BONDED TORSION REFINED ATOMS  (A):  1141 ; 0.292 ; 0.200       
REMARK   3   NON-BONDED TORSION OTHERS         (A):  NULL ;  NULL ;  NULL       
REMARK   3   H-BOND (X...Y) REFINED ATOMS      (A):   126 ; 0.168 ; 0.200       
REMARK   3   H-BOND (X...Y) OTHERS             (A):  NULL ;  NULL ;  NULL       
REMARK   3   POTENTIAL METAL-ION REFINED ATOMS (A):  NULL ;  NULL ;  NULL       
REMARK   3   POTENTIAL METAL-ION OTHERS        (A):  NULL ;  NULL ;  NULL       
REMARK   3   SYMMETRY VDW REFINED ATOMS        (A):    40 ; 0.244 ; 0.200       
REMARK   3   SYMMETRY VDW OTHERS               (A):  NULL ;  NULL ;  NULL       
REMARK   3   SYMMETRY H-BOND REFINED ATOMS     (A):     7 ; 0.170 ; 0.200       
REMARK   3   SYMMETRY H-BOND OTHERS            (A):  NULL ;  NULL ;  NULL       
REMARK   3   SYMMETRY METAL-ION REFINED ATOMS  (A):  NULL ;  NULL ;  NULL       
REMARK   3   SYMMETRY METAL-ION OTHERS         (A):  NULL ;  NULL ;  NULL       
REMARK   3                                                                      
REMARK   3  ISOTROPIC THERMAL FACTOR RESTRAINTS.     COUNT   RMS    WEIGHT      
REMARK   3   MAIN-CHAIN BOND REFINED ATOMS  (A**2):  1096 ; 0.849 ; 1.500       
REMARK   3   MAIN-CHAIN BOND OTHER ATOMS    (A**2):  NULL ;  NULL ;  NULL       
REMARK   3   MAIN-CHAIN ANGLE REFINED ATOMS (A**2):  1688 ; 1.475 ; 2.000       
REMARK   3   SIDE-CHAIN BOND REFINED ATOMS  (A**2):   621 ; 2.219 ; 3.000       
REMARK   3   SIDE-CHAIN ANGLE REFINED ATOMS (A**2):   549 ; 3.395 ; 4.500       
REMARK   3                                                                      
REMARK   3 ANISOTROPIC THERMAL FACTOR RESTRAINTS.    COUNT   RMS   WEIGHT       
REMARK   3   RIGID-BOND RESTRAINTS          (A**2):  NULL ;  NULL ;  NULL       
REMARK   3   SPHERICITY; FREE ATOMS         (A**2):  NULL ;  NULL ;  NULL       
REMARK   3   SPHERICITY; BONDED ATOMS       (A**2):  NULL ;  NULL ;  NULL       
REMARK   3                                                                      
REMARK   3  NCS RESTRAINTS STATISTICS                                           
REMARK   3   NUMBER OF DIFFERENT NCS GROUPS : NULL                              
REMARK   3                                                                      
REMARK   3  TLS DETAILS                                                         
REMARK   3   NUMBER OF TLS GROUPS  : 8                                          
REMARK   3                                                                      
REMARK   3   TLS GROUP : 1                                                      
REMARK   3    NUMBER OF COMPONENTS GROUP : 1                                    
REMARK   3    COMPONENTS        C SSSEQI   TO  C SSSEQI                         
REMARK   3    RESIDUE RANGE :   A    33        A    58                          
REMARK   3    ORIGIN FOR THE GROUP (A):  21.4729  38.6915  63.2516              
REMARK   3    T TENSOR                                                          
REMARK   3      T11:  -0.0607 T22:  -0.0642                                     
REMARK   3      T33:  -0.0596 T12:   0.0319                                     
REMARK   3      T13:   0.0532 T23:  -0.0470                                     
REMARK   3    L TENSOR                                                          
REMARK   3      L11:   6.6265 L22:   7.7335                                     
REMARK   3      L33:   7.5399 L12:  -3.5818                                     
REMARK   3      L13:   0.3173 L23:  -0.1250                                     
REMARK   3    S TENSOR                                                          
REMARK   3      S11:   0.0357 S12:   0.2808 S13:   0.0176                       
REMARK   3      S21:  -0.0120 S22:   0.0257 S23:  -0.7392                       
REMARK   3      S31:   0.4220 S32:   0.9440 S33:  -0.0614                       
REMARK   3                                                                      
REMARK   3   TLS GROUP : 2                                                      
REMARK   3    NUMBER OF COMPONENTS GROUP : 1                                    
REMARK   3    COMPONENTS        C SSSEQI   TO  C SSSEQI                         
REMARK   3    RESIDUE RANGE :   A    59        A    75                          
REMARK   3    ORIGIN FOR THE GROUP (A):   6.9011  35.5815  59.3337              
REMARK   3    T TENSOR                                                          
REMARK   3      T11:  -0.0486 T22:   0.0830                                     
REMARK   3      T33:  -0.1055 T12:  -0.0697                                     
REMARK   3      T13:   0.0021 T23:  -0.1849                                     
REMARK   3    L TENSOR                                                          
REMARK   3      L11:   9.9449 L22:  18.1789                                     
REMARK   3      L33:   4.5686 L12:  -8.6875                                     
REMARK   3      L13:   0.3611 L23:  -2.3734                                     
REMARK   3    S TENSOR                                                          
REMARK   3      S11:   0.0764 S12:   0.3011 S13:  -0.4935                       
REMARK   3      S21:  -0.4235 S22:  -0.3271 S23:   0.6010                       
REMARK   3      S31:   0.3474 S32:  -0.5892 S33:   0.2508                       
REMARK   3                                                                      
REMARK   3   TLS GROUP : 3                                                      
REMARK   3    NUMBER OF COMPONENTS GROUP : 2                                    
REMARK   3    COMPONENTS        C SSSEQI   TO  C SSSEQI                         
REMARK   3    RESIDUE RANGE :   A    76        A    92                          
REMARK   3    RESIDUE RANGE :   A   118        A   141                          
REMARK   3    ORIGIN FOR THE GROUP (A):  12.2059  44.0605  66.2621              
REMARK   3    T TENSOR                                                          
REMARK   3      T11:  -0.1146 T22:  -0.0960                                     
REMARK   3      T33:  -0.1889 T12:   0.0001                                     
REMARK   3      T13:   0.0027 T23:  -0.0407                                     
REMARK   3    L TENSOR                                                          
REMARK   3      L11:   7.3285 L22:   4.2072                                     
REMARK   3      L33:   4.8663 L12:  -0.8399                                     
REMARK   3      L13:  -0.4636 L23:   1.0567                                     
REMARK   3    S TENSOR                                                          
REMARK   3      S11:  -0.0927 S12:   0.0791 S13:  -0.0292                       
REMARK   3      S21:  -0.2630 S22:   0.1375 S23:  -0.1274                       
REMARK   3      S31:   0.0256 S32:  -0.0649 S33:  -0.0449                       
REMARK   3                                                                      
REMARK   3   TLS GROUP : 4                                                      
REMARK   3    NUMBER OF COMPONENTS GROUP : 1                                    
REMARK   3    COMPONENTS        C SSSEQI   TO  C SSSEQI                         
REMARK   3    RESIDUE RANGE :   A    93        A   116                          
REMARK   3    ORIGIN FOR THE GROUP (A):  13.9565  46.0653  73.4082              
REMARK   3    T TENSOR                                                          
REMARK   3      T11:  -0.0746 T22:  -0.0315                                     
REMARK   3      T33:  -0.0867 T12:   0.0056                                     
REMARK   3      T13:  -0.0174 T23:  -0.0132                                     
REMARK   3    L TENSOR                                                          
REMARK   3      L11:   8.7564 L22:   5.1357                                     
REMARK   3      L33:   1.7304 L12:   4.0711                                     
REMARK   3      L13:  -1.0115 L23:  -0.2006                                     
REMARK   3    S TENSOR                                                          
REMARK   3      S11:   0.0363 S12:  -0.4184 S13:   0.1031                       
REMARK   3      S21:   0.2476 S22:  -0.0321 S23:  -0.1971                       
REMARK   3      S31:   0.1010 S32:   0.1403 S33:  -0.0042                       
REMARK   3                                                                      
REMARK   3   TLS GROUP : 5                                                      
REMARK   3    NUMBER OF COMPONENTS GROUP : 1                                    
REMARK   3    COMPONENTS        C SSSEQI   TO  C SSSEQI                         
REMARK   3    RESIDUE RANGE :   B    33        B    58                          
REMARK   3    ORIGIN FOR THE GROUP (A):  18.6165  30.8806  50.6445              
REMARK   3    T TENSOR                                                          
REMARK   3      T11:  -0.1287 T22:  -0.0915                                     
REMARK   3      T33:  -0.1205 T12:   0.0495                                     
REMARK   3      T13:   0.0057 T23:  -0.0734                                     
REMARK   3    L TENSOR                                                          
REMARK   3      L11:   7.6871 L22:   9.2828                                     
REMARK   3      L33:   6.5060 L12:   3.8589                                     
REMARK   3      L13:  -4.9456 L23:  -2.5539                                     
REMARK   3    S TENSOR                                                          
REMARK   3      S11:   0.0376 S12:   0.0727 S13:   0.5457                       
REMARK   3      S21:   0.1288 S22:  -0.0180 S23:   0.6572                       
REMARK   3      S31:  -0.0790 S32:  -0.4332 S33:  -0.0197                       
REMARK   3                                                                      
REMARK   3   TLS GROUP : 6                                                      
REMARK   3    NUMBER OF COMPONENTS GROUP : 1                                    
REMARK   3    COMPONENTS        C SSSEQI   TO  C SSSEQI                         
REMARK   3    RESIDUE RANGE :   B    59        B    75                          
REMARK   3    ORIGIN FOR THE GROUP (A):  33.3190  35.3079  54.3627              
REMARK   3    T TENSOR                                                          
REMARK   3      T11:  -0.0358 T22:  -0.0952                                     
REMARK   3      T33:   0.0326 T12:  -0.0349                                     
REMARK   3      T13:  -0.0691 T23:  -0.1647                                     
REMARK   3    L TENSOR                                                          
REMARK   3      L11:   9.2982 L22:   7.1840                                     
REMARK   3      L33:  15.5475 L12:  -0.2409                                     
REMARK   3      L13:  -8.2328 L23:  -4.4865                                     
REMARK   3    S TENSOR                                                          
REMARK   3      S11:   0.0049 S12:  -0.5394 S13:   0.4836                       
REMARK   3      S21:   0.7008 S22:   0.2207 S23:  -0.9183                       
REMARK   3      S31:  -1.0805 S32:   0.4370 S33:  -0.2255                       
REMARK   3                                                                      
REMARK   3   TLS GROUP : 7                                                      
REMARK   3    NUMBER OF COMPONENTS GROUP : 2                                    
REMARK   3    COMPONENTS        C SSSEQI   TO  C SSSEQI                         
REMARK   3    RESIDUE RANGE :   B    76        B    92                          
REMARK   3    RESIDUE RANGE :   B   118        B   141                          
REMARK   3    ORIGIN FOR THE GROUP (A):  28.9249  28.2478  45.7480              
REMARK   3    T TENSOR                                                          
REMARK   3      T11:  -0.0984 T22:  -0.1928                                     
REMARK   3      T33:  -0.1297 T12:   0.0284                                     
REMARK   3      T13:   0.0018 T23:  -0.0382                                     
REMARK   3    L TENSOR                                                          
REMARK   3      L11:   7.7353 L22:   4.1427                                     
REMARK   3      L33:   4.7192 L12:  -1.0837                                     
REMARK   3      L13:   0.0306 L23:   1.8230                                     
REMARK   3    S TENSOR                                                          
REMARK   3      S11:   0.0061 S12:  -0.0299 S13:   0.1073                       
REMARK   3      S21:  -0.0553 S22:  -0.0485 S23:  -0.1080                       
REMARK   3      S31:  -0.1415 S32:   0.0104 S33:   0.0423                       
REMARK   3                                                                      
REMARK   3   TLS GROUP : 8                                                      
REMARK   3    NUMBER OF COMPONENTS GROUP : 1                                    
REMARK   3    COMPONENTS        C SSSEQI   TO  C SSSEQI                         
REMARK   3    RESIDUE RANGE :   B    93        B   116                          
REMARK   3    ORIGIN FOR THE GROUP (A):  27.7159  20.8585  43.8533              
REMARK   3    T TENSOR                                                          
REMARK   3      T11:  -0.1397 T22:  -0.1174                                     
REMARK   3      T33:  -0.1105 T12:   0.0119                                     
REMARK   3      T13:   0.0107 T23:  -0.0116                                     
REMARK   3    L TENSOR                                                          
REMARK   3      L11:  11.8196 L22:   2.4070                                     
REMARK   3      L33:   2.9654 L12:   1.7847                                     
REMARK   3      L13:   3.8718 L23:   0.7704                                     
REMARK   3    S TENSOR                                                          
REMARK   3      S11:   0.2713 S12:  -0.0254 S13:  -0.4123                       
REMARK   3      S21:   0.0654 S22:  -0.0305 S23:  -0.1396                       
REMARK   3      S31:   0.3226 S32:  -0.0454 S33:  -0.2408                       
REMARK   3                                                                      
REMARK   3  BULK SOLVENT MODELLING.                                             
REMARK   3   METHOD USED : MASK                                                 
REMARK   3   PARAMETERS FOR MASK CALCULATION                                    
REMARK   3   VDW PROBE RADIUS   : 1.20                                          
REMARK   3   ION PROBE RADIUS   : 0.80                                          
REMARK   3   SHRINKAGE RADIUS   : 0.80                                          
REMARK   3                                                                      
REMARK   3  OTHER REFINEMENT REMARKS: HYDROGENS HAVE BEEN ADDED IN THE RIDING   
REMARK   3  POSITIONS                                                           
REMARK   4                                                                      
REMARK   4 3CWF COMPLIES WITH FORMAT V. 3.30, 13-JUL-11                         
REMARK 100                                                                      
REMARK 100 THIS ENTRY HAS BEEN PROCESSED BY RCSB ON 24-APR-08.                  
REMARK 100 THE RCSB ID CODE IS RCSB047294.                                      
REMARK 200                                                                      
REMARK 200 EXPERIMENTAL DETAILS                                                 
REMARK 200  EXPERIMENT TYPE                : X-RAY DIFFRACTION                  
REMARK 200  DATE OF DATA COLLECTION        : 30-NOV-07; 18-DEC-07               
REMARK 200  TEMPERATURE           (KELVIN) : 100; 100                           
REMARK 200  PH                             : 7.5                                
REMARK 200  NUMBER OF CRYSTALS USED        : 2                                  
REMARK 200                                                                      
REMARK 200  SYNCHROTRON              (Y/N) : Y; Y                               
REMARK 200  RADIATION SOURCE               : APS; APS                           
REMARK 200  BEAMLINE                       : 19-BM; 19-BM                       
REMARK 200  X-RAY GENERATOR MODEL          : NULL; NULL                         
REMARK 200  MONOCHROMATIC OR LAUE    (M/L) : M; M                               
REMARK 200  WAVELENGTH OR RANGE        (A) : 1.28239; 0.91948, 0.91979,         
REMARK 200                                   0.91272                            
REMARK 200  MONOCHROMATOR                  : DOUBLE CRYSTAL; DOUBLE CRYSTAL     
REMARK 200  OPTICS                         : NULL; NULL                         
REMARK 200                                                                      
REMARK 200  DETECTOR TYPE                  : CCD; CCD                           
REMARK 200  DETECTOR MANUFACTURER          : CUSTOM-MADE; CUSTOM-MADE           
REMARK 200  INTENSITY-INTEGRATION SOFTWARE : HKL-3000                           
REMARK 200  DATA SCALING SOFTWARE          : HKL-3000                           
REMARK 200                                                                      
REMARK 200  NUMBER OF UNIQUE REFLECTIONS   : 15369                              
REMARK 200  RESOLUTION RANGE HIGH      (A) : 2.200                              
REMARK 200  RESOLUTION RANGE LOW       (A) : 50.000                             
REMARK 200  REJECTION CRITERIA  (SIGMA(I)) : -3.000                             
REMARK 200                                                                      
REMARK 200 OVERALL.                                                             
REMARK 200  COMPLETENESS FOR RANGE     (%) : 99.7                               
REMARK 200  DATA REDUNDANCY                : 6.200                              
REMARK 200  R MERGE                    (I) : 0.08400                            
REMARK 200  R SYM                      (I) : NULL                               
REMARK 200  <I/SIGMA(I)> FOR THE DATA SET  : 21.5300                            
REMARK 200                                                                      
REMARK 200 IN THE HIGHEST RESOLUTION SHELL.                                     
REMARK 200  HIGHEST RESOLUTION SHELL, RANGE HIGH (A) : 2.20                     
REMARK 200  HIGHEST RESOLUTION SHELL, RANGE LOW  (A) : 2.22                     
REMARK 200  COMPLETENESS FOR SHELL     (%) : 97.4                               
REMARK 200  DATA REDUNDANCY IN SHELL       : 3.80                               
REMARK 200  R MERGE FOR SHELL          (I) : 0.52200                            
REMARK 200  R SYM FOR SHELL            (I) : NULL                               
REMARK 200  <I/SIGMA(I)> FOR SHELL         : 1.850                              
REMARK 200                                                                      
REMARK 200 DIFFRACTION PROTOCOL: SINGLE WAVELENGTH; MAD                         
REMARK 200 METHOD USED TO DETERMINE THE STRUCTURE: MAD                          
REMARK 200 SOFTWARE USED: HKL-3000                                              
REMARK 200 STARTING MODEL: NULL                                                 
REMARK 200                                                                      
REMARK 200 REMARK: NULL                                                         
REMARK 280                                                                      
REMARK 280 CRYSTAL                                                              
REMARK 280 SOLVENT CONTENT, VS   (%): 56.41                                     
REMARK 280 MATTHEWS COEFFICIENT, VM (ANGSTROMS**3/DA): 2.82                     
REMARK 280                                                                      
REMARK 280 CRYSTALLIZATION CONDITIONS: 0.2M LITHIUM SULFATE, 0.1M HEPES, 25%    
REMARK 280  PEG 3350, PH 7.5, VAPOR DIFFUSION, SITTING DROP, TEMPERATURE 289K   
REMARK 290                                                                      
REMARK 290 CRYSTALLOGRAPHIC SYMMETRY                                            
REMARK 290 SYMMETRY OPERATORS FOR SPACE GROUP: P 21 21 21                       
REMARK 290                                                                      
REMARK 290      SYMOP   SYMMETRY                                                
REMARK 290     NNNMMM   OPERATOR                                                
REMARK 290       1555   X,Y,Z                                                   
REMARK 290       2555   -X+1/2,-Y,Z+1/2                                         
REMARK 290       3555   -X,Y+1/2,-Z+1/2                                         
REMARK 290       4555   X+1/2,-Y+1/2,-Z                                         
REMARK 290                                                                      
REMARK 290     WHERE NNN -> OPERATOR NUMBER                                     
REMARK 290           MMM -> TRANSLATION VECTOR                                  
REMARK 290                                                                      
REMARK 290 CRYSTALLOGRAPHIC SYMMETRY TRANSFORMATIONS                            
REMARK 290 THE FOLLOWING TRANSFORMATIONS OPERATE ON THE ATOM/HETATM             
REMARK 290 RECORDS IN THIS ENTRY TO PRODUCE CRYSTALLOGRAPHICALLY                
REMARK 290 RELATED MOLECULES.                                                   
REMARK 290   SMTRY1   1  1.000000  0.000000  0.000000        0.00000            
REMARK 290   SMTRY2   1  0.000000  1.000000  0.000000        0.00000            
REMARK 290   SMTRY3   1  0.000000  0.000000  1.000000        0.00000            
REMARK 290   SMTRY1   2 -1.000000  0.000000  0.000000       27.75150            
REMARK 290   SMTRY2   2  0.000000 -1.000000  0.000000        0.00000            
REMARK 290   SMTRY3   2  0.000000  0.000000  1.000000       38.84750            
REMARK 290   SMTRY1   3 -1.000000  0.000000  0.000000        0.00000            
REMARK 290   SMTRY2   3  0.000000  1.000000  0.000000       33.81600            
REMARK 290   SMTRY3   3  0.000000  0.000000 -1.000000       38.84750            
REMARK 290   SMTRY1   4  1.000000  0.000000  0.000000       27.75150            
REMARK 290   SMTRY2   4  0.000000 -1.000000  0.000000       33.81600            
REMARK 290   SMTRY3   4  0.000000  0.000000 -1.000000        0.00000            
REMARK 290                                                                      
REMARK 290 REMARK: NULL                                                         
REMARK 300                                                                      
REMARK 300 BIOMOLECULE: 1, 2, 3                                                 
REMARK 300 SEE REMARK 350 FOR THE AUTHOR PROVIDED AND/OR PROGRAM                
REMARK 300 GENERATED ASSEMBLY INFORMATION FOR THE STRUCTURE IN                  
REMARK 300 THIS ENTRY. THE REMARK MAY ALSO PROVIDE INFORMATION ON               
REMARK 300 BURIED SURFACE AREA.                                                 
REMARK 350                                                                      
REMARK 350 COORDINATES FOR A COMPLETE MULTIMER REPRESENTING THE KNOWN           
REMARK 350 BIOLOGICALLY SIGNIFICANT OLIGOMERIZATION STATE OF THE                
REMARK 350 MOLECULE CAN BE GENERATED BY APPLYING BIOMT TRANSFORMATIONS          
REMARK 350 GIVEN BELOW.  BOTH NON-CRYSTALLOGRAPHIC AND                          
REMARK 350 CRYSTALLOGRAPHIC OPERATIONS ARE GIVEN.                               
REMARK 350                                                                      
REMARK 350 BIOMOLECULE: 1                                                       
REMARK 350 AUTHOR DETERMINED BIOLOGICAL UNIT: DIMERIC                           
REMARK 350 APPLY THE FOLLOWING TO CHAINS: A, B                                  
REMARK 350   BIOMT1   1  1.000000  0.000000  0.000000        0.00000            
REMARK 350   BIOMT2   1  0.000000  1.000000  0.000000        0.00000            
REMARK 350   BIOMT3   1  0.000000  0.000000  1.000000        0.00000            
REMARK 350                                                                      
REMARK 350 BIOMOLECULE: 2                                                       
REMARK 350 SOFTWARE DETERMINED QUATERNARY STRUCTURE: MONOMERIC                  
REMARK 350 SOFTWARE USED: PISA                                                  
REMARK 350 APPLY THE FOLLOWING TO CHAINS: A                                     
REMARK 350   BIOMT1   1  1.000000  0.000000  0.000000        0.00000            
REMARK 350   BIOMT2   1  0.000000  1.000000  0.000000        0.00000            
REMARK 350   BIOMT3   1  0.000000  0.000000  1.000000        0.00000            
REMARK 350                                                                      
REMARK 350 BIOMOLECULE: 3                                                       
REMARK 350 SOFTWARE DETERMINED QUATERNARY STRUCTURE: MONOMERIC                  
REMARK 350 SOFTWARE USED: PISA                                                  
REMARK 350 APPLY THE FOLLOWING TO CHAINS: B                                     
REMARK 350   BIOMT1   1  1.000000  0.000000  0.000000        0.00000            
REMARK 350   BIOMT2   1  0.000000  1.000000  0.000000        0.00000            
REMARK 350   BIOMT3   1  0.000000  0.000000  1.000000        0.00000            
REMARK 465                                                                      
REMARK 465 MISSING RESIDUES                                                     
REMARK 465 THE FOLLOWING RESIDUES WERE NOT LOCATED IN THE                       
REMARK 465 EXPERIMENT. (M=MODEL NUMBER; RES=RESIDUE NAME; C=CHAIN               
REMARK 465 IDENTIFIER; SSSEQ=SEQUENCE NUMBER; I=INSERTION CODE.)                
REMARK 465                                                                      
REMARK 465   M RES C SSSEQI                                                     
REMARK 465     SER A    29                                                      
REMARK 465     ASN A    30                                                      
REMARK 465     ALA A    31                                                      
REMARK 465     GLU A    32                                                      
REMARK 465     THR A   115                                                      
REMARK 465     GLU A   142                                                      
REMARK 465     LYS A   143                                                      
REMARK 465     SER A   144                                                      
REMARK 465     ASP A   145                                                      
REMARK 465     GLY A   146                                                      
REMARK 465     LEU A   147                                                      
REMARK 465     LYS A   148                                                      
REMARK 465     GLY A   149                                                      
REMARK 465     GLU A   150                                                      
REMARK 465     SER B    29                                                      
REMARK 465     ASN B    30                                                      
REMARK 465     ALA B    31                                                      
REMARK 465     GLU B    32                                                      
REMARK 465     ASP B   117                                                      
REMARK 465     GLU B   142                                                      
REMARK 465     LYS B   143                                                      
REMARK 465     SER B   144                                                      
REMARK 465     ASP B   145                                                      
REMARK 465     GLY B   146                                                      
REMARK 465     LEU B   147                                                      
REMARK 465     LYS B   148                                                      
REMARK 465     GLY B   149                                                      
REMARK 465     GLU B   150                                                      
REMARK 470                                                                      
REMARK 470 MISSING ATOM                                                         
REMARK 470 THE FOLLOWING RESIDUES HAVE MISSING ATOMS (M=MODEL NUMBER;           
REMARK 470 RES=RESIDUE NAME; C=CHAIN IDENTIFIER; SSEQ=SEQUENCE NUMBER;          
REMARK 470 I=INSERTION CODE):                                                   
REMARK 470   M RES CSSEQI  ATOMS                                                
REMARK 470     ASP A  35    CG   OD1  OD2                                       
REMARK 470     ARG A  37    CG   CD   NE   CZ   NH1  NH2                        
REMARK 470     SER A 114    OG                                                  
REMARK 470     ASP A 117    CG   OD1  OD2                                       
REMARK 470     GLU A 129    CG   CD   OE1  OE2                                  
REMARK 470     THR B  33    OG1  CG2                                            
REMARK 470     SER B 114    OG                                                  
REMARK 470     THR B 116    OG1  CG2                                            
REMARK 470     GLU B 129    CG   CD   OE1  OE2                                  
REMARK 500                                                                      
REMARK 500 GEOMETRY AND STEREOCHEMISTRY                                         
REMARK 500 SUBTOPIC: TORSION ANGLES                                             
REMARK 500                                                                      
REMARK 500 TORSION ANGLES OUTSIDE THE EXPECTED RAMACHANDRAN REGIONS:            
REMARK 500 (M=MODEL NUMBER; RES=RESIDUE NAME; C=CHAIN IDENTIFIER;               
REMARK 500 SSEQ=SEQUENCE NUMBER; I=INSERTION CODE).                             
REMARK 500                                                                      
REMARK 500 STANDARD TABLE:                                                      
REMARK 500 FORMAT:(10X,I3,1X,A3,1X,A1,I4,A1,4X,F7.2,3X,F7.2)                    
REMARK 500                                                                      
REMARK 500 EXPECTED VALUES: GJ KLEYWEGT AND TA JONES (1996). PHI/PSI-           
REMARK 500 CHOLOGY: RAMACHANDRAN REVISITED. STRUCTURE 4, 1395 - 1400            
REMARK 500                                                                      
REMARK 500  M RES CSSEQI        PSI       PHI                                   
REMARK 500    ASN A 118       -3.63     79.91                                   
REMARK 500                                                                      
REMARK 500 REMARK: NULL                                                         
REMARK 500                                                                      
REMARK 500 GEOMETRY AND STEREOCHEMISTRY                                         
REMARK 500 SUBTOPIC: CHIRAL CENTERS                                             
REMARK 500                                                                      
REMARK 500 UNEXPECTED CONFIGURATION OF THE FOLLOWING CHIRAL                     
REMARK 500 CENTER(S) USING IMPROPER CA--C--CB--N CHIRALITY                      
REMARK 500 FOR AMINO ACIDS AND C1'--O4'--N1(N9)--C2' FOR                        
REMARK 500 NUCLEIC ACIDS OR EQUIVALENT ANGLE                                    
REMARK 500 M=MODEL NUMBER; RES=RESIDUE NAME; C=CHAIN                            
REMARK 500 IDENTIFIER; SSEQ=SEQUENCE NUMBER; I=INSERTION CODE                   
REMARK 500                                                                      
REMARK 500 STANDARD TABLE:                                                      
REMARK 500 FORMAT: (10X,I3,1X,A3,1X,A1,I4,A1,6X,F5.1,6X,A1,10X,A1,3X,A16)       
REMARK 500                                                                      
REMARK 500  M RES CSSEQI    IMPROPER   EXPECTED   FOUND DETAILS                 
REMARK 500    ASN A 118        23.8      L          L   OUTSIDE RANGE           
REMARK 500                                                                      
REMARK 500 REMARK: NULL                                                         
REMARK 525                                                                      
REMARK 525 SOLVENT                                                              
REMARK 525                                                                      
REMARK 525 THE SOLVENT MOLECULES HAVE CHAIN IDENTIFIERS THAT                    
REMARK 525 INDICATE THE POLYMER CHAIN WITH WHICH THEY ARE MOST                  
REMARK 525 CLOSELY ASSOCIATED. THE REMARK LISTS ALL THE SOLVENT                 
REMARK 525 MOLECULES WHICH ARE MORE THAN 5A AWAY FROM THE                       
REMARK 525 NEAREST POLYMER CHAIN (M = MODEL NUMBER;                             
REMARK 525 RES=RESIDUE NAME; C=CHAIN IDENTIFIER; SSEQ=SEQUENCE                  
REMARK 525 NUMBER; I=INSERTION CODE):                                           
REMARK 525                                                                      
REMARK 525  M RES CSSEQI                                                        
REMARK 525    HOH B 252        DISTANCE =  5.07 ANGSTROMS                       
REMARK 800                                                                      
REMARK 800 SITE                                                                 
REMARK 800 SITE_IDENTIFIER: AC1                                                 
REMARK 800 EVIDENCE_CODE: SOFTWARE                                              
REMARK 800 SITE_DESCRIPTION: BINDING SITE FOR RESIDUE EPE A 201                 
REMARK 800                                                                      
REMARK 800 SITE_IDENTIFIER: AC2                                                 
REMARK 800 EVIDENCE_CODE: SOFTWARE                                              
REMARK 800 SITE_DESCRIPTION: BINDING SITE FOR RESIDUE EDO A 202                 
REMARK 800                                                                      
REMARK 800 SITE_IDENTIFIER: AC3                                                 
REMARK 800 EVIDENCE_CODE: SOFTWARE                                              
REMARK 800 SITE_DESCRIPTION: BINDING SITE FOR RESIDUE EPE B 201                 
REMARK 800                                                                      
REMARK 800 SITE_IDENTIFIER: AC4                                                 
REMARK 800 EVIDENCE_CODE: SOFTWARE                                              
REMARK 800 SITE_DESCRIPTION: BINDING SITE FOR RESIDUE EDO B 202                 
REMARK 900                                                                      
REMARK 900 RELATED ENTRIES                                                      
REMARK 900 RELATED ID: APC87514.3   RELATED DB: TARGETDB                        
DBREF  3CWF A   32   150  UNP    P23545   PHOR_BACSU      32    150             
DBREF  3CWF B   32   150  UNP    P23545   PHOR_BACSU      32    150             
SEQADV 3CWF SER A   29  UNP  P23545              EXPRESSION TAG                 
SEQADV 3CWF ASN A   30  UNP  P23545              EXPRESSION TAG                 
SEQADV 3CWF ALA A   31  UNP  P23545              EXPRESSION TAG                 
SEQADV 3CWF SER B   29  UNP  P23545              EXPRESSION TAG                 
SEQADV 3CWF ASN B   30  UNP  P23545              EXPRESSION TAG                 
SEQADV 3CWF ALA B   31  UNP  P23545              EXPRESSION TAG                 
SEQRES   1 A  122  SER ASN ALA GLU THR SER ASP GLN ARG LYS ALA GLU GLU          
SEQRES   2 A  122  HIS ILE GLU LYS GLU ALA LYS TYR LEU ALA SER LEU LEU          
SEQRES   3 A  122  ASP ALA GLY ASN LEU ASN ASN GLN ALA ASN GLU LYS ILE          
SEQRES   4 A  122  ILE LYS ASP ALA GLY GLY ALA LEU ASP VAL SER ALA SER          
SEQRES   5 A  122  VAL ILE ASP THR ASP GLY LYS VAL LEU TYR GLY SER ASN          
SEQRES   6 A  122  GLY ARG SER ALA ASP SER GLN LYS VAL GLN ALA LEU VAL          
SEQRES   7 A  122  SER GLY HIS GLU GLY ILE LEU SER THR THR ASP ASN LYS          
SEQRES   8 A  122  LEU TYR TYR GLY LEU SER LEU ARG SER GLU GLY GLU LYS          
SEQRES   9 A  122  THR GLY TYR VAL LEU LEU SER ALA SER GLU LYS SER ASP          
SEQRES  10 A  122  GLY LEU LYS GLY GLU                                          
SEQRES   1 B  122  SER ASN ALA GLU THR SER ASP GLN ARG LYS ALA GLU GLU          
SEQRES   2 B  122  HIS ILE GLU LYS GLU ALA LYS TYR LEU ALA SER LEU LEU          
SEQRES   3 B  122  ASP ALA GLY ASN LEU ASN ASN GLN ALA ASN GLU LYS ILE          
SEQRES   4 B  122  ILE LYS ASP ALA GLY GLY ALA LEU ASP VAL SER ALA SER          
SEQRES   5 B  122  VAL ILE ASP THR ASP GLY LYS VAL LEU TYR GLY SER ASN          
SEQRES   6 B  122  GLY ARG SER ALA ASP SER GLN LYS VAL GLN ALA LEU VAL          
SEQRES   7 B  122  SER GLY HIS GLU GLY ILE LEU SER THR THR ASP ASN LYS          
SEQRES   8 B  122  LEU TYR TYR GLY LEU SER LEU ARG SER GLU GLY GLU LYS          
SEQRES   9 B  122  THR GLY TYR VAL LEU LEU SER ALA SER GLU LYS SER ASP          
SEQRES  10 B  122  GLY LEU LYS GLY GLU                                          
HET    EPE  A 201      15                                                       
HET    EDO  A 202       4                                                       
HET    EPE  B 201      15                                                       
HET    EDO  B 202       4                                                       
HETNAM     EPE 4-(2-HYDROXYETHYL)-1-PIPERAZINE ETHANESULFONIC ACID              
HETNAM     EDO 1,2-ETHANEDIOL                                                   
HETSYN     EPE HEPES                                                            
HETSYN     EDO ETHYLENE GLYCOL                                                  
FORMUL   3  EPE    2(C8 H18 N2 O4 S)                                            
FORMUL   4  EDO    2(C2 H6 O2)                                                  
FORMUL   7  HOH   *149(H2 O)                                                    
HELIX    1   1 SER A   34  LEU A   54  1                                  21    
HELIX    2   2 ASP A   55  LEU A   59  5                                   5    
HELIX    3   3 ASN A   61  ASP A   76  1                                  16    
HELIX    4   4 ASP A   98  SER A  107  1                                  10    
HELIX    5   5 SER B   34  LEU B   54  1                                  21    
HELIX    6   6 ASP B   55  LEU B   59  5                                   5    
HELIX    7   7 ASN B   61  ASP B   76  1                                  16    
HELIX    8   8 ASP B   98  SER B  107  1                                  10    
SHEET    1   A 5 VAL A  88  GLY A  91  0                                        
SHEET    2   A 5 SER A  78  ASP A  83 -1  N  VAL A  81   O  LEU A  89           
SHEET    3   A 5 GLU A 131  SER A 139 -1  O  TYR A 135   N  ILE A  82           
SHEET    4   A 5 TYR A 121  SER A 128 -1  N  TYR A 122   O  LEU A 138           
SHEET    5   A 5 GLY A 111  ILE A 112 -1  N  GLY A 111   O  GLY A 123           
SHEET    1   B 5 VAL B  88  GLY B  91  0                                        
SHEET    2   B 5 SER B  78  ASP B  83 -1  N  VAL B  81   O  LEU B  89           
SHEET    3   B 5 GLU B 131  ALA B 140 -1  O  TYR B 135   N  ILE B  82           
SHEET    4   B 5 LEU B 120  SER B 128 -1  N  LEU B 126   O  GLY B 134           
SHEET    5   B 5 GLY B 111  ILE B 112 -1  N  GLY B 111   O  GLY B 123           
CISPEP   1 THR A   33    SER A   34          0        -8.82                     
CISPEP   2 ALA A  140    SER A  141          0         1.36                     
CISPEP   3 ALA B  140    SER B  141          0         6.48                     
SITE     1 AC1  4 ARG A 127  LYS A 132  GLY B  94  ARG B  95                    
SITE     1 AC2  3 ASN A  61  GLN A  62  ALA A  63                               
SITE     1 AC3  6 GLY A  94  ARG A  95  THR B  84  ASP B  85                    
SITE     2 AC3  6 ARG B 127  LYS B 132                                          
SITE     1 AC4  2 GLN B  62  ALA B  63                                          
CRYST1   55.503   67.632   77.695  90.00  90.00  90.00 P 21 21 21    8          
ORIGX1      1.000000  0.000000  0.000000        0.00000                         
ORIGX2      0.000000  1.000000  0.000000        0.00000                         
ORIGX3      0.000000  0.000000  1.000000        0.00000                         
SCALE1      0.018017  0.000000  0.000000        0.00000                         
SCALE2      0.000000  0.014786  0.000000        0.00000                         
SCALE3      0.000000  0.000000  0.012871        0.00000                         
ATOM      1  N   THR A  33      33.952  37.889  74.417  1.00 50.10           N  
ATOM      2  CA  THR A  33      34.912  36.727  74.418  1.00 49.99           C  
ATOM      3  C   THR A  33      34.516  35.684  75.527  1.00 49.90           C  
ATOM      4  O   THR A  33      34.141  36.051  76.675  1.00 50.05           O  
ATOM      5  CB  THR A  33      36.453  37.206  74.545  1.00 49.95           C  
ATOM      6  OG1 THR A  33      36.992  37.301  73.204  1.00 49.72           O  
ATOM      7  CG2 THR A  33      37.339  36.229  75.376  1.00 50.35           C  
ATOM      8  N   SER A  34      34.557  34.396  75.170  1.00 49.37           N  
ATOM      9  CA  SER A  34      34.764  33.987  73.768  1.00 48.63           C  
ATOM     10  C   SER A  34      33.443  33.457  73.210  1.00 47.97           C  
ATOM     11  O   SER A  34      33.044  33.806  72.093  1.00 47.75           O  
ATOM     12  CB  SER A  34      35.883  32.932  73.643  1.00 48.93           C  
ATOM     13  OG  SER A  34      36.182  32.650  72.273  1.00 48.97           O  
ATOM     14  N   ASP A  35      32.777  32.623  74.014  1.00 47.07           N  
ATOM     15  CA  ASP A  35      31.474  32.054  73.691  1.00 45.94           C  
ATOM     16  C   ASP A  35      30.411  33.142  73.679  1.00 45.30           C  
ATOM     17  O   ASP A  35      29.385  33.008  73.010  1.00 44.81           O  
ATOM     18  CB  ASP A  35      31.114  30.966  74.692  1.00 46.26           C  
ATOM     19  N   GLN A  36      30.673  34.212  74.429  1.00 44.33           N  
ATOM     20  CA  GLN A  36      29.799  35.374  74.476  1.00 43.48           C  
ATOM     21  C   GLN A  36      29.910  36.218  73.191  1.00 42.09           C  
ATOM     22  O   GLN A  36      28.892  36.604  72.641  1.00 41.35           O  
ATOM     23  CB  GLN A  36      30.070  36.212  75.739  1.00 43.19           C  
ATOM     24  CG  GLN A  36      29.131  37.409  75.910  1.00 44.21           C  
ATOM     25  CD  GLN A  36      29.410  38.240  77.157  1.00 45.23           C  
ATOM     26  OE1 GLN A  36      30.290  37.916  77.972  1.00 48.17           O  
ATOM     27  NE2 GLN A  36      28.647  39.317  77.321  1.00 47.15           N  
ATOM     28  N   ARG A  37      31.132  36.478  72.711  1.00 40.96           N  
ATOM     29  CA  ARG A  37      31.331  37.283  71.487  1.00 39.92           C  
ATOM     30  C   ARG A  37      30.834  36.560  70.229  1.00 39.23           C  
ATOM     31  O   ARG A  37      30.415  37.189  69.261  1.00 39.23           O  
ATOM     32  CB  ARG A  37      32.788  37.688  71.324  1.00 40.02           C  
ATOM     33  N   LYS A  38      30.884  35.234  70.260  1.00 38.32           N  
ATOM     34  CA  LYS A  38      30.400  34.390  69.174  1.00 37.57           C  
ATOM     35  C   LYS A  38      28.868  34.486  69.116  1.00 36.23           C  
ATOM     36  O   LYS A  38      28.293  34.720  68.052  1.00 35.97           O  
ATOM     37  CB  LYS A  38      30.887  32.955  69.430  1.00 38.18           C  
ATOM     38  CG  LYS A  38      30.480  31.878  68.445  1.00 40.06           C  
ATOM     39  CD  LYS A  38      30.726  30.509  69.102  1.00 43.46           C  
ATOM     40  CE  LYS A  38      30.558  29.341  68.131  1.00 44.85           C  
ATOM     41  NZ  LYS A  38      31.800  29.115  67.335  1.00 47.08           N  
ATOM     42  N   ALA A  39      28.243  34.344  70.288  1.00 34.65           N  
ATOM     43  CA  ALA A  39      26.818  34.520  70.511  1.00 33.15           C  
ATOM     44  C   ALA A  39      26.341  35.885  70.024  1.00 32.10           C  
ATOM     45  O   ALA A  39      25.343  35.971  69.347  1.00 31.85           O  
ATOM     46  CB  ALA A  39      26.498  34.346  72.010  1.00 33.22           C  
ATOM     47  N   GLU A  40      27.078  36.939  70.365  1.00 31.24           N  
ATOM     48  CA  GLU A  40      26.779  38.311  69.917  1.00 31.16           C  
ATOM     49  C   GLU A  40      26.919  38.527  68.412  1.00 30.87           C  
ATOM     50  O   GLU A  40      26.141  39.271  67.797  1.00 30.22           O  
ATOM     51  CB  GLU A  40      27.636  39.334  70.694  1.00 30.08           C  
ATOM     52  CG  GLU A  40      27.225  39.461  72.163  1.00 29.77           C  
ATOM     53  CD  GLU A  40      28.040  40.500  72.959  1.00 32.36           C  
ATOM     54  OE1 GLU A  40      28.856  41.250  72.372  1.00 31.98           O  
ATOM     55  OE2 GLU A  40      27.859  40.563  74.200  1.00 35.22           O  
ATOM     56  N   GLU A  41      27.933  37.887  67.835  1.00 31.44           N  
ATOM     57  CA  GLU A  41      28.153  37.901  66.397  1.00 32.19           C  
ATOM     58  C   GLU A  41      27.018  37.214  65.662  1.00 31.51           C  
ATOM     59  O   GLU A  41      26.491  37.767  64.698  1.00 31.26           O  
ATOM     60  CB  GLU A  41      29.488  37.235  66.056  1.00 32.30           C  
ATOM     61  CG  GLU A  41      30.624  38.230  65.922  1.00 36.00           C  
ATOM     62  CD  GLU A  41      31.949  37.550  65.601  1.00 41.80           C  
ATOM     63  OE1 GLU A  41      32.626  37.090  66.550  1.00 42.68           O  
ATOM     64  OE2 GLU A  41      32.317  37.480  64.400  1.00 44.07           O  
ATOM     65  N   HIS A  42      26.637  36.023  66.141  1.00 31.24           N  
ATOM     66  CA  HIS A  42      25.538  35.262  65.546  1.00 31.11           C  
ATOM     67  C   HIS A  42      24.214  35.971  65.619  1.00 30.65           C  
ATOM     68  O   HIS A  42      23.498  36.026  64.632  1.00 31.61           O  
ATOM     69  CB  HIS A  42      25.403  33.873  66.154  1.00 30.86           C  
ATOM     70  CG  HIS A  42      26.566  32.991  65.880  1.00 31.30           C  
ATOM     71  ND1 HIS A  42      26.736  31.776  66.503  1.00 32.71           N  
ATOM     72  CD2 HIS A  42      27.645  33.157  65.076  1.00 32.26           C  
ATOM     73  CE1 HIS A  42      27.858  31.218  66.076  1.00 31.94           C  
ATOM     74  NE2 HIS A  42      28.428  32.037  65.211  1.00 31.18           N  
ATOM     75  N   ILE A  43      23.865  36.528  66.770  1.00 31.04           N  
ATOM     76  CA  ILE A  43      22.549  37.194  66.867  1.00 30.13           C  
ATOM     77  C   ILE A  43      22.496  38.443  65.965  1.00 30.58           C  
ATOM     78  O   ILE A  43      21.451  38.788  65.427  1.00 30.94           O  
ATOM     79  CB  ILE A  43      22.136  37.480  68.326  1.00 30.12           C  
ATOM     80  CG1 ILE A  43      20.609  37.686  68.425  1.00 29.02           C  
ATOM     81  CG2 ILE A  43      22.948  38.689  68.928  1.00 27.38           C  
ATOM     82  CD1 ILE A  43      20.093  37.782  69.841  1.00 29.19           C  
ATOM     83  N   GLU A  44      23.629  39.112  65.791  1.00 31.48           N  
ATOM     84  CA  GLU A  44      23.702  40.256  64.884  1.00 31.92           C  
ATOM     85  C   GLU A  44      23.427  39.868  63.417  1.00 32.57           C  
ATOM     86  O   GLU A  44      22.636  40.521  62.734  1.00 32.94           O  
ATOM     87  CB  GLU A  44      25.051  40.934  64.977  1.00 31.56           C  
ATOM     88  CG  GLU A  44      25.144  42.030  63.959  1.00 34.26           C  
ATOM     89  CD  GLU A  44      26.522  42.591  63.789  1.00 36.64           C  
ATOM     90  OE1 GLU A  44      27.361  42.457  64.698  1.00 38.19           O  
ATOM     91  OE2 GLU A  44      26.761  43.181  62.725  1.00 38.98           O  
ATOM     92  N   LYS A  45      24.109  38.822  62.948  1.00 32.81           N  
ATOM     93  CA  LYS A  45      23.954  38.326  61.599  1.00 33.54           C  
ATOM     94  C   LYS A  45      22.563  37.748  61.362  1.00 33.62           C  
ATOM     95  O   LYS A  45      21.980  37.983  60.312  1.00 34.11           O  
ATOM     96  CB  LYS A  45      25.042  37.282  61.265  1.00 33.11           C  
ATOM     97  CG  LYS A  45      26.498  37.751  61.388  1.00 35.46           C  
ATOM     98  CD  LYS A  45      26.796  38.938  60.489  1.00 40.04           C  
ATOM     99  CE  LYS A  45      28.290  39.094  60.211  1.00 42.63           C  
ATOM    100  NZ  LYS A  45      28.963  39.996  61.191  1.00 43.62           N  
ATOM    101  N   GLU A  46      22.059  36.945  62.297  1.00 33.70           N  
ATOM    102  CA  GLU A  46      20.629  36.488  62.259  1.00 34.17           C  
ATOM    103  C   GLU A  46      19.617  37.628  62.147  1.00 34.75           C  
ATOM    104  O   GLU A  46      18.620  37.524  61.426  1.00 35.71           O  
ATOM    105  CB  GLU A  46      20.287  35.672  63.518  1.00 33.40           C  
ATOM    106  CG  GLU A  46      20.989  34.335  63.605  1.00 33.34           C  
ATOM    107  CD  GLU A  46      21.063  33.768  65.032  1.00 33.59           C  
ATOM    108  OE1 GLU A  46      20.556  34.413  65.978  1.00 36.38           O  
ATOM    109  OE2 GLU A  46      21.625  32.666  65.204  1.00 30.41           O  
ATOM    110  N   ALA A  47      19.860  38.710  62.878  1.00 34.62           N  
ATOM    111  CA  ALA A  47      18.926  39.855  62.909  1.00 35.73           C  
ATOM    112  C   ALA A  47      18.878  40.554  61.573  1.00 36.46           C  
ATOM    113  O   ALA A  47      17.782  40.812  61.045  1.00 38.61           O  
ATOM    114  CB  ALA A  47      19.300  40.854  64.026  1.00 33.90           C  
ATOM    115  N   LYS A  48      20.067  40.865  61.054  1.00 36.42           N  
ATOM    116  CA  LYS A  48      20.267  41.437  59.733  1.00 36.76           C  
ATOM    117  C   LYS A  48      19.691  40.595  58.595  1.00 36.92           C  
ATOM    118  O   LYS A  48      19.104  41.141  57.655  1.00 36.23           O  
ATOM    119  CB  LYS A  48      21.761  41.731  59.508  1.00 36.50           C  
ATOM    120  CG  LYS A  48      22.235  42.848  60.461  1.00 37.33           C  
ATOM    121  CD  LYS A  48      23.528  43.441  60.047  1.00 38.07           C  
ATOM    122  CE  LYS A  48      23.913  44.576  61.012  1.00 38.51           C  
ATOM    123  NZ  LYS A  48      25.371  44.814  60.932  1.00 37.06           N  
ATOM    124  N   TYR A  49      19.888  39.278  58.676  1.00 37.06           N  
ATOM    125  CA  TYR A  49      19.296  38.348  57.719  1.00 37.67           C  
ATOM    126  C   TYR A  49      17.749  38.442  57.746  1.00 38.17           C  
ATOM    127  O   TYR A  49      17.119  38.586  56.701  1.00 38.12           O  
ATOM    128  CB  TYR A  49      19.797  36.921  57.968  1.00 36.74           C  
ATOM    129  CG  TYR A  49      19.046  35.896  57.179  1.00 36.98           C  
ATOM    130  CD1 TYR A  49      19.149  35.861  55.788  1.00 35.50           C  
ATOM    131  CD2 TYR A  49      18.213  34.967  57.807  1.00 36.15           C  
ATOM    132  CE1 TYR A  49      18.458  34.938  55.043  1.00 35.79           C  
ATOM    133  CE2 TYR A  49      17.506  34.027  57.057  1.00 34.38           C  
ATOM    134  CZ  TYR A  49      17.641  34.019  55.682  1.00 35.04           C  
ATOM    135  OH  TYR A  49      16.972  33.106  54.906  1.00 35.50           O  
ATOM    136  N   LEU A  50      17.155  38.409  58.938  1.00 39.40           N  
ATOM    137  CA  LEU A  50      15.685  38.465  59.091  1.00 40.32           C  
ATOM    138  C   LEU A  50      15.115  39.804  58.619  1.00 40.89           C  
ATOM    139  O   LEU A  50      14.097  39.841  57.926  1.00 41.29           O  
ATOM    140  CB  LEU A  50      15.251  38.194  60.532  1.00 40.75           C  
ATOM    141  CG  LEU A  50      15.475  36.794  61.096  1.00 41.22           C  
ATOM    142  CD1 LEU A  50      14.980  36.784  62.548  1.00 40.82           C  
ATOM    143  CD2 LEU A  50      14.720  35.748  60.276  1.00 38.76           C  
ATOM    144  N   ALA A  51      15.792  40.888  58.974  1.00 40.21           N  
ATOM    145  CA  ALA A  51      15.436  42.202  58.496  1.00 39.64           C  
ATOM    146  C   ALA A  51      15.425  42.293  56.970  1.00 39.86           C  
ATOM    147  O   ALA A  51      14.557  42.952  56.398  1.00 39.37           O  
ATOM    148  CB  ALA A  51      16.368  43.283  59.107  1.00 39.39           C  
ATOM    149  N   SER A  52      16.397  41.661  56.304  1.00 39.29           N  
ATOM    150  CA  SER A  52      16.431  41.651  54.840  1.00 37.72           C  
ATOM    151  C   SER A  52      15.212  40.950  54.219  1.00 37.56           C  
ATOM    152  O   SER A  52      14.816  41.252  53.094  1.00 36.71           O  
ATOM    153  CB  SER A  52      17.721  40.994  54.320  1.00 37.80           C  
ATOM    154  OG  SER A  52      17.651  39.580  54.374  1.00 36.17           O  
ATOM    155  N   LEU A  53      14.619  40.020  54.958  1.00 37.47           N  
ATOM    156  CA  LEU A  53      13.556  39.170  54.410  1.00 37.39           C  
ATOM    157  C   LEU A  53      12.192  39.878  54.400  1.00 37.48           C  
ATOM    158  O   LEU A  53      11.305  39.506  53.653  1.00 37.80           O  
ATOM    159  CB  LEU A  53      13.443  37.864  55.220  1.00 36.74           C  
ATOM    160  CG  LEU A  53      14.565  36.830  55.274  1.00 35.94           C  
ATOM    161  CD1 LEU A  53      14.145  35.704  56.200  1.00 31.60           C  
ATOM    162  CD2 LEU A  53      14.903  36.294  53.877  1.00 30.67           C  
ATOM    163  N   LEU A  54      12.043  40.890  55.248  1.00 37.57           N  
ATOM    164  CA  LEU A  54      10.745  41.490  55.536  1.00 37.35           C  
ATOM    165  C   LEU A  54      10.391  42.518  54.490  1.00 37.02           C  
ATOM    166  O   LEU A  54      11.268  43.225  53.977  1.00 37.19           O  
ATOM    167  CB  LEU A  54      10.781  42.164  56.922  1.00 36.95           C  
ATOM    168  CG  LEU A  54      10.987  41.240  58.124  1.00 39.24           C  
ATOM    169  CD1 LEU A  54      11.228  42.058  59.440  1.00 38.78           C  
ATOM    170  CD2 LEU A  54       9.818  40.263  58.282  1.00 41.08           C  
ATOM    171  N   ASP A  55       9.104  42.583  54.157  1.00 36.78           N  
ATOM    172  CA  ASP A  55       8.561  43.693  53.381  1.00 36.02           C  
ATOM    173  C   ASP A  55       8.182  44.762  54.397  1.00 35.16           C  
ATOM    174  O   ASP A  55       7.122  44.686  55.035  1.00 34.01           O  
ATOM    175  CB  ASP A  55       7.354  43.243  52.529  1.00 36.22           C  
ATOM    176  CG  ASP A  55       6.623  44.409  51.874  1.00 37.98           C  
ATOM    177  OD1 ASP A  55       7.219  45.502  51.789  1.00 39.62           O  
ATOM    178  OD2 ASP A  55       5.452  44.239  51.441  1.00 39.59           O  
ATOM    179  N   ALA A  56       9.065  45.750  54.543  1.00 34.90           N  
ATOM    180  CA  ALA A  56       8.915  46.795  55.561  1.00 35.72           C  
ATOM    181  C   ALA A  56       7.863  47.862  55.199  1.00 35.92           C  
ATOM    182  O   ALA A  56       7.482  48.684  56.048  1.00 36.07           O  
ATOM    183  CB  ALA A  56      10.286  47.454  55.875  1.00 35.89           C  
ATOM    184  N   GLY A  57       7.413  47.841  53.941  1.00 35.68           N  
ATOM    185  CA  GLY A  57       6.311  48.676  53.479  1.00 35.27           C  
ATOM    186  C   GLY A  57       4.945  48.170  53.917  1.00 35.31           C  
ATOM    187  O   GLY A  57       3.977  48.937  53.937  1.00 35.11           O  
ATOM    188  N   ASN A  58       4.865  46.882  54.264  1.00 35.20           N  
ATOM    189  CA  ASN A  58       3.636  46.267  54.766  1.00 35.48           C  
ATOM    190  C   ASN A  58       3.917  45.382  55.966  1.00 35.74           C  
ATOM    191  O   ASN A  58       3.729  44.164  55.887  1.00 34.91           O  
ATOM    192  CB  ASN A  58       2.982  45.416  53.669  1.00 35.67           C  
ATOM    193  CG  ASN A  58       2.488  46.244  52.501  1.00 36.25           C  
ATOM    194  OD1 ASN A  58       1.519  46.992  52.626  1.00 37.11           O  
ATOM    195  ND2 ASN A  58       3.153  46.113  51.354  1.00 35.75           N  
ATOM    196  N   LEU A  59       4.385  45.976  57.072  1.00 36.55           N  
ATOM    197  CA  LEU A  59       4.916  45.161  58.183  1.00 36.88           C  
ATOM    198  C   LEU A  59       3.848  44.283  58.821  1.00 37.99           C  
ATOM    199  O   LEU A  59       4.114  43.124  59.129  1.00 38.89           O  
ATOM    200  CB  LEU A  59       5.639  45.996  59.243  1.00 36.40           C  
ATOM    201  CG  LEU A  59       7.141  46.271  59.202  1.00 34.84           C  
ATOM    202  CD1 LEU A  59       7.582  46.783  60.577  1.00 33.95           C  
ATOM    203  CD2 LEU A  59       7.946  45.043  58.814  1.00 32.97           C  
ATOM    204  N   ASN A  60       2.642  44.829  58.991  1.00 38.94           N  
ATOM    205  CA  ASN A  60       1.546  44.118  59.645  1.00 39.72           C  
ATOM    206  C   ASN A  60       0.684  43.396  58.641  1.00 39.65           C  
ATOM    207  O   ASN A  60      -0.464  43.762  58.411  1.00 40.57           O  
ATOM    208  CB  ASN A  60       0.691  45.076  60.476  1.00 40.44           C  
ATOM    209  CG  ASN A  60      -0.096  44.358  61.585  1.00 43.04           C  
ATOM    210  OD1 ASN A  60       0.030  43.128  61.777  1.00 45.98           O  
ATOM    211  ND2 ASN A  60      -0.894  45.125  62.335  1.00 43.06           N  
ATOM    212  N   ASN A  61       1.271  42.405  57.991  1.00 39.54           N  
ATOM    213  CA  ASN A  61       0.548  41.535  57.078  1.00 38.95           C  
ATOM    214  C   ASN A  61       0.958  40.117  57.414  1.00 38.89           C  
ATOM    215  O   ASN A  61       1.920  39.900  58.216  1.00 37.95           O  
ATOM    216  CB  ASN A  61       0.772  41.883  55.577  1.00 38.67           C  
ATOM    217  CG  ASN A  61       2.171  41.522  55.059  1.00 38.92           C  
ATOM    218  OD1 ASN A  61       3.020  41.020  55.799  1.00 40.66           O  
ATOM    219  ND2 ASN A  61       2.416  41.795  53.784  1.00 35.82           N  
ATOM    220  N   GLN A  62       0.234  39.190  56.786  1.00 37.77           N  
ATOM    221  CA  GLN A  62       0.240  37.765  57.079  1.00 38.45           C  
ATOM    222  C   GLN A  62       1.463  37.087  56.510  1.00 38.20           C  
ATOM    223  O   GLN A  62       1.993  36.146  57.116  1.00 38.77           O  
ATOM    224  CB  GLN A  62      -1.026  37.101  56.504  1.00 39.22           C  
ATOM    225  CG  GLN A  62      -2.294  37.401  57.278  1.00 40.67           C  
ATOM    226  CD  GLN A  62      -3.540  36.980  56.537  1.00 45.38           C  
ATOM    227  OE1 GLN A  62      -4.312  37.824  56.064  1.00 47.28           O  
ATOM    228  NE2 GLN A  62      -3.750  35.668  56.420  1.00 47.06           N  
ATOM    229  N   ALA A  63       1.886  37.565  55.334  1.00 37.54           N  
ATOM    230  CA  ALA A  63       3.102  37.121  54.648  1.00 36.24           C  
ATOM    231  C   ALA A  63       4.368  37.377  55.482  1.00 35.73           C  
ATOM    232  O   ALA A  63       5.212  36.501  55.599  1.00 36.08           O  
ATOM    233  CB  ALA A  63       3.216  37.779  53.236  1.00 35.20           C  
ATOM    234  N   ASN A  64       4.498  38.564  56.070  1.00 35.84           N  
ATOM    235  CA  ASN A  64       5.660  38.875  56.909  1.00 35.59           C  
ATOM    236  C   ASN A  64       5.678  38.052  58.192  1.00 35.82           C  
ATOM    237  O   ASN A  64       6.733  37.579  58.616  1.00 35.44           O  
ATOM    238  CB  ASN A  64       5.741  40.366  57.256  1.00 35.53           C  
ATOM    239  CG  ASN A  64       6.388  41.202  56.160  1.00 35.39           C  
ATOM    240  OD1 ASN A  64       7.292  40.753  55.486  1.00 33.07           O  
ATOM    241  ND2 ASN A  64       5.929  42.445  56.007  1.00 36.50           N  
ATOM    242  N   GLU A  65       4.506  37.930  58.815  1.00 35.36           N  
ATOM    243  CA  GLU A  65       4.324  37.086  59.982  1.00 35.58           C  
ATOM    244  C   GLU A  65       4.810  35.655  59.729  1.00 36.32           C  
ATOM    245  O   GLU A  65       5.573  35.102  60.531  1.00 35.33           O  
ATOM    246  CB  GLU A  65       2.861  37.120  60.451  1.00 35.07           C  
ATOM    247  CG  GLU A  65       2.579  36.256  61.656  1.00 34.86           C  
ATOM    248  CD  GLU A  65       1.202  36.480  62.239  1.00 37.60           C  
ATOM    249  OE1 GLU A  65       0.510  37.444  61.819  1.00 38.90           O  
ATOM    250  OE2 GLU A  65       0.804  35.688  63.120  1.00 38.10           O  
ATOM    251  N   LYS A  66       4.368  35.073  58.610  1.00 37.14           N  
ATOM    252  CA  LYS A  66       4.823  33.746  58.187  1.00 38.73           C  
ATOM    253  C   LYS A  66       6.355  33.640  58.051  1.00 39.29           C  
ATOM    254  O   LYS A  66       6.964  32.661  58.535  1.00 39.22           O  
ATOM    255  CB  LYS A  66       4.134  33.326  56.884  1.00 38.39           C  
ATOM    256  CG  LYS A  66       4.546  31.947  56.406  1.00 40.42           C  
ATOM    257  CD  LYS A  66       3.790  31.542  55.162  1.00 40.59           C  
ATOM    258  CE  LYS A  66       4.477  30.391  54.440  1.00 44.93           C  
ATOM    259  NZ  LYS A  66       4.635  29.159  55.285  1.00 47.53           N  
ATOM    260  N   ILE A  67       6.962  34.640  57.399  1.00 39.95           N  
ATOM    261  CA  ILE A  67       8.425  34.722  57.216  1.00 40.29           C  
ATOM    262  C   ILE A  67       9.165  34.637  58.553  1.00 41.01           C  
ATOM    263  O   ILE A  67      10.161  33.929  58.659  1.00 41.36           O  
ATOM    264  CB  ILE A  67       8.842  36.036  56.460  1.00 40.59           C  
ATOM    265  CG1 ILE A  67       8.494  35.931  54.968  1.00 41.36           C  
ATOM    266  CG2 ILE A  67      10.333  36.329  56.594  1.00 38.74           C  
ATOM    267  CD1 ILE A  67       8.355  37.285  54.304  1.00 41.89           C  
ATOM    268  N   ILE A  68       8.660  35.346  59.566  1.00 40.70           N  
ATOM    269  CA  ILE A  68       9.303  35.423  60.865  1.00 40.80           C  
ATOM    270  C   ILE A  68       9.068  34.158  61.682  1.00 41.38           C  
ATOM    271  O   ILE A  68       9.961  33.706  62.427  1.00 40.71           O  
ATOM    272  CB  ILE A  68       8.818  36.687  61.663  1.00 41.20           C  
ATOM    273  CG1 ILE A  68       9.456  37.962  61.093  1.00 41.32           C  
ATOM    274  CG2 ILE A  68       9.073  36.543  63.172  1.00 38.98           C  
ATOM    275  CD1 ILE A  68      11.005  37.925  60.965  1.00 41.72           C  
ATOM    276  N   LYS A  69       7.859  33.607  61.568  1.00 41.07           N  
ATOM    277  CA  LYS A  69       7.557  32.352  62.215  1.00 41.41           C  
ATOM    278  C   LYS A  69       8.446  31.234  61.644  1.00 40.86           C  
ATOM    279  O   LYS A  69       9.025  30.440  62.400  1.00 40.49           O  
ATOM    280  CB  LYS A  69       6.053  32.024  62.094  1.00 41.76           C  
ATOM    281  CG  LYS A  69       5.666  30.619  62.570  1.00 42.76           C  
ATOM    282  CD  LYS A  69       4.170  30.510  62.880  1.00 43.86           C  
ATOM    283  CE  LYS A  69       3.767  29.102  63.365  1.00 44.39           C  
ATOM    284  NZ  LYS A  69       3.701  28.091  62.251  1.00 47.32           N  
ATOM    285  N   ASP A  70       8.547  31.167  60.315  1.00 40.18           N  
ATOM    286  CA  ASP A  70       9.318  30.099  59.679  1.00 39.94           C  
ATOM    287  C   ASP A  70      10.816  30.256  59.929  1.00 40.08           C  
ATOM    288  O   ASP A  70      11.456  29.336  60.428  1.00 40.28           O  
ATOM    289  CB  ASP A  70       8.982  29.986  58.184  1.00 39.58           C  
ATOM    290  CG  ASP A  70       7.540  29.519  57.940  1.00 40.04           C  
ATOM    291  OD1 ASP A  70       6.824  29.206  58.923  1.00 39.97           O  
ATOM    292  OD2 ASP A  70       7.118  29.453  56.757  1.00 43.15           O  
ATOM    293  N   ALA A  71      11.353  31.441  59.631  1.00 40.31           N  
ATOM    294  CA  ALA A  71      12.791  31.703  59.741  1.00 40.69           C  
ATOM    295  C   ALA A  71      13.279  31.698  61.175  1.00 40.38           C  
ATOM    296  O   ALA A  71      14.329  31.122  61.466  1.00 41.03           O  
ATOM    297  CB  ALA A  71      13.186  32.999  59.010  1.00 40.96           C  
ATOM    298  N   GLY A  72      12.507  32.294  62.078  1.00 40.43           N  
ATOM    299  CA  GLY A  72      12.767  32.188  63.522  1.00 40.03           C  
ATOM    300  C   GLY A  72      12.875  30.761  64.042  1.00 39.79           C  
ATOM    301  O   GLY A  72      13.764  30.434  64.831  1.00 39.61           O  
ATOM    302  N   GLY A  73      11.960  29.906  63.601  1.00 39.95           N  
ATOM    303  CA  GLY A  73      12.001  28.475  63.919  1.00 39.22           C  
ATOM    304  C   GLY A  73      13.196  27.746  63.310  1.00 39.27           C  
ATOM    305  O   GLY A  73      13.823  26.915  63.982  1.00 39.61           O  
ATOM    306  N   ALA A  74      13.524  28.039  62.050  1.00 38.03           N  
ATOM    307  CA  ALA A  74      14.663  27.370  61.399  1.00 37.88           C  
ATOM    308  C   ALA A  74      16.027  27.816  61.922  1.00 37.51           C  
ATOM    309  O   ALA A  74      16.998  27.049  61.872  1.00 38.09           O  
ATOM    310  CB  ALA A  74      14.604  27.534  59.881  1.00 36.98           C  
ATOM    311  N   LEU A  75      16.108  29.062  62.379  1.00 36.97           N  
ATOM    312  CA  LEU A  75      17.367  29.629  62.923  1.00 36.45           C  
ATOM    313  C   LEU A  75      17.500  29.432  64.446  1.00 36.48           C  
ATOM    314  O   LEU A  75      18.569  29.706  65.045  1.00 36.69           O  
ATOM    315  CB  LEU A  75      17.453  31.122  62.612  1.00 35.52           C  
ATOM    316  CG  LEU A  75      17.643  31.537  61.148  1.00 35.66           C  
ATOM    317  CD1 LEU A  75      17.599  33.064  61.075  1.00 34.78           C  
ATOM    318  CD2 LEU A  75      18.945  30.988  60.578  1.00 32.75           C  
ATOM    319  N   ASP A  76      16.403  28.975  65.043  1.00 36.25           N  
ATOM    320  CA  ASP A  76      16.269  28.733  66.476  1.00 36.78           C  
ATOM    321  C   ASP A  76      16.547  29.998  67.289  1.00 35.97           C  
ATOM    322  O   ASP A  76      17.401  30.019  68.169  1.00 35.12           O  
ATOM    323  CB  ASP A  76      17.137  27.535  66.907  1.00 37.58           C  
ATOM    324  CG  ASP A  76      16.850  27.083  68.343  1.00 40.50           C  
ATOM    325  OD1 ASP A  76      15.681  27.206  68.800  1.00 43.32           O  
ATOM    326  OD2 ASP A  76      17.802  26.605  69.007  1.00 43.08           O  
ATOM    327  N  AVAL A  77      15.808  31.049  66.940  0.50 36.05           N  
ATOM    328  N  BVAL A  77      15.832  31.071  66.960  0.50 35.77           N  
ATOM    329  CA AVAL A  77      15.886  32.342  67.605  0.50 35.81           C  
ATOM    330  CA BVAL A  77      15.949  32.336  67.687  0.50 35.22           C  
ATOM    331  C  AVAL A  77      14.480  32.812  67.938  0.50 35.81           C  
ATOM    332  C  BVAL A  77      14.575  32.975  67.823  0.50 35.45           C  
ATOM    333  O  AVAL A  77      13.512  32.345  67.331  0.50 36.23           O  
ATOM    334  O  BVAL A  77      13.723  32.784  66.957  0.50 35.90           O  
ATOM    335  CB AVAL A  77      16.634  33.396  66.721  0.50 36.41           C  
ATOM    336  CB BVAL A  77      16.983  33.303  67.005  0.50 35.64           C  
ATOM    337  CG1AVAL A  77      18.006  32.872  66.327  0.50 35.14           C  
ATOM    338  CG1BVAL A  77      16.553  33.677  65.560  0.50 34.40           C  
ATOM    339  CG2AVAL A  77      15.840  33.754  65.460  0.50 35.34           C  
ATOM    340  CG2BVAL A  77      17.255  34.538  67.873  0.50 32.77           C  
ATOM    341  N   SER A  78      14.353  33.710  68.917  1.00 35.61           N  
ATOM    342  CA  SER A  78      13.079  34.381  69.165  1.00 35.20           C  
ATOM    343  C   SER A  78      13.174  35.739  68.526  1.00 35.12           C  
ATOM    344  O   SER A  78      14.069  36.507  68.858  1.00 35.81           O  
ATOM    345  CB  SER A  78      12.782  34.527  70.666  1.00 34.98           C  
ATOM    346  OG  SER A  78      12.767  33.261  71.282  1.00 38.00           O  
ATOM    347  N   ALA A  79      12.287  36.025  67.588  1.00 34.51           N  
ATOM    348  CA  ALA A  79      12.316  37.298  66.880  1.00 35.32           C  
ATOM    349  C   ALA A  79      10.895  37.857  66.921  1.00 35.96           C  
ATOM    350  O   ALA A  79       9.946  37.108  66.674  1.00 36.42           O  
ATOM    351  CB  ALA A  79      12.752  37.087  65.439  1.00 35.11           C  
ATOM    352  N   SER A  80      10.752  39.131  67.290  1.00 34.93           N  
ATOM    353  CA  SER A  80       9.484  39.848  67.240  1.00 35.93           C  
ATOM    354  C   SER A  80       9.599  41.050  66.332  1.00 34.97           C  
ATOM    355  O   SER A  80      10.649  41.687  66.256  1.00 35.30           O  
ATOM    356  CB  SER A  80       9.125  40.393  68.613  1.00 36.17           C  
ATOM    357  OG  SER A  80       8.695  39.343  69.422  1.00 43.04           O  
ATOM    358  N   VAL A  81       8.499  41.386  65.687  1.00 34.70           N  
ATOM    359  CA  VAL A  81       8.390  42.638  64.904  1.00 33.96           C  
ATOM    360  C   VAL A  81       7.445  43.619  65.642  1.00 34.27           C  
ATOM    361  O   VAL A  81       6.364  43.240  66.103  1.00 33.32           O  
ATOM    362  CB  VAL A  81       7.899  42.322  63.472  1.00 33.94           C  
ATOM    363  CG1 VAL A  81       7.602  43.612  62.673  1.00 32.73           C  
ATOM    364  CG2 VAL A  81       8.948  41.471  62.726  1.00 30.33           C  
ATOM    365  N   ILE A  82       7.891  44.870  65.747  1.00 34.54           N  
ATOM    366  CA  ILE A  82       7.295  45.902  66.566  1.00 35.37           C  
ATOM    367  C   ILE A  82       7.053  47.118  65.648  1.00 36.33           C  
ATOM    368  O   ILE A  82       7.890  47.429  64.788  1.00 36.41           O  
ATOM    369  CB  ILE A  82       8.229  46.260  67.788  1.00 35.76           C  
ATOM    370  CG1 ILE A  82       8.417  45.054  68.741  1.00 37.38           C  
ATOM    371  CG2 ILE A  82       7.638  47.346  68.630  1.00 34.83           C  
ATOM    372  CD1 ILE A  82       9.808  44.520  68.720  1.00 38.38           C  
ATOM    373  N   ASP A  83       5.896  47.772  65.753  1.00 37.56           N  
ATOM    374  CA  ASP A  83       5.726  49.014  64.986  1.00 37.45           C  
ATOM    375  C   ASP A  83       6.371  50.198  65.697  1.00 37.26           C  
ATOM    376  O   ASP A  83       7.005  50.041  66.755  1.00 37.38           O  
ATOM    377  CB  ASP A  83       4.285  49.245  64.537  1.00 38.26           C  
ATOM    378  CG  ASP A  83       3.309  49.468  65.691  1.00 41.75           C  
ATOM    379  OD1 ASP A  83       3.697  49.881  66.814  1.00 42.68           O  
ATOM    380  OD2 ASP A  83       2.096  49.265  65.440  1.00 46.28           O  
ATOM    381  N   THR A  84       6.267  51.366  65.092  1.00 37.24           N  
ATOM    382  CA  THR A  84       6.928  52.553  65.592  1.00 37.70           C  
ATOM    383  C   THR A  84       6.270  53.099  66.875  1.00 37.91           C  
ATOM    384  O   THR A  84       6.878  53.925  67.573  1.00 38.24           O  
ATOM    385  CB  THR A  84       6.985  53.676  64.523  1.00 37.66           C  
ATOM    386  OG1 THR A  84       5.662  54.079  64.176  1.00 36.60           O  
ATOM    387  CG2 THR A  84       7.692  53.223  63.275  1.00 38.10           C  
ATOM    388  N   ASP A  85       5.046  52.641  67.171  1.00 38.34           N  
ATOM    389  CA  ASP A  85       4.362  52.929  68.453  1.00 38.76           C  
ATOM    390  C   ASP A  85       4.736  51.982  69.622  1.00 38.63           C  
ATOM    391  O   ASP A  85       4.219  52.136  70.743  1.00 38.29           O  
ATOM    392  CB  ASP A  85       2.847  52.837  68.286  1.00 39.77           C  
ATOM    393  CG  ASP A  85       2.294  53.867  67.323  1.00 42.08           C  
ATOM    394  OD1 ASP A  85       2.636  55.071  67.461  1.00 43.65           O  
ATOM    395  OD2 ASP A  85       1.504  53.455  66.441  1.00 44.74           O  
ATOM    396  N   GLY A  86       5.597  50.999  69.372  1.00 38.05           N  
ATOM    397  CA  GLY A  86       5.936  50.030  70.416  1.00 37.14           C  
ATOM    398  C   GLY A  86       5.002  48.825  70.488  1.00 36.67           C  
ATOM    399  O   GLY A  86       5.192  47.956  71.309  1.00 37.55           O  
ATOM    400  N   LYS A  87       4.030  48.739  69.598  1.00 36.43           N  
ATOM    401  CA  LYS A  87       3.132  47.587  69.559  1.00 37.18           C  
ATOM    402  C   LYS A  87       3.744  46.362  68.860  1.00 36.90           C  
ATOM    403  O   LYS A  87       4.337  46.472  67.768  1.00 36.78           O  
ATOM    404  CB  LYS A  87       1.795  47.969  68.935  1.00 37.32           C  
ATOM    405  CG  LYS A  87       0.853  46.802  68.851  1.00 39.89           C  
ATOM    406  CD  LYS A  87      -0.468  47.203  68.243  1.00 43.67           C  
ATOM    407  CE  LYS A  87      -0.427  47.112  66.726  1.00 44.81           C  
ATOM    408  NZ  LYS A  87      -1.802  47.285  66.202  1.00 46.66           N  
ATOM    409  N   VAL A  88       3.667  45.209  69.532  1.00 36.18           N  
ATOM    410  CA  VAL A  88       4.228  43.992  68.985  1.00 35.30           C  
ATOM    411  C   VAL A  88       3.212  43.420  68.003  1.00 34.95           C  
ATOM    412  O   VAL A  88       2.065  43.191  68.351  1.00 34.86           O  
ATOM    413  CB  VAL A  88       4.644  42.942  70.082  1.00 35.61           C  
ATOM    414  CG1 VAL A  88       5.369  41.723  69.431  1.00 34.25           C  
ATOM    415  CG2 VAL A  88       5.512  43.592  71.163  1.00 32.85           C  
ATOM    416  N   LEU A  89       3.653  43.205  66.767  1.00 34.78           N  
ATOM    417  CA  LEU A  89       2.772  42.729  65.698  1.00 33.73           C  
ATOM    418  C   LEU A  89       2.688  41.228  65.679  1.00 33.30           C  
ATOM    419  O   LEU A  89       1.618  40.680  65.533  1.00 31.76           O  
ATOM    420  CB  LEU A  89       3.260  43.250  64.332  1.00 33.36           C  
ATOM    421  CG  LEU A  89       3.409  44.788  64.286  1.00 33.64           C  
ATOM    422  CD1 LEU A  89       3.846  45.229  62.898  1.00 29.59           C  
ATOM    423  CD2 LEU A  89       2.093  45.499  64.736  1.00 30.61           C  
ATOM    424  N   TYR A  90       3.838  40.567  65.794  1.00 33.04           N  
ATOM    425  CA  TYR A  90       3.909  39.090  65.762  1.00 33.77           C  
ATOM    426  C   TYR A  90       5.339  38.692  66.175  1.00 33.65           C  
ATOM    427  O   TYR A  90       6.242  39.528  66.160  1.00 32.96           O  
ATOM    428  CB  TYR A  90       3.560  38.526  64.360  1.00 33.24           C  
ATOM    429  CG  TYR A  90       4.179  39.332  63.213  1.00 33.79           C  
ATOM    430  CD1 TYR A  90       5.518  39.154  62.856  1.00 32.68           C  
ATOM    431  CD2 TYR A  90       3.419  40.285  62.496  1.00 32.45           C  
ATOM    432  CE1 TYR A  90       6.096  39.898  61.806  1.00 32.73           C  
ATOM    433  CE2 TYR A  90       3.996  41.047  61.464  1.00 31.74           C  
ATOM    434  CZ  TYR A  90       5.329  40.846  61.137  1.00 32.32           C  
ATOM    435  OH  TYR A  90       5.913  41.564  60.130  1.00 33.81           O  
ATOM    436  N   GLY A  91       5.537  37.427  66.525  1.00 33.19           N  
ATOM    437  CA  GLY A  91       6.867  36.943  66.809  1.00 33.49           C  
ATOM    438  C   GLY A  91       6.958  35.463  66.575  1.00 33.62           C  
ATOM    439  O   GLY A  91       5.939  34.792  66.498  1.00 33.55           O  
ATOM    440  N   SER A  92       8.176  34.946  66.450  1.00 33.89           N  
ATOM    441  CA  SER A  92       8.350  33.529  66.155  1.00 35.45           C  
ATOM    442  C   SER A  92       7.977  32.625  67.352  1.00 36.17           C  
ATOM    443  O   SER A  92       7.673  31.461  67.185  1.00 36.18           O  
ATOM    444  CB  SER A  92       9.766  33.258  65.643  1.00 34.87           C  
ATOM    445  OG  SER A  92      10.717  33.608  66.621  1.00 36.13           O  
ATOM    446  N   ASN A  93       7.947  33.212  68.539  1.00 37.98           N  
ATOM    447  CA  ASN A  93       7.713  32.527  69.803  1.00 39.63           C  
ATOM    448  C   ASN A  93       6.515  33.170  70.494  1.00 39.66           C  
ATOM    449  O   ASN A  93       6.469  33.247  71.732  1.00 40.62           O  
ATOM    450  CB  ASN A  93       8.973  32.713  70.676  1.00 40.81           C  
ATOM    451  CG  ASN A  93       9.100  31.685  71.803  1.00 44.50           C  
ATOM    452  OD1 ASN A  93       8.638  30.536  71.701  1.00 47.74           O  
ATOM    453  ND2 ASN A  93       9.757  32.103  72.895  1.00 47.26           N  
ATOM    454  N   GLY A  94       5.557  33.663  69.704  1.00 38.67           N  
ATOM    455  CA  GLY A  94       4.417  34.402  70.265  1.00 37.33           C  
ATOM    456  C   GLY A  94       4.539  35.910  70.132  1.00 36.58           C  
ATOM    457  O   GLY A  94       5.643  36.460  69.966  1.00 37.22           O  
ATOM    458  N   ARG A  95       3.411  36.593  70.229  1.00 35.56           N  
ATOM    459  CA  ARG A  95       3.363  38.032  70.006  1.00 35.52           C  
ATOM    460  C   ARG A  95       3.725  38.804  71.308  1.00 36.14           C  
ATOM    461  O   ARG A  95       2.870  39.408  71.950  1.00 36.62           O  
ATOM    462  CB  ARG A  95       1.980  38.444  69.439  1.00 35.05           C  
ATOM    463  CG  ARG A  95       1.894  39.922  69.012  1.00 33.94           C  
ATOM    464  CD  ARG A  95       0.447  40.347  68.642  1.00 35.80           C  
ATOM    465  NE  ARG A  95      -0.425  40.337  69.823  1.00 37.83           N  
ATOM    466  CZ  ARG A  95      -0.569  41.346  70.679  1.00 35.63           C  
ATOM    467  NH1 ARG A  95       0.082  42.489  70.480  1.00 34.61           N  
ATOM    468  NH2 ARG A  95      -1.377  41.211  71.732  1.00 34.50           N  
ATOM    469  N   SER A  96       5.004  38.733  71.692  1.00 36.18           N  
ATOM    470  CA  SER A  96       5.553  39.446  72.824  1.00 34.94           C  
ATOM    471  C   SER A  96       6.992  39.897  72.595  1.00 34.01           C  
ATOM    472  O   SER A  96       7.689  39.410  71.692  1.00 33.50           O  
ATOM    473  CB  SER A  96       5.478  38.610  74.083  1.00 36.45           C  
ATOM    474  OG  SER A  96       5.581  37.243  73.808  1.00 37.78           O  
ATOM    475  N   ALA A  97       7.412  40.853  73.413  1.00 32.00           N  
ATOM    476  CA  ALA A  97       8.762  41.380  73.394  1.00 30.36           C  
ATOM    477  C   ALA A  97       8.995  41.959  74.780  1.00 30.18           C  
ATOM    478  O   ALA A  97       8.058  42.448  75.416  1.00 29.68           O  
ATOM    479  CB  ALA A  97       8.911  42.481  72.300  1.00 30.01           C  
ATOM    480  N   ASP A  98      10.239  41.904  75.253  1.00 29.56           N  
ATOM    481  CA  ASP A  98      10.590  42.546  76.508  1.00 28.41           C  
ATOM    482  C   ASP A  98      10.328  44.021  76.397  1.00 28.49           C  
ATOM    483  O   ASP A  98      10.805  44.679  75.450  1.00 29.05           O  
ATOM    484  CB  ASP A  98      12.049  42.304  76.835  1.00 27.98           C  
ATOM    485  CG  ASP A  98      12.417  42.819  78.168  1.00 26.42           C  
ATOM    486  OD1 ASP A  98      12.154  42.146  79.173  1.00 29.64           O  
ATOM    487  OD2 ASP A  98      12.966  43.924  78.225  1.00 28.78           O  
ATOM    488  N   SER A  99       9.549  44.532  77.353  1.00 27.54           N  
ATOM    489  CA  SER A  99       9.141  45.922  77.380  1.00 27.38           C  
ATOM    490  C   SER A  99      10.316  46.926  77.421  1.00 27.29           C  
ATOM    491  O   SER A  99      10.277  47.950  76.753  1.00 27.47           O  
ATOM    492  CB  SER A  99       8.227  46.151  78.597  1.00 27.63           C  
ATOM    493  OG  SER A  99       7.509  47.346  78.439  1.00 27.64           O  
ATOM    494  N   GLN A 100      11.331  46.668  78.240  1.00 26.70           N  
ATOM    495  CA AGLN A 100      12.433  47.606  78.329  0.50 27.16           C  
ATOM    496  CA BGLN A 100      12.499  47.555  78.357  0.50 27.21           C  
ATOM    497  C   GLN A 100      13.269  47.643  77.034  1.00 27.41           C  
ATOM    498  O   GLN A 100      13.782  48.704  76.655  1.00 27.34           O  
ATOM    499  CB AGLN A 100      13.266  47.351  79.594  0.50 26.96           C  
ATOM    500  CB BGLN A 100      13.443  47.101  79.496  0.50 27.06           C  
ATOM    501  CG AGLN A 100      12.413  47.345  80.880  0.50 26.39           C  
ATOM    502  CG BGLN A 100      12.880  47.290  80.910  0.50 26.77           C  
ATOM    503  CD AGLN A 100      11.699  48.665  81.124  0.50 26.13           C  
ATOM    504  CD BGLN A 100      13.708  46.609  82.011  0.50 27.11           C  
ATOM    505  OE1AGLN A 100      12.346  49.705  81.130  0.50 29.70           O  
ATOM    506  OE1BGLN A 100      13.972  45.395  81.974  0.50 26.02           O  
ATOM    507  NE2AGLN A 100      10.359  48.634  81.319  0.50 21.22           N  
ATOM    508  NE2BGLN A 100      14.083  47.389  83.019  0.50 24.24           N  
ATOM    509  N   LYS A 101      13.353  46.512  76.334  1.00 27.91           N  
ATOM    510  CA  LYS A 101      14.009  46.453  75.030  1.00 28.63           C  
ATOM    511  C   LYS A 101      13.232  47.153  73.913  1.00 29.74           C  
ATOM    512  O   LYS A 101      13.830  47.822  73.068  1.00 29.28           O  
ATOM    513  CB  LYS A 101      14.338  44.999  74.645  1.00 28.81           C  
ATOM    514  CG  LYS A 101      15.296  44.313  75.628  1.00 28.18           C  
ATOM    515  CD  LYS A 101      16.541  45.117  75.745  1.00 28.50           C  
ATOM    516  CE  LYS A 101      17.525  44.592  76.823  1.00 28.94           C  
ATOM    517  NZ  LYS A 101      17.279  45.152  78.165  1.00 32.72           N  
ATOM    518  N   VAL A 102      11.902  46.995  73.889  1.00 30.80           N  
ATOM    519  CA  VAL A 102      11.073  47.771  72.959  1.00 31.17           C  
ATOM    520  C   VAL A 102      11.299  49.288  73.201  1.00 32.13           C  
ATOM    521  O   VAL A 102      11.561  50.027  72.283  1.00 33.36           O  
ATOM    522  CB  VAL A 102       9.579  47.424  73.105  1.00 31.77           C  
ATOM    523  CG1 VAL A 102       8.689  48.422  72.313  1.00 31.91           C  
ATOM    524  CG2 VAL A 102       9.313  45.987  72.689  1.00 28.89           C  
ATOM    525  N   GLN A 103      11.187  49.725  74.445  1.00 32.13           N  
ATOM    526  CA  GLN A 103      11.467  51.100  74.863  1.00 33.08           C  
ATOM    527  C   GLN A 103      12.816  51.636  74.357  1.00 31.43           C  
ATOM    528  O   GLN A 103      12.910  52.782  73.916  1.00 31.58           O  
ATOM    529  CB  GLN A 103      11.516  51.089  76.383  1.00 34.50           C  
ATOM    530  CG  GLN A 103      10.735  52.123  77.093  1.00 40.93           C  
ATOM    531  CD  GLN A 103      10.367  51.675  78.519  1.00 46.92           C  
ATOM    532  OE1 GLN A 103       9.418  50.894  78.733  1.00 47.78           O  
ATOM    533  NE2 GLN A 103      11.121  52.177  79.498  1.00 49.75           N  
ATOM    534  N   ALA A 104      13.868  50.833  74.471  1.00 29.56           N  
ATOM    535  CA  ALA A 104      15.176  51.216  73.935  1.00 29.32           C  
ATOM    536  C   ALA A 104      15.141  51.351  72.419  1.00 29.31           C  
ATOM    537  O   ALA A 104      15.732  52.266  71.872  1.00 30.20           O  
ATOM    538  CB  ALA A 104      16.284  50.225  74.365  1.00 28.19           C  
ATOM    539  N   LEU A 105      14.462  50.434  71.737  1.00 29.87           N  
ATOM    540  CA  LEU A 105      14.266  50.543  70.282  1.00 29.93           C  
ATOM    541  C   LEU A 105      13.551  51.842  69.892  1.00 29.92           C  
ATOM    542  O   LEU A 105      14.026  52.580  69.019  1.00 29.07           O  
ATOM    543  CB  LEU A 105      13.513  49.335  69.720  1.00 29.00           C  
ATOM    544  CG  LEU A 105      14.347  48.040  69.586  1.00 30.16           C  
ATOM    545  CD1 LEU A 105      13.400  46.856  69.421  1.00 31.75           C  
ATOM    546  CD2 LEU A 105      15.470  48.103  68.466  1.00 25.28           C  
ATOM    547  N   VAL A 106      12.423  52.111  70.551  1.00 29.44           N  
ATOM    548  CA  VAL A 106      11.675  53.364  70.367  1.00 28.94           C  
ATOM    549  C   VAL A 106      12.533  54.586  70.691  1.00 29.34           C  
ATOM    550  O   VAL A 106      12.409  55.624  70.035  1.00 29.22           O  
ATOM    551  CB  VAL A 106      10.334  53.338  71.153  1.00 28.54           C  
ATOM    552  CG1 VAL A 106       9.619  54.705  71.081  1.00 28.90           C  
ATOM    553  CG2 VAL A 106       9.416  52.246  70.572  1.00 28.22           C  
ATOM    554  N   SER A 107      13.440  54.449  71.660  1.00 29.32           N  
ATOM    555  CA  SER A 107      14.414  55.502  71.983  1.00 30.20           C  
ATOM    556  C   SER A 107      15.465  55.762  70.892  1.00 29.89           C  
ATOM    557  O   SER A 107      16.264  56.703  71.002  1.00 28.17           O  
ATOM    558  CB  SER A 107      15.175  55.114  73.259  1.00 30.82           C  
ATOM    559  OG  SER A 107      14.364  55.435  74.371  1.00 35.53           O  
ATOM    560  N   GLY A 108      15.512  54.884  69.888  1.00 29.79           N  
ATOM    561  CA  GLY A 108      16.529  54.983  68.838  1.00 29.10           C  
ATOM    562  C   GLY A 108      17.754  54.100  69.000  1.00 29.41           C  
ATOM    563  O   GLY A 108      18.709  54.249  68.205  1.00 28.36           O  
ATOM    564  N   HIS A 109      17.737  53.191  70.004  1.00 29.11           N  
ATOM    565  CA  HIS A 109      18.847  52.261  70.239  1.00 29.32           C  
ATOM    566  C   HIS A 109      18.832  51.115  69.238  1.00 30.11           C  
ATOM    567  O   HIS A 109      17.773  50.608  68.878  1.00 30.19           O  
ATOM    568  CB  HIS A 109      18.800  51.650  71.658  1.00 30.66           C  
ATOM    569  CG  HIS A 109      19.246  52.572  72.757  1.00 29.08           C  
ATOM    570  ND1 HIS A 109      18.801  53.876  72.873  1.00 28.71           N  
ATOM    571  CD2 HIS A 109      20.084  52.367  73.799  1.00 28.41           C  
ATOM    572  CE1 HIS A 109      19.332  54.432  73.947  1.00 26.06           C  
ATOM    573  NE2 HIS A 109      20.124  53.541  74.519  1.00 31.41           N  
ATOM    574  N   GLU A 110      20.015  50.716  68.777  1.00 29.71           N  
ATOM    575  CA  GLU A 110      20.149  49.603  67.822  1.00 29.98           C  
ATOM    576  C   GLU A 110      21.371  48.803  68.229  1.00 28.50           C  
ATOM    577  O   GLU A 110      22.173  49.278  69.046  1.00 26.80           O  
ATOM    578  CB  GLU A 110      20.333  50.119  66.381  1.00 29.31           C  
ATOM    579  CG  GLU A 110      19.068  50.662  65.726  1.00 32.67           C  
ATOM    580  CD  GLU A 110      19.227  50.829  64.209  1.00 33.17           C  
ATOM    581  OE1 GLU A 110      20.234  51.452  63.775  1.00 40.39           O  
ATOM    582  OE2 GLU A 110      18.370  50.321  63.462  1.00 37.54           O  
ATOM    583  N   GLY A 111      21.510  47.599  67.673  1.00 27.75           N  
ATOM    584  CA  GLY A 111      22.663  46.757  67.989  1.00 27.67           C  
ATOM    585  C   GLY A 111      22.364  45.853  69.180  1.00 27.49           C  
ATOM    586  O   GLY A 111      21.209  45.517  69.444  1.00 26.23           O  
ATOM    587  N   ILE A 112      23.409  45.428  69.876  1.00 27.67           N  
ATOM    588  CA  ILE A 112      23.246  44.626  71.098  1.00 27.84           C  
ATOM    589  C   ILE A 112      22.640  45.563  72.120  1.00 29.46           C  
ATOM    590  O   ILE A 112      23.185  46.632  72.354  1.00 28.82           O  
ATOM    591  CB  ILE A 112      24.607  44.092  71.618  1.00 27.45           C  
ATOM    592  CG1 ILE A 112      25.298  43.193  70.574  1.00 28.03           C  
ATOM    593  CG2 ILE A 112      24.474  43.432  73.016  1.00 23.93           C  
ATOM    594  CD1 ILE A 112      24.675  41.831  70.419  1.00 28.71           C  
ATOM    595  N   LEU A 113      21.501  45.161  72.707  1.00 31.28           N  
ATOM    596  CA  LEU A 113      20.714  46.006  73.624  1.00 33.19           C  
ATOM    597  C   LEU A 113      20.978  45.489  75.014  1.00 35.22           C  
ATOM    598  O   LEU A 113      20.866  46.199  76.010  1.00 38.33           O  
ATOM    599  CB  LEU A 113      19.205  45.918  73.307  1.00 32.32           C  
ATOM    600  CG  LEU A 113      18.721  46.203  71.896  1.00 33.25           C  
ATOM    601  CD1 LEU A 113      17.147  46.007  71.720  1.00 33.59           C  
ATOM    602  CD2 LEU A 113      19.142  47.598  71.404  1.00 34.10           C  
ATOM    603  N   SER A 114      21.382  44.240  75.041  1.00 36.99           N  
ATOM    604  CA  SER A 114      21.692  43.471  76.210  1.00 38.53           C  
ATOM    605  C   SER A 114      22.537  44.253  77.263  1.00 40.49           C  
ATOM    606  O   SER A 114      21.964  44.966  78.140  1.00 41.38           O  
ATOM    607  CB  SER A 114      22.385  42.163  75.757  1.00 37.53           C  
ATOM    608  N   THR A 116      19.930  45.184  80.077  1.00 58.48           N  
ATOM    609  CA  THR A 116      19.904  43.997  80.924  1.00 58.36           C  
ATOM    610  C   THR A 116      21.268  43.685  81.519  1.00 58.57           C  
ATOM    611  O   THR A 116      22.287  44.351  81.221  1.00 58.55           O  
ATOM    612  CB  THR A 116      19.474  42.691  80.143  1.00 58.83           C  
ATOM    613  OG1 THR A 116      20.109  42.637  78.858  1.00 57.42           O  
ATOM    614  CG2 THR A 116      17.946  42.558  79.998  1.00 59.24           C  
ATOM    615  N   ASP A 117      21.258  42.666  82.384  1.00 58.22           N  
ATOM    616  CA  ASP A 117      22.418  41.846  82.649  1.00 57.34           C  
ATOM    617  C   ASP A 117      22.087  40.387  82.256  1.00 57.13           C  
ATOM    618  O   ASP A 117      21.102  39.806  82.735  1.00 57.32           O  
ATOM    619  CB  ASP A 117      22.818  41.951  84.098  1.00 57.89           C  
ATOM    620  N   ASN A 118      22.888  39.842  81.333  1.00 56.24           N  
ATOM    621  CA  ASN A 118      22.959  38.391  80.975  1.00 54.72           C  
ATOM    622  C   ASN A 118      21.915  37.741  80.037  1.00 52.82           C  
ATOM    623  O   ASN A 118      22.031  36.562  79.704  1.00 53.44           O  
ATOM    624  CB  ASN A 118      23.232  37.519  82.203  1.00 54.97           C  
ATOM    625  CG  ASN A 118      24.663  37.639  82.677  1.00 56.71           C  
ATOM    626  OD1 ASN A 118      25.402  38.534  82.240  1.00 58.88           O  
ATOM    627  ND2 ASN A 118      25.074  36.733  83.564  1.00 57.19           N  
ATOM    628  N   LYS A 119      20.909  38.485  79.613  1.00 49.91           N  
ATOM    629  CA  LYS A 119      20.097  38.021  78.503  1.00 47.04           C  
ATOM    630  C   LYS A 119      20.513  38.768  77.246  1.00 44.21           C  
ATOM    631  O   LYS A 119      20.729  39.976  77.264  1.00 43.86           O  
ATOM    632  CB  LYS A 119      18.602  38.170  78.771  1.00 47.29           C  
ATOM    633  CG  LYS A 119      17.921  36.859  79.182  1.00 48.44           C  
ATOM    634  CD  LYS A 119      16.421  36.830  78.795  1.00 48.72           C  
ATOM    635  CE  LYS A 119      16.228  36.324  77.367  1.00 49.41           C  
ATOM    636  NZ  LYS A 119      14.802  36.139  76.996  1.00 49.71           N  
ATOM    637  N   LEU A 120      20.633  38.032  76.160  1.00 41.05           N  
ATOM    638  CA  LEU A 120      21.148  38.587  74.919  1.00 38.10           C  
ATOM    639  C   LEU A 120      20.015  39.097  74.035  1.00 36.61           C  
ATOM    640  O   LEU A 120      19.056  38.374  73.780  1.00 35.51           O  
ATOM    641  CB  LEU A 120      22.026  37.541  74.194  1.00 37.97           C  
ATOM    642  CG  LEU A 120      22.681  37.938  72.869  1.00 38.23           C  
ATOM    643  CD1 LEU A 120      23.500  39.215  73.010  1.00 38.86           C  
ATOM    644  CD2 LEU A 120      23.545  36.812  72.353  1.00 36.16           C  
ATOM    645  N   TYR A 121      20.128  40.355  73.613  1.00 34.71           N  
ATOM    646  CA  TYR A 121      19.179  40.993  72.706  1.00 34.18           C  
ATOM    647  C   TYR A 121      19.891  41.790  71.615  1.00 33.30           C  
ATOM    648  O   TYR A 121      20.936  42.420  71.838  1.00 31.40           O  
ATOM    649  CB  TYR A 121      18.261  41.983  73.421  1.00 34.56           C  
ATOM    650  CG  TYR A 121      17.359  41.420  74.475  1.00 35.33           C  
ATOM    651  CD1 TYR A 121      16.077  40.943  74.156  1.00 35.17           C  
ATOM    652  CD2 TYR A 121      17.775  41.378  75.797  1.00 36.88           C  
ATOM    653  CE1 TYR A 121      15.265  40.413  75.152  1.00 37.35           C  
ATOM    654  CE2 TYR A 121      16.972  40.875  76.792  1.00 36.72           C  
ATOM    655  CZ  TYR A 121      15.725  40.412  76.467  1.00 36.37           C  
ATOM    656  OH  TYR A 121      14.955  39.924  77.483  1.00 38.93           O  
ATOM    657  N   TYR A 122      19.272  41.787  70.449  1.00 32.59           N  
ATOM    658  CA  TYR A 122      19.749  42.562  69.338  1.00 33.31           C  
ATOM    659  C   TYR A 122      18.547  43.163  68.624  1.00 34.06           C  
ATOM    660  O   TYR A 122      17.553  42.471  68.375  1.00 34.12           O  
ATOM    661  CB  TYR A 122      20.587  41.670  68.384  1.00 33.03           C  
ATOM    662  CG  TYR A 122      21.353  42.472  67.379  1.00 32.20           C  
ATOM    663  CD1 TYR A 122      22.693  42.798  67.594  1.00 31.56           C  
ATOM    664  CD2 TYR A 122      20.723  42.956  66.247  1.00 29.52           C  
ATOM    665  CE1 TYR A 122      23.379  43.575  66.678  1.00 33.14           C  
ATOM    666  CE2 TYR A 122      21.375  43.727  65.347  1.00 32.68           C  
ATOM    667  CZ  TYR A 122      22.703  44.047  65.552  1.00 33.63           C  
ATOM    668  OH  TYR A 122      23.349  44.797  64.594  1.00 34.49           O  
ATOM    669  N   GLY A 123      18.620  44.449  68.306  1.00 34.23           N  
ATOM    670  CA  GLY A 123      17.490  45.105  67.646  1.00 34.50           C  
ATOM    671  C   GLY A 123      17.947  46.007  66.526  1.00 35.18           C  
ATOM    672  O   GLY A 123      19.017  46.615  66.594  1.00 32.24           O  
ATOM    673  N   LEU A 124      17.096  46.078  65.500  1.00 35.52           N  
ATOM    674  CA  LEU A 124      17.296  46.913  64.301  1.00 36.26           C  
ATOM    675  C   LEU A 124      15.972  47.579  63.921  1.00 35.94           C  
ATOM    676  O   LEU A 124      14.906  46.947  63.944  1.00 36.85           O  
ATOM    677  CB  LEU A 124      17.723  46.065  63.084  1.00 34.63           C  
ATOM    678  CG  LEU A 124      19.109  45.455  62.997  1.00 37.95           C  
ATOM    679  CD1 LEU A 124      19.183  44.518  61.802  1.00 38.61           C  
ATOM    680  CD2 LEU A 124      20.279  46.496  62.963  1.00 36.70           C  
ATOM    681  N   SER A 125      16.038  48.839  63.535  1.00 35.97           N  
ATOM    682  CA  SER A 125      14.887  49.414  62.820  1.00 36.65           C  
ATOM    683  C   SER A 125      14.732  48.889  61.385  1.00 36.12           C  
ATOM    684  O   SER A 125      15.685  48.419  60.727  1.00 35.10           O  
ATOM    685  CB  SER A 125      14.898  50.932  62.857  1.00 35.21           C  
ATOM    686  OG  SER A 125      16.041  51.374  62.212  1.00 36.63           O  
ATOM    687  N   LEU A 126      13.492  48.951  60.924  1.00 36.53           N  
ATOM    688  CA  LEU A 126      13.152  48.598  59.550  1.00 35.54           C  
ATOM    689  C   LEU A 126      12.642  49.841  58.839  1.00 35.75           C  
ATOM    690  O   LEU A 126      11.912  50.646  59.425  1.00 35.46           O  
ATOM    691  CB  LEU A 126      12.095  47.498  59.554  1.00 35.85           C  
ATOM    692  CG  LEU A 126      12.417  46.259  60.405  1.00 35.18           C  
ATOM    693  CD1 LEU A 126      11.151  45.478  60.737  1.00 32.51           C  
ATOM    694  CD2 LEU A 126      13.460  45.352  59.696  1.00 34.63           C  
ATOM    695  N   ARG A 127      13.057  50.011  57.584  1.00 36.34           N  
ATOM    696  CA  ARG A 127      12.686  51.176  56.786  1.00 36.94           C  
ATOM    697  C   ARG A 127      12.068  50.811  55.442  1.00 36.95           C  
ATOM    698  O   ARG A 127      12.411  49.789  54.855  1.00 36.64           O  
ATOM    699  CB  ARG A 127      13.907  52.060  56.544  1.00 37.20           C  
ATOM    700  CG  ARG A 127      14.298  52.804  57.784  1.00 38.89           C  
ATOM    701  CD  ARG A 127      15.615  53.526  57.656  1.00 41.42           C  
ATOM    702  NE  ARG A 127      15.934  54.031  58.982  1.00 44.15           N  
ATOM    703  CZ  ARG A 127      15.543  55.213  59.452  1.00 45.00           C  
ATOM    704  NH1 ARG A 127      14.850  56.050  58.683  1.00 43.68           N  
ATOM    705  NH2 ARG A 127      15.874  55.561  60.692  1.00 45.62           N  
ATOM    706  N   SER A 128      11.138  51.644  54.986  1.00 37.04           N  
ATOM    707  CA  SER A 128      10.638  51.578  53.612  1.00 37.95           C  
ATOM    708  C   SER A 128      10.686  52.972  53.010  1.00 38.43           C  
ATOM    709  O   SER A 128      10.119  53.912  53.580  1.00 38.09           O  
ATOM    710  CB  SER A 128       9.223  51.015  53.546  1.00 37.47           C  
ATOM    711  OG  SER A 128       8.954  50.542  52.233  1.00 37.54           O  
ATOM    712  N   GLU A 129      11.393  53.087  51.880  1.00 39.84           N  
ATOM    713  CA  GLU A 129      11.599  54.359  51.158  1.00 40.90           C  
ATOM    714  C   GLU A 129      12.008  55.510  52.099  1.00 41.67           C  
ATOM    715  O   GLU A 129      11.401  56.594  52.096  1.00 41.63           O  
ATOM    716  CB  GLU A 129      10.359  54.725  50.292  1.00 40.67           C  
ATOM    717  N   GLY A 130      13.034  55.240  52.915  1.00 42.58           N  
ATOM    718  CA  GLY A 130      13.582  56.210  53.876  1.00 43.14           C  
ATOM    719  C   GLY A 130      12.919  56.106  55.236  1.00 43.29           C  
ATOM    720  O   GLY A 130      13.596  55.953  56.271  1.00 43.97           O  
ATOM    721  N   GLU A 131      11.588  56.163  55.222  1.00 42.82           N  
ATOM    722  CA  GLU A 131      10.745  56.124  56.425  1.00 42.31           C  
ATOM    723  C   GLU A 131      10.923  54.888  57.335  1.00 40.50           C  
ATOM    724  O   GLU A 131      10.816  53.756  56.874  1.00 39.80           O  
ATOM    725  CB  GLU A 131       9.275  56.263  56.000  1.00 42.77           C  
ATOM    726  CG  GLU A 131       8.429  57.128  56.931  1.00 47.29           C  
ATOM    727  CD  GLU A 131       9.025  58.534  57.152  1.00 52.38           C  
ATOM    728  OE1 GLU A 131       9.505  59.157  56.174  1.00 52.00           O  
ATOM    729  OE2 GLU A 131       9.016  59.008  58.318  1.00 55.38           O  
ATOM    730  N   LYS A 132      11.161  55.112  58.630  1.00 39.13           N  
ATOM    731  CA  LYS A 132      11.140  54.014  59.632  1.00 38.18           C  
ATOM    732  C   LYS A 132       9.708  53.443  59.799  1.00 36.96           C  
ATOM    733  O   LYS A 132       8.753  54.203  60.018  1.00 36.94           O  
ATOM    734  CB  LYS A 132      11.710  54.510  60.968  1.00 38.24           C  
ATOM    735  CG  LYS A 132      11.639  53.535  62.142  1.00 41.31           C  
ATOM    736  CD  LYS A 132      12.881  53.620  63.041  1.00 44.29           C  
ATOM    737  CE  LYS A 132      13.011  54.902  63.851  1.00 45.89           C  
ATOM    738  NZ  LYS A 132      14.457  55.278  64.231  1.00 45.39           N  
ATOM    739  N   THR A 133       9.549  52.127  59.671  1.00 35.20           N  
ATOM    740  CA  THR A 133       8.212  51.525  59.758  1.00 34.60           C  
ATOM    741  C   THR A 133       8.033  50.590  60.958  1.00 34.08           C  
ATOM    742  O   THR A 133       6.921  50.174  61.280  1.00 33.98           O  
ATOM    743  CB  THR A 133       7.811  50.769  58.470  1.00 35.03           C  
ATOM    744  OG1 THR A 133       8.800  49.767  58.166  1.00 34.88           O  
ATOM    745  CG2 THR A 133       7.642  51.713  57.310  1.00 32.65           C  
ATOM    746  N   GLY A 134       9.139  50.265  61.610  1.00 34.15           N  
ATOM    747  CA  GLY A 134       9.132  49.426  62.788  1.00 32.95           C  
ATOM    748  C   GLY A 134      10.507  48.924  63.145  1.00 33.17           C  
ATOM    749  O   GLY A 134      11.522  49.518  62.779  1.00 31.31           O  
ATOM    750  N   TYR A 135      10.516  47.797  63.862  1.00 33.83           N  
ATOM    751  CA  TYR A 135      11.732  47.215  64.466  1.00 34.64           C  
ATOM    752  C   TYR A 135      11.600  45.715  64.491  1.00 35.14           C  
ATOM    753  O   TYR A 135      10.478  45.193  64.556  1.00 34.62           O  
ATOM    754  CB  TYR A 135      11.914  47.655  65.911  1.00 33.58           C  
ATOM    755  CG  TYR A 135      11.839  49.143  66.113  1.00 32.49           C  
ATOM    756  CD1 TYR A 135      12.931  49.968  65.836  1.00 32.49           C  
ATOM    757  CD2 TYR A 135      10.677  49.724  66.572  1.00 31.71           C  
ATOM    758  CE1 TYR A 135      12.856  51.368  66.036  1.00 31.74           C  
ATOM    759  CE2 TYR A 135      10.579  51.083  66.753  1.00 32.31           C  
ATOM    760  CZ  TYR A 135      11.653  51.913  66.477  1.00 32.88           C  
ATOM    761  OH  TYR A 135      11.510  53.279  66.715  1.00 34.25           O  
ATOM    762  N   VAL A 136      12.763  45.057  64.434  1.00 35.13           N  
ATOM    763  CA  VAL A 136      12.891  43.647  64.696  1.00 34.95           C  
ATOM    764  C   VAL A 136      13.792  43.466  65.948  1.00 35.16           C  
ATOM    765  O   VAL A 136      14.815  44.126  66.101  1.00 34.63           O  
ATOM    766  CB  VAL A 136      13.288  42.820  63.418  1.00 35.21           C  
ATOM    767  CG1 VAL A 136      14.671  43.189  62.862  1.00 36.10           C  
ATOM    768  CG2 VAL A 136      13.195  41.306  63.681  1.00 37.14           C  
ATOM    769  N   LEU A 137      13.340  42.623  66.870  1.00 34.44           N  
ATOM    770  CA  LEU A 137      14.018  42.418  68.103  1.00 34.05           C  
ATOM    771  C   LEU A 137      14.284  40.928  68.214  1.00 34.73           C  
ATOM    772  O   LEU A 137      13.346  40.127  68.156  1.00 34.94           O  
ATOM    773  CB  LEU A 137      13.140  42.882  69.293  1.00 34.52           C  
ATOM    774  CG  LEU A 137      13.734  42.623  70.703  1.00 34.41           C  
ATOM    775  CD1 LEU A 137      15.027  43.357  70.879  1.00 29.89           C  
ATOM    776  CD2 LEU A 137      12.734  43.075  71.739  1.00 33.73           C  
ATOM    777  N   LEU A 138      15.551  40.549  68.381  1.00 33.50           N  
ATOM    778  CA  LEU A 138      15.879  39.146  68.642  1.00 34.11           C  
ATOM    779  C   LEU A 138      16.328  38.947  70.056  1.00 34.40           C  
ATOM    780  O   LEU A 138      16.973  39.808  70.629  1.00 33.98           O  
ATOM    781  CB  LEU A 138      16.995  38.669  67.712  1.00 33.45           C  
ATOM    782  CG  LEU A 138      16.526  38.297  66.313  1.00 32.96           C  
ATOM    783  CD1 LEU A 138      15.895  39.523  65.539  1.00 30.57           C  
ATOM    784  CD2 LEU A 138      17.637  37.629  65.598  1.00 26.06           C  
ATOM    785  N   SER A 139      15.997  37.803  70.619  1.00 36.24           N  
ATOM    786  CA  SER A 139      16.649  37.372  71.864  1.00 38.58           C  
ATOM    787  C   SER A 139      17.053  35.926  71.795  1.00 39.81           C  
ATOM    788  O   SER A 139      16.346  35.117  71.197  1.00 39.86           O  
ATOM    789  CB  SER A 139      15.800  37.659  73.097  1.00 38.69           C  
ATOM    790  OG  SER A 139      14.556  37.045  73.014  1.00 39.85           O  
ATOM    791  N   ALA A 140      18.218  35.609  72.351  1.00 41.82           N  
ATOM    792  CA  ALA A 140      18.730  34.250  72.278  1.00 44.77           C  
ATOM    793  C   ALA A 140      18.021  33.430  73.340  1.00 46.74           C  
ATOM    794  O   ALA A 140      17.891  33.911  74.481  1.00 47.46           O  
ATOM    795  CB  ALA A 140      20.248  34.203  72.483  1.00 44.48           C  
ATOM    796  N   SER A 141      17.555  32.207  73.017  1.00 48.83           N  
ATOM    797  CA  SER A 141      17.657  31.478  71.703  1.00 49.44           C  
ATOM    798  C   SER A 141      18.204  32.198  70.441  1.00 49.72           C  
ATOM    799  O   SER A 141      19.129  31.714  69.753  1.00 48.78           O  
ATOM    800  CB  SER A 141      16.306  30.802  71.378  1.00 49.91           C  
ATOM    801  OG  SER A 141      16.290  29.457  71.846  1.00 49.66           O  
TER     802      SER A 141                                                      
ATOM    803  N   THR B  33       4.054  24.472  53.565  1.00 50.66           N  
ATOM    804  CA  THR B  33       3.588  23.923  54.878  1.00 50.51           C  
ATOM    805  C   THR B  33       4.335  22.634  55.253  1.00 50.16           C  
ATOM    806  O   THR B  33       4.621  22.382  56.438  1.00 50.09           O  
ATOM    807  CB  THR B  33       2.056  23.712  54.881  1.00 50.39           C  
ATOM    808  N   SER B  34       4.633  21.827  54.233  1.00 49.65           N  
ATOM    809  CA  SER B  34       5.508  20.663  54.346  1.00 48.62           C  
ATOM    810  C   SER B  34       6.815  21.120  54.993  1.00 47.86           C  
ATOM    811  O   SER B  34       7.265  22.242  54.745  1.00 47.85           O  
ATOM    812  CB  SER B  34       5.742  20.064  52.946  1.00 48.72           C  
ATOM    813  OG  SER B  34       7.040  19.500  52.782  1.00 48.68           O  
ATOM    814  N   ASP B  35       7.399  20.273  55.842  1.00 46.90           N  
ATOM    815  CA  ASP B  35       8.689  20.570  56.470  1.00 46.21           C  
ATOM    816  C   ASP B  35       9.839  20.604  55.438  1.00 45.31           C  
ATOM    817  O   ASP B  35      10.750  21.433  55.545  1.00 44.73           O  
ATOM    818  CB  ASP B  35       9.008  19.566  57.583  1.00 46.19           C  
ATOM    819  CG  ASP B  35       8.135  19.748  58.821  1.00 48.44           C  
ATOM    820  OD1 ASP B  35       7.828  20.905  59.217  1.00 49.33           O  
ATOM    821  OD2 ASP B  35       7.755  18.710  59.414  1.00 49.92           O  
ATOM    822  N   GLN B  36       9.779  19.690  54.462  1.00 44.26           N  
ATOM    823  CA  GLN B  36      10.742  19.621  53.362  1.00 44.17           C  
ATOM    824  C   GLN B  36      10.688  20.892  52.504  1.00 42.68           C  
ATOM    825  O   GLN B  36      11.711  21.459  52.213  1.00 42.59           O  
ATOM    826  CB  GLN B  36      10.516  18.351  52.513  1.00 43.90           C  
ATOM    827  CG  GLN B  36      11.559  18.100  51.396  1.00 44.62           C  
ATOM    828  CD  GLN B  36      11.037  17.139  50.289  1.00 46.02           C  
ATOM    829  OE1 GLN B  36      10.173  16.274  50.538  1.00 47.36           O  
ATOM    830  NE2 GLN B  36      11.554  17.299  49.070  1.00 45.87           N  
ATOM    831  N   ARG B  37       9.482  21.335  52.143  1.00 42.30           N  
ATOM    832  CA  ARG B  37       9.254  22.587  51.413  1.00 41.39           C  
ATOM    833  C   ARG B  37       9.765  23.809  52.180  1.00 40.61           C  
ATOM    834  O   ARG B  37      10.351  24.716  51.592  1.00 40.19           O  
ATOM    835  CB  ARG B  37       7.760  22.739  51.088  1.00 41.78           C  
ATOM    836  CG  ARG B  37       7.352  24.071  50.464  1.00 43.30           C  
ATOM    837  CD  ARG B  37       5.861  24.357  50.668  1.00 47.63           C  
ATOM    838  NE  ARG B  37       5.033  23.822  49.585  1.00 50.08           N  
ATOM    839  CZ  ARG B  37       3.857  23.206  49.744  1.00 51.47           C  
ATOM    840  NH1 ARG B  37       3.330  23.009  50.953  1.00 50.62           N  
ATOM    841  NH2 ARG B  37       3.206  22.767  48.674  1.00 52.69           N  
ATOM    842  N   LYS B  38       9.547  23.833  53.493  1.00 39.61           N  
ATOM    843  CA  LYS B  38      10.059  24.925  54.318  1.00 38.67           C  
ATOM    844  C   LYS B  38      11.575  24.895  54.409  1.00 38.32           C  
ATOM    845  O   LYS B  38      12.196  25.944  54.372  1.00 38.44           O  
ATOM    846  CB  LYS B  38       9.445  24.924  55.723  1.00 38.57           C  
ATOM    847  CG  LYS B  38       8.056  25.481  55.786  1.00 38.15           C  
ATOM    848  CD  LYS B  38       7.457  25.226  57.142  1.00 38.22           C  
ATOM    849  CE  LYS B  38       6.034  25.705  57.175  1.00 39.03           C  
ATOM    850  NZ  LYS B  38       5.412  25.509  58.520  1.00 40.90           N  
ATOM    851  N   ALA B  39      12.166  23.703  54.529  1.00 37.51           N  
ATOM    852  CA  ALA B  39      13.636  23.589  54.591  1.00 37.40           C  
ATOM    853  C   ALA B  39      14.305  24.065  53.274  1.00 36.73           C  
ATOM    854  O   ALA B  39      15.343  24.718  53.294  1.00 36.04           O  
ATOM    855  CB  ALA B  39      14.044  22.170  54.914  1.00 36.94           C  
ATOM    856  N   GLU B  40      13.685  23.742  52.143  1.00 36.44           N  
ATOM    857  CA  GLU B  40      14.188  24.159  50.837  1.00 36.88           C  
ATOM    858  C   GLU B  40      14.048  25.661  50.586  1.00 36.81           C  
ATOM    859  O   GLU B  40      14.945  26.288  50.094  1.00 37.15           O  
ATOM    860  CB  GLU B  40      13.506  23.352  49.715  1.00 36.58           C  
ATOM    861  CG  GLU B  40      13.734  21.853  49.847  1.00 37.33           C  
ATOM    862  CD  GLU B  40      13.219  21.076  48.673  1.00 41.17           C  
ATOM    863  OE1 GLU B  40      12.658  21.716  47.764  1.00 44.12           O  
ATOM    864  OE2 GLU B  40      13.373  19.822  48.642  1.00 43.54           O  
ATOM    865  N   GLU B  41      12.895  26.222  50.909  1.00 37.44           N  
ATOM    866  CA  GLU B  41      12.666  27.667  50.799  1.00 38.23           C  
ATOM    867  C   GLU B  41      13.642  28.461  51.669  1.00 37.17           C  
ATOM    868  O   GLU B  41      14.172  29.483  51.246  1.00 37.02           O  
ATOM    869  CB  GLU B  41      11.197  27.994  51.132  1.00 37.10           C  
ATOM    870  CG  GLU B  41      10.272  27.594  49.992  1.00 39.61           C  
ATOM    871  CD  GLU B  41       8.793  27.609  50.327  1.00 41.05           C  
ATOM    872  OE1 GLU B  41       8.393  28.057  51.437  1.00 44.13           O  
ATOM    873  OE2 GLU B  41       8.010  27.151  49.447  1.00 47.31           O  
ATOM    874  N   HIS B  42      13.878  27.960  52.873  1.00 36.78           N  
ATOM    875  CA  HIS B  42      14.806  28.574  53.799  1.00 37.73           C  
ATOM    876  C   HIS B  42      16.252  28.544  53.288  1.00 37.59           C  
ATOM    877  O   HIS B  42      16.919  29.578  53.299  1.00 39.08           O  
ATOM    878  CB  HIS B  42      14.674  27.923  55.169  1.00 37.29           C  
ATOM    879  CG  HIS B  42      15.623  28.456  56.202  1.00 38.22           C  
ATOM    880  ND1 HIS B  42      15.431  29.662  56.841  1.00 37.49           N  
ATOM    881  CD2 HIS B  42      16.732  27.912  56.756  1.00 38.24           C  
ATOM    882  CE1 HIS B  42      16.393  29.850  57.726  1.00 37.01           C  
ATOM    883  NE2 HIS B  42      17.192  28.799  57.701  1.00 37.80           N  
ATOM    884  N   ILE B  43      16.738  27.400  52.806  1.00 37.88           N  
ATOM    885  CA  ILE B  43      18.103  27.376  52.242  1.00 36.96           C  
ATOM    886  C   ILE B  43      18.265  28.246  50.973  1.00 37.62           C  
ATOM    887  O   ILE B  43      19.321  28.825  50.752  1.00 37.40           O  
ATOM    888  CB  ILE B  43      18.662  25.936  52.042  1.00 37.68           C  
ATOM    889  CG1 ILE B  43      20.212  25.954  52.015  1.00 36.47           C  
ATOM    890  CG2 ILE B  43      18.020  25.198  50.785  1.00 34.37           C  
ATOM    891  CD1 ILE B  43      20.810  24.561  51.887  1.00 36.98           C  
ATOM    892  N   GLU B  44      17.227  28.294  50.136  1.00 38.13           N  
ATOM    893  CA  GLU B  44      17.162  29.217  48.996  1.00 38.10           C  
ATOM    894  C   GLU B  44      17.325  30.689  49.400  1.00 37.85           C  
ATOM    895  O   GLU B  44      18.137  31.393  48.820  1.00 38.44           O  
ATOM    896  CB  GLU B  44      15.844  29.034  48.239  1.00 37.44           C  
ATOM    897  CG  GLU B  44      15.643  30.109  47.169  1.00 40.72           C  
ATOM    898  CD  GLU B  44      14.320  29.979  46.463  1.00 44.27           C  
ATOM    899  OE1 GLU B  44      13.620  28.986  46.679  1.00 45.87           O  
ATOM    900  OE2 GLU B  44      13.972  30.868  45.673  1.00 48.19           O  
ATOM    901  N   LYS B  45      16.565  31.146  50.394  1.00 37.74           N  
ATOM    902  CA  LYS B  45      16.691  32.524  50.890  1.00 37.97           C  
ATOM    903  C   LYS B  45      18.071  32.839  51.506  1.00 37.71           C  
ATOM    904  O   LYS B  45      18.616  33.930  51.326  1.00 36.96           O  
ATOM    905  CB  LYS B  45      15.550  32.883  51.869  1.00 37.87           C  
ATOM    906  CG  LYS B  45      14.162  33.038  51.232  1.00 39.78           C  
ATOM    907  CD  LYS B  45      14.140  34.277  50.322  1.00 45.03           C  
ATOM    908  CE  LYS B  45      12.732  34.690  49.872  1.00 45.81           C  
ATOM    909  NZ  LYS B  45      12.069  33.637  49.036  1.00 47.46           N  
ATOM    910  N   GLU B  46      18.605  31.894  52.262  1.00 37.49           N  
ATOM    911  CA  GLU B  46      19.967  32.006  52.788  1.00 38.03           C  
ATOM    912  C   GLU B  46      21.016  32.151  51.700  1.00 37.63           C  
ATOM    913  O   GLU B  46      21.869  33.023  51.811  1.00 38.49           O  
ATOM    914  CB  GLU B  46      20.315  30.784  53.642  1.00 37.81           C  
ATOM    915  CG  GLU B  46      19.566  30.748  54.933  1.00 39.45           C  
ATOM    916  CD  GLU B  46      19.938  29.564  55.763  1.00 42.62           C  
ATOM    917  OE1 GLU B  46      20.016  28.450  55.201  1.00 44.03           O  
ATOM    918  OE2 GLU B  46      20.148  29.742  56.984  1.00 47.01           O  
ATOM    919  N   ALA B  47      20.965  31.292  50.682  1.00 35.88           N  
ATOM    920  CA  ALA B  47      21.931  31.315  49.588  1.00 36.61           C  
ATOM    921  C   ALA B  47      21.871  32.619  48.820  1.00 36.83           C  
ATOM    922  O   ALA B  47      22.900  33.176  48.470  1.00 37.66           O  
ATOM    923  CB  ALA B  47      21.695  30.124  48.605  1.00 35.76           C  
ATOM    924  N   LYS B  48      20.663  33.097  48.527  1.00 36.90           N  
ATOM    925  CA  LYS B  48      20.502  34.365  47.822  1.00 37.18           C  
ATOM    926  C   LYS B  48      20.932  35.542  48.705  1.00 37.35           C  
ATOM    927  O   LYS B  48      21.517  36.512  48.196  1.00 37.93           O  
ATOM    928  CB  LYS B  48      19.066  34.567  47.376  1.00 37.45           C  
ATOM    929  CG  LYS B  48      18.682  33.621  46.257  1.00 39.78           C  
ATOM    930  CD  LYS B  48      17.228  33.683  45.949  1.00 39.00           C  
ATOM    931  CE  LYS B  48      17.006  32.807  44.763  1.00 39.58           C  
ATOM    932  NZ  LYS B  48      15.580  32.896  44.424  1.00 41.41           N  
ATOM    933  N   TYR B  49      20.639  35.470  50.003  1.00 35.62           N  
ATOM    934  CA  TYR B  49      21.149  36.490  50.916  1.00 36.32           C  
ATOM    935  C   TYR B  49      22.667  36.610  50.801  1.00 36.36           C  
ATOM    936  O   TYR B  49      23.217  37.693  50.557  1.00 36.03           O  
ATOM    937  CB  TYR B  49      20.768  36.185  52.371  1.00 34.32           C  
ATOM    938  CG  TYR B  49      21.268  37.209  53.376  1.00 32.95           C  
ATOM    939  CD1 TYR B  49      20.788  38.519  53.377  1.00 30.95           C  
ATOM    940  CD2 TYR B  49      22.218  36.868  54.334  1.00 34.28           C  
ATOM    941  CE1 TYR B  49      21.235  39.469  54.314  1.00 28.82           C  
ATOM    942  CE2 TYR B  49      22.664  37.835  55.308  1.00 31.18           C  
ATOM    943  CZ  TYR B  49      22.176  39.111  55.281  1.00 28.87           C  
ATOM    944  OH  TYR B  49      22.630  40.019  56.226  1.00 29.60           O  
ATOM    945  N   LEU B  50      23.315  35.470  50.981  1.00 38.20           N  
ATOM    946  CA  LEU B  50      24.773  35.335  50.959  1.00 40.00           C  
ATOM    947  C   LEU B  50      25.401  35.827  49.673  1.00 40.34           C  
ATOM    948  O   LEU B  50      26.381  36.562  49.718  1.00 41.17           O  
ATOM    949  CB  LEU B  50      25.200  33.869  51.234  1.00 40.45           C  
ATOM    950  CG  LEU B  50      25.122  33.438  52.698  1.00 42.29           C  
ATOM    951  CD1 LEU B  50      26.026  32.210  52.969  1.00 41.17           C  
ATOM    952  CD2 LEU B  50      25.511  34.639  53.643  1.00 44.07           C  
ATOM    953  N   ALA B  51      24.865  35.390  48.538  1.00 40.98           N  
ATOM    954  CA  ALA B  51      25.303  35.878  47.214  1.00 41.39           C  
ATOM    955  C   ALA B  51      25.171  37.407  47.061  1.00 41.20           C  
ATOM    956  O   ALA B  51      26.024  38.053  46.434  1.00 42.04           O  
ATOM    957  CB  ALA B  51      24.525  35.168  46.092  1.00 41.22           C  
ATOM    958  N   SER B  52      24.100  37.981  47.619  1.00 40.65           N  
ATOM    959  CA  SER B  52      23.908  39.449  47.631  1.00 39.47           C  
ATOM    960  C   SER B  52      24.981  40.210  48.433  1.00 39.15           C  
ATOM    961  O   SER B  52      25.223  41.405  48.187  1.00 39.20           O  
ATOM    962  CB  SER B  52      22.496  39.829  48.130  1.00 39.87           C  
ATOM    963  OG  SER B  52      22.427  39.922  49.554  1.00 39.59           O  
ATOM    964  N   LEU B  53      25.624  39.539  49.385  1.00 38.01           N  
ATOM    965  CA  LEU B  53      26.629  40.196  50.214  1.00 37.83           C  
ATOM    966  C   LEU B  53      28.037  40.163  49.590  1.00 37.87           C  
ATOM    967  O   LEU B  53      28.865  41.036  49.867  1.00 38.24           O  
ATOM    968  CB  LEU B  53      26.670  39.582  51.616  1.00 37.42           C  
ATOM    969  CG  LEU B  53      25.461  39.644  52.559  1.00 37.23           C  
ATOM    970  CD1 LEU B  53      25.702  38.697  53.709  1.00 36.76           C  
ATOM    971  CD2 LEU B  53      25.201  41.067  53.070  1.00 35.26           C  
ATOM    972  N   LEU B  54      28.292  39.156  48.765  1.00 37.45           N  
ATOM    973  CA  LEU B  54      29.594  38.954  48.158  1.00 37.65           C  
ATOM    974  C   LEU B  54      29.901  40.006  47.105  1.00 37.68           C  
ATOM    975  O   LEU B  54      29.020  40.410  46.346  1.00 37.00           O  
ATOM    976  CB  LEU B  54      29.693  37.551  47.540  1.00 37.09           C  
ATOM    977  CG  LEU B  54      29.653  36.475  48.627  1.00 37.58           C  
ATOM    978  CD1 LEU B  54      29.384  35.111  48.060  1.00 35.82           C  
ATOM    979  CD2 LEU B  54      30.909  36.453  49.476  1.00 37.06           C  
ATOM    980  N   ASP B  55      31.153  40.465  47.104  1.00 37.97           N  
ATOM    981  CA  ASP B  55      31.703  41.201  45.978  1.00 38.15           C  
ATOM    982  C   ASP B  55      32.151  40.209  44.914  1.00 38.28           C  
ATOM    983  O   ASP B  55      33.248  39.642  45.008  1.00 38.49           O  
ATOM    984  CB  ASP B  55      32.892  42.054  46.422  1.00 38.41           C  
ATOM    985  CG  ASP B  55      33.487  42.868  45.282  1.00 39.23           C  
ATOM    986  OD1 ASP B  55      32.903  42.856  44.171  1.00 40.39           O  
ATOM    987  OD2 ASP B  55      34.534  43.521  45.497  1.00 40.13           O  
ATOM    988  N   ALA B  56      31.312  40.001  43.901  1.00 38.63           N  
ATOM    989  CA  ALA B  56      31.562  38.956  42.899  1.00 39.06           C  
ATOM    990  C   ALA B  56      32.611  39.366  41.864  1.00 39.35           C  
ATOM    991  O   ALA B  56      33.109  38.514  41.116  1.00 39.24           O  
ATOM    992  CB  ALA B  56      30.254  38.512  42.215  1.00 38.69           C  
ATOM    993  N   GLY B  57      32.935  40.665  41.823  1.00 39.95           N  
ATOM    994  CA  GLY B  57      34.046  41.182  41.001  1.00 40.36           C  
ATOM    995  C   GLY B  57      35.421  40.954  41.610  1.00 41.06           C  
ATOM    996  O   GLY B  57      36.433  41.108  40.931  1.00 40.71           O  
ATOM    997  N   ASN B  58      35.443  40.587  42.898  1.00 41.61           N  
ATOM    998  CA  ASN B  58      36.667  40.254  43.639  1.00 42.04           C  
ATOM    999  C   ASN B  58      36.463  39.052  44.566  1.00 41.88           C  
ATOM   1000  O   ASN B  58      36.609  39.161  45.775  1.00 41.78           O  
ATOM   1001  CB  ASN B  58      37.106  41.441  44.490  1.00 42.23           C  
ATOM   1002  CG  ASN B  58      37.516  42.629  43.665  1.00 42.94           C  
ATOM   1003  OD1 ASN B  58      38.536  42.598  42.981  1.00 43.01           O  
ATOM   1004  ND2 ASN B  58      36.725  43.698  43.733  1.00 43.77           N  
ATOM   1005  N   LEU B  59      36.134  37.907  43.997  1.00 42.40           N  
ATOM   1006  CA  LEU B  59      35.716  36.751  44.798  1.00 42.74           C  
ATOM   1007  C   LEU B  59      36.764  36.212  45.764  1.00 43.56           C  
ATOM   1008  O   LEU B  59      36.452  35.942  46.933  1.00 43.95           O  
ATOM   1009  CB  LEU B  59      35.220  35.627  43.911  1.00 42.39           C  
ATOM   1010  CG  LEU B  59      33.714  35.549  43.765  1.00 41.77           C  
ATOM   1011  CD1 LEU B  59      33.389  34.173  43.184  1.00 39.71           C  
ATOM   1012  CD2 LEU B  59      32.962  35.839  45.093  1.00 39.41           C  
ATOM   1013  N   ASN B  60      37.994  36.059  45.283  1.00 43.93           N  
ATOM   1014  CA  ASN B  60      39.055  35.475  46.087  1.00 44.49           C  
ATOM   1015  C   ASN B  60      39.747  36.570  46.857  1.00 44.41           C  
ATOM   1016  O   ASN B  60      40.858  36.948  46.522  1.00 45.16           O  
ATOM   1017  CB  ASN B  60      40.053  34.727  45.193  1.00 44.79           C  
ATOM   1018  CG  ASN B  60      41.027  33.855  45.985  1.00 46.49           C  
ATOM   1019  OD1 ASN B  60      40.653  33.164  46.954  1.00 47.83           O  
ATOM   1020  ND2 ASN B  60      42.291  33.885  45.572  1.00 46.52           N  
ATOM   1021  N   ASN B  61      39.071  37.111  47.863  1.00 44.01           N  
ATOM   1022  CA  ASN B  61      39.652  38.141  48.718  1.00 43.34           C  
ATOM   1023  C   ASN B  61      39.278  37.900  50.192  1.00 43.21           C  
ATOM   1024  O   ASN B  61      38.388  37.076  50.479  1.00 43.30           O  
ATOM   1025  CB  ASN B  61      39.397  39.576  48.162  1.00 43.19           C  
ATOM   1026  CG  ASN B  61      38.001  40.173  48.500  1.00 42.80           C  
ATOM   1027  OD1 ASN B  61      37.156  39.555  49.147  1.00 41.92           O  
ATOM   1028  ND2 ASN B  61      37.786  41.416  48.055  1.00 39.17           N  
ATOM   1029  N  AGLN B  62      39.978  38.580  51.100  0.50 42.90           N  
ATOM   1030  N  BGLN B  62      39.958  38.586  51.108  0.50 43.13           N  
ATOM   1031  CA AGLN B  62      39.802  38.408  52.550  0.50 42.80           C  
ATOM   1032  CA BGLN B  62      39.777  38.358  52.549  0.50 43.25           C  
ATOM   1033  C  AGLN B  62      38.395  38.795  53.022  0.50 42.71           C  
ATOM   1034  C  BGLN B  62      38.454  38.883  53.121  0.50 42.99           C  
ATOM   1035  O  AGLN B  62      37.806  38.119  53.866  0.50 42.74           O  
ATOM   1036  O  BGLN B  62      37.983  38.394  54.151  0.50 43.06           O  
ATOM   1037  CB AGLN B  62      40.864  39.211  53.330  0.50 42.81           C  
ATOM   1038  CB BGLN B  62      40.973  38.902  53.350  0.50 43.47           C  
ATOM   1039  CG AGLN B  62      42.296  38.702  53.164  0.50 42.57           C  
ATOM   1040  CG BGLN B  62      42.213  37.999  53.324  0.50 44.51           C  
ATOM   1041  CD AGLN B  62      43.325  39.548  53.903  0.50 42.87           C  
ATOM   1042  CD BGLN B  62      41.942  36.590  53.851  0.50 46.48           C  
ATOM   1043  OE1AGLN B  62      43.784  40.579  53.403  0.50 42.80           O  
ATOM   1044  OE1BGLN B  62      41.244  36.408  54.854  0.50 47.14           O  
ATOM   1045  NE2AGLN B  62      43.708  39.099  55.090  0.50 42.47           N  
ATOM   1046  NE2BGLN B  62      42.496  35.587  53.174  0.50 46.52           N  
ATOM   1047  N   ALA B  63      37.866  39.876  52.454  1.00 42.73           N  
ATOM   1048  CA  ALA B  63      36.586  40.461  52.876  1.00 42.07           C  
ATOM   1049  C   ALA B  63      35.417  39.525  52.609  1.00 41.51           C  
ATOM   1050  O   ALA B  63      34.543  39.359  53.460  1.00 41.05           O  
ATOM   1051  CB  ALA B  63      36.364  41.809  52.185  1.00 41.98           C  
ATOM   1052  N   ASN B  64      35.419  38.919  51.419  1.00 41.04           N  
ATOM   1053  CA  ASN B  64      34.395  37.944  51.020  1.00 40.45           C  
ATOM   1054  C   ASN B  64      34.472  36.664  51.860  1.00 40.00           C  
ATOM   1055  O   ASN B  64      33.458  36.093  52.202  1.00 39.72           O  
ATOM   1056  CB  ASN B  64      34.537  37.590  49.535  1.00 40.21           C  
ATOM   1057  CG  ASN B  64      33.904  38.604  48.633  1.00 39.65           C  
ATOM   1058  OD1 ASN B  64      32.919  39.246  48.994  1.00 41.79           O  
ATOM   1059  ND2 ASN B  64      34.453  38.749  47.436  1.00 38.44           N  
ATOM   1060  N   GLU B  65      35.693  36.239  52.174  1.00 39.86           N  
ATOM   1061  CA  GLU B  65      35.953  35.070  52.993  1.00 40.21           C  
ATOM   1062  C   GLU B  65      35.385  35.225  54.413  1.00 40.35           C  
ATOM   1063  O   GLU B  65      34.780  34.307  54.954  1.00 39.93           O  
ATOM   1064  CB  GLU B  65      37.450  34.819  53.014  1.00 40.56           C  
ATOM   1065  CG  GLU B  65      37.897  33.587  53.784  1.00 42.94           C  
ATOM   1066  CD  GLU B  65      39.319  33.212  53.467  1.00 45.76           C  
ATOM   1067  OE1 GLU B  65      39.969  33.884  52.619  1.00 48.96           O  
ATOM   1068  OE2 GLU B  65      39.800  32.236  54.066  1.00 47.99           O  
ATOM   1069  N   LYS B  66      35.545  36.415  54.986  1.00 40.50           N  
ATOM   1070  CA  LYS B  66      35.021  36.727  56.307  1.00 40.83           C  
ATOM   1071  C   LYS B  66      33.487  36.688  56.354  1.00 41.37           C  
ATOM   1072  O   LYS B  66      32.909  36.108  57.274  1.00 41.41           O  
ATOM   1073  CB  LYS B  66      35.552  38.098  56.766  1.00 40.78           C  
ATOM   1074  CG  LYS B  66      35.120  38.490  58.164  1.00 40.59           C  
ATOM   1075  CD  LYS B  66      35.743  39.778  58.625  1.00 41.03           C  
ATOM   1076  CE  LYS B  66      35.066  40.244  59.909  1.00 43.46           C  
ATOM   1077  NZ  LYS B  66      34.749  39.080  60.789  1.00 44.65           N  
ATOM   1078  N   ILE B  67      32.846  37.329  55.369  1.00 42.06           N  
ATOM   1079  CA  ILE B  67      31.385  37.283  55.149  1.00 42.19           C  
ATOM   1080  C   ILE B  67      30.850  35.847  55.144  1.00 42.37           C  
ATOM   1081  O   ILE B  67      29.867  35.542  55.819  1.00 42.02           O  
ATOM   1082  CB  ILE B  67      31.019  37.972  53.799  1.00 41.92           C  
ATOM   1083  CG1 ILE B  67      31.180  39.485  53.885  1.00 41.86           C  
ATOM   1084  CG2 ILE B  67      29.597  37.593  53.320  1.00 43.78           C  
ATOM   1085  CD1 ILE B  67      31.428  40.141  52.546  1.00 40.67           C  
ATOM   1086  N   ILE B  68      31.485  34.974  54.355  1.00 42.80           N  
ATOM   1087  CA  ILE B  68      31.150  33.544  54.315  1.00 42.88           C  
ATOM   1088  C   ILE B  68      31.404  32.791  55.631  1.00 43.78           C  
ATOM   1089  O   ILE B  68      30.562  32.007  56.080  1.00 44.07           O  
ATOM   1090  CB  ILE B  68      31.852  32.826  53.109  1.00 43.55           C  
ATOM   1091  CG1 ILE B  68      31.287  33.328  51.777  1.00 42.88           C  
ATOM   1092  CG2 ILE B  68      31.756  31.307  53.193  1.00 41.01           C  
ATOM   1093  CD1 ILE B  68      29.820  32.949  51.506  1.00 40.99           C  
ATOM   1094  N   LYS B  69      32.554  33.014  56.246  1.00 44.65           N  
ATOM   1095  CA  LYS B  69      32.837  32.452  57.563  1.00 46.44           C  
ATOM   1096  C   LYS B  69      31.783  32.876  58.605  1.00 47.13           C  
ATOM   1097  O   LYS B  69      31.251  32.044  59.328  1.00 47.62           O  
ATOM   1098  CB  LYS B  69      34.241  32.874  58.012  1.00 46.63           C  
ATOM   1099  CG  LYS B  69      34.803  32.078  59.169  1.00 49.12           C  
ATOM   1100  CD  LYS B  69      36.325  32.197  59.215  1.00 52.54           C  
ATOM   1101  CE  LYS B  69      36.965  31.120  60.117  1.00 55.23           C  
ATOM   1102  NZ  LYS B  69      37.072  31.508  61.567  1.00 55.41           N  
ATOM   1103  N   ASP B  70      31.478  34.168  58.680  1.00 48.10           N  
ATOM   1104  CA  ASP B  70      30.584  34.672  59.729  1.00 49.34           C  
ATOM   1105  C   ASP B  70      29.127  34.281  59.493  1.00 49.72           C  
ATOM   1106  O   ASP B  70      28.416  33.927  60.432  1.00 49.75           O  
ATOM   1107  CB  ASP B  70      30.704  36.187  59.864  1.00 49.12           C  
ATOM   1108  CG  ASP B  70      32.093  36.635  60.251  1.00 50.80           C  
ATOM   1109  OD1 ASP B  70      32.884  35.824  60.797  1.00 52.15           O  
ATOM   1110  OD2 ASP B  70      32.390  37.826  60.017  1.00 52.81           O  
ATOM   1111  N   ALA B  71      28.694  34.359  58.235  1.00 50.83           N  
ATOM   1112  CA  ALA B  71      27.356  33.936  57.822  1.00 51.29           C  
ATOM   1113  C   ALA B  71      27.144  32.447  58.051  1.00 51.78           C  
ATOM   1114  O   ALA B  71      26.127  32.030  58.610  1.00 52.46           O  
ATOM   1115  CB  ALA B  71      27.145  34.259  56.372  1.00 51.86           C  
ATOM   1116  N   GLY B  72      28.109  31.646  57.623  1.00 51.55           N  
ATOM   1117  CA  GLY B  72      28.065  30.215  57.846  1.00 50.76           C  
ATOM   1118  C   GLY B  72      27.671  29.847  59.254  1.00 50.29           C  
ATOM   1119  O   GLY B  72      26.724  29.094  59.448  1.00 50.46           O  
ATOM   1120  N   GLY B  73      28.409  30.376  60.237  1.00 49.97           N  
ATOM   1121  CA  GLY B  73      28.163  30.118  61.666  1.00 47.56           C  
ATOM   1122  C   GLY B  73      26.862  30.698  62.208  1.00 46.68           C  
ATOM   1123  O   GLY B  73      26.198  30.067  63.034  1.00 47.11           O  
ATOM   1124  N   ALA B  74      26.491  31.899  61.765  1.00 45.30           N  
ATOM   1125  CA  ALA B  74      25.264  32.565  62.262  1.00 43.88           C  
ATOM   1126  C   ALA B  74      23.975  31.939  61.720  1.00 42.82           C  
ATOM   1127  O   ALA B  74      22.942  31.889  62.411  1.00 43.04           O  
ATOM   1128  CB  ALA B  74      25.296  34.085  61.947  1.00 42.99           C  
ATOM   1129  N   LEU B  75      24.054  31.464  60.484  1.00 41.96           N  
ATOM   1130  CA  LEU B  75      22.891  30.964  59.729  1.00 41.53           C  
ATOM   1131  C   LEU B  75      22.727  29.419  59.750  1.00 41.34           C  
ATOM   1132  O   LEU B  75      21.754  28.888  59.187  1.00 41.01           O  
ATOM   1133  CB  LEU B  75      22.924  31.503  58.284  1.00 40.13           C  
ATOM   1134  CG  LEU B  75      22.767  33.033  58.149  1.00 41.22           C  
ATOM   1135  CD1 LEU B  75      22.554  33.480  56.721  1.00 38.65           C  
ATOM   1136  CD2 LEU B  75      21.625  33.579  59.049  1.00 40.97           C  
ATOM   1137  N   ASP B  76      23.669  28.718  60.393  1.00 40.52           N  
ATOM   1138  CA  ASP B  76      23.631  27.253  60.531  1.00 40.14           C  
ATOM   1139  C   ASP B  76      23.716  26.558  59.195  1.00 39.41           C  
ATOM   1140  O   ASP B  76      22.975  25.628  58.945  1.00 39.01           O  
ATOM   1141  CB  ASP B  76      22.338  26.768  61.204  1.00 40.62           C  
ATOM   1142  CG  ASP B  76      22.251  27.137  62.644  1.00 41.93           C  
ATOM   1143  OD1 ASP B  76      23.316  27.206  63.304  1.00 43.72           O  
ATOM   1144  OD2 ASP B  76      21.100  27.341  63.121  1.00 44.62           O  
ATOM   1145  N   VAL B  77      24.588  27.035  58.318  1.00 38.70           N  
ATOM   1146  CA  VAL B  77      24.807  26.400  57.062  1.00 37.71           C  
ATOM   1147  C   VAL B  77      26.293  26.260  56.902  1.00 38.07           C  
ATOM   1148  O   VAL B  77      27.081  26.986  57.527  1.00 37.97           O  
ATOM   1149  CB  VAL B  77      24.209  27.212  55.840  1.00 37.87           C  
ATOM   1150  CG1 VAL B  77      22.716  27.188  55.874  1.00 37.02           C  
ATOM   1151  CG2 VAL B  77      24.718  28.662  55.820  1.00 36.28           C  
ATOM   1152  N   SER B  78      26.670  25.328  56.041  1.00 37.89           N  
ATOM   1153  CA  SER B  78      28.016  25.237  55.552  1.00 38.42           C  
ATOM   1154  C   SER B  78      27.981  25.889  54.169  1.00 38.43           C  
ATOM   1155  O   SER B  78      27.134  25.560  53.333  1.00 39.02           O  
ATOM   1156  CB  SER B  78      28.431  23.771  55.500  1.00 38.04           C  
ATOM   1157  OG  SER B  78      29.745  23.667  55.002  1.00 43.63           O  
ATOM   1158  N   ALA B  79      28.853  26.863  53.946  1.00 37.86           N  
ATOM   1159  CA  ALA B  79      28.866  27.605  52.687  1.00 37.66           C  
ATOM   1160  C   ALA B  79      30.278  27.622  52.104  1.00 37.64           C  
ATOM   1161  O   ALA B  79      31.236  27.835  52.837  1.00 38.41           O  
ATOM   1162  CB  ALA B  79      28.359  29.012  52.894  1.00 35.96           C  
ATOM   1163  N   SER B  80      30.383  27.399  50.795  1.00 37.69           N  
ATOM   1164  CA  SER B  80      31.643  27.453  50.048  1.00 38.15           C  
ATOM   1165  C   SER B  80      31.507  28.372  48.841  1.00 37.77           C  
ATOM   1166  O   SER B  80      30.460  28.403  48.202  1.00 38.43           O  
ATOM   1167  CB  SER B  80      32.016  26.057  49.564  1.00 37.09           C  
ATOM   1168  OG  SER B  80      32.259  25.259  50.709  1.00 42.42           O  
ATOM   1169  N   VAL B  81      32.583  29.080  48.517  1.00 37.94           N  
ATOM   1170  CA  VAL B  81      32.699  29.833  47.250  1.00 37.63           C  
ATOM   1171  C   VAL B  81      33.686  29.113  46.323  1.00 37.27           C  
ATOM   1172  O   VAL B  81      34.772  28.736  46.727  1.00 36.43           O  
ATOM   1173  CB  VAL B  81      33.064  31.325  47.476  1.00 37.18           C  
ATOM   1174  CG1 VAL B  81      33.350  32.031  46.159  1.00 37.90           C  
ATOM   1175  CG2 VAL B  81      31.903  32.038  48.192  1.00 37.55           C  
ATOM   1176  N   ILE B  82      33.237  28.895  45.089  1.00 37.46           N  
ATOM   1177  CA  ILE B  82      33.926  28.109  44.080  1.00 37.49           C  
ATOM   1178  C   ILE B  82      34.150  29.023  42.838  1.00 38.21           C  
ATOM   1179  O   ILE B  82      33.245  29.799  42.454  1.00 37.55           O  
ATOM   1180  CB  ILE B  82      33.093  26.802  43.736  1.00 37.50           C  
ATOM   1181  CG1 ILE B  82      32.830  25.954  45.012  1.00 39.09           C  
ATOM   1182  CG2 ILE B  82      33.754  25.947  42.656  1.00 36.25           C  
ATOM   1183  CD1 ILE B  82      31.384  25.927  45.438  1.00 38.04           C  
ATOM   1184  N   ASP B  83      35.332  28.953  42.224  1.00 38.21           N  
ATOM   1185  CA  ASP B  83      35.536  29.667  40.960  1.00 38.46           C  
ATOM   1186  C   ASP B  83      34.985  28.869  39.755  1.00 38.93           C  
ATOM   1187  O   ASP B  83      34.483  27.739  39.902  1.00 38.48           O  
ATOM   1188  CB  ASP B  83      37.003  30.101  40.769  1.00 38.75           C  
ATOM   1189  CG  ASP B  83      37.952  28.938  40.427  1.00 40.62           C  
ATOM   1190  OD1 ASP B  83      37.518  27.874  39.944  1.00 41.90           O  
ATOM   1191  OD2 ASP B  83      39.179  29.109  40.624  1.00 44.48           O  
ATOM   1192  N   THR B  84      35.092  29.465  38.571  1.00 39.44           N  
ATOM   1193  CA  THR B  84      34.462  28.953  37.351  1.00 39.84           C  
ATOM   1194  C   THR B  84      35.095  27.638  36.884  1.00 40.01           C  
ATOM   1195  O   THR B  84      34.457  26.863  36.172  1.00 39.10           O  
ATOM   1196  CB  THR B  84      34.514  30.001  36.195  1.00 39.80           C  
ATOM   1197  OG1 THR B  84      35.875  30.339  35.913  1.00 39.63           O  
ATOM   1198  CG2 THR B  84      33.762  31.270  36.584  1.00 40.34           C  
ATOM   1199  N   ASP B  85      36.340  27.411  37.304  1.00 40.57           N  
ATOM   1200  CA  ASP B  85      37.057  26.158  37.052  1.00 41.74           C  
ATOM   1201  C   ASP B  85      36.731  25.032  38.046  1.00 41.49           C  
ATOM   1202  O   ASP B  85      37.321  23.974  37.963  1.00 41.76           O  
ATOM   1203  CB  ASP B  85      38.562  26.395  37.127  1.00 42.26           C  
ATOM   1204  CG  ASP B  85      39.088  27.258  35.991  1.00 45.00           C  
ATOM   1205  OD1 ASP B  85      38.640  27.090  34.830  1.00 48.26           O  
ATOM   1206  OD2 ASP B  85      39.976  28.092  36.265  1.00 46.84           O  
ATOM   1207  N   GLY B  86      35.837  25.254  39.002  1.00 41.14           N  
ATOM   1208  CA  GLY B  86      35.532  24.202  39.976  1.00 40.13           C  
ATOM   1209  C   GLY B  86      36.450  24.156  41.193  1.00 39.69           C  
ATOM   1210  O   GLY B  86      36.322  23.271  42.025  1.00 40.09           O  
ATOM   1211  N   LYS B  87      37.357  25.118  41.318  1.00 38.68           N  
ATOM   1212  CA  LYS B  87      38.237  25.184  42.480  1.00 38.02           C  
ATOM   1213  C   LYS B  87      37.588  25.904  43.662  1.00 37.36           C  
ATOM   1214  O   LYS B  87      37.001  26.981  43.505  1.00 37.29           O  
ATOM   1215  CB  LYS B  87      39.561  25.853  42.114  1.00 38.53           C  
ATOM   1216  CG  LYS B  87      40.496  25.989  43.287  1.00 40.01           C  
ATOM   1217  CD  LYS B  87      41.657  26.872  42.958  1.00 47.30           C  
ATOM   1218  CE  LYS B  87      42.446  27.178  44.229  1.00 52.20           C  
ATOM   1219  NZ  LYS B  87      41.554  27.632  45.362  1.00 54.98           N  
ATOM   1220  N   VAL B  88      37.700  25.311  44.846  1.00 36.30           N  
ATOM   1221  CA  VAL B  88      37.075  25.888  46.014  1.00 36.29           C  
ATOM   1222  C   VAL B  88      38.009  26.896  46.640  1.00 36.88           C  
ATOM   1223  O   VAL B  88      39.124  26.561  47.010  1.00 36.65           O  
ATOM   1224  CB  VAL B  88      36.694  24.819  47.080  1.00 36.32           C  
ATOM   1225  CG1 VAL B  88      35.916  25.481  48.257  1.00 33.47           C  
ATOM   1226  CG2 VAL B  88      35.912  23.653  46.438  1.00 33.84           C  
ATOM   1227  N   LEU B  89      37.523  28.122  46.779  1.00 37.63           N  
ATOM   1228  CA  LEU B  89      38.329  29.248  47.247  1.00 37.44           C  
ATOM   1229  C   LEU B  89      38.396  29.322  48.772  1.00 37.37           C  
ATOM   1230  O   LEU B  89      39.472  29.507  49.348  1.00 36.86           O  
ATOM   1231  CB  LEU B  89      37.762  30.556  46.690  1.00 37.44           C  
ATOM   1232  CG  LEU B  89      37.634  30.644  45.177  1.00 37.29           C  
ATOM   1233  CD1 LEU B  89      37.192  32.055  44.819  1.00 38.52           C  
ATOM   1234  CD2 LEU B  89      38.945  30.286  44.451  1.00 38.27           C  
ATOM   1235  N   TYR B  90      37.231  29.189  49.405  1.00 36.78           N  
ATOM   1236  CA  TYR B  90      37.114  29.231  50.870  1.00 36.54           C  
ATOM   1237  C   TYR B  90      35.752  28.688  51.239  1.00 36.16           C  
ATOM   1238  O   TYR B  90      34.858  28.673  50.418  1.00 36.00           O  
ATOM   1239  CB  TYR B  90      37.275  30.680  51.446  1.00 35.31           C  
ATOM   1240  CG  TYR B  90      36.568  31.761  50.638  1.00 33.65           C  
ATOM   1241  CD1 TYR B  90      35.241  32.084  50.867  1.00 32.27           C  
ATOM   1242  CD2 TYR B  90      37.252  32.466  49.642  1.00 33.44           C  
ATOM   1243  CE1 TYR B  90      34.594  33.095  50.120  1.00 33.19           C  
ATOM   1244  CE2 TYR B  90      36.623  33.445  48.874  1.00 34.08           C  
ATOM   1245  CZ  TYR B  90      35.293  33.757  49.111  1.00 34.85           C  
ATOM   1246  OH  TYR B  90      34.695  34.724  48.330  1.00 34.28           O  
ATOM   1247  N   GLY B  91      35.603  28.270  52.485  1.00 36.67           N  
ATOM   1248  CA  GLY B  91      34.295  27.947  53.020  1.00 37.23           C  
ATOM   1249  C   GLY B  91      34.179  28.220  54.496  1.00 37.26           C  
ATOM   1250  O   GLY B  91      35.169  28.180  55.229  1.00 37.51           O  
ATOM   1251  N   SER B  92      32.951  28.450  54.941  1.00 37.80           N  
ATOM   1252  CA  SER B  92      32.673  28.650  56.366  1.00 38.55           C  
ATOM   1253  C   SER B  92      33.123  27.484  57.240  1.00 39.14           C  
ATOM   1254  O   SER B  92      33.398  27.671  58.403  1.00 39.26           O  
ATOM   1255  CB  SER B  92      31.184  28.884  56.579  1.00 37.99           C  
ATOM   1256  OG  SER B  92      30.476  27.703  56.319  1.00 36.68           O  
ATOM   1257  N   ASN B  93      33.206  26.288  56.662  1.00 40.40           N  
ATOM   1258  CA  ASN B  93      33.496  25.050  57.390  1.00 41.69           C  
ATOM   1259  C   ASN B  93      34.776  24.401  56.843  1.00 41.75           C  
ATOM   1260  O   ASN B  93      34.948  23.193  56.924  1.00 43.27           O  
ATOM   1261  CB  ASN B  93      32.300  24.095  57.195  1.00 42.48           C  
ATOM   1262  CG  ASN B  93      32.016  23.190  58.405  1.00 45.68           C  
ATOM   1263  OD1 ASN B  93      32.504  23.397  59.523  1.00 49.62           O  
ATOM   1264  ND2 ASN B  93      31.192  22.178  58.172  1.00 50.16           N  
ATOM   1265  N   GLY B  94      35.683  25.192  56.284  1.00 40.86           N  
ATOM   1266  CA  GLY B  94      36.840  24.624  55.585  1.00 39.48           C  
ATOM   1267  C   GLY B  94      36.742  24.778  54.080  1.00 38.20           C  
ATOM   1268  O   GLY B  94      35.653  24.953  53.526  1.00 37.70           O  
ATOM   1269  N   ARG B  95      37.888  24.719  53.410  1.00 38.19           N  
ATOM   1270  CA  ARG B  95      37.953  24.955  51.966  1.00 38.33           C  
ATOM   1271  C   ARG B  95      37.601  23.665  51.229  1.00 38.32           C  
ATOM   1272  O   ARG B  95      38.455  23.012  50.655  1.00 38.02           O  
ATOM   1273  CB  ARG B  95      39.352  25.471  51.562  1.00 38.54           C  
ATOM   1274  CG  ARG B  95      39.404  26.043  50.160  1.00 38.08           C  
ATOM   1275  CD  ARG B  95      40.826  26.477  49.733  1.00 39.50           C  
ATOM   1276  NE  ARG B  95      41.718  25.325  49.684  1.00 42.64           N  
ATOM   1277  CZ  ARG B  95      41.854  24.486  48.651  1.00 45.17           C  
ATOM   1278  NH1 ARG B  95      41.194  24.687  47.509  1.00 43.43           N  
ATOM   1279  NH2 ARG B  95      42.697  23.447  48.754  1.00 43.11           N  
ATOM   1280  N   SER B  96      36.326  23.287  51.277  1.00 38.67           N  
ATOM   1281  CA  SER B  96      35.893  22.050  50.688  1.00 38.60           C  
ATOM   1282  C   SER B  96      34.461  22.142  50.207  1.00 37.56           C  
ATOM   1283  O   SER B  96      33.677  23.017  50.629  1.00 37.78           O  
ATOM   1284  CB  SER B  96      36.085  20.893  51.661  1.00 39.65           C  
ATOM   1285  OG  SER B  96      35.156  21.020  52.699  1.00 42.19           O  
ATOM   1286  N   ALA B  97      34.137  21.248  49.286  1.00 36.09           N  
ATOM   1287  CA  ALA B  97      32.802  21.186  48.684  1.00 34.28           C  
ATOM   1288  C   ALA B  97      32.639  19.779  48.092  1.00 33.94           C  
ATOM   1289  O   ALA B  97      33.567  19.223  47.535  1.00 32.51           O  
ATOM   1290  CB  ALA B  97      32.658  22.231  47.597  1.00 32.79           C  
ATOM   1291  N   ASP B  98      31.439  19.241  48.218  1.00 33.04           N  
ATOM   1292  CA  ASP B  98      31.083  18.015  47.605  1.00 32.89           C  
ATOM   1293  C   ASP B  98      31.320  18.074  46.094  1.00 32.71           C  
ATOM   1294  O   ASP B  98      30.786  18.953  45.388  1.00 32.00           O  
ATOM   1295  CB  ASP B  98      29.626  17.718  47.881  1.00 32.97           C  
ATOM   1296  CG  ASP B  98      29.255  16.356  47.436  1.00 34.46           C  
ATOM   1297  OD1 ASP B  98      29.509  15.393  48.181  1.00 41.16           O  
ATOM   1298  OD2 ASP B  98      28.756  16.228  46.311  1.00 33.86           O  
ATOM   1299  N   SER B  99      32.119  17.120  45.618  1.00 31.76           N  
ATOM   1300  CA  SER B  99      32.511  17.043  44.219  1.00 31.61           C  
ATOM   1301  C   SER B  99      31.324  16.988  43.217  1.00 31.75           C  
ATOM   1302  O   SER B  99      31.340  17.674  42.220  1.00 31.26           O  
ATOM   1303  CB  SER B  99      33.404  15.829  44.014  1.00 30.72           C  
ATOM   1304  OG  SER B  99      33.976  15.890  42.743  1.00 29.62           O  
ATOM   1305  N  AGLN B 100      30.315  16.175  43.515  0.50 31.93           N  
ATOM   1306  N  BGLN B 100      30.323  16.163  43.511  0.50 31.91           N  
ATOM   1307  CA AGLN B 100      29.166  16.007  42.623  0.50 32.63           C  
ATOM   1308  CA BGLN B 100      29.170  15.996  42.626  0.50 32.56           C  
ATOM   1309  C  AGLN B 100      28.367  17.291  42.456  0.50 32.61           C  
ATOM   1310  C  BGLN B 100      28.386  17.296  42.454  0.50 32.59           C  
ATOM   1311  O  AGLN B 100      27.908  17.612  41.347  0.50 33.00           O  
ATOM   1312  O  BGLN B 100      27.974  17.643  41.334  0.50 32.98           O  
ATOM   1313  CB AGLN B 100      28.257  14.867  43.106  0.50 32.28           C  
ATOM   1314  CB BGLN B 100      28.264  14.850  43.113  0.50 32.30           C  
ATOM   1315  CG AGLN B 100      28.951  13.508  43.165  0.50 32.00           C  
ATOM   1316  CG BGLN B 100      28.916  13.462  43.001  0.50 32.17           C  
ATOM   1317  CD AGLN B 100      29.449  13.044  41.814  0.50 31.28           C  
ATOM   1318  CD BGLN B 100      28.145  12.362  43.730  0.50 32.06           C  
ATOM   1319  OE1AGLN B 100      28.656  12.777  40.903  0.50 34.04           O  
ATOM   1320  OE1BGLN B 100      27.783  12.498  44.904  0.50 32.10           O  
ATOM   1321  NE2AGLN B 100      30.763  12.943  41.673  0.50 29.32           N  
ATOM   1322  NE2BGLN B 100      27.911  11.255  43.038  0.50 32.01           N  
ATOM   1323  N   LYS B 101      28.214  18.023  43.555  1.00 32.98           N  
ATOM   1324  CA  LYS B 101      27.523  19.302  43.541  1.00 33.85           C  
ATOM   1325  C   LYS B 101      28.303  20.385  42.764  1.00 34.54           C  
ATOM   1326  O   LYS B 101      27.693  21.216  42.094  1.00 35.09           O  
ATOM   1327  CB  LYS B 101      27.198  19.787  44.975  1.00 33.59           C  
ATOM   1328  CG  LYS B 101      26.406  18.823  45.863  1.00 34.90           C  
ATOM   1329  CD  LYS B 101      25.170  18.397  45.173  1.00 41.09           C  
ATOM   1330  CE  LYS B 101      24.482  17.282  45.906  1.00 46.07           C  
ATOM   1331  NZ  LYS B 101      24.620  15.972  45.188  1.00 50.27           N  
ATOM   1332  N   VAL B 102      29.627  20.407  42.908  1.00 34.30           N  
ATOM   1333  CA  VAL B 102      30.479  21.336  42.158  1.00 34.97           C  
ATOM   1334  C   VAL B 102      30.413  21.001  40.665  1.00 35.86           C  
ATOM   1335  O   VAL B 102      30.275  21.901  39.840  1.00 36.47           O  
ATOM   1336  CB  VAL B 102      31.967  21.284  42.641  1.00 35.26           C  
ATOM   1337  CG1 VAL B 102      32.887  22.083  41.709  1.00 35.74           C  
ATOM   1338  CG2 VAL B 102      32.087  21.810  44.056  1.00 33.18           C  
ATOM   1339  N   GLN B 103      30.508  19.710  40.321  1.00 35.69           N  
ATOM   1340  CA  GLN B 103      30.286  19.283  38.956  1.00 36.49           C  
ATOM   1341  C   GLN B 103      28.932  19.796  38.434  1.00 35.02           C  
ATOM   1342  O   GLN B 103      28.884  20.328  37.348  1.00 34.68           O  
ATOM   1343  CB  GLN B 103      30.433  17.746  38.790  1.00 36.14           C  
ATOM   1344  CG  GLN B 103      31.888  17.227  39.080  1.00 40.22           C  
ATOM   1345  CD  GLN B 103      32.069  15.718  38.830  1.00 40.92           C  
ATOM   1346  OE1 GLN B 103      31.211  15.062  38.220  1.00 46.36           O  
ATOM   1347  NE2 GLN B 103      33.180  15.166  39.310  1.00 45.13           N  
ATOM   1348  N   ALA B 104      27.854  19.669  39.218  1.00 34.09           N  
ATOM   1349  CA  ALA B 104      26.533  20.154  38.803  1.00 33.36           C  
ATOM   1350  C   ALA B 104      26.584  21.687  38.539  1.00 33.62           C  
ATOM   1351  O   ALA B 104      26.098  22.168  37.514  1.00 33.75           O  
ATOM   1352  CB  ALA B 104      25.425  19.799  39.871  1.00 31.84           C  
ATOM   1353  N   LEU B 105      27.169  22.431  39.469  1.00 32.48           N  
ATOM   1354  CA  LEU B 105      27.307  23.868  39.330  1.00 33.84           C  
ATOM   1355  C   LEU B 105      28.056  24.297  38.052  1.00 32.99           C  
ATOM   1356  O   LEU B 105      27.643  25.203  37.357  1.00 32.42           O  
ATOM   1357  CB  LEU B 105      28.029  24.427  40.570  1.00 34.19           C  
ATOM   1358  CG  LEU B 105      27.212  24.549  41.867  1.00 35.70           C  
ATOM   1359  CD1 LEU B 105      28.211  24.954  42.911  1.00 37.00           C  
ATOM   1360  CD2 LEU B 105      26.117  25.630  41.748  1.00 35.81           C  
ATOM   1361  N   VAL B 106      29.193  23.658  37.790  1.00 33.64           N  
ATOM   1362  CA  VAL B 106      29.982  23.899  36.571  1.00 32.81           C  
ATOM   1363  C   VAL B 106      29.191  23.519  35.311  1.00 32.79           C  
ATOM   1364  O   VAL B 106      29.309  24.165  34.259  1.00 33.28           O  
ATOM   1365  CB  VAL B 106      31.355  23.223  36.660  1.00 33.00           C  
ATOM   1366  CG1 VAL B 106      32.192  23.420  35.346  1.00 35.23           C  
ATOM   1367  CG2 VAL B 106      32.143  23.791  37.878  1.00 32.29           C  
ATOM   1368  N   SER B 107      28.322  22.521  35.426  1.00 32.16           N  
ATOM   1369  CA  SER B 107      27.495  22.119  34.290  1.00 32.31           C  
ATOM   1370  C   SER B 107      26.311  23.099  34.032  1.00 31.51           C  
ATOM   1371  O   SER B 107      25.547  22.920  33.087  1.00 31.09           O  
ATOM   1372  CB  SER B 107      27.021  20.665  34.480  1.00 31.51           C  
ATOM   1373  OG  SER B 107      25.872  20.674  35.331  1.00 34.85           O  
ATOM   1374  N   GLY B 108      26.147  24.109  34.894  1.00 31.93           N  
ATOM   1375  CA  GLY B 108      25.112  25.138  34.722  1.00 31.45           C  
ATOM   1376  C   GLY B 108      23.887  24.994  35.619  1.00 32.04           C  
ATOM   1377  O   GLY B 108      22.959  25.792  35.509  1.00 32.12           O  
ATOM   1378  N   HIS B 109      23.857  23.977  36.487  1.00 32.51           N  
ATOM   1379  CA  HIS B 109      22.705  23.746  37.407  1.00 33.15           C  
ATOM   1380  C   HIS B 109      22.698  24.697  38.594  1.00 33.81           C  
ATOM   1381  O   HIS B 109      23.748  25.000  39.163  1.00 35.14           O  
ATOM   1382  CB  HIS B 109      22.711  22.333  37.995  1.00 32.96           C  
ATOM   1383  CG  HIS B 109      22.325  21.248  37.040  1.00 33.60           C  
ATOM   1384  ND1 HIS B 109      22.822  21.164  35.757  1.00 35.95           N  
ATOM   1385  CD2 HIS B 109      21.526  20.167  37.202  1.00 33.74           C  
ATOM   1386  CE1 HIS B 109      22.350  20.078  35.171  1.00 34.18           C  
ATOM   1387  NE2 HIS B 109      21.573  19.450  36.034  1.00 36.29           N  
ATOM   1388  N   GLU B 110      21.507  25.118  39.007  1.00 34.54           N  
ATOM   1389  CA  GLU B 110      21.350  26.010  40.149  1.00 35.55           C  
ATOM   1390  C   GLU B 110      20.111  25.621  40.917  1.00 34.49           C  
ATOM   1391  O   GLU B 110      19.303  24.857  40.431  1.00 34.68           O  
ATOM   1392  CB  GLU B 110      21.135  27.449  39.691  1.00 35.79           C  
ATOM   1393  CG  GLU B 110      22.335  28.106  39.107  1.00 39.90           C  
ATOM   1394  CD  GLU B 110      22.058  29.536  38.833  1.00 42.90           C  
ATOM   1395  OE1 GLU B 110      20.991  29.852  38.224  1.00 46.28           O  
ATOM   1396  OE2 GLU B 110      22.877  30.341  39.266  1.00 42.08           O  
ATOM   1397  N   GLY B 111      19.944  26.201  42.097  1.00 33.85           N  
ATOM   1398  CA  GLY B 111      18.752  25.943  42.916  1.00 34.38           C  
ATOM   1399  C   GLY B 111      19.046  24.743  43.786  1.00 34.32           C  
ATOM   1400  O   GLY B 111      20.186  24.494  44.108  1.00 34.59           O  
ATOM   1401  N   ILE B 112      18.020  23.990  44.137  1.00 35.61           N  
ATOM   1402  CA  ILE B 112      18.189  22.771  44.936  1.00 36.68           C  
ATOM   1403  C   ILE B 112      18.891  21.701  44.108  1.00 38.17           C  
ATOM   1404  O   ILE B 112      18.397  21.347  43.059  1.00 38.43           O  
ATOM   1405  CB  ILE B 112      16.818  22.224  45.436  1.00 36.12           C  
ATOM   1406  CG1 ILE B 112      16.078  23.264  46.308  1.00 33.49           C  
ATOM   1407  CG2 ILE B 112      16.990  20.828  46.123  1.00 34.69           C  
ATOM   1408  CD1 ILE B 112      16.703  23.513  47.650  1.00 30.49           C  
ATOM   1409  N   LEU B 113      20.029  21.205  44.593  1.00 40.60           N  
ATOM   1410  CA  LEU B 113      20.865  20.208  43.915  1.00 42.76           C  
ATOM   1411  C   LEU B 113      20.650  18.785  44.425  1.00 45.09           C  
ATOM   1412  O   LEU B 113      20.201  18.585  45.567  1.00 44.89           O  
ATOM   1413  CB  LEU B 113      22.345  20.612  44.069  1.00 42.74           C  
ATOM   1414  CG  LEU B 113      22.751  21.985  43.513  1.00 41.81           C  
ATOM   1415  CD1 LEU B 113      24.239  22.216  43.676  1.00 39.87           C  
ATOM   1416  CD2 LEU B 113      22.319  22.216  42.044  1.00 36.84           C  
ATOM   1417  N   SER B 114      21.021  17.798  43.600  1.00 49.65           N  
ATOM   1418  CA  SER B 114      20.521  16.374  43.722  1.00 53.65           C  
ATOM   1419  C   SER B 114      21.357  15.327  44.507  1.00 55.87           C  
ATOM   1420  O   SER B 114      21.925  14.363  43.935  1.00 57.42           O  
ATOM   1421  CB  SER B 114      20.142  15.798  42.328  1.00 53.74           C  
ATOM   1422  N   THR B 115      21.341  15.457  45.821  1.00 57.57           N  
ATOM   1423  CA  THR B 115      22.064  14.563  46.699  1.00 58.74           C  
ATOM   1424  C   THR B 115      21.264  13.264  46.832  1.00 59.93           C  
ATOM   1425  O   THR B 115      20.174  13.166  46.265  1.00 60.83           O  
ATOM   1426  CB  THR B 115      22.248  15.289  48.056  1.00 58.49           C  
ATOM   1427  OG1 THR B 115      23.371  14.767  48.773  1.00 58.95           O  
ATOM   1428  CG2 THR B 115      20.973  15.194  48.884  1.00 59.05           C  
ATOM   1429  N   THR B 116      21.798  12.275  47.564  1.00 60.96           N  
ATOM   1430  CA  THR B 116      21.035  11.070  47.967  1.00 61.92           C  
ATOM   1431  C   THR B 116      21.351  10.634  49.405  1.00 62.24           C  
ATOM   1432  O   THR B 116      22.199  11.237  50.086  1.00 62.88           O  
ATOM   1433  CB  THR B 116      21.262   9.899  46.983  1.00 61.98           C  
ATOM   1434  N   ASN B 118      18.880  12.793  50.054  1.00 48.93           N  
ATOM   1435  CA  ASN B 118      18.328  13.398  51.258  1.00 48.94           C  
ATOM   1436  C   ASN B 118      18.956  14.763  51.600  1.00 48.43           C  
ATOM   1437  O   ASN B 118      18.278  15.801  51.497  1.00 48.91           O  
ATOM   1438  CB  ASN B 118      18.432  12.429  52.445  1.00 49.59           C  
ATOM   1439  CG  ASN B 118      17.504  12.803  53.601  1.00 51.09           C  
ATOM   1440  OD1 ASN B 118      17.434  13.973  54.014  1.00 53.87           O  
ATOM   1441  ND2 ASN B 118      16.791  11.806  54.132  1.00 51.71           N  
ATOM   1442  N   LYS B 119      20.238  14.750  51.989  1.00 46.85           N  
ATOM   1443  CA  LYS B 119      20.994  15.941  52.450  1.00 45.04           C  
ATOM   1444  C   LYS B 119      20.769  17.222  51.620  1.00 42.91           C  
ATOM   1445  O   LYS B 119      20.939  17.204  50.412  1.00 43.49           O  
ATOM   1446  CB  LYS B 119      22.491  15.606  52.496  1.00 45.39           C  
ATOM   1447  CG  LYS B 119      23.367  16.763  52.976  1.00 47.52           C  
ATOM   1448  CD  LYS B 119      23.772  16.600  54.429  1.00 51.06           C  
ATOM   1449  CE  LYS B 119      24.597  17.778  54.886  1.00 53.74           C  
ATOM   1450  NZ  LYS B 119      25.786  17.992  54.009  1.00 55.42           N  
ATOM   1451  N   LEU B 120      20.438  18.337  52.264  1.00 40.15           N  
ATOM   1452  CA  LEU B 120      20.014  19.544  51.536  1.00 37.78           C  
ATOM   1453  C   LEU B 120      21.143  20.428  50.997  1.00 36.74           C  
ATOM   1454  O   LEU B 120      21.982  20.872  51.765  1.00 36.44           O  
ATOM   1455  CB  LEU B 120      19.045  20.360  52.396  1.00 37.37           C  
ATOM   1456  CG  LEU B 120      18.140  21.387  51.729  1.00 37.44           C  
ATOM   1457  CD1 LEU B 120      17.513  20.847  50.429  1.00 38.44           C  
ATOM   1458  CD2 LEU B 120      17.057  21.785  52.697  1.00 33.79           C  
ATOM   1459  N   TYR B 121      21.132  20.687  49.683  1.00 34.92           N  
ATOM   1460  CA  TYR B 121      22.120  21.531  48.997  1.00 33.75           C  
ATOM   1461  C   TYR B 121      21.474  22.605  48.089  1.00 33.42           C  
ATOM   1462  O   TYR B 121      20.505  22.360  47.388  1.00 33.35           O  
ATOM   1463  CB  TYR B 121      23.056  20.687  48.112  1.00 34.48           C  
ATOM   1464  CG  TYR B 121      24.069  19.807  48.834  1.00 35.46           C  
ATOM   1465  CD1 TYR B 121      25.356  20.253  49.076  1.00 35.27           C  
ATOM   1466  CD2 TYR B 121      23.747  18.515  49.221  1.00 38.97           C  
ATOM   1467  CE1 TYR B 121      26.296  19.451  49.704  1.00 35.80           C  
ATOM   1468  CE2 TYR B 121      24.685  17.692  49.852  1.00 39.09           C  
ATOM   1469  CZ  TYR B 121      25.962  18.191  50.087  1.00 38.39           C  
ATOM   1470  OH  TYR B 121      26.909  17.401  50.712  1.00 41.52           O  
ATOM   1471  N   TYR B 122      22.050  23.780  48.067  1.00 32.84           N  
ATOM   1472  CA  TYR B 122      21.565  24.825  47.219  1.00 34.53           C  
ATOM   1473  C   TYR B 122      22.738  25.587  46.608  1.00 35.19           C  
ATOM   1474  O   TYR B 122      23.605  26.082  47.327  1.00 35.99           O  
ATOM   1475  CB  TYR B 122      20.683  25.792  48.019  1.00 33.38           C  
ATOM   1476  CG  TYR B 122      19.854  26.672  47.136  1.00 34.20           C  
ATOM   1477  CD1 TYR B 122      18.539  26.334  46.835  1.00 34.62           C  
ATOM   1478  CD2 TYR B 122      20.385  27.832  46.580  1.00 31.45           C  
ATOM   1479  CE1 TYR B 122      17.755  27.147  46.004  1.00 35.20           C  
ATOM   1480  CE2 TYR B 122      19.626  28.634  45.747  1.00 35.29           C  
ATOM   1481  CZ  TYR B 122      18.323  28.283  45.456  1.00 34.74           C  
ATOM   1482  OH  TYR B 122      17.572  29.073  44.640  1.00 36.07           O  
ATOM   1483  N   GLY B 123      22.730  25.744  45.297  1.00 36.14           N  
ATOM   1484  CA  GLY B 123      23.803  26.497  44.632  1.00 37.28           C  
ATOM   1485  C   GLY B 123      23.328  27.611  43.699  1.00 37.92           C  
ATOM   1486  O   GLY B 123      22.281  27.500  43.072  1.00 37.74           O  
ATOM   1487  N   LEU B 124      24.113  28.682  43.630  1.00 38.49           N  
ATOM   1488  CA  LEU B 124      23.861  29.850  42.788  1.00 39.74           C  
ATOM   1489  C   LEU B 124      25.163  30.289  42.132  1.00 39.65           C  
ATOM   1490  O   LEU B 124      26.260  30.222  42.751  1.00 39.46           O  
ATOM   1491  CB  LEU B 124      23.338  31.038  43.615  1.00 40.30           C  
ATOM   1492  CG  LEU B 124      21.943  31.080  44.222  1.00 42.93           C  
ATOM   1493  CD1 LEU B 124      21.858  32.286  45.105  1.00 43.15           C  
ATOM   1494  CD2 LEU B 124      20.748  31.034  43.161  1.00 42.57           C  
ATOM   1495  N   SER B 125      25.051  30.748  40.889  1.00 39.62           N  
ATOM   1496  CA  SER B 125      26.187  31.343  40.205  1.00 39.82           C  
ATOM   1497  C   SER B 125      26.320  32.791  40.626  1.00 39.70           C  
ATOM   1498  O   SER B 125      25.333  33.448  40.980  1.00 40.06           O  
ATOM   1499  CB  SER B 125      26.074  31.193  38.690  1.00 39.83           C  
ATOM   1500  OG  SER B 125      25.030  31.969  38.179  1.00 41.10           O  
ATOM   1501  N   LEU B 126      27.552  33.279  40.632  1.00 39.32           N  
ATOM   1502  CA  LEU B 126      27.824  34.662  40.979  1.00 38.48           C  
ATOM   1503  C   LEU B 126      28.302  35.399  39.739  1.00 38.25           C  
ATOM   1504  O   LEU B 126      29.045  34.842  38.928  1.00 37.88           O  
ATOM   1505  CB  LEU B 126      28.875  34.696  42.088  1.00 38.57           C  
ATOM   1506  CG  LEU B 126      28.502  33.928  43.369  1.00 39.28           C  
ATOM   1507  CD1 LEU B 126      29.741  33.784  44.265  1.00 39.37           C  
ATOM   1508  CD2 LEU B 126      27.351  34.627  44.110  1.00 38.08           C  
ATOM   1509  N   ARG B 127      27.867  36.646  39.573  1.00 38.94           N  
ATOM   1510  CA  ARG B 127      28.168  37.405  38.344  1.00 39.46           C  
ATOM   1511  C   ARG B 127      28.652  38.818  38.628  1.00 39.36           C  
ATOM   1512  O   ARG B 127      28.192  39.471  39.560  1.00 39.21           O  
ATOM   1513  CB  ARG B 127      26.967  37.414  37.364  1.00 39.62           C  
ATOM   1514  CG  ARG B 127      26.437  35.998  37.015  1.00 40.68           C  
ATOM   1515  CD  ARG B 127      25.223  36.021  36.082  1.00 40.56           C  
ATOM   1516  NE  ARG B 127      25.614  36.379  34.720  1.00 42.70           N  
ATOM   1517  CZ  ARG B 127      26.028  35.501  33.805  1.00 41.74           C  
ATOM   1518  NH1 ARG B 127      26.078  34.212  34.101  1.00 40.36           N  
ATOM   1519  NH2 ARG B 127      26.379  35.913  32.593  1.00 39.21           N  
ATOM   1520  N   SER B 128      29.603  39.276  37.818  1.00 39.55           N  
ATOM   1521  CA  SER B 128      30.097  40.644  37.900  1.00 39.64           C  
ATOM   1522  C   SER B 128      30.268  41.229  36.491  1.00 39.85           C  
ATOM   1523  O   SER B 128      30.941  40.635  35.635  1.00 39.47           O  
ATOM   1524  CB  SER B 128      31.412  40.716  38.686  1.00 39.24           C  
ATOM   1525  OG  SER B 128      31.815  42.071  38.889  1.00 40.54           O  
ATOM   1526  N   GLU B 129      29.629  42.379  36.272  1.00 40.18           N  
ATOM   1527  CA  GLU B 129      29.704  43.128  35.025  1.00 40.80           C  
ATOM   1528  C   GLU B 129      29.365  42.273  33.785  1.00 41.23           C  
ATOM   1529  O   GLU B 129      30.022  42.375  32.720  1.00 40.76           O  
ATOM   1530  CB  GLU B 129      31.078  43.843  34.893  1.00 40.83           C  
ATOM   1531  N   GLY B 130      28.341  41.417  33.945  1.00 41.61           N  
ATOM   1532  CA  GLY B 130      27.784  40.671  32.811  1.00 41.77           C  
ATOM   1533  C   GLY B 130      28.450  39.324  32.575  1.00 41.93           C  
ATOM   1534  O   GLY B 130      28.175  38.659  31.568  1.00 42.44           O  
ATOM   1535  N   GLU B 131      29.331  38.923  33.490  1.00 40.99           N  
ATOM   1536  CA  GLU B 131      30.092  37.686  33.339  1.00 40.48           C  
ATOM   1537  C   GLU B 131      30.064  36.890  34.631  1.00 38.96           C  
ATOM   1538  O   GLU B 131      30.114  37.469  35.715  1.00 38.75           O  
ATOM   1539  CB  GLU B 131      31.553  37.970  32.944  1.00 40.61           C  
ATOM   1540  CG  GLU B 131      31.744  38.715  31.625  1.00 43.55           C  
ATOM   1541  CD  GLU B 131      31.279  37.922  30.399  1.00 48.15           C  
ATOM   1542  OE1 GLU B 131      31.401  36.672  30.399  1.00 51.27           O  
ATOM   1543  OE2 GLU B 131      30.799  38.550  29.425  1.00 49.86           O  
ATOM   1544  N   LYS B 132      29.999  35.568  34.495  1.00 37.91           N  
ATOM   1545  CA  LYS B 132      30.107  34.626  35.624  1.00 37.42           C  
ATOM   1546  C   LYS B 132      31.524  34.598  36.207  1.00 36.78           C  
ATOM   1547  O   LYS B 132      32.499  34.412  35.481  1.00 36.69           O  
ATOM   1548  CB  LYS B 132      29.688  33.210  35.185  1.00 37.49           C  
ATOM   1549  CG  LYS B 132      29.779  32.129  36.294  1.00 37.64           C  
ATOM   1550  CD  LYS B 132      28.582  31.198  36.258  1.00 40.20           C  
ATOM   1551  CE  LYS B 132      28.665  30.173  35.169  1.00 42.22           C  
ATOM   1552  NZ  LYS B 132      27.324  29.636  34.735  1.00 43.42           N  
ATOM   1553  N   THR B 133      31.641  34.773  37.519  1.00 36.00           N  
ATOM   1554  CA  THR B 133      32.958  34.772  38.151  1.00 35.23           C  
ATOM   1555  C   THR B 133      33.145  33.608  39.141  1.00 35.25           C  
ATOM   1556  O   THR B 133      34.253  33.351  39.629  1.00 34.71           O  
ATOM   1557  CB  THR B 133      33.227  36.127  38.843  1.00 35.81           C  
ATOM   1558  OG1 THR B 133      32.214  36.363  39.824  1.00 36.90           O  
ATOM   1559  CG2 THR B 133      33.233  37.299  37.819  1.00 34.14           C  
ATOM   1560  N   GLY B 134      32.057  32.913  39.441  1.00 34.52           N  
ATOM   1561  CA  GLY B 134      32.095  31.825  40.407  1.00 35.70           C  
ATOM   1562  C   GLY B 134      30.713  31.327  40.845  1.00 36.03           C  
ATOM   1563  O   GLY B 134      29.697  31.643  40.219  1.00 34.98           O  
ATOM   1564  N   TYR B 135      30.714  30.552  41.929  1.00 36.56           N  
ATOM   1565  CA  TYR B 135      29.518  29.935  42.525  1.00 37.14           C  
ATOM   1566  C   TYR B 135      29.549  29.992  44.053  1.00 37.25           C  
ATOM   1567  O   TYR B 135      30.615  30.010  44.676  1.00 37.03           O  
ATOM   1568  CB  TYR B 135      29.362  28.464  42.108  1.00 35.77           C  
ATOM   1569  CG  TYR B 135      29.475  28.212  40.636  1.00 37.05           C  
ATOM   1570  CD1 TYR B 135      28.356  28.303  39.800  1.00 37.62           C  
ATOM   1571  CD2 TYR B 135      30.705  27.848  40.065  1.00 37.83           C  
ATOM   1572  CE1 TYR B 135      28.473  28.063  38.439  1.00 38.02           C  
ATOM   1573  CE2 TYR B 135      30.835  27.632  38.709  1.00 37.24           C  
ATOM   1574  CZ  TYR B 135      29.723  27.736  37.904  1.00 38.56           C  
ATOM   1575  OH  TYR B 135      29.854  27.488  36.560  1.00 39.94           O  
ATOM   1576  N   VAL B 136      28.358  30.036  44.650  1.00 38.59           N  
ATOM   1577  CA  VAL B 136      28.197  29.792  46.086  1.00 38.24           C  
ATOM   1578  C   VAL B 136      27.378  28.499  46.298  1.00 38.76           C  
ATOM   1579  O   VAL B 136      26.382  28.216  45.579  1.00 39.03           O  
ATOM   1580  CB  VAL B 136      27.672  31.055  46.872  1.00 39.31           C  
ATOM   1581  CG1 VAL B 136      26.291  31.474  46.437  1.00 39.07           C  
ATOM   1582  CG2 VAL B 136      27.784  30.868  48.434  1.00 38.58           C  
ATOM   1583  N   LEU B 137      27.854  27.671  47.218  1.00 37.04           N  
ATOM   1584  CA  LEU B 137      27.205  26.420  47.486  1.00 36.53           C  
ATOM   1585  C   LEU B 137      26.884  26.330  48.975  1.00 36.31           C  
ATOM   1586  O   LEU B 137      27.768  26.502  49.805  1.00 36.51           O  
ATOM   1587  CB  LEU B 137      28.102  25.239  47.032  1.00 36.07           C  
ATOM   1588  CG  LEU B 137      27.565  23.824  47.309  1.00 35.35           C  
ATOM   1589  CD1 LEU B 137      26.268  23.504  46.528  1.00 32.98           C  
ATOM   1590  CD2 LEU B 137      28.648  22.770  47.055  1.00 35.82           C  
ATOM   1591  N   LEU B 138      25.613  26.090  49.299  1.00 35.65           N  
ATOM   1592  CA  LEU B 138      25.179  25.900  50.671  1.00 34.73           C  
ATOM   1593  C   LEU B 138      24.719  24.490  50.895  1.00 35.24           C  
ATOM   1594  O   LEU B 138      24.061  23.882  50.049  1.00 34.28           O  
ATOM   1595  CB  LEU B 138      24.078  26.885  51.131  1.00 34.18           C  
ATOM   1596  CG  LEU B 138      24.442  28.321  51.521  1.00 34.90           C  
ATOM   1597  CD1 LEU B 138      25.001  29.140  50.351  1.00 33.63           C  
ATOM   1598  CD2 LEU B 138      23.205  28.997  52.075  1.00 33.91           C  
ATOM   1599  N   SER B 139      25.102  24.015  52.074  1.00 35.42           N  
ATOM   1600  CA  SER B 139      24.760  22.736  52.639  1.00 37.76           C  
ATOM   1601  C   SER B 139      24.081  23.006  53.983  1.00 38.32           C  
ATOM   1602  O   SER B 139      24.601  23.767  54.812  1.00 36.86           O  
ATOM   1603  CB  SER B 139      26.059  22.007  52.931  1.00 36.82           C  
ATOM   1604  OG  SER B 139      25.821  20.659  52.891  1.00 41.14           O  
ATOM   1605  N   ALA B 140      22.928  22.386  54.200  1.00 40.74           N  
ATOM   1606  CA  ALA B 140      22.295  22.390  55.510  1.00 43.73           C  
ATOM   1607  C   ALA B 140      22.549  21.014  56.114  1.00 46.36           C  
ATOM   1608  O   ALA B 140      22.124  19.996  55.530  1.00 47.00           O  
ATOM   1609  CB  ALA B 140      20.807  22.678  55.410  1.00 43.38           C  
ATOM   1610  N   SER B 141      23.238  20.947  57.264  1.00 49.26           N  
ATOM   1611  CA  SER B 141      23.686  22.101  58.115  1.00 51.02           C  
ATOM   1612  C   SER B 141      22.917  23.412  57.917  1.00 52.11           C  
ATOM   1613  O   SER B 141      21.832  23.612  58.494  1.00 53.55           O  
ATOM   1614  CB  SER B 141      25.204  22.355  58.006  1.00 51.21           C  
ATOM   1615  OG  SER B 141      25.700  22.859  59.242  1.00 50.68           O  
TER    1616      SER B 141                                                      
HETATM 1617  N1  EPE A 201      11.333  58.589  64.194  1.00 73.25           N  
HETATM 1618  C2  EPE A 201      11.552  57.399  65.036  1.00 74.67           C  
HETATM 1619  C3  EPE A 201      10.231  56.774  65.470  1.00 75.07           C  
HETATM 1620  N4  EPE A 201       9.155  57.734  65.454  1.00 75.81           N  
HETATM 1621  C5  EPE A 201       9.477  59.133  65.741  1.00 76.28           C  
HETATM 1622  C6  EPE A 201      10.680  59.677  64.951  1.00 75.02           C  
HETATM 1623  C7  EPE A 201       7.908  57.356  64.784  1.00 76.88           C  
HETATM 1624  C8  EPE A 201       6.639  58.070  65.280  1.00 76.30           C  
HETATM 1625  O8  EPE A 201       5.962  57.272  66.233  1.00 74.38           O  
HETATM 1626  C9  EPE A 201      12.621  59.036  63.645  1.00 70.10           C  
HETATM 1627  C10 EPE A 201      12.890  58.194  62.403  1.00 66.97           C  
HETATM 1628  S   EPE A 201      14.347  58.633  61.431  1.00 63.33           S  
HETATM 1629  O1S EPE A 201      14.117  58.338  60.028  1.00 64.77           O  
HETATM 1630  O2S EPE A 201      15.448  57.816  61.902  1.00 64.41           O  
HETATM 1631  O3S EPE A 201      14.685  60.043  61.570  1.00 63.78           O  
HETATM 1632  C1  EDO A 202      -2.267  39.701  54.314  1.00 61.06           C  
HETATM 1633  O1  EDO A 202      -2.567  40.930  54.993  1.00 60.36           O  
HETATM 1634  C2  EDO A 202      -1.234  39.917  53.200  1.00 62.18           C  
HETATM 1635  O2  EDO A 202      -0.177  38.939  53.269  1.00 60.17           O  
HETATM 1636  N1  EPE B 201      30.489  30.357  31.546  1.00 78.12           N  
HETATM 1637  C2  EPE B 201      30.446  29.121  32.340  1.00 79.10           C  
HETATM 1638  C3  EPE B 201      31.704  28.287  32.112  1.00 79.40           C  
HETATM 1639  N4  EPE B 201      32.857  29.105  32.384  1.00 80.59           N  
HETATM 1640  C5  EPE B 201      32.632  30.470  32.846  1.00 79.88           C  
HETATM 1641  C6  EPE B 201      31.584  31.234  32.026  1.00 79.38           C  
HETATM 1642  C7  EPE B 201      34.136  28.737  31.789  1.00 82.16           C  
HETATM 1643  C8  EPE B 201      35.073  28.019  32.763  1.00 83.32           C  
HETATM 1644  O8  EPE B 201      36.053  28.901  33.284  1.00 83.09           O  
HETATM 1645  C9  EPE B 201      29.188  31.028  31.697  1.00 75.92           C  
HETATM 1646  C10 EPE B 201      28.731  31.746  30.419  1.00 74.73           C  
HETATM 1647  S   EPE B 201      27.389  32.923  30.761  1.00 72.23           S  
HETATM 1648  O1S EPE B 201      26.506  32.361  31.782  1.00 71.83           O  
HETATM 1649  O2S EPE B 201      26.641  33.274  29.555  1.00 71.06           O  
HETATM 1650  O3S EPE B 201      27.961  34.126  31.353  1.00 74.09           O  
HETATM 1651  C1  EDO B 202      41.088  42.296  50.187  1.00 68.30           C  
HETATM 1652  O1  EDO B 202      39.906  42.260  51.028  1.00 67.12           O  
HETATM 1653  C2  EDO B 202      42.204  41.370  50.686  1.00 66.36           C  
HETATM 1654  O2  EDO B 202      42.668  40.522  49.621  1.00 65.75           O  
HETATM 1655  O   HOH A 226      11.713  57.297  73.789  1.00 37.70           O  
HETATM 1656  O   HOH A 255      11.501  58.282  71.587  1.00 53.32           O  
HETATM 1657  O   HOH A 301      23.650  38.495  58.363  1.00 38.65           O  
HETATM 1658  O   HOH A 302      11.452  46.331  52.799  1.00 50.92           O  
HETATM 1659  O   HOH A 303       4.695  48.810  57.280  1.00 35.98           O  
HETATM 1660  O   HOH A 304       0.450  50.832  66.525  1.00 44.06           O  
HETATM 1661  O   HOH A 305      13.243  45.168  55.710  1.00 44.66           O  
HETATM 1662  O   HOH A 306       2.876  36.122  66.614  1.00 33.48           O  
HETATM 1663  O   HOH A 307      10.728  32.264  56.369  1.00 38.46           O  
HETATM 1664  O   HOH A 308       8.579  35.786  69.975  1.00 34.96           O  
HETATM 1665  O   HOH A 309      14.642  50.834  78.076  1.00 36.07           O  
HETATM 1666  O   HOH A 310       8.291  29.822  64.861  1.00 48.08           O  
HETATM 1667  O   HOH A 311      12.005  40.194  73.580  1.00 28.78           O  
HETATM 1668  O   HOH A 312      12.145  38.982  70.752  1.00 35.80           O  
HETATM 1669  O   HOH A 313       5.755  35.556  63.552  1.00 43.60           O  
HETATM 1670  O   HOH A 314      17.031  47.084  58.684  1.00 52.56           O  
HETATM 1671  O   HOH A 315       9.457  54.448  66.980  1.00 34.87           O  
HETATM 1672  O   HOH A 316      14.493  47.804  56.250  1.00 44.18           O  
HETATM 1673  O   HOH A 317      21.141  30.173  63.974  1.00 39.66           O  
HETATM 1674  O   HOH A 318       0.287  39.938  60.867  1.00 45.06           O  
HETATM 1675  O   HOH A 319       1.535  55.421  63.969  1.00 65.53           O  
HETATM 1676  O   HOH A 320      14.470  53.252  77.152  1.00 62.50           O  
HETATM 1677  O   HOH A 321      27.382  41.678  67.604  1.00 43.85           O  
HETATM 1678  O   HOH A 322      11.054  54.890  74.539  1.00 42.78           O  
HETATM 1679  O   HOH A 323      16.609  54.456  76.292  1.00 44.92           O  
HETATM 1680  O   HOH A 324       9.912  28.746  66.740  1.00 54.94           O  
HETATM 1681  O   HOH A 325      -1.424  47.273  63.495  1.00 57.66           O  
HETATM 1682  O   HOH A 326      19.723  43.545  56.818  1.00 33.09           O  
HETATM 1683  O   HOH A 327      30.315  28.655  64.725  1.00 62.92           O  
HETATM 1684  O   HOH A 328      14.907  32.283  55.483  1.00 41.36           O  
HETATM 1685  O   HOH A 329      15.949  52.098  67.205  1.00 25.41           O  
HETATM 1686  O   HOH A 330      14.389  53.385  52.969  1.00 53.09           O  
HETATM 1687  O   HOH A 331      18.979  48.667  75.724  1.00 44.50           O  
HETATM 1688  O   HOH A 332      25.970  46.499  69.015  1.00 33.28           O  
HETATM 1689  O   HOH A 333      11.539  57.874  59.678  1.00 35.80           O  
HETATM 1690  O   HOH A 334      23.067  33.930  69.625  1.00 40.20           O  
HETATM 1691  O   HOH A 335      17.232  38.487  51.797  1.00 37.45           O  
HETATM 1692  O   HOH A 336      20.526  33.723  68.772  1.00 46.76           O  
HETATM 1693  O   HOH A 337      11.632  37.228  51.878  1.00 38.05           O  
HETATM 1694  O   HOH A 338      33.663  29.654  73.171  1.00 70.41           O  
HETATM 1695  O   HOH A 339      11.245  44.755  80.278  1.00 38.14           O  
HETATM 1696  O   HOH A 340       4.413  41.277  52.013  1.00 47.49           O  
HETATM 1697  O   HOH A 341      22.645  52.654  65.024  1.00 61.19           O  
HETATM 1698  O   HOH A 342      30.875  34.651  63.888  1.00 61.32           O  
HETATM 1699  O   HOH A 343       6.727  39.701  52.959  1.00 51.09           O  
HETATM 1700  O   HOH A 344      16.190  53.365  65.361  1.00 31.53           O  
HETATM 1701  O   HOH A 345       1.262  47.349  57.675  1.00 51.36           O  
HETATM 1702  O   HOH A 346      12.220  42.847  81.890  1.00 28.67           O  
HETATM 1703  O   HOH A 347      14.971  43.701  79.775  1.00 38.78           O  
HETATM 1704  O   HOH A 348      25.734  40.917  57.964  1.00 47.81           O  
HETATM 1705  O   HOH A 349       7.926  51.962  74.338  1.00 48.43           O  
HETATM 1706  O   HOH A 350      16.807  47.895  77.798  1.00 53.04           O  
HETATM 1707  O   HOH A 351       0.954  34.260  58.575  1.00 49.45           O  
HETATM 1708  O   HOH A 352       0.105  46.271  55.349  1.00 55.57           O  
HETATM 1709  O   HOH A 353      10.836  39.631  79.139  1.00 39.57           O  
HETATM 1710  O   HOH A 354       0.863  48.842  63.245  1.00 47.94           O  
HETATM 1711  O   HOH A 355      27.759  40.697  79.291  1.00 61.88           O  
HETATM 1712  O   HOH A 356       1.524  51.422  62.560  1.00 52.91           O  
HETATM 1713  O   HOH A 357      14.754  33.829  73.986  1.00 60.06           O  
HETATM 1714  O   HOH A 358      18.599  49.282  60.877  1.00 44.94           O  
HETATM 1715  O   HOH A 359       8.677  56.893  61.184  1.00 51.31           O  
HETATM 1716  O   HOH A 360       2.563  48.271  60.935  1.00 39.02           O  
HETATM 1717  O   HOH A 361      14.677  56.554  49.985  1.00 71.22           O  
HETATM 1718  O   HOH A 362      -0.621  44.084  67.588  1.00 54.07           O  
HETATM 1719  O   HOH A 363       4.339  49.388  60.027  1.00 38.78           O  
HETATM 1720  O   HOH A 364      13.540  37.932  50.342  1.00 51.25           O  
HETATM 1721  O   HOH A 365      29.355  42.495  78.199  1.00 74.00           O  
HETATM 1722  O   HOH A 366       5.450  34.817  53.584  1.00 39.31           O  
HETATM 1723  O   HOH A 367       8.518  31.828  54.891  1.00 43.87           O  
HETATM 1724  O   HOH A 368       2.096  32.625  60.409  1.00 45.91           O  
HETATM 1725  O   HOH A 369       1.810  30.135  59.220  1.00 49.88           O  
HETATM 1726  O   HOH A 370      24.309  41.358  79.915  1.00 50.42           O  
HETATM 1727  O   HOH A 371       5.743  49.007  79.550  1.00 46.57           O  
HETATM 1728  O   HOH A 372      11.710  30.665  67.504  1.00 58.81           O  
HETATM 1729  O   HOH B 203      38.261  28.282  53.900  1.00 36.55           O  
HETATM 1730  O   HOH B 204      30.719  15.265  50.678  1.00 37.13           O  
HETATM 1731  O   HOH B 205      38.991  37.500  42.145  1.00 45.38           O  
HETATM 1732  O   HOH B 206      28.868  34.954  62.818  1.00 57.44           O  
HETATM 1733  O   HOH B 207      35.693  37.498  41.208  1.00 48.30           O  
HETATM 1734  O   HOH B 208      12.715  29.578  42.823  1.00 62.72           O  
HETATM 1735  O   HOH B 209      19.345  25.800  55.599  1.00 38.10           O  
HETATM 1736  O   HOH B 210      40.755  27.840  38.902  1.00 44.30           O  
HETATM 1737  O   HOH B 211      19.553  18.718  48.201  1.00 31.66           O  
HETATM 1738  O   HOH B 212      30.427  34.493  31.934  1.00 46.18           O  
HETATM 1739  O   HOH B 213      21.121  37.070  45.676  1.00 37.64           O  
HETATM 1740  O   HOH B 214      24.245  35.327  42.145  1.00 45.12           O  
HETATM 1741  O   HOH B 215      13.971  26.438  47.170  1.00 36.27           O  
HETATM 1742  O   HOH B 216      27.403  38.512  44.170  1.00 49.38           O  
HETATM 1743  O   HOH B 217      36.455  34.968  40.363  1.00 41.47           O  
HETATM 1744  O   HOH B 218      31.139  42.904  49.159  1.00 59.75           O  
HETATM 1745  O   HOH B 219      19.929  15.570  55.426  1.00 61.55           O  
HETATM 1746  O   HOH B 220      14.190  35.249  43.835  1.00 55.64           O  
HETATM 1747  O   HOH B 221      22.325  42.499  55.591  1.00 46.21           O  
HETATM 1748  O   HOH B 222      28.705  42.837  52.358  1.00 48.01           O  
HETATM 1749  O   HOH B 223      21.616  43.107  52.847  1.00 56.68           O  
HETATM 1750  O   HOH B 224      23.849  30.325  64.855  1.00 48.06           O  
HETATM 1751  O   HOH B 225      17.177  35.995  50.591  1.00 37.44           O  
HETATM 1752  O   HOH B 227      25.507  26.801  37.903  1.00 31.64           O  
HETATM 1753  O   HOH B 228      29.247  23.751  50.636  1.00 41.44           O  
HETATM 1754  O   HOH B 229      11.633  22.347  58.135  1.00 38.44           O  
HETATM 1755  O   HOH B 230      31.338  22.521  52.783  1.00 54.20           O  
HETATM 1756  O   HOH B 231      28.836  41.607  43.417  1.00 49.45           O  
HETATM 1757  O   HOH B 232      25.480  28.722  36.386  1.00 40.83           O  
HETATM 1758  O   HOH B 233      32.863  24.865  54.000  1.00 37.49           O  
HETATM 1759  O   HOH B 234      42.017  29.309  47.736  1.00 48.06           O  
HETATM 1760  O   HOH B 235      41.024  29.155  52.630  1.00 50.47           O  
HETATM 1761  O   HOH B 236      17.070  24.636  55.264  1.00 34.98           O  
HETATM 1762  O   HOH B 237      26.537  14.830  46.351  1.00 43.93           O  
HETATM 1763  O   HOH B 238      12.473  30.155  56.741  1.00 49.46           O  
HETATM 1764  O   HOH B 239      29.599  20.834  49.962  1.00 29.53           O  
HETATM 1765  O   HOH B 240      24.355  32.459  35.338  1.00 46.36           O  
HETATM 1766  O   HOH B 241      27.309  25.972  60.139  1.00 60.54           O  
HETATM 1767  O   HOH B 242      39.018  36.558  55.928  1.00 55.00           O  
HETATM 1768  O   HOH B 243      27.900  38.085  57.007  1.00 61.32           O  
HETATM 1769  O   HOH B 244      27.176  16.026  39.412  1.00 34.41           O  
HETATM 1770  O   HOH B 245      37.212  30.215  55.662  1.00 52.46           O  
HETATM 1771  O   HOH B 246      33.235  33.586  62.211  1.00 52.73           O  
HETATM 1772  O   HOH B 247      32.046  27.516  35.279  1.00 44.44           O  
HETATM 1773  O   HOH B 248      19.517  27.806  59.200  1.00 53.14           O  
HETATM 1774  O   HOH B 249      17.498  14.629  46.405  1.00 52.39           O  
HETATM 1775  O   HOH B 250      14.935  31.657  42.026  1.00 49.07           O  
HETATM 1776  O   HOH B 251      15.111  24.707  57.815  1.00 43.92           O  
HETATM 1777  O   HOH B 252      45.922  27.458  42.795  1.00 61.70           O  
HETATM 1778  O   HOH B 253       6.912  17.248  54.186  1.00 73.43           O  
HETATM 1779  O   HOH B 254      30.668  19.738  35.367  1.00 37.84           O  
HETATM 1780  O   HOH B 256      29.517  13.499  38.503  1.00 38.94           O  
HETATM 1781  O   HOH B 257      31.039  39.557  57.922  1.00 42.38           O  
HETATM 1782  O   HOH B 258      28.575  41.964  54.718  1.00 47.31           O  
HETATM 1783  O   HOH B 259      29.427  26.883  58.781  1.00 51.18           O  
HETATM 1784  O   HOH B 260      30.105  20.572  32.551  1.00 46.33           O  
HETATM 1785  O   HOH B 261      26.720  46.079  34.944  1.00 70.71           O  
HETATM 1786  O   HOH B 262      25.131  17.816  35.799  1.00 52.87           O  
HETATM 1787  O   HOH B 263      31.958  29.737  60.556  1.00 51.70           O  
HETATM 1788  O   HOH B 264      41.438  30.625  55.340  1.00 52.49           O  
HETATM 1789  O   HOH B 265      36.723  32.217  38.036  1.00 51.25           O  
HETATM 1790  O   HOH B 266      18.664  28.746  37.218  1.00 47.93           O  
HETATM 1791  O   HOH B 267      16.990  17.097  53.723  1.00 61.25           O  
HETATM 1792  O   HOH B 268      40.180  31.409  41.121  1.00 46.98           O  
HETATM 1793  O   HOH B 269      24.650  14.549  42.909  1.00 48.25           O  
HETATM 1794  O   HOH B 270      29.068  18.664  51.916  1.00 59.12           O  
HETATM 1795  O   HOH B 271       2.918  25.999  57.582  1.00 56.38           O  
HETATM 1796  O   HOH B 272      20.139  25.601  58.273  1.00 49.40           O  
HETATM 1797  O   HOH B 273      35.620  42.782  48.464  1.00 56.83           O  
HETATM 1798  O   HOH B 274      27.582  42.638  46.545  1.00 66.73           O  
HETATM 1799  O   HOH B 275       9.115  34.393  51.263  1.00 59.23           O  
HETATM 1800  O   HOH B 276      12.642  30.554  49.285  1.00 51.48           O  
HETATM 1801  O   HOH B 277      26.334  41.079  35.852  1.00 57.33           O  
HETATM 1802  O   HOH B 278      17.773  22.064  56.792  1.00 44.35           O  
HETATM 1803  O   HOH B 279      24.268  17.079  42.196  1.00 57.29           O  
CONECT 1617 1618 1622 1626                                                      
CONECT 1618 1617 1619                                                           
CONECT 1619 1618 1620                                                           
CONECT 1620 1619 1621 1623                                                      
CONECT 1621 1620 1622                                                           
CONECT 1622 1617 1621                                                           
CONECT 1623 1620 1624                                                           
CONECT 1624 1623 1625                                                           
CONECT 1625 1624                                                                
CONECT 1626 1617 1627                                                           
CONECT 1627 1626 1628                                                           
CONECT 1628 1627 1629 1630 1631                                                 
CONECT 1629 1628                                                                
CONECT 1630 1628                                                                
CONECT 1631 1628                                                                
CONECT 1632 1633 1634                                                           
CONECT 1633 1632                                                                
CONECT 1634 1632 1635                                                           
CONECT 1635 1634                                                                
CONECT 1636 1637 1641 1645                                                      
CONECT 1637 1636 1638                                                           
CONECT 1638 1637 1639                                                           
CONECT 1639 1638 1640 1642                                                      
CONECT 1640 1639 1641                                                           
CONECT 1641 1636 1640                                                           
CONECT 1642 1639 1643                                                           
CONECT 1643 1642 1644                                                           
CONECT 1644 1643                                                                
CONECT 1645 1636 1646                                                           
CONECT 1646 1645 1647                                                           
CONECT 1647 1646 1648 1649 1650                                                 
CONECT 1648 1647                                                                
CONECT 1649 1647                                                                
CONECT 1650 1647                                                                
CONECT 1651 1652 1653                                                           
CONECT 1652 1651                                                                
CONECT 1653 1651 1654                                                           
CONECT 1654 1653                                                                
MASTER      511    0    4    8   10    0    5    6 1770    2   38   20          
END                                                                             
