# Supplementary material for: Theoretical study of ArcB and its dimerization, interaction with anaerobic metabolites, and activation of ArcA
Source: PeerJ. 2023 Oct 13;11:e16309. doi: 10.7717/peerj.16309 (PMC10578306; doi:10.7717/peerj.16309)
Supplement: Supplemental Information 2 [file peerj-11-16309-s002.zip › Supplementary Files/PAS domain PDB files/PAS domain ArcB/5hwv TodS toluene sensing.pdb]

HEADER    TRANSFERASE                             29-JAN-16   5HWV              
TITLE     CRYSTAL STRUCTURE OF PAS1 COMPLEXED WITH TOLUENE                      
COMPND    MOL_ID: 1;                                                            
COMPND   2 MOLECULE: SENSOR HISTIDINE KINASE TODS;                              
COMPND   3 CHAIN: A, B;                                                         
COMPND   4 FRAGMENT: PAS1 (UNP RESIDUES 43-168);                                
COMPND   5 EC: 2.7.13.3;                                                        
COMPND   6 ENGINEERED: YES;                                                     
COMPND   7 MUTATION: YES                                                        
SOURCE    MOL_ID: 1;                                                            
SOURCE   2 ORGANISM_SCIENTIFIC: PSEUDOMONAS PUTIDA (STRAIN F1 / ATCC 700007);   
SOURCE   3 ORGANISM_TAXID: 351746;                                              
SOURCE   4 STRAIN: F1 / ATCC 700007;                                            
SOURCE   5 GENE: TODS, PPUT_2872;                                               
SOURCE   6 EXPRESSION_SYSTEM: ESCHERICHIA COLI;                                 
SOURCE   7 EXPRESSION_SYSTEM_TAXID: 562                                         
KEYWDS    PAS, TWO-COMPONENT SIGNAL TRANSDUCTION, TOLUENE, TRANSFERASE          
EXPDTA    X-RAY DIFFRACTION                                                     
AUTHOR    J.HWANG,S.KOH                                                         
REVDAT   2   06-DEC-17 5HWV    1       JRNL   REMARK                            
REVDAT   1   02-MAR-16 5HWV    0                                                
JRNL        AUTH   S.KOH,J.HWANG,K.GUCHHAIT,E.G.LEE,S.Y.KIM,S.KIM,S.LEE,        
JRNL        AUTH 2 J.M.CHUNG,H.S.JUNG,S.J.LEE,C.M.RYU,S.G.LEE,T.K.OH,O.KWON,    
JRNL        AUTH 3 M.H.KIM                                                      
JRNL        TITL   MOLECULAR INSIGHTS INTO TOLUENE SENSING IN THE TODS/TODT     
JRNL        TITL 2 SIGNAL TRANSDUCTION SYSTEM.                                  
JRNL        REF    J. BIOL. CHEM.                V. 291  8575 2016              
JRNL        REFN                   ESSN 1083-351X                               
JRNL        PMID   26903514                                                     
JRNL        DOI    10.1074/JBC.M116.718841                                      
REMARK   2                                                                      
REMARK   2 RESOLUTION.    1.65 ANGSTROMS.                                       
REMARK   3                                                                      
REMARK   3 REFINEMENT.                                                          
REMARK   3   PROGRAM     : REFMAC 5.8.0049                                      
REMARK   3   AUTHORS     : MURSHUDOV,VAGIN,DODSON                               
REMARK   3                                                                      
REMARK   3    REFINEMENT TARGET : MAXIMUM LIKELIHOOD                            
REMARK   3                                                                      
REMARK   3  DATA USED IN REFINEMENT.                                            
REMARK   3   RESOLUTION RANGE HIGH (ANGSTROMS) : 1.65                           
REMARK   3   RESOLUTION RANGE LOW  (ANGSTROMS) : 25.00                          
REMARK   3   DATA CUTOFF            (SIGMA(F)) : NULL                           
REMARK   3   COMPLETENESS FOR RANGE        (%) : 98.1                           
REMARK   3   NUMBER OF REFLECTIONS             : 28907                          
REMARK   3                                                                      
REMARK   3  FIT TO DATA USED IN REFINEMENT.                                     
REMARK   3   CROSS-VALIDATION METHOD          : THROUGHOUT                      
REMARK   3   FREE R VALUE TEST SET SELECTION  : RANDOM                          
REMARK   3   R VALUE     (WORKING + TEST SET) : 0.182                           
REMARK   3   R VALUE            (WORKING SET) : 0.179                           
REMARK   3   FREE R VALUE                     : 0.231                           
REMARK   3   FREE R VALUE TEST SET SIZE   (%) : 5.100                           
REMARK   3   FREE R VALUE TEST SET COUNT      : 1542                            
REMARK   3                                                                      
REMARK   3  FIT IN THE HIGHEST RESOLUTION BIN.                                  
REMARK   3   TOTAL NUMBER OF BINS USED           : 20                           
REMARK   3   BIN RESOLUTION RANGE HIGH       (A) : 1.65                         
REMARK   3   BIN RESOLUTION RANGE LOW        (A) : 1.69                         
REMARK   3   REFLECTION IN BIN     (WORKING SET) : 2113                         
REMARK   3   BIN COMPLETENESS (WORKING+TEST) (%) : 98.79                        
REMARK   3   BIN R VALUE           (WORKING SET) : 0.1490                       
REMARK   3   BIN FREE R VALUE SET COUNT          : 95                           
REMARK   3   BIN FREE R VALUE                    : 0.2070                       
REMARK   3                                                                      
REMARK   3  NUMBER OF NON-HYDROGEN ATOMS USED IN REFINEMENT.                    
REMARK   3   PROTEIN ATOMS            : 1940                                    
REMARK   3   NUCLEIC ACID ATOMS       : 0                                       
REMARK   3   HETEROGEN ATOMS          : 14                                      
REMARK   3   SOLVENT ATOMS            : 308                                     
REMARK   3                                                                      
REMARK   3  B VALUES.                                                           
REMARK   3   FROM WILSON PLOT           (A**2) : NULL                           
REMARK   3   MEAN B VALUE      (OVERALL, A**2) : 20.91                          
REMARK   3   OVERALL ANISOTROPIC B VALUE.                                       
REMARK   3    B11 (A**2) : 0.08000                                              
REMARK   3    B22 (A**2) : -0.03000                                             
REMARK   3    B33 (A**2) : -0.05000                                             
REMARK   3    B12 (A**2) : 0.00000                                              
REMARK   3    B13 (A**2) : 0.00000                                              
REMARK   3    B23 (A**2) : 0.00000                                              
REMARK   3                                                                      
REMARK   3  ESTIMATED OVERALL COORDINATE ERROR.                                 
REMARK   3   ESU BASED ON R VALUE                            (A): 0.158         
REMARK   3   ESU BASED ON FREE R VALUE                       (A): 0.110         
REMARK   3   ESU BASED ON MAXIMUM LIKELIHOOD                 (A): 0.064         
REMARK   3   ESU FOR B VALUES BASED ON MAXIMUM LIKELIHOOD (A**2): 4.049         
REMARK   3                                                                      
REMARK   3 CORRELATION COEFFICIENTS.                                            
REMARK   3   CORRELATION COEFFICIENT FO-FC      : 0.947                         
REMARK   3   CORRELATION COEFFICIENT FO-FC FREE : 0.923                         
REMARK   3                                                                      
REMARK   3  RMS DEVIATIONS FROM IDEAL VALUES        COUNT    RMS    WEIGHT      
REMARK   3   BOND LENGTHS REFINED ATOMS        (A):  1989 ; 0.021 ; 0.019       
REMARK   3   BOND LENGTHS OTHERS               (A):  NULL ;  NULL ;  NULL       
REMARK   3   BOND ANGLES REFINED ATOMS   (DEGREES):  2675 ; 2.024 ; 1.979       
REMARK   3   BOND ANGLES OTHERS          (DEGREES):  NULL ;  NULL ;  NULL       
REMARK   3   TORSION ANGLES, PERIOD 1    (DEGREES):   249 ; 5.954 ; 5.000       
REMARK   3   TORSION ANGLES, PERIOD 2    (DEGREES):    87 ;37.029 ;24.943       
REMARK   3   TORSION ANGLES, PERIOD 3    (DEGREES):   361 ;13.801 ;15.000       
REMARK   3   TORSION ANGLES, PERIOD 4    (DEGREES):    12 ;18.816 ;15.000       
REMARK   3   CHIRAL-CENTER RESTRAINTS       (A**3):   299 ; 0.145 ; 0.200       
REMARK   3   GENERAL PLANES REFINED ATOMS      (A):  1466 ; 0.012 ; 0.020       
REMARK   3   GENERAL PLANES OTHERS             (A):  NULL ;  NULL ;  NULL       
REMARK   3   NON-BONDED CONTACTS REFINED ATOMS (A):  NULL ;  NULL ;  NULL       
REMARK   3   NON-BONDED CONTACTS OTHERS        (A):  NULL ;  NULL ;  NULL       
REMARK   3   NON-BONDED TORSION REFINED ATOMS  (A):  NULL ;  NULL ;  NULL       
REMARK   3   NON-BONDED TORSION OTHERS         (A):  NULL ;  NULL ;  NULL       
REMARK   3   H-BOND (X...Y) REFINED ATOMS      (A):  NULL ;  NULL ;  NULL       
REMARK   3   H-BOND (X...Y) OTHERS             (A):  NULL ;  NULL ;  NULL       
REMARK   3   POTENTIAL METAL-ION REFINED ATOMS (A):  NULL ;  NULL ;  NULL       
REMARK   3   POTENTIAL METAL-ION OTHERS        (A):  NULL ;  NULL ;  NULL       
REMARK   3   SYMMETRY VDW REFINED ATOMS        (A):  NULL ;  NULL ;  NULL       
REMARK   3   SYMMETRY VDW OTHERS               (A):  NULL ;  NULL ;  NULL       
REMARK   3   SYMMETRY H-BOND REFINED ATOMS     (A):  NULL ;  NULL ;  NULL       
REMARK   3   SYMMETRY H-BOND OTHERS            (A):  NULL ;  NULL ;  NULL       
REMARK   3   SYMMETRY METAL-ION REFINED ATOMS  (A):  NULL ;  NULL ;  NULL       
REMARK   3   SYMMETRY METAL-ION OTHERS         (A):  NULL ;  NULL ;  NULL       
REMARK   3                                                                      
REMARK   3  ISOTROPIC THERMAL FACTOR RESTRAINTS.     COUNT   RMS    WEIGHT      
REMARK   3   MAIN-CHAIN BOND REFINED ATOMS  (A**2):   999 ; 2.207 ; 2.776       
REMARK   3   MAIN-CHAIN BOND OTHER ATOMS    (A**2):  NULL ;  NULL ;  NULL       
REMARK   3   MAIN-CHAIN ANGLE REFINED ATOMS (A**2):  1247 ; 2.153 ; 5.183       
REMARK   3   MAIN-CHAIN ANGLE OTHER ATOMS   (A**2):  NULL ;  NULL ;  NULL       
REMARK   3   SIDE-CHAIN BOND REFINED ATOMS  (A**2):   990 ; 5.242 ; 3.912       
REMARK   3   SIDE-CHAIN BOND OTHER ATOMS    (A**2):  NULL ;  NULL ;  NULL       
REMARK   3   SIDE-CHAIN ANGLE REFINED ATOMS (A**2):  NULL ;  NULL ;  NULL       
REMARK   3   SIDE-CHAIN ANGLE OTHER ATOMS   (A**2):  NULL ;  NULL ;  NULL       
REMARK   3   LONG RANGE B REFINED ATOMS     (A**2):  3338 ; 5.511 ;19.686       
REMARK   3   LONG RANGE B OTHER ATOMS       (A**2):  NULL ;  NULL ;  NULL       
REMARK   3                                                                      
REMARK   3 ANISOTROPIC THERMAL FACTOR RESTRAINTS.    COUNT   RMS   WEIGHT       
REMARK   3   RIGID-BOND RESTRAINTS          (A**2):  1989 ; 8.561 ; 3.000       
REMARK   3   SPHERICITY; FREE ATOMS         (A**2):    87 ;35.419 ; 5.000       
REMARK   3   SPHERICITY; BONDED ATOMS       (A**2):  2198 ;12.736 ; 5.000       
REMARK   3                                                                      
REMARK   3  NCS RESTRAINTS STATISTICS                                           
REMARK   3   NUMBER OF DIFFERENT NCS GROUPS : NULL                              
REMARK   3                                                                      
REMARK   3  TLS DETAILS                                                         
REMARK   3   NUMBER OF TLS GROUPS  : 2                                          
REMARK   3                                                                      
REMARK   3   TLS GROUP : 1                                                      
REMARK   3    NUMBER OF COMPONENTS GROUP : 1                                    
REMARK   3    COMPONENTS        C SSSEQI   TO  C SSSEQI                         
REMARK   3    RESIDUE RANGE :   A    42        A   165                          
REMARK   3    ORIGIN FOR THE GROUP (A):  -9.0190   5.5540 -30.4310              
REMARK   3    T TENSOR                                                          
REMARK   3      T11:   0.0086 T22:   0.0121                                     
REMARK   3      T33:   0.0074 T12:  -0.0076                                     
REMARK   3      T13:  -0.0004 T23:   0.0062                                     
REMARK   3    L TENSOR                                                          
REMARK   3      L11:   0.0859 L22:   0.1043                                     
REMARK   3      L33:   0.3475 L12:  -0.0772                                     
REMARK   3      L13:  -0.0854 L23:  -0.0181                                     
REMARK   3    S TENSOR                                                          
REMARK   3      S11:  -0.0072 S12:  -0.0001 S13:  -0.0013                       
REMARK   3      S21:   0.0080 S22:   0.0064 S23:   0.0041                       
REMARK   3      S31:   0.0070 S32:  -0.0066 S33:   0.0008                       
REMARK   3                                                                      
REMARK   3   TLS GROUP : 2                                                      
REMARK   3    NUMBER OF COMPONENTS GROUP : 1                                    
REMARK   3    COMPONENTS        C SSSEQI   TO  C SSSEQI                         
REMARK   3    RESIDUE RANGE :   B    43        B   167                          
REMARK   3    ORIGIN FOR THE GROUP (A):  -4.0270  -3.9040  -5.7960              
REMARK   3    T TENSOR                                                          
REMARK   3      T11:   0.0071 T22:   0.0148                                     
REMARK   3      T33:   0.0058 T12:  -0.0006                                     
REMARK   3      T13:  -0.0020 T23:  -0.0005                                     
REMARK   3    L TENSOR                                                          
REMARK   3      L11:   0.0175 L22:   0.0106                                     
REMARK   3      L33:   0.0679 L12:   0.0124                                     
REMARK   3      L13:  -0.0047 L23:  -0.0135                                     
REMARK   3    S TENSOR                                                          
REMARK   3      S11:  -0.0070 S12:  -0.0068 S13:  -0.0028                       
REMARK   3      S21:  -0.0052 S22:  -0.0020 S23:  -0.0027                       
REMARK   3      S31:  -0.0051 S32:  -0.0019 S33:   0.0090                       
REMARK   3                                                                      
REMARK   3  BULK SOLVENT MODELLING.                                             
REMARK   3   METHOD USED : MASK                                                 
REMARK   3   PARAMETERS FOR MASK CALCULATION                                    
REMARK   3   VDW PROBE RADIUS   : 1.20                                          
REMARK   3   ION PROBE RADIUS   : 0.80                                          
REMARK   3   SHRINKAGE RADIUS   : 0.80                                          
REMARK   3                                                                      
REMARK   3  OTHER REFINEMENT REMARKS: NULL                                      
REMARK   4                                                                      
REMARK   4 5HWV COMPLIES WITH FORMAT V. 3.30, 13-JUL-11                         
REMARK 100                                                                      
REMARK 100 THIS ENTRY HAS BEEN PROCESSED BY PDBJ ON 04-FEB-16.                  
REMARK 100 THE DEPOSITION ID IS D_1000217878.                                   
REMARK 200                                                                      
REMARK 200 EXPERIMENTAL DETAILS                                                 
REMARK 200  EXPERIMENT TYPE                : X-RAY DIFFRACTION                  
REMARK 200  DATE OF DATA COLLECTION        : 06-JUL-12                          
REMARK 200  TEMPERATURE           (KELVIN) : 173                                
REMARK 200  PH                             : 8                                  
REMARK 200  NUMBER OF CRYSTALS USED        : NULL                               
REMARK 200                                                                      
REMARK 200  SYNCHROTRON              (Y/N) : Y                                  
REMARK 200  RADIATION SOURCE               : PAL/PLS                            
REMARK 200  BEAMLINE                       : 5C (4A)                            
REMARK 200  X-RAY GENERATOR MODEL          : NULL                               
REMARK 200  MONOCHROMATIC OR LAUE    (M/L) : M                                  
REMARK 200  WAVELENGTH OR RANGE        (A) : 0.9794                             
REMARK 200  MONOCHROMATOR                  : NULL                               
REMARK 200  OPTICS                         : NULL                               
REMARK 200                                                                      
REMARK 200  DETECTOR TYPE                  : CCD                                
REMARK 200  DETECTOR MANUFACTURER          : ADSC QUANTUM 315                   
REMARK 200  INTENSITY-INTEGRATION SOFTWARE : HKL-2000                           
REMARK 200  DATA SCALING SOFTWARE          : HKL-2000                           
REMARK 200                                                                      
REMARK 200  NUMBER OF UNIQUE REFLECTIONS   : 30287                              
REMARK 200  RESOLUTION RANGE HIGH      (A) : 1.650                              
REMARK 200  RESOLUTION RANGE LOW       (A) : 50.000                             
REMARK 200  REJECTION CRITERIA  (SIGMA(I)) : NULL                               
REMARK 200                                                                      
REMARK 200 OVERALL.                                                             
REMARK 200  COMPLETENESS FOR RANGE     (%) : 97.9                               
REMARK 200  DATA REDUNDANCY                : 13.20                              
REMARK 200  R MERGE                    (I) : NULL                               
REMARK 200  R SYM                      (I) : NULL                               
REMARK 200  <I/SIGMA(I)> FOR THE DATA SET  : 48.6200                            
REMARK 200                                                                      
REMARK 200 IN THE HIGHEST RESOLUTION SHELL.                                     
REMARK 200  HIGHEST RESOLUTION SHELL, RANGE HIGH (A) : NULL                     
REMARK 200  HIGHEST RESOLUTION SHELL, RANGE LOW  (A) : NULL                     
REMARK 200  COMPLETENESS FOR SHELL     (%) : NULL                               
REMARK 200  DATA REDUNDANCY IN SHELL       : NULL                               
REMARK 200  R MERGE FOR SHELL          (I) : NULL                               
REMARK 200  R SYM FOR SHELL            (I) : NULL                               
REMARK 200  <I/SIGMA(I)> FOR SHELL         : NULL                               
REMARK 200                                                                      
REMARK 200 DIFFRACTION PROTOCOL: SINGLE WAVELENGTH                              
REMARK 200 METHOD USED TO DETERMINE THE STRUCTURE: NULL                         
REMARK 200 SOFTWARE USED: SOLVE                                                 
REMARK 200 STARTING MODEL: NULL                                                 
REMARK 200                                                                      
REMARK 200 REMARK: NULL                                                         
REMARK 280                                                                      
REMARK 280 CRYSTAL                                                              
REMARK 280 SOLVENT CONTENT, VS   (%): 44.51                                     
REMARK 280 MATTHEWS COEFFICIENT, VM (ANGSTROMS**3/DA): 2.22                     
REMARK 280                                                                      
REMARK 280 CRYSTALLIZATION CONDITIONS: 3.0 M AMMONIUM PHOSPHATE TRIHYDRATE,     
REMARK 280  0.1 M TRIS-HCL, PH 8, VAPOR DIFFUSION, SITTING DROP, TEMPERATURE    
REMARK 280  294.15K                                                             
REMARK 290                                                                      
REMARK 290 CRYSTALLOGRAPHIC SYMMETRY                                            
REMARK 290 SYMMETRY OPERATORS FOR SPACE GROUP: P 21 21 21                       
REMARK 290                                                                      
REMARK 290      SYMOP   SYMMETRY                                                
REMARK 290     NNNMMM   OPERATOR                                                
REMARK 290       1555   X,Y,Z                                                   
REMARK 290       2555   -X+1/2,-Y,Z+1/2                                         
REMARK 290       3555   -X,Y+1/2,-Z+1/2                                         
REMARK 290       4555   X+1/2,-Y+1/2,-Z                                         
REMARK 290                                                                      
REMARK 290     WHERE NNN -> OPERATOR NUMBER                                     
REMARK 290           MMM -> TRANSLATION VECTOR                                  
REMARK 290                                                                      
REMARK 290 CRYSTALLOGRAPHIC SYMMETRY TRANSFORMATIONS                            
REMARK 290 THE FOLLOWING TRANSFORMATIONS OPERATE ON THE ATOM/HETATM             
REMARK 290 RECORDS IN THIS ENTRY TO PRODUCE CRYSTALLOGRAPHICALLY                
REMARK 290 RELATED MOLECULES.                                                   
REMARK 290   SMTRY1   1  1.000000  0.000000  0.000000        0.00000            
REMARK 290   SMTRY2   1  0.000000  1.000000  0.000000        0.00000            
REMARK 290   SMTRY3   1  0.000000  0.000000  1.000000        0.00000            
REMARK 290   SMTRY1   2 -1.000000  0.000000  0.000000       20.67950            
REMARK 290   SMTRY2   2  0.000000 -1.000000  0.000000        0.00000            
REMARK 290   SMTRY3   2  0.000000  0.000000  1.000000       63.35050            
REMARK 290   SMTRY1   3 -1.000000  0.000000  0.000000        0.00000            
REMARK 290   SMTRY2   3  0.000000  1.000000  0.000000       23.87750            
REMARK 290   SMTRY3   3  0.000000  0.000000 -1.000000       63.35050            
REMARK 290   SMTRY1   4  1.000000  0.000000  0.000000       20.67950            
REMARK 290   SMTRY2   4  0.000000 -1.000000  0.000000       23.87750            
REMARK 290   SMTRY3   4  0.000000  0.000000 -1.000000        0.00000            
REMARK 290                                                                      
REMARK 290 REMARK: NULL                                                         
REMARK 300                                                                      
REMARK 300 BIOMOLECULE: 1                                                       
REMARK 300 SEE REMARK 350 FOR THE AUTHOR PROVIDED AND/OR PROGRAM                
REMARK 300 GENERATED ASSEMBLY INFORMATION FOR THE STRUCTURE IN                  
REMARK 300 THIS ENTRY. THE REMARK MAY ALSO PROVIDE INFORMATION ON               
REMARK 300 BURIED SURFACE AREA.                                                 
REMARK 350                                                                      
REMARK 350 COORDINATES FOR A COMPLETE MULTIMER REPRESENTING THE KNOWN           
REMARK 350 BIOLOGICALLY SIGNIFICANT OLIGOMERIZATION STATE OF THE                
REMARK 350 MOLECULE CAN BE GENERATED BY APPLYING BIOMT TRANSFORMATIONS          
REMARK 350 GIVEN BELOW.  BOTH NON-CRYSTALLOGRAPHIC AND                          
REMARK 350 CRYSTALLOGRAPHIC OPERATIONS ARE GIVEN.                               
REMARK 350                                                                      
REMARK 350 BIOMOLECULE: 1                                                       
REMARK 350 AUTHOR DETERMINED BIOLOGICAL UNIT: DIMERIC                           
REMARK 350 SOFTWARE DETERMINED QUATERNARY STRUCTURE: DIMERIC                    
REMARK 350 SOFTWARE USED: PISA                                                  
REMARK 350 TOTAL BURIED SURFACE AREA: 2020 ANGSTROM**2                          
REMARK 350 SURFACE AREA OF THE COMPLEX: 13910 ANGSTROM**2                       
REMARK 350 CHANGE IN SOLVENT FREE ENERGY: -4.0 KCAL/MOL                         
REMARK 350 APPLY THE FOLLOWING TO CHAINS: A, B                                  
REMARK 350   BIOMT1   1  1.000000  0.000000  0.000000        0.00000            
REMARK 350   BIOMT2   1  0.000000  1.000000  0.000000        0.00000            
REMARK 350   BIOMT3   1  0.000000  0.000000  1.000000        0.00000            
REMARK 465                                                                      
REMARK 465 MISSING RESIDUES                                                     
REMARK 465 THE FOLLOWING RESIDUES WERE NOT LOCATED IN THE                       
REMARK 465 EXPERIMENT. (M=MODEL NUMBER; RES=RESIDUE NAME; C=CHAIN               
REMARK 465 IDENTIFIER; SSSEQ=SEQUENCE NUMBER; I=INSERTION CODE.)                
REMARK 465                                                                      
REMARK 465   M RES C SSSEQI                                                     
REMARK 465     GLY A    39                                                      
REMARK 465     ALA A    40                                                      
REMARK 465     MSE A    41                                                      
REMARK 465     GLU A   166                                                      
REMARK 465     LEU A   167                                                      
REMARK 465     GLU A   168                                                      
REMARK 465     GLY B    39                                                      
REMARK 465     ALA B    40                                                      
REMARK 465     MSE B    41                                                      
REMARK 465     ALA B    42                                                      
REMARK 465     GLU B   168                                                      
REMARK 500                                                                      
REMARK 500 GEOMETRY AND STEREOCHEMISTRY                                         
REMARK 500 SUBTOPIC: CLOSE CONTACTS IN SAME ASYMMETRIC UNIT                     
REMARK 500                                                                      
REMARK 500 THE FOLLOWING ATOMS ARE IN CLOSE CONTACT.                            
REMARK 500                                                                      
REMARK 500  ATM1  RES C  SSEQI   ATM2  RES C  SSEQI           DISTANCE          
REMARK 500   O    HOH A   694     O    HOH A   718              2.19            
REMARK 500                                                                      
REMARK 500 REMARK: NULL                                                         
REMARK 500                                                                      
REMARK 500 GEOMETRY AND STEREOCHEMISTRY                                         
REMARK 500 SUBTOPIC: CLOSE CONTACTS                                             
REMARK 500                                                                      
REMARK 500 THE FOLLOWING ATOMS THAT ARE RELATED BY CRYSTALLOGRAPHIC             
REMARK 500 SYMMETRY ARE IN CLOSE CONTACT.  AN ATOM LOCATED WITHIN 0.15          
REMARK 500 ANGSTROMS OF A SYMMETRY RELATED ATOM IS ASSUMED TO BE ON A           
REMARK 500 SPECIAL POSITION AND IS, THEREFORE, LISTED IN REMARK 375             
REMARK 500 INSTEAD OF REMARK 500.  ATOMS WITH NON-BLANK ALTERNATE               
REMARK 500 LOCATION INDICATORS ARE NOT INCLUDED IN THE CALCULATIONS.            
REMARK 500                                                                      
REMARK 500 DISTANCE CUTOFF:                                                     
REMARK 500 2.2 ANGSTROMS FOR CONTACTS NOT INVOLVING HYDROGEN ATOMS              
REMARK 500 1.6 ANGSTROMS FOR CONTACTS INVOLVING HYDROGEN ATOMS                  
REMARK 500                                                                      
REMARK 500  ATM1  RES C  SSEQI   ATM2  RES C  SSEQI  SSYMOP   DISTANCE          
REMARK 500   O    HOH A   716     O    HOH B   395     4455     1.36            
REMARK 500   NZ   LYS A    77     O    HOH A   616     3554     2.03            
REMARK 500   O    HOH A   686     O    HOH B   301     3554     2.18            
REMARK 500                                                                      
REMARK 500 REMARK: NULL                                                         
REMARK 500                                                                      
REMARK 500 GEOMETRY AND STEREOCHEMISTRY                                         
REMARK 500 SUBTOPIC: COVALENT BOND ANGLES                                       
REMARK 500                                                                      
REMARK 500 THE STEREOCHEMICAL PARAMETERS OF THE FOLLOWING RESIDUES              
REMARK 500 HAVE VALUES WHICH DEVIATE FROM EXPECTED VALUES BY MORE               
REMARK 500 THAN 6*RMSD (M=MODEL NUMBER; RES=RESIDUE NAME; C=CHAIN               
REMARK 500 IDENTIFIER; SSEQ=SEQUENCE NUMBER; I=INSERTION CODE).                 
REMARK 500                                                                      
REMARK 500 STANDARD TABLE:                                                      
REMARK 500 FORMAT: (10X,I3,1X,A3,1X,A1,I4,A1,3(1X,A4,2X),12X,F5.1)              
REMARK 500                                                                      
REMARK 500 EXPECTED VALUES PROTEIN: ENGH AND HUBER, 1999                        
REMARK 500 EXPECTED VALUES NUCLEIC ACID: CLOWNEY ET AL 1996                     
REMARK 500                                                                      
REMARK 500  M RES CSSEQI ATM1   ATM2   ATM3                                     
REMARK 500    ARG A  83   CD  -  NE  -  CZ  ANGL. DEV. =  -8.5 DEGREES          
REMARK 500                                                                      
REMARK 500 REMARK: NULL                                                         
REMARK 800                                                                      
REMARK 800 SITE                                                                 
REMARK 800 SITE_IDENTIFIER: AC1                                                 
REMARK 800 EVIDENCE_CODE: SOFTWARE                                              
REMARK 800 SITE_DESCRIPTION: binding site for residue MBN A 501                 
REMARK 800                                                                      
REMARK 800 SITE_IDENTIFIER: AC2                                                 
REMARK 800 EVIDENCE_CODE: SOFTWARE                                              
REMARK 800 SITE_DESCRIPTION: binding site for residue MBN B 201                 
REMARK 900                                                                      
REMARK 900 RELATED ENTRIES                                                      
REMARK 900 RELATED ID: 5HWT   RELATED DB: PDB                                   
REMARK 900 RELATED ID: 5HWW   RELATED DB: PDB                                   
DBREF  5HWV A   43   168  UNP    A5W4E3   TODS_PSEP1      43    168             
DBREF  5HWV B   43   168  UNP    A5W4E3   TODS_PSEP1      43    168             
SEQADV 5HWV GLY A   39  UNP  A5W4E3              EXPRESSION TAG                 
SEQADV 5HWV ALA A   40  UNP  A5W4E3              EXPRESSION TAG                 
SEQADV 5HWV MSE A   41  UNP  A5W4E3              EXPRESSION TAG                 
SEQADV 5HWV ALA A   42  UNP  A5W4E3              EXPRESSION TAG                 
SEQADV 5HWV MSE A   71  UNP  A5W4E3    LEU    71 ENGINEERED MUTATION            
SEQADV 5HWV GLY B   39  UNP  A5W4E3              EXPRESSION TAG                 
SEQADV 5HWV ALA B   40  UNP  A5W4E3              EXPRESSION TAG                 
SEQADV 5HWV MSE B   41  UNP  A5W4E3              EXPRESSION TAG                 
SEQADV 5HWV ALA B   42  UNP  A5W4E3              EXPRESSION TAG                 
SEQADV 5HWV MSE B   71  UNP  A5W4E3    LEU    71 ENGINEERED MUTATION            
SEQRES   1 A  130  GLY ALA MSE ALA LEU TYR GLU PHE VAL GLY LEU LEU ASP          
SEQRES   2 A  130  ALA HIS GLY ASN VAL LEU GLU VAL ASN GLN VAL ALA LEU          
SEQRES   3 A  130  GLU GLY GLY GLY ILE THR MSE GLU GLU ILE ARG GLY LYS          
SEQRES   4 A  130  PRO PHE TRP LYS ALA ARG TRP TRP GLN ILE SER LYS LYS          
SEQRES   5 A  130  THR GLU ALA THR GLN LYS ARG LEU VAL GLU THR ALA SER          
SEQRES   6 A  130  SER GLY GLU PHE VAL ARG CYS ASP VAL GLU ILE LEU GLY          
SEQRES   7 A  130  LYS SER GLY GLY ARG GLU VAL ILE ALA VAL ASP PHE SER          
SEQRES   8 A  130  LEU LEU PRO ILE CYS ASN GLU GLU GLY SER ILE VAL TYR          
SEQRES   9 A  130  LEU LEU ALA GLU GLY ARG ASN ILE THR ASP LYS LYS LYS          
SEQRES  10 A  130  ALA GLU ALA MSE LEU ALA LEU LYS ASN GLN GLU LEU GLU          
SEQRES   1 B  130  GLY ALA MSE ALA LEU TYR GLU PHE VAL GLY LEU LEU ASP          
SEQRES   2 B  130  ALA HIS GLY ASN VAL LEU GLU VAL ASN GLN VAL ALA LEU          
SEQRES   3 B  130  GLU GLY GLY GLY ILE THR MSE GLU GLU ILE ARG GLY LYS          
SEQRES   4 B  130  PRO PHE TRP LYS ALA ARG TRP TRP GLN ILE SER LYS LYS          
SEQRES   5 B  130  THR GLU ALA THR GLN LYS ARG LEU VAL GLU THR ALA SER          
SEQRES   6 B  130  SER GLY GLU PHE VAL ARG CYS ASP VAL GLU ILE LEU GLY          
SEQRES   7 B  130  LYS SER GLY GLY ARG GLU VAL ILE ALA VAL ASP PHE SER          
SEQRES   8 B  130  LEU LEU PRO ILE CYS ASN GLU GLU GLY SER ILE VAL TYR          
SEQRES   9 B  130  LEU LEU ALA GLU GLY ARG ASN ILE THR ASP LYS LYS LYS          
SEQRES  10 B  130  ALA GLU ALA MSE LEU ALA LEU LYS ASN GLN GLU LEU GLU          
MODRES 5HWV MSE A  159  MET  MODIFIED RESIDUE                                   
MODRES 5HWV MSE B  159  MET  MODIFIED RESIDUE                                   
HET    MSE  A  71       8                                                       
HET    MSE  A 159       8                                                       
HET    MSE  B  71       8                                                       
HET    MSE  B 159       8                                                       
HET    MBN  A 501       7                                                       
HET    MBN  B 201       7                                                       
HETNAM     MSE SELENOMETHIONINE                                                 
HETNAM     MBN TOLUENE                                                          
FORMUL   1  MSE    4(C5 H11 N O2 SE)                                            
FORMUL   3  MBN    2(C7 H8)                                                     
FORMUL   5  HOH   *308(H2 O)                                                    
HELIX    1 AA1 ASN A   60  GLY A   68  1                                   9    
HELIX    2 AA2 THR A   70  ARG A   75  1                                   6    
HELIX    3 AA3 PRO A   78  GLN A   86  5                                   9    
HELIX    4 AA4 SER A   88  SER A  104  1                                  17    
HELIX    5 AA5 SER A  118  ARG A  121  5                                   4    
HELIX    6 AA6 ILE A  150  GLN A  165  1                                  16    
HELIX    7 AA7 ASN B   60  GLY B   68  1                                   9    
HELIX    8 AA8 THR B   70  ARG B   75  1                                   6    
HELIX    9 AA9 PRO B   78  GLN B   86  5                                   9    
HELIX   10 AB1 SER B   88  SER B  104  1                                  17    
HELIX   11 AB2 ASP B  152  LEU B  167  1                                  16    
SHEET    1 AA1 5 VAL A  56  VAL A  59  0                                        
SHEET    2 AA1 5 PHE A  46  ASP A  51 -1  N  LEU A  49   O  LEU A  57           
SHEET    3 AA1 5 ILE A 140  ASN A 149 -1  O  LEU A 143   N  LEU A  50           
SHEET    4 AA1 5 GLU A 122  CYS A 134 -1  N  ILE A 133   O  VAL A 141           
SHEET    5 AA1 5 VAL A 108  LYS A 117 -1  N  VAL A 112   O  VAL A 126           
SHEET    1 AA2 5 VAL B  56  VAL B  59  0                                        
SHEET    2 AA2 5 PHE B  46  ASP B  51 -1  N  LEU B  49   O  GLU B  58           
SHEET    3 AA2 5 ILE B 140  ASN B 149 -1  O  ALA B 145   N  GLY B  48           
SHEET    4 AA2 5 GLU B 122  CYS B 134 -1  N  ILE B 133   O  TYR B 142           
SHEET    5 AA2 5 VAL B 108  LYS B 117 -1  N  ILE B 114   O  ILE B 124           
LINK         C   THR A  70                 N   MSE A  71     1555   1555  1.33  
LINK         C   MSE A  71                 N   GLU A  72     1555   1555  1.33  
LINK         C   ALA A 158                 N   MSE A 159     1555   1555  1.34  
LINK         C   MSE A 159                 N   LEU A 160     1555   1555  1.34  
LINK         C   THR B  70                 N   MSE B  71     1555   1555  1.35  
LINK         C   MSE B  71                 N   GLU B  72     1555   1555  1.31  
LINK         C   ALA B 158                 N   MSE B 159     1555   1555  1.35  
LINK         C   MSE B 159                 N   LEU B 160     1555   1555  1.34  
SITE     1 AC1  2 GLU A 146  GLY A 147                                          
SITE     1 AC2  6 VAL B  47  GLY B  48  PHE B  79  TRP B  84                    
SITE     2 AC2  6 TRP B  85  ILE B 114                                          
CRYST1   41.359   47.755  126.701  90.00  90.00  90.00 P 21 21 21    8          
ORIGX1      1.000000  0.000000  0.000000        0.00000                         
ORIGX2      0.000000  1.000000  0.000000        0.00000                         
ORIGX3      0.000000  0.000000  1.000000        0.00000                         
SCALE1      0.024179  0.000000  0.000000        0.00000                         
SCALE2      0.000000  0.020940  0.000000        0.00000                         
SCALE3      0.000000  0.000000  0.007893        0.00000                         
ATOM      1  N   ALA A  42     -11.318  -9.507 -30.781  1.00 51.65           N  
ANISOU    1  N   ALA A  42     6685   6455   6484   -135     76     54       N  
ATOM      2  CA  ALA A  42      -9.808  -9.584 -30.845  1.00 38.69           C  
ANISOU    2  CA  ALA A  42     5053   4811   4835   -110     76     58       C  
ATOM      3  C   ALA A  42      -9.174  -8.732 -29.754  1.00 34.17           C  
ANISOU    3  C   ALA A  42     4468   4252   4265    -91     72     65       C  
ATOM      4  O   ALA A  42      -9.817  -7.835 -29.219  1.00 46.94           O  
ANISOU    4  O   ALA A  42     6067   5880   5890    -96     67     65       O  
ATOM      5  CB  ALA A  42      -9.311  -9.129 -32.222  1.00 37.31           C  
ANISOU    5  CB  ALA A  42     4870   4644   4661   -108     65     54       C  
ATOM      6  N   LEU A  43      -7.942  -9.013 -29.383  1.00 24.79           N  
ANISOU    6  N   LEU A  43     3289   3062   3068    -68     75     69       N  
ATOM      7  CA  LEU A  43      -7.255  -8.151 -28.328  1.00 20.87           C  
ANISOU    7  CA  LEU A  43     2778   2579   2572    -51     70     74       C  
ATOM      8  C   LEU A  43      -6.747  -6.860 -28.981  1.00 24.20           C  
ANISOU    8  C   LEU A  43     3177   3019   3000    -49     56     72       C  
ATOM      9  O   LEU A  43      -6.179  -6.897 -30.079  1.00 25.48           O  
ANISOU    9  O   LEU A  43     3340   3182   3161    -47     53     70       O  
ATOM     10  CB  LEU A  43      -6.055  -8.833 -27.691  1.00 21.90           C  
ANISOU   10  CB  LEU A  43     2923   2707   2691    -26     77     80       C  
ATOM     11  CG  LEU A  43      -5.245  -8.149 -26.546  1.00 16.97           C  
ANISOU   11  CG  LEU A  43     2287   2098   2063     -7     72     84       C  
ATOM     12  CD1 LEU A  43      -6.158  -7.970 -25.311  1.00 16.88           C  
ANISOU   12  CD1 LEU A  43     2274   2084   2055    -12     76     86       C  
ATOM     13  CD2 LEU A  43      -4.077  -9.056 -26.174  1.00 21.98           C  
ANISOU   13  CD2 LEU A  43     2938   2731   2683     19     80     90       C  
ATOM     14  N   TYR A  44      -6.864  -5.748 -28.263  1.00 18.87           N  
ANISOU   14  N   TYR A  44     2484   2355   2330    -48     49     73       N  
ATOM     15  CA  TYR A  44      -6.443  -4.478 -28.803  1.00 14.48           C  
ANISOU   15  CA  TYR A  44     1909   1813   1779    -49     38     70       C  
ATOM     16  C   TYR A  44      -4.962  -4.423 -29.124  1.00 16.98           C  
ANISOU   16  C   TYR A  44     2223   2137   2090    -33     35     72       C  
ATOM     17  O   TYR A  44      -4.121  -5.259 -28.648  1.00 16.91           O  
ANISOU   17  O   TYR A  44     2226   2126   2071    -17     41     76       O  
ATOM     18  CB  TYR A  44      -6.692  -3.352 -27.778  1.00 15.23           C  
ANISOU   18  CB  TYR A  44     1990   1917   1878    -48     33     71       C  
ATOM     19  CG  TYR A  44      -5.926  -3.558 -26.484  1.00 13.45           C  
ANISOU   19  CG  TYR A  44     1769   1695   1646    -31     35     74       C  
ATOM     20  CD1 TYR A  44      -4.550  -3.216 -26.404  1.00 13.83           C  
ANISOU   20  CD1 TYR A  44     1811   1755   1689    -18     30     75       C  
ATOM     21  CD2 TYR A  44      -6.535  -4.137 -25.357  1.00 12.66           C  
ANISOU   21  CD2 TYR A  44     1679   1588   1543    -28     43     77       C  
ATOM     22  CE1 TYR A  44      -3.857  -3.426 -25.219  1.00 13.60           C  
ANISOU   22  CE1 TYR A  44     1784   1732   1651     -2     31     78       C  
ATOM     23  CE2 TYR A  44      -5.835  -4.315 -24.182  1.00 14.15           C  
ANISOU   23  CE2 TYR A  44     1871   1780   1723    -11     45     81       C  
ATOM     24  CZ  TYR A  44      -4.516  -3.947 -24.138  1.00 14.99           C  
ANISOU   24  CZ  TYR A  44     1971   1900   1825      2     39     80       C  
ATOM     25  OH  TYR A  44      -3.745  -4.162 -22.990  1.00 18.99           O  
ANISOU   25  OH  TYR A  44     2481   2414   2321     21     40     83       O  
ATOM     26  N   GLU A  45      -4.637  -3.429 -29.921  1.00 16.61           N  
ANISOU   26  N   GLU A  45     2163   2101   2049    -37     26     70       N  
ATOM     27  CA  GLU A  45      -3.270  -3.007 -30.157  1.00 15.20           C  
ANISOU   27  CA  GLU A  45     1975   1933   1866    -26     22     72       C  
ATOM     28  C   GLU A  45      -2.988  -1.698 -29.386  1.00 14.77           C  
ANISOU   28  C   GLU A  45     1905   1892   1816    -26     14     70       C  
ATOM     29  O   GLU A  45      -1.956  -1.535 -28.741  1.00 15.46           O  
ANISOU   29  O   GLU A  45     1986   1990   1898    -15     12     72       O  
ATOM     30  CB  GLU A  45      -3.125  -2.841 -31.661  1.00 16.47           C  
ANISOU   30  CB  GLU A  45     2134   2095   2030    -31     20     70       C  
ATOM     31  CG  GLU A  45      -1.839  -2.180 -32.086  1.00 19.77           C  
ANISOU   31  CG  GLU A  45     2539   2527   2447    -23     15     72       C  
ATOM     32  CD  GLU A  45      -1.766  -2.137 -33.596  1.00 28.23           C  
ANISOU   32  CD  GLU A  45     3611   3597   3519    -27     15     71       C  
ATOM     33  OE1 GLU A  45      -2.775  -2.536 -34.267  1.00 25.07           O  
ANISOU   33  OE1 GLU A  45     3218   3185   3120    -37     16     68       O  
ATOM     34  OE2 GLU A  45      -0.682  -1.721 -34.081  1.00 27.64           O  
ANISOU   34  OE2 GLU A  45     3527   3533   3443    -21     13     73       O  
ATOM     35  N   PHE A  46      -3.902  -0.734 -29.469  1.00 13.56           N  
ANISOU   35  N   PHE A  46     1744   1738   1671    -39     10     68       N  
ATOM     36  CA  PHE A  46      -3.815   0.533 -28.721  1.00 12.74           C  
ANISOU   36  CA  PHE A  46     1628   1641   1570    -41      4     66       C  
ATOM     37  C   PHE A  46      -4.854   0.468 -27.607  1.00 13.47           C  
ANISOU   37  C   PHE A  46     1725   1729   1663    -43      7     66       C  
ATOM     38  O   PHE A  46      -5.971  -0.019 -27.828  1.00 12.03           O  
ANISOU   38  O   PHE A  46     1549   1538   1484    -50     11     67       O  
ATOM     39  CB  PHE A  46      -4.219   1.709 -29.658  1.00 11.56           C  
ANISOU   39  CB  PHE A  46     1471   1494   1429    -52      0     64       C  
ATOM     40  CG  PHE A  46      -3.499   1.696 -30.993  1.00 18.31           C  
ANISOU   40  CG  PHE A  46     2323   2352   2284    -53     -1     64       C  
ATOM     41  CD1 PHE A  46      -2.145   1.816 -31.027  1.00 16.70           C  
ANISOU   41  CD1 PHE A  46     2112   2157   2076    -46     -3     65       C  
ATOM     42  CD2 PHE A  46      -4.210   1.492 -32.190  1.00 23.23           C  
ANISOU   42  CD2 PHE A  46     2949   2969   2910    -59      0     64       C  
ATOM     43  CE1 PHE A  46      -1.454   1.852 -32.226  1.00 21.45           C  
ANISOU   43  CE1 PHE A  46     2710   2762   2677    -46     -3     66       C  
ATOM     44  CE2 PHE A  46      -3.533   1.482 -33.440  1.00 24.96           C  
ANISOU   44  CE2 PHE A  46     3165   3190   3127    -58      0     64       C  
ATOM     45  CZ  PHE A  46      -2.148   1.635 -33.431  1.00 23.88           C  
ANISOU   45  CZ  PHE A  46     3023   3062   2988    -51     -1     66       C  
ATOM     46  N   VAL A  47      -4.494   0.881 -26.401  1.00 12.88           N  
ANISOU   46  N   VAL A  47     1648   1660   1585    -36      5     66       N  
ATOM     47  CA  VAL A  47      -5.496   0.986 -25.343  1.00 14.48           C  
ANISOU   47  CA  VAL A  47     1855   1858   1789    -37      7     67       C  
ATOM     48  C   VAL A  47      -5.245   2.190 -24.437  1.00 11.62           C  
ANISOU   48  C   VAL A  47     1486   1503   1426    -35      1     64       C  
ATOM     49  O   VAL A  47      -4.103   2.652 -24.239  1.00 10.97           O  
ANISOU   49  O   VAL A  47     1399   1430   1341    -32     -5     61       O  
ATOM     50  CB  VAL A  47      -5.531  -0.313 -24.483  1.00 14.70           C  
ANISOU   50  CB  VAL A  47     1896   1881   1810    -26     15     70       C  
ATOM     51  CG1 VAL A  47      -4.145  -0.512 -23.790  1.00 12.81           C  
ANISOU   51  CG1 VAL A  47     1656   1652   1561    -11     13     71       C  
ATOM     52  CG2 VAL A  47      -6.712  -0.271 -23.481  1.00 12.48           C  
ANISOU   52  CG2 VAL A  47     1618   1594   1529    -28     20     72       C  
ATOM     53  N   GLY A  48      -6.348   2.745 -23.967  1.00 10.74           N  
ANISOU   53  N   GLY A  48     1376   1388   1317    -39      2     64       N  
ATOM     54  CA  GLY A  48      -6.329   3.941 -23.125  1.00 11.13           C  
ANISOU   54  CA  GLY A  48     1423   1441   1366    -38     -3     61       C  
ATOM     55  C   GLY A  48      -7.428   3.811 -22.077  1.00 12.17           C  
ANISOU   55  C   GLY A  48     1560   1568   1495    -34      2     64       C  
ATOM     56  O   GLY A  48      -8.556   3.337 -22.327  1.00 13.23           O  
ANISOU   56  O   GLY A  48     1696   1697   1633    -38      9     68       O  
ATOM     57  N   LEU A  49      -7.080   4.297 -20.911  1.00 10.68           N  
ANISOU   57  N   LEU A  49     1373   1383   1301    -26     -1     62       N  
ATOM     58  CA  LEU A  49      -8.056   4.516 -19.854  1.00  9.11           C  
ANISOU   58  CA  LEU A  49     1181   1182   1100    -21      3     64       C  
ATOM     59  C   LEU A  49      -8.414   5.994 -19.697  1.00  8.83           C  
ANISOU   59  C   LEU A  49     1144   1146   1065    -24     -1     61       C  
ATOM     60  O   LEU A  49      -7.456   6.793 -19.538  1.00 10.17           O  
ANISOU   60  O   LEU A  49     1313   1319   1232    -25     -8     55       O  
ATOM     61  CB  LEU A  49      -7.496   4.005 -18.505  1.00  8.93           C  
ANISOU   61  CB  LEU A  49     1163   1161   1067     -8      4     65       C  
ATOM     62  CG  LEU A  49      -8.493   4.034 -17.318  1.00  9.98           C  
ANISOU   62  CG  LEU A  49     1303   1291   1196      0     10     68       C  
ATOM     63  CD1 LEU A  49      -9.565   2.934 -17.472  1.00 13.62           C  
ANISOU   63  CD1 LEU A  49     1769   1746   1662     -2     22     76       C  
ATOM     64  CD2 LEU A  49      -7.722   3.772 -15.991  1.00 11.12           C  
ANISOU   64  CD2 LEU A  49     1454   1441   1330     15      8     67       C  
ATOM     65  N   LEU A  50      -9.702   6.309 -19.778  1.00  8.92           N  
ANISOU   65  N   LEU A  50     1156   1154   1079    -25      4     65       N  
ATOM     66  CA  LEU A  50     -10.202   7.684 -19.619  1.00 10.51           C  
ANISOU   66  CA  LEU A  50     1360   1354   1280    -24      2     63       C  
ATOM     67  C   LEU A  50     -11.015   7.789 -18.393  1.00 11.94           C  
ANISOU   67  C   LEU A  50     1548   1535   1456    -14      7     67       C  
ATOM     68  O   LEU A  50     -11.599   6.797 -17.919  1.00 12.96           O  
ANISOU   68  O   LEU A  50     1677   1664   1584    -10     14     72       O  
ATOM     69  CB  LEU A  50     -11.018   8.107 -20.851  1.00 10.45           C  
ANISOU   69  CB  LEU A  50     1347   1346   1278    -31      4     66       C  
ATOM     70  CG  LEU A  50     -10.514   7.739 -22.229  1.00 11.06           C  
ANISOU   70  CG  LEU A  50     1417   1424   1361    -41      2     64       C  
ATOM     71  CD1 LEU A  50     -11.490   8.224 -23.318  1.00 11.65           C  
ANISOU   71  CD1 LEU A  50     1488   1500   1440    -44      4     67       C  
ATOM     72  CD2 LEU A  50      -9.108   8.297 -22.471  1.00 13.40           C  
ANISOU   72  CD2 LEU A  50     1714   1720   1657    -45     -5     58       C  
ATOM     73  N   ASP A  51     -11.087   8.969 -17.823  1.00 11.76           N  
ANISOU   73  N   ASP A  51     1532   1510   1428    -10      5     64       N  
ATOM     74  CA  ASP A  51     -12.104   9.163 -16.822  1.00 15.11           C  
ANISOU   74  CA  ASP A  51     1961   1933   1846      2     11     68       C  
ATOM     75  C   ASP A  51     -13.533   9.288 -17.374  1.00 14.74           C  
ANISOU   75  C   ASP A  51     1909   1889   1802      2     18     76       C  
ATOM     76  O   ASP A  51     -13.726   9.206 -18.619  1.00 13.33           O  
ANISOU   76  O   ASP A  51     1722   1712   1630     -7     18     77       O  
ATOM     77  CB  ASP A  51     -11.675  10.296 -15.887  1.00 14.62           C  
ANISOU   77  CB  ASP A  51     1911   1867   1775      8      6     62       C  
ATOM     78  CG  ASP A  51     -11.914  11.673 -16.466  1.00 17.63           C  
ANISOU   78  CG  ASP A  51     2298   2244   2157      5      5     60       C  
ATOM     79  OD1 ASP A  51     -12.517  11.813 -17.557  1.00 15.24           O  
ANISOU   79  OD1 ASP A  51     1989   1942   1859      1      8     64       O  
ATOM     80  OD2 ASP A  51     -11.399  12.645 -15.808  1.00 21.69           O  
ANISOU   80  OD2 ASP A  51     2825   2753   2664      7      0     53       O  
ATOM     81  N   ALA A  52     -14.517   9.493 -16.462  1.00 14.47           N  
ANISOU   81  N   ALA A  52     1879   1857   1763     14     25     81       N  
ATOM     82  CA  ALA A  52     -15.958   9.498 -16.841  1.00 18.80           C  
ANISOU   82  CA  ALA A  52     2419   2412   2313     16     33     90       C  
ATOM     83  C   ALA A  52     -16.294  10.557 -17.885  1.00 17.95           C  
ANISOU   83  C   ALA A  52     2310   2306   2206     15     31     89       C  
ATOM     84  O   ALA A  52     -17.266  10.440 -18.642  1.00 24.61           O  
ANISOU   84  O   ALA A  52     3141   3157   3051     13     35     95       O  
ATOM     85  CB  ALA A  52     -16.813   9.665 -15.605  1.00 25.09           C  
ANISOU   85  CB  ALA A  52     3221   3210   3101     31     40     96       C  
ATOM     86  N   HIS A  53     -15.463  11.614 -17.924  1.00 18.61           N  
ANISOU   86  N   HIS A  53     2404   2380   2286     16     25     82       N  
ATOM     87  CA  HIS A  53     -15.603  12.791 -18.838  1.00 18.56           C  
ANISOU   87  CA  HIS A  53     2402   2372   2279     16     24     82       C  
ATOM     88  C   HIS A  53     -14.736  12.717 -20.073  1.00 16.34           C  
ANISOU   88  C   HIS A  53     2115   2088   2005      2     18     77       C  
ATOM     89  O   HIS A  53     -14.737  13.652 -20.859  1.00 18.81           O  
ANISOU   89  O   HIS A  53     2433   2397   2317      2     18     76       O  
ATOM     90  CB  HIS A  53     -15.219  14.095 -18.079  1.00 18.44           C  
ANISOU   90  CB  HIS A  53     2406   2346   2255     24     23     77       C  
ATOM     91  CG  HIS A  53     -15.986  14.266 -16.804  1.00 32.23           C  
ANISOU   91  CG  HIS A  53     4160   4093   3991     40     28     81       C  
ATOM     92  ND1 HIS A  53     -15.375  14.340 -15.566  1.00 42.18           N  
ANISOU   92  ND1 HIS A  53     5432   5347   5246     44     26     76       N  
ATOM     93  CD2 HIS A  53     -17.320  14.245 -16.569  1.00 29.44           C  
ANISOU   93  CD2 HIS A  53     3803   3749   3635     53     37     91       C  
ATOM     94  CE1 HIS A  53     -16.306  14.417 -14.629  1.00 34.63           C  
ANISOU   94  CE1 HIS A  53     4481   4395   4282     60     33     83       C  
ATOM     95  NE2 HIS A  53     -17.493  14.368 -15.213  1.00 34.50           N  
ANISOU   95  NE2 HIS A  53     4455   4388   4267     66     40     92       N  
ATOM     96  N   GLY A  54     -13.952  11.642 -20.182  1.00 13.55           N  
ANISOU   96  N   GLY A  54     1755   1735   1657     -8     14     74       N  
ATOM     97  CA  GLY A  54     -13.113  11.432 -21.373  1.00 12.85           C  
ANISOU   97  CA  GLY A  54     1661   1646   1576    -20      9     70       C  
ATOM     98  C   GLY A  54     -11.699  12.037 -21.202  1.00 13.02           C  
ANISOU   98  C   GLY A  54     1690   1661   1596    -26      3     62       C  
ATOM     99  O   GLY A  54     -10.919  12.011 -22.175  1.00 13.42           O  
ANISOU   99  O   GLY A  54     1737   1711   1652    -35     -1     59       O  
ATOM    100  N   ASN A  55     -11.284  12.445 -19.991  1.00 11.72           N  
ANISOU  100  N   ASN A  55     1535   1492   1425    -21      1     58       N  
ATOM    101  CA  ASN A  55      -9.902  12.970 -19.870  1.00 11.42           C  
ANISOU  101  CA  ASN A  55     1502   1451   1385    -30     -6     49       C  
ATOM    102  C   ASN A  55      -8.956  11.809 -19.745  1.00 12.01           C  
ANISOU  102  C   ASN A  55     1567   1533   1463    -34    -11     47       C  
ATOM    103  O   ASN A  55      -9.323  10.766 -19.166  1.00 12.68           O  
ANISOU  103  O   ASN A  55     1648   1622   1546    -27     -8     51       O  
ATOM    104  CB  ASN A  55      -9.776  13.755 -18.553  1.00 13.89           C  
ANISOU  104  CB  ASN A  55     1829   1759   1690    -24     -8     44       C  
ATOM    105  CG  ASN A  55     -10.694  14.981 -18.524  1.00 15.72           C  
ANISOU  105  CG  ASN A  55     2075   1983   1916    -17     -3     46       C  
ATOM    106  OD1 ASN A  55     -11.489  15.158 -17.571  1.00 24.40           O  
ANISOU  106  OD1 ASN A  55     3183   3081   3009     -4      1     49       O  
ATOM    107  ND2 ASN A  55     -10.674  15.733 -19.560  1.00 13.41           N  
ANISOU  107  ND2 ASN A  55     1785   1683   1626    -23     -1     46       N  
ATOM    108  N   VAL A  56      -7.780  11.933 -20.338  1.00  9.44           N  
ANISOU  108  N   VAL A  56     1237   1210   1140    -45    -16     41       N  
ATOM    109  CA  VAL A  56      -6.862  10.796 -20.430  1.00 11.09           C  
ANISOU  109  CA  VAL A  56     1436   1426   1350    -47    -20     41       C  
ATOM    110  C   VAL A  56      -6.218  10.464 -19.090  1.00 11.22           C  
ANISOU  110  C   VAL A  56     1455   1450   1360    -41    -24     37       C  
ATOM    111  O   VAL A  56      -5.635  11.306 -18.474  1.00 13.41           O  
ANISOU  111  O   VAL A  56     1736   1727   1631    -44    -30     29       O  
ATOM    112  CB  VAL A  56      -5.772  11.053 -21.526  1.00 12.03           C  
ANISOU  112  CB  VAL A  56     1548   1549   1475    -59    -24     37       C  
ATOM    113  CG1 VAL A  56      -4.745   9.895 -21.551  1.00 14.88           C  
ANISOU  113  CG1 VAL A  56     1898   1920   1834    -58    -27     37       C  
ATOM    114  CG2 VAL A  56      -6.397  11.237 -22.901  1.00 11.04           C  
ANISOU  114  CG2 VAL A  56     1420   1418   1356    -63    -19     42       C  
ATOM    115  N   LEU A  57      -6.278   9.205 -18.637  1.00 11.93           N  
ANISOU  115  N   LEU A  57     1541   1544   1447    -31    -22     41       N  
ATOM    116  CA  LEU A  57      -5.541   8.762 -17.455  1.00 11.03           C  
ANISOU  116  CA  LEU A  57     1428   1439   1324    -23    -26     38       C  
ATOM    117  C   LEU A  57      -4.299   7.883 -17.774  1.00 12.33           C  
ANISOU  117  C   LEU A  57     1583   1614   1487    -22    -30     37       C  
ATOM    118  O   LEU A  57      -3.241   8.099 -17.198  1.00 13.18           O  
ANISOU  118  O   LEU A  57     1688   1734   1588    -22    -38     31       O  
ATOM    119  CB  LEU A  57      -6.507   7.968 -16.554  1.00 10.62           C  
ANISOU  119  CB  LEU A  57     1383   1384   1269     -9    -19     45       C  
ATOM    120  CG  LEU A  57      -7.768   8.773 -16.183  1.00 13.03           C  
ANISOU  120  CG  LEU A  57     1697   1681   1574     -6    -14     47       C  
ATOM    121  CD1 LEU A  57      -8.689   7.839 -15.416  1.00 13.02           C  
ANISOU  121  CD1 LEU A  57     1699   1678   1570      6     -5     55       C  
ATOM    122  CD2 LEU A  57      -7.403  10.009 -15.360  1.00 21.57           C  
ANISOU  122  CD2 LEU A  57     2786   2761   2648     -6    -21     39       C  
ATOM    123  N   GLU A  58      -4.408   6.892 -18.682  1.00 10.95           N  
ANISOU  123  N   GLU A  58     1404   1439   1318    -22    -25     43       N  
ATOM    124  CA  GLU A  58      -3.272   5.992 -19.019  1.00 10.51           C  
ANISOU  124  CA  GLU A  58     1341   1393   1259    -18    -27     43       C  
ATOM    125  C   GLU A  58      -3.424   5.593 -20.505  1.00 10.45           C  
ANISOU  125  C   GLU A  58     1329   1380   1260    -26    -23     47       C  
ATOM    126  O   GLU A  58      -4.537   5.518 -21.032  1.00 11.19           O  
ANISOU  126  O   GLU A  58     1427   1464   1361    -30    -17     51       O  
ATOM    127  CB  GLU A  58      -3.370   4.645 -18.176  1.00 11.81           C  
ANISOU  127  CB  GLU A  58     1512   1560   1417     -1    -21     49       C  
ATOM    128  CG  GLU A  58      -3.436   4.689 -16.673  1.00 12.04           C  
ANISOU  128  CG  GLU A  58     1548   1593   1436     11    -22     48       C  
ATOM    129  CD  GLU A  58      -2.211   5.394 -16.069  1.00 14.92           C  
ANISOU  129  CD  GLU A  58     1904   1972   1791     11    -33     39       C  
ATOM    130  OE1 GLU A  58      -1.134   5.314 -16.672  1.00 20.66           O  
ANISOU  130  OE1 GLU A  58     2620   2711   2517      7    -38     37       O  
ATOM    131  OE2 GLU A  58      -2.306   5.907 -14.950  1.00 16.77           O  
ANISOU  131  OE2 GLU A  58     2144   2210   2019     16    -37     35       O  
ATOM    132  N   VAL A  59      -2.281   5.423 -21.206  1.00 10.87           N  
ANISOU  132  N   VAL A  59     1374   1443   1313    -28    -26     46       N  
ATOM    133  CA  VAL A  59      -2.289   4.977 -22.593  1.00  8.90           C  
ANISOU  133  CA  VAL A  59     1122   1190   1070    -33    -22     50       C  
ATOM    134  C   VAL A  59      -1.075   4.050 -22.747  1.00 10.58           C  
ANISOU  134  C   VAL A  59     1329   1415   1276    -24    -23     51       C  
ATOM    135  O   VAL A  59       0.002   4.278 -22.126  1.00 14.69           O  
ANISOU  135  O   VAL A  59     1842   1951   1790    -20    -29     48       O  
ATOM    136  CB  VAL A  59      -2.146   6.135 -23.548  1.00 11.14           C  
ANISOU  136  CB  VAL A  59     1400   1473   1361    -47    -26     46       C  
ATOM    137  CG1 VAL A  59      -2.022   5.631 -24.995  1.00 11.41           C  
ANISOU  137  CG1 VAL A  59     1430   1504   1399    -50    -22     50       C  
ATOM    138  CG2 VAL A  59      -3.324   7.078 -23.402  1.00 12.60           C  
ANISOU  138  CG2 VAL A  59     1592   1647   1551    -53    -24     45       C  
ATOM    139  N   ASN A  60      -1.203   2.974 -23.526  1.00 10.25           N  
ANISOU  139  N   ASN A  60     1292   1369   1236    -19    -16     57       N  
ATOM    140  CA  ASN A  60      -0.074   2.105 -23.680  1.00 11.57           C  
ANISOU  140  CA  ASN A  60     1455   1546   1394     -7    -16     59       C  
ATOM    141  C   ASN A  60       0.995   2.685 -24.586  1.00 14.54           C  
ANISOU  141  C   ASN A  60     1818   1934   1772    -14    -21     57       C  
ATOM    142  O   ASN A  60       0.743   3.566 -25.411  1.00 14.65           O  
ANISOU  142  O   ASN A  60     1828   1944   1795    -28    -22     55       O  
ATOM    143  CB  ASN A  60      -0.514   0.651 -24.108  1.00 12.61           C  
ANISOU  143  CB  ASN A  60     1601   1667   1524      2     -6     66       C  
ATOM    144  CG  ASN A  60      -1.074   0.558 -25.533  1.00 16.38           C  
ANISOU  144  CG  ASN A  60     2080   2133   2009     -9     -2     67       C  
ATOM    145  OD1 ASN A  60      -1.508   1.537 -26.129  1.00 13.81           O  
ANISOU  145  OD1 ASN A  60     1749   1805   1693    -22     -6     64       O  
ATOM    146  ND2 ASN A  60      -1.092  -0.653 -26.084  1.00 17.18           N  
ANISOU  146  ND2 ASN A  60     2192   2228   2108     -2      5     71       N  
ATOM    147  N   GLN A  61       2.190   2.144 -24.475  1.00 15.60           N  
ANISOU  147  N   GLN A  61     1945   2085   1897     -2    -22     59       N  
ATOM    148  CA  GLN A  61       3.333   2.690 -25.169  1.00 14.06           C  
ANISOU  148  CA  GLN A  61     1735   1906   1703     -7    -26     58       C  
ATOM    149  C   GLN A  61       3.154   2.578 -26.708  1.00 15.02           C  
ANISOU  149  C   GLN A  61     1858   2019   1832    -14    -22     61       C  
ATOM    150  O   GLN A  61       3.539   3.485 -27.420  1.00 16.11           O  
ANISOU  150  O   GLN A  61     1986   2161   1975    -27    -24     59       O  
ATOM    151  CB  GLN A  61       4.602   1.990 -24.667  1.00 20.54           C  
ANISOU  151  CB  GLN A  61     2547   2750   2510     10    -28     60       C  
ATOM    152  CG  GLN A  61       5.888   2.468 -25.312  1.00 29.95           C  
ANISOU  152  CG  GLN A  61     3718   3962   3699      6    -32     59       C  
ATOM    153  CD  GLN A  61       6.117   3.984 -25.340  1.00 47.79           C  
ANISOU  153  CD  GLN A  61     5965   6227   5967    -18    -40     51       C  
ATOM    154  OE1 GLN A  61       5.750   4.720 -24.418  1.00 42.02           O  
ANISOU  154  OE1 GLN A  61     5236   5493   5236    -27    -45     45       O  
ATOM    155  NE2 GLN A  61       6.757   4.456 -26.420  1.00 62.53           N  
ANISOU  155  NE2 GLN A  61     7820   8100   7838    -29    -39     52       N  
ATOM    156  N   VAL A  62       2.491   1.524 -27.192  1.00 16.74           N  
ANISOU  156  N   VAL A  62     2090   2223   2050     -6    -14     66       N  
ATOM    157  CA  VAL A  62       2.362   1.308 -28.631  1.00 17.83           C  
ANISOU  157  CA  VAL A  62     2229   2352   2192    -10    -10     68       C  
ATOM    158  C   VAL A  62       1.598   2.518 -29.202  1.00 15.19           C  
ANISOU  158  C   VAL A  62     1892   2009   1869    -29    -13     65       C  
ATOM    159  O   VAL A  62       1.952   3.060 -30.261  1.00 15.10           O  
ANISOU  159  O   VAL A  62     1875   2000   1862    -36    -13     65       O  
ATOM    160  CB  VAL A  62       1.622  -0.021 -28.874  1.00 18.66           C  
ANISOU  160  CB  VAL A  62     2353   2442   2294     -1     -2     72       C  
ATOM    161  CG1 VAL A  62       1.174  -0.148 -30.349  1.00 20.26           C  
ANISOU  161  CG1 VAL A  62     2561   2635   2503     -8      1     73       C  
ATOM    162  CG2 VAL A  62       2.610  -1.156 -28.454  1.00 25.02           C  
ANISOU  162  CG2 VAL A  62     3163   3258   3086     21      2     77       C  
ATOM    163  N   ALA A  63       0.563   2.981 -28.484  1.00 12.06           N  
ANISOU  163  N   ALA A  63     1502   1604   1478    -35    -14     62       N  
ATOM    164  CA  ALA A  63      -0.271   4.100 -29.021  1.00  9.78           C  
ANISOU  164  CA  ALA A  63     1213   1306   1198    -50    -15     59       C  
ATOM    165  C   ALA A  63       0.517   5.398 -28.917  1.00 10.47           C  
ANISOU  165  C   ALA A  63     1289   1402   1287    -60    -20     55       C  
ATOM    166  O   ALA A  63       0.463   6.236 -29.803  1.00 11.87           O  
ANISOU  166  O   ALA A  63     1465   1576   1470    -69    -20     55       O  
ATOM    167  CB  ALA A  63      -1.646   4.242 -28.314  1.00 11.23           C  
ANISOU  167  CB  ALA A  63     1405   1478   1384    -52    -14     58       C  
ATOM    168  N   LEU A  64       1.225   5.611 -27.794  1.00 12.50           N  
ANISOU  168  N   LEU A  64     1541   1670   1538    -58    -25     52       N  
ATOM    169  CA  LEU A  64       2.014   6.840 -27.661  1.00 11.67           C  
ANISOU  169  CA  LEU A  64     1426   1574   1435    -70    -30     47       C  
ATOM    170  C   LEU A  64       3.120   6.965 -28.721  1.00 13.38           C  
ANISOU  170  C   LEU A  64     1631   1801   1651    -75    -29     49       C  
ATOM    171  O   LEU A  64       3.285   8.029 -29.292  1.00 14.56           O  
ANISOU  171  O   LEU A  64     1777   1948   1806    -89    -29     47       O  
ATOM    172  CB  LEU A  64       2.595   6.949 -26.245  1.00 13.92           C  
ANISOU  172  CB  LEU A  64     1706   1870   1711    -67    -36     42       C  
ATOM    173  CG  LEU A  64       1.615   7.056 -25.075  1.00 13.88           C  
ANISOU  173  CG  LEU A  64     1713   1857   1706    -64    -37     40       C  
ATOM    174  CD1 LEU A  64       2.402   6.782 -23.744  1.00 15.43           C  
ANISOU  174  CD1 LEU A  64     1903   2069   1890    -55    -43     36       C  
ATOM    175  CD2 LEU A  64       0.887   8.369 -25.059  1.00 11.93           C  
ANISOU  175  CD2 LEU A  64     1472   1596   1464    -78    -38     35       C  
ATOM    176  N   GLU A  65       3.842   5.874 -28.981  1.00 15.21           N  
ANISOU  176  N   GLU A  65     1858   2045   1878    -61    -28     54       N  
ATOM    177  CA  GLU A  65       4.930   5.902 -29.934  1.00 15.92           C  
ANISOU  177  CA  GLU A  65     1936   2148   1967    -63    -26     57       C  
ATOM    178  C   GLU A  65       4.378   6.087 -31.338  1.00 14.48           C  
ANISOU  178  C   GLU A  65     1760   1951   1792    -68    -20     60       C  
ATOM    179  O   GLU A  65       4.873   6.906 -32.094  1.00 17.08           O  
ANISOU  179  O   GLU A  65     2082   2283   2125    -79    -19     60       O  
ATOM    180  CB  GLU A  65       5.889   4.739 -29.780  1.00 22.64           C  
ANISOU  180  CB  GLU A  65     2779   3016   2807    -45    -25     61       C  
ATOM    181  CG  GLU A  65       5.402   3.342 -29.983  1.00 31.81           C  
ANISOU  181  CG  GLU A  65     3954   4168   3963    -26    -19     67       C  
ATOM    182  CD  GLU A  65       6.558   2.357 -29.798  1.00 48.75           C  
ANISOU  182  CD  GLU A  65     6093   6334   6096     -6    -18     72       C  
ATOM    183  OE1 GLU A  65       7.402   2.235 -30.729  1.00 45.31           O  
ANISOU  183  OE1 GLU A  65     5649   5910   5658     -3    -15     76       O  
ATOM    184  OE2 GLU A  65       6.615   1.748 -28.707  1.00 60.20           O  
ANISOU  184  OE2 GLU A  65     7546   7789   7537      7    -19     72       O  
ATOM    185  N   GLY A  66       3.276   5.392 -31.652  1.00 15.40           N  
ANISOU  185  N   GLY A  66     1890   2051   1910    -61    -17     62       N  
ATOM    186  CA  GLY A  66       2.660   5.502 -32.986  1.00 13.46           C  
ANISOU  186  CA  GLY A  66     1650   1794   1670    -64    -13     65       C  
ATOM    187  C   GLY A  66       2.199   6.924 -33.280  1.00 13.85           C  
ANISOU  187  C   GLY A  66     1700   1835   1726    -79    -13     62       C  
ATOM    188  O   GLY A  66       2.391   7.415 -34.395  1.00 15.12           O  
ANISOU  188  O   GLY A  66     1860   1995   1891    -84    -10     64       O  
ATOM    189  N   GLY A  67       1.639   7.592 -32.274  1.00 12.82           N  
ANISOU  189  N   GLY A  67     1573   1699   1597    -85    -16     58       N  
ATOM    190  CA  GLY A  67       1.055   8.925 -32.439  1.00 13.88           C  
ANISOU  190  CA  GLY A  67     1712   1823   1737    -97    -15     55       C  
ATOM    191  C   GLY A  67       2.135  10.018 -32.238  1.00 14.09           C  
ANISOU  191  C   GLY A  67     1731   1857   1764   -110    -16     52       C  
ATOM    192  O   GLY A  67       1.898  11.170 -32.561  1.00 16.41           O  
ANISOU  192  O   GLY A  67     2031   2142   2062   -121    -14     50       O  
ATOM    193  N   GLY A  68       3.304   9.660 -31.737  1.00 13.64           N  
ANISOU  193  N   GLY A  68     1662   1817   1703   -110    -20     50       N  
ATOM    194  CA  GLY A  68       4.351  10.662 -31.400  1.00 16.30           C  
ANISOU  194  CA  GLY A  68     1989   2164   2039   -126    -22     45       C  
ATOM    195  C   GLY A  68       3.928  11.593 -30.231  1.00 18.85           C  
ANISOU  195  C   GLY A  68     2321   2480   2362   -136    -26     37       C  
ATOM    196  O   GLY A  68       4.089  12.826 -30.286  1.00 20.97           O  
ANISOU  196  O   GLY A  68     2593   2742   2634   -153    -25     33       O  
ATOM    197  N   ILE A  69       3.384  10.984 -29.175  1.00 14.28           N  
ANISOU  197  N   ILE A  69     1746   1901   1780   -125    -31     36       N  
ATOM    198  CA  ILE A  69       2.673  11.715 -28.136  1.00 15.42           C  
ANISOU  198  CA  ILE A  69     1901   2035   1922   -129    -33     30       C  
ATOM    199  C   ILE A  69       3.323  11.312 -26.831  1.00 16.82           C  
ANISOU  199  C   ILE A  69     2071   2228   2092   -126    -41     25       C  
ATOM    200  O   ILE A  69       3.762  10.160 -26.657  1.00 18.04           O  
ANISOU  200  O   ILE A  69     2217   2396   2241   -112    -43     28       O  
ATOM    201  CB  ILE A  69       1.182  11.290 -28.084  1.00 15.52           C  
ANISOU  201  CB  ILE A  69     1928   2033   1937   -117    -30     34       C  
ATOM    202  CG1 ILE A  69       0.439  11.818 -29.311  1.00 19.88           C  
ANISOU  202  CG1 ILE A  69     2487   2571   2495   -119    -23     38       C  
ATOM    203  CG2 ILE A  69       0.556  11.844 -26.818  1.00 18.19           C  
ANISOU  203  CG2 ILE A  69     2276   2364   2272   -117    -33     29       C  
ATOM    204  CD1 ILE A  69      -0.890  11.158 -29.565  1.00 20.44           C  
ANISOU  204  CD1 ILE A  69     2566   2633   2567   -107    -20     43       C  
ATOM    205  N   THR A  70       3.401  12.254 -25.890  1.00 18.31           N  
ANISOU  205  N   THR A  70     2264   2415   2277   -137    -46     17       N  
ATOM    206  CA  THR A  70       3.972  11.982 -24.586  1.00 21.53           C  
ANISOU  206  CA  THR A  70     2666   2839   2677   -133    -54     11       C  
ATOM    207  C   THR A  70       2.799  11.951 -23.595  1.00 18.24           C  
ANISOU  207  C   THR A  70     2265   2409   2257   -123    -54     10       C  
ATOM    208  O   THR A  70       1.783  12.629 -23.802  1.00 20.04           O  
ANISOU  208  O   THR A  70     2507   2617   2490   -126    -49     10       O  
ATOM    209  CB  THR A  70       4.963  13.099 -24.167  1.00 24.54           C  
ANISOU  209  CB  THR A  70     3041   3229   3055   -155    -60      0       C  
ATOM    210  OG1 THR A  70       4.222  14.303 -23.819  1.00 28.14           O  
ANISOU  210  OG1 THR A  70     3515   3664   3512   -166    -58     -6       O  
ATOM    211  CG2 THR A  70       5.949  13.409 -25.273  1.00 25.93           C  
ANISOU  211  CG2 THR A  70     3203   3414   3235   -169    -57      2       C  
HETATM  212  N   MSE A  71       2.951  11.147 -22.541  1.00 21.57           N  
ANISOU  212  N   MSE A  71     2683   2841   2670   -109    -59      9       N  
HETATM  213  CA  MSE A  71       1.900  11.020 -21.535  1.00 21.90           C  
ANISOU  213  CA  MSE A  71     2740   2873   2710    -98    -58      9       C  
HETATM  214  C   MSE A  71       1.650  12.392 -20.923  1.00 21.54           C  
ANISOU  214  C   MSE A  71     2705   2818   2663   -111    -61      0       C  
HETATM  215  O   MSE A  71       0.533  12.760 -20.627  1.00 19.46           O  
ANISOU  215  O   MSE A  71     2456   2537   2399   -107    -57      2       O  
HETATM  216  CB  MSE A  71       2.414  10.020 -20.531  1.00 34.41           C  
ANISOU  216  CB  MSE A  71     4317   4475   4283    -82    -63      9       C  
HETATM  217  CG  MSE A  71       1.422   9.100 -19.848  1.00 32.28           C  
ANISOU  217  CG  MSE A  71     4057   4197   4010    -63    -59     15       C  
HETATM  218 SE   MSE A  71      -0.105   8.432 -20.972  1.00 39.33          SE  
ANISOU  218 SE   MSE A  71     4961   5067   4915    -57    -46     26      SE  
HETATM  219  CE  MSE A  71      -1.399   9.527 -19.947  1.00 26.20           C  
ANISOU  219  CE  MSE A  71     3315   3389   3252    -59    -45     23       C  
ATOM    220  N   GLU A  72       2.691  13.189 -20.727  1.00 20.76           N  
ANISOU  220  N   GLU A  72     2599   2728   2560   -128    -67     -9       N  
ATOM    221  CA  GLU A  72       2.477  14.575 -20.167  1.00 24.64           C  
ANISOU  221  CA  GLU A  72     3106   3208   3049   -143    -69    -19       C  
ATOM    222  C   GLU A  72       1.684  15.524 -21.042  1.00 20.07           C  
ANISOU  222  C   GLU A  72     2543   2605   2478   -151    -60    -16       C  
ATOM    223  O   GLU A  72       1.022  16.445 -20.529  1.00 26.33           O  
ANISOU  223  O   GLU A  72     3355   3381   3268   -154    -58    -20       O  
ATOM    224  CB  GLU A  72       3.830  15.251 -19.830  1.00 30.84           C  
ANISOU  224  CB  GLU A  72     3881   4009   3829   -164    -78    -30       C  
ATOM    225  CG  GLU A  72       4.553  14.507 -18.729  1.00 28.18           C  
ANISOU  225  CG  GLU A  72     3530   3697   3480   -154    -88    -35       C  
ATOM    226  CD  GLU A  72       5.402  13.330 -19.228  1.00 47.09           C  
ANISOU  226  CD  GLU A  72     5902   6116   5875   -144    -89    -28       C  
ATOM    227  OE1 GLU A  72       5.524  13.052 -20.449  1.00 35.98           O  
ANISOU  227  OE1 GLU A  72     4488   4707   4476   -145    -83    -20       O  
ATOM    228  OE2 GLU A  72       5.968  12.643 -18.366  1.00 83.72           O  
ANISOU  228  OE2 GLU A  72    10531  10776  10503   -131    -97    -30       O  
ATOM    229  N   GLU A  73       1.770  15.373 -22.357  1.00 22.62           N  
ANISOU  229  N   GLU A  73     2859   2925   2809   -155    -54     -9       N  
ATOM    230  CA  GLU A  73       1.013  16.252 -23.283  1.00 22.68           C  
ANISOU  230  CA  GLU A  73     2882   2911   2823   -160    -45     -5       C  
ATOM    231  C   GLU A  73      -0.493  15.994 -23.182  1.00 18.64           C  
ANISOU  231  C   GLU A  73     2383   2386   2312   -141    -39      2       C  
ATOM    232  O   GLU A  73      -1.273  16.869 -23.536  1.00 21.42           O  
ANISOU  232  O   GLU A  73     2751   2721   2666   -142    -33      3       O  
ATOM    233  CB  GLU A  73       1.401  16.042 -24.766  1.00 27.02           C  
ANISOU  233  CB  GLU A  73     3421   3463   3381   -165    -39      1       C  
ATOM    234  CG  GLU A  73       2.710  16.691 -25.150  1.00 34.69           C  
ANISOU  234  CG  GLU A  73     4384   4444   4354   -187    -41     -5       C  
ATOM    235  CD  GLU A  73       3.279  16.158 -26.467  1.00 34.09           C  
ANISOU  235  CD  GLU A  73     4293   4376   4284   -187    -37      3       C  
ATOM    236  OE1 GLU A  73       3.015  14.980 -26.817  1.00 29.29           O  
ANISOU  236  OE1 GLU A  73     3677   3775   3677   -170    -37     10       O  
ATOM    237  OE2 GLU A  73       4.018  16.932 -27.131  1.00 40.35           O  
ANISOU  237  OE2 GLU A  73     5084   5169   5080   -206    -33      1       O  
ATOM    238  N   ILE A  74      -0.877  14.796 -22.720  1.00 16.50           N  
ANISOU  238  N   ILE A  74     2106   2124   2041   -125    -42      6       N  
ATOM    239  CA  ILE A  74      -2.314  14.399 -22.806  1.00 16.43           C  
ANISOU  239  CA  ILE A  74     2104   2105   2033   -109    -35     15       C  
ATOM    240  C   ILE A  74      -2.985  14.059 -21.500  1.00 15.61           C  
ANISOU  240  C   ILE A  74     2006   2001   1922    -96    -37     14       C  
ATOM    241  O   ILE A  74      -4.227  14.181 -21.403  1.00 14.41           O  
ANISOU  241  O   ILE A  74     1865   1840   1771    -86    -31     19       O  
ATOM    242  CB  ILE A  74      -2.530  13.224 -23.776  1.00 15.05           C  
ANISOU  242  CB  ILE A  74     1918   1935   1864   -101    -32     23       C  
ATOM    243  CG1 ILE A  74      -1.769  11.960 -23.349  1.00 13.80           C  
ANISOU  243  CG1 ILE A  74     1748   1793   1703    -95    -37     23       C  
ATOM    244  CG2 ILE A  74      -2.085  13.682 -25.182  1.00 18.93           C  
ANISOU  244  CG2 ILE A  74     2406   2424   2361   -112    -29     25       C  
ATOM    245  CD1 ILE A  74      -2.045  10.737 -24.249  1.00 14.54           C  
ANISOU  245  CD1 ILE A  74     1834   1889   1801    -87    -33     31       C  
ATOM    246  N   ARG A  75      -2.201  13.721 -20.485  1.00 14.92           N  
ANISOU  246  N   ARG A  75     1915   1926   1829    -95    -44      8       N  
ATOM    247  CA  ARG A  75      -2.794  13.328 -19.206  1.00 14.86           C  
ANISOU  247  CA  ARG A  75     1913   1918   1813    -81    -45      9       C  
ATOM    248  C   ARG A  75      -3.691  14.396 -18.601  1.00 14.37           C  
ANISOU  248  C   ARG A  75     1870   1842   1748    -79    -42      7       C  
ATOM    249  O   ARG A  75      -3.311  15.594 -18.482  1.00 16.33           O  
ANISOU  249  O   ARG A  75     2128   2084   1993    -91    -44     -1       O  
ATOM    250  CB  ARG A  75      -1.751  12.856 -18.161  1.00 16.46           C  
ANISOU  250  CB  ARG A  75     2109   2139   2008    -79    -54      2       C  
ATOM    251  CG  ARG A  75      -2.411  12.335 -16.875  1.00 18.21           C  
ANISOU  251  CG  ARG A  75     2337   2360   2221    -61    -54      4       C  
ATOM    252  CD  ARG A  75      -1.461  11.694 -15.907  1.00 23.70           C  
ANISOU  252  CD  ARG A  75     3025   3073   2907    -54    -61      0       C  
ATOM    253  NE  ARG A  75      -1.276  10.286 -16.199  1.00 32.90           N  
ANISOU  253  NE  ARG A  75     4180   4248   4073    -42    -58      8       N  
ATOM    254  CZ  ARG A  75      -0.092   9.723 -16.399  1.00 27.28           C  
ANISOU  254  CZ  ARG A  75     3454   3553   3358    -42    -63      6       C  
ATOM    255  NH1 ARG A  75       1.006  10.459 -16.360  1.00 31.06           N  
ANISOU  255  NH1 ARG A  75     3924   4045   3833    -56    -72     -3       N  
ATOM    256  NH2 ARG A  75       0.010   8.436 -16.663  1.00 24.89           N  
ANISOU  256  NH2 ARG A  75     3146   3256   3055    -29    -59     15       N  
ATOM    257  N   GLY A  76      -4.890  13.953 -18.211  1.00 16.09           N  
ANISOU  257  N   GLY A  76     2094   2056   1965    -63    -37     14       N  
ATOM    258  CA  GLY A  76      -5.832  14.889 -17.580  1.00 15.79           C  
ANISOU  258  CA  GLY A  76     2073   2006   1921    -57    -33     13       C  
ATOM    259  C   GLY A  76      -6.545  15.809 -18.550  1.00 14.45           C  
ANISOU  259  C   GLY A  76     1911   1822   1755    -60    -25     17       C  
ATOM    260  O   GLY A  76      -7.399  16.604 -18.100  1.00 18.47           O  
ANISOU  260  O   GLY A  76     2437   2321   2258    -52    -21     18       O  
ATOM    261  N   LYS A  77      -6.284  15.669 -19.879  1.00 13.22           N  
ANISOU  261  N   LYS A  77     1747   1668   1608    -68    -24     20       N  
ATOM    262  CA  LYS A  77      -6.964  16.482 -20.878  1.00 13.80           C  
ANISOU  262  CA  LYS A  77     1828   1731   1685    -69    -16     24       C  
ATOM    263  C   LYS A  77      -7.823  15.614 -21.771  1.00 13.84           C  
ANISOU  263  C   LYS A  77     1822   1741   1696    -61    -12     34       C  
ATOM    264  O   LYS A  77      -7.594  14.412 -21.877  1.00 13.25           O  
ANISOU  264  O   LYS A  77     1733   1676   1625    -60    -14     37       O  
ATOM    265  CB  LYS A  77      -5.919  17.139 -21.737  1.00 16.16           C  
ANISOU  265  CB  LYS A  77     2127   2026   1987    -86    -18     19       C  
ATOM    266  CG  LYS A  77      -4.925  17.927 -20.894  1.00 23.98           C  
ANISOU  266  CG  LYS A  77     3126   3013   2971    -99    -24      8       C  
ATOM    267  CD  LYS A  77      -3.961  18.654 -21.785  1.00 28.13           C  
ANISOU  267  CD  LYS A  77     3652   3535   3501   -119    -23      3       C  
ATOM    268  CE  LYS A  77      -2.557  18.614 -21.209  1.00 30.76           C  
ANISOU  268  CE  LYS A  77     3976   3879   3832   -135    -32     -8       C  
ATOM    269  NZ  LYS A  77      -2.550  19.228 -19.860  1.00 37.98           N  
ANISOU  269  NZ  LYS A  77     4905   4789   4736   -136    -37    -17       N  
ATOM    270  N   PRO A  78      -8.830  16.204 -22.427  1.00 14.14           N  
ANISOU  270  N   PRO A  78     1866   1772   1733    -54     -5     40       N  
ATOM    271  CA  PRO A  78      -9.789  15.364 -23.155  1.00 14.93           C  
ANISOU  271  CA  PRO A  78     1954   1880   1838    -46     -1     49       C  
ATOM    272  C   PRO A  78      -9.128  14.509 -24.221  1.00 12.42           C  
ANISOU  272  C   PRO A  78     1622   1569   1528    -55     -4     49       C  
ATOM    273  O   PRO A  78      -8.234  14.966 -24.987  1.00 12.14           O  
ANISOU  273  O   PRO A  78     1587   1530   1495    -66     -5     46       O  
ATOM    274  CB  PRO A  78     -10.681  16.376 -23.873  1.00 13.62           C  
ANISOU  274  CB  PRO A  78     1798   1708   1669    -39      6     54       C  
ATOM    275  CG  PRO A  78     -10.571  17.606 -23.026  1.00 17.40           C  
ANISOU  275  CG  PRO A  78     2297   2175   2140    -36      8     49       C  
ATOM    276  CD  PRO A  78      -9.151  17.621 -22.556  1.00 15.62           C  
ANISOU  276  CD  PRO A  78     2073   1947   1916    -52      1     39       C  
ATOM    277  N   PHE A  79      -9.613  13.261 -24.328  1.00 11.67           N  
ANISOU  277  N   PHE A  79     1515   1482   1436    -52     -4     54       N  
ATOM    278  CA  PHE A  79      -8.999  12.347 -25.307  1.00 11.06           C  
ANISOU  278  CA  PHE A  79     1426   1410   1365    -59     -6     54       C  
ATOM    279  C   PHE A  79      -9.076  12.893 -26.754  1.00 10.51           C  
ANISOU  279  C   PHE A  79     1356   1338   1298    -62     -4     56       C  
ATOM    280  O   PHE A  79      -8.134  12.681 -27.502  1.00 10.18           O  
ANISOU  280  O   PHE A  79     1310   1298   1260    -70     -6     54       O  
ATOM    281  CB  PHE A  79      -9.735  11.024 -25.155  1.00 11.34           C  
ANISOU  281  CB  PHE A  79     1455   1452   1402    -55     -5     58       C  
ATOM    282  CG  PHE A  79      -9.261   9.904 -26.028  1.00 10.68           C  
ANISOU  282  CG  PHE A  79     1362   1373   1323    -60     -6     59       C  
ATOM    283  CD1 PHE A  79      -7.912   9.455 -25.991  1.00 11.93           C  
ANISOU  283  CD1 PHE A  79     1518   1532   1482    -64    -10     55       C  
ATOM    284  CD2 PHE A  79     -10.207   9.183 -26.832  1.00 11.55           C  
ANISOU  284  CD2 PHE A  79     1467   1487   1436    -60     -3     63       C  
ATOM    285  CE1 PHE A  79      -7.527   8.300 -26.673  1.00 10.84           C  
ANISOU  285  CE1 PHE A  79     1375   1398   1347    -66    -10     56       C  
ATOM    286  CE2 PHE A  79      -9.803   8.032 -27.582  1.00  9.92           C  
ANISOU  286  CE2 PHE A  79     1255   1282   1232    -65     -4     63       C  
ATOM    287  CZ  PHE A  79      -8.442   7.597 -27.504  1.00  9.92           C  
ANISOU  287  CZ  PHE A  79     1256   1282   1233    -67     -7     60       C  
ATOM    288  N   TRP A  80     -10.157  13.626 -27.105  1.00 10.23           N  
ANISOU  288  N   TRP A  80     1326   1301   1260    -55      1     60       N  
ATOM    289  CA  TRP A  80     -10.298  14.115 -28.484  1.00 10.24           C  
ANISOU  289  CA  TRP A  80     1326   1301   1262    -55      4     63       C  
ATOM    290  C   TRP A  80      -9.341  15.212 -28.872  1.00 12.36           C  
ANISOU  290  C   TRP A  80     1605   1560   1531    -62      5     59       C  
ATOM    291  O   TRP A  80      -9.167  15.457 -30.048  1.00 13.86           O  
ANISOU  291  O   TRP A  80     1795   1749   1722    -63      7     61       O  
ATOM    292  CB  TRP A  80     -11.730  14.563 -28.760  1.00 10.31           C  
ANISOU  292  CB  TRP A  80     1338   1314   1266    -42      9     69       C  
ATOM    293  CG  TRP A  80     -12.204  15.667 -27.911  1.00 12.95           C  
ANISOU  293  CG  TRP A  80     1686   1641   1593    -33     13     70       C  
ATOM    294  CD1 TRP A  80     -12.059  17.057 -28.154  1.00 16.23           C  
ANISOU  294  CD1 TRP A  80     2119   2046   2004    -29     18     70       C  
ATOM    295  CD2 TRP A  80     -12.933  15.555 -26.672  1.00 13.52           C  
ANISOU  295  CD2 TRP A  80     1760   1715   1661    -25     14     71       C  
ATOM    296  NE1 TRP A  80     -12.673  17.755 -27.178  1.00 16.96           N  
ANISOU  296  NE1 TRP A  80     2223   2132   2088    -19     22     71       N  
ATOM    297  CE2 TRP A  80     -13.254  16.887 -26.265  1.00 15.86           C  
ANISOU  297  CE2 TRP A  80     2075   2003   1950    -15     19     72       C  
ATOM    298  CE3 TRP A  80     -13.441  14.473 -25.938  1.00 14.58           C  
ANISOU  298  CE3 TRP A  80     1884   1859   1797    -23     13     73       C  
ATOM    299  CZ2 TRP A  80     -13.989  17.172 -25.086  1.00 19.19           C  
ANISOU  299  CZ2 TRP A  80     2503   2425   2364     -3     22     74       C  
ATOM    300  CZ3 TRP A  80     -14.147  14.730 -24.744  1.00 15.71           C  
ANISOU  300  CZ3 TRP A  80     2032   2002   1933    -13     16     75       C  
ATOM    301  CH2 TRP A  80     -14.428  16.089 -24.341  1.00 18.15           C  
ANISOU  301  CH2 TRP A  80     2359   2303   2234     -2     20     76       C  
ATOM    302  N   LYS A  81      -8.675  15.798 -27.859  1.00 11.02           N  
ANISOU  302  N   LYS A  81     1444   1383   1358    -67      4     54       N  
ATOM    303  CA  LYS A  81      -7.650  16.794 -28.099  1.00 12.29           C  
ANISOU  303  CA  LYS A  81     1616   1535   1520    -78      5     50       C  
ATOM    304  C   LYS A  81      -6.323  16.185 -28.427  1.00 14.76           C  
ANISOU  304  C   LYS A  81     1916   1854   1838    -91      0     46       C  
ATOM    305  O   LYS A  81      -5.422  16.873 -28.906  1.00 16.19           O  
ANISOU  305  O   LYS A  81     2101   2030   2020   -102      1     43       O  
ATOM    306  CB  LYS A  81      -7.527  17.813 -26.930  1.00 15.26           C  
ANISOU  306  CB  LYS A  81     2008   1900   1889    -80      5     44       C  
ATOM    307  CG  LYS A  81      -8.756  18.632 -26.557  1.00 22.38           C  
ANISOU  307  CG  LYS A  81     2926   2795   2784    -65     12     48       C  
ATOM    308  CD  LYS A  81      -9.251  19.497 -27.718  1.00 33.16           C  
ANISOU  308  CD  LYS A  81     4301   4152   4146    -58     21     54       C  
ATOM    309  CE  LYS A  81      -8.726  20.918 -27.617  1.00 50.21           C  
ANISOU  309  CE  LYS A  81     6484   6293   6301    -65     27     49       C  
ATOM    310  NZ  LYS A  81      -9.452  21.809 -28.571  1.00 44.27           N  
ANISOU  310  NZ  LYS A  81     5745   5532   5542    -53     37     57       N  
ATOM    311  N   ALA A  82      -6.148  14.896 -28.090  1.00 12.21           N  
ANISOU  311  N   ALA A  82     1580   1542   1517    -89     -6     46       N  
ATOM    312  CA  ALA A  82      -4.856  14.247 -28.438  1.00 12.36           C  
ANISOU  312  CA  ALA A  82     1587   1569   1540    -99    -10     43       C  
ATOM    313  C   ALA A  82      -4.615  14.117 -29.954  1.00 12.87           C  
ANISOU  313  C   ALA A  82     1647   1635   1609   -101     -7     47       C  
ATOM    314  O   ALA A  82      -5.549  14.019 -30.753  1.00 12.98           O  
ANISOU  314  O   ALA A  82     1661   1646   1623    -93     -3     52       O  
ATOM    315  CB  ALA A  82      -4.774  12.892 -27.747  1.00 13.13           C  
ANISOU  315  CB  ALA A  82     1675   1676   1637    -93    -14     43       C  
ATOM    316  N   ARG A  83      -3.350  14.050 -30.339  1.00 12.76           N  
ANISOU  316  N   ARG A  83     1625   1625   1597   -110     -8     45       N  
ATOM    317  CA  ARG A  83      -2.949  14.130 -31.735  1.00 14.57           C  
ANISOU  317  CA  ARG A  83     1851   1855   1829   -113     -4     49       C  
ATOM    318  C   ARG A  83      -3.540  13.054 -32.629  1.00 11.91           C  
ANISOU  318  C   ARG A  83     1509   1523   1494   -103     -4     54       C  
ATOM    319  O   ARG A  83      -3.810  13.320 -33.754  1.00 13.88           O  
ANISOU  319  O   ARG A  83     1760   1769   1744   -101      0     58       O  
ATOM    320  CB  ARG A  83      -1.406  14.183 -31.869  1.00 15.63           C  
ANISOU  320  CB  ARG A  83     1977   1997   1966   -125     -6     46       C  
ATOM    321  CG  ARG A  83      -0.935  14.811 -33.172  1.00 20.51           C  
ANISOU  321  CG  ARG A  83     2595   2611   2586   -132      1     49       C  
ATOM    322  CD  ARG A  83       0.264  13.974 -33.758  1.00 26.83           C  
ANISOU  322  CD  ARG A  83     3380   3426   3388   -134     -1     51       C  
ATOM    323  NE  ARG A  83       0.233  14.210 -35.198  1.00 23.19           N  
ANISOU  323  NE  ARG A  83     2921   2961   2929   -132      6     57       N  
ATOM    324  CZ  ARG A  83       0.635  15.424 -35.581  1.00 31.40           C  
ANISOU  324  CZ  ARG A  83     3968   3993   3970   -144     13     57       C  
ATOM    325  NH1 ARG A  83       1.195  16.219 -34.641  1.00 38.54           N  
ANISOU  325  NH1 ARG A  83     4874   4895   4874   -158     11     50       N  
ATOM    326  NH2 ARG A  83       0.561  15.822 -36.841  1.00 31.51           N  
ANISOU  326  NH2 ARG A  83     3987   4001   3985   -142     21     62       N  
ATOM    327  N   TRP A  84      -3.793  11.862 -32.098  1.00  9.72           N  
ANISOU  327  N   TRP A  84     1226   1252   1217    -97     -8     54       N  
ATOM    328  CA  TRP A  84      -4.418  10.831 -32.966  1.00 10.19           C  
ANISOU  328  CA  TRP A  84     1282   1314   1276    -90     -7     58       C  
ATOM    329  C   TRP A  84      -5.667  11.326 -33.715  1.00 10.16           C  
ANISOU  329  C   TRP A  84     1284   1306   1272    -85     -4     61       C  
ATOM    330  O   TRP A  84      -5.911  10.855 -34.857  1.00 10.43           O  
ANISOU  330  O   TRP A  84     1315   1343   1306    -83     -3     64       O  
ATOM    331  CB  TRP A  84      -4.897   9.608 -32.168  1.00 10.47           C  
ANISOU  331  CB  TRP A  84     1315   1352   1310    -85     -9     58       C  
ATOM    332  CG  TRP A  84      -3.750   8.952 -31.331  1.00  9.77           C  
ANISOU  332  CG  TRP A  84     1222   1271   1220    -85    -13     55       C  
ATOM    333  CD1 TRP A  84      -2.734   8.147 -31.797  1.00 11.24           C  
ANISOU  333  CD1 TRP A  84     1403   1464   1406    -84    -13     56       C  
ATOM    334  CD2 TRP A  84      -3.614   9.001 -29.911  1.00  8.87           C  
ANISOU  334  CD2 TRP A  84     1109   1158   1103    -84    -15     53       C  
ATOM    335  NE1 TRP A  84      -1.955   7.729 -30.705  1.00 13.42           N  
ANISOU  335  NE1 TRP A  84     1676   1747   1678    -81    -16     54       N  
ATOM    336  CE2 TRP A  84      -2.498   8.228 -29.552  1.00  9.09           C  
ANISOU  336  CE2 TRP A  84     1131   1195   1128    -82    -18     52       C  
ATOM    337  CE3 TRP A  84      -4.370   9.625 -28.877  1.00  9.72           C  
ANISOU  337  CE3 TRP A  84     1223   1261   1209    -83    -16     51       C  
ATOM    338  CZ2 TRP A  84      -2.070   8.102 -28.189  1.00  9.08           C  
ANISOU  338  CZ2 TRP A  84     1129   1199   1122    -79    -21     49       C  
ATOM    339  CZ3 TRP A  84      -3.947   9.451 -27.504  1.00 10.06           C  
ANISOU  339  CZ3 TRP A  84     1266   1308   1248    -81    -19     48       C  
ATOM    340  CH2 TRP A  84      -2.810   8.696 -27.217  1.00 10.89           C  
ANISOU  340  CH2 TRP A  84     1365   1423   1350    -79    -22     46       C  
ATOM    341  N   TRP A  85      -6.419  12.195 -33.062  1.00  9.64           N  
ANISOU  341  N   TRP A  85     1224   1235   1204    -83     -2     61       N  
ATOM    342  CA  TRP A  85      -7.723  12.616 -33.550  1.00 10.01           C  
ANISOU  342  CA  TRP A  85     1275   1282   1248    -75      1     64       C  
ATOM    343  C   TRP A  85      -7.718  13.915 -34.341  1.00 11.73           C  
ANISOU  343  C   TRP A  85     1502   1493   1464    -73      6     67       C  
ATOM    344  O   TRP A  85      -8.799  14.455 -34.641  1.00 14.84           O  
ANISOU  344  O   TRP A  85     1900   1886   1853    -64     10     70       O  
ATOM    345  CB  TRP A  85      -8.694  12.713 -32.351  1.00 12.11           C  
ANISOU  345  CB  TRP A  85     1543   1547   1511    -70      1     64       C  
ATOM    346  CG  TRP A  85      -8.639  11.466 -31.599  1.00 12.36           C  
ANISOU  346  CG  TRP A  85     1568   1583   1544    -72     -3     63       C  
ATOM    347  CD1 TRP A  85      -8.168  11.267 -30.337  1.00 11.38           C  
ANISOU  347  CD1 TRP A  85     1446   1459   1420    -73     -5     60       C  
ATOM    348  CD2 TRP A  85      -9.099  10.169 -32.080  1.00 10.73           C  
ANISOU  348  CD2 TRP A  85     1354   1383   1339    -72     -4     64       C  
ATOM    349  NE1 TRP A  85      -8.257   9.900 -29.997  1.00 11.10           N  
ANISOU  349  NE1 TRP A  85     1404   1427   1385    -73     -7     60       N  
ATOM    350  CE2 TRP A  85      -8.851   9.215 -31.040  1.00 11.80           C  
ANISOU  350  CE2 TRP A  85     1489   1520   1475    -73     -6     62       C  
ATOM    351  CE3 TRP A  85      -9.676   9.753 -33.252  1.00 11.25           C  
ANISOU  351  CE3 TRP A  85     1416   1454   1405    -71     -4     65       C  
ATOM    352  CZ2 TRP A  85      -9.189   7.846 -31.190  1.00 10.13           C  
ANISOU  352  CZ2 TRP A  85     1273   1311   1264    -74     -6     62       C  
ATOM    353  CZ3 TRP A  85     -10.097   8.383 -33.355  1.00  8.94           C  
ANISOU  353  CZ3 TRP A  85     1118   1166   1113    -74     -5     65       C  
ATOM    354  CH2 TRP A  85      -9.778   7.460 -32.360  1.00  9.42           C  
ANISOU  354  CH2 TRP A  85     1180   1224   1174    -76     -6     63       C  
ATOM    355  N   GLN A  86      -6.527  14.445 -34.605  1.00 12.64           N  
ANISOU  355  N   GLN A  86     1620   1603   1581    -82      8     65       N  
ATOM    356  CA  GLN A  86      -6.356  15.808 -35.120  1.00 14.00           C  
ANISOU  356  CA  GLN A  86     1804   1764   1751    -83     16     67       C  
ATOM    357  C   GLN A  86      -6.122  15.901 -36.633  1.00 14.84           C  
ANISOU  357  C   GLN A  86     1910   1872   1858    -80     20     71       C  
ATOM    358  O   GLN A  86      -5.497  16.850 -37.072  1.00 19.31           O  
ANISOU  358  O   GLN A  86     2484   2429   2424    -85     26     72       O  
ATOM    359  CB  GLN A  86      -5.234  16.528 -34.331  1.00 15.04           C  
ANISOU  359  CB  GLN A  86     1941   1889   1885    -96     16     62       C  
ATOM    360  CG  GLN A  86      -5.501  16.643 -32.841  1.00 17.88           C  
ANISOU  360  CG  GLN A  86     2305   2247   2242    -97     13     57       C  
ATOM    361  CD  GLN A  86      -6.669  17.538 -32.571  1.00 21.86           C  
ANISOU  361  CD  GLN A  86     2823   2742   2739    -86     18     60       C  
ATOM    362  OE1 GLN A  86      -6.746  18.641 -33.161  1.00 22.61           O  
ANISOU  362  OE1 GLN A  86     2933   2826   2832    -85     26     62       O  
ATOM    363  NE2 GLN A  86      -7.566  17.127 -31.712  1.00 22.25           N  
ANISOU  363  NE2 GLN A  86     2871   2795   2786    -77     15     60       N  
ATOM    364  N   ILE A  87      -6.508  14.886 -37.392  1.00 12.26           N  
ANISOU  364  N   ILE A  87     1573   1554   1531    -74     17     73       N  
ATOM    365  CA  ILE A  87      -6.458  14.959 -38.898  1.00 11.42           C  
ANISOU  365  CA  ILE A  87     1467   1449   1422    -69     20     77       C  
ATOM    366  C   ILE A  87      -7.187  16.305 -39.324  1.00 14.52           C  
ANISOU  366  C   ILE A  87     1874   1834   1809    -59     29     82       C  
ATOM    367  O   ILE A  87      -6.623  17.086 -40.084  1.00 17.99           O  
ANISOU  367  O   ILE A  87     2322   2266   2248    -60     36     85       O  
ATOM    368  CB  ILE A  87      -7.060  13.741 -39.568  1.00 12.18           C  
ANISOU  368  CB  ILE A  87     1553   1556   1517    -63     15     78       C  
ATOM    369  CG1 ILE A  87      -6.082  12.527 -39.469  1.00 16.92           C  
ANISOU  369  CG1 ILE A  87     2144   2161   2122    -70     10     75       C  
ATOM    370  CG2 ILE A  87      -7.323  14.043 -41.061  1.00 16.14           C  
ANISOU  370  CG2 ILE A  87     2058   2060   2014    -54     19     82       C  
ATOM    371  CD1 ILE A  87      -6.712  11.178 -39.766  1.00 19.81           C  
ANISOU  371  CD1 ILE A  87     2504   2535   2487    -67      5     73       C  
ATOM    372  N   SER A  88      -8.382  16.563 -38.803  1.00 14.40           N  
ANISOU  372  N   SER A  88     1862   1821   1789    -49     28     83       N  
ATOM    373  CA  SER A  88      -9.112  17.827 -39.047  1.00 17.80           C  
ANISOU  373  CA  SER A  88     2307   2244   2211    -36     36     88       C  
ATOM    374  C   SER A  88      -9.991  18.214 -37.887  1.00 18.01           C  
ANISOU  374  C   SER A  88     2339   2270   2234    -30     36     87       C  
ATOM    375  O   SER A  88     -10.129  17.415 -36.960  1.00 15.33           O  
ANISOU  375  O   SER A  88     1990   1937   1898    -35     29     83       O  
ATOM    376  CB  SER A  88      -9.967  17.691 -40.312  1.00 19.65           C  
ANISOU  376  CB  SER A  88     2538   2490   2439    -21     37     93       C  
ATOM    377  OG  SER A  88     -11.018  16.772 -40.105  1.00 20.94           O  
ANISOU  377  OG  SER A  88     2688   2669   2601    -16     29     91       O  
ATOM    378  N   LYS A  89     -10.598  19.390 -37.966  1.00 16.51           N  
ANISOU  378  N   LYS A  89     2165   2073   2036    -17     45     92       N  
ATOM    379  CA  LYS A  89     -11.678  19.734 -37.068  1.00 16.61           C  
ANISOU  379  CA  LYS A  89     2182   2088   2041     -5     46     93       C  
ATOM    380  C   LYS A  89     -12.790  18.700 -37.051  1.00 17.97           C  
ANISOU  380  C   LYS A  89     2335   2282   2212      3     38     94       C  
ATOM    381  O   LYS A  89     -13.366  18.447 -35.972  1.00 16.38           O  
ANISOU  381  O   LYS A  89     2129   2084   2010      4     35     93       O  
ATOM    382  CB  LYS A  89     -12.222  21.119 -37.385  1.00 24.50           C  
ANISOU  382  CB  LYS A  89     3203   3077   3029     13     58    100       C  
ATOM    383  CG  LYS A  89     -11.284  22.183 -36.857  1.00 33.98           C  
ANISOU  383  CG  LYS A  89     4426   4255   4231      2     66     97       C  
ATOM    384  CD  LYS A  89     -11.563  23.522 -37.526  1.00 44.83           C  
ANISOU  384  CD  LYS A  89     5825   5615   5593     17     80    104       C  
ATOM    385  CE  LYS A  89     -12.726  24.245 -36.883  1.00 50.88           C  
ANISOU  385  CE  LYS A  89     6606   6381   6348     39     86    108       C  
ATOM    386  NZ  LYS A  89     -13.089  25.498 -37.612  1.00 61.01           N  
ANISOU  386  NZ  LYS A  89     7914   7651   7617     59    101    117       N  
ATOM    387  N   LYS A  90     -13.117  18.108 -38.194  1.00 17.48           N  
ANISOU  387  N   LYS A  90     2261   2232   2148      7     35     96       N  
ATOM    388  CA  LYS A  90     -14.165  17.116 -38.307  1.00 15.74           C  
ANISOU  388  CA  LYS A  90     2022   2033   1927     11     28     96       C  
ATOM    389  C   LYS A  90     -13.843  15.845 -37.587  1.00 16.68           C  
ANISOU  389  C   LYS A  90     2128   2155   2055     -5     20     90       C  
ATOM    390  O   LYS A  90     -14.699  15.326 -36.895  1.00 15.37           O  
ANISOU  390  O   LYS A  90     1952   1999   1888     -4     17     90       O  
ATOM    391  CB  LYS A  90     -14.469  16.911 -39.804  1.00 17.62           C  
ANISOU  391  CB  LYS A  90     2253   2282   2159     19     27     98       C  
ATOM    392  CG  LYS A  90     -14.944  18.279 -40.372  1.00 24.69           C  
ANISOU  392  CG  LYS A  90     3163   3175   3042     41     36    106       C  
ATOM    393  CD  LYS A  90     -15.042  18.196 -41.879  1.00 38.62           C  
ANISOU  393  CD  LYS A  90     4924   4949   4801     49     36    108       C  
ATOM    394  CE  LYS A  90     -16.471  17.970 -42.259  1.00 42.12           C  
ANISOU  394  CE  LYS A  90     5354   5419   5233     65     32    111       C  
ATOM    395  NZ  LYS A  90     -16.683  18.265 -43.700  1.00 59.66           N  
ANISOU  395  NZ  LYS A  90     7576   7649   7444     81     34    115       N  
ATOM    396  N   THR A  91     -12.590  15.398 -37.688  1.00 14.61           N  
ANISOU  396  N   THR A  91     1867   1883   1801    -19     18     86       N  
ATOM    397  CA  THR A  91     -12.213  14.179 -36.960  1.00 13.36           C  
ANISOU  397  CA  THR A  91     1698   1726   1650    -33     11     81       C  
ATOM    398  C   THR A  91     -12.230  14.379 -35.481  1.00 12.27           C  
ANISOU  398  C   THR A  91     1565   1583   1514    -35     12     80       C  
ATOM    399  O   THR A  91     -12.566  13.444 -34.692  1.00 13.56           O  
ANISOU  399  O   THR A  91     1720   1752   1680    -40      8     78       O  
ATOM    400  CB  THR A  91     -10.859  13.564 -37.422  1.00 14.24           C  
ANISOU  400  CB  THR A  91     1809   1833   1768    -45      9     78       C  
ATOM    401  OG1 THR A  91      -9.772  14.501 -37.189  1.00 14.41           O  
ANISOU  401  OG1 THR A  91     1841   1841   1792    -49     13     77       O  
ATOM    402  CG2 THR A  91     -10.955  13.174 -38.859  1.00 16.59           C  
ANISOU  402  CG2 THR A  91     2102   2137   2064    -41      8     79       C  
ATOM    403  N   GLU A  92     -11.728  15.538 -35.065  1.00 13.95           N  
ANISOU  403  N   GLU A  92     1792   1783   1725    -34     17     80       N  
ATOM    404  CA  GLU A  92     -11.801  15.883 -33.625  1.00 11.98           C  
ANISOU  404  CA  GLU A  92     1549   1527   1474    -34     17     78       C  
ATOM    405  C   GLU A  92     -13.265  15.920 -33.137  1.00 14.87           C  
ANISOU  405  C   GLU A  92     1911   1903   1834    -21     19     82       C  
ATOM    406  O   GLU A  92     -13.545  15.369 -32.056  1.00 13.48           O  
ANISOU  406  O   GLU A  92     1732   1731   1660    -23     16     81       O  
ATOM    407  CB  GLU A  92     -11.073  17.205 -33.322  1.00 14.77           C  
ANISOU  407  CB  GLU A  92     1921   1864   1826    -36     23     77       C  
ATOM    408  CG  GLU A  92     -11.199  17.663 -31.889  1.00 16.31           C  
ANISOU  408  CG  GLU A  92     2126   2053   2019    -35     24     75       C  
ATOM    409  CD  GLU A  92     -10.556  19.028 -31.766  1.00 25.12           C  
ANISOU  409  CD  GLU A  92     3262   3150   3131    -39     30     73       C  
ATOM    410  OE1 GLU A  92     -11.028  19.941 -32.438  1.00 34.22           O  
ANISOU  410  OE1 GLU A  92     4427   4297   4276    -28     38     78       O  
ATOM    411  OE2 GLU A  92      -9.539  19.229 -31.130  1.00 31.88           O  
ANISOU  411  OE2 GLU A  92     4123   3998   3990    -52     28     66       O  
ATOM    412  N   ALA A  93     -14.166  16.550 -33.916  1.00 13.86           N  
ANISOU  412  N   ALA A  93     1785   1782   1698     -6     23     88       N  
ATOM    413  CA  ALA A  93     -15.545  16.631 -33.515  1.00 13.47           C  
ANISOU  413  CA  ALA A  93     1731   1745   1641      8     25     93       C  
ATOM    414  C   ALA A  93     -16.166  15.246 -33.419  1.00 13.08           C  
ANISOU  414  C   ALA A  93     1661   1713   1596      1     18     91       C  
ATOM    415  O   ALA A  93     -16.913  14.953 -32.494  1.00 14.93           O  
ANISOU  415  O   ALA A  93     1890   1955   1829      4     19     93       O  
ATOM    416  CB  ALA A  93     -16.285  17.526 -34.534  1.00 13.17           C  
ANISOU  416  CB  ALA A  93     1698   1714   1593     26     30     99       C  
ATOM    417  N   THR A  94     -15.778  14.336 -34.323  1.00 12.33           N  
ANISOU  417  N   THR A  94     1556   1622   1506    -10     13     88       N  
ATOM    418  CA  THR A  94     -16.283  12.972 -34.283  1.00 12.19           C  
ANISOU  418  CA  THR A  94     1523   1618   1493    -19      8     86       C  
ATOM    419  C   THR A  94     -15.820  12.312 -32.987  1.00 14.20           C  
ANISOU  419  C   THR A  94     1779   1864   1754    -29      7     83       C  
ATOM    420  O   THR A  94     -16.638  11.721 -32.288  1.00 11.53           O  
ANISOU  420  O   THR A  94     1432   1534   1414    -30      7     84       O  
ATOM    421  CB  THR A  94     -15.786  12.159 -35.452  1.00 15.12           C  
ANISOU  421  CB  THR A  94     1887   1990   1866    -29      3     82       C  
ATOM    422  OG1 THR A  94     -16.298  12.734 -36.662  1.00 19.09           O  
ANISOU  422  OG1 THR A  94     2389   2503   2363    -18      4     85       O  
ATOM    423  CG2 THR A  94     -16.246  10.679 -35.314  1.00 19.00           C  
ANISOU  423  CG2 THR A  94     2366   2491   2361    -41     -1     79       C  
ATOM    424  N   GLN A  95     -14.501  12.399 -32.684  1.00 12.81           N  
ANISOU  424  N   GLN A  95     1612   1673   1582    -36      6     79       N  
ATOM    425  CA  GLN A  95     -14.069  11.745 -31.449  1.00 14.40           C  
ANISOU  425  CA  GLN A  95     1814   1869   1788    -43      5     76       C  
ATOM    426  C   GLN A  95     -14.759  12.321 -30.193  1.00 11.91           C  
ANISOU  426  C   GLN A  95     1503   1553   1468    -34      9     79       C  
ATOM    427  O   GLN A  95     -15.132  11.574 -29.301  1.00 13.42           O  
ANISOU  427  O   GLN A  95     1691   1748   1661    -36      9     79       O  
ATOM    428  CB  GLN A  95     -12.555  11.792 -31.337  1.00 13.47           C  
ANISOU  428  CB  GLN A  95     1704   1739   1675    -50      3     72       C  
ATOM    429  CG  GLN A  95     -12.078  10.997 -30.084  1.00 14.99           C  
ANISOU  429  CG  GLN A  95     1896   1928   1870    -55      1     70       C  
ATOM    430  CD  GLN A  95     -12.367   9.516 -30.110  1.00 14.45           C  
ANISOU  430  CD  GLN A  95     1820   1866   1805    -61      0     69       C  
ATOM    431  OE1 GLN A  95     -12.465   8.842 -31.169  1.00 16.39           O  
ANISOU  431  OE1 GLN A  95     2060   2116   2052    -66     -1     69       O  
ATOM    432  NE2 GLN A  95     -12.616   9.011 -28.933  1.00 11.07           N  
ANISOU  432  NE2 GLN A  95     1393   1438   1376    -60      1     70       N  
ATOM    433  N   LYS A  96     -14.948  13.643 -30.131  1.00 12.86           N  
ANISOU  433  N   LYS A  96     1635   1669   1583    -23     13     82       N  
ATOM    434  CA  LYS A  96     -15.633  14.296 -29.038  1.00 11.85           C  
ANISOU  434  CA  LYS A  96     1514   1541   1449    -12     17     85       C  
ATOM    435  C   LYS A  96     -17.036  13.677 -28.853  1.00 12.40           C  
ANISOU  435  C   LYS A  96     1569   1628   1515     -6     19     90       C  
ATOM    436  O   LYS A  96     -17.417  13.346 -27.716  1.00 11.91           O  
ANISOU  436  O   LYS A  96     1506   1568   1453     -4     20     91       O  
ATOM    437  CB  LYS A  96     -15.693  15.803 -29.269  1.00 10.26           C  
ANISOU  437  CB  LYS A  96     1328   1331   1240      0     22     87       C  
ATOM    438  CG  LYS A  96     -16.284  16.494 -28.042  1.00 13.11           C  
ANISOU  438  CG  LYS A  96     1699   1688   1592     13     27     90       C  
ATOM    439  CD  LYS A  96     -15.994  18.020 -28.207  1.00 16.72           C  
ANISOU  439  CD  LYS A  96     2180   2131   2043     22     33     91       C  
ATOM    440  CE  LYS A  96     -16.579  18.800 -27.056  1.00 23.79           C  
ANISOU  440  CE  LYS A  96     3089   3021   2928     36     39     93       C  
ATOM    441  NZ  LYS A  96     -18.038  18.878 -27.242  1.00 30.73           N  
ANISOU  441  NZ  LYS A  96     3960   3918   3799     56     44    103       N  
ATOM    442  N   ARG A  97     -17.783  13.534 -29.950  1.00 12.14           N  
ANISOU  442  N   ARG A  97     1524   1608   1479     -3     18     93       N  
ATOM    443  CA  ARG A  97     -19.128  12.962 -29.872  1.00 11.99           C  
ANISOU  443  CA  ARG A  97     1488   1610   1457      0     19     97       C  
ATOM    444  C   ARG A  97     -19.081  11.490 -29.456  1.00 14.09           C  
ANISOU  444  C   ARG A  97     1744   1878   1730    -17     17     94       C  
ATOM    445  O   ARG A  97     -19.940  11.031 -28.680  1.00 14.76           O  
ANISOU  445  O   ARG A  97     1821   1973   1815    -16     20     97       O  
ATOM    446  CB  ARG A  97     -19.797  13.014 -31.265  1.00 12.04           C  
ANISOU  446  CB  ARG A  97     1483   1633   1459      4     17     99       C  
ATOM    447  CG  ARG A  97     -21.151  12.339 -31.166  1.00 18.19           C  
ANISOU  447  CG  ARG A  97     2242   2436   2235      3     18    102       C  
ATOM    448  CD  ARG A  97     -21.872  12.016 -32.433  1.00 31.48           C  
ANISOU  448  CD  ARG A  97     3908   4139   3913      2     14    102       C  
ATOM    449  NE  ARG A  97     -21.047  11.508 -33.514  1.00 29.66           N  
ANISOU  449  NE  ARG A  97     3679   3901   3688    -10      8     95       N  
ATOM    450  CZ  ARG A  97     -21.009  10.246 -33.956  1.00 22.05           C  
ANISOU  450  CZ  ARG A  97     2705   2941   2729    -29      3     90       C  
ATOM    451  NH1 ARG A  97     -21.721   9.288 -33.382  1.00 22.22           N  
ANISOU  451  NH1 ARG A  97     2715   2973   2754    -41      3     89       N  
ATOM    452  NH2 ARG A  97     -20.232   9.949 -35.036  1.00 24.25           N  
ANISOU  452  NH2 ARG A  97     2989   3214   3011    -36     -2     85       N  
ATOM    453  N   LEU A  98     -18.096  10.716 -29.938  1.00 11.89           N  
ANISOU  453  N   LEU A  98     1467   1591   1460    -31     12     88       N  
ATOM    454  CA  LEU A  98     -17.990   9.316 -29.494  1.00 12.96           C  
ANISOU  454  CA  LEU A  98     1597   1725   1601    -45     11     85       C  
ATOM    455  C   LEU A  98     -17.714   9.223 -27.967  1.00 10.07           C  
ANISOU  455  C   LEU A  98     1240   1350   1236    -43     15     86       C  
ATOM    456  O   LEU A  98     -18.268   8.362 -27.241  1.00 11.94           O  
ANISOU  456  O   LEU A  98     1471   1591   1473    -47     18     88       O  
ATOM    457  CB  LEU A  98     -16.897   8.569 -30.269  1.00 11.38           C  
ANISOU  457  CB  LEU A  98     1401   1516   1407    -57      7     79       C  
ATOM    458  CG  LEU A  98     -17.188   8.487 -31.780  1.00 11.54           C  
ANISOU  458  CG  LEU A  98     1413   1545   1425    -60      3     78       C  
ATOM    459  CD1 LEU A  98     -16.058   7.683 -32.483  1.00 13.66           C  
ANISOU  459  CD1 LEU A  98     1687   1804   1699    -70      0     73       C  
ATOM    460  CD2 LEU A  98     -18.491   7.770 -32.027  1.00 14.90           C  
ANISOU  460  CD2 LEU A  98     1824   1989   1849    -66      3     78       C  
ATOM    461  N   VAL A  99     -16.772  10.057 -27.494  1.00 11.97           N  
ANISOU  461  N   VAL A  99     1494   1579   1477    -37     14     84       N  
ATOM    462  CA  VAL A  99     -16.494  10.098 -26.056  1.00 10.63           C  
ANISOU  462  CA  VAL A  99     1333   1401   1306    -32     16     84       C  
ATOM    463  C   VAL A  99     -17.756  10.434 -25.257  1.00 13.01           C  
ANISOU  463  C   VAL A  99     1631   1711   1601    -21     22     91       C  
ATOM    464  O   VAL A  99     -18.057   9.776 -24.220  1.00 15.87           O  
ANISOU  464  O   VAL A  99     1993   2075   1963    -22     26     93       O  
ATOM    465  CB  VAL A  99     -15.296  11.026 -25.738  1.00 13.47           C  
ANISOU  465  CB  VAL A  99     1707   1747   1664    -30     13     80       C  
ATOM    466  CG1 VAL A  99     -15.176  11.270 -24.229  1.00 15.23           C  
ANISOU  466  CG1 VAL A  99     1939   1964   1883    -23     15     80       C  
ATOM    467  CG2 VAL A  99     -14.032  10.398 -26.338  1.00 15.92           C  
ANISOU  467  CG2 VAL A  99     2016   2052   1980    -41      8     75       C  
ATOM    468  N   GLU A 100     -18.469  11.477 -25.706  1.00 14.02           N  
ANISOU  468  N   GLU A 100     1758   1846   1722    -10     24     95       N  
ATOM    469  CA  GLU A 100     -19.636  11.864 -25.011  1.00 13.98           C  
ANISOU  469  CA  GLU A 100     1749   1851   1710      3     30    102       C  
ATOM    470  C   GLU A 100     -20.696  10.766 -25.011  1.00 13.50           C  
ANISOU  470  C   GLU A 100     1671   1809   1652     -4     33    105       C  
ATOM    471  O   GLU A 100     -21.381  10.601 -23.959  1.00 15.17           O  
ANISOU  471  O   GLU A 100     1880   2025   1859      2     39    110       O  
ATOM    472  CB  GLU A 100     -20.193  13.157 -25.612  1.00 15.30           C  
ANISOU  472  CB  GLU A 100     1920   2024   1868     19     33    106       C  
ATOM    473  CG  GLU A 100     -19.299  14.349 -25.263  1.00 21.57           C  
ANISOU  473  CG  GLU A 100     2738   2800   2659     27     33    103       C  
ATOM    474  CD  GLU A 100     -19.642  15.583 -26.087  1.00 26.37           C  
ANISOU  474  CD  GLU A 100     3353   3408   3259     41     36    106       C  
ATOM    475  OE1 GLU A 100     -20.350  15.447 -27.086  1.00 28.43           O  
ANISOU  475  OE1 GLU A 100     3600   3685   3518     44     36    110       O  
ATOM    476  OE2 GLU A 100     -19.140  16.656 -25.726  1.00 24.26           O  
ANISOU  476  OE2 GLU A 100     3107   3125   2987     49     39    105       O  
ATOM    477  N   THR A 101     -20.862  10.053 -26.144  1.00 13.35           N  
ANISOU  477  N   THR A 101     1639   1798   1636    -17     29    103       N  
ATOM    478  CA  THR A 101     -21.740   8.861 -26.182  1.00 13.99           C  
ANISOU  478  CA  THR A 101     1703   1893   1720    -30     31    104       C  
ATOM    479  C   THR A 101     -21.330   7.803 -25.156  1.00 15.54           C  
ANISOU  479  C   THR A 101     1905   2078   1922    -40     34    103       C  
ATOM    480  O   THR A 101     -22.169   7.316 -24.396  1.00 15.39           O  
ANISOU  480  O   THR A 101     1879   2067   1901    -41     41    107       O  
ATOM    481  CB  THR A 101     -21.742   8.227 -27.625  1.00 19.10           C  
ANISOU  481  CB  THR A 101     2340   2547   2370    -44     25     99       C  
ATOM    482  OG1 THR A 101     -22.337   9.177 -28.504  1.00 21.55           O  
ANISOU  482  OG1 THR A 101     2643   2872   2673    -32     23    102       O  
ATOM    483  CG2 THR A 101     -22.648   6.993 -27.723  1.00 20.69           C  
ANISOU  483  CG2 THR A 101     2525   2762   2574    -61     27     99       C  
ATOM    484  N   ALA A 102     -20.050   7.451 -25.089  1.00 14.93           N  
ANISOU  484  N   ALA A 102     1840   1982   1849    -45     31     97       N  
ATOM    485  CA  ALA A 102     -19.650   6.416 -24.121  1.00 13.10           C  
ANISOU  485  CA  ALA A 102     1615   1740   1620    -52     35     97       C  
ATOM    486  C   ALA A 102     -19.874   6.915 -22.676  1.00 14.75           C  
ANISOU  486  C   ALA A 102     1831   1948   1825    -38     40    102       C  
ATOM    487  O   ALA A 102     -20.206   6.119 -21.806  1.00 15.55           O  
ANISOU  487  O   ALA A 102     1933   2049   1926    -40     47    105       O  
ATOM    488  CB  ALA A 102     -18.176   6.069 -24.326  1.00 12.93           C  
ANISOU  488  CB  ALA A 102     1606   1704   1603    -56     30     90       C  
ATOM    489  N   SER A 103     -19.663   8.227 -22.430  1.00 14.88           N  
ANISOU  489  N   SER A 103     1856   1962   1836    -23     38    102       N  
ATOM    490  CA  SER A 103     -19.864   8.839 -21.134  1.00 12.88           C  
ANISOU  490  CA  SER A 103     1612   1706   1577     -8     43    106       C  
ATOM    491  C   SER A 103     -21.256   8.667 -20.635  1.00 15.01           C  
ANISOU  491  C   SER A 103     1870   1991   1842     -3     51    114       C  
ATOM    492  O   SER A 103     -21.398   8.594 -19.416  1.00 18.95           O  
ANISOU  492  O   SER A 103     2375   2487   2338      6     57    118       O  
ATOM    493  CB  SER A 103     -19.571  10.336 -21.121  1.00 18.59           C  
ANISOU  493  CB  SER A 103     2346   2424   2293      6     40    105       C  
ATOM    494  OG  SER A 103     -18.154  10.494 -21.314  1.00 28.10           O  
ANISOU  494  OG  SER A 103     3561   3614   3501      0     33     97       O  
ATOM    495  N   SER A 104     -22.201   8.438 -21.533  1.00 16.63           N  
ANISOU  495  N   SER A 104     2058   2213   2049     -9     52    117       N  
ATOM    496  CA  SER A 104     -23.617   8.174 -21.150  1.00 18.35           C  
ANISOU  496  CA  SER A 104     2260   2450   2263     -7     61    125       C  
ATOM    497  C   SER A 104     -23.932   6.708 -20.977  1.00 20.32           C  
ANISOU  497  C   SER A 104     2501   2702   2519    -26     65    125       C  
ATOM    498  O   SER A 104     -25.091   6.361 -20.657  1.00 23.60           O  
ANISOU  498  O   SER A 104     2902   3134   2931    -29     73    132       O  
ATOM    499  CB  SER A 104     -24.574   8.788 -22.230  1.00 22.70           C  
ANISOU  499  CB  SER A 104     2795   3023   2809     -3     59    128       C  
ATOM    500  OG  SER A 104     -24.642   7.952 -23.421  1.00 23.08           O  
ANISOU  500  OG  SER A 104     2830   3078   2863    -23     54    123       O  
ATOM    501  N   GLY A 105     -22.929   5.824 -21.164  1.00 20.03           N  
ANISOU  501  N   GLY A 105     2474   2649   2489    -40     62    119       N  
ATOM    502  CA  GLY A 105     -23.169   4.355 -20.988  1.00 18.35           C  
ANISOU  502  CA  GLY A 105     2258   2433   2281    -59     69    119       C  
ATOM    503  C   GLY A 105     -23.382   3.586 -22.262  1.00 18.68           C  
ANISOU  503  C   GLY A 105     2289   2481   2327    -80     65    113       C  
ATOM    504  O   GLY A 105     -23.662   2.397 -22.172  1.00 25.48           O  
ANISOU  504  O   GLY A 105     3149   3340   3192    -97     71    113       O  
ATOM    505  N   GLU A 106     -23.273   4.233 -23.427  1.00 16.81           N  
ANISOU  505  N   GLU A 106     2047   2251   2090    -79     56    109       N  
ATOM    506  CA  GLU A 106     -23.549   3.572 -24.708  1.00 17.29           C  
ANISOU  506  CA  GLU A 106     2096   2319   2153    -98     52    104       C  
ATOM    507  C   GLU A 106     -22.183   3.091 -25.243  1.00 15.87           C  
ANISOU  507  C   GLU A 106     1932   2119   1978   -104     46     96       C  
ATOM    508  O   GLU A 106     -21.196   3.838 -25.289  1.00 18.96           O  
ANISOU  508  O   GLU A 106     2334   2499   2369    -91     41     95       O  
ATOM    509  CB  GLU A 106     -24.274   4.538 -25.689  1.00 20.17           C  
ANISOU  509  CB  GLU A 106     2445   2706   2513    -90     46    105       C  
ATOM    510  CG  GLU A 106     -24.518   3.978 -27.079  1.00 21.60           C  
ANISOU  510  CG  GLU A 106     2615   2897   2696   -108     39     98       C  
ATOM    511  CD  GLU A 106     -25.365   4.895 -27.987  1.00 31.96           C  
ANISOU  511  CD  GLU A 106     3909   4235   4000    -98     34    100       C  
ATOM    512  OE1 GLU A 106     -26.181   5.693 -27.478  1.00 40.10           O  
ANISOU  512  OE1 GLU A 106     4930   5281   5024    -83     38    108       O  
ATOM    513  OE2 GLU A 106     -25.160   4.866 -29.216  1.00 38.78           O  
ANISOU  513  OE2 GLU A 106     4769   5101   4863   -104     26     94       O  
ATOM    514  N   PHE A 107     -22.121   1.855 -25.654  1.00 17.46           N  
ANISOU  514  N   PHE A 107     2136   2314   2183   -123     48     92       N  
ATOM    515  CA  PHE A 107     -20.898   1.298 -26.179  1.00 15.50           C  
ANISOU  515  CA  PHE A 107     1903   2048   1938   -127     44     86       C  
ATOM    516  C   PHE A 107     -20.719   1.810 -27.642  1.00 16.21           C  
ANISOU  516  C   PHE A 107     1986   2145   2027   -128     34     80       C  
ATOM    517  O   PHE A 107     -21.741   2.016 -28.376  1.00 19.51           O  
ANISOU  517  O   PHE A 107     2388   2583   2443   -134     31     80       O  
ATOM    518  CB  PHE A 107     -21.116  -0.224 -26.205  1.00 15.49           C  
ANISOU  518  CB  PHE A 107     1907   2039   1939   -148     51     83       C  
ATOM    519  CG  PHE A 107     -20.997  -0.841 -24.844  1.00 16.28           C  
ANISOU  519  CG  PHE A 107     2019   2127   2039   -145     62     88       C  
ATOM    520  CD1 PHE A 107     -22.080  -0.915 -23.933  1.00 20.94           C  
ANISOU  520  CD1 PHE A 107     2601   2727   2628   -148     71     95       C  
ATOM    521  CD2 PHE A 107     -19.777  -1.359 -24.466  1.00 19.92           C  
ANISOU  521  CD2 PHE A 107     2501   2568   2501   -139     63     87       C  
ATOM    522  CE1 PHE A 107     -21.882  -1.479 -22.661  1.00 27.05           C  
ANISOU  522  CE1 PHE A 107     3388   3488   3402   -143     82    100       C  
ATOM    523  CE2 PHE A 107     -19.580  -1.915 -23.202  1.00 19.88           C  
ANISOU  523  CE2 PHE A 107     2508   2552   2494   -133     74     92       C  
ATOM    524  CZ  PHE A 107     -20.636  -1.999 -22.301  1.00 22.65           C  
ANISOU  524  CZ  PHE A 107     2853   2910   2844   -136     83     98       C  
ATOM    525  N   VAL A 108     -19.478   1.972 -28.055  1.00 13.51           N  
ANISOU  525  N   VAL A 108     1656   1790   1686   -122     29     77       N  
ATOM    526  CA  VAL A 108     -19.111   2.590 -29.370  1.00 13.11           C  
ANISOU  526  CA  VAL A 108     1603   1744   1636   -119     20     73       C  
ATOM    527  C   VAL A 108     -18.199   1.640 -30.039  1.00 17.12           C  
ANISOU  527  C   VAL A 108     2121   2238   2145   -128     18     68       C  
ATOM    528  O   VAL A 108     -17.239   1.147 -29.388  1.00 14.57           O  
ANISOU  528  O   VAL A 108     1812   1899   1823   -125     21     68       O  
ATOM    529  CB  VAL A 108     -18.290   3.918 -29.142  1.00 15.59           C  
ANISOU  529  CB  VAL A 108     1922   2053   1948   -101     16     75       C  
ATOM    530  CG1 VAL A 108     -17.623   4.399 -30.445  1.00 17.78           C  
ANISOU  530  CG1 VAL A 108     2200   2329   2225    -98      9     72       C  
ATOM    531  CG2 VAL A 108     -19.204   4.944 -28.553  1.00 15.38           C  
ANISOU  531  CG2 VAL A 108     1888   2039   1918    -89     19     81       C  
ATOM    532  N   ARG A 109     -18.463   1.390 -31.305  1.00 14.73           N  
ANISOU  532  N   ARG A 109     1814   1943   1842   -137     13     63       N  
ATOM    533  CA  ARG A 109     -17.472   0.729 -32.173  1.00 16.02           C  
ANISOU  533  CA  ARG A 109     1989   2094   2006   -141     11     57       C  
ATOM    534  C   ARG A 109     -17.634   1.297 -33.541  1.00 18.92           C  
ANISOU  534  C   ARG A 109     2347   2471   2369   -140      3     54       C  
ATOM    535  O   ARG A 109     -18.738   1.342 -34.094  1.00 21.74           O  
ANISOU  535  O   ARG A 109     2691   2845   2724   -148      0     53       O  
ATOM    536  CB  ARG A 109     -17.721  -0.794 -32.249  1.00 17.82           C  
ANISOU  536  CB  ARG A 109     2225   2314   2233   -160     16     53       C  
ATOM    537  CG  ARG A 109     -16.630  -1.492 -33.070  1.00 26.10           C  
ANISOU  537  CG  ARG A 109     3289   3348   3281   -161     14     48       C  
ATOM    538  CD  ARG A 109     -16.738  -2.985 -32.907  1.00 32.63           C  
ANISOU  538  CD  ARG A 109     4130   4162   4107   -176     21     45       C  
ATOM    539  NE  ARG A 109     -15.764  -3.625 -33.792  1.00 42.94           N  
ANISOU  539  NE  ARG A 109     5451   5455   5409   -175     20     41       N  
ATOM    540  CZ  ARG A 109     -15.488  -4.926 -33.782  1.00 32.47           C  
ANISOU  540  CZ  ARG A 109     4145   4113   4081   -183     27     38       C  
ATOM    541  NH1 ARG A 109     -16.124  -5.757 -32.940  1.00 36.02           N  
ANISOU  541  NH1 ARG A 109     4600   4555   4530   -196     37     39       N  
ATOM    542  NH2 ARG A 109     -14.593  -5.409 -34.652  1.00 29.23           N  
ANISOU  542  NH2 ARG A 109     3747   3692   3665   -179     26     35       N  
ATOM    543  N   CYS A 110     -16.515   1.686 -34.130  1.00 15.86           N  
ANISOU  543  N   CYS A 110     1967   2076   1982   -131     -1     54       N  
ATOM    544  CA  CYS A 110     -16.558   2.077 -35.518  1.00 16.80           C  
ANISOU  544  CA  CYS A 110     2082   2203   2098   -130     -7     51       C  
ATOM    545  C   CYS A 110     -15.198   2.160 -36.121  1.00 16.78           C  
ANISOU  545  C   CYS A 110     2090   2189   2097   -123     -9     50       C  
ATOM    546  O   CYS A 110     -14.158   2.193 -35.424  1.00 18.25           O  
ANISOU  546  O   CYS A 110     2285   2364   2286   -116     -6     52       O  
ATOM    547  CB  CYS A 110     -17.277   3.426 -35.642  1.00 23.03           C  
ANISOU  547  CB  CYS A 110     2857   3008   2884   -118     -9     55       C  
ATOM    548  SG  CYS A 110     -16.452   4.688 -34.641  1.00 27.38           S  
ANISOU  548  SG  CYS A 110     3415   3550   3438   -101     -6     61       S  
ATOM    549  N   ASP A 111     -15.169   2.190 -37.452  1.00 15.93           N  
ANISOU  549  N   ASP A 111     1981   2086   1985   -123    -13     47       N  
ATOM    550  CA  ASP A 111     -13.867   2.372 -38.148  1.00 18.07           C  
ANISOU  550  CA  ASP A 111     2261   2349   2257   -115    -14     47       C  
ATOM    551  C   ASP A 111     -13.534   3.846 -38.167  1.00 21.26           C  
ANISOU  551  C   ASP A 111     2661   2755   2661   -101    -15     52       C  
ATOM    552  O   ASP A 111     -14.431   4.733 -38.368  1.00 23.67           O  
ANISOU  552  O   ASP A 111     2957   3073   2964    -96    -16     54       O  
ATOM    553  CB  ASP A 111     -13.911   1.834 -39.582  1.00 19.22           C  
ANISOU  553  CB  ASP A 111     2409   2497   2397   -119    -18     42       C  
ATOM    554  CG  ASP A 111     -13.916   0.303 -39.663  1.00 26.76           C  
ANISOU  554  CG  ASP A 111     3374   3443   3350   -132    -16     36       C  
ATOM    555  OD1 ASP A 111     -13.810  -0.422 -38.641  1.00 31.56           O  
ANISOU  555  OD1 ASP A 111     3990   4042   3961   -138    -11     37       O  
ATOM    556  OD2 ASP A 111     -14.063  -0.213 -40.801  1.00 34.77           O  
ANISOU  556  OD2 ASP A 111     4392   4460   4360   -137    -20     30       O  
ATOM    557  N   VAL A 112     -12.247   4.154 -37.965  1.00 14.49           N  
ANISOU  557  N   VAL A 112     1811   1888   1806    -95    -13     54       N  
ATOM    558  CA  VAL A 112     -11.853   5.584 -38.005  1.00 16.50           C  
ANISOU  558  CA  VAL A 112     2064   2143   2061    -85    -12     58       C  
ATOM    559  C   VAL A 112     -10.448   5.675 -38.549  1.00 17.49           C  
ANISOU  559  C   VAL A 112     2195   2261   2188    -82    -11     59       C  
ATOM    560  O   VAL A 112      -9.771   4.688 -38.595  1.00 20.88           O  
ANISOU  560  O   VAL A 112     2630   2686   2618    -84    -11     57       O  
ATOM    561  CB  VAL A 112     -11.834   6.247 -36.584  1.00 18.77           C  
ANISOU  561  CB  VAL A 112     2353   2428   2353    -82    -10     61       C  
ATOM    562  CG1 VAL A 112     -13.213   6.283 -35.896  1.00 26.92           C  
ANISOU  562  CG1 VAL A 112     3378   3468   3383    -83     -9     62       C  
ATOM    563  CG2 VAL A 112     -10.842   5.581 -35.649  1.00 19.23           C  
ANISOU  563  CG2 VAL A 112     2417   2477   2414    -85     -8     61       C  
ATOM    564  N   GLU A 113      -9.976   6.864 -38.945  1.00 19.69           N  
ANISOU  564  N   GLU A 113     2475   2540   2467    -75    -10     62       N  
ATOM    565  CA  GLU A 113      -8.549   7.005 -39.238  1.00 17.28           C  
ANISOU  565  CA  GLU A 113     2173   2228   2163    -74     -8     64       C  
ATOM    566  C   GLU A 113      -7.920   7.812 -38.168  1.00 18.25           C  
ANISOU  566  C   GLU A 113     2298   2347   2291    -74     -6     65       C  
ATOM    567  O   GLU A 113      -8.564   8.698 -37.615  1.00 21.38           O  
ANISOU  567  O   GLU A 113     2694   2743   2687    -72     -5     66       O  
ATOM    568  CB  GLU A 113      -8.330   7.763 -40.538  1.00 18.93           C  
ANISOU  568  CB  GLU A 113     2384   2439   2370    -68     -7     66       C  
ATOM    569  CG  GLU A 113      -8.732   6.984 -41.733  1.00 24.95           C  
ANISOU  569  CG  GLU A 113     3145   3205   3127    -67     -9     64       C  
ATOM    570  CD  GLU A 113      -8.592   7.855 -42.957  1.00 22.54           C  
ANISOU  570  CD  GLU A 113     2842   2903   2819    -59     -7     67       C  
ATOM    571  OE1 GLU A 113      -9.137   9.008 -43.024  1.00 43.32           O  
ANISOU  571  OE1 GLU A 113     5474   5537   5449    -53     -5     70       O  
ATOM    572  OE2 GLU A 113      -7.991   7.364 -43.882  1.00 31.05           O  
ANISOU  572  OE2 GLU A 113     3923   3981   3895    -57     -7     67       O  
ATOM    573  N   ILE A 114      -6.641   7.519 -37.882  1.00 13.05           N  
ANISOU  573  N   ILE A 114     1640   1686   1634    -76     -6     65       N  
ATOM    574  CA  ILE A 114      -5.905   8.273 -36.902  1.00 11.88           C  
ANISOU  574  CA  ILE A 114     1491   1535   1488    -78     -5     65       C  
ATOM    575  C   ILE A 114      -4.478   8.564 -37.353  1.00 12.39           C  
ANISOU  575  C   ILE A 114     1554   1600   1553    -79     -3     66       C  
ATOM    576  O   ILE A 114      -3.915   7.849 -38.201  1.00 11.81           O  
ANISOU  576  O   ILE A 114     1480   1530   1479    -77     -2     68       O  
ATOM    577  CB  ILE A 114      -5.824   7.595 -35.527  1.00 12.19           C  
ANISOU  577  CB  ILE A 114     1530   1574   1527    -79     -7     63       C  
ATOM    578  CG1 ILE A 114      -5.085   6.258 -35.627  1.00 10.13           C  
ANISOU  578  CG1 ILE A 114     1269   1315   1265    -77     -7     63       C  
ATOM    579  CG2 ILE A 114      -7.245   7.463 -34.943  1.00 16.70           C  
ANISOU  579  CG2 ILE A 114     2102   2145   2098    -78     -7     63       C  
ATOM    580  CD1 ILE A 114      -4.876   5.501 -34.280  1.00 13.48           C  
ANISOU  580  CD1 ILE A 114     1695   1740   1688    -76     -7     62       C  
ATOM    581  N   LEU A 115      -3.883   9.630 -36.776  1.00 12.88           N  
ANISOU  581  N   LEU A 115     1616   1660   1617    -84     -2     66       N  
ATOM    582  CA  LEU A 115      -2.436   9.928 -36.948  1.00 13.66           C  
ANISOU  582  CA  LEU A 115     1710   1763   1717    -89      0     67       C  
ATOM    583  C   LEU A 115      -1.752   8.998 -35.950  1.00 15.89           C  
ANISOU  583  C   LEU A 115     1987   2052   1999    -88     -4     65       C  
ATOM    584  O   LEU A 115      -1.576   9.339 -34.776  1.00 16.39           O  
ANISOU  584  O   LEU A 115     2050   2116   2062    -92     -7     61       O  
ATOM    585  CB  LEU A 115      -2.158  11.384 -36.647  1.00 12.25           C  
ANISOU  585  CB  LEU A 115     1535   1579   1540    -97      2     66       C  
ATOM    586  CG  LEU A 115      -2.681  12.322 -37.758  1.00 15.42           C  
ANISOU  586  CG  LEU A 115     1944   1974   1942    -95      8     69       C  
ATOM    587  CD1 LEU A 115      -2.769  13.737 -37.220  1.00 15.58           C  
ANISOU  587  CD1 LEU A 115     1973   1984   1962   -102     12     68       C  
ATOM    588  CD2 LEU A 115      -1.829  12.298 -39.027  1.00 18.29           C  
ANISOU  588  CD2 LEU A 115     2304   2340   2305    -95     13     73       C  
ATOM    589  N   GLY A 116      -1.459   7.796 -36.401  1.00 11.84           N  
ANISOU  589  N   GLY A 116     1472   1543   1483    -82     -4     66       N  
ATOM    590  CA  GLY A 116      -1.026   6.777 -35.510  1.00 13.30           C  
ANISOU  590  CA  GLY A 116     1656   1734   1665    -77     -6     65       C  
ATOM    591  C   GLY A 116       0.119   5.948 -35.880  1.00 12.36           C  
ANISOU  591  C   GLY A 116     1532   1623   1542    -71     -5     68       C  
ATOM    592  O   GLY A 116       0.381   4.954 -35.202  1.00 14.42           O  
ANISOU  592  O   GLY A 116     1794   1888   1799    -63     -6     68       O  
ATOM    593  N   LYS A 117       0.812   6.330 -36.938  1.00 11.20           N  
ANISOU  593  N   LYS A 117     1380   1479   1395    -72     -2     71       N  
ATOM    594  CA  LYS A 117       2.054   5.612 -37.258  1.00 11.89           C  
ANISOU  594  CA  LYS A 117     1462   1578   1478    -64      0     74       C  
ATOM    595  C   LYS A 117       3.190   6.628 -37.500  1.00 13.27           C  
ANISOU  595  C   LYS A 117     1625   1764   1655    -72      1     76       C  
ATOM    596  O   LYS A 117       2.932   7.796 -37.820  1.00 11.29           O  
ANISOU  596  O   LYS A 117     1374   1506   1408    -83      3     75       O  
ATOM    597  CB  LYS A 117       1.763   4.791 -38.531  1.00 13.46           C  
ANISOU  597  CB  LYS A 117     1669   1773   1674    -56      3     77       C  
ATOM    598  CG  LYS A 117       2.957   4.135 -39.121  1.00 20.38           C  
ANISOU  598  CG  LYS A 117     2541   2659   2544    -45      7     82       C  
ATOM    599  CD  LYS A 117       2.430   3.008 -40.017  1.00 30.49           C  
ANISOU  599  CD  LYS A 117     3835   3931   3820    -36      9     83       C  
ATOM    600  CE  LYS A 117       3.544   2.017 -40.325  1.00 36.91           C  
ANISOU  600  CE  LYS A 117     4648   4753   4623    -20     13     88       C  
ATOM    601  NZ  LYS A 117       4.206   2.476 -41.576  1.00 50.14           N  
ANISOU  601  NZ  LYS A 117     6319   6434   6299    -18     17     93       N  
ATOM    602  N   SER A 118       4.433   6.183 -37.313  1.00 12.68           N  
ANISOU  602  N   SER A 118     1539   1705   1575    -67      1     78       N  
ATOM    603  CA  SER A 118       5.619   7.005 -37.647  1.00 15.61           C  
ANISOU  603  CA  SER A 118     1896   2089   1947    -75      4     80       C  
ATOM    604  C   SER A 118       5.593   8.289 -36.886  1.00 12.70           C  
ANISOU  604  C   SER A 118     1523   1718   1583    -93      1     75       C  
ATOM    605  O   SER A 118       5.815   9.397 -37.419  1.00 13.62           O  
ANISOU  605  O   SER A 118     1638   1831   1704   -106      5     75       O  
ATOM    606  CB  SER A 118       5.675   7.270 -39.145  1.00 17.36           C  
ANISOU  606  CB  SER A 118     2120   2305   2170    -75     10     85       C  
ATOM    607  OG  SER A 118       5.896   6.058 -39.896  1.00 25.45           O  
ANISOU  607  OG  SER A 118     3148   3333   3188    -58     13     90       O  
ATOM    608  N   GLY A 119       5.306   8.181 -35.616  1.00 14.48           N  
ANISOU  608  N   GLY A 119     1750   1944   1808    -94     -5     70       N  
ATOM    609  CA  GLY A 119       5.409   9.347 -34.704  1.00 14.92           C  
ANISOU  609  CA  GLY A 119     1803   1999   1866   -110     -8     63       C  
ATOM    610  C   GLY A 119       4.442  10.449 -35.058  1.00 11.79           C  
ANISOU  610  C   GLY A 119     1419   1583   1476   -120     -5     61       C  
ATOM    611  O   GLY A 119       4.714  11.590 -34.833  1.00 14.79           O  
ANISOU  611  O   GLY A 119     1799   1961   1858   -136     -4     58       O  
ATOM    612  N   GLY A 120       3.264  10.061 -35.561  1.00 11.12           N  
ANISOU  612  N   GLY A 120     1347   1485   1393   -111     -4     64       N  
ATOM    613  CA  GLY A 120       2.185  10.971 -35.899  1.00 10.81           C  
ANISOU  613  CA  GLY A 120     1321   1430   1358   -115      0     63       C  
ATOM    614  C   GLY A 120       2.266  11.527 -37.318  1.00 11.18           C  
ANISOU  614  C   GLY A 120     1371   1472   1407   -117      7     68       C  
ATOM    615  O   GLY A 120       1.427  12.328 -37.691  1.00 13.77           O  
ANISOU  615  O   GLY A 120     1709   1786   1736   -118     10     69       O  
ATOM    616  N   ARG A 121       3.192  11.019 -38.112  1.00 10.45           N  
ANISOU  616  N   ARG A 121     1268   1389   1312   -114      9     72       N  
ATOM    617  CA  ARG A 121       3.317  11.442 -39.514  1.00 12.49           C  
ANISOU  617  CA  ARG A 121     1531   1644   1573   -113     17     78       C  
ATOM    618  C   ARG A 121       2.366  10.750 -40.473  1.00 13.39           C  
ANISOU  618  C   ARG A 121     1653   1751   1684    -99     18     81       C  
ATOM    619  O   ARG A 121       2.057  11.305 -41.526  1.00 14.96           O  
ANISOU  619  O   ARG A 121     1858   1944   1883    -97     24     85       O  
ATOM    620  CB  ARG A 121       4.755  11.207 -40.016  1.00 11.40           C  
ANISOU  620  CB  ARG A 121     1378   1520   1432   -115     21     82       C  
ATOM    621  CG  ARG A 121       5.767  12.097 -39.304  1.00  9.84           C  
ANISOU  621  CG  ARG A 121     1171   1332   1237   -133     21     79       C  
ATOM    622  CD  ARG A 121       7.183  11.589 -39.595  1.00 11.08           C  
ANISOU  622  CD  ARG A 121     1309   1510   1391   -132     23     83       C  
ATOM    623  NE  ARG A 121       8.181  12.473 -38.931  1.00 15.66           N  
ANISOU  623  NE  ARG A 121     1877   2101   1973   -153     22     79       N  
ATOM    624  CZ  ARG A 121       8.462  12.396 -37.642  1.00 15.77           C  
ANISOU  624  CZ  ARG A 121     1883   2125   1985   -158     14     72       C  
ATOM    625  NH1 ARG A 121       7.861  11.462 -36.863  1.00 16.52           N  
ANISOU  625  NH1 ARG A 121     1982   2220   2076   -144      6     69       N  
ATOM    626  NH2 ARG A 121       9.374  13.211 -37.097  1.00 19.32           N  
ANISOU  626  NH2 ARG A 121     2320   2586   2434   -179     13     67       N  
ATOM    627  N   GLU A 122       1.931   9.523 -40.140  1.00 10.37           N  
ANISOU  627  N   GLU A 122     1271   1371   1298    -89     13     80       N  
ATOM    628  CA  GLU A 122       1.180   8.680 -41.037  1.00 10.17           C  
ANISOU  628  CA  GLU A 122     1253   1342   1270    -78     13     81       C  
ATOM    629  C   GLU A 122      -0.141   8.311 -40.453  1.00 10.89           C  
ANISOU  629  C   GLU A 122     1351   1426   1361    -76      8     77       C  
ATOM    630  O   GLU A 122      -0.239   7.955 -39.245  1.00 12.93           O  
ANISOU  630  O   GLU A 122     1608   1686   1620    -78      4     74       O  
ATOM    631  CB  GLU A 122       2.053   7.429 -41.304  1.00 12.64           C  
ANISOU  631  CB  GLU A 122     1561   1664   1577    -68     13     84       C  
ATOM    632  CG  GLU A 122       1.617   6.636 -42.524  1.00 20.57           C  
ANISOU  632  CG  GLU A 122     2573   2664   2577    -58     15     86       C  
ATOM    633  CD  GLU A 122       2.601   5.480 -42.827  1.00 40.09           C  
ANISOU  633  CD  GLU A 122     5044   5145   5043    -47     17     89       C  
ATOM    634  OE1 GLU A 122       3.678   5.388 -42.145  1.00 38.12           O  
ANISOU  634  OE1 GLU A 122     4784   4907   4792    -46     17     91       O  
ATOM    635  OE2 GLU A 122       2.263   4.661 -43.728  1.00 34.72           O  
ANISOU  635  OE2 GLU A 122     4372   4461   4357    -37     18     90       O  
ATOM    636  N   VAL A 123      -1.144   8.328 -41.350  1.00 11.35           N  
ANISOU  636  N   VAL A 123     1416   1479   1418    -72      9     78       N  
ATOM    637  CA  VAL A 123      -2.532   7.868 -41.025  1.00 12.27           C  
ANISOU  637  CA  VAL A 123     1537   1591   1533    -70      4     74       C  
ATOM    638  C   VAL A 123      -2.645   6.356 -41.199  1.00 13.83           C  
ANISOU  638  C   VAL A 123     1737   1790   1726    -65      2     73       C  
ATOM    639  O   VAL A 123      -2.168   5.766 -42.178  1.00 15.88           O  
ANISOU  639  O   VAL A 123     2000   2052   1983    -59      4     75       O  
ATOM    640  CB  VAL A 123      -3.527   8.622 -41.907  1.00 14.35           C  
ANISOU  640  CB  VAL A 123     1805   1853   1796    -67      6     75       C  
ATOM    641  CG1 VAL A 123      -4.937   7.960 -41.790  1.00 22.32           C  
ANISOU  641  CG1 VAL A 123     2817   2863   2803    -66      1     72       C  
ATOM    642  CG2 VAL A 123      -3.567  10.062 -41.446  1.00 14.92           C  
ANISOU  642  CG2 VAL A 123     1878   1919   1870    -72      9     77       C  
ATOM    643  N   ILE A 124      -3.272   5.740 -40.213  1.00 12.57           N  
ANISOU  643  N   ILE A 124     1579   1629   1567    -67     -1     69       N  
ATOM    644  CA  ILE A 124      -3.743   4.369 -40.258  1.00 14.01           C  
ANISOU  644  CA  ILE A 124     1768   1809   1746    -65     -2     67       C  
ATOM    645  C   ILE A 124      -5.236   4.325 -39.985  1.00 12.42           C  
ANISOU  645  C   ILE A 124     1567   1605   1545    -70     -5     64       C  
ATOM    646  O   ILE A 124      -5.797   5.149 -39.288  1.00 14.58           O  
ANISOU  646  O   ILE A 124     1838   1880   1823    -73     -6     64       O  
ATOM    647  CB  ILE A 124      -2.952   3.484 -39.292  1.00 14.44           C  
ANISOU  647  CB  ILE A 124     1824   1865   1799    -62     -1     67       C  
ATOM    648  CG1 ILE A 124      -2.958   4.072 -37.869  1.00 13.12           C  
ANISOU  648  CG1 ILE A 124     1652   1698   1636    -66     -3     67       C  
ATOM    649  CG2 ILE A 124      -1.530   3.336 -39.863  1.00 16.03           C  
ANISOU  649  CG2 ILE A 124     2022   2071   1997    -55      2     71       C  
ATOM    650  CD1 ILE A 124      -2.441   3.125 -36.791  1.00 15.06           C  
ANISOU  650  CD1 ILE A 124     1900   1945   1878    -61     -2     67       C  
ATOM    651  N   ALA A 125      -5.837   3.293 -40.572  1.00 13.76           N  
ANISOU  651  N   ALA A 125     1744   1774   1712    -71     -6     61       N  
ATOM    652  CA  ALA A 125      -7.220   2.929 -40.320  1.00 13.85           C  
ANISOU  652  CA  ALA A 125     1755   1785   1722    -78     -8     57       C  
ATOM    653  C   ALA A 125      -7.252   2.060 -39.074  1.00 12.18           C  
ANISOU  653  C   ALA A 125     1548   1569   1512    -81     -6     56       C  
ATOM    654  O   ALA A 125      -6.450   1.192 -38.892  1.00 13.24           O  
ANISOU  654  O   ALA A 125     1689   1698   1643    -78     -4     56       O  
ATOM    655  CB  ALA A 125      -7.790   2.182 -41.513  1.00 15.67           C  
ANISOU  655  CB  ALA A 125     1990   2016   1947    -80    -10     53       C  
ATOM    656  N   VAL A 126      -8.225   2.335 -38.191  1.00 13.93           N  
ANISOU  656  N   VAL A 126     1765   1793   1736    -86     -7     55       N  
ATOM    657  CA  VAL A 126      -8.351   1.641 -36.901  1.00 12.93           C  
ANISOU  657  CA  VAL A 126     1642   1661   1610    -89     -4     55       C  
ATOM    658  C   VAL A 126      -9.818   1.224 -36.649  1.00 12.93           C  
ANISOU  658  C   VAL A 126     1640   1662   1610    -99     -4     52       C  
ATOM    659  O   VAL A 126     -10.763   1.970 -36.873  1.00 13.09           O  
ANISOU  659  O   VAL A 126     1653   1691   1632   -101     -7     52       O  
ATOM    660  CB  VAL A 126      -7.825   2.585 -35.787  1.00 14.83           C  
ANISOU  660  CB  VAL A 126     1878   1903   1854    -84     -5     58       C  
ATOM    661  CG1 VAL A 126      -8.204   2.146 -34.421  1.00 19.71           C  
ANISOU  661  CG1 VAL A 126     2498   2518   2473    -85     -2     58       C  
ATOM    662  CG2 VAL A 126      -6.293   2.678 -35.874  1.00 15.48           C  
ANISOU  662  CG2 VAL A 126     1961   1985   1935    -77     -4     60       C  
ATOM    663  N   ASP A 127      -9.961   0.000 -36.157  1.00 13.18           N  
ANISOU  663  N   ASP A 127     1682   1687   1640   -104      0     51       N  
ATOM    664  CA  ASP A 127     -11.200  -0.541 -35.634  1.00 12.35           C  
ANISOU  664  CA  ASP A 127     1575   1581   1535   -115      2     49       C  
ATOM    665  C   ASP A 127     -11.210  -0.031 -34.175  1.00 14.53           C  
ANISOU  665  C   ASP A 127     1848   1858   1814   -110      4     53       C  
ATOM    666  O   ASP A 127     -10.447  -0.556 -33.370  1.00 14.04           O  
ANISOU  666  O   ASP A 127     1795   1789   1751   -104      8     55       O  
ATOM    667  CB  ASP A 127     -11.151  -2.074 -35.694  1.00 13.65           C  
ANISOU  667  CB  ASP A 127     1756   1734   1696   -122      7     46       C  
ATOM    668  CG  ASP A 127     -12.354  -2.741 -35.041  1.00 21.66           C  
ANISOU  668  CG  ASP A 127     2771   2748   2711   -136     12     44       C  
ATOM    669  OD1 ASP A 127     -13.246  -2.007 -34.566  1.00 25.00           O  
ANISOU  669  OD1 ASP A 127     3180   3181   3137   -139     10     46       O  
ATOM    670  OD2 ASP A 127     -12.443  -4.015 -35.068  1.00 28.99           O  
ANISOU  670  OD2 ASP A 127     3715   3665   3636   -144     18     41       O  
ATOM    671  N   PHE A 128     -12.071   0.959 -33.888  1.00 13.09           N  
ANISOU  671  N   PHE A 128     1654   1685   1634   -110      2     54       N  
ATOM    672  CA  PHE A 128     -12.025   1.678 -32.606  1.00 11.98           C  
ANISOU  672  CA  PHE A 128     1511   1545   1496   -103      3     58       C  
ATOM    673  C   PHE A 128     -13.239   1.349 -31.730  1.00 12.82           C  
ANISOU  673  C   PHE A 128     1615   1655   1603   -109      8     59       C  
ATOM    674  O   PHE A 128     -14.345   1.282 -32.235  1.00 15.46           O  
ANISOU  674  O   PHE A 128     1940   1997   1936   -118      7     58       O  
ATOM    675  CB  PHE A 128     -11.990   3.177 -32.918  1.00 11.54           C  
ANISOU  675  CB  PHE A 128     1447   1496   1441    -96     -1     60       C  
ATOM    676  CG  PHE A 128     -12.131   4.046 -31.715  1.00 10.78           C  
ANISOU  676  CG  PHE A 128     1349   1401   1345    -90      0     63       C  
ATOM    677  CD1 PHE A 128     -11.051   4.164 -30.835  1.00 12.07           C  
ANISOU  677  CD1 PHE A 128     1519   1559   1509    -84      0     63       C  
ATOM    678  CD2 PHE A 128     -13.304   4.769 -31.453  1.00 12.41           C  
ANISOU  678  CD2 PHE A 128     1549   1616   1551    -88      1     65       C  
ATOM    679  CE1 PHE A 128     -11.154   4.975 -29.688  1.00 12.99           C  
ANISOU  679  CE1 PHE A 128     1635   1675   1625    -78      1     65       C  
ATOM    680  CE2 PHE A 128     -13.427   5.578 -30.292  1.00 11.30           C  
ANISOU  680  CE2 PHE A 128     1410   1475   1410    -81      2     68       C  
ATOM    681  CZ  PHE A 128     -12.335   5.689 -29.401  1.00 11.80           C  
ANISOU  681  CZ  PHE A 128     1480   1529   1473    -77      2     67       C  
ATOM    682  N   SER A 129     -13.040   1.226 -30.429  1.00 10.89           N  
ANISOU  682  N   SER A 129     1374   1405   1358   -104     12     62       N  
ATOM    683  CA  SER A 129     -14.147   1.004 -29.577  1.00 11.51           C  
ANISOU  683  CA  SER A 129     1450   1487   1437   -109     17     65       C  
ATOM    684  C   SER A 129     -13.956   1.772 -28.248  1.00 11.83           C  
ANISOU  684  C   SER A 129     1491   1528   1477    -97     18     68       C  
ATOM    685  O   SER A 129     -12.825   2.058 -27.831  1.00 12.38           O  
ANISOU  685  O   SER A 129     1566   1592   1545    -88     16     68       O  
ATOM    686  CB  SER A 129     -14.308  -0.492 -29.308  1.00 16.67           C  
ANISOU  686  CB  SER A 129     2113   2131   2089   -118     24     64       C  
ATOM    687  OG  SER A 129     -13.146  -1.114 -28.729  1.00 21.06           O  
ANISOU  687  OG  SER A 129     2683   2675   2642   -110     27     65       O  
ATOM    688  N   LEU A 130     -15.062   2.101 -27.656  1.00 11.57           N  
ANISOU  688  N   LEU A 130     1451   1502   1444    -98     21     72       N  
ATOM    689  CA  LEU A 130     -15.088   2.681 -26.319  1.00 11.15           C  
ANISOU  689  CA  LEU A 130     1400   1449   1389    -87     23     75       C  
ATOM    690  C   LEU A 130     -16.034   1.865 -25.446  1.00 11.19           C  
ANISOU  690  C   LEU A 130     1405   1453   1392    -92     32     79       C  
ATOM    691  O   LEU A 130     -17.210   1.671 -25.812  1.00 13.74           O  
ANISOU  691  O   LEU A 130     1719   1786   1717   -101     35     80       O  
ATOM    692  CB  LEU A 130     -15.555   4.162 -26.253  1.00 12.37           C  
ANISOU  692  CB  LEU A 130     1547   1611   1541    -78     20     77       C  
ATOM    693  CG  LEU A 130     -14.517   5.153 -26.743  1.00 14.07           C  
ANISOU  693  CG  LEU A 130     1766   1823   1757    -72     14     74       C  
ATOM    694  CD1 LEU A 130     -15.259   6.403 -27.250  1.00 13.93           C  
ANISOU  694  CD1 LEU A 130     1742   1814   1738    -67     12     76       C  
ATOM    695  CD2 LEU A 130     -13.542   5.517 -25.613  1.00 17.04           C  
ANISOU  695  CD2 LEU A 130     2151   2192   2131    -64     13     74       C  
ATOM    696  N   LEU A 131     -15.515   1.411 -24.303  1.00 11.31           N  
ANISOU  696  N   LEU A 131     1431   1461   1406    -85     37     81       N  
ATOM    697  CA  LEU A 131     -16.323   0.631 -23.356  1.00 13.30           C  
ANISOU  697  CA  LEU A 131     1685   1711   1657    -88     47     86       C  
ATOM    698  C   LEU A 131     -16.588   1.487 -22.119  1.00 13.03           C  
ANISOU  698  C   LEU A 131     1651   1680   1619    -74     49     90       C  
ATOM    699  O   LEU A 131     -15.665   1.834 -21.410  1.00 15.16           O  
ANISOU  699  O   LEU A 131     1929   1945   1886    -62     46     89       O  
ATOM    700  CB  LEU A 131     -15.620  -0.624 -22.882  1.00 14.30           C  
ANISOU  700  CB  LEU A 131     1828   1824   1782    -88     54     86       C  
ATOM    701  CG  LEU A 131     -15.130  -1.685 -23.904  1.00 15.13           C  
ANISOU  701  CG  LEU A 131     1941   1921   1888    -99     54     82       C  
ATOM    702  CD1 LEU A 131     -14.642  -2.893 -23.093  1.00 16.01           C  
ANISOU  702  CD1 LEU A 131     2071   2018   1995    -94     65     85       C  
ATOM    703  CD2 LEU A 131     -16.228  -2.070 -24.917  1.00 23.42           C  
ANISOU  703  CD2 LEU A 131     2982   2975   2941   -118     55     79       C  
ATOM    704  N   PRO A 132     -17.855   1.773 -21.833  1.00 14.16           N  
ANISOU  704  N   PRO A 132     1784   1834   1763    -76     53     94       N  
ATOM    705  CA  PRO A 132     -18.123   2.471 -20.573  1.00 13.73           C  
ANISOU  705  CA  PRO A 132     1732   1782   1703    -61     57     99       C  
ATOM    706  C   PRO A 132     -17.930   1.520 -19.417  1.00 14.19           C  
ANISOU  706  C   PRO A 132     1801   1830   1759    -58     66    103       C  
ATOM    707  O   PRO A 132     -18.468   0.407 -19.461  1.00 18.82           O  
ANISOU  707  O   PRO A 132     2389   2415   2348    -70     75    105       O  
ATOM    708  CB  PRO A 132     -19.589   2.864 -20.696  1.00 17.94           C  
ANISOU  708  CB  PRO A 132     2249   2330   2236    -64     61    104       C  
ATOM    709  CG  PRO A 132     -19.947   2.712 -22.145  1.00 21.09           C  
ANISOU  709  CG  PRO A 132     2638   2737   2639    -79     56    100       C  
ATOM    710  CD  PRO A 132     -19.082   1.553 -22.631  1.00 16.47           C  
ANISOU  710  CD  PRO A 132     2062   2138   2057    -90     56     95       C  
ATOM    711  N   ILE A 133     -17.287   1.983 -18.356  1.00 13.43           N  
ANISOU  711  N   ILE A 133     1715   1730   1658    -42     65    104       N  
ATOM    712  CA  ILE A 133     -17.047   1.148 -17.194  1.00 15.55           C  
ANISOU  712  CA  ILE A 133     1996   1991   1922    -35     73    107       C  
ATOM    713  C   ILE A 133     -17.840   1.755 -16.007  1.00 17.72           C  
ANISOU  713  C   ILE A 133     2270   2272   2192    -22     79    114       C  
ATOM    714  O   ILE A 133     -17.577   2.872 -15.595  1.00 15.97           O  
ANISOU  714  O   ILE A 133     2050   2053   1966    -10     73    112       O  
ATOM    715  CB  ILE A 133     -15.556   1.157 -16.853  1.00 14.89           C  
ANISOU  715  CB  ILE A 133     1923   1900   1834    -23     67    103       C  
ATOM    716  CG1 ILE A 133     -14.732   0.549 -18.051  1.00 20.15           C  
ANISOU  716  CG1 ILE A 133     2590   2561   2503    -34     62     98       C  
ATOM    717  CG2 ILE A 133     -15.297   0.321 -15.580  1.00 17.57           C  
ANISOU  717  CG2 ILE A 133     2276   2232   2166    -12     76    107       C  
ATOM    718  CD1 ILE A 133     -13.239   0.722 -17.898  1.00 18.99           C  
ANISOU  718  CD1 ILE A 133     2450   2413   2353    -23     54     93       C  
ATOM    719  N  ACYS A 134     -18.802   0.997 -15.483  0.50 18.56           N  
ANISOU  719  N  ACYS A 134     2375   2378   2297    -27     92    121       N  
ATOM    720  N  BCYS A 134     -18.765   0.952 -15.476  0.50 18.63           N  
ANISOU  720  N  BCYS A 134     2384   2387   2306    -27     92    121       N  
ATOM    721  CA ACYS A 134     -19.609   1.415 -14.349  0.50 14.89           C  
ANISOU  721  CA ACYS A 134     1910   1919   1827    -14    100    128       C  
ATOM    722  CA BCYS A 134     -19.624   1.281 -14.349  0.50 13.22           C  
ANISOU  722  CA BCYS A 134     1699   1708   1617    -16    101    128       C  
ATOM    723  C  ACYS A 134     -19.159   0.798 -13.047  0.50 16.69           C  
ANISOU  723  C  ACYS A 134     2154   2138   2049     -1    108    132       C  
ATOM    724  C  BCYS A 134     -19.086   0.793 -13.023  0.50 15.72           C  
ANISOU  724  C  BCYS A 134     2032   2015   1926     -1    108    132       C  
ATOM    725  O  ACYS A 134     -18.536  -0.277 -13.029  0.50 18.97           O  
ANISOU  725  O  ACYS A 134     2453   2416   2338     -5    112    131       O  
ATOM    726  O  BCYS A 134     -18.336  -0.196 -12.964  0.50 17.52           O  
ANISOU  726  O  BCYS A 134     2272   2232   2154     -2    111    130       O  
ATOM    727  CB ACYS A 134     -21.083   1.095 -14.575  0.50 18.07           C  
ANISOU  727  CB ACYS A 134     2299   2334   2234    -27    110    135       C  
ATOM    728  CB BCYS A 134     -21.013   0.685 -14.548  0.50 17.49           C  
ANISOU  728  CB BCYS A 134     2227   2257   2161    -30    113    135       C  
ATOM    729  SG ACYS A 134     -21.368  -0.643 -14.822  0.50 24.74           S  
ANISOU  729  SG ACYS A 134     3147   3170   3084    -49    123    137       S  
ATOM    730  SG BCYS A 134     -21.852   1.294 -16.014  0.50 30.32           S  
ANISOU  730  SG BCYS A 134     3830   3898   3792    -45    105    132       S  
ATOM    731  N   ASN A 135     -19.434   1.520 -11.965  1.00 14.05           N  
ANISOU  731  N   ASN A 135     1823   1807   1707     16    110    136       N  
ATOM    732  CA  ASN A 135     -19.275   0.969 -10.634  1.00 17.56           C  
ANISOU  732  CA  ASN A 135     2281   2246   2144     30    120    141       C  
ATOM    733  C   ASN A 135     -20.570   0.130 -10.265  1.00 18.54           C  
ANISOU  733  C   ASN A 135     2401   2372   2270     22    138    152       C  
ATOM    734  O   ASN A 135     -21.433  -0.136 -11.106  1.00 19.80           O  
ANISOU  734  O   ASN A 135     2547   2538   2437      3    142    154       O  
ATOM    735  CB  ASN A 135     -18.962   2.094  -9.668  1.00 18.21           C  
ANISOU  735  CB  ASN A 135     2371   2332   2218     52    113    140       C  
ATOM    736  CG  ASN A 135     -20.097   3.069  -9.525  1.00 18.89           C  
ANISOU  736  CG  ASN A 135     2447   2428   2301     57    116    145       C  
ATOM    737  OD1 ASN A 135     -21.229   2.761  -9.907  1.00 17.69           O  
ANISOU  737  OD1 ASN A 135     2282   2284   2154     46    125    152       O  
ATOM    738  ND2 ASN A 135     -19.804   4.230  -8.991  1.00 21.29           N  
ANISOU  738  ND2 ASN A 135     2757   2733   2598     73    108    142       N  
ATOM    739  N   GLU A 136     -20.617  -0.406  -9.030  1.00 21.01           N  
ANISOU  739  N   GLU A 136     2727   2679   2575     35    150    159       N  
ATOM    740  CA  GLU A 136     -21.722  -1.313  -8.680  1.00 22.08           C  
ANISOU  740  CA  GLU A 136     2861   2816   2714     25    169    170       C  
ATOM    741  C   GLU A 136     -23.050  -0.552  -8.652  1.00 24.41           C  
ANISOU  741  C   GLU A 136     3138   3128   3010     24    173    176       C  
ATOM    742  O   GLU A 136     -24.084  -1.147  -8.947  1.00 30.36           O  
ANISOU  742  O   GLU A 136     3879   3888   3769      6    185    181       O  
ATOM    743  CB  GLU A 136     -21.527  -2.069  -7.368  1.00 26.09           C  
ANISOU  743  CB  GLU A 136     3388   3313   3213     40    184    177       C  
ATOM    744  CG  GLU A 136     -21.149  -1.241  -6.179  1.00 35.63           C  
ANISOU  744  CG  GLU A 136     4605   4524   4410     69    180    178       C  
ATOM    745  CD  GLU A 136     -20.495  -2.084  -5.108  1.00 42.93           C  
ANISOU  745  CD  GLU A 136     5551   5436   5324     86    189    182       C  
ATOM    746  OE1 GLU A 136     -21.081  -3.147  -4.711  1.00 45.96           O  
ANISOU  746  OE1 GLU A 136     5943   5813   5709     80    209    192       O  
ATOM    747  OE2 GLU A 136     -19.368  -1.697  -4.701  1.00 26.50           O  
ANISOU  747  OE2 GLU A 136     3481   3354   3235    104    177    176       O  
ATOM    748  N   GLU A 137     -22.969   0.738  -8.379  1.00 21.16           N  
ANISOU  748  N   GLU A 137     2723   2723   2592     42    163    174       N  
ATOM    749  CA  GLU A 137     -24.145   1.631  -8.298  1.00 26.46           C  
ANISOU  749  CA  GLU A 137     3380   3413   3262     47    166    180       C  
ATOM    750  C   GLU A 137     -24.658   1.875  -9.721  1.00 23.38           C  
ANISOU  750  C   GLU A 137     2969   3034   2880     27    159    176       C  
ATOM    751  O   GLU A 137     -25.840   2.191  -9.901  1.00 30.41           O  
ANISOU  751  O   GLU A 137     3841   3942   3770     25    165    183       O  
ATOM    752  CB  GLU A 137     -23.770   2.924  -7.502  1.00 27.24           C  
ANISOU  752  CB  GLU A 137     3488   3511   3349     74    158    179       C  
ATOM    753  CG  GLU A 137     -24.867   3.871  -7.111  1.00 33.39           C  
ANISOU  753  CG  GLU A 137     4258   4305   4122     88    163    187       C  
ATOM    754  CD  GLU A 137     -25.044   5.088  -8.029  1.00 38.96           C  
ANISOU  754  CD  GLU A 137     4954   5021   4828     90    151    182       C  
ATOM    755  OE1 GLU A 137     -24.088   5.457  -8.754  1.00 51.41           O  
ANISOU  755  OE1 GLU A 137     6536   6590   6409     84    137    171       O  
ATOM    756  OE2 GLU A 137     -26.158   5.672  -8.020  1.00 49.35           O  
ANISOU  756  OE2 GLU A 137     6257   6353   6140     97    157    190       O  
ATOM    757  N   GLY A 138     -23.801   1.647 -10.746  1.00 19.99           N  
ANISOU  757  N   GLY A 138     2541   2597   2457     14    148    166       N  
ATOM    758  CA  GLY A 138     -24.217   1.805 -12.110  1.00 20.83           C  
ANISOU  758  CA  GLY A 138     2630   2714   2571     -4    141    162       C  
ATOM    759  C   GLY A 138     -23.655   3.053 -12.762  1.00 19.74           C  
ANISOU  759  C   GLY A 138     2490   2577   2431      6    125    155       C  
ATOM    760  O   GLY A 138     -23.812   3.215 -13.950  1.00 24.57           O  
ANISOU  760  O   GLY A 138     3090   3196   3048     -7    118    150       O  
ATOM    761  N   SER A 139     -22.993   3.926 -11.983  1.00 16.48           N  
ANISOU  761  N   SER A 139     2092   2158   2011     27    119    153       N  
ATOM    762  CA  SER A 139     -22.492   5.207 -12.545  1.00 15.21           C  
ANISOU  762  CA  SER A 139     1932   1998   1848     35    106    146       C  
ATOM    763  C   SER A 139     -21.298   4.918 -13.375  1.00 14.84           C  
ANISOU  763  C   SER A 139     1891   1941   1808     23     95    136       C  
ATOM    764  O   SER A 139     -20.464   4.083 -12.985  1.00 15.51           O  
ANISOU  764  O   SER A 139     1986   2014   1893     21     96    133       O  
ATOM    765  CB  SER A 139     -22.086   6.198 -11.446  1.00 20.49           C  
ANISOU  765  CB  SER A 139     2617   2661   2506     58    103    146       C  
ATOM    766  OG  SER A 139     -23.226   6.539 -10.681  1.00 33.05           O  
ANISOU  766  OG  SER A 139     4205   4263   4091     72    114    156       O  
ATOM    767  N   ILE A 140     -21.132   5.649 -14.478  1.00 14.72           N  
ANISOU  767  N   ILE A 140     1869   1929   1795     19     85    131       N  
ATOM    768  CA  ILE A 140     -19.888   5.513 -15.283  1.00 14.64           C  
ANISOU  768  CA  ILE A 140     1864   1909   1790      9     75    121       C  
ATOM    769  C   ILE A 140     -18.737   6.187 -14.549  1.00 15.21           C  
ANISOU  769  C   ILE A 140     1952   1971   1856     22     67    115       C  
ATOM    770  O   ILE A 140     -18.808   7.358 -14.120  1.00 18.53           O  
ANISOU  770  O   ILE A 140     2378   2392   2270     35     64    115       O  
ATOM    771  CB  ILE A 140     -20.101   6.156 -16.679  1.00 15.56           C  
ANISOU  771  CB  ILE A 140     1969   2032   1910      2     67    118       C  
ATOM    772  CG1 ILE A 140     -21.310   5.459 -17.432  1.00 16.55           C  
ANISOU  772  CG1 ILE A 140     2076   2171   2040    -13     74    123       C  
ATOM    773  CG2 ILE A 140     -18.805   6.061 -17.481  1.00 16.63           C  
ANISOU  773  CG2 ILE A 140     2110   2159   2051     -7     57    109       C  
ATOM    774  CD1 ILE A 140     -21.293   3.964 -17.433  1.00 21.92           C  
ANISOU  774  CD1 ILE A 140     2756   2846   2726    -29     80    123       C  
ATOM    775  N   VAL A 141     -17.686   5.390 -14.325  1.00 11.79           N  
ANISOU  775  N   VAL A 141     1527   1530   1424     19     65    111       N  
ATOM    776  CA  VAL A 141     -16.494   5.904 -13.648  1.00 13.18           C  
ANISOU  776  CA  VAL A 141     1716   1700   1594     30     57    105       C  
ATOM    777  C   VAL A 141     -15.271   5.985 -14.554  1.00 14.91           C  
ANISOU  777  C   VAL A 141     1933   1914   1816     20     46     96       C  
ATOM    778  O   VAL A 141     -14.368   6.851 -14.290  1.00 14.54           O  
ANISOU  778  O   VAL A 141     1893   1866   1765     25     37     89       O  
ATOM    779  CB  VAL A 141     -16.134   5.121 -12.348  1.00 14.72           C  
ANISOU  779  CB  VAL A 141     1920   1890   1781     40     62    107       C  
ATOM    780  CG1 VAL A 141     -17.264   5.328 -11.282  1.00 16.79           C  
ANISOU  780  CG1 VAL A 141     2185   2155   2037     53     73    116       C  
ATOM    781  CG2 VAL A 141     -15.931   3.654 -12.648  1.00 14.91           C  
ANISOU  781  CG2 VAL A 141     1944   1910   1811     32     68    110       C  
ATOM    782  N   TYR A 142     -15.213   5.113 -15.590  1.00 11.50           N  
ANISOU  782  N   TYR A 142     1494   1482   1392      7     47     96       N  
ATOM    783  CA  TYR A 142     -14.090   5.238 -16.551  1.00 11.15           C  
ANISOU  783  CA  TYR A 142     1448   1436   1352     -1     37     89       C  
ATOM    784  C   TYR A 142     -14.549   4.848 -17.936  1.00 13.21           C  
ANISOU  784  C   TYR A 142     1699   1699   1621    -15     38     89       C  
ATOM    785  O   TYR A 142     -15.623   4.297 -18.099  1.00 11.85           O  
ANISOU  785  O   TYR A 142     1521   1529   1451    -21     45     95       O  
ATOM    786  CB  TYR A 142     -12.938   4.243 -16.210  1.00 11.40           C  
ANISOU  786  CB  TYR A 142     1486   1464   1381      2     36     87       C  
ATOM    787  CG  TYR A 142     -12.296   4.422 -14.864  1.00 10.59           C  
ANISOU  787  CG  TYR A 142     1393   1362   1269     16     34     85       C  
ATOM    788  CD1 TYR A 142     -11.391   5.502 -14.620  1.00 13.11           C  
ANISOU  788  CD1 TYR A 142     1714   1683   1584     20     23     77       C  
ATOM    789  CD2 TYR A 142     -12.538   3.518 -13.786  1.00 13.75           C  
ANISOU  789  CD2 TYR A 142     1802   1760   1664     26     43     91       C  
ATOM    790  CE1 TYR A 142     -10.767   5.682 -13.399  1.00 17.10           C  
ANISOU  790  CE1 TYR A 142     2227   2190   2078     32     19     74       C  
ATOM    791  CE2 TYR A 142     -11.889   3.718 -12.572  1.00 13.23           C  
ANISOU  791  CE2 TYR A 142     1744   1696   1587     42     40     89       C  
ATOM    792  CZ  TYR A 142     -11.046   4.800 -12.390  1.00 16.31           C  
ANISOU  792  CZ  TYR A 142     2134   2090   1973     44     28     80       C  
ATOM    793  OH  TYR A 142     -10.395   5.003 -11.147  1.00 18.17           O  
ANISOU  793  OH  TYR A 142     2377   2329   2196     58     23     77       O  
ATOM    794  N   LEU A 143     -13.727   5.093 -18.936  1.00 13.20           N  
ANISOU  794  N   LEU A 143     1696   1697   1624    -22     30     84       N  
ATOM    795  CA  LEU A 143     -13.977   4.609 -20.288  1.00 12.07           C  
ANISOU  795  CA  LEU A 143     1545   1555   1487    -35     30     84       C  
ATOM    796  C   LEU A 143     -12.728   3.901 -20.729  1.00 11.34           C  
ANISOU  796  C   LEU A 143     1455   1457   1395    -38     26     80       C  
ATOM    797  O   LEU A 143     -11.627   4.346 -20.416  1.00 10.42           O  
ANISOU  797  O   LEU A 143     1342   1340   1275    -32     20     76       O  
ATOM    798  CB  LEU A 143     -14.261   5.760 -21.278  1.00 10.72           C  
ANISOU  798  CB  LEU A 143     1366   1388   1318    -37     24     82       C  
ATOM    799  CG  LEU A 143     -15.290   6.769 -20.861  1.00  9.68           C  
ANISOU  799  CG  LEU A 143     1233   1262   1183    -30     27     85       C  
ATOM    800  CD1 LEU A 143     -15.344   7.833 -21.959  1.00 13.86           C  
ANISOU  800  CD1 LEU A 143     1759   1794   1714    -31     22     83       C  
ATOM    801  CD2 LEU A 143     -16.677   6.095 -20.657  1.00 10.69           C  
ANISOU  801  CD2 LEU A 143     1353   1397   1311    -32     36     92       C  
ATOM    802  N   LEU A 144     -12.902   2.761 -21.387  1.00 10.89           N  
ANISOU  802  N   LEU A 144     1398   1398   1342    -46     30     81       N  
ATOM    803  CA  LEU A 144     -11.730   2.061 -21.981  1.00 10.70           C  
ANISOU  803  CA  LEU A 144     1378   1369   1317    -48     28     78       C  
ATOM    804  C   LEU A 144     -11.754   2.253 -23.508  1.00 10.79           C  
ANISOU  804  C   LEU A 144     1383   1383   1334    -58     23     75       C  
ATOM    805  O   LEU A 144     -12.708   1.812 -24.185  1.00 13.59           O  
ANISOU  805  O   LEU A 144     1733   1738   1691    -68     27     76       O  
ATOM    806  CB  LEU A 144     -11.713   0.575 -21.589  1.00 11.95           C  
ANISOU  806  CB  LEU A 144     1547   1521   1473    -47     37     81       C  
ATOM    807  CG  LEU A 144     -10.359  -0.075 -21.890  1.00 12.85           C  
ANISOU  807  CG  LEU A 144     1667   1631   1583    -42     35     79       C  
ATOM    808  CD1 LEU A 144      -9.309   0.281 -20.777  1.00 12.02           C  
ANISOU  808  CD1 LEU A 144     1565   1531   1470    -26     31     78       C  
ATOM    809  CD2 LEU A 144     -10.542  -1.604 -22.086  1.00 15.88           C  
ANISOU  809  CD2 LEU A 144     2063   2006   1966    -45     45     81       C  
ATOM    810  N   ALA A 145     -10.716   2.888 -24.047  1.00  9.42           N  
ANISOU  810  N   ALA A 145     1207   1211   1160    -56     16     71       N  
ATOM    811  CA  ALA A 145     -10.584   3.103 -25.484  1.00 10.73           C  
ANISOU  811  CA  ALA A 145     1367   1379   1330    -64     12     69       C  
ATOM    812  C   ALA A 145      -9.694   2.029 -26.061  1.00 11.19           C  
ANISOU  812  C   ALA A 145     1431   1434   1388    -64     13     68       C  
ATOM    813  O   ALA A 145      -8.629   1.756 -25.508  1.00 15.17           O  
ANISOU  813  O   ALA A 145     1940   1938   1888    -56     12     68       O  
ATOM    814  CB  ALA A 145      -9.974   4.512 -25.707  1.00 11.07           C  
ANISOU  814  CB  ALA A 145     1406   1425   1374    -61      5     66       C  
ATOM    815  N   GLU A 146     -10.103   1.379 -27.151  1.00 11.71           N  
ANISOU  815  N   GLU A 146     1497   1497   1456    -73     14     67       N  
ATOM    816  CA  GLU A 146      -9.283   0.310 -27.694  1.00 10.86           C  
ANISOU  816  CA  GLU A 146     1397   1384   1345    -72     16     67       C  
ATOM    817  C   GLU A 146      -9.224   0.499 -29.190  1.00 10.42           C  
ANISOU  817  C   GLU A 146     1337   1330   1292    -78     12     64       C  
ATOM    818  O   GLU A 146     -10.184   1.020 -29.810  1.00 13.70           O  
ANISOU  818  O   GLU A 146     1745   1750   1711    -86     10     63       O  
ATOM    819  CB  GLU A 146      -9.920  -1.086 -27.427  1.00 15.94           C  
ANISOU  819  CB  GLU A 146     2051   2018   1986    -76     25     68       C  
ATOM    820  CG  GLU A 146      -9.927  -1.567 -25.972  1.00 17.37           C  
ANISOU  820  CG  GLU A 146     2241   2195   2163    -68     32     72       C  
ATOM    821  CD  GLU A 146     -10.597  -2.887 -25.910  1.00 20.75           C  
ANISOU  821  CD  GLU A 146     2681   2613   2589    -76     42     73       C  
ATOM    822  OE1 GLU A 146      -9.947  -3.875 -26.278  1.00 27.34           O  
ANISOU  822  OE1 GLU A 146     3529   3440   3420    -73     47     73       O  
ATOM    823  OE2 GLU A 146     -11.795  -2.952 -25.602  1.00 23.88           O  
ANISOU  823  OE2 GLU A 146     3075   3010   2989    -86     47     74       O  
ATOM    824  N   GLY A 147      -8.125   0.074 -29.776  1.00 11.50           N  
ANISOU  824  N   GLY A 147     1478   1465   1426    -73     12     64       N  
ATOM    825  CA  GLY A 147      -8.087   0.074 -31.269  1.00 10.81           C  
ANISOU  825  CA  GLY A 147     1388   1378   1340    -79      9     61       C  
ATOM    826  C   GLY A 147      -7.151  -0.956 -31.831  1.00 12.14           C  
ANISOU  826  C   GLY A 147     1567   1542   1503    -73     12     62       C  
ATOM    827  O   GLY A 147      -6.219  -1.368 -31.168  1.00 14.66           O  
ANISOU  827  O   GLY A 147     1891   1861   1818    -63     14     64       O  
ATOM    828  N   ARG A 148      -7.448  -1.382 -33.061  1.00 13.63           N  
ANISOU  828  N   ARG A 148     1759   1728   1692    -80     12     59       N  
ATOM    829  CA  ARG A 148      -6.601  -2.349 -33.779  1.00 17.50           C  
ANISOU  829  CA  ARG A 148     2261   2213   2176    -74     15     59       C  
ATOM    830  C   ARG A 148      -6.403  -1.754 -35.152  1.00 16.67           C  
ANISOU  830  C   ARG A 148     2149   2112   2072    -75     10     58       C  
ATOM    831  O   ARG A 148      -7.357  -1.250 -35.722  1.00 16.34           O  
ANISOU  831  O   ARG A 148     2101   2074   2034    -85      7     55       O  
ATOM    832  CB  ARG A 148      -7.306  -3.680 -33.995  1.00 22.34           C  
ANISOU  832  CB  ARG A 148     2890   2814   2785    -81     21     57       C  
ATOM    833  CG  ARG A 148      -7.503  -4.533 -32.763  1.00 27.74           C  
ANISOU  833  CG  ARG A 148     3585   3488   3465    -80     29     59       C  
ATOM    834  CD  ARG A 148      -8.004  -5.905 -33.125  1.00 34.53           C  
ANISOU  834  CD  ARG A 148     4465   4334   4321    -88     37     56       C  
ATOM    835  NE  ARG A 148      -7.042  -6.859 -33.701  1.00 49.06           N  
ANISOU  835  NE  ARG A 148     6323   6165   6152    -77     42     57       N  
ATOM    836  CZ  ARG A 148      -5.814  -7.163 -33.257  1.00 43.37           C  
ANISOU  836  CZ  ARG A 148     5610   5445   5425    -57     46     62       C  
ATOM    837  NH1 ARG A 148      -5.233  -6.478 -32.287  1.00 45.96           N  
ANISOU  837  NH1 ARG A 148     5926   5783   5754    -46     44     67       N  
ATOM    838  NH2 ARG A 148      -5.109  -8.135 -33.864  1.00 41.20           N  
ANISOU  838  NH2 ARG A 148     5354   5161   5140    -47     52     63       N  
ATOM    839  N   ASN A 149      -5.168  -1.769 -35.659  1.00 16.91           N  
ANISOU  839  N   ASN A 149     2180   2146   2099    -65     10     60       N  
ATOM    840  CA  ASN A 149      -4.868  -1.195 -36.977  1.00 18.66           C  
ANISOU  840  CA  ASN A 149     2396   2372   2321    -65      7     60       C  
ATOM    841  C   ASN A 149      -5.452  -2.168 -37.979  1.00 21.56           C  
ANISOU  841  C   ASN A 149     2777   2732   2684    -70      8     56       C  
ATOM    842  O   ASN A 149      -5.150  -3.365 -37.895  1.00 20.74           O  
ANISOU  842  O   ASN A 149     2687   2618   2573    -65     14     56       O  
ATOM    843  CB  ASN A 149      -3.321  -1.111 -37.071  1.00 20.42           C  
ANISOU  843  CB  ASN A 149     2617   2601   2540    -51      8     64       C  
ATOM    844  CG  ASN A 149      -2.794  -0.545 -38.396  1.00 18.11           C  
ANISOU  844  CG  ASN A 149     2319   2314   2248    -49      6     65       C  
ATOM    845  OD1 ASN A 149      -3.532  -0.286 -39.351  1.00 18.64           O  
ANISOU  845  OD1 ASN A 149     2387   2380   2316    -55      4     63       O  
ATOM    846  ND2 ASN A 149      -1.468  -0.344 -38.427  1.00 24.17           N  
ANISOU  846  ND2 ASN A 149     3081   3090   3013    -39      8     70       N  
ATOM    847  N   ILE A 150      -6.285  -1.626 -38.895  1.00 14.93           N  
ANISOU  847  N   ILE A 150     1931   1896   1847    -78      4     53       N  
ATOM    848  CA  ILE A 150      -6.892  -2.407 -39.997  1.00 15.04           C  
ANISOU  848  CA  ILE A 150     1954   1905   1855    -85      3     47       C  
ATOM    849  C   ILE A 150      -6.463  -1.904 -41.390  1.00 15.54           C  
ANISOU  849  C   ILE A 150     2015   1974   1917    -79      0     48       C  
ATOM    850  O   ILE A 150      -7.052  -2.257 -42.419  1.00 18.48           O  
ANISOU  850  O   ILE A 150     2392   2345   2285    -84     -2     43       O  
ATOM    851  CB  ILE A 150      -8.427  -2.468 -39.832  1.00 15.77           C  
ANISOU  851  CB  ILE A 150     2043   1999   1951   -100      1     42       C  
ATOM    852  CG1 ILE A 150      -9.010  -1.067 -39.928  1.00 15.64           C  
ANISOU  852  CG1 ILE A 150     2008   1995   1939   -101     -5     44       C  
ATOM    853  CG2 ILE A 150      -8.789  -3.325 -38.621  1.00 18.07           C  
ANISOU  853  CG2 ILE A 150     2342   2281   2242   -106      6     42       C  
ATOM    854  CD1 ILE A 150     -10.507  -0.941 -39.838  1.00 21.36           C  
ANISOU  854  CD1 ILE A 150     2725   2727   2665   -114     -8     40       C  
ATOM    855  N   THR A 151      -5.324  -1.240 -41.437  1.00 17.31           N  
ANISOU  855  N   THR A 151     2233   2203   2142    -68      1     53       N  
ATOM    856  CA  THR A 151      -4.851  -0.711 -42.701  1.00 18.31           C  
ANISOU  856  CA  THR A 151     2357   2334   2267    -61      0     55       C  
ATOM    857  C   THR A 151      -4.562  -1.849 -43.681  1.00 18.36           C  
ANISOU  857  C   THR A 151     2379   2334   2263    -57      3     53       C  
ATOM    858  O   THR A 151      -4.935  -1.789 -44.867  1.00 18.22           O  
ANISOU  858  O   THR A 151     2363   2317   2241    -57      0     50       O  
ATOM    859  CB  THR A 151      -3.553   0.097 -42.474  1.00 16.96           C  
ANISOU  859  CB  THR A 151     2177   2170   2098    -52      2     62       C  
ATOM    860  OG1 THR A 151      -3.882   1.168 -41.576  1.00 21.05           O  
ANISOU  860  OG1 THR A 151     2683   2691   2623    -58      0     63       O  
ATOM    861  CG2 THR A 151      -3.014   0.602 -43.806  1.00 20.81           C  
ANISOU  861  CG2 THR A 151     2662   2661   2583    -45      3     65       C  
ATOM    862  N   ASP A 152      -3.873  -2.874 -43.184  1.00 17.69           N  
ANISOU  862  N   ASP A 152     2306   2241   2173    -50      8     54       N  
ATOM    863  CA  ASP A 152      -3.484  -3.972 -44.070  1.00 20.66           C  
ANISOU  863  CA  ASP A 152     2700   2609   2539    -43     12     53       C  
ATOM    864  C   ASP A 152      -4.715  -4.841 -44.428  1.00 18.72           C  
ANISOU  864  C   ASP A 152     2469   2354   2289    -57     10     44       C  
ATOM    865  O   ASP A 152      -4.773  -5.348 -45.548  1.00 18.49           O  
ANISOU  865  O   ASP A 152     2451   2321   2252    -56     10     40       O  
ATOM    866  CB  ASP A 152      -2.351  -4.806 -43.418  1.00 24.50           C  
ANISOU  866  CB  ASP A 152     3198   3092   3020    -28     20     58       C  
ATOM    867  CG  ASP A 152      -1.075  -3.951 -43.116  1.00 33.43           C  
ANISOU  867  CG  ASP A 152     4312   4237   4153    -15     21     67       C  
ATOM    868  OD1 ASP A 152      -0.359  -3.553 -44.072  1.00 35.63           O  
ANISOU  868  OD1 ASP A 152     4586   4523   4430     -7     21     71       O  
ATOM    869  OD2 ASP A 152      -0.771  -3.681 -41.930  1.00 38.91           O  
ANISOU  869  OD2 ASP A 152     4998   4936   4852    -15     21     70       O  
ATOM    870  N   LYS A 153      -5.694  -4.981 -43.520  1.00 16.65           N  
ANISOU  870  N   LYS A 153     2205   2090   2033    -71      9     40       N  
ATOM    871  CA  LYS A 153      -6.985  -5.682 -43.815  1.00 16.06           C  
ANISOU  871  CA  LYS A 153     2139   2008   1955    -90      7     30       C  
ATOM    872  C   LYS A 153      -7.686  -4.973 -44.996  1.00 17.79           C  
ANISOU  872  C   LYS A 153     2347   2239   2174    -95     -2     26       C  
ATOM    873  O   LYS A 153      -8.106  -5.613 -45.934  1.00 19.24           O  
ANISOU  873  O   LYS A 153     2542   2419   2350   -101     -4     19       O  
ATOM    874  CB  LYS A 153      -7.860  -5.609 -42.592  1.00 20.10           C  
ANISOU  874  CB  LYS A 153     2643   2520   2474   -102      7     30       C  
ATOM    875  CG  LYS A 153      -9.203  -6.288 -42.694  1.00 24.21           C  
ANISOU  875  CG  LYS A 153     3168   3037   2992   -124      6     21       C  
ATOM    876  CD  LYS A 153      -9.947  -6.016 -41.360  1.00 28.17           C  
ANISOU  876  CD  LYS A 153     3659   3542   3503   -133      7     22       C  
ATOM    877  CE  LYS A 153     -11.122  -6.959 -41.204  1.00 44.61           C  
ANISOU  877  CE  LYS A 153     5749   5617   5582   -155      9     15       C  
ATOM    878  NZ  LYS A 153     -12.316  -6.315 -41.807  1.00 48.89           N  
ANISOU  878  NZ  LYS A 153     6273   6177   6127   -169      0      9       N  
ATOM    879  N   LYS A 154      -7.768  -3.641 -44.941  1.00 17.66           N  
ANISOU  879  N   LYS A 154     2310   2236   2164    -92     -6     30       N  
ATOM    880  CA  LYS A 154      -8.470  -2.921 -46.034  1.00 22.22           C  
ANISOU  880  CA  LYS A 154     2877   2825   2740    -94    -13     27       C  
ATOM    881  C   LYS A 154      -7.704  -3.021 -47.344  1.00 20.67           C  
ANISOU  881  C   LYS A 154     2690   2628   2536    -82    -13     27       C  
ATOM    882  O   LYS A 154      -8.307  -3.114 -48.419  1.00 20.99           O  
ANISOU  882  O   LYS A 154     2733   2673   2570    -85    -18     21       O  
ATOM    883  CB  LYS A 154      -8.753  -1.469 -45.640  1.00 22.21           C  
ANISOU  883  CB  LYS A 154     2857   2837   2747    -91    -16     32       C  
ATOM    884  CG  LYS A 154      -9.742  -1.360 -44.490  1.00 24.17           C  
ANISOU  884  CG  LYS A 154     3096   3088   3001   -103    -17     31       C  
ATOM    885  CD  LYS A 154      -9.932   0.097 -44.050  1.00 26.10           C  
ANISOU  885  CD  LYS A 154     3324   3342   3252    -97    -19     36       C  
ATOM    886  CE  LYS A 154     -10.584   0.914 -45.142  1.00 44.24           C  
ANISOU  886  CE  LYS A 154     5613   5653   5546    -94    -24     35       C  
ATOM    887  NZ  LYS A 154     -10.302   2.352 -44.910  1.00 75.40           N  
ANISOU  887  NZ  LYS A 154     9550   9604   9496    -84    -22     43       N  
ATOM    888  N   LYS A 155      -6.370  -3.050 -47.284  1.00 16.09           N  
ANISOU  888  N   LYS A 155     2115   2043   1956    -67     -7     35       N  
ATOM    889  CA  LYS A 155      -5.606  -3.214 -48.528  1.00 19.93           C  
ANISOU  889  CA  LYS A 155     2610   2529   2433    -54     -5     36       C  
ATOM    890  C   LYS A 155      -5.802  -4.658 -49.112  1.00 21.74           C  
ANISOU  890  C   LYS A 155     2863   2746   2651    -58     -4     28       C  
ATOM    891  O   LYS A 155      -5.943  -4.833 -50.308  1.00 20.08           O  
ANISOU  891  O   LYS A 155     2660   2537   2432    -55     -7     24       O  
ATOM    892  CB  LYS A 155      -4.130  -2.954 -48.231  1.00 31.88           C  
ANISOU  892  CB  LYS A 155     4122   4043   3948    -38      2     46       C  
ATOM    893  CG  LYS A 155      -3.317  -2.512 -49.421  1.00 32.78           C  
ANISOU  893  CG  LYS A 155     4235   4162   4057    -24      4     51       C  
ATOM    894  CD  LYS A 155      -2.352  -1.385 -49.009  1.00 40.34           C  
ANISOU  894  CD  LYS A 155     5177   5129   5023    -17      7     61       C  
ATOM    895  CE  LYS A 155      -1.732  -1.558 -47.624  1.00 42.26           C  
ANISOU  895  CE  LYS A 155     5415   5371   5272    -17     11     65       C  
ATOM    896  NZ  LYS A 155      -0.654  -0.556 -47.352  1.00 57.35           N  
ANISOU  896  NZ  LYS A 155     7311   7292   7188    -11     14     74       N  
ATOM    897  N   ALA A 156      -5.829  -5.648 -48.221  1.00 20.85           N  
ANISOU  897  N   ALA A 156     2763   2621   2538    -64      0     26       N  
ATOM    898  CA  ALA A 156      -6.105  -7.033 -48.666  1.00 20.19           C  
ANISOU  898  CA  ALA A 156     2705   2523   2443    -70      3     18       C  
ATOM    899  C   ALA A 156      -7.514  -7.210 -49.248  1.00 17.86           C  
ANISOU  899  C   ALA A 156     2410   2231   2146    -91     -6      5       C  
ATOM    900  O   ALA A 156      -7.697  -7.958 -50.223  1.00 22.93           O  
ANISOU  900  O   ALA A 156     3069   2866   2777    -94     -7     -3       O  
ATOM    901  CB  ALA A 156      -5.854  -8.037 -47.567  1.00 17.75           C  
ANISOU  901  CB  ALA A 156     2412   2199   2133    -71     11     19       C  
ATOM    902  N   GLU A 157      -8.506  -6.528 -48.662  1.00 18.75           N  
ANISOU  902  N   GLU A 157     2502   2355   2267   -105    -11      4       N  
ATOM    903  CA  GLU A 157      -9.851  -6.550 -49.235  1.00 19.19           C  
ANISOU  903  CA  GLU A 157     2552   2420   2320   -123    -20     -7       C  
ATOM    904  C   GLU A 157      -9.868  -5.875 -50.631  1.00 22.05           C  
ANISOU  904  C   GLU A 157     2907   2795   2675   -113    -27     -8       C  
ATOM    905  O   GLU A 157     -10.549  -6.374 -51.524  1.00 21.98           O  
ANISOU  905  O   GLU A 157     2905   2789   2657   -124    -34    -19       O  
ATOM    906  CB  GLU A 157     -10.855  -5.810 -48.314  1.00 20.31           C  
ANISOU  906  CB  GLU A 157     2670   2575   2472   -135    -24     -6       C  
ATOM    907  CG  GLU A 157     -11.185  -6.594 -47.073  1.00 30.77           C  
ANISOU  907  CG  GLU A 157     4002   3888   3802   -149    -18     -7       C  
ATOM    908  CD  GLU A 157     -11.865  -5.792 -45.961  1.00 34.77           C  
ANISOU  908  CD  GLU A 157     4487   4406   4319   -155    -19     -3       C  
ATOM    909  OE1 GLU A 157     -12.236  -6.389 -44.928  1.00 30.11           O  
ANISOU  909  OE1 GLU A 157     3901   3807   3732   -167    -14     -4       O  
ATOM    910  OE2 GLU A 157     -12.014  -4.566 -46.096  1.00 31.48           O  
ANISOU  910  OE2 GLU A 157     4050   4005   3906   -147    -24      2       O  
ATOM    911  N   ALA A 158      -9.125  -4.758 -50.793  1.00 22.03           N  
ANISOU  911  N   ALA A 158     2893   2801   2678    -95    -26      2       N  
ATOM    912  CA  ALA A 158      -9.018  -4.067 -52.109  1.00 18.91           C  
ANISOU  912  CA  ALA A 158     2493   2417   2276    -82    -31      3       C  
ATOM    913  C   ALA A 158      -8.388  -5.002 -53.150  1.00 21.91           C  
ANISOU  913  C   ALA A 158     2896   2786   2643    -74    -29     -1       C  
ATOM    914  O   ALA A 158      -8.841  -5.103 -54.362  1.00 22.37           O  
ANISOU  914  O   ALA A 158     2959   2851   2691    -74    -35     -9       O  
ATOM    915  CB  ALA A 158      -8.215  -2.736 -51.948  1.00 21.87           C  
ANISOU  915  CB  ALA A 158     2853   2798   2659    -65    -27     16       C  
HETATM  916  N   MSE A 159      -7.373  -5.751 -52.703  1.00 21.40           N  
ANISOU  916  N   MSE A 159     2848   2706   2578    -67    -20      3       N  
HETATM  917  CA  MSE A 159      -6.725  -6.703 -53.647  1.00 21.21           C  
ANISOU  917  CA  MSE A 159     2848   2669   2540    -57    -16      0       C  
HETATM  918  C   MSE A 159      -7.636  -7.824 -54.008  1.00 22.81           C  
ANISOU  918  C   MSE A 159     3070   2864   2733    -76    -20    -14       C  
HETATM  919  O   MSE A 159      -7.684  -8.237 -55.179  1.00 25.47           O  
ANISOU  919  O   MSE A 159     3421   3199   3057    -72    -23    -21       O  
HETATM  920  CB  MSE A 159      -5.364  -7.179 -53.114  1.00 24.90           C  
ANISOU  920  CB  MSE A 159     3329   3125   3007    -40     -4     10       C  
HETATM  921  CG  MSE A 159      -4.522  -5.916 -52.839  1.00 47.60           C  
ANISOU  921  CG  MSE A 159     6182   6013   5893    -26     -1     24       C  
HETATM  922 SE   MSE A 159      -3.912  -5.100 -54.557  1.00 73.86          SE  
ANISOU  922 SE   MSE A 159     9503   9349   9209     -5     -2     29      SE  
HETATM  923  CE  MSE A 159      -5.191  -3.629 -55.035  1.00 66.88           C  
ANISOU  923  CE  MSE A 159     8595   8485   8332    -14    -13     26       C  
ATOM    924  N   LEU A 160      -8.400  -8.337 -53.035  1.00 23.96           N  
ANISOU  924  N   LEU A 160     3217   3004   2884    -97    -20    -20       N  
ATOM    925  CA  LEU A 160      -9.379  -9.424 -53.331  1.00 21.20           C  
ANISOU  925  CA  LEU A 160     2884   2646   2526   -120    -24    -36       C  
ATOM    926  C   LEU A 160     -10.470  -8.967 -54.334  1.00 23.70           C  
ANISOU  926  C   LEU A 160     3187   2982   2837   -131    -38    -46       C  
ATOM    927  O   LEU A 160     -10.915  -9.747 -55.198  1.00 26.42           O  
ANISOU  927  O   LEU A 160     3548   3322   3169   -142    -42    -59       O  
ATOM    928  CB  LEU A 160      -9.987 -10.050 -52.046  1.00 23.06           C  
ANISOU  928  CB  LEU A 160     3122   2872   2769   -141    -20    -39       C  
ATOM    929  CG  LEU A 160      -9.039 -10.922 -51.228  1.00 28.70           C  
ANISOU  929  CG  LEU A 160     3860   3563   3482   -132     -6    -32       C  
ATOM    930  CD1 LEU A 160      -9.682 -11.206 -49.869  1.00 30.82           C  
ANISOU  930  CD1 LEU A 160     4124   3826   3760   -151     -2    -33       C  
ATOM    931  CD2 LEU A 160      -8.688 -12.223 -51.946  1.00 33.59           C  
ANISOU  931  CD2 LEU A 160     4517   4161   4085   -131      0    -40       C  
ATOM    932  N   ALA A 161     -10.915  -7.723 -54.190  1.00 22.66           N  
ANISOU  932  N   ALA A 161     3025   2872   2714   -128    -44    -41       N  
ATOM    933  CA  ALA A 161     -11.904  -7.165 -55.095  1.00 22.65           C  
ANISOU  933  CA  ALA A 161     3007   2891   2706   -134    -56    -49       C  
ATOM    934  C   ALA A 161     -11.355  -7.109 -56.536  1.00 24.69           C  
ANISOU  934  C   ALA A 161     3277   3152   2951   -116    -59    -50       C  
ATOM    935  O   ALA A 161     -12.073  -7.422 -57.471  1.00 24.30           O  
ANISOU  935  O   ALA A 161     3231   3111   2889   -125    -68    -62       O  
ATOM    936  CB  ALA A 161     -12.314  -5.767 -54.614  1.00 20.62           C  
ANISOU  936  CB  ALA A 161     2719   2655   2460   -128    -59    -40       C  
ATOM    937  N   LEU A 162     -10.088  -6.726 -56.708  1.00 25.59           N  
ANISOU  937  N   LEU A 162     3397   3259   3067    -91    -50    -37       N  
ATOM    938  CA  LEU A 162      -9.473  -6.742 -58.038  1.00 25.91           C  
ANISOU  938  CA  LEU A 162     3451   3300   3095    -72    -51    -37       C  
ATOM    939  C   LEU A 162      -9.320  -8.178 -58.552  1.00 31.64           C  
ANISOU  939  C   LEU A 162     4209   4006   3806    -78    -49    -48       C  
ATOM    940  O   LEU A 162      -9.535  -8.425 -59.736  1.00 32.05           O  
ANISOU  940  O   LEU A 162     4272   4062   3844    -75    -55    -57       O  
ATOM    941  CB  LEU A 162      -8.080  -6.106 -58.020  1.00 24.99           C  
ANISOU  941  CB  LEU A 162     3334   3179   2984    -45    -40    -20       C  
ATOM    942  CG  LEU A 162      -7.871  -4.585 -57.827  1.00 34.00           C  
ANISOU  942  CG  LEU A 162     4449   4335   4135    -33    -39     -7       C  
ATOM    943  CD1 LEU A 162      -6.416  -4.237 -58.153  1.00 39.89           C  
ANISOU  943  CD1 LEU A 162     5199   5076   4881     -9    -28      6       C  
ATOM    944  CD2 LEU A 162      -8.844  -3.704 -58.609  1.00 28.16           C  
ANISOU  944  CD2 LEU A 162     3693   3617   3391    -32    -49    -11       C  
ATOM    945  N   LYS A 163      -8.937  -9.106 -57.659  1.00 28.97           N  
ANISOU  945  N   LYS A 163     3888   3647   3471    -86    -40    -48       N  
ATOM    946  CA  LYS A 163      -8.685 -10.500 -58.103  1.00 28.73           C  
ANISOU  946  CA  LYS A 163     3893   3595   3426    -89    -36    -57       C  
ATOM    947  C   LYS A 163      -9.949 -11.155 -58.604  1.00 27.88           C  
ANISOU  947  C   LYS A 163     3794   3490   3310   -117    -46    -77       C  
ATOM    948  O   LYS A 163      -9.958 -11.814 -59.652  1.00 33.28           O  
ANISOU  948  O   LYS A 163     4501   4168   3977   -117    -50    -87       O  
ATOM    949  CB  LYS A 163      -8.098 -11.336 -56.945  1.00 36.61           C  
ANISOU  949  CB  LYS A 163     4909   4571   4429    -91    -23    -52       C  
ATOM    950  CG  LYS A 163      -6.588 -11.332 -56.971  1.00 46.41           C  
ANISOU  950  CG  LYS A 163     6162   5805   5669    -59    -11    -37       C  
ATOM    951  CD  LYS A 163      -5.992 -12.643 -56.482  1.00 52.65           C  
ANISOU  951  CD  LYS A 163     6986   6569   6451    -56      2    -37       C  
ATOM    952  CE  LYS A 163      -4.530 -12.702 -56.907  1.00 49.04           C  
ANISOU  952  CE  LYS A 163     6541   6108   5986    -22     12    -24       C  
ATOM    953  NZ  LYS A 163      -4.415 -12.952 -58.372  1.00 41.35           N  
ANISOU  953  NZ  LYS A 163     5584   5133   4996    -12      9    -30       N  
ATOM    954  N   ASN A 164     -11.026 -10.903 -57.871  1.00 28.26           N  
ANISOU  954  N   ASN A 164     3821   3550   3367   -141    -53    -81       N  
ATOM    955  CA  ASN A 164     -12.348 -11.422 -58.180  1.00 27.24           C  
ANISOU  955  CA  ASN A 164     3691   3429   3232   -172    -63   -100       C  
ATOM    956  C   ASN A 164     -12.807 -10.985 -59.589  1.00 36.74           C  
ANISOU  956  C   ASN A 164     4887   4653   4421   -167    -77   -108       C  
ATOM    957  O   ASN A 164     -13.552 -11.712 -60.282  1.00 33.54           O  
ANISOU  957  O   ASN A 164     4494   4249   4003   -187    -86   -126       O  
ATOM    958  CB  ASN A 164     -13.355 -10.966 -57.118  1.00 24.04           C  
ANISOU  958  CB  ASN A 164     3256   3037   2839   -193    -67   -100       C  
ATOM    959  CG  ASN A 164     -14.702 -11.642 -57.287  1.00 32.11           C  
ANISOU  959  CG  ASN A 164     4278   4068   3856   -229    -77   -119       C  
ATOM    960  OD1 ASN A 164     -14.785 -12.876 -57.301  1.00 41.28           O  
ANISOU  960  OD1 ASN A 164     5468   5206   5008   -248    -72   -130       O  
ATOM    961  ND2 ASN A 164     -15.764 -10.843 -57.466  1.00 36.03           N  
ANISOU  961  ND2 ASN A 164     4741   4595   4353   -238    -89   -123       N  
ATOM    962  N   GLN A 165     -12.324  -9.823 -60.015  1.00 29.38           N  
ANISOU  962  N   GLN A 165     3936   3736   3492   -140    -78    -96       N  
ATOM    963  CA  GLN A 165     -12.489  -9.428 -61.443  1.00 34.10           C  
ANISOU  963  CA  GLN A 165     4533   4350   4075   -127    -88   -101       C  
ATOM    964  C   GLN A 165     -11.345 -10.031 -62.277  1.00 40.51           C  
ANISOU  964  C   GLN A 165     5377   5143   4874   -105    -81    -99       C  
ATOM    965  O   GLN A 165     -11.527 -10.412 -63.440  1.00 46.31           O  
ANISOU  965  O   GLN A 165     6125   5879   5591   -104    -88   -110       O  
ATOM    966  CB  GLN A 165     -12.521  -7.891 -61.541  1.00 30.59           C  
ANISOU  966  CB  GLN A 165     4056   3930   3638   -107    -91    -88       C  
ATOM    967  CG  GLN A 165     -13.647  -7.250 -60.713  1.00 29.41           C  
ANISOU  967  CG  GLN A 165     3875   3801   3499   -124    -97    -89       C  
ATOM    968  CD  GLN A 165     -15.016  -7.729 -61.191  1.00 38.43           C  
ANISOU  968  CD  GLN A 165     5010   4961   4629   -150   -112   -108       C  
ATOM    969  OE1 GLN A 165     -15.171  -8.127 -62.358  1.00 45.80           O  
ANISOU  969  OE1 GLN A 165     5957   5899   5546   -149   -120   -119       O  
ATOM    970  NE2 GLN A 165     -16.021  -7.707 -60.301  1.00 40.03           N  
ANISOU  970  NE2 GLN A 165     5194   5176   4841   -174   -116   -112       N  
TER     971      GLN A 165                                                      
ATOM    972  N   LEU B  43      -8.739   8.896  -6.119  1.00 37.57           N  
ANISOU  972  N   LEU B  43     4774   4801   4701     15    -55    -27       N  
ATOM    973  CA  LEU B  43      -7.935   8.691  -7.368  1.00 28.24           C  
ANISOU  973  CA  LEU B  43     3593   3616   3520     10    -55    -26       C  
ATOM    974  C   LEU B  43      -6.869   7.615  -7.071  1.00 25.25           C  
ANISOU  974  C   LEU B  43     3210   3239   3144      6    -52    -23       C  
ATOM    975  O   LEU B  43      -6.207   7.638  -6.021  1.00 24.57           O  
ANISOU  975  O   LEU B  43     3123   3154   3058      5    -51    -22       O  
ATOM    976  CB  LEU B  43      -7.296  10.001  -7.863  1.00 31.90           C  
ANISOU  976  CB  LEU B  43     4063   4074   3982      9    -58    -26       C  
ATOM    977  CG  LEU B  43      -6.980  10.341  -9.346  1.00 44.54           C  
ANISOU  977  CG  LEU B  43     5668   5671   5583      7    -59    -25       C  
ATOM    978  CD1 LEU B  43      -7.279   9.287 -10.425  1.00 43.94           C  
ANISOU  978  CD1 LEU B  43     5589   5598   5510      6    -56    -24       C  
ATOM    979  CD2 LEU B  43      -7.608  11.696  -9.721  1.00 46.42           C  
ANISOU  979  CD2 LEU B  43     5913   5906   5818     10    -62    -27       C  
ATOM    980  N   TYR B  44      -6.676   6.668  -7.996  1.00 17.85           N  
ANISOU  980  N   TYR B  44     2271   2302   2209      4    -49    -22       N  
ATOM    981  CA  TYR B  44      -5.780   5.597  -7.686  1.00 14.54           C  
ANISOU  981  CA  TYR B  44     1848   1885   1792      0    -46    -19       C  
ATOM    982  C   TYR B  44      -4.325   6.080  -7.633  1.00 18.08           C  
ANISOU  982  C   TYR B  44     2299   2331   2241     -3    -47    -17       C  
ATOM    983  O   TYR B  44      -3.986   7.130  -8.173  1.00 17.10           O  
ANISOU  983  O   TYR B  44     2179   2203   2114     -4    -49    -18       O  
ATOM    984  CB  TYR B  44      -5.909   4.498  -8.758  1.00 14.00           C  
ANISOU  984  CB  TYR B  44     1777   1817   1726     -1    -43    -18       C  
ATOM    985  CG  TYR B  44      -5.583   4.944 -10.152  1.00 14.77           C  
ANISOU  985  CG  TYR B  44     1879   1911   1824     -3    -44    -18       C  
ATOM    986  CD1 TYR B  44      -4.276   5.154 -10.589  1.00 14.99           C  
ANISOU  986  CD1 TYR B  44     1908   1937   1852     -7    -44    -16       C  
ATOM    987  CD2 TYR B  44      -6.614   5.170 -11.033  1.00 17.17           C  
ANISOU  987  CD2 TYR B  44     2184   2214   2126     -1    -45    -20       C  
ATOM    988  CE1 TYR B  44      -3.999   5.629 -11.848  1.00 11.59           C  
ANISOU  988  CE1 TYR B  44     1481   1502   1420     -9    -45    -16       C  
ATOM    989  CE2 TYR B  44      -6.360   5.606 -12.299  1.00 20.84           C  
ANISOU  989  CE2 TYR B  44     2653   2676   2591     -3    -46    -20       C  
ATOM    990  CZ  TYR B  44      -5.060   5.832 -12.697  1.00 18.16           C  
ANISOU  990  CZ  TYR B  44     2315   2334   2252     -7    -46    -18       C  
ATOM    991  OH  TYR B  44      -4.830   6.271 -13.922  1.00 22.26           O  
ANISOU  991  OH  TYR B  44     2837   2850   2770     -9    -47    -18       O  
ATOM    992  N   GLU B  45      -3.479   5.249  -6.995  1.00 14.10           N  
ANISOU  992  N   GLU B  45     1790   1829   1738     -5    -44    -15       N  
ATOM    993  CA  GLU B  45      -2.022   5.328  -7.016  1.00 14.61           C  
ANISOU  993  CA  GLU B  45     1855   1894   1803     -9    -43    -12       C  
ATOM    994  C   GLU B  45      -1.476   4.270  -8.016  1.00 12.79           C  
ANISOU  994  C   GLU B  45     1622   1662   1574    -12    -40    -10       C  
ATOM    995  O   GLU B  45      -0.711   4.589  -8.918  1.00 14.27           O  
ANISOU  995  O   GLU B  45     1812   1848   1762    -14    -40     -9       O  
ATOM    996  CB  GLU B  45      -1.542   5.001  -5.635  1.00 23.20           C  
ANISOU  996  CB  GLU B  45     2940   2985   2891    -10    -43    -11       C  
ATOM    997  CG  GLU B  45      -0.083   5.297  -5.497  1.00 29.75           C  
ANISOU  997  CG  GLU B  45     3770   3815   3720    -14    -43     -8       C  
ATOM    998  CD  GLU B  45       0.059   6.812  -5.408  1.00 37.05           C  
ANISOU  998  CD  GLU B  45     4700   4736   4641    -15    -47    -10       C  
ATOM    999  OE1 GLU B  45      -0.758   7.386  -4.665  1.00 45.38           O  
ANISOU  999  OE1 GLU B  45     5756   5791   5694    -12    -49    -12       O  
ATOM   1000  OE2 GLU B  45       0.896   7.401  -6.097  1.00 43.09           O  
ANISOU 1000  OE2 GLU B  45     5468   5499   5405    -18    -48     -9       O  
ATOM   1001  N   PHE B  46      -1.953   3.042  -7.856  1.00 11.20           N  
ANISOU 1001  N   PHE B  46     1417   1464   1376    -10    -37    -10       N  
ATOM   1002  CA  PHE B  46      -1.570   1.949  -8.724  1.00 11.10           C  
ANISOU 1002  CA  PHE B  46     1402   1450   1365    -12    -33     -8       C  
ATOM   1003  C   PHE B  46      -2.777   1.575  -9.590  1.00 11.43           C  
ANISOU 1003  C   PHE B  46     1445   1492   1408    -10    -33    -10       C  
ATOM   1004  O   PHE B  46      -3.875   1.559  -9.113  1.00 10.31           O  
ANISOU 1004  O   PHE B  46     1303   1351   1265     -8    -34    -12       O  
ATOM   1005  CB  PHE B  46      -1.214   0.709  -7.895  1.00 12.71           C  
ANISOU 1005  CB  PHE B  46     1602   1658   1571    -11    -30     -6       C  
ATOM   1006  CG  PHE B  46       0.038   0.863  -7.043  1.00 15.94           C  
ANISOU 1006  CG  PHE B  46     2009   2068   1980    -13    -30     -3       C  
ATOM   1007  CD1 PHE B  46       0.847   1.974  -7.126  1.00 16.79           C  
ANISOU 1007  CD1 PHE B  46     2119   2175   2086    -15    -32     -2       C  
ATOM   1008  CD2 PHE B  46       0.481  -0.205  -6.272  1.00 20.72           C  
ANISOU 1008  CD2 PHE B  46     2609   2676   2587    -13    -27      0       C  
ATOM   1009  CE1 PHE B  46       1.988   2.095  -6.363  1.00 20.17           C  
ANISOU 1009  CE1 PHE B  46     2546   2606   2514    -17    -32      0       C  
ATOM   1010  CE2 PHE B  46       1.642  -0.107  -5.527  1.00 25.29           C  
ANISOU 1010  CE2 PHE B  46     3186   3257   3165    -14    -26      3       C  
ATOM   1011  CZ  PHE B  46       2.364   1.074  -5.521  1.00 22.03           C  
ANISOU 1011  CZ  PHE B  46     2776   2844   2751    -16    -29      3       C  
ATOM   1012  N   VAL B  47      -2.555   1.276 -10.861  1.00  8.72           N  
ANISOU 1012  N   VAL B  47     1103   1146   1065    -12    -32    -10       N  
ATOM   1013  CA  VAL B  47      -3.624   0.825 -11.682  1.00  9.46           C  
ANISOU 1013  CA  VAL B  47     1197   1239   1158    -11    -31    -11       C  
ATOM   1014  C   VAL B  47      -3.089  -0.238 -12.692  1.00  9.26           C  
ANISOU 1014  C   VAL B  47     1171   1213   1135    -14    -27    -10       C  
ATOM   1015  O   VAL B  47      -1.966  -0.178 -13.165  1.00 11.26           O  
ANISOU 1015  O   VAL B  47     1426   1465   1389    -16    -26     -8       O  
ATOM   1016  CB  VAL B  47      -4.356   1.994 -12.480  1.00 10.46           C  
ANISOU 1016  CB  VAL B  47     1328   1363   1282    -10    -35    -14       C  
ATOM   1017  CG1 VAL B  47      -3.454   2.693 -13.439  1.00 10.54           C  
ANISOU 1017  CG1 VAL B  47     1342   1371   1293    -13    -36    -13       C  
ATOM   1018  CG2 VAL B  47      -5.576   1.434 -13.236  1.00 10.81           C  
ANISOU 1018  CG2 VAL B  47     1371   1408   1326    -10    -34    -15       C  
ATOM   1019  N   GLY B  48      -3.946  -1.222 -13.000  1.00  8.19           N  
ANISOU 1019  N   GLY B  48     1034   1077    999    -13    -25    -11       N  
ATOM   1020  CA  GLY B  48      -3.517  -2.311 -13.935  1.00  7.93           C  
ANISOU 1020  CA  GLY B  48     1002   1044    969    -15    -21     -9       C  
ATOM   1021  C   GLY B  48      -4.726  -2.765 -14.700  1.00  8.94           C  
ANISOU 1021  C   GLY B  48     1130   1170   1095    -16    -20    -11       C  
ATOM   1022  O   GLY B  48      -5.881  -2.653 -14.227  1.00 10.02           O  
ANISOU 1022  O   GLY B  48     1266   1309   1231    -14    -22    -13       O  
ATOM   1023  N   LEU B  49      -4.503  -3.243 -15.906  1.00  8.78           N  
ANISOU 1023  N   LEU B  49     1112   1148   1075    -18    -18    -11       N  
ATOM   1024  CA  LEU B  49      -5.552  -3.862 -16.736  1.00  7.10           C  
ANISOU 1024  CA  LEU B  49      900    936    862    -19    -17    -13       C  
ATOM   1025  C   LEU B  49      -5.242  -5.372 -16.836  1.00  8.50           C  
ANISOU 1025  C   LEU B  49     1077   1113   1041    -21    -12    -11       C  
ATOM   1026  O   LEU B  49      -4.123  -5.758 -17.205  1.00  9.93           O  
ANISOU 1026  O   LEU B  49     1259   1292   1224    -22     -9    -10       O  
ATOM   1027  CB  LEU B  49      -5.597  -3.177 -18.132  1.00  8.38           C  
ANISOU 1027  CB  LEU B  49     1065   1095   1022    -21    -19    -14       C  
ATOM   1028  CG  LEU B  49      -6.770  -3.690 -18.960  1.00 11.48           C  
ANISOU 1028  CG  LEU B  49     1460   1489   1414    -23    -18    -15       C  
ATOM   1029  CD1 LEU B  49      -8.072  -3.052 -18.477  1.00 13.42           C  
ANISOU 1029  CD1 LEU B  49     1703   1737   1658    -20    -22    -17       C  
ATOM   1030  CD2 LEU B  49      -6.500  -3.280 -20.423  1.00 11.65           C  
ANISOU 1030  CD2 LEU B  49     1484   1508   1435    -25    -19    -16       C  
ATOM   1031  N   LEU B  50      -6.233  -6.192 -16.478  1.00  8.02           N  
ANISOU 1031  N   LEU B  50     1014   1053    979    -21    -11    -12       N  
ATOM   1032  CA  LEU B  50      -6.124  -7.667 -16.593  1.00  8.91           C  
ANISOU 1032  CA  LEU B  50     1127   1165   1093    -22     -6    -11       C  
ATOM   1033  C   LEU B  50      -7.124  -8.170 -17.597  1.00  8.63           C  
ANISOU 1033  C   LEU B  50     1094   1129   1056    -25     -5    -13       C  
ATOM   1034  O   LEU B  50      -8.194  -7.503 -17.845  1.00  8.19           O  
ANISOU 1034  O   LEU B  50     1038   1076    999    -25     -8    -15       O  
ATOM   1035  CB  LEU B  50      -6.421  -8.347 -15.257  1.00  8.64           C  
ANISOU 1035  CB  LEU B  50     1090   1133   1060    -21     -5    -10       C  
ATOM   1036  CG  LEU B  50      -5.735  -7.706 -14.044  1.00  9.12           C  
ANISOU 1036  CG  LEU B  50     1148   1196   1122    -18     -6     -9       C  
ATOM   1037  CD1 LEU B  50      -6.182  -8.516 -12.793  1.00  9.99           C  
ANISOU 1037  CD1 LEU B  50     1256   1308   1233    -17     -5     -8       C  
ATOM   1038  CD2 LEU B  50      -4.159  -7.641 -14.156  1.00 12.27           C  
ANISOU 1038  CD2 LEU B  50     1548   1592   1523    -18     -4     -7       C  
ATOM   1039  N   ASP B  51      -6.852  -9.327 -18.184  1.00  8.39           N  
ANISOU 1039  N   ASP B  51     1065   1096   1026    -27      0    -12       N  
ATOM   1040  CA  ASP B  51      -7.924 -10.011 -18.938  1.00  9.52           C  
ANISOU 1040  CA  ASP B  51     1211   1240   1168    -31      1    -14       C  
ATOM   1041  C   ASP B  51      -8.907 -10.632 -17.955  1.00 11.72           C  
ANISOU 1041  C   ASP B  51     1486   1521   1445    -30      1    -14       C  
ATOM   1042  O   ASP B  51      -8.734 -10.546 -16.725  1.00 12.51           O  
ANISOU 1042  O   ASP B  51     1584   1623   1546    -28      0    -13       O  
ATOM   1043  CB  ASP B  51      -7.369 -10.941 -20.017  1.00 11.22           C  
ANISOU 1043  CB  ASP B  51     1429   1451   1383    -34      5    -13       C  
ATOM   1044  CG  ASP B  51      -6.846 -12.236 -19.503  1.00 14.81           C  
ANISOU 1044  CG  ASP B  51     1884   1903   1839    -33     10    -12       C  
ATOM   1045  OD1 ASP B  51      -6.985 -12.584 -18.268  1.00 17.29           O  
ANISOU 1045  OD1 ASP B  51     2196   2220   2155    -31     11    -11       O  
ATOM   1046  OD2 ASP B  51      -6.300 -12.979 -20.361  1.00 19.27           O  
ANISOU 1046  OD2 ASP B  51     2453   2465   2404    -35     15    -12       O  
ATOM   1047  N   ALA B  52      -9.973 -11.224 -18.475  1.00 13.47           N  
ANISOU 1047  N   ALA B  52     1710   1745   1665    -34      1    -15       N  
ATOM   1048  CA  ALA B  52     -10.993 -11.843 -17.681  1.00 16.11           C  
ANISOU 1048  CA  ALA B  52     2042   2082   1998    -34      1    -16       C  
ATOM   1049  C   ALA B  52     -10.494 -12.995 -16.797  1.00 14.17           C  
ANISOU 1049  C   ALA B  52     1796   1835   1754    -34      5    -14       C  
ATOM   1050  O   ALA B  52     -11.138 -13.353 -15.826  1.00 23.99           O  
ANISOU 1050  O   ALA B  52     3036   3081   2996    -34      5    -14       O  
ATOM   1051  CB  ALA B  52     -12.075 -12.302 -18.645  1.00 19.16           C  
ANISOU 1051  CB  ALA B  52     2430   2470   2381    -39      1    -17       C  
ATOM   1052  N   HIS B  53      -9.338 -13.577 -17.118  1.00 13.22           N  
ANISOU 1052  N   HIS B  53     1677   1710   1635    -34      9    -12       N  
ATOM   1053  CA  HIS B  53      -8.811 -14.698 -16.313  1.00 15.58           C  
ANISOU 1053  CA  HIS B  53     1977   2008   1936    -33     13    -11       C  
ATOM   1054  C   HIS B  53      -7.736 -14.211 -15.334  1.00 13.71           C  
ANISOU 1054  C   HIS B  53     1737   1770   1702    -29     13     -9       C  
ATOM   1055  O   HIS B  53      -7.009 -15.010 -14.662  1.00 16.05           O  
ANISOU 1055  O   HIS B  53     2034   2066   2001    -27     16     -6       O  
ATOM   1056  CB  HIS B  53      -8.273 -15.797 -17.298  1.00 20.18           C  
ANISOU 1056  CB  HIS B  53     2564   2584   2518    -36     19    -10       C  
ATOM   1057  CG  HIS B  53      -9.353 -16.481 -18.113  1.00 28.75           C  
ANISOU 1057  CG  HIS B  53     3652   3669   3601    -41     20    -12       C  
ATOM   1058  ND1 HIS B  53      -9.753 -16.056 -19.368  1.00 39.79           N  
ANISOU 1058  ND1 HIS B  53     5053   5068   4997    -44     18    -14       N  
ATOM   1059  CD2 HIS B  53     -10.112 -17.567 -17.840  1.00 30.88           C  
ANISOU 1059  CD2 HIS B  53     3924   3939   3869    -44     22    -12       C  
ATOM   1060  CE1 HIS B  53     -10.691 -16.865 -19.837  1.00 31.72           C  
ANISOU 1060  CE1 HIS B  53     4034   4046   3973    -48     20    -15       C  
ATOM   1061  NE2 HIS B  53     -10.926 -17.791 -18.933  1.00 32.89           N  
ANISOU 1061  NE2 HIS B  53     4182   4195   4121    -49     22    -14       N  
ATOM   1062  N   GLY B  54      -7.527 -12.874 -15.307  1.00 13.24           N  
ANISOU 1062  N   GLY B  54     1676   1713   1643    -27      9     -9       N  
ATOM   1063  CA  GLY B  54      -6.465 -12.277 -14.492  1.00 12.43           C  
ANISOU 1063  CA  GLY B  54     1570   1610   1542    -23      8     -7       C  
ATOM   1064  C   GLY B  54      -5.057 -12.173 -15.057  1.00  9.24           C  
ANISOU 1064  C   GLY B  54     1168   1203   1140    -22     10     -6       C  
ATOM   1065  O   GLY B  54      -4.177 -11.717 -14.380  1.00 11.52           O  
ANISOU 1065  O   GLY B  54     1455   1493   1430    -20      9     -4       O  
ATOM   1066  N   ASN B  55      -4.868 -12.476 -16.324  1.00  9.72           N  
ANISOU 1066  N   ASN B  55     1232   1261   1200    -25     12     -6       N  
ATOM   1067  CA  ASN B  55      -3.536 -12.275 -16.930  1.00  9.00           C  
ANISOU 1067  CA  ASN B  55     1142   1168   1111    -24     14     -5       C  
ATOM   1068  C   ASN B  55      -3.258 -10.789 -17.061  1.00  8.31           C  
ANISOU 1068  C   ASN B  55     1053   1081   1022    -23      9     -5       C  
ATOM   1069  O   ASN B  55      -4.108  -9.958 -17.411  1.00 10.28           O  
ANISOU 1069  O   ASN B  55     1303   1332   1270    -24      6     -7       O  
ATOM   1070  CB  ASN B  55      -3.399 -12.953 -18.282  1.00 11.28           C  
ANISOU 1070  CB  ASN B  55     1435   1452   1398    -26     18     -5       C  
ATOM   1071  CG  ASN B  55      -3.707 -14.450 -18.204  1.00 16.80           C  
ANISOU 1071  CG  ASN B  55     2136   2149   2097    -27     23     -5       C  
ATOM   1072  OD1 ASN B  55      -4.652 -14.967 -18.829  1.00 24.33           O  
ANISOU 1072  OD1 ASN B  55     3093   3102   3049    -31     23     -7       O  
ATOM   1073  ND2 ASN B  55      -2.934 -15.137 -17.437  1.00 17.07           N  
ANISOU 1073  ND2 ASN B  55     2169   2182   2133    -25     26     -2       N  
ATOM   1074  N   VAL B  56      -2.023 -10.432 -16.806  1.00  8.66           N  
ANISOU 1074  N   VAL B  56     1096   1125   1068    -22     10     -3       N  
ATOM   1075  CA  VAL B  56      -1.665  -8.999 -16.803  1.00  7.76           C  
ANISOU 1075  CA  VAL B  56      982   1014    954    -21      5     -3       C  
ATOM   1076  C   VAL B  56      -1.502  -8.465 -18.250  1.00  9.36           C  
ANISOU 1076  C   VAL B  56     1187   1213   1155    -24      5     -5       C  
ATOM   1077  O   VAL B  56      -0.758  -9.010 -19.047  1.00 11.02           O  
ANISOU 1077  O   VAL B  56     1400   1422   1366    -25      9     -4       O  
ATOM   1078  CB  VAL B  56      -0.377  -8.766 -16.070  1.00  9.10           C  
ANISOU 1078  CB  VAL B  56     1148   1184   1124    -19      6      0       C  
ATOM   1079  CG1 VAL B  56       0.089  -7.265 -16.193  1.00 11.98           C  
ANISOU 1079  CG1 VAL B  56     1514   1550   1488    -20      2     -1       C  
ATOM   1080  CG2 VAL B  56      -0.518  -9.233 -14.568  1.00  9.19           C  
ANISOU 1080  CG2 VAL B  56     1157   1198   1138    -17      6      1       C  
ATOM   1081  N   LEU B  57      -2.203  -7.367 -18.528  1.00  9.19           N  
ANISOU 1081  N   LEU B  57     1167   1193   1132    -24      0     -7       N  
ATOM   1082  CA  LEU B  57      -2.102  -6.679 -19.834  1.00  9.60           C  
ANISOU 1082  CA  LEU B  57     1222   1243   1183    -27     -1     -8       C  
ATOM   1083  C   LEU B  57      -1.319  -5.364 -19.722  1.00 11.09           C  
ANISOU 1083  C   LEU B  57     1410   1432   1371    -26     -5     -7       C  
ATOM   1084  O   LEU B  57      -0.474  -5.095 -20.615  1.00 12.89           O  
ANISOU 1084  O   LEU B  57     1640   1658   1598    -28     -4     -6       O  
ATOM   1085  CB  LEU B  57      -3.514  -6.419 -20.353  1.00 10.67           C  
ANISOU 1085  CB  LEU B  57     1359   1379   1317    -28     -4    -10       C  
ATOM   1086  CG  LEU B  57      -4.357  -7.703 -20.524  1.00 12.80           C  
ANISOU 1086  CG  LEU B  57     1629   1649   1586    -29     -1    -11       C  
ATOM   1087  CD1 LEU B  57      -5.767  -7.343 -21.035  1.00 14.08           C  
ANISOU 1087  CD1 LEU B  57     1793   1812   1746    -31     -4    -13       C  
ATOM   1088  CD2 LEU B  57      -3.700  -8.761 -21.434  1.00 16.67           C  
ANISOU 1088  CD2 LEU B  57     2122   2136   2077    -31      5    -10       C  
ATOM   1089  N   GLU B  58      -1.686  -4.492 -18.724  1.00  9.20           N  
ANISOU 1089  N   GLU B  58     1170   1195   1131    -24     -9     -7       N  
ATOM   1090  CA  GLU B  58      -0.984  -3.220 -18.586  1.00 10.82           C  
ANISOU 1090  CA  GLU B  58     1375   1401   1336    -25    -12     -7       C  
ATOM   1091  C   GLU B  58      -0.889  -2.918 -17.108  1.00 10.74           C  
ANISOU 1091  C   GLU B  58     1362   1392   1325    -22    -14     -6       C  
ATOM   1092  O   GLU B  58      -1.793  -3.308 -16.318  1.00  9.48           O  
ANISOU 1092  O   GLU B  58     1201   1235   1167    -20    -14     -7       O  
ATOM   1093  CB  GLU B  58      -1.863  -2.114 -19.190  1.00 12.11           C  
ANISOU 1093  CB  GLU B  58     1542   1563   1497    -25    -17     -9       C  
ATOM   1094  CG  GLU B  58      -2.364  -2.203 -20.632  1.00 14.01           C  
ANISOU 1094  CG  GLU B  58     1785   1801   1736    -27    -17    -11       C  
ATOM   1095  CD  GLU B  58      -1.212  -2.242 -21.677  1.00 17.55           C  
ANISOU 1095  CD  GLU B  58     2236   2249   2186    -30    -14     -9       C  
ATOM   1096  OE1 GLU B  58      -0.120  -1.666 -21.402  1.00 18.10           O  
ANISOU 1096  OE1 GLU B  58     2304   2318   2254    -30    -15     -8       O  
ATOM   1097  OE2 GLU B  58      -1.404  -2.819 -22.794  1.00 19.52           O  
ANISOU 1097  OE2 GLU B  58     2487   2496   2434    -32    -12    -10       O  
ATOM   1098  N   VAL B  59       0.169  -2.194 -16.706  1.00  9.35           N  
ANISOU 1098  N   VAL B  59     1186   1217   1150    -23    -15     -4       N  
ATOM   1099  CA  VAL B  59       0.285  -1.744 -15.296  1.00  8.74           C  
ANISOU 1099  CA  VAL B  59     1106   1142   1072    -21    -17     -4       C  
ATOM   1100  C   VAL B  59       0.982  -0.405 -15.331  1.00 10.02           C  
ANISOU 1100  C   VAL B  59     1270   1304   1232    -22    -21     -3       C  
ATOM   1101  O   VAL B  59       1.914  -0.199 -16.153  1.00 12.86           O  
ANISOU 1101  O   VAL B  59     1632   1663   1593    -25    -20     -2       O  
ATOM   1102  CB  VAL B  59       1.156  -2.730 -14.441  1.00 10.98           C  
ANISOU 1102  CB  VAL B  59     1386   1428   1358    -20    -14     -1       C  
ATOM   1103  CG1 VAL B  59       1.382  -2.183 -13.039  1.00 12.11           C  
ANISOU 1103  CG1 VAL B  59     1527   1574   1501    -19    -16      0       C  
ATOM   1104  CG2 VAL B  59       0.480  -4.122 -14.412  1.00 13.53           C  
ANISOU 1104  CG2 VAL B  59     1707   1750   1682    -19    -10     -1       C  
ATOM   1105  N   ASN B  60       0.543   0.531 -14.491  1.00  8.95           N  
ANISOU 1105  N   ASN B  60     1135   1169   1095    -21    -25     -5       N  
ATOM   1106  CA  ASN B  60       1.213   1.849 -14.538  1.00 10.65           C  
ANISOU 1106  CA  ASN B  60     1354   1384   1309    -23    -28     -4       C  
ATOM   1107  C   ASN B  60       2.632   1.811 -13.943  1.00 11.72           C  
ANISOU 1107  C   ASN B  60     1487   1521   1445    -25    -27     -1       C  
ATOM   1108  O   ASN B  60       3.023   0.922 -13.147  1.00 11.22           O  
ANISOU 1108  O   ASN B  60     1420   1461   1384    -24    -24      1       O  
ATOM   1109  CB  ASN B  60       0.307   2.938 -13.967  1.00 12.30           C  
ANISOU 1109  CB  ASN B  60     1566   1592   1517    -21    -33     -7       C  
ATOM   1110  CG  ASN B  60       0.154   2.889 -12.447  1.00 13.94           C  
ANISOU 1110  CG  ASN B  60     1770   1803   1724    -19    -33     -7       C  
ATOM   1111  OD1 ASN B  60       0.304   1.869 -11.841  1.00 14.72           O  
ANISOU 1111  OD1 ASN B  60     1866   1904   1825    -18    -30     -5       O  
ATOM   1112  ND2 ASN B  60      -0.151   4.027 -11.828  1.00 14.10           N  
ANISOU 1112  ND2 ASN B  60     1793   1822   1742    -18    -37     -8       N  
ATOM   1113  N   GLN B  61       3.446   2.758 -14.348  1.00 13.43           N  
ANISOU 1113  N   GLN B  61     1706   1737   1660    -28    -29      0       N  
ATOM   1114  CA  GLN B  61       4.808   2.819 -13.885  1.00 14.22           C  
ANISOU 1114  CA  GLN B  61     1804   1840   1760    -30    -29      3       C  
ATOM   1115  C   GLN B  61       4.975   2.980 -12.375  1.00 12.82           C  
ANISOU 1115  C   GLN B  61     1624   1665   1581    -29    -30      4       C  
ATOM   1116  O   GLN B  61       5.871   2.380 -11.801  1.00 14.44           O  
ANISOU 1116  O   GLN B  61     1826   1874   1788    -29    -27      7       O  
ATOM   1117  CB  GLN B  61       5.575   3.903 -14.632  1.00 16.79           C  
ANISOU 1117  CB  GLN B  61     2133   2164   2083    -34    -31      3       C  
ATOM   1118  CG  GLN B  61       5.803   3.441 -16.071  1.00 23.73           C  
ANISOU 1118  CG  GLN B  61     3013   3041   2962    -35    -29      3       C  
ATOM   1119  CD  GLN B  61       6.610   4.445 -16.887  1.00 26.82           C  
ANISOU 1119  CD  GLN B  61     3407   3432   3351    -39    -31      4       C  
ATOM   1120  OE1 GLN B  61       6.123   5.565 -17.152  1.00 40.59           O  
ANISOU 1120  OE1 GLN B  61     5157   5174   5094    -40    -35      2       O  
ATOM   1121  NE2 GLN B  61       7.874   4.085 -17.223  1.00 27.64           N  
ANISOU 1121  NE2 GLN B  61     3509   3538   3455    -42    -28      7       N  
ATOM   1122  N   VAL B  62       4.094   3.726 -11.725  1.00 14.23           N  
ANISOU 1122  N   VAL B  62     1804   1842   1758    -27    -33      1       N  
ATOM   1123  CA  VAL B  62       4.151   3.881 -10.261  1.00 16.44           C  
ANISOU 1123  CA  VAL B  62     2083   2125   2038    -27    -34      2       C  
ATOM   1124  C   VAL B  62       4.085   2.494  -9.578  1.00 13.54           C  
ANISOU 1124  C   VAL B  62     1710   1761   1673    -24    -30      3       C  
ATOM   1125  O   VAL B  62       4.846   2.208  -8.649  1.00 13.53           O  
ANISOU 1125  O   VAL B  62     1706   1764   1673    -25    -29      6       O  
ATOM   1126  CB  VAL B  62       2.983   4.828  -9.829  1.00 23.69           C  
ANISOU 1126  CB  VAL B  62     3005   3042   2955    -24    -38     -2       C  
ATOM   1127  CG1 VAL B  62       2.853   4.902  -8.324  1.00 25.26           C  
ANISOU 1127  CG1 VAL B  62     3201   3242   3152    -23    -39     -2       C  
ATOM   1128  CG2 VAL B  62       3.191   6.226 -10.414  1.00 23.13           C  
ANISOU 1128  CG2 VAL B  62     2940   2968   2881    -27    -42     -3       C  
ATOM   1129  N   ALA B  63       3.232   1.604 -10.094  1.00 11.80           N  
ANISOU 1129  N   ALA B  63     1489   1540   1455    -22    -28      2       N  
ATOM   1130  CA  ALA B  63       3.086   0.273  -9.447  1.00 10.62           C  
ANISOU 1130  CA  ALA B  63     1335   1393   1308    -19    -24      4       C  
ATOM   1131  C   ALA B  63       4.335  -0.601  -9.715  1.00  9.27           C  
ANISOU 1131  C   ALA B  63     1161   1223   1139    -21    -20      7       C  
ATOM   1132  O   ALA B  63       4.841  -1.300  -8.833  1.00 12.36           O  
ANISOU 1132  O   ALA B  63     1549   1618   1532    -20    -18     10       O  
ATOM   1133  CB  ALA B  63       1.843  -0.401  -9.897  1.00 11.41           C  
ANISOU 1133  CB  ALA B  63     1435   1491   1409    -17    -23      1       C  
ATOM   1134  N   LEU B  64       4.856  -0.532 -10.951  1.00 10.60           N  
ANISOU 1134  N   LEU B  64     1331   1389   1306    -22    -19      8       N  
ATOM   1135  CA  LEU B  64       6.045  -1.322 -11.343  1.00 10.81           C  
ANISOU 1135  CA  LEU B  64     1355   1417   1334    -23    -15     11       C  
ATOM   1136  C   LEU B  64       7.230  -0.853 -10.521  1.00 11.37           C  
ANISOU 1136  C   LEU B  64     1424   1493   1405    -25    -16     14       C  
ATOM   1137  O   LEU B  64       7.949  -1.697  -9.976  1.00 12.98           O  
ANISOU 1137  O   LEU B  64     1623   1699   1610    -24    -13     18       O  
ATOM   1138  CB  LEU B  64       6.303  -1.178 -12.854  1.00 13.78           C  
ANISOU 1138  CB  LEU B  64     1734   1791   1711    -25    -14     11       C  
ATOM   1139  CG  LEU B  64       5.227  -1.789 -13.777  1.00 13.70           C  
ANISOU 1139  CG  LEU B  64     1726   1777   1701    -24    -13      8       C  
ATOM   1140  CD1 LEU B  64       5.573  -1.371 -15.227  1.00 15.37           C  
ANISOU 1140  CD1 LEU B  64     1941   1987   1913    -26    -13      7       C  
ATOM   1141  CD2 LEU B  64       5.205  -3.297 -13.684  1.00 10.59           C  
ANISOU 1141  CD2 LEU B  64     1329   1383   1310    -21     -8      9       C  
ATOM   1142  N   GLU B  65       7.437   0.461 -10.437  1.00 13.35           N  
ANISOU 1142  N   GLU B  65     1677   1743   1653    -27    -21     14       N  
ATOM   1143  CA  GLU B  65       8.614   1.003  -9.685  1.00 15.03           C  
ANISOU 1143  CA  GLU B  65     1888   1960   1864    -30    -22     17       C  
ATOM   1144  C   GLU B  65       8.527   0.666  -8.196  1.00 14.25           C  
ANISOU 1144  C   GLU B  65     1785   1864   1766    -28    -22     18       C  
ATOM   1145  O   GLU B  65       9.526   0.251  -7.567  1.00 16.27           O  
ANISOU 1145  O   GLU B  65     2036   2124   2021    -29    -20     22       O  
ATOM   1146  CB  GLU B  65       8.649   2.505  -9.917  1.00 21.47           C  
ANISOU 1146  CB  GLU B  65     2708   2774   2676    -34    -27     15       C  
ATOM   1147  CG  GLU B  65       9.128   2.830 -11.328  1.00 29.56           C  
ANISOU 1147  CG  GLU B  65     3735   3796   3700    -36    -26     15       C  
ATOM   1148  CD  GLU B  65       9.456   4.323 -11.495  1.00 51.72           C  
ANISOU 1148  CD  GLU B  65     6546   6602   6503    -41    -31     14       C  
ATOM   1149  OE1 GLU B  65      10.017   4.928 -10.530  1.00 52.45           O  
ANISOU 1149  OE1 GLU B  65     6639   6698   6594    -43    -33     15       O  
ATOM   1150  OE2 GLU B  65       9.108   4.874 -12.576  1.00 53.53           O  
ANISOU 1150  OE2 GLU B  65     6780   6827   6731    -42    -33     12       O  
ATOM   1151  N   GLY B  66       7.324   0.780  -7.651  1.00 13.47           N  
ANISOU 1151  N   GLY B  66     1688   1763   1666    -26    -24     15       N  
ATOM   1152  CA  GLY B  66       7.039   0.445  -6.246  1.00 14.21           C  
ANISOU 1152  CA  GLY B  66     1778   1859   1760    -25    -24     15       C  
ATOM   1153  C   GLY B  66       7.390  -0.992  -5.908  1.00 15.83           C  
ANISOU 1153  C   GLY B  66     1979   2068   1969    -22    -19     18       C  
ATOM   1154  O   GLY B  66       7.890  -1.248  -4.808  1.00 14.73           O  
ANISOU 1154  O   GLY B  66     1836   1933   1830    -22    -19     21       O  
ATOM   1155  N   GLY B  67       7.130  -1.933  -6.847  1.00 11.94           N  
ANISOU 1155  N   GLY B  67     1485   1572   1478    -20    -15     18       N  
ATOM   1156  CA  GLY B  67       7.430  -3.318  -6.584  1.00 10.67           C  
ANISOU 1156  CA  GLY B  67     1321   1413   1319    -18    -11     21       C  
ATOM   1157  C   GLY B  67       8.792  -3.779  -7.014  1.00 11.56           C  
ANISOU 1157  C   GLY B  67     1431   1528   1433    -18     -8     25       C  
ATOM   1158  O   GLY B  67       9.169  -4.928  -6.819  1.00 13.53           O  
ANISOU 1158  O   GLY B  67     1677   1778   1684    -16     -4     28       O  
ATOM   1159  N   GLY B  68       9.486  -2.908  -7.720  1.00 12.08           N  
ANISOU 1159  N   GLY B  68     1499   1594   1497    -21     -9     25       N  
ATOM   1160  CA  GLY B  68      10.764  -3.325  -8.376  1.00 12.76           C  
ANISOU 1160  CA  GLY B  68     1583   1682   1584    -22     -6     29       C  
ATOM   1161  C   GLY B  68      10.551  -4.403  -9.442  1.00 15.02           C  
ANISOU 1161  C   GLY B  68     1869   1965   1872    -19     -2     29       C  
ATOM   1162  O   GLY B  68      11.427  -5.266  -9.613  1.00 19.63           O  
ANISOU 1162  O   GLY B  68     2450   2551   2457    -17      3     32       O  
ATOM   1163  N   ILE B  69       9.427  -4.307 -10.155  1.00 13.48           N  
ANISOU 1163  N   ILE B  69     1679   1765   1677    -19     -2     25       N  
ATOM   1164  CA  ILE B  69       8.932  -5.348 -11.082  1.00 13.78           C  
ANISOU 1164  CA  ILE B  69     1719   1800   1717    -17      2     23       C  
ATOM   1165  C   ILE B  69       8.957  -4.780 -12.532  1.00 15.06           C  
ANISOU 1165  C   ILE B  69     1885   1959   1878    -20      1     21       C  
ATOM   1166  O   ILE B  69       8.618  -3.610 -12.726  1.00 15.20           O  
ANISOU 1166  O   ILE B  69     1905   1976   1894    -22     -3     19       O  
ATOM   1167  CB  ILE B  69       7.433  -5.660 -10.773  1.00 13.45           C  
ANISOU 1167  CB  ILE B  69     1679   1755   1676    -16      1     20       C  
ATOM   1168  CG1 ILE B  69       7.340  -6.345  -9.425  1.00 16.94           C  
ANISOU 1168  CG1 ILE B  69     2117   2200   2119    -13      2     22       C  
ATOM   1169  CG2 ILE B  69       6.803  -6.576 -11.856  1.00 16.40           C  
ANISOU 1169  CG2 ILE B  69     2056   2125   2052    -15      4     18       C  
ATOM   1170  CD1 ILE B  69       5.919  -6.463  -8.865  1.00 20.07           C  
ANISOU 1170  CD1 ILE B  69     2515   2595   2516    -12      0     19       C  
ATOM   1171  N   THR B  70       9.282  -5.614 -13.521  1.00 17.87           N  
ANISOU 1171  N   THR B  70     2241   2313   2235    -19      5     22       N  
ATOM   1172  CA  THR B  70       9.207  -5.157 -14.951  1.00 16.77           C  
ANISOU 1172  CA  THR B  70     2106   2171   2095    -21      5     20       C  
ATOM   1173  C   THR B  70       7.995  -5.773 -15.622  1.00 17.19           C  
ANISOU 1173  C   THR B  70     2163   2220   2150    -20      6     17       C  
ATOM   1174  O   THR B  70       7.620  -6.880 -15.296  1.00 15.70           O  
ANISOU 1174  O   THR B  70     1973   2031   1963    -18     10     17       O  
ATOM   1175  CB  THR B  70      10.447  -5.535 -15.750  1.00 20.75           C  
ANISOU 1175  CB  THR B  70     2609   2677   2600    -21      9     23       C  
ATOM   1176  OG1 THR B  70      10.540  -6.973 -15.844  1.00 21.81           O  
ANISOU 1176  OG1 THR B  70     2741   2809   2735    -18     14     24       O  
ATOM   1177  CG2 THR B  70      11.759  -4.957 -15.030  1.00 20.35           C  
ANISOU 1177  CG2 THR B  70     2553   2631   2547    -22      7     27       C  
HETATM 1178  N   MSE B  71       7.475  -5.097 -16.670  1.00 15.85           N  
ANISOU 1178  N   MSE B  71     1996   2047   1978    -23      4     14       N  
HETATM 1179  CA  MSE B  71       6.407  -5.692 -17.494  1.00 14.94           C  
ANISOU 1179  CA  MSE B  71     1884   1928   1863    -23      6     11       C  
HETATM 1180  C   MSE B  71       6.812  -7.013 -18.032  1.00 16.60           C  
ANISOU 1180  C   MSE B  71     2095   2138   2075    -21     12     12       C  
HETATM 1181  O   MSE B  71       6.033  -7.946 -18.106  1.00 19.41           O  
ANISOU 1181  O   MSE B  71     2452   2491   2432    -20     14     11       O  
HETATM 1182  CB  MSE B  71       5.962  -4.792 -18.667  1.00 20.84           C  
ANISOU 1182  CB  MSE B  71     2636   2673   2609    -26      3      8       C  
HETATM 1183  CG  MSE B  71       5.005  -3.666 -18.351  1.00 32.55           C  
ANISOU 1183  CG  MSE B  71     4122   4157   4091    -27     -3      5       C  
HETATM 1184 SE   MSE B  71       3.395  -4.363 -17.378  1.00 38.82          SE  
ANISOU 1184 SE   MSE B  71     4914   4949   4885    -24     -3      3      SE  
HETATM 1185  CE  MSE B  71       2.601  -5.558 -18.690  1.00 30.08           C  
ANISOU 1185  CE  MSE B  71     3810   3839   3779    -25      1      1       C  
ATOM   1186  N   GLU B  72       8.043  -7.119 -18.475  1.00 17.33           N  
ANISOU 1186  N   GLU B  72     2186   2231   2168    -21     14     15       N  
ATOM   1187  CA  GLU B  72       8.506  -8.330 -19.046  1.00 17.99           C  
ANISOU 1187  CA  GLU B  72     2270   2314   2253    -19     20     16       C  
ATOM   1188  C   GLU B  72       8.334  -9.513 -18.078  1.00 22.09           C  
ANISOU 1188  C   GLU B  72     2787   2832   2773    -16     24     17       C  
ATOM   1189  O   GLU B  72       8.078 -10.633 -18.491  1.00 20.96           O  
ANISOU 1189  O   GLU B  72     2646   2686   2631    -14     28     17       O  
ATOM   1190  CB  GLU B  72       9.916  -8.142 -19.595  1.00 21.89           C  
ANISOU 1190  CB  GLU B  72     2762   2809   2745    -20     22     19       C  
ATOM   1191  CG  GLU B  72      10.542  -9.459 -19.968  1.00 24.90           C  
ANISOU 1191  CG  GLU B  72     3143   3190   3129    -17     29     21       C  
ATOM   1192  CD  GLU B  72      11.847  -9.326 -20.781  1.00 37.78           C  
ANISOU 1192  CD  GLU B  72     4773   4824   4759    -17     31     23       C  
ATOM   1193  OE1 GLU B  72      12.252  -8.209 -21.190  1.00 31.96           O  
ANISOU 1193  OE1 GLU B  72     4036   4088   4020    -20     28     23       O  
ATOM   1194  OE2 GLU B  72      12.467 -10.389 -20.992  1.00 47.49           O  
ANISOU 1194  OE2 GLU B  72     6002   6053   5990    -14     37     25       O  
ATOM   1195  N   GLU B  73       8.441  -9.276 -16.777  1.00 16.18           N  
ANISOU 1195  N   GLU B  73     2035   2087   2026    -14     21     19       N  
ATOM   1196  CA  GLU B  73       8.307 -10.403 -15.820  1.00 15.27           C  
ANISOU 1196  CA  GLU B  73     1917   1972   1912    -11     25     21       C  
ATOM   1197  C   GLU B  73       6.865 -10.833 -15.591  1.00 14.84           C  
ANISOU 1197  C   GLU B  73     1866   1915   1858    -11     24     18       C  
ATOM   1198  O   GLU B  73       6.600 -11.966 -15.147  1.00 16.01           O  
ANISOU 1198  O   GLU B  73     2014   2061   2007     -9     27     19       O  
ATOM   1199  CB  GLU B  73       8.900 -10.050 -14.456  1.00 24.06           C  
ANISOU 1199  CB  GLU B  73     3026   3090   3025    -10     23     24       C  
ATOM   1200  CG  GLU B  73      10.351  -9.607 -14.522  1.00 31.07           C  
ANISOU 1200  CG  GLU B  73     3911   3982   3913    -10     23     28       C  
ATOM   1201  CD  GLU B  73      10.841  -9.128 -13.173  1.00 32.52           C  
ANISOU 1201  CD  GLU B  73     4090   4171   4096     -9     20     30       C  
ATOM   1202  OE1 GLU B  73      10.277  -8.168 -12.574  1.00 22.96           O  
ANISOU 1202  OE1 GLU B  73     2880   2961   2884    -12     15     29       O  
ATOM   1203  OE2 GLU B  73      11.815  -9.742 -12.712  1.00 49.56           O  
ANISOU 1203  OE2 GLU B  73     6244   6331   6255     -7     23     35       O  
ATOM   1204  N   ILE B  74       5.912  -9.930 -15.799  1.00 11.92           N  
ANISOU 1204  N   ILE B  74     1497   1544   1486    -14     19     14       N  
ATOM   1205  CA  ILE B  74       4.554 -10.223 -15.378  1.00 10.07           C  
ANISOU 1205  CA  ILE B  74     1265   1309   1252    -14     18     12       C  
ATOM   1206  C   ILE B  74       3.531 -10.217 -16.545  1.00  9.78           C  
ANISOU 1206  C   ILE B  74     1233   1269   1215    -16     17      8       C  
ATOM   1207  O   ILE B  74       2.445 -10.773 -16.383  1.00  9.77           O  
ANISOU 1207  O   ILE B  74     1232   1266   1213    -17     18      6       O  
ATOM   1208  CB  ILE B  74       4.041  -9.224 -14.331  1.00 11.07           C  
ANISOU 1208  CB  ILE B  74     1390   1438   1378    -14     12     11       C  
ATOM   1209  CG1 ILE B  74       4.050  -7.796 -14.882  1.00 11.82           C  
ANISOU 1209  CG1 ILE B  74     1486   1534   1472    -17      8      9       C  
ATOM   1210  CG2 ILE B  74       4.932  -9.321 -13.055  1.00 14.05           C  
ANISOU 1210  CG2 ILE B  74     1762   1819   1756    -12     13     15       C  
ATOM   1211  CD1 ILE B  74       3.396  -6.815 -13.909  1.00 14.16           C  
ANISOU 1211  CD1 ILE B  74     1781   1832   1766    -17      3      8       C  
ATOM   1212  N   ARG B  75       3.892  -9.665 -17.701  1.00  9.84           N  
ANISOU 1212  N   ARG B  75     1242   1275   1221    -18     17      7       N  
ATOM   1213  CA  ARG B  75       2.893  -9.591 -18.815  1.00  9.91           C  
ANISOU 1213  CA  ARG B  75     1255   1281   1229    -21     16      4       C  
ATOM   1214  C   ARG B  75       2.438 -10.979 -19.225  1.00 10.38           C  
ANISOU 1214  C   ARG B  75     1318   1338   1289    -21     21      3       C  
ATOM   1215  O   ARG B  75       3.309 -11.876 -19.420  1.00 11.84           O  
ANISOU 1215  O   ARG B  75     1503   1522   1475    -19     26      6       O  
ATOM   1216  CB  ARG B  75       3.503  -8.872 -20.014  1.00 11.42           C  
ANISOU 1216  CB  ARG B  75     1448   1471   1418    -23     16      4       C  
ATOM   1217  CG  ARG B  75       2.514  -8.629 -21.194  1.00 13.69           C  
ANISOU 1217  CG  ARG B  75     1740   1757   1705    -26     14      0       C  
ATOM   1218  CD  ARG B  75       3.097  -7.904 -22.455  1.00 18.80           C  
ANISOU 1218  CD  ARG B  75     2389   2403   2350    -29     13      0       C  
ATOM   1219  NE  ARG B  75       4.007  -6.773 -22.293  1.00 27.43           N  
ANISOU 1219  NE  ARG B  75     3480   3498   3443    -29     10      1       N  
ATOM   1220  CZ  ARG B  75       3.624  -5.484 -22.209  1.00 34.64           C  
ANISOU 1220  CZ  ARG B  75     4395   4413   4356    -31      5      0       C  
ATOM   1221  NH1 ARG B  75       2.331  -5.133 -22.171  1.00 33.81           N  
ANISOU 1221  NH1 ARG B  75     4291   4307   4249    -31      1     -2       N  
ATOM   1222  NH2 ARG B  75       4.535  -4.542 -22.095  1.00 36.22           N  
ANISOU 1222  NH2 ARG B  75     4594   4614   4554    -31      2      2       N  
ATOM   1223  N   GLY B  76       1.111 -11.146 -19.332  1.00  8.62           N  
ANISOU 1223  N   GLY B  76     1097   1115   1066    -23     20      1       N  
ATOM   1224  CA  GLY B  76       0.544 -12.394 -19.817  1.00  9.67           C  
ANISOU 1224  CA  GLY B  76     1232   1244   1198    -24     24      0       C  
ATOM   1225  C   GLY B  76       0.560 -13.540 -18.883  1.00 11.21           C  
ANISOU 1225  C   GLY B  76     1426   1439   1394    -21     27      1       C  
ATOM   1226  O   GLY B  76       0.352 -14.708 -19.299  1.00 11.45           O  
ANISOU 1226  O   GLY B  76     1460   1466   1424    -22     32      1       O  
ATOM   1227  N   LYS B  77       0.795 -13.227 -17.601  1.00  9.80           N  
ANISOU 1227  N   LYS B  77     1243   1263   1217    -19     25      3       N  
ATOM   1228  CA  LYS B  77       0.854 -14.258 -16.548  1.00 10.65           C  
ANISOU 1228  CA  LYS B  77     1350   1371   1325    -17     28      5       C  
ATOM   1229  C   LYS B  77      -0.113 -13.779 -15.458  1.00 10.67           C  
ANISOU 1229  C   LYS B  77     1350   1377   1327    -17     24      4       C  
ATOM   1230  O   LYS B  77      -0.477 -12.569 -15.377  1.00 10.46           O  
ANISOU 1230  O   LYS B  77     1322   1353   1300    -17     19      3       O  
ATOM   1231  CB  LYS B  77       2.279 -14.386 -15.971  1.00 10.20           C  
ANISOU 1231  CB  LYS B  77     1290   1316   1271    -13     30      9       C  
ATOM   1232  CG  LYS B  77       3.277 -14.930 -17.011  1.00 14.32           C  
ANISOU 1232  CG  LYS B  77     1813   1834   1792    -12     35     10       C  
ATOM   1233  CD  LYS B  77       4.714 -14.586 -16.566  1.00 19.55           C  
ANISOU 1233  CD  LYS B  77     2472   2499   2456    -10     36     14       C  
ATOM   1234  CE  LYS B  77       5.788 -14.931 -17.646  1.00 25.30           C  
ANISOU 1234  CE  LYS B  77     3202   3226   3185     -9     40     15       C  
ATOM   1235  NZ  LYS B  77       5.496 -16.330 -17.888  1.00 32.33           N  
ANISOU 1235  NZ  LYS B  77     4095   4112   4075     -8     46     15       N  
ATOM   1236  N   PRO B  78      -0.590 -14.723 -14.612  1.00 10.71           N  
ANISOU 1236  N   PRO B  78     1354   1382   1333    -16     25      5       N  
ATOM   1237  CA  PRO B  78      -1.671 -14.316 -13.694  1.00 10.03           C  
ANISOU 1237  CA  PRO B  78     1266   1299   1246    -16     21      4       C  
ATOM   1238  C   PRO B  78      -1.233 -13.185 -12.778  1.00  9.56           C  
ANISOU 1238  C   PRO B  78     1203   1244   1187    -14     17      5       C  
ATOM   1239  O   PRO B  78      -0.122 -13.229 -12.221  1.00 10.33           O  
ANISOU 1239  O   PRO B  78     1297   1342   1286    -12     19      7       O  
ATOM   1240  CB  PRO B  78      -1.963 -15.590 -12.852  1.00 10.91           C  
ANISOU 1240  CB  PRO B  78     1378   1411   1359    -15     25      5       C  
ATOM   1241  CG  PRO B  78      -1.454 -16.696 -13.785  1.00 12.91           C  
ANISOU 1241  CG  PRO B  78     1634   1659   1612    -16     30      6       C  
ATOM   1242  CD  PRO B  78      -0.273 -16.166 -14.568  1.00 13.72           C  
ANISOU 1242  CD  PRO B  78     1738   1761   1715    -15     31      7       C  
ATOM   1243  N   PHE B  79      -2.149 -12.249 -12.496  1.00  9.26           N  
ANISOU 1243  N   PHE B  79     1163   1208   1147    -15     12      2       N  
ATOM   1244  CA  PHE B  79      -1.800 -11.163 -11.619  1.00  7.80           C  
ANISOU 1244  CA  PHE B  79      976   1027    963    -13      9      3       C  
ATOM   1245  C   PHE B  79      -1.343 -11.612 -10.227  1.00  7.72           C  
ANISOU 1245  C   PHE B  79      961   1018    953    -11     10      6       C  
ATOM   1246  O   PHE B  79      -0.401 -11.020  -9.685  1.00  8.56           O  
ANISOU 1246  O   PHE B  79     1065   1126   1060    -10      8      7       O  
ATOM   1247  CB  PHE B  79      -3.023 -10.228 -11.538  1.00  8.27           C  
ANISOU 1247  CB  PHE B  79     1035   1088   1020    -14      4      0       C  
ATOM   1248  CG  PHE B  79      -2.834  -8.941 -10.768  1.00  8.46           C  
ANISOU 1248  CG  PHE B  79     1057   1115   1044    -13     -1     -1       C  
ATOM   1249  CD1 PHE B  79      -1.785  -8.037 -11.026  1.00  7.47           C  
ANISOU 1249  CD1 PHE B  79      932    989    918    -13     -2      0       C  
ATOM   1250  CD2 PHE B  79      -3.799  -8.630  -9.840  1.00  9.86           C  
ANISOU 1250  CD2 PHE B  79     1232   1294   1219    -12     -3     -2       C  
ATOM   1251  CE1 PHE B  79      -1.794  -6.767 -10.423  1.00  8.88           C  
ANISOU 1251  CE1 PHE B  79     1110   1170   1096    -12     -7      0       C  
ATOM   1252  CE2 PHE B  79      -3.782  -7.395  -9.166  1.00  8.99           C  
ANISOU 1252  CE2 PHE B  79     1121   1187   1109    -11     -8     -3       C  
ATOM   1253  CZ  PHE B  79      -2.739  -6.473  -9.431  1.00  8.61           C  
ANISOU 1253  CZ  PHE B  79     1074   1137   1060    -11     -9     -2       C  
ATOM   1254  N   TRP B  80      -1.946 -12.674  -9.722  1.00  7.98           N  
ANISOU 1254  N   TRP B  80      994   1051    986    -11     12      6       N  
ATOM   1255  CA  TRP B  80      -1.614 -13.152  -8.365  1.00  8.22           C  
ANISOU 1255  CA  TRP B  80     1021   1084   1018     -9     13      8       C  
ATOM   1256  C   TRP B  80      -0.202 -13.707  -8.249  1.00  9.42           C  
ANISOU 1256  C   TRP B  80     1172   1234   1171     -7     16     12       C  
ATOM   1257  O   TRP B  80       0.298 -13.863  -7.136  1.00 10.48           O  
ANISOU 1257  O   TRP B  80     1303   1372   1307     -5     16     15       O  
ATOM   1258  CB  TRP B  80      -2.664 -14.126  -7.804  1.00  9.78           C  
ANISOU 1258  CB  TRP B  80     1218   1281   1215    -10     14      8       C  
ATOM   1259  CG  TRP B  80      -2.834 -15.386  -8.566  1.00  8.85           C  
ANISOU 1259  CG  TRP B  80     1105   1161   1098    -11     18      8       C  
ATOM   1260  CD1 TRP B  80      -2.038 -16.539  -8.496  1.00 10.94           C  
ANISOU 1260  CD1 TRP B  80     1370   1422   1363    -10     23     11       C  
ATOM   1261  CD2 TRP B  80      -3.775 -15.605  -9.613  1.00 10.05           C  
ANISOU 1261  CD2 TRP B  80     1260   1310   1247    -14     19      5       C  
ATOM   1262  NE1 TRP B  80      -2.536 -17.501  -9.413  1.00 11.80           N  
ANISOU 1262  NE1 TRP B  80     1484   1528   1472    -12     27     10       N  
ATOM   1263  CE2 TRP B  80      -3.553 -16.931 -10.129  1.00 11.10           C  
ANISOU 1263  CE2 TRP B  80     1397   1439   1381    -15     24      6       C  
ATOM   1264  CE3 TRP B  80      -4.774 -14.793 -10.207  1.00 11.15           C  
ANISOU 1264  CE3 TRP B  80     1401   1451   1386    -16     15      2       C  
ATOM   1265  CZ2 TRP B  80      -4.369 -17.489 -11.119  1.00 11.92           C  
ANISOU 1265  CZ2 TRP B  80     1505   1540   1484    -18     25      4       C  
ATOM   1266  CZ3 TRP B  80      -5.596 -15.365 -11.288  1.00 11.72           C  
ANISOU 1266  CZ3 TRP B  80     1477   1521   1456    -19     17      0       C  
ATOM   1267  CH2 TRP B  80      -5.341 -16.689 -11.717  1.00 11.30           C  
ANISOU 1267  CH2 TRP B  80     1426   1463   1403    -20     22      1       C  
ATOM   1268  N   LYS B  81       0.392 -14.063  -9.374  1.00  8.53           N  
ANISOU 1268  N   LYS B  81     1062   1119   1059     -7     19     13       N  
ATOM   1269  CA  LYS B  81       1.766 -14.558  -9.379  1.00  9.02           C  
ANISOU 1269  CA  LYS B  81     1123   1180   1123     -5     23     17       C  
ATOM   1270  C   LYS B  81       2.816 -13.415  -9.312  1.00  8.47           C  
ANISOU 1270  C   LYS B  81     1051   1114   1054     -5     21     18       C  
ATOM   1271  O   LYS B  81       3.973 -13.641  -9.042  1.00 11.08           O  
ANISOU 1271  O   LYS B  81     1379   1445   1385     -3     23     22       O  
ATOM   1272  CB  LYS B  81       2.065 -15.403 -10.653  1.00 11.43           C  
ANISOU 1272  CB  LYS B  81     1432   1480   1428     -5     28     17       C  
ATOM   1273  CG  LYS B  81       1.249 -16.694 -10.728  1.00 14.00           C  
ANISOU 1273  CG  LYS B  81     1761   1803   1754     -6     31     16       C  
ATOM   1274  CD  LYS B  81       1.543 -17.637  -9.590  1.00 19.22           C  
ANISOU 1274  CD  LYS B  81     2420   2465   2416     -3     34     19       C  
ATOM   1275  CE  LYS B  81       2.964 -18.195  -9.639  1.00 30.74           C  
ANISOU 1275  CE  LYS B  81     3879   3924   3878      0     38     23       C  
ATOM   1276  NZ  LYS B  81       3.159 -19.270  -8.595  1.00 48.88           N  
ANISOU 1276  NZ  LYS B  81     6176   6221   6177      3     41     26       N  
ATOM   1277  N   ALA B  82       2.394 -12.187  -9.596  1.00  8.54           N  
ANISOU 1277  N   ALA B  82     1061   1124   1061     -7     16     15       N  
ATOM   1278  CA  ALA B  82       3.345 -11.056  -9.549  1.00  8.90           C  
ANISOU 1278  CA  ALA B  82     1104   1171   1106     -7     13     16       C  
ATOM   1279  C   ALA B  82       3.793 -10.751  -8.117  1.00  8.24           C  
ANISOU 1279  C   ALA B  82     1016   1092   1023     -6     11     19       C  
ATOM   1280  O   ALA B  82       3.077 -11.068  -7.160  1.00  9.69           O  
ANISOU 1280  O   ALA B  82     1198   1276   1206     -5     11     19       O  
ATOM   1281  CB  ALA B  82       2.677  -9.851 -10.200  1.00  9.66           C  
ANISOU 1281  CB  ALA B  82     1203   1267   1201     -9      9     13       C  
ATOM   1282  N   ARG B  83       4.993 -10.184  -8.029  1.00  8.81           N  
ANISOU 1282  N   ARG B  83     1087   1166   1095     -6     11     21       N  
ATOM   1283  CA  ARG B  83       5.681 -10.139  -6.718  1.00 11.12           C  
ANISOU 1283  CA  ARG B  83     1375   1463   1387     -5     10     25       C  
ATOM   1284  C   ARG B  83       4.945  -9.307  -5.689  1.00  8.47           C  
ANISOU 1284  C   ARG B  83     1039   1130   1051     -6      6     23       C  
ATOM   1285  O   ARG B  83       5.118  -9.573  -4.489  1.00 10.21           O  
ANISOU 1285  O   ARG B  83     1255   1353   1271     -5      6     25       O  
ATOM   1286  CB  ARG B  83       7.139  -9.614  -6.928  1.00 11.59           C  
ANISOU 1286  CB  ARG B  83     1432   1525   1446     -5     10     28       C  
ATOM   1287  CG  ARG B  83       8.084  -9.993  -5.722  1.00  9.75           C  
ANISOU 1287  CG  ARG B  83     1194   1296   1214     -4     12     33       C  
ATOM   1288  CD  ARG B  83       9.461  -9.447  -6.092  1.00 10.74           C  
ANISOU 1288  CD  ARG B  83     1317   1425   1338     -5     12     36       C  
ATOM   1289  NE  ARG B  83      10.461  -9.710  -5.048  1.00 12.36           N  
ANISOU 1289  NE  ARG B  83     1517   1635   1544     -3     13     41       N  
ATOM   1290  CZ  ARG B  83      10.566  -8.968  -3.951  1.00 14.35           C  
ANISOU 1290  CZ  ARG B  83     1767   1891   1794     -5      9     42       C  
ATOM   1291  NH1 ARG B  83       9.736  -7.905  -3.758  1.00 12.65           N  
ANISOU 1291  NH1 ARG B  83     1554   1675   1577     -8      4     37       N  
ATOM   1292  NH2 ARG B  83      11.505  -9.282  -3.057  1.00 16.42           N  
ANISOU 1292  NH2 ARG B  83     2025   2159   2057     -4     10     46       N  
ATOM   1293  N   TRP B  84       4.093  -8.315  -6.087  1.00  9.20           N  
ANISOU 1293  N   TRP B  84     1133   1221   1141     -7      2     19       N  
ATOM   1294  CA  TRP B  84       3.415  -7.543  -5.093  1.00  8.05           C  
ANISOU 1294  CA  TRP B  84      987   1077    994     -8     -2     17       C  
ATOM   1295  C   TRP B  84       2.655  -8.472  -4.121  1.00  8.26           C  
ANISOU 1295  C   TRP B  84     1011   1105   1021     -6     -1     17       C  
ATOM   1296  O   TRP B  84       2.523  -8.112  -2.928  1.00  7.75           O  
ANISOU 1296  O   TRP B  84      945   1044    957     -6     -3     18       O  
ATOM   1297  CB  TRP B  84       2.295  -6.660  -5.672  1.00  8.72           C  
ANISOU 1297  CB  TRP B  84     1076   1161   1078     -9     -6     13       C  
ATOM   1298  CG  TRP B  84       2.797  -5.597  -6.662  1.00  8.53           C  
ANISOU 1298  CG  TRP B  84     1054   1135   1053    -11     -8     12       C  
ATOM   1299  CD1 TRP B  84       3.506  -4.474  -6.390  1.00 10.63           C  
ANISOU 1299  CD1 TRP B  84     1320   1402   1317    -12    -11     12       C  
ATOM   1300  CD2 TRP B  84       2.596  -5.614  -8.093  1.00  8.57           C  
ANISOU 1300  CD2 TRP B  84     1062   1136   1057    -12     -7     10       C  
ATOM   1301  NE1 TRP B  84       3.762  -3.731  -7.546  1.00 10.90           N  
ANISOU 1301  NE1 TRP B  84     1358   1434   1350    -14    -12     11       N  
ATOM   1302  CE2 TRP B  84       3.204  -4.432  -8.616  1.00  9.47           C  
ANISOU 1302  CE2 TRP B  84     1179   1250   1170    -14    -10     10       C  
ATOM   1303  CE3 TRP B  84       1.996  -6.523  -8.954  1.00 10.40           C  
ANISOU 1303  CE3 TRP B  84     1295   1365   1290    -11     -4      9       C  
ATOM   1304  CZ2 TRP B  84       3.214  -4.123 -10.022  1.00  9.16           C  
ANISOU 1304  CZ2 TRP B  84     1143   1208   1131    -15    -10      8       C  
ATOM   1305  CZ3 TRP B  84       1.988  -6.279 -10.345  1.00  9.64           C  
ANISOU 1305  CZ3 TRP B  84     1202   1266   1193    -13     -4      7       C  
ATOM   1306  CH2 TRP B  84       2.603  -5.035 -10.871  1.00 11.01           C  
ANISOU 1306  CH2 TRP B  84     1378   1439   1366    -15     -7      7       C  
ATOM   1307  N   TRP B  85       2.153  -9.594  -4.686  1.00  8.38           N  
ANISOU 1307  N   TRP B  85     1028   1117   1038     -5      3     17       N  
ATOM   1308  CA  TRP B  85       1.248 -10.472  -3.914  1.00  9.23           C  
ANISOU 1308  CA  TRP B  85     1135   1227   1147     -4      4     17       C  
ATOM   1309  C   TRP B  85       1.909 -11.610  -3.163  1.00  9.12           C  
ANISOU 1309  C   TRP B  85     1118   1213   1134     -3      7     21       C  
ATOM   1310  O   TRP B  85       1.245 -12.548  -2.681  1.00 10.38           O  
ANISOU 1310  O   TRP B  85     1278   1373   1294     -2      9     21       O  
ATOM   1311  CB  TRP B  85       0.118 -11.023  -4.859  1.00  8.32           C  
ANISOU 1311  CB  TRP B  85     1023   1107   1031     -5      5     14       C  
ATOM   1312  CG  TRP B  85      -0.519  -9.847  -5.588  1.00  7.37           C  
ANISOU 1312  CG  TRP B  85      904    986    908     -7      1     10       C  
ATOM   1313  CD1 TRP B  85      -0.394  -9.524  -6.917  1.00  9.27           C  
ANISOU 1313  CD1 TRP B  85     1149   1225   1150     -8      1      9       C  
ATOM   1314  CD2 TRP B  85      -1.323  -8.840  -4.991  1.00  6.97           C  
ANISOU 1314  CD2 TRP B  85      853    937    856     -7     -3      7       C  
ATOM   1315  NE1 TRP B  85      -1.104  -8.331  -7.183  1.00  9.42           N  
ANISOU 1315  NE1 TRP B  85     1170   1244   1167     -9     -3      5       N  
ATOM   1316  CE2 TRP B  85      -1.691  -7.925  -6.006  1.00  8.27           C  
ANISOU 1316  CE2 TRP B  85     1021   1101   1020     -8     -6      4       C  
ATOM   1317  CE3 TRP B  85      -1.836  -8.662  -3.669  1.00  9.23           C  
ANISOU 1317  CE3 TRP B  85     1138   1228   1142     -6     -5      7       C  
ATOM   1318  CZ2 TRP B  85      -2.487  -6.790  -5.742  1.00  7.97           C  
ANISOU 1318  CZ2 TRP B  85      984   1065    980     -7    -10      2       C  
ATOM   1319  CZ3 TRP B  85      -2.683  -7.576  -3.438  1.00 10.68           C  
ANISOU 1319  CZ3 TRP B  85     1321   1412   1323     -6    -10      4       C  
ATOM   1320  CH2 TRP B  85      -2.935  -6.631  -4.450  1.00  7.88           C  
ANISOU 1320  CH2 TRP B  85      971   1056    968     -6    -12      1       C  
ATOM   1321  N   GLN B  86       3.234 -11.599  -3.134  1.00  9.08           N  
ANISOU 1321  N   GLN B  86     1111   1209   1129     -2      9     24       N  
ATOM   1322  CA  GLN B  86       3.979 -12.796  -2.740  1.00  9.18           C  
ANISOU 1322  CA  GLN B  86     1122   1222   1143      0     13     29       C  
ATOM   1323  C   GLN B  86       4.429 -12.803  -1.288  1.00  8.99           C  
ANISOU 1323  C   GLN B  86     1093   1202   1119      1     12     32       C  
ATOM   1324  O   GLN B  86       5.329 -13.566  -0.957  1.00 10.23           O  
ANISOU 1324  O   GLN B  86     1248   1361   1278      3     15     36       O  
ATOM   1325  CB  GLN B  86       5.149 -13.027  -3.716  1.00 12.00           C  
ANISOU 1325  CB  GLN B  86     1480   1578   1502      1     16     31       C  
ATOM   1326  CG  GLN B  86       4.717 -13.439  -5.165  1.00 12.56           C  
ANISOU 1326  CG  GLN B  86     1556   1644   1574      1     19     28       C  
ATOM   1327  CD  GLN B  86       3.888 -14.751  -5.170  1.00 13.23           C  
ANISOU 1327  CD  GLN B  86     1642   1725   1659      2     22     28       C  
ATOM   1328  OE1 GLN B  86       4.313 -15.774  -4.591  1.00 16.93           O  
ANISOU 1328  OE1 GLN B  86     2110   2194   2129      4     26     31       O  
ATOM   1329  NE2 GLN B  86       2.697 -14.721  -5.747  1.00 16.08           N  
ANISOU 1329  NE2 GLN B  86     2007   2084   2020      0     21     24       N  
ATOM   1330  N   ILE B  87       3.855 -11.969  -0.395  1.00  8.10           N  
ANISOU 1330  N   ILE B  87      980   1093   1006      0      8     30       N  
ATOM   1331  CA  ILE B  87       4.198 -12.101   1.039  1.00  8.96           C  
ANISOU 1331  CA  ILE B  87     1084   1207   1114      1      7     33       C  
ATOM   1332  C   ILE B  87       4.108 -13.568   1.545  1.00  9.47           C  
ANISOU 1332  C   ILE B  87     1147   1270   1180      3     11     36       C  
ATOM   1333  O   ILE B  87       4.989 -14.029   2.305  1.00 11.57           O  
ANISOU 1333  O   ILE B  87     1410   1539   1447      4     13     40       O  
ATOM   1334  CB  ILE B  87       3.330 -11.162   1.840  1.00  9.18           C  
ANISOU 1334  CB  ILE B  87     1111   1236   1139     -1      3     30       C  
ATOM   1335  CG1 ILE B  87       3.927  -9.736   1.692  1.00 10.17           C  
ANISOU 1335  CG1 ILE B  87     1238   1364   1264     -3     -1     29       C  
ATOM   1336  CG2 ILE B  87       3.346 -11.545   3.356  1.00 10.42           C  
ANISOU 1336  CG2 ILE B  87     1264   1397   1296      0      2     32       C  
ATOM   1337  CD1 ILE B  87       3.075  -8.592   2.282  1.00 10.12           C  
ANISOU 1337  CD1 ILE B  87     1232   1358   1255     -4     -6     25       C  
ATOM   1338  N   SER B  88       3.055 -14.283   1.170  1.00  9.11           N  
ANISOU 1338  N   SER B  88     1105   1222   1135      3     13     33       N  
ATOM   1339  CA  SER B  88       2.854 -15.640   1.624  1.00  8.93           C  
ANISOU 1339  CA  SER B  88     1082   1197   1113      4     16     36       C  
ATOM   1340  C   SER B  88       1.950 -16.424   0.628  1.00 10.03           C  
ANISOU 1340  C   SER B  88     1226   1331   1252      4     19     33       C  
ATOM   1341  O   SER B  88       1.337 -15.811  -0.237  1.00 10.30           O  
ANISOU 1341  O   SER B  88     1263   1364   1286      2     17     29       O  
ATOM   1342  CB  SER B  88       2.188 -15.627   3.029  1.00 10.27           C  
ANISOU 1342  CB  SER B  88     1250   1372   1282      4     14     35       C  
ATOM   1343  OG  SER B  88       0.852 -15.158   2.968  1.00 10.98           O  
ANISOU 1343  OG  SER B  88     1341   1461   1371      2     11     31       O  
ATOM   1344  N   LYS B  89       1.804 -17.735   0.864  1.00  8.85           N  
ANISOU 1344  N   LYS B  89     1077   1180   1104      5     22     35       N  
ATOM   1345  CA  LYS B  89       0.827 -18.485   0.077  1.00 10.63           C  
ANISOU 1345  CA  LYS B  89     1307   1401   1329      3     24     32       C  
ATOM   1346  C   LYS B  89      -0.565 -17.930   0.339  1.00  9.27           C  
ANISOU 1346  C   LYS B  89     1136   1232   1156      1     21     28       C  
ATOM   1347  O   LYS B  89      -1.450 -17.895  -0.609  1.00 11.12           O  
ANISOU 1347  O   LYS B  89     1373   1463   1388     -1     20     24       O  
ATOM   1348  CB  LYS B  89       0.907 -19.973   0.425  1.00 13.55           C  
ANISOU 1348  CB  LYS B  89     1678   1768   1700      5     29     35       C  
ATOM   1349  CG  LYS B  89       2.221 -20.594  -0.086  1.00 20.76           C  
ANISOU 1349  CG  LYS B  89     2593   2680   2616      8     33     39       C  
ATOM   1350  CD  LYS B  89       2.224 -20.643  -1.591  1.00 23.07           C  
ANISOU 1350  CD  LYS B  89     2890   2968   2908      7     36     37       C  
ATOM   1351  CE  LYS B  89       3.510 -20.031  -2.125  1.00 36.36           C  
ANISOU 1351  CE  LYS B  89     4571   4651   4592      9     36     39       C  
ATOM   1352  NZ  LYS B  89       3.663 -20.460  -3.544  1.00 75.66           N  
ANISOU 1352  NZ  LYS B  89     9553   9623   9570     10     40     38       N  
ATOM   1353  N   LYS B  90      -0.813 -17.437   1.553  1.00  9.75           N  
ANISOU 1353  N   LYS B  90     1192   1296   1215      0     17     28       N  
ATOM   1354  CA  LYS B  90      -2.137 -16.855   1.866  1.00 10.29           C  
ANISOU 1354  CA  LYS B  90     1261   1367   1281     -2     14     24       C  
ATOM   1355  C   LYS B  90      -2.417 -15.587   1.104  1.00  9.68           C  
ANISOU 1355  C   LYS B  90     1184   1290   1203     -2     10     20       C  
ATOM   1356  O   LYS B  90      -3.451 -15.476   0.497  1.00  9.75           O  
ANISOU 1356  O   LYS B  90     1195   1298   1211     -4      9     17       O  
ATOM   1357  CB  LYS B  90      -2.286 -16.613   3.379  1.00 11.95           C  
ANISOU 1357  CB  LYS B  90     1467   1583   1491     -1     11     25       C  
ATOM   1358  CG  LYS B  90      -3.711 -16.162   3.808  1.00 16.17           C  
ANISOU 1358  CG  LYS B  90     2000   2120   2023     -3      8     21       C  
ATOM   1359  CD  LYS B  90      -3.793 -15.920   5.320  1.00 17.14           C  
ANISOU 1359  CD  LYS B  90     2119   2248   2145     -3      6     22       C  
ATOM   1360  CE  LYS B  90      -5.212 -15.411   5.694  1.00 23.90           C  
ANISOU 1360  CE  LYS B  90     2975   3107   2999     -4      3     18       C  
ATOM   1361  NZ  LYS B  90      -5.474 -15.367   7.160  1.00 28.70           N  
ANISOU 1361  NZ  LYS B  90     3579   3720   3605     -4      1     19       N  
ATOM   1362  N   THR B  91      -1.449 -14.644   1.057  1.00 10.20           N  
ANISOU 1362  N   THR B  91     1249   1357   1270     -2      9     21       N  
ATOM   1363  CA  THR B  91      -1.715 -13.391   0.332  1.00  9.10           C  
ANISOU 1363  CA  THR B  91     1111   1217   1129     -2      5     18       C  
ATOM   1364  C   THR B  91      -1.895 -13.707  -1.207  1.00  7.11           C  
ANISOU 1364  C   THR B  91      863    960    877     -3      8     16       C  
ATOM   1365  O   THR B  91      -2.720 -13.102  -1.881  1.00  9.16           O  
ANISOU 1365  O   THR B  91     1125   1220   1136     -5      5     13       O  
ATOM   1366  CB  THR B  91      -0.580 -12.353   0.506  1.00  9.35           C  
ANISOU 1366  CB  THR B  91     1142   1251   1161     -2      3     19       C  
ATOM   1367  OG1 THR B  91       0.654 -12.902   0.050  1.00  9.08           O  
ANISOU 1367  OG1 THR B  91     1107   1215   1128     -1      7     23       O  
ATOM   1368  CG2 THR B  91      -0.426 -11.923   2.008  1.00 12.24           C  
ANISOU 1368  CG2 THR B  91     1503   1621   1525     -2      1     21       C  
ATOM   1369  N   GLU B  92      -1.110 -14.617  -1.753  1.00  7.29           N  
ANISOU 1369  N   GLU B  92      887    981    902     -3     12     19       N  
ATOM   1370  CA  GLU B  92      -1.278 -14.989  -3.163  1.00  7.69           C  
ANISOU 1370  CA  GLU B  92      942   1027    953     -4     14     17       C  
ATOM   1371  C   GLU B  92      -2.653 -15.645  -3.422  1.00  9.26           C  
ANISOU 1371  C   GLU B  92     1144   1225   1151     -6     15     15       C  
ATOM   1372  O   GLU B  92      -3.366 -15.224  -4.340  1.00  9.66           O  
ANISOU 1372  O   GLU B  92     1197   1275   1200     -7     13     11       O  
ATOM   1373  CB  GLU B  92      -0.124 -15.995  -3.528  1.00  9.16           C  
ANISOU 1373  CB  GLU B  92     1130   1211   1142     -2     19     21       C  
ATOM   1374  CG  GLU B  92      -0.348 -16.548  -4.955  1.00 10.94           C  
ANISOU 1374  CG  GLU B  92     1360   1431   1367     -3     22     19       C  
ATOM   1375  CD  GLU B  92       0.723 -17.599  -5.238  1.00 17.48           C  
ANISOU 1375  CD  GLU B  92     2189   2256   2196     -1     28     23       C  
ATOM   1376  OE1 GLU B  92       0.766 -18.670  -4.541  1.00 23.02           O  
ANISOU 1376  OE1 GLU B  92     2890   2957   2899      1     30     26       O  
ATOM   1377  OE2 GLU B  92       1.554 -17.333  -6.093  1.00 21.23           O  
ANISOU 1377  OE2 GLU B  92     2665   2730   2673      0     29     24       O  
ATOM   1378  N   ALA B  93      -3.084 -16.491  -2.466  1.00  8.95           N  
ANISOU 1378  N   ALA B  93     1103   1187   1112     -6     16     16       N  
ATOM   1379  CA  ALA B  93      -4.397 -17.130  -2.594  1.00  8.14           C  
ANISOU 1379  CA  ALA B  93     1002   1083   1007     -8     16     14       C  
ATOM   1380  C   ALA B  93      -5.547 -16.082  -2.509  1.00  7.73           C  
ANISOU 1380  C   ALA B  93      949   1035    953     -9     11     10       C  
ATOM   1381  O   ALA B  93      -6.533 -16.156  -3.225  1.00  9.93           O  
ANISOU 1381  O   ALA B  93     1230   1314   1230    -11     11      7       O  
ATOM   1382  CB  ALA B  93      -4.579 -18.172  -1.505  1.00  9.95           C  
ANISOU 1382  CB  ALA B  93     1231   1315   1237     -8     18     16       C  
ATOM   1383  N   THR B  94      -5.391 -15.109  -1.632  1.00  7.08           N  
ANISOU 1383  N   THR B  94      863    957    870     -8      8     10       N  
ATOM   1384  CA  THR B  94      -6.397 -14.038  -1.515  1.00  7.76           C  
ANISOU 1384  CA  THR B  94      947   1046    954     -8      3      6       C  
ATOM   1385  C   THR B  94      -6.505 -13.318  -2.848  1.00  8.56           C  
ANISOU 1385  C   THR B  94     1052   1145   1055     -9      2      4       C  
ATOM   1386  O   THR B  94      -7.622 -13.037  -3.276  1.00  9.22           O  
ANISOU 1386  O   THR B  94     1136   1229   1136    -10      0      1       O  
ATOM   1387  CB  THR B  94      -6.092 -13.140  -0.384  1.00  9.88           C  
ANISOU 1387  CB  THR B  94     1213   1318   1222     -6      0      7       C  
ATOM   1388  OG1 THR B  94      -6.090 -13.907   0.832  1.00 13.02           O  
ANISOU 1388  OG1 THR B  94     1608   1718   1620     -6      2      9       O  
ATOM   1389  CG2 THR B  94      -7.045 -11.958  -0.289  1.00 10.83           C  
ANISOU 1389  CG2 THR B  94     1333   1441   1340     -6     -4      3       C  
ATOM   1390  N   GLN B  95      -5.353 -12.920  -3.431  1.00  8.39           N  
ANISOU 1390  N   GLN B  95     1032   1121   1035     -8      3      5       N  
ATOM   1391  CA  GLN B  95      -5.429 -12.228  -4.744  1.00  8.92           C  
ANISOU 1391  CA  GLN B  95     1101   1185   1101     -9      2      3       C  
ATOM   1392  C   GLN B  95      -6.058 -13.106  -5.797  1.00  8.57           C  
ANISOU 1392  C   GLN B  95     1061   1139   1057    -11      4      2       C  
ATOM   1393  O   GLN B  95      -6.888 -12.619  -6.614  1.00  8.31           O  
ANISOU 1393  O   GLN B  95     1030   1106   1022    -12      3     -1       O  
ATOM   1394  CB  GLN B  95      -4.028 -11.740  -5.156  1.00 10.00           C  
ANISOU 1394  CB  GLN B  95     1240   1321   1240     -8      2      5       C  
ATOM   1395  CG  GLN B  95      -4.032 -10.833  -6.396  1.00 10.42           C  
ANISOU 1395  CG  GLN B  95     1295   1371   1292     -9      1      3       C  
ATOM   1396  CD  GLN B  95      -5.022  -9.655  -6.268  1.00 12.07           C  
ANISOU 1396  CD  GLN B  95     1504   1583   1499     -9     -4     -1       C  
ATOM   1397  OE1 GLN B  95      -5.053  -8.931  -5.229  1.00 15.21           O  
ANISOU 1397  OE1 GLN B  95     1900   1984   1897     -7     -7     -1       O  
ATOM   1398  NE2 GLN B  95      -5.775  -9.425  -7.325  1.00  9.25           N  
ANISOU 1398  NE2 GLN B  95     1149   1224   1141    -10     -5     -3       N  
ATOM   1399  N   LYS B  96      -5.702 -14.386  -5.831  1.00  6.85           N  
ANISOU 1399  N   LYS B  96      844    918    840    -12      9      4       N  
ATOM   1400  CA  LYS B  96      -6.312 -15.288  -6.824  1.00  7.73           C  
ANISOU 1400  CA  LYS B  96      959   1027    951    -14     12      3       C  
ATOM   1401  C   LYS B  96      -7.878 -15.295  -6.649  1.00  8.10           C  
ANISOU 1401  C   LYS B  96     1006   1078    995    -16      9      0       C  
ATOM   1402  O   LYS B  96      -8.579 -15.182  -7.641  1.00  8.88           O  
ANISOU 1402  O   LYS B  96     1107   1176   1093    -19      9     -2       O  
ATOM   1403  CB  LYS B  96      -5.662 -16.689  -6.738  1.00  7.78           C  
ANISOU 1403  CB  LYS B  96      968   1030    959    -14     17      6       C  
ATOM   1404  CG  LYS B  96      -6.341 -17.667  -7.757  1.00  8.62           C  
ANISOU 1404  CG  LYS B  96     1078   1133   1064    -18     20      4       C  
ATOM   1405  CD  LYS B  96      -5.569 -19.005  -7.642  1.00 13.37           C  
ANISOU 1405  CD  LYS B  96     1683   1731   1667    -17     25      7       C  
ATOM   1406  CE  LYS B  96      -5.865 -19.936  -8.811  1.00 17.80           C  
ANISOU 1406  CE  LYS B  96     2250   2288   2228    -20     29      6       C  
ATOM   1407  NZ  LYS B  96      -7.071 -20.677  -8.438  1.00 24.31           N  
ANISOU 1407  NZ  LYS B  96     3074   3112   3049    -23     29      5       N  
ATOM   1408  N   ARG B  97      -8.351 -15.331  -5.404  1.00  7.35           N  
ANISOU 1408  N   ARG B  97      907    986    900    -16      8      1       N  
ATOM   1409  CA  ARG B  97      -9.782 -15.353  -5.126  1.00  7.79           C  
ANISOU 1409  CA  ARG B  97      961   1045    952    -17      6     -2       C  
ATOM   1410  C   ARG B  97     -10.402 -14.007  -5.506  1.00  7.68           C  
ANISOU 1410  C   ARG B  97      946   1034    936    -17      1     -4       C  
ATOM   1411  O   ARG B  97     -11.511 -13.957  -6.081  1.00  9.09           O  
ANISOU 1411  O   ARG B  97     1126   1215   1113    -19      0     -7       O  
ATOM   1412  CB  ARG B  97     -10.004 -15.673  -3.677  1.00  8.51           C  
ANISOU 1412  CB  ARG B  97     1049   1141   1044    -17      5      0       C  
ATOM   1413  CG  ARG B  97     -11.490 -15.610  -3.262  1.00  9.47           C  
ANISOU 1413  CG  ARG B  97     1168   1267   1162    -18      3     -2       C  
ATOM   1414  CD  ARG B  97     -11.843 -14.247  -2.675  1.00  9.50           C  
ANISOU 1414  CD  ARG B  97     1169   1275   1164    -15     -2     -4       C  
ATOM   1415  NE  ARG B  97     -11.143 -14.075  -1.412  1.00 11.47           N  
ANISOU 1415  NE  ARG B  97     1416   1526   1416    -13     -2     -2       N  
ATOM   1416  CZ  ARG B  97     -11.223 -12.992  -0.672  1.00 10.55           C  
ANISOU 1416  CZ  ARG B  97     1297   1413   1299    -10     -5     -3       C  
ATOM   1417  NH1 ARG B  97     -11.994 -11.990  -1.023  1.00 10.71           N  
ANISOU 1417  NH1 ARG B  97     1317   1436   1317     -9     -9     -6       N  
ATOM   1418  NH2 ARG B  97     -10.557 -12.933   0.485  1.00 11.43           N  
ANISOU 1418  NH2 ARG B  97     1406   1526   1411     -9     -6     -1       N  
ATOM   1419  N   LEU B  98      -9.679 -12.919  -5.279  1.00  7.81           N  
ANISOU 1419  N   LEU B  98      962   1051    955    -14     -1     -4       N  
ATOM   1420  CA  LEU B  98     -10.242 -11.549  -5.599  1.00  8.11           C  
ANISOU 1420  CA  LEU B  98     1000   1091    991    -13     -5     -7       C  
ATOM   1421  C   LEU B  98     -10.386 -11.442  -7.161  1.00  8.78           C  
ANISOU 1421  C   LEU B  98     1088   1173   1076    -15     -5     -8       C  
ATOM   1422  O   LEU B  98     -11.423 -11.015  -7.665  1.00  8.95           O  
ANISOU 1422  O   LEU B  98     1109   1196   1094    -15     -7    -10       O  
ATOM   1423  CB  LEU B  98      -9.264 -10.464  -5.167  1.00  8.63           C  
ANISOU 1423  CB  LEU B  98     1065   1157   1058    -10     -7     -6       C  
ATOM   1424  CG  LEU B  98      -9.395 -10.248  -3.613  1.00  7.23           C  
ANISOU 1424  CG  LEU B  98      884    983    880     -8     -9     -6       C  
ATOM   1425  CD1 LEU B  98      -8.221  -9.486  -3.097  1.00  9.40           C  
ANISOU 1425  CD1 LEU B  98     1158   1258   1157     -6    -10     -4       C  
ATOM   1426  CD2 LEU B  98     -10.667  -9.454  -3.233  1.00 10.34           C  
ANISOU 1426  CD2 LEU B  98     1276   1382   1272     -7    -13     -9       C  
ATOM   1427  N   VAL B  99      -9.382 -11.933  -7.904  1.00  9.01           N  
ANISOU 1427  N   VAL B  99     1120   1198   1107    -16     -2     -7       N  
ATOM   1428  CA  VAL B  99      -9.500 -11.987  -9.370  1.00  8.61           C  
ANISOU 1428  CA  VAL B  99     1072   1144   1055    -18     -1     -8       C  
ATOM   1429  C   VAL B  99     -10.657 -12.891  -9.833  1.00  9.93           C  
ANISOU 1429  C   VAL B  99     1241   1312   1221    -21      0     -9       C  
ATOM   1430  O   VAL B  99     -11.423 -12.475 -10.713  1.00 12.00           O  
ANISOU 1430  O   VAL B  99     1504   1575   1480    -23     -1    -11       O  
ATOM   1431  CB  VAL B  99      -8.149 -12.517 -10.017  1.00  8.82           C  
ANISOU 1431  CB  VAL B  99     1102   1165   1084    -18      3     -6       C  
ATOM   1432  CG1 VAL B  99      -8.324 -12.846 -11.522  1.00  9.66           C  
ANISOU 1432  CG1 VAL B  99     1212   1268   1189    -21      5     -7       C  
ATOM   1433  CG2 VAL B  99      -7.080 -11.450  -9.796  1.00 11.68           C  
ANISOU 1433  CG2 VAL B  99     1463   1527   1447    -16      1     -5       C  
ATOM   1434  N   GLU B 100     -10.745 -14.107  -9.274  1.00  8.73           N  
ANISOU 1434  N   GLU B 100     1088   1159   1068    -23      3     -8       N  
ATOM   1435  CA  GLU B 100     -11.792 -15.081  -9.746  1.00  8.49           C  
ANISOU 1435  CA  GLU B 100     1060   1129   1035    -27      5     -9       C  
ATOM   1436  C   GLU B 100     -13.190 -14.566  -9.444  1.00  9.69           C  
ANISOU 1436  C   GLU B 100     1209   1288   1185    -27      1    -11       C  
ATOM   1437  O   GLU B 100     -14.099 -14.638 -10.332  1.00 12.19           O  
ANISOU 1437  O   GLU B 100     1527   1606   1499    -30      1    -12       O  
ATOM   1438  CB  GLU B 100     -11.598 -16.420  -9.091  1.00 11.83           C  
ANISOU 1438  CB  GLU B 100     1484   1552   1459    -28      9     -7       C  
ATOM   1439  CG  GLU B 100     -10.340 -17.088  -9.675  1.00 13.23           C  
ANISOU 1439  CG  GLU B 100     1666   1723   1640    -28     13     -5       C  
ATOM   1440  CD  GLU B 100      -9.900 -18.274  -8.907  1.00 19.60           C  
ANISOU 1440  CD  GLU B 100     2472   2527   2447    -27     17     -2       C  
ATOM   1441  OE1 GLU B 100     -10.302 -18.340  -7.734  1.00 21.47           O  
ANISOU 1441  OE1 GLU B 100     2706   2768   2683    -27     16     -2       O  
ATOM   1442  OE2 GLU B 100      -9.107 -19.129  -9.465  1.00 21.97           O  
ANISOU 1442  OE2 GLU B 100     2777   2823   2749    -28     22     -1       O  
ATOM   1443  N   THR B 101     -13.351 -13.996  -8.265  1.00  7.25           N  
ANISOU 1443  N   THR B 101      896    983    876    -24     -1    -11       N  
ATOM   1444  CA  THR B 101     -14.694 -13.472  -7.911  1.00  8.01           C  
ANISOU 1444  CA  THR B 101      989   1085    969    -24     -5    -12       C  
ATOM   1445  C   THR B 101     -15.031 -12.221  -8.742  1.00 11.29           C  
ANISOU 1445  C   THR B 101     1405   1502   1384    -22     -8    -14       C  
ATOM   1446  O   THR B 101     -16.191 -12.036  -9.106  1.00 13.13           O  
ANISOU 1446  O   THR B 101     1637   1738   1613    -24    -10    -16       O  
ATOM   1447  CB  THR B 101     -14.870 -13.213  -6.397  1.00  8.07           C  
ANISOU 1447  CB  THR B 101      992   1097    976    -21     -6    -12       C  
ATOM   1448  OG1 THR B 101     -13.802 -12.412  -5.926  1.00  9.55           O  
ANISOU 1448  OG1 THR B 101     1179   1282   1166    -18     -7    -11       O  
ATOM   1449  CG2 THR B 101     -14.761 -14.552  -5.629  1.00 10.82           C  
ANISOU 1449  CG2 THR B 101     1340   1445   1325    -23     -3    -10       C  
ATOM   1450  N   ALA B 102     -14.033 -11.350  -9.006  1.00  9.48           N  
ANISOU 1450  N   ALA B 102     1177   1269   1156    -20     -9    -14       N  
ATOM   1451  CA  ALA B 102     -14.300 -10.190  -9.903  1.00  8.85           C  
ANISOU 1451  CA  ALA B 102     1098   1189   1075    -19    -12    -16       C  
ATOM   1452  C   ALA B 102     -14.692 -10.616 -11.316  1.00 10.82           C  
ANISOU 1452  C   ALA B 102     1350   1437   1323    -22    -11    -16       C  
ATOM   1453  O   ALA B 102     -15.601 -10.028 -11.906  1.00 13.01           O  
ANISOU 1453  O   ALA B 102     1627   1717   1598    -23    -14    -18       O  
ATOM   1454  CB  ALA B 102     -13.088  -9.213  -9.921  1.00  8.57           C  
ANISOU 1454  CB  ALA B 102     1064   1150   1042    -16    -13    -15       C  
ATOM   1455  N   SER B 103     -14.045 -11.666 -11.822  1.00 11.33           N  
ANISOU 1455  N   SER B 103     1418   1497   1389    -26     -7    -15       N  
ATOM   1456  CA  SER B 103     -14.280 -12.202 -13.124  1.00 13.87           C  
ANISOU 1456  CA  SER B 103     1743   1817   1710    -30     -5    -16       C  
ATOM   1457  C   SER B 103     -15.706 -12.763 -13.229  1.00 16.85           C  
ANISOU 1457  C   SER B 103     2120   2199   2084    -33     -6    -17       C  
ATOM   1458  O   SER B 103     -16.288 -12.809 -14.342  1.00 18.01           O  
ANISOU 1458  O   SER B 103     2268   2346   2228    -36     -6    -18       O  
ATOM   1459  CB  SER B 103     -13.197 -13.297 -13.420  1.00 17.86           C  
ANISOU 1459  CB  SER B 103     2252   2317   2218    -32      0    -14       C  
ATOM   1460  OG  SER B 103     -13.386 -13.702 -14.742  1.00 30.31           O  
ANISOU 1460  OG  SER B 103     3833   3891   3793    -35      1    -15       O  
ATOM   1461  N   SER B 104     -16.270 -13.172 -12.081  1.00 12.50           N  
ANISOU 1461  N   SER B 104     1565   1652   1532    -33     -6    -16       N  
ATOM   1462  CA  SER B 104     -17.658 -13.662 -12.000  1.00 12.95           C  
ANISOU 1462  CA  SER B 104     1621   1715   1586    -36     -7    -17       C  
ATOM   1463  C   SER B 104     -18.650 -12.522 -11.830  1.00 14.25           C  
ANISOU 1463  C   SER B 104     1781   1885   1747    -33    -11    -19       C  
ATOM   1464  O   SER B 104     -19.884 -12.768 -11.804  1.00 19.43           O  
ANISOU 1464  O   SER B 104     2435   2548   2400    -35    -12    -19       O  
ATOM   1465  CB  SER B 104     -17.765 -14.720 -10.875  1.00 19.96           C  
ANISOU 1465  CB  SER B 104     2507   2604   2473    -37     -4    -16       C  
ATOM   1466  OG  SER B 104     -17.924 -14.090  -9.548  1.00 20.63           O  
ANISOU 1466  OG  SER B 104     2587   2693   2559    -33     -7    -16       O  
ATOM   1467  N   GLY B 105     -18.145 -11.279 -11.759  1.00 15.11           N  
ANISOU 1467  N   GLY B 105     1889   1994   1858    -28    -14    -19       N  
ATOM   1468  CA  GLY B 105     -18.972 -10.042 -11.793  1.00 15.55           C  
ANISOU 1468  CA  GLY B 105     1942   2054   1911    -25    -18    -20       C  
ATOM   1469  C   GLY B 105     -19.074  -9.350 -10.455  1.00 13.98           C  
ANISOU 1469  C   GLY B 105     1740   1859   1714    -19    -20    -21       C  
ATOM   1470  O   GLY B 105     -19.852  -8.361 -10.315  1.00 17.96           O  
ANISOU 1470  O   GLY B 105     2242   2367   2216    -16    -24    -22       O  
ATOM   1471  N   GLU B 106     -18.340  -9.814  -9.449  1.00 12.53           N  
ANISOU 1471  N   GLU B 106     1556   1673   1532    -19    -19    -19       N  
ATOM   1472  CA  GLU B 106     -18.399  -9.106  -8.135  1.00 12.62           C  
ANISOU 1472  CA  GLU B 106     1565   1688   1544    -14    -21    -20       C  
ATOM   1473  C   GLU B 106     -17.498  -7.844  -8.154  1.00 13.26           C  
ANISOU 1473  C   GLU B 106     1647   1764   1626    -10    -23    -20       C  
ATOM   1474  O   GLU B 106     -16.364  -7.909  -8.711  1.00 14.17           O  
ANISOU 1474  O   GLU B 106     1766   1874   1744    -11    -21    -19       O  
ATOM   1475  CB  GLU B 106     -17.869 -10.001  -6.938  1.00 13.83           C  
ANISOU 1475  CB  GLU B 106     1716   1840   1698    -15    -18    -18       C  
ATOM   1476  CG  GLU B 106     -18.876 -11.135  -6.722  1.00 17.30           C  
ANISOU 1476  CG  GLU B 106     2153   2284   2135    -19    -17    -18       C  
ATOM   1477  CD  GLU B 106     -20.187 -10.786  -5.958  1.00 27.53           C  
ANISOU 1477  CD  GLU B 106     3444   3588   3427    -17    -19    -19       C  
ATOM   1478  OE1 GLU B 106     -20.421  -9.692  -5.321  1.00 19.17           O  
ANISOU 1478  OE1 GLU B 106     2383   2532   2368    -12    -22    -20       O  
ATOM   1479  OE2 GLU B 106     -20.993 -11.738  -5.899  1.00 37.00           O  
ANISOU 1479  OE2 GLU B 106     4642   4791   4624    -21    -18    -19       O  
ATOM   1480  N   PHE B 107     -17.941  -6.795  -7.447  1.00  9.40           N  
ANISOU 1480  N   PHE B 107     1156   1280   1137     -5    -26    -21       N  
ATOM   1481  CA  PHE B 107     -17.127  -5.604  -7.279  1.00 10.46           C  
ANISOU 1481  CA  PHE B 107     1292   1410   1272     -2    -28    -22       C  
ATOM   1482  C   PHE B 107     -16.423  -5.779  -5.974  1.00 12.67           C  
ANISOU 1482  C   PHE B 107     1571   1690   1554     -1    -27    -21       C  
ATOM   1483  O   PHE B 107     -17.055  -5.662  -4.875  1.00 14.62           O  
ANISOU 1483  O   PHE B 107     1815   1941   1799      2    -28    -21       O  
ATOM   1484  CB  PHE B 107     -17.994  -4.337  -7.262  1.00 11.61           C  
ANISOU 1484  CB  PHE B 107     1437   1559   1415      3    -32    -24       C  
ATOM   1485  CG  PHE B 107     -18.594  -4.029  -8.593  1.00 11.62           C  
ANISOU 1485  CG  PHE B 107     1440   1561   1415      2    -33    -24       C  
ATOM   1486  CD1 PHE B 107     -19.724  -4.718  -9.051  1.00 17.00           C  
ANISOU 1486  CD1 PHE B 107     2119   2247   2094      0    -32    -24       C  
ATOM   1487  CD2 PHE B 107     -17.962  -3.097  -9.409  1.00 14.87           C  
ANISOU 1487  CD2 PHE B 107     1855   1967   1827      3    -34    -25       C  
ATOM   1488  CE1 PHE B 107     -20.270  -4.427 -10.318  1.00 22.88           C  
ANISOU 1488  CE1 PHE B 107     2866   2992   2837     -1    -34    -25       C  
ATOM   1489  CE2 PHE B 107     -18.521  -2.791 -10.679  1.00 14.81           C  
ANISOU 1489  CE2 PHE B 107     1849   1960   1818      3    -36    -25       C  
ATOM   1490  CZ  PHE B 107     -19.631  -3.463 -11.122  1.00 16.94           C  
ANISOU 1490  CZ  PHE B 107     2116   2234   2085      0    -35    -25       C  
ATOM   1491  N   VAL B 108     -15.127  -6.130  -6.059  1.00  9.90           N  
ANISOU 1491  N   VAL B 108     1222   1334   1206     -2    -25    -19       N  
ATOM   1492  CA  VAL B 108     -14.453  -6.537  -4.806  1.00  8.81           C  
ANISOU 1492  CA  VAL B 108     1083   1197   1070     -2    -23    -18       C  
ATOM   1493  C   VAL B 108     -13.493  -5.439  -4.350  1.00 10.39           C  
ANISOU 1493  C   VAL B 108     1283   1393   1270      1    -25    -18       C  
ATOM   1494  O   VAL B 108     -13.020  -4.631  -5.172  1.00 11.08           O  
ANISOU 1494  O   VAL B 108     1374   1478   1358      1    -27    -18       O  
ATOM   1495  CB  VAL B 108     -13.637  -7.837  -5.056  1.00  8.81           C  
ANISOU 1495  CB  VAL B 108     1084   1193   1072     -6    -19    -15       C  
ATOM   1496  CG1 VAL B 108     -14.583  -8.941  -5.561  1.00  9.70           C  
ANISOU 1496  CG1 VAL B 108     1195   1307   1182     -9    -17    -16       C  
ATOM   1497  CG2 VAL B 108     -12.468  -7.656  -6.074  1.00 11.41           C  
ANISOU 1497  CG2 VAL B 108     1417   1517   1403     -7    -18    -15       C  
ATOM   1498  N   ARG B 109     -13.255  -5.399  -3.026  1.00 10.20           N  
ANISOU 1498  N   ARG B 109     1258   1372   1247      2    -25    -17       N  
ATOM   1499  CA  ARG B 109     -12.405  -4.381  -2.466  1.00 10.13           C  
ANISOU 1499  CA  ARG B 109     1250   1361   1238      4    -27    -17       C  
ATOM   1500  C   ARG B 109     -11.935  -4.861  -1.125  1.00 10.93           C  
ANISOU 1500  C   ARG B 109     1348   1464   1340      4    -26    -16       C  
ATOM   1501  O   ARG B 109     -12.764  -5.368  -0.329  1.00 14.12           O  
ANISOU 1501  O   ARG B 109     1749   1872   1742      4    -26    -16       O  
ATOM   1502  CB  ARG B 109     -13.244  -3.103  -2.314  1.00 11.40           C  
ANISOU 1502  CB  ARG B 109     1411   1523   1396      8    -31    -20       C  
ATOM   1503  CG  ARG B 109     -12.473  -1.891  -1.778  1.00 15.63           C  
ANISOU 1503  CG  ARG B 109     1949   2057   1931     10    -33    -20       C  
ATOM   1504  CD  ARG B 109     -13.387  -0.677  -1.744  1.00 17.44           C  
ANISOU 1504  CD  ARG B 109     2179   2288   2158     14    -36    -23       C  
ATOM   1505  NE  ARG B 109     -12.578   0.481  -1.317  1.00 26.56           N  
ANISOU 1505  NE  ARG B 109     3338   3441   3313     15    -38    -24       N  
ATOM   1506  CZ  ARG B 109     -13.101   1.673  -1.003  1.00 42.20           C  
ANISOU 1506  CZ  ARG B 109     5321   5422   5292     19    -41    -26       C  
ATOM   1507  NH1 ARG B 109     -14.414   1.851  -1.072  1.00 43.88           N  
ANISOU 1507  NH1 ARG B 109     5532   5638   5502     22    -42    -28       N  
ATOM   1508  NH2 ARG B 109     -12.321   2.679  -0.615  1.00 28.54           N  
ANISOU 1508  NH2 ARG B 109     3594   3688   3561     20    -43    -26       N  
ATOM   1509  N   CYS B 110     -10.656  -4.681  -0.805  1.00 11.35           N  
ANISOU 1509  N   CYS B 110     1402   1515   1395      3    -25    -14       N  
ATOM   1510  CA  CYS B 110     -10.218  -4.957   0.555  1.00 14.24           C  
ANISOU 1510  CA  CYS B 110     1766   1883   1761      4    -25    -12       C  
ATOM   1511  C   CYS B 110      -8.849  -4.372   0.749  1.00 14.00           C  
ANISOU 1511  C   CYS B 110     1736   1850   1731      3    -25    -11       C  
ATOM   1512  O   CYS B 110      -8.086  -4.037  -0.192  1.00 12.40           O  
ANISOU 1512  O   CYS B 110     1537   1644   1530      2    -25    -10       O  
ATOM   1513  CB  CYS B 110     -10.228  -6.408   0.877  1.00 19.23           C  
ANISOU 1513  CB  CYS B 110     2395   2516   2394      2    -22    -10       C  
ATOM   1514  SG  CYS B 110      -9.202  -7.323  -0.201  1.00 28.11           S  
ANISOU 1514  SG  CYS B 110     3522   3636   3522     -1    -18     -7       S  
ATOM   1515  N   ASP B 111      -8.540  -4.238   2.027  1.00 13.29           N  
ANISOU 1515  N   ASP B 111     1645   1763   1642      4    -26    -10       N  
ATOM   1516  CA  ASP B 111      -7.249  -3.778   2.423  1.00 12.18           C  
ANISOU 1516  CA  ASP B 111     1505   1621   1502      3    -26     -8       C  
ATOM   1517  C   ASP B 111      -6.281  -4.939   2.362  1.00 14.74           C  
ANISOU 1517  C   ASP B 111     1828   1945   1829      1    -23     -4       C  
ATOM   1518  O   ASP B 111      -6.577  -6.036   2.839  1.00 16.22           O  
ANISOU 1518  O   ASP B 111     2013   2134   2017      0    -21     -3       O  
ATOM   1519  CB  ASP B 111      -7.348  -3.316   3.874  1.00 14.60           C  
ANISOU 1519  CB  ASP B 111     1810   1931   1806      4    -28     -8       C  
ATOM   1520  CG  ASP B 111      -8.169  -2.002   4.022  1.00 21.74           C  
ANISOU 1520  CG  ASP B 111     2717   2836   2708      6    -31    -12       C  
ATOM   1521  OD1 ASP B 111      -8.513  -1.279   3.042  1.00 23.31           O  
ANISOU 1521  OD1 ASP B 111     2919   3033   2907      7    -33    -14       O  
ATOM   1522  OD2 ASP B 111      -8.435  -1.699   5.200  1.00 30.60           O  
ANISOU 1522  OD2 ASP B 111     3837   3962   3829      7    -32    -13       O  
ATOM   1523  N   VAL B 112      -5.117  -4.692   1.770  1.00 11.15           N  
ANISOU 1523  N   VAL B 112     1375   1487   1375     -1    -22     -2       N  
ATOM   1524  CA  VAL B 112      -4.098  -5.764   1.551  1.00 10.97           C  
ANISOU 1524  CA  VAL B 112     1350   1463   1354     -2    -19      1       C  
ATOM   1525  C   VAL B 112      -2.751  -5.212   1.906  1.00 14.57           C  
ANISOU 1525  C   VAL B 112     1806   1920   1811     -3    -19      4       C  
ATOM   1526  O   VAL B 112      -2.595  -4.029   1.951  1.00 16.01           O  
ANISOU 1526  O   VAL B 112     1990   2101   1991     -3    -22      2       O  
ATOM   1527  CB  VAL B 112      -4.043  -6.247   0.085  1.00 11.49           C  
ANISOU 1527  CB  VAL B 112     1419   1525   1422     -3    -17      1       C  
ATOM   1528  CG1 VAL B 112      -5.352  -6.891  -0.373  1.00 12.04           C  
ANISOU 1528  CG1 VAL B 112     1488   1595   1491     -2    -16     -1       C  
ATOM   1529  CG2 VAL B 112      -3.690  -5.161  -0.860  1.00 15.58           C  
ANISOU 1529  CG2 VAL B 112     1940   2040   1939     -3    -19      0       C  
ATOM   1530  N   GLU B 113      -1.768  -6.081   2.168  1.00 11.15           N  
ANISOU 1530  N   GLU B 113     1370   1486   1379     -4    -17      8       N  
ATOM   1531  CA  GLU B 113      -0.371  -5.653   2.301  1.00 11.45           C  
ANISOU 1531  CA  GLU B 113     1407   1525   1417     -5    -17     11       C  
ATOM   1532  C   GLU B 113       0.328  -6.172   1.098  1.00 13.82           C  
ANISOU 1532  C   GLU B 113     1710   1823   1720     -5    -14     12       C  
ATOM   1533  O   GLU B 113       0.088  -7.339   0.662  1.00 16.40           O  
ANISOU 1533  O   GLU B 113     2036   2148   2048     -5    -11     13       O  
ATOM   1534  CB  GLU B 113       0.233  -6.303   3.525  1.00 16.65           C  
ANISOU 1534  CB  GLU B 113     2062   2187   2076     -5    -15     14       C  
ATOM   1535  CG  GLU B 113      -0.196  -5.607   4.821  1.00 20.25           C  
ANISOU 1535  CG  GLU B 113     2517   2647   2530     -5    -18     13       C  
ATOM   1536  CD  GLU B 113       0.647  -6.017   6.065  1.00 35.56           C  
ANISOU 1536  CD  GLU B 113     4453   4590   4470     -6    -18     17       C  
ATOM   1537  OE1 GLU B 113       1.500  -6.918   6.007  1.00 39.22           O  
ANISOU 1537  OE1 GLU B 113     4914   5054   4935     -6    -15     21       O  
ATOM   1538  OE2 GLU B 113       0.452  -5.416   7.131  1.00 41.45           O  
ANISOU 1538  OE2 GLU B 113     5197   5339   5213     -6    -20     16       O  
ATOM   1539  N   ILE B 114       1.156  -5.324   0.516  1.00 11.82           N  
ANISOU 1539  N   ILE B 114     1457   1568   1465     -7    -15     13       N  
ATOM   1540  CA  ILE B 114       1.840  -5.739  -0.719  1.00 10.82           C  
ANISOU 1540  CA  ILE B 114     1332   1438   1340     -7    -13     14       C  
ATOM   1541  C   ILE B 114       3.316  -5.377  -0.655  1.00 11.40           C  
ANISOU 1541  C   ILE B 114     1405   1514   1414     -9    -13     18       C  
ATOM   1542  O   ILE B 114       3.715  -4.435   0.074  1.00 11.51           O  
ANISOU 1542  O   ILE B 114     1418   1530   1426    -10    -16     18       O  
ATOM   1543  CB  ILE B 114       1.252  -5.076  -1.966  1.00 11.84           C  
ANISOU 1543  CB  ILE B 114     1466   1564   1469     -8    -14     11       C  
ATOM   1544  CG1 ILE B 114       1.306  -3.535  -1.964  1.00 11.83           C  
ANISOU 1544  CG1 ILE B 114     1467   1563   1465     -9    -19      9       C  
ATOM   1545  CG2 ILE B 114      -0.146  -5.660  -2.224  1.00 14.13           C  
ANISOU 1545  CG2 ILE B 114     1757   1853   1759     -6    -14      8       C  
ATOM   1546  CD1 ILE B 114       0.872  -2.925  -3.333  1.00 15.71           C  
ANISOU 1546  CD1 ILE B 114     1962   2050   1956    -10    -20      6       C  
ATOM   1547  N   LEU B 115       4.120  -6.094  -1.456  1.00  8.90           N  
ANISOU 1547  N   LEU B 115     1087   1196   1099     -9     -9     20       N  
ATOM   1548  CA  LEU B 115       5.523  -5.720  -1.628  1.00 10.15           C  
ANISOU 1548  CA  LEU B 115     1244   1355   1256    -10     -9     24       C  
ATOM   1549  C   LEU B 115       5.598  -4.625  -2.680  1.00 11.36           C  
ANISOU 1549  C   LEU B 115     1402   1507   1409    -12    -11     21       C  
ATOM   1550  O   LEU B 115       5.841  -4.869  -3.881  1.00 11.88           O  
ANISOU 1550  O   LEU B 115     1469   1570   1475    -12    -10     21       O  
ATOM   1551  CB  LEU B 115       6.354  -6.966  -1.960  1.00  8.32           C  
ANISOU 1551  CB  LEU B 115     1010   1124   1027     -8     -4     28       C  
ATOM   1552  CG  LEU B 115       6.249  -8.116  -0.949  1.00 10.46           C  
ANISOU 1552  CG  LEU B 115     1277   1397   1299     -6     -1     30       C  
ATOM   1553  CD1 LEU B 115       6.921  -9.355  -1.475  1.00 11.75           C  
ANISOU 1553  CD1 LEU B 115     1440   1560   1465     -4      4     34       C  
ATOM   1554  CD2 LEU B 115       6.897  -7.657   0.400  1.00 15.25           C  
ANISOU 1554  CD2 LEU B 115     1880   2009   1905     -7     -4     33       C  
ATOM   1555  N   GLY B 116       5.349  -3.414  -2.231  1.00 10.84           N  
ANISOU 1555  N   GLY B 116     1338   1442   1340    -14    -16     19       N  
ATOM   1556  CA  GLY B 116       5.029  -2.329  -3.122  1.00 12.75           C  
ANISOU 1556  CA  GLY B 116     1584   1680   1580    -15    -19     16       C  
ATOM   1557  C   GLY B 116       5.720  -0.995  -2.835  1.00 12.09           C  
ANISOU 1557  C   GLY B 116     1502   1598   1494    -19    -22     16       C  
ATOM   1558  O   GLY B 116       5.376   0.030  -3.441  1.00 13.58           O  
ANISOU 1558  O   GLY B 116     1695   1784   1681    -20    -25     13       O  
ATOM   1559  N   LYS B 117       6.727  -0.991  -1.946  1.00 12.11           N  
ANISOU 1559  N   LYS B 117     1501   1605   1496    -20    -22     20       N  
ATOM   1560  CA  LYS B 117       7.521   0.204  -1.668  1.00 12.59           C  
ANISOU 1560  CA  LYS B 117     1563   1667   1553    -24    -26     20       C  
ATOM   1561  C   LYS B 117       9.023  -0.112  -1.756  1.00 14.55           C  
ANISOU 1561  C   LYS B 117     1808   1919   1802    -26    -24     25       C  
ATOM   1562  O   LYS B 117       9.448  -1.244  -1.502  1.00 13.96           O  
ANISOU 1562  O   LYS B 117     1729   1847   1730    -24    -20     29       O  
ATOM   1563  CB  LYS B 117       7.179   0.650  -0.203  1.00 20.14           C  
ANISOU 1563  CB  LYS B 117     2518   2625   2507    -24    -28     19       C  
ATOM   1564  CG  LYS B 117       7.944   1.821   0.358  1.00 24.46           C  
ANISOU 1564  CG  LYS B 117     3067   3175   3051    -29    -32     20       C  
ATOM   1565  CD  LYS B 117       7.314   2.253   1.671  1.00 28.74           C  
ANISOU 1565  CD  LYS B 117     3610   3719   3592    -28    -34     18       C  
ATOM   1566  CE  LYS B 117       7.894   1.528   2.871  1.00 37.07           C  
ANISOU 1566  CE  LYS B 117     4660   4779   4647    -28    -32     22       C  
ATOM   1567  NZ  LYS B 117       7.028   1.749   4.077  1.00 58.90           N  
ANISOU 1567  NZ  LYS B 117     7425   7545   7411    -27    -34     20       N  
ATOM   1568  N   SER B 118       9.835   0.902  -2.096  1.00 17.12           N  
ANISOU 1568  N   SER B 118     2135   2245   2124    -30    -26     26       N  
ATOM   1569  CA  SER B 118      11.303   0.757  -2.121  1.00 16.89           C  
ANISOU 1569  CA  SER B 118     2102   2220   2094    -33    -25     31       C  
ATOM   1570  C   SER B 118      11.721  -0.388  -3.029  1.00 13.15           C  
ANISOU 1570  C   SER B 118     1626   1747   1624    -30    -20     33       C  
ATOM   1571  O   SER B 118      12.432  -1.296  -2.647  1.00 16.07           O  
ANISOU 1571  O   SER B 118     1990   2120   1994    -29    -17     37       O  
ATOM   1572  CB  SER B 118      11.888   0.564  -0.748  1.00 19.15           C  
ANISOU 1572  CB  SER B 118     2384   2513   2380    -34    -25     34       C  
ATOM   1573  OG  SER B 118      11.454   1.570   0.183  1.00 24.74           O  
ANISOU 1573  OG  SER B 118     3094   3220   3084    -36    -29     32       O  
ATOM   1574  N   GLY B 119      11.236  -0.326  -4.269  1.00 14.23           N  
ANISOU 1574  N   GLY B 119     1766   1879   1761    -29    -20     30       N  
ATOM   1575  CA  GLY B 119      11.539  -1.346  -5.272  1.00 13.93           C  
ANISOU 1575  CA  GLY B 119     1726   1840   1726    -27    -15     32       C  
ATOM   1576  C   GLY B 119      11.329  -2.798  -4.822  1.00 14.16           C  
ANISOU 1576  C   GLY B 119     1752   1870   1758    -23    -11     34       C  
ATOM   1577  O   GLY B 119      12.129  -3.725  -5.122  1.00 15.32           O  
ANISOU 1577  O   GLY B 119     1895   2018   1906    -21     -7     38       O  
ATOM   1578  N   GLY B 120      10.257  -2.974  -4.084  1.00 13.42           N  
ANISOU 1578  N   GLY B 120     1659   1775   1666    -21    -12     31       N  
ATOM   1579  CA  GLY B 120       9.803  -4.244  -3.618  1.00 14.29           C  
ANISOU 1579  CA  GLY B 120     1766   1884   1778    -17     -8     32       C  
ATOM   1580  C   GLY B 120      10.383  -4.678  -2.312  1.00 12.65           C  
ANISOU 1580  C   GLY B 120     1554   1682   1571    -16     -8     36       C  
ATOM   1581  O   GLY B 120      10.007  -5.752  -1.836  1.00 14.08           O  
ANISOU 1581  O   GLY B 120     1733   1863   1753    -13     -5     37       O  
ATOM   1582  N   ARG B 121      11.220  -3.829  -1.688  1.00 10.90           N  
ANISOU 1582  N   ARG B 121     1331   1465   1346    -19    -10     38       N  
ATOM   1583  CA  ARG B 121      11.887  -4.291  -0.451  1.00 10.95           C  
ANISOU 1583  CA  ARG B 121     1332   1477   1352    -19    -10     43       C  
ATOM   1584  C   ARG B 121      11.003  -4.120   0.740  1.00 13.04           C  
ANISOU 1584  C   ARG B 121     1596   1742   1616    -19    -12     41       C  
ATOM   1585  O   ARG B 121      11.178  -4.803   1.791  1.00 14.06           O  
ANISOU 1585  O   ARG B 121     1721   1874   1746    -17    -11     44       O  
ATOM   1586  CB  ARG B 121      13.163  -3.470  -0.249  1.00 13.74           C  
ANISOU 1586  CB  ARG B 121     1683   1835   1703    -23    -12     46       C  
ATOM   1587  CG  ARG B 121      14.268  -3.875  -1.189  1.00 14.95           C  
ANISOU 1587  CG  ARG B 121     1834   1990   1857    -23     -8     50       C  
ATOM   1588  CD  ARG B 121      15.482  -2.976  -0.958  1.00 17.03           C  
ANISOU 1588  CD  ARG B 121     2095   2259   2117    -27    -11     53       C  
ATOM   1589  NE  ARG B 121      16.424  -3.342  -1.959  1.00 27.95           N  
ANISOU 1589  NE  ARG B 121     3476   3644   3500    -27     -8     56       N  
ATOM   1590  CZ  ARG B 121      17.696  -2.919  -2.012  1.00 34.10           C  
ANISOU 1590  CZ  ARG B 121     4251   4428   4276    -30     -8     60       C  
ATOM   1591  NH1 ARG B 121      18.190  -2.129  -1.082  1.00 31.13           N  
ANISOU 1591  NH1 ARG B 121     3874   4057   3896    -34    -12     61       N  
ATOM   1592  NH2 ARG B 121      18.452  -3.312  -3.024  1.00 39.04           N  
ANISOU 1592  NH2 ARG B 121     4876   5055   4903    -29     -5     62       N  
ATOM   1593  N   GLU B 122      10.027  -3.230   0.623  1.00 13.02           N  
ANISOU 1593  N   GLU B 122     1599   1736   1613    -20    -15     36       N  
ATOM   1594  CA  GLU B 122       9.200  -2.974   1.811  1.00 14.20           C  
ANISOU 1594  CA  GLU B 122     1748   1886   1761    -20    -18     34       C  
ATOM   1595  C   GLU B 122       7.657  -3.150   1.559  1.00 13.12           C  
ANISOU 1595  C   GLU B 122     1615   1745   1626    -17    -18     29       C  
ATOM   1596  O   GLU B 122       7.160  -3.006   0.428  1.00 13.33           O  
ANISOU 1596  O   GLU B 122     1645   1767   1653    -17    -18     26       O  
ATOM   1597  CB  GLU B 122       9.483  -1.571   2.350  1.00 18.45           C  
ANISOU 1597  CB  GLU B 122     2288   2426   2295    -24    -22     33       C  
ATOM   1598  CG  GLU B 122      10.921  -1.378   2.880  1.00 22.16           C  
ANISOU 1598  CG  GLU B 122     2754   2901   2763    -27    -22     38       C  
ATOM   1599  CD  GLU B 122      11.092   0.030   3.430  1.00 33.23           C  
ANISOU 1599  CD  GLU B 122     4160   4305   4162    -32    -27     36       C  
ATOM   1600  OE1 GLU B 122      10.878   0.220   4.651  1.00 39.76           O  
ANISOU 1600  OE1 GLU B 122     4985   5134   4987    -33    -29     36       O  
ATOM   1601  OE2 GLU B 122      11.407   0.955   2.647  1.00 41.10           O  
ANISOU 1601  OE2 GLU B 122     5160   5300   5156    -35    -29     35       O  
ATOM   1602  N   VAL B 123       6.976  -3.437   2.646  1.00 12.29           N  
ANISOU 1602  N   VAL B 123     1508   1641   1520    -16    -18     28       N  
ATOM   1603  CA  VAL B 123       5.536  -3.684   2.621  1.00 11.24           C  
ANISOU 1603  CA  VAL B 123     1377   1505   1388    -14    -19     24       C  
ATOM   1604  C   VAL B 123       4.816  -2.349   2.793  1.00 14.89           C  
ANISOU 1604  C   VAL B 123     1844   1967   1848    -15    -23     20       C  
ATOM   1605  O   VAL B 123       5.193  -1.492   3.622  1.00 17.42           O  
ANISOU 1605  O   VAL B 123     2164   2289   2166    -17    -26     20       O  
ATOM   1606  CB  VAL B 123       5.178  -4.647   3.765  1.00 11.22           C  
ANISOU 1606  CB  VAL B 123     1371   1505   1387    -12    -17     26       C  
ATOM   1607  CG1 VAL B 123       3.702  -4.891   3.932  1.00 16.82           C  
ANISOU 1607  CG1 VAL B 123     2082   2213   2096    -10    -17     22       C  
ATOM   1608  CG2 VAL B 123       5.876  -6.002   3.593  1.00 12.74           C  
ANISOU 1608  CG2 VAL B 123     1560   1699   1582    -10    -12     30       C  
ATOM   1609  N   ILE B 124       3.772  -2.207   2.003  1.00 11.77           N  
ANISOU 1609  N   ILE B 124     1452   1567   1453    -13    -23     16       N  
ATOM   1610  CA  ILE B 124       2.812  -1.137   2.249  1.00 13.52           C  
ANISOU 1610  CA  ILE B 124     1677   1787   1672    -13    -27     11       C  
ATOM   1611  C   ILE B 124       1.421  -1.708   2.276  1.00 14.29           C  
ANISOU 1611  C   ILE B 124     1775   1884   1771    -10    -26      9       C  
ATOM   1612  O   ILE B 124       1.094  -2.663   1.551  1.00 12.33           O  
ANISOU 1612  O   ILE B 124     1526   1634   1525     -9    -23      9       O  
ATOM   1613  CB  ILE B 124       2.896   0.013   1.207  1.00 15.45           C  
ANISOU 1613  CB  ILE B 124     1926   2028   1915    -15    -29      9       C  
ATOM   1614  CG1 ILE B 124       2.822  -0.534  -0.232  1.00 15.20           C  
ANISOU 1614  CG1 ILE B 124     1896   1993   1885    -14    -27      9       C  
ATOM   1615  CG2 ILE B 124       4.071   0.910   1.543  1.00 22.34           C  
ANISOU 1615  CG2 ILE B 124     2800   2902   2786    -18    -31     11       C  
ATOM   1616  CD1 ILE B 124       2.873   0.521  -1.317  1.00 21.50           C  
ANISOU 1616  CD1 ILE B 124     2699   2788   2682    -15    -30      7       C  
ATOM   1617  N   ALA B 125       0.552  -0.995   2.960  1.00 13.44           N  
ANISOU 1617  N   ALA B 125     1669   1777   1662     -9    -29      6       N  
ATOM   1618  CA  ALA B 125      -0.857  -1.348   2.977  1.00 14.83           C  
ANISOU 1618  CA  ALA B 125     1845   1953   1838     -6    -29      3       C  
ATOM   1619  C   ALA B 125      -1.583  -0.549   1.925  1.00 14.72           C  
ANISOU 1619  C   ALA B 125     1835   1935   1823     -5    -31     -1       C  
ATOM   1620  O   ALA B 125      -1.371   0.676   1.787  1.00 16.46           O  
ANISOU 1620  O   ALA B 125     2059   2154   2041     -6    -34     -3       O  
ATOM   1621  CB  ALA B 125      -1.460  -1.105   4.364  1.00 18.16           C  
ANISOU 1621  CB  ALA B 125     2265   2378   2258     -5    -30      1       C  
ATOM   1622  N   VAL B 126      -2.443  -1.254   1.168  1.00 10.44           N  
ANISOU 1622  N   VAL B 126     1292   1392   1282     -4    -29     -2       N  
ATOM   1623  CA  VAL B 126      -3.178  -0.655   0.075  1.00 11.53           C  
ANISOU 1623  CA  VAL B 126     1435   1528   1420     -3    -31     -5       C  
ATOM   1624  C   VAL B 126      -4.670  -0.974   0.105  1.00 11.04           C  
ANISOU 1624  C   VAL B 126     1372   1466   1357      0    -31     -8       C  
ATOM   1625  O   VAL B 126      -5.059  -2.099   0.504  1.00 10.86           O  
ANISOU 1625  O   VAL B 126     1345   1445   1335      0    -28     -7       O  
ATOM   1626  CB  VAL B 126      -2.525  -1.137  -1.271  1.00 17.31           C  
ANISOU 1626  CB  VAL B 126     2167   2256   2153     -5    -28     -4       C  
ATOM   1627  CG1 VAL B 126      -3.381  -0.805  -2.416  1.00 21.38           C  
ANISOU 1627  CG1 VAL B 126     2686   2769   2669     -4    -29     -6       C  
ATOM   1628  CG2 VAL B 126      -1.193  -0.398  -1.437  1.00 18.74           C  
ANISOU 1628  CG2 VAL B 126     2351   2437   2335     -7    -29     -2       C  
ATOM   1629  N   ASP B 127      -5.484   0.013  -0.263  1.00 11.76           N  
ANISOU 1629  N   ASP B 127     1466   1556   1446      1    -33    -11       N  
ATOM   1630  CA  ASP B 127      -6.921  -0.217  -0.454  1.00 10.75           C  
ANISOU 1630  CA  ASP B 127     1337   1429   1317      4    -34    -14       C  
ATOM   1631  C   ASP B 127      -7.043  -0.637  -1.861  1.00 11.44           C  
ANISOU 1631  C   ASP B 127     1426   1514   1406      3    -32    -13       C  
ATOM   1632  O   ASP B 127      -6.905   0.160  -2.774  1.00 12.10           O  
ANISOU 1632  O   ASP B 127     1514   1595   1490      3    -34    -14       O  
ATOM   1633  CB  ASP B 127      -7.610   1.115  -0.133  1.00 12.73           C  
ANISOU 1633  CB  ASP B 127     1590   1680   1565      7    -37    -17       C  
ATOM   1634  CG  ASP B 127      -9.023   1.199  -0.582  1.00 20.16           C  
ANISOU 1634  CG  ASP B 127     2532   2623   2506     10    -38    -19       C  
ATOM   1635  OD1 ASP B 127      -9.702   0.142  -0.848  1.00 16.40           O  
ANISOU 1635  OD1 ASP B 127     2053   2149   2031      9    -36    -19       O  
ATOM   1636  OD2 ASP B 127      -9.485   2.418  -0.649  1.00 25.12           O  
ANISOU 1636  OD2 ASP B 127     3164   3250   3131     12    -41    -22       O  
ATOM   1637  N   PHE B 128      -7.295  -1.950  -2.013  1.00 10.25           N  
ANISOU 1637  N   PHE B 128     1273   1365   1257      2    -29    -12       N  
ATOM   1638  CA  PHE B 128      -7.304  -2.585  -3.347  1.00  9.90           C  
ANISOU 1638  CA  PHE B 128     1230   1318   1215      0    -27    -12       C  
ATOM   1639  C   PHE B 128      -8.695  -2.866  -3.869  1.00 11.09           C  
ANISOU 1639  C   PHE B 128     1379   1470   1363      1    -27    -14       C  
ATOM   1640  O   PHE B 128      -9.511  -3.369  -3.137  1.00 10.94           O  
ANISOU 1640  O   PHE B 128     1358   1455   1344      2    -27    -14       O  
ATOM   1641  CB  PHE B 128      -6.491  -3.892  -3.227  1.00 10.66           C  
ANISOU 1641  CB  PHE B 128     1323   1414   1312     -2    -23     -9       C  
ATOM   1642  CG  PHE B 128      -6.513  -4.725  -4.501  1.00  9.02           C  
ANISOU 1642  CG  PHE B 128     1117   1204   1106     -3    -21     -8       C  
ATOM   1643  CD1 PHE B 128      -5.694  -4.352  -5.536  1.00 10.79           C  
ANISOU 1643  CD1 PHE B 128     1344   1424   1331     -5    -20     -7       C  
ATOM   1644  CD2 PHE B 128      -7.430  -5.802  -4.701  1.00  9.52           C  
ANISOU 1644  CD2 PHE B 128     1180   1268   1170     -4    -18     -8       C  
ATOM   1645  CE1 PHE B 128      -5.751  -5.020  -6.760  1.00 10.69           C  
ANISOU 1645  CE1 PHE B 128     1333   1409   1319     -6    -18     -7       C  
ATOM   1646  CE2 PHE B 128      -7.456  -6.484  -5.947  1.00 11.51           C  
ANISOU 1646  CE2 PHE B 128     1433   1518   1423     -6    -16     -8       C  
ATOM   1647  CZ  PHE B 128      -6.573  -6.115  -6.939  1.00 10.11           C  
ANISOU 1647  CZ  PHE B 128     1258   1336   1246     -7    -16     -8       C  
ATOM   1648  N   SER B 129      -8.940  -2.649  -5.179  1.00  9.46           N  
ANISOU 1648  N   SER B 129     1176   1261   1157      1    -28    -15       N  
ATOM   1649  CA  SER B 129     -10.195  -3.041  -5.792  1.00 11.27           C  
ANISOU 1649  CA  SER B 129     1405   1492   1385      1    -28    -16       C  
ATOM   1650  C   SER B 129     -10.007  -3.615  -7.188  1.00 10.51           C  
ANISOU 1650  C   SER B 129     1310   1393   1289     -2    -26    -16       C  
ATOM   1651  O   SER B 129      -8.975  -3.357  -7.846  1.00  9.52           O  
ANISOU 1651  O   SER B 129     1188   1264   1166     -3    -25    -15       O  
ATOM   1652  CB  SER B 129     -11.165  -1.854  -5.909  1.00 13.93           C  
ANISOU 1652  CB  SER B 129     1742   1830   1719      4    -32    -19       C  
ATOM   1653  OG  SER B 129     -10.612  -0.776  -6.659  1.00 16.93           O  
ANISOU 1653  OG  SER B 129     2127   2206   2099      4    -34    -19       O  
ATOM   1654  N   LEU B 130     -10.996  -4.435  -7.584  1.00  9.42           N  
ANISOU 1654  N   LEU B 130     1172   1257   1151     -3    -25    -16       N  
ATOM   1655  CA  LEU B 130     -11.110  -4.868  -8.978  1.00 11.25           C  
ANISOU 1655  CA  LEU B 130     1406   1487   1383     -6    -23    -16       C  
ATOM   1656  C   LEU B 130     -12.433  -4.527  -9.517  1.00 12.38           C  
ANISOU 1656  C   LEU B 130     1548   1631   1523     -5    -25    -18       C  
ATOM   1657  O   LEU B 130     -13.427  -4.833  -8.825  1.00 15.43           O  
ANISOU 1657  O   LEU B 130     1932   2023   1909     -4    -26    -19       O  
ATOM   1658  CB  LEU B 130     -10.845  -6.345  -9.147  1.00 12.34           C  
ANISOU 1658  CB  LEU B 130     1543   1623   1522     -9    -19    -15       C  
ATOM   1659  CG  LEU B 130      -9.401  -6.821  -9.053  1.00 11.66           C  
ANISOU 1659  CG  LEU B 130     1458   1534   1439    -10    -16    -12       C  
ATOM   1660  CD1 LEU B 130      -9.397  -8.335  -8.718  1.00 11.48           C  
ANISOU 1660  CD1 LEU B 130     1434   1512   1418    -11    -12    -11       C  
ATOM   1661  CD2 LEU B 130      -8.642  -6.543 -10.384  1.00 14.13           C  
ANISOU 1661  CD2 LEU B 130     1774   1842   1752    -11    -15    -12       C  
ATOM   1662  N   LEU B 131     -12.472  -3.958 -10.723  1.00 11.96           N  
ANISOU 1662  N   LEU B 131     1498   1576   1470     -6    -27    -19       N  
ATOM   1663  CA  LEU B 131     -13.756  -3.534 -11.348  1.00 13.55           C  
ANISOU 1663  CA  LEU B 131     1699   1780   1668     -5    -29    -21       C  
ATOM   1664  C   LEU B 131     -13.881  -4.467 -12.562  1.00 15.67           C  
ANISOU 1664  C   LEU B 131     1969   2047   1937     -9    -26    -20       C  
ATOM   1665  O   LEU B 131     -12.980  -4.455 -13.486  1.00 15.91           O  
ANISOU 1665  O   LEU B 131     2003   2074   1969    -11    -25    -20       O  
ATOM   1666  CB  LEU B 131     -13.768  -2.113 -11.882  1.00 16.62           C  
ANISOU 1666  CB  LEU B 131     2091   2168   2057     -2    -33    -22       C  
ATOM   1667  CG  LEU B 131     -13.752  -0.929 -10.992  1.00 22.29           C  
ANISOU 1667  CG  LEU B 131     2809   2886   2773      2    -36    -23       C  
ATOM   1668  CD1 LEU B 131     -13.859   0.315 -11.873  1.00 25.32           C  
ANISOU 1668  CD1 LEU B 131     3197   3268   3156      4    -39    -24       C  
ATOM   1669  CD2 LEU B 131     -14.914  -0.970 -10.014  1.00 30.63           C  
ANISOU 1669  CD2 LEU B 131     3862   3949   3828      5    -37    -24       C  
ATOM   1670  N   PRO B 132     -14.965  -5.255 -12.615  1.00 13.88           N  
ANISOU 1670  N   PRO B 132     1740   1825   1708    -11    -26    -21       N  
ATOM   1671  CA  PRO B 132     -15.171  -6.007 -13.898  1.00 12.96           C  
ANISOU 1671  CA  PRO B 132     1625   1707   1591    -15    -24    -21       C  
ATOM   1672  C   PRO B 132     -15.527  -5.050 -15.026  1.00 15.61           C  
ANISOU 1672  C   PRO B 132     1963   2042   1925    -15    -26    -22       C  
ATOM   1673  O   PRO B 132     -16.400  -4.152 -14.827  1.00 19.58           O  
ANISOU 1673  O   PRO B 132     2464   2549   2426    -11    -30    -23       O  
ATOM   1674  CB  PRO B 132     -16.394  -6.939 -13.585  1.00 16.76           C  
ANISOU 1674  CB  PRO B 132     2104   2194   2071    -17    -23    -21       C  
ATOM   1675  CG  PRO B 132     -16.894  -6.510 -12.202  1.00 16.95           C  
ANISOU 1675  CG  PRO B 132     2124   2222   2093    -13    -25    -21       C  
ATOM   1676  CD  PRO B 132     -15.987  -5.517 -11.586  1.00 15.27           C  
ANISOU 1676  CD  PRO B 132     1912   2007   1883     -9    -26    -21       C  
ATOM   1677  N   ILE B 133     -14.945  -5.237 -16.217  1.00 12.79           N  
ANISOU 1677  N   ILE B 133     1610   1681   1569    -18    -25    -21       N  
ATOM   1678  CA  ILE B 133     -15.232  -4.467 -17.391  1.00 12.38           C  
ANISOU 1678  CA  ILE B 133     1560   1629   1516    -18    -27    -22       C  
ATOM   1679  C   ILE B 133     -15.929  -5.381 -18.383  1.00 14.55           C  
ANISOU 1679  C   ILE B 133     1835   1904   1788    -23    -26    -22       C  
ATOM   1680  O   ILE B 133     -15.357  -6.391 -18.846  1.00 14.01           O  
ANISOU 1680  O   ILE B 133     1769   1834   1721    -27    -22    -22       O  
ATOM   1681  CB  ILE B 133     -13.941  -3.959 -18.040  1.00 12.80           C  
ANISOU 1681  CB  ILE B 133     1617   1676   1570    -19    -27    -22       C  
ATOM   1682  CG1 ILE B 133     -13.207  -3.010 -17.036  1.00 14.19           C  
ANISOU 1682  CG1 ILE B 133     1792   1850   1748    -15    -29    -21       C  
ATOM   1683  CG2 ILE B 133     -14.253  -3.181 -19.320  1.00 16.77           C  
ANISOU 1683  CG2 ILE B 133     2122   2178   2072    -19    -29    -22       C  
ATOM   1684  CD1 ILE B 133     -11.874  -2.484 -17.485  1.00 20.25           C  
ANISOU 1684  CD1 ILE B 133     2563   2613   2517    -15    -29    -21       C  
ATOM   1685  N   CYS B 134     -17.177  -5.040 -18.693  1.00 17.03           N  
ANISOU 1685  N   CYS B 134     2147   2224   2099    -22    -28    -23       N  
ATOM   1686  CA  CYS B 134     -18.040  -5.835 -19.634  1.00 18.44           C  
ANISOU 1686  CA  CYS B 134     2326   2405   2275    -27    -27    -23       C  
ATOM   1687  C   CYS B 134     -17.988  -5.267 -21.013  1.00 17.32           C  
ANISOU 1687  C   CYS B 134     2187   2261   2132    -29    -29    -23       C  
ATOM   1688  O   CYS B 134     -17.803  -4.050 -21.208  1.00 18.91           O  
ANISOU 1688  O   CYS B 134     2390   2462   2335    -25    -32    -23       O  
ATOM   1689  CB  CYS B 134     -19.501  -5.687 -19.195  1.00 24.72           C  
ANISOU 1689  CB  CYS B 134     3117   3208   3068    -26    -30    -23       C  
ATOM   1690  SG  CYS B 134     -19.729  -6.514 -17.631  1.00 42.83           S  
ANISOU 1690  SG  CYS B 134     5407   5505   5361    -25    -28    -23       S  
ATOM   1691  N   ASN B 135     -18.189  -6.120 -21.991  1.00 14.86           N  
ANISOU 1691  N   ASN B 135     1877   1949   1819    -35    -26    -23       N  
ATOM   1692  CA  ASN B 135     -18.355  -5.662 -23.369  1.00 14.32           C  
ANISOU 1692  CA  ASN B 135     1811   1880   1750    -37    -28    -23       C  
ATOM   1693  C   ASN B 135     -19.829  -5.363 -23.667  1.00 16.18           C  
ANISOU 1693  C   ASN B 135     2044   2123   1981    -37    -31    -23       C  
ATOM   1694  O   ASN B 135     -20.656  -5.409 -22.764  1.00 16.90           O  
ANISOU 1694  O   ASN B 135     2131   2219   2071    -35    -32    -23       O  
ATOM   1695  CB  ASN B 135     -17.785  -6.673 -24.376  1.00 19.30           C  
ANISOU 1695  CB  ASN B 135     2446   2507   2381    -43    -24    -23       C  
ATOM   1696  CG  ASN B 135     -18.552  -7.989 -24.413  1.00 19.66           C  
ANISOU 1696  CG  ASN B 135     2491   2555   2424    -48    -21    -23       C  
ATOM   1697  OD1 ASN B 135     -19.605  -8.111 -23.856  1.00 16.88           O  
ANISOU 1697  OD1 ASN B 135     2134   2209   2069    -48    -22    -23       O  
ATOM   1698  ND2 ASN B 135     -17.985  -8.983 -25.046  1.00 19.18           N  
ANISOU 1698  ND2 ASN B 135     2434   2491   2364    -53    -17    -23       N  
ATOM   1699  N   GLU B 136     -20.132  -5.073 -24.944  1.00 14.14           N  
ANISOU 1699  N   GLU B 136     1787   1865   1720    -40    -32    -23       N  
ATOM   1700  CA  GLU B 136     -21.482  -4.639 -25.300  1.00 16.34           C  
ANISOU 1700  CA  GLU B 136     2063   2150   1995    -39    -36    -23       C  
ATOM   1701  C   GLU B 136     -22.504  -5.755 -25.158  1.00 19.48           C  
ANISOU 1701  C   GLU B 136     2458   2554   2390    -44    -34    -23       C  
ATOM   1702  O   GLU B 136     -23.694  -5.484 -25.217  1.00 25.97           O  
ANISOU 1702  O   GLU B 136     3276   3383   3209    -43    -37    -22       O  
ATOM   1703  CB  GLU B 136     -21.558  -3.984 -26.692  1.00 19.99           C  
ANISOU 1703  CB  GLU B 136     2528   2612   2456    -41    -38    -23       C  
ATOM   1704  CG  GLU B 136     -21.667  -4.808 -27.925  1.00 28.63           C  
ANISOU 1704  CG  GLU B 136     3624   3706   3548    -48    -36    -23       C  
ATOM   1705  CD  GLU B 136     -21.881  -3.834 -29.147  1.00 39.03           C  
ANISOU 1705  CD  GLU B 136     4942   5023   4863    -48    -39    -22       C  
ATOM   1706  OE1 GLU B 136     -20.943  -3.721 -29.961  1.00 65.52           O  
ANISOU 1706  OE1 GLU B 136     8303   8373   8220    -50    -38    -22       O  
ATOM   1707  OE2 GLU B 136     -22.928  -3.100 -29.263  1.00 30.27           O  
ANISOU 1707  OE2 GLU B 136     3831   3920   3752    -45    -43    -21       O  
ATOM   1708  N   GLU B 137     -22.047  -6.969 -24.913  1.00 16.48           N  
ANISOU 1708  N   GLU B 137     2079   2172   2011    -48    -30    -23       N  
ATOM   1709  CA  GLU B 137     -23.009  -8.115 -24.698  1.00 16.25           C  
ANISOU 1709  CA  GLU B 137     2047   2147   1978    -53    -28    -23       C  
ATOM   1710  C   GLU B 137     -23.237  -8.413 -23.228  1.00 19.93           C  
ANISOU 1710  C   GLU B 137     2510   2616   2446    -50    -28    -23       C  
ATOM   1711  O   GLU B 137     -24.075  -9.258 -22.883  1.00 23.16           O  
ANISOU 1711  O   GLU B 137     2917   3031   2852    -53    -27    -23       O  
ATOM   1712  CB  GLU B 137     -22.473  -9.363 -25.353  1.00 20.73           C  
ANISOU 1712  CB  GLU B 137     2619   2710   2546    -60    -24    -23       C  
ATOM   1713  CG  GLU B 137     -22.294  -9.148 -26.821  1.00 18.46           C  
ANISOU 1713  CG  GLU B 137     2335   2420   2257    -64    -24    -23       C  
ATOM   1714  CD  GLU B 137     -21.740 -10.338 -27.511  1.00 26.50           C  
ANISOU 1714  CD  GLU B 137     3359   3434   3276    -71    -19    -24       C  
ATOM   1715  OE1 GLU B 137     -21.900 -11.474 -26.952  1.00 27.36           O  
ANISOU 1715  OE1 GLU B 137     3468   3543   3384    -74    -16    -24       O  
ATOM   1716  OE2 GLU B 137     -21.210 -10.135 -28.630  1.00 27.76           O  
ANISOU 1716  OE2 GLU B 137     3522   3589   3436    -73    -18    -24       O  
ATOM   1717  N   GLY B 138     -22.469  -7.772 -22.364  1.00 19.68           N  
ANISOU 1717  N   GLY B 138     2479   2582   2418    -44    -28    -23       N  
ATOM   1718  CA  GLY B 138     -22.523  -8.007 -20.928  1.00 20.74           C  
ANISOU 1718  CA  GLY B 138     2610   2718   2553    -41    -28    -23       C  
ATOM   1719  C   GLY B 138     -21.516  -9.020 -20.427  1.00 18.84           C  
ANISOU 1719  C   GLY B 138     2371   2471   2316    -43    -23    -23       C  
ATOM   1720  O   GLY B 138     -21.540  -9.343 -19.231  1.00 22.76           O  
ANISOU 1720  O   GLY B 138     2866   2970   2813    -41    -23    -23       O  
ATOM   1721  N   SER B 139     -20.605  -9.467 -21.307  1.00 15.45           N  
ANISOU 1721  N   SER B 139     1947   2036   1888    -47    -20    -23       N  
ATOM   1722  CA  SER B 139     -19.511 -10.468 -20.916  1.00 12.64           C  
ANISOU 1722  CA  SER B 139     1594   1674   1535    -48    -16    -23       C  
ATOM   1723  C   SER B 139     -18.316  -9.725 -20.355  1.00 13.82           C  
ANISOU 1723  C   SER B 139     1744   1819   1689    -43    -16    -22       C  
ATOM   1724  O   SER B 139     -17.880  -8.722 -20.914  1.00 16.04           O  
ANISOU 1724  O   SER B 139     2027   2098   1971    -41    -18    -23       O  
ATOM   1725  CB  SER B 139     -18.967 -11.266 -22.125  1.00 19.57           C  
ANISOU 1725  CB  SER B 139     2477   2546   2412    -54    -12    -23       C  
ATOM   1726  OG  SER B 139     -20.050 -11.762 -22.863  1.00 37.55           O  
ANISOU 1726  OG  SER B 139     4754   4827   4686    -59    -12    -23       O  
ATOM   1727  N   ILE B 140     -17.800 -10.231 -19.233  1.00 13.79           N  
ANISOU 1727  N   ILE B 140     1739   1813   1687    -41    -14    -22       N  
ATOM   1728  CA  ILE B 140     -16.631  -9.602 -18.653  1.00 13.34           C  
ANISOU 1728  CA  ILE B 140     1683   1753   1634    -37    -14    -21       C  
ATOM   1729  C   ILE B 140     -15.429  -9.944 -19.529  1.00 14.50           C  
ANISOU 1729  C   ILE B 140     1834   1893   1783    -39    -11    -21       C  
ATOM   1730  O   ILE B 140     -15.154 -11.127 -19.775  1.00 21.68           O  
ANISOU 1730  O   ILE B 140     2746   2800   2692    -43     -7    -20       O  
ATOM   1731  CB  ILE B 140     -16.445 -10.072 -17.200  1.00 14.82           C  
ANISOU 1731  CB  ILE B 140     1868   1941   1823    -35    -13    -20       C  
ATOM   1732  CG1 ILE B 140     -17.674  -9.439 -16.478  1.00 17.45           C  
ANISOU 1732  CG1 ILE B 140     2197   2282   2154    -32    -17    -21       C  
ATOM   1733  CG2 ILE B 140     -15.082  -9.571 -16.644  1.00 15.45           C  
ANISOU 1733  CG2 ILE B 140     1948   2016   1906    -31    -13    -20       C  
ATOM   1734  CD1 ILE B 140     -17.989 -10.023 -15.149  1.00 24.75           C  
ANISOU 1734  CD1 ILE B 140     3117   3208   3077    -31    -16    -21       C  
ATOM   1735  N   VAL B 141     -14.740  -8.917 -19.998  1.00 10.41           N  
ANISOU 1735  N   VAL B 141     1317   1372   1266    -37    -13    -21       N  
ATOM   1736  CA  VAL B 141     -13.612  -9.097 -20.912  1.00 11.64           C  
ANISOU 1736  CA  VAL B 141     1478   1523   1424    -38    -10    -20       C  
ATOM   1737  C   VAL B 141     -12.304  -8.607 -20.290  1.00 12.00           C  
ANISOU 1737  C   VAL B 141     1523   1565   1472    -35    -10    -19       C  
ATOM   1738  O   VAL B 141     -11.226  -9.105 -20.680  1.00 16.21           O  
ANISOU 1738  O   VAL B 141     2058   2093   2007    -36     -7    -19       O  
ATOM   1739  CB  VAL B 141     -13.815  -8.468 -22.296  1.00 15.82           C  
ANISOU 1739  CB  VAL B 141     2009   2052   1951    -40    -12    -21       C  
ATOM   1740  CG1 VAL B 141     -14.891  -9.266 -23.088  1.00 20.16           C  
ANISOU 1740  CG1 VAL B 141     2559   2603   2497    -46    -11    -22       C  
ATOM   1741  CG2 VAL B 141     -14.143  -6.960 -22.186  1.00 17.65           C  
ANISOU 1741  CG2 VAL B 141     2239   2285   2182    -36    -17    -22       C  
ATOM   1742  N   TYR B 142     -12.396  -7.678 -19.311  1.00 11.05           N  
ANISOU 1742  N   TYR B 142     1400   1447   1353    -30    -13    -19       N  
ATOM   1743  CA  TYR B 142     -11.191  -7.154 -18.621  1.00  9.59           C  
ANISOU 1743  CA  TYR B 142     1214   1259   1169    -27    -14    -18       C  
ATOM   1744  C   TYR B 142     -11.525  -6.932 -17.192  1.00 12.44           C  
ANISOU 1744  C   TYR B 142     1572   1624   1531    -24    -15    -18       C  
ATOM   1745  O   TYR B 142     -12.709  -6.893 -16.817  1.00 10.98           O  
ANISOU 1745  O   TYR B 142     1385   1443   1344    -23    -17    -19       O  
ATOM   1746  CB  TYR B 142     -10.709  -5.802 -19.179  1.00  9.35           C  
ANISOU 1746  CB  TYR B 142     1186   1227   1140    -26    -17    -19       C  
ATOM   1747  CG  TYR B 142     -10.372  -5.814 -20.684  1.00 12.42           C  
ANISOU 1747  CG  TYR B 142     1578   1613   1527    -29    -16    -19       C  
ATOM   1748  CD1 TYR B 142      -9.278  -6.562 -21.182  1.00 12.54           C  
ANISOU 1748  CD1 TYR B 142     1596   1625   1545    -31    -12    -18       C  
ATOM   1749  CD2 TYR B 142     -11.196  -5.149 -21.625  1.00 11.96           C  
ANISOU 1749  CD2 TYR B 142     1521   1556   1467    -30    -19    -20       C  
ATOM   1750  CE1 TYR B 142      -8.900  -6.537 -22.528  1.00 14.73           C  
ANISOU 1750  CE1 TYR B 142     1876   1899   1822    -34    -11    -18       C  
ATOM   1751  CE2 TYR B 142     -10.866  -5.182 -22.967  1.00 14.54           C  
ANISOU 1751  CE2 TYR B 142     1852   1881   1794    -33    -18    -20       C  
ATOM   1752  CZ  TYR B 142      -9.742  -5.903 -23.419  1.00 13.52           C  
ANISOU 1752  CZ  TYR B 142     1724   1747   1666    -36    -14    -19       C  
ATOM   1753  OH  TYR B 142      -9.440  -5.928 -24.764  1.00 17.87           O  
ANISOU 1753  OH  TYR B 142     2278   2295   2216    -39    -13    -19       O  
ATOM   1754  N   LEU B 143     -10.502  -6.797 -16.355  1.00  9.57           N  
ANISOU 1754  N   LEU B 143     1207   1258   1170    -22    -14    -17       N  
ATOM   1755  CA  LEU B 143     -10.689  -6.346 -14.970  1.00  9.97           C  
ANISOU 1755  CA  LEU B 143     1256   1313   1221    -18    -17    -17       C  
ATOM   1756  C   LEU B 143      -9.754  -5.188 -14.754  1.00  9.74           C  
ANISOU 1756  C   LEU B 143     1227   1282   1193    -16    -19    -16       C  
ATOM   1757  O   LEU B 143      -8.608  -5.154 -15.263  1.00 11.33           O  
ANISOU 1757  O   LEU B 143     1430   1479   1395    -17    -17    -15       O  
ATOM   1758  CB  LEU B 143     -10.275  -7.458 -13.956  1.00 10.39           C  
ANISOU 1758  CB  LEU B 143     1306   1366   1275    -18    -13    -15       C  
ATOM   1759  CG  LEU B 143     -10.907  -8.852 -14.152  1.00 10.08           C  
ANISOU 1759  CG  LEU B 143     1267   1327   1236    -21    -10    -15       C  
ATOM   1760  CD1 LEU B 143     -10.213  -9.866 -13.219  1.00 13.22           C  
ANISOU 1760  CD1 LEU B 143     1663   1723   1635    -21     -6    -13       C  
ATOM   1761  CD2 LEU B 143     -12.452  -8.816 -13.921  1.00 14.37           C  
ANISOU 1761  CD2 LEU B 143     1809   1876   1777    -22    -12    -17       C  
ATOM   1762  N   LEU B 144     -10.251  -4.182 -14.041  1.00  9.89           N  
ANISOU 1762  N   LEU B 144     1244   1302   1210    -13    -23    -17       N  
ATOM   1763  CA  LEU B 144      -9.423  -2.991 -13.739  1.00  9.30           C  
ANISOU 1763  CA  LEU B 144     1172   1226   1136    -11    -25    -17       C  
ATOM   1764  C   LEU B 144      -8.983  -3.054 -12.280  1.00  9.05           C  
ANISOU 1764  C   LEU B 144     1137   1195   1105     -9    -25    -16       C  
ATOM   1765  O   LEU B 144      -9.815  -3.070 -11.356  1.00 10.74           O  
ANISOU 1765  O   LEU B 144     1349   1413   1318     -7    -26    -17       O  
ATOM   1766  CB  LEU B 144     -10.152  -1.671 -14.039  1.00  9.45           C  
ANISOU 1766  CB  LEU B 144     1192   1246   1153     -9    -30    -19       C  
ATOM   1767  CG  LEU B 144      -9.223  -0.408 -13.899  1.00 10.06           C  
ANISOU 1767  CG  LEU B 144     1272   1320   1230     -7    -32    -19       C  
ATOM   1768  CD1 LEU B 144      -8.377  -0.272 -15.129  1.00 14.26           C  
ANISOU 1768  CD1 LEU B 144     1807   1848   1763    -10    -32    -18       C  
ATOM   1769  CD2 LEU B 144     -10.146   0.783 -13.816  1.00 14.65           C  
ANISOU 1769  CD2 LEU B 144     1854   1902   1809     -4    -36    -21       C  
ATOM   1770  N   ALA B 145      -7.671  -3.127 -12.094  1.00  9.11           N  
ANISOU 1770  N   ALA B 145     1145   1201   1115    -10    -23    -14       N  
ATOM   1771  CA  ALA B 145      -7.139  -3.302 -10.719  1.00  9.03           C  
ANISOU 1771  CA  ALA B 145     1133   1193   1106     -8    -23    -13       C  
ATOM   1772  C   ALA B 145      -6.691  -1.928 -10.285  1.00  8.98           C  
ANISOU 1772  C   ALA B 145     1127   1186   1098     -7    -26    -13       C  
ATOM   1773  O   ALA B 145      -5.977  -1.194 -11.011  1.00 11.62           O  
ANISOU 1773  O   ALA B 145     1464   1517   1432     -8    -27    -13       O  
ATOM   1774  CB  ALA B 145      -5.972  -4.311 -10.715  1.00  9.27           C  
ANISOU 1774  CB  ALA B 145     1162   1222   1138    -10    -19    -10       C  
ATOM   1775  N   GLU B 146      -7.120  -1.520  -9.098  1.00  8.47           N  
ANISOU 1775  N   GLU B 146     1061   1124   1033     -5    -28    -14       N  
ATOM   1776  CA  GLU B 146      -6.720  -0.233  -8.559  1.00  8.65           C  
ANISOU 1776  CA  GLU B 146     1085   1146   1054     -3    -31    -15       C  
ATOM   1777  C   GLU B 146      -6.218  -0.338  -7.125  1.00 10.52           C  
ANISOU 1777  C   GLU B 146     1319   1385   1291     -3    -31    -13       C  
ATOM   1778  O   GLU B 146      -6.784  -1.128  -6.330  1.00 11.03           O  
ANISOU 1778  O   GLU B 146     1382   1453   1357     -2    -30    -13       O  
ATOM   1779  CB  GLU B 146      -7.895   0.768  -8.528  1.00 11.12           C  
ANISOU 1779  CB  GLU B 146     1400   1460   1365      0    -35    -17       C  
ATOM   1780  CG  GLU B 146      -8.407   1.114  -9.919  1.00 14.37           C  
ANISOU 1780  CG  GLU B 146     1815   1870   1776     -1    -36    -19       C  
ATOM   1781  CD  GLU B 146      -9.673   1.980  -9.883  1.00 19.39           C  
ANISOU 1781  CD  GLU B 146     2452   2507   2409      3    -40    -21       C  
ATOM   1782  OE1 GLU B 146      -9.525   3.223  -9.745  1.00 22.42           O  
ANISOU 1782  OE1 GLU B 146     2839   2889   2792      5    -43    -22       O  
ATOM   1783  OE2 GLU B 146     -10.807   1.411  -9.967  1.00 22.03           O  
ANISOU 1783  OE2 GLU B 146     2783   2844   2742      4    -39    -22       O  
ATOM   1784  N   GLY B 147      -5.157   0.444  -6.833  1.00  9.91           N  
ANISOU 1784  N   GLY B 147     1244   1307   1214     -3    -32    -12       N  
ATOM   1785  CA  GLY B 147      -4.652   0.533  -5.449  1.00 11.42           C  
ANISOU 1785  CA  GLY B 147     1434   1501   1406     -3    -33    -11       C  
ATOM   1786  C   GLY B 147      -4.570   1.943  -4.993  1.00 12.23           C  
ANISOU 1786  C   GLY B 147     1539   1602   1505     -2    -36    -13       C  
ATOM   1787  O   GLY B 147      -4.031   2.771  -5.718  1.00 11.07           O  
ANISOU 1787  O   GLY B 147     1397   1453   1358     -4    -38    -13       O  
ATOM   1788  N   ARG B 148      -5.088   2.192  -3.786  1.00 12.09           N  
ANISOU 1788  N   ARG B 148     1521   1588   1487      0    -38    -14       N  
ATOM   1789  CA  ARG B 148      -5.035   3.492  -3.131  1.00 14.25           C  
ANISOU 1789  CA  ARG B 148     1797   1860   1758      1    -41    -15       C  
ATOM   1790  C   ARG B 148      -4.325   3.389  -1.778  1.00 15.73           C  
ANISOU 1790  C   ARG B 148     1982   2049   1945      0    -41    -14       C  
ATOM   1791  O   ARG B 148      -4.244   2.329  -1.216  1.00 14.08           O  
ANISOU 1791  O   ARG B 148     1768   1843   1737     -1    -38    -12       O  
ATOM   1792  CB  ARG B 148      -6.504   4.012  -2.942  1.00 18.47           C  
ANISOU 1792  CB  ARG B 148     2333   2396   2291      5    -43    -19       C  
ATOM   1793  CG  ARG B 148      -7.265   4.375  -4.228  1.00 17.89           C  
ANISOU 1793  CG  ARG B 148     2261   2319   2216      6    -44    -20       C  
ATOM   1794  CD  ARG B 148      -8.775   4.618  -4.022  1.00 24.86           C  
ANISOU 1794  CD  ARG B 148     3144   3205   3098     11    -46    -23       C  
ATOM   1795  NE  ARG B 148      -9.258   5.180  -5.291  1.00 36.43           N  
ANISOU 1795  NE  ARG B 148     4613   4667   4562     12    -47    -24       N  
ATOM   1796  CZ  ARG B 148      -9.476   4.467  -6.405  1.00 33.23           C  
ANISOU 1796  CZ  ARG B 148     4206   4261   4158     10    -46    -24       C  
ATOM   1797  NH1 ARG B 148      -9.320   3.130  -6.418  1.00 36.43           N  
ANISOU 1797  NH1 ARG B 148     4607   4669   4565      8    -42    -22       N  
ATOM   1798  NH2 ARG B 148      -9.868   5.105  -7.499  1.00 30.63           N  
ANISOU 1798  NH2 ARG B 148     3880   3930   3827     11    -47    -24       N  
ATOM   1799  N   ASN B 149      -3.750   4.504  -1.285  1.00 21.92           N  
ANISOU 1799  N   ASN B 149     2770   2833   2727     -1    -43    -14       N  
ATOM   1800  CA  ASN B 149      -3.035   4.469  -0.011  1.00 25.48           C  
ANISOU 1800  CA  ASN B 149     3218   3286   3177     -3    -43    -13       C  
ATOM   1801  C   ASN B 149      -3.959   4.365   1.152  1.00 22.52           C  
ANISOU 1801  C   ASN B 149     2841   2914   2801      0    -43    -14       C  
ATOM   1802  O   ASN B 149      -5.104   4.734   1.049  1.00 31.42           O  
ANISOU 1802  O   ASN B 149     3970   4042   3928      3    -45    -17       O  
ATOM   1803  CB  ASN B 149      -2.043   5.654   0.118  1.00 31.91           C  
ANISOU 1803  CB  ASN B 149     4037   4099   3989     -6    -46    -12       C  
ATOM   1804  CG  ASN B 149      -0.912   5.531  -0.891  1.00 35.80           C  
ANISOU 1804  CG  ASN B 149     4530   4589   4482    -10    -45    -10       C  
ATOM   1805  OD1 ASN B 149      -0.839   6.322  -1.821  1.00 45.83           O  
ANISOU 1805  OD1 ASN B 149     5806   5857   5752    -10    -46    -11       O  
ATOM   1806  ND2 ASN B 149      -0.074   4.478  -0.762  1.00 31.04           N  
ANISOU 1806  ND2 ASN B 149     3923   3990   3883    -12    -42     -6       N  
ATOM   1807  N   ILE B 150      -3.487   3.750   2.238  1.00 24.21           N  
ANISOU 1807  N   ILE B 150     3050   3131   3015     -1    -42    -12       N  
ATOM   1808  CA  ILE B 150      -4.321   3.658   3.449  1.00 22.63           C  
ANISOU 1808  CA  ILE B 150     2849   2936   2815      1    -42    -14       C  
ATOM   1809  C   ILE B 150      -3.710   4.589   4.472  1.00 19.94           C  
ANISOU 1809  C   ILE B 150     2511   2596   2471      0    -44    -14       C  
ATOM   1810  O   ILE B 150      -2.452   4.639   4.614  1.00 26.18           O  
ANISOU 1810  O   ILE B 150     3300   3385   3261     -4    -44    -11       O  
ATOM   1811  CB  ILE B 150      -4.386   2.209   3.959  1.00 22.76           C  
ANISOU 1811  CB  ILE B 150     2859   2955   2833      1    -39    -11       C  
ATOM   1812  CG1 ILE B 150      -5.392   1.463   3.091  1.00 22.07           C  
ANISOU 1812  CG1 ILE B 150     2771   2868   2747      3    -38    -12       C  
ATOM   1813  CG2 ILE B 150      -4.738   2.130   5.478  1.00 21.55           C  
ANISOU 1813  CG2 ILE B 150     2703   2806   2678      2    -39    -12       C  
ATOM   1814  CD1 ILE B 150      -5.352  -0.020   3.308  1.00 18.53           C  
ANISOU 1814  CD1 ILE B 150     2317   2422   2301      2    -34    -10       C  
ATOM   1815  N   THR B 151      -4.578   5.271   5.220  1.00 21.30           N  
ANISOU 1815  N   THR B 151     2684   2768   2641      2    -46    -17       N  
ATOM   1816  CA  THR B 151      -4.135   6.079   6.402  1.00 21.63           C  
ANISOU 1816  CA  THR B 151     2728   2810   2679      1    -48    -18       C  
ATOM   1817  C   THR B 151      -3.605   5.219   7.536  1.00 26.81           C  
ANISOU 1817  C   THR B 151     3379   3472   3336     -1    -46    -15       C  
ATOM   1818  O   THR B 151      -4.355   4.379   8.043  1.00 27.02           O  
ANISOU 1818  O   THR B 151     3401   3502   3364      1    -45    -15       O  
ATOM   1819  CB  THR B 151      -5.299   6.983   6.917  1.00 20.73           C  
ANISOU 1819  CB  THR B 151     2617   2696   2563      5    -50    -22       C  
ATOM   1820  OG1 THR B 151      -5.684   7.842   5.837  1.00 33.15           O  
ANISOU 1820  OG1 THR B 151     4196   4265   4135      7    -51    -24       O  
ATOM   1821  CG2 THR B 151      -4.819   7.892   8.081  1.00 24.18           C  
ANISOU 1821  CG2 THR B 151     3057   3134   2996      3    -51    -23       C  
ATOM   1822  N   ASP B 152      -2.332   5.442   7.928  1.00 31.87           N  
ANISOU 1822  N   ASP B 152     4020   4113   3976     -6    -46    -12       N  
ATOM   1823  CA  ASP B 152      -1.691   4.809   9.118  1.00 35.10           C  
ANISOU 1823  CA  ASP B 152     4424   4527   4386     -8    -45     -9       C  
ATOM   1824  C   ASP B 152      -2.659   4.793  10.286  1.00 38.93           C  
ANISOU 1824  C   ASP B 152     4908   5015   4869     -5    -46    -12       C  
ATOM   1825  O   ASP B 152      -3.388   5.766  10.462  1.00 33.48           O  
ANISOU 1825  O   ASP B 152     4222   4323   4176     -3    -48    -15       O  
ATOM   1826  CB  ASP B 152      -0.535   5.690   9.569  1.00 49.52           C  
ANISOU 1826  CB  ASP B 152     6253   6353   6209    -13    -47     -8       C  
ATOM   1827  CG  ASP B 152       0.809   5.069   9.324  1.00 74.84           C  
ANISOU 1827  CG  ASP B 152     9457   9562   9418    -17    -46     -3       C  
ATOM   1828  OD1 ASP B 152       1.021   4.497   8.231  1.00 94.55           O  
ANISOU 1828  OD1 ASP B 152    11952  12057  11917    -16    -44     -2       O  
ATOM   1829  OD2 ASP B 152       1.665   5.167  10.235  1.00 66.44           O  
ANISOU 1829  OD2 ASP B 152     8391   8501   8352    -20    -46     -1       O  
ATOM   1830  N   LYS B 153      -2.631   3.722  11.093  1.00 45.47           N  
ANISOU 1830  N   LYS B 153     5731   5848   5699     -6    -44     -9       N  
ATOM   1831  CA  LYS B 153      -3.506   3.562  12.249  1.00 46.15           C  
ANISOU 1831  CA  LYS B 153     5814   5938   5784     -4    -44    -11       C  
ATOM   1832  C   LYS B 153      -3.214   4.664  13.256  1.00 40.76           C  
ANISOU 1832  C   LYS B 153     5135   5256   5097     -5    -46    -12       C  
ATOM   1833  O   LYS B 153      -4.149   5.262  13.825  1.00 33.54           O  
ANISOU 1833  O   LYS B 153     4223   4341   4180     -3    -47    -16       O  
ATOM   1834  CB  LYS B 153      -3.285   2.191  12.897  1.00 49.59           C  
ANISOU 1834  CB  LYS B 153     6243   6378   6221     -5    -41     -7       C  
ATOM   1835  CG  LYS B 153      -4.177   1.873  14.093  1.00 58.99           C  
ANISOU 1835  CG  LYS B 153     7430   7572   7410     -3    -41     -9       C  
ATOM   1836  CD  LYS B 153      -4.110   0.394  14.492  1.00 72.26           C  
ANISOU 1836  CD  LYS B 153     9105   9257   9094     -3    -38     -5       C  
ATOM   1837  CE  LYS B 153      -2.681  -0.127  14.699  1.00 49.43           C  
ANISOU 1837  CE  LYS B 153     6211   6367   6204     -7    -37      0       C  
ATOM   1838  NZ  LYS B 153      -1.887   0.719  15.645  1.00 51.25           N  
ANISOU 1838  NZ  LYS B 153     6442   6599   6430    -10    -39      1       N  
ATOM   1839  N   LYS B 154      -1.923   4.961  13.443  1.00 34.58           N  
ANISOU 1839  N   LYS B 154     4353   4473   4314    -10    -47    -10       N  
ATOM   1840  CA  LYS B 154      -1.502   5.939  14.459  1.00 32.39           C  
ANISOU 1840  CA  LYS B 154     4078   4196   4031    -13    -49    -11       C  
ATOM   1841  C   LYS B 154      -1.896   7.356  14.000  1.00 29.46           C  
ANISOU 1841  C   LYS B 154     3716   3820   3657    -12    -51    -15       C  
ATOM   1842  O   LYS B 154      -2.189   8.227  14.829  1.00 24.98           O  
ANISOU 1842  O   LYS B 154     3152   3252   3086    -11    -53    -18       O  
ATOM   1843  CB  LYS B 154       0.004   5.836  14.787  1.00 54.03           C  
ANISOU 1843  CB  LYS B 154     6817   6939   6771    -19    -49     -6       C  
ATOM   1844  CG  LYS B 154       0.431   4.560  15.501  1.00 51.56           C  
ANISOU 1844  CG  LYS B 154     6498   6633   6462    -20    -47     -2       C  
ATOM   1845  CD  LYS B 154       1.804   4.713  16.171  1.00 41.88           C  
ANISOU 1845  CD  LYS B 154     5269   5409   5233    -26    -47      2       C  
ATOM   1846  CE  LYS B 154       2.774   5.501  15.311  1.00 38.50           C  
ANISOU 1846  CE  LYS B 154     4845   4978   4803    -29    -49      3       C  
ATOM   1847  NZ  LYS B 154       3.926   4.741  14.721  1.00 55.20           N  
ANISOU 1847  NZ  LYS B 154     6956   7095   6921    -32    -47      8       N  
ATOM   1848  N   LYS B 155      -1.951   7.576  12.683  1.00 19.89           N  
ANISOU 1848  N   LYS B 155     2506   2603   2447    -10    -51    -16       N  
ATOM   1849  CA  LYS B 155      -2.325   8.842  12.164  1.00 21.10           C  
ANISOU 1849  CA  LYS B 155     2667   2751   2597     -9    -54    -19       C  
ATOM   1850  C   LYS B 155      -3.788   9.099  12.436  1.00 21.14           C  
ANISOU 1850  C   LYS B 155     2673   2756   2601     -3    -54    -24       C  
ATOM   1851  O   LYS B 155      -4.156  10.225  12.781  1.00 22.00           O  
ANISOU 1851  O   LYS B 155     2789   2863   2707     -1    -56    -27       O  
ATOM   1852  CB  LYS B 155      -2.029   8.906  10.666  1.00 23.30           C  
ANISOU 1852  CB  LYS B 155     2948   3026   2879     -9    -54    -18       C  
ATOM   1853  CG  LYS B 155      -0.733   9.643  10.436  1.00 42.29           C  
ANISOU 1853  CG  LYS B 155     5357   5429   5282    -15    -55    -17       C  
ATOM   1854  CD  LYS B 155      -0.191   9.451   9.039  1.00 49.40           C  
ANISOU 1854  CD  LYS B 155     6258   6327   6185    -16    -55    -15       C  
ATOM   1855  CE  LYS B 155       1.308   9.684   9.053  1.00 56.07           C  
ANISOU 1855  CE  LYS B 155     7104   7173   7028    -23    -56    -11       C  
ATOM   1856  NZ  LYS B 155       1.967   8.943   7.941  1.00 60.71           N  
ANISOU 1856  NZ  LYS B 155     7687   7760   7619    -24    -54     -8       N  
ATOM   1857  N   ALA B 156      -4.614   8.048  12.246  1.00 22.77           N  
ANISOU 1857  N   ALA B 156     2875   2966   2811      1    -52    -23       N  
ATOM   1858  CA  ALA B 156      -6.043   8.187  12.449  1.00 21.05           C  
ANISOU 1858  CA  ALA B 156     2657   2748   2592      7    -52    -27       C  
ATOM   1859  C   ALA B 156      -6.346   8.432  13.938  1.00 23.17           C  
ANISOU 1859  C   ALA B 156     2925   3021   2858      7    -52    -29       C  
ATOM   1860  O   ALA B 156      -7.157   9.315  14.285  1.00 25.72           O  
ANISOU 1860  O   ALA B 156     3252   3343   3178     11    -53    -32       O  
ATOM   1861  CB  ALA B 156      -6.794   6.960  11.874  1.00 23.64           C  
ANISOU 1861  CB  ALA B 156     2978   3079   2924      9    -50    -26       C  
ATOM   1862  N   GLU B 157      -5.640   7.705  14.810  1.00 24.86           N  
ANISOU 1862  N   GLU B 157     3134   3238   3072      3    -51    -25       N  
ATOM   1863  CA  GLU B 157      -5.743   7.925  16.254  1.00 21.52           C  
ANISOU 1863  CA  GLU B 157     2711   2819   2646      2    -51    -27       C  
ATOM   1864  C   GLU B 157      -5.355   9.362  16.613  1.00 21.30           C  
ANISOU 1864  C   GLU B 157     2691   2788   2614      1    -54    -29       C  
ATOM   1865  O   GLU B 157      -6.001  10.008  17.456  1.00 25.20           O  
ANISOU 1865  O   GLU B 157     3187   3283   3105      3    -54    -32       O  
ATOM   1866  CB  GLU B 157      -4.807   6.979  16.992  1.00 23.29           C  
ANISOU 1866  CB  GLU B 157     2929   3048   2872     -2    -50    -22       C  
ATOM   1867  CG  GLU B 157      -5.398   5.561  17.034  1.00 32.36           C  
ANISOU 1867  CG  GLU B 157     4070   4201   4024     -1    -48    -20       C  
ATOM   1868  CD  GLU B 157      -4.393   4.448  17.316  1.00 50.24           C  
ANISOU 1868  CD  GLU B 157     6329   6469   6291     -5    -46    -15       C  
ATOM   1869  OE1 GLU B 157      -4.801   3.289  17.114  1.00 53.09           O  
ANISOU 1869  OE1 GLU B 157     6684   6832   6655     -3    -44    -13       O  
ATOM   1870  OE2 GLU B 157      -3.223   4.710  17.711  1.00 54.85           O  
ANISOU 1870  OE2 GLU B 157     6914   7054   6874     -9    -47    -12       O  
ATOM   1871  N   ALA B 158      -4.284   9.858  15.978  1.00 22.37           N  
ANISOU 1871  N   ALA B 158     2830   2920   2750     -3    -55    -27       N  
ATOM   1872  CA  ALA B 158      -3.822  11.252  16.263  1.00 25.19           C  
ANISOU 1872  CA  ALA B 158     3196   3274   3103     -6    -57    -30       C  
ATOM   1873  C   ALA B 158      -4.852  12.270  15.794  1.00 22.03           C  
ANISOU 1873  C   ALA B 158     2802   2867   2700      0    -58    -34       C  
ATOM   1874  O   ALA B 158      -5.104  13.300  16.519  1.00 22.29           O  
ANISOU 1874  O   ALA B 158     2841   2899   2728      1    -60    -38       O  
ATOM   1875  CB  ALA B 158      -2.461  11.553  15.624  1.00 24.51           C  
ANISOU 1875  CB  ALA B 158     3112   3185   3016    -12    -58    -26       C  
HETATM 1876  N   MSE B 159      -5.480  11.974  14.640  1.00 21.76           N  
ANISOU 1876  N   MSE B 159     2767   2832   2669      4    -58    -35       N  
HETATM 1877  CA  MSE B 159      -6.549  12.854  14.131  1.00 20.36           C  
ANISOU 1877  CA  MSE B 159     2596   2651   2491     10    -59    -39       C  
HETATM 1878  C   MSE B 159      -7.674  12.986  15.131  1.00 18.91           C  
ANISOU 1878  C   MSE B 159     2411   2470   2304     15    -58    -42       C  
HETATM 1879  O   MSE B 159      -8.164  14.100  15.412  1.00 21.70           O  
ANISOU 1879  O   MSE B 159     2771   2820   2654     19    -59    -46       O  
HETATM 1880  CB  MSE B 159      -7.134  12.332  12.832  1.00 23.46           C  
ANISOU 1880  CB  MSE B 159     2986   3043   2887     14    -58    -38       C  
HETATM 1881  CG  MSE B 159      -6.144  12.637  11.712  1.00 35.54           C  
ANISOU 1881  CG  MSE B 159     4520   4568   4418     10    -59    -36       C  
HETATM 1882 SE   MSE B 159      -6.648  11.596  10.086  1.00 48.14          SE  
ANISOU 1882 SE   MSE B 159     6109   6163   6018     12    -58    -35      SE  
HETATM 1883  CE  MSE B 159      -8.021  12.891   9.443  1.00 50.72           C  
ANISOU 1883  CE  MSE B 159     6445   6485   6343     20    -60    -40       C  
ATOM   1884  N   LEU B 160      -8.145  11.848  15.659  1.00 17.92           N  
ANISOU 1884  N   LEU B 160     2278   2351   2181     16    -56    -41       N  
ATOM   1885  CA  LEU B 160      -9.285  11.929  16.585  1.00 16.41           C  
ANISOU 1885  CA  LEU B 160     2085   2163   1987     22    -56    -44       C  
ATOM   1886  C   LEU B 160      -8.905  12.584  17.915  1.00 19.08           C  
ANISOU 1886  C   LEU B 160     2427   2502   2322     19    -56    -46       C  
ATOM   1887  O   LEU B 160      -9.683  13.361  18.491  1.00 18.94           O  
ANISOU 1887  O   LEU B 160     2413   2484   2301     24    -57    -49       O  
ATOM   1888  CB  LEU B 160      -9.926  10.566  16.814  1.00 17.95           C  
ANISOU 1888  CB  LEU B 160     2270   2364   2185     23    -53    -42       C  
ATOM   1889  CG  LEU B 160     -11.157  10.529  17.754  1.00 20.47           C  
ANISOU 1889  CG  LEU B 160     2587   2688   2502     28    -53    -45       C  
ATOM   1890  CD1 LEU B 160     -12.385  11.197  17.161  1.00 25.21           C  
ANISOU 1890  CD1 LEU B 160     3191   3287   3101     36    -53    -49       C  
ATOM   1891  CD2 LEU B 160     -11.457   9.033  18.034  1.00 25.36           C  
ANISOU 1891  CD2 LEU B 160     3197   3314   3124     27    -51    -43       C  
ATOM   1892  N   ALA B 161      -7.667  12.284  18.383  1.00 18.20           N  
ANISOU 1892  N   ALA B 161     2313   2391   2209     12    -56    -42       N  
ATOM   1893  CA  ALA B 161      -7.189  12.882  19.652  1.00 19.14           C  
ANISOU 1893  CA  ALA B 161     2436   2512   2325      8    -57    -43       C  
ATOM   1894  C   ALA B 161      -7.120  14.382  19.552  1.00 18.06           C  
ANISOU 1894  C   ALA B 161     2310   2368   2184      9    -59    -47       C  
ATOM   1895  O   ALA B 161      -7.434  15.066  20.519  1.00 20.77           O  
ANISOU 1895  O   ALA B 161     2657   2712   2523     10    -59    -50       O  
ATOM   1896  CB  ALA B 161      -5.796  12.303  20.043  1.00 22.17           C  
ANISOU 1896  CB  ALA B 161     2815   2898   2709      0    -57    -39       C  
ATOM   1897  N   LEU B 162      -6.647  14.858  18.376  1.00 18.86           N  
ANISOU 1897  N   LEU B 162     2416   2464   2286      8    -60    -46       N  
ATOM   1898  CA  LEU B 162      -6.517  16.275  18.101  1.00 19.80           C  
ANISOU 1898  CA  LEU B 162     2545   2576   2401      8    -62    -49       C  
ATOM   1899  C   LEU B 162      -7.897  16.930  18.057  1.00 21.56           C  
ANISOU 1899  C   LEU B 162     2772   2796   2622     17    -62    -54       C  
ATOM   1900  O   LEU B 162      -8.102  17.939  18.733  1.00 24.52           O  
ANISOU 1900  O   LEU B 162     3154   3168   2992     18    -63    -57       O  
ATOM   1901  CB  LEU B 162      -5.717  16.516  16.785  1.00 23.37           C  
ANISOU 1901  CB  LEU B 162     3001   3023   2855      5    -64    -47       C  
ATOM   1902  CG  LEU B 162      -5.503  17.995  16.409  1.00 26.58           C  
ANISOU 1902  CG  LEU B 162     3419   3422   3257      4    -66    -50       C  
ATOM   1903  CD1 LEU B 162      -4.698  18.717  17.494  1.00 27.05           C  
ANISOU 1903  CD1 LEU B 162     3484   3481   3312     -2    -67    -50       C  
ATOM   1904  CD2 LEU B 162      -4.833  18.133  15.048  1.00 34.79           C  
ANISOU 1904  CD2 LEU B 162     4461   4457   4299      2    -67    -47       C  
ATOM   1905  N   LYS B 163      -8.831  16.357  17.273  1.00 22.80           N  
ANISOU 1905  N   LYS B 163     2925   2955   2783     23    -61    -54       N  
ATOM   1906  CA  LYS B 163     -10.251  16.882  17.240  1.00 27.74           C  
ANISOU 1906  CA  LYS B 163     3553   3580   3407     32    -61    -58       C  
ATOM   1907  C   LYS B 163     -10.945  16.953  18.605  1.00 28.97           C  
ANISOU 1907  C   LYS B 163     3708   3740   3560     35    -60    -61       C  
ATOM   1908  O   LYS B 163     -11.612  17.961  18.943  1.00 29.11           O  
ANISOU 1908  O   LYS B 163     3733   3755   3574     41    -60    -65       O  
ATOM   1909  CB  LYS B 163     -11.162  16.090  16.255  1.00 33.38           C  
ANISOU 1909  CB  LYS B 163     4260   4296   4125     38    -60    -57       C  
ATOM   1910  CG  LYS B 163     -10.790  16.252  14.791  1.00 33.82           C  
ANISOU 1910  CG  LYS B 163     4319   4347   4183     37    -61    -56       C  
ATOM   1911  CD  LYS B 163     -11.560  15.319  13.881  1.00 37.20           C  
ANISOU 1911  CD  LYS B 163     4740   4778   4615     40    -60    -54       C  
ATOM   1912  CE  LYS B 163     -11.206  15.587  12.421  1.00 50.86           C  
ANISOU 1912  CE  LYS B 163     6474   6504   6348     39    -61    -53       C  
ATOM   1913  NZ  LYS B 163      -9.923  14.985  11.945  1.00 57.79           N  
ANISOU 1913  NZ  LYS B 163     7350   7381   7228     32    -61    -49       N  
ATOM   1914  N   ASN B 164     -10.870  15.863  19.385  1.00 24.51           N  
ANISOU 1914  N   ASN B 164     3135   3183   2997     33    -58    -59       N  
ATOM   1915  CA  ASN B 164     -11.413  15.897  20.759  1.00 26.29           C  
ANISOU 1915  CA  ASN B 164     3359   3413   3219     34    -57    -61       C  
ATOM   1916  C   ASN B 164     -10.767  17.004  21.600  1.00 35.22           C  
ANISOU 1916  C   ASN B 164     4499   4540   4345     31    -58    -63       C  
ATOM   1917  O   ASN B 164     -11.439  17.698  22.411  1.00 30.89           O  
ANISOU 1917  O   ASN B 164     3954   3991   3792     35    -58    -67       O  
ATOM   1918  CB  ASN B 164     -11.280  14.512  21.458  1.00 25.33           C  
ANISOU 1918  CB  ASN B 164     3226   3298   3099     31    -55    -58       C  
ATOM   1919  CG  ASN B 164     -12.371  13.528  21.008  1.00 35.72           C  
ANISOU 1919  CG  ASN B 164     4533   4619   4418     36    -54    -57       C  
ATOM   1920  OD1 ASN B 164     -13.342  13.926  20.380  1.00 35.00           O  
ANISOU 1920  OD1 ASN B 164     4445   4527   4327     43    -54    -60       O  
ATOM   1921  ND2 ASN B 164     -12.217  12.245  21.345  1.00 40.05           N  
ANISOU 1921  ND2 ASN B 164     5073   5174   4970     33    -53    -54       N  
ATOM   1922  N   GLN B 165      -9.468  17.196  21.385  1.00 31.32           N  
ANISOU 1922  N   GLN B 165     4007   4042   3850     23    -60    -61       N  
ATOM   1923  CA  GLN B 165      -8.726  18.160  22.192  1.00 31.44           C  
ANISOU 1923  CA  GLN B 165     4031   4055   3861     18    -61    -62       C  
ATOM   1924  C   GLN B 165      -9.100  19.592  21.756  1.00 28.09           C  
ANISOU 1924  C   GLN B 165     3619   3622   3433     23    -62    -66       C  
ATOM   1925  O   GLN B 165      -9.269  20.483  22.634  1.00 29.32           O  
ANISOU 1925  O   GLN B 165     3781   3776   3584     24    -62    -70       O  
ATOM   1926  CB  GLN B 165      -7.208  17.818  22.155  1.00 21.23           C  
ANISOU 1926  CB  GLN B 165     2736   2762   2568      8    -62    -58       C  
ATOM   1927  CG  GLN B 165      -6.308  18.607  23.077  1.00 31.43           C  
ANISOU 1927  CG  GLN B 165     4035   4052   3856      1    -63    -58       C  
ATOM   1928  CD  GLN B 165      -6.164  20.023  22.591  1.00 42.46           C  
ANISOU 1928  CD  GLN B 165     5444   5440   5248      2    -65    -61       C  
ATOM   1929  OE1 GLN B 165      -5.872  20.281  21.401  1.00 43.44           O  
ANISOU 1929  OE1 GLN B 165     5570   5559   5374      1    -66    -60       O  
ATOM   1930  NE2 GLN B 165      -6.383  20.964  23.500  1.00 48.51           N  
ANISOU 1930  NE2 GLN B 165     6218   6204   6009      2    -65    -65       N  
ATOM   1931  N   GLU B 166      -9.333  19.801  20.447  1.00 30.16           N  
ANISOU 1931  N   GLU B 166     3882   3880   3697     26    -63    -66       N  
ATOM   1932  CA  GLU B 166      -9.589  21.182  19.896  1.00 35.15           C  
ANISOU 1932  CA  GLU B 166     4526   4503   4326     30    -64    -69       C  
ATOM   1933  C   GLU B 166     -10.955  21.753  20.253  1.00 46.03           C  
ANISOU 1933  C   GLU B 166     5907   5880   5701     40    -63    -74       C  
ATOM   1934  O   GLU B 166     -11.125  22.995  20.267  1.00 33.56           O  
ANISOU 1934  O   GLU B 166     4340   4295   4119     43    -64    -77       O  
ATOM   1935  CB  GLU B 166      -9.512  21.277  18.347  1.00 35.57           C  
ANISOU 1935  CB  GLU B 166     4581   4551   4382     32    -65    -68       C  
ATOM   1936  CG  GLU B 166      -8.811  20.212  17.544  1.00 45.20           C  
ANISOU 1936  CG  GLU B 166     5793   5774   5608     26    -65    -63       C  
ATOM   1937  CD  GLU B 166      -8.834  20.541  16.058  1.00 68.99           C  
ANISOU 1937  CD  GLU B 166     8809   8782   8623     28    -66    -62       C  
ATOM   1938  OE1 GLU B 166      -9.704  20.007  15.325  1.00 71.82           O  
ANISOU 1938  OE1 GLU B 166     9162   9141   8984     34    -66    -62       O  
ATOM   1939  OE2 GLU B 166      -7.997  21.365  15.624  1.00 71.66           O  
ANISOU 1939  OE2 GLU B 166     9156   9114   8959     24    -68    -62       O  
ATOM   1940  N   LEU B 167     -11.928  20.862  20.481  1.00 28.87           N  
ANISOU 1940  N   LEU B 167     3725   3714   3531     46    -61    -74       N  
ATOM   1941  CA  LEU B 167     -13.369  21.241  20.607  1.00 28.75           C  
ANISOU 1941  CA  LEU B 167     3711   3700   3514     57    -60    -78       C  
ATOM   1942  C   LEU B 167     -13.690  22.466  21.511  1.00 32.62           C  
ANISOU 1942  C   LEU B 167     4210   4186   3997     60    -60    -83       C  
ATOM   1943  O   LEU B 167     -13.084  22.661  22.590  1.00 40.77           O  
ANISOU 1943  O   LEU B 167     5245   5218   5026     55    -59    -83       O  
ATOM   1944  CB  LEU B 167     -14.238  19.986  20.967  1.00 36.40           C  
ANISOU 1944  CB  LEU B 167     4666   4678   4485     60    -58    -77       C  
ATOM   1945  CG  LEU B 167     -15.780  20.093  20.872  1.00 41.39           C  
ANISOU 1945  CG  LEU B 167     5297   5314   5117     71    -57    -79       C  
ATOM   1946  CD1 LEU B 167     -16.309  20.243  19.448  1.00 36.25           C  
ANISOU 1946  CD1 LEU B 167     4647   4660   4468     76    -57    -79       C  
ATOM   1947  CD2 LEU B 167     -16.453  18.877  21.517  1.00 36.78           C  
ANISOU 1947  CD2 LEU B 167     4701   4740   4535     72    -55    -78       C  
TER    1948      LEU B 167                                                      
HETATM 1949  C   MBN A 501      -5.313   5.267 -27.146  1.00 26.97           C  
ANISOU 1949  C   MBN A 501     1912   3133   5203   1448  -2173  -2696       C  
HETATM 1950  C1  MBN A 501      -5.981   4.963 -28.427  1.00 24.35           C  
ANISOU 1950  C1  MBN A 501     2243   2980   4030    784     38   -905       C  
HETATM 1951  C2  MBN A 501      -5.704   5.670 -29.564  1.00 24.16           C  
ANISOU 1951  C2  MBN A 501     2186   3362   3633    795    -11   -863       C  
HETATM 1952  C3  MBN A 501      -6.339   5.413 -30.776  1.00 21.79           C  
ANISOU 1952  C3  MBN A 501     2790   2859   2630    458    585    436       C  
HETATM 1953  C4  MBN A 501      -7.304   4.378 -30.835  1.00 19.60           C  
ANISOU 1953  C4  MBN A 501     2149   3122   2178    111   -706    434       C  
HETATM 1954  C5  MBN A 501      -7.554   3.669 -29.609  1.00 16.93           C  
ANISOU 1954  C5  MBN A 501     1124   2273   3036    391    101    608       C  
HETATM 1955  C6  MBN A 501      -6.902   3.952 -28.415  1.00 23.68           C  
ANISOU 1955  C6  MBN A 501     1547   3539   3913   -240    323   -917       C  
HETATM 1956  C   MBN B 201      -2.321  -2.527 -10.243  1.00 22.44           C  
ANISOU 1956  C   MBN B 201     4033    743   3752  -1293  -1250    812       C  
HETATM 1957  C1  MBN B 201      -1.896  -2.899  -8.887  1.00 28.80           C  
ANISOU 1957  C1  MBN B 201     5042   1514   4386  -1463   -821   -439       C  
HETATM 1958  C2  MBN B 201      -0.696  -3.470  -8.736  1.00 23.64           C  
ANISOU 1958  C2  MBN B 201     3240   1255   4487  -1571   -929   -343       C  
HETATM 1959  C3  MBN B 201      -0.317  -3.820  -7.435  1.00 23.44           C  
ANISOU 1959  C3  MBN B 201     2871   2676   3360   -604    344  -1187       C  
HETATM 1960  C4  MBN B 201      -1.116  -3.585  -6.277  1.00 21.50           C  
ANISOU 1960  C4  MBN B 201     3537   3537   1096  -1413   -467   -145       C  
HETATM 1961  C5  MBN B 201      -2.373  -3.010  -6.509  1.00 28.04           C  
ANISOU 1961  C5  MBN B 201     3381   2731   4543  -1177      5   -438       C  
HETATM 1962  C6  MBN B 201      -2.763  -2.663  -7.836  1.00 30.09           C  
ANISOU 1962  C6  MBN B 201     5792   2518   3123  -3311     14   -913       C  
HETATM 1963  O   HOH A 601       4.478  11.877 -16.699  1.00 36.13           O  
ANISOU 1963  O   HOH A 601     5699   3766   4264  -1389    683  -1628       O  
HETATM 1964  O   HOH A 602       1.917  12.723 -16.541  1.00 38.77           O  
ANISOU 1964  O   HOH A 602     3127   6128   5474  -1230    607   -137       O  
HETATM 1965  O   HOH A 603      -2.633  -3.703 -40.333  1.00 36.11           O  
ANISOU 1965  O   HOH A 603     3794   6270   3655   -927    246   -836       O  
HETATM 1966  O   HOH A 604      -7.789  20.995 -30.705  1.00 33.07           O  
ANISOU 1966  O   HOH A 604     5496   2554   4515    554    -10    530       O  
HETATM 1967  O   HOH A 605     -21.750   6.153  -8.037  1.00 39.29           O  
ANISOU 1967  O   HOH A 605     5729   5992   3207   1843   -549   -774       O  
HETATM 1968  O   HOH A 606       6.920  14.867 -21.624  1.00 33.72           O  
ANISOU 1968  O   HOH A 606     4318   3993   4500  -1580   -761   1324       O  
HETATM 1969  O   HOH A 607      -9.991  10.558 -36.506  1.00 31.84           O  
ANISOU 1969  O   HOH A 607     4941   2934   4221   1181   -696   1297       O  
HETATM 1970  O   HOH A 608      -0.309   6.533 -13.400  1.00 19.27           O  
ANISOU 1970  O   HOH A 608     3011   1745   2565   -463    -21    361       O  
HETATM 1971  O   HOH A 609       3.071   8.856 -16.469  1.00 61.10           O  
ANISOU 1971  O   HOH A 609    12073   6408   4736   -583    425   -294       O  
HETATM 1972  O   HOH A 610     -17.825  -2.106 -19.111  1.00 25.11           O  
ANISOU 1972  O   HOH A 610     3643   2052   3847    -34  -1027   -419       O  
HETATM 1973  O   HOH A 611     -17.904  16.896 -23.430  1.00 31.86           O  
ANISOU 1973  O   HOH A 611     4477   3933   3694   1329   -273    382       O  
HETATM 1974  O   HOH A 612     -18.379  -2.441 -14.503  1.00 26.62           O  
ANISOU 1974  O   HOH A 612     2984   3515   3615    959   -641    380       O  
HETATM 1975  O   HOH A 613      -0.418  11.760 -33.662  1.00 23.68           O  
ANISOU 1975  O   HOH A 613     2810   2832   3355    941   -114    927       O  
HETATM 1976  O   HOH A 614     -18.231   8.687 -11.920  1.00 44.55           O  
ANISOU 1976  O   HOH A 614     6833   5083   5010   1648  -1557  -1782       O  
HETATM 1977  O   HOH A 615       0.058  -1.043 -44.767  1.00 61.24           O  
ANISOU 1977  O   HOH A 615     9095   5646   8526   1895   1339   2637       O  
HETATM 1978  O   HOH A 616       1.819  -4.325 -45.355  1.00 42.11           O  
ANISOU 1978  O   HOH A 616     6439   4451   5108   1443   1163    -23       O  
HETATM 1979  O   HOH A 617     -12.957  -0.611 -26.050  1.00 24.30           O  
ANISOU 1979  O   HOH A 617     3528   2839   2865   -308    -84    -80       O  
HETATM 1980  O   HOH A 618     -12.861  15.491 -21.270  1.00 25.50           O  
ANISOU 1980  O   HOH A 618     3642   2787   3260    479   -872     13       O  
HETATM 1981  O   HOH A 619       7.199   8.169 -31.810  1.00 32.00           O  
ANISOU 1981  O   HOH A 619     1990   5070   5097   -446    144    923       O  
HETATM 1982  O   HOH A 620       6.532   7.070 -23.442  1.00 30.83           O  
ANISOU 1982  O   HOH A 620     4061   2283   5370    -55   -488    292       O  
HETATM 1983  O   HOH A 621     -10.620  -1.917 -49.008  1.00 27.65           O  
ANISOU 1983  O   HOH A 621     2268   4518   3718     -7   -703    598       O  
HETATM 1984  O   HOH A 622     -14.744  12.004 -38.717  1.00 63.14           O  
ANISOU 1984  O   HOH A 622     7011  10598   6383  -1671    182   -219       O  
HETATM 1985  O   HOH A 623       1.275   2.424 -35.190  1.00 23.97           O  
ANISOU 1985  O   HOH A 623     3196   2808   3103    584    139    394       O  
HETATM 1986  O   HOH A 624     -20.012  17.109 -29.167  1.00 27.49           O  
ANISOU 1986  O   HOH A 624     2866   4491   3087    529    544    398       O  
HETATM 1987  O   HOH A 625     -23.033  11.911 -22.257  1.00 59.82           O  
ANISOU 1987  O   HOH A 625     8366   6144   8218    669   -642   1262       O  
HETATM 1988  O   HOH A 626     -15.131  -1.044 -36.272  1.00 30.15           O  
ANISOU 1988  O   HOH A 626     3386   3857   4211   -907   1502    226       O  
HETATM 1989  O   HOH A 627       0.019   5.168 -19.130  1.00 34.60           O  
ANISOU 1989  O   HOH A 627     3928   5467   3752    649  -1238   -668       O  
HETATM 1990  O   HOH A 628     -13.621  20.112 -33.835  1.00 24.20           O  
ANISOU 1990  O   HOH A 628     3097   2291   3806    392    970   -505       O  
HETATM 1991  O   HOH A 629     -12.856  -8.859 -43.962  1.00 22.41           O  
ANISOU 1991  O   HOH A 629     2301   3036   3177    -30   -355    223       O  
HETATM 1992  O   HOH A 630      -4.762  20.352 -33.913  1.00 27.18           O  
ANISOU 1992  O   HOH A 630     3779   2587   3963   -900    690    801       O  
HETATM 1993  O   HOH A 631      -2.596  -6.078 -47.019  1.00 26.13           O  
ANISOU 1993  O   HOH A 631     2891   3925   3113   -171   -248     -1       O  
HETATM 1994  O   HOH A 632       1.495   6.249 -45.809  1.00 35.30           O  
ANISOU 1994  O   HOH A 632     6946   3336   3131  -1322  -1081    487       O  
HETATM 1995  O   HOH A 633     -22.607   3.701 -30.344  1.00 31.33           O  
ANISOU 1995  O   HOH A 633     3016   4845   4044   -510   -629    -61       O  
HETATM 1996  O   HOH A 634     -10.322  -5.664 -35.576  1.00 50.28           O  
ANISOU 1996  O   HOH A 634     6092   3975   9036  -1168   -736   2624       O  
HETATM 1997  O   HOH A 635       7.248  12.089 -33.928  1.00 30.89           O  
ANISOU 1997  O   HOH A 635     4675   2721   4341   -292  -1553    123       O  
HETATM 1998  O   HOH A 636     -17.389   1.678 -38.973  1.00 38.08           O  
ANISOU 1998  O   HOH A 636     3936   7366   3168  -1494    -22    -83       O  
HETATM 1999  O   HOH A 637      -5.582   0.384 -46.406  1.00 31.21           O  
ANISOU 1999  O   HOH A 637     3308   3907   4642  -1197   -451   1917       O  
HETATM 2000  O   HOH A 638     -10.012  -2.760 -55.175  1.00 33.87           O  
ANISOU 2000  O   HOH A 638     5938   3093   3838    426  -1341    835       O  
HETATM 2001  O   HOH A 639       2.940   2.053 -32.614  1.00 22.31           O  
ANISOU 2001  O   HOH A 639     3423   2976   2078    349    600    180       O  
HETATM 2002  O   HOH A 640     -18.905  19.417 -42.555  1.00 25.43           O  
ANISOU 2002  O   HOH A 640     3593   2698   3372   1318    833    -93       O  
HETATM 2003  O   HOH A 641     -18.633  -0.477  -7.060  1.00 33.61           O  
ANISOU 2003  O   HOH A 641     4440   3548   4783   1359  -1075    911       O  
HETATM 2004  O   HOH A 642      -7.620  12.054 -36.657  1.00 14.85           O  
ANISOU 2004  O   HOH A 642     1905   1551   2187   -130    295    356       O  
HETATM 2005  O   HOH A 643     -23.164   0.997 -19.848  1.00 34.15           O  
ANISOU 2005  O   HOH A 643     3543   5133   4301    -61    679   1387       O  
HETATM 2006  O   HOH A 644      -3.888  18.039 -17.336  1.00 30.56           O  
ANISOU 2006  O   HOH A 644     4117   3097   4396   -231    800  -1429       O  
HETATM 2007  O   HOH A 645     -18.685  16.857 -31.546  1.00 18.41           O  
ANISOU 2007  O   HOH A 645     2259   2103   2634    467    350    300       O  
HETATM 2008  O   HOH A 646       6.214  17.837 -25.708  1.00 34.79           O  
ANISOU 2008  O   HOH A 646     5964   3394   3860   1567   1073    183       O  
HETATM 2009  O   HOH A 647      -8.265  16.220 -15.495  1.00 39.76           O  
ANISOU 2009  O   HOH A 647     5140   7141   2827    510    622  -1210       O  
HETATM 2010  O   HOH A 648      -9.291   7.308 -10.068  1.00 38.48           O  
ANISOU 2010  O   HOH A 648     3542   4793   6285   -320   1851  -2164       O  
HETATM 2011  O   HOH A 649     -12.343  10.747 -35.315  1.00 24.87           O  
ANISOU 2011  O   HOH A 649     2986   2926   3539    333  -1342   -446       O  
HETATM 2012  O   HOH A 650     -24.238   0.800 -28.468  1.00 44.51           O  
ANISOU 2012  O   HOH A 650     4772   5544   6596    967  -2522  -2769       O  
HETATM 2013  O   HOH A 651     -17.048  15.028 -21.559  1.00 33.03           O  
ANISOU 2013  O   HOH A 651     3153   5085   4313   1677   1093   2960       O  
HETATM 2014  O   HOH A 652      -0.064   0.138 -36.075  1.00 36.57           O  
ANISOU 2014  O   HOH A 652     4438   3488   5970   -470    123  -1477       O  
HETATM 2015  O   HOH A 653     -18.241  20.696 -29.340  1.00 26.86           O  
ANISOU 2015  O   HOH A 653     4525   2942   2739    295   -319   -349       O  
HETATM 2016  O   HOH A 654     -13.197  20.466 -26.804  1.00 39.74           O  
ANISOU 2016  O   HOH A 654     6159   2907   6033     37   -949    105       O  
HETATM 2017  O   HOH A 655     -24.728   1.385 -15.845  1.00 38.34           O  
ANISOU 2017  O   HOH A 655     4396   5554   4616   -687  -1732   -445       O  
HETATM 2018  O   HOH A 656      -0.312  -3.665 -27.992  1.00 27.25           O  
ANISOU 2018  O   HOH A 656     2766   3246   4340    107     40    930       O  
HETATM 2019  O   HOH A 657     -13.193  -5.350 -25.990  1.00 36.17           O  
ANISOU 2019  O   HOH A 657     5392   4765   3587   1114  -1432   -864       O  
HETATM 2020  O   HOH A 658     -21.113  -0.191 -18.719  1.00 31.56           O  
ANISOU 2020  O   HOH A 658     3630   3947   4415    495   1460   1227       O  
HETATM 2021  O   HOH A 659      -1.905  -5.611 -26.939  1.00 26.96           O  
ANISOU 2021  O   HOH A 659     3166   3769   3309    691    -99    408       O  
HETATM 2022  O   HOH A 660      -8.837  13.657 -15.194  1.00 45.81           O  
ANISOU 2022  O   HOH A 660     6744   5363   5300    803  -1467  -1502       O  
HETATM 2023  O   HOH A 661     -10.307  18.499 -19.127  1.00 27.47           O  
ANISOU 2023  O   HOH A 661     5803   1689   2947   -481    761   -144       O  
HETATM 2024  O   HOH A 662      -5.492  19.589 -29.689  1.00 25.45           O  
ANISOU 2024  O   HOH A 662     3555   1868   4247  -1100   -292    831       O  
HETATM 2025  O   HOH A 663      -1.481  14.949 -28.406  1.00 23.04           O  
ANISOU 2025  O   HOH A 663     3049   3559   2146    153   -217   -762       O  
HETATM 2026  O   HOH A 664     -10.744  10.945 -41.712  1.00 35.85           O  
ANISOU 2026  O   HOH A 664     5714   4762   3147   -919   -822   -665       O  
HETATM 2027  O   HOH A 665      -5.537  14.624 -24.169  1.00 17.83           O  
ANISOU 2027  O   HOH A 665     1718   2942   2114    169     95   -213       O  
HETATM 2028  O   HOH A 666     -20.561   9.477 -14.827  1.00 20.45           O  
ANISOU 2028  O   HOH A 666     2438   2285   3047      3   -244    341       O  
HETATM 2029  O   HOH A 667      -0.344   3.600 -43.345  1.00 29.70           O  
ANISOU 2029  O   HOH A 667     4575   3132   3578   -206    979    184       O  
HETATM 2030  O   HOH A 668     -17.026  -2.105  -3.121  1.00 27.98           O  
ANISOU 2030  O   HOH A 668     3654   1748   5228    325   -410    799       O  
HETATM 2031  O   HOH A 669       1.158  15.405 -28.948  1.00 30.12           O  
ANISOU 2031  O   HOH A 669     3850   3292   4302  -1097   -143    635       O  
HETATM 2032  O   HOH A 670      -5.696  -9.953 -50.712  1.00 27.52           O  
ANISOU 2032  O   HOH A 670     3766   2694   3995    282    261    356       O  
HETATM 2033  O   HOH A 671       2.422   0.140 -22.434  1.00 29.27           O  
ANISOU 2033  O   HOH A 671     3206   5282   2634   1289   -293   1117       O  
HETATM 2034  O   HOH A 672     -22.946  11.971 -28.238  1.00 30.70           O  
ANISOU 2034  O   HOH A 672     4042   3291   4331   1119   -362    621       O  
HETATM 2035  O   HOH A 673       5.767  16.655 -23.235  1.00 35.28           O  
ANISOU 2035  O   HOH A 673     4989   2907   5510   -876  -1432   -763       O  
HETATM 2036  O   HOH A 674     -13.952 -13.819 -62.213  1.00 50.36           O  
ANISOU 2036  O   HOH A 674     6591   5512   7033  -1960  -1502    135       O  
HETATM 2037  O   HOH A 675      10.228  13.949 -40.363  1.00 28.30           O  
ANISOU 2037  O   HOH A 675     2889   5000   2864   -194    864   1836       O  
HETATM 2038  O   HOH A 676      -0.103  -0.243 -40.986  1.00 32.20           O  
ANISOU 2038  O   HOH A 676     3975   4774   3486    210   1240     99       O  
HETATM 2039  O   HOH A 677      -4.785  -5.002 -40.764  1.00 26.17           O  
ANISOU 2039  O   HOH A 677     2770   4861   2314   1391   -427   -687       O  
HETATM 2040  O   HOH A 678     -11.204   9.517 -39.097  1.00 44.71           O  
ANISOU 2040  O   HOH A 678     6301   5200   5485    411    953    260       O  
HETATM 2041  O   HOH A 679       4.918   3.492 -36.266  1.00 29.96           O  
ANISOU 2041  O   HOH A 679     3155   2240   5988   -352  -1288    682       O  
HETATM 2042  O   HOH A 680     -20.045  10.205 -17.350  1.00 31.35           O  
ANISOU 2042  O   HOH A 680     3350   5111   3449   1660    231    730       O  
HETATM 2043  O   HOH A 681      -0.833   6.402 -44.729  1.00 28.27           O  
ANISOU 2043  O   HOH A 681     6203   2458   2080   1136   -887   -721       O  
HETATM 2044  O   HOH A 682     -11.525  -2.046 -31.019  1.00 25.89           O  
ANISOU 2044  O   HOH A 682     3582   2913   3341   -556    126    741       O  
HETATM 2045  O   HOH A 683      -4.229  19.491 -36.673  1.00 40.23           O  
ANISOU 2045  O   HOH A 683     4663   5865   4758   -506   -772   1335       O  
HETATM 2046  O   HOH A 684       6.406   5.617 -34.619  1.00 23.87           O  
ANISOU 2046  O   HOH A 684     2681   3635   2753    341    -76   1148       O  
HETATM 2047  O   HOH A 685     -26.855  -1.329  -7.905  1.00 37.97           O  
ANISOU 2047  O   HOH A 685     5528   4275   4622     17   1186    870       O  
HETATM 2048  O   HOH A 686      -2.551  17.302 -37.115  1.00 32.20           O  
ANISOU 2048  O   HOH A 686     3854   2790   5589   -809   -258   -679       O  
HETATM 2049  O   HOH A 687      -8.200 -11.148 -61.966  1.00 56.82           O  
ANISOU 2049  O   HOH A 687     8977   6001   6612  -1058   2243    468       O  
HETATM 2050  O   HOH A 688     -24.812   0.611 -26.011  1.00 28.03           O  
ANISOU 2050  O   HOH A 688     3006   2900   4744   -641     82    -85       O  
HETATM 2051  O   HOH A 689     -21.008   2.521 -32.384  1.00 29.14           O  
ANISOU 2051  O   HOH A 689     2657   5390   3023    944   -706    -74       O  
HETATM 2052  O   HOH A 690     -22.770  -2.193 -12.818  1.00 36.79           O  
ANISOU 2052  O   HOH A 690     1813   5011   7156   -925  -1252   2942       O  
HETATM 2053  O   HOH A 691     -22.772   8.116 -14.976  1.00 23.09           O  
ANISOU 2053  O   HOH A 691     2516   3274   2982   1419    429    280       O  
HETATM 2054  O   HOH A 692      -3.441   9.489 -14.247  1.00 43.51           O  
ANISOU 2054  O   HOH A 692     6036   5399   5097    915  -1954  -2256       O  
HETATM 2055  O   HOH A 693     -13.572  17.353 -17.297  1.00 32.51           O  
ANISOU 2055  O   HOH A 693     4410   2899   5045   -699    422   -101       O  
HETATM 2056  O   HOH A 694       7.395   2.014 -33.761  1.00 51.97           O  
ANISOU 2056  O   HOH A 694     4236   4774  10736   -382   -859    -84       O  
HETATM 2057  O   HOH A 695     -17.029   4.383  -7.746  1.00 30.94           O  
ANISOU 2057  O   HOH A 695     3492   3701   4562    801    200    590       O  
HETATM 2058  O   HOH A 696      -4.818  -2.718 -52.208  1.00 37.16           O  
ANISOU 2058  O   HOH A 696     5118   5317   3686  -1191    155    686       O  
HETATM 2059  O   HOH A 697     -18.179  -1.492 -28.137  1.00 30.70           O  
ANISOU 2059  O   HOH A 697     4261   3683   3720    100    946   1363       O  
HETATM 2060  O   HOH A 698      -3.699 -15.156 -56.360  1.00 42.12           O  
ANISOU 2060  O   HOH A 698     5989   4458   5558    560   -201   -129       O  
HETATM 2061  O   HOH A 699     -14.561  10.272 -13.487  1.00 58.26           O  
ANISOU 2061  O   HOH A 699     9757   8997   3382  -2110   -620    -47       O  
HETATM 2062  O   HOH A 700     -13.171  -4.784 -58.661  1.00 29.07           O  
ANISOU 2062  O   HOH A 700     3999   3225   3820    540   -275    588       O  
HETATM 2063  O   HOH A 701      -2.154  -6.165 -32.206  1.00 40.64           O  
ANISOU 2063  O   HOH A 701     7714   3327   4400    662    645    868       O  
HETATM 2064  O   HOH A 702      -4.081   5.251 -44.606  1.00 43.52           O  
ANISOU 2064  O   HOH A 702     5183   5146   6208   1727  -1029   -918       O  
HETATM 2065  O   HOH A 703     -19.858   6.901 -35.707  1.00 44.01           O  
ANISOU 2065  O   HOH A 703     5009   6771   4942    407  -1104    412       O  
HETATM 2066  O   HOH A 704       2.557  -1.018 -25.336  1.00 31.66           O  
ANISOU 2066  O   HOH A 704     5688   3144   3197   1801    -54    575       O  
HETATM 2067  O   HOH A 705     -12.031  -3.512 -50.651  1.00 42.74           O  
ANISOU 2067  O   HOH A 705     5759   5305   5174   -385   1564  -1447       O  
HETATM 2068  O   HOH A 706     -12.771   5.317  -9.078  1.00 40.21           O  
ANISOU 2068  O   HOH A 706     4093   3410   7775    793  -1557   -683       O  
HETATM 2069  O   HOH A 707     -18.827  21.258 -25.262  1.00 51.99           O  
ANISOU 2069  O   HOH A 707     7382   4218   8155   1621   -227  -1861       O  
HETATM 2070  O   HOH A 708     -11.095   3.645 -41.325  1.00 30.04           O  
ANISOU 2070  O   HOH A 708     4178   3929   3305  -1419    -79    427       O  
HETATM 2071  O   HOH A 709     -13.429  -7.190 -31.878  1.00 43.47           O  
ANISOU 2071  O   HOH A 709     9688   3564   3264   -555    683  -1079       O  
HETATM 2072  O   HOH A 710      -2.673  17.109 -27.116  1.00 34.05           O  
ANISOU 2072  O   HOH A 710     4875   2814   5250    -66   1170  -1651       O  
HETATM 2073  O   HOH A 711       8.853   8.007 -36.940  1.00 46.91           O  
ANISOU 2073  O   HOH A 711     3861   5774   8188    786  -1151  -2756       O  
HETATM 2074  O   HOH A 712      11.494  12.855 -34.451  1.00 44.81           O  
ANISOU 2074  O   HOH A 712     4487   5071   7467   -145   1724  -2538       O  
HETATM 2075  O   HOH A 713      -0.968   2.577 -46.001  1.00 33.81           O  
ANISOU 2075  O   HOH A 713     4972   3245   4631  -1276   1403   -446       O  
HETATM 2076  O   HOH A 714      -2.929  -6.573 -49.797  1.00 35.32           O  
ANISOU 2076  O   HOH A 714     4733   3329   5359    135   -819  -1455       O  
HETATM 2077  O   HOH A 715     -22.758  11.742 -19.526  1.00 30.99           O  
ANISOU 2077  O   HOH A 715     4746   3300   3728   -163    788   -341       O  
HETATM 2078  O   HOH A 716     -24.822   8.536 -13.020  1.00 46.11           O  
ANISOU 2078  O   HOH A 716     5581   5792   6147   2999   -159   -234       O  
HETATM 2079  O   HOH A 717     -19.642  13.662 -21.262  1.00 34.75           O  
ANISOU 2079  O   HOH A 717     6065   3628   3511   -364    396   -735       O  
HETATM 2080  O   HOH A 718       5.585   3.229 -33.555  1.00 32.74           O  
ANISOU 2080  O   HOH A 718     3452   3145   5841    939   -745    670       O  
HETATM 2081  O   HOH A 719      -4.393  16.995 -25.256  1.00 23.09           O  
ANISOU 2081  O   HOH A 719     3631   2363   2778    313    741    431       O  
HETATM 2082  O   HOH A 720     -18.704  -8.169 -32.053  1.00 40.78           O  
ANISOU 2082  O   HOH A 720     4898   6153   4445   1396  -2312   -573       O  
HETATM 2083  O   HOH A 721     -13.865  20.469 -29.334  1.00 43.56           O  
ANISOU 2083  O   HOH A 721     6788   4926   4837  -2094   -192    531       O  
HETATM 2084  O   HOH A 722     -14.782  19.283 -31.459  1.00 26.56           O  
ANISOU 2084  O   HOH A 722     3659   2641   3791    -91   -361    666       O  
HETATM 2085  O   HOH A 723     -12.504  23.569 -29.819  1.00 73.54           O  
ANISOU 2085  O   HOH A 723    11634   5553  10754   1141   1238    151       O  
HETATM 2086  O   HOH A 724      10.731   9.737 -38.524  1.00 38.09           O  
ANISOU 2086  O   HOH A 724     5729   4311   4434   2442    848    944       O  
HETATM 2087  O   HOH A 725      -5.774 -10.989 -53.504  1.00 37.57           O  
ANISOU 2087  O   HOH A 725     5668   4696   3912   -179   1027    176       O  
HETATM 2088  O   HOH A 726     -26.591   7.493 -12.033  1.00 33.55           O  
ANISOU 2088  O   HOH A 726     3736   5122   3890     66   1444   -419       O  
HETATM 2089  O   HOH A 727     -18.574   2.248  -6.047  1.00 43.81           O  
ANISOU 2089  O   HOH A 727     4792   7974   3878   2543    385  -2333       O  
HETATM 2090  O   HOH A 728       0.995  15.541 -16.879  1.00 33.40           O  
ANISOU 2090  O   HOH A 728     4259   4986   3445    691   -712     78       O  
HETATM 2091  O   HOH A 729      -6.803   0.307 -48.946  1.00 34.48           O  
ANISOU 2091  O   HOH A 729     5425   3424   4252    448   -613    840       O  
HETATM 2092  O   HOH A 730     -17.504  -1.845 -36.780  1.00 51.46           O  
ANISOU 2092  O   HOH A 730     5658   7345   6550  -1178  -2398   3178       O  
HETATM 2093  O   HOH A 731      11.793  11.675 -40.150  1.00 49.67           O  
ANISOU 2093  O   HOH A 731     6462   6472   5938   1233   1882   1652       O  
HETATM 2094  O   HOH A 732     -10.893  -8.247 -34.535  1.00 63.05           O  
ANISOU 2094  O   HOH A 732     7485   9868   6602  -2936   1282   2608       O  
HETATM 2095  O   HOH A 733       0.310   1.280 -42.892  1.00 36.66           O  
ANISOU 2095  O   HOH A 733     4584   4513   4831   -162    530   -367       O  
HETATM 2096  O   HOH A 734     -13.519   9.971 -37.672  1.00 35.65           O  
ANISOU 2096  O   HOH A 734     2446   4982   6118    139   -581  -1696       O  
HETATM 2097  O   HOH A 735      -7.595  -1.374 -55.450  1.00 44.37           O  
ANISOU 2097  O   HOH A 735     7299   5086   4474   -256   -152   -227       O  
HETATM 2098  O   HOH A 736       8.810   6.055 -31.151  1.00 54.49           O  
ANISOU 2098  O   HOH A 736     7879   7978   4846   1288  -2388    729       O  
HETATM 2099  O   HOH A 737      -4.559  12.246 -14.312  1.00 47.86           O  
ANISOU 2099  O   HOH A 737     5760   6521   5905  -1495   1635  -1843       O  
HETATM 2100  O   HOH A 738     -13.164  -8.890 -26.648  1.00 44.94           O  
ANISOU 2100  O   HOH A 738     4090   8219   4766  -1013    198   1393       O  
HETATM 2101  O   HOH A 739     -15.320  -5.349 -26.544  1.00 54.02           O  
ANISOU 2101  O   HOH A 739     5217   7185   8122   -254    931  -1151       O  
HETATM 2102  O   HOH A 740     -20.506  16.430 -21.549  1.00 43.82           O  
ANISOU 2102  O   HOH A 740     3229   7416   6004   -141   -337   -999       O  
HETATM 2103  O   HOH A 741     -14.166  18.044 -20.977  1.00 33.26           O  
ANISOU 2103  O   HOH A 741     4351   3758   4529   1625    359    394       O  
HETATM 2104  O   HOH A 742     -11.150   9.432 -12.605  1.00 35.51           O  
ANISOU 2104  O   HOH A 742     4296   4281   4917    568    529   1743       O  
HETATM 2105  O   HOH A 743     -17.571  16.825 -19.015  1.00 47.70           O  
ANISOU 2105  O   HOH A 743     6998   5436   5691    864  -1182    588       O  
HETATM 2106  O   HOH A 744     -11.406  -1.552 -53.107  1.00 51.29           O  
ANISOU 2106  O   HOH A 744     2827   7700   8959   1985  -1461  -1208       O  
HETATM 2107  O   HOH A 745     -15.552   2.483  -9.032  1.00 29.65           O  
ANISOU 2107  O   HOH A 745     4087   4048   3131    593    408   1024       O  
HETATM 2108  O   HOH A 746     -16.308  18.958 -22.850  1.00 31.15           O  
ANISOU 2108  O   HOH A 746     4309   2525   5000   -366    295  -1070       O  
HETATM 2109  O   HOH A 747      -5.794  -0.287 -51.367  1.00 36.26           O  
ANISOU 2109  O   HOH A 747     4527   2669   6581   -486   1323    184       O  
HETATM 2110  O   HOH A 748       3.748  -0.606 -33.086  1.00 33.06           O  
ANISOU 2110  O   HOH A 748     3974   3681   4908    737     56     88       O  
HETATM 2111  O   HOH A 749      -3.171  -9.141 -50.503  1.00 38.71           O  
ANISOU 2111  O   HOH A 749     3027   4977   6704    122   -542  -1706       O  
HETATM 2112  O   HOH A 750      -5.311  19.548 -24.902  1.00 34.84           O  
ANISOU 2112  O   HOH A 750     4348   4973   3916  -1711  -1706    -40       O  
HETATM 2113  O   HOH A 751      11.148  10.698 -32.812  1.00 46.16           O  
ANISOU 2113  O   HOH A 751     5304   5779   6457   1073    966    189       O  
HETATM 2114  O   HOH B 301       1.828  -5.861 -24.306  1.00 38.45           O  
ANISOU 2114  O   HOH B 301     5292   5052   4265   -345   1288    696       O  
HETATM 2115  O   HOH B 302      -9.019  -6.558 -26.989  1.00 40.33           O  
ANISOU 2115  O   HOH B 302     4467   2800   8055    520    629  -1435       O  
HETATM 2116  O   HOH B 303      14.215  -3.537  -6.251  1.00 40.72           O  
ANISOU 2116  O   HOH B 303     4641   4605   6225  -1209    455  -1463       O  
HETATM 2117  O   HOH B 304      15.847  -4.166  -4.147  1.00 35.76           O  
ANISOU 2117  O   HOH B 304     2890   4038   6659   -340   1431    890       O  
HETATM 2118  O   HOH B 305      -1.106  -9.206  -0.352  1.00 21.49           O  
ANISOU 2118  O   HOH B 305     3905   1686   2575   -512   -906    361       O  
HETATM 2119  O   HOH B 306       8.424   0.925   5.903  1.00 77.92           O  
ANISOU 2119  O   HOH B 306    11813   9689   8103    811  -3760   1264       O  
HETATM 2120  O   HOH B 307     -24.726  -2.095 -27.934  1.00 34.94           O  
ANISOU 2120  O   HOH B 307     4401   3038   5836   -170  -1743     23       O  
HETATM 2121  O   HOH B 308     -15.035 -13.981 -16.614  1.00 40.53           O  
ANISOU 2121  O   HOH B 308     6458   7319   1622   -690    782  -2859       O  
HETATM 2122  O   HOH B 309       1.968   5.911  -4.370  1.00 41.96           O  
ANISOU 2122  O   HOH B 309     5852   3947   6145  -1664  -2252    192       O  
HETATM 2123  O   HOH B 310      11.937   2.333   5.607  1.00 49.65           O  
ANISOU 2123  O   HOH B 310     6661   5717   6486  -3296  -1594  -1295       O  
HETATM 2124  O   HOH B 311      -4.988  23.096  23.711  1.00 41.39           O  
ANISOU 2124  O   HOH B 311     6371   4160   5197   1344  -1157   -763       O  
HETATM 2125  O   HOH B 312     -21.369 -10.950 -17.230  1.00 52.01           O  
ANISOU 2125  O   HOH B 312     6635   7632   5495     14    711   1430       O  
HETATM 2126  O   HOH B 313      -7.532 -15.014 -21.345  1.00 36.04           O  
ANISOU 2126  O   HOH B 313     6503   4436   2753     62    898   -490       O  
HETATM 2127  O   HOH B 314     -10.858  -1.102  -9.369  1.00 17.93           O  
ANISOU 2127  O   HOH B 314     2694   2284   1836    994   -500   -187       O  
HETATM 2128  O   HOH B 315     -10.322  -1.588   1.222  1.00 22.83           O  
ANISOU 2128  O   HOH B 315     2540   3464   2672   -340     35   -106       O  
HETATM 2129  O   HOH B 316     -25.186  -3.397 -25.652  1.00 32.95           O  
ANISOU 2129  O   HOH B 316     3448   3051   6022    961   -312   -234       O  
HETATM 2130  O   HOH B 317     -23.294 -11.285  -4.770  1.00 23.15           O  
ANISOU 2130  O   HOH B 317     1913   3165   3717     48     18    660       O  
HETATM 2131  O   HOH B 318     -12.781   2.734  -8.884  1.00 33.59           O  
ANISOU 2131  O   HOH B 318     4578   3887   4296   -663   1201  -1558       O  
HETATM 2132  O   HOH B 319     -20.575  -7.950 -29.938  1.00 30.62           O  
ANISOU 2132  O   HOH B 319     2253   4758   4623   -761   -535   -462       O  
HETATM 2133  O   HOH B 320      -8.258 -19.130 -11.956  1.00 20.95           O  
ANISOU 2133  O   HOH B 320     2728   1830   3403   -637    328    131       O  
HETATM 2134  O   HOH B 321      -9.167 -19.775  -5.834  1.00 22.24           O  
ANISOU 2134  O   HOH B 321     2955   3479   2016   -342    266    674       O  
HETATM 2135  O   HOH B 322       5.166   2.658  -3.537  1.00 28.06           O  
ANISOU 2135  O   HOH B 322     3493   3285   3884    952   -943   -622       O  
HETATM 2136  O   HOH B 323      -8.005  14.283  22.973  1.00 28.55           O  
ANISOU 2136  O   HOH B 323     4081   3956   2812    528     41   -143       O  
HETATM 2137  O   HOH B 324       0.176  -2.915 -24.910  1.00 26.41           O  
ANISOU 2137  O   HOH B 324     4762   2972   2301    709    128    358       O  
HETATM 2138  O   HOH B 325      12.871  -8.066 -16.463  1.00 42.80           O  
ANISOU 2138  O   HOH B 325     3525   6430   6306     -8    630  -2410       O  
HETATM 2139  O   HOH B 326      -4.566 -15.926 -15.170  1.00 25.62           O  
ANISOU 2139  O   HOH B 326     3299   3962   2474   1288   -485    951       O  
HETATM 2140  O   HOH B 327       2.594  -3.841   7.079  1.00 40.27           O  
ANISOU 2140  O   HOH B 327     5064   3660   6575     25     65   1044       O  
HETATM 2141  O   HOH B 328      -3.003   8.710 -10.083  1.00 48.34           O  
ANISOU 2141  O   HOH B 328     8280   4796   5292   -748   1215   -398       O  
HETATM 2142  O   HOH B 329     -16.059 -13.481 -18.888  1.00 32.38           O  
ANISOU 2142  O   HOH B 329     3657   2595   6052   -831   -936  -1430       O  
HETATM 2143  O   HOH B 330      -0.726   3.270   1.978  1.00 27.56           O  
ANISOU 2143  O   HOH B 330     3119   3427   3926      0      0   -474       O  
HETATM 2144  O   HOH B 331      -1.005   8.462  17.248  1.00 36.71           O  
ANISOU 2144  O   HOH B 331     4408   4344   5196    145  -1573  -1974       O  
HETATM 2145  O   HOH B 332     -15.462  -5.333  -0.155  1.00 17.10           O  
ANISOU 2145  O   HOH B 332     1961   2595   1940    349    379   -185       O  
HETATM 2146  O   HOH B 333      -0.094   7.201  -9.291  1.00 33.36           O  
ANISOU 2146  O   HOH B 333     3991   2807   5877    -91    703    395       O  
HETATM 2147  O   HOH B 334     -18.260  -4.469 -26.809  1.00 43.76           O  
ANISOU 2147  O   HOH B 334     4142   9165   3318   2127    527    742       O  
HETATM 2148  O   HOH B 335      10.283  -1.472 -12.963  1.00 51.13           O  
ANISOU 2148  O   HOH B 335     6115   6013   7298   -538    737     88       O  
HETATM 2149  O   HOH B 336     -20.532  -7.106  -6.169  1.00 17.17           O  
ANISOU 2149  O   HOH B 336     1272   2525   2727   -110    782    115       O  
HETATM 2150  O   HOH B 337       6.053 -12.280 -19.276  1.00 20.32           O  
ANISOU 2150  O   HOH B 337     2612   2115   2992     65    -77   -795       O  
HETATM 2151  O   HOH B 338      13.063  -5.237   3.715  1.00 11.95           O  
ANISOU 2151  O   HOH B 338     1556   1770   1213    167   -104   -113       O  
HETATM 2152  O   HOH B 339     -14.544 -16.571 -12.222  1.00 32.36           O  
ANISOU 2152  O   HOH B 339     4555   3649   4093   -412    -55   -346       O  
HETATM 2153  O   HOH B 340       7.097  -1.483   5.600  1.00 46.21           O  
ANISOU 2153  O   HOH B 340     6030   6982   4545   -521   -441   -286       O  
HETATM 2154  O   HOH B 341     -22.458  -7.994 -17.021  1.00 46.66           O  
ANISOU 2154  O   HOH B 341     5321   4953   7454  -2439  -2251    492       O  
HETATM 2155  O   HOH B 342       3.954   1.113 -17.446  1.00 36.10           O  
ANISOU 2155  O   HOH B 342     4636   6035   3044   -445   1163    582       O  
HETATM 2156  O   HOH B 343      12.081   0.122  -8.591  1.00 31.30           O  
ANISOU 2156  O   HOH B 343     3405   3541   4946   -285    410   1985       O  
HETATM 2157  O   HOH B 344      -8.387   4.868  -0.022  1.00 39.48           O  
ANISOU 2157  O   HOH B 344     6872   3271   4858  -1200    302  -1915       O  
HETATM 2158  O   HOH B 345     -19.209 -11.691 -25.498  1.00 31.82           O  
ANISOU 2158  O   HOH B 345     4518   2456   5115    118  -1105   -935       O  
HETATM 2159  O   HOH B 346      -1.236 -19.536  -2.838  1.00 15.01           O  
ANISOU 2159  O   HOH B 346     1919   2181   1605    274   -575   -481       O  
HETATM 2160  O   HOH B 347       7.889 -14.512  -0.481  1.00 16.87           O  
ANISOU 2160  O   HOH B 347     2155   2414   1841   -115   -402    490       O  
HETATM 2161  O   HOH B 348     -22.889 -13.104 -24.938  1.00 48.71           O  
ANISOU 2161  O   HOH B 348     9211   4675   4623   -394  -1945   2287       O  
HETATM 2162  O   HOH B 349       1.863  -9.677  -0.719  1.00  9.71           O  
ANISOU 2162  O   HOH B 349     1012   1406   1272    506   -153     14       O  
HETATM 2163  O   HOH B 350      -8.658 -16.765 -13.255  1.00 27.80           O  
ANISOU 2163  O   HOH B 350     2857   3481   4226   -242  -1151   1396       O  
HETATM 2164  O   HOH B 351      12.640  -7.367 -11.324  1.00 38.26           O  
ANISOU 2164  O   HOH B 351     3757   5375   5404  -1770   1235  -1622       O  
HETATM 2165  O   HOH B 352       0.100   9.674  14.143  1.00 51.26           O  
ANISOU 2165  O   HOH B 352     7532   7561   4384  -2294  -1411  -2259       O  
HETATM 2166  O   HOH B 353       1.584   0.944   4.704  1.00 32.88           O  
ANISOU 2166  O   HOH B 353     2764   4096   5633  -1062    -70  -2961       O  
HETATM 2167  O   HOH B 354       5.637   3.681  -6.397  1.00 27.82           O  
ANISOU 2167  O   HOH B 354     4324   2548   3697     39  -2450  -2015       O  
HETATM 2168  O   HOH B 355       5.059 -16.154  -8.426  1.00 18.79           O  
ANISOU 2168  O   HOH B 355     2483   2728   1928   1393    -69    317       O  
HETATM 2169  O   HOH B 356      -2.100 -20.273  -9.492  1.00 27.34           O  
ANISOU 2169  O   HOH B 356     3732   2368   4287    834   1030    178       O  
HETATM 2170  O   HOH B 357       9.454  -9.492 -10.238  1.00 25.82           O  
ANISOU 2170  O   HOH B 357     2044   3807   3958    189    579    469       O  
HETATM 2171  O   HOH B 358      -4.485 -12.621   2.746  1.00 15.72           O  
ANISOU 2171  O   HOH B 358     2680   1753   1538   -298    180      6       O  
HETATM 2172  O   HOH B 359     -12.724 -17.998  -6.330  1.00 32.50           O  
ANISOU 2172  O   HOH B 359     3204   5020   4126    144   1272    907       O  
HETATM 2173  O   HOH B 360       2.879   4.430 -16.553  1.00 33.73           O  
ANISOU 2173  O   HOH B 360     5227   4664   2925  -1287   -640   3415       O  
HETATM 2174  O   HOH B 361     -13.763 -11.603  -3.214  1.00 10.05           O  
ANISOU 2174  O   HOH B 361     1283   1343   1191    -92    242     93       O  
HETATM 2175  O   HOH B 362      -8.908   0.892  -4.730  1.00 21.88           O  
ANISOU 2175  O   HOH B 362     3209   2538   2565    836   -892   -462       O  
HETATM 2176  O   HOH B 363     -18.790 -13.536 -15.461  1.00 24.14           O  
ANISOU 2176  O   HOH B 363     2946   3099   3127   -882    143    314       O  
HETATM 2177  O   HOH B 364     -14.758  -3.082  -6.796  1.00 22.74           O  
ANISOU 2177  O   HOH B 364     2553   1643   4445   -396   -254    485       O  
HETATM 2178  O   HOH B 365       7.563  -6.733  -5.323  1.00 13.31           O  
ANISOU 2178  O   HOH B 365     1859   1942   1257    334    -76    253       O  
HETATM 2179  O   HOH B 366     -23.562  -4.500 -31.668  1.00 24.27           O  
ANISOU 2179  O   HOH B 366     3253   2538   3430   -693   -118   -483       O  
HETATM 2180  O   HOH B 367      -7.194 -16.529   1.092  1.00 16.39           O  
ANISOU 2180  O   HOH B 367     1984   1842   2403   -276   -495     23       O  
HETATM 2181  O   HOH B 368       8.419  -3.621   5.107  1.00 20.28           O  
ANISOU 2181  O   HOH B 368     2179   3853   1675   -701   -127    549       O  
HETATM 2182  O   HOH B 369      -3.571 -10.482  -1.116  1.00 16.71           O  
ANISOU 2182  O   HOH B 369     2616   1537   2197    519    468    555       O  
HETATM 2183  O   HOH B 370      10.305   2.271  -5.028  1.00 24.56           O  
ANISOU 2183  O   HOH B 370     4060   2073   3199   -489   -498     65       O  
HETATM 2184  O   HOH B 371      -2.216  -8.903   2.423  1.00 19.86           O  
ANISOU 2184  O   HOH B 371     3324   1229   2992   -591    127   -251       O  
HETATM 2185  O   HOH B 372     -13.897 -12.804 -21.749  1.00 31.75           O  
ANISOU 2185  O   HOH B 372     5434   2805   3825   -395    886   -993       O  
HETATM 2186  O   HOH B 373     -20.654  -7.264 -12.865  1.00 35.12           O  
ANISOU 2186  O   HOH B 373     4056   3564   5723    591  -2298   1736       O  
HETATM 2187  O   HOH B 374       6.652 -10.207 -10.396  1.00 15.76           O  
ANISOU 2187  O   HOH B 374     1352   2852   1783     50    287    175       O  
HETATM 2188  O   HOH B 375       1.718  -1.365 -19.191  1.00 26.71           O  
ANISOU 2188  O   HOH B 375     3986   3934   2229  -1259    544   -244       O  
HETATM 2189  O   HOH B 376      -9.662 -16.000   0.157  1.00 14.06           O  
ANISOU 2189  O   HOH B 376     1969   1335   2038     14    -14    627       O  
HETATM 2190  O   HOH B 377       7.172 -16.217  -4.527  1.00 30.43           O  
ANISOU 2190  O   HOH B 377     3842   3555   4164    683  -1220   -899       O  
HETATM 2191  O   HOH B 378       1.328   8.136  -2.444  1.00 50.54           O  
ANISOU 2191  O   HOH B 378     4485   8254   6464   -220   1067  -1500       O  
HETATM 2192  O   HOH B 379      -6.384  -8.923   2.747  1.00 28.95           O  
ANISOU 2192  O   HOH B 379     3887   2469   4643    204   1913   -130       O  
HETATM 2193  O   HOH B 380      -6.355 -22.245  -6.111  1.00 27.62           O  
ANISOU 2193  O   HOH B 380     4752   2898   2844   -831   -444   1205       O  
HETATM 2194  O   HOH B 381     -10.468  -4.967   4.067  1.00 27.46           O  
ANISOU 2194  O   HOH B 381     3154   5284   1994  -1147    178    578       O  
HETATM 2195  O   HOH B 382       8.681  -2.543 -17.344  1.00 24.53           O  
ANISOU 2195  O   HOH B 382     3303   2420   3597    158    651    764       O  
HETATM 2196  O   HOH B 383      -0.867   7.624   6.692  1.00 42.44           O  
ANISOU 2196  O   HOH B 383     5111   3659   7354  -1312   -983   -768       O  
HETATM 2197  O   HOH B 384       2.035 -11.776 -13.544  1.00 11.41           O  
ANISOU 2197  O   HOH B 384     1609   1667   1060   -199    168      0       O  
HETATM 2198  O   HOH B 385      -2.518  12.534  12.049  1.00 32.07           O  
ANISOU 2198  O   HOH B 385     4118   4723   3344   -411   -348    252       O  
HETATM 2199  O   HOH B 386       3.811 -19.168   2.452  1.00 14.59           O  
ANISOU 2199  O   HOH B 386     1742   1682   2118    420   -407    352       O  
HETATM 2200  O   HOH B 387     -14.020  -7.860  -1.624  1.00 12.40           O  
ANISOU 2200  O   HOH B 387     1554   1764   1394   -130     27     59       O  
HETATM 2201  O   HOH B 388       0.504   3.488  12.367  1.00 52.16           O  
ANISOU 2201  O   HOH B 388     6213   5050   8557   -158    305   -471       O  
HETATM 2202  O   HOH B 389     -19.112 -12.619 -18.079  1.00 21.76           O  
ANISOU 2202  O   HOH B 389     2859   2686   2722  -1331   -872    536       O  
HETATM 2203  O   HOH B 390      11.028   4.366  -0.693  1.00 48.39           O  
ANISOU 2203  O   HOH B 390     5770   4809   7807  -1899    643  -1063       O  
HETATM 2204  O   HOH B 391      -2.983  15.102  17.548  1.00 24.54           O  
ANISOU 2204  O   HOH B 391     3469   3614   2242   -528    486    547       O  
HETATM 2205  O   HOH B 392      -9.510   1.515   3.165  1.00 37.30           O  
ANISOU 2205  O   HOH B 392     4359   5008   4807    656   1435  -2278       O  
HETATM 2206  O   HOH B 393     -15.546  14.344  22.339  1.00 40.67           O  
ANISOU 2206  O   HOH B 393     2913   6903   5638   -176    652   -391       O  
HETATM 2207  O   HOH B 394     -10.839 -10.591   2.314  1.00 30.09           O  
ANISOU 2207  O   HOH B 394     4578   3345   3508   1243    -43  -1286       O  
HETATM 2208  O   HOH B 395      -3.928  13.999  13.026  1.00 56.25           O  
ANISOU 2208  O   HOH B 395     7137   8669   5567  -2372   1026  -1132       O  
HETATM 2209  O   HOH B 396      13.510 -11.349  -4.001  1.00 24.97           O  
ANISOU 2209  O   HOH B 396     1698   3744   4044    533   -203    575       O  
HETATM 2210  O   HOH B 397      -0.571 -10.065 -21.888  1.00 22.91           O  
ANISOU 2210  O   HOH B 397     2775   2401   3527    844   -290    -53       O  
HETATM 2211  O   HOH B 398       9.648  -4.643 -19.194  1.00 22.45           O  
ANISOU 2211  O   HOH B 398     3375   3027   2129   -669    521    304       O  
HETATM 2212  O   HOH B 399     -20.745 -13.224  -8.824  1.00 38.18           O  
ANISOU 2212  O   HOH B 399     5192   5745   3568  -1152    514   -243       O  
HETATM 2213  O   HOH B 400      -7.275 -23.121 -10.244  1.00 33.56           O  
ANISOU 2213  O   HOH B 400     3919   3912   4920   -309  -1399    257       O  
HETATM 2214  O   HOH B 401     -15.437  -8.183 -26.530  1.00 39.45           O  
ANISOU 2214  O   HOH B 401     2932   7173   4886   -442    975   -602       O  
HETATM 2215  O   HOH B 402     -11.063  -8.486 -25.196  1.00 49.28           O  
ANISOU 2215  O   HOH B 402     5430   6120   7175   -479    148  -1407       O  
HETATM 2216  O   HOH B 403       4.390 -16.469  -1.234  1.00 18.33           O  
ANISOU 2216  O   HOH B 403     1858   2231   2874    241   -190    279       O  
HETATM 2217  O   HOH B 404     -22.024  -7.355  -8.401  1.00 35.45           O  
ANISOU 2217  O   HOH B 404     2879   5051   5541   -372   -574    258       O  
HETATM 2218  O   HOH B 405      12.153  -5.319 -20.141  1.00 37.89           O  
ANISOU 2218  O   HOH B 405     1866   6918   5612  -1434    599   1968       O  
HETATM 2219  O   HOH B 406     -17.028 -16.432  -7.760  1.00 47.76           O  
ANISOU 2219  O   HOH B 406     5996   5160   6992    490  -2164  -1554       O  
HETATM 2220  O   HOH B 407      -8.994 -22.112  -6.489  1.00 36.93           O  
ANISOU 2220  O   HOH B 407     7789   3117   3124    936    -93   -137       O  
HETATM 2221  O   HOH B 408       0.801 -18.534   3.956  1.00 15.34           O  
ANISOU 2221  O   HOH B 408     2052   2043   1732   -133   -211    495       O  
HETATM 2222  O   HOH B 409       2.659   5.869 -13.457  1.00 27.00           O  
ANISOU 2222  O   HOH B 409     4204   2086   3967    152    496    528       O  
HETATM 2223  O   HOH B 410      -6.989  23.510  21.815  1.00 37.98           O  
ANISOU 2223  O   HOH B 410     5066   5651   3715  -1695    109  -1633       O  
HETATM 2224  O   HOH B 411      13.893  -5.646  -7.709  1.00 54.88           O  
ANISOU 2224  O   HOH B 411     7035   5903   7913  -1026   2958    231       O  
HETATM 2225  O   HOH B 412      11.723  -6.710  -6.229  1.00 25.24           O  
ANISOU 2225  O   HOH B 412     2924   2618   4048   1206   1216    808       O  
HETATM 2226  O   HOH B 413      12.036   5.364 -13.701  1.00 43.16           O  
ANISOU 2226  O   HOH B 413     5413   3724   7261  -1017   2159    690       O  
HETATM 2227  O   HOH B 414      13.285  -6.305  -3.644  1.00 23.28           O  
ANISOU 2227  O   HOH B 414     3277   2557   3012   -436    425     10       O  
HETATM 2228  O   HOH B 415      11.333  -8.305  -8.639  1.00 32.35           O  
ANISOU 2228  O   HOH B 415     3811   4822   3657  -1052   -126   -102       O  
HETATM 2229  O   HOH B 416      12.445   3.930   3.213  1.00 51.86           O  
ANISOU 2229  O   HOH B 416     5864   8169   5671   -131    173  -2741       O  
HETATM 2230  O   HOH B 417      -3.735  -3.619   4.938  1.00 24.67           O  
ANISOU 2230  O   HOH B 417     2483   3819   3072   -875     97    122       O  
HETATM 2231  O   HOH B 418       2.533   3.886  -2.643  1.00 42.09           O  
ANISOU 2231  O   HOH B 418     6649   3476   5868  -1034    -97   -612       O  
HETATM 2232  O   HOH B 419     -10.852 -15.700 -13.489  1.00 30.30           O  
ANISOU 2232  O   HOH B 419     4209   3957   3347   1517   1013    527       O  
HETATM 2233  O   HOH B 420      -3.015   9.541  -5.825  1.00 45.06           O  
ANISOU 2233  O   HOH B 420     6179   4328   6613   2063   -738  -1194       O  
HETATM 2234  O   HOH B 421       6.256 -12.696 -11.288  1.00 28.62           O  
ANISOU 2234  O   HOH B 421     2181   3091   5603    849  -1549   -733       O  
HETATM 2235  O   HOH B 422      -4.509  21.950  18.843  1.00 45.91           O  
ANISOU 2235  O   HOH B 422     4294   4203   8945     87   1043    841       O  
HETATM 2236  O   HOH B 423      -4.355  -6.119   5.544  1.00 41.75           O
[truncated: 10,126 more chars]
