# Supplementary material for: Theoretical study of ArcB and its dimerization, interaction with anaerobic metabolites, and activation of ArcA
Source: PeerJ. 2023 Oct 13;11:e16309. doi: 10.7717/peerj.16309 (PMC10578306; doi:10.7717/peerj.16309)
Supplement: Supplemental Information 2 [file peerj-11-16309-s002.zip › Supplementary Files/PAS domain PDB files/PAS domain ArcB/PASARCB_70d68.result/PASARCB_70d68/PASARCB_70d68_unrelaxed_rank_001_alphafold2_ptm_model_3_seed_000.pdb]

MODEL     1                                                                     
ATOM      1  N   ILE A   1     -35.673   2.530  13.588  1.00 80.05           N  
ATOM      2  CA  ILE A   1     -35.257   1.322  12.883  1.00 80.05           C  
ATOM      3  C   ILE A   1     -35.092   1.625  11.395  1.00 80.05           C  
ATOM      4  CB  ILE A   1     -36.269   0.172  13.087  1.00 80.05           C  
ATOM      5  O   ILE A   1     -34.141   1.158  10.763  1.00 80.05           O  
ATOM      6  CG1 ILE A   1     -36.311  -0.247  14.561  1.00 80.05           C  
ATOM      7  CG2 ILE A   1     -35.921  -1.018  12.188  1.00 80.05           C  
ATOM      8  CD1 ILE A   1     -37.420  -1.236  14.892  1.00 80.05           C  
ATOM      9  N   LYS A   2     -35.961   2.547  10.837  1.00 89.48           N  
ATOM     10  CA  LYS A   2     -35.869   2.956   9.438  1.00 89.48           C  
ATOM     11  C   LYS A   2     -34.651   3.845   9.204  1.00 89.48           C  
ATOM     12  CB  LYS A   2     -37.142   3.686   9.007  1.00 89.48           C  
ATOM     13  O   LYS A   2     -33.930   3.672   8.220  1.00 89.48           O  
ATOM     14  CG  LYS A   2     -37.226   3.954   7.512  1.00 89.48           C  
ATOM     15  CD  LYS A   2     -38.548   4.612   7.135  1.00 89.48           C  
ATOM     16  CE  LYS A   2     -38.589   4.981   5.659  1.00 89.48           C  
ATOM     17  NZ  LYS A   2     -39.835   5.726   5.308  1.00 89.48           N  
ATOM     18  N   GLU A   3     -34.440   4.764  10.167  1.00 90.14           N  
ATOM     19  CA  GLU A   3     -33.300   5.666  10.039  1.00 90.14           C  
ATOM     20  C   GLU A   3     -31.980   4.906  10.139  1.00 90.14           C  
ATOM     21  CB  GLU A   3     -33.358   6.761  11.108  1.00 90.14           C  
ATOM     22  O   GLU A   3     -31.044   5.176   9.384  1.00 90.14           O  
ATOM     23  CG  GLU A   3     -32.399   7.916  10.858  1.00 90.14           C  
ATOM     24  CD  GLU A   3     -32.497   9.014  11.904  1.00 90.14           C  
ATOM     25  OE1 GLU A   3     -31.708   9.985  11.841  1.00 90.14           O  
ATOM     26  OE2 GLU A   3     -33.368   8.903  12.795  1.00 90.14           O  
ATOM     27  N   ARG A   4     -31.897   3.978  11.058  1.00 91.42           N  
ATOM     28  CA  ARG A   4     -30.709   3.145  11.219  1.00 91.42           C  
ATOM     29  C   ARG A   4     -30.471   2.287   9.980  1.00 91.42           C  
ATOM     30  CB  ARG A   4     -30.840   2.254  12.456  1.00 91.42           C  
ATOM     31  O   ARG A   4     -29.332   2.140   9.531  1.00 91.42           O  
ATOM     32  CG  ARG A   4     -29.564   1.509  12.816  1.00 91.42           C  
ATOM     33  CD  ARG A   4     -29.757   0.618  14.035  1.00 91.42           C  
ATOM     34  NE  ARG A   4     -28.594  -0.232  14.271  1.00 91.42           N  
ATOM     35  NH1 ARG A   4     -29.553  -1.419  16.005  1.00 91.42           N  
ATOM     36  NH2 ARG A   4     -27.416  -1.896  15.328  1.00 91.42           N  
ATOM     37  CZ  ARG A   4     -28.524  -1.180  15.201  1.00 91.42           C  
ATOM     38  N   GLU A   5     -31.542   1.783   9.422  1.00 93.73           N  
ATOM     39  CA  GLU A   5     -31.431   0.952   8.227  1.00 93.73           C  
ATOM     40  C   GLU A   5     -30.971   1.772   7.025  1.00 93.73           C  
ATOM     41  CB  GLU A   5     -32.767   0.272   7.919  1.00 93.73           C  
ATOM     42  O   GLU A   5     -30.136   1.318   6.239  1.00 93.73           O  
ATOM     43  CG  GLU A   5     -33.083  -0.903   8.833  1.00 93.73           C  
ATOM     44  CD  GLU A   5     -34.430  -1.545   8.540  1.00 93.73           C  
ATOM     45  OE1 GLU A   5     -34.763  -2.573   9.173  1.00 93.73           O  
ATOM     46  OE2 GLU A   5     -35.158  -1.017   7.670  1.00 93.73           O  
ATOM     47  N   GLU A   6     -31.457   2.985   6.864  1.00 92.95           N  
ATOM     48  CA  GLU A   6     -31.076   3.864   5.762  1.00 92.95           C  
ATOM     49  C   GLU A   6     -29.609   4.271   5.862  1.00 92.95           C  
ATOM     50  CB  GLU A   6     -31.967   5.109   5.734  1.00 92.95           C  
ATOM     51  O   GLU A   6     -28.897   4.300   4.856  1.00 92.95           O  
ATOM     52  CG  GLU A   6     -33.375   4.846   5.222  1.00 92.95           C  
ATOM     53  CD  GLU A   6     -34.277   6.068   5.290  1.00 92.95           C  
ATOM     54  OE1 GLU A   6     -35.440   5.991   4.833  1.00 92.95           O  
ATOM     55  OE2 GLU A   6     -33.815   7.112   5.804  1.00 92.95           O  
ATOM     56  N   THR A   7     -29.250   4.585   7.075  1.00 93.17           N  
ATOM     57  CA  THR A   7     -27.859   4.957   7.308  1.00 93.17           C  
ATOM     58  C   THR A   7     -26.929   3.779   7.032  1.00 93.17           C  
ATOM     59  CB  THR A   7     -27.648   5.455   8.750  1.00 93.17           C  
ATOM     60  O   THR A   7     -25.872   3.945   6.422  1.00 93.17           O  
ATOM     61  CG2 THR A   7     -26.196   5.859   8.986  1.00 93.17           C  
ATOM     62  OG1 THR A   7     -28.492   6.588   8.987  1.00 93.17           O  
ATOM     63  N   GLN A   8     -27.269   2.636   7.424  1.00 94.11           N  
ATOM     64  CA  GLN A   8     -26.479   1.434   7.176  1.00 94.11           C  
ATOM     65  C   GLN A   8     -26.375   1.143   5.682  1.00 94.11           C  
ATOM     66  CB  GLN A   8     -27.085   0.234   7.905  1.00 94.11           C  
ATOM     67  O   GLN A   8     -25.299   0.808   5.183  1.00 94.11           O  
ATOM     68  CG  GLN A   8     -26.261  -1.041   7.781  1.00 94.11           C  
ATOM     69  CD  GLN A   8     -24.881  -0.910   8.397  1.00 94.11           C  
ATOM     70  NE2 GLN A   8     -23.853  -1.264   7.632  1.00 94.11           N  
ATOM     71  OE1 GLN A   8     -24.739  -0.493   9.551  1.00 94.11           O  
ATOM     72  N   ILE A   9     -27.415   1.283   4.953  1.00 94.09           N  
ATOM     73  CA  ILE A   9     -27.436   1.051   3.513  1.00 94.09           C  
ATOM     74  C   ILE A   9     -26.538   2.068   2.813  1.00 94.09           C  
ATOM     75  CB  ILE A   9     -28.873   1.127   2.949  1.00 94.09           C  
ATOM     76  O   ILE A   9     -25.765   1.713   1.920  1.00 94.09           O  
ATOM     77  CG1 ILE A   9     -29.697  -0.076   3.423  1.00 94.09           C  
ATOM     78  CG2 ILE A   9     -28.849   1.206   1.420  1.00 94.09           C  
ATOM     79  CD1 ILE A   9     -31.180   0.023   3.097  1.00 94.09           C  
ATOM     80  N   GLN A  10     -26.666   3.287   3.270  1.00 93.83           N  
ATOM     81  CA  GLN A  10     -25.842   4.334   2.675  1.00 93.83           C  
ATOM     82  C   GLN A  10     -24.358   4.071   2.917  1.00 93.83           C  
ATOM     83  CB  GLN A  10     -26.230   5.704   3.232  1.00 93.83           C  
ATOM     84  O   GLN A  10     -23.536   4.248   2.016  1.00 93.83           O  
ATOM     85  CG  GLN A  10     -27.524   6.260   2.653  1.00 93.83           C  
ATOM     86  CD  GLN A  10     -27.879   7.625   3.212  1.00 93.83           C  
ATOM     87  NE2 GLN A  10     -28.855   8.283   2.595  1.00 93.83           N  
ATOM     88  OE1 GLN A  10     -27.282   8.084   4.191  1.00 93.83           O  
ATOM     89  N   LEU A  11     -24.071   3.660   4.079  1.00 93.84           N  
ATOM     90  CA  LEU A  11     -22.686   3.352   4.419  1.00 93.84           C  
ATOM     91  C   LEU A  11     -22.176   2.171   3.600  1.00 93.84           C  
ATOM     92  CB  LEU A  11     -22.556   3.047   5.913  1.00 93.84           C  
ATOM     93  O   LEU A  11     -21.051   2.200   3.095  1.00 93.84           O  
ATOM     94  CG  LEU A  11     -22.530   4.254   6.852  1.00 93.84           C  
ATOM     95  CD1 LEU A  11     -22.756   3.809   8.293  1.00 93.84           C  
ATOM     96  CD2 LEU A  11     -21.210   5.007   6.720  1.00 93.84           C  
ATOM     97  N   GLU A  12     -22.986   1.190   3.465  1.00 94.39           N  
ATOM     98  CA  GLU A  12     -22.619   0.025   2.667  1.00 94.39           C  
ATOM     99  C   GLU A  12     -22.423   0.400   1.201  1.00 94.39           C  
ATOM    100  CB  GLU A  12     -23.682  -1.069   2.792  1.00 94.39           C  
ATOM    101  O   GLU A  12     -21.499  -0.090   0.547  1.00 94.39           O  
ATOM    102  CG  GLU A  12     -23.650  -1.809   4.122  1.00 94.39           C  
ATOM    103  CD  GLU A  12     -24.784  -2.809   4.280  1.00 94.39           C  
ATOM    104  OE1 GLU A  12     -24.856  -3.484   5.332  1.00 94.39           O  
ATOM    105  OE2 GLU A  12     -25.606  -2.920   3.343  1.00 94.39           O  
ATOM    106  N   GLN A  13     -23.294   1.268   0.714  1.00 94.46           N  
ATOM    107  CA  GLN A  13     -23.194   1.712  -0.672  1.00 94.46           C  
ATOM    108  C   GLN A  13     -21.915   2.514  -0.901  1.00 94.46           C  
ATOM    109  CB  GLN A  13     -24.414   2.549  -1.058  1.00 94.46           C  
ATOM    110  O   GLN A  13     -21.234   2.331  -1.912  1.00 94.46           O  
ATOM    111  CG  GLN A  13     -25.669   1.725  -1.314  1.00 94.46           C  
ATOM    112  CD  GLN A  13     -26.872   2.581  -1.662  1.00 94.46           C  
ATOM    113  NE2 GLN A  13     -27.963   1.936  -2.061  1.00 94.46           N  
ATOM    114  OE1 GLN A  13     -26.822   3.812  -1.572  1.00 94.46           O  
ATOM    115  N   GLN A  14     -21.640   3.349   0.013  1.00 95.22           N  
ATOM    116  CA  GLN A  14     -20.427   4.151  -0.102  1.00 95.22           C  
ATOM    117  C   GLN A  14     -19.179   3.275  -0.036  1.00 95.22           C  
ATOM    118  CB  GLN A  14     -20.380   5.216   0.995  1.00 95.22           C  
ATOM    119  O   GLN A  14     -18.237   3.468  -0.807  1.00 95.22           O  
ATOM    120  CG  GLN A  14     -21.356   6.365   0.779  1.00 95.22           C  
ATOM    121  CD  GLN A  14     -21.279   7.413   1.874  1.00 95.22           C  
ATOM    122  NE2 GLN A  14     -21.538   8.666   1.514  1.00 95.22           N  
ATOM    123  OE1 GLN A  14     -20.990   7.099   3.033  1.00 95.22           O  
ATOM    124  N   SER A  15     -19.218   2.359   0.888  1.00 93.29           N  
ATOM    125  CA  SER A  15     -18.084   1.450   1.017  1.00 93.29           C  
ATOM    126  C   SER A  15     -17.896   0.617  -0.246  1.00 93.29           C  
ATOM    127  CB  SER A  15     -18.270   0.528   2.223  1.00 93.29           C  
ATOM    128  O   SER A  15     -16.774   0.463  -0.733  1.00 93.29           O  
ATOM    129  OG  SER A  15     -17.164  -0.347   2.362  1.00 93.29           O  
ATOM    130  N   SER A  16     -18.972   0.125  -0.803  1.00 94.30           N  
ATOM    131  CA  SER A  16     -18.914  -0.667  -2.027  1.00 94.30           C  
ATOM    132  C   SER A  16     -18.421   0.168  -3.204  1.00 94.30           C  
ATOM    133  CB  SER A  16     -20.287  -1.257  -2.350  1.00 94.30           C  
ATOM    134  O   SER A  16     -17.623  -0.304  -4.016  1.00 94.30           O  
ATOM    135  OG  SER A  16     -20.244  -2.004  -3.553  1.00 94.30           O  
ATOM    136  N   PHE A  17     -18.904   1.378  -3.344  1.00 95.37           N  
ATOM    137  CA  PHE A  17     -18.478   2.283  -4.406  1.00 95.37           C  
ATOM    138  C   PHE A  17     -16.979   2.544  -4.327  1.00 95.37           C  
ATOM    139  CB  PHE A  17     -19.246   3.606  -4.325  1.00 95.37           C  
ATOM    140  O   PHE A  17     -16.270   2.429  -5.329  1.00 95.37           O  
ATOM    141  CG  PHE A  17     -18.794   4.633  -5.328  1.00 95.37           C  
ATOM    142  CD1 PHE A  17     -18.038   5.728  -4.930  1.00 95.37           C  
ATOM    143  CD2 PHE A  17     -19.126   4.501  -6.670  1.00 95.37           C  
ATOM    144  CE1 PHE A  17     -17.618   6.680  -5.857  1.00 95.37           C  
ATOM    145  CE2 PHE A  17     -18.710   5.448  -7.602  1.00 95.37           C  
ATOM    146  CZ  PHE A  17     -17.957   6.537  -7.194  1.00 95.37           C  
ATOM    147  N   LEU A  18     -16.468   2.878  -3.129  1.00 94.04           N  
ATOM    148  CA  LEU A  18     -15.047   3.149  -2.943  1.00 94.04           C  
ATOM    149  C   LEU A  18     -14.211   1.916  -3.267  1.00 94.04           C  
ATOM    150  CB  LEU A  18     -14.772   3.604  -1.507  1.00 94.04           C  
ATOM    151  O   LEU A  18     -13.169   2.021  -3.918  1.00 94.04           O  
ATOM    152  CG  LEU A  18     -15.267   5.001  -1.132  1.00 94.04           C  
ATOM    153  CD1 LEU A  18     -15.062   5.254   0.358  1.00 94.04           C  
ATOM    154  CD2 LEU A  18     -14.554   6.063  -1.962  1.00 94.04           C  
ATOM    155  N   ARG A  19     -14.706   0.779  -2.755  1.00 93.95           N  
ATOM    156  CA  ARG A  19     -14.001  -0.461  -3.064  1.00 93.95           C  
ATOM    157  C   ARG A  19     -13.946  -0.700  -4.569  1.00 93.95           C  
ATOM    158  CB  ARG A  19     -14.672  -1.649  -2.369  1.00 93.95           C  
ATOM    159  O   ARG A  19     -12.908  -1.096  -5.102  1.00 93.95           O  
ATOM    160  CG  ARG A  19     -14.003  -2.985  -2.651  1.00 93.95           C  
ATOM    161  CD  ARG A  19     -12.584  -3.032  -2.102  1.00 93.95           C  
ATOM    162  NE  ARG A  19     -11.840  -4.173  -2.629  1.00 93.95           N  
ATOM    163  NH1 ARG A  19      -9.956  -3.801  -1.345  1.00 93.95           N  
ATOM    164  NH2 ARG A  19     -10.025  -5.570  -2.802  1.00 93.95           N  
ATOM    165  CZ  ARG A  19     -10.609  -4.512  -2.258  1.00 93.95           C  
ATOM    166  N   SER A  20     -15.033  -0.513  -5.273  1.00 95.81           N  
ATOM    167  CA  SER A  20     -15.079  -0.696  -6.720  1.00 95.81           C  
ATOM    168  C   SER A  20     -14.124   0.259  -7.429  1.00 95.81           C  
ATOM    169  CB  SER A  20     -16.501  -0.490  -7.242  1.00 95.81           C  
ATOM    170  O   SER A  20     -13.443  -0.128  -8.380  1.00 95.81           O  
ATOM    171  OG  SER A  20     -17.359  -1.523  -6.789  1.00 95.81           O  
ATOM    172  N   PHE A  21     -14.069   1.416  -6.961  1.00 96.17           N  
ATOM    173  CA  PHE A  21     -13.171   2.414  -7.529  1.00 96.17           C  
ATOM    174  C   PHE A  21     -11.716   1.996  -7.353  1.00 96.17           C  
ATOM    175  CB  PHE A  21     -13.406   3.782  -6.882  1.00 96.17           C  
ATOM    176  O   PHE A  21     -10.934   2.034  -8.305  1.00 96.17           O  
ATOM    177  CG  PHE A  21     -12.547   4.879  -7.451  1.00 96.17           C  
ATOM    178  CD1 PHE A  21     -11.399   5.296  -6.790  1.00 96.17           C  
ATOM    179  CD2 PHE A  21     -12.889   5.494  -8.649  1.00 96.17           C  
ATOM    180  CE1 PHE A  21     -10.602   6.311  -7.315  1.00 96.17           C  
ATOM    181  CE2 PHE A  21     -12.098   6.509  -9.180  1.00 96.17           C  
ATOM    182  CZ  PHE A  21     -10.956   6.917  -8.511  1.00 96.17           C  
ATOM    183  N   LEU A  22     -11.315   1.597  -6.135  1.00 95.89           N  
ATOM    184  CA  LEU A  22      -9.947   1.166  -5.869  1.00 95.89           C  
ATOM    185  C   LEU A  22      -9.590  -0.059  -6.705  1.00 95.89           C  
ATOM    186  CB  LEU A  22      -9.763   0.854  -4.381  1.00 95.89           C  
ATOM    187  O   LEU A  22      -8.494  -0.136  -7.265  1.00 95.89           O  
ATOM    188  CG  LEU A  22      -9.818   2.047  -3.427  1.00 95.89           C  
ATOM    189  CD1 LEU A  22      -9.733   1.573  -1.980  1.00 95.89           C  
ATOM    190  CD2 LEU A  22      -8.697   3.033  -3.738  1.00 95.89           C  
ATOM    191  N   ASP A  23     -10.550  -0.980  -6.875  1.00 97.28           N  
ATOM    192  CA  ASP A  23     -10.312  -2.218  -7.610  1.00 97.28           C  
ATOM    193  C   ASP A  23     -10.192  -1.954  -9.109  1.00 97.28           C  
ATOM    194  CB  ASP A  23     -11.432  -3.225  -7.341  1.00 97.28           C  
ATOM    195  O   ASP A  23      -9.558  -2.725  -9.832  1.00 97.28           O  
ATOM    196  CG  ASP A  23     -11.292  -3.925  -6.001  1.00 97.28           C  
ATOM    197  OD1 ASP A  23     -10.217  -3.825  -5.370  1.00 97.28           O  
ATOM    198  OD2 ASP A  23     -12.264  -4.584  -5.572  1.00 97.28           O  
ATOM    199  N   ALA A  24     -10.770  -0.930  -9.603  1.00 96.92           N  
ATOM    200  CA  ALA A  24     -10.728  -0.604 -11.026  1.00 96.92           C  
ATOM    201  C   ALA A  24      -9.402   0.053 -11.399  1.00 96.92           C  
ATOM    202  CB  ALA A  24     -11.894   0.310 -11.397  1.00 96.92           C  
ATOM    203  O   ALA A  24      -9.012   0.057 -12.569  1.00 96.92           O  
ATOM    204  N   SER A  25      -8.628   0.513 -10.408  1.00 96.19           N  
ATOM    205  CA  SER A  25      -7.356   1.181 -10.659  1.00 96.19           C  
ATOM    206  C   SER A  25      -6.258   0.174 -10.984  1.00 96.19           C  
ATOM    207  CB  SER A  25      -6.944   2.024  -9.452  1.00 96.19           C  
ATOM    208  O   SER A  25      -6.149  -0.866 -10.331  1.00 96.19           O  
ATOM    209  OG  SER A  25      -5.655   2.581  -9.643  1.00 96.19           O  
ATOM    210  N   PRO A  26      -5.469   0.488 -11.960  1.00 95.71           N  
ATOM    211  CA  PRO A  26      -4.323  -0.378 -12.248  1.00 95.71           C  
ATOM    212  C   PRO A  26      -3.164  -0.164 -11.277  1.00 95.71           C  
ATOM    213  CB  PRO A  26      -3.925   0.024 -13.670  1.00 95.71           C  
ATOM    214  O   PRO A  26      -2.222  -0.962 -11.249  1.00 95.71           O  
ATOM    215  CG  PRO A  26      -4.337   1.456 -13.792  1.00 95.71           C  
ATOM    216  CD  PRO A  26      -5.598   1.658 -13.002  1.00 95.71           C  
ATOM    217  N   ASP A  27      -3.220   0.830 -10.508  1.00 97.85           N  
ATOM    218  CA  ASP A  27      -2.187   1.140  -9.524  1.00 97.85           C  
ATOM    219  C   ASP A  27      -2.353   0.291  -8.266  1.00 97.85           C  
ATOM    220  CB  ASP A  27      -2.218   2.627  -9.164  1.00 97.85           C  
ATOM    221  O   ASP A  27      -3.471  -0.083  -7.907  1.00 97.85           O  
ATOM    222  CG  ASP A  27      -1.810   3.526 -10.317  1.00 97.85           C  
ATOM    223  OD1 ASP A  27      -1.292   3.016 -11.334  1.00 97.85           O  
ATOM    224  OD2 ASP A  27      -2.006   4.756 -10.208  1.00 97.85           O  
ATOM    225  N   LEU A  28      -1.165   0.044  -7.712  1.00 98.19           N  
ATOM    226  CA  LEU A  28      -1.202  -0.692  -6.454  1.00 98.19           C  
ATOM    227  C   LEU A  28      -1.712   0.193  -5.321  1.00 98.19           C  
ATOM    228  CB  LEU A  28       0.187  -1.234  -6.108  1.00 98.19           C  
ATOM    229  O   LEU A  28      -1.274   1.336  -5.175  1.00 98.19           O  
ATOM    230  CG  LEU A  28       0.893  -2.037  -7.201  1.00 98.19           C  
ATOM    231  CD1 LEU A  28       2.291  -2.441  -6.743  1.00 98.19           C  
ATOM    232  CD2 LEU A  28       0.072  -3.265  -7.578  1.00 98.19           C  
ATOM    233  N   VAL A  29      -2.658  -0.355  -4.634  1.00 98.08           N  
ATOM    234  CA  VAL A  29      -3.100   0.282  -3.398  1.00 98.08           C  
ATOM    235  C   VAL A  29      -3.058  -0.727  -2.252  1.00 98.08           C  
ATOM    236  CB  VAL A  29      -4.522   0.869  -3.539  1.00 98.08           C  
ATOM    237  O   VAL A  29      -3.570  -1.842  -2.379  1.00 98.08           O  
ATOM    238  CG1 VAL A  29      -4.955   1.553  -2.243  1.00 98.08           C  
ATOM    239  CG2 VAL A  29      -4.581   1.848  -4.710  1.00 98.08           C  
ATOM    240  N   PHE A  30      -2.408  -0.364  -1.122  1.00 97.37           N  
ATOM    241  CA  PHE A  30      -2.313  -1.253   0.029  1.00 97.37           C  
ATOM    242  C   PHE A  30      -2.292  -0.457   1.328  1.00 97.37           C  
ATOM    243  CB  PHE A  30      -1.061  -2.131  -0.070  1.00 97.37           C  
ATOM    244  O   PHE A  30      -1.979   0.736   1.326  1.00 97.37           O  
ATOM    245  CG  PHE A  30       0.220  -1.350  -0.180  1.00 97.37           C  
ATOM    246  CD1 PHE A  30       0.719  -0.977  -1.422  1.00 97.37           C  
ATOM    247  CD2 PHE A  30       0.927  -0.987   0.960  1.00 97.37           C  
ATOM    248  CE1 PHE A  30       1.905  -0.254  -1.528  1.00 97.37           C  
ATOM    249  CE2 PHE A  30       2.113  -0.265   0.862  1.00 97.37           C  
ATOM    250  CZ  PHE A  30       2.601   0.100  -0.382  1.00 97.37           C  
ATOM    251  N   TYR A  31      -2.707  -1.142   2.406  1.00 95.74           N  
ATOM    252  CA  TYR A  31      -2.704  -0.575   3.750  1.00 95.74           C  
ATOM    253  C   TYR A  31      -1.947  -1.474   4.720  1.00 95.74           C  
ATOM    254  CB  TYR A  31      -4.137  -0.359   4.247  1.00 95.74           C  
ATOM    255  O   TYR A  31      -2.079  -2.700   4.671  1.00 95.74           O  
ATOM    256  CG  TYR A  31      -5.016   0.375   3.264  1.00 95.74           C  
ATOM    257  CD1 TYR A  31      -5.203   1.752   3.360  1.00 95.74           C  
ATOM    258  CD2 TYR A  31      -5.662  -0.307   2.238  1.00 95.74           C  
ATOM    259  CE1 TYR A  31      -6.014   2.432   2.458  1.00 95.74           C  
ATOM    260  CE2 TYR A  31      -6.475   0.363   1.330  1.00 95.74           C  
ATOM    261  OH  TYR A  31      -7.449   2.399   0.552  1.00 95.74           O  
ATOM    262  CZ  TYR A  31      -6.645   1.730   1.448  1.00 95.74           C  
ATOM    263  N   ARG A  32      -1.212  -0.836   5.546  1.00 96.34           N  
ATOM    264  CA  ARG A  32      -0.541  -1.536   6.636  1.00 96.34           C  
ATOM    265  C   ARG A  32      -0.972  -0.982   7.990  1.00 96.34           C  
ATOM    266  CB  ARG A  32       0.978  -1.433   6.488  1.00 96.34           C  
ATOM    267  O   ARG A  32      -1.168   0.226   8.138  1.00 96.34           O  
ATOM    268  CG  ARG A  32       1.513  -2.036   5.199  1.00 96.34           C  
ATOM    269  CD  ARG A  32       1.363  -3.551   5.180  1.00 96.34           C  
ATOM    270  NE  ARG A  32       1.994  -4.141   4.002  1.00 96.34           N  
ATOM    271  NH1 ARG A  32       1.380  -6.311   4.505  1.00 96.34           N  
ATOM    272  NH2 ARG A  32       2.593  -5.867   2.611  1.00 96.34           N  
ATOM    273  CZ  ARG A  32       1.987  -5.438   3.709  1.00 96.34           C  
ATOM    274  N   ASN A  33      -1.190  -1.894   8.950  1.00 95.42           N  
ATOM    275  CA  ASN A  33      -1.591  -1.452  10.281  1.00 95.42           C  
ATOM    276  C   ASN A  33      -0.381  -1.186  11.172  1.00 95.42           C  
ATOM    277  CB  ASN A  33      -2.515  -2.484  10.933  1.00 95.42           C  
ATOM    278  O   ASN A  33       0.759  -1.236  10.708  1.00 95.42           O  
ATOM    279  CG  ASN A  33      -1.845  -3.830  11.122  1.00 95.42           C  
ATOM    280  ND2 ASN A  33      -2.641  -4.893  11.131  1.00 95.42           N  
ATOM    281  OD1 ASN A  33      -0.622  -3.915  11.260  1.00 95.42           O  
ATOM    282  N   GLU A  34      -0.530  -0.895  12.400  1.00 92.83           N  
ATOM    283  CA  GLU A  34       0.517  -0.515  13.345  1.00 92.83           C  
ATOM    284  C   GLU A  34       1.485  -1.668  13.588  1.00 92.83           C  
ATOM    285  CB  GLU A  34      -0.096  -0.054  14.670  1.00 92.83           C  
ATOM    286  O   GLU A  34       2.626  -1.451  14.001  1.00 92.83           O  
ATOM    287  CG  GLU A  34      -0.816   1.284  14.582  1.00 92.83           C  
ATOM    288  CD  GLU A  34      -1.437   1.719  15.900  1.00 92.83           C  
ATOM    289  OE1 GLU A  34      -1.811   2.906  16.032  1.00 92.83           O  
ATOM    290  OE2 GLU A  34      -1.549   0.866  16.808  1.00 92.83           O  
ATOM    291  N   ASP A  35       0.984  -2.792  13.300  1.00 94.79           N  
ATOM    292  CA  ASP A  35       1.839  -3.967  13.446  1.00 94.79           C  
ATOM    293  C   ASP A  35       2.557  -4.289  12.137  1.00 94.79           C  
ATOM    294  CB  ASP A  35       1.019  -5.173  13.907  1.00 94.79           C  
ATOM    295  O   ASP A  35       3.096  -5.385  11.973  1.00 94.79           O  
ATOM    296  CG  ASP A  35       0.409  -4.984  15.285  1.00 94.79           C  
ATOM    297  OD1 ASP A  35       1.087  -4.439  16.182  1.00 94.79           O  
ATOM    298  OD2 ASP A  35      -0.759  -5.387  15.476  1.00 94.79           O  
ATOM    299  N   LYS A  36       2.466  -3.425  11.224  1.00 94.99           N  
ATOM    300  CA  LYS A  36       3.144  -3.490   9.932  1.00 94.99           C  
ATOM    301  C   LYS A  36       2.609  -4.644   9.089  1.00 94.99           C  
ATOM    302  CB  LYS A  36       4.654  -3.637  10.125  1.00 94.99           C  
ATOM    303  O   LYS A  36       3.340  -5.218   8.279  1.00 94.99           O  
ATOM    304  CG  LYS A  36       5.287  -2.516  10.935  1.00 94.99           C  
ATOM    305  CD  LYS A  36       6.776  -2.752  11.148  1.00 94.99           C  
ATOM    306  CE  LYS A  36       7.386  -1.696  12.061  1.00 94.99           C  
ATOM    307  NZ  LYS A  36       8.846  -1.926  12.276  1.00 94.99           N  
ATOM    308  N   GLU A  37       1.397  -5.016   9.359  1.00 97.30           N  
ATOM    309  CA  GLU A  37       0.723  -6.059   8.590  1.00 97.30           C  
ATOM    310  C   GLU A  37      -0.216  -5.457   7.549  1.00 97.30           C  
ATOM    311  CB  GLU A  37      -0.052  -6.996   9.519  1.00 97.30           C  
ATOM    312  O   GLU A  37      -0.731  -4.352   7.735  1.00 97.30           O  
ATOM    313  CG  GLU A  37       0.819  -7.702  10.548  1.00 97.30           C  
ATOM    314  CD  GLU A  37       0.019  -8.373  11.653  1.00 97.30           C  
ATOM    315  OE1 GLU A  37       0.586  -9.212  12.389  1.00 97.30           O  
ATOM    316  OE2 GLU A  37      -1.185  -8.057  11.783  1.00 97.30           O  
ATOM    317  N   PHE A  38      -0.419  -6.234   6.519  1.00 97.89           N  
ATOM    318  CA  PHE A  38      -1.435  -5.825   5.557  1.00 97.89           C  
ATOM    319  C   PHE A  38      -2.806  -5.746   6.218  1.00 97.89           C  
ATOM    320  CB  PHE A  38      -1.479  -6.797   4.374  1.00 97.89           C  
ATOM    321  O   PHE A  38      -3.199  -6.653   6.955  1.00 97.89           O  
ATOM    322  CG  PHE A  38      -0.315  -6.656   3.430  1.00 97.89           C  
ATOM    323  CD1 PHE A  38      -0.403  -5.833   2.314  1.00 97.89           C  
ATOM    324  CD2 PHE A  38       0.867  -7.348   3.659  1.00 97.89           C  
ATOM    325  CE1 PHE A  38       0.672  -5.701   1.438  1.00 97.89           C  
ATOM    326  CE2 PHE A  38       1.946  -7.222   2.788  1.00 97.89           C  
ATOM    327  CZ  PHE A  38       1.846  -6.398   1.678  1.00 97.89           C  
ATOM    328  N   SER A  39      -3.488  -4.639   6.041  1.00 96.58           N  
ATOM    329  CA  SER A  39      -4.842  -4.483   6.563  1.00 96.58           C  
ATOM    330  C   SER A  39      -5.863  -4.394   5.434  1.00 96.58           C  
ATOM    331  CB  SER A  39      -4.936  -3.237   7.445  1.00 96.58           C  
ATOM    332  O   SER A  39      -7.065  -4.549   5.663  1.00 96.58           O  
ATOM    333  OG  SER A  39      -4.669  -2.066   6.691  1.00 96.58           O  
ATOM    334  N   GLY A  40      -5.363  -4.223   4.187  1.00 96.38           N  
ATOM    335  CA  GLY A  40      -6.206  -4.155   3.004  1.00 96.38           C  
ATOM    336  C   GLY A  40      -5.431  -3.842   1.738  1.00 96.38           C  
ATOM    337  O   GLY A  40      -4.289  -3.382   1.800  1.00 96.38           O  
ATOM    338  N   CYS A  41      -6.032  -4.108   0.620  1.00 97.78           N  
ATOM    339  CA  CYS A  41      -5.428  -3.836  -0.679  1.00 97.78           C  
ATOM    340  C   CYS A  41      -6.472  -3.895  -1.788  1.00 97.78           C  
ATOM    341  CB  CYS A  41      -4.306  -4.833  -0.969  1.00 97.78           C  
ATOM    342  O   CYS A  41      -7.616  -4.288  -1.550  1.00 97.78           O  
ATOM    343  SG  CYS A  41      -4.882  -6.527  -1.211  1.00 97.78           S  
ATOM    344  N   ASN A  42      -6.052  -3.358  -2.990  1.00 98.07           N  
ATOM    345  CA  ASN A  42      -6.954  -3.443  -4.134  1.00 98.07           C  
ATOM    346  C   ASN A  42      -6.623  -4.640  -5.021  1.00 98.07           C  
ATOM    347  CB  ASN A  42      -6.912  -2.150  -4.950  1.00 98.07           C  
ATOM    348  O   ASN A  42      -5.791  -5.474  -4.660  1.00 98.07           O  
ATOM    349  CG  ASN A  42      -5.625  -1.999  -5.738  1.00 98.07           C  
ATOM    350  ND2 ASN A  42      -5.653  -1.152  -6.761  1.00 98.07           N  
ATOM    351  OD1 ASN A  42      -4.616  -2.638  -5.431  1.00 98.07           O  
ATOM    352  N   ARG A  43      -7.424  -4.853  -6.161  1.00 98.22           N  
ATOM    353  CA  ARG A  43      -7.287  -5.984  -7.073  1.00 98.22           C  
ATOM    354  C   ARG A  43      -5.895  -6.022  -7.695  1.00 98.22           C  
ATOM    355  CB  ARG A  43      -8.350  -5.921  -8.172  1.00 98.22           C  
ATOM    356  O   ARG A  43      -5.314  -7.095  -7.865  1.00 98.22           O  
ATOM    357  CG  ARG A  43      -8.257  -7.050  -9.186  1.00 98.22           C  
ATOM    358  CD  ARG A  43      -8.465  -8.411  -8.535  1.00 98.22           C  
ATOM    359  NE  ARG A  43      -8.483  -9.484  -9.524  1.00 98.22           N  
ATOM    360  NH1 ARG A  43      -8.144 -11.181  -7.993  1.00 98.22           N  
ATOM    361  NH2 ARG A  43      -8.363 -11.669 -10.222  1.00 98.22           N  
ATOM    362  CZ  ARG A  43      -8.330 -10.776  -9.244  1.00 98.22           C  
ATOM    363  N   ALA A  44      -5.323  -4.924  -8.004  1.00 98.20           N  
ATOM    364  CA  ALA A  44      -3.982  -4.863  -8.578  1.00 98.20           C  
ATOM    365  C   ALA A  44      -2.955  -5.494  -7.642  1.00 98.20           C  
ATOM    366  CB  ALA A  44      -3.600  -3.417  -8.885  1.00 98.20           C  
ATOM    367  O   ALA A  44      -2.050  -6.203  -8.090  1.00 98.20           O  
ATOM    368  N   MET A  45      -3.036  -5.268  -6.376  1.00 98.24           N  
ATOM    369  CA  MET A  45      -2.153  -5.873  -5.383  1.00 98.24           C  
ATOM    370  C   MET A  45      -2.353  -7.383  -5.325  1.00 98.24           C  
ATOM    371  CB  MET A  45      -2.395  -5.260  -4.003  1.00 98.24           C  
ATOM    372  O   MET A  45      -1.388  -8.137  -5.185  1.00 98.24           O  
ATOM    373  CG  MET A  45      -1.621  -3.974  -3.759  1.00 98.24           C  
ATOM    374  SD  MET A  45       0.184  -4.180  -4.019  1.00 98.24           S  
ATOM    375  CE  MET A  45       0.660  -4.882  -2.416  1.00 98.24           C  
ATOM    376  N   GLU A  46      -3.626  -7.802  -5.410  1.00 98.21           N  
ATOM    377  CA  GLU A  46      -3.912  -9.234  -5.436  1.00 98.21           C  
ATOM    378  C   GLU A  46      -3.237  -9.910  -6.627  1.00 98.21           C  
ATOM    379  CB  GLU A  46      -5.422  -9.480  -5.479  1.00 98.21           C  
ATOM    380  O   GLU A  46      -2.644 -10.981  -6.485  1.00 98.21           O  
ATOM    381  CG  GLU A  46      -6.148  -9.071  -4.205  1.00 98.21           C  
ATOM    382  CD  GLU A  46      -7.640  -9.360  -4.246  1.00 98.21           C  
ATOM    383  OE1 GLU A  46      -8.309  -9.246  -3.194  1.00 98.21           O  
ATOM    384  OE2 GLU A  46      -8.144  -9.704  -5.338  1.00 98.21           O  
ATOM    385  N   LEU A  47      -3.297  -9.289  -7.704  1.00 97.85           N  
ATOM    386  CA  LEU A  47      -2.693  -9.832  -8.916  1.00 97.85           C  
ATOM    387  C   LEU A  47      -1.174  -9.888  -8.788  1.00 97.85           C  
ATOM    388  CB  LEU A  47      -3.083  -8.989 -10.133  1.00 97.85           C  
ATOM    389  O   LEU A  47      -0.547 -10.862  -9.212  1.00 97.85           O  
ATOM    390  CG  LEU A  47      -4.552  -9.049 -10.557  1.00 97.85           C  
ATOM    391  CD1 LEU A  47      -4.829  -8.028 -11.655  1.00 97.85           C  
ATOM    392  CD2 LEU A  47      -4.917 -10.455 -11.022  1.00 97.85           C  
ATOM    393  N   LEU A  48      -0.656  -8.831  -8.179  1.00 97.84           N  
ATOM    394  CA  LEU A  48       0.792  -8.760  -8.018  1.00 97.84           C  
ATOM    395  C   LEU A  48       1.291  -9.860  -7.087  1.00 97.84           C  
ATOM    396  CB  LEU A  48       1.205  -7.390  -7.475  1.00 97.84           C  
ATOM    397  O   LEU A  48       2.301 -10.508  -7.369  1.00 97.84           O  
ATOM    398  CG  LEU A  48       2.686  -7.212  -7.136  1.00 97.84           C  
ATOM    399  CD1 LEU A  48       3.527  -7.235  -8.408  1.00 97.84           C  
ATOM    400  CD2 LEU A  48       2.907  -5.915  -6.366  1.00 97.84           C  
ATOM    401  N   THR A  49       0.552 -10.075  -6.010  1.00 97.59           N  
ATOM    402  CA  THR A  49       1.042 -10.988  -4.984  1.00 97.59           C  
ATOM    403  C   THR A  49       0.525 -12.403  -5.227  1.00 97.59           C  
ATOM    404  CB  THR A  49       0.626 -10.522  -3.576  1.00 97.59           C  
ATOM    405  O   THR A  49       1.063 -13.369  -4.682  1.00 97.59           O  
ATOM    406  CG2 THR A  49       1.127  -9.109  -3.295  1.00 97.59           C  
ATOM    407  OG1 THR A  49      -0.803 -10.540  -3.476  1.00 97.59           O  
ATOM    408  N   GLY A  50      -0.523 -12.527  -6.030  1.00 97.66           N  
ATOM    409  CA  GLY A  50      -1.144 -13.825  -6.245  1.00 97.66           C  
ATOM    410  C   GLY A  50      -1.986 -14.285  -5.069  1.00 97.66           C  
ATOM    411  O   GLY A  50      -2.361 -15.456  -4.989  1.00 97.66           O  
ATOM    412  N   LYS A  51      -2.235 -13.382  -4.105  1.00 98.11           N  
ATOM    413  CA  LYS A  51      -3.042 -13.638  -2.915  1.00 98.11           C  
ATOM    414  C   LYS A  51      -4.245 -12.701  -2.855  1.00 98.11           C  
ATOM    415  CB  LYS A  51      -2.196 -13.488  -1.650  1.00 98.11           C  
ATOM    416  O   LYS A  51      -4.146 -11.531  -3.229  1.00 98.11           O  
ATOM    417  CG  LYS A  51      -1.039 -14.472  -1.559  1.00 98.11           C  
ATOM    418  CD  LYS A  51      -0.231 -14.267  -0.284  1.00 98.11           C  
ATOM    419  CE  LYS A  51       1.036 -15.112  -0.282  1.00 98.11           C  
ATOM    420  NZ  LYS A  51       0.733 -16.564  -0.108  1.00 98.11           N  
ATOM    421  N   SER A  52      -5.327 -13.264  -2.435  1.00 98.10           N  
ATOM    422  CA  SER A  52      -6.495 -12.413  -2.234  1.00 98.10           C  
ATOM    423  C   SER A  52      -6.289 -11.458  -1.063  1.00 98.10           C  
ATOM    424  CB  SER A  52      -7.743 -13.263  -1.995  1.00 98.10           C  
ATOM    425  O   SER A  52      -5.413 -11.678  -0.223  1.00 98.10           O  
ATOM    426  OG  SER A  52      -7.689 -13.892  -0.726  1.00 98.10           O  
ATOM    427  N   GLU A  53      -7.002 -10.346  -1.047  1.00 97.62           N  
ATOM    428  CA  GLU A  53      -6.936  -9.419   0.079  1.00 97.62           C  
ATOM    429  C   GLU A  53      -7.101 -10.151   1.407  1.00 97.62           C  
ATOM    430  CB  GLU A  53      -8.002  -8.329  -0.058  1.00 97.62           C  
ATOM    431  O   GLU A  53      -6.360  -9.896   2.359  1.00 97.62           O  
ATOM    432  CG  GLU A  53      -7.984  -7.306   1.067  1.00 97.62           C  
ATOM    433  CD  GLU A  53      -9.140  -6.321   1.001  1.00 97.62           C  
ATOM    434  OE1 GLU A  53      -9.117  -5.307   1.736  1.00 97.62           O  
ATOM    435  OE2 GLU A  53     -10.078  -6.565   0.209  1.00 97.62           O  
ATOM    436  N   LYS A  54      -8.007 -11.111   1.443  1.00 97.66           N  
ATOM    437  CA  LYS A  54      -8.287 -11.877   2.654  1.00 97.66           C  
ATOM    438  C   LYS A  54      -7.067 -12.683   3.089  1.00 97.66           C  
ATOM    439  CB  LYS A  54      -9.480 -12.810   2.435  1.00 97.66           C  
ATOM    440  O   LYS A  54      -6.782 -12.792   4.284  1.00 97.66           O  
ATOM    441  CG  LYS A  54     -10.817 -12.091   2.337  1.00 97.66           C  
ATOM    442  CD  LYS A  54     -11.975 -13.076   2.241  1.00 97.66           C  
ATOM    443  CE  LYS A  54     -13.309 -12.359   2.082  1.00 97.66           C  
ATOM    444  NZ  LYS A  54     -14.447 -13.321   1.978  1.00 97.66           N  
ATOM    445  N   GLN A  55      -6.362 -13.190   2.169  1.00 98.10           N  
ATOM    446  CA  GLN A  55      -5.164 -13.973   2.453  1.00 98.10           C  
ATOM    447  C   GLN A  55      -4.010 -13.074   2.887  1.00 98.10           C  
ATOM    448  CB  GLN A  55      -4.757 -14.796   1.229  1.00 98.10           C  
ATOM    449  O   GLN A  55      -3.125 -13.505   3.629  1.00 98.10           O  
ATOM    450  CG  GLN A  55      -5.754 -15.887   0.863  1.00 98.10           C  
ATOM    451  CD  GLN A  55      -5.412 -16.581  -0.442  1.00 98.10           C  
ATOM    452  NE2 GLN A  55      -5.164 -17.884  -0.374  1.00 98.10           N  
ATOM    453  OE1 GLN A  55      -5.371 -15.950  -1.503  1.00 98.10           O  
ATOM    454  N   LEU A  56      -4.078 -11.837   2.389  1.00 98.01           N  
ATOM    455  CA  LEU A  56      -2.990 -10.903   2.658  1.00 98.01           C  
ATOM    456  C   LEU A  56      -3.144 -10.273   4.038  1.00 98.01           C  
ATOM    457  CB  LEU A  56      -2.945  -9.810   1.587  1.00 98.01           C  
ATOM    458  O   LEU A  56      -2.149  -9.979   4.706  1.00 98.01           O  
ATOM    459  CG  LEU A  56      -2.297 -10.193   0.255  1.00 98.01           C  
ATOM    460  CD1 LEU A  56      -2.506  -9.085  -0.772  1.00 98.01           C  
ATOM    461  CD2 LEU A  56      -0.812 -10.480   0.445  1.00 98.01           C  
ATOM    462  N   VAL A  57      -4.311 -10.099   4.430  1.00 97.61           N  
ATOM    463  CA  VAL A  57      -4.567  -9.418   5.695  1.00 97.61           C  
ATOM    464  C   VAL A  57      -3.829 -10.131   6.825  1.00 97.61           C  
ATOM    465  CB  VAL A  57      -6.079  -9.349   6.006  1.00 97.61           C  
ATOM    466  O   VAL A  57      -3.817 -11.362   6.888  1.00 97.61           O  
ATOM    467  CG1 VAL A  57      -6.314  -8.915   7.452  1.00 97.61           C  
ATOM    468  CG2 VAL A  57      -6.780  -8.396   5.039  1.00 97.61           C  
ATOM    469  N   HIS A  58      -2.972  -9.422   7.585  1.00 97.60           N  
ATOM    470  CA  HIS A  58      -2.238  -9.829   8.778  1.00 97.60           C  
ATOM    471  C   HIS A  58      -0.868 -10.395   8.416  1.00 97.60           C  
ATOM    472  CB  HIS A  58      -3.038 -10.862   9.573  1.00 97.60           C  
ATOM    473  O   HIS A  58      -0.098 -10.780   9.299  1.00 97.60           O  
ATOM    474  CG  HIS A  58      -4.314 -10.325  10.141  1.00 97.60           C  
ATOM    475  CD2 HIS A  58      -5.592 -10.755  10.019  1.00 97.60           C  
ATOM    476  ND1 HIS A  58      -4.358  -9.204  10.942  1.00 97.60           N  
ATOM    477  CE1 HIS A  58      -5.612  -8.969  11.290  1.00 97.60           C  
ATOM    478  NE2 HIS A  58      -6.380  -9.895  10.743  1.00 97.60           N  
ATOM    479  N   LEU A  59      -0.628 -10.460   7.124  1.00 98.15           N  
ATOM    480  CA  LEU A  59       0.709 -10.862   6.699  1.00 98.15           C  
ATOM    481  C   LEU A  59       1.651  -9.664   6.661  1.00 98.15           C  
ATOM    482  CB  LEU A  59       0.656 -11.529   5.322  1.00 98.15           C  
ATOM    483  O   LEU A  59       1.220  -8.539   6.396  1.00 98.15           O  
ATOM    484  CG  LEU A  59      -0.135 -12.835   5.231  1.00 98.15           C  
ATOM    485  CD1 LEU A  59      -0.064 -13.400   3.816  1.00 98.15           C  
ATOM    486  CD2 LEU A  59       0.387 -13.848   6.244  1.00 98.15           C  
ATOM    487  N   LYS A  60       2.904  -9.922   6.895  1.00 97.66           N  
ATOM    488  CA  LYS A  60       3.961  -8.922   6.782  1.00 97.66           C  
ATOM    489  C   LYS A  60       4.645  -8.995   5.420  1.00 97.66           C  
ATOM    490  CB  LYS A  60       4.992  -9.102   7.897  1.00 97.66           C  
ATOM    491  O   LYS A  60       4.607 -10.033   4.756  1.00 97.66           O  
ATOM    492  CG  LYS A  60       4.437  -8.879   9.296  1.00 97.66           C  
ATOM    493  CD  LYS A  60       5.529  -8.983  10.354  1.00 97.66           C  
ATOM    494  CE  LYS A  60       4.974  -8.762  11.754  1.00 97.66           C  
ATOM    495  NZ  LYS A  60       6.049  -8.397  12.725  1.00 97.66           N  
ATOM    496  N   PRO A  61       5.287  -7.922   5.004  1.00 97.18           N  
ATOM    497  CA  PRO A  61       5.959  -7.919   3.702  1.00 97.18           C  
ATOM    498  C   PRO A  61       6.929  -9.087   3.537  1.00 97.18           C  
ATOM    499  CB  PRO A  61       6.707  -6.583   3.695  1.00 97.18           C  
ATOM    500  O   PRO A  61       7.048  -9.645   2.443  1.00 97.18           O  
ATOM    501  CG  PRO A  61       5.858  -5.666   4.515  1.00 97.18           C  
ATOM    502  CD  PRO A  61       5.296  -6.443   5.671  1.00 97.18           C  
ATOM    503  N   ALA A  62       7.497  -9.526   4.595  1.00 97.68           N  
ATOM    504  CA  ALA A  62       8.456 -10.627   4.544  1.00 97.68           C  
ATOM    505  C   ALA A  62       7.768 -11.935   4.165  1.00 97.68           C  
ATOM    506  CB  ALA A  62       9.169 -10.774   5.886  1.00 97.68           C  
ATOM    507  O   ALA A  62       8.413 -12.859   3.662  1.00 97.68           O  
ATOM    508  N   ASP A  63       6.469 -12.053   4.430  1.00 97.43           N  
ATOM    509  CA  ASP A  63       5.673 -13.238   4.125  1.00 97.43           C  
ATOM    510  C   ASP A  63       5.171 -13.207   2.683  1.00 97.43           C  
ATOM    511  CB  ASP A  63       4.491 -13.354   5.091  1.00 97.43           C  
ATOM    512  O   ASP A  63       4.717 -14.224   2.156  1.00 97.43           O  
ATOM    513  CG  ASP A  63       4.921 -13.458   6.544  1.00 97.43           C  
ATOM    514  OD1 ASP A  63       5.839 -14.246   6.854  1.00 97.43           O  
ATOM    515  OD2 ASP A  63       4.333 -12.746   7.387  1.00 97.43           O  
ATOM    516  N   VAL A  64       5.317 -12.034   2.057  1.00 97.28           N  
ATOM    517  CA  VAL A  64       4.616 -11.846   0.791  1.00 97.28           C  
ATOM    518  C   VAL A  64       5.629 -11.673  -0.339  1.00 97.28           C  
ATOM    519  CB  VAL A  64       3.664 -10.631   0.844  1.00 97.28           C  
ATOM    520  O   VAL A  64       5.486 -12.274  -1.407  1.00 97.28           O  
ATOM    521  CG1 VAL A  64       3.024 -10.386  -0.522  1.00 97.28           C  
ATOM    522  CG2 VAL A  64       2.590 -10.842   1.910  1.00 97.28           C  
ATOM    523  N   TYR A  65       6.680 -10.961  -0.085  1.00 96.40           N  
ATOM    524  CA  TYR A  65       7.612 -10.592  -1.144  1.00 96.40           C  
ATOM    525  C   TYR A  65       8.900 -11.400  -1.044  1.00 96.40           C  
ATOM    526  CB  TYR A  65       7.929  -9.094  -1.083  1.00 96.40           C  
ATOM    527  O   TYR A  65       9.149 -12.059  -0.032  1.00 96.40           O  
ATOM    528  CG  TYR A  65       6.704  -8.212  -1.127  1.00 96.40           C  
ATOM    529  CD1 TYR A  65       5.844  -8.236  -2.223  1.00 96.40           C  
ATOM    530  CD2 TYR A  65       6.406  -7.353  -0.075  1.00 96.40           C  
ATOM    531  CE1 TYR A  65       4.716  -7.424  -2.269  1.00 96.40           C  
ATOM    532  CE2 TYR A  65       5.281  -6.537  -0.111  1.00 96.40           C  
ATOM    533  OH  TYR A  65       3.327  -5.773  -1.250  1.00 96.40           O  
ATOM    534  CZ  TYR A  65       4.443  -6.579  -1.210  1.00 96.40           C  
ATOM    535  N   SER A  66       9.682 -11.357  -2.142  1.00 95.26           N  
ATOM    536  CA  SER A  66      11.029 -11.915  -2.080  1.00 95.26           C  
ATOM    537  C   SER A  66      11.862 -11.229  -1.002  1.00 95.26           C  
ATOM    538  CB  SER A  66      11.726 -11.784  -3.435  1.00 95.26           C  
ATOM    539  O   SER A  66      11.576 -10.094  -0.618  1.00 95.26           O  
ATOM    540  OG  SER A  66      12.002 -10.425  -3.730  1.00 95.26           O  
ATOM    541  N   PRO A  67      12.861 -11.904  -0.504  1.00 95.68           N  
ATOM    542  CA  PRO A  67      13.678 -11.331   0.568  1.00 95.68           C  
ATOM    543  C   PRO A  67      14.233  -9.953   0.214  1.00 95.68           C  
ATOM    544  CB  PRO A  67      14.810 -12.349   0.732  1.00 95.68           C  
ATOM    545  O   PRO A  67      14.216  -9.044   1.048  1.00 95.68           O  
ATOM    546  CG  PRO A  67      14.203 -13.659   0.344  1.00 95.68           C  
ATOM    547  CD  PRO A  67      13.239 -13.424  -0.782  1.00 95.68           C  
ATOM    548  N   GLU A  68      14.655  -9.813  -1.003  1.00 94.81           N  
ATOM    549  CA  GLU A  68      15.214  -8.533  -1.426  1.00 94.81           C  
ATOM    550  C   GLU A  68      14.145  -7.444  -1.449  1.00 94.81           C  
ATOM    551  CB  GLU A  68      15.866  -8.660  -2.805  1.00 94.81           C  
ATOM    552  O   GLU A  68      14.358  -6.347  -0.929  1.00 94.81           O  
ATOM    553  CG  GLU A  68      16.589  -7.401  -3.262  1.00 94.81           C  
ATOM    554  CD  GLU A  68      17.210  -7.534  -4.643  1.00 94.81           C  
ATOM    555  OE1 GLU A  68      17.805  -6.550  -5.138  1.00 94.81           O  
ATOM    556  OE2 GLU A  68      17.100  -8.630  -5.236  1.00 94.81           O  
ATOM    557  N   ALA A  69      13.039  -7.726  -2.052  1.00 96.53           N  
ATOM    558  CA  ALA A  69      11.945  -6.761  -2.125  1.00 96.53           C  
ATOM    559  C   ALA A  69      11.387  -6.459  -0.737  1.00 96.53           C  
ATOM    560  CB  ALA A  69      10.838  -7.280  -3.039  1.00 96.53           C  
ATOM    561  O   ALA A  69      11.104  -5.303  -0.413  1.00 96.53           O  
ATOM    562  N   ALA A  70      11.294  -7.456   0.082  1.00 97.58           N  
ATOM    563  CA  ALA A  70      10.763  -7.295   1.433  1.00 97.58           C  
ATOM    564  C   ALA A  70      11.660  -6.386   2.270  1.00 97.58           C  
ATOM    565  CB  ALA A  70      10.609  -8.654   2.110  1.00 97.58           C  
ATOM    566  O   ALA A  70      11.168  -5.546   3.028  1.00 97.58           O  
ATOM    567  N   ALA A  71      12.943  -6.538   2.165  1.00 97.53           N  
ATOM    568  CA  ALA A  71      13.899  -5.737   2.926  1.00 97.53           C  
ATOM    569  C   ALA A  71      13.716  -4.248   2.641  1.00 97.53           C  
ATOM    570  CB  ALA A  71      15.328  -6.165   2.603  1.00 97.53           C  
ATOM    571  O   ALA A  71      13.708  -3.430   3.564  1.00 97.53           O  
ATOM    572  N   LYS A  72      13.572  -3.914   1.377  1.00 97.18           N  
ATOM    573  CA  LYS A  72      13.374  -2.519   0.994  1.00 97.18           C  
ATOM    574  C   LYS A  72      12.040  -1.991   1.512  1.00 97.18           C  
ATOM    575  CB  LYS A  72      13.444  -2.364  -0.526  1.00 97.18           C  
ATOM    576  O   LYS A  72      11.964  -0.869   2.016  1.00 97.18           O  
ATOM    577  CG  LYS A  72      13.476  -0.919  -1.000  1.00 97.18           C  
ATOM    578  CD  LYS A  72      13.800  -0.825  -2.486  1.00 97.18           C  
ATOM    579  CE  LYS A  72      13.894   0.623  -2.948  1.00 97.18           C  
ATOM    580  NZ  LYS A  72      14.226   0.720  -4.401  1.00 97.18           N  
ATOM    581  N   VAL A  73      11.022  -2.813   1.423  1.00 97.19           N  
ATOM    582  CA  VAL A  73       9.690  -2.436   1.886  1.00 97.19           C  
ATOM    583  C   VAL A  73       9.718  -2.187   3.392  1.00 97.19           C  
ATOM    584  CB  VAL A  73       8.643  -3.520   1.544  1.00 97.19           C  
ATOM    585  O   VAL A  73       9.195  -1.179   3.871  1.00 97.19           O  
ATOM    586  CG1 VAL A  73       7.322  -3.237   2.256  1.00 97.19           C  
ATOM    587  CG2 VAL A  73       8.434  -3.601   0.033  1.00 97.19           C  
ATOM    588  N   ILE A  74      10.337  -3.059   4.099  1.00 97.11           N  
ATOM    589  CA  ILE A  74      10.414  -2.957   5.552  1.00 97.11           C  
ATOM    590  C   ILE A  74      11.200  -1.707   5.941  1.00 97.11           C  
ATOM    591  CB  ILE A  74      11.063  -4.214   6.173  1.00 97.11           C  
ATOM    592  O   ILE A  74      10.803  -0.973   6.849  1.00 97.11           O  
ATOM    593  CG1 ILE A  74      10.142  -5.428   6.007  1.00 97.11           C  
ATOM    594  CG2 ILE A  74      11.396  -3.976   7.649  1.00 97.11           C  
ATOM    595  CD1 ILE A  74      10.822  -6.763   6.282  1.00 97.11           C  
ATOM    596  N   GLU A  75      12.288  -1.478   5.270  1.00 96.98           N  
ATOM    597  CA  GLU A  75      13.113  -0.301   5.527  1.00 96.98           C  
ATOM    598  C   GLU A  75      12.322   0.986   5.311  1.00 96.98           C  
ATOM    599  CB  GLU A  75      14.356  -0.311   4.634  1.00 96.98           C  
ATOM    600  O   GLU A  75      12.362   1.892   6.146  1.00 96.98           O  
ATOM    601  CG  GLU A  75      15.290   0.869   4.866  1.00 96.98           C  
ATOM    602  CD  GLU A  75      16.425   0.943   3.858  1.00 96.98           C  
ATOM    603  OE1 GLU A  75      17.229   1.901   3.918  1.00 96.98           O  
ATOM    604  OE2 GLU A  75      16.511   0.037   3.000  1.00 96.98           O  
ATOM    605  N   THR A  76      11.633   1.087   4.240  1.00 96.75           N  
ATOM    606  CA  THR A  76      10.891   2.296   3.904  1.00 96.75           C  
ATOM    607  C   THR A  76       9.680   2.459   4.818  1.00 96.75           C  
ATOM    608  CB  THR A  76      10.430   2.278   2.435  1.00 96.75           C  
ATOM    609  O   THR A  76       9.338   3.577   5.210  1.00 96.75           O  
ATOM    610  CG2 THR A  76      11.622   2.300   1.484  1.00 96.75           C  
ATOM    611  OG1 THR A  76       9.663   1.092   2.195  1.00 96.75           O  
ATOM    612  N   ASP A  77       8.995   1.307   5.182  1.00 95.98           N  
ATOM    613  CA  ASP A  77       7.909   1.364   6.156  1.00 95.98           C  
ATOM    614  C   ASP A  77       8.393   1.939   7.485  1.00 95.98           C  
ATOM    615  CB  ASP A  77       7.308  -0.026   6.372  1.00 95.98           C  
ATOM    616  O   ASP A  77       7.709   2.762   8.098  1.00 95.98           O  
ATOM    617  CG  ASP A  77       6.393  -0.459   5.240  1.00 95.98           C  
ATOM    618  OD1 ASP A  77       6.208   0.314   4.276  1.00 95.98           O  
ATOM    619  OD2 ASP A  77       5.852  -1.583   5.313  1.00 95.98           O  
ATOM    620  N   GLU A  78       9.553   1.521   7.874  1.00 95.67           N  
ATOM    621  CA  GLU A  78      10.120   1.995   9.133  1.00 95.67           C  
ATOM    622  C   GLU A  78      10.330   3.507   9.110  1.00 95.67           C  
ATOM    623  CB  GLU A  78      11.443   1.285   9.428  1.00 95.67           C  
ATOM    624  O   GLU A  78      10.079   4.189  10.105  1.00 95.67           O  
ATOM    625  CG  GLU A  78      11.278  -0.157   9.887  1.00 95.67           C  
ATOM    626  CD  GLU A  78      10.524  -0.286  11.201  1.00 95.67           C  
ATOM    627  OE1 GLU A  78       9.775  -1.274  11.376  1.00 95.67           O  
ATOM    628  OE2 GLU A  78      10.682   0.608  12.061  1.00 95.67           O  
ATOM    629  N   LYS A  79      10.768   4.010   8.032  1.00 95.90           N  
ATOM    630  CA  LYS A  79      10.986   5.447   7.896  1.00 95.90           C  
ATOM    631  C   LYS A  79       9.676   6.218   8.034  1.00 95.90           C  
ATOM    632  CB  LYS A  79      11.642   5.765   6.551  1.00 95.90           C  
ATOM    633  O   LYS A  79       9.623   7.245   8.713  1.00 95.90           O  
ATOM    634  CG  LYS A  79      13.104   5.354   6.463  1.00 95.90           C  
ATOM    635  CD  LYS A  79      13.722   5.767   5.134  1.00 95.90           C  
ATOM    636  CE  LYS A  79      15.171   5.311   5.024  1.00 95.90           C  
ATOM    637  NZ  LYS A  79      15.760   5.653   3.695  1.00 95.90           N  
ATOM    638  N   VAL A  80       8.660   5.714   7.406  1.00 95.69           N  
ATOM    639  CA  VAL A  80       7.356   6.367   7.466  1.00 95.69           C  
ATOM    640  C   VAL A  80       6.814   6.309   8.892  1.00 95.69           C  
ATOM    641  CB  VAL A  80       6.352   5.720   6.487  1.00 95.69           C  
ATOM    642  O   VAL A  80       6.341   7.315   9.425  1.00 95.69           O  
ATOM    643  CG1 VAL A  80       4.956   6.313   6.675  1.00 95.69           C  
ATOM    644  CG2 VAL A  80       6.822   5.901   5.044  1.00 95.69           C  
ATOM    645  N   PHE A  81       6.961   5.155   9.509  1.00 93.42           N  
ATOM    646  CA  PHE A  81       6.435   4.968  10.856  1.00 93.42           C  
ATOM    647  C   PHE A  81       7.228   5.788  11.867  1.00 93.42           C  
ATOM    648  CB  PHE A  81       6.463   3.486  11.244  1.00 93.42           C  
ATOM    649  O   PHE A  81       6.651   6.385  12.778  1.00 93.42           O  
ATOM    650  CG  PHE A  81       5.286   2.701  10.731  1.00 93.42           C  
ATOM    651  CD1 PHE A  81       4.012   2.916  11.244  1.00 93.42           C  
ATOM    652  CD2 PHE A  81       5.453   1.749   9.734  1.00 93.42           C  
ATOM    653  CE1 PHE A  81       2.921   2.192  10.770  1.00 93.42           C  
ATOM    654  CE2 PHE A  81       4.367   1.020   9.256  1.00 93.42           C  
ATOM    655  CZ  PHE A  81       3.102   1.243   9.776  1.00 93.42           C  
ATOM    656  N   ARG A  82       8.539   5.852  11.683  1.00 93.60           N  
ATOM    657  CA  ARG A  82       9.414   6.505  12.652  1.00 93.60           C  
ATOM    658  C   ARG A  82       9.355   8.022  12.507  1.00 93.60           C  
ATOM    659  CB  ARG A  82      10.856   6.018  12.489  1.00 93.60           C  
ATOM    660  O   ARG A  82       9.326   8.745  13.505  1.00 93.60           O  
ATOM    661  CG  ARG A  82      11.805   6.536  13.557  1.00 93.60           C  
ATOM    662  CD  ARG A  82      13.230   6.051  13.329  1.00 93.60           C  
ATOM    663  NE  ARG A  82      13.323   4.596  13.410  1.00 93.60           N  
ATOM    664  NH1 ARG A  82      15.582   4.507  12.938  1.00 93.60           N  
ATOM    665  NH2 ARG A  82      14.410   2.575  13.320  1.00 93.60           N  
ATOM    666  CZ  ARG A  82      14.438   3.896  13.222  1.00 93.60           C  
ATOM    667  N   HIS A  83       9.219   8.512  11.280  1.00 93.79           N  
ATOM    668  CA  HIS A  83       9.389   9.946  11.073  1.00 93.79           C  
ATOM    669  C   HIS A  83       8.070  10.607  10.689  1.00 93.79           C  
ATOM    670  CB  HIS A  83      10.442  10.210   9.995  1.00 93.79           C  
ATOM    671  O   HIS A  83       8.005  11.829  10.534  1.00 93.79           O  
ATOM    672  CG  HIS A  83      11.791   9.655  10.325  1.00 93.79           C  
ATOM    673  CD2 HIS A  83      12.528   8.692   9.723  1.00 93.79           C  
ATOM    674  ND1 HIS A  83      12.535  10.097  11.397  1.00 93.79           N  
ATOM    675  CE1 HIS A  83      13.675   9.427  11.440  1.00 93.79           C  
ATOM    676  NE2 HIS A  83      13.695   8.569  10.435  1.00 93.79           N  
ATOM    677  N   ASN A  84       7.110   9.828  10.552  1.00 90.81           N  
ATOM    678  CA  ASN A  84       5.794  10.332  10.171  1.00 90.81           C  
ATOM    679  C   ASN A  84       5.865  11.183   8.907  1.00 90.81           C  
ATOM    680  CB  ASN A  84       5.173  11.133  11.317  1.00 90.81           C  
ATOM    681  O   ASN A  84       5.288  12.271   8.853  1.00 90.81           O  
ATOM    682  CG  ASN A  84       3.659  11.158  11.258  1.00 90.81           C  
ATOM    683  ND2 ASN A  84       3.062  12.217  11.793  1.00 90.81           N  
ATOM    684  OD1 ASN A  84       3.030  10.233  10.737  1.00 90.81           O  
ATOM    685  N   VAL A  85       6.641  10.678   7.942  1.00 93.53           N  
ATOM    686  CA  VAL A  85       6.794  11.380   6.672  1.00 93.53           C  
ATOM    687  C   VAL A  85       6.449  10.442   5.518  1.00 93.53           C  
ATOM    688  CB  VAL A  85       8.226  11.934   6.498  1.00 93.53           C  
ATOM    689  O   VAL A  85       6.539   9.220   5.655  1.00 93.53           O  
ATOM    690  CG1 VAL A  85       8.529  12.991   7.559  1.00 93.53           C  
ATOM    691  CG2 VAL A  85       9.248  10.800   6.563  1.00 93.53           C  
ATOM    692  N   SER A  86       5.962  11.150   4.471  1.00 96.21           N  
ATOM    693  CA  SER A  86       5.741  10.403   3.237  1.00 96.21           C  
ATOM    694  C   SER A  86       7.050  10.166   2.492  1.00 96.21           C  
ATOM    695  CB  SER A  86       4.756  11.143   2.331  1.00 96.21           C  
ATOM    696  O   SER A  86       8.002  10.935   2.640  1.00 96.21           O  
ATOM    697  OG  SER A  86       5.286  12.395   1.928  1.00 96.21           O  
ATOM    698  N   LEU A  87       7.117   9.070   1.807  1.00 97.17           N  
ATOM    699  CA  LEU A  87       8.297   8.762   1.007  1.00 97.17           C  
ATOM    700  C   LEU A  87       7.902   8.133  -0.325  1.00 97.17           C  
ATOM    701  CB  LEU A  87       9.233   7.821   1.772  1.00 97.17           C  
ATOM    702  O   LEU A  87       6.866   7.473  -0.421  1.00 97.17           O  
ATOM    703  CG  LEU A  87       8.743   6.385   1.961  1.00 97.17           C  
ATOM    704  CD1 LEU A  87       9.371   5.469   0.915  1.00 97.17           C  
ATOM    705  CD2 LEU A  87       9.059   5.893   3.369  1.00 97.17           C  
ATOM    706  N   THR A  88       8.635   8.395  -1.358  1.00 98.14           N  
ATOM    707  CA  THR A  88       8.450   7.849  -2.698  1.00 98.14           C  
ATOM    708  C   THR A  88       9.732   7.188  -3.195  1.00 98.14           C  
ATOM    709  CB  THR A  88       8.015   8.943  -3.691  1.00 98.14           C  
ATOM    710  O   THR A  88      10.821   7.745  -3.047  1.00 98.14           O  
ATOM    711  CG2 THR A  88       7.785   8.362  -5.082  1.00 98.14           C  
ATOM    712  OG1 THR A  88       6.799   9.543  -3.229  1.00 98.14           O  
ATOM    713  N   TYR A  89       9.612   6.055  -3.792  1.00 97.61           N  
ATOM    714  CA  TYR A  89      10.773   5.330  -4.297  1.00 97.61           C  
ATOM    715  C   TYR A  89      10.365   4.322  -5.364  1.00 97.61           C  
ATOM    716  CB  TYR A  89      11.500   4.615  -3.154  1.00 97.61           C  
ATOM    717  O   TYR A  89       9.178   4.032  -5.532  1.00 97.61           O  
ATOM    718  CG  TYR A  89      10.673   3.543  -2.486  1.00 97.61           C  
ATOM    719  CD1 TYR A  89       9.709   3.870  -1.535  1.00 97.61           C  
ATOM    720  CD2 TYR A  89      10.855   2.201  -2.804  1.00 97.61           C  
ATOM    721  CE1 TYR A  89       8.947   2.885  -0.916  1.00 97.61           C  
ATOM    722  CE2 TYR A  89      10.099   1.208  -2.191  1.00 97.61           C  
ATOM    723  OH  TYR A  89       8.396   0.580  -0.640  1.00 97.61           O  
ATOM    724  CZ  TYR A  89       9.148   1.559  -1.250  1.00 97.61           C  
ATOM    725  N   GLU A  90      11.303   3.912  -6.148  1.00 96.95           N  
ATOM    726  CA  GLU A  90      11.073   2.884  -7.158  1.00 96.95           C  
ATOM    727  C   GLU A  90      11.450   1.501  -6.634  1.00 96.95           C  
ATOM    728  CB  GLU A  90      11.861   3.196  -8.433  1.00 96.95           C  
ATOM    729  O   GLU A  90      12.407   1.361  -5.870  1.00 96.95           O  
ATOM    730  CG  GLU A  90      11.467   4.509  -9.094  1.00 96.95           C  
ATOM    731  CD  GLU A  90      12.265   4.810 -10.352  1.00 96.95           C  
ATOM    732  OE1 GLU A  90      12.065   5.890 -10.954  1.00 96.95           O  
ATOM    733  OE2 GLU A  90      13.096   3.959 -10.741  1.00 96.95           O  
ATOM    734  N   GLN A  91      10.682   0.538  -7.049  1.00 96.64           N  
ATOM    735  CA  GLN A  91      10.933  -0.815  -6.566  1.00 96.64           C  
ATOM    736  C   GLN A  91      10.507  -1.856  -7.598  1.00 96.64           C  
ATOM    737  CB  GLN A  91      10.204  -1.058  -5.244  1.00 96.64           C  
ATOM    738  O   GLN A  91       9.411  -1.772  -8.156  1.00 96.64           O  
ATOM    739  CG  GLN A  91      10.356  -2.476  -4.709  1.00 96.64           C  
ATOM    740  CD  GLN A  91      11.485  -2.606  -3.704  1.00 96.64           C  
ATOM    741  NE2 GLN A  91      12.165  -3.747  -3.720  1.00 96.64           N  
ATOM    742  OE1 GLN A  91      11.744  -1.687  -2.920  1.00 96.64           O  
ATOM    743  N   TRP A  92      11.394  -2.802  -7.824  1.00 95.70           N  
ATOM    744  CA  TRP A  92      11.042  -3.936  -8.672  1.00 95.70           C  
ATOM    745  C   TRP A  92      10.329  -5.018  -7.867  1.00 95.70           C  
ATOM    746  CB  TRP A  92      12.292  -4.519  -9.338  1.00 95.70           C  
ATOM    747  O   TRP A  92      10.783  -5.393  -6.783  1.00 95.70           O  
ATOM    748  CG  TRP A  92      12.878  -3.642 -10.404  1.00 95.70           C  
ATOM    749  CD1 TRP A  92      13.855  -2.698 -10.249  1.00 95.70           C  
ATOM    750  CD2 TRP A  92      12.521  -3.626 -11.789  1.00 95.70           C  
ATOM    751  CE2 TRP A  92      13.322  -2.647 -12.416  1.00 95.70           C  
ATOM    752  CE3 TRP A  92      11.600  -4.346 -12.562  1.00 95.70           C  
ATOM    753  NE1 TRP A  92      14.126  -2.096 -11.456  1.00 95.70           N  
ATOM    754  CH2 TRP A  92      12.321  -3.088 -14.515  1.00 95.70           C  
ATOM    755  CZ2 TRP A  92      13.230  -2.369 -13.782  1.00 95.70           C  
ATOM    756  CZ3 TRP A  92      11.510  -4.069 -13.921  1.00 95.70           C  
ATOM    757  N   LEU A  93       9.247  -5.504  -8.412  1.00 97.11           N  
ATOM    758  CA  LEU A  93       8.471  -6.578  -7.801  1.00 97.11           C  
ATOM    759  C   LEU A  93       8.177  -7.680  -8.814  1.00 97.11           C  
ATOM    760  CB  LEU A  93       7.161  -6.033  -7.227  1.00 97.11           C  
ATOM    761  O   LEU A  93       8.206  -7.442 -10.023  1.00 97.11           O  
ATOM    762  CG  LEU A  93       7.289  -4.979  -6.127  1.00 97.11           C  
ATOM    763  CD1 LEU A  93       5.922  -4.391  -5.794  1.00 97.11           C  
ATOM    764  CD2 LEU A  93       7.936  -5.579  -4.883  1.00 97.11           C  
ATOM    765  N   ASP A  94       7.936  -8.830  -8.250  1.00 96.24           N  
ATOM    766  CA  ASP A  94       7.717  -9.997  -9.099  1.00 96.24           C  
ATOM    767  C   ASP A  94       6.256 -10.442  -9.055  1.00 96.24           C  
ATOM    768  CB  ASP A  94       8.630 -11.149  -8.675  1.00 96.24           C  
ATOM    769  O   ASP A  94       5.694 -10.636  -7.975  1.00 96.24           O  
ATOM    770  CG  ASP A  94      10.104 -10.784  -8.719  1.00 96.24           C  
ATOM    771  OD1 ASP A  94      10.534 -10.098  -9.672  1.00 96.24           O  
ATOM    772  OD2 ASP A  94      10.842 -11.188  -7.795  1.00 96.24           O  
ATOM    773  N   TYR A  95       5.732 -10.566 -10.296  1.00 97.14           N  
ATOM    774  CA  TYR A  95       4.439 -11.236 -10.382  1.00 97.14           C  
ATOM    775  C   TYR A  95       4.586 -12.735 -10.148  1.00 97.14           C  
ATOM    776  CB  TYR A  95       3.791 -10.982 -11.746  1.00 97.14           C  
ATOM    777  O   TYR A  95       5.674 -13.292 -10.311  1.00 97.14           O  
ATOM    778  CG  TYR A  95       3.203  -9.599 -11.891  1.00 97.14           C  
ATOM    779  CD1 TYR A  95       1.876  -9.346 -11.551  1.00 97.14           C  
ATOM    780  CD2 TYR A  95       3.973  -8.543 -12.368  1.00 97.14           C  
ATOM    781  CE1 TYR A  95       1.329  -8.074 -11.684  1.00 97.14           C  
ATOM    782  CE2 TYR A  95       3.437  -7.267 -12.505  1.00 97.14           C  
ATOM    783  OH  TYR A  95       1.581  -5.781 -12.294  1.00 97.14           O  
ATOM    784  CZ  TYR A  95       2.116  -7.043 -12.161  1.00 97.14           C  
ATOM    785  N   PRO A  96       3.460 -13.444  -9.832  1.00 96.31           N  
ATOM    786  CA  PRO A  96       3.537 -14.887  -9.594  1.00 96.31           C  
ATOM    787  C   PRO A  96       3.987 -15.665 -10.829  1.00 96.31           C  
ATOM    788  CB  PRO A  96       2.103 -15.258  -9.208  1.00 96.31           C  
ATOM    789  O   PRO A  96       4.584 -16.738 -10.703  1.00 96.31           O  
ATOM    790  CG  PRO A  96       1.524 -14.003  -8.640  1.00 96.31           C  
ATOM    791  CD  PRO A  96       2.121 -12.831  -9.365  1.00 96.31           C  
ATOM    792  N   ASP A  97       3.776 -15.136 -11.986  1.00 96.00           N  
ATOM    793  CA  ASP A  97       4.142 -15.827 -13.219  1.00 96.00           C  
ATOM    794  C   ASP A  97       5.604 -15.569 -13.579  1.00 96.00           C  
ATOM    795  CB  ASP A  97       3.232 -15.391 -14.369  1.00 96.00           C  
ATOM    796  O   ASP A  97       6.086 -16.041 -14.611  1.00 96.00           O  
ATOM    797  CG  ASP A  97       3.358 -13.914 -14.698  1.00 96.00           C  
ATOM    798  OD1 ASP A  97       4.184 -13.217 -14.070  1.00 96.00           O  
ATOM    799  OD2 ASP A  97       2.621 -13.442 -15.591  1.00 96.00           O  
ATOM    800  N   GLY A  98       6.360 -14.761 -12.784  1.00 94.27           N  
ATOM    801  CA  GLY A  98       7.778 -14.525 -13.006  1.00 94.27           C  
ATOM    802  C   GLY A  98       8.066 -13.179 -13.642  1.00 94.27           C  
ATOM    803  O   GLY A  98       9.220 -12.750 -13.704  1.00 94.27           O  
ATOM    804  N   ARG A  99       6.987 -12.561 -14.154  1.00 94.55           N  
ATOM    805  CA  ARG A  99       7.142 -11.231 -14.735  1.00 94.55           C  
ATOM    806  C   ARG A  99       7.582 -10.221 -13.681  1.00 94.55           C  
ATOM    807  CB  ARG A  99       5.836 -10.773 -15.387  1.00 94.55           C  
ATOM    808  O   ARG A  99       7.071 -10.223 -12.559  1.00 94.55           O  
ATOM    809  CG  ARG A  99       5.905  -9.380 -15.992  1.00 94.55           C  
ATOM    810  CD  ARG A  99       4.551  -8.927 -16.521  1.00 94.55           C  
ATOM    811  NE  ARG A  99       3.719  -8.363 -15.462  1.00 94.55           N  
ATOM    812  NH1 ARG A  99       1.712  -8.982 -16.425  1.00 94.55           N  
ATOM    813  NH2 ARG A  99       1.732  -7.857 -14.427  1.00 94.55           N  
ATOM    814  CZ  ARG A  99       2.390  -8.402 -15.440  1.00 94.55           C  
ATOM    815  N   LYS A 100       8.560  -9.346 -14.061  1.00 94.34           N  
ATOM    816  CA  LYS A 100       9.016  -8.283 -13.170  1.00 94.34           C  
ATOM    817  C   LYS A 100       8.440  -6.932 -13.587  1.00 94.34           C  
ATOM    818  CB  LYS A 100      10.544  -8.217 -13.151  1.00 94.34           C  
ATOM    819  O   LYS A 100       8.297  -6.653 -14.779  1.00 94.34           O  
ATOM    820  CG  LYS A 100      11.209  -9.439 -12.535  1.00 94.34           C  
ATOM    821  CD  LYS A 100      12.708  -9.233 -12.363  1.00 94.34           C  
ATOM    822  CE  LYS A 100      13.358 -10.413 -11.654  1.00 94.34           C  
ATOM    823  NZ  LYS A 100      14.784 -10.135 -11.308  1.00 94.34           N  
ATOM    824  N   ALA A 101       8.059  -6.234 -12.652  1.00 96.75           N  
ATOM    825  CA  ALA A 101       7.553  -4.886 -12.902  1.00 96.75           C  
ATOM    826  C   ALA A 101       8.175  -3.879 -11.939  1.00 96.75           C  
ATOM    827  CB  ALA A 101       6.031  -4.859 -12.784  1.00 96.75           C  
ATOM    828  O   ALA A 101       8.439  -4.202 -10.778  1.00 96.75           O  
ATOM    829  N   CYS A 102       8.444  -2.726 -12.536  1.00 97.27           N  
ATOM    830  CA  CYS A 102       8.980  -1.641 -11.722  1.00 97.27           C  
ATOM    831  C   CYS A 102       7.879  -0.667 -11.320  1.00 97.27           C  
ATOM    832  CB  CYS A 102      10.081  -0.897 -12.477  1.00 97.27           C  
ATOM    833  O   CYS A 102       7.154  -0.155 -12.175  1.00 97.27           O  
ATOM    834  SG  CYS A 102      10.970   0.307 -11.466  1.00 97.27           S  
ATOM    835  N   PHE A 103       7.815  -0.441  -9.982  1.00 98.13           N  
ATOM    836  CA  PHE A 103       6.771   0.436  -9.465  1.00 98.13           C  
ATOM    837  C   PHE A 103       7.377   1.662  -8.793  1.00 98.13           C  
ATOM    838  CB  PHE A 103       5.877  -0.317  -8.474  1.00 98.13           C  
ATOM    839  O   PHE A 103       8.408   1.564  -8.125  1.00 98.13           O  
ATOM    840  CG  PHE A 103       5.043  -1.397  -9.109  1.00 98.13           C  
ATOM    841  CD1 PHE A 103       3.787  -1.110  -9.628  1.00 98.13           C  
ATOM    842  CD2 PHE A 103       5.516  -2.701  -9.185  1.00 98.13           C  
ATOM    843  CE1 PHE A 103       3.012  -2.107 -10.216  1.00 98.13           C  
ATOM    844  CE2 PHE A 103       4.748  -3.703  -9.771  1.00 98.13           C  
ATOM    845  CZ  PHE A 103       3.496  -3.404 -10.285  1.00 98.13           C  
ATOM    846  N   GLU A 104       6.829   2.782  -9.085  1.00 98.14           N  
ATOM    847  CA  GLU A 104       7.021   3.954  -8.236  1.00 98.14           C  
ATOM    848  C   GLU A 104       6.036   3.957  -7.070  1.00 98.14           C  
ATOM    849  CB  GLU A 104       6.874   5.240  -9.052  1.00 98.14           C  
ATOM    850  O   GLU A 104       4.838   4.176  -7.263  1.00 98.14           O  
ATOM    851  CG  GLU A 104       7.192   6.505  -8.268  1.00 98.14           C  
ATOM    852  CD  GLU A 104       6.980   7.778  -9.072  1.00 98.14           C  
ATOM    853  OE1 GLU A 104       5.812   8.183  -9.272  1.00 98.14           O  
ATOM    854  OE2 GLU A 104       7.990   8.375  -9.507  1.00 98.14           O  
ATOM    855  N   ILE A 105       6.546   3.756  -5.921  1.00 98.32           N  
ATOM    856  CA  ILE A 105       5.717   3.538  -4.741  1.00 98.32           C  
ATOM    857  C   ILE A 105       5.749   4.779  -3.851  1.00 98.32           C  
ATOM    858  CB  ILE A 105       6.180   2.297  -3.946  1.00 98.32           C  
ATOM    859  O   ILE A 105       6.821   5.319  -3.567  1.00 98.32           O  
ATOM    860  CG1 ILE A 105       6.035   1.031  -4.799  1.00 98.32           C  
ATOM    861  CG2 ILE A 105       5.393   2.168  -2.638  1.00 98.32           C  
ATOM    862  CD1 ILE A 105       6.629  -0.217  -4.162  1.00 98.32           C  
ATOM    863  N   ARG A 106       4.587   5.214  -3.444  1.00 98.24           N  
ATOM    864  CA  ARG A 106       4.444   6.289  -2.467  1.00 98.24           C  
ATOM    865  C   ARG A 106       3.757   5.790  -1.200  1.00 98.24           C  
ATOM    866  CB  ARG A 106       3.656   7.457  -3.065  1.00 98.24           C  
ATOM    867  O   ARG A 106       2.664   5.223  -1.262  1.00 98.24           O  
ATOM    868  CG  ARG A 106       3.509   8.645  -2.127  1.00 98.24           C  
ATOM    869  CD  ARG A 106       2.863   9.836  -2.821  1.00 98.24           C  
ATOM    870  NE  ARG A 106       2.814  11.006  -1.950  1.00 98.24           N  
ATOM    871  NH1 ARG A 106       1.471  12.254  -3.357  1.00 98.24           N  
ATOM    872  NH2 ARG A 106       2.177  13.133  -1.361  1.00 98.24           N  
ATOM    873  CZ  ARG A 106       2.154  12.128  -2.225  1.00 98.24           C  
ATOM    874  N   LYS A 107       4.409   6.053  -0.107  1.00 98.01           N  
ATOM    875  CA  LYS A 107       3.862   5.686   1.196  1.00 98.01           C  
ATOM    876  C   LYS A 107       3.516   6.925   2.016  1.00 98.01           C  
ATOM    877  CB  LYS A 107       4.849   4.807   1.964  1.00 98.01           C  
ATOM    878  O   LYS A 107       4.331   7.842   2.139  1.00 98.01           O  
ATOM    879  CG  LYS A 107       5.172   3.489   1.275  1.00 98.01           C  
ATOM    880  CD  LYS A 107       6.117   2.637   2.112  1.00 98.01           C  
ATOM    881  CE  LYS A 107       6.404   1.299   1.445  1.00 98.01           C  
ATOM    882  NZ  LYS A 107       7.326   0.457   2.264  1.00 98.01           N  
ATOM    883  N   VAL A 108       2.306   6.821   2.603  1.00 96.65           N  
ATOM    884  CA  VAL A 108       1.802   7.957   3.369  1.00 96.65           C  
ATOM    885  C   VAL A 108       1.267   7.475   4.716  1.00 96.65           C  
ATOM    886  CB  VAL A 108       0.700   8.717   2.598  1.00 96.65           C  
ATOM    887  O   VAL A 108       0.534   6.485   4.781  1.00 96.65           O  
ATOM    888  CG1 VAL A 108       0.212   9.921   3.401  1.00 96.65           C  
ATOM    889  CG2 VAL A 108       1.214   9.157   1.229  1.00 96.65           C  
ATOM    890  N   PRO A 109       1.665   8.226   5.810  1.00 96.09           N  
ATOM    891  CA  PRO A 109       1.038   7.864   7.083  1.00 96.09           C  
ATOM    892  C   PRO A 109      -0.478   8.049   7.067  1.00 96.09           C  
ATOM    893  CB  PRO A 109       1.695   8.818   8.083  1.00 96.09           C  
ATOM    894  O   PRO A 109      -0.983   8.984   6.442  1.00 96.09           O  
ATOM    895  CG  PRO A 109       2.946   9.278   7.408  1.00 96.09           C  
ATOM    896  CD  PRO A 109       2.731   9.233   5.923  1.00 96.09           C  
ATOM    897  N   TYR A 110      -1.206   7.122   7.678  1.00 93.01           N  
ATOM    898  CA  TYR A 110      -2.658   7.202   7.785  1.00 93.01           C  
ATOM    899  C   TYR A 110      -3.082   7.550   9.207  1.00 93.01           C  
ATOM    900  CB  TYR A 110      -3.303   5.881   7.357  1.00 93.01           C  
ATOM    901  O   TYR A 110      -2.697   6.869  10.161  1.00 93.01           O  
ATOM    902  CG  TYR A 110      -4.782   5.805   7.647  1.00 93.01           C  
ATOM    903  CD1 TYR A 110      -5.283   4.904   8.584  1.00 93.01           C  
ATOM    904  CD2 TYR A 110      -5.682   6.633   6.985  1.00 93.01           C  
ATOM    905  CE1 TYR A 110      -6.646   4.829   8.853  1.00 93.01           C  
ATOM    906  CE2 TYR A 110      -7.047   6.567   7.246  1.00 93.01           C  
ATOM    907  OH  TYR A 110      -8.868   5.594   8.443  1.00 93.01           O  
ATOM    908  CZ  TYR A 110      -7.518   5.664   8.181  1.00 93.01           C  
ATOM    909  N   TYR A 111      -3.913   8.652   9.281  1.00 89.50           N  
ATOM    910  CA  TYR A 111      -4.414   9.125  10.567  1.00 89.50           C  
ATOM    911  C   TYR A 111      -5.927   8.960  10.656  1.00 89.50           C  
ATOM    912  CB  TYR A 111      -4.035  10.593  10.784  1.00 89.50           C  
ATOM    913  O   TYR A 111      -6.629   9.057   9.647  1.00 89.50           O  
ATOM    914  CG  TYR A 111      -2.549  10.850  10.728  1.00 89.50           C  
ATOM    915  CD1 TYR A 111      -1.761  10.751  11.873  1.00 89.50           C  
ATOM    916  CD2 TYR A 111      -1.929  11.194   9.532  1.00 89.50           C  
ATOM    917  CE1 TYR A 111      -0.392  10.990  11.827  1.00 89.50           C  
ATOM    918  CE2 TYR A 111      -0.561  11.435   9.474  1.00 89.50           C  
ATOM    919  OH  TYR A 111       1.554  11.567  10.573  1.00 89.50           O  
ATOM    920  CZ  TYR A 111       0.199  11.330  10.625  1.00 89.50           C  
ATOM    921  N   ASP A 112      -6.392   8.576  11.810  1.00 85.78           N  
ATOM    922  CA  ASP A 112      -7.837   8.527  12.014  1.00 85.78           C  
ATOM    923  C   ASP A 112      -8.404   9.923  12.261  1.00 85.78           C  
ATOM    924  CB  ASP A 112      -8.183   7.604  13.185  1.00 85.78           C  
ATOM    925  O   ASP A 112      -7.689  10.920  12.141  1.00 85.78           O  
ATOM    926  CG  ASP A 112      -7.694   8.133  14.522  1.00 85.78           C  
ATOM    927  OD1 ASP A 112      -7.351   9.332  14.615  1.00 85.78           O  
ATOM    928  OD2 ASP A 112      -7.648   7.344  15.490  1.00 85.78           O  
ATOM    929  N   ARG A 113      -9.697  10.053  12.502  1.00 83.14           N  
ATOM    930  CA  ARG A 113     -10.411  11.319  12.629  1.00 83.14           C  
ATOM    931  C   ARG A 113      -9.934  12.097  13.851  1.00 83.14           C  
ATOM    932  CB  ARG A 113     -11.920  11.079  12.718  1.00 83.14           C  
ATOM    933  O   ARG A 113     -10.073  13.320  13.909  1.00 83.14           O  
ATOM    934  CG  ARG A 113     -12.531  10.525  11.441  1.00 83.14           C  
ATOM    935  CD  ARG A 113     -14.043  10.386  11.553  1.00 83.14           C  
ATOM    936  NE  ARG A 113     -14.626   9.833  10.334  1.00 83.14           N  
ATOM    937  NH1 ARG A 113     -16.818  10.123  11.003  1.00 83.14           N  
ATOM    938  NH2 ARG A 113     -16.352   9.202   8.956  1.00 83.14           N  
ATOM    939  CZ  ARG A 113     -15.930   9.721  10.101  1.00 83.14           C  
ATOM    940  N   VAL A 114      -9.279  11.396  14.833  1.00 84.36           N  
ATOM    941  CA  VAL A 114      -8.818  12.071  16.041  1.00 84.36           C  
ATOM    942  C   VAL A 114      -7.324  12.366  15.930  1.00 84.36           C  
ATOM    943  CB  VAL A 114      -9.103  11.230  17.306  1.00 84.36           C  
ATOM    944  O   VAL A 114      -6.713  12.874  16.874  1.00 84.36           O  
ATOM    945  CG1 VAL A 114      -8.667  11.981  18.563  1.00 84.36           C  
ATOM    946  CG2 VAL A 114     -10.585  10.869  17.382  1.00 84.36           C  
ATOM    947  N   GLY A 115      -6.708  12.102  14.725  1.00 82.74           N  
ATOM    948  CA  GLY A 115      -5.317  12.442  14.477  1.00 82.74           C  
ATOM    949  C   GLY A 115      -4.351  11.354  14.905  1.00 82.74           C  
ATOM    950  O   GLY A 115      -3.134  11.552  14.880  1.00 82.74           O  
ATOM    951  N   LYS A 116      -4.916  10.280  15.377  1.00 86.28           N  
ATOM    952  CA  LYS A 116      -4.090   9.146  15.783  1.00 86.28           C  
ATOM    953  C   LYS A 116      -3.638   8.334  14.573  1.00 86.28           C  
ATOM    954  CB  LYS A 116      -4.853   8.250  16.760  1.00 86.28           C  
ATOM    955  O   LYS A 116      -4.452   7.976  13.719  1.00 86.28           O  
ATOM    956  CG  LYS A 116      -4.017   7.120  17.345  1.00 86.28           C  
ATOM    957  CD  LYS A 116      -4.809   6.307  18.361  1.00 86.28           C  
ATOM    958  CE  LYS A 116      -3.978   5.170  18.939  1.00 86.28           C  
ATOM    959  NZ  LYS A 116      -4.755   4.360  19.924  1.00 86.28           N  
ATOM    960  N   ARG A 117      -2.201   8.119  14.464  1.00 86.51           N  
ATOM    961  CA  ARG A 117      -1.676   7.303  13.373  1.00 86.51           C  
ATOM    962  C   ARG A 117      -2.054   5.837  13.555  1.00 86.51           C  
ATOM    963  CB  ARG A 117      -0.156   7.445  13.279  1.00 86.51           C  
ATOM    964  O   ARG A 117      -1.774   5.243  14.598  1.00 86.51           O  
ATOM    965  CG  ARG A 117       0.452   6.767  12.062  1.00 86.51           C  
ATOM    966  CD  ARG A 117       1.947   6.537  12.232  1.00 86.51           C  
ATOM    967  NE  ARG A 117       2.227   5.580  13.298  1.00 86.51           N  
ATOM    968  NH1 ARG A 117       4.484   6.061  13.418  1.00 86.51           N  
ATOM    969  NH2 ARG A 117       3.569   4.480  14.804  1.00 86.51           N  
ATOM    970  CZ  ARG A 117       3.426   5.376  13.838  1.00 86.51           C  
ATOM    971  N   HIS A 118      -2.607   5.204  12.559  1.00 89.53           N  
ATOM    972  CA  HIS A 118      -3.086   3.828  12.638  1.00 89.53           C  
ATOM    973  C   HIS A 118      -2.274   2.909  11.732  1.00 89.53           C  
ATOM    974  CB  HIS A 118      -4.568   3.755  12.267  1.00 89.53           C  
ATOM    975  O   HIS A 118      -2.260   1.692  11.928  1.00 89.53           O  
ATOM    976  CG  HIS A 118      -5.486   4.133  13.386  1.00 89.53           C  
ATOM    977  CD2 HIS A 118      -6.282   5.215  13.556  1.00 89.53           C  
ATOM    978  ND1 HIS A 118      -5.656   3.348  14.506  1.00 89.53           N  
ATOM    979  CE1 HIS A 118      -6.520   3.933  15.319  1.00 89.53           C  
ATOM    980  NE2 HIS A 118      -6.915   5.067  14.766  1.00 89.53           N  
ATOM    981  N   GLY A 119      -1.455   3.574  10.868  1.00 94.99           N  
ATOM    982  CA  GLY A 119      -0.683   2.801   9.909  1.00 94.99           C  
ATOM    983  C   GLY A 119      -0.184   3.628   8.739  1.00 94.99           C  
ATOM    984  O   GLY A 119       0.160   4.800   8.903  1.00 94.99           O  
ATOM    985  N   LEU A 120      -0.024   2.909   7.645  1.00 96.85           N  
ATOM    986  CA  LEU A 120       0.377   3.625   6.438  1.00 96.85           C  
ATOM    987  C   LEU A 120      -0.403   3.126   5.227  1.00 96.85           C  
ATOM    988  CB  LEU A 120       1.880   3.465   6.194  1.00 96.85           C  
ATOM    989  O   LEU A 120      -0.983   2.038   5.261  1.00 96.85           O  
ATOM    990  CG  LEU A 120       2.375   2.043   5.923  1.00 96.85           C  
ATOM    991  CD1 LEU A 120       2.184   1.687   4.452  1.00 96.85           C  
ATOM    992  CD2 LEU A 120       3.838   1.900   6.328  1.00 96.85           C  
ATOM    993  N   MET A 121      -0.482   4.072   4.299  1.00 96.62           N  
ATOM    994  CA  MET A 121      -1.056   3.754   2.995  1.00 96.62           C  
ATOM    995  C   MET A 121      -0.000   3.848   1.898  1.00 96.62           C  
ATOM    996  CB  MET A 121      -2.224   4.689   2.678  1.00 96.62           C  
ATOM    997  O   MET A 121       0.865   4.724   1.937  1.00 96.62           O  
ATOM    998  CG  MET A 121      -3.406   4.535   3.622  1.00 96.62           C  
ATOM    999  SD  MET A 121      -4.793   5.660   3.200  1.00 96.62           S  
ATOM   1000  CE  MET A 121      -5.818   5.474   4.686  1.00 96.62           C  
ATOM   1001  N   GLY A 122      -0.087   2.920   0.950  1.00 97.36           N  
ATOM   1002  CA  GLY A 122       0.852   2.956  -0.159  1.00 97.36           C  
ATOM   1003  C   GLY A 122       0.175   2.895  -1.516  1.00 97.36           C  
ATOM   1004  O   GLY A 122      -0.858   2.240  -1.671  1.00 97.36           O  
ATOM   1005  N   PHE A 123       0.786   3.603  -2.452  1.00 97.61           N  
ATOM   1006  CA  PHE A 123       0.381   3.591  -3.853  1.00 97.61           C  
ATOM   1007  C   PHE A 123       1.558   3.234  -4.753  1.00 97.61           C  
ATOM   1008  CB  PHE A 123      -0.197   4.950  -4.260  1.00 97.61           C  
ATOM   1009  O   PHE A 123       2.675   3.711  -4.542  1.00 97.61           O  
ATOM   1010  CG  PHE A 123      -1.264   5.458  -3.329  1.00 97.61           C  
ATOM   1011  CD1 PHE A 123      -2.609   5.257  -3.615  1.00 97.61           C  
ATOM   1012  CD2 PHE A 123      -0.923   6.137  -2.166  1.00 97.61           C  
ATOM   1013  CE1 PHE A 123      -3.599   5.727  -2.755  1.00 97.61           C  
ATOM   1014  CE2 PHE A 123      -1.906   6.609  -1.302  1.00 97.61           C  
ATOM   1015  CZ  PHE A 123      -3.244   6.404  -1.599  1.00 97.61           C  
ATOM   1016  N   GLY A 124       1.243   2.402  -5.692  1.00 98.11           N  
ATOM   1017  CA  GLY A 124       2.305   2.044  -6.617  1.00 98.11           C  
ATOM   1018  C   GLY A 124       1.900   2.181  -8.073  1.00 98.11           C  
ATOM   1019  O   GLY A 124       0.956   1.530  -8.524  1.00 98.11           O  
ATOM   1020  N   ARG A 125       2.597   2.987  -8.734  1.00 98.05           N  
ATOM   1021  CA  ARG A 125       2.373   3.173 -10.165  1.00 98.05           C  
ATOM   1022  C   ARG A 125       3.366   2.356 -10.985  1.00 98.05           C  
ATOM   1023  CB  ARG A 125       2.479   4.654 -10.537  1.00 98.05           C  
ATOM   1024  O   ARG A 125       4.575   2.422 -10.752  1.00 98.05           O  
ATOM   1025  CG  ARG A 125       2.287   4.931 -12.020  1.00 98.05           C  
ATOM   1026  CD  ARG A 125       2.236   6.424 -12.313  1.00 98.05           C  
ATOM   1027  NE  ARG A 125       1.054   7.048 -11.727  1.00 98.05           N  
ATOM   1028  NH1 ARG A 125       1.553   9.176 -12.475  1.00 98.05           N  
ATOM   1029  NH2 ARG A 125      -0.345   8.805 -11.245  1.00 98.05           N  
ATOM   1030  CZ  ARG A 125       0.757   8.342 -11.817  1.00 98.05           C  
ATOM   1031  N   ASP A 126       2.823   1.613 -11.935  1.00 97.65           N  
ATOM   1032  CA  ASP A 126       3.676   0.811 -12.807  1.00 97.65           C  
ATOM   1033  C   ASP A 126       4.424   1.693 -13.805  1.00 97.65           C  
ATOM   1034  CB  ASP A 126       2.848  -0.238 -13.551  1.00 97.65           C  
ATOM   1035  O   ASP A 126       3.807   2.340 -14.653  1.00 97.65           O  
ATOM   1036  CG  ASP A 126       3.702  -1.263 -14.276  1.00 97.65           C  
ATOM   1037  OD1 ASP A 126       4.852  -0.946 -14.647  1.00 97.65           O  
ATOM   1038  OD2 ASP A 126       3.219  -2.398 -14.480  1.00 97.65           O  
ATOM   1039  N   ILE A 127       5.764   1.721 -13.739  1.00 97.32           N  
ATOM   1040  CA  ILE A 127       6.580   2.547 -14.622  1.00 97.32           C  
ATOM   1041  C   ILE A 127       7.513   1.659 -15.442  1.00 97.32           C  
ATOM   1042  CB  ILE A 127       7.395   3.590 -13.826  1.00 97.32           C  
ATOM   1043  O   ILE A 127       8.607   2.082 -15.823  1.00 97.32           O  
ATOM   1044  CG1 ILE A 127       8.269   2.896 -12.775  1.00 97.32           C  
ATOM   1045  CG2 ILE A 127       6.467   4.618 -13.173  1.00 97.32           C  
ATOM   1046  CD1 ILE A 127       9.350   3.789 -12.180  1.00 97.32           C  
ATOM   1047  N   THR A 128       7.086   0.397 -15.609  1.00 95.12           N  
ATOM   1048  CA  THR A 128       7.928  -0.599 -16.262  1.00 95.12           C  
ATOM   1049  C   THR A 128       8.314  -0.144 -17.666  1.00 95.12           C  
ATOM   1050  CB  THR A 128       7.222  -1.965 -16.337  1.00 95.12           C  
ATOM   1051  O   THR A 128       9.491  -0.179 -18.034  1.00 95.12           O  
ATOM   1052  CG2 THR A 128       8.149  -3.034 -16.907  1.00 95.12           C  
ATOM   1053  OG1 THR A 128       6.810  -2.358 -15.022  1.00 95.12           O  
ATOM   1054  N   GLU A 129       7.380   0.214 -18.418  1.00 93.32           N  
ATOM   1055  CA  GLU A 129       7.621   0.613 -19.801  1.00 93.32           C  
ATOM   1056  C   GLU A 129       8.573   1.803 -19.875  1.00 93.32           C  
ATOM   1057  CB  GLU A 129       6.302   0.952 -20.500  1.00 93.32           C  
ATOM   1058  O   GLU A 129       9.481   1.828 -20.709  1.00 93.32           O  
ATOM   1059  CG  GLU A 129       5.457  -0.267 -20.843  1.00 93.32           C  
ATOM   1060  CD  GLU A 129       4.226   0.069 -21.669  1.00 93.32           C  
ATOM   1061  OE1 GLU A 129       3.525  -0.864 -22.122  1.00 93.32           O  
ATOM   1062  OE2 GLU A 129       3.960   1.276 -21.865  1.00 93.32           O  
ATOM   1063  N   ARG A 130       8.339   2.725 -18.989  1.00 92.31           N  
ATOM   1064  CA  ARG A 130       9.183   3.916 -18.943  1.00 92.31           C  
ATOM   1065  C   ARG A 130      10.620   3.555 -18.585  1.00 92.31           C  
ATOM   1066  CB  ARG A 130       8.630   4.928 -17.937  1.00 92.31           C  
ATOM   1067  O   ARG A 130      11.564   4.079 -19.180  1.00 92.31           O  
ATOM   1068  CG  ARG A 130       9.407   6.234 -17.888  1.00 92.31           C  
ATOM   1069  CD  ARG A 130       8.784   7.224 -16.914  1.00 92.31           C  
ATOM   1070  NE  ARG A 130       9.096   6.886 -15.528  1.00 92.31           N  
ATOM   1071  NH1 ARG A 130       8.033   8.727 -14.623  1.00 92.31           N  
ATOM   1072  NH2 ARG A 130       9.070   7.208 -13.254  1.00 92.31           N  
ATOM   1073  CZ  ARG A 130       8.732   7.608 -14.472  1.00 92.31           C  
ATOM   1074  N   LYS A 131      10.761   2.650 -17.685  1.00 89.84           N  
ATOM   1075  CA  LYS A 131      12.091   2.232 -17.249  1.00 89.84           C  
ATOM   1076  C   LYS A 131      12.813   1.460 -18.349  1.00 89.84           C  
ATOM   1077  CB  LYS A 131      11.997   1.378 -15.983  1.00 89.84           C  
ATOM   1078  O   LYS A 131      14.014   1.642 -18.557  1.00 89.84           O  
ATOM   1079  CG  LYS A 131      13.330   1.160 -15.284  1.00 89.84           C  
ATOM   1080  CD  LYS A 131      13.893   2.465 -14.734  1.00 89.84           C  
ATOM   1081  CE  LYS A 131      15.137   2.226 -13.888  1.00 89.84           C  
ATOM   1082  NZ  LYS A 131      15.824   3.506 -13.541  1.00 89.84           N  
ATOM   1083  N   ARG A 132      12.099   0.623 -19.081  1.00 89.89           N  
ATOM   1084  CA  ARG A 132      12.690  -0.158 -20.163  1.00 89.89           C  
ATOM   1085  C   ARG A 132      13.144   0.745 -21.305  1.00 89.89           C  
ATOM   1086  CB  ARG A 132      11.694  -1.197 -20.682  1.00 89.89           C  
ATOM   1087  O   ARG A 132      14.203   0.522 -21.896  1.00 89.89           O  
ATOM   1088  CG  ARG A 132      11.484  -2.373 -19.741  1.00 89.89           C  
ATOM   1089  CD  ARG A 132      10.538  -3.408 -20.333  1.00 89.89           C  
ATOM   1090  NE  ARG A 132      10.232  -4.468 -19.377  1.00 89.89           N  
ATOM   1091  NH1 ARG A 132       8.714  -5.547 -20.745  1.00 89.89           N  
ATOM   1092  NH2 ARG A 132       9.170  -6.372 -18.655  1.00 89.89           N  
ATOM   1093  CZ  ARG A 132       9.373  -5.460 -19.595  1.00 89.89           C  
ATOM   1094  N   TYR A 133      12.365   1.767 -21.583  1.00 89.96           N  
ATOM   1095  CA  TYR A 133      12.738   2.727 -22.616  1.00 89.96           C  
ATOM   1096  C   TYR A 133      13.976   3.516 -22.207  1.00 89.96           C  
ATOM   1097  CB  TYR A 133      11.578   3.686 -22.902  1.00 89.96           C  
ATOM   1098  O   TYR A 133      14.871   3.747 -23.023  1.00 89.96           O  
ATOM   1099  CG  TYR A 133      10.482   3.079 -23.743  1.00 89.96           C  
ATOM   1100  CD1 TYR A 133      10.753   2.559 -25.007  1.00 89.96           C  
ATOM   1101  CD2 TYR A 133       9.172   3.026 -23.277  1.00 89.96           C  
ATOM   1102  CE1 TYR A 133       9.745   2.000 -25.786  1.00 89.96           C  
ATOM   1103  CE2 TYR A 133       8.157   2.470 -24.048  1.00 89.96           C  
ATOM   1104  OH  TYR A 133       7.451   1.408 -26.066  1.00 89.96           O  
ATOM   1105  CZ  TYR A 133       8.453   1.960 -25.299  1.00 89.96           C  
ATOM   1106  N   GLN A 134      14.074   3.895 -20.995  1.00 89.73           N  
ATOM   1107  CA  GLN A 134      15.221   4.633 -20.476  1.00 89.73           C  
ATOM   1108  C   GLN A 134      16.489   3.786 -20.525  1.00 89.73           C  
ATOM   1109  CB  GLN A 134      14.956   5.099 -19.043  1.00 89.73           C  
ATOM   1110  O   GLN A 134      17.552   4.272 -20.915  1.00 89.73           O  
ATOM   1111  CG  GLN A 134      16.034   6.019 -18.487  1.00 89.73           C  
ATOM   1112  CD  GLN A 134      15.693   6.558 -17.110  1.00 89.73           C  
ATOM   1113  NE2 GLN A 134      16.663   7.201 -16.468  1.00 89.73           N  
ATOM   1114  OE1 GLN A 134      14.568   6.398 -16.628  1.00 89.73           O  
ATOM   1115  N   ASP A 135      16.361   2.551 -20.223  1.00 88.14           N  
ATOM   1116  CA  ASP A 135      17.503   1.643 -20.245  1.00 88.14           C  
ATOM   1117  C   ASP A 135      17.975   1.388 -21.675  1.00 88.14           C  
ATOM   1118  CB  ASP A 135      17.150   0.319 -19.564  1.00 88.14           C  
ATOM   1119  O   ASP A 135      19.179   1.318 -21.933  1.00 88.14           O  
ATOM   1120  CG  ASP A 135      17.079   0.431 -18.051  1.00 88.14           C  
ATOM   1121  OD1 ASP A 135      17.523   1.457 -17.494  1.00 88.14           O  
ATOM   1122  OD2 ASP A 135      16.576  -0.518 -17.411  1.00 88.14           O  
ATOM   1123  N   ALA A 136      16.993   1.245 -22.564  1.00 88.88           N  
ATOM   1124  CA  ALA A 136      17.321   1.018 -23.969  1.00 88.88           C  
ATOM   1125  C   ALA A 136      18.060   2.215 -24.560  1.00 88.88           C  
ATOM   1126  CB  ALA A 136      16.054   0.729 -24.771  1.00 88.88           C  
ATOM   1127  O   ALA A 136      18.998   2.048 -25.343  1.00 88.88           O  
ATOM   1128  N   LEU A 137      17.635   3.404 -24.164  1.00 89.82           N  
ATOM   1129  CA  LEU A 137      18.284   4.619 -24.646  1.00 89.82           C  
ATOM   1130  C   LEU A 137      19.692   4.746 -24.076  1.00 89.82           C  
ATOM   1131  CB  LEU A 137      17.457   5.852 -24.274  1.00 89.82           C  
ATOM   1132  O   LEU A 137      20.614   5.170 -24.777  1.00 89.82           O  
ATOM   1133  CG  LEU A 137      16.164   6.065 -25.062  1.00 89.82           C  
ATOM   1134  CD1 LEU A 137      15.344   7.192 -24.442  1.00 89.82           C  
ATOM   1135  CD2 LEU A 137      16.473   6.365 -26.525  1.00 89.82           C  
ATOM   1136  N   GLU A 138      19.921   4.416 -22.861  1.00 87.42           N  
ATOM   1137  CA  GLU A 138      21.232   4.495 -22.225  1.00 87.42           C  
ATOM   1138  C   GLU A 138      22.207   3.496 -22.842  1.00 87.42           C  
ATOM   1139  CB  GLU A 138      21.114   4.252 -20.718  1.00 87.42           C  
ATOM   1140  O   GLU A 138      23.393   3.792 -22.997  1.00 87.42           O  
ATOM   1141  CG  GLU A 138      20.502   5.417 -19.954  1.00 87.42           C  
ATOM   1142  CD  GLU A 138      20.362   5.150 -18.463  1.00 87.42           C  
ATOM   1143  OE1 GLU A 138      19.894   6.047 -17.727  1.00 87.42           O  
ATOM   1144  OE2 GLU A 138      20.725   4.034 -18.029  1.00 87.42           O  
ATOM   1145  N   ARG A 139      21.673   2.352 -23.296  1.00 84.26           N  
ATOM   1146  CA  ARG A 139      22.522   1.335 -23.908  1.00 84.26           C  
ATOM   1147  C   ARG A 139      22.834   1.685 -25.359  1.00 84.26           C  
ATOM   1148  CB  ARG A 139      21.855  -0.040 -23.832  1.00 84.26           C  
ATOM   1149  O   ARG A 139      23.876   1.290 -25.888  1.00 84.26           O  
ATOM   1150  CG  ARG A 139      21.832  -0.636 -22.434  1.00 84.26           C  
ATOM   1151  CD  ARG A 139      21.211  -2.027 -22.424  1.00 84.26           C  
ATOM   1152  NE  ARG A 139      21.070  -2.544 -21.066  1.00 84.26           N  
ATOM   1153  NH1 ARG A 139      19.771  -4.357 -21.671  1.00 84.26           N  
ATOM   1154  NH2 ARG A 139      20.326  -4.021 -19.472  1.00 84.26           N  
ATOM   1155  CZ  ARG A 139      20.389  -3.639 -20.739  1.00 84.26           C  
ATOM   1156  N   ALA A 140      21.897   2.411 -25.988  1.00 81.22           N  
ATOM   1157  CA  ALA A 140      22.102   2.799 -27.381  1.00 81.22           C  
ATOM   1158  C   ALA A 140      23.047   3.993 -27.485  1.00 81.22           C  
ATOM   1159  CB  ALA A 140      20.766   3.122 -28.045  1.00 81.22           C  
ATOM   1160  O   ALA A 140      23.613   4.253 -28.549  1.00 81.22           O  
ATOM   1161  N   SER A 141      23.317   4.821 -26.421  1.00 73.28           N  
ATOM   1162  CA  SER A 141      24.254   5.939 -26.441  1.00 73.28           C  
ATOM   1163  C   SER A 141      25.676   5.475 -26.143  1.00 73.28           C  
ATOM   1164  CB  SER A 141      23.836   7.008 -25.431  1.00 73.28           C  
ATOM   1165  O   SER A 141      26.636   5.979 -26.730  1.00 73.28           O  
ATOM   1166  OG  SER A 141      22.632   7.638 -25.835  1.00 73.28           O  
TER    1167      SER A 141                                                      
ENDMDL                                                                          
END                                                                             
