# Supplementary material for: Theoretical study of ArcB and its dimerization, interaction with anaerobic metabolites, and activation of ArcA
Source: PeerJ. 2023 Oct 13;11:e16309. doi: 10.7717/peerj.16309 (PMC10578306; doi:10.7717/peerj.16309)
Supplement: Supplemental Information 2 [file peerj-11-16309-s002.zip › Supplementary Files/PAS domain PDB files/PAS domain ArcB/US925195461.pdb]

ATOM      1  N   ILE A   1      54.510   2.583 -33.843  1.00 80.05           N  
ATOM      2  CA  ILE A   1      53.450   2.981 -34.764  1.00 80.05           C  
ATOM      3  C   ILE A   1      52.377   1.894 -34.816  1.00 80.05           C  
ATOM      4  CB  ILE A   1      54.005   3.254 -36.181  1.00 80.05           C  
ATOM      5  O   ILE A   1      51.181   2.196 -34.835  1.00 80.05           O  
ATOM      6  CG1 ILE A   1      54.956   4.455 -36.159  1.00 80.05           C  
ATOM      7  CG2 ILE A   1      52.861   3.477 -37.174  1.00 80.05           C  
ATOM      8  CD1 ILE A   1      55.704   4.677 -37.466  1.00 80.05           C  
ATOM      9  N   LYS A   2      52.801   0.582 -34.695  1.00 89.48           N  
ATOM     10  CA  LYS A   2      51.865  -0.540 -34.678  1.00 89.48           C  
ATOM     11  C   LYS A   2      51.087  -0.587 -33.366  1.00 89.48           C  
ATOM     12  CB  LYS A   2      52.605  -1.860 -34.897  1.00 89.48           C  
ATOM     13  O   LYS A   2      49.873  -0.798 -33.366  1.00 89.48           O  
ATOM     14  CG  LYS A   2      51.688  -3.055 -35.113  1.00 89.48           C  
ATOM     15  CD  LYS A   2      52.482  -4.323 -35.402  1.00 89.48           C  
ATOM     16  CE  LYS A   2      51.574  -5.540 -35.510  1.00 89.48           C  
ATOM     17  NZ  LYS A   2      52.355  -6.802 -35.682  1.00 89.48           N  
ATOM     18  N   GLU A   3      51.831  -0.342 -32.269  1.00 90.14           N  
ATOM     19  CA  GLU A   3      51.182  -0.364 -30.962  1.00 90.14           C  
ATOM     20  C   GLU A   3      50.173   0.774 -30.827  1.00 90.14           C  
ATOM     21  CB  GLU A   3      52.224  -0.278 -29.843  1.00 90.14           C  
ATOM     22  O   GLU A   3      49.078   0.578 -30.297  1.00 90.14           O  
ATOM     23  CG  GLU A   3      51.674  -0.610 -28.464  1.00 90.14           C  
ATOM     24  CD  GLU A   3      52.728  -0.561 -27.370  1.00 90.14           C  
ATOM     25  OE1 GLU A   3      52.380  -0.750 -26.182  1.00 90.14           O  
ATOM     26  OE2 GLU A   3      53.912  -0.330 -27.702  1.00 90.14           O  
ATOM     27  N   ARG A   4      50.533   1.945 -31.287  1.00 91.42           N  
ATOM     28  CA  ARG A   4      49.639   3.099 -31.265  1.00 91.42           C  
ATOM     29  C   ARG A   4      48.413   2.856 -32.141  1.00 91.42           C  
ATOM     30  CB  ARG A   4      50.374   4.358 -31.730  1.00 91.42           C  
ATOM     31  O   ARG A   4      47.293   3.197 -31.755  1.00 91.42           O  
ATOM     32  CG  ARG A   4      49.579   5.640 -31.540  1.00 91.42           C  
ATOM     33  CD  ARG A   4      50.344   6.856 -32.043  1.00 91.42           C  
ATOM     34  NE  ARG A   4      49.515   8.058 -32.030  1.00 91.42           N  
ATOM     35  NH1 ARG A   4      51.087   9.406 -33.053  1.00 91.42           N  
ATOM     36  NH2 ARG A   4      49.051  10.268 -32.448  1.00 91.42           N  
ATOM     37  CZ  ARG A   4      49.886   9.241 -32.510  1.00 91.42           C  
ATOM     38  N   GLU A   5      48.634   2.231 -33.269  1.00 93.73           N  
ATOM     39  CA  GLU A   5      47.531   1.940 -34.180  1.00 93.73           C  
ATOM     40  C   GLU A   5      46.580   0.906 -33.585  1.00 93.73           C  
ATOM     41  CB  GLU A   5      48.063   1.450 -35.529  1.00 93.73           C  
ATOM     42  O   GLU A   5      45.359   1.040 -33.696  1.00 93.73           O  
ATOM     43  CG  GLU A   5      48.632   2.557 -36.404  1.00 93.73           C  
ATOM     44  CD  GLU A   5      49.191   2.050 -37.724  1.00 93.73           C  
ATOM     45  OE1 GLU A   5      49.612   2.879 -38.564  1.00 93.73           O  
ATOM     46  OE2 GLU A   5      49.208   0.814 -37.922  1.00 93.73           O  
ATOM     47  N   GLU A   6      47.088  -0.111 -32.921  1.00 92.95           N  
ATOM     48  CA  GLU A   6      46.274  -1.149 -32.295  1.00 92.95           C  
ATOM     49  C   GLU A   6      45.443  -0.583 -31.147  1.00 92.95           C  
ATOM     50  CB  GLU A   6      47.156  -2.294 -31.791  1.00 92.95           C  
ATOM     51  O   GLU A   6      44.268  -0.925 -30.996  1.00 92.95           O  
ATOM     52  CG  GLU A   6      47.695  -3.188 -32.898  1.00 92.95           C  
ATOM     53  CD  GLU A   6      48.647  -4.261 -32.394  1.00 92.95           C  
ATOM     54  OE1 GLU A   6      49.102  -5.100 -33.205  1.00 92.95           O  
ATOM     55  OE2 GLU A   6      48.938  -4.264 -31.176  1.00 92.95           O  
ATOM     56  N   THR A   7      46.116   0.236 -30.389  1.00 93.17           N  
ATOM     57  CA  THR A   7      45.421   0.874 -29.276  1.00 93.17           C  
ATOM     58  C   THR A   7      44.317   1.797 -29.783  1.00 93.17           C  
ATOM     59  CB  THR A   7      46.397   1.673 -28.392  1.00 93.17           C  
ATOM     60  O   THR A   7      43.215   1.816 -29.234  1.00 93.17           O  
ATOM     61  CG2 THR A   7      45.670   2.325 -27.220  1.00 93.17           C  
ATOM     62  OG1 THR A   7      47.405   0.791 -27.884  1.00 93.17           O  
ATOM     63  N   GLN A   8      44.547   2.524 -30.781  1.00 94.11           N  
ATOM     64  CA  GLN A   8      43.552   3.410 -31.376  1.00 94.11           C  
ATOM     65  C   GLN A   8      42.375   2.617 -31.937  1.00 94.11           C  
ATOM     66  CB  GLN A   8      44.183   4.263 -32.477  1.00 94.11           C  
ATOM     67  O   GLN A   8      41.218   2.997 -31.748  1.00 94.11           O  
ATOM     68  CG  GLN A   8      43.233   5.290 -33.080  1.00 94.11           C  
ATOM     69  CD  GLN A   8      42.754   6.312 -32.067  1.00 94.11           C  
ATOM     70  NE2 GLN A   8      41.441   6.500 -31.988  1.00 94.11           N  
ATOM     71  OE1 GLN A   8      43.558   6.928 -31.360  1.00 94.11           O  
ATOM     72  N   ILE A   9      42.609   1.536 -32.577  1.00 94.09           N  
ATOM     73  CA  ILE A   9      41.569   0.686 -33.145  1.00 94.09           C  
ATOM     74  C   ILE A   9      40.716   0.096 -32.025  1.00 94.09           C  
ATOM     75  CB  ILE A   9      42.172  -0.444 -34.010  1.00 94.09           C  
ATOM     76  O   ILE A   9      39.486   0.073 -32.118  1.00 94.09           O  
ATOM     77  CG1 ILE A   9      42.775   0.132 -35.297  1.00 94.09           C  
ATOM     78  CG2 ILE A   9      41.114  -1.504 -34.327  1.00 94.09           C  
ATOM     79  CD1 ILE A   9      43.580  -0.873 -36.107  1.00 94.09           C  
ATOM     80  N   GLN A  10      41.410  -0.332 -31.002  1.00 93.83           N  
ATOM     81  CA  GLN A  10      40.687  -0.904 -29.871  1.00 93.83           C  
ATOM     82  C   GLN A  10      39.784   0.136 -29.213  1.00 93.83           C  
ATOM     83  CB  GLN A  10      41.664  -1.476 -28.844  1.00 93.83           C  
ATOM     84  O   GLN A  10      38.642  -0.162 -28.857  1.00 93.83           O  
ATOM     85  CG  GLN A  10      42.274  -2.811 -29.251  1.00 93.83           C  
ATOM     86  CD  GLN A  10      43.228  -3.363 -28.209  1.00 93.83           C  
ATOM     87  NE2 GLN A  10      43.620  -4.622 -28.372  1.00 93.83           N  
ATOM     88  OE1 GLN A  10      43.611  -2.663 -27.266  1.00 93.83           O  
ATOM     89  N   LEU A  11      40.297   1.286 -29.086  1.00 93.84           N  
ATOM     90  CA  LEU A  11      39.519   2.368 -28.493  1.00 93.84           C  
ATOM     91  C   LEU A  11      38.322   2.720 -29.370  1.00 93.84           C  
ATOM     92  CB  LEU A  11      40.394   3.605 -28.281  1.00 93.84           C  
ATOM     93  O   LEU A  11      37.214   2.919 -28.866  1.00 93.84           O  
ATOM     94  CG  LEU A  11      41.316   3.583 -27.061  1.00 93.84           C  
ATOM     95  CD1 LEU A  11      42.363   4.686 -27.168  1.00 93.84           C  
ATOM     96  CD2 LEU A  11      40.507   3.730 -25.776  1.00 93.84           C  
ATOM     97  N   GLU A  12      38.545   2.771 -30.629  1.00 94.39           N  
ATOM     98  CA  GLU A  12      37.464   3.058 -31.566  1.00 94.39           C  
ATOM     99  C   GLU A  12      36.403   1.962 -31.537  1.00 94.39           C  
ATOM    100  CB  GLU A  12      38.013   3.222 -32.986  1.00 94.39           C  
ATOM    101  O   GLU A  12      35.205   2.248 -31.595  1.00 94.39           O  
ATOM    102  CG  GLU A  12      38.737   4.540 -33.217  1.00 94.39           C  
ATOM    103  CD  GLU A  12      39.379   4.639 -34.592  1.00 94.39           C  
ATOM    104  OE1 GLU A  12      39.997   5.684 -34.900  1.00 94.39           O  
ATOM    105  OE2 GLU A  12      39.261   3.665 -35.368  1.00 94.39           O  
ATOM    106  N   GLN A  13      36.864   0.726 -31.442  1.00 94.46           N  
ATOM    107  CA  GLN A  13      35.940  -0.402 -31.390  1.00 94.46           C  
ATOM    108  C   GLN A  13      35.104  -0.368 -30.113  1.00 94.46           C  
ATOM    109  CB  GLN A  13      36.701  -1.725 -31.483  1.00 94.46           C  
ATOM    110  O   GLN A  13      33.896  -0.611 -30.150  1.00 94.46           O  
ATOM    111  CG  GLN A  13      37.180  -2.061 -32.889  1.00 94.46           C  
ATOM    112  CD  GLN A  13      37.960  -3.361 -32.948  1.00 94.46           C  
ATOM    113  NE2 GLN A  13      38.271  -3.811 -34.159  1.00 94.46           N  
ATOM    114  OE1 GLN A  13      38.282  -3.955 -31.914  1.00 94.46           O  
ATOM    115  N   GLN A  14      35.750  -0.078 -29.061  1.00 95.22           N  
ATOM    116  CA  GLN A  14      35.037   0.000 -27.791  1.00 95.22           C  
ATOM    117  C   GLN A  14      34.026   1.143 -27.796  1.00 95.22           C  
ATOM    118  CB  GLN A  14      36.020   0.173 -26.632  1.00 95.22           C  
ATOM    119  O   GLN A  14      32.897   0.983 -27.329  1.00 95.22           O  
ATOM    120  CG  GLN A  14      36.807  -1.087 -26.299  1.00 95.22           C  
ATOM    121  CD  GLN A  14      37.765  -0.891 -25.138  1.00 95.22           C  
ATOM    122  NE2 GLN A  14      37.989  -1.952 -24.370  1.00 95.22           N  
ATOM    123  OE1 GLN A  14      38.297   0.204 -24.934  1.00 95.22           O  
ATOM    124  N   SER A  15      34.475   2.251 -28.311  1.00 93.29           N  
ATOM    125  CA  SER A  15      33.578   3.399 -28.389  1.00 93.29           C  
ATOM    126  C   SER A  15      32.375   3.102 -29.278  1.00 93.29           C  
ATOM    127  CB  SER A  15      34.321   4.627 -28.916  1.00 93.29           C  
ATOM    128  O   SER A  15      31.238   3.412 -28.917  1.00 93.29           O  
ATOM    129  OG  SER A  15      33.457   5.749 -28.979  1.00 93.29           O  
ATOM    130  N   SER A  16      32.602   2.468 -30.399  1.00 94.30           N  
ATOM    131  CA  SER A  16      31.525   2.110 -31.315  1.00 94.30           C  
ATOM    132  C   SER A  16      30.572   1.101 -30.683  1.00 94.30           C  
ATOM    133  CB  SER A  16      32.093   1.542 -32.616  1.00 94.30           C  
ATOM    134  O   SER A  16      29.354   1.209 -30.836  1.00 94.30           O  
ATOM    135  OG  SER A  16      31.051   1.166 -33.499  1.00 94.30           O  
ATOM    136  N   PHE A  17      31.092   0.101 -30.014  1.00 95.37           N  
ATOM    137  CA  PHE A  17      30.281  -0.902 -29.333  1.00 95.37           C  
ATOM    138  C   PHE A  17      29.379  -0.254 -28.290  1.00 95.37           C  
ATOM    139  CB  PHE A  17      31.174  -1.957 -28.672  1.00 95.37           C  
ATOM    140  O   PHE A  17      28.175  -0.515 -28.255  1.00 95.37           O  
ATOM    141  CG  PHE A  17      30.416  -2.975 -27.864  1.00 95.37           C  
ATOM    142  CD1 PHE A  17      30.440  -2.939 -26.476  1.00 95.37           C  
ATOM    143  CD2 PHE A  17      29.679  -3.969 -28.495  1.00 95.37           C  
ATOM    144  CE1 PHE A  17      29.738  -3.881 -25.726  1.00 95.37           C  
ATOM    145  CE2 PHE A  17      28.976  -4.913 -27.753  1.00 95.37           C  
ATOM    146  CZ  PHE A  17      29.007  -4.868 -26.368  1.00 95.37           C  
ATOM    147  N   LEU A  18      29.943   0.619 -27.437  1.00 94.04           N  
ATOM    148  CA  LEU A  18      29.171   1.296 -26.401  1.00 94.04           C  
ATOM    149  C   LEU A  18      28.084   2.170 -27.015  1.00 94.04           C  
ATOM    150  CB  LEU A  18      30.089   2.146 -25.518  1.00 94.04           C  
ATOM    151  O   LEU A  18      26.950   2.188 -26.533  1.00 94.04           O  
ATOM    152  CG  LEU A  18      31.019   1.383 -24.574  1.00 94.04           C  
ATOM    153  CD1 LEU A  18      31.973   2.347 -23.877  1.00 94.04           C  
ATOM    154  CD2 LEU A  18      30.211   0.590 -23.552  1.00 94.04           C  
ATOM    155  N   ARG A  19      28.505   2.898 -28.061  1.00 93.95           N  
ATOM    156  CA  ARG A  19      27.516   3.722 -28.749  1.00 93.95           C  
ATOM    157  C   ARG A  19      26.377   2.869 -29.297  1.00 93.95           C  
ATOM    158  CB  ARG A  19      28.171   4.514 -29.884  1.00 93.95           C  
ATOM    159  O   ARG A  19      25.208   3.241 -29.187  1.00 93.95           O  
ATOM    160  CG  ARG A  19      27.202   5.392 -30.661  1.00 93.95           C  
ATOM    161  CD  ARG A  19      26.608   6.487 -29.786  1.00 93.95           C  
ATOM    162  NE  ARG A  19      25.464   7.129 -30.430  1.00 93.95           N  
ATOM    163  NH1 ARG A  19      25.164   8.716 -28.778  1.00 93.95           N  
ATOM    164  NH2 ARG A  19      23.778   8.678 -30.605  1.00 93.95           N  
ATOM    165  CZ  ARG A  19      24.805   8.172 -29.936  1.00 93.95           C  
ATOM    166  N   SER A  20      26.672   1.756 -29.920  1.00 95.81           N  
ATOM    167  CA  SER A  20      25.656   0.861 -30.463  1.00 95.81           C  
ATOM    168  C   SER A  20      24.742   0.328 -29.364  1.00 95.81           C  
ATOM    169  CB  SER A  20      26.309  -0.305 -31.205  1.00 95.81           C  
ATOM    170  O   SER A  20      23.528   0.238 -29.548  1.00 95.81           O  
ATOM    171  OG  SER A  20      26.960   0.147 -32.380  1.00 95.81           O  
ATOM    172  N   PHE A  21      25.306   0.032 -28.289  1.00 96.17           N  
ATOM    173  CA  PHE A  21      24.539  -0.458 -27.150  1.00 96.17           C  
ATOM    174  C   PHE A  21      23.573   0.609 -26.648  1.00 96.17           C  
ATOM    175  CB  PHE A  21      25.474  -0.894 -26.018  1.00 96.17           C  
ATOM    176  O   PHE A  21      22.390   0.333 -26.438  1.00 96.17           O  
ATOM    177  CG  PHE A  21      24.757  -1.458 -24.821  1.00 96.17           C  
ATOM    178  CD1 PHE A  21      24.535  -0.677 -23.694  1.00 96.17           C  
ATOM    179  CD2 PHE A  21      24.305  -2.772 -24.823  1.00 96.17           C  
ATOM    180  CE1 PHE A  21      23.871  -1.198 -22.585  1.00 96.17           C  
ATOM    181  CE2 PHE A  21      23.641  -3.299 -23.719  1.00 96.17           C  
ATOM    182  CZ  PHE A  21      23.426  -2.511 -22.601  1.00 96.17           C  
ATOM    183  N   LEU A  22      24.050   1.846 -26.436  1.00 95.89           N  
ATOM    184  CA  LEU A  22      23.203   2.937 -25.969  1.00 95.89           C  
ATOM    185  C   LEU A  22      22.088   3.227 -26.969  1.00 95.89           C  
ATOM    186  CB  LEU A  22      24.036   4.201 -25.735  1.00 95.89           C  
ATOM    187  O   LEU A  22      20.936   3.433 -26.579  1.00 95.89           O  
ATOM    188  CG  LEU A  22      25.019   4.157 -24.566  1.00 95.89           C  
ATOM    189  CD1 LEU A  22      25.853   5.433 -24.526  1.00 95.89           C  
ATOM    190  CD2 LEU A  22      24.277   3.956 -23.249  1.00 95.89           C  
ATOM    191  N   ASP A  23      22.403   3.147 -28.270  1.00 97.28           N  
ATOM    192  CA  ASP A  23      21.436   3.453 -29.319  1.00 97.28           C  
ATOM    193  C   ASP A  23      20.377   2.359 -29.429  1.00 97.28           C  
ATOM    194  CB  ASP A  23      22.144   3.638 -30.663  1.00 97.28           C  
ATOM    195  O   ASP A  23      19.261   2.611 -29.887  1.00 97.28           O  
ATOM    196  CG  ASP A  23      22.812   4.994 -30.802  1.00 97.28           C  
ATOM    197  OD1 ASP A  23      22.543   5.894 -29.975  1.00 97.28           O  
ATOM    198  OD2 ASP A  23      23.613   5.167 -31.746  1.00 97.28           O  
ATOM    199  N   ALA A  24      20.671   1.176 -29.052  1.00 96.92           N  
ATOM    200  CA  ALA A  24      19.733   0.060 -29.135  1.00 96.92           C  
ATOM    201  C   ALA A  24      18.730   0.101 -27.986  1.00 96.92           C  
ATOM    202  CB  ALA A  24      20.486  -1.269 -29.133  1.00 96.92           C  
ATOM    203  O   ALA A  24      17.654  -0.496 -28.072  1.00 96.92           O  
ATOM    204  N   SER A  25      19.001   0.895 -26.942  1.00 96.19           N  
ATOM    205  CA  SER A  25      18.122   0.985 -25.782  1.00 96.19           C  
ATOM    206  C   SER A  25      16.910   1.864 -26.074  1.00 96.19           C  
ATOM    207  CB  SER A  25      18.880   1.535 -24.574  1.00 96.19           C  
ATOM    208  O   SER A  25      17.041   2.930 -26.678  1.00 96.19           O  
ATOM    209  OG  SER A  25      18.005   1.735 -23.478  1.00 96.19           O  
ATOM    210  N   PRO A  26      15.772   1.423 -25.646  1.00 95.71           N  
ATOM    211  CA  PRO A  26      14.587   2.272 -25.790  1.00 95.71           C  
ATOM    212  C   PRO A  26      14.524   3.379 -24.739  1.00 95.71           C  
ATOM    213  CB  PRO A  26      13.426   1.290 -25.618  1.00 95.71           C  
ATOM    214  O   PRO A  26      13.713   4.303 -24.858  1.00 95.71           O  
ATOM    215  CG  PRO A  26      13.962   0.215 -24.729  1.00 95.71           C  
ATOM    216  CD  PRO A  26      15.415   0.013 -25.049  1.00 95.71           C  
ATOM    217  N   ASP A  27      15.333   3.320 -23.777  1.00 97.85           N  
ATOM    218  CA  ASP A  27      15.387   4.320 -22.715  1.00 97.85           C  
ATOM    219  C   ASP A  27      16.171   5.553 -23.160  1.00 97.85           C  
ATOM    220  CB  ASP A  27      16.013   3.726 -21.451  1.00 97.85           C  
ATOM    221  O   ASP A  27      17.090   5.449 -23.974  1.00 97.85           O  
ATOM    222  CG  ASP A  27      15.150   2.656 -20.808  1.00 97.85           C  
ATOM    223  OD1 ASP A  27      13.970   2.509 -21.196  1.00 97.85           O  
ATOM    224  OD2 ASP A  27      15.652   1.954 -19.903  1.00 97.85           O  
ATOM    225  N   LEU A  28      15.689   6.647 -22.569  1.00 98.19           N  
ATOM    226  CA  LEU A  28      16.411   7.881 -22.854  1.00 98.19           C  
ATOM    227  C   LEU A  28      17.755   7.904 -22.132  1.00 98.19           C  
ATOM    228  CB  LEU A  28      15.578   9.098 -22.444  1.00 98.19           C  
ATOM    229  O   LEU A  28      17.831   7.587 -20.943  1.00 98.19           O  
ATOM    230  CG  LEU A  28      14.149   9.154 -22.983  1.00 98.19           C  
ATOM    231  CD1 LEU A  28      13.420  10.375 -22.429  1.00 98.19           C  
ATOM    232  CD2 LEU A  28      14.152   9.174 -24.508  1.00 98.19           C  
ATOM    233  N   VAL A  29      18.744   8.201 -22.907  1.00 98.08           N  
ATOM    234  CA  VAL A  29      20.054   8.463 -22.320  1.00 98.08           C  
ATOM    235  C   VAL A  29      20.580   9.811 -22.808  1.00 98.08           C  
ATOM    236  CB  VAL A  29      21.062   7.343 -22.659  1.00 98.08           C  
ATOM    237  O   VAL A  29      20.574  10.089 -24.010  1.00 98.08           O  
ATOM    238  CG1 VAL A  29      22.419   7.624 -22.014  1.00 98.08           C  
ATOM    239  CG2 VAL A  29      20.523   5.986 -22.210  1.00 98.08           C  
ATOM    240  N   PHE A  30      21.009  10.692 -21.874  1.00 97.37           N  
ATOM    241  CA  PHE A  30      21.531  12.003 -22.237  1.00 97.37           C  
ATOM    242  C   PHE A  30      22.608  12.448 -21.255  1.00 97.37           C  
ATOM    243  CB  PHE A  30      20.402  13.038 -22.284  1.00 97.37           C  
ATOM    244  O   PHE A  30      22.678  11.943 -20.132  1.00 97.37           O  
ATOM    245  CG  PHE A  30      19.641  13.165 -20.992  1.00 97.37           C  
ATOM    246  CD1 PHE A  30      18.530  12.370 -20.743  1.00 97.37           C  
ATOM    247  CD2 PHE A  30      20.039  14.080 -20.025  1.00 97.37           C  
ATOM    248  CE1 PHE A  30      17.822  12.485 -19.548  1.00 97.37           C  
ATOM    249  CE2 PHE A  30      19.337  14.201 -18.829  1.00 97.37           C  
ATOM    250  CZ  PHE A  30      18.229  13.403 -18.592  1.00 97.37           C  
ATOM    251  N   TYR A  31      23.474  13.346 -21.750  1.00 95.74           N  
ATOM    252  CA  TYR A  31      24.540  13.939 -20.949  1.00 95.74           C  
ATOM    253  C   TYR A  31      24.484  15.460 -21.007  1.00 95.74           C  
ATOM    254  CB  TYR A  31      25.910  13.447 -21.427  1.00 95.74           C  
ATOM    255  O   TYR A  31      24.248  16.039 -22.071  1.00 95.74           O  
ATOM    256  CG  TYR A  31      26.000  11.947 -21.571  1.00 95.74           C  
ATOM    257  CD1 TYR A  31      26.522  11.160 -20.548  1.00 95.74           C  
ATOM    258  CD2 TYR A  31      25.565  11.315 -22.731  1.00 95.74           C  
ATOM    259  CE1 TYR A  31      26.609   9.778 -20.677  1.00 95.74           C  
ATOM    260  CE2 TYR A  31      25.647   9.934 -22.871  1.00 95.74           C  
ATOM    261  OH  TYR A  31      26.254   7.807 -21.973  1.00 95.74           O  
ATOM    262  CZ  TYR A  31      26.170   9.175 -21.841  1.00 95.74           C  
ATOM    263  N   ARG A  32      24.710  16.026 -19.885  1.00 96.34           N  
ATOM    264  CA  ARG A  32      24.843  17.477 -19.800  1.00 96.34           C  
ATOM    265  C   ARG A  32      26.208  17.869 -19.242  1.00 96.34           C  
ATOM    266  CB  ARG A  32      23.733  18.069 -18.930  1.00 96.34           C  
ATOM    267  O   ARG A  32      26.732  17.205 -18.345  1.00 96.34           O  
ATOM    268  CG  ARG A  32      22.331  17.799 -19.453  1.00 96.34           C  
ATOM    269  CD  ARG A  32      22.059  18.548 -20.751  1.00 96.34           C  
ATOM    270  NE  ARG A  32      20.672  18.393 -21.183  1.00 96.34           N  
ATOM    271  NH1 ARG A  32      20.921  19.626 -23.121  1.00 96.34           N  
ATOM    272  NH2 ARG A  32      18.889  18.705 -22.595  1.00 96.34           N  
ATOM    273  CZ  ARG A  32      20.165  18.908 -22.298  1.00 96.34           C  
ATOM    274  N   ASN A  33      26.805  18.910 -19.843  1.00 95.42           N  
ATOM    275  CA  ASN A  33      28.106  19.364 -19.364  1.00 95.42           C  
ATOM    276  C   ASN A  33      27.965  20.413 -18.265  1.00 95.42           C  
ATOM    277  CB  ASN A  33      28.940  19.916 -20.523  1.00 95.42           C  
ATOM    278  O   ASN A  33      26.857  20.691 -17.805  1.00 95.42           O  
ATOM    279  CG  ASN A  33      28.295  21.116 -21.186  1.00 95.42           C  
ATOM    280  ND2 ASN A  33      28.589  21.316 -22.466  1.00 95.42           N  
ATOM    281  OD1 ASN A  33      27.540  21.859 -20.554  1.00 95.42           O  
ATOM    282  N   GLU A  34      28.988  21.005 -17.798  1.00 92.83           N  
ATOM    283  CA  GLU A  34      29.023  21.947 -16.682  1.00 92.83           C  
ATOM    284  C   GLU A  34      28.259  23.224 -17.015  1.00 92.83           C  
ATOM    285  CB  GLU A  34      30.469  22.281 -16.305  1.00 92.83           C  
ATOM    286  O   GLU A  34      27.822  23.945 -16.115  1.00 92.83           O  
ATOM    287  CG  GLU A  34      31.216  21.129 -15.650  1.00 92.83           C  
ATOM    288  CD  GLU A  34      32.656  21.469 -15.300  1.00 92.83           C  
ATOM    289  OE1 GLU A  34      33.285  20.718 -14.521  1.00 92.83           O  
ATOM    290  OE2 GLU A  34      33.159  22.495 -15.809  1.00 92.83           O  
ATOM    291  N   ASP A  35      28.132  23.404 -18.259  1.00 94.79           N  
ATOM    292  CA  ASP A  35      27.372  24.572 -18.697  1.00 94.79           C  
ATOM    293  C   ASP A  35      25.899  24.223 -18.901  1.00 94.79           C  
ATOM    294  CB  ASP A  35      27.961  25.143 -19.987  1.00 94.79           C  
ATOM    295  O   ASP A  35      25.158  24.983 -19.526  1.00 94.79           O  
ATOM    296  CG  ASP A  35      29.377  25.665 -19.813  1.00 94.79           C  
ATOM    297  OD1 ASP A  35      29.669  26.301 -18.778  1.00 94.79           O  
ATOM    298  OD2 ASP A  35      30.207  25.439 -20.720  1.00 94.79           O  
ATOM    299  N   LYS A  36      25.533  23.087 -18.495  1.00 94.99           N  
ATOM    300  CA  LYS A  36      24.161  22.589 -18.511  1.00 94.99           C  
ATOM    301  C   LYS A  36      23.664  22.395 -19.941  1.00 94.99           C  
ATOM    302  CB  LYS A  36      23.233  23.544 -17.759  1.00 94.99           C  
ATOM    303  O   LYS A  36      22.469  22.527 -20.211  1.00 94.99           O  
ATOM    304  CG  LYS A  36      23.632  23.783 -16.310  1.00 94.99           C  
ATOM    305  CD  LYS A  36      22.712  24.790 -15.635  1.00 94.99           C  
ATOM    306  CE  LYS A  36      23.183  25.123 -14.225  1.00 94.99           C  
ATOM    307  NZ  LYS A  36      22.285  26.114 -13.561  1.00 94.99           N  
ATOM    308  N   GLU A  37      24.586  22.184 -20.827  1.00 97.30           N  
ATOM    309  CA  GLU A  37      24.262  21.910 -22.225  1.00 97.30           C  
ATOM    310  C   GLU A  37      24.322  20.415 -22.522  1.00 97.30           C  
ATOM    311  CB  GLU A  37      25.210  22.670 -23.155  1.00 97.30           C  
ATOM    312  O   GLU A  37      25.064  19.676 -21.870  1.00 97.30           O  
ATOM    313  CG  GLU A  37      25.164  24.181 -22.982  1.00 97.30           C  
ATOM    314  CD  GLU A  37      26.314  24.900 -23.668  1.00 97.30           C  
ATOM    315  OE1 GLU A  37      26.240  26.137 -23.841  1.00 97.30           O  
ATOM    316  OE2 GLU A  37      27.298  24.219 -24.036  1.00 97.30           O  
ATOM    317  N   PHE A  38      23.560  20.051 -23.518  1.00 97.89           N  
ATOM    318  CA  PHE A  38      23.680  18.677 -23.991  1.00 97.89           C  
ATOM    319  C   PHE A  38      25.089  18.402 -24.502  1.00 97.89           C  
ATOM    320  CB  PHE A  38      22.657  18.396 -25.096  1.00 97.89           C  
ATOM    321  O   PHE A  38      25.651  19.204 -25.251  1.00 97.89           O  
ATOM    322  CG  PHE A  38      21.245  18.257 -24.594  1.00 97.89           C  
ATOM    323  CD1 PHE A  38      20.727  17.009 -24.271  1.00 97.89           C  
ATOM    324  CD2 PHE A  38      20.436  19.376 -24.446  1.00 97.89           C  
ATOM    325  CE1 PHE A  38      19.420  16.877 -23.807  1.00 97.89           C  
ATOM    326  CE2 PHE A  38      19.128  19.253 -23.983  1.00 97.89           C  
ATOM    327  CZ  PHE A  38      18.622  18.002 -23.665  1.00 97.89           C  
ATOM    328  N   SER A  39      25.694  17.335 -24.033  1.00 96.58           N  
ATOM    329  CA  SER A  39      27.013  16.933 -24.510  1.00 96.58           C  
ATOM    330  C   SER A  39      26.945  15.621 -25.284  1.00 96.58           C  
ATOM    331  CB  SER A  39      27.986  16.792 -23.338  1.00 96.58           C  
ATOM    332  O   SER A  39      27.883  15.268 -26.002  1.00 96.58           O  
ATOM    333  OG  SER A  39      27.560  15.770 -22.451  1.00 96.58           O  
ATOM    334  N   GLY A  40      25.780  14.934 -25.197  1.00 96.38           N  
ATOM    335  CA  GLY A  40      25.549  13.685 -25.905  1.00 96.38           C  
ATOM    336  C   GLY A  40      24.218  13.044 -25.560  1.00 96.38           C  
ATOM    337  O   GLY A  40      23.595  13.395 -24.556  1.00 96.38           O  
ATOM    338  N   CYS A  41      23.788  12.142 -26.386  1.00 97.78           N  
ATOM    339  CA  CYS A  41      22.541  11.416 -26.175  1.00 97.78           C  
ATOM    340  C   CYS A  41      22.467  10.188 -27.075  1.00 97.78           C  
ATOM    341  CB  CYS A  41      21.339  12.325 -26.437  1.00 97.78           C  
ATOM    342  O   CYS A  41      23.315  10.001 -27.949  1.00 97.78           O  
ATOM    343  SG  CYS A  41      21.159  12.813 -28.166  1.00 97.78           S  
ATOM    344  N   ASN A  42      21.475   9.290 -26.727  1.00 98.07           N  
ATOM    345  CA  ASN A  42      21.274   8.123 -27.580  1.00 98.07           C  
ATOM    346  C   ASN A  42      20.148   8.350 -28.585  1.00 98.07           C  
ATOM    347  CB  ASN A  42      20.988   6.882 -26.734  1.00 98.07           C  
ATOM    348  O   ASN A  42      19.635   9.464 -28.706  1.00 98.07           O  
ATOM    349  CG  ASN A  42      19.602   6.903 -26.117  1.00 98.07           C  
ATOM    350  ND2 ASN A  42      19.113   5.734 -25.718  1.00 98.07           N  
ATOM    351  OD1 ASN A  42      18.977   7.960 -26.000  1.00 98.07           O  
ATOM    352  N   ARG A  43      19.851   7.306 -29.484  1.00 98.22           N  
ATOM    353  CA  ARG A  43      18.855   7.385 -30.548  1.00 98.22           C  
ATOM    354  C   ARG A  43      17.469   7.674 -29.982  1.00 98.22           C  
ATOM    355  CB  ARG A  43      18.830   6.086 -31.358  1.00 98.22           C  
ATOM    356  O   ARG A  43      16.700   8.438 -30.568  1.00 98.22           O  
ATOM    357  CG  ARG A  43      17.794   6.073 -32.471  1.00 98.22           C  
ATOM    358  CD  ARG A  43      18.063   7.160 -33.504  1.00 98.22           C  
ATOM    359  NE  ARG A  43      17.133   7.078 -34.626  1.00 98.22           N  
ATOM    360  NH1 ARG A  43      17.561   9.211 -35.403  1.00 98.22           N  
ATOM    361  NH2 ARG A  43      16.047   7.873 -36.486  1.00 98.22           N  
ATOM    362  CZ  ARG A  43      16.916   8.054 -35.503  1.00 98.22           C  
ATOM    363  N   ALA A  44      17.128   7.142 -28.874  1.00 98.20           N  
ATOM    364  CA  ALA A  44      15.833   7.384 -28.244  1.00 98.20           C  
ATOM    365  C   ALA A  44      15.634   8.868 -27.950  1.00 98.20           C  
ATOM    366  CB  ALA A  44      15.705   6.568 -26.960  1.00 98.20           C  
ATOM    367  O   ALA A  44      14.539   9.404 -28.140  1.00 98.20           O  
ATOM    368  N   MET A  45      16.621   9.555 -27.487  1.00 98.24           N  
ATOM    369  CA  MET A  45      16.566  10.992 -27.235  1.00 98.24           C  
ATOM    370  C   MET A  45      16.382  11.765 -28.536  1.00 98.24           C  
ATOM    371  CB  MET A  45      17.834  11.462 -26.522  1.00 98.24           C  
ATOM    372  O   MET A  45      15.644  12.751 -28.578  1.00 98.24           O  
ATOM    373  CG  MET A  45      17.784  11.298 -25.011  1.00 98.24           C  
ATOM    374  SD  MET A  45      16.328  12.127 -24.262  1.00 98.24           S  
ATOM    375  CE  MET A  45      16.949  13.827 -24.152  1.00 98.24           C  
ATOM    376  N   GLU A  46      17.088  11.312 -29.584  1.00 98.21           N  
ATOM    377  CA  GLU A  46      16.923  11.943 -30.890  1.00 98.21           C  
ATOM    378  C   GLU A  46      15.477  11.848 -31.371  1.00 98.21           C  
ATOM    379  CB  GLU A  46      17.861  11.305 -31.918  1.00 98.21           C  
ATOM    380  O   GLU A  46      14.917  12.827 -31.868  1.00 98.21           O  
ATOM    381  CG  GLU A  46      19.336  11.579 -31.658  1.00 98.21           C  
ATOM    382  CD  GLU A  46      20.252  10.975 -32.710  1.00 98.21           C  
ATOM    383  OE1 GLU A  46      21.464  11.289 -32.711  1.00 98.21           O  
ATOM    384  OE2 GLU A  46      19.755  10.182 -33.540  1.00 98.21           O  
ATOM    385  N   LEU A  47      14.919  10.752 -31.184  1.00 97.85           N  
ATOM    386  CA  LEU A  47      13.538  10.534 -31.602  1.00 97.85           C  
ATOM    387  C   LEU A  47      12.581  11.400 -30.789  1.00 97.85           C  
ATOM    388  CB  LEU A  47      13.159   9.058 -31.454  1.00 97.85           C  
ATOM    389  O   LEU A  47      11.629  11.962 -31.336  1.00 97.85           O  
ATOM    390  CG  LEU A  47      13.849   8.081 -32.409  1.00 97.85           C  
ATOM    391  CD1 LEU A  47      13.519   6.643 -32.026  1.00 97.85           C  
ATOM    392  CD2 LEU A  47      13.439   8.365 -33.850  1.00 97.85           C  
ATOM    393  N   LEU A  48      12.903  11.482 -29.506  1.00 97.84           N  
ATOM    394  CA  LEU A  48      12.048  12.265 -28.621  1.00 97.84           C  
ATOM    395  C   LEU A  48      12.093  13.744 -28.990  1.00 97.84           C  
ATOM    396  CB  LEU A  48      12.471  12.078 -27.162  1.00 97.84           C  
ATOM    397  O   LEU A  48      11.056  14.410 -29.031  1.00 97.84           O  
ATOM    398  CG  LEU A  48      11.742  12.938 -26.128  1.00 97.84           C  
ATOM    399  CD1 LEU A  48      10.283  12.510 -26.017  1.00 97.84           C  
ATOM    400  CD2 LEU A  48      12.435  12.849 -24.773  1.00 97.84           C  
ATOM    401  N   THR A  49      13.291  14.223 -29.286  1.00 97.59           N  
ATOM    402  CA  THR A  49      13.452  15.658 -29.485  1.00 97.59           C  
ATOM    403  C   THR A  49      13.298  16.021 -30.959  1.00 97.59           C  
ATOM    404  CB  THR A  49      14.823  16.143 -28.976  1.00 97.59           C  
ATOM    405  O   THR A  49      13.080  17.185 -31.299  1.00 97.59           O  
ATOM    406  CG2 THR A  49      15.014  15.799 -27.502  1.00 97.59           C  
ATOM    407  OG1 THR A  49      15.859  15.515 -29.741  1.00 97.59           O  
ATOM    408  N   GLY A  50      13.423  15.032 -31.834  1.00 97.66           N  
ATOM    409  CA  GLY A  50      13.387  15.298 -33.264  1.00 97.66           C  
ATOM    410  C   GLY A  50      14.665  15.927 -33.786  1.00 97.66           C  
ATOM    411  O   GLY A  50      14.696  16.442 -34.905  1.00 97.66           O  
ATOM    412  N   LYS A  51      15.718  15.954 -32.952  1.00 98.11           N  
ATOM    413  CA  LYS A  51      17.031  16.498 -33.288  1.00 98.11           C  
ATOM    414  C   LYS A  51      18.114  15.428 -33.178  1.00 98.11           C  
ATOM    415  CB  LYS A  51      17.370  17.683 -32.383  1.00 98.11           C  
ATOM    416  O   LYS A  51      18.066  14.580 -32.285  1.00 98.11           O  
ATOM    417  CG  LYS A  51      16.412  18.858 -32.518  1.00 98.11           C  
ATOM    418  CD  LYS A  51      16.797  20.001 -31.587  1.00 98.11           C  
ATOM    419  CE  LYS A  51      15.736  21.093 -31.574  1.00 98.11           C  
ATOM    420  NZ  LYS A  51      15.716  21.862 -32.854  1.00 98.11           N  
ATOM    421  N   SER A  52      19.006  15.488 -34.107  1.00 98.10           N  
ATOM    422  CA  SER A  52      20.142  14.577 -34.010  1.00 98.10           C  
ATOM    423  C   SER A  52      21.043  14.939 -32.833  1.00 98.10           C  
ATOM    424  CB  SER A  52      20.954  14.591 -35.305  1.00 98.10           C  
ATOM    425  O   SER A  52      20.978  16.058 -32.317  1.00 98.10           O  
ATOM    426  OG  SER A  52      21.648  15.819 -35.452  1.00 98.10           O  
ATOM    427  N   GLU A  53      21.803  13.985 -32.328  1.00 97.62           N  
ATOM    428  CA  GLU A  53      22.761  14.263 -31.261  1.00 97.62           C  
ATOM    429  C   GLU A  53      23.620  15.479 -31.594  1.00 97.62           C  
ATOM    430  CB  GLU A  53      23.650  13.044 -31.004  1.00 97.62           C  
ATOM    431  O   GLU A  53      23.837  16.344 -30.743  1.00 97.62           O  
ATOM    432  CG  GLU A  53      24.662  13.245 -29.887  1.00 97.62           C  
ATOM    433  CD  GLU A  53      25.636  12.087 -29.745  1.00 97.62           C  
ATOM    434  OE1 GLU A  53      26.372  12.033 -28.733  1.00 97.62           O  
ATOM    435  OE2 GLU A  53      25.666  11.226 -30.653  1.00 97.62           O  
ATOM    436  N   LYS A  54      24.031  15.586 -32.844  1.00 97.66           N  
ATOM    437  CA  LYS A  54      24.879  16.685 -33.296  1.00 97.66           C  
ATOM    438  C   LYS A  54      24.160  18.024 -33.166  1.00 97.66           C  
ATOM    439  CB  LYS A  54      25.316  16.464 -34.746  1.00 97.66           C  
ATOM    440  O   LYS A  54      24.770  19.028 -32.791  1.00 97.66           O  
ATOM    441  CG  LYS A  54      26.328  15.342 -34.923  1.00 97.66           C  
ATOM    442  CD  LYS A  54      26.813  15.250 -36.364  1.00 97.66           C  
ATOM    443  CE  LYS A  54      27.780  14.090 -36.557  1.00 97.66           C  
ATOM    444  NZ  LYS A  54      28.252  13.989 -37.970  1.00 97.66           N  
ATOM    445  N   GLN A  55      22.922  18.033 -33.425  1.00 98.10           N  
ATOM    446  CA  GLN A  55      22.118  19.247 -33.327  1.00 98.10           C  
ATOM    447  C   GLN A  55      21.849  19.611 -31.870  1.00 98.10           C  
ATOM    448  CB  GLN A  55      20.796  19.078 -34.079  1.00 98.10           C  
ATOM    449  O   GLN A  55      21.660  20.785 -31.543  1.00 98.10           O  
ATOM    450  CG  GLN A  55      20.960  18.942 -35.586  1.00 98.10           C  
ATOM    451  CD  GLN A  55      19.656  18.616 -36.291  1.00 98.10           C  
ATOM    452  NE2 GLN A  55      19.224  19.503 -37.180  1.00 98.10           N  
ATOM    453  OE1 GLN A  55      19.043  17.575 -36.038  1.00 98.10           O  
ATOM    454  N   LEU A  56      21.845  18.560 -31.046  1.00 98.01           N  
ATOM    455  CA  LEU A  56      21.515  18.762 -29.640  1.00 98.01           C  
ATOM    456  C   LEU A  56      22.727  19.267 -28.865  1.00 98.01           C  
ATOM    457  CB  LEU A  56      21.002  17.461 -29.018  1.00 98.01           C  
ATOM    458  O   LEU A  56      22.585  20.045 -27.917  1.00 98.01           O  
ATOM    459  CG  LEU A  56      19.546  17.096 -29.315  1.00 98.01           C  
ATOM    460  CD1 LEU A  56      19.239  15.691 -28.807  1.00 98.01           C  
ATOM    461  CD2 LEU A  56      18.600  18.115 -28.688  1.00 98.01           C  
ATOM    462  N   VAL A  57      23.834  18.859 -29.259  1.00 97.61           N  
ATOM    463  CA  VAL A  57      25.048  19.208 -28.528  1.00 97.61           C  
ATOM    464  C   VAL A  57      25.160  20.725 -28.406  1.00 97.61           C  
ATOM    465  CB  VAL A  57      26.307  18.633 -29.214  1.00 97.61           C  
ATOM    466  O   VAL A  57      24.902  21.453 -29.367  1.00 97.61           O  
ATOM    467  CG1 VAL A  57      27.574  19.250 -28.622  1.00 97.61           C  
ATOM    468  CG2 VAL A  57      26.340  17.111 -29.082  1.00 97.61           C  
ATOM    469  N   HIS A  58      25.274  21.268 -27.178  1.00 97.60           N  
ATOM    470  CA  HIS A  58      25.506  22.657 -26.798  1.00 97.60           C  
ATOM    471  C   HIS A  58      24.189  23.401 -26.599  1.00 97.60           C  
ATOM    472  CB  HIS A  58      26.355  23.367 -27.853  1.00 97.60           C  
ATOM    473  O   HIS A  58      24.187  24.587 -26.261  1.00 97.60           O  
ATOM    474  CG  HIS A  58      27.744  22.823 -27.971  1.00 97.60           C  
ATOM    475  CD2 HIS A  58      28.426  22.348 -29.040  1.00 97.60           C  
ATOM    476  ND1 HIS A  58      28.597  22.722 -26.893  1.00 97.60           N  
ATOM    477  CE1 HIS A  58      29.747  22.207 -27.296  1.00 97.60           C  
ATOM    478  NE2 HIS A  58      29.668  21.972 -28.594  1.00 97.60           N  
ATOM    479  N   LEU A  59      23.114  22.686 -26.853  1.00 98.15           N  
ATOM    480  CA  LEU A  59      21.815  23.282 -26.558  1.00 98.15           C  
ATOM    481  C   LEU A  59      21.434  23.060 -25.098  1.00 98.15           C  
ATOM    482  CB  LEU A  59      20.736  22.697 -27.474  1.00 98.15           C  
ATOM    483  O   LEU A  59      21.811  22.048 -24.501  1.00 98.15           O  
ATOM    484  CG  LEU A  59      20.900  22.967 -28.971  1.00 98.15           C  
ATOM    485  CD1 LEU A  59      19.735  22.362 -29.748  1.00 98.15           C  
ATOM    486  CD2 LEU A  59      21.006  24.465 -29.236  1.00 98.15           C  
ATOM    487  N   LYS A  60      20.683  23.977 -24.564  1.00 97.66           N  
ATOM    488  CA  LYS A  60      20.125  23.871 -23.219  1.00 97.66           C  
ATOM    489  C   LYS A  60      18.698  23.332 -23.257  1.00 97.66           C  
ATOM    490  CB  LYS A  60      20.155  25.228 -22.516  1.00 97.66           C  
ATOM    491  O   LYS A  60      18.016  23.440 -24.278  1.00 97.66           O  
ATOM    492  CG  LYS A  60      21.556  25.772 -22.279  1.00 97.66           C  
ATOM    493  CD  LYS A  60      21.523  27.080 -21.497  1.00 97.66           C  
ATOM    494  CE  LYS A  60      22.925  27.626 -21.261  1.00 97.66           C  
ATOM    495  NZ  LYS A  60      22.955  28.608 -20.136  1.00 97.66           N  
ATOM    496  N   PRO A  61      18.229  22.777 -22.158  1.00 97.18           N  
ATOM    497  CA  PRO A  61      16.869  22.231 -22.125  1.00 97.18           C  
ATOM    498  C   PRO A  61      15.817  23.243 -22.574  1.00 97.18           C  
ATOM    499  CB  PRO A  61      16.675  21.858 -20.653  1.00 97.18           C  
ATOM    500  O   PRO A  61      14.844  22.874 -23.237  1.00 97.18           O  
ATOM    501  CG  PRO A  61      18.039  21.485 -20.170  1.00 97.18           C  
ATOM    502  CD  PRO A  61      19.038  22.414 -20.799  1.00 97.18           C  
ATOM    503  N   ALA A  62      16.061  24.477 -22.344  1.00 97.68           N  
ATOM    504  CA  ALA A  62      15.111  25.523 -22.716  1.00 97.68           C  
ATOM    505  C   ALA A  62      15.004  25.651 -24.233  1.00 97.68           C  
ATOM    506  CB  ALA A  62      15.523  26.858 -22.101  1.00 97.68           C  
ATOM    507  O   ALA A  62      13.997  26.140 -24.751  1.00 97.68           O  
ATOM    508  N   ASP A  63      16.043  25.253 -24.965  1.00 97.43           N  
ATOM    509  CA  ASP A  63      16.089  25.310 -26.423  1.00 97.43           C  
ATOM    510  C   ASP A  63      15.437  24.075 -27.042  1.00 97.43           C  
ATOM    511  CB  ASP A  63      17.535  25.440 -26.909  1.00 97.43           C  
ATOM    512  O   ASP A  63      15.138  24.058 -28.237  1.00 97.43           O  
ATOM    513  CG  ASP A  63      18.226  26.687 -26.384  1.00 97.43           C  
ATOM    514  OD1 ASP A  63      17.630  27.783 -26.436  1.00 97.43           O  
ATOM    515  OD2 ASP A  63      19.381  26.571 -25.918  1.00 97.43           O  
ATOM    516  N   VAL A  64      15.183  23.079 -26.186  1.00 97.28           N  
ATOM    517  CA  VAL A  64      14.826  21.778 -26.743  1.00 97.28           C  
ATOM    518  C   VAL A  64      13.395  21.422 -26.345  1.00 97.28           C  
ATOM    519  CB  VAL A  64      15.799  20.674 -26.275  1.00 97.28           C  
ATOM    520  O   VAL A  64      12.608  20.965 -27.178  1.00 97.28           O  
ATOM    521  CG1 VAL A  64      15.345  19.304 -26.779  1.00 97.28           C  
ATOM    522  CG2 VAL A  64      17.219  20.977 -26.753  1.00 97.28           C  
ATOM    523  N   TYR A  65      13.027  21.718 -25.140  1.00 96.40           N  
ATOM    524  CA  TYR A  65      11.747  21.262 -24.611  1.00 96.40           C  
ATOM    525  C   TYR A  65      10.748  22.410 -24.532  1.00 96.40           C  
ATOM    526  CB  TYR A  65      11.931  20.633 -23.226  1.00 96.40           C  
ATOM    527  O   TYR A  65      11.124  23.577 -24.663  1.00 96.40           O  
ATOM    528  CG  TYR A  65      12.943  19.512 -23.198  1.00 96.40           C  
ATOM    529  CD1 TYR A  65      12.761  18.365 -23.966  1.00 96.40           C  
ATOM    530  CD2 TYR A  65      14.080  19.599 -22.403  1.00 96.40           C  
ATOM    531  CE1 TYR A  65      13.689  17.329 -23.942  1.00 96.40           C  
ATOM    532  CE2 TYR A  65      15.014  18.570 -22.371  1.00 96.40           C  
ATOM    533  OH  TYR A  65      15.733  16.419 -23.115  1.00 96.40           O  
ATOM    534  CZ  TYR A  65      14.811  17.441 -23.142  1.00 96.40           C  
ATOM    535  N   SER A  66       9.465  22.034 -24.355  1.00 95.26           N  
ATOM    536  CA  SER A  66       8.460  23.048 -24.053  1.00 95.26           C  
ATOM    537  C   SER A  66       8.805  23.805 -22.775  1.00 95.26           C  
ATOM    538  CB  SER A  66       7.077  22.408 -23.919  1.00 95.26           C  
ATOM    539  O   SER A  66       9.537  23.296 -21.925  1.00 95.26           O  
ATOM    540  OG  SER A  66       7.009  21.596 -22.759  1.00 95.26           O  
ATOM    541  N   PRO A  67       8.311  25.005 -22.644  1.00 95.68           N  
ATOM    542  CA  PRO A  67       8.636  25.813 -21.466  1.00 95.68           C  
ATOM    543  C   PRO A  67       8.342  25.088 -20.155  1.00 95.68           C  
ATOM    544  CB  PRO A  67       7.738  27.043 -21.623  1.00 95.68           C  
ATOM    545  O   PRO A  67       9.149  25.139 -19.223  1.00 95.68           O  
ATOM    546  CG  PRO A  67       7.569  27.206 -23.099  1.00 95.68           C  
ATOM    547  CD  PRO A  67       7.499  25.843 -23.725  1.00 95.68           C  
ATOM    548  N   GLU A  68       7.244  24.400 -20.127  1.00 94.81           N  
ATOM    549  CA  GLU A  68       6.876  23.685 -18.909  1.00 94.81           C  
ATOM    550  C   GLU A  68       7.846  22.542 -18.625  1.00 94.81           C  
ATOM    551  CB  GLU A  68       5.446  23.149 -19.011  1.00 94.81           C  
ATOM    552  O   GLU A  68       8.323  22.391 -17.499  1.00 94.81           O  
ATOM    553  CG  GLU A  68       4.937  22.504 -17.730  1.00 94.81           C  
ATOM    554  CD  GLU A  68       3.526  21.955 -17.855  1.00 94.81           C  
ATOM    555  OE1 GLU A  68       3.012  21.372 -16.873  1.00 94.81           O  
ATOM    556  OE2 GLU A  68       2.928  22.106 -18.943  1.00 94.81           O  
ATOM    557  N   ALA A  69       8.112  21.746 -19.607  1.00 96.53           N  
ATOM    558  CA  ALA A  69       9.035  20.625 -19.449  1.00 96.53           C  
ATOM    559  C   ALA A  69      10.449  21.117 -19.153  1.00 96.53           C  
ATOM    560  CB  ALA A  69       9.029  19.751 -20.700  1.00 96.53           C  
ATOM    561  O   ALA A  69      11.142  20.557 -18.299  1.00 96.53           O  
ATOM    562  N   ALA A  70      10.843  22.172 -19.789  1.00 97.58           N  
ATOM    563  CA  ALA A  70      12.179  22.730 -19.601  1.00 97.58           C  
ATOM    564  C   ALA A  70      12.367  23.234 -18.172  1.00 97.58           C  
ATOM    565  CB  ALA A  70      12.430  23.859 -20.597  1.00 97.58           C  
ATOM    566  O   ALA A  70      13.428  23.037 -17.573  1.00 97.58           O  
ATOM    567  N   ALA A  71      11.386  23.879 -17.624  1.00 97.53           N  
ATOM    568  CA  ALA A  71      11.456  24.421 -16.269  1.00 97.53           C  
ATOM    569  C   ALA A  71      11.737  23.317 -15.251  1.00 97.53           C  
ATOM    570  CB  ALA A  71      10.158  25.144 -15.918  1.00 97.53           C  
ATOM    571  O   ALA A  71      12.578  23.483 -14.364  1.00 97.53           O  
ATOM    572  N   LYS A  72      11.038  22.212 -15.388  1.00 97.18           N  
ATOM    573  CA  LYS A  72      11.239  21.087 -14.479  1.00 97.18           C  
ATOM    574  C   LYS A  72      12.631  20.486 -14.649  1.00 97.18           C  
ATOM    575  CB  LYS A  72      10.174  20.013 -14.709  1.00 97.18           C  
ATOM    576  O   LYS A  72      13.299  20.168 -13.663  1.00 97.18           O  
ATOM    577  CG  LYS A  72      10.167  18.913 -13.659  1.00 97.18           C  
ATOM    578  CD  LYS A  72       8.939  18.022 -13.790  1.00 97.18           C  
ATOM    579  CE  LYS A  72       8.899  16.958 -12.701  1.00 97.18           C  
ATOM    580  NZ  LYS A  72       7.689  16.091 -12.817  1.00 97.18           N  
ATOM    581  N   VAL A  73      13.065  20.378 -15.881  1.00 97.19           N  
ATOM    582  CA  VAL A  73      14.381  19.824 -16.184  1.00 97.19           C  
ATOM    583  C   VAL A  73      15.466  20.713 -15.583  1.00 97.19           C  
ATOM    584  CB  VAL A  73      14.597  19.676 -17.707  1.00 97.19           C  
ATOM    585  O   VAL A  73      16.394  20.221 -14.938  1.00 97.19           O  
ATOM    586  CG1 VAL A  73      16.056  19.347 -18.016  1.00 97.19           C  
ATOM    587  CG2 VAL A  73      13.671  18.601 -18.275  1.00 97.19           C  
ATOM    588  N   ILE A  74      15.328  21.975 -15.761  1.00 97.11           N  
ATOM    589  CA  ILE A  74      16.308  22.934 -15.264  1.00 97.11           C  
ATOM    590  C   ILE A  74      16.342  22.894 -13.738  1.00 97.11           C  
ATOM    591  CB  ILE A  74      15.999  24.365 -15.756  1.00 97.11           C  
ATOM    592  O   ILE A  74      17.417  22.903 -13.133  1.00 97.11           O  
ATOM    593  CG1 ILE A  74      16.220  24.470 -17.269  1.00 97.11           C  
ATOM    594  CG2 ILE A  74      16.853  25.391 -15.005  1.00 97.11           C  
ATOM    595  CD1 ILE A  74      15.630  25.726 -17.896  1.00 97.11           C  
ATOM    596  N   GLU A  75      15.192  22.852 -13.136  1.00 96.98           N  
ATOM    597  CA  GLU A  75      15.090  22.783 -11.682  1.00 96.98           C  
ATOM    598  C   GLU A  75      15.784  21.537 -11.138  1.00 96.98           C  
ATOM    599  CB  GLU A  75      13.623  22.801 -11.244  1.00 96.98           C  
ATOM    600  O   GLU A  75      16.553  21.619 -10.178  1.00 96.98           O  
ATOM    601  CG  GLU A  75      13.431  22.766  -9.734  1.00 96.98           C  
ATOM    602  CD  GLU A  75      11.978  22.607  -9.318  1.00 96.98           C  
ATOM    603  OE1 GLU A  75      11.702  22.515  -8.100  1.00 96.98           O  
ATOM    604  OE2 GLU A  75      11.108  22.572 -10.216  1.00 96.98           O  
ATOM    605  N   THR A  76      15.534  20.421 -11.708  1.00 96.75           N  
ATOM    606  CA  THR A  76      16.093  19.162 -11.231  1.00 96.75           C  
ATOM    607  C   THR A  76      17.589  19.090 -11.523  1.00 96.75           C  
ATOM    608  CB  THR A  76      15.383  17.957 -11.874  1.00 96.75           C  
ATOM    609  O   THR A  76      18.360  18.568 -10.714  1.00 96.75           O  
ATOM    610  CG2 THR A  76      13.918  17.893 -11.454  1.00 96.75           C  
ATOM    611  OG1 THR A  76      15.455  18.072 -13.300  1.00 96.75           O  
ATOM    612  N   ASP A  77      18.032  19.633 -12.722  1.00 95.98           N  
ATOM    613  CA  ASP A  77      19.460  19.721 -13.016  1.00 95.98           C  
ATOM    614  C   ASP A  77      20.190  20.536 -11.951  1.00 95.98           C  
ATOM    615  CB  ASP A  77      19.687  20.337 -14.397  1.00 95.98           C  
ATOM    616  O   ASP A  77      21.276  20.157 -11.507  1.00 95.98           O  
ATOM    617  CG  ASP A  77      19.420  19.363 -15.532  1.00 95.98           C  
ATOM    618  OD1 ASP A  77      19.061  18.197 -15.263  1.00 95.98           O  
ATOM    619  OD2 ASP A  77      19.570  19.765 -16.705  1.00 95.98           O  
ATOM    620  N   GLU A  78      19.572  21.600 -11.555  1.00 95.67           N  
ATOM    621  CA  GLU A  78      20.173  22.465 -10.544  1.00 95.67           C  
ATOM    622  C   GLU A  78      20.375  21.719  -9.228  1.00 95.67           C  
ATOM    623  CB  GLU A  78      19.310  23.708 -10.317  1.00 95.67           C  
ATOM    624  O   GLU A  78      21.398  21.888  -8.563  1.00 95.67           O  
ATOM    625  CG  GLU A  78      19.396  24.731 -11.441  1.00 95.67           C  
ATOM    626  CD  GLU A  78      20.790  25.314 -11.615  1.00 95.67           C  
ATOM    627  OE1 GLU A  78      21.185  25.607 -12.767  1.00 95.67           O  
ATOM    628  OE2 GLU A  78      21.492  25.477 -10.593  1.00 95.67           O  
ATOM    629  N   LYS A  79      19.449  20.932  -8.865  1.00 95.90           N  
ATOM    630  CA  LYS A  79      19.549  20.155  -7.633  1.00 95.90           C  
ATOM    631  C   LYS A  79      20.719  19.176  -7.693  1.00 95.90           C  
ATOM    632  CB  LYS A  79      18.246  19.399  -7.369  1.00 95.90           C  
ATOM    633  O   LYS A  79      21.471  19.040  -6.726  1.00 95.90           O  
ATOM    634  CG  LYS A  79      17.094  20.287  -6.926  1.00 95.90           C  
ATOM    635  CD  LYS A  79      15.850  19.470  -6.603  1.00 95.90           C  
ATOM    636  CE  LYS A  79      14.680  20.363  -6.208  1.00 95.90           C  
ATOM    637  NZ  LYS A  79      13.439  19.570  -5.957  1.00 95.90           N  
ATOM    638  N   VAL A  80      20.853  18.531  -8.810  1.00 95.69           N  
ATOM    639  CA  VAL A  80      21.937  17.568  -8.981  1.00 95.69           C  
ATOM    640  C   VAL A  80      23.281  18.292  -8.954  1.00 95.69           C  
ATOM    641  CB  VAL A  80      21.786  16.772 -10.295  1.00 95.69           C  
ATOM    642  O   VAL A  80      24.212  17.862  -8.270  1.00 95.69           O  
ATOM    643  CG1 VAL A  80      23.006  15.882 -10.531  1.00 95.69           C  
ATOM    644  CG2 VAL A  80      20.508  15.933 -10.267  1.00 95.69           C  
ATOM    645  N   PHE A  81      23.334  19.416  -9.638  1.00 93.42           N  
ATOM    646  CA  PHE A  81      24.581  20.166  -9.726  1.00 93.42           C  
ATOM    647  C   PHE A  81      24.939  20.784  -8.380  1.00 93.42           C  
ATOM    648  CB  PHE A  81      24.478  21.258 -10.795  1.00 93.42           C  
ATOM    649  O   PHE A  81      26.106  20.783  -7.982  1.00 93.42           O  
ATOM    650  CG  PHE A  81      24.735  20.766 -12.194  1.00 93.42           C  
ATOM    651  CD1 PHE A  81      26.008  20.364 -12.582  1.00 93.42           C  
ATOM    652  CD2 PHE A  81      23.703  20.703 -13.121  1.00 93.42           C  
ATOM    653  CE1 PHE A  81      26.248  19.907 -13.876  1.00 93.42           C  
ATOM    654  CE2 PHE A  81      23.935  20.249 -14.417  1.00 93.42           C  
ATOM    655  CZ  PHE A  81      25.209  19.851 -14.792  1.00 93.42           C  
ATOM    656  N   ARG A  82      23.936  21.272  -7.664  1.00 93.60           N  
ATOM    657  CA  ARG A  82      24.170  21.995  -6.417  1.00 93.60           C  
ATOM    658  C   ARG A  82      24.471  21.031  -5.274  1.00 93.60           C  
ATOM    659  CB  ARG A  82      22.960  22.865  -6.065  1.00 93.60           C  
ATOM    660  O   ARG A  82      25.355  21.289  -4.455  1.00 93.60           O  
ATOM    661  CG  ARG A  82      23.180  23.765  -4.861  1.00 93.60           C  
ATOM    662  CD  ARG A  82      21.938  24.582  -4.533  1.00 93.60           C  
ATOM    663  NE  ARG A  82      21.584  25.486  -5.625  1.00 93.60           N  
ATOM    664  NH1 ARG A  82      19.700  26.331  -4.590  1.00 93.60           N  
ATOM    665  NH2 ARG A  82      20.301  27.076  -6.672  1.00 93.60           N  
ATOM    666  CZ  ARG A  82      20.529  26.295  -5.627  1.00 93.60           C  
ATOM    667  N   HIS A  83      23.828  19.868  -5.273  1.00 93.79           N  
ATOM    668  CA  HIS A  83      23.911  19.022  -4.087  1.00 93.79           C  
ATOM    669  C   HIS A  83      24.699  17.748  -4.375  1.00 93.79           C  
ATOM    670  CB  HIS A  83      22.511  18.670  -3.582  1.00 93.79           C  
ATOM    671  O   HIS A  83      24.926  16.938  -3.473  1.00 93.79           O  
ATOM    672  CG  HIS A  83      21.691  19.864  -3.208  1.00 93.79           C  
ATOM    673  CD2 HIS A  83      20.543  20.354  -3.732  1.00 93.79           C  
ATOM    674  ND1 HIS A  83      22.034  20.708  -2.175  1.00 93.79           N  
ATOM    675  CE1 HIS A  83      21.130  21.668  -2.080  1.00 93.79           C  
ATOM    676  NE2 HIS A  83      20.214  21.476  -3.013  1.00 93.79           N  
ATOM    677  N   ASN A  84      25.070  17.612  -5.554  1.00 90.81           N  
ATOM    678  CA  ASN A  84      25.820  16.429  -5.964  1.00 90.81           C  
ATOM    679  C   ASN A  84      25.098  15.144  -5.571  1.00 90.81           C  
ATOM    680  CB  ASN A  84      27.228  16.452  -5.366  1.00 90.81           C  
ATOM    681  O   ASN A  84      25.712  14.223  -5.028  1.00 90.81           O  
ATOM    682  CG  ASN A  84      28.222  15.652  -6.184  1.00 90.81           C  
ATOM    683  ND2 ASN A  84      29.251  15.133  -5.524  1.00 90.81           N  
ATOM    684  OD1 ASN A  84      28.068  15.501  -7.399  1.00 90.81           O  
ATOM    685  N   VAL A  85      23.781  15.157  -5.801  1.00 93.53           N  
ATOM    686  CA  VAL A  85      22.963  13.991  -5.484  1.00 93.53           C  
ATOM    687  C   VAL A  85      22.173  13.562  -6.718  1.00 93.53           C  
ATOM    688  CB  VAL A  85      22.001  14.274  -4.308  1.00 93.53           C  
ATOM    689  O   VAL A  85      21.915  14.373  -7.610  1.00 93.53           O  
ATOM    690  CG1 VAL A  85      22.783  14.554  -3.026  1.00 93.53           C  
ATOM    691  CG2 VAL A  85      21.081  15.448  -4.643  1.00 93.53           C  
ATOM    692  N   SER A  86      21.946  12.227  -6.686  1.00 96.21           N  
ATOM    693  CA  SER A  86      21.062  11.700  -7.721  1.00 96.21           C  
ATOM    694  C   SER A  86      19.599  11.976  -7.391  1.00 96.21           C  
ATOM    695  CB  SER A  86      21.279  10.197  -7.898  1.00 96.21           C  
ATOM    696  O   SER A  86      19.238  12.120  -6.221  1.00 96.21           O  
ATOM    697  OG  SER A  86      20.938   9.497  -6.713  1.00 96.21           O  
ATOM    698  N   LEU A  87      18.817  12.153  -8.407  1.00 97.17           N  
ATOM    699  CA  LEU A  87      17.387  12.367  -8.218  1.00 97.17           C  
ATOM    700  C   LEU A  87      16.581  11.623  -9.278  1.00 97.17           C  
ATOM    701  CB  LEU A  87      17.057  13.862  -8.265  1.00 97.17           C  
ATOM    702  O   LEU A  87      17.061  11.412 -10.393  1.00 97.17           O  
ATOM    703  CG  LEU A  87      17.179  14.540  -9.630  1.00 97.17           C  
ATOM    704  CD1 LEU A  87      15.808  14.652 -10.290  1.00 97.17           C  
ATOM    705  CD2 LEU A  87      17.824  15.914  -9.489  1.00 97.17           C  
ATOM    706  N   THR A  88      15.429  11.145  -8.937  1.00 98.14           N  
ATOM    707  CA  THR A  88      14.494  10.454  -9.818  1.00 98.14           C  
ATOM    708  C   THR A  88      13.121  11.117  -9.778  1.00 98.14           C  
ATOM    709  CB  THR A  88      14.362   8.968  -9.436  1.00 98.14           C  
ATOM    710  O   THR A  88      12.616  11.446  -8.704  1.00 98.14           O  
ATOM    711  CG2 THR A  88      13.414   8.240 -10.383  1.00 98.14           C  
ATOM    712  OG1 THR A  88      15.652   8.348  -9.498  1.00 98.14           O  
ATOM    713  N   TYR A  89      12.518  11.281 -10.903  1.00 97.61           N  
ATOM    714  CA  TYR A  89      11.206  11.914 -10.981  1.00 97.61           C  
ATOM    715  C   TYR A  89      10.503  11.552 -12.283  1.00 97.61           C  
ATOM    716  CB  TYR A  89      11.335  13.436 -10.864  1.00 97.61           C  
ATOM    717  O   TYR A  89      11.124  11.014 -13.203  1.00 97.61           O  
ATOM    718  CG  TYR A  89      12.105  14.069 -11.998  1.00 97.61           C  
ATOM    719  CD1 TYR A  89      13.497  14.053 -12.015  1.00 97.61           C  
ATOM    720  CD2 TYR A  89      11.440  14.686 -13.053  1.00 97.61           C  
ATOM    721  CE1 TYR A  89      14.210  14.637 -13.057  1.00 97.61           C  
ATOM    722  CE2 TYR A  89      12.143  15.273 -14.100  1.00 97.61           C  
ATOM    723  OH  TYR A  89      14.226  15.823 -15.127  1.00 97.61           O  
ATOM    724  CZ  TYR A  89      13.526  15.243 -14.093  1.00 97.61           C  
ATOM    725  N   GLU A  90       9.224  11.713 -12.303  1.00 96.95           N  
ATOM    726  CA  GLU A  90       8.434  11.488 -13.510  1.00 96.95           C  
ATOM    727  C   GLU A  90       8.212  12.790 -14.275  1.00 96.95           C  
ATOM    728  CB  GLU A  90       7.088  10.847 -13.161  1.00 96.95           C  
ATOM    729  O   GLU A  90       8.058  13.853 -13.671  1.00 96.95           O  
ATOM    730  CG  GLU A  90       7.210   9.484 -12.495  1.00 96.95           C  
ATOM    731  CD  GLU A  90       5.867   8.865 -12.145  1.00 96.95           C  
ATOM    732  OE1 GLU A  90       5.843   7.766 -11.546  1.00 96.95           O  
ATOM    733  OE2 GLU A  90       4.830   9.483 -12.474  1.00 96.95           O  
ATOM    734  N   GLN A  91       8.216  12.663 -15.569  1.00 96.64           N  
ATOM    735  CA  GLN A  91       8.058  13.858 -16.390  1.00 96.64           C  
ATOM    736  C   GLN A  91       7.384  13.529 -17.719  1.00 96.64           C  
ATOM    737  CB  GLN A  91       9.413  14.522 -16.639  1.00 96.64           C  
ATOM    738  O   GLN A  91       7.761  12.566 -18.390  1.00 96.64           O  
ATOM    739  CG  GLN A  91       9.343  15.739 -17.552  1.00 96.64           C  
ATOM    740  CD  GLN A  91       9.242  17.044 -16.784  1.00 96.64           C  
ATOM    741  NE2 GLN A  91       8.497  17.998 -17.331  1.00 96.64           N  
ATOM    742  OE1 GLN A  91       9.829  17.191 -15.707  1.00 96.64           O  
ATOM    743  N   TRP A  92       6.398  14.336 -18.051  1.00 95.70           N  
ATOM    744  CA  TRP A  92       5.779  14.218 -19.367  1.00 95.70           C  
ATOM    745  C   TRP A  92       6.564  15.005 -20.412  1.00 95.70           C  
ATOM    746  CB  TRP A  92       4.329  14.708 -19.325  1.00 95.70           C  
ATOM    747  O   TRP A  92       6.918  16.165 -20.186  1.00 95.70           O  
ATOM    748  CG  TRP A  92       3.400  13.796 -18.580  1.00 95.70           C  
ATOM    749  CD1 TRP A  92       3.068  13.861 -17.255  1.00 95.70           C  
ATOM    750  CD2 TRP A  92       2.685  12.680 -19.118  1.00 95.70           C  
ATOM    751  CE2 TRP A  92       1.939  12.113 -18.062  1.00 95.70           C  
ATOM    752  CE3 TRP A  92       2.603  12.103 -20.393  1.00 95.70           C  
ATOM    753  NE1 TRP A  92       2.190  12.851 -16.938  1.00 95.70           N  
ATOM    754  CH2 TRP A  92       1.058  10.451 -19.499  1.00 95.70           C  
ATOM    755  CZ2 TRP A  92       1.120  10.996 -18.241  1.00 95.70           C  
ATOM    756  CZ3 TRP A  92       1.787  10.992 -20.570  1.00 95.70           C  
ATOM    757  N   LEU A  93       6.805  14.373 -21.528  1.00 97.11           N  
ATOM    758  CA  LEU A  93       7.501  14.994 -22.650  1.00 97.11           C  
ATOM    759  C   LEU A  93       6.735  14.776 -23.952  1.00 97.11           C  
ATOM    760  CB  LEU A  93       8.919  14.433 -22.779  1.00 97.11           C  
ATOM    761  O   LEU A  93       5.933  13.845 -24.057  1.00 97.11           O  
ATOM    762  CG  LEU A  93       9.847  14.654 -21.584  1.00 97.11           C  
ATOM    763  CD1 LEU A  93      11.147  13.880 -21.771  1.00 97.11           C  
ATOM    764  CD2 LEU A  93      10.127  16.141 -21.392  1.00 97.11           C  
ATOM    765  N   ASP A  94       7.016  15.671 -24.856  1.00 96.24           N  
ATOM    766  CA  ASP A  94       6.298  15.636 -26.127  1.00 96.24           C  
ATOM    767  C   ASP A  94       7.215  15.190 -27.264  1.00 96.24           C  
ATOM    768  CB  ASP A  94       5.697  17.007 -26.442  1.00 96.24           C  
ATOM    769  O   ASP A  94       8.300  15.746 -27.447  1.00 96.24           O  
ATOM    770  CG  ASP A  94       4.752  17.503 -25.361  1.00 96.24           C  
ATOM    771  OD1 ASP A  94       3.962  16.695 -24.825  1.00 96.24           O  
ATOM    772  OD2 ASP A  94       4.795  18.711 -25.045  1.00 96.24           O  
ATOM    773  N   TYR A  95       6.680  14.166 -27.968  1.00 97.14           N  
ATOM    774  CA  TYR A  95       7.339  13.840 -29.228  1.00 97.14           C  
ATOM    775  C   TYR A  95       7.045  14.897 -30.285  1.00 97.14           C  
ATOM    776  CB  TYR A  95       6.894  12.463 -29.728  1.00 97.14           C  
ATOM    777  O   TYR A  95       6.059  15.631 -30.182  1.00 97.14           O  
ATOM    778  CG  TYR A  95       7.523  11.312 -28.979  1.00 97.14           C  
ATOM    779  CD1 TYR A  95       8.721  10.747 -29.410  1.00 97.14           C  
ATOM    780  CD2 TYR A  95       6.920  10.788 -27.840  1.00 97.14           C  
ATOM    781  CE1 TYR A  95       9.303   9.686 -28.725  1.00 97.14           C  
ATOM    782  CE2 TYR A  95       7.493   9.728 -27.146  1.00 97.14           C  
ATOM    783  OH  TYR A  95       9.255   8.134 -26.913  1.00 97.14           O  
ATOM    784  CZ  TYR A  95       8.683   9.184 -27.596  1.00 97.14           C  
ATOM    785  N   PRO A  96       7.860  14.945 -31.382  1.00 96.31           N  
ATOM    786  CA  PRO A  96       7.629  15.940 -32.432  1.00 96.31           C  
ATOM    787  C   PRO A  96       6.281  15.760 -33.128  1.00 96.31           C  
ATOM    788  CB  PRO A  96       8.783  15.697 -33.409  1.00 96.31           C  
ATOM    789  O   PRO A  96       5.707  16.732 -33.629  1.00 96.31           O  
ATOM    790  CG  PRO A  96       9.869  15.101 -32.574  1.00 96.31           C  
ATOM    791  CD  PRO A  96       9.240  14.261 -31.500  1.00 96.31           C  
ATOM    792  N   ASP A  97       5.747  14.586 -33.117  1.00 96.00           N  
ATOM    793  CA  ASP A  97       4.479  14.319 -33.788  1.00 96.00           C  
ATOM    794  C   ASP A  97       3.297  14.655 -32.881  1.00 96.00           C  
ATOM    795  CB  ASP A  97       4.403  12.856 -34.230  1.00 96.00           C  
ATOM    796  O   ASP A  97       2.141  14.459 -33.262  1.00 96.00           O  
ATOM    797  CG  ASP A  97       4.441  11.882 -33.066  1.00 96.00           C  
ATOM    798  OD1 ASP A  97       4.482  12.327 -31.899  1.00 96.00           O  
ATOM    799  OD2 ASP A  97       4.435  10.657 -33.319  1.00 96.00           O  
ATOM    800  N   GLY A  98       3.527  15.117 -31.620  1.00 94.27           N  
ATOM    801  CA  GLY A  98       2.466  15.537 -30.718  1.00 94.27           C  
ATOM    802  C   GLY A  98       2.150  14.508 -29.650  1.00 94.27           C  
ATOM    803  O   GLY A  98       1.425  14.799 -28.696  1.00 94.27           O  
ATOM    804  N   ARG A  99       2.675  13.291 -29.874  1.00 94.55           N  
ATOM    805  CA  ARG A  99       2.484  12.243 -28.876  1.00 94.55           C  
ATOM    806  C   ARG A  99       3.157  12.611 -27.558  1.00 94.55           C  
ATOM    807  CB  ARG A  99       3.028  10.907 -29.387  1.00 94.55           C  
ATOM    808  O   ARG A  99       4.282  13.115 -27.549  1.00 94.55           O  
ATOM    809  CG  ARG A  99       2.893   9.766 -28.392  1.00 94.55           C  
ATOM    810  CD  ARG A  99       3.554   8.492 -28.902  1.00 94.55           C  
ATOM    811  NE  ARG A  99       4.989   8.483 -28.630  1.00 94.55           N  
ATOM    812  NH1 ARG A  99       5.537   7.187 -30.463  1.00 94.55           N  
ATOM    813  NH2 ARG A  99       7.178   7.920 -29.039  1.00 94.55           N  
ATOM    814  CZ  ARG A  99       5.898   7.864 -29.378  1.00 94.55           C  
ATOM    815  N   LYS A 100       2.437  12.355 -26.426  1.00 94.34           N  
ATOM    816  CA  LYS A 100       2.999  12.592 -25.099  1.00 94.34           C  
ATOM    817  C   LYS A 100       3.423  11.282 -24.440  1.00 94.34           C  
ATOM    818  CB  LYS A 100       1.989  13.322 -24.212  1.00 94.34           C  
ATOM    819  O   LYS A 100       2.759  10.256 -24.601  1.00 94.34           O  
ATOM    820  CG  LYS A 100       1.674  14.739 -24.668  1.00 94.34           C  
ATOM    821  CD  LYS A 100       0.823  15.480 -23.645  1.00 94.34           C  
ATOM    822  CE  LYS A 100       0.592  16.929 -24.053  1.00 94.34           C  
ATOM    823  NZ  LYS A 100      -0.070  17.711 -22.967  1.00 94.34           N  
ATOM    824  N   ALA A 101       4.497  11.338 -23.848  1.00 96.75           N  
ATOM    825  CA  ALA A 101       4.988  10.177 -23.110  1.00 96.75           C  
ATOM    826  C   ALA A 101       5.474  10.575 -21.720  1.00 96.75           C  
ATOM    827  CB  ALA A 101       6.111   9.491 -23.885  1.00 96.75           C  
ATOM    828  O   ALA A 101       6.023  11.665 -21.535  1.00 96.75           O  
ATOM    829  N   CYS A 102       5.152   9.670 -20.806  1.00 97.27           N  
ATOM    830  CA  CYS A 102       5.611   9.883 -19.438  1.00 97.27           C  
ATOM    831  C   CYS A 102       6.870   9.073 -19.154  1.00 97.27           C  
ATOM    832  CB  CYS A 102       4.516   9.508 -18.440  1.00 97.27           C  
ATOM    833  O   CYS A 102       6.892   7.858 -19.359  1.00 97.27           O  
ATOM    834  SG  CYS A 102       4.901   9.962 -16.734  1.00 97.27           S  
ATOM    835  N   PHE A 103       7.896   9.817 -18.664  1.00 98.13           N  
ATOM    836  CA  PHE A 103       9.173   9.166 -18.397  1.00 98.13           C  
ATOM    837  C   PHE A 103       9.520   9.240 -16.915  1.00 98.13           C  
ATOM    838  CB  PHE A 103      10.289   9.807 -19.229  1.00 98.13           C  
ATOM    839  O   PHE A 103       9.259  10.252 -16.261  1.00 98.13           O  
ATOM    840  CG  PHE A 103      10.157   9.565 -20.709  1.00 98.13           C  
ATOM    841  CD1 PHE A 103      10.719   8.438 -21.295  1.00 98.13           C  
ATOM    842  CD2 PHE A 103       9.473  10.466 -21.513  1.00 98.13           C  
ATOM    843  CE1 PHE A 103      10.600   8.210 -22.664  1.00 98.13           C  
ATOM    844  CE2 PHE A 103       9.349  10.246 -22.882  1.00 98.13           C  
ATOM    845  CZ  PHE A 103       9.914   9.118 -23.456  1.00 98.13           C  
ATOM    846  N   GLU A 104       9.957   8.155 -16.393  1.00 98.14           N  
ATOM    847  CA  GLU A 104      10.695   8.174 -15.133  1.00 98.14           C  
ATOM    848  C   GLU A 104      12.174   8.471 -15.366  1.00 98.14           C  
ATOM    849  CB  GLU A 104      10.535   6.843 -14.395  1.00 98.14           C  
ATOM    850  O   GLU A 104      12.906   7.630 -15.891  1.00 98.14           O  
ATOM    851  CG  GLU A 104      11.164   6.829 -13.010  1.00 98.14           C  
ATOM    852  CD  GLU A 104      11.054   5.482 -12.315  1.00 98.14           C  
ATOM    853  OE1 GLU A 104      11.805   4.548 -12.677  1.00 98.14           O  
ATOM    854  OE2 GLU A 104      10.208   5.358 -11.401  1.00 98.14           O  
ATOM    855  N   ILE A 105      12.576   9.606 -14.953  1.00 98.32           N  
ATOM    856  CA  ILE A 105      13.907  10.111 -15.274  1.00 98.32           C  
ATOM    857  C   ILE A 105      14.798  10.041 -14.036  1.00 98.32           C  
ATOM    858  CB  ILE A 105      13.848  11.559 -15.810  1.00 98.32           C  
ATOM    859  O   ILE A 105      14.395  10.463 -12.949  1.00 98.32           O  
ATOM    860  CG1 ILE A 105      13.053  11.613 -17.120  1.00 98.32           C  
ATOM    861  CG2 ILE A 105      15.259  12.122 -16.004  1.00 98.32           C  
ATOM    862  CD1 ILE A 105      12.793  13.023 -17.631  1.00 98.32           C  
ATOM    863  N   ARG A 106      15.974   9.502 -14.215  1.00 98.24           N  
ATOM    864  CA  ARG A 106      17.005   9.495 -13.182  1.00 98.24           C  
ATOM    865  C   ARG A 106      18.232  10.284 -13.627  1.00 98.24           C  
ATOM    866  CB  ARG A 106      17.404   8.060 -12.830  1.00 98.24           C  
ATOM    867  O   ARG A 106      18.797  10.016 -14.690  1.00 98.24           O  
ATOM    868  CG  ARG A 106      18.438   7.962 -11.719  1.00 98.24           C  
ATOM    869  CD  ARG A 106      18.679   6.520 -11.297  1.00 98.24           C  
ATOM    870  NE  ARG A 106      19.596   6.436 -10.164  1.00 98.24           N  
ATOM    871  NH1 ARG A 106      19.830   4.139 -10.259  1.00 98.24           N  
ATOM    872  NH2 ARG A 106      20.944   5.344  -8.659  1.00 98.24           N  
ATOM    873  CZ  ARG A 106      20.121   5.306  -9.697  1.00 98.24           C  
ATOM    874  N   LYS A 107      18.610  11.195 -12.782  1.00 98.01           N  
ATOM    875  CA  LYS A 107      19.798  12.004 -13.037  1.00 98.01           C  
ATOM    876  C   LYS A 107      20.898  11.701 -12.023  1.00 98.01           C  
ATOM    877  CB  LYS A 107      19.451  13.492 -13.005  1.00 98.01           C  
ATOM    878  O   LYS A 107      20.648  11.680 -10.816  1.00 98.01           O  
ATOM    879  CG  LYS A 107      18.439  13.916 -14.061  1.00 98.01           C  
ATOM    880  CD  LYS A 107      18.175  15.415 -14.013  1.00 98.01           C  
ATOM    881  CE  LYS A 107      17.198  15.846 -15.098  1.00 98.01           C  
ATOM    882  NZ  LYS A 107      16.939  17.316 -15.059  1.00 98.01           N  
ATOM    883  N   VAL A 108      22.103  11.557 -12.613  1.00 96.65           N  
ATOM    884  CA  VAL A 108      23.247  11.196 -11.781  1.00 96.65           C  
ATOM    885  C   VAL A 108      24.431  12.105 -12.110  1.00 96.65           C  
ATOM    886  CB  VAL A 108      23.642   9.715 -11.971  1.00 96.65           C  
ATOM    887  O   VAL A 108      24.738  12.333 -13.283  1.00 96.65           O  
ATOM    888  CG1 VAL A 108      24.818   9.350 -11.067  1.00 96.65           C  
ATOM    889  CG2 VAL A 108      22.448   8.805 -11.693  1.00 96.65           C  
ATOM    890  N   PRO A 109      25.098  12.622 -11.012  1.00 96.09           N  
ATOM    891  CA  PRO A 109      26.321  13.369 -11.315  1.00 96.09           C  
ATOM    892  C   PRO A 109      27.384  12.508 -11.994  1.00 96.09           C  
ATOM    893  CB  PRO A 109      26.796  13.839  -9.938  1.00 96.09           C  
ATOM    894  O   PRO A 109      27.517  11.323 -11.682  1.00 96.09           O  
ATOM    895  CG  PRO A 109      25.587  13.748  -9.065  1.00 96.09           C  
ATOM    896  CD  PRO A 109      24.692  12.668  -9.600  1.00 96.09           C  
ATOM    897  N   TYR A 110      28.082  13.072 -12.973  1.00 93.01           N  
ATOM    898  CA  TYR A 110      29.162  12.384 -13.671  1.00 93.01           C  
ATOM    899  C   TYR A 110      30.520  12.939 -13.257  1.00 93.01           C  
ATOM    900  CB  TYR A 110      28.989  12.507 -15.187  1.00 93.01           C  
ATOM    901  O   TYR A 110      30.758  14.146 -13.346  1.00 93.01           O  
ATOM    902  CG  TYR A 110      30.177  12.014 -15.976  1.00 93.01           C  
ATOM    903  CD1 TYR A 110      30.952  12.895 -16.727  1.00 93.01           C  
ATOM    904  CD2 TYR A 110      30.526  10.668 -15.974  1.00 93.01           C  
ATOM    905  CE1 TYR A 110      32.047  12.445 -17.458  1.00 93.01           C  
ATOM    906  CE2 TYR A 110      31.619  10.207 -16.701  1.00 93.01           C  
ATOM    907  OH  TYR A 110      33.455  10.651 -18.159  1.00 93.01           O  
ATOM    908  CZ  TYR A 110      32.373  11.102 -17.438  1.00 93.01           C  
ATOM    909  N   TYR A 111      31.398  11.971 -12.808  1.00 89.50           N  
ATOM    910  CA  TYR A 111      32.744  12.327 -12.371  1.00 89.50           C  
ATOM    911  C   TYR A 111      33.794  11.732 -13.302  1.00 89.50           C  
ATOM    912  CB  TYR A 111      32.987  11.850 -10.936  1.00 89.50           C  
ATOM    913  O   TYR A 111      33.595  10.654 -13.866  1.00 89.50           O  
ATOM    914  CG  TYR A 111      31.999  12.404  -9.938  1.00 89.50           C  
ATOM    915  CD1 TYR A 111      32.235  13.617  -9.295  1.00 89.50           C  
ATOM    916  CD2 TYR A 111      30.830  11.715  -9.634  1.00 89.50           C  
ATOM    917  CE1 TYR A 111      31.330  14.129  -8.372  1.00 89.50           C  
ATOM    918  CE2 TYR A 111      29.918  12.218  -8.714  1.00 89.50           C  
ATOM    919  OH  TYR A 111      29.275  13.927  -7.177  1.00 89.50           O  
ATOM    920  CZ  TYR A 111      30.175  13.425  -8.089  1.00 89.50           C  
ATOM    921  N   ASP A 112      34.820  12.491 -13.565  1.00 85.78           N  
ATOM    922  CA  ASP A 112      35.931  11.943 -14.336  1.00 85.78           C  
ATOM    923  C   ASP A 112      36.821  11.059 -13.465  1.00 85.78           C  
ATOM    924  CB  ASP A 112      36.759  13.069 -14.960  1.00 85.78           C  
ATOM    925  O   ASP A 112      36.489  10.780 -12.311  1.00 85.78           O  
ATOM    926  CG  ASP A 112      37.481  13.917 -13.928  1.00 85.78           C  
ATOM    927  OD1 ASP A 112      37.598  13.487 -12.759  1.00 85.78           O  
ATOM    928  OD2 ASP A 112      37.933  15.026 -14.284  1.00 85.78           O  
ATOM    929  N   ARG A 113      37.898  10.511 -14.001  1.00 83.14           N  
ATOM    930  CA  ARG A 113      38.773   9.546 -13.345  1.00 83.14           C  
ATOM    931  C   ARG A 113      39.482  10.174 -12.149  1.00 83.14           C  
ATOM    932  CB  ARG A 113      39.803   8.994 -14.333  1.00 83.14           C  
ATOM    933  O   ARG A 113      39.908   9.469 -11.232  1.00 83.14           O  
ATOM    934  CG  ARG A 113      39.200   8.140 -15.436  1.00 83.14           C  
ATOM    935  CD  ARG A 113      40.272   7.546 -16.340  1.00 83.14           C  
ATOM    936  NE  ARG A 113      39.690   6.744 -17.412  1.00 83.14           N  
ATOM    937  NH1 ARG A 113      41.713   5.953 -18.199  1.00 83.14           N  
ATOM    938  NH2 ARG A 113      39.757   5.314 -19.209  1.00 83.14           N  
ATOM    939  CZ  ARG A 113      40.388   6.006 -18.270  1.00 83.14           C  
ATOM    940  N   VAL A 114      39.551  11.544 -12.101  1.00 84.36           N  
ATOM    941  CA  VAL A 114      40.237  12.211 -11.000  1.00 84.36           C  
ATOM    942  C   VAL A 114      39.215  12.711  -9.981  1.00 84.36           C  
ATOM    943  CB  VAL A 114      41.108  13.386 -11.501  1.00 84.36           C  
ATOM    944  O   VAL A 114      39.576  13.367  -9.000  1.00 84.36           O  
ATOM    945  CG1 VAL A 114      41.863  14.032 -10.341  1.00 84.36           C  
ATOM    946  CG2 VAL A 114      42.082  12.905 -12.575  1.00 84.36           C  
ATOM    947  N   GLY A 115      37.897  12.350 -10.168  1.00 82.74           N  
ATOM    948  CA  GLY A 115      36.861  12.681  -9.204  1.00 82.74           C  
ATOM    949  C   GLY A 115      36.242  14.046  -9.439  1.00 82.74           C  
ATOM    950  O   GLY A 115      35.445  14.520  -8.626  1.00 82.74           O  
ATOM    951  N   LYS A 116      36.698  14.677 -10.483  1.00 86.28           N  
ATOM    952  CA  LYS A 116      36.148  15.984 -10.836  1.00 86.28           C  
ATOM    953  C   LYS A 116      34.808  15.841 -11.551  1.00 86.28           C  
ATOM    954  CB  LYS A 116      37.131  16.759 -11.715  1.00 86.28           C  
ATOM    955  O   LYS A 116      34.683  15.063 -12.499  1.00 86.28           O  
ATOM    956  CG  LYS A 116      36.699  18.188 -12.013  1.00 86.28           C  
ATOM    957  CD  LYS A 116      37.749  18.929 -12.832  1.00 86.28           C  
ATOM    958  CE  LYS A 116      37.314  20.355 -13.140  1.00 86.28           C  
ATOM    959  NZ  LYS A 116      38.332  21.082 -13.956  1.00 86.28           N  
ATOM    960  N   ARG A 117      33.704  16.595 -10.970  1.00 86.51           N  
ATOM    961  CA  ARG A 117      32.396  16.570 -11.618  1.00 86.51           C  
ATOM    962  C   ARG A 117      32.430  17.315 -12.948  1.00 86.51           C  
ATOM    963  CB  ARG A 117      31.332  17.178 -10.703  1.00 86.51           C  
ATOM    964  O   ARG A 117      32.822  18.483 -13.002  1.00 86.51           O  
ATOM    965  CG  ARG A 117      29.913  17.034 -11.228  1.00 86.51           C  
ATOM    966  CD  ARG A 117      28.960  18.012 -10.556  1.00 86.51           C  
ATOM    967  NE  ARG A 117      29.281  19.395 -10.894  1.00 86.51           N  
ATOM    968  NH1 ARG A 117      27.945  20.324  -9.253  1.00 86.51           N  
ATOM    969  NH2 ARG A 117      29.152  21.677 -10.657  1.00 86.51           N  
ATOM    970  CZ  ARG A 117      28.792  20.462 -10.267  1.00 86.51           C  
ATOM    971  N   HIS A 118      31.964  16.722 -14.011  1.00 89.53           N  
ATOM    972  CA  HIS A 118      32.016  17.298 -15.350  1.00 89.53           C  
ATOM    973  C   HIS A 118      30.616  17.596 -15.877  1.00 89.53           C  
ATOM    974  CB  HIS A 118      32.748  16.358 -16.309  1.00 89.53           C  
ATOM    975  O   HIS A 118      30.453  18.407 -16.791  1.00 89.53           O  
ATOM    976  CG  HIS A 118      34.238  16.449 -16.217  1.00 89.53           C  
ATOM    977  CD2 HIS A 118      35.155  15.574 -15.741  1.00 89.53           C  
ATOM    978  ND1 HIS A 118      34.944  17.552 -16.649  1.00 89.53           N  
ATOM    979  CE1 HIS A 118      36.235  17.350 -16.441  1.00 89.53           C  
ATOM    980  NE2 HIS A 118      36.390  16.157 -15.892  1.00 89.53           N  
ATOM    981  N   GLY A 119      29.619  17.052 -15.123  1.00 94.99           N  
ATOM    982  CA  GLY A 119      28.245  17.215 -15.568  1.00 94.99           C  
ATOM    983  C   GLY A 119      27.291  16.217 -14.937  1.00 94.99           C  
ATOM    984  O   GLY A 119      27.450  15.851 -13.772  1.00 94.99           O  
ATOM    985  N   LEU A 120      26.252  15.957 -15.707  1.00 96.85           N  
ATOM    986  CA  LEU A 120      25.312  14.948 -15.227  1.00 96.85           C  
ATOM    987  C   LEU A 120      24.883  14.024 -16.362  1.00 96.85           C  
ATOM    988  CB  LEU A 120      24.084  15.614 -14.602  1.00 96.85           C  
ATOM    989  O   LEU A 120      25.042  14.362 -17.537  1.00 96.85           O  
ATOM    990  CG  LEU A 120      23.220  16.460 -15.539  1.00 96.85           C  
ATOM    991  CD1 LEU A 120      22.245  15.573 -16.306  1.00 96.85           C  
ATOM    992  CD2 LEU A 120      22.473  17.533 -14.754  1.00 96.85           C  
ATOM    993  N   MET A 121      24.519  12.839 -15.887  1.00 96.62           N  
ATOM    994  CA  MET A 121      23.928  11.855 -16.789  1.00 96.62           C  
ATOM    995  C   MET A 121      22.472  11.586 -16.423  1.00 96.62           C  
ATOM    996  CB  MET A 121      24.725  10.550 -16.758  1.00 96.62           C  
ATOM    997  O   MET A 121      22.120  11.555 -15.243  1.00 96.62           O  
ATOM    998  CG  MET A 121      26.146  10.687 -17.280  1.00 96.62           C  
ATOM    999  SD  MET A 121      27.064   9.098 -17.243  1.00 96.62           S  
ATOM   1000  CE  MET A 121      28.747   9.695 -17.566  1.00 96.62           C  
ATOM   1001  N   GLY A 122      21.652  11.418 -17.456  1.00 97.36           N  
ATOM   1002  CA  GLY A 122      20.253  11.115 -17.202  1.00 97.36           C  
ATOM   1003  C   GLY A 122      19.757   9.902 -17.968  1.00 97.36           C  
ATOM   1004  O   GLY A 122      20.195   9.650 -19.093  1.00 97.36           O  
ATOM   1005  N   PHE A 123      18.861   9.183 -17.311  1.00 97.61           N  
ATOM   1006  CA  PHE A 123      18.161   8.048 -17.902  1.00 97.61           C  
ATOM   1007  C   PHE A 123      16.652   8.220 -17.779  1.00 97.61           C  
ATOM   1008  CB  PHE A 123      18.596   6.739 -17.234  1.00 97.61           C  
ATOM   1009  O   PHE A 123      16.153   8.650 -16.737  1.00 97.61           O  
ATOM   1010  CG  PHE A 123      20.088   6.559 -17.168  1.00 97.61           C  
ATOM   1011  CD1 PHE A 123      20.755   5.814 -18.133  1.00 97.61           C  
ATOM   1012  CD2 PHE A 123      20.825   7.134 -16.141  1.00 97.61           C  
ATOM   1013  CE1 PHE A 123      22.137   5.645 -18.074  1.00 97.61           C  
ATOM   1014  CE2 PHE A 123      22.205   6.970 -16.075  1.00 97.61           C  
ATOM   1015  CZ  PHE A 123      22.859   6.224 -17.042  1.00 97.61           C  
ATOM   1016  N   GLY A 124      16.016   7.892 -18.857  1.00 98.11           N  
ATOM   1017  CA  GLY A 124      14.567   7.991 -18.804  1.00 98.11           C  
ATOM   1018  C   GLY A 124      13.865   6.737 -19.290  1.00 98.11           C  
ATOM   1019  O   GLY A 124      14.038   6.327 -20.439  1.00 98.11           O  
ATOM   1020  N   ARG A 125      13.125   6.191 -18.437  1.00 98.05           N  
ATOM   1021  CA  ARG A 125      12.328   5.016 -18.779  1.00 98.05           C  
ATOM   1022  C   ARG A 125      10.890   5.405 -19.103  1.00 98.05           C  
ATOM   1023  CB  ARG A 125      12.351   4.001 -17.633  1.00 98.05           C  
ATOM   1024  O   ARG A 125      10.246   6.121 -18.334  1.00 98.05           O  
ATOM   1025  CG  ARG A 125      11.519   2.756 -17.898  1.00 98.05           C  
ATOM   1026  CD  ARG A 125      11.706   1.710 -16.808  1.00 98.05           C  
ATOM   1027  NE  ARG A 125      13.065   1.177 -16.800  1.00 98.05           N  
ATOM   1028  NH1 ARG A 125      12.714  -0.255 -15.021  1.00 98.05           N  
ATOM   1029  NH2 ARG A 125      14.768  -0.159 -16.032  1.00 98.05           N  
ATOM   1030  CZ  ARG A 125      13.512   0.256 -15.951  1.00 98.05           C  
ATOM   1031  N   ASP A 126      10.423   4.908 -20.237  1.00 97.65           N  
ATOM   1032  CA  ASP A 126       9.047   5.185 -20.639  1.00 97.65           C  
ATOM   1033  C   ASP A 126       8.056   4.396 -19.784  1.00 97.65           C  
ATOM   1034  CB  ASP A 126       8.843   4.855 -22.118  1.00 97.65           C  
ATOM   1035  O   ASP A 126       8.041   3.164 -19.821  1.00 97.65           O  
ATOM   1036  CG  ASP A 126       7.516   5.354 -22.660  1.00 97.65           C  
ATOM   1037  OD1 ASP A 126       6.552   5.497 -21.878  1.00 97.65           O  
ATOM   1038  OD2 ASP A 126       7.432   5.605 -23.882  1.00 97.65           O  
ATOM   1039  N   ILE A 127       7.198   5.086 -19.017  1.00 97.32           N  
ATOM   1040  CA  ILE A 127       6.228   4.438 -18.141  1.00 97.32           C  
ATOM   1041  C   ILE A 127       4.813   4.837 -18.555  1.00 97.32           C  
ATOM   1042  CB  ILE A 127       6.475   4.800 -16.660  1.00 97.32           C  
ATOM   1043  O   ILE A 127       3.906   4.887 -17.721  1.00 97.32           O  
ATOM   1044  CG1 ILE A 127       6.445   6.321 -16.469  1.00 97.32           C  
ATOM   1045  CG2 ILE A 127       7.804   4.214 -16.174  1.00 97.32           C  
ATOM   1046  CD1 ILE A 127       6.336   6.761 -15.015  1.00 97.32           C  
ATOM   1047  N   THR A 128       4.687   5.211 -19.839  1.00 95.12           N  
ATOM   1048  CA  THR A 128       3.424   5.736 -20.345  1.00 95.12           C  
ATOM   1049  C   THR A 128       2.296   4.731 -20.133  1.00 95.12           C  
ATOM   1050  CB  THR A 128       3.526   6.091 -21.840  1.00 95.12           C  
ATOM   1051  O   THR A 128       1.233   5.084 -19.617  1.00 95.12           O  
ATOM   1052  CG2 THR A 128       2.246   6.755 -22.337  1.00 95.12           C  
ATOM   1053  OG1 THR A 128       4.625   6.990 -22.039  1.00 95.12           O  
ATOM   1054  N   GLU A 129       2.494   3.567 -20.548  1.00 93.32           N  
ATOM   1055  CA  GLU A 129       1.466   2.536 -20.454  1.00 93.32           C  
ATOM   1056  C   GLU A 129       1.052   2.299 -19.005  1.00 93.32           C  
ATOM   1057  CB  GLU A 129       1.958   1.228 -21.080  1.00 93.32           C  
ATOM   1058  O   GLU A 129      -0.138   2.172 -18.707  1.00 93.32           O  
ATOM   1059  CG  GLU A 129       2.004   1.254 -22.601  1.00 93.32           C  
ATOM   1060  CD  GLU A 129       2.347  -0.094 -23.214  1.00 93.32           C  
ATOM   1061  OE1 GLU A 129       2.287  -0.230 -24.457  1.00 93.32           O  
ATOM   1062  OE2 GLU A 129       2.680  -1.023 -22.445  1.00 93.32           O  
ATOM   1063  N   ARG A 130       2.045   2.271 -18.168  1.00 92.31           N  
ATOM   1064  CA  ARG A 130       1.787   2.061 -16.745  1.00 92.31           C  
ATOM   1065  C   ARG A 130       0.973   3.209 -16.161  1.00 92.31           C  
ATOM   1066  CB  ARG A 130       3.102   1.906 -15.978  1.00 92.31           C  
ATOM   1067  O   ARG A 130       0.044   2.985 -15.383  1.00 92.31           O  
ATOM   1068  CG  ARG A 130       2.920   1.602 -14.500  1.00 92.31           C  
ATOM   1069  CD  ARG A 130       4.255   1.403 -13.796  1.00 92.31           C  
ATOM   1070  NE  ARG A 130       4.924   2.676 -13.540  1.00 92.31           N  
ATOM   1071  NH1 ARG A 130       6.713   1.744 -12.413  1.00 92.31           N  
ATOM   1072  NH2 ARG A 130       6.596   4.014 -12.711  1.00 92.31           N  
ATOM   1073  CZ  ARG A 130       6.076   2.808 -12.889  1.00 92.31           C  
ATOM   1074  N   LYS A 131       1.286   4.383 -16.576  1.00 89.84           N  
ATOM   1075  CA  LYS A 131       0.585   5.563 -16.076  1.00 89.84           C  
ATOM   1076  C   LYS A 131      -0.853   5.606 -16.584  1.00 89.84           C  
ATOM   1077  CB  LYS A 131       1.324   6.840 -16.483  1.00 89.84           C  
ATOM   1078  O   LYS A 131      -1.770   5.957 -15.839  1.00 89.84           O  
ATOM   1079  CG  LYS A 131       0.851   8.087 -15.754  1.00 89.84           C  
ATOM   1080  CD  LYS A 131       1.161   8.015 -14.263  1.00 89.84           C  
ATOM   1081  CE  LYS A 131       0.846   9.329 -13.561  1.00 89.84           C  
ATOM   1082  NZ  LYS A 131       0.925   9.195 -12.075  1.00 89.84           N  
ATOM   1083  N   ARG A 132      -1.075   5.223 -17.829  1.00 89.89           N  
ATOM   1084  CA  ARG A 132      -2.413   5.218 -18.410  1.00 89.89           C  
ATOM   1085  C   ARG A 132      -3.299   4.175 -17.736  1.00 89.89           C  
ATOM   1086  CB  ARG A 132      -2.344   4.951 -19.915  1.00 89.89           C  
ATOM   1087  O   ARG A 132      -4.482   4.423 -17.491  1.00 89.89           O  
ATOM   1088  CG  ARG A 132      -1.829   6.129 -20.727  1.00 89.89           C  
ATOM   1089  CD  ARG A 132      -1.844   5.836 -22.220  1.00 89.89           C  
ATOM   1090  NE  ARG A 132      -1.225   6.913 -22.988  1.00 89.89           N  
ATOM   1091  NH1 ARG A 132      -1.400   5.839 -25.027  1.00 89.89           N  
ATOM   1092  NH2 ARG A 132      -0.456   7.925 -24.900  1.00 89.89           N  
ATOM   1093  CZ  ARG A 132      -1.029   6.890 -24.303  1.00 89.89           C  
ATOM   1094  N   TYR A 133      -2.719   3.040 -17.414  1.00 89.96           N  
ATOM   1095  CA  TYR A 133      -3.460   2.000 -16.710  1.00 89.96           C  
ATOM   1096  C   TYR A 133      -3.830   2.450 -15.302  1.00 89.96           C  
ATOM   1097  CB  TYR A 133      -2.642   0.706 -16.648  1.00 89.96           C  
ATOM   1098  O   TYR A 133      -4.949   2.215 -14.841  1.00 89.96           O  
ATOM   1099  CG  TYR A 133      -2.625  -0.065 -17.944  1.00 89.96           C  
ATOM   1100  CD1 TYR A 133      -3.810  -0.495 -18.538  1.00 89.96           C  
ATOM   1101  CD2 TYR A 133      -1.424  -0.368 -18.578  1.00 89.96           C  
ATOM   1102  CE1 TYR A 133      -3.799  -1.207 -19.733  1.00 89.96           C  
ATOM   1103  CE2 TYR A 133      -1.402  -1.081 -19.773  1.00 89.96           C  
ATOM   1104  OH  TYR A 133      -2.576  -2.200 -21.524  1.00 89.96           O  
ATOM   1105  CZ  TYR A 133      -2.593  -1.495 -20.341  1.00 89.96           C  
ATOM   1106  N   GLN A 134      -2.965   3.104 -14.634  1.00 89.73           N  
ATOM   1107  CA  GLN A 134      -3.208   3.612 -13.287  1.00 89.73           C  
ATOM   1108  C   GLN A 134      -4.306   4.671 -13.288  1.00 89.73           C  
ATOM   1109  CB  GLN A 134      -1.923   4.188 -12.690  1.00 89.73           C  
ATOM   1110  O   GLN A 134      -5.183   4.665 -12.423  1.00 89.73           O  
ATOM   1111  CG  GLN A 134      -2.050   4.585 -11.226  1.00 89.73           C  
ATOM   1112  CD  GLN A 134      -0.735   5.046 -10.626  1.00 89.73           C  
ATOM   1113  NE2 GLN A 134      -0.795   5.601  -9.420  1.00 89.73           N  
ATOM   1114  OE1 GLN A 134       0.326   4.904 -11.241  1.00 89.73           O  
ATOM   1115  N   ASP A 135      -4.304   5.493 -14.267  1.00 88.14           N  
ATOM   1116  CA  ASP A 135      -5.312   6.542 -14.378  1.00 88.14           C  
ATOM   1117  C   ASP A 135      -6.685   5.954 -14.693  1.00 88.14           C  
ATOM   1118  CB  ASP A 135      -4.915   7.557 -15.452  1.00 88.14           C  
ATOM   1119  O   ASP A 135      -7.699   6.413 -14.162  1.00 88.14           O  
ATOM   1120  CG  ASP A 135      -3.790   8.478 -15.012  1.00 88.14           C  
ATOM   1121  OD1 ASP A 135      -3.461   8.505 -13.808  1.00 88.14           O  
ATOM   1122  OD2 ASP A 135      -3.230   9.184 -15.879  1.00 88.14           O  
ATOM   1123  N   ALA A 136      -6.669   4.951 -15.570  1.00 88.88           N  
ATOM   1124  CA  ALA A 136      -7.921   4.293 -15.935  1.00 88.88           C  
ATOM   1125  C   ALA A 136      -8.548   3.599 -14.729  1.00 88.88           C  
ATOM   1126  CB  ALA A 136      -7.685   3.288 -17.061  1.00 88.88           C  
ATOM   1127  O   ALA A 136      -9.768   3.627 -14.555  1.00 88.88           O  
ATOM   1128  N   LEU A 137      -7.701   3.000 -13.908  1.00 89.82           N  
ATOM   1129  CA  LEU A 137      -8.187   2.325 -12.708  1.00 89.82           C  
ATOM   1130  C   LEU A 137      -8.718   3.333 -11.695  1.00 89.82           C  
ATOM   1131  CB  LEU A 137      -7.073   1.487 -12.076  1.00 89.82           C  
ATOM   1132  O   LEU A 137      -9.729   3.082 -11.036  1.00 89.82           O  
ATOM   1133  CG  LEU A 137      -6.690   0.202 -12.811  1.00 89.82           C  
ATOM   1134  CD1 LEU A 137      -5.434  -0.407 -12.196  1.00 89.82           C  
ATOM   1135  CD2 LEU A 137      -7.843  -0.795 -12.780  1.00 89.82           C  
ATOM   1136  N   GLU A 138      -8.109   4.445 -11.522  1.00 87.42           N  
ATOM   1137  CA  GLU A 138      -8.540   5.476 -10.583  1.00 87.42           C  
ATOM   1138  C   GLU A 138      -9.868   6.093 -11.010  1.00 87.42           C  
ATOM   1139  CB  GLU A 138      -7.472   6.565 -10.453  1.00 87.42           C  
ATOM   1140  O   GLU A 138     -10.711   6.410 -10.170  1.00 87.42           O  
ATOM   1141  CG  GLU A 138      -6.248   6.134  -9.658  1.00 87.42           C  
ATOM   1142  CD  GLU A 138      -5.182   7.215  -9.564  1.00 87.42           C  
ATOM   1143  OE1 GLU A 138      -4.139   6.985  -8.911  1.00 87.42           O  
ATOM   1144  OE2 GLU A 138      -5.394   8.302 -10.147  1.00 87.42           O  
ATOM   1145  N   ARG A 139     -10.093   6.156 -12.332  1.00 84.26           N  
ATOM   1146  CA  ARG A 139     -11.337   6.724 -12.841  1.00 84.26           C  
ATOM   1147  C   ARG A 139     -12.472   5.709 -12.765  1.00 84.26           C  
ATOM   1148  CB  ARG A 139     -11.159   7.205 -14.282  1.00 84.26           C  
ATOM   1149  O   ARG A 139     -13.642   6.085 -12.651  1.00 84.26           O  
ATOM   1150  CG  ARG A 139     -10.315   8.463 -14.411  1.00 84.26           C  
ATOM   1151  CD  ARG A 139     -10.218   8.931 -15.858  1.00 84.26           C  
ATOM   1152  NE  ARG A 139      -9.303  10.060 -15.998  1.00 84.26           N  
ATOM   1153  NH1 ARG A 139      -9.272  10.013 -18.308  1.00 84.26           N  
ATOM   1154  NH2 ARG A 139      -8.044  11.580 -17.172  1.00 84.26           N  
ATOM   1155  CZ  ARG A 139      -8.874  10.548 -17.159  1.00 84.26           C  
ATOM   1156  N   ALA A 140     -12.099   4.423 -12.856  1.00 81.22           N  
ATOM   1157  CA  ALA A 140     -13.112   3.373 -12.793  1.00 81.22           C  
ATOM   1158  C   ALA A 140     -13.542   3.110 -11.352  1.00 81.22           C  
ATOM   1159  CB  ALA A 140     -12.588   2.089 -13.432  1.00 81.22           C  
ATOM   1160  O   ALA A 140     -14.603   2.530 -11.111  1.00 81.22           O  
ATOM   1161  N   SER A 141     -12.790   3.502 -10.270  1.00 73.28           N  
ATOM   1162  CA  SER A 141     -13.174   3.334  -8.873  1.00 73.28           C  
ATOM   1163  C   SER A 141     -14.044   4.492  -8.394  1.00 73.28           C  
ATOM   1164  CB  SER A 141     -11.935   3.217  -7.985  1.00 73.28           C  
ATOM   1165  O   SER A 141     -14.984   4.292  -7.621  1.00 73.28           O  
ATOM   1166  OG  SER A 141     -11.247   2.004  -8.240  1.00 73.28           O  
ATOM      1  N   MET B   1     142.196  -2.491 -63.898  1.00 53.53           N  
ATOM      2  CA  MET B   1     141.135  -1.564 -64.371  1.00 53.53           C  
ATOM      3  C   MET B   1     141.344  -0.096 -63.982  1.00 53.53           C  
ATOM      4  CB  MET B   1     139.720  -2.039 -64.013  1.00 53.53           C  
ATOM      5  O   MET B   1     141.205   0.734 -64.869  1.00 53.53           O  
ATOM      6  CG  MET B   1     139.251  -3.113 -65.002  1.00 53.53           C  
ATOM      7  SD  MET B   1     137.453  -3.281 -65.074  1.00 53.53           S  
ATOM      8  CE  MET B   1     137.151  -4.535 -63.800  1.00 53.53           C  
ATOM      9  N   LYS B   2     141.687   0.265 -62.728  1.00 66.64           N  
ATOM     10  CA  LYS B   2     141.884   1.683 -62.330  1.00 66.64           C  
ATOM     11  C   LYS B   2     142.904   2.446 -63.196  1.00 66.64           C  
ATOM     12  CB  LYS B   2     142.250   1.811 -60.833  1.00 66.64           C  
ATOM     13  O   LYS B   2     142.574   3.529 -63.654  1.00 66.64           O  
ATOM     14  CG  LYS B   2     141.029   2.011 -59.913  1.00 66.64           C  
ATOM     15  CD  LYS B   2     141.462   2.237 -58.450  1.00 66.64           C  
ATOM     16  CE  LYS B   2     140.263   2.535 -57.533  1.00 66.64           C  
ATOM     17  NZ  LYS B   2     140.672   2.756 -56.117  1.00 66.64           N  
ATOM     18  N   GLN B   3     144.083   1.876 -63.478  1.00 70.24           N  
ATOM     19  CA  GLN B   3     145.095   2.531 -64.329  1.00 70.24           C  
ATOM     20  C   GLN B   3     144.614   2.753 -65.773  1.00 70.24           C  
ATOM     21  CB  GLN B   3     146.396   1.715 -64.332  1.00 70.24           C  
ATOM     22  O   GLN B   3     144.789   3.840 -66.305  1.00 70.24           O  
ATOM     23  CG  GLN B   3     147.237   1.912 -63.058  1.00 70.24           C  
ATOM     24  CD  GLN B   3     148.522   1.086 -63.090  1.00 70.24           C  
ATOM     25  NE2 GLN B   3     149.508   1.402 -62.281  1.00 70.24           N  
ATOM     26  OE1 GLN B   3     148.637   0.118 -63.818  1.00 70.24           O  
ATOM     27  N   ILE B   4     143.939   1.765 -66.376  1.00 60.96           N  
ATOM     28  CA  ILE B   4     143.354   1.884 -67.726  1.00 60.96           C  
ATOM     29  C   ILE B   4     142.263   2.965 -67.751  1.00 60.96           C  
ATOM     30  CB  ILE B   4     142.810   0.519 -68.218  1.00 60.96           C  
ATOM     31  O   ILE B   4     142.223   3.761 -68.680  1.00 60.96           O  
ATOM     32  CG1 ILE B   4     143.933  -0.546 -68.264  1.00 60.96           C  
ATOM     33  CG2 ILE B   4     142.156   0.654 -69.607  1.00 60.96           C  
ATOM     34  CD1 ILE B   4     143.427  -1.977 -68.486  1.00 60.96           C  
ATOM     35  N   ARG B   5     141.413   3.049 -66.712  1.00 62.22           N  
ATOM     36  CA  ARG B   5     140.423   4.134 -66.572  1.00 62.22           C  
ATOM     37  C   ARG B   5     141.078   5.505 -66.447  1.00 62.22           C  
ATOM     38  CB  ARG B   5     139.496   3.915 -65.365  1.00 62.22           C  
ATOM     39  O   ARG B   5     140.576   6.442 -67.047  1.00 62.22           O  
ATOM     40  CG  ARG B   5     138.249   3.099 -65.720  1.00 62.22           C  
ATOM     41  CD  ARG B   5     137.297   3.070 -64.517  1.00 62.22           C  
ATOM     42  NE  ARG B   5     136.086   2.274 -64.797  1.00 62.22           N  
ATOM     43  NH1 ARG B   5     135.155   2.374 -62.697  1.00 62.22           N  
ATOM     44  NH2 ARG B   5     134.115   1.239 -64.310  1.00 62.22           N  
ATOM     45  CZ  ARG B   5     135.129   1.967 -63.937  1.00 62.22           C  
ATOM     46  N   LEU B   6     142.172   5.615 -65.690  1.00 72.94           N  
ATOM     47  CA  LEU B   6     142.880   6.881 -65.502  1.00 72.94           C  
ATOM     48  C   LEU B   6     143.555   7.333 -66.803  1.00 72.94           C  
ATOM     49  CB  LEU B   6     143.889   6.738 -64.349  1.00 72.94           C  
ATOM     50  O   LEU B   6     143.436   8.494 -67.166  1.00 72.94           O  
ATOM     51  CG  LEU B   6     144.147   8.081 -63.629  1.00 72.94           C  
ATOM     52  CD1 LEU B   6     143.649   8.000 -62.183  1.00 72.94           C  
ATOM     53  CD2 LEU B   6     145.633   8.428 -63.606  1.00 72.94           C  
ATOM     54  N   LEU B   7     144.184   6.406 -67.538  1.00 64.96           N  
ATOM     55  CA  LEU B   7     144.731   6.655 -68.876  1.00 64.96           C  
ATOM     56  C   LEU B   7     143.638   7.045 -69.875  1.00 64.96           C  
ATOM     57  CB  LEU B   7     145.485   5.404 -69.368  1.00 64.96           C  
ATOM     58  O   LEU B   7     143.830   7.992 -70.623  1.00 64.96           O  
ATOM     59  CG  LEU B   7     146.938   5.333 -68.872  1.00 64.96           C  
ATOM     60  CD1 LEU B   7     147.459   3.900 -68.980  1.00 64.96           C  
ATOM     61  CD2 LEU B   7     147.852   6.241 -69.700  1.00 64.96           C  
ATOM     62  N   ALA B   8     142.488   6.365 -69.866  1.00 65.61           N  
ATOM     63  CA  ALA B   8     141.354   6.704 -70.724  1.00 65.61           C  
ATOM     64  C   ALA B   8     140.739   8.067 -70.363  1.00 65.61           C  
ATOM     65  CB  ALA B   8     140.318   5.579 -70.643  1.00 65.61           C  
ATOM     66  O   ALA B   8     140.414   8.838 -71.256  1.00 65.61           O  
ATOM     67  N   GLN B   9     140.627   8.404 -69.074  1.00 67.61           N  
ATOM     68  CA  GLN B   9     140.231   9.748 -68.641  1.00 67.61           C  
ATOM     69  C   GLN B   9     141.240  10.793 -69.097  1.00 67.61           C  
ATOM     70  CB  GLN B   9     140.077   9.818 -67.114  1.00 67.61           C  
ATOM     71  O   GLN B   9     140.837  11.800 -69.658  1.00 67.61           O  
ATOM     72  CG  GLN B   9     138.614   9.637 -66.708  1.00 67.61           C  
ATOM     73  CD  GLN B   9     138.426   9.673 -65.196  1.00 67.61           C  
ATOM     74  NE2 GLN B   9     137.394  10.327 -64.710  1.00 67.61           N  
ATOM     75  OE1 GLN B   9     139.165   9.085 -64.421  1.00 67.61           O  
ATOM     76  N   TYR B  10     142.538  10.531 -68.928  1.00 73.63           N  
ATOM     77  CA  TYR B  10     143.587  11.429 -69.402  1.00 73.63           C  
ATOM     78  C   TYR B  10     143.529  11.598 -70.925  1.00 73.63           C  
ATOM     79  CB  TYR B  10     144.956  10.902 -68.950  1.00 73.63           C  
ATOM     80  O   TYR B  10     143.741  12.694 -71.427  1.00 73.63           O  
ATOM     81  CG  TYR B  10     145.973  11.998 -68.737  1.00 73.63           C  
ATOM     82  CD1 TYR B  10     146.816  12.413 -69.785  1.00 73.63           C  
ATOM     83  CD2 TYR B  10     146.057  12.614 -67.474  1.00 73.63           C  
ATOM     84  CE1 TYR B  10     147.756  13.438 -69.565  1.00 73.63           C  
ATOM     85  CE2 TYR B  10     146.992  13.640 -67.251  1.00 73.63           C  
ATOM     86  OH  TYR B  10     148.748  15.041 -68.074  1.00 73.63           O  
ATOM     87  CZ  TYR B  10     147.845  14.050 -68.295  1.00 73.63           C  
ATOM     88  N   TYR B  11     143.196  10.530 -71.656  1.00 70.48           N  
ATOM     89  CA  TYR B  11     142.996  10.535 -73.104  1.00 70.48           C  
ATOM     90  C   TYR B  11     141.832  11.442 -73.517  1.00 70.48           C  
ATOM     91  CB  TYR B  11     142.761   9.092 -73.580  1.00 70.48           C  
ATOM     92  O   TYR B  11     141.998  12.308 -74.374  1.00 70.48           O  
ATOM     93  CG  TYR B  11     142.931   8.921 -75.065  1.00 70.48           C  
ATOM     94  CD1 TYR B  11     141.839   9.064 -75.945  1.00 70.48           C  
ATOM     95  CD2 TYR B  11     144.220   8.659 -75.556  1.00 70.48           C  
ATOM     96  CE1 TYR B  11     142.057   9.000 -77.336  1.00 70.48           C  
ATOM     97  CE2 TYR B  11     144.440   8.585 -76.936  1.00 70.48           C  
ATOM     98  OH  TYR B  11     143.703   8.956 -79.125  1.00 70.48           O  
ATOM     99  CZ  TYR B  11     143.373   8.797 -77.822  1.00 70.48           C  
ATOM    100  N   VAL B  12     140.672  11.276 -72.875  1.00 67.86           N  
ATOM    101  CA  VAL B  12     139.476  12.095 -73.122  1.00 67.86           C  
ATOM    102  C   VAL B  12     139.717  13.551 -72.712  1.00 67.86           C  
ATOM    103  CB  VAL B  12     138.250  11.489 -72.409  1.00 67.86           C  
ATOM    104  O   VAL B  12     139.398  14.455 -73.479  1.00 67.86           O  
ATOM    105  CG1 VAL B  12     137.003  12.372 -72.537  1.00 67.86           C  
ATOM    106  CG2 VAL B  12     137.892  10.122 -73.012  1.00 67.86           C  
ATOM    107  N   ASP B  13     140.369  13.797 -71.573  1.00 72.84           N  
ATOM    108  CA  ASP B  13     140.742  15.144 -71.122  1.00 72.84           C  
ATOM    109  C   ASP B  13     141.723  15.821 -72.087  1.00 72.84           C  
ATOM    110  CB  ASP B  13     141.388  15.092 -69.723  1.00 72.84           C  
ATOM    111  O   ASP B  13     141.587  17.012 -72.375  1.00 72.84           O  
ATOM    112  CG  ASP B  13     140.412  15.188 -68.546  1.00 72.84           C  
ATOM    113  OD1 ASP B  13     139.190  15.317 -68.770  1.00 72.84           O  
ATOM    114  OD2 ASP B  13     140.929  15.206 -67.405  1.00 72.84           O  
ATOM    115  N   LEU B  14     142.714  15.086 -72.609  1.00 71.33           N  
ATOM    116  CA  LEU B  14     143.654  15.620 -73.595  1.00 71.33           C  
ATOM    117  C   LEU B  14     142.935  15.959 -74.907  1.00 71.33           C  
ATOM    118  CB  LEU B  14     144.813  14.632 -73.846  1.00 71.33           C  
ATOM    119  O   LEU B  14     143.204  17.009 -75.491  1.00 71.33           O  
ATOM    120  CG  LEU B  14     146.093  15.357 -74.302  1.00 71.33           C  
ATOM    121  CD1 LEU B  14     146.922  15.800 -73.096  1.00 71.33           C  
ATOM    122  CD2 LEU B  14     146.987  14.480 -75.178  1.00 71.33           C  
ATOM    123  N   MET B  15     141.999  15.107 -75.341  1.00 69.91           N  
ATOM    124  CA  MET B  15     141.170  15.338 -76.526  1.00 69.91           C  
ATOM    125  C   MET B  15     140.285  16.581 -76.358  1.00 69.91           C  
ATOM    126  CB  MET B  15     140.326  14.084 -76.803  1.00 69.91           C  
ATOM    127  O   MET B  15     140.257  17.436 -77.244  1.00 69.91           O  
ATOM    128  CG  MET B  15     139.592  14.186 -78.143  1.00 69.91           C  
ATOM    129  SD  MET B  15     138.412  12.848 -78.456  1.00 69.91           S  
ATOM    130  CE  MET B  15     137.060  13.377 -77.357  1.00 69.91           C  
ATOM    131  N   MET B  16     139.629  16.724 -75.204  1.00 67.83           N  
ATOM    132  CA  MET B  16     138.814  17.892 -74.851  1.00 67.83           C  
ATOM    133  C   MET B  16     139.649  19.179 -74.787  1.00 67.83           C  
ATOM    134  CB  MET B  16     138.113  17.621 -73.508  1.00 67.83           C  
ATOM    135  O   MET B  16     139.211  20.219 -75.274  1.00 67.83           O  
ATOM    136  CG  MET B  16     136.877  16.728 -73.677  1.00 67.83           C  
ATOM    137  SD  MET B  16     135.361  17.664 -74.019  1.00 67.83           S  
ATOM    138  CE  MET B  16     134.822  17.986 -72.318  1.00 67.83           C  
ATOM    139  N   LYS B  17     140.874  19.125 -74.242  1.00 75.75           N  
ATOM    140  CA  LYS B  17     141.769  20.295 -74.141  1.00 75.75           C  
ATOM    141  C   LYS B  17     142.379  20.729 -75.471  1.00 75.75           C  
ATOM    142  CB  LYS B  17     142.898  20.023 -73.135  1.00 75.75           C  
ATOM    143  O   LYS B  17     142.489  21.926 -75.726  1.00 75.75           O  
ATOM    144  CG  LYS B  17     142.452  20.275 -71.693  1.00 75.75           C  
ATOM    145  CD  LYS B  17     143.617  20.016 -70.732  1.00 75.75           C  
ATOM    146  CE  LYS B  17     143.179  20.334 -69.301  1.00 75.75           C  
ATOM    147  NZ  LYS B  17     144.225  19.964 -68.317  1.00 75.75           N  
ATOM    148  N   LEU B  18     142.847  19.788 -76.290  1.00 71.60           N  
ATOM    149  CA  LEU B  18     143.516  20.103 -77.559  1.00 71.60           C  
ATOM    150  C   LEU B  18     142.515  20.384 -78.686  1.00 71.60           C  
ATOM    151  CB  LEU B  18     144.474  18.956 -77.924  1.00 71.60           C  
ATOM    152  O   LEU B  18     142.856  21.082 -79.643  1.00 71.60           O  
ATOM    153  CG  LEU B  18     145.734  18.892 -77.040  1.00 71.60           C  
ATOM    154  CD1 LEU B  18     146.437  17.559 -77.264  1.00 71.60           C  
ATOM    155  CD2 LEU B  18     146.733  20.002 -77.380  1.00 71.60           C  
ATOM    156  N   GLY B  19     141.293  19.868 -78.566  1.00 70.39           N  
ATOM    157  CA  GLY B  19     140.311  19.838 -79.637  1.00 70.39           C  
ATOM    158  C   GLY B  19     140.574  18.688 -80.610  1.00 70.39           C  
ATOM    159  O   GLY B  19     141.717  18.293 -80.864  1.00 70.39           O  
ATOM    160  N   LEU B  20     139.489  18.174 -81.191  1.00 68.51           N  
ATOM    161  CA  LEU B  20     139.457  16.961 -82.017  1.00 68.51           C  
ATOM    162  C   LEU B  20     140.502  16.987 -83.154  1.00 68.51           C  
ATOM    163  CB  LEU B  20     138.002  16.804 -82.524  1.00 68.51           C  
ATOM    164  O   LEU B  20     141.205  16.004 -83.382  1.00 68.51           O  
ATOM    165  CG  LEU B  20     137.438  15.372 -82.446  1.00 68.51           C  
ATOM    166  CD1 LEU B  20     135.911  15.420 -82.447  1.00 68.51           C  
ATOM    167  CD2 LEU B  20     137.898  14.522 -83.627  1.00 68.51           C  
ATOM    168  N   VAL B  21     140.680  18.142 -83.810  1.00 70.62           N  
ATOM    169  CA  VAL B  21     141.599  18.326 -84.955  1.00 70.62           C  
ATOM    170  C   VAL B  21     143.080  18.346 -84.546  1.00 70.62           C  
ATOM    171  CB  VAL B  21     141.251  19.610 -85.735  1.00 70.62           C  
ATOM    172  O   VAL B  21     143.922  17.745 -85.209  1.00 70.62           O  
ATOM    173  CG1 VAL B  21     142.132  19.777 -86.981  1.00 70.62           C  
ATOM    174  CG2 VAL B  21     139.789  19.614 -86.206  1.00 70.62           C  
ATOM    175  N   ARG B  22     143.445  19.022 -83.448  1.00 74.78           N  
ATOM    176  CA  ARG B  22     144.856  19.067 -83.013  1.00 74.78           C  
ATOM    177  C   ARG B  22     145.285  17.747 -82.396  1.00 74.78           C  
ATOM    178  CB  ARG B  22     145.104  20.187 -82.005  1.00 74.78           C  
ATOM    179  O   ARG B  22     146.412  17.310 -82.602  1.00 74.78           O  
ATOM    180  CG  ARG B  22     144.955  21.585 -82.608  1.00 74.78           C  
ATOM    181  CD  ARG B  22     145.322  22.622 -81.544  1.00 74.78           C  
ATOM    182  NE  ARG B  22     145.286  23.994 -82.084  1.00 74.78           N  
ATOM    183  NH1 ARG B  22     144.972  25.077 -80.084  1.00 74.78           N  
ATOM    184  NH2 ARG B  22     145.151  26.263 -81.967  1.00 74.78           N  
ATOM    185  CZ  ARG B  22     145.138  25.100 -81.378  1.00 74.78           C  
ATOM    186  N   PHE B  23     144.382  17.117 -81.651  1.00 76.32           N  
ATOM    187  CA  PHE B  23     144.628  15.820 -81.046  1.00 76.32           C  
ATOM    188  C   PHE B  23     144.800  14.722 -82.100  1.00 76.32           C  
ATOM    189  CB  PHE B  23     143.471  15.511 -80.107  1.00 76.32           C  
ATOM    190  O   PHE B  23     145.759  13.958 -82.030  1.00 76.32           O  
ATOM    191  CG  PHE B  23     143.676  14.219 -79.369  1.00 76.32           C  
ATOM    192  CD1 PHE B  23     142.909  13.094 -79.704  1.00 76.32           C  
ATOM    193  CD2 PHE B  23     144.631  14.152 -78.341  1.00 76.32           C  
ATOM    194  CE1 PHE B  23     143.029  11.933 -78.935  1.00 76.32           C  
ATOM    195  CE2 PHE B  23     144.768  12.977 -77.594  1.00 76.32           C  
ATOM    196  CZ  PHE B  23     143.942  11.892 -77.868  1.00 76.32           C  
ATOM    197  N   SER B  24     143.936  14.702 -83.120  1.00 73.08           N  
ATOM    198  CA  SER B  24     144.093  13.806 -84.272  1.00 73.08           C  
ATOM    199  C   SER B  24     145.420  14.015 -84.996  1.00 73.08           C  
ATOM    200  CB  SER B  24     142.953  13.959 -85.279  1.00 73.08           C  
ATOM    201  O   SER B  24     146.089  13.031 -85.294  1.00 73.08           O  
ATOM    202  OG  SER B  24     142.615  15.290 -85.533  1.00 73.08           O  
ATOM    203  N   MET B  25     145.849  15.264 -85.219  1.00 75.88           N  
ATOM    204  CA  MET B  25     147.172  15.559 -85.788  1.00 75.88           C  
ATOM    205  C   MET B  25     148.330  15.045 -84.922  1.00 75.88           C  
ATOM    206  CB  MET B  25     147.351  17.071 -86.002  1.00 75.88           C  
ATOM    207  O   MET B  25     149.285  14.485 -85.452  1.00 75.88           O  
ATOM    208  CG  MET B  25     147.018  17.509 -87.426  1.00 75.88           C  
ATOM    209  SD  MET B  25     147.580  19.199 -87.767  1.00 75.88           S  
ATOM    210  CE  MET B  25     147.257  19.278 -89.548  1.00 75.88           C  
ATOM    211  N   LEU B  26     148.263  15.222 -83.600  1.00 78.22           N  
ATOM    212  CA  LEU B  26     149.295  14.756 -82.666  1.00 78.22           C  
ATOM    213  C   LEU B  26     149.387  13.228 -82.632  1.00 78.22           C  
ATOM    214  CB  LEU B  26     148.996  15.318 -81.261  1.00 78.22           C  
ATOM    215  O   LEU B  26     150.483  12.673 -82.696  1.00 78.22           O  
ATOM    216  CG  LEU B  26     150.011  16.385 -80.826  1.00 78.22           C  
ATOM    217  CD1 LEU B  26     149.435  17.215 -79.680  1.00 78.22           C  
ATOM    218  CD2 LEU B  26     151.317  15.740 -80.356  1.00 78.22           C  
ATOM    219  N   LEU B  27     148.237  12.553 -82.572  1.00 77.25           N  
ATOM    220  CA  LEU B  27     148.157  11.097 -82.640  1.00 77.25           C  
ATOM    221  C   LEU B  27     148.680  10.593 -83.987  1.00 77.25           C  
ATOM    222  CB  LEU B  27     146.693  10.671 -82.434  1.00 77.25           C  
ATOM    223  O   LEU B  27     149.423   9.615 -84.038  1.00 77.25           O  
ATOM    224  CG  LEU B  27     146.545   9.157 -82.189  1.00 77.25           C  
ATOM    225  CD1 LEU B  27     146.893   8.806 -80.741  1.00 77.25           C  
ATOM    226  CD2 LEU B  27     145.112   8.707 -82.463  1.00 77.25           C  
ATOM    227  N   ALA B  28     148.330  11.295 -85.064  1.00 77.71           N  
ATOM    228  CA  ALA B  28     148.783  10.978 -86.401  1.00 77.71           C  
ATOM    229  C   ALA B  28     150.305  11.067 -86.534  1.00 77.71           C  
ATOM    230  CB  ALA B  28     148.068  11.900 -87.403  1.00 77.71           C  
ATOM    231  O   ALA B  28     150.948  10.132 -87.008  1.00 77.71           O  
ATOM    232  N   LEU B  29     150.885  12.164 -86.048  1.00 80.32           N  
ATOM    233  CA  LEU B  29     152.328  12.354 -85.988  1.00 80.32           C  
ATOM    234  C   LEU B  29     152.996  11.237 -85.172  1.00 80.32           C  
ATOM    235  CB  LEU B  29     152.597  13.733 -85.365  1.00 80.32           C  
ATOM    236  O   LEU B  29     153.974  10.649 -85.625  1.00 80.32           O  
ATOM    237  CG  LEU B  29     154.073  14.156 -85.456  1.00 80.32           C  
ATOM    238  CD1 LEU B  29     154.357  14.853 -86.788  1.00 80.32           C  
ATOM    239  CD2 LEU B  29     154.415  15.113 -84.317  1.00 80.32           C  
ATOM    240  N   ALA B  30     152.449  10.912 -83.997  1.00 79.19           N  
ATOM    241  CA  ALA B  30     152.981   9.865 -83.131  1.00 79.19           C  
ATOM    242  C   ALA B  30     152.936   8.477 -83.795  1.00 79.19           C  
ATOM    243  CB  ALA B  30     152.210   9.887 -81.806  1.00 79.19           C  
ATOM    244  O   ALA B  30     153.905   7.728 -83.687  1.00 79.19           O  
ATOM    245  N   LEU B  31     151.860   8.149 -84.519  1.00 80.47           N  
ATOM    246  CA  LEU B  31     151.727   6.898 -85.274  1.00 80.47           C  
ATOM    247  C   LEU B  31     152.746   6.801 -86.411  1.00 80.47           C  
ATOM    248  CB  LEU B  31     150.297   6.782 -85.833  1.00 80.47           C  
ATOM    249  O   LEU B  31     153.374   5.757 -86.573  1.00 80.47           O  
ATOM    250  CG  LEU B  31     149.277   6.246 -84.816  1.00 80.47           C  
ATOM    251  CD1 LEU B  31     147.857   6.514 -85.316  1.00 80.47           C  
ATOM    252  CD2 LEU B  31     149.433   4.735 -84.614  1.00 80.47           C  
ATOM    253  N   VAL B  32     152.947   7.883 -87.168  1.00 81.20           N  
ATOM    254  CA  VAL B  32     153.943   7.922 -88.250  1.00 81.20           C  
ATOM    255  C   VAL B  32     155.361   7.785 -87.691  1.00 81.20           C  
ATOM    256  CB  VAL B  32     153.786   9.201 -89.096  1.00 81.20           C  
ATOM    257  O   VAL B  32     156.139   6.980 -88.198  1.00 81.20           O  
ATOM    258  CG1 VAL B  32     154.905   9.350 -90.137  1.00 81.20           C  
ATOM    259  CG2 VAL B  32     152.459   9.189 -89.866  1.00 81.20           C  
ATOM    260  N   VAL B  33     155.695   8.511 -86.619  1.00 81.06           N  
ATOM    261  CA  VAL B  33     157.003   8.404 -85.946  1.00 81.06           C  
ATOM    262  C   VAL B  33     157.226   6.988 -85.417  1.00 81.06           C  
ATOM    263  CB  VAL B  33     157.128   9.447 -84.817  1.00 81.06           C  
ATOM    264  O   VAL B  33     158.294   6.417 -85.629  1.00 81.06           O  
ATOM    265  CG1 VAL B  33     158.374   9.233 -83.945  1.00 81.06           C  
ATOM    266  CG2 VAL B  33     157.231  10.862 -85.402  1.00 81.06           C  
ATOM    267  N   LEU B  34     156.217   6.389 -84.782  1.00 81.04           N  
ATOM    268  CA  LEU B  34     156.292   5.018 -84.287  1.00 81.04           C  
ATOM    269  C   LEU B  34     156.497   4.016 -85.430  1.00 81.04           C  
ATOM    270  CB  LEU B  34     155.014   4.709 -83.490  1.00 81.04           C  
ATOM    271  O   LEU B  34     157.341   3.133 -85.308  1.00 81.04           O  
ATOM    272  CG  LEU B  34     155.018   3.326 -82.816  1.00 81.04           C  
ATOM    273  CD1 LEU B  34     156.023   3.261 -81.664  1.00 81.04           C  
ATOM    274  CD2 LEU B  34     153.625   3.026 -82.262  1.00 81.04           C  
ATOM    275  N   ALA B  35     155.775   4.168 -86.544  1.00 78.40           N  
ATOM    276  CA  ALA B  35     155.926   3.311 -87.717  1.00 78.40           C  
ATOM    277  C   ALA B  35     157.353   3.371 -88.285  1.00 78.40           C  
ATOM    278  CB  ALA B  35     154.877   3.710 -88.765  1.00 78.40           C  
ATOM    279  O   ALA B  35     157.939   2.328 -88.566  1.00 78.40           O  
ATOM    280  N   ILE B  36     157.944   4.569 -88.373  1.00 81.39           N  
ATOM    281  CA  ILE B  36     159.340   4.757 -88.801  1.00 81.39           C  
ATOM    282  C   ILE B  36     160.306   4.061 -87.835  1.00 81.39           C  
ATOM    283  CB  ILE B  36     159.671   6.261 -88.938  1.00 81.39           C  
ATOM    284  O   ILE B  36     161.178   3.320 -88.280  1.00 81.39           O  
ATOM    285  CG1 ILE B  36     158.845   6.915 -90.069  1.00 81.39           C  
ATOM    286  CG2 ILE B  36     161.173   6.481 -89.210  1.00 81.39           C  
ATOM    287  CD1 ILE B  36     158.799   8.445 -89.954  1.00 81.39           C  
ATOM    288  N   VAL B  37     160.148   4.261 -86.522  1.00 81.03           N  
ATOM    289  CA  VAL B  37     161.028   3.663 -85.501  1.00 81.03           C  
ATOM    290  C   VAL B  37     160.949   2.138 -85.519  1.00 81.03           C  
ATOM    291  CB  VAL B  37     160.693   4.210 -84.098  1.00 81.03           C  
ATOM    292  O   VAL B  37     161.983   1.474 -85.495  1.00 81.03           O  
ATOM    293  CG1 VAL B  37     161.424   3.463 -82.972  1.00 81.03           C  
ATOM    294  CG2 VAL B  37     161.094   5.687 -83.984  1.00 81.03           C  
ATOM    295  N   VAL B  38     159.741   1.571 -85.589  1.00 79.72           N  
ATOM    296  CA  VAL B  38     159.537   0.116 -85.649  1.00 79.72           C  
ATOM    297  C   VAL B  38     160.162  -0.452 -86.915  1.00 79.72           C  
ATOM    298  CB  VAL B  38     158.038  -0.237 -85.568  1.00 79.72           C  
ATOM    299  O   VAL B  38     160.872  -1.451 -86.850  1.00 79.72           O  
ATOM    300  CG1 VAL B  38     157.760  -1.720 -85.856  1.00 79.72           C  
ATOM    301  CG2 VAL B  38     157.496   0.057 -84.163  1.00 79.72           C  
ATOM    302  N   GLN B  39     159.949   0.191 -88.061  1.00 79.26           N  
ATOM    303  CA  GLN B  39     160.474  -0.312 -89.320  1.00 79.26           C  
ATOM    304  C   GLN B  39     161.999  -0.190 -89.398  1.00 79.26           C  
ATOM    305  CB  GLN B  39     159.738   0.390 -90.455  1.00 79.26           C  
ATOM    306  O   GLN B  39     162.638  -1.151 -89.817  1.00 79.26           O  
ATOM    307  CG  GLN B  39     159.945  -0.315 -91.807  1.00 79.26           C  
ATOM    308  CD  GLN B  39     158.753  -0.172 -92.759  1.00 79.26           C  
ATOM    309  NE2 GLN B  39     158.959  -0.366 -94.043  1.00 79.26           N  
ATOM    310  OE1 GLN B  39     157.611   0.072 -92.400  1.00 79.26           O  
ATOM    311  N   MET B  40     162.587   0.907 -88.898  1.00 79.41           N  
ATOM    312  CA  MET B  40     164.041   1.042 -88.724  1.00 79.41           C  
ATOM    313  C   MET B  40     164.610  -0.031 -87.792  1.00 79.41           C  
ATOM    314  CB  MET B  40     164.407   2.421 -88.150  1.00 79.41           C  
ATOM    315  O   MET B  40     165.650  -0.609 -88.091  1.00 79.41           O  
ATOM    316  CG  MET B  40     164.411   3.531 -89.204  1.00 79.41           C  
ATOM    317  SD  MET B  40     164.916   5.160 -88.572  1.00 79.41           S  
ATOM    318  CE  MET B  40     166.689   4.892 -88.284  1.00 79.41           C  
ATOM    319  N   ALA B  41     163.942  -0.320 -86.672  1.00 79.82           N  
ATOM    320  CA  ALA B  41     164.383  -1.365 -85.754  1.00 79.82           C  
ATOM    321  C   ALA B  41     164.347  -2.752 -86.421  1.00 79.82           C  
ATOM    322  CB  ALA B  41     163.519  -1.308 -84.488  1.00 79.82           C  
ATOM    323  O   ALA B  41     165.287  -3.530 -86.280  1.00 79.82           O  
ATOM    324  N   VAL B  42     163.296  -3.050 -87.192  1.00 78.77           N  
ATOM    325  CA  VAL B  42     163.142  -4.326 -87.908  1.00 78.77           C  
ATOM    326  C   VAL B  42     164.197  -4.493 -89.006  1.00 78.77           C  
ATOM    327  CB  VAL B  42     161.708  -4.451 -88.463  1.00 78.77           C  
ATOM    328  O   VAL B  42     164.812  -5.556 -89.099  1.00 78.77           O  
ATOM    329  CG1 VAL B  42     161.535  -5.630 -89.427  1.00 78.77           C  
ATOM    330  CG2 VAL B  42     160.704  -4.667 -87.320  1.00 78.77           C  
ATOM    331  N   THR B  43     164.454  -3.466 -89.819  1.00 78.85           N  
ATOM    332  CA  THR B  43     165.462  -3.545 -90.891  1.00 78.85           C  
ATOM    333  C   THR B  43     166.881  -3.606 -90.343  1.00 78.85           C  
ATOM    334  CB  THR B  43     165.332  -2.394 -91.894  1.00 78.85           C  
ATOM    335  O   THR B  43     167.683  -4.404 -90.831  1.00 78.85           O  
ATOM    336  CG2 THR B  43     164.093  -2.597 -92.758  1.00 78.85           C  
ATOM    337  OG1 THR B  43     165.192  -1.151 -91.252  1.00 78.85           O  
ATOM    338  N   MET B  44     167.169  -2.867 -89.268  1.00 78.94           N  
ATOM    339  CA  MET B  44     168.455  -2.931 -88.571  1.00 78.94           C  
ATOM    340  C   MET B  44     168.736  -4.328 -87.997  1.00 78.94           C  
ATOM    341  CB  MET B  44     168.475  -1.847 -87.485  1.00 78.94           C  
ATOM    342  O   MET B  44     169.870  -4.796 -88.074  1.00 78.94           O  
ATOM    343  CG  MET B  44     169.864  -1.631 -86.885  1.00 78.94           C  
ATOM    344  SD  MET B  44     169.939  -0.172 -85.810  1.00 78.94           S  
ATOM    345  CE  MET B  44     171.728  -0.078 -85.556  1.00 78.94           C  
ATOM    346  N   VAL B  45     167.715  -5.020 -87.480  1.00 80.30           N  
ATOM    347  CA  VAL B  45     167.839  -6.400 -86.975  1.00 80.30           C  
ATOM    348  C   VAL B  45     168.005  -7.426 -88.105  1.00 80.30           C  
ATOM    349  CB  VAL B  45     166.638  -6.736 -86.063  1.00 80.30           C  
ATOM    350  O   VAL B  45     168.731  -8.400 -87.927  1.00 80.30           O  
ATOM    351  CG1 VAL B  45     166.540  -8.221 -85.687  1.00 80.30           C  
ATOM    352  CG2 VAL B  45     166.737  -5.958 -84.742  1.00 80.30           C  
ATOM    353  N   LEU B  46     167.357  -7.230 -89.259  1.00 78.72           N  
ATOM    354  CA  LEU B  46     167.347  -8.215 -90.352  1.00 78.72           C  
ATOM    355  C   LEU B  46     168.533  -8.108 -91.321  1.00 78.72           C  
ATOM    356  CB  LEU B  46     166.018  -8.103 -91.123  1.00 78.72           C  
ATOM    357  O   LEU B  46     169.079  -9.135 -91.711  1.00 78.72           O  
ATOM    358  CG  LEU B  46     164.826  -8.764 -90.410  1.00 78.72           C  
ATOM    359  CD1 LEU B  46     163.522  -8.288 -91.049  1.00 78.72           C  
ATOM    360  CD2 LEU B  46     164.870 -10.291 -90.533  1.00 78.72           C  
ATOM    361  N   HIS B  47     168.910  -6.897 -91.742  1.00 72.90           N  
ATOM    362  CA  HIS B  47     169.893  -6.682 -92.818  1.00 72.90           C  
ATOM    363  C   HIS B  47     171.184  -5.998 -92.340  1.00 72.90           C  
ATOM    364  CB  HIS B  47     169.225  -5.920 -93.979  1.00 72.90           C  
ATOM    365  O   HIS B  47     172.125  -5.853 -93.117  1.00 72.90           O  
ATOM    366  CG  HIS B  47     168.226  -6.758 -94.742  1.00 72.90           C  
ATOM    367  CD2 HIS B  47     168.435  -7.408 -95.930  1.00 72.90           C  
ATOM    368  ND1 HIS B  47     166.933  -7.030 -94.361  1.00 72.90           N  
ATOM    369  CE1 HIS B  47     166.383  -7.833 -95.286  1.00 72.90           C  
ATOM    370  NE2 HIS B  47     167.261  -8.096 -96.263  1.00 72.90           N  
ATOM    371  N   GLY B  48     171.250  -5.553 -91.078  1.00 74.56           N  
ATOM    372  CA  GLY B  48     172.405  -4.840 -90.508  1.00 74.56           C  
ATOM    373  C   GLY B  48     172.657  -3.444 -91.097  1.00 74.56           C  
ATOM    374  O   GLY B  48     173.512  -2.713 -90.602  1.00 74.56           O  
ATOM    375  N   GLN B  49     171.909  -3.055 -92.130  1.00 75.05           N  
ATOM    376  CA  GLN B  49     171.961  -1.764 -92.805  1.00 75.05           C  
ATOM    377  C   GLN B  49     170.528  -1.303 -93.075  1.00 75.05           C  
ATOM    378  CB  GLN B  49     172.771  -1.866 -94.112  1.00 75.05           C  
ATOM    379  O   GLN B  49     169.654  -2.119 -93.366  1.00 75.05           O  
ATOM    380  CG  GLN B  49     174.179  -2.443 -93.879  1.00 75.05           C  
ATOM    381  CD  GLN B  49     175.101  -2.360 -95.088  1.00 75.05           C  
ATOM    382  NE2 GLN B  49     176.356  -2.719 -94.927  1.00 75.05           N  
ATOM    383  OE1 GLN B  49     174.751  -1.962 -96.183  1.00 75.05           O  
ATOM    384  N   VAL B  50     170.284   0.000 -92.950  1.00 71.69           N  
ATOM    385  CA  VAL B  50     168.986   0.613 -93.251  1.00 71.69           C  
ATOM    386  C   VAL B  50     169.116   1.312 -94.596  1.00 71.69           C  
ATOM    387  CB  VAL B  50     168.546   1.584 -92.137  1.00 71.69           C  
ATOM    388  O   VAL B  50     169.856   2.290 -94.713  1.00 71.69           O  
ATOM    389  CG1 VAL B  50     167.182   2.216 -92.449  1.00 71.69           C  
ATOM    390  CG2 VAL B  50     168.434   0.868 -90.781  1.00 71.69           C  
ATOM    391  N   GLU B  51     168.414   0.820 -95.611  1.00 74.88           N  
ATOM    392  CA  GLU B  51     168.347   1.501 -96.900  1.00 74.88           C  
ATOM    393  C   GLU B  51     167.342   2.657 -96.835  1.00 74.88           C  
ATOM    394  CB  GLU B  51     167.992   0.525 -98.032  1.00 74.88           C  
ATOM    395  O   GLU B  51     166.279   2.561 -96.216  1.00 74.88           O  
ATOM    396  CG  GLU B  51     169.134  -0.459 -98.346  1.00 74.88           C  
ATOM    397  CD  GLU B  51     168.864  -1.315 -99.598  1.00 74.88           C  
ATOM    398  OE1 GLU B  51     169.800  -2.035-100.011  1.00 74.88           O  
ATOM    399  OE2 GLU B  51     167.755  -1.204-100.174  1.00 74.88           O  
ATOM    400  N   SER B  52     167.628   3.760 -97.534  1.00 73.76           N  
ATOM    401  CA  SER B  52     166.722   4.920 -97.611  1.00 73.76           C  
ATOM    402  C   SER B  52     165.313   4.554 -98.105  1.00 73.76           C  
ATOM    403  CB  SER B  52     167.312   5.979 -98.550  1.00 73.76           C  
ATOM    404  O   SER B  52     164.344   5.252 -97.803  1.00 73.76           O  
ATOM    405  OG  SER B  52     168.611   6.347 -98.126  1.00 73.76           O  
ATOM    406  N   ILE B  53     165.179   3.448 -98.845  1.00 78.70           N  
ATOM    407  CA  ILE B  53     163.905   2.971 -99.389  1.00 78.70           C  
ATOM    408  C   ILE B  53     162.963   2.427 -98.303  1.00 78.70           C  
ATOM    409  CB  ILE B  53     164.201   1.971-100.538  1.00 78.70           C  
ATOM    410  O   ILE B  53     161.740   2.535 -98.442  1.00 78.70           O  
ATOM    411  CG1 ILE B  53     163.326   2.285-101.770  1.00 78.70           C  
ATOM    412  CG2 ILE B  53     164.087   0.493-100.120  1.00 78.70           C  
ATOM    413  CD1 ILE B  53     164.008   1.884-103.084  1.00 78.70           C  
ATOM    414  N   ASP B  54     163.509   1.923 -97.193  1.00 74.35           N  
ATOM    415  CA  ASP B  54     162.726   1.386 -96.077  1.00 74.35           C  
ATOM    416  C   ASP B  54     162.053   2.501 -95.276  1.00 74.35           C  
ATOM    417  CB  ASP B  54     163.624   0.549 -95.161  1.00 74.35           C  
ATOM    418  O   ASP B  54     160.877   2.399 -94.912  1.00 74.35           O  
ATOM    419  CG  ASP B  54     164.118  -0.730 -95.835  1.00 74.35           C  
ATOM    420  OD1 ASP B  54     163.307  -1.323 -96.587  1.00 74.35           O  
ATOM    421  OD2 ASP B  54     165.263  -1.117 -95.523  1.00 74.35           O  
ATOM    422  N   VAL B  55     162.762   3.614 -95.071  1.00 74.73           N  
ATOM    423  CA  VAL B  55     162.214   4.810 -94.415  1.00 74.73           C  
ATOM    424  C   VAL B  55     161.060   5.386 -95.243  1.00 74.73           C  
ATOM    425  CB  VAL B  55     163.317   5.862 -94.177  1.00 74.73           C  
ATOM    426  O   VAL B  55     160.005   5.705 -94.695  1.00 74.73           O  
ATOM    427  CG1 VAL B  55     162.765   7.094 -93.448  1.00 74.73           C  
ATOM    428  CG2 VAL B  55     164.462   5.288 -93.330  1.00 74.73           C  
ATOM    429  N   ILE B  56     161.208   5.440 -96.572  1.00 79.03           N  
ATOM    430  CA  ILE B  56     160.164   5.941 -97.480  1.00 79.03           C  
ATOM    431  C   ILE B  56     158.913   5.049 -97.442  1.00 79.03           C  
ATOM    432  CB  ILE B  56     160.726   6.108 -98.912  1.00 79.03           C  
ATOM    433  O   ILE B  56     157.800   5.573 -97.344  1.00 79.03           O  
ATOM    434  CG1 ILE B  56     161.793   7.229 -98.933  1.00 79.03           C  
ATOM    435  CG2 ILE B  56     159.604   6.434 -99.918  1.00 79.03           C  
ATOM    436  CD1 ILE B  56     162.623   7.274-100.223  1.00 79.03           C  
ATOM    437  N   ARG B  57     159.062   3.713 -97.456  1.00 78.33           N  
ATOM    438  CA  ARG B  57     157.916   2.792 -97.305  1.00 78.33           C  
ATOM    439  C   ARG B  57     157.196   2.988 -95.976  1.00 78.33           C  
ATOM    440  CB  ARG B  57     158.346   1.324 -97.431  1.00 78.33           C  
ATOM    441  O   ARG B  57     155.969   3.011 -95.971  1.00 78.33           O  
ATOM    442  CG  ARG B  57     158.326   0.841 -98.882  1.00 78.33           C  
ATOM    443  CD  ARG B  57     158.624  -0.662 -98.928  1.00 78.33           C  
ATOM    444  NE  ARG B  57     159.263  -1.037-100.200  1.00 78.33           N  
ATOM    445  NH1 ARG B  57     159.645  -3.246 -99.698  1.00 78.33           N  
ATOM    446  NH2 ARG B  57     160.530  -2.362-101.544  1.00 78.33           N  
ATOM    447  CZ  ARG B  57     159.801  -2.211-100.475  1.00 78.33           C  
ATOM    448  N   SER B  58     157.942   3.163 -94.887  1.00 74.97           N  
ATOM    449  CA  SER B  58     157.387   3.390 -93.543  1.00 74.97           C  
ATOM    450  C   SER B  58     156.530   4.652 -93.495  1.00 74.97           C  
ATOM    451  CB  SER B  58     158.497   3.566 -92.502  1.00 74.97           C  
ATOM    452  O   SER B  58     155.410   4.633 -92.986  1.00 74.97           O  
ATOM    453  OG  SER B  58     159.498   2.587 -92.616  1.00 74.97           O  
ATOM    454  N   ILE B  59     157.038   5.746 -94.075  1.00 79.24           N  
ATOM    455  CA  ILE B  59     156.318   7.021 -94.163  1.00 79.24           C  
ATOM    456  C   ILE B  59     155.043   6.853 -94.991  1.00 79.24           C  
ATOM    457  CB  ILE B  59     157.236   8.125 -94.740  1.00 79.24           C  
ATOM    458  O   ILE B  59     153.987   7.313 -94.566  1.00 79.24           O  
ATOM    459  CG1 ILE B  59     158.360   8.460 -93.734  1.00 79.24           C  
ATOM    460  CG2 ILE B  59     156.433   9.403 -95.060  1.00 79.24           C  
ATOM    461  CD1 ILE B  59     159.502   9.291 -94.330  1.00 79.24           C  
ATOM    462  N   PHE B  60     155.114   6.171 -96.138  1.00 81.85           N  
ATOM    463  CA  PHE B  60     153.952   5.956 -97.003  1.00 81.85           C  
ATOM    464  C   PHE B  60     152.871   5.108 -96.319  1.00 81.85           C  
ATOM    465  CB  PHE B  60     154.412   5.320 -98.321  1.00 81.85           C  
ATOM    466  O   PHE B  60     151.697   5.476 -96.328  1.00 81.85           O  
ATOM    467  CG  PHE B  60     153.319   5.278 -99.371  1.00 81.85           C  
ATOM    468  CD1 PHE B  60     152.516   4.132 -99.524  1.00 81.85           C  
ATOM    469  CD2 PHE B  60     153.087   6.407-100.177  1.00 81.85           C  
ATOM    470  CE1 PHE B  60     151.489   4.115-100.486  1.00 81.85           C  
ATOM    471  CE2 PHE B  60     152.061   6.390-101.139  1.00 81.85           C  
ATOM    472  CZ  PHE B  60     151.263   5.243-101.294  1.00 81.85           C  
ATOM    473  N   PHE B  61     153.263   4.005 -95.673  1.00 78.87           N  
ATOM    474  CA  PHE B  61     152.339   3.138 -94.935  1.00 78.87           C  
ATOM    475  C   PHE B  61     151.720   3.867 -93.734  1.00 78.87           C  
ATOM    476  CB  PHE B  61     153.067   1.852 -94.503  1.00 78.87           C  
ATOM    477  O   PHE B  61     150.514   3.777 -93.502  1.00 78.87           O  
ATOM    478  CG  PHE B  61     152.287   0.590 -94.796  1.00 78.87           C  
ATOM    479  CD1 PHE B  61     151.543  -0.042 -93.786  1.00 78.87           C  
ATOM    480  CD2 PHE B  61     152.326   0.032 -96.087  1.00 78.87           C  
ATOM    481  CE1 PHE B  61     150.833  -1.223 -94.070  1.00 78.87           C  
ATOM    482  CE2 PHE B  61     151.610  -1.144 -96.372  1.00 78.87           C  
ATOM    483  CZ  PHE B  61     150.855  -1.767 -95.364  1.00 78.87           C  
ATOM    484  N   GLY B  62     152.531   4.656 -93.022  1.00 77.29           N  
ATOM    485  CA  GLY B  62     152.080   5.545 -91.958  1.00 77.29           C  
ATOM    486  C   GLY B  62     151.047   6.551 -92.463  1.00 77.29           C  
ATOM    487  O   GLY B  62     149.955   6.621 -91.905  1.00 77.29           O  
ATOM    488  N   LEU B  63     151.333   7.281 -93.546  1.00 79.86           N  
ATOM    489  CA  LEU B  63     150.404   8.266 -94.116  1.00 79.86           C  
ATOM    490  C   LEU B  63     149.085   7.638 -94.586  1.00 79.86           C  
ATOM    491  CB  LEU B  63     151.061   9.026 -95.292  1.00 79.86           C  
ATOM    492  O   LEU B  63     148.040   8.275 -94.477  1.00 79.86           O  
ATOM    493  CG  LEU B  63     151.204  10.542 -95.040  1.00 79.86           C  
ATOM    494  CD1 LEU B  63     152.646  10.904 -94.683  1.00 79.86           C  
ATOM    495  CD2 LEU B  63     150.790  11.342 -96.276  1.00 79.86           C  
ATOM    496  N   LEU B  64     149.126   6.400 -95.087  1.00 82.60           N  
ATOM    497  CA  LEU B  64     147.945   5.687 -95.571  1.00 82.60           C  
ATOM    498  C   LEU B  64     147.036   5.215 -94.423  1.00 82.60           C  
ATOM    499  CB  LEU B  64     148.418   4.503 -96.436  1.00 82.60           C  
ATOM    500  O   LEU B  64     145.818   5.363 -94.503  1.00 82.60           O  
ATOM    501  CG  LEU B  64     147.289   3.861 -97.264  1.00 82.60           C  
ATOM    502  CD1 LEU B  64     147.009   4.667 -98.536  1.00 82.60           C  
ATOM    503  CD2 LEU B  64     147.679   2.441 -97.671  1.00 82.60           C  
ATOM    504  N   ILE B  65     147.608   4.649 -93.355  1.00 81.59           N  
ATOM    505  CA  ILE B  65     146.842   4.038 -92.251  1.00 81.59           C  
ATOM    506  C   ILE B  65     146.368   5.073 -91.231  1.00 81.59           C  
ATOM    507  CB  ILE B  65     147.689   2.928 -91.584  1.00 81.59           C  
ATOM    508  O   ILE B  65     145.289   4.944 -90.651  1.00 81.59           O  
ATOM    509  CG1 ILE B  65     147.818   1.759 -92.584  1.00 81.59           C  
ATOM    510  CG2 ILE B  65     147.083   2.443 -90.249  1.00 81.59           C  
ATOM    511  CD1 ILE B  65     148.671   0.598 -92.078  1.00 81.59           C  
ATOM    512  N   THR B  66     147.165   6.109 -90.998  1.00 82.01           N  
ATOM    513  CA  THR B  66     146.950   7.044 -89.894  1.00 82.01           C  
ATOM    514  C   THR B  66     145.576   7.740 -89.893  1.00 82.01           C  
ATOM    515  CB  THR B  66     148.096   8.048 -89.870  1.00 82.01           C  
ATOM    516  O   THR B  66     144.954   7.777 -88.827  1.00 82.01           O  
ATOM    517  CG2 THR B  66     147.910   9.078 -88.797  1.00 82.01           C  
ATOM    518  OG1 THR B  66     149.290   7.392 -89.537  1.00 82.01           O  
ATOM    519  N   PRO B  67     145.037   8.238 -91.027  1.00 81.75           N  
ATOM    520  CA  PRO B  67     143.703   8.844 -91.056  1.00 81.75           C  
ATOM    521  C   PRO B  67     142.597   7.884 -90.599  1.00 81.75           C  
ATOM    522  CB  PRO B  67     143.483   9.289 -92.507  1.00 81.75           C  
ATOM    523  O   PRO B  67     141.694   8.284 -89.864  1.00 81.75           O  
ATOM    524  CG  PRO B  67     144.899   9.466 -93.052  1.00 81.75           C  
ATOM    525  CD  PRO B  67     145.671   8.368 -92.331  1.00 81.75           C  
ATOM    526  N   TRP B  68     142.695   6.606 -90.976  1.00 84.49           N  
ATOM    527  CA  TRP B  68     141.733   5.572 -90.590  1.00 84.49           C  
ATOM    528  C   TRP B  68     141.811   5.249 -89.098  1.00 84.49           C  
ATOM    529  CB  TRP B  68     141.970   4.314 -91.432  1.00 84.49           C  
ATOM    530  O   TRP B  68     140.776   5.136 -88.442  1.00 84.49           O  
ATOM    531  CG  TRP B  68     141.628   4.464 -92.879  1.00 84.49           C  
ATOM    532  CD1 TRP B  68     142.477   4.806 -93.875  1.00 84.49           C  
ATOM    533  CD2 TRP B  68     140.326   4.279 -93.509  1.00 84.49           C  
ATOM    534  CE2 TRP B  68     140.460   4.528 -94.907  1.00 84.49           C  
ATOM    535  CE3 TRP B  68     139.046   3.921 -93.033  1.00 84.49           C  
ATOM    536  NE1 TRP B  68     141.791   4.849 -95.073  1.00 84.49           N  
ATOM    537  CH2 TRP B  68     138.116   4.064 -95.288  1.00 84.49           C  
ATOM    538  CZ2 TRP B  68     139.378   4.424 -95.792  1.00 84.49           C  
ATOM    539  CZ3 TRP B  68     137.952   3.814 -93.913  1.00 84.49           C  
ATOM    540  N   ALA B  69     143.024   5.152 -88.545  1.00 81.35           N  
ATOM    541  CA  ALA B  69     143.234   4.888 -87.122  1.00 81.35           C  
ATOM    542  C   ALA B  69     142.688   6.021 -86.239  1.00 81.35           C  
ATOM    543  CB  ALA B  69     144.734   4.670 -86.888  1.00 81.35           C  
ATOM    544  O   ALA B  69     141.994   5.768 -85.254  1.00 81.35           O  
ATOM    545  N   VAL B  70     142.960   7.270 -86.624  1.00 80.04           N  
ATOM    546  CA  VAL B  70     142.428   8.464 -85.957  1.00 80.04           C  
ATOM    547  C   VAL B  70     140.900   8.477 -86.003  1.00 80.04           C  
ATOM    548  CB  VAL B  70     143.001   9.717 -86.632  1.00 80.04           C  
ATOM    549  O   VAL B  70     140.268   8.637 -84.962  1.00 80.04           O  
ATOM    550  CG1 VAL B  70     142.261  10.993 -86.242  1.00 80.04           C  
ATOM    551  CG2 VAL B  70     144.484   9.923 -86.292  1.00 80.04           C  
ATOM    552  N   TYR B  71     140.307   8.289 -87.188  1.00 83.09           N  
ATOM    553  CA  TYR B  71     138.854   8.306 -87.358  1.00 83.09           C  
ATOM    554  C   TYR B  71     138.171   7.236 -86.502  1.00 83.09           C  
ATOM    555  CB  TYR B  71     138.509   8.114 -88.839  1.00 83.09           C  
ATOM    556  O   TYR B  71     137.254   7.547 -85.742  1.00 83.09           O  
ATOM    557  CG  TYR B  71     137.019   7.972 -89.086  1.00 83.09           C  
ATOM    558  CD1 TYR B  71     136.455   6.698 -89.296  1.00 83.09           C  
ATOM    559  CD2 TYR B  71     136.193   9.111 -89.046  1.00 83.09           C  
ATOM    560  CE1 TYR B  71     135.065   6.565 -89.475  1.00 83.09           C  
ATOM    561  CE2 TYR B  71     134.802   8.981 -89.221  1.00 83.09           C  
ATOM    562  OH  TYR B  71     132.895   7.571 -89.601  1.00 83.09           O  
ATOM    563  CZ  TYR B  71     134.237   7.706 -89.437  1.00 83.09           C  
ATOM    564  N   PHE B  72     138.657   5.992 -86.573  1.00 82.43           N  
ATOM    565  CA  PHE B  72     138.122   4.883 -85.785  1.00 82.43           C  
ATOM    566  C   PHE B  72     138.121   5.208 -84.289  1.00 82.43           C  
ATOM    567  CB  PHE B  72     138.955   3.625 -86.063  1.00 82.43           C  
ATOM    568  O   PHE B  72     137.131   4.988 -83.594  1.00 82.43           O  
ATOM    569  CG  PHE B  72     138.505   2.420 -85.261  1.00 82.43           C  
ATOM    570  CD1 PHE B  72     139.195   2.042 -84.092  1.00 82.43           C  
ATOM    571  CD2 PHE B  72     137.365   1.701 -85.663  1.00 82.43           C  
ATOM    572  CE1 PHE B  72     138.747   0.945 -83.334  1.00 82.43           C  
ATOM    573  CE2 PHE B  72     136.919   0.604 -84.906  1.00 82.43           C  
ATOM    574  CZ  PHE B  72     137.610   0.226 -83.742  1.00 82.43           C  
ATOM    575  N   LEU B  73     139.214   5.783 -83.792  1.00 77.99           N  
ATOM    576  CA  LEU B  73     139.333   6.090 -82.380  1.00 77.99           C  
ATOM    577  C   LEU B  73     138.457   7.278 -81.948  1.00 77.99           C  
ATOM    578  CB  LEU B  73     140.806   6.326 -82.079  1.00 77.99           C  
ATOM    579  O   LEU B  73     137.874   7.232 -80.866  1.00 77.99           O  
ATOM    580  CG  LEU B  73     141.064   6.028 -80.602  1.00 77.99           C  
ATOM    581  CD1 LEU B  73     141.537   4.596 -80.365  1.00 77.99           C  
ATOM    582  CD2 LEU B  73     142.141   6.957 -80.143  1.00 77.99           C  
ATOM    583  N   SER B  74     138.322   8.311 -82.786  1.00 76.08           N  
ATOM    584  CA  SER B  74     137.392   9.421 -82.539  1.00 76.08           C  
ATOM    585  C   SER B  74     135.950   8.929 -82.400  1.00 76.08           C  
ATOM    586  CB  SER B  74     137.484  10.464 -83.656  1.00 76.08           C  
ATOM    587  O   SER B  74     135.282   9.306 -81.440  1.00 76.08           O  
ATOM    588  OG  SER B  74     138.696  11.187 -83.537  1.00 76.08           O  
ATOM    589  N   VAL B  75     135.510   8.017 -83.275  1.00 81.26           N  
ATOM    590  CA  VAL B  75     134.167   7.413 -83.204  1.00 81.26           C  
ATOM    591  C   VAL B  75     133.969   6.628 -81.902  1.00 81.26           C  
ATOM    592  CB  VAL B  75     133.919   6.515 -84.435  1.00 81.26           C  
ATOM    593  O   VAL B  75     132.925   6.738 -81.262  1.00 81.26           O  
ATOM    594  CG1 VAL B  75     132.607   5.723 -84.335  1.00 81.26           C  
ATOM    595  CG2 VAL B  75     133.846   7.351 -85.720  1.00 81.26           C  
ATOM    596  N   VAL B  76     134.970   5.855 -81.467  1.00 79.81           N  
ATOM    597  CA  VAL B  76     134.889   5.084 -80.212  1.00 79.81           C  
ATOM    598  C   VAL B  76     134.772   5.999 -78.987  1.00 79.81           C  
ATOM    599  CB  VAL B  76     136.093   4.128 -80.083  1.00 79.81           C  
ATOM    600  O   VAL B  76     134.005   5.699 -78.070  1.00 79.81           O  
ATOM    601  CG1 VAL B  76     136.177   3.449 -78.706  1.00 79.81           C  
ATOM    602  CG2 VAL B  76     136.009   3.004 -81.124  1.00 79.81           C  
ATOM    603  N   VAL B  77     135.507   7.115 -78.950  1.00 75.39           N  
ATOM    604  CA  VAL B  77     135.439   8.063 -77.825  1.00 75.39           C  
ATOM    605  C   VAL B  77     134.091   8.779 -77.784  1.00 75.39           C  
ATOM    606  CB  VAL B  77     136.602   9.070 -77.855  1.00 75.39           C  
ATOM    607  O   VAL B  77     133.482   8.854 -76.717  1.00 75.39           O  
ATOM    608  CG1 VAL B  77     136.458  10.095 -76.726  1.00 75.39           C  
ATOM    609  CG2 VAL B  77     137.946   8.361 -77.633  1.00 75.39           C  
ATOM    610  N   GLU B  78     133.594   9.235 -78.933  1.00 78.88           N  
ATOM    611  CA  GLU B  78     132.284   9.882 -79.044  1.00 78.88           C  
ATOM    612  C   GLU B  78     131.162   8.952 -78.548  1.00 78.88           C  
ATOM    613  CB  GLU B  78     132.104  10.316 -80.507  1.00 78.88           C  
ATOM    614  O   GLU B  78     130.345   9.342 -77.710  1.00 78.88           O  
ATOM    615  CG  GLU B  78     130.890  11.226 -80.737  1.00 78.88           C  
ATOM    616  CD  GLU B  78     130.882  11.841 -82.150  1.00 78.88           C  
ATOM    617  OE1 GLU B  78     130.186  12.866 -82.329  1.00 78.88           O  
ATOM    618  OE2 GLU B  78     131.585  11.309 -83.042  1.00 78.88           O  
ATOM    619  N   GLN B  79     131.199   7.670 -78.932  1.00 81.31           N  
ATOM    620  CA  GLN B  79     130.253   6.667 -78.429  1.00 81.31           C  
ATOM    621  C   GLN B  79     130.337   6.451 -76.909  1.00 81.31           C  
ATOM    622  CB  GLN B  79     130.488   5.323 -79.131  1.00 81.31           C  
ATOM    623  O   GLN B  79     129.307   6.277 -76.245  1.00 81.31           O  
ATOM    624  CG  GLN B  79     129.921   5.298 -80.555  1.00 81.31           C  
ATOM    625  CD  GLN B  79     129.968   3.907 -81.179  1.00 81.31           C  
ATOM    626  NE2 GLN B  79     129.397   3.741 -82.351  1.00 81.31           N  
ATOM    627  OE1 GLN B  79     130.475   2.938 -80.634  1.00 81.31           O  
ATOM    628  N   LEU B  80     131.543   6.444 -76.332  1.00 79.83           N  
ATOM    629  CA  LEU B  80     131.730   6.291 -74.886  1.00 79.83           C  
ATOM    630  C   LEU B  80     131.182   7.493 -74.111  1.00 79.83           C  
ATOM    631  CB  LEU B  80     133.222   6.080 -74.572  1.00 79.83           C  
ATOM    632  O   LEU B  80     130.566   7.315 -73.056  1.00 79.83           O  
ATOM    633  CG  LEU B  80     133.722   4.651 -74.840  1.00 79.83           C  
ATOM    634  CD1 LEU B  80     135.249   4.621 -74.769  1.00 79.83           C  
ATOM    635  CD2 LEU B  80     133.188   3.662 -73.795  1.00 79.83           C  
ATOM    636  N   GLU B  81     131.369   8.702 -74.630  1.00 78.46           N  
ATOM    637  CA  GLU B  81     130.903   9.931 -73.997  1.00 78.46           C  
ATOM    638  C   GLU B  81     129.375  10.060 -74.062  1.00 78.46           C  
ATOM    639  CB  GLU B  81     131.655  11.112 -74.620  1.00 78.46           C  
ATOM    640  O   GLU B  81     128.732  10.312 -73.036  1.00 78.46           O  
ATOM    641  CG  GLU B  81     131.489  12.388 -73.787  1.00 78.46           C  
ATOM    642  CD  GLU B  81     132.623  13.405 -73.995  1.00 78.46           C  
ATOM    643  OE1 GLU B  81     132.689  14.315 -73.136  1.00 78.46           O  
ATOM    644  OE2 GLU B  81     133.421  13.252 -74.945  1.00 78.46           O  
ATOM    645  N   GLU B  82     128.767   9.744 -75.210  1.00 81.24           N  
ATOM    646  CA  GLU B  82     127.310   9.633 -75.336  1.00 81.24           C  
ATOM    647  C   GLU B  82     126.718   8.588 -74.383  1.00 81.24           C  
ATOM    648  CB  GLU B  82     126.921   9.186 -76.744  1.00 81.24           C  
ATOM    649  O   GLU B  82     125.665   8.808 -73.776  1.00 81.24           O  
ATOM    650  CG  GLU B  82     126.977  10.277 -77.814  1.00 81.24           C  
ATOM    651  CD  GLU B  82     126.283   9.795 -79.098  1.00 81.24           C  
ATOM    652  OE1 GLU B  82     125.962  10.664 -79.931  1.00 81.24           O  
ATOM    653  OE2 GLU B  82     125.952   8.580 -79.170  1.00 81.24           O  
ATOM    654  N   SER B  83     127.371   7.431 -74.251  1.00 78.96           N  
ATOM    655  CA  SER B  83     126.946   6.372 -73.331  1.00 78.96           C  
ATOM    656  C   SER B  83     126.999   6.850 -71.876  1.00 78.96           C  
ATOM    657  CB  SER B  83     127.823   5.136 -73.543  1.00 78.96           C  
ATOM    658  O   SER B  83     126.041   6.679 -71.115  1.00 78.96           O  
ATOM    659  OG  SER B  83     127.361   4.069 -72.740  1.00 78.96           O  
ATOM    660  N   ARG B  84     128.076   7.548 -71.496  1.00 82.36           N  
ATOM    661  CA  ARG B  84     128.265   8.077 -70.139  1.00 82.36           C  
ATOM    662  C   ARG B  84     127.245   9.169 -69.802  1.00 82.36           C  
ATOM    663  CB  ARG B  84     129.735   8.517 -70.002  1.00 82.36           C  
ATOM    664  O   ARG B  84     126.720   9.184 -68.686  1.00 82.36           O  
ATOM    665  CG  ARG B  84     130.214   8.593 -68.545  1.00 82.36           C  
ATOM    666  CD  ARG B  84     130.214  10.023 -68.003  1.00 82.36           C  
ATOM    667  NE  ARG B  84     130.248  10.035 -66.527  1.00 82.36           N  
ATOM    668  NH1 ARG B  84     130.108  12.310 -66.270  1.00 82.36           N  
ATOM    669  NH2 ARG B  84     129.949  10.990 -64.479  1.00 82.36           N  
ATOM    670  CZ  ARG B  84     130.107  11.107 -65.768  1.00 82.36           C  
ATOM    671  N   GLN B  85     126.909  10.038 -70.757  1.00 82.32           N  
ATOM    672  CA  GLN B  85     125.846  11.034 -70.590  1.00 82.32           C  
ATOM    673  C   GLN B  85     124.455  10.394 -70.487  1.00 82.32           C  
ATOM    674  CB  GLN B  85     125.852  12.025 -71.756  1.00 82.32           C  
ATOM    675  O   GLN B  85     123.673  10.777 -69.613  1.00 82.32           O  
ATOM    676  CG  GLN B  85     127.040  13.001 -71.743  1.00 82.32           C  
ATOM    677  CD  GLN B  85     126.907  14.048 -72.846  1.00 82.32           C  
ATOM    678  NE2 GLN B  85     127.919  14.851 -73.084  1.00 82.32           N  
ATOM    679  OE1 GLN B  85     125.861  14.189 -73.468  1.00 82.32           O  
ATOM    680  N   ARG B  86     124.142   9.405 -71.338  1.00 84.62           N  
ATOM    681  CA  ARG B  86     122.872   8.660 -71.273  1.00 84.62           C  
ATOM    682  C   ARG B  86     122.681   7.992 -69.916  1.00 84.62           C  
ATOM    683  CB  ARG B  86     122.800   7.609 -72.395  1.00 84.62           C  
ATOM    684  O   ARG B  86     121.613   8.127 -69.324  1.00 84.62           O  
ATOM    685  CG  ARG B  86     122.311   8.219 -73.715  1.00 84.62           C  
ATOM    686  CD  ARG B  86     122.135   7.149 -74.799  1.00 84.62           C  
ATOM    687  NE  ARG B  86     123.411   6.783 -75.441  1.00 84.62           N  
ATOM    688  NH1 ARG B  86     122.596   5.105 -76.786  1.00 84.62           N  
ATOM    689  NH2 ARG B  86     124.683   5.836 -77.079  1.00 84.62           N  
ATOM    690  CZ  ARG B  86     123.561   5.907 -76.422  1.00 84.62           C  
ATOM    691  N   LEU B  87     123.721   7.338 -69.402  1.00 85.58           N  
ATOM    692  CA  LEU B  87     123.672   6.678 -68.101  1.00 85.58           C  
ATOM    693  C   LEU B  87     123.425   7.676 -66.961  1.00 85.58           C  
ATOM    694  CB  LEU B  87     124.973   5.884 -67.904  1.00 85.58           C  
ATOM    695  O   LEU B  87     122.580   7.425 -66.109  1.00 85.58           O  
ATOM    696  CG  LEU B  87     124.961   4.983 -66.655  1.00 85.58           C  
ATOM    697  CD1 LEU B  87     123.910   3.875 -66.753  1.00 85.58           C  
ATOM    698  CD2 LEU B  87     126.335   4.331 -66.492  1.00 85.58           C  
ATOM    699  N   SER B  88     124.096   8.832 -66.975  1.00 85.62           N  
ATOM    700  CA  SER B  88     123.892   9.872 -65.957  1.00 85.62           C  
ATOM    701  C   SER B  88     122.450  10.388 -65.933  1.00 85.62           C  
ATOM    702  CB  SER B  88     124.848  11.038 -66.208  1.00 85.62           C  
ATOM    703  O   SER B  88     121.874  10.538 -64.859  1.00 85.62           O  
ATOM    704  OG  SER B  88     124.928  11.875 -65.074  1.00 85.62           O  
ATOM    705  N   ARG B  89     121.842  10.617 -67.107  1.00 86.25           N  
ATOM    706  CA  ARG B  89     120.436  11.051 -67.197  1.00 86.25           C  
ATOM    707  C   ARG B  89     119.464   9.974 -66.711  1.00 86.25           C  
ATOM    708  CB  ARG B  89     120.077  11.453 -68.634  1.00 86.25           C  
ATOM    709  O   ARG B  89     118.438  10.307 -66.128  1.00 86.25           O  
ATOM    710  CG  ARG B  89     120.795  12.719 -69.124  1.00 86.25           C  
ATOM    711  CD  ARG B  89     120.317  13.075 -70.542  1.00 86.25           C  
ATOM    712  NE  ARG B  89     121.411  13.605 -71.383  1.00 86.25           N  
ATOM    713  NH1 ARG B  89     120.486  13.137 -73.434  1.00 86.25           N  
ATOM    714  NH2 ARG B  89     122.559  13.945 -73.336  1.00 86.25           N  
ATOM    715  CZ  ARG B  89     121.482  13.564 -72.705  1.00 86.25           C  
ATOM    716  N   LEU B  90     119.761   8.696 -66.961  1.00 89.05           N  
ATOM    717  CA  LEU B  90     118.934   7.584 -66.484  1.00 89.05           C  
ATOM    718  C   LEU B  90     118.965   7.467 -64.959  1.00 89.05           C  
ATOM    719  CB  LEU B  90     119.384   6.266 -67.138  1.00 89.05           C  
ATOM    720  O   LEU B  90     117.909   7.305 -64.357  1.00 89.05           O  
ATOM    721  CG  LEU B  90     118.941   6.105 -68.601  1.00 89.05           C  
ATOM    722  CD1 LEU B  90     119.640   4.890 -69.212  1.00 89.05           C  
ATOM    723  CD2 LEU B  90     117.429   5.899 -68.725  1.00 89.05           C  
ATOM    724  N   VAL B  91     120.143   7.593 -64.341  1.00 88.70           N  
ATOM    725  CA  VAL B  91     120.284   7.553 -62.875  1.00 88.70           C  
ATOM    726  C   VAL B  91     119.504   8.691 -62.217  1.00 88.70           C  
ATOM    727  CB  VAL B  91     121.767   7.572 -62.461  1.00 88.70           C  
ATOM    728  O   VAL B  91     118.725   8.433 -61.308  1.00 88.70           O  
ATOM    729  CG1 VAL B  91     121.954   7.705 -60.945  1.00 88.70           C  
ATOM    730  CG2 VAL B  91     122.458   6.269 -62.892  1.00 88.70           C  
ATOM    731  N   GLN B  92     119.623   9.917 -62.733  1.00 87.34           N  
ATOM    732  CA  GLN B  92     118.865  11.058 -62.209  1.00 87.34           C  
ATOM    733  C   GLN B  92     117.344  10.848 -62.328  1.00 87.34           C  
ATOM    734  CB  GLN B  92     119.324  12.316 -62.954  1.00 87.34           C  
ATOM    735  O   GLN B  92     116.606  11.084 -61.377  1.00 87.34           O  
ATOM    736  CG  GLN B  92     118.687  13.584 -62.372  1.00 87.34           C  
ATOM    737  CD  GLN B  92     119.159  14.859 -63.061  1.00 87.34           C  
ATOM    738  NE2 GLN B  92     118.594  15.985 -62.688  1.00 87.34           N  
ATOM    739  OE1 GLN B  92     120.009  14.869 -63.945  1.00 87.34           O  
ATOM    740  N   LYS B  93     116.863  10.329 -63.468  1.00 88.52           N  
ATOM    741  CA  LYS B  93     115.440   9.984 -63.637  1.00 88.52           C  
ATOM    742  C   LYS B  93     114.968   8.895 -62.670  1.00 88.52           C  
ATOM    743  CB  LYS B  93     115.163   9.532 -65.075  1.00 88.52           C  
ATOM    744  O   LYS B  93     113.821   8.932 -62.239  1.00 88.52           O  
ATOM    745  CG  LYS B  93     114.996  10.719 -66.026  1.00 88.52           C  
ATOM    746  CD  LYS B  93     114.599  10.206 -67.413  1.00 88.52           C  
ATOM    747  CE  LYS B  93     114.319  11.394 -68.334  1.00 88.52           C  
ATOM    748  NZ  LYS B  93     113.766  10.945 -69.635  1.00 88.52           N  
ATOM    749  N   LEU B  94     115.820   7.918 -62.362  1.00 89.71           N  
ATOM    750  CA  LEU B  94     115.523   6.856 -61.397  1.00 89.71           C  
ATOM    751  C   LEU B  94     115.395   7.405 -59.971  1.00 89.71           C  
ATOM    752  CB  LEU B  94     116.621   5.777 -61.485  1.00 89.71           C  
ATOM    753  O   LEU B  94     114.507   6.970 -59.243  1.00 89.71           O  
ATOM    754  CG  LEU B  94     116.286   4.667 -62.494  1.00 89.71           C  
ATOM    755  CD1 LEU B  94     117.555   4.070 -63.104  1.00 89.71           C  
ATOM    756  CD2 LEU B  94     115.521   3.535 -61.805  1.00 89.71           C  
ATOM    757  N   GLU B  95     116.239   8.361 -59.583  1.00 88.65           N  
ATOM    758  CA  GLU B  95     116.143   9.033 -58.280  1.00 88.65           C  
ATOM    759  C   GLU B  95     114.846   9.842 -58.154  1.00 88.65           C  
ATOM    760  CB  GLU B  95     117.388   9.902 -58.035  1.00 88.65           C  
ATOM    761  O   GLU B  95     114.094   9.629 -57.204  1.00 88.65           O  
ATOM    762  CG  GLU B  95     118.602   9.029 -57.670  1.00 88.65           C  
ATOM    763  CD  GLU B  95     119.918   9.808 -57.502  1.00 88.65           C  
ATOM    764  OE1 GLU B  95     120.871   9.189 -56.970  1.00 88.65           O  
ATOM    765  OE2 GLU B  95     120.007  10.969 -57.961  1.00 88.65           O  
ATOM    766  N   GLU B  96     114.510  10.666 -59.153  1.00 89.47           N  
ATOM    767  CA  GLU B  96     113.244  11.420 -59.177  1.00 89.47           C  
ATOM    768  C   GLU B  96     112.011  10.501 -59.131  1.00 89.47           C  
ATOM    769  CB  GLU B  96     113.157  12.261 -60.462  1.00 89.47           C  
ATOM    770  O   GLU B  96     111.023  10.790 -58.450  1.00 89.47           O  
ATOM    771  CG  GLU B  96     114.063  13.501 -60.471  1.00 89.47           C  
ATOM    772  CD  GLU B  96     113.987  14.285 -61.797  1.00 89.47           C  
ATOM    773  OE1 GLU B  96     114.797  15.228 -61.964  1.00 89.47           O  
ATOM    774  OE2 GLU B  96     113.149  13.939 -62.668  1.00 89.47           O  
ATOM    775  N   MET B  97     112.050   9.380 -59.859  1.00 88.16           N  
ATOM    776  CA  MET B  97     110.957   8.405 -59.874  1.00 88.16           C  
ATOM    777  C   MET B  97     110.804   7.729 -58.506  1.00 88.16           C  
ATOM    778  CB  MET B  97     111.194   7.401 -61.012  1.00 88.16           C  
ATOM    779  O   MET B  97     109.687   7.594 -58.014  1.00 88.16           O  
ATOM    780  CG  MET B  97     109.955   6.563 -61.337  1.00 88.16           C  
ATOM    781  SD  MET B  97     110.188   5.391 -62.712  1.00 88.16           S  
ATOM    782  CE  MET B  97     110.035   6.481 -64.149  1.00 88.16           C  
ATOM    783  N   ARG B  98     111.917   7.396 -57.843  1.00 89.89           N  
ATOM    784  CA  ARG B  98     111.913   6.799 -56.502  1.00 89.89           C  
ATOM    785  C   ARG B  98     111.354   7.746 -55.438  1.00 89.89           C  
ATOM    786  CB  ARG B  98     113.340   6.353 -56.169  1.00 89.89           C  
ATOM    787  O   ARG B  98     110.614   7.298 -54.564  1.00 89.89           O  
ATOM    788  CG  ARG B  98     113.389   5.532 -54.878  1.00 89.89           C  
ATOM    789  CD  ARG B  98     114.836   5.154 -54.570  1.00 89.89           C  
ATOM    790  NE  ARG B  98     114.908   4.288 -53.380  1.00 89.89           N  
ATOM    791  NH1 ARG B  98     117.160   3.888 -53.467  1.00 89.89           N  
ATOM    792  NH2 ARG B  98     115.927   2.941 -51.857  1.00 89.89           N  
ATOM    793  CZ  ARG B  98     115.995   3.710 -52.908  1.00 89.89           C  
ATOM    794  N   GLU B  99     111.693   9.033 -55.494  1.00 90.33           N  
ATOM    795  CA  GLU B  99     111.128  10.040 -54.584  1.00 90.33           C  
ATOM    796  C   GLU B  99     109.621  10.216 -54.798  1.00 90.33           C  
ATOM    797  CB  GLU B  99     111.830  11.390 -54.771  1.00 90.33           C  
ATOM    798  O   GLU B  99     108.856  10.266 -53.829  1.00 90.33           O  
ATOM    799  CG  GLU B  99     113.240  11.400 -54.168  1.00 90.33           C  
ATOM    800  CD  GLU B  99     113.908  12.782 -54.238  1.00 90.33           C  
ATOM    801  OE1 GLU B  99     114.993  12.910 -53.627  1.00 90.33           O  
ATOM    802  OE2 GLU B  99     113.330  13.699 -54.866  1.00 90.33           O  
ATOM    803  N   ARG B 100     109.176  10.239 -56.062  1.00 90.29           N  
ATOM    804  CA  ARG B 100     107.746  10.257 -56.394  1.00 90.29           C  
ATOM    805  C   ARG B 100     107.019   9.032 -55.867  1.00 90.29           C  
ATOM    806  CB  ARG B 100     107.532  10.380 -57.905  1.00 90.29           C  
ATOM    807  O   ARG B 100     105.989   9.205 -55.226  1.00 90.29           O  
ATOM    808  CG  ARG B 100     107.468  11.849 -58.316  1.00 90.29           C  
ATOM    809  CD  ARG B 100     107.214  11.935 -59.819  1.00 90.29           C  
ATOM    810  NE  ARG B 100     107.049  13.336 -60.244  1.00 90.29           N  
ATOM    811  NH1 ARG B 100     107.618  13.040 -62.443  1.00 90.29           N  
ATOM    812  NH2 ARG B 100     107.125  15.085 -61.693  1.00 90.29           N  
ATOM    813  CZ  ARG B 100     107.261  13.811 -61.455  1.00 90.29           C  
ATOM    814  N   ASP B 101     107.552   7.834 -56.088  1.00 91.75           N  
ATOM    815  CA  ASP B 101     106.935   6.589 -55.622  1.00 91.75           C  
ATOM    816  C   ASP B 101     106.803   6.562 -54.096  1.00 91.75           C  
ATOM    817  CB  ASP B 101     107.758   5.378 -56.092  1.00 91.75           C  
ATOM    818  O   ASP B 101     105.765   6.157 -53.573  1.00 91.75           O  
ATOM    819  CG  ASP B 101     107.583   5.029 -57.574  1.00 91.75           C  
ATOM    820  OD1 ASP B 101     106.610   5.513 -58.195  1.00 91.75           O  
ATOM    821  OD2 ASP B 101     108.414   4.226 -58.057  1.00 91.75           O  
ATOM    822  N   LEU B 102     107.820   7.036 -53.366  1.00 91.72           N  
ATOM    823  CA  LEU B 102     107.764   7.132 -51.907  1.00 91.72           C  
ATOM    824  C   LEU B 102     106.656   8.092 -51.449  1.00 91.72           C  
ATOM    825  CB  LEU B 102     109.141   7.566 -51.374  1.00 91.72           C  
ATOM    826  O   LEU B 102     105.858   7.732 -50.584  1.00 91.72           O  
ATOM    827  CG  LEU B 102     109.234   7.554 -49.836  1.00 91.72           C  
ATOM    828  CD1 LEU B 102     109.271   6.126 -49.282  1.00 91.72           C  
ATOM    829  CD2 LEU B 102     110.503   8.276 -49.385  1.00 91.72           C  
ATOM    830  N   SER B 103     106.588   9.284 -52.048  1.00 92.04           N  
ATOM    831  CA  SER B 103     105.561  10.289 -51.749  1.00 92.04           C  
ATOM    832  C   SER B 103     104.149   9.766 -52.038  1.00 92.04           C  
ATOM    833  CB  SER B 103     105.849  11.548 -52.570  1.00 92.04           C  
ATOM    834  O   SER B 103     103.265   9.850 -51.184  1.00 92.04           O  
ATOM    835  OG  SER B 103     104.873  12.539 -52.322  1.00 92.04           O  
ATOM    836  N   LEU B 104     103.956   9.136 -53.202  1.00 91.43           N  
ATOM    837  CA  LEU B 104     102.672   8.559 -53.600  1.00 91.43           C  
ATOM    838  C   LEU B 104     102.229   7.453 -52.638  1.00 91.43           C  
ATOM    839  CB  LEU B 104     102.775   7.997 -55.036  1.00 91.43           C  
ATOM    840  O   LEU B 104     101.054   7.357 -52.301  1.00 91.43           O  
ATOM    841  CG  LEU B 104     101.643   8.486 -55.961  1.00 91.43           C  
ATOM    842  CD1 LEU B 104     102.196   9.435 -57.027  1.00 91.43           C  
ATOM    843  CD2 LEU B 104     100.964   7.312 -56.664  1.00 91.43           C  
ATOM    844  N   ASN B 105     103.162   6.620 -52.177  1.00 92.82           N  
ATOM    845  CA  ASN B 105     102.865   5.512 -51.272  1.00 92.82           C  
ATOM    846  C   ASN B 105     102.464   6.007 -49.872  1.00 92.82           C  
ATOM    847  CB  ASN B 105     104.093   4.589 -51.268  1.00 92.82           C  
ATOM    848  O   ASN B 105     101.549   5.453 -49.267  1.00 92.82           O  
ATOM    849  CG  ASN B 105     103.820   3.163 -50.833  1.00 92.82           C  
ATOM    850  ND2 ASN B 105     104.638   2.245 -51.290  1.00 92.82           N  
ATOM    851  OD1 ASN B 105     102.918   2.829 -50.086  1.00 92.82           O  
ATOM    852  N   VAL B 106     103.096   7.077 -49.373  1.00 91.87           N  
ATOM    853  CA  VAL B 106     102.677   7.736 -48.122  1.00 91.87           C  
ATOM    854  C   VAL B 106     101.267   8.313 -48.270  1.00 91.87           C  
ATOM    855  CB  VAL B 106     103.693   8.806 -47.676  1.00 91.87           C  
ATOM    856  O   VAL B 106     100.395   7.971 -47.478  1.00 91.87           O  
ATOM    857  CG1 VAL B 106     103.204   9.606 -46.463  1.00 91.87           C  
ATOM    858  CG2 VAL B 106     105.022   8.148 -47.275  1.00 91.87           C  
ATOM    859  N   GLN B 107     101.005   9.077 -49.336  1.00 92.53           N  
ATOM    860  CA  GLN B 107      99.670   9.633 -49.602  1.00 92.53           C  
ATOM    861  C   GLN B 107      98.592   8.551 -49.738  1.00 92.53           C  
ATOM    862  CB  GLN B 107      99.694  10.465 -50.891  1.00 92.53           C  
ATOM    863  O   GLN B 107      97.493   8.697 -49.210  1.00 92.53           O  
ATOM    864  CG  GLN B 107     100.410  11.805 -50.704  1.00 92.53           C  
ATOM    865  CD  GLN B 107     100.391  12.648 -51.975  1.00 92.53           C  
ATOM    866  NE2 GLN B 107     100.685  13.924 -51.866  1.00 92.53           N  
ATOM    867  OE1 GLN B 107     100.112  12.205 -53.078  1.00 92.53           O  
ATOM    868  N   LEU B 108      98.894   7.448 -50.428  1.00 92.32           N  
ATOM    869  CA  LEU B 108      97.968   6.325 -50.564  1.00 92.32           C  
ATOM    870  C   LEU B 108      97.653   5.684 -49.213  1.00 92.32           C  
ATOM    871  CB  LEU B 108      98.546   5.281 -51.535  1.00 92.32           C  
ATOM    872  O   LEU B 108      96.494   5.373 -48.957  1.00 92.32           O  
ATOM    873  CG  LEU B 108      98.381   5.650 -53.019  1.00 92.32           C  
ATOM    874  CD1 LEU B 108      99.234   4.707 -53.869  1.00 92.32           C  
ATOM    875  CD2 LEU B 108      96.926   5.515 -53.480  1.00 92.32           C  
ATOM    876  N   LYS B 109      98.650   5.501 -48.340  1.00 91.91           N  
ATOM    877  CA  LYS B 109      98.426   4.958 -46.993  1.00 91.91           C  
ATOM    878  C   LYS B 109      97.548   5.870 -46.145  1.00 91.91           C  
ATOM    879  CB  LYS B 109      99.758   4.714 -46.286  1.00 91.91           C  
ATOM    880  O   LYS B 109      96.631   5.364 -45.502  1.00 91.91           O  
ATOM    881  CG  LYS B 109     100.425   3.437 -46.797  1.00 91.91           C  
ATOM    882  CD  LYS B 109     101.755   3.253 -46.072  1.00 91.91           C  
ATOM    883  CE  LYS B 109     102.444   1.999 -46.599  1.00 91.91           C  
ATOM    884  NZ  LYS B 109     103.724   1.784 -45.889  1.00 91.91           N  
ATOM    885  N   ASP B 110      97.792   7.176 -46.183  1.00 92.81           N  
ATOM    886  CA  ASP B 110      96.992   8.153 -45.440  1.00 92.81           C  
ATOM    887  C   ASP B 110      95.545   8.181 -45.955  1.00 92.81           C  
ATOM    888  CB  ASP B 110      97.651   9.540 -45.522  1.00 92.81           C  
ATOM    889  O   ASP B 110      94.603   8.091 -45.167  1.00 92.81           O  
ATOM    890  CG  ASP B 110      98.984   9.639 -44.764  1.00 92.81           C  
ATOM    891  OD1 ASP B 110      99.268   8.753 -43.922  1.00 92.81           O  
ATOM    892  OD2 ASP B 110      99.720  10.615 -45.033  1.00 92.81           O  
ATOM    893  N   ASN B 111      95.357   8.177 -47.279  1.00 93.88           N  
ATOM    894  CA  ASN B 111      94.032   8.101 -47.896  1.00 93.88           C  
ATOM    895  C   ASN B 111      93.296   6.806 -47.528  1.00 93.88           C  
ATOM    896  CB  ASN B 111      94.168   8.214 -49.424  1.00 93.88           C  
ATOM    897  O   ASN B 111      92.107   6.847 -47.228  1.00 93.88           O  
ATOM    898  CG  ASN B 111      94.503   9.612 -49.910  1.00 93.88           C  
ATOM    899  ND2 ASN B 111      94.883   9.744 -51.159  1.00 93.88           N  
ATOM    900  OD1 ASN B 111      94.397  10.608 -49.223  1.00 93.88           O  
ATOM    901  N   ILE B 112      93.982   5.657 -47.528  1.00 93.42           N  
ATOM    902  CA  ILE B 112      93.392   4.371 -47.125  1.00 93.42           C  
ATOM    903  C   ILE B 112      92.979   4.408 -45.649  1.00 93.42           C  
ATOM    904  CB  ILE B 112      94.366   3.205 -47.426  1.00 93.42           C  
ATOM    905  O   ILE B 112      91.895   3.937 -45.309  1.00 93.42           O  
ATOM    906  CG1 ILE B 112      94.453   2.957 -48.950  1.00 93.42           C  
ATOM    907  CG2 ILE B 112      93.933   1.901 -46.725  1.00 93.42           C  
ATOM    908  CD1 ILE B 112      95.656   2.098 -49.368  1.00 93.42           C  
ATOM    909  N   ALA B 113      93.810   4.975 -44.771  1.00 92.96           N  
ATOM    910  CA  ALA B 113      93.486   5.106 -43.354  1.00 92.96           C  
ATOM    911  C   ALA B 113      92.253   5.998 -43.135  1.00 92.96           C  
ATOM    912  CB  ALA B 113      94.720   5.634 -42.613  1.00 92.96           C  
ATOM    913  O   ALA B 113      91.346   5.609 -42.396  1.00 92.96           O  
ATOM    914  N   GLN B 114      92.182   7.140 -43.824  1.00 93.37           N  
ATOM    915  CA  GLN B 114      91.029   8.038 -43.763  1.00 93.37           C  
ATOM    916  C   GLN B 114      89.757   7.374 -44.308  1.00 93.37           C  
ATOM    917  CB  GLN B 114      91.356   9.337 -44.515  1.00 93.37           C  
ATOM    918  O   GLN B 114      88.719   7.420 -43.649  1.00 93.37           O  
ATOM    919  CG  GLN B 114      90.231  10.365 -44.335  1.00 93.37           C  
ATOM    920  CD  GLN B 114      90.478  11.682 -45.056  1.00 93.37           C  
ATOM    921  NE2 GLN B 114      89.456  12.499 -45.172  1.00 93.37           N  
ATOM    922  OE1 GLN B 114      91.559  12.001 -45.528  1.00 93.37           O  
ATOM    923  N   LEU B 115      89.836   6.700 -45.463  1.00 93.52           N  
ATOM    924  CA  LEU B 115      88.695   5.974 -46.031  1.00 93.52           C  
ATOM    925  C   LEU B 115      88.182   4.892 -45.081  1.00 93.52           C  
ATOM    926  CB  LEU B 115      89.059   5.332 -47.386  1.00 93.52           C  
ATOM    927  O   LEU B 115      86.977   4.778 -44.887  1.00 93.52           O  
ATOM    928  CG  LEU B 115      88.455   6.069 -48.599  1.00 93.52           C  
ATOM    929  CD1 LEU B 115      89.523   6.828 -49.386  1.00 93.52           C  
ATOM    930  CD2 LEU B 115      87.781   5.070 -49.544  1.00 93.52           C  
ATOM    931  N   ASN B 116      89.072   4.113 -44.465  1.00 94.03           N  
ATOM    932  CA  ASN B 116      88.670   3.073 -43.518  1.00 94.03           C  
ATOM    933  C   ASN B 116      87.960   3.662 -42.292  1.00 94.03           C  
ATOM    934  CB  ASN B 116      89.909   2.270 -43.098  1.00 94.03           C  
ATOM    935  O   ASN B 116      86.989   3.083 -41.808  1.00 94.03           O  
ATOM    936  CG  ASN B 116      90.409   1.331 -44.179  1.00 94.03           C  
ATOM    937  ND2 ASN B 116      91.652   0.922 -44.096  1.00 94.03           N  
ATOM    938  OD1 ASN B 116      89.708   0.912 -45.083  1.00 94.03           O  
ATOM    939  N   GLN B 117      88.409   4.822 -41.806  1.00 93.11           N  
ATOM    940  CA  GLN B 117      87.745   5.521 -40.710  1.00 93.11           C  
ATOM    941  C   GLN B 117      86.355   6.028 -41.124  1.00 93.11           C  
ATOM    942  CB  GLN B 117      88.656   6.652 -40.217  1.00 93.11           C  
ATOM    943  O   GLN B 117      85.397   5.854 -40.373  1.00 93.11           O  
ATOM    944  CG  GLN B 117      88.107   7.302 -38.939  1.00 93.11           C  
ATOM    945  CD  GLN B 117      89.011   8.400 -38.389  1.00 93.11           C  
ATOM    946  NE2 GLN B 117      88.595   9.073 -37.339  1.00 93.11           N  
ATOM    947  OE1 GLN B 117      90.098   8.682 -38.860  1.00 93.11           O  
ATOM    948  N   GLU B 118      86.217   6.609 -42.320  1.00 93.50           N  
ATOM    949  CA  GLU B 118      84.919   7.042 -42.853  1.00 93.50           C  
ATOM    950  C   GLU B 118      83.953   5.866 -43.062  1.00 93.50           C  
ATOM    951  CB  GLU B 118      85.104   7.806 -44.176  1.00 93.50           C  
ATOM    952  O   GLU B 118      82.774   5.983 -42.726  1.00 93.50           O  
ATOM    953  CG  GLU B 118      85.632   9.235 -43.967  1.00 93.50           C  
ATOM    954  CD  GLU B 118      85.791  10.025 -45.279  1.00 93.50           C  
ATOM    955  OE1 GLU B 118      86.495  11.065 -45.242  1.00 93.50           O  
ATOM    956  OE2 GLU B 118      85.185   9.620 -46.300  1.00 93.50           O  
ATOM    957  N   ILE B 119      84.443   4.726 -43.564  1.00 93.81           N  
ATOM    958  CA  ILE B 119      83.655   3.496 -43.724  1.00 93.81           C  
ATOM    959  C   ILE B 119      83.167   3.002 -42.360  1.00 93.81           C  
ATOM    960  CB  ILE B 119      84.456   2.415 -44.490  1.00 93.81           C  
ATOM    961  O   ILE B 119      81.969   2.796 -42.196  1.00 93.81           O  
ATOM    962  CG1 ILE B 119      84.637   2.833 -45.969  1.00 93.81           C  
ATOM    963  CG2 ILE B 119      83.750   1.045 -44.430  1.00 93.81           C  
ATOM    964  CD1 ILE B 119      85.717   2.033 -46.710  1.00 93.81           C  
ATOM    965  N   ALA B 120      84.047   2.906 -41.359  1.00 93.70           N  
ATOM    966  CA  ALA B 120      83.669   2.449 -40.021  1.00 93.70           C  
ATOM    967  C   ALA B 120      82.621   3.363 -39.354  1.00 93.70           C  
ATOM    968  CB  ALA B 120      84.944   2.357 -39.175  1.00 93.70           C  
ATOM    969  O   ALA B 120      81.697   2.886 -38.694  1.00 93.70           O  
ATOM    970  N   VAL B 121      82.731   4.685 -39.543  1.00 92.82           N  
ATOM    971  CA  VAL B 121      81.724   5.645 -39.058  1.00 92.82           C  
ATOM    972  C   VAL B 121      80.392   5.462 -39.788  1.00 92.82           C  
ATOM    973  CB  VAL B 121      82.238   7.094 -39.179  1.00 92.82           C  
ATOM    974  O   VAL B 121      79.344   5.489 -39.143  1.00 92.82           O  
ATOM    975  CG1 VAL B 121      81.151   8.139 -38.884  1.00 92.82           C  
ATOM    976  CG2 VAL B 121      83.377   7.347 -38.181  1.00 92.82           C  
ATOM    977  N   ARG B 122      80.412   5.249 -41.111  1.00 93.64           N  
ATOM    978  CA  ARG B 122      79.196   4.994 -41.898  1.00 93.64           C  
ATOM    979  C   ARG B 122      78.511   3.691 -41.507  1.00 93.64           C  
ATOM    980  CB  ARG B 122      79.498   4.985 -43.399  1.00 93.64           C  
ATOM    981  O   ARG B 122      77.302   3.709 -41.319  1.00 93.64           O  
ATOM    982  CG  ARG B 122      79.606   6.399 -43.972  1.00 93.64           C  
ATOM    983  CD  ARG B 122      79.754   6.295 -45.490  1.00 93.64           C  
ATOM    984  NE  ARG B 122      79.874   7.624 -46.115  1.00 93.64           N  
ATOM    985  NH1 ARG B 122      79.522   6.947 -48.276  1.00 93.64           N  
ATOM    986  NH2 ARG B 122      79.975   9.094 -47.847  1.00 93.64           N  
ATOM    987  CZ  ARG B 122      79.786   7.882 -47.405  1.00 93.64           C  
ATOM    988  N   GLU B 123      79.258   2.604 -41.340  1.00 93.61           N  
ATOM    989  CA  GLU B 123      78.713   1.310 -40.907  1.00 93.61           C  
ATOM    990  C   GLU B 123      78.045   1.420 -39.534  1.00 93.61           C  
ATOM    991  CB  GLU B 123      79.836   0.265 -40.840  1.00 93.61           C  
ATOM    992  O   GLU B 123      76.934   0.929 -39.338  1.00 93.61           O  
ATOM    993  CG  GLU B 123      80.290  -0.212 -42.228  1.00 93.61           C  
ATOM    994  CD  GLU B 123      81.422  -1.252 -42.166  1.00 93.61           C  
ATOM    995  OE1 GLU B 123      81.704  -1.853 -43.228  1.00 93.61           O  
ATOM    996  OE2 GLU B 123      82.022  -1.433 -41.080  1.00 93.61           O  
ATOM    997  N   LYS B 124      78.681   2.132 -38.594  1.00 93.05           N  
ATOM    998  CA  LYS B 124      78.095   2.391 -37.276  1.00 93.05           C  
ATOM    999  C   LYS B 124      76.798   3.203 -37.378  1.00 93.05           C  
ATOM   1000  CB  LYS B 124      79.143   3.067 -36.384  1.00 93.05           C  
ATOM   1001  O   LYS B 124      75.805   2.833 -36.761  1.00 93.05           O  
ATOM   1002  CG  LYS B 124      78.592   3.233 -34.966  1.00 93.05           C  
ATOM   1003  CD  LYS B 124      79.601   3.895 -34.029  1.00 93.05           C  
ATOM   1004  CE  LYS B 124      78.844   4.124 -32.723  1.00 93.05           C  
ATOM   1005  NZ  LYS B 124      79.614   4.900 -31.734  1.00 93.05           N  
ATOM   1006  N   ALA B 125      76.796   4.277 -38.167  1.00 92.83           N  
ATOM   1007  CA  ALA B 125      75.610   5.108 -38.365  1.00 92.83           C  
ATOM   1008  C   ALA B 125      74.468   4.341 -39.058  1.00 92.83           C  
ATOM   1009  CB  ALA B 125      76.018   6.351 -39.165  1.00 92.83           C  
ATOM   1010  O   ALA B 125      73.304   4.533 -38.717  1.00 92.83           O  
ATOM   1011  N   GLU B 126      74.781   3.457 -40.010  1.00 93.20           N  
ATOM   1012  CA  GLU B 126      73.790   2.610 -40.678  1.00 93.20           C  
ATOM   1013  C   GLU B 126      73.189   1.574 -39.719  1.00 93.20           C  
ATOM   1014  CB  GLU B 126      74.422   1.955 -41.918  1.00 93.20           C  
ATOM   1015  O   GLU B 126      71.974   1.374 -39.728  1.00 93.20           O  
ATOM   1016  CG  GLU B 126      73.360   1.252 -42.780  1.00 93.20           C  
ATOM   1017  CD  GLU B 126      73.898   0.666 -44.096  1.00 93.20           C  
ATOM   1018  OE1 GLU B 126      73.091  -0.029 -44.760  1.00 93.20           O  
ATOM   1019  OE2 GLU B 126      75.066   0.935 -44.457  1.00 93.20           O  
ATOM   1020  N   ALA B 127      74.001   0.973 -38.844  1.00 93.50           N  
ATOM   1021  CA  ALA B 127      73.522   0.055 -37.812  1.00 93.50           C  
ATOM   1022  C   ALA B 127      72.587   0.751 -36.801  1.00 93.50           C  
ATOM   1023  CB  ALA B 127      74.735  -0.588 -37.130  1.00 93.50           C  
ATOM   1024  O   ALA B 127      71.493   0.251 -36.535  1.00 93.50           O  
ATOM   1025  N   GLU B 128      72.965   1.932 -36.298  1.00 93.44           N  
ATOM   1026  CA  GLU B 128      72.126   2.747 -35.398  1.00 93.44           C  
ATOM   1027  C   GLU B 128      70.810   3.171 -36.075  1.00 93.44           C  
ATOM   1028  CB  GLU B 128      72.907   4.004 -34.962  1.00 93.44           C  
ATOM   1029  O   GLU B 128      69.732   3.141 -35.469  1.00 93.44           O  
ATOM   1030  CG  GLU B 128      74.034   3.709 -33.953  1.00 93.44           C  
ATOM   1031  CD  GLU B 128      74.910   4.932 -33.606  1.00 93.44           C  
ATOM   1032  OE1 GLU B 128      75.861   4.763 -32.797  1.00 93.44           O  
ATOM   1033  OE2 GLU B 128      74.687   6.035 -34.154  1.00 93.44           O  
ATOM   1034  N   LEU B 129      70.874   3.526 -37.361  1.00 93.68           N  
ATOM   1035  CA  LEU B 129      69.701   3.877 -38.154  1.00 93.68           C  
ATOM   1036  C   LEU B 129      68.762   2.674 -38.332  1.00 93.68           C  
ATOM   1037  CB  LEU B 129      70.187   4.454 -39.495  1.00 93.68           C  
ATOM   1038  O   LEU B 129      67.550   2.820 -38.175  1.00 93.68           O  
ATOM   1039  CG  LEU B 129      69.065   4.946 -40.414  1.00 93.68           C  
ATOM   1040  CD1 LEU B 129      68.296   6.121 -39.803  1.00 93.68           C  
ATOM   1041  CD2 LEU B 129      69.643   5.382 -41.761  1.00 93.68           C  
ATOM   1042  N   GLN B 130      69.298   1.486 -38.631  1.00 92.99           N  
ATOM   1043  CA  GLN B 130      68.511   0.254 -38.751  1.00 92.99           C  
ATOM   1044  C   GLN B 130      67.833  -0.128 -37.431  1.00 92.99           C  
ATOM   1045  CB  GLN B 130      69.397  -0.902 -39.241  1.00 92.99           C  
ATOM   1046  O   GLN B 130      66.657  -0.501 -37.443  1.00 92.99           O  
ATOM   1047  CG  GLN B 130      69.687  -0.833 -40.749  1.00 92.99           C  
ATOM   1048  CD  GLN B 130      70.585  -1.971 -41.232  1.00 92.99           C  
ATOM   1049  NE2 GLN B 130      70.949  -1.997 -42.495  1.00 92.99           N  
ATOM   1050  OE1 GLN B 130      70.955  -2.880 -40.509  1.00 92.99           O  
ATOM   1051  N   GLU B 131      68.528   0.010 -36.301  1.00 92.85           N  
ATOM   1052  CA  GLU B 131      67.958  -0.226 -34.971  1.00 92.85           C  
ATOM   1053  C   GLU B 131      66.810   0.751 -34.673  1.00 92.85           C  
ATOM   1054  CB  GLU B 131      69.073  -0.133 -33.919  1.00 92.85           C  
ATOM   1055  O   GLU B 131      65.710   0.328 -34.307  1.00 92.85           O  
ATOM   1056  CG  GLU B 131      68.564  -0.535 -32.526  1.00 92.85           C  
ATOM   1057  CD  GLU B 131      69.647  -0.514 -31.437  1.00 92.85           C  
ATOM   1058  OE1 GLU B 131      69.316  -0.980 -30.321  1.00 92.85           O  
ATOM   1059  OE2 GLU B 131      70.776  -0.049 -31.706  1.00 92.85           O  
ATOM   1060  N   THR B 132      67.023   2.045 -34.928  1.00 92.79           N  
ATOM   1061  CA  THR B 132      66.006   3.092 -34.731  1.00 92.79           C  
ATOM   1062  C   THR B 132      64.781   2.858 -35.618  1.00 92.79           C  
ATOM   1063  CB  THR B 132      66.586   4.484 -35.025  1.00 92.79           C  
ATOM   1064  O   THR B 132      63.644   2.957 -35.156  1.00 92.79           O  
ATOM   1065  CG2 THR B 132      65.611   5.603 -34.651  1.00 92.79           C  
ATOM   1066  OG1 THR B 132      67.758   4.715 -34.279  1.00 92.79           O  
ATOM   1067  N   PHE B 133      64.980   2.484 -36.888  1.00 94.16           N  
ATOM   1068  CA  PHE B 133      63.877   2.108 -37.776  1.00 94.16           C  
ATOM   1069  C   PHE B 133      63.129   0.864 -37.287  1.00 94.16           C  
ATOM   1070  CB  PHE B 133      64.392   1.863 -39.202  1.00 94.16           C  
ATOM   1071  O   PHE B 133      61.912   0.780 -37.466  1.00 94.16           O  
ATOM   1072  CG  PHE B 133      64.502   3.103 -40.065  1.00 94.16           C  
ATOM   1073  CD1 PHE B 133      63.361   3.891 -40.313  1.00 94.16           C  
ATOM   1074  CD2 PHE B 133      65.719   3.435 -40.681  1.00 94.16           C  
ATOM   1075  CE1 PHE B 133      63.449   5.024 -41.140  1.00 94.16           C  
ATOM   1076  CE2 PHE B 133      65.801   4.560 -41.520  1.00 94.16           C  
ATOM   1077  CZ  PHE B 133      64.673   5.366 -41.736  1.00 94.16           C  
ATOM   1078  N   GLY B 134      63.833  -0.099 -36.688  1.00 93.29           N  
ATOM   1079  CA  GLY B 134      63.228  -1.267 -36.053  1.00 93.29           C  
ATOM   1080  C   GLY B 134      62.297  -0.878 -34.904  1.00 93.29           C  
ATOM   1081  O   GLY B 134      61.142  -1.301 -34.892  1.00 93.29           O  
ATOM   1082  N   GLN B 135      62.765  -0.024 -33.991  1.00 94.10           N  
ATOM   1083  CA  GLN B 135      61.980   0.460 -32.848  1.00 94.10           C  
ATOM   1084  C   GLN B 135      60.773   1.298 -33.286  1.00 94.10           C  
ATOM   1085  CB  GLN B 135      62.880   1.274 -31.907  1.00 94.10           C  
ATOM   1086  O   GLN B 135      59.655   1.048 -32.837  1.00 94.10           O  
ATOM   1087  CG  GLN B 135      63.939   0.406 -31.207  1.00 94.10           C  
ATOM   1088  CD  GLN B 135      64.834   1.207 -30.264  1.00 94.10           C  
ATOM   1089  NE2 GLN B 135      65.842   0.595 -29.682  1.00 94.10           N  
ATOM   1090  OE1 GLN B 135      64.657   2.390 -30.030  1.00 94.10           O  
ATOM   1091  N   LEU B 136      60.962   2.222 -34.234  1.00 93.46           N  
ATOM   1092  CA  LEU B 136      59.882   3.077 -34.730  1.00 93.46           C  
ATOM   1093  C   LEU B 136      58.756   2.266 -35.391  1.00 93.46           C  
ATOM   1094  CB  LEU B 136      60.485   4.102 -35.706  1.00 93.46           C  
ATOM   1095  O   LEU B 136      57.582   2.596 -35.245  1.00 93.46           O  
ATOM   1096  CG  LEU B 136      59.480   5.165 -36.188  1.00 93.46           C  
ATOM   1097  CD1 LEU B 136      59.024   6.089 -35.058  1.00 93.46           C  
ATOM   1098  CD2 LEU B 136      60.125   6.021 -37.280  1.00 93.46           C  
ATOM   1099  N   LYS B 137      59.087   1.180 -36.103  1.00 93.67           N  
ATOM   1100  CA  LYS B 137      58.074   0.278 -36.677  1.00 93.67           C  
ATOM   1101  C   LYS B 137      57.229  -0.409 -35.605  1.00 93.67           C  
ATOM   1102  CB  LYS B 137      58.740  -0.787 -37.553  1.00 93.67           C  
ATOM   1103  O   LYS B 137      56.036  -0.599 -35.827  1.00 93.67           O  
ATOM   1104  CG  LYS B 137      59.093  -0.251 -38.942  1.00 93.67           C  
ATOM   1105  CD  LYS B 137      59.802  -1.351 -39.734  1.00 93.67           C  
ATOM   1106  CE  LYS B 137      60.188  -0.829 -41.117  1.00 93.67           C  
ATOM   1107  NZ  LYS B 137      60.921  -1.864 -41.885  1.00 93.67           N  
ATOM   1108  N   ILE B 138      57.836  -0.791 -34.481  1.00 93.88           N  
ATOM   1109  CA  ILE B 138      57.122  -1.402 -33.353  1.00 93.88           C  
ATOM   1110  C   ILE B 138      56.181  -0.368 -32.725  1.00 93.88           C  
ATOM   1111  CB  ILE B 138      58.117  -2.011 -32.336  1.00 93.88           C  
ATOM   1112  O   ILE B 138      54.991  -0.641 -32.603  1.00 93.88           O  
ATOM   1113  CG1 ILE B 138      58.899  -3.179 -32.986  1.00 93.88           C  
ATOM   1114  CG2 ILE B 138      57.380  -2.505 -31.077  1.00 93.88           C  
ATOM   1115  CD1 ILE B 138      60.115  -3.644 -32.174  1.00 93.88           C  
ATOM   1116  N   GLU B 139      56.675   0.840 -32.442  1.00 94.10           N  
ATOM   1117  CA  GLU B 139      55.879   1.918 -31.838  1.00 94.10           C  
ATOM   1118  C   GLU B 139      54.692   2.343 -32.723  1.00 94.10           C  
ATOM   1119  CB  GLU B 139      56.809   3.110 -31.558  1.00 94.10           C  
ATOM   1120  O   GLU B 139      53.574   2.511 -32.234  1.00 94.10           O  
ATOM   1121  CG  GLU B 139      56.135   4.191 -30.696  1.00 94.10           C  
ATOM   1122  CD  GLU B 139      57.011   5.434 -30.466  1.00 94.10           C  
ATOM   1123  OE1 GLU B 139      56.490   6.387 -29.838  1.00 94.10           O  
ATOM   1124  OE2 GLU B 139      58.161   5.470 -30.962  1.00 94.10           O  
ATOM   1125  N   ILE B 140      54.896   2.470 -34.044  1.00 93.46           N  
ATOM   1126  CA  ILE B 140      53.809   2.777 -34.990  1.00 93.46           C  
ATOM   1127  C   ILE B 140      52.745   1.678 -34.958  1.00 93.46           C  
ATOM   1128  CB  ILE B 140      54.356   3.006 -36.420  1.00 93.46           C  
ATOM   1129  O   ILE B 140      51.557   1.989 -34.879  1.00 93.46           O  
ATOM   1130  CG1 ILE B 140      55.106   4.357 -36.473  1.00 93.46           C  
ATOM   1131  CG2 ILE B 140      53.228   2.994 -37.475  1.00 93.46           C  
ATOM   1132  CD1 ILE B 140      55.900   4.582 -37.766  1.00 93.46           C  
ATOM   1133  N   LYS B 141      53.157   0.405 -34.976  1.00 94.46           N  
ATOM   1134  CA  LYS B 141      52.229  -0.729 -34.950  1.00 94.46           C  
ATOM   1135  C   LYS B 141      51.415  -0.767 -33.653  1.00 94.46           C  
ATOM   1136  CB  LYS B 141      53.024  -2.021 -35.163  1.00 94.46           C  
ATOM   1137  O   LYS B 141      50.199  -0.925 -33.705  1.00 94.46           O  
ATOM   1138  CG  LYS B 141      52.072  -3.199 -35.373  1.00 94.46           C  
ATOM   1139  CD  LYS B 141      52.828  -4.525 -35.389  1.00 94.46           C  
ATOM   1140  CE  LYS B 141      51.771  -5.612 -35.578  1.00 94.46           C  
ATOM   1141  NZ  LYS B 141      52.098  -6.835 -34.824  1.00 94.46           N  
ATOM   1142  N   GLU B 142      52.058  -0.581 -32.502  1.00 93.50           N  
ATOM   1143  CA  GLU B 142      51.377  -0.527 -31.200  1.00 93.50           C  
ATOM   1144  C   GLU B 142      50.376   0.634 -31.129  1.00 93.50           C  
ATOM   1145  CB  GLU B 142      52.415  -0.372 -30.078  1.00 93.50           C  
ATOM   1146  O   GLU B 142      49.260   0.481 -30.619  1.00 93.50           O  
ATOM   1147  CG  GLU B 142      53.202  -1.666 -29.825  1.00 93.50           C  
ATOM   1148  CD  GLU B 142      54.267  -1.527 -28.723  1.00 93.50           C  
ATOM   1149  OE1 GLU B 142      54.901  -2.564 -28.416  1.00 93.50           O  
ATOM   1150  OE2 GLU B 142      54.449  -0.408 -28.191  1.00 93.50           O  
ATOM   1151  N   ARG B 143      50.738   1.797 -31.683  1.00 94.11           N  
ATOM   1152  CA  ARG B 143      49.850   2.961 -31.748  1.00 94.11           C  
ATOM   1153  C   ARG B 143      48.651   2.723 -32.666  1.00 94.11           C  
ATOM   1154  CB  ARG B 143      50.674   4.184 -32.164  1.00 94.11           C  
ATOM   1155  O   ARG B 143      47.544   3.117 -32.305  1.00 94.11           O  
ATOM   1156  CG  ARG B 143      49.847   5.469 -32.067  1.00 94.11           C  
ATOM   1157  CD  ARG B 143      50.718   6.668 -32.434  1.00 94.11           C  
ATOM   1158  NE  ARG B 143      49.935   7.916 -32.392  1.00 94.11           N  
ATOM   1159  NH1 ARG B 143      51.638   9.321 -32.994  1.00 94.11           N  
ATOM   1160  NH2 ARG B 143      49.596  10.153 -32.595  1.00 94.11           N  
ATOM   1161  CZ  ARG B 143      50.393   9.122 -32.661  1.00 94.11           C  
ATOM   1162  N   GLU B 144      48.850   2.085 -33.818  1.00 93.90           N  
ATOM   1163  CA  GLU B 144      47.767   1.691 -34.729  1.00 93.90           C  
ATOM   1164  C   GLU B 144      46.810   0.688 -34.068  1.00 93.90           C  
ATOM   1165  CB  GLU B 144      48.340   1.098 -36.030  1.00 93.90           C  
ATOM   1166  O   GLU B 144      45.598   0.896 -34.092  1.00 93.90           O  
ATOM   1167  CG  GLU B 144      48.900   2.167 -36.984  1.00 93.90           C  
ATOM   1168  CD  GLU B 144      49.532   1.584 -38.265  1.00 93.90           C  
ATOM   1169  OE1 GLU B 144      49.967   2.404 -39.108  1.00 93.90           O  
ATOM   1170  OE2 GLU B 144      49.575   0.341 -38.421  1.00 93.90           O  
ATOM   1171  N   GLU B 145      47.333  -0.354 -33.413  1.00 94.10           N  
ATOM   1172  CA  GLU B 145      46.524  -1.343 -32.683  1.00 94.10           C  
ATOM   1173  C   GLU B 145      45.717  -0.686 -31.550  1.00 94.10           C  
ATOM   1174  CB  GLU B 145      47.428  -2.471 -32.138  1.00 94.10           C  
ATOM   1175  O   GLU B 145      44.510  -0.913 -31.431  1.00 94.10           O  
ATOM   1176  CG  GLU B 145      47.925  -3.435 -33.238  1.00 94.10           C  
ATOM   1177  CD  GLU B 145      48.890  -4.538 -32.742  1.00 94.10           C  
ATOM   1178  OE1 GLU B 145      49.384  -5.330 -33.592  1.00 94.10           O  
ATOM   1179  OE2 GLU B 145      49.142  -4.629 -31.523  1.00 94.10           O  
ATOM   1180  N   THR B 146      46.348   0.201 -30.772  1.00 93.83           N  
ATOM   1181  CA  THR B 146      45.683   0.955 -29.695  1.00 93.83           C  
ATOM   1182  C   THR B 146      44.585   1.873 -30.239  1.00 93.83           C  
ATOM   1183  CB  THR B 146      46.698   1.794 -28.902  1.00 93.83           C  
ATOM   1184  O   THR B 146      43.507   1.969 -29.648  1.00 93.83           O  
ATOM   1185  CG2 THR B 146      46.072   2.483 -27.688  1.00 93.83           C  
ATOM   1186  OG1 THR B 146      47.732   0.987 -28.391  1.00 93.83           O  
ATOM   1187  N   GLN B 147      44.824   2.532 -31.378  1.00 94.07           N  
ATOM   1188  CA  GLN B 147      43.840   3.396 -32.032  1.00 94.07           C  
ATOM   1189  C   GLN B 147      42.631   2.593 -32.530  1.00 94.07           C  
ATOM   1190  CB  GLN B 147      44.530   4.164 -33.171  1.00 94.07           C  
ATOM   1191  O   GLN B 147      41.493   2.975 -32.258  1.00 94.07           O  
ATOM   1192  CG  GLN B 147      43.595   5.131 -33.914  1.00 94.07           C  
ATOM   1193  CD  GLN B 147      43.034   6.242 -33.031  1.00 94.07           C  
ATOM   1194  NE2 GLN B 147      41.799   6.633 -33.239  1.00 94.07           N  
ATOM   1195  OE1 GLN B 147      43.699   6.797 -32.164  1.00 94.07           O  
ATOM   1196  N   ILE B 148      42.861   1.453 -33.191  1.00 93.63           N  
ATOM   1197  CA  ILE B 148      41.790   0.558 -33.654  1.00 93.63           C  
ATOM   1198  C   ILE B 148      40.975   0.041 -32.465  1.00 93.63           C  
ATOM   1199  CB  ILE B 148      42.384  -0.606 -34.483  1.00 93.63           C  
ATOM   1200  O   ILE B 148      39.745   0.043 -32.511  1.00 93.63           O  
ATOM   1201  CG1 ILE B 148      42.941  -0.077 -35.824  1.00 93.63           C  
ATOM   1202  CG2 ILE B 148      41.327  -1.697 -34.755  1.00 93.63           C  
ATOM   1203  CD1 ILE B 148      43.836  -1.083 -36.560  1.00 93.63           C  
ATOM   1204  N   GLN B 149      41.635  -0.373 -31.381  1.00 93.78           N  
ATOM   1205  CA  GLN B 149      40.952  -0.853 -30.181  1.00 93.78           C  
ATOM   1206  C   GLN B 149      40.094   0.246 -29.538  1.00 93.78           C  
ATOM   1207  CB  GLN B 149      41.998  -1.402 -29.201  1.00 93.78           C  
ATOM   1208  O   GLN B 149      38.957  -0.015 -29.138  1.00 93.78           O  
ATOM   1209  CG  GLN B 149      41.333  -2.070 -27.989  1.00 93.78           C  
ATOM   1210  CD  GLN B 149      42.333  -2.709 -27.032  1.00 93.78           C  
ATOM   1211  NE2 GLN B 149      41.864  -3.349 -25.984  1.00 93.78           N  
ATOM   1212  OE1 GLN B 149      43.538  -2.654 -27.178  1.00 93.78           O  
ATOM   1213  N   LEU B 150      40.602   1.480 -29.476  1.00 93.49           N  
ATOM   1214  CA  LEU B 150      39.861   2.627 -28.954  1.00 93.49           C  
ATOM   1215  C   LEU B 150      38.634   2.956 -29.819  1.00 93.49           C  
ATOM   1216  CB  LEU B 150      40.828   3.819 -28.847  1.00 93.49           C  
ATOM   1217  O   LEU B 150      37.552   3.200 -29.283  1.00 93.49           O  
ATOM   1218  CG  LEU B 150      40.206   5.080 -28.223  1.00 93.49           C  
ATOM   1219  CD1 LEU B 150      39.800   4.859 -26.762  1.00 93.49           C  
ATOM   1220  CD2 LEU B 150      41.214   6.228 -28.271  1.00 93.49           C  
ATOM   1221  N   GLU B 151      38.775   2.923 -31.146  1.00 92.06           N  
ATOM   1222  CA  GLU B 151      37.669   3.130 -32.089  1.00 92.06           C  
ATOM   1223  C   GLU B 151      36.605   2.036 -31.976  1.00 92.06           C  
ATOM   1224  CB  GLU B 151      38.205   3.190 -33.526  1.00 92.06           C  
ATOM   1225  O   GLU B 151      35.413   2.343 -31.898  1.00 92.06           O  
ATOM   1226  CG  GLU B 151      38.873   4.539 -33.810  1.00 92.06           C  
ATOM   1227  CD  GLU B 151      39.529   4.616 -35.195  1.00 92.06           C  
ATOM   1228  OE1 GLU B 151      40.278   5.604 -35.389  1.00 92.06           O  
ATOM   1229  OE2 GLU B 151      39.268   3.734 -36.043  1.00 92.06           O  
ATOM   1230  N   GLN B 152      37.018   0.768 -31.894  1.00 93.25           N  
ATOM   1231  CA  GLN B 152      36.109  -0.363 -31.690  1.00 93.25           C  
ATOM   1232  C   GLN B 152      35.363  -0.253 -30.360  1.00 93.25           C  
ATOM   1233  CB  GLN B 152      36.889  -1.683 -31.732  1.00 93.25           C  
ATOM   1234  O   GLN B 152      34.145  -0.423 -30.324  1.00 93.25           O  
ATOM   1235  CG  GLN B 152      37.298  -2.079 -33.156  1.00 93.25           C  
ATOM   1236  CD  GLN B 152      38.088  -3.384 -33.193  1.00 93.25           C  
ATOM   1237  NE2 GLN B 152      38.504  -3.824 -34.359  1.00 93.25           N  
ATOM   1238  OE1 GLN B 152      38.328  -4.051 -32.201  1.00 93.25           O  
ATOM   1239  N   GLN B 153      36.063   0.078 -29.273  1.00 94.04           N  
ATOM   1240  CA  GLN B 153      35.448   0.254 -27.960  1.00 94.04           C  
ATOM   1241  C   GLN B 153      34.462   1.431 -27.953  1.00 94.04           C  
ATOM   1242  CB  GLN B 153      36.555   0.420 -26.910  1.00 94.04           C  
ATOM   1243  O   GLN B 153      33.358   1.302 -27.423  1.00 94.04           O  
ATOM   1244  CG  GLN B 153      35.979   0.493 -25.488  1.00 94.04           C  
ATOM   1245  CD  GLN B 153      37.051   0.551 -24.405  1.00 94.04           C  
ATOM   1246  NE2 GLN B 153      36.680   0.883 -23.188  1.00 94.04           N  
ATOM   1247  OE1 GLN B 153      38.224   0.294 -24.597  1.00 94.04           O  
ATOM   1248  N   SER B 154      34.822   2.557 -28.572  1.00 90.32           N  
ATOM   1249  CA  SER B 154      33.942   3.722 -28.717  1.00 90.32           C  
ATOM   1250  C   SER B 154      32.684   3.386 -29.530  1.00 90.32           C  
ATOM   1251  CB  SER B 154      34.731   4.861 -29.369  1.00 90.32           C  
ATOM   1252  O   SER B 154      31.563   3.663 -29.098  1.00 90.32           O  
ATOM   1253  OG  SER B 154      33.951   6.037 -29.413  1.00 90.32           O  
ATOM   1254  N   SER B 155      32.846   2.697 -30.665  1.00 91.11           N  
ATOM   1255  CA  SER B 155      31.740   2.245 -31.517  1.00 91.11           C  
ATOM   1256  C   SER B 155      30.818   1.244 -30.807  1.00 91.11           C  
ATOM   1257  CB  SER B 155      32.317   1.620 -32.791  1.00 91.11           C  
ATOM   1258  O   SER B 155      29.590   1.347 -30.906  1.00 91.11           O  
ATOM   1259  OG  SER B 155      31.277   1.236 -33.668  1.00 91.11           O  
ATOM   1260  N   PHE B 156      31.385   0.311 -30.037  1.00 92.43           N  
ATOM   1261  CA  PHE B 156      30.624  -0.656 -29.248  1.00 92.43           C  
ATOM   1262  C   PHE B 156      29.799   0.022 -28.148  1.00 92.43           C  
ATOM   1263  CB  PHE B 156      31.582  -1.698 -28.658  1.00 92.43           C  
ATOM   1264  O   PHE B 156      28.598  -0.229 -28.041  1.00 92.43           O  
ATOM   1265  CG  PHE B 156      30.879  -2.719 -27.786  1.00 92.43           C  
ATOM   1266  CD1 PHE B 156      30.940  -2.618 -26.382  1.00 92.43           C  
ATOM   1267  CD2 PHE B 156      30.122  -3.744 -28.381  1.00 92.43           C  
ATOM   1268  CE1 PHE B 156      30.251  -3.544 -25.579  1.00 92.43           C  
ATOM   1269  CE2 PHE B 156      29.433  -4.669 -27.578  1.00 92.43           C  
ATOM   1270  CZ  PHE B 156      29.498  -4.570 -26.178  1.00 92.43           C  
ATOM   1271  N   LEU B 157      30.410   0.926 -27.371  1.00 90.55           N  
ATOM   1272  CA  LEU B 157      29.707   1.698 -26.340  1.00 90.55           C  
ATOM   1273  C   LEU B 157      28.573   2.529 -26.943  1.00 90.55           C  
ATOM   1274  CB  LEU B 157      30.698   2.616 -25.604  1.00 90.55           C  
ATOM   1275  O   LEU B 157      27.472   2.557 -26.393  1.00 90.55           O  
ATOM   1276  CG  LEU B 157      31.662   1.889 -24.651  1.00 90.55           C  
ATOM   1277  CD1 LEU B 157      32.693   2.887 -24.119  1.00 90.55           C  
ATOM   1278  CD2 LEU B 157      30.938   1.267 -23.454  1.00 90.55           C  
ATOM   1279  N   ARG B 158      28.809   3.155 -28.102  1.00 89.30           N  
ATOM   1280  CA  ARG B 158      27.770   3.894 -28.820  1.00 89.30           C  
ATOM   1281  C   ARG B 158      26.606   2.993 -29.225  1.00 89.30           C  
ATOM   1282  CB  ARG B 158      28.388   4.601 -30.041  1.00 89.30           C  
ATOM   1283  O   ARG B 158      25.457   3.326 -28.951  1.00 89.30           O  
ATOM   1284  CG  ARG B 158      27.357   5.418 -30.835  1.00 89.30           C  
ATOM   1285  CD  ARG B 158      26.833   6.574 -29.988  1.00 89.30           C  
ATOM   1286  NE  ARG B 158      25.624   7.170 -30.553  1.00 89.30           N  
ATOM   1287  NH1 ARG B 158      25.654   8.958 -29.150  1.00 89.30           N  
ATOM   1288  NH2 ARG B 158      23.925   8.664 -30.531  1.00 89.30           N  
ATOM   1289  CZ  ARG B 158      25.078   8.274 -30.094  1.00 89.30           C  
ATOM   1290  N   SER B 159      26.908   1.840 -29.818  1.00 91.98           N  
ATOM   1291  CA  SER B 159      25.898   0.864 -30.246  1.00 91.98           C  
ATOM   1292  C   SER B 159      25.060   0.358 -29.069  1.00 91.98           C  
ATOM   1293  CB  SER B 159      26.564  -0.326 -30.941  1.00 91.98           C  
ATOM   1294  O   SER B 159      23.849   0.206 -29.198  1.00 91.98           O  
ATOM   1295  OG  SER B 159      27.306   0.102 -32.067  1.00 91.98           O  
ATOM   1296  N   PHE B 160      25.681   0.147 -27.905  1.00 92.98           N  
ATOM   1297  CA  PHE B 160      24.978  -0.240 -26.683  1.00 92.98           C  
ATOM   1298  C   PHE B 160      24.004   0.846 -26.203  1.00 92.98           C  
ATOM   1299  CB  PHE B 160      26.015  -0.577 -25.603  1.00 92.98           C  
ATOM   1300  O   PHE B 160      22.856   0.544 -25.881  1.00 92.98           O  
ATOM   1301  CG  PHE B 160      25.394  -1.042 -24.303  1.00 92.98           C  
ATOM   1302  CD1 PHE B 160      25.133  -0.120 -23.271  1.00 92.98           C  
ATOM   1303  CD2 PHE B 160      25.041  -2.394 -24.141  1.00 92.98           C  
ATOM   1304  CE1 PHE B 160      24.521  -0.551 -22.081  1.00 92.98           C  
ATOM   1305  CE2 PHE B 160      24.432  -2.825 -22.950  1.00 92.98           C  
ATOM   1306  CZ  PHE B 160      24.171  -1.903 -21.920  1.00 92.98           C  
ATOM   1307  N   LEU B 161      24.434   2.113 -26.191  1.00 92.02           N  
ATOM   1308  CA  LEU B 161      23.573   3.239 -25.818  1.00 92.02           C  
ATOM   1309  C   LEU B 161      22.400   3.406 -26.793  1.00 92.02           C  
ATOM   1310  CB  LEU B 161      24.414   4.527 -25.749  1.00 92.02           C  
ATOM   1311  O   LEU B 161      21.266   3.603 -26.354  1.00 92.02           O  
ATOM   1312  CG  LEU B 161      25.440   4.568 -24.603  1.00 92.02           C  
ATOM   1313  CD1 LEU B 161      26.311   5.816 -24.753  1.00 92.02           C  
ATOM   1314  CD2 LEU B 161      24.765   4.602 -23.232  1.00 92.02           C  
ATOM   1315  N   ASP B 162      22.653   3.299 -28.098  1.00 94.44           N  
ATOM   1316  CA  ASP B 162      21.638   3.454 -29.148  1.00 94.44           C  
ATOM   1317  C   ASP B 162      20.649   2.281 -29.221  1.00 94.44           C  
ATOM   1318  CB  ASP B 162      22.326   3.676 -30.508  1.00 94.44           C  
ATOM   1319  O   ASP B 162      19.515   2.470 -29.659  1.00 94.44           O  
ATOM   1320  CG  ASP B 162      22.921   5.082 -30.671  1.00 94.44           C  
ATOM   1321  OD1 ASP B 162      22.440   6.028 -30.003  1.00 94.44           O  
ATOM   1322  OD2 ASP B 162      23.823   5.262 -31.520  1.00 94.44           O  
ATOM   1323  N   ALA B 163      21.043   1.089 -28.764  1.00 93.56           N  
ATOM   1324  CA  ALA B 163      20.151  -0.063 -28.641  1.00 93.56           C  
ATOM   1325  C   ALA B 163      19.194   0.033 -27.437  1.00 93.56           C  
ATOM   1326  CB  ALA B 163      21.010  -1.331 -28.572  1.00 93.56           C  
ATOM   1327  O   ALA B 163      18.196  -0.689 -27.390  1.00 93.56           O  
ATOM   1328  N   SER B 164      19.482   0.903 -26.462  1.00 93.30           N  
ATOM   1329  CA  SER B 164      18.614   1.105 -25.300  1.00 93.30           C  
ATOM   1330  C   SER B 164      17.308   1.806 -25.699  1.00 93.30           C  
ATOM   1331  CB  SER B 164      19.328   1.913 -24.217  1.00 93.30           C  
ATOM   1332  O   SER B 164      17.362   2.882 -26.299  1.00 93.30           O  
ATOM   1333  OG  SER B 164      18.447   2.189 -23.143  1.00 93.30           O  
ATOM   1334  N   PRO B 165      16.134   1.267 -25.315  1.00 91.50           N  
ATOM   1335  CA  PRO B 165      14.854   1.945 -25.521  1.00 91.50           C  
ATOM   1336  C   PRO B 165      14.653   3.125 -24.558  1.00 91.50           C  
ATOM   1337  CB  PRO B 165      13.802   0.857 -25.299  1.00 91.50           C  
ATOM   1338  O   PRO B 165      13.882   4.034 -24.858  1.00 91.50           O  
ATOM   1339  CG  PRO B 165      14.455  -0.063 -24.266  1.00 91.50           C  
ATOM   1340  CD  PRO B 165      15.935  -0.013 -24.643  1.00 91.50           C  
ATOM   1341  N   ASP B 166      15.347   3.122 -23.415  1.00 96.63           N  
ATOM   1342  CA  ASP B 166      15.326   4.226 -22.456  1.00 96.63           C  
ATOM   1343  C   ASP B 166      16.092   5.429 -23.039  1.00 96.63           C  
ATOM   1344  CB  ASP B 166      15.887   3.781 -21.081  1.00 96.63           C  
ATOM   1345  O   ASP B 166      17.131   5.272 -23.690  1.00 96.63           O  
ATOM   1346  CG  ASP B 166      15.012   2.771 -20.300  1.00 96.63           C  
ATOM   1347  OD1 ASP B 166      13.820   2.607 -20.629  1.00 96.63           O  
ATOM   1348  OD2 ASP B 166      15.489   2.171 -19.299  1.00 96.63           O  
ATOM   1349  N   LEU B 167      15.599   6.641 -22.778  1.00 97.26           N  
ATOM   1350  CA  LEU B 167      16.294   7.886 -23.096  1.00 97.26           C  
ATOM   1351  C   LEU B 167      17.613   7.921 -22.330  1.00 97.26           C  
ATOM   1352  CB  LEU B 167      15.454   9.110 -22.686  1.00 97.26           C  
ATOM   1353  O   LEU B 167      17.610   7.754 -21.112  1.00 97.26           O  
ATOM   1354  CG  LEU B 167      14.006   9.150 -23.197  1.00 97.26           C  
ATOM   1355  CD1 LEU B 167      13.314  10.359 -22.568  1.00 97.26           C  
ATOM   1356  CD2 LEU B 167      13.940   9.268 -24.716  1.00 97.26           C  
ATOM   1357  N   VAL B 168      18.721   8.201 -23.009  1.00 97.16           N  
ATOM   1358  CA  VAL B 168      20.014   8.441 -22.364  1.00 97.16           C  
ATOM   1359  C   VAL B 168      20.583   9.751 -22.878  1.00 97.16           C  
ATOM   1360  CB  VAL B 168      21.006   7.281 -22.560  1.00 97.16           C  
ATOM   1361  O   VAL B 168      20.690   9.956 -24.087  1.00 97.16           O  
ATOM   1362  CG1 VAL B 168      22.262   7.528 -21.713  1.00 97.16           C  
ATOM   1363  CG2 VAL B 168      20.411   5.933 -22.137  1.00 97.16           C  
ATOM   1364  N   PHE B 169      20.952  10.645 -21.966  1.00 95.52           N  
ATOM   1365  CA  PHE B 169      21.561  11.927 -22.308  1.00 95.52           C  
ATOM   1366  C   PHE B 169      22.617  12.350 -21.292  1.00 95.52           C  
ATOM   1367  CB  PHE B 169      20.480  13.003 -22.480  1.00 95.52           C  
ATOM   1368  O   PHE B 169      22.570  11.989 -20.115  1.00 95.52           O  
ATOM   1369  CG  PHE B 169      19.683  13.331 -21.229  1.00 95.52           C  
ATOM   1370  CD1 PHE B 169      18.482  12.649 -20.960  1.00 95.52           C  
ATOM   1371  CD2 PHE B 169      20.138  14.320 -20.335  1.00 95.52           C  
ATOM   1372  CE1 PHE B 169      17.731  12.966 -19.814  1.00 95.52           C  
ATOM   1373  CE2 PHE B 169      19.391  14.635 -19.185  1.00 95.52           C  
ATOM   1374  CZ  PHE B 169      18.178  13.967 -18.933  1.00 95.52           C  
ATOM   1375  N   TYR B 170      23.547  13.176 -21.756  1.00 94.74           N  
ATOM   1376  CA  TYR B 170      24.652  13.713 -20.973  1.00 94.74           C  
ATOM   1377  C   TYR B 170      24.610  15.232 -21.037  1.00 94.74           C  
ATOM   1378  CB  TYR B 170      25.976  13.168 -21.524  1.00 94.74           C  
ATOM   1379  O   TYR B 170      24.400  15.793 -22.116  1.00 94.74           O  
ATOM   1380  CG  TYR B 170      26.000  11.657 -21.639  1.00 94.74           C  
ATOM   1381  CD1 TYR B 170      26.357  10.876 -20.529  1.00 94.74           C  
ATOM   1382  CD2 TYR B 170      25.620  11.032 -22.841  1.00 94.74           C  
ATOM   1383  CE1 TYR B 170      26.298   9.472 -20.606  1.00 94.74           C  
ATOM   1384  CE2 TYR B 170      25.565   9.630 -22.927  1.00 94.74           C  
ATOM   1385  OH  TYR B 170      25.843   7.496 -21.879  1.00 94.74           O  
ATOM   1386  CZ  TYR B 170      25.899   8.848 -21.805  1.00 94.74           C  
ATOM   1387  N   ARG B 171      24.819  15.900 -19.900  1.00 94.15           N  
ATOM   1388  CA  ARG B 171      24.982  17.358 -19.841  1.00 94.15           C  
ATOM   1389  C   ARG B 171      26.291  17.738 -19.177  1.00 94.15           C  
ATOM   1390  CB  ARG B 171      23.805  18.047 -19.141  1.00 94.15           C  
ATOM   1391  O   ARG B 171      26.662  17.099 -18.193  1.00 94.15           O  
ATOM   1392  CG  ARG B 171      22.519  17.909 -19.952  1.00 94.15           C  
ATOM   1393  CD  ARG B 171      21.359  18.628 -19.268  1.00 94.15           C  
ATOM   1394  NE  ARG B 171      20.123  18.360 -20.020  1.00 94.15           N  
ATOM   1395  NH1 ARG B 171      18.666  18.305 -18.258  1.00 94.15           N  
ATOM   1396  NH2 ARG B 171      17.948  17.805 -20.280  1.00 94.15           N  
ATOM   1397  CZ  ARG B 171      18.929  18.168 -19.511  1.00 94.15           C  
ATOM   1398  N   ASN B 172      26.949  18.769 -19.697  1.00 92.59           N  
ATOM   1399  CA  ASN B 172      28.193  19.313 -19.149  1.00 92.59           C  
ATOM   1400  C   ASN B 172      27.937  20.232 -17.937  1.00 92.59           C  
ATOM   1401  CB  ASN B 172      28.993  20.011 -20.278  1.00 92.59           C  
ATOM   1402  O   ASN B 172      26.798  20.441 -17.511  1.00 92.59           O  
ATOM   1403  CG  ASN B 172      28.287  21.200 -20.915  1.00 92.59           C  
ATOM   1404  ND2 ASN B 172      28.761  21.670 -22.044  1.00 92.59           N  
ATOM   1405  OD1 ASN B 172      27.311  21.714 -20.399  1.00 92.59           O  
ATOM   1406  N   GLU B 173      29.015  20.787 -17.380  1.00 88.26           N  
ATOM   1407  CA  GLU B 173      28.973  21.764 -16.282  1.00 88.26           C  
ATOM   1408  C   GLU B 173      28.168  23.033 -16.637  1.00 88.26           C  
ATOM   1409  CB  GLU B 173      30.411  22.133 -15.852  1.00 88.26           C  
ATOM   1410  O   GLU B 173      27.517  23.602 -15.760  1.00 88.26           O  
ATOM   1411  CG  GLU B 173      31.229  20.938 -15.311  1.00 88.26           C  
ATOM   1412  CD  GLU B 173      32.660  21.294 -14.844  1.00 88.26           C  
ATOM   1413  OE1 GLU B 173      33.501  20.371 -14.715  1.00 88.26           O  
ATOM   1414  OE2 GLU B 173      32.938  22.483 -14.589  1.00 88.26           O  
ATOM   1415  N   ASP B 174      28.123  23.415 -17.919  1.00 90.78           N  
ATOM   1416  CA  ASP B 174      27.371  24.571 -18.440  1.00 90.78           C  
ATOM   1417  C   ASP B 174      25.874  24.285 -18.679  1.00 90.78           C  
ATOM   1418  CB  ASP B 174      28.058  25.105 -19.706  1.00 90.78           C  
ATOM   1419  O   ASP B 174      25.128  25.143 -19.168  1.00 90.78           O  
ATOM   1420  CG  ASP B 174      29.487  25.569 -19.417  1.00 90.78           C  
ATOM   1421  OD1 ASP B 174      29.647  26.374 -18.471  1.00 90.78           O  
ATOM   1422  OD2 ASP B 174      30.405  25.090 -20.118  1.00 90.78           O  
ATOM   1423  N   LYS B 175      25.406  23.093 -18.276  1.00 91.07           N  
ATOM   1424  CA  LYS B 175      24.025  22.598 -18.427  1.00 91.07           C  
ATOM   1425  C   LYS B 175      23.594  22.405 -19.890  1.00 91.07           C  
ATOM   1426  CB  LYS B 175      23.022  23.465 -17.633  1.00 91.07           C  
ATOM   1427  O   LYS B 175      22.397  22.359 -20.183  1.00 91.07           O  
ATOM   1428  CG  LYS B 175      23.424  23.810 -16.186  1.00 91.07           C  
ATOM   1429  CD  LYS B 175      22.374  24.743 -15.558  1.00 91.07           C  
ATOM   1430  CE  LYS B 175      22.751  25.156 -14.128  1.00 91.07           C  
ATOM   1431  NZ  LYS B 175      21.810  26.174 -13.571  1.00 91.07           N  
ATOM   1432  N   GLU B 176      24.547  22.266 -20.802  1.00 94.85           N  
ATOM   1433  CA  GLU B 176      24.319  21.988 -22.219  1.00 94.85           C  
ATOM   1434  C   GLU B 176      24.412  20.491 -22.498  1.00 94.85           C  
ATOM   1435  CB  GLU B 176      25.342  22.714 -23.093  1.00 94.85           C  
ATOM   1436  O   GLU B 176      25.152  19.765 -21.829  1.00 94.85           O  
ATOM   1437  CG  GLU B 176      25.319  24.236 -22.923  1.00 94.85           C  
ATOM   1438  CD  GLU B 176      26.457  24.939 -23.674  1.00 94.85           C  
ATOM   1439  OE1 GLU B 176      26.422  26.193 -23.641  1.00 94.85           O  
ATOM   1440  OE2 GLU B 176      27.343  24.234 -24.226  1.00 94.85           O  
ATOM   1441  N   PHE B 177      23.694  20.008 -23.511  1.00 95.47           N  
ATOM   1442  CA  PHE B 177      23.834  18.622 -23.951  1.00 95.47           C  
ATOM   1443  C   PHE B 177      25.253  18.358 -24.477  1.00 95.47           C  
ATOM   1444  CB  PHE B 177      22.774  18.289 -25.002  1.00 95.47           C  
ATOM   1445  O   PHE B 177      25.790  19.114 -25.281  1.00 95.47           O  
ATOM   1446  CG  PHE B 177      21.368  18.122 -24.459  1.00 95.47           C  
ATOM   1447  CD1 PHE B 177      20.937  16.864 -24.000  1.00 95.47           C  
ATOM   1448  CD2 PHE B 177      20.471  19.206 -24.452  1.00 95.47           C  
ATOM   1449  CE1 PHE B 177      19.612  16.688 -23.558  1.00 95.47           C  
ATOM   1450  CE2 PHE B 177      19.152  19.039 -23.996  1.00 95.47           C  
ATOM   1451  CZ  PHE B 177      18.716  17.773 -23.571  1.00 95.47           C  
ATOM   1452  N   SER B 178      25.858  17.260 -24.030  1.00 93.80           N  
ATOM   1453  CA  SER B 178      27.160  16.763 -24.508  1.00 93.80           C  
ATOM   1454  C   SER B 178      27.033  15.515 -25.377  1.00 93.80           C  
ATOM   1455  CB  SER B 178      28.074  16.445 -23.327  1.00 93.80           C  
ATOM   1456  O   SER B 178      27.950  15.193 -26.121  1.00 93.80           O  
ATOM   1457  OG  SER B 178      28.162  17.568 -22.482  1.00 93.80           O  
ATOM   1458  N   GLY B 179      25.901  14.820 -25.287  1.00 93.34           N  
ATOM   1459  CA  GLY B 179      25.599  13.647 -26.095  1.00 93.34           C  
ATOM   1460  C   GLY B 179      24.272  13.019 -25.691  1.00 93.34           C  
ATOM   1461  O   GLY B 179      23.718  13.334 -24.629  1.00 93.34           O  
ATOM   1462  N   CYS B 180      23.763  12.124 -26.528  1.00 95.37           N  
ATOM   1463  CA  CYS B 180      22.552  11.361 -26.255  1.00 95.37           C  
ATOM   1464  C   CYS B 180      22.426  10.132 -27.157  1.00 95.37           C  
ATOM   1465  CB  CYS B 180      21.322  12.264 -26.404  1.00 95.37           C  
ATOM   1466  O   CYS B 180      23.018  10.077 -28.234  1.00 95.37           O  
ATOM   1467  SG  CYS B 180      21.066  12.758 -28.133  1.00 95.37           S  
ATOM   1468  N   ASN B 181      21.609   9.168 -26.739  1.00 96.19           N  
ATOM   1469  CA  ASN B 181      21.305   7.994 -27.549  1.00 96.19           C  
ATOM   1470  C   ASN B 181      20.178   8.235 -28.564  1.00 96.19           C  
ATOM   1471  CB  ASN B 181      21.008   6.798 -26.637  1.00 96.19           C  
ATOM   1472  O   ASN B 181      19.479   9.252 -28.540  1.00 96.19           O  
ATOM   1473  CG  ASN B 181      19.621   6.775 -26.014  1.00 96.19           C  
ATOM   1474  ND2 ASN B 181      19.174   5.603 -25.644  1.00 96.19           N  
ATOM   1475  OD1 ASN B 181      18.937   7.780 -25.863  1.00 96.19           O  
ATOM   1476  N   ARG B 182      19.958   7.241 -29.426  1.00 96.29           N  
ATOM   1477  CA  ARG B 182      18.915   7.244 -30.455  1.00 96.29           C  
ATOM   1478  C   ARG B 182      17.502   7.521 -29.927  1.00 96.29           C  
ATOM   1479  CB  ARG B 182      18.977   5.894 -31.191  1.00 96.29           C  
ATOM   1480  O   ARG B 182      16.746   8.228 -30.589  1.00 96.29           O  
ATOM   1481  CG  ARG B 182      18.042   5.807 -32.404  1.00 96.29           C  
ATOM   1482  CD  ARG B 182      18.332   6.936 -33.399  1.00 96.29           C  
ATOM   1483  NE  ARG B 182      17.541   6.799 -34.629  1.00 96.29           N  
ATOM   1484  NH1 ARG B 182      18.148   8.831 -35.519  1.00 96.29           N  
ATOM   1485  NH2 ARG B 182      16.721   7.514 -36.618  1.00 96.29           N  
ATOM   1486  CZ  ARG B 182      17.478   7.714 -35.575  1.00 96.29           C  
ATOM   1487  N   ALA B 183      17.131   7.002 -28.756  1.00 96.34           N  
ATOM   1488  CA  ALA B 183      15.805   7.233 -28.178  1.00 96.34           C  
ATOM   1489  C   ALA B 183      15.554   8.728 -27.892  1.00 96.34           C  
ATOM   1490  CB  ALA B 183      15.673   6.372 -26.916  1.00 96.34           C  
ATOM   1491  O   ALA B 183      14.478   9.255 -28.179  1.00 96.34           O  
ATOM   1492  N   MET B 184      16.579   9.434 -27.408  1.00 96.25           N  
ATOM   1493  CA  MET B 184      16.531  10.876 -27.172  1.00 96.25           C  
ATOM   1494  C   MET B 184      16.459  11.692 -28.474  1.00 96.25           C  
ATOM   1495  CB  MET B 184      17.759  11.245 -26.336  1.00 96.25           C  
ATOM   1496  O   MET B 184      15.748  12.700 -28.540  1.00 96.25           O  
ATOM   1497  CG  MET B 184      17.744  12.704 -25.895  1.00 96.25           C  
ATOM   1498  SD  MET B 184      16.315  13.147 -24.878  1.00 96.25           S  
ATOM   1499  CE  MET B 184      16.563  14.929 -24.918  1.00 96.25           C  
ATOM   1500  N   GLU B 185      17.135  11.241 -29.533  1.00 95.76           N  
ATOM   1501  CA  GLU B 185      17.012  11.869 -30.855  1.00 95.76           C  
ATOM   1502  C   GLU B 185      15.579  11.783 -31.393  1.00 95.76           C  
ATOM   1503  CB  GLU B 185      17.930  11.206 -31.888  1.00 95.76           C  
ATOM   1504  O   GLU B 185      15.052  12.751 -31.936  1.00 95.76           O  
ATOM   1505  CG  GLU B 185      19.427  11.250 -31.572  1.00 95.76           C  
ATOM   1506  CD  GLU B 185      20.245  10.712 -32.756  1.00 95.76           C  
ATOM   1507  OE1 GLU B 185      21.383  11.191 -32.943  1.00 95.76           O  
ATOM   1508  OE2 GLU B 185      19.715   9.876 -33.535  1.00 95.76           O  
ATOM   1509  N   LEU B 186      14.925  10.630 -31.217  1.00 94.44           N  
ATOM   1510  CA  LEU B 186      13.541  10.420 -31.649  1.00 94.44           C  
ATOM   1511  C   LEU B 186      12.551  11.275 -30.852  1.00 94.44           C  
ATOM   1512  CB  LEU B 186      13.187   8.929 -31.522  1.00 94.44           C  
ATOM   1513  O   LEU B 186      11.604  11.802 -31.433  1.00 94.44           O  
ATOM   1514  CG  LEU B 186      13.934   8.007 -32.500  1.00 94.44           C  
ATOM   1515  CD1 LEU B 186      13.635   6.549 -32.149  1.00 94.44           C  
ATOM   1516  CD2 LEU B 186      13.519   8.244 -33.954  1.00 94.44           C  
ATOM   1517  N   LEU B 187      12.777  11.433 -29.544  1.00 94.31           N  
ATOM   1518  CA  LEU B 187      11.939  12.275 -28.689  1.00 94.31           C  
ATOM   1519  C   LEU B 187      12.039  13.759 -29.057  1.00 94.31           C  
ATOM   1520  CB  LEU B 187      12.338  12.049 -27.225  1.00 94.31           C  
ATOM   1521  O   LEU B 187      11.038  14.463 -29.067  1.00 94.31           O  
ATOM   1522  CG  LEU B 187      11.517  12.904 -26.242  1.00 94.31           C  
ATOM   1523  CD1 LEU B 187      10.039  12.507 -26.210  1.00 94.31           C  
ATOM   1524  CD2 LEU B 187      12.085  12.722 -24.847  1.00 94.31           C  
ATOM   1525  N   THR B 188      13.242  14.244 -29.348  1.00 93.39           N  
ATOM   1526  CA  THR B 188      13.470  15.670 -29.642  1.00 93.39           C  
ATOM   1527  C   THR B 188      13.326  16.019 -31.120  1.00 93.39           C  
ATOM   1528  CB  THR B 188      14.855  16.105 -29.169  1.00 93.39           C  
ATOM   1529  O   THR B 188      13.221  17.194 -31.467  1.00 93.39           O  
ATOM   1530  CG2 THR B 188      15.026  15.958 -27.663  1.00 93.39           C  
ATOM   1531  OG1 THR B 188      15.835  15.318 -29.798  1.00 93.39           O  
ATOM   1532  N   GLY B 189      13.365  15.021 -32.006  1.00 92.46           N  
ATOM   1533  CA  GLY B 189      13.421  15.215 -33.455  1.00 92.46           C  
ATOM   1534  C   GLY B 189      14.748  15.794 -33.952  1.00 92.46           C  
ATOM   1535  O   GLY B 189      14.836  16.199 -35.111  1.00 92.46           O  
ATOM   1536  N   LYS B 190      15.775  15.856 -33.097  1.00 94.17           N  
ATOM   1537  CA  LYS B 190      17.105  16.390 -33.406  1.00 94.17           C  
ATOM   1538  C   LYS B 190      18.133  15.271 -33.275  1.00 94.17           C  
ATOM   1539  CB  LYS B 190      17.433  17.562 -32.465  1.00 94.17           C  
ATOM   1540  O   LYS B 190      18.109  14.516 -32.311  1.00 94.17           O  
ATOM   1541  CG  LYS B 190      16.527  18.790 -32.656  1.00 94.17           C  
ATOM   1542  CD  LYS B 190      16.950  19.947 -31.733  1.00 94.17           C  
ATOM   1543  CE  LYS B 190      16.007  21.151 -31.888  1.00 94.17           C  
ATOM   1544  NZ  LYS B 190      16.451  22.333 -31.095  1.00 94.17           N  
ATOM   1545  N   SER B 191      19.053  15.174 -34.230  1.00 95.20           N  
ATOM   1546  CA  SER B 191      20.211  14.283 -34.076  1.00 95.20           C  
ATOM   1547  C   SER B 191      21.091  14.740 -32.912  1.00 95.20           C  
ATOM   1548  CB  SER B 191      21.028  14.196 -35.368  1.00 95.20           C  
ATOM   1549  O   SER B 191      21.105  15.925 -32.573  1.00 95.20           O  
ATOM   1550  OG  SER B 191      21.561  15.458 -35.731  1.00 95.20           O  
ATOM   1551  N   GLU B 192      21.886  13.837 -32.343  1.00 94.38           N  
ATOM   1552  CA  GLU B 192      22.834  14.154 -31.275  1.00 94.38           C  
ATOM   1553  C   GLU B 192      23.712  15.350 -31.659  1.00 94.38           C  
ATOM   1554  CB  GLU B 192      23.694  12.918 -31.003  1.00 94.38           C  
ATOM   1555  O   GLU B 192      23.826  16.303 -30.897  1.00 94.38           O  
ATOM   1556  CG  GLU B 192      24.780  13.211 -29.960  1.00 94.38           C  
ATOM   1557  CD  GLU B 192      25.629  11.977 -29.692  1.00 94.38           C  
ATOM   1558  OE1 GLU B 192      25.839  11.657 -28.501  1.00 94.38           O  
ATOM   1559  OE2 GLU B 192      26.020  11.295 -30.661  1.00 94.38           O  
ATOM   1560  N   LYS B 193      24.243  15.365 -32.887  1.00 94.34           N  
ATOM   1561  CA  LYS B 193      25.083  16.463 -33.398  1.00 94.34           C  
ATOM   1562  C   LYS B 193      24.392  17.830 -33.370  1.00 94.34           C  
ATOM   1563  CB  LYS B 193      25.526  16.162 -34.836  1.00 94.34           C  
ATOM   1564  O   LYS B 193      25.075  18.840 -33.276  1.00 94.34           O  
ATOM   1565  CG  LYS B 193      26.442  14.937 -34.927  1.00 94.34           C  
ATOM   1566  CD  LYS B 193      26.941  14.756 -36.364  1.00 94.34           C  
ATOM   1567  CE  LYS B 193      27.842  13.520 -36.435  1.00 94.34           C  
ATOM   1568  NZ  LYS B 193      28.368  13.304 -37.805  1.00 94.34           N  
ATOM   1569  N   GLN B 194      23.066  17.867 -33.493  1.00 95.23           N  
ATOM   1570  CA  GLN B 194      22.272  19.097 -33.412  1.00 95.23           C  
ATOM   1571  C   GLN B 194      21.871  19.447 -31.977  1.00 95.23           C  
ATOM   1572  CB  GLN B 194      20.992  18.932 -34.242  1.00 95.23           C  
ATOM   1573  O   GLN B 194      21.532  20.597 -31.718  1.00 95.23           O  
ATOM   1574  CG  GLN B 194      21.244  18.826 -35.749  1.00 95.23           C  
ATOM   1575  CD  GLN B 194      19.986  18.360 -36.470  1.00 95.23           C  
ATOM   1576  NE2 GLN B 194      19.497  19.090 -37.447  1.00 95.23           N  
ATOM   1577  OE1 GLN B 194      19.431  17.312 -36.172  1.00 95.23           O  
ATOM   1578  N   LEU B 195      21.838  18.463 -31.075  1.00 93.98           N  
ATOM   1579  CA  LEU B 195      21.525  18.662 -29.662  1.00 93.98           C  
ATOM   1580  C   LEU B 195      22.728  19.152 -28.869  1.00 93.98           C  
ATOM   1581  CB  LEU B 195      21.011  17.348 -29.053  1.00 93.98           C  
ATOM   1582  O   LEU B 195      22.551  19.940 -27.945  1.00 93.98           O  
ATOM   1583  CG  LEU B 195      19.573  17.004 -29.457  1.00 93.98           C  
ATOM   1584  CD1 LEU B 195      19.271  15.573 -29.032  1.00 93.98           C  
ATOM   1585  CD2 LEU B 195      18.560  17.937 -28.786  1.00 93.98           C  
ATOM   1586  N   VAL B 196      23.930  18.682 -29.203  1.00 94.66           N  
ATOM   1587  CA  VAL B 196      25.158  19.067 -28.504  1.00 94.66           C  
ATOM   1588  C   VAL B 196      25.306  20.597 -28.491  1.00 94.66           C  
ATOM   1589  CB  VAL B 196      26.377  18.337 -29.104  1.00 94.66           C  
ATOM   1590  O   VAL B 196      25.061  21.253 -29.501  1.00 94.66           O  
ATOM   1591  CG1 VAL B 196      27.701  18.797 -28.494  1.00 94.66           C  
ATOM   1592  CG2 VAL B 196      26.312  16.830 -28.819  1.00 94.66           C  
ATOM   1593  N   HIS B 197      25.681  21.155 -27.335  1.00 93.38           N  
ATOM   1594  CA  HIS B 197      25.749  22.597 -27.024  1.00 93.38           C  
ATOM   1595  C   HIS B 197      24.411  23.339 -26.871  1.00 93.38           C  
ATOM   1596  CB  HIS B 197      26.708  23.337 -27.969  1.00 93.38           C  
ATOM   1597  O   HIS B 197      24.405  24.528 -26.564  1.00 93.38           O  
ATOM   1598  CG  HIS B 197      28.073  22.721 -27.995  1.00 93.38           C  
ATOM   1599  CD2 HIS B 197      28.718  22.173 -29.069  1.00 93.38           C  
ATOM   1600  ND1 HIS B 197      28.890  22.587 -26.901  1.00 93.38           N  
ATOM   1601  CE1 HIS B 197      30.002  21.950 -27.303  1.00 93.38           C  
ATOM   1602  NE2 HIS B 197      29.946  21.672 -28.618  1.00 93.38           N  
ATOM   1603  N   LEU B 198      23.266  22.669 -27.026  1.00 95.74           N  
ATOM   1604  CA  LEU B 198      21.970  23.275 -26.712  1.00 95.74           C  
ATOM   1605  C   LEU B 198      21.629  23.137 -25.228  1.00 95.74           C  
ATOM   1606  CB  LEU B 198      20.859  22.691 -27.595  1.00 95.74           C  
ATOM   1607  O   LEU B 198      22.021  22.169 -24.568  1.00 95.74           O  
ATOM   1608  CG  LEU B 198      21.048  22.908 -29.107  1.00 95.74           C  
ATOM   1609  CD1 LEU B 198      19.785  22.422 -29.826  1.00 95.74           C  
ATOM   1610  CD2 LEU B 198      21.241  24.383 -29.473  1.00 95.74           C  
ATOM   1611  N   LYS B 199      20.830  24.072 -24.709  1.00 94.05           N  
ATOM   1612  CA  LYS B 199      20.268  23.997 -23.355  1.00 94.05           C  
ATOM   1613  C   LYS B 199      18.872  23.372 -23.382  1.00 94.05           C  
ATOM   1614  CB  LYS B 199      20.287  25.393 -22.712  1.00 94.05           C  
ATOM   1615  O   LYS B 199      18.212  23.363 -24.420  1.00 94.05           O  
ATOM   1616  CG  LYS B 199      21.739  25.803 -22.447  1.00 94.05           C  
ATOM   1617  CD  LYS B 199      21.862  27.153 -21.743  1.00 94.05           C  
ATOM   1618  CE  LYS B 199      23.364  27.381 -21.542  1.00 94.05           C  
ATOM   1619  NZ  LYS B 199      23.666  28.682 -20.909  1.00 94.05           N  
ATOM   1620  N   PRO B 200      18.356  22.878 -22.240  1.00 93.21           N  
ATOM   1621  CA  PRO B 200      17.001  22.327 -22.164  1.00 93.21           C  
ATOM   1622  C   PRO B 200      15.907  23.267 -22.696  1.00 93.21           C  
ATOM   1623  CB  PRO B 200      16.791  22.013 -20.680  1.00 93.21           C  
ATOM   1624  O   PRO B 200      14.941  22.791 -23.287  1.00 93.21           O  
ATOM   1625  CG  PRO B 200      18.203  21.699 -20.190  1.00 93.21           C  
ATOM   1626  CD  PRO B 200      19.062  22.679 -20.981  1.00 93.21           C  
ATOM   1627  N   ALA B 201      16.074  24.582 -22.527  1.00 93.23           N  
ATOM   1628  CA  ALA B 201      15.143  25.595 -23.027  1.00 93.23           C  
ATOM   1629  C   ALA B 201      15.084  25.685 -24.566  1.00 93.23           C  
ATOM   1630  CB  ALA B 201      15.538  26.939 -22.403  1.00 93.23           C  
ATOM   1631  O   ALA B 201      14.065  26.104 -25.101  1.00 93.23           O  
ATOM   1632  N   ASP B 202      16.131  25.248 -25.275  1.00 93.25           N  
ATOM   1633  CA  ASP B 202      16.203  25.255 -26.747  1.00 93.25           C  
ATOM   1634  C   ASP B 202      15.663  23.953 -27.376  1.00 93.25           C  
ATOM   1635  CB  ASP B 202      17.661  25.453 -27.190  1.00 93.25           C  
ATOM   1636  O   ASP B 202      15.671  23.768 -28.603  1.00 93.25           O  
ATOM   1637  CG  ASP B 202      18.365  26.624 -26.506  1.00 93.25           C  
ATOM   1638  OD1 ASP B 202      17.798  27.737 -26.518  1.00 93.25           O  
ATOM   1639  OD2 ASP B 202      19.462  26.371 -25.953  1.00 93.25           O  
ATOM   1640  N   VAL B 203      15.272  22.995 -26.530  1.00 92.70           N  
ATOM   1641  CA  VAL B 203      14.918  21.625 -26.924  1.00 92.70           C  
ATOM   1642  C   VAL B 203      13.495  21.271 -26.508  1.00 92.70           C  
ATOM   1643  CB  VAL B 203      15.941  20.618 -26.359  1.00 92.70           C  
ATOM   1644  O   VAL B 203      12.754  20.728 -27.321  1.00 92.70           O  
ATOM   1645  CG1 VAL B 203      15.602  19.179 -26.761  1.00 92.70           C  
ATOM   1646  CG2 VAL B 203      17.360  20.907 -26.875  1.00 92.70           C  
ATOM   1647  N   TYR B 204      13.106  21.568 -25.268  1.00 92.88           N  
ATOM   1648  CA  TYR B 204      11.796  21.202 -24.731  1.00 92.88           C  
ATOM   1649  C   TYR B 204      10.810  22.372 -24.753  1.00 92.88           C  
ATOM   1650  CB  TYR B 204      11.959  20.650 -23.312  1.00 92.88           C  
ATOM   1651  O   TYR B 204      11.197  23.534 -24.858  1.00 92.88           O  
ATOM   1652  CG  TYR B 204      12.928  19.495 -23.186  1.00 92.88           C  
ATOM   1653  CD1 TYR B 204      12.623  18.247 -23.763  1.00 92.88           C  
ATOM   1654  CD2 TYR B 204      14.124  19.668 -22.469  1.00 92.88           C  
ATOM   1655  CE1 TYR B 204      13.493  17.158 -23.578  1.00 92.88           C  
ATOM   1656  CE2 TYR B 204      15.001  18.586 -22.286  1.00 92.88           C  
ATOM   1657  OH  TYR B 204      15.442  16.246 -22.536  1.00 92.88           O  
ATOM   1658  CZ  TYR B 204      14.665  17.321 -22.814  1.00 92.88           C  
ATOM   1659  N   SER B 205       9.520  22.067 -24.587  1.00 90.41           N  
ATOM   1660  CA  SER B 205       8.498  23.089 -24.345  1.00 90.41           C  
ATOM   1661  C   SER B 205       8.809  23.890 -23.066  1.00 90.41           C  
ATOM   1662  CB  SER B 205       7.107  22.442 -24.283  1.00 90.41           C  
ATOM   1663  O   SER B 205       9.450  23.351 -22.159  1.00 90.41           O  
ATOM   1664  OG  SER B 205       7.016  21.497 -23.234  1.00 90.41           O  
ATOM   1665  N   PRO B 206       8.362  25.157 -22.939  1.00 91.25           N  
ATOM   1666  CA  PRO B 206       8.718  26.015 -21.802  1.00 91.25           C  
ATOM   1667  C   PRO B 206       8.416  25.394 -20.430  1.00 91.25           C  
ATOM   1668  CB  PRO B 206       7.927  27.311 -22.015  1.00 91.25           C  
ATOM   1669  O   PRO B 206       9.244  25.456 -19.522  1.00 91.25           O  
ATOM   1670  CG  PRO B 206       7.779  27.385 -23.533  1.00 91.25           C  
ATOM   1671  CD  PRO B 206       7.628  25.922 -23.940  1.00 91.25           C  
ATOM   1672  N   GLU B 207       7.262  24.737 -20.297  1.00 89.93           N  
ATOM   1673  CA  GLU B 207       6.852  24.043 -19.072  1.00 89.93           C  
ATOM   1674  C   GLU B 207       7.767  22.848 -18.765  1.00 89.93           C  
ATOM   1675  CB  GLU B 207       5.395  23.593 -19.249  1.00 89.93           C  
ATOM   1676  O   GLU B 207       8.255  22.688 -17.641  1.00 89.93           O  
ATOM   1677  CG  GLU B 207       4.795  23.012 -17.961  1.00 89.93           C  
ATOM   1678  CD  GLU B 207       3.366  22.476 -18.147  1.00 89.93           C  
ATOM   1679  OE1 GLU B 207       2.837  21.938 -17.149  1.00 89.93           O  
ATOM   1680  OE2 GLU B 207       2.835  22.555 -19.278  1.00 89.93           O  
ATOM   1681  N   ALA B 208       8.065  22.027 -19.777  1.00 92.69           N  
ATOM   1682  CA  ALA B 208       8.934  20.875 -19.602  1.00 92.69           C  
ATOM   1683  C   ALA B 208      10.382  21.292 -19.295  1.00 92.69           C  
ATOM   1684  CB  ALA B 208       8.836  19.976 -20.838  1.00 92.69           C  
ATOM   1685  O   ALA B 208      11.015  20.713 -18.406  1.00 92.69           O  
ATOM   1686  N   ALA B 209      10.887  22.321 -19.980  1.00 94.24           N  
ATOM   1687  CA  ALA B 209      12.215  22.881 -19.775  1.00 94.24           C  
ATOM   1688  C   ALA B 209      12.389  23.428 -18.353  1.00 94.24           C  
ATOM   1689  CB  ALA B 209      12.461  23.978 -20.816  1.00 94.24           C  
ATOM   1690  O   ALA B 209      13.401  23.127 -17.723  1.00 94.24           O  
ATOM   1691  N   ALA B 210      11.403  24.160 -17.820  1.00 94.31           N  
ATOM   1692  CA  ALA B 210      11.459  24.712 -16.466  1.00 94.31           C  
ATOM   1693  C   ALA B 210      11.686  23.616 -15.412  1.00 94.31           C  
ATOM   1694  CB  ALA B 210      10.166  25.493 -16.203  1.00 94.31           C  
ATOM   1695  O   ALA B 210      12.629  23.693 -14.622  1.00 94.31           O  
ATOM   1696  N   LYS B 211      10.899  22.533 -15.469  1.00 93.10           N  
ATOM   1697  CA  LYS B 211      11.058  21.381 -14.567  1.00 93.10           C  
ATOM   1698  C   LYS B 211      12.398  20.669 -14.767  1.00 93.10           C  
ATOM   1699  CB  LYS B 211       9.858  20.447 -14.766  1.00 93.10           C  
ATOM   1700  O   LYS B 211      13.029  20.233 -13.803  1.00 93.10           O  
ATOM   1701  CG  LYS B 211       9.875  19.247 -13.808  1.00 93.10           C  
ATOM   1702  CD  LYS B 211       8.540  18.497 -13.875  1.00 93.10           C  
ATOM   1703  CE  LYS B 211       8.572  17.267 -12.963  1.00 93.10           C  
ATOM   1704  NZ  LYS B 211       7.280  16.537 -12.988  1.00 93.10           N  
ATOM   1705  N   VAL B 212      12.873  20.551 -16.008  1.00 94.58           N  
ATOM   1706  CA  VAL B 212      14.179  19.946 -16.305  1.00 94.58           C  
ATOM   1707  C   VAL B 212      15.328  20.774 -15.721  1.00 94.58           C  
ATOM   1708  CB  VAL B 212      14.347  19.733 -17.820  1.00 94.58           C  
ATOM   1709  O   VAL B 212      16.255  20.186 -15.168  1.00 94.58           O  
ATOM   1710  CG1 VAL B 212      15.766  19.314 -18.199  1.00 94.58           C  
ATOM   1711  CG2 VAL B 212      13.450  18.592 -18.313  1.00 94.58           C  
ATOM   1712  N   ILE B 213      15.260  22.103 -15.815  1.00 94.32           N  
ATOM   1713  CA  ILE B 213      16.266  23.026 -15.272  1.00 94.32           C  
ATOM   1714  C   ILE B 213      16.266  22.975 -13.742  1.00 94.32           C  
ATOM   1715  CB  ILE B 213      16.022  24.457 -15.809  1.00 94.32           C  
ATOM   1716  O   ILE B 213      17.324  22.798 -13.145  1.00 94.32           O  
ATOM   1717  CG1 ILE B 213      16.313  24.512 -17.328  1.00 94.32           C  
ATOM   1718  CG2 ILE B 213      16.900  25.491 -15.077  1.00 94.32           C  
ATOM   1719  CD1 ILE B 213      15.732  25.751 -18.022  1.00 94.32           C  
ATOM   1720  N   GLU B 214      15.093  23.040 -13.107  1.00 94.45           N  
ATOM   1721  CA  GLU B 214      14.964  22.953 -11.646  1.00 94.45           C  
ATOM   1722  C   GLU B 214      15.573  21.648 -11.103  1.00 94.45           C  
ATOM   1723  CB  GLU B 214      13.469  23.008 -11.289  1.00 94.45           C  
ATOM   1724  O   GLU B 214      16.309  21.624 -10.115  1.00 94.45           O  
ATOM   1725  CG  GLU B 214      13.227  23.130  -9.775  1.00 94.45           C  
ATOM   1726  CD  GLU B 214      11.838  22.647  -9.338  1.00 94.45           C  
ATOM   1727  OE1 GLU B 214      11.734  22.273  -8.140  1.00 94.45           O  
ATOM   1728  OE2 GLU B 214      10.936  22.516 -10.189  1.00 94.45           O  
ATOM   1729  N   THR B 215      15.284  20.532 -11.771  1.00 94.03           N  
ATOM   1730  CA  THR B 215      15.777  19.213 -11.359  1.00 94.03           C  
ATOM   1731  C   THR B 215      17.271  19.031 -11.638  1.00 94.03           C  
ATOM   1732  CB  THR B 215      14.949  18.089 -11.988  1.00 94.03           C  
ATOM   1733  O   THR B 215      17.952  18.405 -10.828  1.00 94.03           O  
ATOM   1734  CG2 THR B 215      13.526  18.034 -11.437  1.00 94.03           C  
ATOM   1735  OG1 THR B 215      14.813  18.273 -13.368  1.00 94.03           O  
ATOM   1736  N   ASP B 216      17.807  19.605 -12.721  1.00 93.82           N  
ATOM   1737  CA  ASP B 216      19.258  19.673 -12.954  1.00 93.82           C  
ATOM   1738  C   ASP B 216      19.955  20.458 -11.845  1.00 93.82           C  
ATOM   1739  CB  ASP B 216      19.570  20.370 -14.286  1.00 93.82           C  
ATOM   1740  O   ASP B 216      20.958  20.005 -11.300  1.00 93.82           O  
ATOM   1741  CG  ASP B 216      19.463  19.468 -15.502  1.00 93.82           C  
ATOM   1742  OD1 ASP B 216      18.918  18.345 -15.416  1.00 93.82           O  
ATOM   1743  OD2 ASP B 216      19.935  19.886 -16.577  1.00 93.82           O  
ATOM   1744  N   GLU B 217      19.411  21.615 -11.470  1.00 92.39           N  
ATOM   1745  CA  GLU B 217      19.974  22.444 -10.407  1.00 92.39           C  
ATOM   1746  C   GLU B 217      20.003  21.724  -9.067  1.00 92.39           C  
ATOM   1747  CB  GLU B 217      19.200  23.758 -10.284  1.00 92.39           C  
ATOM   1748  O   GLU B 217      21.001  21.816  -8.354  1.00 92.39           O  
ATOM   1749  CG  GLU B 217      19.594  24.671 -11.442  1.00 92.39           C  
ATOM   1750  CD  GLU B 217      18.992  26.069 -11.361  1.00 92.39           C  
ATOM   1751  OE1 GLU B 217      19.508  26.878 -12.172  1.00 92.39           O  
ATOM   1752  OE2 GLU B 217      18.128  26.321 -10.496  1.00 92.39           O  
ATOM   1753  N   LYS B 218      18.970  20.941  -8.739  1.00 92.27           N  
ATOM   1754  CA  LYS B 218      18.975  20.103  -7.532  1.00 92.27           C  
ATOM   1755  C   LYS B 218      20.120  19.091  -7.548  1.00 92.27           C  
ATOM   1756  CB  LYS B 218      17.618  19.406  -7.352  1.00 92.27           C  
ATOM   1757  O   LYS B 218      20.816  18.976  -6.539  1.00 92.27           O  
ATOM   1758  CG  LYS B 218      16.545  20.399  -6.885  1.00 92.27           C  
ATOM   1759  CD  LYS B 218      15.160  19.747  -6.781  1.00 92.27           C  
ATOM   1760  CE  LYS B 218      14.134  20.848  -6.485  1.00 92.27           C  
ATOM   1761  NZ  LYS B 218      12.728  20.385  -6.558  1.00 92.27           N  
ATOM   1762  N   VAL B 219      20.343  18.413  -8.676  1.00 92.93           N  
ATOM   1763  CA  VAL B 219      21.437  17.439  -8.844  1.00 92.93           C  
ATOM   1764  C   VAL B 219      22.796  18.132  -8.755  1.00 92.93           C  
ATOM   1765  CB  VAL B 219      21.290  16.678 -10.176  1.00 92.93           C  
ATOM   1766  O   VAL B 219      23.662  17.687  -8.006  1.00 92.93           O  
ATOM   1767  CG1 VAL B 219      22.481  15.757 -10.478  1.00 92.93           C  
ATOM   1768  CG2 VAL B 219      20.027  15.811 -10.164  1.00 92.93           C  
ATOM   1769  N   PHE B 220      22.977  19.256  -9.451  1.00 90.74           N  
ATOM   1770  CA  PHE B 220      24.233  20.007  -9.449  1.00 90.74           C  
ATOM   1771  C   PHE B 220      24.552  20.653  -8.097  1.00 90.74           C  
ATOM   1772  CB  PHE B 220      24.191  21.088 -10.539  1.00 90.74           C  
ATOM   1773  O   PHE B 220      25.723  20.734  -7.727  1.00 90.74           O  
ATOM   1774  CG  PHE B 220      24.398  20.582 -11.953  1.00 90.74           C  
ATOM   1775  CD1 PHE B 220      25.583  19.899 -12.280  1.00 90.74           C  
ATOM   1776  CD2 PHE B 220      23.450  20.840 -12.960  1.00 90.74           C  
ATOM   1777  CE1 PHE B 220      25.829  19.489 -13.599  1.00 90.74           C  
ATOM   1778  CE2 PHE B 220      23.685  20.411 -14.278  1.00 90.74           C  
ATOM   1779  CZ  PHE B 220      24.880  19.747 -14.602  1.00 90.74           C  
ATOM   1780  N   ARG B 221      23.544  21.135  -7.365  1.00 88.50           N  
ATOM   1781  CA  ARG B 221      23.736  21.834  -6.088  1.00 88.50           C  
ATOM   1782  C   ARG B 221      24.016  20.875  -4.937  1.00 88.50           C  
ATOM   1783  CB  ARG B 221      22.516  22.725  -5.818  1.00 88.50           C  
ATOM   1784  O   ARG B 221      24.837  21.192  -4.085  1.00 88.50           O  
ATOM   1785  CG  ARG B 221      22.710  23.638  -4.602  1.00 88.50           C  
ATOM   1786  CD  ARG B 221      21.523  24.599  -4.483  1.00 88.50           C  
ATOM   1787  NE  ARG B 221      21.713  25.554  -3.376  1.00 88.50           N  
ATOM   1788  NH1 ARG B 221      19.822  26.808  -3.742  1.00 88.50           N  
ATOM   1789  NH2 ARG B 221      21.188  27.335  -2.058  1.00 88.50           N  
ATOM   1790  CZ  ARG B 221      20.910  26.557  -3.066  1.00 88.50           C  
ATOM   1791  N   HIS B 222      23.346  19.725  -4.912  1.00 89.24           N  
ATOM   1792  CA  HIS B 222      23.443  18.777  -3.798  1.00 89.24           C  
ATOM   1793  C   HIS B 222      24.331  17.567  -4.106  1.00 89.24           C  
ATOM   1794  CB  HIS B 222      22.037  18.348  -3.366  1.00 89.24           C  
ATOM   1795  O   HIS B 222      24.632  16.806  -3.194  1.00 89.24           O  
ATOM   1796  CG  HIS B 222      21.134  19.503  -3.028  1.00 89.24           C  
ATOM   1797  CD2 HIS B 222      21.032  20.161  -1.833  1.00 89.24           C  
ATOM   1798  ND1 HIS B 222      20.270  20.107  -3.906  1.00 89.24           N  
ATOM   1799  CE1 HIS B 222      19.649  21.104  -3.259  1.00 89.24           C  
ATOM   1800  NE2 HIS B 222      20.093  21.189  -1.996  1.00 89.24           N  
ATOM   1801  N   ASN B 223      24.758  17.379  -5.362  1.00 86.70           N  
ATOM   1802  CA  ASN B 223      25.518  16.207  -5.810  1.00 86.70           C  
ATOM   1803  C   ASN B 223      24.819  14.873  -5.473  1.00 86.70           C  
ATOM   1804  CB  ASN B 223      26.969  16.306  -5.309  1.00 86.70           C  
ATOM   1805  O   ASN B 223      25.462  13.889  -5.116  1.00 86.70           O  
ATOM   1806  CG  ASN B 223      27.788  17.383  -5.997  1.00 86.70           C  
ATOM   1807  ND2 ASN B 223      28.753  17.927  -5.294  1.00 86.70           N  
ATOM   1808  OD1 ASN B 223      27.630  17.715  -7.166  1.00 86.70           O  
ATOM   1809  N   VAL B 224      23.491  14.834  -5.606  1.00 90.24           N  
ATOM   1810  CA  VAL B 224      22.671  13.635  -5.369  1.00 90.24           C  
ATOM   1811  C   VAL B 224      21.949  13.210  -6.637  1.00 90.24           C  
ATOM   1812  CB  VAL B 224      21.668  13.810  -4.212  1.00 90.24           C  
ATOM   1813  O   VAL B 224      21.641  14.036  -7.498  1.00 90.24           O  
ATOM   1814  CG1 VAL B 224      22.385  14.097  -2.891  1.00 90.24           C  
ATOM   1815  CG2 VAL B 224      20.620  14.895  -4.490  1.00 90.24           C  
ATOM   1816  N   SER B 225      21.645  11.917  -6.747  1.00 93.41           N  
ATOM   1817  CA  SER B 225      20.750  11.439  -7.796  1.00 93.41           C  
ATOM   1818  C   SER B 225      19.302  11.826  -7.503  1.00 93.41           C  
ATOM   1819  CB  SER B 225      20.863   9.928  -7.992  1.00 93.41           C  
ATOM   1820  O   SER B 225      18.877  11.780  -6.350  1.00 93.41           O  
ATOM   1821  OG  SER B 225      20.464   9.224  -6.830  1.00 93.41           O  
ATOM   1822  N   LEU B 226      18.532  12.122  -8.545  1.00 94.83           N  
ATOM   1823  CA  LEU B 226      17.119  12.480  -8.447  1.00 94.83           C  
ATOM   1824  C   LEU B 226      16.303  11.659  -9.446  1.00 94.83           C  
ATOM   1825  CB  LEU B 226      16.990  13.991  -8.704  1.00 94.83           C  
ATOM   1826  O   LEU B 226      16.688  11.571 -10.610  1.00 94.83           O  
ATOM   1827  CG  LEU B 226      15.555  14.534  -8.596  1.00 94.83           C  
ATOM   1828  CD1 LEU B 226      15.013  14.488  -7.168  1.00 94.83           C  
ATOM   1829  CD2 LEU B 226      15.538  15.985  -9.060  1.00 94.83           C  
ATOM   1830  N   THR B 227      15.169  11.114  -9.007  1.00 97.07           N  
ATOM   1831  CA  THR B 227      14.218  10.389  -9.861  1.00 97.07           C  
ATOM   1832  C   THR B 227      12.857  11.072  -9.803  1.00 97.07           C  
ATOM   1833  CB  THR B 227      14.086   8.914  -9.459  1.00 97.07           C  
ATOM   1834  O   THR B 227      12.399  11.416  -8.715  1.00 97.07           O  
ATOM   1835  CG2 THR B 227      13.256   8.111 -10.460  1.00 97.07           C  
ATOM   1836  OG1 THR B 227      15.349   8.284  -9.413  1.00 97.07           O  
ATOM   1837  N   TYR B 228      12.215  11.294 -10.949  1.00 96.19           N  
ATOM   1838  CA  TYR B 228      10.907  11.947 -11.026  1.00 96.19           C  
ATOM   1839  C   TYR B 228      10.157  11.584 -12.314  1.00 96.19           C  
ATOM   1840  CB  TYR B 228      11.096  13.469 -10.915  1.00 96.19           C  
ATOM   1841  O   TYR B 228      10.770  11.270 -13.329  1.00 96.19           O  
ATOM   1842  CG  TYR B 228      11.857  14.107 -12.065  1.00 96.19           C  
ATOM   1843  CD1 TYR B 228      13.267  14.154 -12.070  1.00 96.19           C  
ATOM   1844  CD2 TYR B 228      11.139  14.633 -13.150  1.00 96.19           C  
ATOM   1845  CE1 TYR B 228      13.956  14.736 -13.154  1.00 96.19           C  
ATOM   1846  CE2 TYR B 228      11.822  15.222 -14.223  1.00 96.19           C  
ATOM   1847  OH  TYR B 228      13.844  15.835 -15.314  1.00 96.19           O  
ATOM   1848  CZ  TYR B 228      13.228  15.276 -14.237  1.00 96.19           C  
ATOM   1849  N   GLU B 229       8.827  11.678 -12.295  1.00 95.00           N  
ATOM   1850  CA  GLU B 229       7.991  11.487 -13.487  1.00 95.00           C  
ATOM   1851  C   GLU B 229       7.770  12.819 -14.221  1.00 95.00           C  
ATOM   1852  CB  GLU B 229       6.647  10.829 -13.129  1.00 95.00           C  
ATOM   1853  O   GLU B 229       7.539  13.867 -13.596  1.00 95.00           O  
ATOM   1854  CG  GLU B 229       6.798   9.438 -12.488  1.00 95.00           C  
ATOM   1855  CD  GLU B 229       5.454   8.724 -12.212  1.00 95.00           C  
ATOM   1856  OE1 GLU B 229       5.499   7.515 -11.897  1.00 95.00           O  
ATOM   1857  OE2 GLU B 229       4.365   9.356 -12.297  1.00 95.00           O  
ATOM   1858  N   GLN B 230       7.820  12.805 -15.553  1.00 94.57           N  
ATOM   1859  CA  GLN B 230       7.540  13.973 -16.384  1.00 94.57           C  
ATOM   1860  C   GLN B 230       6.944  13.581 -17.737  1.00 94.57           C  
ATOM   1861  CB  GLN B 230       8.824  14.802 -16.545  1.00 94.57           C  
ATOM   1862  O   GLN B 230       7.409  12.655 -18.393  1.00 94.57           O  
ATOM   1863  CG  GLN B 230       8.623  16.036 -17.437  1.00 94.57           C  
ATOM   1864  CD  GLN B 230       9.785  17.022 -17.406  1.00 94.57           C  
ATOM   1865  NE2 GLN B 230       9.514  18.264 -17.718  1.00 94.57           N  
ATOM   1866  OE1 GLN B 230      10.922  16.719 -17.080  1.00 94.57           O  
ATOM   1867  N   TRP B 231       5.936  14.336 -18.170  1.00 93.17           N  
ATOM   1868  CA  TRP B 231       5.411  14.256 -19.527  1.00 93.17           C  
ATOM   1869  C   TRP B 231       6.295  15.043 -20.489  1.00 93.17           C  
ATOM   1870  CB  TRP B 231       3.966  14.751 -19.553  1.00 93.17           C  
ATOM   1871  O   TRP B 231       6.645  16.190 -20.207  1.00 93.17           O  
ATOM   1872  CG  TRP B 231       3.010  13.826 -18.872  1.00 93.17           C  
ATOM   1873  CD1 TRP B 231       2.646  13.863 -17.569  1.00 93.17           C  
ATOM   1874  CD2 TRP B 231       2.287  12.703 -19.458  1.00 93.17           C  
ATOM   1875  CE2 TRP B 231       1.484  12.104 -18.442  1.00 93.17           C  
ATOM   1876  CE3 TRP B 231       2.230  12.134 -20.747  1.00 93.17           C  
ATOM   1877  NE1 TRP B 231       1.752  12.842 -17.310  1.00 93.17           N  
ATOM   1878  CH2 TRP B 231       0.615  10.463 -19.991  1.00 93.17           C  
ATOM   1879  CZ2 TRP B 231       0.654  11.004 -18.694  1.00 93.17           C  
ATOM   1880  CZ3 TRP B 231       1.403  11.026 -21.014  1.00 93.17           C  
ATOM   1881  N   LEU B 232       6.642  14.418 -21.609  1.00 94.17           N  
ATOM   1882  CA  LEU B 232       7.404  15.015 -22.700  1.00 94.17           C  
ATOM   1883  C   LEU B 232       6.657  14.807 -24.018  1.00 94.17           C  
ATOM   1884  CB  LEU B 232       8.832  14.434 -22.737  1.00 94.17           C  
ATOM   1885  O   LEU B 232       5.912  13.836 -24.188  1.00 94.17           O  
ATOM   1886  CG  LEU B 232       9.667  14.709 -21.469  1.00 94.17           C  
ATOM   1887  CD1 LEU B 232      11.024  14.012 -21.544  1.00 94.17           C  
ATOM   1888  CD2 LEU B 232       9.950  16.201 -21.267  1.00 94.17           C  
ATOM   1889  N   ASP B 233       6.858  15.747 -24.933  1.00 92.10           N  
ATOM   1890  CA  ASP B 233       6.180  15.794 -26.222  1.00 92.10           C  
ATOM   1891  C   ASP B 233       7.138  15.309 -27.320  1.00 92.10           C  
ATOM   1892  CB  ASP B 233       5.665  17.223 -26.485  1.00 92.10           C  
ATOM   1893  O   ASP B 233       8.253  15.816 -27.446  1.00 92.10           O  
ATOM   1894  CG  ASP B 233       4.826  17.818 -25.338  1.00 92.10           C  
ATOM   1895  OD1 ASP B 233       3.801  17.219 -24.933  1.00 92.10           O  
ATOM   1896  OD2 ASP B 233       5.160  18.921 -24.850  1.00 92.10           O  
ATOM   1897  N   TYR B 234       6.699  14.335 -28.116  1.00 92.90           N  
ATOM   1898  CA  TYR B 234       7.352  13.959 -29.365  1.00 92.90           C  
ATOM   1899  C   TYR B 234       7.086  15.015 -30.450  1.00 92.90           C  
ATOM   1900  CB  TYR B 234       6.860  12.579 -29.830  1.00 92.90           C  
ATOM   1901  O   TYR B 234       6.083  15.734 -30.383  1.00 92.90           O  
ATOM   1902  CG  TYR B 234       7.502  11.410 -29.116  1.00 92.90           C  
ATOM   1903  CD1 TYR B 234       8.679  10.836 -29.638  1.00 92.90           C  
ATOM   1904  CD2 TYR B 234       6.931  10.895 -27.938  1.00 92.90           C  
ATOM   1905  CE1 TYR B 234       9.295   9.756 -28.978  1.00 92.90           C  
ATOM   1906  CE2 TYR B 234       7.538   9.804 -27.287  1.00 92.90           C  
ATOM   1907  OH  TYR B 234       9.306   8.205 -27.145  1.00 92.90           O  
ATOM   1908  CZ  TYR B 234       8.722   9.241 -27.798  1.00 92.90           C  
ATOM   1909  N   PRO B 235       7.907  15.076 -31.516  1.00 89.86           N  
ATOM   1910  CA  PRO B 235       7.759  16.083 -32.569  1.00 89.86           C  
ATOM   1911  C   PRO B 235       6.453  15.956 -33.366  1.00 89.86           C  
ATOM   1912  CB  PRO B 235       8.976  15.895 -33.483  1.00 89.86           C  
ATOM   1913  O   PRO B 235       6.001  16.921 -33.973  1.00 89.86           O  
ATOM   1914  CG  PRO B 235       9.989  15.160 -32.608  1.00 89.86           C  
ATOM   1915  CD  PRO B 235       9.093  14.272 -31.761  1.00 89.86           C  
ATOM   1916  N   ASP B 236       5.838  14.771 -33.367  1.00 89.00           N  
ATOM   1917  CA  ASP B 236       4.539  14.510 -33.995  1.00 89.00           C  
ATOM   1918  C   ASP B 236       3.336  14.882 -33.105  1.00 89.00           C  
ATOM   1919  CB  ASP B 236       4.489  13.046 -34.457  1.00 89.00           C  
ATOM   1920  O   ASP B 236       2.188  14.682 -33.501  1.00 89.00           O  
ATOM   1921  CG  ASP B 236       4.610  12.021 -33.326  1.00 89.00           C  
ATOM   1922  OD1 ASP B 236       4.477  12.358 -32.131  1.00 89.00           O  
ATOM   1923  OD2 ASP B 236       4.862  10.839 -33.646  1.00 89.00           O  
ATOM   1924  N   GLY B 237       3.587  15.421 -31.908  1.00 85.89           N  
ATOM   1925  CA  GLY B 237       2.573  15.824 -30.937  1.00 85.89           C  
ATOM   1926  C   GLY B 237       2.139  14.722 -29.968  1.00 85.89           C  
ATOM   1927  O   GLY B 237       1.339  14.994 -29.067  1.00 85.89           O  
ATOM   1928  N   ARG B 238       2.647  13.485 -30.094  1.00 89.53           N  
ATOM   1929  CA  ARG B 238       2.381  12.436 -29.098  1.00 89.53           C  
ATOM   1930  C   ARG B 238       3.023  12.807 -27.765  1.00 89.53           C  
ATOM   1931  CB  ARG B 238       2.886  11.065 -29.570  1.00 89.53           C  
ATOM   1932  O   ARG B 238       4.191  13.167 -27.711  1.00 89.53           O  
ATOM   1933  CG  ARG B 238       2.040  10.504 -30.721  1.00 89.53           C  
ATOM   1934  CD  ARG B 238       2.504   9.097 -31.115  1.00 89.53           C  
ATOM   1935  NE  ARG B 238       3.804   9.135 -31.796  1.00 89.53           N  
ATOM   1936  NH1 ARG B 238       4.261   6.889 -31.922  1.00 89.53           N  
ATOM   1937  NH2 ARG B 238       5.629   8.378 -32.874  1.00 89.53           N  
ATOM   1938  CZ  ARG B 238       4.558   8.131 -32.186  1.00 89.53           C  
ATOM   1939  N   LYS B 239       2.277  12.651 -26.671  1.00 90.66           N  
ATOM   1940  CA  LYS B 239       2.801  12.819 -25.310  1.00 90.66           C  
ATOM   1941  C   LYS B 239       3.117  11.470 -24.685  1.00 90.66           C  
ATOM   1942  CB  LYS B 239       1.838  13.618 -24.427  1.00 90.66           C  
ATOM   1943  O   LYS B 239       2.274  10.569 -24.723  1.00 90.66           O  
ATOM   1944  CG  LYS B 239       1.470  14.973 -25.043  1.00 90.66           C  
ATOM   1945  CD  LYS B 239       1.018  15.949 -23.951  1.00 90.66           C  
ATOM   1946  CE  LYS B 239       0.778  17.343 -24.543  1.00 90.66           C  
ATOM   1947  NZ  LYS B 239       1.552  18.364 -23.804  1.00 90.66           N  
ATOM   1948  N   ALA B 240       4.283  11.372 -24.062  1.00 93.83           N  
ATOM   1949  CA  ALA B 240       4.698  10.211 -23.288  1.00 93.83           C  
ATOM   1950  C   ALA B 240       5.151  10.629 -21.887  1.00 93.83           C  
ATOM   1951  CB  ALA B 240       5.776   9.453 -24.059  1.00 93.83           C  
ATOM   1952  O   ALA B 240       5.694  11.717 -21.688  1.00 93.83           O  
ATOM   1953  N   CYS B 241       4.885   9.773 -20.907  1.00 95.17           N  
ATOM   1954  CA  CYS B 241       5.292   9.954 -19.525  1.00 95.17           C  
ATOM   1955  C   CYS B 241       6.580   9.172 -19.284  1.00 95.17           C  
ATOM   1956  CB  CYS B 241       4.163   9.490 -18.601  1.00 95.17           C  
ATOM   1957  O   CYS B 241       6.602   7.953 -19.452  1.00 95.17           O  
ATOM   1958  SG  CYS B 241       4.488  10.072 -16.914  1.00 95.17           S  
ATOM   1959  N   PHE B 242       7.631   9.868 -18.866  1.00 96.94           N  
ATOM   1960  CA  PHE B 242       8.924   9.273 -18.568  1.00 96.94           C  
ATOM   1961  C   PHE B 242       9.219   9.317 -17.073  1.00 96.94           C  
ATOM   1962  CB  PHE B 242      10.026   9.956 -19.384  1.00 96.94           C  
ATOM   1963  O   PHE B 242       9.064  10.356 -16.429  1.00 96.94           O  
ATOM   1964  CG  PHE B 242       9.923   9.683 -20.870  1.00 96.94           C  
ATOM   1965  CD1 PHE B 242      10.540   8.544 -21.419  1.00 96.94           C  
ATOM   1966  CD2 PHE B 242       9.195  10.554 -21.703  1.00 96.94           C  
ATOM   1967  CE1 PHE B 242      10.424   8.269 -22.791  1.00 96.94           C  
ATOM   1968  CE2 PHE B 242       9.102  10.293 -23.080  1.00 96.94           C  
ATOM   1969  CZ  PHE B 242       9.704   9.144 -23.622  1.00 96.94           C  
ATOM   1970  N   GLU B 243       9.710   8.203 -16.541  1.00 97.82           N  
ATOM   1971  CA  GLU B 243      10.404   8.147 -15.259  1.00 97.82           C  
ATOM   1972  C   GLU B 243      11.871   8.511 -15.509  1.00 97.82           C  
ATOM   1973  CB  GLU B 243      10.237   6.750 -14.646  1.00 97.82           C  
ATOM   1974  O   GLU B 243      12.632   7.738 -16.094  1.00 97.82           O  
ATOM   1975  CG  GLU B 243      10.791   6.647 -13.219  1.00 97.82           C  
ATOM   1976  CD  GLU B 243      10.660   5.202 -12.711  1.00 97.82           C  
ATOM   1977  OE1 GLU B 243      11.599   4.412 -12.961  1.00 97.82           O  
ATOM   1978  OE2 GLU B 243       9.607   4.859 -12.117  1.00 97.82           O  
ATOM   1979  N   ILE B 244      12.251   9.729 -15.127  1.00 97.69           N  
ATOM   1980  CA  ILE B 244      13.570  10.297 -15.395  1.00 97.69           C  
ATOM   1981  C   ILE B 244      14.428  10.191 -14.143  1.00 97.69           C  
ATOM   1982  CB  ILE B 244      13.482  11.746 -15.916  1.00 97.69           C  
ATOM   1983  O   ILE B 244      14.088  10.751 -13.102  1.00 97.69           O  
ATOM   1984  CG1 ILE B 244      12.626  11.799 -17.201  1.00 97.69           C  
ATOM   1985  CG2 ILE B 244      14.899  12.303 -16.179  1.00 97.69           C  
ATOM   1986  CD1 ILE B 244      12.409  13.212 -17.751  1.00 97.69           C  
ATOM   1987  N   ARG B 245      15.585   9.541 -14.264  1.00 97.53           N  
ATOM   1988  CA  ARG B 245      16.632   9.482 -13.246  1.00 97.53           C  
ATOM   1989  C   ARG B 245      17.855  10.263 -13.699  1.00 97.53           C  
ATOM   1990  CB  ARG B 245      16.960   8.021 -12.934  1.00 97.53           C  
ATOM   1991  O   ARG B 245      18.427   9.975 -14.744  1.00 97.53           O  
ATOM   1992  CG  ARG B 245      17.971   7.923 -11.785  1.00 97.53           C  
ATOM   1993  CD  ARG B 245      18.211   6.459 -11.425  1.00 97.53           C  
ATOM   1994  NE  ARG B 245      19.074   6.343 -10.235  1.00 97.53           N  
ATOM   1995  NH1 ARG B 245      19.537   4.104 -10.426  1.00 97.53           N  
ATOM   1996  NH2 ARG B 245      20.371   5.267  -8.709  1.00 97.53           N  
ATOM   1997  CZ  ARG B 245      19.656   5.242  -9.799  1.00 97.53           C  
ATOM   1998  N   LYS B 246      18.299  11.211 -12.881  1.00 97.17           N  
ATOM   1999  CA  LYS B 246      19.513  12.003 -13.095  1.00 97.17           C  
ATOM   2000  C   LYS B 246      20.567  11.638 -12.065  1.00 97.17           C  
ATOM   2001  CB  LYS B 246      19.184  13.494 -13.047  1.00 97.17           C  
ATOM   2002  O   LYS B 246      20.245  11.487 -10.887  1.00 97.17           O  
ATOM   2003  CG  LYS B 246      18.255  13.907 -14.190  1.00 97.17           C  
ATOM   2004  CD  LYS B 246      17.929  15.395 -14.088  1.00 97.17           C  
ATOM   2005  CE  LYS B 246      16.974  15.757 -15.221  1.00 97.17           C  
ATOM   2006  NZ  LYS B 246      16.561  17.167 -15.121  1.00 97.17           N  
ATOM   2007  N   VAL B 247      21.814  11.501 -12.500  1.00 94.89           N  
ATOM   2008  CA  VAL B 247      22.953  11.107 -11.662  1.00 94.89           C  
ATOM   2009  C   VAL B 247      24.143  12.015 -11.985  1.00 94.89           C  
ATOM   2010  CB  VAL B 247      23.319   9.623 -11.884  1.00 94.89           C  
ATOM   2011  O   VAL B 247      24.427  12.215 -13.166  1.00 94.89           O  
ATOM   2012  CG1 VAL B 247      24.377   9.152 -10.879  1.00 94.89           C  
ATOM   2013  CG2 VAL B 247      22.104   8.692 -11.725  1.00 94.89           C  
ATOM   2014  N   PRO B 248      24.843  12.584 -10.987  1.00 94.52           N  
ATOM   2015  CA  PRO B 248      26.060  13.352 -11.243  1.00 94.52           C  
ATOM   2016  C   PRO B 248      27.163  12.454 -11.827  1.00 94.52           C  
ATOM   2017  CB  PRO B 248      26.446  13.963  -9.894  1.00 94.52           C  
ATOM   2018  O   PRO B 248      27.333  11.309 -11.410  1.00 94.52           O  
ATOM   2019  CG  PRO B 248      25.859  12.986  -8.874  1.00 94.52           C  
ATOM   2020  CD  PRO B 248      24.591  12.482  -9.555  1.00 94.52           C  
ATOM   2021  N   TYR B 249      27.914  12.980 -12.796  1.00 90.82           N  
ATOM   2022  CA  TYR B 249      29.017  12.279 -13.456  1.00 90.82           C  
ATOM   2023  C   TYR B 249      30.369  12.850 -13.031  1.00 90.82           C  
ATOM   2024  CB  TYR B 249      28.856  12.355 -14.976  1.00 90.82           C  
ATOM   2025  O   TYR B 249      30.589  14.061 -13.121  1.00 90.82           O  
ATOM   2026  CG  TYR B 249      30.034  11.790 -15.750  1.00 90.82           C  
ATOM   2027  CD1 TYR B 249      30.719  12.601 -16.674  1.00 90.82           C  
ATOM   2028  CD2 TYR B 249      30.475  10.472 -15.515  1.00 90.82           C  
ATOM   2029  CE1 TYR B 249      31.838  12.099 -17.366  1.00 90.82           C  
ATOM   2030  CE2 TYR B 249      31.583   9.960 -16.217  1.00 90.82           C  
ATOM   2031  OH  TYR B 249      33.339  10.279 -17.817  1.00 90.82           O  
ATOM   2032  CZ  TYR B 249      32.269  10.773 -17.141  1.00 90.82           C  
ATOM   2033  N   TYR B 250      31.276  11.964 -12.621  1.00 88.90           N  
ATOM   2034  CA  TYR B 250      32.622  12.287 -12.155  1.00 88.90           C  
ATOM   2035  C   TYR B 250      33.679  11.623 -13.040  1.00 88.90           C  
ATOM   2036  CB  TYR B 250      32.786  11.865 -10.688  1.00 88.90           C  
ATOM   2037  O   TYR B 250      33.469  10.513 -13.531  1.00 88.90           O  
ATOM   2038  CG  TYR B 250      31.751  12.453  -9.746  1.00 88.90           C  
ATOM   2039  CD1 TYR B 250      31.989  13.690  -9.121  1.00 88.90           C  
ATOM   2040  CD2 TYR B 250      30.553  11.758  -9.489  1.00 88.90           C  
ATOM   2041  CE1 TYR B 250      31.035  14.239  -8.245  1.00 88.90           C  
ATOM   2042  CE2 TYR B 250      29.593  12.307  -8.622  1.00 88.90           C  
ATOM   2043  OH  TYR B 250      28.890  14.095  -7.194  1.00 88.90           O  
ATOM   2044  CZ  TYR B 250      29.827  13.552  -8.008  1.00 88.90           C  
ATOM   2045  N   ASP B 251      34.818  12.288 -13.226  1.00 85.87           N  
ATOM   2046  CA  ASP B 251      36.005  11.665 -13.812  1.00 85.87           C  
ATOM   2047  C   ASP B 251      36.728  10.740 -12.818  1.00 85.87           C  
ATOM   2048  CB  ASP B 251      36.966  12.719 -14.401  1.00 85.87           C  
ATOM   2049  O   ASP B 251      36.319  10.538 -11.673  1.00 85.87           O  
ATOM   2050  CG  ASP B 251      37.668  13.627 -13.378  1.00 85.87           C  
ATOM   2051  OD1 ASP B 251      37.602  13.316 -12.168  1.00 85.87           O  
ATOM   2052  OD2 ASP B 251      38.393  14.548 -13.794  1.00 85.87           O  
ATOM   2053  N   ARG B 252      37.864  10.193 -13.265  1.00 84.40           N  
ATOM   2054  CA  ARG B 252      38.732   9.322 -12.461  1.00 84.40           C  
ATOM   2055  C   ARG B 252      39.385  10.032 -11.268  1.00 84.40           C  
ATOM   2056  CB  ARG B 252      39.820   8.708 -13.353  1.00 84.40           C  
ATOM   2057  O   ARG B 252      39.839   9.348 -10.358  1.00 84.40           O  
ATOM   2058  CG  ARG B 252      39.255   7.833 -14.481  1.00 84.40           C  
ATOM   2059  CD  ARG B 252      40.408   7.177 -15.247  1.00 84.40           C  
ATOM   2060  NE  ARG B 252      39.922   6.376 -16.387  1.00 84.40           N  
ATOM   2061  NH1 ARG B 252      41.956   5.516 -17.024  1.00 84.40           N  
ATOM   2062  NH2 ARG B 252      40.126   4.990 -18.185  1.00 84.40           N  
ATOM   2063  CZ  ARG B 252      40.667   5.633 -17.189  1.00 84.40           C  
ATOM   2064  N   VAL B 253      39.460  11.363 -11.276  1.00 84.78           N  
ATOM   2065  CA  VAL B 253      40.040  12.189 -10.201  1.00 84.78           C  
ATOM   2066  C   VAL B 253      38.949  12.623  -9.203  1.00 84.78           C  
ATOM   2067  CB  VAL B 253      40.828  13.382 -10.802  1.00 84.78           C  
ATOM   2068  O   VAL B 253      39.243  13.235  -8.181  1.00 84.78           O  
ATOM   2069  CG1 VAL B 253      41.699  14.124  -9.775  1.00 84.78           C  
ATOM   2070  CG2 VAL B 253      41.800  12.913 -11.902  1.00 84.78           C  
ATOM   2071  N   GLY B 254      37.681  12.279  -9.461  1.00 82.19           N  
ATOM   2072  CA  GLY B 254      36.534  12.681  -8.650  1.00 82.19           C  
ATOM   2073  C   GLY B 254      36.018  14.087  -8.972  1.00 82.19           C  
ATOM   2074  O   GLY B 254      35.158  14.601  -8.255  1.00 82.19           O  
ATOM   2075  N   LYS B 255      36.498  14.725 -10.047  1.00 87.13           N  
ATOM   2076  CA  LYS B 255      35.970  16.003 -10.529  1.00 87.13           C  
ATOM   2077  C   LYS B 255      34.660  15.760 -11.277  1.00 87.13           C  
ATOM   2078  CB  LYS B 255      37.007  16.704 -11.418  1.00 87.13           C  
ATOM   2079  O   LYS B 255      34.586  14.943 -12.192  1.00 87.13           O  
ATOM   2080  CG  LYS B 255      36.541  18.116 -11.792  1.00 87.13           C  
ATOM   2081  CD  LYS B 255      37.474  18.784 -12.804  1.00 87.13           C  
ATOM   2082  CE  LYS B 255      36.826  20.117 -13.198  1.00 87.13           C  
ATOM   2083  NZ  LYS B 255      37.538  20.785 -14.307  1.00 87.13           N  
ATOM   2084  N   ARG B 256      33.607  16.486 -10.899  1.00 84.18           N  
ATOM   2085  CA  ARG B 256      32.292  16.394 -11.546  1.00 84.18           C  
ATOM   2086  C   ARG B 256      32.296  17.120 -12.891  1.00 84.18           C  
ATOM   2087  CB  ARG B 256      31.220  16.982 -10.624  1.00 84.18           C  
ATOM   2088  O   ARG B 256      32.302  18.342 -12.894  1.00 84.18           O  
ATOM   2089  CG  ARG B 256      29.807  16.742 -11.188  1.00 84.18           C  
ATOM   2090  CD  ARG B 256      28.805  17.729 -10.595  1.00 84.18           C  
ATOM   2091  NE  ARG B 256      29.107  19.116 -11.010  1.00 84.18           N  
ATOM   2092  NH1 ARG B 256      27.916  20.130  -9.351  1.00 84.18           N  
ATOM   2093  NH2 ARG B 256      28.932  21.382 -10.919  1.00 84.18           N  
ATOM   2094  CZ  ARG B 256      28.656  20.208 -10.424  1.00 84.18           C  
ATOM   2095  N   HIS B 257      32.163  16.387 -13.992  1.00 86.03           N  
ATOM   2096  CA  HIS B 257      32.074  16.954 -15.346  1.00 86.03           C  
ATOM   2097  C   HIS B 257      30.655  17.324 -15.784  1.00 86.03           C  
ATOM   2098  CB  HIS B 257      32.664  15.946 -16.336  1.00 86.03           C  
ATOM   2099  O   HIS B 257      30.476  17.974 -16.814  1.00 86.03           O  
ATOM   2100  CG  HIS B 257      34.153  16.054 -16.406  1.00 86.03           C  
ATOM   2101  CD2 HIS B 257      35.055  15.378 -15.641  1.00 86.03           C  
ATOM   2102  ND1 HIS B 257      34.856  16.917 -17.211  1.00 86.03           N  
ATOM   2103  CE1 HIS B 257      36.162  16.733 -16.969  1.00 86.03           C  
ATOM   2104  NE2 HIS B 257      36.331  15.803 -16.024  1.00 86.03           N  
ATOM   2105  N   GLY B 258      29.634  16.866 -15.060  1.00 92.56           N  
ATOM   2106  CA  GLY B 258      28.265  17.027 -15.523  1.00 92.56           C  
ATOM   2107  C   GLY B 258      27.262  16.119 -14.830  1.00 92.56           C  
ATOM   2108  O   GLY B 258      27.462  15.698 -13.686  1.00 92.56           O  
ATOM   2109  N   LEU B 259      26.193  15.794 -15.552  1.00 95.07           N  
ATOM   2110  CA  LEU B 259      25.207  14.794 -15.150  1.00 95.07           C  
ATOM   2111  C   LEU B 259      24.840  13.863 -16.306  1.00 95.07           C  
ATOM   2112  CB  LEU B 259      23.992  15.468 -14.477  1.00 95.07           C  
ATOM   2113  O   LEU B 259      24.925  14.227 -17.481  1.00 95.07           O  
ATOM   2114  CG  LEU B 259      23.112  16.377 -15.362  1.00 95.07           C  
ATOM   2115  CD1 LEU B 259      22.112  15.610 -16.241  1.00 95.07           C  
ATOM   2116  CD2 LEU B 259      22.274  17.288 -14.467  1.00 95.07           C  
ATOM   2117  N   MET B 260      24.400  12.664 -15.942  1.00 95.30           N  
ATOM   2118  CA  MET B 260      23.774  11.690 -16.828  1.00 95.30           C  
ATOM   2119  C   MET B 260      22.290  11.608 -16.504  1.00 95.30           C  
ATOM   2120  CB  MET B 260      24.405  10.302 -16.674  1.00 95.30           C  
ATOM   2121  O   MET B 260      21.909  11.596 -15.332  1.00 95.30           O  
ATOM   2122  CG  MET B 260      25.920  10.333 -16.840  1.00 95.30           C  
ATOM   2123  SD  MET B 260      26.667   8.696 -17.028  1.00 95.30           S  
ATOM   2124  CE  MET B 260      28.340   9.140 -17.568  1.00 95.30           C  
ATOM   2125  N   GLY B 261      21.460  11.533 -17.534  1.00 96.15           N  
ATOM   2126  CA  GLY B 261      20.029  11.322 -17.410  1.00 96.15           C  
ATOM   2127  C   GLY B 261      19.589  10.053 -18.121  1.00 96.15           C  
ATOM   2128  O   GLY B 261      20.017   9.787 -19.242  1.00 96.15           O  
ATOM   2129  N   PHE B 262      18.709   9.309 -17.461  1.00 97.09           N  
ATOM   2130  CA  PHE B 262      18.039   8.119 -17.967  1.00 97.09           C  
ATOM   2131  C   PHE B 262      16.535   8.370 -17.922  1.00 97.09           C  
ATOM   2132  CB  PHE B 262      18.417   6.896 -17.124  1.00 97.09           C  
ATOM   2133  O   PHE B 262      16.054   8.857 -16.903  1.00 97.09           O  
ATOM   2134  CG  PHE B 262      19.911   6.693 -16.995  1.00 97.09           C  
ATOM   2135  CD1 PHE B 262      20.608   5.943 -17.958  1.00 97.09           C  
ATOM   2136  CD2 PHE B 262      20.612   7.303 -15.936  1.00 97.09           C  
ATOM   2137  CE1 PHE B 262      22.003   5.802 -17.863  1.00 97.09           C  
ATOM   2138  CE2 PHE B 262      22.008   7.166 -15.843  1.00 97.09           C  
ATOM   2139  CZ  PHE B 262      22.703   6.415 -16.808  1.00 97.09           C  
ATOM   2140  N   GLY B 263      15.791   8.068 -18.980  1.00 96.83           N  
ATOM   2141  CA  GLY B 263      14.341   8.258 -19.024  1.00 96.83           C  
ATOM   2142  C   GLY B 263      13.635   7.012 -19.524  1.00 96.83           C  
ATOM   2143  O   GLY B 263      13.744   6.684 -20.701  1.00 96.83           O  
ATOM   2144  N   ARG B 264      12.893   6.334 -18.651  1.00 97.19           N  
ATOM   2145  CA  ARG B 264      12.102   5.157 -19.019  1.00 97.19           C  
ATOM   2146  C   ARG B 264      10.680   5.553 -19.367  1.00 97.19           C  
ATOM   2147  CB  ARG B 264      12.143   4.146 -17.876  1.00 97.19           C  
ATOM   2148  O   ARG B 264      10.035   6.227 -18.569  1.00 97.19           O  
ATOM   2149  CG  ARG B 264      11.290   2.909 -18.205  1.00 97.19           C  
ATOM   2150  CD  ARG B 264      11.628   1.756 -17.268  1.00 97.19           C  
ATOM   2151  NE  ARG B 264      13.004   1.304 -17.519  1.00 97.19           N  
ATOM   2152  NH1 ARG B 264      13.303   0.046 -15.627  1.00 97.19           N  
ATOM   2153  NH2 ARG B 264      14.985   0.365 -17.102  1.00 97.19           N  
ATOM   2154  CZ  ARG B 264      13.754   0.565 -16.740  1.00 97.19           C  
ATOM   2155  N   ASP B 265      10.182   5.113 -20.516  1.00 95.50           N  
ATOM   2156  CA  ASP B 265       8.781   5.322 -20.883  1.00 95.50           C  
ATOM   2157  C   ASP B 265       7.867   4.473 -19.981  1.00 95.50           C  
ATOM   2158  CB  ASP B 265       8.569   5.032 -22.378  1.00 95.50           C  
ATOM   2159  O   ASP B 265       7.947   3.244 -19.958  1.00 95.50           O  
ATOM   2160  CG  ASP B 265       7.203   5.513 -22.891  1.00 95.50           C  
ATOM   2161  OD1 ASP B 265       6.274   5.717 -22.068  1.00 95.50           O  
ATOM   2162  OD2 ASP B 265       7.063   5.693 -24.115  1.00 95.50           O  
ATOM   2163  N   ILE B 266       7.013   5.142 -19.207  1.00 96.00           N  
ATOM   2164  CA  ILE B 266       6.018   4.538 -18.311  1.00 96.00           C  
ATOM   2165  C   ILE B 266       4.587   4.915 -18.718  1.00 96.00           C  
ATOM   2166  CB  ILE B 266       6.314   4.864 -16.828  1.00 96.00           C  
ATOM   2167  O   ILE B 266       3.658   4.772 -17.920  1.00 96.00           O  
ATOM   2168  CG1 ILE B 266       6.282   6.385 -16.561  1.00 96.00           C  
ATOM   2169  CG2 ILE B 266       7.653   4.242 -16.391  1.00 96.00           C  
ATOM   2170  CD1 ILE B 266       6.093   6.736 -15.083  1.00 96.00           C  
ATOM   2171  N   THR B 267       4.383   5.402 -19.945  1.00 93.56           N  
ATOM   2172  CA  THR B 267       3.100   5.952 -20.415  1.00 93.56           C  
ATOM   2173  C   THR B 267       1.954   4.962 -20.264  1.00 93.56           C  
ATOM   2174  CB  THR B 267       3.186   6.364 -21.891  1.00 93.56           C  
ATOM   2175  O   THR B 267       0.893   5.312 -19.748  1.00 93.56           O  
ATOM   2176  CG2 THR B 267       1.927   7.088 -22.373  1.00 93.56           C  
ATOM   2177  OG1 THR B 267       4.230   7.275 -22.064  1.00 93.56           O  
ATOM   2178  N   GLU B 268       2.154   3.718 -20.696  1.00 91.34           N  
ATOM   2179  CA  GLU B 268       1.123   2.684 -20.614  1.00 91.34           C  
ATOM   2180  C   GLU B 268       0.790   2.346 -19.152  1.00 91.34           C  
ATOM   2181  CB  GLU B 268       1.585   1.463 -21.419  1.00 91.34           C  
ATOM   2182  O   GLU B 268      -0.381   2.364 -18.764  1.00 91.34           O  
ATOM   2183  CG  GLU B 268       0.449   0.445 -21.515  1.00 91.34           C  
ATOM   2184  CD  GLU B 268       0.783  -0.811 -22.330  1.00 91.34           C  
ATOM   2185  OE1 GLU B 268      -0.171  -1.592 -22.561  1.00 91.34           O  
ATOM   2186  OE2 GLU B 268       1.967  -0.982 -22.692  1.00 91.34           O  
ATOM   2187  N   ARG B 269       1.820   2.161 -18.311  1.00 91.03           N  
ATOM   2188  CA  ARG B 269       1.667   1.935 -16.863  1.00 91.03           C  
ATOM   2189  C   ARG B 269       0.865   3.061 -16.211  1.00 91.03           C  
ATOM   2190  CB  ARG B 269       3.052   1.777 -16.201  1.00 91.03           C  
ATOM   2191  O   ARG B 269      -0.067   2.787 -15.458  1.00 91.03           O  
ATOM   2192  CG  ARG B 269       2.948   1.365 -14.719  1.00 91.03           C  
ATOM   2193  CD  ARG B 269       4.318   1.171 -14.039  1.00 91.03           C  
ATOM   2194  NE  ARG B 269       4.900   2.427 -13.504  1.00 91.03           N  
ATOM   2195  NH1 ARG B 269       6.971   1.604 -12.926  1.00 91.03           N  
ATOM   2196  NH2 ARG B 269       6.531   3.744 -12.543  1.00 91.03           N  
ATOM   2197  CZ  ARG B 269       6.118   2.588 -12.994  1.00 91.03           C  
ATOM   2198  N   LYS B 270       1.196   4.317 -16.529  1.00 88.79           N  
ATOM   2199  CA  LYS B 270       0.520   5.493 -15.974  1.00 88.79           C  
ATOM   2200  C   LYS B 270      -0.940   5.575 -16.414  1.00 88.79           C  
ATOM   2201  CB  LYS B 270       1.303   6.767 -16.342  1.00 88.79           C  
ATOM   2202  O   LYS B 270      -1.809   5.811 -15.585  1.00 88.79           O  
ATOM   2203  CG  LYS B 270       0.842   8.001 -15.548  1.00 88.79           C  
ATOM   2204  CD  LYS B 270       1.198   7.865 -14.062  1.00 88.79           C  
ATOM   2205  CE  LYS B 270       0.802   9.099 -13.260  1.00 88.79           C  
ATOM   2206  NZ  LYS B 270       1.538   9.094 -11.971  1.00 88.79           N  
ATOM   2207  N   ARG B 271      -1.239   5.298 -17.689  1.00 84.72           N  
ATOM   2208  CA  ARG B 271      -2.621   5.282 -18.202  1.00 84.72           C  
ATOM   2209  C   ARG B 271      -3.488   4.234 -17.510  1.00 84.72           C  
ATOM   2210  CB  ARG B 271      -2.630   5.046 -19.715  1.00 84.72           C  
ATOM   2211  O   ARG B 271      -4.627   4.549 -17.172  1.00 84.72           O  
ATOM   2212  CG  ARG B 271      -2.213   6.297 -20.493  1.00 84.72           C  
ATOM   2213  CD  ARG B 271      -2.201   5.970 -21.988  1.00 84.72           C  
ATOM   2214  NE  ARG B 271      -1.757   7.123 -22.791  1.00 84.72           N  
ATOM   2215  NH1 ARG B 271      -2.061   6.161 -24.851  1.00 84.72           N  
ATOM   2216  NH2 ARG B 271      -1.184   8.212 -24.706  1.00 84.72           N  
ATOM   2217  CZ  ARG B 271      -1.674   7.162 -24.108  1.00 84.72           C  
ATOM   2218  N   TYR B 272      -2.969   3.023 -17.288  1.00 84.90           N  
ATOM   2219  CA  TYR B 272      -3.705   1.992 -16.551  1.00 84.90           C  
ATOM   2220  C   TYR B 272      -3.918   2.376 -15.089  1.00 84.90           C  
ATOM   2221  CB  TYR B 272      -2.985   0.641 -16.623  1.00 84.90           C  
ATOM   2222  O   TYR B 272      -5.022   2.207 -14.579  1.00 84.90           O  
ATOM   2223  CG  TYR B 272      -3.065  -0.050 -17.967  1.00 84.90           C  
ATOM   2224  CD1 TYR B 272      -4.315  -0.306 -18.569  1.00 84.90           C  
ATOM   2225  CD2 TYR B 272      -1.886  -0.497 -18.587  1.00 84.90           C  
ATOM   2226  CE1 TYR B 272      -4.376  -0.947 -19.824  1.00 84.90           C  
ATOM   2227  CE2 TYR B 272      -1.954  -1.177 -19.813  1.00 84.90           C  
ATOM   2228  OH  TYR B 272      -3.211  -1.930 -21.693  1.00 84.90           O  
ATOM   2229  CZ  TYR B 272      -3.188  -1.363 -20.459  1.00 84.90           C  
ATOM   2230  N   GLN B 273      -2.896   2.931 -14.435  1.00 85.37           N  
ATOM   2231  CA  GLN B 273      -3.004   3.400 -13.057  1.00 85.37           C  
ATOM   2232  C   GLN B 273      -4.065   4.500 -12.919  1.00 85.37           C  
ATOM   2233  CB  GLN B 273      -1.623   3.867 -12.586  1.00 85.37           C  
ATOM   2234  O   GLN B 273      -4.970   4.370 -12.098  1.00 85.37           O  
ATOM   2235  CG  GLN B 273      -1.640   4.297 -11.114  1.00 85.37           C  
ATOM   2236  CD  GLN B 273      -0.266   4.709 -10.601  1.00 85.37           C  
ATOM   2237  NE2 GLN B 273      -0.172   5.099  -9.350  1.00 85.37           N  
ATOM   2238  OE1 GLN B 273       0.743   4.691 -11.292  1.00 85.37           O  
ATOM   2239  N   ASP B 274      -4.011   5.532 -13.763  1.00 81.58           N  
ATOM   2240  CA  ASP B 274      -4.967   6.641 -13.730  1.00 81.58           C  
ATOM   2241  C   ASP B 274      -6.391   6.175 -14.082  1.00 81.58           C  
ATOM   2242  CB  ASP B 274      -4.547   7.732 -14.729  1.00 81.58           C  
ATOM   2243  O   ASP B 274      -7.369   6.698 -13.549  1.00 81.58           O  
ATOM   2244  CG  ASP B 274      -3.233   8.470 -14.435  1.00 81.58           C  
ATOM   2245  OD1 ASP B 274      -2.668   8.343 -13.328  1.00 81.58           O  
ATOM   2246  OD2 ASP B 274      -2.813   9.204 -15.359  1.00 81.58           O  
ATOM   2247  N   ALA B 275      -6.535   5.203 -14.992  1.00 75.79           N  
ATOM   2248  CA  ALA B 275      -7.831   4.620 -15.339  1.00 75.79           C  
ATOM   2249  C   ALA B 275      -8.415   3.792 -14.187  1.00 75.79           C  
ATOM   2250  CB  ALA B 275      -7.685   3.780 -16.613  1.00 75.79           C  
ATOM   2251  O   ALA B 275      -9.607   3.906 -13.907  1.00 75.79           O  
ATOM   2252  N   LEU B 276      -7.586   3.001 -13.502  1.00 77.97           N  
ATOM   2253  CA  LEU B 276      -7.990   2.222 -12.334  1.00 77.97           C  
ATOM   2254  C   LEU B 276      -8.379   3.135 -11.168  1.00 77.97           C  
ATOM   2255  CB  LEU B 276      -6.834   1.281 -11.950  1.00 77.97           C  
ATOM   2256  O   LEU B 276      -9.399   2.908 -10.520  1.00 77.97           O  
ATOM   2257  CG  LEU B 276      -7.161   0.332 -10.782  1.00 77.97           C  
ATOM   2258  CD1 LEU B 276      -8.239  -0.686 -11.163  1.00 77.97           C  
ATOM   2259  CD2 LEU B 276      -5.902  -0.429 -10.372  1.00 77.97           C  
ATOM   2260  N   GLU B 277      -7.600   4.189 -10.923  1.00 76.73           N  
ATOM   2261  CA  GLU B 277      -7.903   5.172  -9.885  1.00 76.73           C  
ATOM   2262  C   GLU B 277      -9.206   5.920 -10.186  1.00 76.73           C  
ATOM   2263  CB  GLU B 277      -6.719   6.134  -9.716  1.00 76.73           C  
ATOM   2264  O   GLU B 277     -10.049   6.054  -9.299  1.00 76.73           O  
ATOM   2265  CG  GLU B 277      -6.950   7.037  -8.497  1.00 76.73           C  
ATOM   2266  CD  GLU B 277      -5.786   7.977  -8.177  1.00 76.73           C  
ATOM   2267  OE1 GLU B 277      -5.926   8.674  -7.142  1.00 76.73           O  
ATOM   2268  OE2 GLU B 277      -4.814   8.051  -8.953  1.00 76.73           O  
ATOM   2269  N   ARG B 278      -9.422   6.342 -11.441  1.00 68.65           N  
ATOM   2270  CA  ARG B 278     -10.697   6.933 -11.876  1.00 68.65           C  
ATOM   2271  C   ARG B 278     -11.864   5.969 -11.689  1.00 68.65           C  
ATOM   2272  CB  ARG B 278     -10.606   7.430 -13.326  1.00 68.65           C  
ATOM   2273  O   ARG B 278     -12.817   6.329 -11.013  1.00 68.65           O  
ATOM   2274  CG  ARG B 278      -9.975   8.828 -13.373  1.00 68.65           C  
ATOM   2275  CD  ARG B 278      -9.897   9.392 -14.798  1.00 68.65           C  
ATOM   2276  NE  ARG B 278      -8.582   9.135 -15.421  1.00 68.65           N  
ATOM   2277  NH1 ARG B 278      -9.230   7.718 -17.108  1.00 68.65           N  
ATOM   2278  NH2 ARG B 278      -7.089   8.328 -16.929  1.00 68.65           N  
ATOM   2279  CZ  ARG B 278      -8.311   8.398 -16.480  1.00 68.65           C  
ATOM   2280  N   ALA B 279     -11.758   4.730 -12.167  1.00 67.85           N  
ATOM   2281  CA  ALA B 279     -12.807   3.725 -11.992  1.00 67.85           C  
ATOM   2282  C   ALA B 279     -13.124   3.457 -10.509  1.00 67.85           C  
ATOM   2283  CB  ALA B 279     -12.367   2.441 -12.704  1.00 67.85           C  
ATOM   2284  O   ALA B 279     -14.286   3.295 -10.140  1.00 67.85           O  
ATOM   2285  N   SER B 280     -12.105   3.453  -9.646  1.00 74.40           N  
ATOM   2286  CA  SER B 280     -12.269   3.301  -8.197  1.00 74.40           C  
ATOM   2287  C   SER B 280     -12.998   4.496  -7.565  1.00 74.40           C  
ATOM   2288  CB  SER B 280     -10.893   3.098  -7.559  1.00 74.40           C  
ATOM   2289  O   SER B 280     -13.938   4.312  -6.785  1.00 74.40           O  
ATOM   2290  OG  SER B 280     -11.036   2.821  -6.182  1.00 74.40           O  
ATOM   2291  N   ARG B 281     -12.625   5.729  -7.943  1.00 66.94           N  
ATOM   2292  CA  ARG B 281     -13.299   6.965  -7.506  1.00 66.94           C  
ATOM   2293  C   ARG B 281     -14.736   7.060  -8.031  1.00 66.94           C  
ATOM   2294  CB  ARG B 281     -12.491   8.192  -7.950  1.00 66.94           C  
ATOM   2295  O   ARG B 281     -15.621   7.477  -7.291  1.00 66.94           O  
ATOM   2296  CG  ARG B 281     -11.178   8.376  -7.169  1.00 66.94           C  
ATOM   2297  CD  ARG B 281     -10.431   9.589  -7.737  1.00 66.94           C  
ATOM   2298  NE  ARG B 281      -9.107   9.800  -7.113  1.00 66.94           N  
ATOM   2299  NH1 ARG B 281      -8.769  11.937  -7.873  1.00 66.94           N  
ATOM   2300  NH2 ARG B 281      -7.191  10.951  -6.665  1.00 66.94           N  
ATOM   2301  CZ  ARG B 281      -8.365  10.889  -7.213  1.00 66.94           C  
ATOM   2302  N   ASP B 282     -14.989   6.620  -9.257  1.00 65.21           N  
ATOM   2303  CA  ASP B 282     -16.321   6.633  -9.866  1.00 65.21           C  
ATOM   2304  C   ASP B 282     -17.241   5.599  -9.211  1.00 65.21           C  
ATOM   2305  CB  ASP B 282     -16.215   6.387 -11.379  1.00 65.21           C  
ATOM   2306  O   ASP B 282     -18.351   5.944  -8.803  1.00 65.21           O  
ATOM   2307  CG  ASP B 282     -15.530   7.523 -12.151  1.00 65.21           C  
ATOM   2308  OD1 ASP B 282     -15.428   8.644 -11.602  1.00 65.21           O  
ATOM   2309  OD2 ASP B 282     -15.114   7.255 -13.302  1.00 65.21           O  
ATOM   2310  N   LYS B 283     -16.753   4.361  -9.003  1.00 69.14           N  
ATOM   2311  CA  LYS B 283     -17.439   3.334  -8.190  1.00 69.14           C  
ATOM   2312  C   LYS B 283     -17.791   3.911  -6.821  1.00 69.14           C  
ATOM   2313  CB  LYS B 283     -16.538   2.084  -8.049  1.00 69.14           C  
ATOM   2314  O   LYS B 283     -18.895   3.722  -6.319  1.00 69.14           O  
ATOM   2315  CG  LYS B 283     -17.209   0.917  -7.289  1.00 69.14           C  
ATOM   2316  CD  LYS B 283     -16.231  -0.231  -6.963  1.00 69.14           C  
ATOM   2317  CE  LYS B 283     -16.932  -1.351  -6.163  1.00 69.14           C  
ATOM   2318  NZ  LYS B 283     -15.991  -2.306  -5.497  1.00 69.14           N  
ATOM   2319  N   THR B 284     -16.857   4.666  -6.253  1.00 62.72           N  
ATOM   2320  CA  THR B 284     -16.989   5.250  -4.930  1.00 62.72           C  
ATOM   2321  C   THR B 284     -18.117   6.284  -4.844  1.00 62.72           C  
ATOM   2322  CB  THR B 284     -15.629   5.836  -4.504  1.00 62.72           C  
ATOM   2323  O   THR B 284     -19.003   6.204  -3.982  1.00 62.72           O  
ATOM   2324  CG2 THR B 284     -15.609   7.011  -3.525  1.00 62.72           C  
ATOM   2325  OG1 THR B 284     -14.784   4.817  -4.040  1.00 62.72           O  
ATOM   2326  N   THR B 285     -18.081   7.267  -5.739  1.00 59.78           N  
ATOM   2327  CA  THR B 285     -19.095   8.320  -5.817  1.00 59.78           C  
ATOM   2328  C   THR B 285     -20.461   7.712  -6.115  1.00 59.78           C  
ATOM   2329  CB  THR B 285     -18.699   9.343  -6.886  1.00 59.78           C  
ATOM   2330  O   THR B 285     -21.434   8.045  -5.448  1.00 59.78           O  
ATOM   2331  CG2 THR B 285     -19.669  10.518  -6.966  1.00 59.78           C  
ATOM   2332  OG1 THR B 285     -17.435   9.877  -6.566  1.00 59.78           O  
ATOM   2333  N   PHE B 286     -20.522   6.741  -7.028  1.00 63.97           N  
ATOM   2334  CA  PHE B 286     -21.750   6.044  -7.399  1.00 63.97           C  
ATOM   2335  C   PHE B 286     -22.433   5.355  -6.209  1.00 63.97           C  
ATOM   2336  CB  PHE B 286     -21.404   5.043  -8.503  1.00 63.97           C  
ATOM   2337  O   PHE B 286     -23.622   5.582  -5.983  1.00 63.97           O  
ATOM   2338  CG  PHE B 286     -22.571   4.217  -8.990  1.00 63.97           C  
ATOM   2339  CD1 PHE B 286     -22.702   2.874  -8.588  1.00 63.97           C  
ATOM   2340  CD2 PHE B 286     -23.500   4.781  -9.881  1.00 63.97           C  
ATOM   2341  CE1 PHE B 286     -23.732   2.081  -9.122  1.00 63.97           C  
ATOM   2342  CE2 PHE B 286     -24.531   3.989 -10.412  1.00 63.97           C  
ATOM   2343  CZ  PHE B 286     -24.631   2.633 -10.051  1.00 63.97           C  
ATOM   2344  N   ILE B 287     -21.696   4.570  -5.412  1.00 69.78           N  
ATOM   2345  CA  ILE B 287     -22.261   3.899  -4.227  1.00 69.78           C  
ATOM   2346  C   ILE B 287     -22.757   4.920  -3.194  1.00 69.78           C  
ATOM   2347  CB  ILE B 287     -21.241   2.905  -3.617  1.00 69.78           C  
ATOM   2348  O   ILE B 287     -23.850   4.760  -2.649  1.00 69.78           O  
ATOM   2349  CG1 ILE B 287     -20.931   1.722  -4.565  1.00 69.78           C  
ATOM   2350  CG2 ILE B 287     -21.712   2.364  -2.253  1.00 69.78           C  
ATOM   2351  CD1 ILE B 287     -22.110   0.799  -4.903  1.00 69.78           C  
ATOM   2352  N   SER B 288     -22.003   6.001  -2.963  1.00 65.42           N  
ATOM   2353  CA  SER B 288     -22.408   7.053  -2.023  1.00 65.42           C  
ATOM   2354  C   SER B 288     -23.662   7.800  -2.485  1.00 65.42           C  
ATOM   2355  CB  SER B 288     -21.269   8.054  -1.827  1.00 65.42           C  
ATOM   2356  O   SER B 288     -24.540   8.081  -1.671  1.00 65.42           O  
ATOM   2357  OG  SER B 288     -21.563   8.917  -0.746  1.00 65.42           O  
ATOM   2358  N   THR B 289     -23.764   8.119  -3.777  1.00 58.38           N  
ATOM   2359  CA  THR B 289     -24.939   8.788  -4.346  1.00 58.38           C  
ATOM   2360  C   THR B 289     -26.160   7.878  -4.271  1.00 58.38           C  
ATOM   2361  CB  THR B 289     -24.670   9.234  -5.790  1.00 58.38           C  
ATOM   2362  O   THR B 289     -27.183   8.289  -3.735  1.00 58.38           O  
ATOM   2363  CG2 THR B 289     -25.854   9.968  -6.416  1.00 58.38           C  
ATOM   2364  OG1 THR B 289     -23.591  10.139  -5.820  1.00 58.38           O  
ATOM   2365  N   ILE B 290     -26.050   6.618  -4.708  1.00 73.80           N  
ATOM   2366  CA  ILE B 290     -27.165   5.659  -4.655  1.00 73.80           C  
ATOM   2367  C   ILE B 290     -27.658   5.445  -3.228  1.00 73.80           C  
ATOM   2368  CB  ILE B 290     -26.756   4.328  -5.321  1.00 73.80           C  
ATOM   2369  O   ILE B 290     -28.864   5.407  -2.998  1.00 73.80           O  
ATOM   2370  CG1 ILE B 290     -26.762   4.567  -6.843  1.00 73.80           C  
ATOM   2371  CG2 ILE B 290     -27.701   3.168  -4.957  1.00 73.80           C  
ATOM   2372  CD1 ILE B 290     -26.542   3.309  -7.674  1.00 73.80           C  
ATOM   2373  N   SER B 291     -26.744   5.336  -2.265  1.00 69.13           N  
ATOM   2374  CA  SER B 291     -27.094   5.243  -0.849  1.00 69.13           C  
ATOM   2375  C   SER B 291     -28.009   6.390  -0.412  1.00 69.13           C  
ATOM   2376  CB  SER B 291     -25.807   5.258  -0.029  1.00 69.13           C  
ATOM   2377  O   SER B 291     -29.075   6.145   0.156  1.00 69.13           O  
ATOM   2378  OG  SER B 291     -26.094   5.556   1.319  1.00 69.13           O  
ATOM   2379  N   HIS B 292     -27.625   7.636  -0.700  1.00 70.30           N  
ATOM   2380  CA  HIS B 292     -28.404   8.807  -0.305  1.00 70.30           C  
ATOM   2381  C   HIS B 292     -29.763   8.865  -1.022  1.00 70.30           C  
ATOM   2382  CB  HIS B 292     -27.574  10.068  -0.570  1.00 70.30           C  
ATOM   2383  O   HIS B 292     -30.801   9.083  -0.385  1.00 70.30           O  
ATOM   2384  CG  HIS B 292     -28.212  11.280   0.047  1.00 70.30           C  
ATOM   2385  CD2 HIS B 292     -27.994  11.739   1.316  1.00 70.30           C  
ATOM   2386  ND1 HIS B 292     -29.203  12.059  -0.508  1.00 70.30           N  
ATOM   2387  CE1 HIS B 292     -29.586  12.954   0.418  1.00 70.30           C  
ATOM   2388  NE2 HIS B 292     -28.888  12.783   1.558  1.00 70.30           N  
ATOM   2389  N   GLU B 293     -29.753   8.614  -2.332  1.00 74.10           N  
ATOM   2390  CA  GLU B 293     -30.936   8.644  -3.197  1.00 74.10           C  
ATOM   2391  C   GLU B 293     -31.939   7.526  -2.881  1.00 74.10           C  
ATOM   2392  CB  GLU B 293     -30.495   8.552  -4.669  1.00 74.10           C  
ATOM   2393  O   GLU B 293     -33.134   7.709  -3.085  1.00 74.10           O  
ATOM   2394  CG  GLU B 293     -29.731   9.789  -5.175  1.00 74.10           C  
ATOM   2395  CD  GLU B 293     -30.532  11.089  -5.049  1.00 74.10           C  
ATOM   2396  OE1 GLU B 293     -29.916  12.104  -4.653  1.00 74.10           O  
ATOM   2397  OE2 GLU B 293     -31.754  11.050  -5.309  1.00 74.10           O  
ATOM   2398  N   LEU B 294     -31.495   6.383  -2.343  1.00 79.02           N  
ATOM   2399  CA  LEU B 294     -32.383   5.273  -1.972  1.00 79.02           C  
ATOM   2400  C   LEU B 294     -32.799   5.292  -0.502  1.00 79.02           C  
ATOM   2401  CB  LEU B 294     -31.749   3.935  -2.381  1.00 79.02           C  
ATOM   2402  O   LEU B 294     -33.929   4.921  -0.187  1.00 79.02           O  
ATOM   2403  CG  LEU B 294     -31.643   3.792  -3.912  1.00 79.02           C  
ATOM   2404  CD1 LEU B 294     -31.014   2.464  -4.283  1.00 79.02           C  
ATOM   2405  CD2 LEU B 294     -33.009   3.797  -4.605  1.00 79.02           C  
ATOM   2406  N   ARG B 295     -31.952   5.790   0.403  1.00 73.13           N  
ATOM   2407  CA  ARG B 295     -32.303   5.951   1.823  1.00 73.13           C  
ATOM   2408  C   ARG B 295     -33.485   6.900   2.014  1.00 73.13           C  
ATOM   2409  CB  ARG B 295     -31.061   6.440   2.574  1.00 73.13           C  
ATOM   2410  O   ARG B 295     -34.382   6.619   2.803  1.00 73.13           O  
ATOM   2411  CG  ARG B 295     -31.303   6.612   4.081  1.00 73.13           C  
ATOM   2412  CD  ARG B 295     -30.033   7.086   4.793  1.00 73.13           C  
ATOM   2413  NE  ARG B 295     -29.641   8.445   4.357  1.00 73.13           N  
ATOM   2414  NH1 ARG B 295     -28.701   9.170   6.322  1.00 73.13           N  
ATOM   2415  NH2 ARG B 295     -28.818  10.557   4.573  1.00 73.13           N  
ATOM   2416  CZ  ARG B 295     -29.054   9.379   5.083  1.00 73.13           C  
ATOM   2417  N   THR B 296     -33.496   8.014   1.290  1.00 68.21           N  
ATOM   2418  CA  THR B 296     -34.529   9.053   1.417  1.00 68.21           C  
ATOM   2419  C   THR B 296     -35.949   8.531   1.128  1.00 68.21           C  
ATOM   2420  CB  THR B 296     -34.174  10.279   0.563  1.00 68.21           C  
ATOM   2421  O   THR B 296     -36.803   8.640   2.012  1.00 68.21           O  
ATOM   2422  CG2 THR B 296     -35.109  11.454   0.845  1.00 68.21           C  
ATOM   2423  OG1 THR B 296     -32.864  10.695   0.888  1.00 68.21           O  
ATOM   2424  N   PRO B 297     -36.238   7.904  -0.033  1.00 74.82           N  
ATOM   2425  CA  PRO B 297     -37.560   7.340  -0.300  1.00 74.82           C  
ATOM   2426  C   PRO B 297     -37.882   6.173   0.632  1.00 74.82           C  
ATOM   2427  CB  PRO B 297     -37.538   6.899  -1.768  1.00 74.82           C  
ATOM   2428  O   PRO B 297     -39.034   6.010   1.029  1.00 74.82           O  
ATOM   2429  CG  PRO B 297     -36.062   6.643  -2.050  1.00 74.82           C  
ATOM   2430  CD  PRO B 297     -35.380   7.705  -1.192  1.00 74.82           C  
ATOM   2431  N   LEU B 298     -36.881   5.385   1.027  1.00 81.86           N  
ATOM   2432  CA  LEU B 298     -37.091   4.260   1.923  1.00 81.86           C  
ATOM   2433  C   LEU B 298     -37.559   4.698   3.312  1.00 81.86           C  
ATOM   2434  CB  LEU B 298     -35.789   3.477   2.019  1.00 81.86           C  
ATOM   2435  O   LEU B 298     -38.523   4.138   3.828  1.00 81.86           O  
ATOM   2436  CG  LEU B 298     -36.027   2.128   2.686  1.00 81.86           C  
ATOM   2437  CD1 LEU B 298     -36.784   1.208   1.727  1.00 81.86           C  
ATOM   2438  CD2 LEU B 298     -34.680   1.542   3.029  1.00 81.86           C  
ATOM   2439  N   ASN B 299     -36.935   5.730   3.881  1.00 77.15           N  
ATOM   2440  CA  ASN B 299     -37.375   6.330   5.139  1.00 77.15           C  
ATOM   2441  C   ASN B 299     -38.810   6.863   5.025  1.00 77.15           C  
ATOM   2442  CB  ASN B 299     -36.397   7.448   5.533  1.00 77.15           C  
ATOM   2443  O   ASN B 299     -39.591   6.717   5.962  1.00 77.15           O  
ATOM   2444  CG  ASN B 299     -35.067   6.933   6.052  1.00 77.15           C  
ATOM   2445  ND2 ASN B 299     -34.146   7.823   6.338  1.00 77.15           N  
ATOM   2446  OD1 ASN B 299     -34.835   5.755   6.252  1.00 77.15           O  
ATOM   2447  N   GLY B 300     -39.183   7.400   3.858  1.00 76.48           N  
ATOM   2448  CA  GLY B 300     -40.566   7.758   3.546  1.00 76.48           C  
ATOM   2449  C   GLY B 300     -41.515   6.556   3.581  1.00 76.48           C  
ATOM   2450  O   GLY B 300     -42.549   6.617   4.239  1.00 76.48           O  
ATOM   2451  N   ILE B 301     -41.159   5.438   2.938  1.00 81.47           N  
ATOM   2452  CA  ILE B 301     -41.970   4.205   2.936  1.00 81.47           C  
ATOM   2453  C   ILE B 301     -42.090   3.623   4.351  1.00 81.47           C  
ATOM   2454  CB  ILE B 301     -41.394   3.162   1.946  1.00 81.47           C  
ATOM   2455  O   ILE B 301     -43.186   3.251   4.772  1.00 81.47           O  
ATOM   2456  CG1 ILE B 301     -41.460   3.680   0.490  1.00 81.47           C  
ATOM   2457  CG2 ILE B 301     -42.168   1.829   2.039  1.00 81.47           C  
ATOM   2458  CD1 ILE B 301     -40.605   2.869  -0.493  1.00 81.47           C  
ATOM   2459  N   VAL B 302     -40.991   3.560   5.109  1.00 75.39           N  
ATOM   2460  CA  VAL B 302     -40.979   3.079   6.501  1.00 75.39           C  
ATOM   2461  C   VAL B 302     -41.842   3.979   7.389  1.00 75.39           C  
ATOM   2462  CB  VAL B 302     -39.536   2.979   7.041  1.00 75.39           C  
ATOM   2463  O   VAL B 302     -42.673   3.466   8.136  1.00 75.39           O  
ATOM   2464  CG1 VAL B 302     -39.484   2.619   8.530  1.00 75.39           C  
ATOM   2465  CG2 VAL B 302     -38.752   1.883   6.308  1.00 75.39           C  
ATOM   2466  N   GLY B 303     -41.702   5.302   7.267  1.00 70.61           N  
ATOM   2467  CA  GLY B 303     -42.484   6.277   8.027  1.00 70.61           C  
ATOM   2468  C   GLY B 303     -43.978   6.210   7.709  1.00 70.61           C  
ATOM   2469  O   GLY B 303     -44.789   6.034   8.613  1.00 70.61           O  
ATOM   2470  N   LEU B 304     -44.350   6.272   6.427  1.00 82.51           N  
ATOM   2471  CA  LEU B 304     -45.750   6.213   5.992  1.00 82.51           C  
ATOM   2472  C   LEU B 304     -46.403   4.867   6.317  1.00 82.51           C  
ATOM   2473  CB  LEU B 304     -45.839   6.481   4.479  1.00 82.51           C  
ATOM   2474  O   LEU B 304     -47.546   4.838   6.763  1.00 82.51           O  
ATOM   2475  CG  LEU B 304     -45.526   7.929   4.063  1.00 82.51           C  
ATOM   2476  CD1 LEU B 304     -45.428   8.003   2.538  1.00 82.51           C  
ATOM   2477  CD2 LEU B 304     -46.611   8.906   4.522  1.00 82.51           C  
ATOM   2478  N   SER B 305     -45.689   3.752   6.128  1.00 82.12           N  
ATOM   2479  CA  SER B 305     -46.218   2.429   6.486  1.00 82.12           C  
ATOM   2480  C   SER B 305     -46.466   2.307   7.985  1.00 82.12           C  
ATOM   2481  CB  SER B 305     -45.320   1.282   6.012  1.00 82.12           C  
ATOM   2482  O   SER B 305     -47.489   1.752   8.372  1.00 82.12           O  
ATOM   2483  OG  SER B 305     -44.015   1.370   6.551  1.00 82.12           O  
ATOM   2484  N   ARG B 306     -45.581   2.864   8.821  1.00 73.62           N  
ATOM   2485  CA  ARG B 306     -45.765   2.881  10.274  1.00 73.62           C  
ATOM   2486  C   ARG B 306     -46.950   3.748  10.693  1.00 73.62           C  
ATOM   2487  CB  ARG B 306     -44.452   3.277  10.954  1.00 73.62           C  
ATOM   2488  O   ARG B 306     -47.788   3.261  11.433  1.00 73.62           O  
ATOM   2489  CG  ARG B 306     -44.564   3.139  12.478  1.00 73.62           C  
ATOM   2490  CD  ARG B 306     -43.187   2.851  13.078  1.00 73.62           C  
ATOM   2491  NE  ARG B 306     -43.270   2.717  14.540  1.00 73.62           N  
ATOM   2492  NH1 ARG B 306     -41.314   1.551  14.870  1.00 73.62           N  
ATOM   2493  NH2 ARG B 306     -42.553   2.167  16.623  1.00 73.62           N  
ATOM   2494  CZ  ARG B 306     -42.381   2.146  15.332  1.00 73.62           C  
ATOM   2495  N   ILE B 307     -47.078   4.957  10.140  1.00 77.92           N  
ATOM   2496  CA  ILE B 307     -48.233   5.834  10.401  1.00 77.92           C  
ATOM   2497  C   ILE B 307     -49.545   5.138  10.021  1.00 77.92           C  
ATOM   2498  CB  ILE B 307     -48.077   7.179   9.651  1.00 77.92           C  
ATOM   2499  O   ILE B 307     -50.509   5.199  10.773  1.00 77.92           O  
ATOM   2500  CG1 ILE B 307     -46.907   7.997  10.245  1.00 77.92           C  
ATOM   2501  CG2 ILE B 307     -49.371   8.017   9.710  1.00 77.92           C  
ATOM   2502  CD1 ILE B 307     -46.448   9.154   9.348  1.00 77.92           C  
ATOM   2503  N   LEU B 308     -49.594   4.456   8.870  1.00 83.52           N  
ATOM   2504  CA  LEU B 308     -50.796   3.737   8.446  1.00 83.52           C  
ATOM   2505  C   LEU B 308     -51.109   2.533   9.344  1.00 83.52           C  
ATOM   2506  CB  LEU B 308     -50.655   3.302   6.980  1.00 83.52           C  
ATOM   2507  O   LEU B 308     -52.284   2.274   9.585  1.00 83.52           O  
ATOM   2508  CG  LEU B 308     -50.770   4.438   5.951  1.00 83.52           C  
ATOM   2509  CD1 LEU B 308     -50.396   3.912   4.564  1.00 83.52           C  
ATOM   2510  CD2 LEU B 308     -52.193   4.996   5.870  1.00 83.52           C  
ATOM   2511  N   LEU B 309     -50.097   1.819   9.852  1.00 81.98           N  
ATOM   2512  CA  LEU B 309     -50.288   0.708  10.797  1.00 81.98           C  
ATOM   2513  C   LEU B 309     -50.933   1.141  12.120  1.00 81.98           C  
ATOM   2514  CB  LEU B 309     -48.947  -0.001  11.066  1.00 81.98           C  
ATOM   2515  O   LEU B 309     -51.575   0.310  12.755  1.00 81.98           O  
ATOM   2516  CG  LEU B 309     -48.508  -0.940   9.935  1.00 81.98           C  
ATOM   2517  CD1 LEU B 309     -47.049  -1.369  10.121  1.00 81.98           C  
ATOM   2518  CD2 LEU B 309     -49.367  -2.206   9.877  1.00 81.98           C  
ATOM   2519  N   ASP B 310     -50.813   2.416  12.489  1.00 84.06           N  
ATOM   2520  CA  ASP B 310     -51.428   2.990  13.690  1.00 84.06           C  
ATOM   2521  C   ASP B 310     -52.886   3.467  13.456  1.00 84.06           C  
ATOM   2522  CB  ASP B 310     -50.520   4.111  14.242  1.00 84.06           C  
ATOM   2523  O   ASP B 310     -53.504   4.044  14.351  1.00 84.06           O  
ATOM   2524  CG  ASP B 310     -49.119   3.648  14.691  1.00 84.06           C  
ATOM   2525  OD1 ASP B 310     -48.959   2.468  15.080  1.00 84.06           O  
ATOM   2526  OD2 ASP B 310     -48.192   4.494  14.676  1.00 84.06           O  
ATOM   2527  N   THR B 311     -53.459   3.244  12.263  1.00 87.73           N  
ATOM   2528  CA  THR B 311     -54.849   3.618  11.913  1.00 87.73           C  
ATOM   2529  C   THR B 311     -55.819   2.430  11.960  1.00 87.73           C  
ATOM   2530  CB  THR B 311     -54.943   4.339  10.555  1.00 87.73           C  
ATOM   2531  O   THR B 311     -55.412   1.278  12.099  1.00 87.73           O  
ATOM   2532  CG2 THR B 311     -54.021   5.552  10.453  1.00 87.73           C  
ATOM   2533  OG1 THR B 311     -54.658   3.501   9.460  1.00 87.73           O  
ATOM   2534  N   GLU B 312     -57.128   2.685  11.830  1.00 87.30           N  
ATOM   2535  CA  GLU B 312     -58.120   1.612  11.688  1.00 87.30           C  
ATOM   2536  C   GLU B 312     -57.970   0.902  10.333  1.00 87.30           C  
ATOM   2537  CB  GLU B 312     -59.555   2.135  11.858  1.00 87.30           C  
ATOM   2538  O   GLU B 312     -58.258   1.463   9.273  1.00 87.30           O  
ATOM   2539  CG  GLU B 312     -59.888   2.520  13.309  1.00 87.30           C  
ATOM   2540  CD  GLU B 312     -61.375   2.865  13.518  1.00 87.30           C  
ATOM   2541  OE1 GLU B 312     -61.745   3.121  14.686  1.00 87.30           O  
ATOM   2542  OE2 GLU B 312     -62.144   2.869  12.528  1.00 87.30           O  
ATOM   2543  N   LEU B 313     -57.536  -0.359  10.373  1.00 90.64           N  
ATOM   2544  CA  LEU B 313     -57.274  -1.186   9.198  1.00 90.64           C  
ATOM   2545  C   LEU B 313     -58.085  -2.482   9.242  1.00 90.64           C  
ATOM   2546  CB  LEU B 313     -55.772  -1.506   9.128  1.00 90.64           C  
ATOM   2547  O   LEU B 313     -58.312  -3.076  10.294  1.00 90.64           O  
ATOM   2548  CG  LEU B 313     -54.837  -0.296   8.952  1.00 90.64           C  
ATOM   2549  CD1 LEU B 313     -53.410  -0.809   9.120  1.00 90.64           C  
ATOM   2550  CD2 LEU B 313     -54.972   0.362   7.577  1.00 90.64           C  
ATOM   2551  N   THR B 314     -58.466  -2.984   8.070  1.00 92.89           N  
ATOM   2552  CA  THR B 314     -58.898  -4.382   7.938  1.00 92.89           C  
ATOM   2553  C   THR B 314     -57.706  -5.326   8.126  1.00 92.89           C  
ATOM   2554  CB  THR B 314     -59.573  -4.657   6.587  1.00 92.89           C  
ATOM   2555  O   THR B 314     -56.566  -4.970   7.821  1.00 92.89           O  
ATOM   2556  CG2 THR B 314     -60.789  -3.767   6.332  1.00 92.89           C  
ATOM   2557  OG1 THR B 314     -58.665  -4.439   5.539  1.00 92.89           O  
ATOM   2558  N   ALA B 315     -57.959  -6.572   8.543  1.00 88.09           N  
ATOM   2559  CA  ALA B 315     -56.906  -7.579   8.728  1.00 88.09           C  
ATOM   2560  C   ALA B 315     -56.045  -7.801   7.463  1.00 88.09           C  
ATOM   2561  CB  ALA B 315     -57.580  -8.889   9.156  1.00 88.09           C  
ATOM   2562  O   ALA B 315     -54.852  -8.096   7.549  1.00 88.09           O  
ATOM   2563  N   GLU B 316     -56.636  -7.644   6.274  1.00 88.43           N  
ATOM   2564  CA  GLU B 316     -55.912  -7.759   5.007  1.00 88.43           C  
ATOM   2565  C   GLU B 316     -54.988  -6.553   4.763  1.00 88.43           C  
ATOM   2566  CB  GLU B 316     -56.917  -7.961   3.861  1.00 88.43           C  
ATOM   2567  O   GLU B 316     -53.822  -6.731   4.406  1.00 88.43           O  
ATOM   2568  CG  GLU B 316     -56.278  -8.760   2.720  1.00 88.43           C  
ATOM   2569  CD  GLU B 316     -57.171  -8.881   1.476  1.00 88.43           C  
ATOM   2570  OE1 GLU B 316     -56.594  -9.155   0.395  1.00 88.43           O  
ATOM   2571  OE2 GLU B 316     -58.402  -8.721   1.604  1.00 88.43           O  
ATOM   2572  N   GLN B 317     -55.463  -5.330   5.029  1.00 90.60           N  
ATOM   2573  CA  GLN B 317     -54.659  -4.106   4.917  1.00 90.60           C  
ATOM   2574  C   GLN B 317     -53.498  -4.086   5.912  1.00 90.60           C  
ATOM   2575  CB  GLN B 317     -55.535  -2.876   5.166  1.00 90.60           C  
ATOM   2576  O   GLN B 317     -52.376  -3.762   5.526  1.00 90.60           O  
ATOM   2577  CG  GLN B 317     -56.500  -2.569   4.015  1.00 90.60           C  
ATOM   2578  CD  GLN B 317     -57.562  -1.565   4.448  1.00 90.60           C  
ATOM   2579  NE2 GLN B 317     -57.913  -0.601   3.631  1.00 90.60           N  
ATOM   2580  OE1 GLN B 317     -58.128  -1.662   5.523  1.00 90.60           O  
ATOM   2581  N   GLU B 318     -53.742  -4.478   7.163  1.00 85.05           N  
ATOM   2582  CA  GLU B 318     -52.700  -4.589   8.185  1.00 85.05           C  
ATOM   2583  C   GLU B 318     -51.606  -5.571   7.744  1.00 85.05           C  
ATOM   2584  CB  GLU B 318     -53.347  -5.042   9.499  1.00 85.05           C  
ATOM   2585  O   GLU B 318     -50.414  -5.265   7.820  1.00 85.05           O  
ATOM   2586  CG  GLU B 318     -52.374  -4.930  10.681  1.00 85.05           C  
ATOM   2587  CD  GLU B 318     -52.851  -5.706  11.914  1.00 85.05           C  
ATOM   2588  OE1 GLU B 318     -51.953  -6.091  12.702  1.00 85.05           O  
ATOM   2589  OE2 GLU B 318     -54.045  -6.047  12.003  1.00 85.05           O  
ATOM   2590  N   LYS B 319     -51.994  -6.727   7.189  1.00 77.51           N  
ATOM   2591  CA  LYS B 319     -51.053  -7.711   6.641  1.00 77.51           C  
ATOM   2592  C   LYS B 319     -50.224  -7.139   5.486  1.00 77.51           C  
ATOM   2593  CB  LYS B 319     -51.840  -8.958   6.222  1.00 77.51           C  
ATOM   2594  O   LYS B 319     -49.007  -7.356   5.446  1.00 77.51           O  
ATOM   2595  CG  LYS B 319     -50.921 -10.085   5.736  1.00 77.51           C  
ATOM   2596  CD  LYS B 319     -51.766 -11.282   5.303  1.00 77.51           C  
ATOM   2597  CE  LYS B 319     -50.858 -12.406   4.802  1.00 77.51           C  
ATOM   2598  NZ  LYS B 319     -51.670 -13.554   4.334  1.00 77.51           N  
ATOM   2599  N   TYR B 320     -50.845  -6.415   4.554  1.00 84.35           N  
ATOM   2600  CA  TYR B 320     -50.124  -5.770   3.453  1.00 84.35           C  
ATOM   2601  C   TYR B 320     -49.159  -4.696   3.958  1.00 84.35           C  
ATOM   2602  CB  TYR B 320     -51.104  -5.188   2.420  1.00 84.35           C  
ATOM   2603  O   TYR B 320     -47.995  -4.694   3.558  1.00 84.35           O  
ATOM   2604  CG  TYR B 320     -51.906  -6.210   1.631  1.00 84.35           C  
ATOM   2605  CD1 TYR B 320     -51.280  -7.364   1.114  1.00 84.35           C  
ATOM   2606  CD2 TYR B 320     -53.276  -5.990   1.380  1.00 84.35           C  
ATOM   2607  CE1 TYR B 320     -52.030  -8.314   0.399  1.00 84.35           C  
ATOM   2608  CE2 TYR B 320     -54.027  -6.939   0.658  1.00 84.35           C  
ATOM   2609  OH  TYR B 320     -54.116  -9.090  -0.443  1.00 84.35           O  
ATOM   2610  CZ  TYR B 320     -53.408  -8.117   0.188  1.00 84.35           C  
ATOM   2611  N   LEU B 321     -49.590  -3.842   4.886  1.00 82.41           N  
ATOM   2612  CA  LEU B 321     -48.752  -2.788   5.457  1.00 82.41           C  
ATOM   2613  C   LEU B 321     -47.581  -3.340   6.265  1.00 82.41           C  
ATOM   2614  CB  LEU B 321     -49.617  -1.859   6.314  1.00 82.41           C  
ATOM   2615  O   LEU B 321     -46.455  -2.884   6.071  1.00 82.41           O  
ATOM   2616  CG  LEU B 321     -50.333  -0.791   5.480  1.00 82.41           C  
ATOM   2617  CD1 LEU B 321     -51.445  -0.165   6.307  1.00 82.41           C  
ATOM   2618  CD2 LEU B 321     -49.360   0.310   5.051  1.00 82.41           C  
ATOM   2619  N   LYS B 322     -47.800  -4.377   7.084  1.00 78.69           N  
ATOM   2620  CA  LYS B 322     -46.718  -5.100   7.772  1.00 78.69           C  
ATOM   2621  C   LYS B 322     -45.700  -5.644   6.773  1.00 78.69           C  
ATOM   2622  CB  LYS B 322     -47.301  -6.233   8.638  1.00 78.69           C  
ATOM   2623  O   LYS B 322     -44.498  -5.514   6.984  1.00 78.69           O  
ATOM   2624  CG  LYS B 322     -47.870  -5.698   9.960  1.00 78.69           C  
ATOM   2625  CD  LYS B 322     -48.494  -6.794  10.835  1.00 78.69           C  
ATOM   2626  CE  LYS B 322     -48.800  -6.195  12.215  1.00 78.69           C  
ATOM   2627  NZ  LYS B 322     -49.582  -7.101  13.088  1.00 78.69           N  
ATOM   2628  N   THR B 323     -46.165  -6.192   5.651  1.00 72.37           N  
ATOM   2629  CA  THR B 323     -45.278  -6.709   4.597  1.00 72.37           C  
ATOM   2630  C   THR B 323     -44.475  -5.592   3.922  1.00 72.37           C  
ATOM   2631  CB  THR B 323     -46.071  -7.504   3.550  1.00 72.37           C  
ATOM   2632  O   THR B 323     -43.270  -5.754   3.718  1.00 72.37           O  
ATOM   2633  CG2 THR B 323     -45.157  -8.189   2.534  1.00 72.37           C  
ATOM   2634  OG1 THR B 323     -46.821  -8.527   4.172  1.00 72.37           O  
ATOM   2635  N   ILE B 324     -45.103  -4.452   3.606  1.00 81.35           N  
ATOM   2636  CA  ILE B 324     -44.426  -3.270   3.043  1.00 81.35           C  
ATOM   2637  C   ILE B 324     -43.370  -2.752   4.019  1.00 81.35           C  
ATOM   2638  CB  ILE B 324     -45.448  -2.162   2.687  1.00 81.35           C  
ATOM   2639  O   ILE B 324     -42.224  -2.549   3.623  1.00 81.35           O  
ATOM   2640  CG1 ILE B 324     -46.310  -2.602   1.483  1.00 81.35           C  
ATOM   2641  CG2 ILE B 324     -44.747  -0.824   2.367  1.00 81.35           C  
ATOM   2642  CD1 ILE B 324     -47.554  -1.731   1.260  1.00 81.35           C  
ATOM   2643  N   HIS B 325     -43.737  -2.594   5.292  1.00 78.43           N  
ATOM   2644  CA  HIS B 325     -42.848  -2.106   6.339  1.00 78.43           C  
ATOM   2645  C   HIS B 325     -41.618  -3.007   6.490  1.00 78.43           C  
ATOM   2646  CB  HIS B 325     -43.629  -2.011   7.654  1.00 78.43           C  
ATOM   2647  O   HIS B 325     -40.488  -2.534   6.392  1.00 78.43           O  
ATOM   2648  CG  HIS B 325     -42.805  -1.395   8.747  1.00 78.43           C  
ATOM   2649  CD2 HIS B 325     -42.133  -2.047   9.747  1.00 78.43           C  
ATOM   2650  ND1 HIS B 325     -42.561  -0.051   8.894  1.00 78.43           N  
ATOM   2651  CE1 HIS B 325     -41.767   0.105   9.965  1.00 78.43           C  
ATOM   2652  NE2 HIS B 325     -41.476  -1.083  10.518  1.00 78.43           N  
ATOM   2653  N   VAL B 326     -41.825  -4.322   6.631  1.00 73.09           N  
ATOM   2654  CA  VAL B 326     -40.731  -5.301   6.734  1.00 73.09           C  
ATOM   2655  C   VAL B 326     -39.852  -5.283   5.484  1.00 73.09           C  
ATOM   2656  CB  VAL B 326     -41.290  -6.714   7.001  1.00 73.09           C  
ATOM   2657  O   VAL B 326     -38.628  -5.317   5.600  1.00 73.09           O  
ATOM   2658  CG1 VAL B 326     -40.224  -7.814   6.889  1.00 73.09           C  
ATOM   2659  CG2 VAL B 326     -41.875  -6.798   8.417  1.00 73.09           C  
ATOM   2660  N   SER B 327     -40.442  -5.188   4.290  1.00 74.11           N  
ATOM   2661  CA  SER B 327     -39.682  -5.137   3.032  1.00 74.11           C  
ATOM   2662  C   SER B 327     -38.826  -3.875   2.937  1.00 74.11           C  
ATOM   2663  CB  SER B 327     -40.616  -5.199   1.820  1.00 74.11           C  
ATOM   2664  O   SER B 327     -37.669  -3.947   2.526  1.00 74.11           O  
ATOM   2665  OG  SER B 327     -41.391  -6.381   1.854  1.00 74.11           O  
ATOM   2666  N   ALA B 328     -39.369  -2.732   3.360  1.00 79.12           N  
ATOM   2667  CA  ALA B 328     -38.661  -1.462   3.367  1.00 79.12           C  
ATOM   2668  C   ALA B 328     -37.516  -1.461   4.392  1.00 79.12           C  
ATOM   2669  CB  ALA B 328     -39.678  -0.343   3.611  1.00 79.12           C  
ATOM   2670  O   ALA B 328     -36.381  -1.156   4.041  1.00 79.12           O  
ATOM   2671  N   VAL B 329     -37.768  -1.899   5.628  1.00 72.72           N  
ATOM   2672  CA  VAL B 329     -36.716  -2.044   6.651  1.00 72.72           C  
ATOM   2673  C   VAL B 329     -35.622  -3.002   6.174  1.00 72.72           C  
ATOM   2674  CB  VAL B 329     -37.320  -2.517   7.987  1.00 72.72           C  
ATOM   2675  O   VAL B 329     -34.439  -2.685   6.273  1.00 72.72           O  
ATOM   2676  CG1 VAL B 329     -36.241  -2.849   9.027  1.00 72.72           C  
ATOM   2677  CG2 VAL B 329     -38.223  -1.432   8.589  1.00 72.72           C  
ATOM   2678  N   THR B 330     -36.006  -4.136   5.577  1.00 65.73           N  
ATOM   2679  CA  THR B 330     -35.047  -5.097   5.016  1.00 65.73           C  
ATOM   2680  C   THR B 330     -34.176  -4.429   3.962  1.00 65.73           C  
ATOM   2681  CB  THR B 330     -35.735  -6.330   4.412  1.00 65.73           C  
ATOM   2682  O   THR B 330     -32.959  -4.493   4.077  1.00 65.73           O  
ATOM   2683  CG2 THR B 330     -34.735  -7.373   3.913  1.00 65.73           C  
ATOM   2684  OG1 THR B 330     -36.515  -6.978   5.387  1.00 65.73           O  
ATOM   2685  N   LEU B 331     -34.773  -3.741   2.981  1.00 76.14           N  
ATOM   2686  CA  LEU B 331     -34.043  -3.034   1.926  1.00 76.14           C  
ATOM   2687  C   LEU B 331     -33.075  -1.980   2.494  1.00 76.14           C  
ATOM   2688  CB  LEU B 331     -35.081  -2.431   0.962  1.00 76.14           C  
ATOM   2689  O   LEU B 331     -31.972  -1.823   1.976  1.00 76.14           O  
ATOM   2690  CG  LEU B 331     -34.486  -1.713  -0.260  1.00 76.14           C  
ATOM   2691  CD1 LEU B 331     -33.650  -2.665  -1.121  1.00 76.14           C  
ATOM   2692  CD2 LEU B 331     -35.601  -1.152  -1.144  1.00 76.14           C  
ATOM   2693  N   GLY B 332     -33.444  -1.312   3.587  1.00 73.20           N  
ATOM   2694  CA  GLY B 332     -32.584  -0.344   4.276  1.00 73.20           C  
ATOM   2695  C   GLY B 332     -31.353  -0.987   4.883  1.00 73.20           C  
ATOM   2696  O   GLY B 332     -30.247  -0.479   4.711  1.00 73.20           O  
ATOM   2697  N   ASN B 333     -31.535  -2.150   5.503  1.00 68.40           N  
ATOM   2698  CA  ASN B 333     -30.426  -2.942   6.020  1.00 68.40           C  
ATOM   2699  C   ASN B 333     -29.502  -3.410   4.884  1.00 68.40           C  
ATOM   2700  CB  ASN B 333     -30.977  -4.101   6.865  1.00 68.40           C  
ATOM   2701  O   ASN B 333     -28.292  -3.273   5.014  1.00 68.40           O  
ATOM   2702  CG  ASN B 333     -31.714  -3.632   8.111  1.00 68.40           C  
ATOM   2703  ND2 ASN B 333     -32.494  -4.491   8.722  1.00 68.40           N  
ATOM   2704  OD1 ASN B 333     -31.596  -2.508   8.568  1.00 68.40           O  
ATOM   2705  N   ILE B 334     -30.045  -3.845   3.732  1.00 65.75           N  
ATOM   2706  CA  ILE B 334     -29.227  -4.194   2.549  1.00 65.75           C  
ATOM   2707  C   ILE B 334     -28.358  -3.010   2.112  1.00 65.75           C  
ATOM   2708  CB  ILE B 334     -30.084  -4.666   1.342  1.00 65.75           C  
ATOM   2709  O   ILE B 334     -27.176  -3.181   1.821  1.00 65.75           O  
ATOM   2710  CG1 ILE B 334     -31.060  -5.794   1.737  1.00 65.75           C  
ATOM   2711  CG2 ILE B 334     -29.183  -5.044   0.147  1.00 65.75           C  
ATOM   2712  CD1 ILE B 334     -31.746  -6.579   0.613  1.00 65.75           C  
ATOM   2713  N   PHE B 335     -28.930  -1.806   2.053  1.00 72.60           N  
ATOM   2714  CA  PHE B 335     -28.169  -0.623   1.658  1.00 72.60           C  
ATOM   2715  C   PHE B 335     -27.088  -0.262   2.666  1.00 72.60           C  
ATOM   2716  CB  PHE B 335     -29.101   0.566   1.392  1.00 72.60           C  
ATOM   2717  O   PHE B 335     -25.963   0.014   2.253  1.00 72.60           O  
ATOM   2718  CG  PHE B 335     -29.710   0.489   0.013  1.00 72.60           C  
ATOM   2719  CD1 PHE B 335     -28.858   0.500  -1.106  1.00 72.60           C  
ATOM   2720  CD2 PHE B 335     -31.095   0.334  -0.158  1.00 72.60           C  
ATOM   2721  CE1 PHE B 335     -29.372   0.218  -2.378  1.00 72.60           C  
ATOM   2722  CE2 PHE B 335     -31.614   0.101  -1.441  1.00 72.60           C  
ATOM   2723  CZ  PHE B 335     -30.744  -0.034  -2.532  1.00 72.60           C  
ATOM   2724  N   ASN B 336     -27.400  -0.303   3.960  1.00 69.88           N  
ATOM   2725  CA  ASN B 336     -26.413  -0.075   5.011  1.00 69.88           C  
ATOM   2726  C   ASN B 336     -25.263  -1.089   4.932  1.00 69.88           C  
ATOM   2727  CB  ASN B 336     -27.117  -0.058   6.373  1.00 69.88           C  
ATOM   2728  O   ASN B 336     -24.108  -0.673   4.962  1.00 69.88           O  
ATOM   2729  CG  ASN B 336     -27.930   1.208   6.605  1.00 69.88           C  
ATOM   2730  ND2 ASN B 336     -28.870   1.158   7.518  1.00 69.88           N  
ATOM   2731  OD1 ASN B 336     -27.727   2.258   6.008  1.00 69.88           O  
ATOM   2732  N   ASP B 337     -25.556  -2.371   4.697  1.00 68.46           N  
ATOM   2733  CA  ASP B 337     -24.542  -3.416   4.509  1.00 68.46           C  
ATOM   2734  C   ASP B 337     -23.637  -3.140   3.293  1.00 68.46           C  
ATOM   2735  CB  ASP B 337     -25.216  -4.788   4.317  1.00 68.46           C  
ATOM   2736  O   ASP B 337     -22.418  -3.300   3.375  1.00 68.46           O  
ATOM   2737  CG  ASP B 337     -25.875  -5.409   5.553  1.00 68.46           C  
ATOM   2738  OD1 ASP B 337     -25.672  -4.895   6.675  1.00 68.46           O  
ATOM   2739  OD2 ASP B 337     -26.529  -6.464   5.346  1.00 68.46           O  
ATOM   2740  N   ILE B 338     -24.204  -2.704   2.158  1.00 71.93           N  
ATOM   2741  CA  ILE B 338     -23.432  -2.359   0.947  1.00 71.93           C  
ATOM   2742  C   ILE B 338     -22.524  -1.148   1.198  1.00 71.93           C  
ATOM   2743  CB  ILE B 338     -24.376  -2.120  -0.260  1.00 71.93           C  
ATOM   2744  O   ILE B 338     -21.385  -1.123   0.727  1.00 71.93           O  
ATOM   2745  CG1 ILE B 338     -25.021  -3.453  -0.705  1.00 71.93           C  
ATOM   2746  CG2 ILE B 338     -23.632  -1.483  -1.456  1.00 71.93           C  
ATOM   2747  CD1 ILE B 338     -26.165  -3.286  -1.715  1.00 71.93           C  
ATOM   2748  N   ILE B 339     -23.008  -0.146   1.936  1.00 73.03           N  
ATOM   2749  CA  ILE B 339     -22.226   1.045   2.294  1.00 73.03           C  
ATOM   2750  C   ILE B 339     -21.099   0.673   3.248  1.00 73.03           C  
ATOM   2751  CB  ILE B 339     -23.123   2.107   2.954  1.00 73.03           C  
ATOM   2752  O   ILE B 339     -19.966   1.109   3.047  1.00 73.03           O  
ATOM   2753  CG1 ILE B 339     -24.186   2.631   1.972  1.00 73.03           C  
ATOM   2754  CG2 ILE B 339     -22.305   3.297   3.498  1.00 73.03           C  
ATOM   2755  CD1 ILE B 339     -25.404   3.146   2.742  1.00 73.03           C  
ATOM   2756  N   ASP B 340     -21.396  -0.114   4.281  1.00 67.66           N  
ATOM   2757  CA  ASP B 340     -20.390  -0.585   5.224  1.00 67.66           C  
ATOM   2758  C   ASP B 340     -19.328  -1.398   4.472  1.00 67.66           C  
ATOM   2759  CB  ASP B 340     -21.050  -1.359   6.384  1.00 67.66           C  
ATOM   2760  O   ASP B 340     -18.143  -1.098   4.597  1.00 67.66           O  
ATOM   2761  CG  ASP B 340     -21.624  -0.459   7.498  1.00 67.66           C  
ATOM   2762  OD1 ASP B 340     -21.433   0.785   7.442  1.00 67.66           O  
ATOM   2763  OD2 ASP B 340     -22.144  -1.027   8.489  1.00 67.66           O  
ATOM   2764  N   MET B 341     -19.722  -2.314   3.579  1.00 65.73           N  
ATOM   2765  CA  MET B 341     -18.800  -3.059   2.712  1.00 65.73           C  
ATOM   2766  C   MET B 341     -17.889  -2.135   1.889  1.00 65.73           C  
ATOM   2767  CB  MET B 341     -19.611  -3.974   1.779  1.00 65.73           C  
ATOM   2768  O   MET B 341     -16.670  -2.322   1.866  1.00 65.73           O  
ATOM   2769  CG  MET B 341     -18.733  -4.822   0.846  1.00 65.73           C  
ATOM   2770  SD  MET B 341     -19.597  -5.493  -0.603  1.00 65.73           S  
ATOM   2771  CE  MET B 341     -19.741  -3.982  -1.599  1.00 65.73           C  
ATOM   2772  N   ASP B 342     -18.457  -1.136   1.219  1.00 70.55           N  
ATOM   2773  CA  ASP B 342     -17.703  -0.188   0.400  1.00 70.55           C  
ATOM   2774  C   ASP B 342     -16.755   0.686   1.250  1.00 70.55           C  
ATOM   2775  CB  ASP B 342     -18.716   0.601  -0.433  1.00 70.55           C  
ATOM   2776  O   ASP B 342     -15.589   0.871   0.886  1.00 70.55           O  
ATOM   2777  CG  ASP B 342     -18.109   1.856  -1.026  1.00 70.55           C  
ATOM   2778  OD1 ASP B 342     -17.536   1.849  -2.140  1.00 70.55           O  
ATOM   2779  OD2 ASP B 342     -18.221   2.893  -0.349  1.00 70.55           O  
ATOM   2780  N   LYS B 343     -17.174   1.124   2.445  1.00 67.98           N  
ATOM   2781  CA  LYS B 343     -16.287   1.800   3.408  1.00 67.98           C  
ATOM   2782  C   LYS B 343     -15.119   0.903   3.826  1.00 67.98           C  
ATOM   2783  CB  LYS B 343     -17.079   2.251   4.642  1.00 67.98           C  
ATOM   2784  O   LYS B 343     -13.982   1.379   3.869  1.00 67.98           O  
ATOM   2785  CG  LYS B 343     -17.962   3.479   4.379  1.00 67.98           C  
ATOM   2786  CD  LYS B 343     -18.760   3.794   5.649  1.00 67.98           C  
ATOM   2787  CE  LYS B 343     -19.668   5.010   5.459  1.00 67.98           C  
ATOM   2788  NZ  LYS B 343     -20.512   5.210   6.664  1.00 67.98           N  
ATOM   2789  N   MET B 344     -15.379  -0.382   4.083  1.00 64.56           N  
ATOM   2790  CA  MET B 344     -14.353  -1.367   4.446  1.00 64.56           C  
ATOM   2791  C   MET B 344     -13.365  -1.658   3.306  1.00 64.56           C  
ATOM   2792  CB  MET B 344     -14.998  -2.702   4.859  1.00 64.56           C  
ATOM   2793  O   MET B 344     -12.214  -2.002   3.572  1.00 64.56           O  
ATOM   2794  CG  MET B 344     -15.840  -2.668   6.132  1.00 64.56           C  
ATOM   2795  SD  MET B 344     -16.440  -4.287   6.664  1.00 64.56           S  
ATOM   2796  CE  MET B 344     -15.019  -4.802   7.646  1.00 64.56           C  
ATOM   2797  N   GLU B 345     -13.782  -1.591   2.036  1.00 65.28           N  
ATOM   2798  CA  GLU B 345     -12.865  -1.731   0.890  1.00 65.28           C  
ATOM   2799  C   GLU B 345     -11.906  -0.538   0.774  1.00 65.28           C  
ATOM   2800  CB  GLU B 345     -13.629  -1.910  -0.439  1.00 65.28           C  
ATOM   2801  O   GLU B 345     -10.735  -0.720   0.442  1.00 65.28           O  
ATOM   2802  CG  GLU B 345     -14.217  -3.318  -0.625  1.00 65.28           C  
ATOM   2803  CD  GLU B 345     -14.699  -3.618  -2.067  1.00 65.28           C  
ATOM   2804  OE1 GLU B 345     -14.852  -4.820  -2.367  1.00 65.28           O  
ATOM   2805  OE2 GLU B 345     -14.906  -2.694  -2.901  1.00 65.28           O  
ATOM   2806  N   ARG B 346     -12.379   0.680   1.065  1.00 63.73           N  
ATOM   2807  CA  ARG B 346     -11.612   1.919   0.848  1.00 63.73           C  
ATOM   2808  C   ARG B 346     -10.576   2.206   1.925  1.00 63.73           C  
ATOM   2809  CB  ARG B 346     -12.581   3.097   0.786  1.00 63.73           C  
ATOM   2810  O   ARG B 346      -9.546   2.818   1.641  1.00 63.73           O  
ATOM   2811  CG  ARG B 346     -13.499   3.053  -0.438  1.00 63.73           C  
ATOM   2812  CD  ARG B 346     -14.522   4.163  -0.239  1.00 63.73           C  
ATOM   2813  NE  ARG B 346     -15.627   4.078  -1.186  1.00 63.73           N  
ATOM   2814  NH1 ARG B 346     -16.488   6.167  -0.770  1.00 63.73           N  
ATOM   2815  NH2 ARG B 346     -17.567   4.750  -2.088  1.00 63.73           N  
ATOM   2816  CZ  ARG B 346     -16.543   5.002  -1.352  1.00 63.73           C  
ATOM   2817  N   ARG B 347     -10.877   1.861   3.175  1.00 54.55           N  
ATOM   2818  CA  ARG B 347     -10.051   2.172   4.346  1.00 54.55           C  
ATOM   2819  C   ARG B 347     -10.054   0.945   5.246  1.00 54.55           C  
ATOM   2820  CB  ARG B 347     -10.600   3.430   5.061  1.00 54.55           C  
ATOM   2821  O   ARG B 347     -11.111   0.359   5.463  1.00 54.55           O  
ATOM   2822  CG  ARG B 347     -10.515   4.693   4.178  1.00 54.55           C  
ATOM   2823  CD  ARG B 347     -11.024   5.955   4.887  1.00 54.55           C  
ATOM   2824  NE  ARG B 347     -10.933   7.140   4.003  1.00 54.55           N  
ATOM   2825  NH1 ARG B 347     -11.804   8.687   5.465  1.00 54.55           N  
ATOM   2826  NH2 ARG B 347     -11.149   9.340   3.436  1.00 54.55           N  
ATOM   2827  CZ  ARG B 347     -11.296   8.377   4.304  1.00 54.55           C  
ATOM   2828  N   LYS B 348      -8.895   0.561   5.801  1.00 57.83           N  
ATOM   2829  CA  LYS B 348      -8.900  -0.274   7.014  1.00 57.83           C  
ATOM   2830  C   LYS B 348      -9.860   0.428   7.974  1.00 57.83           C  
ATOM   2831  CB  LYS B 348      -7.502  -0.365   7.652  1.00 57.83           C  
ATOM   2832  O   LYS B 348      -9.635   1.603   8.254  1.00 57.83           O  
ATOM   2833  CG  LYS B 348      -6.522  -1.272   6.894  1.00 57.83           C  
ATOM   2834  CD  LYS B 348      -5.210  -1.381   7.686  1.00 57.83           C  
ATOM   2835  CE  LYS B 348      -4.207  -2.321   7.007  1.00 57.83           C  
ATOM   2836  NZ  LYS B 348      -2.988  -2.493   7.841  1.00 57.83           N  
ATOM   2837  N   VAL B 349     -10.966  -0.223   8.336  1.00 62.22           N  
ATOM   2838  CA  VAL B 349     -11.974   0.354   9.233  1.00 62.22           C  
ATOM   2839  C   VAL B 349     -11.229   0.896  10.439  1.00 62.22           C  
ATOM   2840  CB  VAL B 349     -12.987  -0.711   9.683  1.00 62.22           C  
ATOM   2841  O   VAL B 349     -10.558   0.128  11.124  1.00 62.22           O  
ATOM   2842  CG1 VAL B 349     -14.048  -0.170  10.645  1.00 62.22           C  
ATOM   2843  CG2 VAL B 349     -13.721  -1.267   8.473  1.00 62.22           C  
ATOM   2844  N   GLN B 350     -11.264   2.214  10.632  1.00 67.99           N  
ATOM   2845  CA  GLN B 350     -10.790   2.798  11.876  1.00 67.99           C  
ATOM   2846  C   GLN B 350     -11.815   2.399  12.924  1.00 67.99           C  
ATOM   2847  CB  GLN B 350     -10.626   4.320  11.744  1.00 67.99           C  
ATOM   2848  O   GLN B 350     -12.973   2.800  12.829  1.00 67.99           O  
ATOM   2849  CG  GLN B 350      -9.233   4.664  11.195  1.00 67.99           C  
ATOM   2850  CD  GLN B 350      -9.043   6.144  10.877  1.00 67.99           C  
ATOM   2851  NE2 GLN B 350      -7.825   6.580  10.651  1.00 67.99           N  
ATOM   2852  OE1 GLN B 350      -9.962   6.932  10.751  1.00 67.99           O  
ATOM   2853  N   LEU B 351     -11.397   1.515  13.823  1.00 79.21           N  
ATOM   2854  CA  LEU B 351     -12.167   1.159  14.999  1.00 79.21           C  
ATOM   2855  C   LEU B 351     -12.098   2.324  15.973  1.00 79.21           C  
ATOM   2856  CB  LEU B 351     -11.590  -0.111  15.634  1.00 79.21           C  
ATOM   2857  O   LEU B 351     -11.010   2.849  16.225  1.00 79.21           O  
ATOM   2858  CG  LEU B 351     -11.736  -1.364  14.764  1.00 79.21           C  
ATOM   2859  CD1 LEU B 351     -10.997  -2.500  15.447  1.00 79.21           C  
ATOM   2860  CD2 LEU B 351     -13.195  -1.787  14.570  1.00 79.21           C  
ATOM   2861  N   ASP B 352     -13.253   2.713  16.488  1.00 80.60           N  
ATOM   2862  CA  ASP B 352     -13.355   3.713  17.540  1.00 80.60           C  
ATOM   2863  C   ASP B 352     -13.306   2.998  18.891  1.00 80.60           C  
ATOM   2864  CB  ASP B 352     -14.617   4.548  17.308  1.00 80.60           C  
ATOM   2865  O   ASP B 352     -14.329   2.706  19.504  1.00 80.60           O  
ATOM   2866  CG  ASP B 352     -14.689   5.775  18.217  1.00 80.60           C  
ATOM   2867  OD1 ASP B 352     -13.666   6.135  18.844  1.00 80.60           O  
ATOM   2868  OD2 ASP B 352     -15.757   6.422  18.197  1.00 80.60           O  
ATOM   2869  N   ASN B 353     -12.099   2.590  19.288  1.00 86.10           N  
ATOM   2870  CA  ASN B 353     -11.891   1.874  20.539  1.00 86.10           C  
ATOM   2871  C   ASN B 353     -11.992   2.851  21.711  1.00 86.10           C  
ATOM   2872  CB  ASN B 353     -10.538   1.153  20.512  1.00 86.10           C  
ATOM   2873  O   ASN B 353     -11.081   3.650  21.930  1.00 86.10           O  
ATOM   2874  CG  ASN B 353     -10.490  -0.035  19.574  1.00 86.10           C  
ATOM   2875  ND2 ASN B 353      -9.328  -0.346  19.053  1.00 86.10           N  
ATOM   2876  OD1 ASN B 353     -11.452  -0.734  19.311  1.00 86.10           O  
ATOM   2877  N   GLN B 354     -13.085   2.754  22.459  1.00 83.51           N  
ATOM   2878  CA  GLN B 354     -13.361   3.574  23.635  1.00 83.51           C  
ATOM   2879  C   GLN B 354     -13.624   2.673  24.847  1.00 83.51           C  
ATOM   2880  CB  GLN B 354     -14.548   4.510  23.353  1.00 83.51           C  
ATOM   2881  O   GLN B 354     -13.945   1.495  24.661  1.00 83.51           O  
ATOM   2882  CG  GLN B 354     -14.230   5.493  22.217  1.00 83.51           C  
ATOM   2883  CD  GLN B 354     -15.334   6.513  21.962  1.00 83.51           C  
ATOM   2884  NE2 GLN B 354     -15.169   7.351  20.969  1.00 83.51           N  
ATOM   2885  OE1 GLN B 354     -16.364   6.570  22.616  1.00 83.51           O  
ATOM   2886  N   PRO B 355     -13.483   3.181  26.082  1.00 86.02           N  
ATOM   2887  CA  PRO B 355     -13.973   2.480  27.261  1.00 86.02           C  
ATOM   2888  C   PRO B 355     -15.480   2.229  27.132  1.00 86.02           C  
ATOM   2889  CB  PRO B 355     -13.625   3.372  28.460  1.00 86.02           C  
ATOM   2890  O   PRO B 355     -16.271   3.154  26.948  1.00 86.02           O  
ATOM   2891  CG  PRO B 355     -12.485   4.246  27.938  1.00 86.02           C  
ATOM   2892  CD  PRO B 355     -12.849   4.433  26.467  1.00 86.02           C  
ATOM   2893  N   VAL B 356     -15.876   0.963  27.187  1.00 82.11           N  
ATOM   2894  CA  VAL B 356     -17.267   0.514  27.168  1.00 82.11           C  
ATOM   2895  C   VAL B 356     -17.565  -0.108  28.522  1.00 82.11           C  
ATOM   2896  CB  VAL B 356     -17.509  -0.498  26.026  1.00 82.11           C  
ATOM   2897  O   VAL B 356     -16.910  -1.081  28.893  1.00 82.11           O  
ATOM   2898  CG1 VAL B 356     -18.950  -1.031  26.023  1.00 82.11           C  
ATOM   2899  CG2 VAL B 356     -17.259   0.126  24.646  1.00 82.11           C  
ATOM   2900  N   ASP B 357     -18.576   0.412  29.225  1.00 81.28           N  
ATOM   2901  CA  ASP B 357     -19.177  -0.266  30.379  1.00 81.28           C  
ATOM   2902  C   ASP B 357     -19.769  -1.596  29.907  1.00 81.28           C  
ATOM   2903  CB  ASP B 357     -20.226   0.626  31.057  1.00 81.28           C  
ATOM   2904  O   ASP B 357     -20.822  -1.665  29.261  1.00 81.28           O  
ATOM   2905  CG  ASP B 357     -20.953  -0.051  32.235  1.00 81.28           C  
ATOM   2906  OD1 ASP B 357     -20.760  -1.268  32.481  1.00 81.28           O  
ATOM   2907  OD2 ASP B 357     -21.802   0.637  32.835  1.00 81.28           O  
ATOM   2908  N   PHE B 358     -19.030  -2.662  30.188  1.00 87.08           N  
ATOM   2909  CA  PHE B 358     -19.338  -3.994  29.713  1.00 87.08           C  
ATOM   2910  C   PHE B 358     -20.541  -4.584  30.451  1.00 87.08           C  
ATOM   2911  CB  PHE B 358     -18.088  -4.862  29.859  1.00 87.08           C  
ATOM   2912  O   PHE B 358     -21.306  -5.354  29.868  1.00 87.08           O  
ATOM   2913  CG  PHE B 358     -18.191  -6.162  29.097  1.00 87.08           C  
ATOM   2914  CD1 PHE B 358     -18.148  -7.398  29.766  1.00 87.08           C  
ATOM   2915  CD2 PHE B 358     -18.359  -6.124  27.702  1.00 87.08           C  
ATOM   2916  CE1 PHE B 358     -18.282  -8.592  29.037  1.00 87.08           C  
ATOM   2917  CE2 PHE B 358     -18.513  -7.313  26.979  1.00 87.08           C  
ATOM   2918  CZ  PHE B 358     -18.486  -8.550  27.647  1.00 87.08           C  
ATOM   2919  N   THR B 359     -20.757  -4.169  31.699  1.00 80.72           N  
ATOM   2920  CA  THR B 359     -21.899  -4.594  32.515  1.00 80.72           C  
ATOM   2921  C   THR B 359     -23.197  -4.070  31.908  1.00 80.72           C  
ATOM   2922  CB  THR B 359     -21.765  -4.091  33.962  1.00 80.72           C  
ATOM   2923  O   THR B 359     -24.121  -4.842  31.644  1.00 80.72           O  
ATOM   2924  CG2 THR B 359     -22.721  -4.829  34.896  1.00 80.72           C  
ATOM   2925  OG1 THR B 359     -20.459  -4.305  34.444  1.00 80.72           O  
ATOM   2926  N   SER B 360     -23.237  -2.770  31.603  1.00 76.62           N  
ATOM   2927  CA  SER B 360     -24.368  -2.138  30.914  1.00 76.62           C  
ATOM   2928  C   SER B 360     -24.565  -2.706  29.503  1.00 76.62           C  
ATOM   2929  CB  SER B 360     -24.128  -0.628  30.880  1.00 76.62           C  
ATOM   2930  O   SER B 360     -25.680  -3.049  29.104  1.00 76.62           O  
ATOM   2931  OG  SER B 360     -25.196   0.032  30.238  1.00 76.62           O  
ATOM   2932  N   PHE B 361     -23.469  -2.922  28.765  1.00 84.79           N  
ATOM   2933  CA  PHE B 361     -23.514  -3.520  27.431  1.00 84.79           C  
ATOM   2934  C   PHE B 361     -24.165  -4.914  27.413  1.00 84.79           C  
ATOM   2935  CB  PHE B 361     -22.089  -3.584  26.868  1.00 84.79           C  
ATOM   2936  O   PHE B 361     -24.955  -5.210  26.512  1.00 84.79           O  
ATOM   2937  CG  PHE B 361     -22.021  -4.170  25.476  1.00 84.79           C  
ATOM   2938  CD1 PHE B 361     -21.869  -5.557  25.293  1.00 84.79           C  
ATOM   2939  CD2 PHE B 361     -22.148  -3.324  24.363  1.00 84.79           C  
ATOM   2940  CE1 PHE B 361     -21.886  -6.100  23.997  1.00 84.79           C  
ATOM   2941  CE2 PHE B 361     -22.150  -3.863  23.068  1.00 84.79           C  
ATOM   2942  CZ  PHE B 361     -22.044  -5.251  22.886  1.00 84.79           C  
ATOM   2943  N   LEU B 362     -23.844  -5.775  28.385  1.00 84.72           N  
ATOM   2944  CA  LEU B 362     -24.437  -7.111  28.490  1.00 84.72           C  
ATOM   2945  C   LEU B 362     -25.920  -7.063  28.869  1.00 84.72           C  
ATOM   2946  CB  LEU B 362     -23.647  -7.964  29.496  1.00 84.72           C  
ATOM   2947  O   LEU B 362     -26.705  -7.806  28.280  1.00 84.72           O  
ATOM   2948  CG  LEU B 362     -22.283  -8.462  28.990  1.00 84.72           C  
ATOM   2949  CD1 LEU B 362     -21.635  -9.315  30.080  1.00 84.72           C  
ATOM   2950  CD2 LEU B 362     -22.403  -9.324  27.728  1.00 84.72           C  
ATOM   2951  N   ALA B 363     -26.313  -6.164  29.773  1.00 78.20           N  
ATOM   2952  CA  ALA B 363     -27.715  -5.976  30.142  1.00 78.20           C  
ATOM   2953  C   ALA B 363     -28.565  -5.505  28.945  1.00 78.20           C  
ATOM   2954  CB  ALA B 363     -27.771  -4.981  31.307  1.00 78.20           C  
ATOM   2955  O   ALA B 363     -29.647  -6.038  28.685  1.00 78.20           O  
ATOM   2956  N   ASP B 364     -28.060  -4.551  28.156  1.00 77.58           N  
ATOM   2957  CA  ASP B 364     -28.696  -4.123  26.904  1.00 77.58           C  
ATOM   2958  C   ASP B 364     -28.858  -5.287  25.920  1.00 77.58           C  
ATOM   2959  CB  ASP B 364     -27.816  -3.094  26.187  1.00 77.58           C  
ATOM   2960  O   ASP B 364     -29.905  -5.448  25.282  1.00 77.58           O  
ATOM   2961  CG  ASP B 364     -27.900  -1.658  26.670  1.00 77.58           C  
ATOM   2962  OD1 ASP B 364     -28.829  -1.328  27.436  1.00 77.58           O  
ATOM   2963  OD2 ASP B 364     -27.090  -0.897  26.075  1.00 77.58           O  
ATOM   2964  N   LEU B 365     -27.793  -6.080  25.760  1.00 84.18           N  
ATOM   2965  CA  LEU B 365     -27.769  -7.215  24.849  1.00 84.18           C  
ATOM   2966  C   LEU B 365     -28.820  -8.252  25.250  1.00 84.18           C  
ATOM   2967  CB  LEU B 365     -26.354  -7.817  24.830  1.00 84.18           C  
ATOM   2968  O   LEU B 365     -29.560  -8.716  24.381  1.00 84.18           O  
ATOM   2969  CG  LEU B 365     -26.179  -8.963  23.820  1.00 84.18           C  
ATOM   2970  CD1 LEU B 365     -26.212  -8.444  22.379  1.00 84.18           C  
ATOM   2971  CD2 LEU B 365     -24.838  -9.652  24.068  1.00 84.18           C  
ATOM   2972  N   GLU B 366     -28.913  -8.587  26.537  1.00 84.10           N  
ATOM   2973  CA  GLU B 366     -29.905  -9.519  27.074  1.00 84.10           C  
ATOM   2974  C   GLU B 366     -31.329  -9.037  26.805  1.00 84.10           C  
ATOM   2975  CB  GLU B 366     -29.672  -9.711  28.577  1.00 84.10           C  
ATOM   2976  O   GLU B 366     -32.107  -9.750  26.171  1.00 84.10           O  
ATOM   2977  CG  GLU B 366     -30.643 -10.735  29.182  1.00 84.10           C  
ATOM   2978  CD  GLU B 366     -30.223 -11.200  30.581  1.00 84.10           C  
ATOM   2979  OE1 GLU B 366     -30.620 -12.335  30.927  1.00 84.10           O  
ATOM   2980  OE2 GLU B 366     -29.492 -10.451  31.263  1.00 84.10           O  
ATOM   2981  N   ASN B 367     -31.645  -7.800  27.196  1.00 75.70           N  
ATOM   2982  CA  ASN B 367     -32.982  -7.226  27.055  1.00 75.70           C  
ATOM   2983  C   ASN B 367     -33.462  -7.224  25.597  1.00 75.70           C  
ATOM   2984  CB  ASN B 367     -32.948  -5.798  27.627  1.00 75.70           C  
ATOM   2985  O   ASN B 367     -34.582  -7.647  25.288  1.00 75.70           O  
ATOM   2986  CG  ASN B 367     -32.947  -5.785  29.144  1.00 75.70           C  
ATOM   2987  ND2 ASN B 367     -32.252  -4.865  29.764  1.00 75.70           N  
ATOM   2988  OD1 ASN B 367     -33.618  -6.570  29.785  1.00 75.70           O  
ATOM   2989  N   LEU B 368     -32.606  -6.775  24.675  1.00 76.50           N  
ATOM   2990  CA  LEU B 368     -32.946  -6.719  23.253  1.00 76.50           C  
ATOM   2991  C   LEU B 368     -33.102  -8.119  22.649  1.00 76.50           C  
ATOM   2992  CB  LEU B 368     -31.870  -5.914  22.506  1.00 76.50           C  
ATOM   2993  O   LEU B 368     -34.020  -8.354  21.858  1.00 76.50           O  
ATOM   2994  CG  LEU B 368     -31.861  -4.410  22.838  1.00 76.50           C  
ATOM   2995  CD1 LEU B 368     -30.658  -3.751  22.160  1.00 76.50           C  
ATOM   2996  CD2 LEU B 368     -33.130  -3.706  22.344  1.00 76.50           C  
ATOM   2997  N   SER B 369     -32.234  -9.051  23.031  1.00 84.09           N  
ATOM   2998  CA  SER B 369     -32.234 -10.415  22.496  1.00 84.09           C  
ATOM   2999  C   SER B 369     -33.403 -11.242  23.028  1.00 84.09           C  
ATOM   3000  CB  SER B 369     -30.921 -11.104  22.839  1.00 84.09           C  
ATOM   3001  O   SER B 369     -34.058 -11.949  22.256  1.00 84.09           O  
ATOM   3002  OG  SER B 369     -29.838 -10.341  22.352  1.00 84.09           O  
ATOM   3003  N   ALA B 370     -33.730 -11.096  24.314  1.00 78.78           N  
ATOM   3004  CA  ALA B 370     -34.896 -11.707  24.939  1.00 78.78           C  
ATOM   3005  C   ALA B 370     -36.188 -11.257  24.246  1.00 78.78           C  
ATOM   3006  CB  ALA B 370     -34.895 -11.349  26.429  1.00 78.78           C  
ATOM   3007  O   ALA B 370     -37.019 -12.092  23.879  1.00 78.78           O  
ATOM   3008  N   LEU B 371     -36.318  -9.958  23.956  1.00 73.34           N  
ATOM   3009  CA  LEU B 371     -37.470  -9.414  23.237  1.00 73.34           C  
ATOM   3010  C   LEU B 371     -37.588  -9.988  21.813  1.00 73.34           C  
ATOM   3011  CB  LEU B 371     -37.371  -7.880  23.291  1.00 73.34           C  
ATOM   3012  O   LEU B 371     -38.690 -10.324  21.371  1.00 73.34           O  
ATOM   3013  CG  LEU B 371     -38.603  -7.148  22.725  1.00 73.34           C  
ATOM   3014  CD1 LEU B 371     -38.885  -5.875  23.523  1.00 73.34           C  
ATOM   3015  CD2 LEU B 371     -38.393  -6.731  21.267  1.00 73.34           C  
ATOM   3016  N   GLN B 372     -36.473 -10.163  21.095  1.00 79.47           N  
ATOM   3017  CA  GLN B 372     -36.469 -10.791  19.765  1.00 79.47           C  
ATOM   3018  C   GLN B 372     -36.878 -12.269  19.806  1.00 79.47           C  
ATOM   3019  CB  GLN B 372     -35.080 -10.670  19.120  1.00 79.47           C  
ATOM   3020  O   GLN B 372     -37.669 -12.718  18.972  1.00 79.47           O  
ATOM   3021  CG  GLN B 372     -34.764  -9.244  18.661  1.00 79.47           C  
ATOM   3022  CD  GLN B 372     -33.400  -9.170  17.984  1.00 79.47           C  
ATOM   3023  NE2 GLN B 372     -33.337  -8.807  16.721  1.00 79.47           N  
ATOM   3024  OE1 GLN B 372     -32.360  -9.440  18.548  1.00 79.47           O  
ATOM   3025  N   ALA B 373     -36.358 -13.030  20.769  1.00 83.11           N  
ATOM   3026  CA  ALA B 373     -36.707 -14.435  20.950  1.00 83.11           C  
ATOM   3027  C   ALA B 373     -38.186 -14.601  21.339  1.00 83.11           C  
ATOM   3028  CB  ALA B 373     -35.765 -15.014  22.005  1.00 83.11           C  
ATOM   3029  O   ALA B 373     -38.896 -15.416  20.742  1.00 83.11           O  
ATOM   3030  N   GLN B 374     -38.682 -13.764  22.257  1.00 79.47           N  
ATOM   3031  CA  GLN B 374     -40.071 -13.773  22.718  1.00 79.47           C  
ATOM   3032  C   GLN B 374     -41.062 -13.502  21.580  1.00 79.47           C  
ATOM   3033  CB  GLN B 374     -40.233 -12.736  23.838  1.00 79.47           C  
ATOM   3034  O   GLN B 374     -42.097 -14.165  21.505  1.00 79.47           O  
ATOM   3035  CG  GLN B 374     -41.634 -12.778  24.473  1.00 79.47           C  
ATOM   3036  CD  GLN B 374     -41.836 -11.703  25.535  1.00 79.47           C  
ATOM   3037  NE2 GLN B 374     -43.019 -11.585  26.095  1.00 79.47           N  
ATOM   3038  OE1 GLN B 374     -40.963 -10.928  25.866  1.00 79.47           O  
ATOM   3039  N   GLN B 375     -40.742 -12.600  20.643  1.00 75.75           N  
ATOM   3040  CA  GLN B 375     -41.577 -12.344  19.457  1.00 75.75           C  
ATOM   3041  C   GLN B 375     -41.794 -13.588  18.584  1.00 75.75           C  
ATOM   3042  CB  GLN B 375     -40.939 -11.245  18.599  1.00 75.75           C  
ATOM   3043  O   GLN B 375     -42.794 -13.676  17.869  1.00 75.75           O  
ATOM   3044  CG  GLN B 375     -41.146  -9.848  19.191  1.00 75.75           C  
ATOM   3045  CD  GLN B 375     -40.429  -8.766  18.392  1.00 75.75           C  
ATOM   3046  NE2 GLN B 375     -40.433  -7.545  18.874  1.00 75.75           N  
ATOM   3047  OE1 GLN B 375     -39.891  -8.967  17.313  1.00 75.75           O  
ATOM   3048  N   LYS B 376     -40.877 -14.559  18.645  1.00 78.91           N  
ATOM   3049  CA  LYS B 376     -40.996 -15.862  17.983  1.00 78.91           C  
ATOM   3050  C   LYS B 376     -41.427 -17.001  18.913  1.00 78.91           C  
ATOM   3051  CB  LYS B 376     -39.673 -16.191  17.291  1.00 78.91           C  
ATOM   3052  O   LYS B 376     -41.544 -18.133  18.450  1.00 78.91           O  
ATOM   3053  CG  LYS B 376     -39.495 -15.417  15.978  1.00 78.91           C  
ATOM   3054  CD  LYS B 376     -38.493 -16.216  15.155  1.00 78.91           C  
ATOM   3055  CE  LYS B 376     -38.235 -15.668  13.760  1.00 78.91           C  
ATOM   3056  NZ  LYS B 376     -37.471 -16.707  13.036  1.00 78.91           N  
ATOM   3057  N   GLY B 377     -41.668 -16.727  20.194  1.00 84.93           N  
ATOM   3058  CA  GLY B 377     -41.982 -17.746  21.198  1.00 84.93           C  
ATOM   3059  C   GLY B 377     -40.802 -18.664  21.542  1.00 84.93           C  
ATOM   3060  O   GLY B 377     -41.020 -19.805  21.944  1.00 84.93           O  
ATOM   3061  N   LEU B 378     -39.567 -18.193  21.356  1.00 89.55           N  
ATOM   3062  CA  LEU B 378     -38.341 -18.904  21.723  1.00 89.55           C  
ATOM   3063  C   LEU B 378     -37.901 -18.519  23.138  1.00 89.55           C  
ATOM   3064  CB  LEU B 378     -37.230 -18.587  20.707  1.00 89.55           C  
ATOM   3065  O   LEU B 378     -38.181 -17.413  23.601  1.00 89.55           O  
ATOM   3066  CG  LEU B 378     -37.549 -18.957  19.251  1.00 89.55           C  
ATOM   3067  CD1 LEU B 378     -36.396 -18.497  18.360  1.00 89.55           C  
ATOM   3068  CD2 LEU B 378     -37.755 -20.460  19.072  1.00 89.55           C  
ATOM   3069  N   ARG B 379     -37.172 -19.415  23.809  1.00 89.40           N  
ATOM   3070  CA  ARG B 379     -36.471 -19.081  25.059  1.00 89.40           C  
ATOM   3071  C   ARG B 379     -35.120 -18.435  24.749  1.00 89.40           C  
ATOM   3072  CB  ARG B 379     -36.314 -20.319  25.947  1.00 89.40           C  
ATOM   3073  O   ARG B 379     -34.461 -18.835  23.792  1.00 89.40           O  
ATOM   3074  CG  ARG B 379     -37.665 -20.841  26.446  1.00 89.40           C  
ATOM   3075  CD  ARG B 379     -37.446 -22.066  27.336  1.00 89.40           C  
ATOM   3076  NE  ARG B 379     -38.731 -22.631  27.790  1.00 89.40           N  
ATOM   3077  NH1 ARG B 379     -37.858 -24.499  28.787  1.00 89.40           N  
ATOM   3078  NH2 ARG B 379     -40.066 -24.143  28.843  1.00 89.40           N  
ATOM   3079  CZ  ARG B 379     -38.879 -23.753  28.467  1.00 89.40           C  
ATOM   3080  N   PHE B 380     -34.719 -17.459  25.554  1.00 91.27           N  
ATOM   3081  CA  PHE B 380     -33.419 -16.803  25.456  1.00 91.27           C  
ATOM   3082  C   PHE B 380     -32.705 -16.889  26.800  1.00 91.27           C  
ATOM   3083  CB  PHE B 380     -33.591 -15.347  25.022  1.00 91.27           C  
ATOM   3084  O   PHE B 380     -33.317 -16.554  27.810  1.00 91.27           O  
ATOM   3085  CG  PHE B 380     -32.272 -14.616  24.906  1.00 91.27           C  
ATOM   3086  CD1 PHE B 380     -31.781 -13.862  25.988  1.00 91.27           C  
ATOM   3087  CD2 PHE B 380     -31.492 -14.764  23.744  1.00 91.27           C  
ATOM   3088  CE1 PHE B 380     -30.507 -13.278  25.912  1.00 91.27           C  
ATOM   3089  CE2 PHE B 380     -30.220 -14.173  23.670  1.00 91.27           C  
ATOM   3090  CZ  PHE B 380     -29.723 -13.434  24.758  1.00 91.27           C  
ATOM   3091  N   ASN B 381     -31.439 -17.307  26.790  1.00 90.63           N  
ATOM   3092  CA  ASN B 381     -30.605 -17.388  27.988  1.00 90.63           C  
ATOM   3093  C   ASN B 381     -29.277 -16.659  27.747  1.00 90.63           C  
ATOM   3094  CB  ASN B 381     -30.341 -18.864  28.341  1.00 90.63           C  
ATOM   3095  O   ASN B 381     -28.615 -16.918  26.737  1.00 90.63           O  
ATOM   3096  CG  ASN B 381     -31.562 -19.717  28.650  1.00 90.63           C  
ATOM   3097  ND2 ASN B 381     -31.367 -21.012  28.699  1.00 90.63           N  
ATOM   3098  OD1 ASN B 381     -32.687 -19.290  28.840  1.00 90.63           O  
ATOM   3099  N   LEU B 382     -28.860 -15.807  28.684  1.00 89.21           N  
ATOM   3100  CA  LEU B 382     -27.507 -15.254  28.745  1.00 89.21           C  
ATOM   3101  C   LEU B 382     -26.736 -15.952  29.877  1.00 89.21           C  
ATOM   3102  CB  LEU B 382     -27.587 -13.725  28.920  1.00 89.21           C  
ATOM   3103  O   LEU B 382     -27.153 -15.923  31.030  1.00 89.21           O  
ATOM   3104  CG  LEU B 382     -26.215 -13.022  28.903  1.00 89.21           C  
ATOM   3105  CD1 LEU B 382     -25.545 -13.077  27.526  1.00 89.21           C  
ATOM   3106  CD2 LEU B 382     -26.332 -11.545  29.261  1.00 89.21           C  
ATOM   3107  N   GLU B 383     -25.615 -16.591  29.550  1.00 92.11           N  
ATOM   3108  CA  GLU B 383     -24.791 -17.372  30.483  1.00 92.11           C  
ATOM   3109  C   GLU B 383     -23.375 -16.760  30.577  1.00 92.11           C  
ATOM   3110  CB  GLU B 383     -24.757 -18.850  30.040  1.00 92.11           C  
ATOM   3111  O   GLU B 383     -22.458 -17.181  29.859  1.00 92.11           O  
ATOM   3112  CG  GLU B 383     -26.100 -19.595  30.176  1.00 92.11           C  
ATOM   3113  CD  GLU B 383     -26.095 -21.024  29.582  1.00 92.11           C  
ATOM   3114  OE1 GLU B 383     -27.204 -21.597  29.443  1.00 92.11           O  
ATOM   3115  OE2 GLU B 383     -25.022 -21.553  29.190  1.00 92.11           O  
ATOM   3116  N   PRO B 384     -23.163 -15.733  31.421  1.00 88.70           N  
ATOM   3117  CA  PRO B 384     -21.839 -15.164  31.645  1.00 88.70           C  
ATOM   3118  C   PRO B 384     -20.976 -16.081  32.529  1.00 88.70           C  
ATOM   3119  CB  PRO B 384     -22.095 -13.800  32.290  1.00 88.70           C  
ATOM   3120  O   PRO B 384     -21.404 -16.548  33.582  1.00 88.70           O  
ATOM   3121  CG  PRO B 384     -23.405 -13.999  33.050  1.00 88.70           C  
ATOM   3122  CD  PRO B 384     -24.167 -15.016  32.201  1.00 88.70           C  
ATOM   3123  N   THR B 385     -19.726 -16.307  32.127  1.00 88.11           N  
ATOM   3124  CA  THR B 385     -18.698 -16.977  32.934  1.00 88.11           C  
ATOM   3125  C   THR B 385     -17.871 -15.921  33.654  1.00 88.11           C  
ATOM   3126  CB  THR B 385     -17.788 -17.856  32.069  1.00 88.11           C  
ATOM   3127  O   THR B 385     -17.136 -15.167  33.019  1.00 88.11           O  
ATOM   3128  CG2 THR B 385     -16.803 -18.675  32.903  1.00 88.11           C  
ATOM   3129  OG1 THR B 385     -18.568 -18.772  31.335  1.00 88.11           O  
ATOM   3130  N   LEU B 386     -18.002 -15.862  34.978  1.00 83.80           N  
ATOM   3131  CA  LEU B 386     -17.273 -14.920  35.827  1.00 83.80           C  
ATOM   3132  C   LEU B 386     -15.827 -15.394  36.095  1.00 83.80           C  
ATOM   3133  CB  LEU B 386     -18.057 -14.718  37.139  1.00 83.80           C  
ATOM   3134  O   LEU B 386     -15.598 -16.604  36.170  1.00 83.80           O  
ATOM   3135  CG  LEU B 386     -19.457 -14.094  36.966  1.00 83.80           C  
ATOM   3136  CD1 LEU B 386     -20.165 -14.063  38.320  1.00 83.80           C  
ATOM   3137  CD2 LEU B 386     -19.392 -12.665  36.421  1.00 83.80           C  
ATOM   3138  N   PRO B 387     -14.867 -14.472  36.318  1.00 82.93           N  
ATOM   3139  CA  PRO B 387     -15.034 -13.015  36.359  1.00 82.93           C  
ATOM   3140  C   PRO B 387     -15.098 -12.378  34.961  1.00 82.93           C  
ATOM   3141  CB  PRO B 387     -13.828 -12.511  37.158  1.00 82.93           C  
ATOM   3142  O   PRO B 387     -14.386 -12.788  34.050  1.00 82.93           O  
ATOM   3143  CG  PRO B 387     -12.730 -13.513  36.801  1.00 82.93           C  
ATOM   3144  CD  PRO B 387     -13.490 -14.829  36.632  1.00 82.93           C  
ATOM   3145  N   LEU B 388     -15.930 -11.342  34.811  1.00 85.82           N  
ATOM   3146  CA  LEU B 388     -15.963 -10.480  33.626  1.00 85.82           C  
ATOM   3147  C   LEU B 388     -15.477  -9.067  33.994  1.00 85.82           C  
ATOM   3148  CB  LEU B 388     -17.377 -10.441  33.014  1.00 85.82           C  
ATOM   3149  O   LEU B 388     -15.749  -8.605  35.108  1.00 85.82           O  
ATOM   3150  CG  LEU B 388     -17.854 -11.770  32.401  1.00 85.82           C  
ATOM   3151  CD1 LEU B 388     -19.292 -11.615  31.910  1.00 85.82           C  
ATOM   3152  CD2 LEU B 388     -17.002 -12.214  31.210  1.00 85.82           C  
ATOM   3153  N   PRO B 389     -14.765  -8.377  33.088  1.00 83.47           N  
ATOM   3154  CA  PRO B 389     -14.341  -6.998  33.308  1.00 83.47           C  
ATOM   3155  C   PRO B 389     -15.553  -6.063  33.367  1.00 83.47           C  
ATOM   3156  CB  PRO B 389     -13.413  -6.677  32.135  1.00 83.47           C  
ATOM   3157  O   PRO B 389     -16.535  -6.270  32.656  1.00 83.47           O  
ATOM   3158  CG  PRO B 389     -13.937  -7.571  31.014  1.00 83.47           C  
ATOM   3159  CD  PRO B 389     -14.375  -8.825  31.758  1.00 83.47           C  
ATOM   3160  N   HIS B 390     -15.483  -5.026  34.205  1.00 79.64           N  
ATOM   3161  CA  HIS B 390     -16.553  -4.023  34.299  1.00 79.64           C  
ATOM   3162  C   HIS B 390     -16.497  -3.049  33.119  1.00 79.64           C  
ATOM   3163  CB  HIS B 390     -16.458  -3.267  35.633  1.00 79.64           C  
ATOM   3164  O   HIS B 390     -17.534  -2.644  32.601  1.00 79.64           O  
ATOM   3165  CG  HIS B 390     -16.811  -4.109  36.835  1.00 79.64           C  
ATOM   3166  CD2 HIS B 390     -17.644  -3.754  37.863  1.00 79.64           C  
ATOM   3167  ND1 HIS B 390     -16.371  -5.387  37.098  1.00 79.64           N  
ATOM   3168  CE1 HIS B 390     -16.921  -5.787  38.253  1.00 79.64           C  
ATOM   3169  NE2 HIS B 390     -17.708  -4.829  38.760  1.00 79.64           N  
ATOM   3170  N   GLN B 391     -15.286  -2.722  32.658  1.00 82.80           N  
ATOM   3171  CA  GLN B 391     -15.044  -1.879  31.494  1.00 82.80           C  
ATOM   3172  C   GLN B 391     -14.029  -2.522  30.554  1.00 82.80           C  
ATOM   3173  CB  GLN B 391     -14.541  -0.495  31.915  1.00 82.80           C  
ATOM   3174  O   GLN B 391     -13.017  -3.068  30.998  1.00 82.80           O  
ATOM   3175  CG  GLN B 391     -15.581   0.325  32.691  1.00 82.80           C  
ATOM   3176  CD  GLN B 391     -15.124   1.771  32.859  1.00 82.80           C  
ATOM   3177  NE2 GLN B 391     -15.204   2.340  34.041  1.00 82.80           N  
ATOM   3178  OE1 GLN B 391     -14.679   2.405  31.915  1.00 82.80           O  
ATOM   3179  N   VAL B 392     -14.275  -2.412  29.249  1.00 90.33           N  
ATOM   3180  CA  VAL B 392     -13.363  -2.893  28.203  1.00 90.33           C  
ATOM   3181  C   VAL B 392     -13.131  -1.831  27.143  1.00 90.33           C  
ATOM   3182  CB  VAL B 392     -13.847  -4.198  27.550  1.00 90.33           C  
ATOM   3183  O   VAL B 392     -14.044  -1.097  26.778  1.00 90.33           O  
ATOM   3184  CG1 VAL B 392     -13.887  -5.334  28.571  1.00 90.33           C  
ATOM   3185  CG2 VAL B 392     -15.223  -4.076  26.874  1.00 90.33           C  
ATOM   3186  N   ILE B 393     -11.920  -1.767  26.602  1.00 91.26           N  
ATOM   3187  CA  ILE B 393     -11.574  -0.858  25.511  1.00 91.26           C  
ATOM   3188  C   ILE B 393     -11.886  -1.542  24.183  1.00 91.26           C  
ATOM   3189  CB  ILE B 393     -10.110  -0.391  25.619  1.00 91.26           C  
ATOM   3190  O   ILE B 393     -11.166  -2.441  23.742  1.00 91.26           O  
ATOM   3191  CG1 ILE B 393      -9.888   0.358  26.952  1.00 91.26           C  
ATOM   3192  CG2 ILE B 393      -9.764   0.505  24.414  1.00 91.26           C  
ATOM   3193  CD1 ILE B 393      -8.441   0.807  27.186  1.00 91.26           C  
ATOM   3194  N   THR B 394     -12.961  -1.119  23.521  1.00 93.06           N  
ATOM   3195  CA  THR B 394     -13.353  -1.654  22.212  1.00 93.06           C  
ATOM   3196  C   THR B 394     -14.321  -0.721  21.483  1.00 93.06           C  
ATOM   3197  CB  THR B 394     -13.946  -3.066  22.378  1.00 93.06           C  
ATOM   3198  O   THR B 394     -14.814   0.253  22.044  1.00 93.06           O  
ATOM   3199  CG2 THR B 394     -15.383  -3.101  22.897  1.00 93.06           C  
ATOM   3200  OG1 THR B 394     -13.881  -3.754  21.147  1.00 93.06           O  
ATOM   3201  N   ASP B 395     -14.618  -1.011  20.218  1.00 89.47           N  
ATOM   3202  CA  ASP B 395     -15.681  -0.328  19.478  1.00 89.47           C  
ATOM   3203  C   ASP B 395     -17.033  -0.972  19.816  1.00 89.47           C  
ATOM   3204  CB  ASP B 395     -15.354  -0.316  17.980  1.00 89.47           C  
ATOM   3205  O   ASP B 395     -17.479  -1.937  19.180  1.00 89.47           O  
ATOM   3206  CG  ASP B 395     -16.323   0.531  17.141  1.00 89.47           C  
ATOM   3207  OD1 ASP B 395     -17.534   0.606  17.478  1.00 89.47           O  
ATOM   3208  OD2 ASP B 395     -15.880   0.982  16.054  1.00 89.47           O  
ATOM   3209  N   GLY B 396     -17.690  -0.440  20.850  1.00 86.69           N  
ATOM   3210  CA  GLY B 396     -18.970  -0.953  21.344  1.00 86.69           C  
ATOM   3211  C   GLY B 396     -20.078  -0.948  20.287  1.00 86.69           C  
ATOM   3212  O   GLY B 396     -20.951  -1.819  20.298  1.00 86.69           O  
ATOM   3213  N   THR B 397     -20.029  -0.027  19.319  1.00 82.08           N  
ATOM   3214  CA  THR B 397     -21.007   0.030  18.222  1.00 82.08           C  
ATOM   3215  C   THR B 397     -20.820  -1.145  17.268  1.00 82.08           C  
ATOM   3216  CB  THR B 397     -20.914   1.358  17.456  1.00 82.08           C  
ATOM   3217  O   THR B 397     -21.794  -1.813  16.905  1.00 82.08           O  
ATOM   3218  CG2 THR B 397     -21.976   1.471  16.359  1.00 82.08           C  
ATOM   3219  OG1 THR B 397     -21.156   2.428  18.334  1.00 82.08           O  
ATOM   3220  N   ARG B 398     -19.575  -1.443  16.876  1.00 87.96           N  
ATOM   3221  CA  ARG B 398     -19.275  -2.583  15.993  1.00 87.96           C  
ATOM   3222  C   ARG B 398     -19.472  -3.918  16.686  1.00 87.96           C  
ATOM   3223  CB  ARG B 398     -17.851  -2.472  15.430  1.00 87.96           C  
ATOM   3224  O   ARG B 398     -20.031  -4.821  16.063  1.00 87.96           O  
ATOM   3225  CG  ARG B 398     -17.649  -1.215  14.579  1.00 87.96           C  
ATOM   3226  CD  ARG B 398     -18.575  -1.142  13.367  1.00 87.96           C  
ATOM   3227  NE  ARG B 398     -18.502   0.196  12.771  1.00 87.96           N  
ATOM   3228  NH1 ARG B 398     -20.358   0.011  11.417  1.00 87.96           N  
ATOM   3229  NH2 ARG B 398     -19.208   1.922  11.490  1.00 87.96           N  
ATOM   3230  CZ  ARG B 398     -19.354   0.694  11.897  1.00 87.96           C  
ATOM   3231  N   LEU B 399     -19.110  -4.027  17.963  1.00 92.63           N  
ATOM   3232  CA  LEU B 399     -19.402  -5.217  18.761  1.00 92.63           C  
ATOM   3233  C   LEU B 399     -20.907  -5.506  18.782  1.00 92.63           C  
ATOM   3234  CB  LEU B 399     -18.861  -5.029  20.189  1.00 92.63           C  
ATOM   3235  O   LEU B 399     -21.334  -6.617  18.462  1.00 92.63           O  
ATOM   3236  CG  LEU B 399     -19.038  -6.273  21.081  1.00 92.63           C  
ATOM   3237  CD1 LEU B 399     -18.534  -7.558  20.416  1.00 92.63           C  
ATOM   3238  CD2 LEU B 399     -18.331  -6.036  22.412  1.00 92.63           C  
ATOM   3239  N   ARG B 400     -21.722  -4.481  19.062  1.00 87.97           N  
ATOM   3240  CA  ARG B 400     -23.186  -4.592  19.053  1.00 87.97           C  
ATOM   3241  C   ARG B 400     -23.716  -5.019  17.689  1.00 87.97           C  
ATOM   3242  CB  ARG B 400     -23.794  -3.255  19.496  1.00 87.97           C  
ATOM   3243  O   ARG B 400     -24.561  -5.903  17.622  1.00 87.97           O  
ATOM   3244  CG  ARG B 400     -25.216  -3.409  20.052  1.00 87.97           C  
ATOM   3245  CD  ARG B 400     -25.771  -2.064  20.549  1.00 87.97           C  
ATOM   3246  NE  ARG B 400     -24.904  -1.424  21.565  1.00 87.97           N  
ATOM   3247  NH1 ARG B 400     -26.068  -1.943  23.508  1.00 87.97           N  
ATOM   3248  NH2 ARG B 400     -24.319  -0.621  23.623  1.00 87.97           N  
ATOM   3249  CZ  ARG B 400     -25.098  -1.347  22.878  1.00 87.97           C  
ATOM   3250  N   GLN B 401     -23.192  -4.448  16.602  1.00 85.70           N  
ATOM   3251  CA  GLN B 401     -23.575  -4.809  15.231  1.00 85.70           C  
ATOM   3252  C   GLN B 401     -23.300  -6.290  14.928  1.00 85.70           C  
ATOM   3253  CB  GLN B 401     -22.829  -3.892  14.244  1.00 85.70           C  
ATOM   3254  O   GLN B 401     -24.142  -6.964  14.332  1.00 85.70           O  
ATOM   3255  CG  GLN B 401     -23.211  -4.116  12.767  1.00 85.70           C  
ATOM   3256  CD  GLN B 401     -22.484  -3.171  11.802  1.00 85.70           C  
ATOM   3257  NE2 GLN B 401     -22.833  -3.180  10.530  1.00 85.70           N  
ATOM   3258  OE1 GLN B 401     -21.592  -2.412  12.164  1.00 85.70           O  
ATOM   3259  N   ILE B 402     -22.137  -6.806  15.338  1.00 91.88           N  
ATOM   3260  CA  ILE B 402     -21.785  -8.217  15.153  1.00 91.88           C  
ATOM   3261  C   ILE B 402     -22.744  -9.110  15.942  1.00 91.88           C  
ATOM   3262  CB  ILE B 402     -20.318  -8.481  15.553  1.00 91.88           C  
ATOM   3263  O   ILE B 402     -23.373  -9.990  15.352  1.00 91.88           O  
ATOM   3264  CG1 ILE B 402     -19.321  -7.738  14.635  1.00 91.88           C  
ATOM   3265  CG2 ILE B 402     -20.039  -9.992  15.493  1.00 91.88           C  
ATOM   3266  CD1 ILE B 402     -17.911  -7.670  15.238  1.00 91.88           C  
ATOM   3267  N   LEU B 403     -22.876  -8.875  17.250  1.00 93.26           N  
ATOM   3268  CA  LEU B 403     -23.691  -9.711  18.133  1.00 93.26           C  
ATOM   3269  C   LEU B 403     -25.161  -9.691  17.725  1.00 93.26           C  
ATOM   3270  CB  LEU B 403     -23.527  -9.239  19.586  1.00 93.26           C  
ATOM   3271  O   LEU B 403     -25.785 -10.745  17.629  1.00 93.26           O  
ATOM   3272  CG  LEU B 403     -22.132  -9.516  20.166  1.00 93.26           C  
ATOM   3273  CD1 LEU B 403     -22.015  -8.878  21.543  1.00 93.26           C  
ATOM   3274  CD2 LEU B 403     -21.865 -11.014  20.310  1.00 93.26           C  
ATOM   3275  N   TRP B 404     -25.687  -8.517  17.378  1.00 85.86           N  
ATOM   3276  CA  TRP B 404     -27.059  -8.384  16.905  1.00 85.86           C  
ATOM   3277  C   TRP B 404     -27.302  -9.181  15.621  1.00 85.86           C  
ATOM   3278  CB  TRP B 404     -27.387  -6.903  16.713  1.00 85.86           C  
ATOM   3279  O   TRP B 404     -28.331  -9.842  15.491  1.00 85.86           O  
ATOM   3280  CG  TRP B 404     -28.840  -6.642  16.511  1.00 85.86           C  
ATOM   3281  CD1 TRP B 404     -29.773  -6.736  17.484  1.00 85.86           C  
ATOM   3282  CD2 TRP B 404     -29.561  -6.294  15.291  1.00 85.86           C  
ATOM   3283  CE2 TRP B 404     -30.946  -6.168  15.616  1.00 85.86           C  
ATOM   3284  CE3 TRP B 404     -29.190  -6.078  13.945  1.00 85.86           C  
ATOM   3285  NE1 TRP B 404     -31.017  -6.457  16.962  1.00 85.86           N  
ATOM   3286  CH2 TRP B 404     -31.509  -5.607  13.330  1.00 85.86           C  
ATOM   3287  CZ2 TRP B 404     -31.913  -5.830  14.658  1.00 85.86           C  
ATOM   3288  CZ3 TRP B 404     -30.153  -5.736  12.975  1.00 85.86           C  
ATOM   3289  N   ASN B 405     -26.345  -9.194  14.686  1.00 84.56           N  
ATOM   3290  CA  ASN B 405     -26.453 -10.009  13.478  1.00 84.56           C  
ATOM   3291  C   ASN B 405     -26.415 -11.518  13.791  1.00 84.56           C  
ATOM   3292  CB  ASN B 405     -25.358  -9.584  12.489  1.00 84.56           C  
ATOM   3293  O   ASN B 405     -27.199 -12.279  13.223  1.00 84.56           O  
ATOM   3294  CG  ASN B 405     -25.464 -10.320  11.165  1.00 84.56           C  
ATOM   3295  ND2 ASN B 405     -24.357 -10.733  10.604  1.00 84.56           N  
ATOM   3296  OD1 ASN B 405     -26.523 -10.563  10.610  1.00 84.56           O  
ATOM   3297  N   LEU B 406     -25.551 -11.968  14.705  1.00 92.87           N  
ATOM   3298  CA  LEU B 406     -25.475 -13.383  15.098  1.00 92.87           C  
ATOM   3299  C   LEU B 406     -26.756 -13.852  15.802  1.00 92.87           C  
ATOM   3300  CB  LEU B 406     -24.240 -13.624  15.985  1.00 92.87           C  
ATOM   3301  O   LEU B 406     -27.341 -14.857  15.400  1.00 92.87           O  
ATOM   3302  CG  LEU B 406     -22.880 -13.417  15.295  1.00 92.87           C  
ATOM   3303  CD1 LEU B 406     -21.757 -13.713  16.289  1.00 92.87           C  
ATOM   3304  CD2 LEU B 406     -22.696 -14.308  14.064  1.00 92.87           C  
ATOM   3305  N   ILE B 407     -27.239 -13.090  16.784  1.00 91.47           N  
ATOM   3306  CA  ILE B 407     -28.452 -13.409  17.549  1.00 91.47           C  
ATOM   3307  C   ILE B 407     -29.688 -13.354  16.651  1.00 91.47           C  
ATOM   3308  CB  ILE B 407     -28.574 -12.456  18.757  1.00 91.47           C  
ATOM   3309  O   ILE B 407     -30.522 -14.258  16.680  1.00 91.47           O  
ATOM   3310  CG1 ILE B 407     -27.395 -12.705  19.728  1.00 91.47           C  
ATOM   3311  CG2 ILE B 407     -29.920 -12.647  19.476  1.00 91.47           C  
ATOM   3312  CD1 ILE B 407     -27.291 -11.677  20.854  1.00 91.47           C  
ATOM   3313  N   SER B 408     -29.785 -12.347  15.780  1.00 85.27           N  
ATOM   3314  CA  SER B 408     -30.868 -12.257  14.797  1.00 85.27           C  
ATOM   3315  C   SER B 408     -30.883 -13.471  13.863  1.00 85.27           C  
ATOM   3316  CB  SER B 408     -30.725 -10.959  14.005  1.00 85.27           C  
ATOM   3317  O   SER B 408     -31.953 -14.009  13.579  1.00 85.27           O  
ATOM   3318  OG  SER B 408     -31.786 -10.787  13.085  1.00 85.27           O  
ATOM   3319  N   ASN B 409     -29.716 -13.973  13.438  1.00 87.71           N  
ATOM   3320  CA  ASN B 409     -29.632 -15.210  12.659  1.00 87.71           C  
ATOM   3321  C   ASN B 409     -30.062 -16.436  13.481  1.00 87.71           C  
ATOM   3322  CB  ASN B 409     -28.227 -15.361  12.050  1.00 87.71           C  
ATOM   3323  O   ASN B 409     -30.888 -17.211  12.998  1.00 87.71           O  
ATOM   3324  CG  ASN B 409     -27.994 -14.400  10.896  1.00 87.71           C  
ATOM   3325  ND2 ASN B 409     -26.820 -13.829  10.798  1.00 87.71           N  
ATOM   3326  OD1 ASN B 409     -28.855 -14.165  10.056  1.00 87.71           O  
ATOM   3327  N   ALA B 410     -29.601 -16.577  14.725  1.00 91.24           N  
ATOM   3328  CA  ALA B 410     -30.010 -17.662  15.622  1.00 91.24           C  
ATOM   3329  C   ALA B 410     -31.539 -17.706  15.814  1.00 91.24           C  
ATOM   3330  CB  ALA B 410     -29.275 -17.471  16.953  1.00 91.24           C  
ATOM   3331  O   ALA B 410     -32.185 -18.732  15.580  1.00 91.24           O  
ATOM   3332  N   VAL B 411     -32.151 -16.558  16.122  1.00 87.49           N  
ATOM   3333  CA  VAL B 411     -33.611 -16.398  16.231  1.00 87.49           C  
ATOM   3334  C   VAL B 411     -34.292 -16.659  14.885  1.00 87.49           C  
ATOM   3335  CB  VAL B 411     -33.949 -14.984  16.755  1.00 87.49           C  
ATOM   3336  O   VAL B 411     -35.376 -17.242  14.817  1.00 87.49           O  
ATOM   3337  CG1 VAL B 411     -35.451 -14.671  16.725  1.00 87.49           C  
ATOM   3338  CG2 VAL B 411     -33.484 -14.810  18.206  1.00 87.49           C  
ATOM   3339  N   LYS B 412     -33.687 -16.244  13.768  1.00 84.22           N  
ATOM   3340  CA  LYS B 412     -34.244 -16.445  12.427  1.00 84.22           C  
ATOM   3341  C   LYS B 412     -34.351 -17.927  12.058  1.00 84.22           C  
ATOM   3342  CB  LYS B 412     -33.443 -15.648  11.400  1.00 84.22           C  
ATOM   3343  O   LYS B 412     -35.399 -18.307  11.530  1.00 84.22           O  
ATOM   3344  CG  LYS B 412     -34.009 -15.799   9.986  1.00 84.22           C  
ATOM   3345  CD  LYS B 412     -33.158 -14.966   9.034  1.00 84.22           C  
ATOM   3346  CE  LYS B 412     -33.439 -15.388   7.596  1.00 84.22           C  
ATOM   3347  NZ  LYS B 412     -32.362 -14.878   6.725  1.00 84.22           N  
ATOM   3348  N   PHE B 413     -33.313 -18.718  12.326  1.00 86.49           N  
ATOM   3349  CA  PHE B 413     -33.199 -20.126  11.921  1.00 86.49           C  
ATOM   3350  C   PHE B 413     -33.720 -21.129  12.961  1.00 86.49           C  
ATOM   3351  CB  PHE B 413     -31.748 -20.410  11.510  1.00 86.49           C  
ATOM   3352  O   PHE B 413     -33.889 -22.307  12.637  1.00 86.49           O  
ATOM   3353  CG  PHE B 413     -31.318 -19.647  10.269  1.00 86.49           C  
ATOM   3354  CD1 PHE B 413     -31.899 -19.949   9.025  1.00 86.49           C  
ATOM   3355  CD2 PHE B 413     -30.327 -18.651  10.344  1.00 86.49           C  
ATOM   3356  CE1 PHE B 413     -31.499 -19.255   7.870  1.00 86.49           C  
ATOM   3357  CE2 PHE B 413     -29.954 -17.926   9.198  1.00 86.49           C  
ATOM   3358  CZ  PHE B 413     -30.536 -18.234   7.956  1.00 86.49           C  
ATOM   3359  N   THR B 414     -34.064 -20.660  14.161  1.00 88.19           N  
ATOM   3360  CA  THR B 414     -34.764 -21.455  15.178  1.00 88.19           C  
ATOM   3361  C   THR B 414     -36.279 -21.283  15.039  1.00 88.19           C  
ATOM   3362  CB  THR B 414     -34.278 -21.097  16.588  1.00 88.19           C  
ATOM   3363  O   THR B 414     -36.800 -20.167  15.072  1.00 88.19           O  
ATOM   3364  CG2 THR B 414     -34.784 -22.087  17.636  1.00 88.19           C  
ATOM   3365  OG1 THR B 414     -32.881 -21.183  16.640  1.00 88.19           O  
ATOM   3366  N   GLN B 415     -37.004 -22.391  14.849  1.00 84.65           N  
ATOM   3367  CA  GLN B 415     -38.476 -22.386  14.782  1.00 84.65           C  
ATOM   3368  C   GLN B 415     -39.123 -22.630  16.149  1.00 84.65           C  
ATOM   3369  CB  GLN B 415     -38.984 -23.445  13.792  1.00 84.65           C  
ATOM   3370  O   GLN B 415     -40.100 -21.973  16.491  1.00 84.65           O  
ATOM   3371  CG  GLN B 415     -38.633 -23.135  12.330  1.00 84.65           C  
ATOM   3372  CD  GLN B 415     -39.289 -24.109  11.350  1.00 84.65           C  
ATOM   3373  NE2 GLN B 415     -38.887 -24.098  10.099  1.00 84.65           N  
ATOM   3374  OE1 GLN B 415     -40.178 -24.880  11.665  1.00 84.65           O  
ATOM   3375  N   GLN B 416     -38.585 -23.584  16.909  1.00 85.91           N  
ATOM   3376  CA  GLN B 416     -38.964 -23.912  18.281  1.00 85.91           C  
ATOM   3377  C   GLN B 416     -37.691 -24.278  19.037  1.00 85.91           C  
ATOM   3378  CB  GLN B 416     -39.927 -25.111  18.323  1.00 85.91           C  
ATOM   3379  O   GLN B 416     -36.806 -24.897  18.453  1.00 85.91           O  
ATOM   3380  CG  GLN B 416     -41.292 -24.813  17.691  1.00 85.91           C  
ATOM   3381  CD  GLN B 416     -42.266 -25.984  17.784  1.00 85.91           C  
ATOM   3382  NE2 GLN B 416     -43.473 -25.818  17.290  1.00 85.91           N  
ATOM   3383  OE1 GLN B 416     -41.991 -27.060  18.286  1.00 85.91           O  
ATOM   3384  N   GLY B 417     -37.612 -23.913  20.314  1.00 90.77           N  
ATOM   3385  CA  GLY B 417     -36.443 -24.175  21.147  1.00 90.77           C  
ATOM   3386  C   GLY B 417     -35.947 -22.909  21.829  1.00 90.77           C  
ATOM   3387  O   GLY B 417     -36.742 -22.089  22.301  1.00 90.77           O  
ATOM   3388  N   GLN B 418     -34.629 -22.775  21.890  1.00 93.15           N  
ATOM   3389  CA  GLN B 418     -33.949 -21.689  22.576  1.00 93.15           C  
ATOM   3390  C   GLN B 418     -32.736 -21.166  21.807  1.00 93.15           C  
ATOM   3391  CB  GLN B 418     -33.591 -22.133  24.004  1.00 93.15           C  
ATOM   3392  O   GLN B 418     -32.185 -21.858  20.944  1.00 93.15           O  
ATOM   3393  CG  GLN B 418     -32.431 -23.138  24.091  1.00 93.15           C  
ATOM   3394  CD  GLN B 418     -32.236 -23.682  25.504  1.00 93.15           C  
ATOM   3395  NE2 GLN B 418     -31.110 -24.301  25.775  1.00 93.15           N  
ATOM   3396  OE1 GLN B 418     -33.099 -23.607  26.370  1.00 93.15           O  
ATOM   3397  N   VAL B 419     -32.344 -19.946  22.158  1.00 94.50           N  
ATOM   3398  CA  VAL B 419     -31.079 -19.317  21.784  1.00 94.50           C  
ATOM   3399  C   VAL B 419     -30.328 -19.004  23.073  1.00 94.50           C  
ATOM   3400  CB  VAL B 419     -31.314 -18.050  20.941  1.00 94.50           C  
ATOM   3401  O   VAL B 419     -30.878 -18.349  23.958  1.00 94.50           O  
ATOM   3402  CG1 VAL B 419     -30.001 -17.334  20.599  1.00 94.50           C  
ATOM   3403  CG2 VAL B 419     -32.032 -18.393  19.626  1.00 94.50           C  
ATOM   3404  N   THR B 420     -29.089 -19.466  23.180  1.00 95.24           N  
ATOM   3405  CA  THR B 420     -28.235 -19.237  24.348  1.00 95.24           C  
ATOM   3406  C   THR B 420     -27.027 -18.416  23.927  1.00 95.24           C  
ATOM   3407  CB  THR B 420     -27.809 -20.555  25.006  1.00 95.24           C  
ATOM   3408  O   THR B 420     -26.367 -18.746  22.945  1.00 95.24           O  
ATOM   3409  CG2 THR B 420     -26.933 -20.336  26.240  1.00 95.24           C  
ATOM   3410  OG1 THR B 420     -28.935 -21.271  25.466  1.00 95.24           O  
ATOM   3411  N   VAL B 421     -26.721 -17.355  24.668  1.00 95.22           N  
ATOM   3412  CA  VAL B 421     -25.499 -16.569  24.491  1.00 95.22           C  
ATOM   3413  C   VAL B 421     -24.594 -16.817  25.687  1.00 95.22           C  
ATOM   3414  CB  VAL B 421     -25.796 -15.074  24.286  1.00 95.22           C  
ATOM   3415  O   VAL B 421     -24.971 -16.497  26.809  1.00 95.22           O  
ATOM   3416  CG1 VAL B 421     -24.498 -14.277  24.080  1.00 95.22           C  
ATOM   3417  CG2 VAL B 421     -26.678 -14.859  23.049  1.00 95.22           C  
ATOM   3418  N   ARG B 422     -23.402 -17.374  25.470  1.00 95.52           N  
ATOM   3419  CA  ARG B 422     -22.378 -17.504  26.517  1.00 95.52           C  
ATOM   3420  C   ARG B 422     -21.324 -16.435  26.349  1.00 95.52           C  
ATOM   3421  CB  ARG B 422     -21.737 -18.895  26.569  1.00 95.52           C  
ATOM   3422  O   ARG B 422     -20.906 -16.157  25.226  1.00 95.52           O  
ATOM   3423  CG  ARG B 422     -22.790 -19.998  26.567  1.00 95.52           C  
ATOM   3424  CD  ARG B 422     -22.200 -21.336  27.001  1.00 95.52           C  
ATOM   3425  NE  ARG B 422     -23.279 -22.326  27.063  1.00 95.52           N  
ATOM   3426  NH1 ARG B 422     -23.183 -22.979  24.856  1.00 95.52           N  
ATOM   3427  NH2 ARG B 422     -24.848 -23.669  26.128  1.00 95.52           N  
ATOM   3428  CZ  ARG B 422     -23.750 -22.991  26.028  1.00 95.52           C  
ATOM   3429  N   VAL B 423     -20.885 -15.859  27.460  1.00 94.16           N  
ATOM   3430  CA  VAL B 423     -19.865 -14.806  27.465  1.00 94.16           C  
ATOM   3431  C   VAL B 423     -18.764 -15.200  28.429  1.00 94.16           C  
ATOM   3432  CB  VAL B 423     -20.455 -13.431  27.825  1.00 94.16           C  
ATOM   3433  O   VAL B 423     -19.054 -15.551  29.568  1.00 94.16           O  
ATOM   3434  CG1 VAL B 423     -19.416 -12.326  27.598  1.00 94.16           C  
ATOM   3435  CG2 VAL B 423     -21.692 -13.125  26.972  1.00 94.16           C  
ATOM   3436  N   ARG B 424     -17.507 -15.147  27.998  1.00 93.28           N  
ATOM   3437  CA  ARG B 424     -16.348 -15.371  28.873  1.00 93.28           C  
ATOM   3438  C   ARG B 424     -15.203 -14.435  28.502  1.00 93.28           C  
ATOM   3439  CB  ARG B 424     -15.949 -16.861  28.889  1.00 93.28           C  
ATOM   3440  O   ARG B 424     -15.089 -14.025  27.345  1.00 93.28           O  
ATOM   3441  CG  ARG B 424     -15.389 -17.382  27.562  1.00 93.28           C  
ATOM   3442  CD  ARG B 424     -15.159 -18.897  27.598  1.00 93.28           C  
ATOM   3443  NE  ARG B 424     -14.470 -19.353  26.372  1.00 93.28           N  
ATOM   3444  NH1 ARG B 424     -12.468 -19.946  27.330  1.00 93.28           N  
ATOM   3445  NH2 ARG B 424     -12.546 -19.552  25.169  1.00 93.28           N  
ATOM   3446  CZ  ARG B 424     -13.185 -19.648  26.293  1.00 93.28           C  
ATOM   3447  N   TYR B 425     -14.374 -14.113  29.485  1.00 91.02           N  
ATOM   3448  CA  TYR B 425     -13.167 -13.313  29.314  1.00 91.02           C  
ATOM   3449  C   TYR B 425     -11.957 -14.180  29.657  1.00 91.02           C  
ATOM   3450  CB  TYR B 425     -13.269 -12.062  30.191  1.00 91.02           C  
ATOM   3451  O   TYR B 425     -11.864 -14.696  30.770  1.00 91.02           O  
ATOM   3452  CG  TYR B 425     -12.166 -11.054  29.952  1.00 91.02           C  
ATOM   3453  CD1 TYR B 425     -11.173 -10.829  30.923  1.00 91.02           C  
ATOM   3454  CD2 TYR B 425     -12.151 -10.315  28.756  1.00 91.02           C  
ATOM   3455  CE1 TYR B 425     -10.187  -9.843  30.709  1.00 91.02           C  
ATOM   3456  CE2 TYR B 425     -11.196  -9.306  28.555  1.00 91.02           C  
ATOM   3457  OH  TYR B 425      -9.310  -8.069  29.324  1.00 91.02           O  
ATOM   3458  CZ  TYR B 425     -10.214  -9.061  29.534  1.00 91.02           C  
ATOM   3459  N   ASP B 426     -11.080 -14.388  28.678  1.00 86.94           N  
ATOM   3460  CA  ASP B 426      -9.903 -15.251  28.810  1.00 86.94           C  
ATOM   3461  C   ASP B 426      -8.635 -14.422  29.082  1.00 86.94           C  
ATOM   3462  CB  ASP B 426      -9.744 -16.132  27.550  1.00 86.94           C  
ATOM   3463  O   ASP B 426      -8.594 -13.206  28.883  1.00 86.94           O  
ATOM   3464  CG  ASP B 426     -10.667 -17.360  27.484  1.00 86.94           C  
ATOM   3465  OD1 ASP B 426     -11.447 -17.635  28.421  1.00 86.94           O  
ATOM   3466  OD2 ASP B 426     -10.585 -18.134  26.494  1.00 86.94           O  
ATOM   3467  N   GLU B 427      -7.563 -15.099  29.502  1.00 77.51           N  
ATOM   3468  CA  GLU B 427      -6.231 -14.497  29.594  1.00 77.51           C  
ATOM   3469  C   GLU B 427      -5.780 -13.936  28.231  1.00 77.51           C  
ATOM   3470  CB  GLU B 427      -5.202 -15.522  30.106  1.00 77.51           C  
ATOM   3471  O   GLU B 427      -5.929 -14.584  27.192  1.00 77.51           O  
ATOM   3472  CG  GLU B 427      -5.451 -15.980  31.556  1.00 77.51           C  
ATOM   3473  CD  GLU B 427      -4.399 -16.984  32.072  1.00 77.51           C  
ATOM   3474  OE1 GLU B 427      -4.521 -17.394  33.249  1.00 77.51           O  
ATOM   3475  OE2 GLU B 427      -3.481 -17.358  31.304  1.00 77.51           O  
ATOM   3476  N   GLY B 428      -5.187 -12.737  28.237  1.00 78.87           N  
ATOM   3477  CA  GLY B 428      -4.720 -12.056  27.023  1.00 78.87           C  
ATOM   3478  C   GLY B 428      -5.713 -11.062  26.420  1.00 78.87           C  
ATOM   3479  O   GLY B 428      -5.639 -10.798  25.223  1.00 78.87           O  
ATOM   3480  N   ASP B 429      -6.617 -10.516  27.234  1.00 88.03           N  
ATOM   3481  CA  ASP B 429      -7.523  -9.432  26.849  1.00 88.03           C  
ATOM   3482  C   ASP B 429      -8.528  -9.800  25.750  1.00 88.03           C  
ATOM   3483  CB  ASP B 429      -6.723  -8.143  26.594  1.00 88.03           C  
ATOM   3484  O   ASP B 429      -8.910  -8.978  24.913  1.00 88.03           O  
ATOM   3485  CG  ASP B 429      -6.022  -7.611  27.851  1.00 88.03           C  
ATOM   3486  OD1 ASP B 429      -6.512  -7.893  28.975  1.00 88.03           O  
ATOM   3487  OD2 ASP B 429      -5.000  -6.914  27.673  1.00 88.03           O  
ATOM   3488  N   MET B 430      -8.967 -11.061  25.745  1.00 93.13           N  
ATOM   3489  CA  MET B 430      -9.873 -11.599  24.734  1.00 93.13           C  
ATOM   3490  C   MET B 430     -11.276 -11.819  25.300  1.00 93.13           C  
ATOM   3491  CB  MET B 430      -9.302 -12.885  24.124  1.00 93.13           C  
ATOM   3492  O   MET B 430     -11.488 -12.616  26.216  1.00 93.13           O  
ATOM   3493  CG  MET B 430      -8.015 -12.647  23.320  1.00 93.13           C  
ATOM   3494  SD  MET B 430      -8.135 -11.583  21.846  1.00 93.13           S  
ATOM   3495  CE  MET B 430      -9.206 -12.575  20.779  1.00 93.13           C  
ATOM   3496  N   LEU B 431     -12.259 -11.160  24.684  1.00 94.32           N  
ATOM   3497  CA  LEU B 431     -13.675 -11.422  24.918  1.00 94.32           C  
ATOM   3498  C   LEU B 431     -14.183 -12.483  23.947  1.00 94.32           C  
ATOM   3499  CB  LEU B 431     -14.502 -10.133  24.792  1.00 94.32           C  
ATOM   3500  O   LEU B 431     -14.006 -12.383  22.728  1.00 94.32           O  
ATOM   3501  CG  LEU B 431     -14.574  -9.263  26.053  1.00 94.32           C  
ATOM   3502  CD1 LEU B 431     -15.313  -7.972  25.702  1.00 94.32           C  
ATOM   3503  CD2 LEU B 431     -15.381  -9.947  27.163  1.00 94.32           C  
ATOM   3504  N   HIS B 432     -14.874 -13.472  24.503  1.00 96.38           N  
ATOM   3505  CA  HIS B 432     -15.478 -14.572  23.772  1.00 96.38           C  
ATOM   3506  C   HIS B 432     -16.995 -14.539  23.936  1.00 96.38           C  
ATOM   3507  CB  HIS B 432     -14.904 -15.892  24.288  1.00 96.38           C  
ATOM   3508  O   HIS B 432     -17.506 -14.523  25.056  1.00 96.38           O  
ATOM   3509  CG  HIS B 432     -13.447 -16.089  23.976  1.00 96.38           C  
ATOM   3510  CD2 HIS B 432     -12.379 -15.553  24.646  1.00 96.38           C  
ATOM   3511  ND1 HIS B 432     -12.947 -16.836  22.937  1.00 96.38           N  
ATOM   3512  CE1 HIS B 432     -11.609 -16.725  22.956  1.00 96.38           C  
ATOM   3513  NE2 HIS B 432     -11.221 -15.949  23.969  1.00 96.38           N  
ATOM   3514  N   PHE B 433     -17.702 -14.590  22.810  1.00 97.21           N  
ATOM   3515  CA  PHE B 433     -19.150 -14.738  22.752  1.00 97.21           C  
ATOM   3516  C   PHE B 433     -19.500 -15.988  21.957  1.00 97.21           C  
ATOM   3517  CB  PHE B 433     -19.793 -13.508  22.111  1.00 97.21           C  
ATOM   3518  O   PHE B 433     -19.072 -16.136  20.814  1.00 97.21           O  
ATOM   3519  CG  PHE B 433     -19.675 -12.239  22.919  1.00 97.21           C  
ATOM   3520  CD1 PHE B 433     -20.751 -11.835  23.727  1.00 97.21           C  
ATOM   3521  CD2 PHE B 433     -18.519 -11.440  22.828  1.00 97.21           C  
ATOM   3522  CE1 PHE B 433     -20.672 -10.638  24.453  1.00 97.21           C  
ATOM   3523  CE2 PHE B 433     -18.442 -10.238  23.551  1.00 97.21           C  
ATOM   3524  CZ  PHE B 433     -19.521  -9.840  24.358  1.00 97.21           C  
ATOM   3525  N   GLU B 434     -20.312 -16.865  22.528  1.00 97.50           N  
ATOM   3526  CA  GLU B 434     -20.861 -18.027  21.834  1.00 97.50           C  
ATOM   3527  C   GLU B 434     -22.366 -17.857  21.703  1.00 97.50           C  
ATOM   3528  CB  GLU B 434     -20.521 -19.325  22.567  1.00 97.50           C  
ATOM   3529  O   GLU B 434     -23.072 -17.827  22.704  1.00 97.50           O  
ATOM   3530  CG  GLU B 434     -19.011 -19.585  22.602  1.00 97.50           C  
ATOM   3531  CD  GLU B 434     -18.641 -20.885  23.325  1.00 97.50           C  
ATOM   3532  OE1 GLU B 434     -17.425 -21.188  23.310  1.00 97.50           O  
ATOM   3533  OE2 GLU B 434     -19.549 -21.567  23.858  1.00 97.50           O  
ATOM   3534  N   VAL B 435     -22.859 -17.739  20.474  1.00 96.85           N  
ATOM   3535  CA  VAL B 435     -24.293 -17.695  20.179  1.00 96.85           C  
ATOM   3536  C   VAL B 435     -24.706 -19.075  19.690  1.00 96.85           C  
ATOM   3537  CB  VAL B 435     -24.629 -16.587  19.164  1.00 96.85           C  
ATOM   3538  O   VAL B 435     -24.406 -19.448  18.555  1.00 96.85           O  
ATOM   3539  CG1 VAL B 435     -26.145 -16.493  18.949  1.00 96.85           C  
ATOM   3540  CG2 VAL B 435     -24.126 -15.212  19.631  1.00 96.85           C  
ATOM   3541  N   GLU B 436     -25.361 -19.832  20.562  1.00 96.77           N  
ATOM   3542  CA  GLU B 436     -25.904 -21.160  20.293  1.00 96.77           C  
ATOM   3543  C   GLU B 436     -27.392 -21.067  19.947  1.00 96.77           C  
ATOM   3544  CB  GLU B 436     -25.641 -22.083  21.492  1.00 96.77           C  
ATOM   3545  O   GLU B 436     -28.191 -20.473  20.672  1.00 96.77           O  
ATOM   3546  CG  GLU B 436     -26.155 -23.518  21.266  1.00 96.77           C  
ATOM   3547  CD  GLU B 436     -25.863 -24.464  22.443  1.00 96.77           C  
ATOM   3548  OE1 GLU B 436     -26.311 -25.629  22.398  1.00 96.77           O  
ATOM   3549  OE2 GLU B 436     -25.199 -24.042  23.420  1.00 96.77           O  
ATOM   3550  N   ASP B 437     -27.772 -21.684  18.835  1.00 94.31           N  
ATOM   3551  CA  ASP B 437     -29.146 -21.843  18.380  1.00 94.31           C  
ATOM   3552  C   ASP B 437     -29.511 -23.329  18.329  1.00 94.31           C  
ATOM   3553  CB  ASP B 437     -29.329 -21.111  17.037  1.00 94.31           C  
ATOM   3554  O   ASP B 437     -28.671 -24.165  18.013  1.00 94.31           O  
ATOM   3555  CG  ASP B 437     -28.936 -21.905  15.781  1.00 94.31           C  
ATOM   3556  OD1 ASP B 437     -27.864 -21.647  15.194  1.00 94.31           O  
ATOM   3557  OD2 ASP B 437     -29.763 -22.721  15.313  1.00 94.31           O  
ATOM   3558  N   SER B 438     -30.775 -23.656  18.606  1.00 92.36           N  
ATOM   3559  CA  SER B 438     -31.327 -25.024  18.512  1.00 92.36           C  
ATOM   3560  C   SER B 438     -32.110 -25.249  17.211  1.00 92.36           C  
ATOM   3561  CB  SER B 438     -32.142 -25.360  19.764  1.00 92.36           C  
ATOM   3562  O   SER B 438     -33.062 -26.029  17.153  1.00 92.36           O  
ATOM   3563  OG  SER B 438     -33.076 -24.334  20.051  1.00 92.36           O  
ATOM   3564  N   GLY B 439     -31.763 -24.497  16.166  1.00 88.50           N  
ATOM   3565  CA  GLY B 439     -32.467 -24.465  14.897  1.00 88.50           C  
ATOM   3566  C   GLY B 439     -32.101 -25.604  13.948  1.00 88.50           C  
ATOM   3567  O   GLY B 439     -31.707 -26.704  14.329  1.00 88.50           O  
ATOM   3568  N   ILE B 440     -32.258 -25.337  12.652  1.00 88.40           N  
ATOM   3569  CA  ILE B 440     -32.081 -26.341  11.588  1.00 88.40           C  
ATOM   3570  C   ILE B 440     -30.638 -26.841  11.428  1.00 88.40           C  
ATOM   3571  CB  ILE B 440     -32.611 -25.798  10.244  1.00 88.40           C  
ATOM   3572  O   ILE B 440     -30.426 -27.879  10.800  1.00 88.40           O  
ATOM   3573  CG1 ILE B 440     -31.894 -24.492   9.823  1.00 88.40           C  
ATOM   3574  CG2 ILE B 440     -34.136 -25.601  10.329  1.00 88.40           C  
ATOM   3575  CD1 ILE B 440     -32.216 -24.042   8.395  1.00 88.40           C  
ATOM   3576  N   GLY B 441     -29.656 -26.119  11.971  1.00 88.99           N  
ATOM   3577  CA  GLY B 441     -28.237 -26.373  11.743  1.00 88.99           C  
ATOM   3578  C   GLY B 441     -27.803 -26.203  10.280  1.00 88.99           C  
ATOM   3579  O   GLY B 441     -28.599 -25.944   9.374  1.00 88.99           O  
ATOM   3580  N   ILE B 442     -26.503 -26.349  10.049  1.00 88.73           N  
ATOM   3581  CA  ILE B 442     -25.826 -26.094   8.778  1.00 88.73           C  
ATOM   3582  C   ILE B 442     -25.109 -27.383   8.338  1.00 88.73           C  
ATOM   3583  CB  ILE B 442     -24.854 -24.895   8.907  1.00 88.73           C  
ATOM   3584  O   ILE B 442     -24.415 -28.001   9.149  1.00 88.73           O  
ATOM   3585  CG1 ILE B 442     -25.579 -23.636   9.444  1.00 88.73           C  
ATOM   3586  CG2 ILE B 442     -24.199 -24.596   7.544  1.00 88.73           C  
ATOM   3587  CD1 ILE B 442     -24.649 -22.462   9.767  1.00 88.73           C  
ATOM   3588  N   PRO B 443     -25.250 -27.816   7.070  1.00 88.18           N  
ATOM   3589  CA  PRO B 443     -24.489 -28.944   6.533  1.00 88.18           C  
ATOM   3590  C   PRO B 443     -22.972 -28.727   6.642  1.00 88.18           C  
ATOM   3591  CB  PRO B 443     -24.909 -29.070   5.066  1.00 88.18           C  
ATOM   3592  O   PRO B 443     -22.482 -27.619   6.425  1.00 88.18           O  
ATOM   3593  CG  PRO B 443     -26.258 -28.364   4.994  1.00 88.18           C  
ATOM   3594  CD  PRO B 443     -26.154 -27.282   6.062  1.00 88.18           C  
ATOM   3595  N   GLN B 444     -22.204 -29.783   6.927  1.00 88.14           N  
ATOM   3596  CA  GLN B 444     -20.751 -29.650   7.110  1.00 88.14           C  
ATOM   3597  C   GLN B 444     -20.019 -29.135   5.863  1.00 88.14           C  
ATOM   3598  CB  GLN B 444     -20.122 -30.977   7.554  1.00 88.14           C  
ATOM   3599  O   GLN B 444     -19.057 -28.383   5.986  1.00 88.14           O  
ATOM   3600  CG  GLN B 444     -20.422 -31.303   9.025  1.00 88.14           C  
ATOM   3601  CD  GLN B 444     -19.364 -32.205   9.659  1.00 88.14           C  
ATOM   3602  NE2 GLN B 444     -19.346 -32.301  10.970  1.00 88.14           N  
ATOM   3603  OE1 GLN B 444     -18.540 -32.831   9.013  1.00 88.14           O  
ATOM   3604  N   ASP B 445     -20.490 -29.481   4.665  1.00 85.92           N  
ATOM   3605  CA  ASP B 445     -19.935 -29.025   3.385  1.00 85.92           C  
ATOM   3606  C   ASP B 445     -20.235 -27.547   3.068  1.00 85.92           C  
ATOM   3607  CB  ASP B 445     -20.438 -29.958   2.272  1.00 85.92           C  
ATOM   3608  O   ASP B 445     -19.736 -26.994   2.081  1.00 85.92           O  
ATOM   3609  CG  ASP B 445     -21.962 -29.938   2.091  1.00 85.92           C  
ATOM   3610  OD1 ASP B 445     -22.669 -30.204   3.091  1.00 85.92           O  
ATOM   3611  OD2 ASP B 445     -22.389 -29.712   0.937  1.00 85.92           O  
ATOM   3612  N   GLU B 446     -21.040 -26.897   3.908  1.00 85.57           N  
ATOM   3613  CA  GLU B 446     -21.488 -25.517   3.754  1.00 85.57           C  
ATOM   3614  C   GLU B 446     -20.836 -24.562   4.770  1.00 85.57           C  
ATOM   3615  CB  GLU B 446     -23.022 -25.499   3.846  1.00 85.57           C  
ATOM   3616  O   GLU B 446     -20.808 -23.356   4.518  1.00 85.57           O  
ATOM   3617  CG  GLU B 446     -23.701 -26.291   2.710  1.00 85.57           C  
ATOM   3618  CD  GLU B 446     -23.621 -25.520   1.397  1.00 85.57           C  
ATOM   3619  OE1 GLU B 446     -22.974 -25.949   0.410  1.00 85.57           O  
ATOM   3620  OE2 GLU B 446     -24.164 -24.397   1.385  1.00 85.57           O  
ATOM   3621  N   LEU B 447     -20.254 -25.072   5.867  1.00 87.60           N  
ATOM   3622  CA  LEU B 447     -19.700 -24.271   6.975  1.00 87.60           C  
ATOM   3623  C   LEU B 447     -18.632 -23.260   6.544  1.00 87.60           C  
ATOM   3624  CB  LEU B 447     -19.095 -25.201   8.045  1.00 87.60           C  
ATOM   3625  O   LEU B 447     -18.623 -22.132   7.028  1.00 87.60           O  
ATOM   3626  CG  LEU B 447     -20.104 -26.062   8.819  1.00 87.60           C  
ATOM   3627  CD1 LEU B 447     -19.364 -26.989   9.785  1.00 87.60           C  
ATOM   3628  CD2 LEU B 447     -21.082 -25.227   9.641  1.00 87.60           C  
ATOM   3629  N   ASP B 448     -17.758 -23.615   5.603  1.00 81.72           N  
ATOM   3630  CA  ASP B 448     -16.747 -22.671   5.106  1.00 81.72           C  
ATOM   3631  C   ASP B 448     -17.357 -21.602   4.188  1.00 81.72           C  
ATOM   3632  CB  ASP B 448     -15.645 -23.437   4.363  1.00 81.72           C  
ATOM   3633  O   ASP B 448     -16.867 -20.472   4.103  1.00 81.72           O  
ATOM   3634  CG  ASP B 448     -14.736 -24.240   5.296  1.00 81.72           C  
ATOM   3635  OD1 ASP B 448     -14.528 -23.790   6.444  1.00 81.72           O  
ATOM   3636  OD2 ASP B 448     -14.211 -25.267   4.813  1.00 81.72           O  
ATOM   3637  N   LYS B 449     -18.449 -21.944   3.496  1.00 79.65           N  
ATOM   3638  CA  LYS B 449     -19.066 -21.099   2.470  1.00 79.65           C  
ATOM   3639  C   LYS B 449     -19.978 -20.028   3.055  1.00 79.65           C  
ATOM   3640  CB  LYS B 449     -19.859 -21.950   1.476  1.00 79.65           C  
ATOM   3641  O   LYS B 449     -20.131 -18.987   2.425  1.00 79.65           O  
ATOM   3642  CG  LYS B 449     -19.052 -23.038   0.752  1.00 79.65           C  
ATOM   3643  CD  LYS B 449     -20.028 -23.782  -0.164  1.00 79.65           C  
ATOM   3644  CE  LYS B 449     -19.462 -25.056  -0.794  1.00 79.65           C  
ATOM   3645  NZ  LYS B 449     -20.400 -26.185  -0.554  1.00 79.65           N  
ATOM   3646  N   ILE B 450     -20.556 -20.224   4.245  1.00 82.49           N  
ATOM   3647  CA  ILE B 450     -21.493 -19.247   4.838  1.00 82.49           C  
ATOM   3648  C   ILE B 450     -20.867 -17.865   5.082  1.00 82.49           C  
ATOM   3649  CB  ILE B 450     -22.152 -19.776   6.129  1.00 82.49           C  
ATOM   3650  O   ILE B 450     -21.581 -16.867   5.125  1.00 82.49           O  
ATOM   3651  CG1 ILE B 450     -21.142 -19.859   7.291  1.00 82.49           C  
ATOM   3652  CG2 ILE B 450     -22.879 -21.109   5.885  1.00 82.49           C  
ATOM   3653  CD1 ILE B 450     -21.744 -20.348   8.606  1.00 82.49           C  
ATOM   3654  N   PHE B 451     -19.539 -17.791   5.214  1.00 83.63           N  
ATOM   3655  CA  PHE B 451     -18.810 -16.529   5.357  1.00 83.63           C  
ATOM   3656  C   PHE B 451     -18.477 -15.858   4.018  1.00 83.63           C  
ATOM   3657  CB  PHE B 451     -17.536 -16.776   6.167  1.00 83.63           C  
ATOM   3658  O   PHE B 451     -17.955 -14.742   4.011  1.00 83.63           O  
ATOM   3659  CG  PHE B 451     -17.800 -17.242   7.580  1.00 83.63           C  
ATOM   3660  CD1 PHE B 451     -18.308 -16.337   8.530  1.00 83.63           C  
ATOM   3661  CD2 PHE B 451     -17.531 -18.571   7.950  1.00 83.63           C  
ATOM   3662  CE1 PHE B 451     -18.515 -16.751   9.859  1.00 83.63           C  
ATOM   3663  CE2 PHE B 451     -17.720 -18.976   9.280  1.00 83.63           C  
ATOM   3664  CZ  PHE B 451     -18.211 -18.070  10.236  1.00 83.63           C  
ATOM   3665  N   ALA B 452     -18.739 -16.519   2.888  1.00 73.13           N  
ATOM   3666  CA  ALA B 452     -18.559 -15.928   1.572  1.00 73.13           C  
ATOM   3667  C   ALA B 452     -19.683 -14.926   1.276  1.00 73.13           C  
ATOM   3668  CB  ALA B 452     -18.453 -17.027   0.508  1.00 73.13           C  
ATOM   3669  O   ALA B 452     -20.854 -15.153   1.576  1.00 73.13           O  
ATOM   3670  N   MET B 453     -19.321 -13.808   0.648  1.00 67.89           N  
ATOM   3671  CA  MET B 453     -20.291 -12.777   0.283  1.00 67.89           C  
ATOM   3672  C   MET B 453     -21.322 -13.322  -0.710  1.00 67.89           C  
ATOM   3673  CB  MET B 453     -19.587 -11.551  -0.307  1.00 67.89           C  
ATOM   3674  O   MET B 453     -20.966 -14.024  -1.658  1.00 67.89           O  
ATOM   3675  CG  MET B 453     -18.705 -10.842   0.726  1.00 67.89           C  
ATOM   3676  SD  MET B 453     -17.967  -9.291   0.140  1.00 67.89           S  
ATOM   3677  CE  MET B 453     -16.800  -9.902  -1.106  1.00 67.89           C  
ATOM   3678  N   TYR B 454     -22.587 -12.947  -0.507  1.00 63.13           N  
ATOM   3679  CA  TYR B 454     -23.749 -13.360  -1.309  1.00 63.13           C  
ATOM   3680  C   TYR B 454     -24.080 -14.855  -1.233  1.00 63.13           C  
ATOM   3681  CB  TYR B 454     -23.617 -12.876  -2.762  1.00 63.13           C  
ATOM   3682  O   TYR B 454     -24.925 -15.341  -1.988  1.00 63.13           O  
ATOM   3683  CG  TYR B 454     -23.207 -11.427  -2.890  1.00 63.13           C  
ATOM   3684  CD1 TYR B 454     -24.150 -10.420  -2.620  1.00 63.13           C  
ATOM   3685  CD2 TYR B 454     -21.886 -11.088  -3.242  1.00 63.13           C  
ATOM   3686  CE1 TYR B 454     -23.778  -9.068  -2.722  1.00 63.13           C  
ATOM   3687  CE2 TYR B 454     -21.503  -9.735  -3.318  1.00 63.13           C  
ATOM   3688  OH  TYR B 454     -22.100  -7.414  -3.124  1.00 63.13           O  
ATOM   3689  CZ  TYR B 454     -22.454  -8.724  -3.060  1.00 63.13           C  
ATOM   3690  N   TYR B 455     -23.437 -15.591  -0.326  1.00 66.34           N  
ATOM   3691  CA  TYR B 455     -23.694 -17.007  -0.156  1.00 66.34           C  
ATOM   3692  C   TYR B 455     -24.875 -17.255   0.781  1.00 66.34           C  
ATOM   3693  CB  TYR B 455     -22.434 -17.719   0.324  1.00 66.34           C  
ATOM   3694  O   TYR B 455     -24.992 -16.644   1.843  1.00 66.34           O  
ATOM   3695  CG  TYR B 455     -22.579 -19.209   0.164  1.00 66.34           C  
ATOM   3696  CD1 TYR B 455     -22.982 -20.019   1.244  1.00 66.34           C  
ATOM   3697  CD2 TYR B 455     -22.402 -19.756  -1.117  1.00 66.34           C  
ATOM   3698  CE1 TYR B 455     -23.200 -21.396   1.041  1.00 66.34           C  
ATOM   3699  CE2 TYR B 455     -22.622 -21.121  -1.322  1.00 66.34           C  
ATOM   3700  OH  TYR B 455     -23.213 -23.232  -0.564  1.00 66.34           O  
ATOM   3701  CZ  TYR B 455     -23.021 -21.935  -0.254  1.00 66.34           C  
ATOM   3702  N   GLN B 456     -25.752 -18.176   0.385  1.00 65.45           N  
ATOM   3703  CA  GLN B 456     -26.849 -18.674   1.207  1.00 65.45           C  
ATOM   3704  C   GLN B 456     -27.013 -20.168   0.974  1.00 65.45           C  
ATOM   3705  CB  GLN B 456     -28.164 -17.957   0.877  1.00 65.45           C  
ATOM   3706  O   GLN B 456     -27.073 -20.616  -0.174  1.00 65.45           O  
ATOM   3707  CG  GLN B 456     -28.090 -16.468   1.209  1.00 65.45           C  
ATOM   3708  CD  GLN B 456     -29.446 -15.797   1.134  1.00 65.45           C  
ATOM   3709  NE2 GLN B 456     -29.656 -14.829   1.986  1.00 65.45           N  
ATOM   3710  OE1 GLN B 456     -30.317 -16.110   0.337  1.00 65.45           O  
ATOM   3711  N   VAL B 457     -27.128 -20.921   2.066  1.00 68.22           N  
ATOM   3712  CA  VAL B 457     -27.404 -22.357   2.013  1.00 68.22           C  
ATOM   3713  C   VAL B 457     -28.773 -22.555   1.367  1.00 68.22           C  
ATOM   3714  CB  VAL B 457     -27.340 -22.995   3.414  1.00 68.22           C  
ATOM   3715  O   VAL B 457     -29.773 -21.976   1.802  1.00 68.22           O  
ATOM   3716  CG1 VAL B 457     -27.518 -24.515   3.335  1.00 68.22           C  
ATOM   3717  CG2 VAL B 457     -25.992 -22.703   4.086  1.00 68.22           C  
ATOM   3718  N   LYS B 458     -28.819 -23.339   0.288  1.00 61.91           N  
ATOM   3719  CA  LYS B 458     -30.081 -23.691  -0.367  1.00 61.91           C  
ATOM   3720  C   LYS B 458     -30.797 -24.729   0.482  1.00 61.91           C  
ATOM   3721  CB  LYS B 458     -29.852 -24.212  -1.789  1.00 61.91           C  
ATOM   3722  O   LYS B 458     -30.213 -25.742   0.847  1.00 61.91           O  
ATOM   3723  CG  LYS B 458     -29.325 -23.113  -2.717  1.00 61.91           C  
ATOM   3724  CD  LYS B 458     -29.205 -23.648  -4.145  1.00 61.91           C  
ATOM   3725  CE  LYS B 458     -28.641 -22.552  -5.050  1.00 61.91           C  
ATOM   3726  NZ  LYS B 458     -28.464 -23.046  -6.436  1.00 61.91           N  
ATOM   3727  N   ASP B 459     -32.068 -24.484   0.755  1.00 53.29           N  
ATOM   3728  CA  ASP B 459     -32.897 -25.410   1.512  1.00 53.29           C  
ATOM   3729  C   ASP B 459     -33.074 -26.721   0.720  1.00 53.29           C  
ATOM   3730  CB  ASP B 459     -34.242 -24.712   1.801  1.00 53.29           C  
ATOM   3731  O   ASP B 459     -33.513 -26.690  -0.436  1.00 53.29           O  
ATOM   3732  CG  ASP B 459     -34.767 -24.912   3.220  1.00 53.29           C  
ATOM   3733  OD1 ASP B 459     -34.238 -25.802   3.919  1.00 53.29           O  
ATOM   3734  OD2 ASP B 459     -35.748 -24.210   3.549  1.00 53.29           O  
ATOM   3735  N   SER B 460     -32.778 -27.880   1.321  1.00 48.92           N  
ATOM   3736  CA  SER B 460     -32.950 -29.195   0.669  1.00 48.92           C  
ATOM   3737  C   SER B 460     -34.403 -29.469   0.257  1.00 48.92           C  
ATOM   3738  CB  SER B 460     -32.475 -30.328   1.588  1.00 48.92           C  
ATOM   3739  O   SER B 460     -34.661 -30.309  -0.602  1.00 48.92           O  
ATOM   3740  OG  SER B 460     -31.113 -30.152   1.917  1.00 48.92           O  
ATOM   3741  N   HIS B 461     -35.360 -28.737   0.835  1.00 45.11           N  
ATOM   3742  CA  HIS B 461     -36.790 -28.857   0.551  1.00 45.11           C  
ATOM   3743  C   HIS B 461     -37.312 -27.858  -0.493  1.00 45.11           C  
ATOM   3744  CB  HIS B 461     -37.562 -28.807   1.877  1.00 45.11           C  
ATOM   3745  O   HIS B 461     -38.524 -27.706  -0.639  1.00 45.11           O  
ATOM   3746  CG  HIS B 461     -37.350 -30.061   2.679  1.00 45.11           C  
ATOM   3747  CD2 HIS B 461     -38.053 -31.228   2.549  1.00 45.11           C  
ATOM   3748  ND1 HIS B 461     -36.373 -30.276   3.624  1.00 45.11           N  
ATOM   3749  CE1 HIS B 461     -36.490 -31.544   4.055  1.00 45.11           C  
ATOM   3750  NE2 HIS B 461     -37.501 -32.164   3.427  1.00 45.11           N  
ATOM   3751  N   GLY B 462     -36.436 -27.147  -1.217  1.00 40.22           N  
ATOM   3752  CA  GLY B 462     -36.882 -26.115  -2.163  1.00 40.22           C  
ATOM   3753  C   GLY B 462     -37.615 -24.954  -1.476  1.00 40.22           C  
ATOM   3754  O   GLY B 462     -38.376 -24.229  -2.120  1.00 40.22           O  
ATOM   3755  N   GLY B 463     -37.396 -24.793  -0.166  1.00 36.69           N  
ATOM   3756  CA  GLY B 463     -37.850 -23.650   0.610  1.00 36.69           C  
ATOM   3757  C   GLY B 463     -37.302 -22.354   0.021  1.00 36.69           C  
ATOM   3758  O   GLY B 463     -36.225 -22.320  -0.581  1.00 36.69           O  
ATOM   3759  N   LYS B 464     -38.080 -21.273   0.149  1.00 40.23           N  
ATOM   3760  CA  LYS B 464     -37.651 -19.934  -0.271  1.00 40.23           C  
ATOM   3761  C   LYS B 464     -36.277 -19.641   0.351  1.00 40.23           C  
ATOM   3762  CB  LYS B 464     -38.658 -18.870   0.186  1.00 40.23           C  
ATOM   3763  O   LYS B 464     -36.134 -19.884   1.549  1.00 40.23           O  
ATOM   3764  CG  LYS B 464     -39.950 -18.898  -0.638  1.00 40.23           C  
ATOM   3765  CD  LYS B 464     -40.934 -17.849  -0.110  1.00 40.23           C  
ATOM   3766  CE  LYS B 464     -42.205 -17.842  -0.964  1.00 40.23           C  
ATOM   3767  NZ  LYS B 464     -43.194 -16.864  -0.447  1.00 40.23           N  
ATOM   3768  N   PRO B 465     -35.310 -19.092  -0.411  1.00 43.19           N  
ATOM   3769  CA  PRO B 465     -34.048 -18.630   0.152  1.00 43.19           C  
ATOM   3770  C   PRO B 465     -34.330 -17.810   1.407  1.00 43.19           C  
ATOM   3771  CB  PRO B 465     -33.378 -17.782  -0.934  1.00 43.19           C  
ATOM   3772  O   PRO B 465     -35.191 -16.923   1.387  1.00 43.19           O
[truncated: 195,373 more chars]
