# Supplementary material for: Theoretical study of ArcB and its dimerization, interaction with anaerobic metabolites, and activation of ArcA
Source: PeerJ. 2023 Oct 13;11:e16309. doi: 10.7717/peerj.16309 (PMC10578306; doi:10.7717/peerj.16309)
Supplement: Supplemental Information 2 [file peerj-11-16309-s002.zip › Supplementary Files/PDB structures for ArcB/1a0b HPt domain mizuno.pdb]

HEADER    HISTIDINE KINASE                        27-NOV-97   1A0B              
TITLE     HISTIDINE-CONTAINING PHOSPHOTRANSFER DOMAIN OF ARCB FROM              
TITLE    2 ESCHERICHIA COLI                                                     
COMPND    MOL_ID: 1;                                                            
COMPND   2 MOLECULE: AEROBIC RESPIRATION CONTROL SENSOR PROTEIN ARCB;           
COMPND   3 CHAIN: A;                                                            
COMPND   4 FRAGMENT: C-TERMINAL HPT DOMAIN;                                     
COMPND   5 EC: 2.7.3.-;                                                         
COMPND   6 ENGINEERED: YES                                                      
SOURCE    MOL_ID: 1;                                                            
SOURCE   2 ORGANISM_SCIENTIFIC: ESCHERICHIA COLI;                               
SOURCE   3 ORGANISM_TAXID: 562;                                                 
SOURCE   4 EXPRESSION_SYSTEM: ESCHERICHIA COLI;                                 
SOURCE   5 EXPRESSION_SYSTEM_TAXID: 562;                                        
SOURCE   6 EXPRESSION_SYSTEM_STRAIN: K-12;                                      
SOURCE   7 EXPRESSION_SYSTEM_VARIANT: DZ225;                                    
SOURCE   8 EXPRESSION_SYSTEM_CELLULAR_LOCATION: CYTOPLASM;                      
SOURCE   9 EXPRESSION_SYSTEM_PLASMID: PSU2DH                                    
KEYWDS    HISTIDINE KINASE, PHOSPHOTRANSFER, TWO-COMPONENT SYSTEM,              
KEYWDS   2 FOUR-HELIX BUNDLE                                                    
EXPDTA    X-RAY DIFFRACTION                                                     
AUTHOR    M.KATO,T.MIZUNO,T.SHIMIZU,T.HAKOSHIMA                                 
REVDAT   2   24-FEB-09 1A0B    1       VERSN                                    
REVDAT   1   18-MAR-98 1A0B    0                                                
JRNL        AUTH   M.KATO,T.MIZUNO,T.SHIMIZU,T.HAKOSHIMA                        
JRNL        TITL   INSIGHTS INTO MULTISTEP PHOSPHORELAY FROM THE                
JRNL        TITL 2 CRYSTAL STRUCTURE OF THE C-TERMINAL HPT DOMAIN OF            
JRNL        TITL 3 ARCB.                                                        
JRNL        REF    CELL(CAMBRIDGE,MASS.)         V.  88   717 1997              
JRNL        REFN                   ISSN 0092-8674                               
JRNL        PMID   9054511                                                      
JRNL        DOI    10.1016/S0092-8674(00)81914-5                                
REMARK   1                                                                      
REMARK   1 REFERENCE 1                                                          
REMARK   1  AUTH   M.KATO,K.ISHIGE,T.MIZUNO,T.SHIMIZU,T.HAKOSHIMA               
REMARK   1  TITL   CRYSTALLIZATION AND PRELIMINARY X-RAY ANALYSIS OF            
REMARK   1  TITL 2 A HISTIDINE KINASE DOMAIN OF THE ANAEROBIC SENSOR            
REMARK   1  TITL 3 PROTEIN ARCB FROM ESCHERICHIA COLI                           
REMARK   1  REF    ACTA CRYSTALLOGR.,SECT.D      V.  52  1214 1996              
REMARK   1  REFN                   ISSN 0907-4449                               
REMARK   2                                                                      
REMARK   2 RESOLUTION.    2.06 ANGSTROMS.                                       
REMARK   3                                                                      
REMARK   3 REFINEMENT.                                                          
REMARK   3   PROGRAM     : X-PLOR 3.1                                           
REMARK   3   AUTHORS     : BRUNGER                                              
REMARK   3                                                                      
REMARK   3  DATA USED IN REFINEMENT.                                            
REMARK   3   RESOLUTION RANGE HIGH (ANGSTROMS) : 2.06                           
REMARK   3   RESOLUTION RANGE LOW  (ANGSTROMS) : 10.00                          
REMARK   3   DATA CUTOFF            (SIGMA(F)) : 1.000                          
REMARK   3   DATA CUTOFF HIGH         (ABS(F)) : 10000000.000                   
REMARK   3   DATA CUTOFF LOW          (ABS(F)) : 0.0010                         
REMARK   3   COMPLETENESS (WORKING+TEST)   (%) : 87.8                           
REMARK   3   NUMBER OF REFLECTIONS             : 6792                           
REMARK   3                                                                      
REMARK   3  FIT TO DATA USED IN REFINEMENT.                                     
REMARK   3   CROSS-VALIDATION METHOD          : A POSTERIORI                    
REMARK   3   FREE R VALUE TEST SET SELECTION  : RANDOM                          
REMARK   3   R VALUE            (WORKING SET) : 0.181                           
REMARK   3   FREE R VALUE                     : 0.271                           
REMARK   3   FREE R VALUE TEST SET SIZE   (%) : 10.900                          
REMARK   3   FREE R VALUE TEST SET COUNT      : 742                             
REMARK   3   ESTIMATED ERROR OF FREE R VALUE  : 0.010                           
REMARK   3                                                                      
REMARK   3  FIT IN THE HIGHEST RESOLUTION BIN.                                  
REMARK   3   TOTAL NUMBER OF BINS USED           : 8                            
REMARK   3   BIN RESOLUTION RANGE HIGH       (A) : 2.06                         
REMARK   3   BIN RESOLUTION RANGE LOW        (A) : 2.15                         
REMARK   3   BIN COMPLETENESS (WORKING+TEST) (%) : 79.00                        
REMARK   3   REFLECTIONS IN BIN    (WORKING SET) : 640                          
REMARK   3   BIN R VALUE           (WORKING SET) : 0.2850                       
REMARK   3   BIN FREE R VALUE                    : 0.2860                       
REMARK   3   BIN FREE R VALUE TEST SET SIZE  (%) : 12.60                        
REMARK   3   BIN FREE R VALUE TEST SET COUNT     : 92                           
REMARK   3   ESTIMATED ERROR OF BIN FREE R VALUE : 0.030                        
REMARK   3                                                                      
REMARK   3  NUMBER OF NON-HYDROGEN ATOMS USED IN REFINEMENT.                    
REMARK   3   PROTEIN ATOMS            : 920                                     
REMARK   3   NUCLEIC ACID ATOMS       : 0                                       
REMARK   3   HETEROGEN ATOMS          : 1                                       
REMARK   3   SOLVENT ATOMS            : 121                                     
REMARK   3                                                                      
REMARK   3  B VALUES.                                                           
REMARK   3   FROM WILSON PLOT           (A**2) : 20.90                          
REMARK   3   MEAN B VALUE      (OVERALL, A**2) : 28.00                          
REMARK   3   OVERALL ANISOTROPIC B VALUE.                                       
REMARK   3    B11 (A**2) : NULL                                                 
REMARK   3    B22 (A**2) : NULL                                                 
REMARK   3    B33 (A**2) : NULL                                                 
REMARK   3    B12 (A**2) : NULL                                                 
REMARK   3    B13 (A**2) : NULL                                                 
REMARK   3    B23 (A**2) : NULL                                                 
REMARK   3                                                                      
REMARK   3  ESTIMATED COORDINATE ERROR.                                         
REMARK   3   ESD FROM LUZZATI PLOT        (A) : 0.22                            
REMARK   3   ESD FROM SIGMAA              (A) : 0.26                            
REMARK   3   LOW RESOLUTION CUTOFF        (A) : 8.00                            
REMARK   3                                                                      
REMARK   3  CROSS-VALIDATED ESTIMATED COORDINATE ERROR.                         
REMARK   3   ESD FROM C-V LUZZATI PLOT    (A) : 0.32                            
REMARK   3   ESD FROM C-V SIGMAA          (A) : 0.23                            
REMARK   3                                                                      
REMARK   3  RMS DEVIATIONS FROM IDEAL VALUES.                                   
REMARK   3   BOND LENGTHS                 (A) : 0.010                           
REMARK   3   BOND ANGLES            (DEGREES) : 1.40                            
REMARK   3   DIHEDRAL ANGLES        (DEGREES) : 19.40                           
REMARK   3   IMPROPER ANGLES        (DEGREES) : 1.34                            
REMARK   3                                                                      
REMARK   3  ISOTROPIC THERMAL MODEL : RESTRAINED                                
REMARK   3                                                                      
REMARK   3  ISOTROPIC THERMAL FACTOR RESTRAINTS.    RMS    SIGMA                
REMARK   3   MAIN-CHAIN BOND              (A**2) : 1.580 ; 1.500                
REMARK   3   MAIN-CHAIN ANGLE             (A**2) : 2.450 ; 2.000                
REMARK   3   SIDE-CHAIN BOND              (A**2) : 3.340 ; 2.000                
REMARK   3   SIDE-CHAIN ANGLE             (A**2) : 5.310 ; 2.500                
REMARK   3                                                                      
REMARK   3  NCS MODEL : NULL                                                    
REMARK   3                                                                      
REMARK   3  NCS RESTRAINTS.                         RMS   SIGMA/WEIGHT          
REMARK   3   GROUP  1  POSITIONAL            (A) : NULL  ; NULL                 
REMARK   3   GROUP  1  B-FACTOR           (A**2) : NULL  ; NULL                 
REMARK   3                                                                      
REMARK   3  PARAMETER FILE  1  : PARHCSDX.PRO                                   
REMARK   3  PARAMETER FILE  2  : NULL                                           
REMARK   3  PARAMETER FILE  3  : NULL                                           
REMARK   3  TOPOLOGY FILE  1   : TOPHCSDX.PRO                                   
REMARK   3  TOPOLOGY FILE  2   : NULL                                           
REMARK   3  TOPOLOGY FILE  3   : NULL                                           
REMARK   3                                                                      
REMARK   3  OTHER REFINEMENT REMARKS: NULL                                      
REMARK   4                                                                      
REMARK   4 1A0B COMPLIES WITH FORMAT V. 3.15, 01-DEC-08                         
REMARK 100                                                                      
REMARK 100 THIS ENTRY HAS BEEN PROCESSED BY BNL.                                
REMARK 200                                                                      
REMARK 200 EXPERIMENTAL DETAILS                                                 
REMARK 200  EXPERIMENT TYPE                : X-RAY DIFFRACTION                  
REMARK 200  DATE OF DATA COLLECTION        : JAN-96                             
REMARK 200  TEMPERATURE           (KELVIN) : 277                                
REMARK 200  PH                             : 4.1                                
REMARK 200  NUMBER OF CRYSTALS USED        : 1                                  
REMARK 200                                                                      
REMARK 200  SYNCHROTRON              (Y/N) : N                                  
REMARK 200  RADIATION SOURCE               : ROTATING ANODE                     
REMARK 200  BEAMLINE                       : NULL                               
REMARK 200  X-RAY GENERATOR MODEL          : RIGAKU RUH3R                       
REMARK 200  MONOCHROMATIC OR LAUE    (M/L) : M                                  
REMARK 200  WAVELENGTH OR RANGE        (A) : 1.5418                             
REMARK 200  MONOCHROMATOR                  : GRAPHITE(002)                      
REMARK 200  OPTICS                         : COLLIMATOR                         
REMARK 200                                                                      
REMARK 200  DETECTOR TYPE                  : IMAGE PLATE                        
REMARK 200  DETECTOR MANUFACTURER          : RIGAKU RAXIS IIC                   
REMARK 200  INTENSITY-INTEGRATION SOFTWARE : PROCESS                            
REMARK 200  DATA SCALING SOFTWARE          : PROCESS                            
REMARK 200                                                                      
REMARK 200  NUMBER OF UNIQUE REFLECTIONS   : 6999                               
REMARK 200  RESOLUTION RANGE HIGH      (A) : 2.060                              
REMARK 200  RESOLUTION RANGE LOW       (A) : NULL                               
REMARK 200  REJECTION CRITERIA  (SIGMA(I)) : 1.000                              
REMARK 200                                                                      
REMARK 200 OVERALL.                                                             
REMARK 200  COMPLETENESS FOR RANGE     (%) : 87.0                               
REMARK 200  DATA REDUNDANCY                : 3.700                              
REMARK 200  R MERGE                    (I) : 0.04500                            
REMARK 200  R SYM                      (I) : NULL                               
REMARK 200  <I/SIGMA(I)> FOR THE DATA SET  : 17.0000                            
REMARK 200                                                                      
REMARK 200 IN THE HIGHEST RESOLUTION SHELL.                                     
REMARK 200  HIGHEST RESOLUTION SHELL, RANGE HIGH (A) : 2.06                     
REMARK 200  HIGHEST RESOLUTION SHELL, RANGE LOW  (A) : 2.25                     
REMARK 200  COMPLETENESS FOR SHELL     (%) : 83.0                               
REMARK 200  DATA REDUNDANCY IN SHELL       : 3.40                               
REMARK 200  R MERGE FOR SHELL          (I) : 0.11000                            
REMARK 200  R SYM FOR SHELL            (I) : NULL                               
REMARK 200  <I/SIGMA(I)> FOR SHELL         : NULL                               
REMARK 200                                                                      
REMARK 200 DIFFRACTION PROTOCOL: NULL                                           
REMARK 200 METHOD USED TO DETERMINE THE STRUCTURE: MIR                          
REMARK 200 SOFTWARE USED: X-PLOR 3.1, XTALVIEW                                  
REMARK 200 STARTING MODEL: NULL                                                 
REMARK 200                                                                      
REMARK 200 REMARK: NULL                                                         
REMARK 280                                                                      
REMARK 280 CRYSTAL                                                              
REMARK 280 SOLVENT CONTENT, VS   (%): 41.00                                     
REMARK 280 MATTHEWS COEFFICIENT, VM (ANGSTROMS**3/DA): 2.10                     
REMARK 280                                                                      
REMARK 280 CRYSTALLIZATION CONDITIONS: PROTEIN WAS CRYSTALLIZED FROM 12.5%      
REMARK 280  PEGMME 550, 5 MM ZNSO4, 50 MM ACETIC ACID/SODIUM ACETATE            
REMARK 280  BUFFER, PH 4.1                                                      
REMARK 290                                                                      
REMARK 290 CRYSTALLOGRAPHIC SYMMETRY                                            
REMARK 290 SYMMETRY OPERATORS FOR SPACE GROUP: P 21 21 21                       
REMARK 290                                                                      
REMARK 290      SYMOP   SYMMETRY                                                
REMARK 290     NNNMMM   OPERATOR                                                
REMARK 290       1555   X,Y,Z                                                   
REMARK 290       2555   -X+1/2,-Y,Z+1/2                                         
REMARK 290       3555   -X,Y+1/2,-Z+1/2                                         
REMARK 290       4555   X+1/2,-Y+1/2,-Z                                         
REMARK 290                                                                      
REMARK 290     WHERE NNN -> OPERATOR NUMBER                                     
REMARK 290           MMM -> TRANSLATION VECTOR                                  
REMARK 290                                                                      
REMARK 290 CRYSTALLOGRAPHIC SYMMETRY TRANSFORMATIONS                            
REMARK 290 THE FOLLOWING TRANSFORMATIONS OPERATE ON THE ATOM/HETATM             
REMARK 290 RECORDS IN THIS ENTRY TO PRODUCE CRYSTALLOGRAPHICALLY                
REMARK 290 RELATED MOLECULES.                                                   
REMARK 290   SMTRY1   1  1.000000  0.000000  0.000000        0.00000            
REMARK 290   SMTRY2   1  0.000000  1.000000  0.000000        0.00000            
REMARK 290   SMTRY3   1  0.000000  0.000000  1.000000        0.00000            
REMARK 290   SMTRY1   2 -1.000000  0.000000  0.000000       15.28000            
REMARK 290   SMTRY2   2  0.000000 -1.000000  0.000000        0.00000            
REMARK 290   SMTRY3   2  0.000000  0.000000  1.000000       55.39000            
REMARK 290   SMTRY1   3 -1.000000  0.000000  0.000000        0.00000            
REMARK 290   SMTRY2   3  0.000000  1.000000  0.000000       17.46500            
REMARK 290   SMTRY3   3  0.000000  0.000000 -1.000000       55.39000            
REMARK 290   SMTRY1   4  1.000000  0.000000  0.000000       15.28000            
REMARK 290   SMTRY2   4  0.000000 -1.000000  0.000000       17.46500            
REMARK 290   SMTRY3   4  0.000000  0.000000 -1.000000        0.00000            
REMARK 290                                                                      
REMARK 290 REMARK: NULL                                                         
REMARK 300                                                                      
REMARK 300 BIOMOLECULE: 1                                                       
REMARK 300 SEE REMARK 350 FOR THE AUTHOR PROVIDED AND/OR PROGRAM                
REMARK 300 GENERATED ASSEMBLY INFORMATION FOR THE STRUCTURE IN                  
REMARK 300 THIS ENTRY. THE REMARK MAY ALSO PROVIDE INFORMATION ON               
REMARK 300 BURIED SURFACE AREA.                                                 
REMARK 350                                                                      
REMARK 350 COORDINATES FOR A COMPLETE MULTIMER REPRESENTING THE KNOWN           
REMARK 350 BIOLOGICALLY SIGNIFICANT OLIGOMERIZATION STATE OF THE                
REMARK 350 MOLECULE CAN BE GENERATED BY APPLYING BIOMT TRANSFORMATIONS          
REMARK 350 GIVEN BELOW.  BOTH NON-CRYSTALLOGRAPHIC AND                          
REMARK 350 CRYSTALLOGRAPHIC OPERATIONS ARE GIVEN.                               
REMARK 350                                                                      
REMARK 350 BIOMOLECULE: 1                                                       
REMARK 350 AUTHOR DETERMINED BIOLOGICAL UNIT: MONOMERIC                         
REMARK 350 APPLY THE FOLLOWING TO CHAINS: A                                     
REMARK 350   BIOMT1   1  1.000000  0.000000  0.000000        0.00000            
REMARK 350   BIOMT2   1  0.000000  1.000000  0.000000        0.00000            
REMARK 350   BIOMT3   1  0.000000  0.000000  1.000000        0.00000            
REMARK 465                                                                      
REMARK 465 MISSING RESIDUES                                                     
REMARK 465 THE FOLLOWING RESIDUES WERE NOT LOCATED IN THE                       
REMARK 465 EXPERIMENT. (M=MODEL NUMBER; RES=RESIDUE NAME; C=CHAIN               
REMARK 465 IDENTIFIER; SSSEQ=SEQUENCE NUMBER; I=INSERTION CODE.)                
REMARK 465                                                                      
REMARK 465   M RES C SSSEQI                                                     
REMARK 465     THR A   652                                                      
REMARK 465     THR A   653                                                      
REMARK 465     GLU A   654                                                      
REMARK 465     GLU A   655                                                      
REMARK 465     ASN A   656                                                      
REMARK 465     SER A   657                                                      
REMARK 465     LYS A   775                                                      
REMARK 465     LYS A   776                                                      
REMARK 500                                                                      
REMARK 500 GEOMETRY AND STEREOCHEMISTRY                                         
REMARK 500 SUBTOPIC: TORSION ANGLES                                             
REMARK 500                                                                      
REMARK 500 TORSION ANGLES OUTSIDE THE EXPECTED RAMACHANDRAN REGIONS:            
REMARK 500 (M=MODEL NUMBER; RES=RESIDUE NAME; C=CHAIN IDENTIFIER;               
REMARK 500 SSEQ=SEQUENCE NUMBER; I=INSERTION CODE).                             
REMARK 500                                                                      
REMARK 500 STANDARD TABLE:                                                      
REMARK 500 FORMAT:(10X,I3,1X,A3,1X,A1,I4,A1,4X,F7.2,3X,F7.2)                    
REMARK 500                                                                      
REMARK 500 EXPECTED VALUES: GJ KLEYWEGT AND TA JONES (1996). PHI/PSI-           
REMARK 500 CHOLOGY: RAMACHANDRAN REVISITED. STRUCTURE 4, 1395 - 1400            
REMARK 500                                                                      
REMARK 500  M RES CSSEQI        PSI       PHI                                   
REMARK 500    SER A 738       79.86   -111.01                                   
REMARK 500                                                                      
REMARK 500 REMARK: NULL                                                         
REMARK 525                                                                      
REMARK 525 SOLVENT                                                              
REMARK 525                                                                      
REMARK 525 THE SOLVENT MOLECULES HAVE CHAIN IDENTIFIERS THAT                    
REMARK 525 INDICATE THE POLYMER CHAIN WITH WHICH THEY ARE MOST                  
REMARK 525 CLOSELY ASSOCIATED. THE REMARK LISTS ALL THE SOLVENT                 
REMARK 525 MOLECULES WHICH ARE MORE THAN 5A AWAY FROM THE                       
REMARK 525 NEAREST POLYMER CHAIN (M = MODEL NUMBER;                             
REMARK 525 RES=RESIDUE NAME; C=CHAIN IDENTIFIER; SSEQ=SEQUENCE                  
REMARK 525 NUMBER; I=INSERTION CODE):                                           
REMARK 525                                                                      
REMARK 525  M RES CSSEQI                                                        
REMARK 525    HOH A 810        DISTANCE =  6.25 ANGSTROMS                       
REMARK 525    HOH A 824        DISTANCE =  7.21 ANGSTROMS                       
REMARK 525    HOH A 849        DISTANCE =  5.21 ANGSTROMS                       
REMARK 525    HOH A 861        DISTANCE =  5.12 ANGSTROMS                       
REMARK 525    HOH A 864        DISTANCE =  6.08 ANGSTROMS                       
REMARK 525    HOH A 868        DISTANCE =  5.25 ANGSTROMS                       
REMARK 525    HOH A 870        DISTANCE =  5.29 ANGSTROMS                       
REMARK 525    HOH A 875        DISTANCE =  9.20 ANGSTROMS                       
REMARK 525    HOH A 885        DISTANCE =  5.08 ANGSTROMS                       
REMARK 525    HOH A 902        DISTANCE =  6.62 ANGSTROMS                       
REMARK 525    HOH A 913        DISTANCE =  8.33 ANGSTROMS                       
REMARK 525    HOH A 919        DISTANCE =  6.85 ANGSTROMS                       
REMARK 525    HOH A 920        DISTANCE =  6.98 ANGSTROMS                       
REMARK 525    HOH A 921        DISTANCE =  6.69 ANGSTROMS                       
REMARK 620                                                                      
REMARK 620 METAL COORDINATION                                                   
REMARK 620  (M=MODEL NUMBER; RES=RESIDUE NAME; C=CHAIN IDENTIFIER;              
REMARK 620  SSEQ=SEQUENCE NUMBER; I=INSERTION CODE):                            
REMARK 620                                                                      
REMARK 620 COORDINATION ANGLES FOR:  M RES CSSEQI METAL                         
REMARK 620                              ZN A 800  ZN                            
REMARK 620 N RES CSSEQI ATOM                                                    
REMARK 620 1 HIS A 728   NE2                                                    
REMARK 620 2 GLU A 758   OE1  98.2                                              
REMARK 620 3 GLU A 758   OE2 101.5  58.7                                        
REMARK 620 4 GLU A 754   OE2 118.2 143.4 112.8                                  
REMARK 620 5 ASP A 746   OD2 125.6  78.1 120.1  77.9                            
REMARK 620 N                    1     2     3     4                             
REMARK 800                                                                      
REMARK 800 SITE                                                                 
REMARK 800 SITE_IDENTIFIER: ZNB                                                 
REMARK 800 EVIDENCE_CODE: UNKNOWN                                               
REMARK 800 SITE_DESCRIPTION: ZN BINDING SITE.                                   
REMARK 800 SITE_IDENTIFIER: PHB                                                 
REMARK 800 EVIDENCE_CODE: UNKNOWN                                               
REMARK 800 SITE_DESCRIPTION: PHOSPHORYLATION SITE.                              
REMARK 800 SITE_IDENTIFIER: AC1                                                 
REMARK 800 EVIDENCE_CODE: SOFTWARE                                              
REMARK 800 SITE_DESCRIPTION: BINDING SITE FOR RESIDUE ZN A 800                  
DBREF  1A0B A  652   776  UNP    P22763   ARCB_ECOLI     652    776             
SEQRES   1 A  125  THR THR GLU GLU ASN SER LYS SER GLU ALA LEU LEU ASP          
SEQRES   2 A  125  ILE PRO MET LEU GLU GLN TYR LEU GLU LEU VAL GLY PRO          
SEQRES   3 A  125  LYS LEU ILE THR ASP GLY LEU ALA VAL PHE GLU LYS MET          
SEQRES   4 A  125  MET PRO GLY TYR VAL SER VAL LEU GLU SER ASN LEU THR          
SEQRES   5 A  125  ALA GLN ASP LYS LYS GLY ILE VAL GLU GLU GLY HIS LYS          
SEQRES   6 A  125  ILE LYS GLY ALA ALA GLY SER VAL GLY LEU ARG HIS LEU          
SEQRES   7 A  125  GLN GLN LEU GLY GLN GLN ILE GLN SER PRO ASP LEU PRO          
SEQRES   8 A  125  ALA TRP GLU ASP ASN VAL GLY GLU TRP ILE GLU GLU MET          
SEQRES   9 A  125  LYS GLU GLU TRP ARG HIS ASP VAL GLU VAL LEU LYS ALA          
SEQRES  10 A  125  TRP VAL ALA LYS ALA THR LYS LYS                              
HET     ZN  A 800       1                                                       
HETNAM      ZN ZINC ION                                                         
FORMUL   2   ZN    ZN 2+                                                        
FORMUL   3  HOH   *121(H2 O)                                                    
HELIX    1   1 SER A  659  LEU A  662  1                                   4    
HELIX    2   2 ILE A  665  LEU A  674  1                                  10    
HELIX    3   3 PRO A  677  THR A  703  1                                  27    
HELIX    4   4 LYS A  707  VAL A  724  1                                  18    
HELIX    5   5 ARG A  727  ILE A  736  1                                  10    
HELIX    6   6 TRP A  744  LYS A  772  1                                  29    
LINK        ZN    ZN A 800                 NE2 HIS A 728     1555   1555  2.09  
LINK        ZN    ZN A 800                 OE1 GLU A 758     1555   1555  2.40  
LINK        ZN    ZN A 800                 OE2 GLU A 758     1555   1555  2.07  
LINK        ZN    ZN A 800                 OE2 GLU A 754     1555   1555  2.46  
LINK        ZN    ZN A 800                 OD2 ASP A 746     1555   3746  2.33  
SITE     1 ZNB  4 HIS A 728  ASP A 746  GLU A 754  GLU A 758                    
SITE     1 PHB  1 HIS A 715                                                     
SITE     1 AC1  4 HIS A 728  ASP A 746  GLU A 754  GLU A 758                    
CRYST1   30.560   34.930  110.780  90.00  90.00  90.00 P 21 21 21    4          
ORIGX1      1.000000  0.000000  0.000000        0.00000                         
ORIGX2      0.000000  1.000000  0.000000        0.00000                         
ORIGX3      0.000000  0.000000  1.000000        0.00000                         
SCALE1      0.032723  0.000000  0.000000        0.00000                         
SCALE2      0.000000  0.028629  0.000000        0.00000                         
SCALE3      0.000000  0.000000  0.009027        0.00000                         
ATOM      1  N   LYS A 658      23.864  20.736  75.930  1.00 46.26           N  
ATOM      2  CA  LYS A 658      22.609  20.563  75.140  1.00 45.18           C  
ATOM      3  C   LYS A 658      22.886  20.966  73.686  1.00 44.83           C  
ATOM      4  O   LYS A 658      23.720  21.835  73.418  1.00 45.53           O  
ATOM      5  CB  LYS A 658      21.479  21.423  75.733  1.00 45.82           C  
ATOM      6  CG  LYS A 658      20.081  21.038  75.278  1.00 46.76           C  
ATOM      7  CD  LYS A 658      19.708  19.661  75.801  1.00 49.57           C  
ATOM      8  CE  LYS A 658      18.512  19.070  75.072  1.00 50.09           C  
ATOM      9  NZ  LYS A 658      18.818  18.805  73.631  1.00 52.67           N  
ATOM     10  N   SER A 659      22.216  20.293  72.757  1.00 43.34           N  
ATOM     11  CA  SER A 659      22.372  20.550  71.331  1.00 41.62           C  
ATOM     12  C   SER A 659      21.759  21.903  70.925  1.00 39.27           C  
ATOM     13  O   SER A 659      22.464  22.779  70.422  1.00 37.49           O  
ATOM     14  CB  SER A 659      21.727  19.408  70.543  1.00 41.75           C  
ATOM     15  OG  SER A 659      20.345  19.319  70.850  1.00 43.69           O  
ATOM     16  N   GLU A 660      20.460  22.070  71.179  1.00 36.37           N  
ATOM     17  CA  GLU A 660      19.735  23.293  70.851  1.00 36.27           C  
ATOM     18  C   GLU A 660      20.379  24.556  71.424  1.00 34.20           C  
ATOM     19  O   GLU A 660      20.221  25.643  70.876  1.00 34.42           O  
ATOM     20  CB  GLU A 660      18.300  23.197  71.359  1.00 37.83           C  
ATOM     21  CG  GLU A 660      17.487  22.088  70.719  1.00 46.15           C  
ATOM     22  CD  GLU A 660      16.303  21.620  71.589  1.00 51.57           C  
ATOM     23  OE1 GLU A 660      16.115  22.157  72.706  1.00 54.44           O  
ATOM     24  OE2 GLU A 660      15.562  20.700  71.160  1.00 54.28           O  
ATOM     25  N   ALA A 661      21.123  24.403  72.515  1.00 32.01           N  
ATOM     26  CA  ALA A 661      21.764  25.529  73.186  1.00 28.22           C  
ATOM     27  C   ALA A 661      23.194  25.870  72.748  1.00 27.00           C  
ATOM     28  O   ALA A 661      23.590  27.030  72.774  1.00 27.86           O  
ATOM     29  CB  ALA A 661      21.722  25.306  74.695  1.00 27.66           C  
ATOM     30  N   LEU A 662      23.996  24.875  72.398  1.00 23.53           N  
ATOM     31  CA  LEU A 662      25.368  25.155  72.008  1.00 21.70           C  
ATOM     32  C   LEU A 662      25.532  25.257  70.494  1.00 20.79           C  
ATOM     33  O   LEU A 662      26.466  25.892  70.005  1.00 22.55           O  
ATOM     34  CB  LEU A 662      26.292  24.078  72.563  1.00 17.40           C  
ATOM     35  CG  LEU A 662      26.106  23.784  74.040  1.00 18.80           C  
ATOM     36  CD1 LEU A 662      26.848  22.528  74.386  1.00 21.15           C  
ATOM     37  CD2 LEU A 662      26.578  24.939  74.882  1.00 15.87           C  
ATOM     38  N   LEU A 663      24.586  24.680  69.762  1.00 20.11           N  
ATOM     39  CA  LEU A 663      24.638  24.660  68.311  1.00 18.90           C  
ATOM     40  C   LEU A 663      23.472  25.382  67.657  1.00 18.74           C  
ATOM     41  O   LEU A 663      22.365  25.454  68.191  1.00 19.14           O  
ATOM     42  CB  LEU A 663      24.650  23.209  67.809  1.00 17.77           C  
ATOM     43  CG  LEU A 663      25.563  22.176  68.476  1.00 16.05           C  
ATOM     44  CD1 LEU A 663      25.252  20.799  67.932  1.00 11.38           C  
ATOM     45  CD2 LEU A 663      27.016  22.549  68.240  1.00 16.03           C  
ATOM     46  N   ASP A 664      23.728  25.854  66.448  1.00 19.57           N  
ATOM     47  CA  ASP A 664      22.738  26.556  65.652  1.00 19.10           C  
ATOM     48  C   ASP A 664      22.130  25.471  64.762  1.00 19.03           C  
ATOM     49  O   ASP A 664      22.431  25.401  63.572  1.00 19.79           O  
ATOM     50  CB  ASP A 664      23.463  27.630  64.825  1.00 19.32           C  
ATOM     51  CG  ASP A 664      22.524  28.531  64.046  1.00 22.78           C  
ATOM     52  OD1 ASP A 664      21.333  28.206  63.853  1.00 24.39           O  
ATOM     53  OD2 ASP A 664      23.009  29.578  63.590  1.00 26.95           O  
ATOM     54  N   ILE A 665      21.268  24.642  65.350  1.00 19.25           N  
ATOM     55  CA  ILE A 665      20.603  23.527  64.658  1.00 20.84           C  
ATOM     56  C   ILE A 665      20.000  23.830  63.267  1.00 22.51           C  
ATOM     57  O   ILE A 665      20.325  23.137  62.315  1.00 22.11           O  
ATOM     58  CB  ILE A 665      19.536  22.827  65.573  1.00 22.27           C  
ATOM     59  CG1 ILE A 665      20.189  22.255  66.845  1.00 24.24           C  
ATOM     60  CG2 ILE A 665      18.839  21.714  64.829  1.00 21.09           C  
ATOM     61  CD1 ILE A 665      21.352  21.325  66.580  1.00 25.23           C  
ATOM     62  N   PRO A 666      19.108  24.845  63.134  1.00 24.82           N  
ATOM     63  CA  PRO A 666      18.512  25.171  61.823  1.00 26.24           C  
ATOM     64  C   PRO A 666      19.532  25.456  60.702  1.00 25.08           C  
ATOM     65  O   PRO A 666      19.361  25.018  59.559  1.00 23.93           O  
ATOM     66  CB  PRO A 666      17.652  26.401  62.142  1.00 27.54           C  
ATOM     67  CG  PRO A 666      17.168  26.110  63.535  1.00 25.57           C  
ATOM     68  CD  PRO A 666      18.453  25.635  64.199  1.00 28.33           C  
ATOM     69  N   MET A 667      20.570  26.213  61.028  1.00 22.74           N  
ATOM     70  CA  MET A 667      21.607  26.520  60.070  1.00 22.85           C  
ATOM     71  C   MET A 667      22.331  25.233  59.703  1.00 19.85           C  
ATOM     72  O   MET A 667      22.649  25.010  58.545  1.00 16.73           O  
ATOM     73  CB  MET A 667      22.608  27.512  60.658  1.00 26.33           C  
ATOM     74  CG  MET A 667      23.702  27.919  59.682  1.00 33.08           C  
ATOM     75  SD  MET A 667      25.359  27.851  60.375  1.00 41.27           S  
ATOM     76  CE  MET A 667      25.904  26.251  59.730  1.00 37.45           C  
ATOM     77  N   LEU A 668      22.609  24.400  60.700  1.00 17.34           N  
ATOM     78  CA  LEU A 668      23.298  23.139  60.481  1.00 17.01           C  
ATOM     79  C   LEU A 668      22.504  22.166  59.613  1.00 17.02           C  
ATOM     80  O   LEU A 668      23.049  21.571  58.692  1.00 18.48           O  
ATOM     81  CB  LEU A 668      23.659  22.499  61.821  1.00 17.00           C  
ATOM     82  CG  LEU A 668      24.805  23.135  62.620  1.00 16.95           C  
ATOM     83  CD1 LEU A 668      24.787  22.636  64.063  1.00 16.42           C  
ATOM     84  CD2 LEU A 668      26.152  22.837  61.968  1.00 18.15           C  
ATOM     85  N   GLU A 669      21.213  22.019  59.881  1.00 18.40           N  
ATOM     86  CA  GLU A 669      20.387  21.112  59.096  1.00 20.23           C  
ATOM     87  C   GLU A 669      20.307  21.585  57.652  1.00 20.19           C  
ATOM     88  O   GLU A 669      20.328  20.789  56.723  1.00 18.29           O  
ATOM     89  CB  GLU A 669      18.996  20.975  59.711  1.00 22.18           C  
ATOM     90  CG  GLU A 669      18.873  19.728  60.597  1.00 30.52           C  
ATOM     91  CD  GLU A 669      17.483  19.534  61.194  1.00 36.02           C  
ATOM     92  OE1 GLU A 669      16.488  19.511  60.432  1.00 41.09           O  
ATOM     93  OE2 GLU A 669      17.386  19.384  62.431  1.00 38.23           O  
ATOM     94  N   GLN A 670      20.268  22.896  57.474  1.00 20.67           N  
ATOM     95  CA  GLN A 670      20.221  23.485  56.150  1.00 22.36           C  
ATOM     96  C   GLN A 670      21.515  23.156  55.396  1.00 21.61           C  
ATOM     97  O   GLN A 670      21.475  22.769  54.240  1.00 18.63           O  
ATOM     98  CB  GLN A 670      20.032  24.999  56.245  1.00 23.78           C  
ATOM     99  CG  GLN A 670      19.761  25.660  54.897  1.00 29.76           C  
ATOM    100  CD  GLN A 670      19.966  27.151  54.937  1.00 31.79           C  
ATOM    101  OE1 GLN A 670      19.011  27.920  55.039  1.00 33.56           O  
ATOM    102  NE2 GLN A 670      21.221  27.574  54.855  1.00 35.62           N  
ATOM    103  N   TYR A 671      22.657  23.323  56.053  1.00 20.75           N  
ATOM    104  CA  TYR A 671      23.940  23.023  55.445  1.00 22.41           C  
ATOM    105  C   TYR A 671      24.098  21.576  55.084  1.00 22.35           C  
ATOM    106  O   TYR A 671      24.735  21.268  54.093  1.00 25.19           O  
ATOM    107  CB  TYR A 671      25.096  23.470  56.326  1.00 26.35           C  
ATOM    108  CG  TYR A 671      25.378  24.923  56.143  1.00 34.92           C  
ATOM    109  CD1 TYR A 671      24.356  25.864  56.308  1.00 37.99           C  
ATOM    110  CD2 TYR A 671      26.647  25.372  55.763  1.00 38.37           C  
ATOM    111  CE1 TYR A 671      24.575  27.216  56.105  1.00 41.14           C  
ATOM    112  CE2 TYR A 671      26.886  26.733  55.554  1.00 42.05           C  
ATOM    113  CZ  TYR A 671      25.835  27.652  55.733  1.00 43.45           C  
ATOM    114  OH  TYR A 671      26.035  29.012  55.579  1.00 47.36           O  
ATOM    115  N   LEU A 672      23.558  20.679  55.892  1.00 21.95           N  
ATOM    116  CA  LEU A 672      23.639  19.266  55.577  1.00 23.28           C  
ATOM    117  C   LEU A 672      22.968  19.017  54.231  1.00 24.54           C  
ATOM    118  O   LEU A 672      23.475  18.260  53.412  1.00 27.44           O  
ATOM    119  CB  LEU A 672      22.934  18.432  56.639  1.00 22.81           C  
ATOM    120  CG  LEU A 672      23.734  18.100  57.893  1.00 24.63           C  
ATOM    121  CD1 LEU A 672      22.815  17.407  58.911  1.00 25.07           C  
ATOM    122  CD2 LEU A 672      24.951  17.234  57.535  1.00 23.80           C  
ATOM    123  N   GLU A 673      21.829  19.664  54.012  1.00 24.89           N  
ATOM    124  CA  GLU A 673      21.071  19.516  52.774  1.00 27.32           C  
ATOM    125  C   GLU A 673      21.673  20.259  51.583  1.00 25.90           C  
ATOM    126  O   GLU A 673      21.767  19.706  50.486  1.00 25.64           O  
ATOM    127  CB  GLU A 673      19.616  19.937  52.991  1.00 30.81           C  
ATOM    128  CG  GLU A 673      18.714  18.815  53.509  1.00 38.75           C  
ATOM    129  CD  GLU A 673      18.368  17.767  52.433  1.00 45.56           C  
ATOM    130  OE1 GLU A 673      17.725  18.121  51.417  1.00 46.93           O  
ATOM    131  OE2 GLU A 673      18.718  16.576  52.607  1.00 50.06           O  
ATOM    132  N   LEU A 674      22.108  21.493  51.804  1.00 24.16           N  
ATOM    133  CA  LEU A 674      22.693  22.298  50.736  1.00 25.17           C  
ATOM    134  C   LEU A 674      24.115  21.910  50.385  1.00 27.88           C  
ATOM    135  O   LEU A 674      24.497  22.007  49.220  1.00 30.07           O  
ATOM    136  CB  LEU A 674      22.678  23.799  51.078  1.00 22.91           C  
ATOM    137  CG  LEU A 674      21.373  24.602  51.168  1.00 23.35           C  
ATOM    138  CD1 LEU A 674      21.672  25.949  51.774  1.00 21.91           C  
ATOM    139  CD2 LEU A 674      20.721  24.772  49.799  1.00 20.67           C  
ATOM    140  N   VAL A 675      24.902  21.472  51.369  1.00 28.39           N  
ATOM    141  CA  VAL A 675      26.301  21.130  51.120  1.00 28.80           C  
ATOM    142  C   VAL A 675      26.757  19.706  51.457  1.00 29.95           C  
ATOM    143  O   VAL A 675      27.608  19.150  50.760  1.00 29.87           O  
ATOM    144  CB  VAL A 675      27.239  22.129  51.849  1.00 30.25           C  
ATOM    145  CG1 VAL A 675      28.689  21.809  51.554  1.00 32.36           C  
ATOM    146  CG2 VAL A 675      26.925  23.562  51.446  1.00 29.73           C  
ATOM    147  N   GLY A 676      26.209  19.128  52.521  1.00 30.66           N  
ATOM    148  CA  GLY A 676      26.617  17.800  52.949  1.00 32.32           C  
ATOM    149  C   GLY A 676      27.506  17.950  54.183  1.00 33.61           C  
ATOM    150  O   GLY A 676      28.017  19.042  54.428  1.00 32.48           O  
ATOM    151  N   PRO A 677      27.776  16.865  54.935  1.00 35.87           N  
ATOM    152  CA  PRO A 677      28.603  16.861  56.158  1.00 36.09           C  
ATOM    153  C   PRO A 677      30.115  17.009  56.044  1.00 35.70           C  
ATOM    154  O   PRO A 677      30.770  17.481  56.974  1.00 34.30           O  
ATOM    155  CB  PRO A 677      28.240  15.526  56.806  1.00 36.57           C  
ATOM    156  CG  PRO A 677      28.087  14.629  55.612  1.00 38.57           C  
ATOM    157  CD  PRO A 677      27.282  15.505  54.638  1.00 38.10           C  
ATOM    158  N   LYS A 678      30.679  16.615  54.915  1.00 37.89           N  
ATOM    159  CA  LYS A 678      32.122  16.694  54.753  1.00 40.32           C  
ATOM    160  C   LYS A 678      32.672  18.097  54.958  1.00 39.61           C  
ATOM    161  O   LYS A 678      33.583  18.275  55.763  1.00 41.05           O  
ATOM    162  CB  LYS A 678      32.553  16.099  53.409  1.00 42.89           C  
ATOM    163  CG  LYS A 678      34.055  16.095  53.131  1.00 48.86           C  
ATOM    164  CD  LYS A 678      34.495  17.404  52.477  1.00 53.81           C  
ATOM    165  CE  LYS A 678      35.831  17.282  51.765  1.00 56.48           C  
ATOM    166  NZ  LYS A 678      36.204  18.586  51.132  1.00 58.53           N  
ATOM    167  N   LEU A 679      32.108  19.099  54.286  1.00 39.01           N  
ATOM    168  CA  LEU A 679      32.622  20.458  54.456  1.00 38.38           C  
ATOM    169  C   LEU A 679      32.411  20.940  55.886  1.00 34.63           C  
ATOM    170  O   LEU A 679      33.172  21.776  56.372  1.00 35.20           O  
ATOM    171  CB  LEU A 679      32.057  21.452  53.415  1.00 41.98           C  
ATOM    172  CG  LEU A 679      32.713  22.855  53.258  1.00 44.21           C  
ATOM    173  CD1 LEU A 679      34.236  22.779  53.143  1.00 43.64           C  
ATOM    174  CD2 LEU A 679      32.148  23.579  52.029  1.00 44.95           C  
ATOM    175  N   ILE A 680      31.419  20.389  56.578  1.00 29.07           N  
ATOM    176  CA  ILE A 680      31.208  20.766  57.969  1.00 27.27           C  
ATOM    177  C   ILE A 680      32.319  20.130  58.820  1.00 25.11           C  
ATOM    178  O   ILE A 680      33.030  20.815  59.552  1.00 23.35           O  
ATOM    179  CB  ILE A 680      29.834  20.324  58.468  1.00 27.01           C  
ATOM    180  CG1 ILE A 680      28.752  21.041  57.673  1.00 27.20           C  
ATOM    181  CG2 ILE A 680      29.668  20.683  59.912  1.00 25.07           C  
ATOM    182  CD1 ILE A 680      27.368  20.612  58.045  1.00 27.98           C  
ATOM    183  N   THR A 681      32.508  18.827  58.674  1.00 25.57           N  
ATOM    184  CA  THR A 681      33.546  18.117  59.422  1.00 25.81           C  
ATOM    185  C   THR A 681      34.929  18.670  59.063  1.00 23.94           C  
ATOM    186  O   THR A 681      35.838  18.678  59.878  1.00 22.46           O  
ATOM    187  CB  THR A 681      33.480  16.593  59.161  1.00 27.73           C  
ATOM    188  OG1 THR A 681      33.599  16.327  57.755  1.00 30.57           O  
ATOM    189  CG2 THR A 681      32.146  16.026  59.666  1.00 29.17           C  
ATOM    190  N   ASP A 682      35.067  19.155  57.837  1.00 24.25           N  
ATOM    191  CA  ASP A 682      36.316  19.735  57.386  1.00 24.47           C  
ATOM    192  C   ASP A 682      36.568  21.039  58.117  1.00 22.71           C  
ATOM    193  O   ASP A 682      37.698  21.328  58.513  1.00 22.80           O  
ATOM    194  CB  ASP A 682      36.265  20.012  55.888  1.00 28.71           C  
ATOM    195  CG  ASP A 682      36.789  18.867  55.055  1.00 31.40           C  
ATOM    196  OD1 ASP A 682      37.081  17.787  55.608  1.00 33.59           O  
ATOM    197  OD2 ASP A 682      36.919  19.068  53.829  1.00 33.80           O  
ATOM    198  N   GLY A 683      35.529  21.858  58.212  1.00 22.12           N  
ATOM    199  CA  GLY A 683      35.644  23.134  58.889  1.00 23.82           C  
ATOM    200  C   GLY A 683      35.982  22.877  60.339  1.00 24.38           C  
ATOM    201  O   GLY A 683      36.959  23.404  60.872  1.00 25.83           O  
ATOM    202  N   LEU A 684      35.205  21.991  60.945  1.00 25.24           N  
ATOM    203  CA  LEU A 684      35.367  21.596  62.338  1.00 25.70           C  
ATOM    204  C   LEU A 684      36.831  21.262  62.639  1.00 26.01           C  
ATOM    205  O   LEU A 684      37.448  21.818  63.562  1.00 23.38           O  
ATOM    206  CB  LEU A 684      34.472  20.383  62.612  1.00 27.67           C  
ATOM    207  CG  LEU A 684      34.277  19.840  64.032  1.00 32.06           C  
ATOM    208  CD1 LEU A 684      33.888  20.950  65.008  1.00 33.16           C  
ATOM    209  CD2 LEU A 684      33.189  18.773  63.995  1.00 33.96           C  
ATOM    210  N   ALA A 685      37.400  20.401  61.805  1.00 25.37           N  
ATOM    211  CA  ALA A 685      38.777  19.996  61.969  1.00 23.24           C  
ATOM    212  C   ALA A 685      39.698  21.212  61.913  1.00 23.64           C  
ATOM    213  O   ALA A 685      40.688  21.266  62.645  1.00 25.70           O  
ATOM    214  CB  ALA A 685      39.153  18.980  60.907  1.00 21.58           C  
ATOM    215  N   VAL A 686      39.388  22.195  61.069  1.00 22.21           N  
ATOM    216  CA  VAL A 686      40.245  23.378  60.981  1.00 20.11           C  
ATOM    217  C   VAL A 686      40.020  24.256  62.194  1.00 20.08           C  
ATOM    218  O   VAL A 686      40.951  24.849  62.727  1.00 19.94           O  
ATOM    219  CB  VAL A 686      40.006  24.182  59.690  1.00 19.33           C  
ATOM    220  CG1 VAL A 686      40.790  25.471  59.700  1.00 18.50           C  
ATOM    221  CG2 VAL A 686      40.459  23.370  58.523  1.00 20.08           C  
ATOM    222  N   PHE A 687      38.788  24.280  62.666  1.00 19.92           N  
ATOM    223  CA  PHE A 687      38.443  25.077  63.825  1.00 19.01           C  
ATOM    224  C   PHE A 687      39.187  24.522  65.032  1.00 20.18           C  
ATOM    225  O   PHE A 687      39.862  25.257  65.771  1.00 20.17           O  
ATOM    226  CB  PHE A 687      36.945  25.014  64.064  1.00 15.34           C  
ATOM    227  CG  PHE A 687      36.507  25.724  65.303  1.00 17.29           C  
ATOM    228  CD1 PHE A 687      36.197  27.080  65.266  1.00 17.23           C  
ATOM    229  CD2 PHE A 687      36.409  25.042  66.514  1.00 17.75           C  
ATOM    230  CE1 PHE A 687      35.793  27.750  66.418  1.00 17.90           C  
ATOM    231  CE2 PHE A 687      36.007  25.703  67.677  1.00 16.20           C  
ATOM    232  CZ  PHE A 687      35.696  27.059  67.627  1.00 15.68           C  
ATOM    233  N   GLU A 688      39.115  23.210  65.193  1.00 21.73           N  
ATOM    234  CA  GLU A 688      39.758  22.550  66.315  1.00 23.51           C  
ATOM    235  C   GLU A 688      41.258  22.766  66.417  1.00 23.13           C  
ATOM    236  O   GLU A 688      41.795  22.866  67.520  1.00 25.83           O  
ATOM    237  CB  GLU A 688      39.440  21.056  66.310  1.00 25.35           C  
ATOM    238  CG  GLU A 688      39.930  20.314  67.544  1.00 29.80           C  
ATOM    239  CD  GLU A 688      39.254  18.958  67.737  1.00 33.57           C  
ATOM    240  OE1 GLU A 688      38.725  18.410  66.734  1.00 31.56           O  
ATOM    241  OE2 GLU A 688      39.245  18.461  68.899  1.00 33.60           O  
ATOM    242  N   LYS A 689      41.944  22.854  65.284  1.00 23.20           N  
ATOM    243  CA  LYS A 689      43.387  23.035  65.317  1.00 21.65           C  
ATOM    244  C   LYS A 689      43.836  24.485  65.489  1.00 20.03           C  
ATOM    245  O   LYS A 689      44.949  24.748  65.964  1.00 18.23           O  
ATOM    246  CB  LYS A 689      44.048  22.329  64.124  1.00 23.28           C  
ATOM    247  CG  LYS A 689      44.561  23.198  63.035  1.00 27.08           C  
ATOM    248  CD  LYS A 689      45.186  22.343  61.970  1.00 30.39           C  
ATOM    249  CE  LYS A 689      45.660  23.191  60.816  1.00 34.09           C  
ATOM    250  NZ  LYS A 689      46.155  22.324  59.725  1.00 38.36           N  
ATOM    251  N   MET A 690      42.944  25.420  65.174  1.00 18.49           N  
ATOM    252  CA  MET A 690      43.238  26.850  65.323  1.00 19.21           C  
ATOM    253  C   MET A 690      42.852  27.431  66.705  1.00 20.52           C  
ATOM    254  O   MET A 690      43.478  28.377  67.154  1.00 22.29           O  
ATOM    255  CB  MET A 690      42.527  27.661  64.247  1.00 20.31           C  
ATOM    256  CG  MET A 690      42.873  27.284  62.826  1.00 20.27           C  
ATOM    257  SD  MET A 690      44.624  27.410  62.548  1.00 26.09           S  
ATOM    258  CE  MET A 690      44.911  29.168  62.652  1.00 17.09           C  
ATOM    259  N   MET A 691      41.835  26.866  67.373  1.00 22.57           N  
ATOM    260  CA  MET A 691      41.366  27.351  68.682  1.00 22.35           C  
ATOM    261  C   MET A 691      42.413  27.532  69.772  1.00 22.71           C  
ATOM    262  O   MET A 691      42.383  28.533  70.504  1.00 22.17           O  
ATOM    263  CB  MET A 691      40.205  26.509  69.231  1.00 21.02           C  
ATOM    264  CG  MET A 691      38.826  27.081  68.938  1.00 24.71           C  
ATOM    265  SD  MET A 691      38.552  28.868  69.272  1.00 22.96           S  
ATOM    266  CE  MET A 691      37.511  28.764  70.702  1.00 24.73           C  
ATOM    267  N   PRO A 692      43.324  26.559  69.930  1.00 22.43           N  
ATOM    268  CA  PRO A 692      44.359  26.680  70.962  1.00 22.99           C  
ATOM    269  C   PRO A 692      45.126  27.991  70.864  1.00 22.93           C  
ATOM    270  O   PRO A 692      45.309  28.670  71.869  1.00 24.16           O  
ATOM    271  CB  PRO A 692      45.261  25.493  70.674  1.00 22.52           C  
ATOM    272  CG  PRO A 692      44.284  24.468  70.220  1.00 23.53           C  
ATOM    273  CD  PRO A 692      43.400  25.244  69.272  1.00 21.33           C  
ATOM    274  N   GLY A 693      45.545  28.362  69.655  1.00 22.41           N  
ATOM    275  CA  GLY A 693      46.281  29.599  69.470  1.00 20.90           C  
ATOM    276  C   GLY A 693      45.433  30.849  69.625  1.00 21.44           C  
ATOM    277  O   GLY A 693      45.964  31.928  69.902  1.00 23.45           O  
ATOM    278  N   TYR A 694      44.128  30.726  69.404  1.00 19.50           N  
ATOM    279  CA  TYR A 694      43.230  31.857  69.533  1.00 20.34           C  
ATOM    280  C   TYR A 694      42.992  32.163  71.015  1.00 19.97           C  
ATOM    281  O   TYR A 694      43.058  33.315  71.445  1.00 17.28           O  
ATOM    282  CB  TYR A 694      41.901  31.561  68.852  1.00 20.06           C  
ATOM    283  CG  TYR A 694      41.936  31.577  67.345  1.00 21.14           C  
ATOM    284  CD1 TYR A 694      43.090  31.945  66.652  1.00 20.89           C  
ATOM    285  CD2 TYR A 694      40.804  31.233  66.603  1.00 22.55           C  
ATOM    286  CE1 TYR A 694      43.116  31.976  65.241  1.00 24.18           C  
ATOM    287  CE2 TYR A 694      40.820  31.262  65.197  1.00 24.70           C  
ATOM    288  CZ  TYR A 694      41.979  31.639  64.532  1.00 22.46           C  
ATOM    289  OH  TYR A 694      41.989  31.727  63.165  1.00 25.50           O  
ATOM    290  N   VAL A 695      42.711  31.126  71.791  1.00 20.65           N  
ATOM    291  CA  VAL A 695      42.485  31.294  73.228  1.00 21.56           C  
ATOM    292  C   VAL A 695      43.751  31.886  73.870  1.00 23.48           C  
ATOM    293  O   VAL A 695      43.670  32.830  74.651  1.00 21.69           O  
ATOM    294  CB  VAL A 695      42.116  29.950  73.896  1.00 22.29           C  
ATOM    295  CG1 VAL A 695      42.047  30.097  75.410  1.00 19.59           C  
ATOM    296  CG2 VAL A 695      40.787  29.453  73.355  1.00 20.39           C  
ATOM    297  N   SER A 696      44.917  31.356  73.498  1.00 24.77           N  
ATOM    298  CA  SER A 696      46.195  31.830  74.006  1.00 25.91           C  
ATOM    299  C   SER A 696      46.291  33.325  73.808  1.00 27.16           C  
ATOM    300  O   SER A 696      46.613  34.059  74.733  1.00 28.92           O  
ATOM    301  CB  SER A 696      47.357  31.182  73.248  1.00 29.04           C  
ATOM    302  OG  SER A 696      47.405  29.787  73.475  1.00 36.49           O  
ATOM    303  N   VAL A 697      46.020  33.767  72.586  1.00 26.66           N  
ATOM    304  CA  VAL A 697      46.076  35.175  72.234  1.00 25.01           C  
ATOM    305  C   VAL A 697      45.144  36.019  73.097  1.00 25.19           C  
ATOM    306  O   VAL A 697      45.517  37.101  73.534  1.00 26.59           O  
ATOM    307  CB  VAL A 697      45.763  35.354  70.754  1.00 25.72           C  
ATOM    308  CG1 VAL A 697      45.629  36.814  70.410  1.00 25.06           C  
ATOM    309  CG2 VAL A 697      46.861  34.723  69.934  1.00 24.71           C  
ATOM    310  N   LEU A 698      43.934  35.532  73.344  1.00 27.25           N  
ATOM    311  CA  LEU A 698      42.972  36.244  74.197  1.00 27.83           C  
ATOM    312  C   LEU A 698      43.548  36.344  75.594  1.00 28.44           C  
ATOM    313  O   LEU A 698      43.522  37.400  76.214  1.00 30.09           O  
ATOM    314  CB  LEU A 698      41.666  35.472  74.299  1.00 26.05           C  
ATOM    315  CG  LEU A 698      40.614  35.711  73.239  1.00 27.98           C  
ATOM    316  CD1 LEU A 698      39.459  34.757  73.518  1.00 26.73           C  
ATOM    317  CD2 LEU A 698      40.162  37.179  73.281  1.00 25.94           C  
ATOM    318  N   GLU A 699      44.034  35.207  76.081  1.00 30.29           N  
ATOM    319  CA  GLU A 699      44.639  35.081  77.399  1.00 32.24           C  
ATOM    320  C   GLU A 699      45.768  36.080  77.561  1.00 32.58           C  
ATOM    321  O   GLU A 699      45.869  36.738  78.599  1.00 33.25           O  
ATOM    322  CB  GLU A 699      45.176  33.658  77.603  1.00 33.33           C  
ATOM    323  CG  GLU A 699      44.145  32.677  78.086  1.00 35.93           C  
ATOM    324  CD  GLU A 699      43.604  33.067  79.435  1.00 43.33           C  
ATOM    325  OE1 GLU A 699      44.414  33.205  80.376  1.00 46.31           O  
ATOM    326  OE2 GLU A 699      42.377  33.256  79.558  1.00 46.74           O  
ATOM    327  N   SER A 700      46.590  36.212  76.523  1.00 31.34           N  
ATOM    328  CA  SER A 700      47.724  37.127  76.525  1.00 32.76           C  
ATOM    329  C   SER A 700      47.306  38.585  76.397  1.00 33.49           C  
ATOM    330  O   SER A 700      47.946  39.471  76.973  1.00 35.44           O  
ATOM    331  CB  SER A 700      48.684  36.761  75.402  1.00 35.42           C  
ATOM    332  OG  SER A 700      49.593  37.810  75.112  1.00 44.27           O  
ATOM    333  N   ASN A 701      46.271  38.850  75.611  1.00 32.14           N  
ATOM    334  CA  ASN A 701      45.793  40.219  75.447  1.00 32.66           C  
ATOM    335  C   ASN A 701      45.145  40.696  76.754  1.00 32.94           C  
ATOM    336  O   ASN A 701      45.193  41.881  77.090  1.00 33.82           O  
ATOM    337  CB  ASN A 701      44.782  40.309  74.290  1.00 33.12           C  
ATOM    338  CG  ASN A 701      45.433  40.149  72.933  1.00 33.22           C  
ATOM    339  OD1 ASN A 701      46.496  40.693  72.683  1.00 32.38           O  
ATOM    340  ND2 ASN A 701      44.787  39.414  72.046  1.00 33.78           N  
ATOM    341  N   LEU A 702      44.554  39.760  77.490  1.00 31.26           N  
ATOM    342  CA  LEU A 702      43.894  40.050  78.756  1.00 29.79           C  
ATOM    343  C   LEU A 702      44.918  40.464  79.818  1.00 29.83           C  
ATOM    344  O   LEU A 702      44.837  41.554  80.378  1.00 31.33           O  
ATOM    345  CB  LEU A 702      43.140  38.806  79.226  1.00 27.55           C  
ATOM    346  CG  LEU A 702      41.884  38.882  80.102  1.00 29.65           C  
ATOM    347  CD1 LEU A 702      41.932  37.774  81.133  1.00 23.14           C  
ATOM    348  CD2 LEU A 702      41.738  40.228  80.773  1.00 28.05           C  
ATOM    349  N   THR A 703      45.900  39.606  80.067  1.00 30.97           N  
ATOM    350  CA  THR A 703      46.919  39.879  81.081  1.00 33.50           C  
ATOM    351  C   THR A 703      47.720  41.155  80.808  1.00 34.42           C  
ATOM    352  O   THR A 703      48.167  41.842  81.734  1.00 36.20           O  
ATOM    353  CB  THR A 703      47.871  38.665  81.277  1.00 33.15           C  
ATOM    354  OG1 THR A 703      48.538  38.356  80.052  1.00 36.48           O  
ATOM    355  CG2 THR A 703      47.089  37.438  81.702  1.00 34.83           C  
ATOM    356  N   ALA A 704      47.862  41.489  79.534  1.00 34.41           N  
ATOM    357  CA  ALA A 704      48.588  42.674  79.118  1.00 34.82           C  
ATOM    358  C   ALA A 704      47.677  43.894  79.064  1.00 36.39           C  
ATOM    359  O   ALA A 704      48.109  44.974  78.665  1.00 36.69           O  
ATOM    360  CB  ALA A 704      49.218  42.437  77.769  1.00 36.33           C  
ATOM    361  N   GLN A 705      46.411  43.707  79.432  1.00 38.48           N  
ATOM    362  CA  GLN A 705      45.418  44.781  79.444  1.00 39.14           C  
ATOM    363  C   GLN A 705      45.304  45.469  78.089  1.00 38.53           C  
ATOM    364  O   GLN A 705      45.186  46.694  78.012  1.00 39.00           O  
ATOM    365  CB  GLN A 705      45.766  45.823  80.513  1.00 44.03           C  
ATOM    366  CG  GLN A 705      45.897  45.291  81.940  1.00 47.36           C  
ATOM    367  CD  GLN A 705      46.548  46.307  82.854  1.00 50.01           C  
ATOM    368  OE1 GLN A 705      45.888  47.207  83.365  1.00 53.40           O  
ATOM    369  NE2 GLN A 705      47.855  46.191  83.034  1.00 51.33           N  
ATOM    370  N   ASP A 706      45.324  44.672  77.026  1.00 36.81           N  
ATOM    371  CA  ASP A 706      45.226  45.185  75.667  1.00 33.91           C  
ATOM    372  C   ASP A 706      43.792  45.038  75.136  1.00 31.74           C  
ATOM    373  O   ASP A 706      43.452  44.064  74.467  1.00 31.03           O  
ATOM    374  CB  ASP A 706      46.219  44.441  74.772  1.00 36.85           C  
ATOM    375  CG  ASP A 706      46.611  45.236  73.543  1.00 41.14           C  
ATOM    376  OD1 ASP A 706      45.727  45.545  72.714  1.00 42.06           O  
ATOM    377  OD2 ASP A 706      47.816  45.547  73.401  1.00 47.09           O  
ATOM    378  N   LYS A 707      42.972  46.035  75.435  1.00 29.17           N  
ATOM    379  CA  LYS A 707      41.576  46.092  75.032  1.00 29.59           C  
ATOM    380  C   LYS A 707      41.397  45.822  73.536  1.00 30.15           C  
ATOM    381  O   LYS A 707      40.757  44.843  73.162  1.00 32.77           O  
ATOM    382  CB  LYS A 707      41.006  47.465  75.421  1.00 31.01           C  
ATOM    383  CG  LYS A 707      39.500  47.659  75.263  1.00 32.00           C  
ATOM    384  CD  LYS A 707      39.074  48.947  75.957  1.00 34.04           C  
ATOM    385  CE  LYS A 707      37.608  48.945  76.343  1.00 34.96           C  
ATOM    386  NZ  LYS A 707      37.244  50.138  77.166  1.00 37.02           N  
ATOM    387  N   LYS A 708      41.966  46.669  72.685  1.00 27.53           N  
ATOM    388  CA  LYS A 708      41.878  46.484  71.237  1.00 28.65           C  
ATOM    389  C   LYS A 708      42.283  45.057  70.830  1.00 26.45           C  
ATOM    390  O   LYS A 708      41.741  44.495  69.884  1.00 25.41           O  
ATOM    391  CB  LYS A 708      42.798  47.483  70.522  1.00 30.75           C  
ATOM    392  CG  LYS A 708      42.493  48.938  70.823  1.00 38.58           C  
ATOM    393  CD  LYS A 708      43.770  49.733  71.077  1.00 41.29           C  
ATOM    394  CE  LYS A 708      43.452  51.176  71.461  1.00 44.77           C  
ATOM    395  NZ  LYS A 708      42.617  51.304  72.707  1.00 47.30           N  
ATOM    396  N   GLY A 709      43.263  44.500  71.533  1.00 25.40           N  
ATOM    397  CA  GLY A 709      43.727  43.161  71.242  1.00 24.93           C  
ATOM    398  C   GLY A 709      42.674  42.142  71.619  1.00 25.10           C  
ATOM    399  O   GLY A 709      42.430  41.163  70.889  1.00 26.85           O  
ATOM    400  N   ILE A 710      42.052  42.357  72.770  1.00 22.37           N  
ATOM    401  CA  ILE A 710      41.007  41.462  73.222  1.00 20.76           C  
ATOM    402  C   ILE A 710      39.853  41.487  72.213  1.00 20.45           C  
ATOM    403  O   ILE A 710      39.352  40.441  71.789  1.00 18.38           O  
ATOM    404  CB  ILE A 710      40.451  41.902  74.582  1.00 20.45           C  
ATOM    405  CG1 ILE A 710      41.535  41.785  75.652  1.00 20.04           C  
ATOM    406  CG2 ILE A 710      39.224  41.076  74.912  1.00 17.21           C  
ATOM    407  CD1 ILE A 710      41.084  42.207  77.023  1.00 19.85           C  
ATOM    408  N   VAL A 711      39.462  42.690  71.808  1.00 20.62           N  
ATOM    409  CA  VAL A 711      38.352  42.851  70.886  1.00 23.86           C  
ATOM    410  C   VAL A 711      38.615  42.278  69.494  1.00 25.96           C  
ATOM    411  O   VAL A 711      37.697  41.757  68.847  1.00 27.33           O  
ATOM    412  CB  VAL A 711      37.894  44.305  70.818  1.00 20.98           C  
ATOM    413  CG1 VAL A 711      36.826  44.455  69.786  1.00 18.44           C  
ATOM    414  CG2 VAL A 711      37.359  44.732  72.164  1.00 21.90           C  
ATOM    415  N   GLU A 712      39.864  42.350  69.046  1.00 26.80           N  
ATOM    416  CA  GLU A 712      40.240  41.802  67.742  1.00 29.05           C  
ATOM    417  C   GLU A 712      40.109  40.273  67.707  1.00 26.20           C  
ATOM    418  O   GLU A 712      39.553  39.713  66.765  1.00 25.36           O  
ATOM    419  CB  GLU A 712      41.693  42.145  67.401  1.00 33.35           C  
ATOM    420  CG  GLU A 712      41.957  43.529  66.822  1.00 41.78           C  
ATOM    421  CD  GLU A 712      43.365  43.638  66.203  1.00 47.19           C  
ATOM    422  OE1 GLU A 712      44.370  43.289  66.888  1.00 45.86           O  
ATOM    423  OE2 GLU A 712      43.453  44.055  65.016  1.00 50.83           O  
ATOM    424  N   GLU A 713      40.648  39.605  68.723  1.00 25.48           N  
ATOM    425  CA  GLU A 713      40.618  38.151  68.781  1.00 24.10           C  
ATOM    426  C   GLU A 713      39.232  37.604  69.031  1.00 22.84           C  
ATOM    427  O   GLU A 713      38.907  36.510  68.584  1.00 23.01           O  
ATOM    428  CB  GLU A 713      41.580  37.639  69.839  1.00 26.10           C  
ATOM    429  CG  GLU A 713      41.976  36.190  69.616  1.00 29.50           C  
ATOM    430  CD  GLU A 713      42.896  35.997  68.412  1.00 32.31           C  
ATOM    431  OE1 GLU A 713      43.196  36.994  67.719  1.00 35.11           O  
ATOM    432  OE2 GLU A 713      43.342  34.850  68.171  1.00 32.16           O  
ATOM    433  N   GLY A 714      38.436  38.356  69.788  1.00 23.61           N  
ATOM    434  CA  GLY A 714      37.061  37.959  70.069  1.00 21.88           C  
ATOM    435  C   GLY A 714      36.226  37.980  68.799  1.00 19.39           C  
ATOM    436  O   GLY A 714      35.346  37.147  68.610  1.00 19.08           O  
ATOM    437  N   HIS A 715      36.512  38.944  67.928  1.00 19.50           N  
ATOM    438  CA  HIS A 715      35.818  39.072  66.662  1.00 18.72           C  
ATOM    439  C   HIS A 715      36.221  37.904  65.786  1.00 17.78           C  
ATOM    440  O   HIS A 715      35.379  37.251  65.188  1.00 22.60           O  
ATOM    441  CB  HIS A 715      36.182  40.394  65.982  1.00 21.07           C  
ATOM    442  CG  HIS A 715      35.533  40.582  64.639  1.00 22.40           C  
ATOM    443  ND1 HIS A 715      34.215  40.953  64.491  1.00 22.71           N  
ATOM    444  CD2 HIS A 715      36.027  40.457  63.385  1.00 21.47           C  
ATOM    445  CE1 HIS A 715      33.926  41.053  63.208  1.00 22.76           C  
ATOM    446  NE2 HIS A 715      35.007  40.755  62.515  1.00 21.39           N  
ATOM    447  N   LYS A 716      37.502  37.581  65.780  1.00 18.68           N  
ATOM    448  CA  LYS A 716      38.004  36.500  64.955  1.00 18.62           C  
ATOM    449  C   LYS A 716      37.392  35.177  65.347  1.00 18.11           C  
ATOM    450  O   LYS A 716      37.024  34.369  64.490  1.00 17.78           O  
ATOM    451  CB  LYS A 716      39.515  36.428  65.062  1.00 21.73           C  
ATOM    452  CG  LYS A 716      40.146  35.351  64.201  1.00 27.96           C  
ATOM    453  CD  LYS A 716      41.667  35.440  64.268  1.00 32.54           C  
ATOM    454  CE  LYS A 716      42.315  34.573  63.201  1.00 36.29           C  
ATOM    455  NZ  LYS A 716      41.481  34.510  61.968  1.00 37.55           N  
ATOM    456  N   ILE A 717      37.311  34.941  66.646  1.00 15.47           N  
ATOM    457  CA  ILE A 717      36.730  33.711  67.134  1.00 16.23           C  
ATOM    458  C   ILE A 717      35.223  33.728  66.867  1.00 17.15           C  
ATOM    459  O   ILE A 717      34.634  32.689  66.526  1.00 16.33           O  
ATOM    460  CB  ILE A 717      37.024  33.500  68.643  1.00 17.37           C  
ATOM    461  CG1 ILE A 717      38.534  33.441  68.865  1.00 16.45           C  
ATOM    462  CG2 ILE A 717      36.398  32.198  69.118  1.00 16.84           C  
ATOM    463  CD1 ILE A 717      38.930  33.635  70.277  1.00 17.59           C  
ATOM    464  N   LYS A 718      34.596  34.897  67.004  1.00 15.52           N  
ATOM    465  CA  LYS A 718      33.163  35.007  66.724  1.00 17.94           C  
ATOM    466  C   LYS A 718      32.913  34.528  65.292  1.00 18.63           C  
ATOM    467  O   LYS A 718      32.062  33.667  65.060  1.00 22.35           O  
ATOM    468  CB  LYS A 718      32.699  36.451  66.833  1.00 18.00           C  
ATOM    469  CG  LYS A 718      31.233  36.622  66.624  1.00 19.32           C  
ATOM    470  CD  LYS A 718      30.941  38.051  66.284  1.00 23.09           C  
ATOM    471  CE  LYS A 718      29.481  38.224  65.959  1.00 28.50           C  
ATOM    472  NZ  LYS A 718      29.188  39.636  65.555  1.00 33.19           N  
ATOM    473  N   GLY A 719      33.674  35.073  64.346  1.00 17.53           N  
ATOM    474  CA  GLY A 719      33.532  34.689  62.953  1.00 16.54           C  
ATOM    475  C   GLY A 719      33.755  33.203  62.732  1.00 17.37           C  
ATOM    476  O   GLY A 719      32.905  32.547  62.145  1.00 18.30           O  
ATOM    477  N   ALA A 720      34.856  32.662  63.252  1.00 17.47           N  
ATOM    478  CA  ALA A 720      35.182  31.235  63.097  1.00 18.08           C  
ATOM    479  C   ALA A 720      34.137  30.275  63.653  1.00 18.97           C  
ATOM    480  O   ALA A 720      33.780  29.301  62.984  1.00 18.29           O  
ATOM    481  CB  ALA A 720      36.522  30.932  63.702  1.00 18.22           C  
ATOM    482  N   ALA A 721      33.627  30.567  64.852  1.00 17.26           N  
ATOM    483  CA  ALA A 721      32.628  29.734  65.504  1.00 17.35           C  
ATOM    484  C   ALA A 721      31.324  29.733  64.742  1.00 18.89           C  
ATOM    485  O   ALA A 721      30.705  28.690  64.568  1.00 18.45           O  
ATOM    486  CB  ALA A 721      32.388  30.208  66.915  1.00 16.50           C  
ATOM    487  N   GLY A 722      30.877  30.919  64.344  1.00 20.93           N  
ATOM    488  CA  GLY A 722      29.641  31.037  63.603  1.00 21.24           C  
ATOM    489  C   GLY A 722      29.635  30.299  62.269  1.00 20.35           C  
ATOM    490  O   GLY A 722      28.583  29.795  61.857  1.00 20.96           O  
ATOM    491  N   SER A 723      30.790  30.199  61.611  1.00 20.80           N  
ATOM    492  CA  SER A 723      30.877  29.518  60.308  1.00 21.79           C  
ATOM    493  C   SER A 723      30.609  28.027  60.424  1.00 21.67           C  
ATOM    494  O   SER A 723      30.101  27.412  59.475  1.00 22.07           O  
ATOM    495  CB  SER A 723      32.226  29.778  59.616  1.00 21.57           C  
ATOM    496  OG  SER A 723      33.281  29.011  60.166  1.00 25.87           O  
ATOM    497  N   VAL A 724      30.905  27.458  61.600  1.00 19.74           N  
ATOM    498  CA  VAL A 724      30.675  26.036  61.849  1.00 18.59           C  
ATOM    499  C   VAL A 724      29.442  25.741  62.710  1.00 17.81           C  
ATOM    500  O   VAL A 724      29.235  24.622  63.179  1.00 19.62           O  
ATOM    501  CB  VAL A 724      31.949  25.319  62.388  1.00 20.82           C  
ATOM    502  CG1 VAL A 724      32.927  25.086  61.251  1.00 21.25           C  
ATOM    503  CG2 VAL A 724      32.639  26.135  63.465  1.00 18.83           C  
ATOM    504  N   GLY A 725      28.622  26.761  62.914  1.00 18.12           N  
ATOM    505  CA  GLY A 725      27.411  26.606  63.690  1.00 17.30           C  
ATOM    506  C   GLY A 725      27.551  26.418  65.188  1.00 17.84           C  
ATOM    507  O   GLY A 725      26.642  25.878  65.809  1.00 17.05           O  
ATOM    508  N   LEU A 726      28.666  26.828  65.781  1.00 16.29           N  
ATOM    509  CA  LEU A 726      28.812  26.683  67.230  1.00 17.00           C  
ATOM    510  C   LEU A 726      28.254  27.976  67.813  1.00 17.90           C  
ATOM    511  O   LEU A 726      28.993  28.925  68.069  1.00 18.14           O  
ATOM    512  CB  LEU A 726      30.279  26.450  67.593  1.00 14.10           C  
ATOM    513  CG  LEU A 726      30.716  25.006  67.307  1.00 15.32           C  
ATOM    514  CD1 LEU A 726      32.216  24.899  67.080  1.00 11.73           C  
ATOM    515  CD2 LEU A 726      30.260  24.120  68.438  1.00 15.24           C  
ATOM    516  N   ARG A 727      26.928  28.016  67.935  1.00 18.20           N  
ATOM    517  CA  ARG A 727      26.153  29.182  68.418  1.00 19.86           C  
ATOM    518  C   ARG A 727      26.575  29.789  69.766  1.00 21.30           C  
ATOM    519  O   ARG A 727      26.619  31.022  69.944  1.00 21.74           O  
ATOM    520  CB  ARG A 727      24.670  28.800  68.487  1.00 22.06           C  
ATOM    521  CG  ARG A 727      23.705  29.908  68.861  1.00 27.20           C  
ATOM    522  CD  ARG A 727      22.427  29.343  69.527  1.00 34.08           C  
ATOM    523  NE  ARG A 727      21.690  28.366  68.712  1.00 39.71           N  
ATOM    524  CZ  ARG A 727      20.576  28.626  68.016  1.00 42.79           C  
ATOM    525  NH1 ARG A 727      20.036  29.842  68.013  1.00 43.06           N  
ATOM    526  NH2 ARG A 727      19.996  27.661  67.310  1.00 44.38           N  
ATOM    527  N   HIS A 728      26.881  28.923  70.718  1.00 19.52           N  
ATOM    528  CA  HIS A 728      27.265  29.395  72.025  1.00 18.20           C  
ATOM    529  C   HIS A 728      28.627  30.088  72.047  1.00 18.16           C  
ATOM    530  O   HIS A 728      28.792  31.123  72.713  1.00 17.65           O  
ATOM    531  CB  HIS A 728      27.242  28.239  72.985  1.00 20.96           C  
ATOM    532  CG  HIS A 728      27.533  28.637  74.384  1.00 21.86           C  
ATOM    533  ND1 HIS A 728      26.900  29.697  74.990  1.00 22.12           N  
ATOM    534  CD2 HIS A 728      28.359  28.104  75.309  1.00 18.49           C  
ATOM    535  CE1 HIS A 728      27.312  29.794  76.234  1.00 20.91           C  
ATOM    536  NE2 HIS A 728      28.191  28.831  76.460  1.00 21.33           N  
ATOM    537  N   LEU A 729      29.599  29.541  71.317  1.00 15.35           N  
ATOM    538  CA  LEU A 729      30.937  30.136  71.275  1.00 15.03           C  
ATOM    539  C   LEU A 729      30.917  31.422  70.476  1.00 15.92           C  
ATOM    540  O   LEU A 729      31.679  32.356  70.746  1.00 18.89           O  
ATOM    541  CB  LEU A 729      31.983  29.168  70.720  1.00 12.26           C  
ATOM    542  CG  LEU A 729      32.247  27.901  71.533  1.00 12.68           C  
ATOM    543  CD1 LEU A 729      33.321  27.109  70.837  1.00 14.32           C  
ATOM    544  CD2 LEU A 729      32.649  28.214  72.974  1.00 15.31           C  
ATOM    545  N   GLN A 730      30.021  31.480  69.507  1.00 17.01           N  
ATOM    546  CA  GLN A 730      29.862  32.664  68.700  1.00 19.21           C  
ATOM    547  C   GLN A 730      29.309  33.784  69.596  1.00 19.89           C  
ATOM    548  O   GLN A 730      29.699  34.949  69.491  1.00 20.28           O  
ATOM    549  CB  GLN A 730      28.881  32.372  67.579  1.00 19.76           C  
ATOM    550  CG  GLN A 730      28.596  33.570  66.705  1.00 25.50           C  
ATOM    551  CD  GLN A 730      27.687  33.230  65.549  1.00 28.73           C  
ATOM    552  OE1 GLN A 730      26.604  32.700  65.741  1.00 34.11           O  
ATOM    553  NE2 GLN A 730      28.132  33.517  64.337  1.00 33.49           N  
ATOM    554  N   GLN A 731      28.391  33.411  70.473  1.00 21.96           N  
ATOM    555  CA  GLN A 731      27.745  34.331  71.401  1.00 24.70           C  
ATOM    556  C   GLN A 731      28.742  34.915  72.429  1.00 22.20           C  
ATOM    557  O   GLN A 731      28.663  36.094  72.817  1.00 20.69           O  
ATOM    558  CB  GLN A 731      26.595  33.574  72.064  1.00 29.60           C  
ATOM    559  CG  GLN A 731      25.932  34.241  73.238  1.00 40.39           C  
ATOM    560  CD  GLN A 731      25.024  33.272  73.978  1.00 45.52           C  
ATOM    561  OE1 GLN A 731      25.377  32.099  74.200  1.00 46.38           O  
ATOM    562  NE2 GLN A 731      23.835  33.741  74.333  1.00 49.68           N  
ATOM    563  N   LEU A 732      29.711  34.101  72.823  1.00 20.41           N  
ATOM    564  CA  LEU A 732      30.738  34.517  73.772  1.00 18.78           C  
ATOM    565  C   LEU A 732      31.682  35.495  73.083  1.00 17.63           C  
ATOM    566  O   LEU A 732      32.068  36.503  73.659  1.00 14.93           O  
ATOM    567  CB  LEU A 732      31.509  33.291  74.241  1.00 17.55           C  
ATOM    568  CG  LEU A 732      31.645  32.959  75.718  1.00 21.28           C  
ATOM    569  CD1 LEU A 732      30.409  33.302  76.505  1.00 20.66           C  
ATOM    570  CD2 LEU A 732      31.972  31.485  75.812  1.00 19.36           C  
ATOM    571  N   GLY A 733      32.072  35.171  71.851  1.00 17.82           N  
ATOM    572  CA  GLY A 733      32.949  36.038  71.076  1.00 18.46           C  
ATOM    573  C   GLY A 733      32.307  37.388  70.825  1.00 17.27           C  
ATOM    574  O   GLY A 733      32.990  38.404  70.769  1.00 20.23           O  
ATOM    575  N   GLN A 734      30.992  37.408  70.635  1.00 17.52           N  
ATOM    576  CA  GLN A 734      30.269  38.661  70.429  1.00 18.12           C  
ATOM    577  C   GLN A 734      30.401  39.548  71.683  1.00 18.34           C  
ATOM    578  O   GLN A 734      30.721  40.741  71.584  1.00 17.73           O  
ATOM    579  CB  GLN A 734      28.796  38.371  70.109  1.00 20.01           C  
ATOM    580  CG  GLN A 734      27.838  39.551  70.241  1.00 25.28           C  
ATOM    581  CD  GLN A 734      28.049  40.633  69.213  1.00 29.43           C  
ATOM    582  OE1 GLN A 734      28.850  40.485  68.294  1.00 32.08           O  
ATOM    583  NE2 GLN A 734      27.327  41.743  69.366  1.00 33.13           N  
ATOM    584  N   GLN A 735      30.206  38.952  72.861  1.00 18.12           N  
ATOM    585  CA  GLN A 735      30.316  39.695  74.117  1.00 17.23           C  
ATOM    586  C   GLN A 735      31.737  40.199  74.311  1.00 14.95           C  
ATOM    587  O   GLN A 735      31.964  41.365  74.602  1.00 16.72           O  
ATOM    588  CB  GLN A 735      29.903  38.817  75.284  1.00 19.48           C  
ATOM    589  CG  GLN A 735      28.475  38.376  75.229  1.00 21.72           C  
ATOM    590  CD  GLN A 735      28.051  37.733  76.521  1.00 26.26           C  
ATOM    591  OE1 GLN A 735      27.249  38.292  77.270  1.00 35.06           O  
ATOM    592  NE2 GLN A 735      28.611  36.573  76.816  1.00 28.10           N  
ATOM    593  N   ILE A 736      32.701  39.320  74.110  1.00 11.71           N  
ATOM    594  CA  ILE A 736      34.100  39.697  74.223  1.00 13.16           C  
ATOM    595  C   ILE A 736      34.458  40.867  73.287  1.00 14.72           C  
ATOM    596  O   ILE A 736      35.238  41.732  73.651  1.00 16.09           O  
ATOM    597  CB  ILE A 736      34.988  38.467  73.961  1.00 11.97           C  
ATOM    598  CG1 ILE A 736      34.786  37.456  75.088  1.00  9.59           C  
ATOM    599  CG2 ILE A 736      36.457  38.861  73.830  1.00 12.72           C  
ATOM    600  CD1 ILE A 736      35.495  36.133  74.842  1.00 12.30           C  
ATOM    601  N   GLN A 737      33.854  40.921  72.103  1.00 16.71           N  
ATOM    602  CA  GLN A 737      34.141  41.999  71.153  1.00 17.04           C  
ATOM    603  C   GLN A 737      33.270  43.242  71.332  1.00 17.38           C  
ATOM    604  O   GLN A 737      33.372  44.193  70.563  1.00 19.04           O  
ATOM    605  CB  GLN A 737      34.045  41.491  69.700  1.00 16.22           C  
ATOM    606  CG  GLN A 737      32.638  41.255  69.191  1.00 18.51           C  
ATOM    607  CD  GLN A 737      32.540  41.369  67.659  1.00 25.85           C  
ATOM    608  OE1 GLN A 737      33.542  41.272  66.952  1.00 25.98           O  
ATOM    609  NE2 GLN A 737      31.333  41.592  67.152  1.00 27.66           N  
ATOM    610  N   SER A 738      32.445  43.266  72.371  1.00 19.10           N  
ATOM    611  CA  SER A 738      31.566  44.402  72.606  1.00 18.05           C  
ATOM    612  C   SER A 738      31.928  45.236  73.837  1.00 18.54           C  
ATOM    613  O   SER A 738      31.270  45.137  74.856  1.00 19.43           O  
ATOM    614  CB  SER A 738      30.121  43.917  72.729  1.00 18.75           C  
ATOM    615  OG  SER A 738      29.645  43.376  71.506  1.00 23.77           O  
ATOM    616  N   PRO A 739      32.927  46.127  73.739  1.00 18.68           N  
ATOM    617  CA  PRO A 739      33.311  46.951  74.898  1.00 19.05           C  
ATOM    618  C   PRO A 739      32.343  48.071  75.287  1.00 20.55           C  
ATOM    619  O   PRO A 739      32.545  48.765  76.271  1.00 20.18           O  
ATOM    620  CB  PRO A 739      34.694  47.458  74.518  1.00 20.48           C  
ATOM    621  CG  PRO A 739      34.634  47.507  73.023  1.00 21.42           C  
ATOM    622  CD  PRO A 739      33.873  46.292  72.626  1.00 18.46           C  
ATOM    623  N   ASP A 740      31.272  48.223  74.521  1.00 24.24           N  
ATOM    624  CA  ASP A 740      30.238  49.216  74.811  1.00 27.35           C  
ATOM    625  C   ASP A 740      29.284  48.655  75.876  1.00 27.58           C  
ATOM    626  O   ASP A 740      28.441  49.375  76.421  1.00 31.15           O  
ATOM    627  CB  ASP A 740      29.459  49.547  73.537  1.00 26.10           C  
ATOM    628  CG  ASP A 740      28.900  48.311  72.861  1.00 29.32           C  
ATOM    629  OD1 ASP A 740      29.688  47.554  72.243  1.00 27.78           O  
ATOM    630  OD2 ASP A 740      27.669  48.100  72.938  1.00 31.46           O  
ATOM    631  N   LEU A 741      29.371  47.349  76.113  1.00 25.64           N  
ATOM    632  CA  LEU A 741      28.545  46.694  77.117  1.00 24.85           C  
ATOM    633  C   LEU A 741      28.989  47.246  78.458  1.00 23.66           C  
ATOM    634  O   LEU A 741      30.186  47.367  78.730  1.00 24.79           O  
ATOM    635  CB  LEU A 741      28.746  45.174  77.072  1.00 25.44           C  
ATOM    636  CG  LEU A 741      27.753  44.310  76.279  1.00 26.74           C  
ATOM    637  CD1 LEU A 741      27.393  45.008  74.987  1.00 26.24           C  
ATOM    638  CD2 LEU A 741      28.317  42.890  76.030  1.00 22.39           C  
ATOM    639  N   PRO A 742      28.034  47.659  79.294  1.00 25.39           N  
ATOM    640  CA  PRO A 742      28.424  48.200  80.598  1.00 26.03           C  
ATOM    641  C   PRO A 742      29.235  47.253  81.503  1.00 26.38           C  
ATOM    642  O   PRO A 742      30.177  47.691  82.168  1.00 28.51           O  
ATOM    643  CB  PRO A 742      27.088  48.652  81.197  1.00 26.17           C  
ATOM    644  CG  PRO A 742      26.058  47.861  80.441  1.00 26.06           C  
ATOM    645  CD  PRO A 742      26.590  47.812  79.055  1.00 25.70           C  
ATOM    646  N   ALA A 743      28.950  45.953  81.455  1.00 25.72           N  
ATOM    647  CA  ALA A 743      29.683  44.981  82.286  1.00 25.20           C  
ATOM    648  C   ALA A 743      30.895  44.350  81.592  1.00 22.66           C  
ATOM    649  O   ALA A 743      31.494  43.389  82.094  1.00 20.93           O  
ATOM    650  CB  ALA A 743      28.737  43.896  82.778  1.00 25.26           C  
ATOM    651  N   TRP A 744      31.288  44.915  80.461  1.00 21.69           N  
ATOM    652  CA  TRP A 744      32.410  44.375  79.710  1.00 22.23           C  
ATOM    653  C   TRP A 744      33.698  44.329  80.544  1.00 21.89           C  
ATOM    654  O   TRP A 744      34.330  43.280  80.680  1.00 18.73           O  
ATOM    655  CB  TRP A 744      32.587  45.175  78.423  1.00 21.34           C  
ATOM    656  CG  TRP A 744      33.583  44.589  77.531  1.00 19.26           C  
ATOM    657  CD1 TRP A 744      33.377  43.651  76.560  1.00 20.87           C  
ATOM    658  CD2 TRP A 744      34.973  44.870  77.536  1.00 21.59           C  
ATOM    659  NE1 TRP A 744      34.571  43.324  75.962  1.00 21.39           N  
ATOM    660  CE2 TRP A 744      35.567  44.064  76.544  1.00 22.04           C  
ATOM    661  CE3 TRP A 744      35.787  45.730  78.291  1.00 21.79           C  
ATOM    662  CZ2 TRP A 744      36.933  44.096  76.288  1.00 22.43           C  
ATOM    663  CZ3 TRP A 744      37.142  45.759  78.039  1.00 19.77           C  
ATOM    664  CH2 TRP A 744      37.704  44.949  77.045  1.00 20.65           C  
ATOM    665  N   GLU A 745      34.050  45.455  81.149  1.00 23.38           N  
ATOM    666  CA  GLU A 745      35.245  45.533  81.987  1.00 27.29           C  
ATOM    667  C   GLU A 745      35.303  44.449  83.077  1.00 26.93           C  
ATOM    668  O   GLU A 745      36.332  43.795  83.259  1.00 24.97           O  
ATOM    669  CB  GLU A 745      35.341  46.911  82.668  1.00 31.19           C  
ATOM    670  CG  GLU A 745      35.664  48.092  81.749  1.00 38.22           C  
ATOM    671  CD  GLU A 745      37.048  48.010  81.112  1.00 42.00           C  
ATOM    672  OE1 GLU A 745      37.943  47.311  81.652  1.00 42.97           O  
ATOM    673  OE2 GLU A 745      37.240  48.666  80.061  1.00 45.53           O  
ATOM    674  N   ASP A 746      34.198  44.268  83.797  1.00 27.58           N  
ATOM    675  CA  ASP A 746      34.134  43.302  84.895  1.00 27.03           C  
ATOM    676  C   ASP A 746      34.067  41.871  84.444  1.00 25.72           C  
ATOM    677  O   ASP A 746      34.653  40.987  85.065  1.00 23.33           O  
ATOM    678  CB  ASP A 746      32.885  43.506  85.750  1.00 28.88           C  
ATOM    679  CG  ASP A 746      32.639  44.942  86.117  1.00 32.45           C  
ATOM    680  OD1 ASP A 746      33.611  45.696  86.326  1.00 30.87           O  
ATOM    681  OD2 ASP A 746      31.443  45.308  86.200  1.00 36.91           O  
ATOM    682  N   ASN A 747      33.302  41.649  83.386  1.00 24.51           N  
ATOM    683  CA  ASN A 747      33.065  40.309  82.892  1.00 24.32           C  
ATOM    684  C   ASN A 747      33.941  39.731  81.797  1.00 22.30           C  
ATOM    685  O   ASN A 747      33.951  38.520  81.622  1.00 22.05           O  
ATOM    686  CB  ASN A 747      31.594  40.168  82.499  1.00 26.95           C  
ATOM    687  CG  ASN A 747      30.653  40.308  83.682  1.00 28.90           C  
ATOM    688  OD1 ASN A 747      31.037  40.101  84.826  1.00 29.29           O  
ATOM    689  ND2 ASN A 747      29.404  40.643  83.403  1.00 31.85           N  
ATOM    690  N   VAL A 748      34.696  40.561  81.083  1.00 21.64           N  
ATOM    691  CA  VAL A 748      35.523  40.046  80.005  1.00 21.61           C  
ATOM    692  C   VAL A 748      36.475  38.921  80.427  1.00 21.25           C  
ATOM    693  O   VAL A 748      36.708  37.986  79.664  1.00 20.59           O  
ATOM    694  CB  VAL A 748      36.245  41.185  79.224  1.00 22.11           C  
ATOM    695  CG1 VAL A 748      37.363  41.813  80.030  1.00 23.42           C  
ATOM    696  CG2 VAL A 748      36.768  40.652  77.924  1.00 24.09           C  
ATOM    697  N   GLY A 749      36.973  38.968  81.662  1.00 22.68           N  
ATOM    698  CA  GLY A 749      37.870  37.921  82.139  1.00 22.24           C  
ATOM    699  C   GLY A 749      37.188  36.568  82.265  1.00 22.55           C  
ATOM    700  O   GLY A 749      37.753  35.530  81.902  1.00 24.47           O  
ATOM    701  N   GLU A 750      35.977  36.579  82.813  1.00 23.00           N  
ATOM    702  CA  GLU A 750      35.169  35.375  82.988  1.00 21.97           C  
ATOM    703  C   GLU A 750      34.756  34.780  81.645  1.00 17.67           C  
ATOM    704  O   GLU A 750      34.673  33.578  81.519  1.00 17.96           O  
ATOM    705  CB  GLU A 750      33.903  35.693  83.772  1.00 23.71           C  
ATOM    706  CG  GLU A 750      33.903  35.300  85.235  1.00 36.82           C  
ATOM    707  CD  GLU A 750      32.483  35.000  85.751  1.00 44.48           C  
ATOM    708  OE1 GLU A 750      31.532  35.759  85.414  1.00 48.87           O  
ATOM    709  OE2 GLU A 750      32.310  33.985  86.475  1.00 48.24           O  
ATOM    710  N   TRP A 751      34.417  35.626  80.676  1.00 16.48           N  
ATOM    711  CA  TRP A 751      33.990  35.155  79.350  1.00 16.17           C  
ATOM    712  C   TRP A 751      35.111  34.427  78.651  1.00 15.13           C  
ATOM    713  O   TRP A 751      34.893  33.409  78.008  1.00 17.76           O  
ATOM    714  CB  TRP A 751      33.558  36.317  78.464  1.00 16.83           C  
ATOM    715  CG  TRP A 751      32.385  37.053  78.962  1.00 15.57           C  
ATOM    716  CD1 TRP A 751      31.401  36.573  79.747  1.00 15.93           C  
ATOM    717  CD2 TRP A 751      32.052  38.415  78.672  1.00 15.31           C  
ATOM    718  NE1 TRP A 751      30.458  37.548  79.967  1.00 16.60           N  
ATOM    719  CE2 TRP A 751      30.836  38.688  79.313  1.00 15.56           C  
ATOM    720  CE3 TRP A 751      32.670  39.428  77.929  1.00 15.98           C  
ATOM    721  CZ2 TRP A 751      30.213  39.938  79.240  1.00 18.45           C  
ATOM    722  CZ3 TRP A 751      32.057  40.665  77.855  1.00 14.45           C  
ATOM    723  CH2 TRP A 751      30.841  40.912  78.506  1.00 17.87           C  
ATOM    724  N   ILE A 752      36.314  34.975  78.768  1.00 15.64           N  
ATOM    725  CA  ILE A 752      37.498  34.394  78.161  1.00 15.82           C  
ATOM    726  C   ILE A 752      37.822  33.073  78.837  1.00 15.84           C  
ATOM    727  O   ILE A 752      38.127  32.106  78.169  1.00 13.70           O  
ATOM    728  CB  ILE A 752      38.706  35.355  78.287  1.00 16.69           C  
ATOM    729  CG1 ILE A 752      38.457  36.628  77.457  1.00 16.18           C  
ATOM    730  CG2 ILE A 752      39.996  34.638  77.881  1.00 17.06           C  
ATOM    731  CD1 ILE A 752      39.521  37.732  77.594  1.00 15.95           C  
ATOM    732  N   GLU A 753      37.769  33.035  80.168  1.00 14.76           N  
ATOM    733  CA  GLU A 753      38.061  31.802  80.895  1.00 17.24           C  
ATOM    734  C   GLU A 753      37.003  30.750  80.556  1.00 16.27           C  
ATOM    735  O   GLU A 753      37.307  29.594  80.256  1.00 17.75           O  
ATOM    736  CB  GLU A 753      38.115  32.074  82.399  1.00 19.96           C  
ATOM    737  CG  GLU A 753      38.444  30.858  83.250  1.00 25.95           C  
ATOM    738  CD  GLU A 753      39.768  30.204  82.898  1.00 27.37           C  
ATOM    739  OE1 GLU A 753      40.717  30.914  82.463  1.00 32.36           O  
ATOM    740  OE2 GLU A 753      39.852  28.967  83.063  1.00 28.22           O  
ATOM    741  N   GLU A 754      35.755  31.171  80.569  1.00 14.53           N  
ATOM    742  CA  GLU A 754      34.665  30.297  80.210  1.00 16.66           C  
ATOM    743  C   GLU A 754      34.931  29.683  78.827  1.00 17.15           C  
ATOM    744  O   GLU A 754      34.725  28.489  78.627  1.00 19.99           O  
ATOM    745  CB  GLU A 754      33.398  31.125  80.171  1.00 18.05           C  
ATOM    746  CG  GLU A 754      32.136  30.346  80.145  1.00 22.14           C  
ATOM    747  CD  GLU A 754      30.922  31.241  79.980  1.00 27.75           C  
ATOM    748  OE1 GLU A 754      30.946  32.404  80.433  1.00 22.05           O  
ATOM    749  OE2 GLU A 754      29.941  30.780  79.361  1.00 31.42           O  
ATOM    750  N   MET A 755      35.380  30.494  77.871  1.00 16.70           N  
ATOM    751  CA  MET A 755      35.665  30.016  76.508  1.00 18.76           C  
ATOM    752  C   MET A 755      36.769  28.975  76.535  1.00 18.34           C  
ATOM    753  O   MET A 755      36.722  27.958  75.839  1.00 16.12           O  
ATOM    754  CB  MET A 755      36.113  31.189  75.628  1.00 20.30           C  
ATOM    755  CG  MET A 755      36.596  30.819  74.226  1.00 24.13           C  
ATOM    756  SD  MET A 755      35.291  31.018  73.023  1.00 30.00           S  
ATOM    757  CE  MET A 755      35.339  32.783  72.832  1.00 24.29           C  
ATOM    758  N   LYS A 756      37.775  29.271  77.345  1.00 20.08           N  
ATOM    759  CA  LYS A 756      38.948  28.432  77.540  1.00 20.39           C  
ATOM    760  C   LYS A 756      38.581  27.038  78.015  1.00 21.12           C  
ATOM    761  O   LYS A 756      39.126  26.040  77.540  1.00 20.24           O  
ATOM    762  CB  LYS A 756      39.854  29.084  78.594  1.00 23.44           C  
ATOM    763  CG  LYS A 756      41.105  28.304  78.949  1.00 25.19           C  
ATOM    764  CD  LYS A 756      41.828  29.016  80.056  1.00 33.70           C  
ATOM    765  CE  LYS A 756      43.175  28.381  80.331  1.00 39.39           C  
ATOM    766  NZ  LYS A 756      44.079  28.423  79.147  1.00 42.88           N  
ATOM    767  N   GLU A 757      37.694  26.985  78.997  1.00 20.02           N  
ATOM    768  CA  GLU A 757      37.274  25.726  79.582  1.00 21.64           C  
ATOM    769  C   GLU A 757      36.260  24.945  78.776  1.00 21.29           C  
ATOM    770  O   GLU A 757      36.213  23.725  78.875  1.00 23.81           O  
ATOM    771  CB  GLU A 757      36.688  25.970  80.976  1.00 21.36           C  
ATOM    772  CG  GLU A 757      37.655  26.613  81.943  1.00 23.76           C  
ATOM    773  CD  GLU A 757      37.048  26.925  83.301  1.00 25.12           C  
ATOM    774  OE1 GLU A 757      35.931  26.472  83.631  1.00 26.56           O  
ATOM    775  OE2 GLU A 757      37.717  27.634  84.063  1.00 29.11           O  
ATOM    776  N   GLU A 758      35.481  25.612  77.941  1.00 18.38           N  
ATOM    777  CA  GLU A 758      34.444  24.884  77.243  1.00 21.20           C  
ATOM    778  C   GLU A 758      34.518  24.625  75.748  1.00 19.23           C  
ATOM    779  O   GLU A 758      33.771  23.781  75.241  1.00 20.64           O  
ATOM    780  CB  GLU A 758      33.116  25.541  77.541  1.00 23.68           C  
ATOM    781  CG  GLU A 758      32.934  26.808  76.784  1.00 33.16           C  
ATOM    782  CD  GLU A 758      31.557  27.398  76.963  1.00 41.27           C  
ATOM    783  OE1 GLU A 758      30.636  26.669  77.406  1.00 45.34           O  
ATOM    784  OE2 GLU A 758      31.399  28.597  76.650  1.00 45.14           O  
ATOM    785  N   TRP A 759      35.396  25.321  75.041  1.00 19.80           N  
ATOM    786  CA  TRP A 759      35.476  25.160  73.594  1.00 19.24           C  
ATOM    787  C   TRP A 759      35.620  23.731  73.081  1.00 19.22           C  
ATOM    788  O   TRP A 759      34.892  23.335  72.157  1.00 18.99           O  
ATOM    789  CB  TRP A 759      36.514  26.106  72.978  1.00 18.07           C  
ATOM    790  CG  TRP A 759      37.937  25.639  72.966  1.00 17.85           C  
ATOM    791  CD1 TRP A 759      38.933  26.061  73.786  1.00 17.94           C  
ATOM    792  CD2 TRP A 759      38.551  24.749  72.016  1.00 18.66           C  
ATOM    793  NE1 TRP A 759      40.129  25.510  73.408  1.00 20.31           N  
ATOM    794  CE2 TRP A 759      39.924  24.698  72.322  1.00 20.50           C  
ATOM    795  CE3 TRP A 759      38.072  23.997  70.927  1.00 18.73           C  
ATOM    796  CZ2 TRP A 759      40.832  23.921  71.578  1.00 21.20           C  
ATOM    797  CZ3 TRP A 759      38.973  23.227  70.187  1.00 17.85           C  
ATOM    798  CH2 TRP A 759      40.333  23.198  70.514  1.00 18.31           C  
ATOM    799  N   ARG A 760      36.493  22.931  73.693  1.00 17.57           N  
ATOM    800  CA  ARG A 760      36.653  21.559  73.232  1.00 18.60           C  
ATOM    801  C   ARG A 760      35.373  20.789  73.434  1.00 19.32           C  
ATOM    802  O   ARG A 760      34.988  20.006  72.574  1.00 21.61           O  
ATOM    803  CB  ARG A 760      37.796  20.837  73.939  1.00 21.31           C  
ATOM    804  CG  ARG A 760      39.168  21.378  73.622  1.00 26.44           C  
ATOM    805  CD  ARG A 760      40.298  20.514  74.195  1.00 28.70           C  
ATOM    806  NE  ARG A 760      41.431  21.350  74.584  1.00 32.63           N  
ATOM    807  CZ  ARG A 760      42.444  21.677  73.787  1.00 36.58           C  
ATOM    808  NH1 ARG A 760      42.496  21.227  72.526  1.00 35.15           N  
ATOM    809  NH2 ARG A 760      43.381  22.506  74.241  1.00 36.20           N  
ATOM    810  N   HIS A 761      34.710  21.008  74.568  1.00 19.03           N  
ATOM    811  CA  HIS A 761      33.460  20.320  74.861  1.00 18.71           C  
ATOM    812  C   HIS A 761      32.412  20.635  73.803  1.00 18.99           C  
ATOM    813  O   HIS A 761      31.686  19.743  73.334  1.00 18.47           O  
ATOM    814  CB  HIS A 761      32.928  20.694  76.246  1.00 20.72           C  
ATOM    815  CG  HIS A 761      31.657  19.993  76.593  1.00 23.86           C  
ATOM    816  ND1 HIS A 761      31.560  18.616  76.635  1.00 26.12           N  
ATOM    817  CD2 HIS A 761      30.404  20.464  76.797  1.00 26.02           C  
ATOM    818  CE1 HIS A 761      30.305  18.268  76.837  1.00 26.25           C  
ATOM    819  NE2 HIS A 761      29.582  19.371  76.940  1.00 29.08           N  
ATOM    820  N   ASP A 762      32.311  21.912  73.451  1.00 18.74           N  
ATOM    821  CA  ASP A 762      31.364  22.344  72.427  1.00 17.81           C  
ATOM    822  C   ASP A 762      31.653  21.660  71.093  1.00 16.99           C  
ATOM    823  O   ASP A 762      30.740  21.261  70.377  1.00 18.05           O  
ATOM    824  CB  ASP A 762      31.376  23.874  72.306  1.00 18.17           C  
ATOM    825  CG  ASP A 762      30.661  24.551  73.470  1.00 17.39           C  
ATOM    826  OD1 ASP A 762      30.656  23.971  74.567  1.00 22.56           O  
ATOM    827  OD2 ASP A 762      30.065  25.625  73.299  1.00 18.17           O  
ATOM    828  N   VAL A 763      32.930  21.473  70.794  1.00 18.53           N  
ATOM    829  CA  VAL A 763      33.339  20.810  69.565  1.00 17.64           C  
ATOM    830  C   VAL A 763      32.924  19.334  69.606  1.00 18.94           C  
ATOM    831  O   VAL A 763      32.444  18.802  68.612  1.00 19.77           O  
ATOM    832  CB  VAL A 763      34.868  20.949  69.336  1.00 17.37           C  
ATOM    833  CG1 VAL A 763      35.302  20.116  68.160  1.00 17.75           C  
ATOM    834  CG2 VAL A 763      35.243  22.414  69.097  1.00 12.83           C  
ATOM    835  N   GLU A 764      33.049  18.683  70.760  1.00 20.46           N  
ATOM    836  CA  GLU A 764      32.669  17.267  70.861  1.00 22.06           C  
ATOM    837  C   GLU A 764      31.170  17.081  70.653  1.00 22.04           C  
ATOM    838  O   GLU A 764      30.746  16.061  70.105  1.00 22.49           O  
ATOM    839  CB  GLU A 764      33.085  16.666  72.207  1.00 23.07           C  
ATOM    840  CG  GLU A 764      34.568  16.727  72.479  1.00 24.37           C  
ATOM    841  CD  GLU A 764      34.932  16.366  73.913  1.00 29.33           C  
ATOM    842  OE1 GLU A 764      34.035  16.337  74.788  1.00 27.02           O  
ATOM    843  OE2 GLU A 764      36.132  16.116  74.162  1.00 30.49           O  
ATOM    844  N   VAL A 765      30.380  18.079  71.064  1.00 22.05           N  
ATOM    845  CA  VAL A 765      28.912  18.049  70.917  1.00 20.79           C  
ATOM    846  C   VAL A 765      28.523  18.194  69.444  1.00 20.31           C  
ATOM    847  O   VAL A 765      27.598  17.534  68.981  1.00 21.54           O  
ATOM    848  CB  VAL A 765      28.206  19.173  71.731  1.00 19.19           C  
ATOM    849  CG1 VAL A 765      26.730  19.215  71.397  1.00 16.65           C  
ATOM    850  CG2 VAL A 765      28.363  18.926  73.208  1.00 20.92           C  
ATOM    851  N   LEU A 766      29.205  19.082  68.728  1.00 20.36           N  
ATOM    852  CA  LEU A 766      28.952  19.288  67.306  1.00 20.18           C  
ATOM    853  C   LEU A 766      29.251  17.969  66.573  1.00 20.37           C  
ATOM    854  O   LEU A 766      28.420  17.467  65.810  1.00 20.40           O  
ATOM    855  CB  LEU A 766      29.844  20.396  66.767  1.00 17.98           C  
ATOM    856  CG  LEU A 766      29.249  21.257  65.661  1.00 19.72           C  
ATOM    857  CD1 LEU A 766      30.371  21.801  64.838  1.00 20.03           C  
ATOM    858  CD2 LEU A 766      28.313  20.481  64.791  1.00 17.17           C  
ATOM    859  N   LYS A 767      30.421  17.399  66.844  1.00 21.39           N  
ATOM    860  CA  LYS A 767      30.836  16.124  66.245  1.00 22.86           C  
ATOM    861  C   LYS A 767      29.799  15.015  66.420  1.00 20.94           C  
ATOM    862  O   LYS A 767      29.488  14.307  65.472  1.00 20.03           O  
ATOM    863  CB  LYS A 767      32.141  15.627  66.866  1.00 23.22           C  
ATOM    864  CG  LYS A 767      33.409  16.279  66.365  1.00 25.67           C  
ATOM    865  CD  LYS A 767      34.622  15.568  66.986  1.00 30.14           C  
ATOM    866  CE  LYS A 767      35.959  16.001  66.373  1.00 32.39           C  
ATOM    867  NZ  LYS A 767      36.247  17.447  66.547  1.00 35.28           N  
ATOM    868  N   ALA A 768      29.305  14.841  67.643  1.00 19.46           N  
ATOM    869  CA  ALA A 768      28.310  13.806  67.924  1.00 20.02           C  
ATOM    870  C   ALA A 768      27.051  14.044  67.116  1.00 21.85           C  
ATOM    871  O   ALA A 768      26.474  13.111  66.561  1.00 22.68           O  
ATOM    872  CB  ALA A 768      27.967  13.778  69.416  1.00 20.82           C  
ATOM    873  N   TRP A 769      26.647  15.310  67.043  1.00 24.97           N  
ATOM    874  CA  TRP A 769      25.453  15.727  66.310  1.00 25.50           C  
ATOM    875  C   TRP A 769      25.538  15.454  64.838  1.00 23.33           C  
ATOM    876  O   TRP A 769      24.594  14.957  64.267  1.00 23.98           O  
ATOM    877  CB  TRP A 769      25.176  17.213  66.500  1.00 26.71           C  
ATOM    878  CG  TRP A 769      23.912  17.665  65.825  1.00 27.70           C  
ATOM    879  CD1 TRP A 769      22.665  17.691  66.362  1.00 26.14           C  
ATOM    880  CD2 TRP A 769      23.790  18.187  64.498  1.00 27.11           C  
ATOM    881  NE1 TRP A 769      21.777  18.205  65.461  1.00 27.51           N  
ATOM    882  CE2 TRP A 769      22.441  18.514  64.306  1.00 27.40           C  
ATOM    883  CE3 TRP A 769      24.695  18.409  63.456  1.00 28.19           C  
ATOM    884  CZ2 TRP A 769      21.969  19.048  63.115  1.00 27.74           C  
ATOM    885  CZ3 TRP A 769      24.233  18.936  62.281  1.00 28.07           C  
ATOM    886  CH2 TRP A 769      22.881  19.253  62.114  1.00 28.86           C  
ATOM    887  N   VAL A 770      26.630  15.860  64.210  1.00 24.56           N  
ATOM    888  CA  VAL A 770      26.787  15.623  62.784  1.00 28.31           C  
ATOM    889  C   VAL A 770      26.758  14.108  62.532  1.00 30.99           C  
ATOM    890  O   VAL A 770      26.076  13.645  61.632  1.00 33.37           O  
ATOM    891  CB  VAL A 770      28.081  16.284  62.229  1.00 26.98           C  
ATOM    892  CG1 VAL A 770      28.235  16.011  60.732  1.00 28.44           C  
ATOM    893  CG2 VAL A 770      28.033  17.783  62.455  1.00 26.44           C  
ATOM    894  N   ALA A 771      27.408  13.341  63.401  1.00 34.57           N  
ATOM    895  CA  ALA A 771      27.454  11.885  63.290  1.00 37.56           C  
ATOM    896  C   ALA A 771      26.069  11.257  63.420  1.00 39.48           C  
ATOM    897  O   ALA A 771      25.772  10.239  62.803  1.00 39.77           O  
ATOM    898  CB  ALA A 771      28.389  11.320  64.357  1.00 39.18           C  
ATOM    899  N   LYS A 772      25.242  11.839  64.272  1.00 42.31           N  
ATOM    900  CA  LYS A 772      23.899  11.336  64.478  1.00 47.30           C  
ATOM    901  C   LYS A 772      22.977  11.826  63.374  1.00 48.63           C  
ATOM    902  O   LYS A 772      22.118  11.088  62.902  1.00 48.11           O  
ATOM    903  CB  LYS A 772      23.368  11.805  65.831  1.00 50.24           C  
ATOM    904  CG  LYS A 772      22.757  10.695  66.651  1.00 56.27           C  
ATOM    905  CD  LYS A 772      23.779   9.593  66.946  1.00 61.46           C  
ATOM    906  CE  LYS A 772      23.142   8.446  67.738  1.00 66.15           C  
ATOM    907  NZ  LYS A 772      24.113   7.404  68.204  1.00 69.17           N  
ATOM    908  N   ALA A 773      23.186  13.074  62.963  1.00 51.05           N  
ATOM    909  CA  ALA A 773      22.389  13.736  61.931  1.00 52.46           C  
ATOM    910  C   ALA A 773      22.578  13.175  60.523  1.00 53.86           C  
ATOM    911  O   ALA A 773      21.798  13.483  59.617  1.00 55.50           O  
ATOM    912  CB  ALA A 773      22.672  15.242  61.938  1.00 52.69           C  
ATOM    913  N   THR A 774      23.629  12.394  60.327  1.00 54.47           N  
ATOM    914  CA  THR A 774      23.895  11.807  59.031  1.00 55.45           C  
ATOM    915  C   THR A 774      23.672  10.291  59.076  1.00 56.90           C  
ATOM    916  O   THR A 774      23.489   9.696  57.991  1.00 57.67           O  
ATOM    917  CB  THR A 774      25.327  12.138  58.559  1.00 55.46           C  
ATOM    918  OG1 THR A 774      26.277  11.661  59.518  1.00 55.61           O  
ATOM    919  CG2 THR A 774      25.496  13.643  58.389  1.00 54.89           C  
TER     920      THR A 774                                                      
HETATM  921 ZN    ZN A 800      29.743  28.843  77.865  1.00 42.01          ZN  
HETATM  922  O   HOH A 801      35.555  47.316  87.011  1.00 35.80           O  
HETATM  923  O   HOH A 802      17.268  23.850  67.935  1.00 37.30           O  
HETATM  924  O   HOH A 803      32.214  14.028  70.123  1.00 26.45           O  
HETATM  925  O   HOH A 804      42.600  26.231  75.015  1.00 36.76           O  
HETATM  926  O   HOH A 805      36.403  39.173  85.026  1.00 37.52           O  
HETATM  927  O   HOH A 806      28.486  35.567  82.254  1.00 42.64           O  
HETATM  928  O   HOH A 807      39.437  17.663  72.120  1.00 47.11           O  
HETATM  929  O   HOH A 808      25.369  16.323  69.975  1.00 28.15           O  
HETATM  930  O   HOH A 809      40.696  23.895  78.840  1.00 37.29           O  
HETATM  931  O   HOH A 810      23.584  26.161  79.726  1.00 45.37           O  
HETATM  932  O   HOH A 811      35.939  21.948  77.074  1.00 30.11           O  
HETATM  933  O   HOH A 812      45.389  34.619  66.181  1.00 39.51           O  
HETATM  934  O   HOH A 813      33.394  22.178  79.933  1.00 42.72           O  
HETATM  935  O   HOH A 814      31.518  15.260  78.354  1.00 44.03           O  
HETATM  936  O   HOH A 815      41.918  50.279  78.632  1.00 45.08           O  
HETATM  937  O   HOH A 816      28.704  26.856  70.790  1.00 17.75           O  
HETATM  938  O   HOH A 817      44.181  22.177  53.526  1.00 50.08           O  
HETATM  939  O   HOH A 818      26.488  38.995  80.633  1.00 44.60           O  
HETATM  940  O   HOH A 819      19.471  29.612  71.695  1.00 38.69           O  
HETATM  941  O   HOH A 820      31.150  43.019  63.854  1.00 42.48           O  
HETATM  942  O   HOH A 821      24.348  22.338  77.893  1.00 36.20           O  
HETATM  943  O   HOH A 822      26.348  44.423  80.197  1.00 33.25           O  
HETATM  944  O   HOH A 823      25.660  40.529  73.995  1.00 30.06           O  
HETATM  945  O   HOH A 824      28.296  55.719  79.834  1.00 40.40           O  
HETATM  946  O   HOH A 825      20.259  10.216  57.791  1.00 39.30           O  
HETATM  947  O   HOH A 826      44.398  39.870  69.206  1.00 38.75           O  
HETATM  948  O   HOH A 827      52.716  42.326  79.926  1.00 34.34           O  
HETATM  949  O   HOH A 828      43.406  21.975  56.238  1.00 42.04           O  
HETATM  950  O   HOH A 829      24.664  17.657  78.991  1.00 41.53           O  
HETATM  951  O   HOH A 830      44.826  27.526  74.335  1.00 28.10           O  
HETATM  952  O   HOH A 831      38.540  12.794  69.716  1.00 34.04           O  
HETATM  953  O   HOH A 832      34.001  14.249  78.559  1.00 32.12           O  
HETATM  954  O   HOH A 833      31.595  41.835  88.997  1.00 25.39           O  
HETATM  955  O   HOH A 834      35.735  15.047  62.579  1.00 43.95           O  
HETATM  956  O   HOH A 835      21.723  17.404  49.083  1.00 26.47           O  
HETATM  957  O   HOH A 836      27.086  42.242  72.612  1.00 32.42           O  
HETATM  958  O   HOH A 837      14.233  17.334  48.314  1.00 39.71           O  
HETATM  959  O   HOH A 838      20.671  16.218  55.738  1.00 36.78           O  
HETATM  960  O   HOH A 839      25.811   9.665  56.348  1.00 52.17           O  
HETATM  961  O   HOH A 840      46.605  26.424  67.404  1.00 29.79           O  
HETATM  962  O   HOH A 841      18.065  18.299  70.200  1.00 38.99           O  
HETATM  963  O   HOH A 842      34.304  17.453  77.050  1.00 43.67           O  
HETATM  964  O   HOH A 843      30.333  18.304  51.956  1.00 37.69           O  
HETATM  965  O   HOH A 844      23.588  32.073  66.592  1.00 51.28           O  
HETATM  966  O   HOH A 845      24.045   7.251  60.542  1.00 36.25           O  
HETATM  967  O   HOH A 846      41.444  47.007  79.223  1.00 36.74           O  
HETATM  968  O   HOH A 847      38.588  23.444  76.306  1.00 30.77           O  
HETATM  969  O   HOH A 848      32.450  47.665  80.368  1.00 32.47           O  
HETATM  970  O   HOH A 849      15.372  29.346  65.596  1.00 28.21           O  
HETATM  971  O   HOH A 850      39.252  40.488  63.908  1.00 30.44           O  
HETATM  972  O   HOH A 851      46.889  41.566  84.206  1.00 37.88           O  
HETATM  973  O   HOH A 852      32.684  13.959  56.748  1.00 35.36           O  
HETATM  974  O   HOH A 853      37.271  18.347  70.799  1.00 27.62           O  
HETATM  975  O   HOH A 854      45.225  24.524  74.895  1.00 37.88           O  
HETATM  976  O   HOH A 855      49.752  33.480  76.434  1.00 38.92           O  
HETATM  977  O   HOH A 856      49.070  48.544  74.262  1.00 45.37           O  
HETATM  978  O   HOH A 857      25.541  37.821  73.274  1.00 28.82           O  
HETATM  979  O   HOH A 858      31.490  26.681  56.700  1.00 36.49           O  
HETATM  980  O   HOH A 859      18.931  15.449  62.672  1.00 37.88           O  
HETATM  981  O   HOH A 860      19.206  18.055  56.917  1.00 38.93           O  
HETATM  982  O   HOH A 861      26.481  10.734  71.295  1.00 44.56           O  
HETATM  983  O   HOH A 862      28.759  29.454  82.219  1.00 34.90           O  
HETATM  984  O   HOH A 863      26.265  51.859  76.442  1.00 36.79           O  
HETATM  985  O   HOH A 864      32.656  51.636  87.227  1.00 43.20           O  
HETATM  986  O   HOH A 865      36.076  43.969  88.806  1.00 38.61           O  
HETATM  987  O   HOH A 866      48.591  27.037  71.501  1.00 39.19           O  
HETATM  988  O   HOH A 867      43.681  21.039  68.640  1.00 29.67           O  
HETATM  989  O   HOH A 868      35.406  23.413  87.865  1.00 45.86           O  
HETATM  990  O   HOH A 869      35.524  13.509  69.596  1.00 37.69           O  
HETATM  991  O   HOH A 870      49.938  34.579  67.641  1.00 38.75           O  
HETATM  992  O   HOH A 871      26.699   7.577  64.956  1.00 41.59           O  
HETATM  993  O   HOH A 872      31.081  11.711  67.509  1.00 35.53           O  
HETATM  994  O   HOH A 873      30.147  40.301  87.364  1.00 26.99           O  
HETATM  995  O   HOH A 874      43.787  33.054  82.862  1.00 40.02           O  
HETATM  996  O   HOH A 875      27.045  58.263  78.350  1.00 35.10           O  
HETATM  997  O   HOH A 876      50.275  42.536  83.937  1.00 41.75           O  
HETATM  998  O   HOH A 877      24.124  17.216  50.435  1.00 35.80           O  
HETATM  999  O   HOH A 878      39.892  20.527  56.970  1.00 45.47           O  
HETATM 1000  O   HOH A 879      40.332  49.785  73.035  1.00 53.07           O  
HETATM 1001  O   HOH A 880      44.821  48.412  63.247  1.00 40.17           O  
HETATM 1002  O   HOH A 881      49.937  33.288  72.564  1.00 44.17           O  
HETATM 1003  O   HOH A 882      33.813  45.849  68.472  1.00 40.68           O  
HETATM 1004  O   HOH A 883      43.479  49.255  74.160  1.00 36.28           O  
HETATM 1005  O   HOH A 884      19.493  25.159  68.015  1.00 27.08           O  
HETATM 1006  O   HOH A 885      46.039  19.860  65.043  1.00 37.93           O  
HETATM 1007  O   HOH A 886      42.246  19.178  64.114  1.00 36.34           O  
HETATM 1008  O   HOH A 887      17.156  24.078  58.367  1.00 43.47           O  
HETATM 1009  O   HOH A 888      23.398  32.880  71.636  1.00 35.76           O  
HETATM 1010  O   HOH A 889      37.969  41.084  83.223  1.00 31.98           O  
HETATM 1011  O   HOH A 890      19.374  16.369  59.922  1.00 38.24           O  
HETATM 1012  O   HOH A 891      21.139  30.646  61.498  1.00 41.02           O  
HETATM 1013  O   HOH A 892      15.772  15.178  48.672  1.00 40.76           O  
HETATM 1014  O   HOH A 893      35.893  23.670  83.874  1.00 42.54           O  
HETATM 1015  O   HOH A 894      39.089  43.913  65.172  1.00 38.83           O  
HETATM 1016  O   HOH A 895      15.532  18.821  49.916  1.00 36.42           O  
HETATM 1017  O   HOH A 896      29.001  45.265  69.875  1.00 41.45           O  
HETATM 1018  O   HOH A 897      36.942  21.710  52.764  1.00 43.54           O  
HETATM 1019  O   HOH A 898      25.954  32.159  62.439  1.00 48.50           O  
HETATM 1020  O   HOH A 899      48.641  30.788  76.976  1.00 40.28           O  
HETATM 1021  O   HOH A 900      45.575  43.407  63.279  1.00 42.94           O  
HETATM 1022  O   HOH A 901      46.831  32.260  65.914  1.00 38.97           O  
HETATM 1023  O   HOH A 902      52.440  32.690  68.772  1.00 37.47           O  
HETATM 1024  O   HOH A 903      18.551  29.227  62.301  1.00 34.65           O  
HETATM 1025  O   HOH A 904      36.076  17.626  62.514  1.00 38.13           O  
HETATM 1026  O   HOH A 905      28.967  42.886  61.250  1.00 47.78           O  
HETATM 1027  O   HOH A 906      21.161  17.963  78.294  1.00 40.45           O  
HETATM 1028  O   HOH A 907      16.739  18.008  57.942  1.00 44.91           O  
HETATM 1029  O   HOH A 908      38.524  38.772  61.620  1.00 42.27           O  
HETATM 1030  O   HOH A 909      34.328  40.313  59.296  1.00 43.49           O  
HETATM 1031  O   HOH A 910      32.671  17.653  80.400  1.00 40.76           O  
HETATM 1032  O   HOH A 911      17.332  19.035  67.434  1.00 45.21           O  
HETATM 1033  O   HOH A 912      22.960  42.715  71.068  1.00 41.79           O  
HETATM 1034  O   HOH A 913      14.456  11.475  47.592  1.00 39.91           O  
HETATM 1035  O   HOH A 914      29.957  50.870  83.612  1.00 33.06           O  
HETATM 1036  O   HOH A 915      40.421  14.469  66.008  1.00 47.87           O  
HETATM 1037  O   HOH A 916      44.753  25.643  78.859  1.00 42.55           O  
HETATM 1038  O   HOH A 917      43.748  48.942  76.813  1.00 38.77           O  
HETATM 1039  O   HOH A 918      27.520  45.062  67.832  1.00 41.92           O  
HETATM 1040  O   HOH A 919      26.613  55.825  77.810  1.00 47.24           O  
HETATM 1041  O   HOH A 920      35.619  11.403  53.203  1.00 39.63           O  
HETATM 1042  O   HOH A 921      19.989  21.717  81.296  1.00 36.63           O  
CONECT  536  921                                                                
CONECT  749  921                                                                
CONECT  783  921                                                                
CONECT  784  921                                                                
CONECT  921  536  749  783  784                                                 
MASTER      295    0    1    6    0    0    3    6 1041    1    5   10          
END                                                                             
