# Supplementary material for: Theoretical study of ArcB and its dimerization, interaction with anaerobic metabolites, and activation of ArcA
Source: PeerJ. 2023 Oct 13;11:e16309. doi: 10.7717/peerj.16309 (PMC10578306; doi:10.7717/peerj.16309)
Supplement: Supplemental Information 2 [file peerj-11-16309-s002.zip › Supplementary Files/PDB structures for ArcB/1bdj hpt and cheY.pdb]

HEADER    COMPLEX (CHEMOTAXIS/TRANSFERASE)        10-MAY-98   1BDJ              
TITLE     COMPLEX STRUCTURE OF HPT DOMAIN AND CHEY                              
COMPND    MOL_ID: 1;                                                            
COMPND   2 MOLECULE: CHEY;                                                      
COMPND   3 CHAIN: A;                                                            
COMPND   4 SYNONYM: CHEMOTAXIS PROTEIN CHEY;                                    
COMPND   5 ENGINEERED: YES;                                                     
COMPND   6 OTHER_DETAILS: THE RESPONSE REGULATOR;                               
COMPND   7 MOL_ID: 2;                                                           
COMPND   8 MOLECULE: AEROBIC RESPIRATION CONTROL SENSOR PROTEIN ARCB;           
COMPND   9 CHAIN: B;                                                            
COMPND  10 FRAGMENT: HPT DOMAIN, THE HISTIDINE-CONTAINING PHOSPHOTRANSFER       
COMPND  11 DOMAIN;                                                              
COMPND  12 EC: 2.7.3.-;                                                         
COMPND  13 ENGINEERED: YES                                                      
SOURCE    MOL_ID: 1;                                                            
SOURCE   2 ORGANISM_SCIENTIFIC: ESCHERICHIA COLI;                               
SOURCE   3 ORGANISM_TAXID: 562;                                                 
SOURCE   4 EXPRESSION_SYSTEM: ESCHERICHIA COLI;                                 
SOURCE   5 EXPRESSION_SYSTEM_TAXID: 562;                                        
SOURCE   6 EXPRESSION_SYSTEM_STRAIN: K-12;                                      
SOURCE   7 EXPRESSION_SYSTEM_VARIANT: BL21;                                     
SOURCE   8 EXPRESSION_SYSTEM_CELLULAR_LOCATION: CYTOPLASM;                      
SOURCE   9 EXPRESSION_SYSTEM_PLASMID: PT7-CHEY;                                 
SOURCE  10 MOL_ID: 2;                                                           
SOURCE  11 ORGANISM_SCIENTIFIC: ESCHERICHIA COLI;                               
SOURCE  12 ORGANISM_TAXID: 562;                                                 
SOURCE  13 EXPRESSION_SYSTEM: ESCHERICHIA COLI;                                 
SOURCE  14 EXPRESSION_SYSTEM_TAXID: 562;                                        
SOURCE  15 EXPRESSION_SYSTEM_STRAIN: K-12;                                      
SOURCE  16 EXPRESSION_SYSTEM_VARIANT: DZ225;                                    
SOURCE  17 EXPRESSION_SYSTEM_CELLULAR_LOCATION: CYTOPLASM;                      
SOURCE  18 EXPRESSION_SYSTEM_PLASMID: PSU2DH                                    
KEYWDS    TWO-COMPONENT SYSTEM, HISTIDINE-CONTAINING PHOSPHOTRANSFER (HPT)      
KEYWDS   2 DOMAIN, ARCB, RESPONSE REGULATOR, CHEY, COMPLEX (CHEMOTAXIS-         
KEYWDS   3 TRANSFERASE), COMPLEX (CHEMOTAXIS-TRANSFERASE) COMPLEX               
EXPDTA    X-RAY DIFFRACTION                                                     
AUTHOR    M.KATO,T.MIZUNO,T.SHIMIZU,T.HAKOSHIMA                                 
REVDAT   4   29-NOV-17 1BDJ    1       HELIX                                    
REVDAT   3   18-SEP-13 1BDJ    1       REMARK VERSN                             
REVDAT   2   24-FEB-09 1BDJ    1       VERSN                                    
REVDAT   1   11-MAY-99 1BDJ    0                                                
JRNL        AUTH   M.KATO,T.SHIMIZU,T.MIZUNO,T.HAKOSHIMA                        
JRNL        TITL   STRUCTURE OF THE HISTIDINE-CONTAINING PHOSPHOTRANSFER (HPT)  
JRNL        TITL 2 DOMAIN OF THE ANAEROBIC SENSOR PROTEIN ARCB COMPLEXED WITH   
JRNL        TITL 3 THE CHEMOTAXIS RESPONSE REGULATOR CHEY.                      
JRNL        REF    ACTA CRYSTALLOGR.,SECT.D      V.  55  1257 1999              
JRNL        REFN                   ISSN 0907-4449                               
JRNL        PMID   10393292                                                     
JRNL        DOI    10.1107/S0907444999005053                                    
REMARK   2                                                                      
REMARK   2 RESOLUTION.    2.68 ANGSTROMS.                                       
REMARK   3                                                                      
REMARK   3 REFINEMENT.                                                          
REMARK   3   PROGRAM     : X-PLOR 3.851                                         
REMARK   3   AUTHORS     : BRUNGER                                              
REMARK   3                                                                      
REMARK   3  DATA USED IN REFINEMENT.                                            
REMARK   3   RESOLUTION RANGE HIGH (ANGSTROMS) : 2.68                           
REMARK   3   RESOLUTION RANGE LOW  (ANGSTROMS) : 10.00                          
REMARK   3   DATA CUTOFF            (SIGMA(F)) : 1.000                          
REMARK   3   DATA CUTOFF HIGH         (ABS(F)) : 10000000.000                   
REMARK   3   DATA CUTOFF LOW          (ABS(F)) : 0.0010                         
REMARK   3   COMPLETENESS (WORKING+TEST)   (%) : 90.6                           
REMARK   3   NUMBER OF REFLECTIONS             : 9146                           
REMARK   3                                                                      
REMARK   3  FIT TO DATA USED IN REFINEMENT.                                     
REMARK   3   CROSS-VALIDATION METHOD          : THROUGHOUT                      
REMARK   3   FREE R VALUE TEST SET SELECTION  : RANDOM                          
REMARK   3   R VALUE            (WORKING SET) : 0.183                           
REMARK   3   FREE R VALUE                     : 0.250                           
REMARK   3   FREE R VALUE TEST SET SIZE   (%) : 5.300                           
REMARK   3   FREE R VALUE TEST SET COUNT      : 488                             
REMARK   3   ESTIMATED ERROR OF FREE R VALUE  : 0.011                           
REMARK   3                                                                      
REMARK   3  FIT IN THE HIGHEST RESOLUTION BIN.                                  
REMARK   3   TOTAL NUMBER OF BINS USED           : 8                            
REMARK   3   BIN RESOLUTION RANGE HIGH       (A) : 2.68                         
REMARK   3   BIN RESOLUTION RANGE LOW        (A) : 2.80                         
REMARK   3   BIN COMPLETENESS (WORKING+TEST) (%) : 71.70                        
REMARK   3   REFLECTIONS IN BIN    (WORKING SET) : 842                          
REMARK   3   BIN R VALUE           (WORKING SET) : 0.3120                       
REMARK   3   BIN FREE R VALUE                    : 0.3880                       
REMARK   3   BIN FREE R VALUE TEST SET SIZE  (%) : 4.50                         
REMARK   3   BIN FREE R VALUE TEST SET COUNT     : 40                           
REMARK   3   ESTIMATED ERROR OF BIN FREE R VALUE : 0.061                        
REMARK   3                                                                      
REMARK   3  NUMBER OF NON-HYDROGEN ATOMS USED IN REFINEMENT.                    
REMARK   3   PROTEIN ATOMS            : 1898                                    
REMARK   3   NUCLEIC ACID ATOMS       : 0                                       
REMARK   3   HETEROGEN ATOMS          : 5                                       
REMARK   3   SOLVENT ATOMS            : 44                                      
REMARK   3                                                                      
REMARK   3  B VALUES.                                                           
REMARK   3   FROM WILSON PLOT           (A**2) : 52.30                          
REMARK   3   MEAN B VALUE      (OVERALL, A**2) : 41.00                          
REMARK   3   OVERALL ANISOTROPIC B VALUE.                                       
REMARK   3    B11 (A**2) : 0.00000                                              
REMARK   3    B22 (A**2) : 0.00000                                              
REMARK   3    B33 (A**2) : 0.00000                                              
REMARK   3    B12 (A**2) : 0.00000                                              
REMARK   3    B13 (A**2) : 0.00000                                              
REMARK   3    B23 (A**2) : 0.00000                                              
REMARK   3                                                                      
REMARK   3  ESTIMATED COORDINATE ERROR.                                         
REMARK   3   ESD FROM LUZZATI PLOT        (A) : 0.30                            
REMARK   3   ESD FROM SIGMAA              (A) : 0.49                            
REMARK   3   LOW RESOLUTION CUTOFF        (A) : 5.00                            
REMARK   3                                                                      
REMARK   3  CROSS-VALIDATED ESTIMATED COORDINATE ERROR.                         
REMARK   3   ESD FROM C-V LUZZATI PLOT    (A) : 0.43                            
REMARK   3   ESD FROM C-V SIGMAA          (A) : 0.99                            
REMARK   3                                                                      
REMARK   3  RMS DEVIATIONS FROM IDEAL VALUES.                                   
REMARK   3   BOND LENGTHS                 (A) : 0.007                           
REMARK   3   BOND ANGLES            (DEGREES) : 1.300                           
REMARK   3   DIHEDRAL ANGLES        (DEGREES) : 21.00                           
REMARK   3   IMPROPER ANGLES        (DEGREES) : 1.180                           
REMARK   3                                                                      
REMARK   3  ISOTROPIC THERMAL MODEL : RESTRAINED                                
REMARK   3                                                                      
REMARK   3  ISOTROPIC THERMAL FACTOR RESTRAINTS.    RMS    SIGMA                
REMARK   3   MAIN-CHAIN BOND              (A**2) : 1.600 ; 1.500                
REMARK   3   MAIN-CHAIN ANGLE             (A**2) : 2.650 ; 2.000                
REMARK   3   SIDE-CHAIN BOND              (A**2) : 2.720 ; 2.000                
REMARK   3   SIDE-CHAIN ANGLE             (A**2) : 4.410 ; 2.500                
REMARK   3                                                                      
REMARK   3  NCS MODEL : NULL                                                    
REMARK   3                                                                      
REMARK   3  NCS RESTRAINTS.                         RMS   SIGMA/WEIGHT          
REMARK   3   GROUP  1  POSITIONAL            (A) : NULL  ; NULL                 
REMARK   3   GROUP  1  B-FACTOR           (A**2) : NULL  ; NULL                 
REMARK   3                                                                      
REMARK   3  PARAMETER FILE  1  : PARHCSDX.PRO                                   
REMARK   3  PARAMETER FILE  2  : SO4.PAR                                        
REMARK   3  PARAMETER FILE  3  : NULL                                           
REMARK   3  TOPOLOGY FILE  1   : TOPHCSDX.PRO                                   
REMARK   3  TOPOLOGY FILE  2   : SO4.TOP                                        
REMARK   3  TOPOLOGY FILE  3   : NULL                                           
REMARK   3                                                                      
REMARK   3  OTHER REFINEMENT REMARKS: BULK SOLVENT MODEL USED                   
REMARK   4                                                                      
REMARK   4 1BDJ COMPLIES WITH FORMAT V. 3.30, 13-JUL-11                         
REMARK 100                                                                      
REMARK 100 THIS ENTRY HAS BEEN PROCESSED BY BNL.                                
REMARK 100 THE DEPOSITION ID IS D_1000171625.                                   
REMARK 200                                                                      
REMARK 200 EXPERIMENTAL DETAILS                                                 
REMARK 200  EXPERIMENT TYPE                : X-RAY DIFFRACTION                  
REMARK 200  DATE OF DATA COLLECTION        : NOV-96                             
REMARK 200  TEMPERATURE           (KELVIN) : 283                                
REMARK 200  PH                             : 7.0                                
REMARK 200  NUMBER OF CRYSTALS USED        : 2                                  
REMARK 200                                                                      
REMARK 200  SYNCHROTRON              (Y/N) : Y                                  
REMARK 200  RADIATION SOURCE               : PHOTON FACTORY                     
REMARK 200  BEAMLINE                       : BL-18B                             
REMARK 200  X-RAY GENERATOR MODEL          : NULL                               
REMARK 200  MONOCHROMATIC OR LAUE    (M/L) : M                                  
REMARK 200  WAVELENGTH OR RANGE        (A) : 1.0                                
REMARK 200  MONOCHROMATOR                  : GRAPHITE(002)                      
REMARK 200  OPTICS                         : COLLIMATER                         
REMARK 200                                                                      
REMARK 200  DETECTOR TYPE                  : IMAGE PLATE                        
REMARK 200  DETECTOR MANUFACTURER          : NULL                               
REMARK 200  INTENSITY-INTEGRATION SOFTWARE : WEIS                               
REMARK 200  DATA SCALING SOFTWARE          : CCP4                               
REMARK 200                                                                      
REMARK 200  NUMBER OF UNIQUE REFLECTIONS   : 9392                               
REMARK 200  RESOLUTION RANGE HIGH      (A) : 2.680                              
REMARK 200  RESOLUTION RANGE LOW       (A) : NULL                               
REMARK 200  REJECTION CRITERIA  (SIGMA(I)) : 1.000                              
REMARK 200                                                                      
REMARK 200 OVERALL.                                                             
REMARK 200  COMPLETENESS FOR RANGE     (%) : 92.4                               
REMARK 200  DATA REDUNDANCY                : 4.400                              
REMARK 200  R MERGE                    (I) : 0.07800                            
REMARK 200  R SYM                      (I) : NULL                               
REMARK 200  <I/SIGMA(I)> FOR THE DATA SET  : 46.3000                            
REMARK 200                                                                      
REMARK 200 IN THE HIGHEST RESOLUTION SHELL.                                     
REMARK 200  HIGHEST RESOLUTION SHELL, RANGE HIGH (A) : 2.68                     
REMARK 200  HIGHEST RESOLUTION SHELL, RANGE LOW  (A) : 3.02                     
REMARK 200  COMPLETENESS FOR SHELL     (%) : 84.2                               
REMARK 200  DATA REDUNDANCY IN SHELL       : 2.30                               
REMARK 200  R MERGE FOR SHELL          (I) : 0.36000                            
REMARK 200  R SYM FOR SHELL            (I) : NULL                               
REMARK 200  <I/SIGMA(I)> FOR SHELL         : 2.100                              
REMARK 200                                                                      
REMARK 200 DIFFRACTION PROTOCOL: NULL                                           
REMARK 200 METHOD USED TO DETERMINE THE STRUCTURE: MOLECULAR REPLACEMENT        
REMARK 200 SOFTWARE USED: X-PLOR 3.851                                          
REMARK 200 STARTING MODEL: PDB ENTRY 1A0B (HPT DOMAIN) AND 1CHN (CHEY)          
REMARK 200                                                                      
REMARK 200 REMARK: DATA WERE COLLECTED USING THE WEISSENBERG METHOD             
REMARK 280                                                                      
REMARK 280 CRYSTAL                                                              
REMARK 280 SOLVENT CONTENT, VS   (%): 60.00                                     
REMARK 280 MATTHEWS COEFFICIENT, VM (ANGSTROMS**3/DA): 3.20                     
REMARK 280                                                                      
REMARK 280 CRYSTALLIZATION CONDITIONS: PH 7.0                                   
REMARK 290                                                                      
REMARK 290 CRYSTALLOGRAPHIC SYMMETRY                                            
REMARK 290 SYMMETRY OPERATORS FOR SPACE GROUP: P 21 21 21                       
REMARK 290                                                                      
REMARK 290      SYMOP   SYMMETRY                                                
REMARK 290     NNNMMM   OPERATOR                                                
REMARK 290       1555   X,Y,Z                                                   
REMARK 290       2555   -X+1/2,-Y,Z+1/2                                         
REMARK 290       3555   -X,Y+1/2,-Z+1/2                                         
REMARK 290       4555   X+1/2,-Y+1/2,-Z                                         
REMARK 290                                                                      
REMARK 290     WHERE NNN -> OPERATOR NUMBER                                     
REMARK 290           MMM -> TRANSLATION VECTOR                                  
REMARK 290                                                                      
REMARK 290 CRYSTALLOGRAPHIC SYMMETRY TRANSFORMATIONS                            
REMARK 290 THE FOLLOWING TRANSFORMATIONS OPERATE ON THE ATOM/HETATM             
REMARK 290 RECORDS IN THIS ENTRY TO PRODUCE CRYSTALLOGRAPHICALLY                
REMARK 290 RELATED MOLECULES.                                                   
REMARK 290   SMTRY1   1  1.000000  0.000000  0.000000        0.00000            
REMARK 290   SMTRY2   1  0.000000  1.000000  0.000000        0.00000            
REMARK 290   SMTRY3   1  0.000000  0.000000  1.000000        0.00000            
REMARK 290   SMTRY1   2 -1.000000  0.000000  0.000000       27.58750            
REMARK 290   SMTRY2   2  0.000000 -1.000000  0.000000        0.00000            
REMARK 290   SMTRY3   2  0.000000  0.000000  1.000000       41.63500            
REMARK 290   SMTRY1   3 -1.000000  0.000000  0.000000        0.00000            
REMARK 290   SMTRY2   3  0.000000  1.000000  0.000000       38.08500            
REMARK 290   SMTRY3   3  0.000000  0.000000 -1.000000       41.63500            
REMARK 290   SMTRY1   4  1.000000  0.000000  0.000000       27.58750            
REMARK 290   SMTRY2   4  0.000000 -1.000000  0.000000       38.08500            
REMARK 290   SMTRY3   4  0.000000  0.000000 -1.000000        0.00000            
REMARK 290                                                                      
REMARK 290 REMARK: NULL                                                         
REMARK 300                                                                      
REMARK 300 BIOMOLECULE: 1                                                       
REMARK 300 SEE REMARK 350 FOR THE AUTHOR PROVIDED AND/OR PROGRAM                
REMARK 300 GENERATED ASSEMBLY INFORMATION FOR THE STRUCTURE IN                  
REMARK 300 THIS ENTRY. THE REMARK MAY ALSO PROVIDE INFORMATION ON               
REMARK 300 BURIED SURFACE AREA.                                                 
REMARK 350                                                                      
REMARK 350 COORDINATES FOR A COMPLETE MULTIMER REPRESENTING THE KNOWN           
REMARK 350 BIOLOGICALLY SIGNIFICANT OLIGOMERIZATION STATE OF THE                
REMARK 350 MOLECULE CAN BE GENERATED BY APPLYING BIOMT TRANSFORMATIONS          
REMARK 350 GIVEN BELOW.  BOTH NON-CRYSTALLOGRAPHIC AND                          
REMARK 350 CRYSTALLOGRAPHIC OPERATIONS ARE GIVEN.                               
REMARK 350                                                                      
REMARK 350 BIOMOLECULE: 1                                                       
REMARK 350 AUTHOR DETERMINED BIOLOGICAL UNIT: DIMERIC                           
REMARK 350 APPLY THE FOLLOWING TO CHAINS: A, B                                  
REMARK 350   BIOMT1   1  1.000000  0.000000  0.000000        0.00000            
REMARK 350   BIOMT2   1  0.000000  1.000000  0.000000        0.00000            
REMARK 350   BIOMT3   1  0.000000  0.000000  1.000000        0.00000            
REMARK 465                                                                      
REMARK 465 MISSING RESIDUES                                                     
REMARK 465 THE FOLLOWING RESIDUES WERE NOT LOCATED IN THE                       
REMARK 465 EXPERIMENT. (M=MODEL NUMBER; RES=RESIDUE NAME; C=CHAIN               
REMARK 465 IDENTIFIER; SSSEQ=SEQUENCE NUMBER; I=INSERTION CODE.)                
REMARK 465                                                                      
REMARK 465   M RES C SSSEQI                                                     
REMARK 465     THR B   652                                                      
REMARK 465     THR B   653                                                      
REMARK 465     GLU B   654                                                      
REMARK 465     GLU B   655                                                      
REMARK 465     ASN B   656                                                      
REMARK 465     SER B   657                                                      
REMARK 465     LYS B   775                                                      
REMARK 465     LYS B   776                                                      
REMARK 500                                                                      
REMARK 500 GEOMETRY AND STEREOCHEMISTRY                                         
REMARK 500 SUBTOPIC: TORSION ANGLES                                             
REMARK 500                                                                      
REMARK 500 TORSION ANGLES OUTSIDE THE EXPECTED RAMACHANDRAN REGIONS:            
REMARK 500 (M=MODEL NUMBER; RES=RESIDUE NAME; C=CHAIN IDENTIFIER;               
REMARK 500 SSEQ=SEQUENCE NUMBER; I=INSERTION CODE).                             
REMARK 500                                                                      
REMARK 500 STANDARD TABLE:                                                      
REMARK 500 FORMAT:(10X,I3,1X,A3,1X,A1,I4,A1,4X,F7.2,3X,F7.2)                    
REMARK 500                                                                      
REMARK 500 EXPECTED VALUES: GJ KLEYWEGT AND TA JONES (1996). PHI/PSI-           
REMARK 500 CHOLOGY: RAMACHANDRAN REVISITED. STRUCTURE 4, 1395 - 1400            
REMARK 500                                                                      
REMARK 500  M RES CSSEQI        PSI       PHI                                   
REMARK 500    ASP A  13      -98.63    -55.36                                   
REMARK 500    SER A  15     -168.28   -125.82                                   
REMARK 500    VAL A  40      -70.95    -60.47                                   
REMARK 500    ASN A  62      -43.60     79.20                                   
REMARK 500    MET A  63      116.94   -165.57                                   
REMARK 500    MET A  78       36.06   -146.20                                   
REMARK 500    GLU A  89      108.49    -58.50                                   
REMARK 500                                                                      
REMARK 500 REMARK: NULL                                                         
REMARK 800                                                                      
REMARK 800 SITE                                                                 
REMARK 800 SITE_IDENTIFIER: PHD                                                 
REMARK 800 EVIDENCE_CODE: UNKNOWN                                               
REMARK 800 SITE_DESCRIPTION: PHOSPHO-DONOR RESIDUE.                             
REMARK 800                                                                      
REMARK 800 SITE_IDENTIFIER: PHA                                                 
REMARK 800 EVIDENCE_CODE: UNKNOWN                                               
REMARK 800 SITE_DESCRIPTION: PHOSPHO-ACCEPTOR RESIDUE.                          
REMARK 800                                                                      
REMARK 800 SITE_IDENTIFIER: AC1                                                 
REMARK 800 EVIDENCE_CODE: SOFTWARE                                              
REMARK 800 SITE_DESCRIPTION: BINDING SITE FOR RESIDUE SO4 A 400                 
DBREF  1BDJ A    2   129  UNP    P06143   CHEY_ECOLI       1    128             
DBREF  1BDJ B  652   776  UNP    P22763   ARCB_ECOLI     652    776             
SEQRES   1 A  128  ALA ASP LYS GLU LEU LYS PHE LEU VAL VAL ASP ASP PHE          
SEQRES   2 A  128  SER THR MET ARG ARG ILE VAL ARG ASN LEU LEU LYS GLU          
SEQRES   3 A  128  LEU GLY PHE ASN ASN VAL GLU GLU ALA GLU ASP GLY VAL          
SEQRES   4 A  128  ASP ALA LEU ASN LYS LEU GLN ALA GLY GLY TYR GLY PHE          
SEQRES   5 A  128  VAL ILE SER ASP TRP ASN MET PRO ASN MET ASP GLY LEU          
SEQRES   6 A  128  GLU LEU LEU LYS THR ILE ARG ALA ASP GLY ALA MET SER          
SEQRES   7 A  128  ALA LEU PRO VAL LEU MET VAL THR ALA GLU ALA LYS LYS          
SEQRES   8 A  128  GLU ASN ILE ILE ALA ALA ALA GLN ALA GLY ALA SER GLY          
SEQRES   9 A  128  TYR VAL VAL LYS PRO PHE THR ALA ALA THR LEU GLU GLU          
SEQRES  10 A  128  LYS LEU ASN LYS ILE PHE GLU LYS LEU GLY MET                  
SEQRES   1 B  125  THR THR GLU GLU ASN SER LYS SER GLU ALA LEU LEU ASP          
SEQRES   2 B  125  ILE PRO MET LEU GLU GLN TYR LEU GLU LEU VAL GLY PRO          
SEQRES   3 B  125  LYS LEU ILE THR ASP GLY LEU ALA VAL PHE GLU LYS MET          
SEQRES   4 B  125  MET PRO GLY TYR VAL SER VAL LEU GLU SER ASN LEU THR          
SEQRES   5 B  125  ALA GLN ASP LYS LYS GLY ILE VAL GLU GLU GLY HIS LYS          
SEQRES   6 B  125  ILE LYS GLY ALA ALA GLY SER VAL GLY LEU ARG HIS LEU          
SEQRES   7 B  125  GLN GLN LEU GLY GLN GLN ILE GLN SER PRO ASP LEU PRO          
SEQRES   8 B  125  ALA TRP GLU ASP ASN VAL GLY GLU TRP ILE GLU GLU MET          
SEQRES   9 B  125  LYS GLU GLU TRP ARG HIS ASP VAL GLU VAL LEU LYS ALA          
SEQRES  10 B  125  TRP VAL ALA LYS ALA THR LYS LYS                              
HET    SO4  A 400       5                                                       
HETNAM     SO4 SULFATE ION                                                      
FORMUL   3  SO4    O4 S 2-                                                      
FORMUL   4  HOH   *44(H2 O)                                                     
HELIX    1  H1 MET A   17  GLU A   27  1                                  11    
HELIX    2  H2 GLY A   39  GLN A   47  1                                   9    
HELIX    3  H3 GLY A   65  ALA A   74  1                                  10    
HELIX    4  H4 LYS A   92  ALA A  101  1                                  10    
HELIX    5  H5 ALA A  113  LEU A  127  1                                  15    
HELIX    6  G1 GLY A   76  MET A   78  5                                   3    
HELIX    7   A SER B  659  LEU B  662  1                                   4    
HELIX    8   B ILE B  665  LEU B  674  1                                  10    
HELIX    9   C LYS B  678  ALA B  704  1                                  27    
HELIX   10   D LYS B  707  SER B  723  1                                  17    
HELIX   11   E ARG B  727  ILE B  736  1                                  10    
HELIX   12   F TRP B  744  ALA B  773  1                                  30    
SHEET    1   A 5 LYS A   7  VAL A  11  0                                        
SHEET    2   A 5 VAL A  33  ALA A  36  1                                        
SHEET    3   A 5 TYR A  51  SER A  56  1                                        
SHEET    4   A 5 VAL A  83  THR A  87  1                                        
SHEET    5   A 5 GLY A 105  VAL A 108  1                                        
CISPEP   1 LYS A  109    PRO A  110          0         0.07                     
SITE     1 PHD  1 HIS B 715                                                     
SITE     1 PHA  1 ASP A  57                                                     
SITE     1 AC1  6 ASP A  57  TRP A  58  ASN A  59  THR A  87                    
SITE     2 AC1  6 ALA A  88  LYS A 109                                          
CRYST1   55.175   76.170   83.270  90.00  90.00  90.00 P 21 21 21    4          
ORIGX1      1.000000  0.000000  0.000000        0.00000                         
ORIGX2      0.000000  1.000000  0.000000        0.00000                         
ORIGX3      0.000000  0.000000  1.000000        0.00000                         
SCALE1      0.018124  0.000000  0.000000        0.00000                         
SCALE2      0.000000  0.013129  0.000000        0.00000                         
SCALE3      0.000000  0.000000  0.012009        0.00000                         
ATOM      1  N   ALA A   2      61.891   1.482  29.723  1.00 63.59           N  
ATOM      2  CA  ALA A   2      60.566   1.454  29.021  1.00 63.69           C  
ATOM      3  C   ALA A   2      60.633   2.242  27.708  1.00 64.00           C  
ATOM      4  O   ALA A   2      61.708   2.387  27.114  1.00 65.25           O  
ATOM      5  CB  ALA A   2      59.481   2.035  29.938  1.00 63.62           C  
ATOM      6  N   ASP A   3      59.481   2.715  27.237  1.00 63.54           N  
ATOM      7  CA  ASP A   3      59.431   3.502  26.008  1.00 63.53           C  
ATOM      8  C   ASP A   3      60.052   4.880  26.280  1.00 62.88           C  
ATOM      9  O   ASP A   3      59.966   5.389  27.396  1.00 64.03           O  
ATOM     10  CB  ASP A   3      57.979   3.660  25.554  1.00 64.56           C  
ATOM     11  CG  ASP A   3      57.861   3.906  24.065  1.00 66.03           C  
ATOM     12  OD1 ASP A   3      57.931   5.085  23.641  1.00 64.81           O  
ATOM     13  OD2 ASP A   3      57.704   2.908  23.325  1.00 65.08           O  
ATOM     14  N   LYS A   4      60.681   5.479  25.272  1.00 61.98           N  
ATOM     15  CA  LYS A   4      61.308   6.793  25.447  1.00 61.49           C  
ATOM     16  C   LYS A   4      60.373   7.995  25.285  1.00 60.26           C  
ATOM     17  O   LYS A   4      60.622   9.069  25.852  1.00 60.10           O  
ATOM     18  CB  LYS A   4      62.536   6.927  24.541  1.00 62.15           C  
ATOM     19  CG  LYS A   4      63.731   6.136  25.070  1.00 62.57           C  
ATOM     20  CD  LYS A   4      64.109   6.628  26.473  1.00 60.75           C  
ATOM     21  CE  LYS A   4      65.054   5.683  27.202  1.00 60.39           C  
ATOM     22  NZ  LYS A   4      64.360   4.438  27.633  1.00 58.77           N  
ATOM     23  N   GLU A   5      59.289   7.793  24.538  1.00 58.95           N  
ATOM     24  CA  GLU A   5      58.294   8.837  24.294  1.00 57.34           C  
ATOM     25  C   GLU A   5      57.254   8.969  25.424  1.00 53.37           C  
ATOM     26  O   GLU A   5      56.375   9.842  25.379  1.00 52.21           O  
ATOM     27  CB  GLU A   5      57.605   8.597  22.940  1.00 60.54           C  
ATOM     28  CG  GLU A   5      58.522   8.753  21.714  1.00 64.93           C  
ATOM     29  CD  GLU A   5      58.919  10.207  21.424  1.00 68.69           C  
ATOM     30  OE1 GLU A   5      59.289  10.940  22.373  1.00 69.79           O  
ATOM     31  OE2 GLU A   5      58.869  10.615  20.239  1.00 69.37           O  
ATOM     32  N   LEU A   6      57.379   8.114  26.442  1.00 48.92           N  
ATOM     33  CA  LEU A   6      56.486   8.123  27.601  1.00 44.25           C  
ATOM     34  C   LEU A   6      56.407   9.537  28.164  1.00 42.42           C  
ATOM     35  O   LEU A   6      57.435  10.176  28.394  1.00 42.76           O  
ATOM     36  CB  LEU A   6      57.019   7.182  28.690  1.00 42.14           C  
ATOM     37  CG  LEU A   6      56.138   6.901  29.915  1.00 41.34           C  
ATOM     38  CD1 LEU A   6      54.971   6.005  29.513  1.00 41.90           C  
ATOM     39  CD2 LEU A   6      56.944   6.234  31.019  1.00 39.30           C  
ATOM     40  N   LYS A   7      55.186  10.024  28.368  1.00 40.52           N  
ATOM     41  CA  LYS A   7      54.980  11.366  28.899  1.00 37.65           C  
ATOM     42  C   LYS A   7      54.894  11.389  30.437  1.00 33.96           C  
ATOM     43  O   LYS A   7      54.163  10.609  31.049  1.00 32.84           O  
ATOM     44  CB  LYS A   7      53.739  11.997  28.263  1.00 38.80           C  
ATOM     45  CG  LYS A   7      53.816  13.510  28.125  1.00 39.17           C  
ATOM     46  CD  LYS A   7      52.582  14.065  27.415  1.00 43.26           C  
ATOM     47  CE  LYS A   7      52.610  15.601  27.326  1.00 45.35           C  
ATOM     48  NZ  LYS A   7      51.322  16.153  26.790  1.00 46.83           N  
ATOM     49  N   PHE A   8      55.701  12.263  31.035  1.00 30.54           N  
ATOM     50  CA  PHE A   8      55.771  12.440  32.478  1.00 25.89           C  
ATOM     51  C   PHE A   8      55.246  13.817  32.822  1.00 25.07           C  
ATOM     52  O   PHE A   8      55.310  14.738  32.006  1.00 25.01           O  
ATOM     53  CB  PHE A   8      57.227  12.419  32.961  1.00 29.51           C  
ATOM     54  CG  PHE A   8      57.920  11.089  32.820  1.00 30.09           C  
ATOM     55  CD1 PHE A   8      58.354  10.639  31.578  1.00 29.90           C  
ATOM     56  CD2 PHE A   8      58.179  10.312  33.943  1.00 27.50           C  
ATOM     57  CE1 PHE A   8      59.038   9.440  31.462  1.00 29.44           C  
ATOM     58  CE2 PHE A   8      58.860   9.118  33.832  1.00 27.93           C  
ATOM     59  CZ  PHE A   8      59.288   8.680  32.593  1.00 28.20           C  
ATOM     60  N   LEU A   9      54.797  13.967  34.065  1.00 23.11           N  
ATOM     61  CA  LEU A   9      54.307  15.240  34.579  1.00 19.57           C  
ATOM     62  C   LEU A   9      54.938  15.394  35.953  1.00 22.01           C  
ATOM     63  O   LEU A   9      54.746  14.541  36.832  1.00 21.73           O  
ATOM     64  CB  LEU A   9      52.787  15.237  34.710  1.00 18.86           C  
ATOM     65  CG  LEU A   9      52.240  16.432  35.492  1.00 18.42           C  
ATOM     66  CD1 LEU A   9      52.460  17.712  34.730  1.00 19.97           C  
ATOM     67  CD2 LEU A   9      50.774  16.244  35.772  1.00 21.27           C  
ATOM     68  N   VAL A  10      55.722  16.453  36.124  1.00 21.98           N  
ATOM     69  CA  VAL A  10      56.392  16.699  37.395  1.00 20.24           C  
ATOM     70  C   VAL A  10      55.623  17.762  38.166  1.00 21.90           C  
ATOM     71  O   VAL A  10      55.584  18.939  37.799  1.00 21.23           O  
ATOM     72  CB  VAL A  10      57.884  17.089  37.188  1.00 21.29           C  
ATOM     73  CG1 VAL A  10      58.556  17.454  38.519  1.00 21.35           C  
ATOM     74  CG2 VAL A  10      58.629  15.928  36.545  1.00 20.06           C  
ATOM     75  N   VAL A  11      54.970  17.315  39.225  1.00 20.83           N  
ATOM     76  CA  VAL A  11      54.171  18.199  40.040  1.00 18.84           C  
ATOM     77  C   VAL A  11      54.980  18.641  41.254  1.00 23.20           C  
ATOM     78  O   VAL A  11      55.276  17.849  42.157  1.00 25.01           O  
ATOM     79  CB  VAL A  11      52.872  17.496  40.433  1.00 16.91           C  
ATOM     80  CG1 VAL A  11      51.945  18.451  41.149  1.00 18.19           C  
ATOM     81  CG2 VAL A  11      52.228  16.929  39.199  1.00 11.72           C  
ATOM     82  N   ASP A  12      55.319  19.923  41.261  1.00 23.29           N  
ATOM     83  CA  ASP A  12      56.124  20.518  42.309  1.00 22.22           C  
ATOM     84  C   ASP A  12      55.930  22.005  42.188  1.00 23.56           C  
ATOM     85  O   ASP A  12      56.011  22.521  41.081  1.00 24.74           O  
ATOM     86  CB  ASP A  12      57.600  20.172  42.047  1.00 26.57           C  
ATOM     87  CG  ASP A  12      58.570  21.172  42.662  1.00 30.74           C  
ATOM     88  OD1 ASP A  12      58.845  21.094  43.875  1.00 32.91           O  
ATOM     89  OD2 ASP A  12      59.085  22.033  41.922  1.00 32.66           O  
ATOM     90  N   ASP A  13      55.611  22.681  43.294  1.00 25.70           N  
ATOM     91  CA  ASP A  13      55.439  24.138  43.258  1.00 27.20           C  
ATOM     92  C   ASP A  13      56.701  24.769  42.691  1.00 31.36           C  
ATOM     93  O   ASP A  13      56.878  24.780  41.471  1.00 35.47           O  
ATOM     94  CB  ASP A  13      55.038  24.800  44.603  1.00 24.38           C  
ATOM     95  CG  ASP A  13      55.284  23.931  45.833  1.00 26.57           C  
ATOM     96  OD1 ASP A  13      55.815  22.804  45.755  1.00 26.48           O  
ATOM     97  OD2 ASP A  13      54.911  24.397  46.929  1.00 28.69           O  
ATOM     98  N   PHE A  14      57.601  25.272  43.528  1.00 34.13           N  
ATOM     99  CA  PHE A  14      58.803  25.862  42.965  1.00 34.92           C  
ATOM    100  C   PHE A  14      60.015  25.634  43.826  1.00 34.98           C  
ATOM    101  O   PHE A  14      60.497  26.551  44.479  1.00 38.58           O  
ATOM    102  CB  PHE A  14      58.599  27.358  42.680  1.00 35.52           C  
ATOM    103  CG  PHE A  14      57.593  27.642  41.589  1.00 36.36           C  
ATOM    104  CD1 PHE A  14      57.953  27.527  40.244  1.00 35.57           C  
ATOM    105  CD2 PHE A  14      56.276  27.996  41.906  1.00 36.49           C  
ATOM    106  CE1 PHE A  14      57.023  27.754  39.229  1.00 36.65           C  
ATOM    107  CE2 PHE A  14      55.337  28.227  40.903  1.00 35.60           C  
ATOM    108  CZ  PHE A  14      55.711  28.104  39.561  1.00 37.74           C  
ATOM    109  N   SER A  15      60.485  24.394  43.859  1.00 36.01           N  
ATOM    110  CA  SER A  15      61.670  24.066  44.641  1.00 38.18           C  
ATOM    111  C   SER A  15      62.723  23.372  43.764  1.00 38.59           C  
ATOM    112  O   SER A  15      62.617  23.389  42.531  1.00 39.78           O  
ATOM    113  CB  SER A  15      61.311  23.224  45.885  1.00 36.97           C  
ATOM    114  OG  SER A  15      60.923  21.902  45.560  1.00 35.91           O  
ATOM    115  N   THR A  16      63.752  22.803  44.397  1.00 38.01           N  
ATOM    116  CA  THR A  16      64.826  22.120  43.681  1.00 35.82           C  
ATOM    117  C   THR A  16      64.410  20.770  43.113  1.00 35.76           C  
ATOM    118  O   THR A  16      65.130  20.196  42.301  1.00 36.88           O  
ATOM    119  CB  THR A  16      66.048  21.906  44.577  1.00 34.49           C  
ATOM    120  OG1 THR A  16      65.708  21.026  45.649  1.00 37.10           O  
ATOM    121  CG2 THR A  16      66.514  23.217  45.155  1.00 36.74           C  
ATOM    122  N   MET A  17      63.239  20.280  43.519  1.00 34.93           N  
ATOM    123  CA  MET A  17      62.728  18.988  43.059  1.00 33.33           C  
ATOM    124  C   MET A  17      62.580  18.908  41.535  1.00 33.91           C  
ATOM    125  O   MET A  17      62.939  17.904  40.922  1.00 30.44           O  
ATOM    126  CB  MET A  17      61.388  18.689  43.744  1.00 33.41           C  
ATOM    127  CG  MET A  17      60.945  17.226  43.692  1.00 32.66           C  
ATOM    128  SD  MET A  17      60.220  16.740  42.110  1.00 35.24           S  
ATOM    129  CE  MET A  17      58.506  16.675  42.491  1.00 33.12           C  
ATOM    130  N   ARG A  18      62.090  19.980  40.922  1.00 33.94           N  
ATOM    131  CA  ARG A  18      61.898  19.970  39.487  1.00 36.57           C  
ATOM    132  C   ARG A  18      63.179  19.940  38.687  1.00 38.74           C  
ATOM    133  O   ARG A  18      63.277  19.156  37.745  1.00 40.58           O  
ATOM    134  CB  ARG A  18      60.997  21.112  39.014  1.00 38.87           C  
ATOM    135  CG  ARG A  18      61.430  22.508  39.418  1.00 43.69           C  
ATOM    136  CD  ARG A  18      60.556  23.550  38.734  1.00 44.99           C  
ATOM    137  NE  ARG A  18      59.142  23.190  38.818  1.00 47.38           N  
ATOM    138  CZ  ARG A  18      58.140  23.943  38.379  1.00 47.47           C  
ATOM    139  NH1 ARG A  18      58.386  25.124  37.819  1.00 45.68           N  
ATOM    140  NH2 ARG A  18      56.892  23.499  38.485  1.00 47.32           N  
ATOM    141  N   ARG A  19      64.152  20.785  39.032  1.00 39.10           N  
ATOM    142  CA  ARG A  19      65.418  20.790  38.295  1.00 37.24           C  
ATOM    143  C   ARG A  19      66.109  19.441  38.487  1.00 33.58           C  
ATOM    144  O   ARG A  19      66.672  18.895  37.552  1.00 33.75           O  
ATOM    145  CB  ARG A  19      66.349  21.908  38.759  1.00 43.08           C  
ATOM    146  CG  ARG A  19      65.736  23.300  38.793  1.00 52.48           C  
ATOM    147  CD  ARG A  19      65.034  23.688  37.489  1.00 58.65           C  
ATOM    148  NE  ARG A  19      65.378  25.043  37.034  1.00 62.48           N  
ATOM    149  CZ  ARG A  19      65.167  26.166  37.721  1.00 64.66           C  
ATOM    150  NH1 ARG A  19      64.598  26.135  38.922  1.00 65.00           N  
ATOM    151  NH2 ARG A  19      65.528  27.332  37.199  1.00 67.28           N  
ATOM    152  N   ILE A  20      66.049  18.891  39.694  1.00 27.92           N  
ATOM    153  CA  ILE A  20      66.670  17.601  39.929  1.00 24.79           C  
ATOM    154  C   ILE A  20      65.992  16.502  39.117  1.00 23.35           C  
ATOM    155  O   ILE A  20      66.629  15.890  38.269  1.00 24.52           O  
ATOM    156  CB  ILE A  20      66.664  17.210  41.418  1.00 24.66           C  
ATOM    157  CG1 ILE A  20      67.651  18.078  42.199  1.00 24.37           C  
ATOM    158  CG2 ILE A  20      67.051  15.752  41.576  1.00 25.10           C  
ATOM    159  CD1 ILE A  20      67.715  17.771  43.690  1.00 25.91           C  
ATOM    160  N   VAL A  21      64.698  16.283  39.348  1.00 22.25           N  
ATOM    161  CA  VAL A  21      63.960  15.236  38.645  1.00 19.78           C  
ATOM    162  C   VAL A  21      63.956  15.343  37.133  1.00 19.38           C  
ATOM    163  O   VAL A  21      64.114  14.341  36.451  1.00 20.69           O  
ATOM    164  CB  VAL A  21      62.526  15.099  39.165  1.00 16.88           C  
ATOM    165  CG1 VAL A  21      61.752  14.067  38.344  1.00 13.79           C  
ATOM    166  CG2 VAL A  21      62.559  14.660  40.602  1.00 14.61           C  
ATOM    167  N   ARG A  22      63.771  16.544  36.604  1.00 21.97           N  
ATOM    168  CA  ARG A  22      63.769  16.725  35.155  1.00 25.91           C  
ATOM    169  C   ARG A  22      65.119  16.291  34.589  1.00 24.22           C  
ATOM    170  O   ARG A  22      65.180  15.624  33.571  1.00 27.55           O  
ATOM    171  CB  ARG A  22      63.485  18.190  34.788  1.00 31.06           C  
ATOM    172  CG  ARG A  22      63.186  18.436  33.296  1.00 42.30           C  
ATOM    173  CD  ARG A  22      62.829  19.906  32.987  1.00 50.10           C  
ATOM    174  NE  ARG A  22      63.994  20.795  33.007  1.00 57.49           N  
ATOM    175  CZ  ARG A  22      64.100  21.912  33.733  1.00 60.13           C  
ATOM    176  NH1 ARG A  22      63.104  22.305  34.527  1.00 61.65           N  
ATOM    177  NH2 ARG A  22      65.206  22.649  33.649  1.00 59.30           N  
ATOM    178  N   ASN A  23      66.193  16.623  35.295  1.00 25.43           N  
ATOM    179  CA  ASN A  23      67.548  16.283  34.876  1.00 26.41           C  
ATOM    180  C   ASN A  23      67.819  14.788  34.915  1.00 26.03           C  
ATOM    181  O   ASN A  23      68.364  14.218  33.972  1.00 26.58           O  
ATOM    182  CB  ASN A  23      68.566  17.006  35.759  1.00 27.89           C  
ATOM    183  CG  ASN A  23      69.067  18.300  35.138  1.00 30.17           C  
ATOM    184  OD1 ASN A  23      70.049  18.294  34.409  1.00 37.50           O  
ATOM    185  ND2 ASN A  23      68.406  19.415  35.432  1.00 29.97           N  
ATOM    186  N   LEU A  24      67.460  14.150  36.017  1.00 25.02           N  
ATOM    187  CA  LEU A  24      67.690  12.725  36.138  1.00 26.15           C  
ATOM    188  C   LEU A  24      66.899  11.948  35.106  1.00 27.50           C  
ATOM    189  O   LEU A  24      67.287  10.847  34.724  1.00 27.10           O  
ATOM    190  CB  LEU A  24      67.338  12.237  37.536  1.00 26.46           C  
ATOM    191  CG  LEU A  24      68.466  12.310  38.549  1.00 27.98           C  
ATOM    192  CD1 LEU A  24      68.810  13.758  38.807  1.00 29.51           C  
ATOM    193  CD2 LEU A  24      68.034  11.634  39.831  1.00 27.34           C  
ATOM    194  N   LEU A  25      65.782  12.522  34.663  1.00 30.50           N  
ATOM    195  CA  LEU A  25      64.940  11.869  33.671  1.00 32.20           C  
ATOM    196  C   LEU A  25      65.573  11.983  32.297  1.00 35.21           C  
ATOM    197  O   LEU A  25      65.510  11.036  31.516  1.00 34.40           O  
ATOM    198  CB  LEU A  25      63.520  12.448  33.683  1.00 29.52           C  
ATOM    199  CG  LEU A  25      62.672  12.017  34.881  1.00 26.81           C  
ATOM    200  CD1 LEU A  25      61.389  12.811  34.908  1.00 26.57           C  
ATOM    201  CD2 LEU A  25      62.382  10.527  34.820  1.00 25.39           C  
ATOM    202  N   LYS A  26      66.215  13.124  32.030  1.00 37.14           N  
ATOM    203  CA  LYS A  26      66.893  13.353  30.750  1.00 41.78           C  
ATOM    204  C   LYS A  26      68.057  12.385  30.614  1.00 41.64           C  
ATOM    205  O   LYS A  26      68.418  11.976  29.505  1.00 42.73           O  
ATOM    206  CB  LYS A  26      67.423  14.791  30.643  1.00 44.81           C  
ATOM    207  CG  LYS A  26      66.680  15.681  29.636  1.00 49.64           C  
ATOM    208  CD  LYS A  26      65.244  16.009  30.092  1.00 53.16           C  
ATOM    209  CE  LYS A  26      64.573  17.027  29.160  1.00 54.92           C  
ATOM    210  NZ  LYS A  26      63.405  17.733  29.789  1.00 56.98           N  
ATOM    211  N   GLU A  27      68.620  12.006  31.756  1.00 41.83           N  
ATOM    212  CA  GLU A  27      69.740  11.089  31.789  1.00 44.49           C  
ATOM    213  C   GLU A  27      69.313   9.658  31.494  1.00 44.07           C  
ATOM    214  O   GLU A  27      69.997   8.945  30.757  1.00 46.72           O  
ATOM    215  CB  GLU A  27      70.442  11.165  33.139  1.00 48.63           C  
ATOM    216  CG  GLU A  27      71.716  10.346  33.208  1.00 54.32           C  
ATOM    217  CD  GLU A  27      72.868  11.112  33.827  1.00 57.60           C  
ATOM    218  OE1 GLU A  27      73.380  12.053  33.172  1.00 58.46           O  
ATOM    219  OE2 GLU A  27      73.263  10.767  34.965  1.00 60.07           O  
ATOM    220  N   LEU A  28      68.181   9.240  32.057  1.00 43.29           N  
ATOM    221  CA  LEU A  28      67.670   7.883  31.838  1.00 41.21           C  
ATOM    222  C   LEU A  28      67.100   7.696  30.436  1.00 38.95           C  
ATOM    223  O   LEU A  28      66.683   6.597  30.077  1.00 39.35           O  
ATOM    224  CB  LEU A  28      66.629   7.512  32.903  1.00 41.58           C  
ATOM    225  CG  LEU A  28      67.122   6.626  34.058  1.00 41.90           C  
ATOM    226  CD1 LEU A  28      68.495   7.080  34.513  1.00 43.14           C  
ATOM    227  CD2 LEU A  28      66.148   6.638  35.224  1.00 40.92           C  
ATOM    228  N   GLY A  29      67.092   8.775  29.656  1.00 38.34           N  
ATOM    229  CA  GLY A  29      66.602   8.719  28.289  1.00 39.07           C  
ATOM    230  C   GLY A  29      65.292   9.430  28.008  1.00 40.16           C  
ATOM    231  O   GLY A  29      65.010   9.766  26.866  1.00 42.45           O  
ATOM    232  N   PHE A  30      64.504   9.686  29.044  1.00 40.20           N  
ATOM    233  CA  PHE A  30      63.206  10.341  28.899  1.00 38.96           C  
ATOM    234  C   PHE A  30      63.256  11.859  28.713  1.00 40.92           C  
ATOM    235  O   PHE A  30      63.670  12.588  29.612  1.00 41.03           O  
ATOM    236  CB  PHE A  30      62.350   9.993  30.110  1.00 36.02           C  
ATOM    237  CG  PHE A  30      62.281   8.524  30.387  1.00 32.49           C  
ATOM    238  CD1 PHE A  30      61.757   7.650  29.447  1.00 33.31           C  
ATOM    239  CD2 PHE A  30      62.726   8.013  31.587  1.00 31.99           C  
ATOM    240  CE1 PHE A  30      61.680   6.287  29.704  1.00 31.94           C  
ATOM    241  CE2 PHE A  30      62.650   6.652  31.851  1.00 32.06           C  
ATOM    242  CZ  PHE A  30      62.124   5.791  30.906  1.00 31.26           C  
ATOM    243  N   ASN A  31      62.785  12.325  27.557  1.00 44.56           N  
ATOM    244  CA  ASN A  31      62.767  13.754  27.228  1.00 47.73           C  
ATOM    245  C   ASN A  31      61.386  14.408  27.168  1.00 48.98           C  
ATOM    246  O   ASN A  31      61.282  15.636  27.036  1.00 47.55           O  
ATOM    247  CB  ASN A  31      63.485  14.003  25.904  1.00 53.10           C  
ATOM    248  CG  ASN A  31      64.907  14.454  26.100  1.00 61.16           C  
ATOM    249  OD1 ASN A  31      65.166  15.639  26.335  1.00 63.49           O  
ATOM    250  ND2 ASN A  31      65.844  13.507  26.043  1.00 63.47           N  
ATOM    251  N   ASN A  32      60.331  13.596  27.210  1.00 47.95           N  
ATOM    252  CA  ASN A  32      58.974  14.120  27.166  1.00 46.19           C  
ATOM    253  C   ASN A  32      58.515  14.369  28.597  1.00 43.70           C  
ATOM    254  O   ASN A  32      57.930  13.488  29.234  1.00 42.80           O  
ATOM    255  CB  ASN A  32      58.053  13.124  26.478  1.00 49.65           C  
ATOM    256  CG  ASN A  32      57.006  13.801  25.625  1.00 55.15           C  
ATOM    257  OD1 ASN A  32      56.602  14.938  25.893  1.00 57.79           O  
ATOM    258  ND2 ASN A  32      56.574  13.117  24.576  1.00 57.26           N  
ATOM    259  N   VAL A  33      58.793  15.572  29.102  1.00 41.23           N  
ATOM    260  CA  VAL A  33      58.453  15.932  30.476  1.00 36.99           C  
ATOM    261  C   VAL A  33      57.841  17.315  30.654  1.00 35.31           C  
ATOM    262  O   VAL A  33      58.478  18.332  30.376  1.00 34.23           O  
ATOM    263  CB  VAL A  33      59.700  15.841  31.392  1.00 35.38           C  
ATOM    264  CG1 VAL A  33      59.361  16.278  32.795  1.00 35.89           C  
ATOM    265  CG2 VAL A  33      60.238  14.424  31.420  1.00 35.39           C  
ATOM    266  N   GLU A  34      56.604  17.339  31.142  1.00 34.79           N  
ATOM    267  CA  GLU A  34      55.908  18.588  31.407  1.00 34.97           C  
ATOM    268  C   GLU A  34      55.778  18.768  32.912  1.00 32.11           C  
ATOM    269  O   GLU A  34      55.701  17.790  33.655  1.00 30.66           O  
ATOM    270  CB  GLU A  34      54.538  18.611  30.733  1.00 41.10           C  
ATOM    271  CG  GLU A  34      54.618  18.796  29.221  1.00 51.51           C  
ATOM    272  CD  GLU A  34      53.416  19.541  28.648  1.00 58.65           C  
ATOM    273  OE1 GLU A  34      53.096  20.652  29.146  1.00 61.09           O  
ATOM    274  OE2 GLU A  34      52.798  19.021  27.689  1.00 62.01           O  
ATOM    275  N   GLU A  35      55.762  20.019  33.359  1.00 30.63           N  
ATOM    276  CA  GLU A  35      55.673  20.302  34.781  1.00 29.04           C  
ATOM    277  C   GLU A  35      54.405  21.022  35.217  1.00 27.97           C  
ATOM    278  O   GLU A  35      53.773  21.710  34.431  1.00 27.45           O  
ATOM    279  CB  GLU A  35      56.894  21.117  35.199  1.00 34.40           C  
ATOM    280  CG  GLU A  35      58.231  20.483  34.790  1.00 38.45           C  
ATOM    281  CD  GLU A  35      59.425  21.370  35.106  1.00 40.92           C  
ATOM    282  OE1 GLU A  35      59.354  22.583  34.811  1.00 40.60           O  
ATOM    283  OE2 GLU A  35      60.430  20.861  35.658  1.00 43.64           O  
ATOM    284  N   ALA A  36      54.068  20.881  36.496  1.00 27.93           N  
ATOM    285  CA  ALA A  36      52.893  21.512  37.098  1.00 27.53           C  
ATOM    286  C   ALA A  36      53.281  22.087  38.462  1.00 29.32           C  
ATOM    287  O   ALA A  36      54.286  21.673  39.050  1.00 30.98           O  
ATOM    288  CB  ALA A  36      51.784  20.499  37.254  1.00 26.80           C  
ATOM    289  N   GLU A  37      52.472  23.010  38.979  1.00 30.90           N  
ATOM    290  CA  GLU A  37      52.760  23.662  40.262  1.00 31.36           C  
ATOM    291  C   GLU A  37      52.041  23.080  41.464  1.00 31.39           C  
ATOM    292  O   GLU A  37      52.433  23.336  42.594  1.00 32.41           O  
ATOM    293  CB  GLU A  37      52.381  25.138  40.214  1.00 32.74           C  
ATOM    294  CG  GLU A  37      52.796  25.904  38.978  1.00 38.86           C  
ATOM    295  CD  GLU A  37      52.101  27.259  38.903  1.00 43.81           C  
ATOM    296  OE1 GLU A  37      50.887  27.325  39.211  1.00 45.48           O  
ATOM    297  OE2 GLU A  37      52.760  28.259  38.541  1.00 46.51           O  
ATOM    298  N   ASP A  38      50.937  22.380  41.232  1.00 32.34           N  
ATOM    299  CA  ASP A  38      50.146  21.814  42.324  1.00 31.83           C  
ATOM    300  C   ASP A  38      49.086  20.871  41.792  1.00 29.98           C  
ATOM    301  O   ASP A  38      48.887  20.774  40.586  1.00 30.32           O  
ATOM    302  CB  ASP A  38      49.477  22.931  43.145  1.00 30.17           C  
ATOM    303  CG  ASP A  38      48.588  23.841  42.301  1.00 31.52           C  
ATOM    304  OD1 ASP A  38      48.248  23.491  41.155  1.00 35.08           O  
ATOM    305  OD2 ASP A  38      48.208  24.917  42.792  1.00 29.94           O  
ATOM    306  N   GLY A  39      48.363  20.232  42.703  1.00 29.77           N  
ATOM    307  CA  GLY A  39      47.334  19.293  42.303  1.00 30.80           C  
ATOM    308  C   GLY A  39      46.358  19.862  41.293  1.00 31.81           C  
ATOM    309  O   GLY A  39      45.981  19.184  40.339  1.00 34.03           O  
ATOM    310  N   VAL A  40      45.976  21.119  41.483  1.00 29.68           N  
ATOM    311  CA  VAL A  40      45.036  21.760  40.587  1.00 29.27           C  
ATOM    312  C   VAL A  40      45.594  21.798  39.171  1.00 31.09           C  
ATOM    313  O   VAL A  40      45.127  21.054  38.305  1.00 30.80           O  
ATOM    314  CB  VAL A  40      44.705  23.173  41.067  1.00 29.19           C  
ATOM    315  CG1 VAL A  40      43.615  23.775  40.204  1.00 26.54           C  
ATOM    316  CG2 VAL A  40      44.288  23.134  42.537  1.00 29.12           C  
ATOM    317  N   ASP A  41      46.613  22.635  38.961  1.00 30.91           N  
ATOM    318  CA  ASP A  41      47.284  22.791  37.667  1.00 29.25           C  
ATOM    319  C   ASP A  41      47.503  21.425  37.031  1.00 27.55           C  
ATOM    320  O   ASP A  41      47.185  21.219  35.863  1.00 28.67           O  
ATOM    321  CB  ASP A  41      48.635  23.493  37.864  1.00 34.32           C  
ATOM    322  CG  ASP A  41      49.306  23.873  36.548  1.00 37.76           C  
ATOM    323  OD1 ASP A  41      48.586  24.219  35.591  1.00 42.05           O  
ATOM    324  OD2 ASP A  41      50.554  23.841  36.471  1.00 41.67           O  
ATOM    325  N   ALA A  42      48.003  20.486  37.830  1.00 24.83           N  
ATOM    326  CA  ALA A  42      48.247  19.124  37.383  1.00 24.09           C  
ATOM    327  C   ALA A  42      46.986  18.486  36.779  1.00 23.61           C  
ATOM    328  O   ALA A  42      46.984  18.119  35.610  1.00 24.29           O  
ATOM    329  CB  ALA A  42      48.759  18.283  38.541  1.00 25.02           C  
ATOM    330  N   LEU A  43      45.908  18.400  37.556  1.00 22.90           N  
ATOM    331  CA  LEU A  43      44.656  17.803  37.072  1.00 22.76           C  
ATOM    332  C   LEU A  43      44.225  18.378  35.728  1.00 22.43           C  
ATOM    333  O   LEU A  43      43.797  17.625  34.845  1.00 20.85           O  
ATOM    334  CB  LEU A  43      43.527  17.953  38.099  1.00 19.28           C  
ATOM    335  CG  LEU A  43      43.635  17.011  39.289  1.00 19.25           C  
ATOM    336  CD1 LEU A  43      42.580  17.348  40.319  1.00 21.36           C  
ATOM    337  CD2 LEU A  43      43.521  15.570  38.838  1.00 17.10           C  
ATOM    338  N   ASN A  44      44.362  19.696  35.576  1.00 21.99           N  
ATOM    339  CA  ASN A  44      44.013  20.364  34.325  1.00 26.46           C  
ATOM    340  C   ASN A  44      44.879  19.791  33.210  1.00 28.15           C  
ATOM    341  O   ASN A  44      44.362  19.236  32.235  1.00 29.81           O  
ATOM    342  CB  ASN A  44      44.259  21.878  34.402  1.00 28.22           C  
ATOM    343  CG  ASN A  44      43.406  22.570  35.453  1.00 28.97           C  
ATOM    344  OD1 ASN A  44      43.704  23.697  35.850  1.00 31.04           O  
ATOM    345  ND2 ASN A  44      42.339  21.913  35.894  1.00 27.31           N  
ATOM    346  N   LYS A  45      46.196  19.895  33.375  1.00 30.09           N  
ATOM    347  CA  LYS A  45      47.135  19.386  32.382  1.00 30.70           C  
ATOM    348  C   LYS A  45      46.866  17.920  32.037  1.00 29.63           C  
ATOM    349  O   LYS A  45      46.935  17.537  30.874  1.00 30.40           O  
ATOM    350  CB  LYS A  45      48.574  19.573  32.868  1.00 34.63           C  
ATOM    351  CG  LYS A  45      48.998  21.034  32.986  1.00 40.68           C  
ATOM    352  CD  LYS A  45      50.294  21.301  32.237  1.00 46.49           C  
ATOM    353  CE  LYS A  45      50.639  22.785  32.223  1.00 50.56           C  
ATOM    354  NZ  LYS A  45      50.830  23.344  33.597  1.00 54.65           N  
ATOM    355  N   LEU A  46      46.503  17.126  33.044  1.00 27.96           N  
ATOM    356  CA  LEU A  46      46.210  15.708  32.866  1.00 30.57           C  
ATOM    357  C   LEU A  46      44.971  15.468  32.003  1.00 34.20           C  
ATOM    358  O   LEU A  46      44.884  14.444  31.333  1.00 34.35           O  
ATOM    359  CB  LEU A  46      46.037  15.018  34.224  1.00 27.54           C  
ATOM    360  CG  LEU A  46      47.289  14.830  35.087  1.00 25.34           C  
ATOM    361  CD1 LEU A  46      46.933  14.764  36.551  1.00 25.36           C  
ATOM    362  CD2 LEU A  46      48.016  13.582  34.670  1.00 25.82           C  
ATOM    363  N   GLN A  47      44.015  16.401  32.017  1.00 37.50           N  
ATOM    364  CA  GLN A  47      42.796  16.259  31.214  1.00 39.34           C  
ATOM    365  C   GLN A  47      43.127  16.209  29.725  1.00 40.30           C  
ATOM    366  O   GLN A  47      42.396  15.599  28.949  1.00 42.24           O  
ATOM    367  CB  GLN A  47      41.800  17.398  31.479  1.00 44.49           C  
ATOM    368  CG  GLN A  47      41.329  17.548  32.933  1.00 52.15           C  
ATOM    369  CD  GLN A  47      40.573  16.336  33.484  1.00 56.33           C  
ATOM    370  OE1 GLN A  47      40.342  15.349  32.778  1.00 58.52           O  
ATOM    371  NE2 GLN A  47      40.180  16.415  34.760  1.00 57.67           N  
ATOM    372  N   ALA A  48      44.235  16.837  29.331  1.00 39.17           N  
ATOM    373  CA  ALA A  48      44.685  16.846  27.938  1.00 36.55           C  
ATOM    374  C   ALA A  48      45.032  15.434  27.478  1.00 37.43           C  
ATOM    375  O   ALA A  48      45.097  15.159  26.285  1.00 38.00           O  
ATOM    376  CB  ALA A  48      45.898  17.748  27.789  1.00 35.95           C  
ATOM    377  N   GLY A  49      45.260  14.541  28.437  1.00 37.25           N  
ATOM    378  CA  GLY A  49      45.593  13.166  28.123  1.00 36.99           C  
ATOM    379  C   GLY A  49      47.012  13.007  27.613  1.00 37.61           C  
ATOM    380  O   GLY A  49      47.749  13.998  27.458  1.00 36.10           O  
ATOM    381  N   GLY A  50      47.392  11.754  27.348  1.00 37.70           N  
ATOM    382  CA  GLY A  50      48.725  11.464  26.841  1.00 35.56           C  
ATOM    383  C   GLY A  50      49.738  11.093  27.901  1.00 34.30           C  
ATOM    384  O   GLY A  50      50.717  10.407  27.601  1.00 37.36           O  
ATOM    385  N   TYR A  51      49.511  11.539  29.136  1.00 31.64           N  
ATOM    386  CA  TYR A  51      50.418  11.249  30.244  1.00 28.37           C  
ATOM    387  C   TYR A  51      50.430   9.788  30.621  1.00 27.59           C  
ATOM    388  O   TYR A  51      49.408   9.116  30.566  1.00 27.67           O  
ATOM    389  CB  TYR A  51      50.097  12.120  31.461  1.00 28.51           C  
ATOM    390  CG  TYR A  51      50.388  13.578  31.199  1.00 29.30           C  
ATOM    391  CD1 TYR A  51      51.669  14.092  31.379  1.00 29.26           C  
ATOM    392  CD2 TYR A  51      49.400  14.431  30.705  1.00 31.17           C  
ATOM    393  CE1 TYR A  51      51.966  15.422  31.069  1.00 30.98           C  
ATOM    394  CE2 TYR A  51      49.683  15.764  30.389  1.00 30.23           C  
ATOM    395  CZ  TYR A  51      50.968  16.250  30.574  1.00 31.13           C  
ATOM    396  OH  TYR A  51      51.255  17.562  30.272  1.00 34.44           O  
ATOM    397  N   GLY A  52      51.620   9.297  30.958  1.00 28.55           N  
ATOM    398  CA  GLY A  52      51.782   7.907  31.335  1.00 23.90           C  
ATOM    399  C   GLY A  52      52.507   7.739  32.659  1.00 23.44           C  
ATOM    400  O   GLY A  52      52.672   6.596  33.115  1.00 21.81           O  
ATOM    401  N   PHE A  53      52.914   8.847  33.294  1.00 22.04           N  
ATOM    402  CA  PHE A  53      53.622   8.755  34.583  1.00 22.82           C  
ATOM    403  C   PHE A  53      53.572  10.055  35.382  1.00 21.66           C  
ATOM    404  O   PHE A  53      53.828  11.120  34.839  1.00 22.28           O  
ATOM    405  CB  PHE A  53      55.098   8.360  34.352  1.00 24.18           C  
ATOM    406  CG  PHE A  53      55.729   7.617  35.504  1.00 24.18           C  
ATOM    407  CD1 PHE A  53      56.155   8.295  36.643  1.00 25.49           C  
ATOM    408  CD2 PHE A  53      55.842   6.230  35.470  1.00 24.60           C  
ATOM    409  CE1 PHE A  53      56.676   7.594  37.741  1.00 26.86           C  
ATOM    410  CE2 PHE A  53      56.361   5.516  36.555  1.00 25.52           C  
ATOM    411  CZ  PHE A  53      56.777   6.196  37.696  1.00 27.05           C  
ATOM    412  N   VAL A  54      53.275   9.967  36.677  1.00 20.13           N  
ATOM    413  CA  VAL A  54      53.241  11.162  37.530  1.00 20.06           C  
ATOM    414  C   VAL A  54      54.234  11.096  38.699  1.00 21.85           C  
ATOM    415  O   VAL A  54      54.353  10.071  39.369  1.00 21.93           O  
ATOM    416  CB  VAL A  54      51.829  11.433  38.099  1.00 18.83           C  
ATOM    417  CG1 VAL A  54      51.849  12.643  38.997  1.00 20.75           C  
ATOM    418  CG2 VAL A  54      50.855  11.678  36.966  1.00 22.90           C  
ATOM    419  N   ILE A  55      54.972  12.188  38.897  1.00 21.05           N  
ATOM    420  CA  ILE A  55      55.933  12.320  39.989  1.00 18.84           C  
ATOM    421  C   ILE A  55      55.504  13.587  40.730  1.00 21.08           C  
ATOM    422  O   ILE A  55      55.419  14.662  40.120  1.00 22.29           O  
ATOM    423  CB  ILE A  55      57.367  12.513  39.462  1.00 20.49           C  
ATOM    424  CG1 ILE A  55      57.817  11.276  38.673  1.00 20.52           C  
ATOM    425  CG2 ILE A  55      58.324  12.791  40.639  1.00 17.72           C  
ATOM    426  CD1 ILE A  55      59.151  11.452  37.945  1.00 16.76           C  
ATOM    427  N   SER A  56      55.277  13.501  42.040  1.00 18.49           N  
ATOM    428  CA  SER A  56      54.807  14.684  42.764  1.00 18.44           C  
ATOM    429  C   SER A  56      55.219  14.864  44.216  1.00 19.10           C  
ATOM    430  O   SER A  56      55.462  13.895  44.932  1.00 21.51           O  
ATOM    431  CB  SER A  56      53.276  14.731  42.691  1.00 18.39           C  
ATOM    432  OG  SER A  56      52.731  15.697  43.576  1.00 15.74           O  
ATOM    433  N   ASP A  57      55.252  16.121  44.645  1.00 18.23           N  
ATOM    434  CA  ASP A  57      55.557  16.460  46.018  1.00 20.52           C  
ATOM    435  C   ASP A  57      54.332  16.076  46.849  1.00 23.00           C  
ATOM    436  O   ASP A  57      53.336  15.560  46.329  1.00 19.88           O  
ATOM    437  CB  ASP A  57      55.725  17.979  46.184  1.00 23.95           C  
ATOM    438  CG  ASP A  57      56.962  18.543  45.496  1.00 27.00           C  
ATOM    439  OD1 ASP A  57      57.984  17.829  45.340  1.00 26.78           O  
ATOM    440  OD2 ASP A  57      56.906  19.749  45.155  1.00 24.85           O  
ATOM    441  N   TRP A  58      54.400  16.387  48.140  1.00 24.82           N  
ATOM    442  CA  TRP A  58      53.303  16.134  49.055  1.00 26.58           C  
ATOM    443  C   TRP A  58      52.707  17.468  49.507  1.00 29.70           C  
ATOM    444  O   TRP A  58      51.499  17.588  49.578  1.00 32.50           O  
ATOM    445  CB  TRP A  58      53.773  15.327  50.266  1.00 26.09           C  
ATOM    446  CG  TRP A  58      52.660  14.927  51.213  1.00 28.49           C  
ATOM    447  CD1 TRP A  58      51.847  15.765  51.923  1.00 28.56           C  
ATOM    448  CD2 TRP A  58      52.233  13.595  51.534  1.00 27.64           C  
ATOM    449  NE1 TRP A  58      50.941  15.043  52.655  1.00 29.48           N  
ATOM    450  CE2 TRP A  58      51.153  13.709  52.436  1.00 28.94           C  
ATOM    451  CE3 TRP A  58      52.652  12.318  51.143  1.00 28.19           C  
ATOM    452  CZ2 TRP A  58      50.487  12.595  52.954  1.00 28.43           C  
ATOM    453  CZ3 TRP A  58      51.985  11.208  51.662  1.00 28.05           C  
ATOM    454  CH2 TRP A  58      50.918  11.358  52.553  1.00 28.10           C  
ATOM    455  N   ASN A  59      53.544  18.471  49.780  1.00 31.80           N  
ATOM    456  CA  ASN A  59      53.076  19.786  50.239  1.00 31.46           C  
ATOM    457  C   ASN A  59      53.052  20.862  49.157  1.00 32.77           C  
ATOM    458  O   ASN A  59      54.096  21.435  48.808  1.00 35.15           O  
ATOM    459  CB  ASN A  59      53.942  20.299  51.383  1.00 33.33           C  
ATOM    460  CG  ASN A  59      53.940  19.383  52.571  1.00 35.55           C  
ATOM    461  OD1 ASN A  59      52.889  18.941  53.020  1.00 39.32           O  
ATOM    462  ND2 ASN A  59      55.123  19.102  53.103  1.00 37.84           N  
ATOM    463  N   MET A  60      51.849  21.177  48.686  1.00 31.13           N  
ATOM    464  CA  MET A  60      51.638  22.190  47.657  1.00 28.42           C  
ATOM    465  C   MET A  60      50.358  22.956  47.968  1.00 29.68           C  
ATOM    466  O   MET A  60      49.439  22.413  48.575  1.00 30.00           O  
ATOM    467  CB  MET A  60      51.476  21.532  46.288  1.00 25.89           C  
ATOM    468  CG  MET A  60      52.672  20.744  45.813  1.00 24.71           C  
ATOM    469  SD  MET A  60      52.311  19.786  44.313  1.00 28.63           S  
ATOM    470  CE  MET A  60      51.687  18.261  45.021  1.00 23.04           C  
ATOM    471  N   PRO A  61      50.286  24.237  47.576  1.00 30.25           N  
ATOM    472  CA  PRO A  61      49.069  25.011  47.845  1.00 30.22           C  
ATOM    473  C   PRO A  61      47.941  24.616  46.877  1.00 29.50           C  
ATOM    474  O   PRO A  61      48.199  24.067  45.803  1.00 29.26           O  
ATOM    475  CB  PRO A  61      49.534  26.453  47.621  1.00 28.40           C  
ATOM    476  CG  PRO A  61      50.529  26.316  46.566  1.00 28.44           C  
ATOM    477  CD  PRO A  61      51.323  25.099  46.984  1.00 30.48           C  
ATOM    478  N   ASN A  62      46.698  24.871  47.283  1.00 29.03           N  
ATOM    479  CA  ASN A  62      45.516  24.562  46.478  1.00 28.92           C  
ATOM    480  C   ASN A  62      45.127  23.089  46.543  1.00 28.83           C  
ATOM    481  O   ASN A  62      43.956  22.754  46.690  1.00 31.06           O  
ATOM    482  CB  ASN A  62      45.709  25.021  45.032  1.00 27.77           C  
ATOM    483  CG  ASN A  62      45.938  26.514  44.930  1.00 29.14           C  
ATOM    484  OD1 ASN A  62      45.100  27.302  45.354  1.00 32.64           O  
ATOM    485  ND2 ASN A  62      47.086  26.906  44.410  1.00 28.51           N  
ATOM    486  N   MET A  63      46.113  22.210  46.452  1.00 26.59           N  
ATOM    487  CA  MET A  63      45.860  20.788  46.527  1.00 25.41           C  
ATOM    488  C   MET A  63      47.174  20.063  46.752  1.00 26.20           C  
ATOM    489  O   MET A  63      48.067  20.138  45.912  1.00 29.62           O  
ATOM    490  CB  MET A  63      45.210  20.279  45.243  1.00 21.58           C  
ATOM    491  CG  MET A  63      44.892  18.792  45.303  1.00 24.33           C  
ATOM    492  SD  MET A  63      43.783  18.196  44.018  1.00 25.80           S  
ATOM    493  CE  MET A  63      42.422  19.345  44.261  1.00 23.40           C  
ATOM    494  N   ASP A  64      47.303  19.383  47.889  1.00 23.84           N  
ATOM    495  CA  ASP A  64      48.518  18.647  48.174  1.00 20.50           C  
ATOM    496  C   ASP A  64      48.633  17.344  47.373  1.00 19.85           C  
ATOM    497  O   ASP A  64      47.686  16.923  46.698  1.00 18.07           O  
ATOM    498  CB  ASP A  64      48.696  18.429  49.696  1.00 24.43           C  
ATOM    499  CG  ASP A  64      47.776  17.354  50.291  1.00 24.85           C  
ATOM    500  OD1 ASP A  64      47.455  16.337  49.644  1.00 25.03           O  
ATOM    501  OD2 ASP A  64      47.420  17.512  51.470  1.00 27.98           O  
ATOM    502  N   GLY A  65      49.800  16.711  47.454  1.00 19.14           N  
ATOM    503  CA  GLY A  65      50.050  15.477  46.727  1.00 18.07           C  
ATOM    504  C   GLY A  65      49.130  14.326  47.055  1.00 17.33           C  
ATOM    505  O   GLY A  65      48.831  13.515  46.187  1.00 19.24           O  
ATOM    506  N   LEU A  66      48.691  14.246  48.306  1.00 19.12           N  
ATOM    507  CA  LEU A  66      47.803  13.172  48.736  1.00 20.62           C  
ATOM    508  C   LEU A  66      46.399  13.293  48.151  1.00 22.23           C  
ATOM    509  O   LEU A  66      45.776  12.285  47.817  1.00 22.03           O  
ATOM    510  CB  LEU A  66      47.734  13.098  50.262  1.00 16.98           C  
ATOM    511  CG  LEU A  66      46.920  11.933  50.839  1.00 15.15           C  
ATOM    512  CD1 LEU A  66      47.363  10.602  50.253  1.00 14.08           C  
ATOM    513  CD2 LEU A  66      47.064  11.921  52.338  1.00 17.41           C  
ATOM    514  N   GLU A  67      45.896  14.520  48.043  1.00 25.94           N  
ATOM    515  CA  GLU A  67      44.570  14.751  47.474  1.00 28.07           C  
ATOM    516  C   GLU A  67      44.626  14.471  45.985  1.00 27.43           C  
ATOM    517  O   GLU A  67      43.721  13.857  45.437  1.00 29.22           O  
ATOM    518  CB  GLU A  67      44.097  16.185  47.721  1.00 33.16           C  
ATOM    519  CG  GLU A  67      43.637  16.457  49.142  1.00 36.85           C  
ATOM    520  CD  GLU A  67      42.415  15.644  49.513  1.00 42.55           C  
ATOM    521  OE1 GLU A  67      41.407  15.734  48.775  1.00 43.44           O  
ATOM    522  OE2 GLU A  67      42.464  14.916  50.532  1.00 43.60           O  
ATOM    523  N   LEU A  68      45.705  14.907  45.339  1.00 27.59           N  
ATOM    524  CA  LEU A  68      45.892  14.673  43.914  1.00 24.01           C  
ATOM    525  C   LEU A  68      45.942  13.179  43.671  1.00 21.87           C  
ATOM    526  O   LEU A  68      45.363  12.690  42.708  1.00 19.79           O  
ATOM    527  CB  LEU A  68      47.201  15.283  43.421  1.00 24.79           C  
ATOM    528  CG  LEU A  68      47.535  14.890  41.976  1.00 25.31           C  
ATOM    529  CD1 LEU A  68      46.567  15.559  41.009  1.00 24.20           C  
ATOM    530  CD2 LEU A  68      48.975  15.284  41.651  1.00 26.70           C  
ATOM    531  N   LEU A  69      46.657  12.463  44.537  1.00 19.17           N  
ATOM    532  CA  LEU A  69      46.771  11.023  44.396  1.00 18.19           C  
ATOM    533  C   LEU A  69      45.368  10.441  44.419  1.00 19.91           C  
ATOM    534  O   LEU A  69      44.976   9.757  43.478  1.00 18.63           O  
ATOM    535  CB  LEU A  69      47.632  10.414  45.520  1.00 17.10           C  
ATOM    536  CG  LEU A  69      47.737   8.876  45.647  1.00 14.56           C  
ATOM    537  CD1 LEU A  69      48.123   8.236  44.324  1.00 15.97           C  
ATOM    538  CD2 LEU A  69      48.750   8.491  46.715  1.00 13.74           C  
ATOM    539  N   LYS A  70      44.604  10.794  45.459  1.00 20.60           N  
ATOM    540  CA  LYS A  70      43.232  10.319  45.659  1.00 20.84           C  
ATOM    541  C   LYS A  70      42.339  10.618  44.471  1.00 21.98           C  
ATOM    542  O   LYS A  70      41.639   9.733  43.977  1.00 22.40           O  
ATOM    543  CB  LYS A  70      42.625  10.949  46.912  1.00 24.06           C  
ATOM    544  CG  LYS A  70      43.082  10.324  48.208  1.00 26.10           C  
ATOM    545  CD  LYS A  70      42.534  11.087  49.392  1.00 27.87           C  
ATOM    546  CE  LYS A  70      42.937  10.418  50.690  1.00 29.66           C  
ATOM    547  NZ  LYS A  70      42.482  11.201  51.874  1.00 31.31           N  
ATOM    548  N   THR A  71      42.358  11.873  44.029  1.00 21.43           N  
ATOM    549  CA  THR A  71      41.573  12.314  42.884  1.00 20.17           C  
ATOM    550  C   THR A  71      41.884  11.484  41.628  1.00 22.91           C  
ATOM    551  O   THR A  71      40.988  11.154  40.856  1.00 26.03           O  
ATOM    552  CB  THR A  71      41.848  13.788  42.598  1.00 18.99           C  
ATOM    553  OG1 THR A  71      41.586  14.557  43.776  1.00 20.51           O  
ATOM    554  CG2 THR A  71      40.972  14.289  41.469  1.00 19.14           C  
ATOM    555  N   ILE A  72      43.149  11.114  41.454  1.00 25.80           N  
ATOM    556  CA  ILE A  72      43.575  10.326  40.303  1.00 26.14           C  
ATOM    557  C   ILE A  72      43.024   8.902  40.359  1.00 28.31           C  
ATOM    558  O   ILE A  72      42.552   8.378  39.356  1.00 28.32           O  
ATOM    559  CB  ILE A  72      45.126  10.293  40.187  1.00 26.56           C  
ATOM    560  CG1 ILE A  72      45.649  11.680  39.827  1.00 30.70           C  
ATOM    561  CG2 ILE A  72      45.567   9.314  39.126  1.00 26.67           C  
ATOM    562  CD1 ILE A  72      47.103  11.702  39.435  1.00 33.00           C  
ATOM    563  N   ARG A  73      43.075   8.285  41.532  1.00 29.39           N  
ATOM    564  CA  ARG A  73      42.593   6.917  41.689  1.00 30.29           C  
ATOM    565  C   ARG A  73      41.084   6.824  41.465  1.00 32.13           C  
ATOM    566  O   ARG A  73      40.607   5.889  40.819  1.00 32.17           O  
ATOM    567  CB  ARG A  73      42.981   6.368  43.072  1.00 30.34           C  
ATOM    568  CG  ARG A  73      44.491   6.178  43.283  1.00 29.62           C  
ATOM    569  CD  ARG A  73      45.062   5.173  42.274  1.00 29.71           C  
ATOM    570  NE  ARG A  73      46.522   5.024  42.315  1.00 27.08           N  
ATOM    571  CZ  ARG A  73      47.337   5.379  41.323  1.00 28.62           C  
ATOM    572  NH1 ARG A  73      46.844   5.918  40.219  1.00 29.20           N  
ATOM    573  NH2 ARG A  73      48.642   5.145  41.400  1.00 28.27           N  
ATOM    574  N   ALA A  74      40.352   7.828  41.949  1.00 33.09           N  
ATOM    575  CA  ALA A  74      38.896   7.889  41.819  1.00 33.05           C  
ATOM    576  C   ALA A  74      38.483   7.966  40.357  1.00 35.24           C  
ATOM    577  O   ALA A  74      37.671   7.173  39.892  1.00 36.21           O  
ATOM    578  CB  ALA A  74      38.354   9.087  42.569  1.00 31.78           C  
ATOM    579  N   ASP A  75      39.047   8.934  39.644  1.00 36.92           N  
ATOM    580  CA  ASP A  75      38.756   9.124  38.234  1.00 37.64           C  
ATOM    581  C   ASP A  75      39.139   7.879  37.427  1.00 38.85           C  
ATOM    582  O   ASP A  75      40.313   7.556  37.283  1.00 38.48           O  
ATOM    583  CB  ASP A  75      39.515  10.334  37.724  1.00 39.80           C  
ATOM    584  CG  ASP A  75      39.133  10.697  36.322  1.00 44.39           C  
ATOM    585  OD1 ASP A  75      39.431   9.903  35.405  1.00 46.36           O  
ATOM    586  OD2 ASP A  75      38.522  11.771  36.137  1.00 48.55           O  
ATOM    587  N   GLY A  76      38.136   7.228  36.849  1.00 40.15           N  
ATOM    588  CA  GLY A  76      38.358   6.012  36.085  1.00 38.97           C  
ATOM    589  C   GLY A  76      39.156   6.112  34.803  1.00 39.12           C  
ATOM    590  O   GLY A  76      39.788   5.146  34.379  1.00 39.66           O  
ATOM    591  N   ALA A  77      39.142   7.274  34.177  1.00 39.26           N  
ATOM    592  CA  ALA A  77      39.870   7.448  32.931  1.00 41.75           C  
ATOM    593  C   ALA A  77      41.371   7.273  33.121  1.00 43.75           C  
ATOM    594  O   ALA A  77      42.093   6.936  32.175  1.00 45.81           O  
ATOM    595  CB  ALA A  77      39.580   8.827  32.349  1.00 42.59           C  
ATOM    596  N   MET A  78      41.826   7.463  34.357  1.00 44.68           N  
ATOM    597  CA  MET A  78      43.247   7.392  34.679  1.00 45.27           C  
ATOM    598  C   MET A  78      43.458   6.828  36.072  1.00 44.24           C  
ATOM    599  O   MET A  78      44.361   7.242  36.804  1.00 45.02           O  
ATOM    600  CB  MET A  78      43.829   8.804  34.614  1.00 46.14           C  
ATOM    601  CG  MET A  78      43.002   9.816  35.378  1.00 47.83           C  
ATOM    602  SD  MET A  78      43.759  11.431  35.473  1.00 52.76           S  
ATOM    603  CE  MET A  78      43.001  12.264  34.066  1.00 54.42           C  
ATOM    604  N   SER A  79      42.618   5.882  36.447  1.00 42.65           N  
ATOM    605  CA  SER A  79      42.729   5.298  37.768  1.00 41.63           C  
ATOM    606  C   SER A  79      44.001   4.488  37.967  1.00 39.19           C  
ATOM    607  O   SER A  79      44.431   4.295  39.100  1.00 41.37           O  
ATOM    608  CB  SER A  79      41.490   4.449  38.066  1.00 41.39           C  
ATOM    609  OG  SER A  79      40.994   3.843  36.885  1.00 41.71           O  
ATOM    610  N   ALA A  80      44.627   4.062  36.872  1.00 37.96           N  
ATOM    611  CA  ALA A  80      45.833   3.237  36.954  1.00 37.91           C  
ATOM    612  C   ALA A  80      47.127   3.967  36.673  1.00 37.64           C  
ATOM    613  O   ALA A  80      48.203   3.366  36.708  1.00 39.49           O  
ATOM    614  CB  ALA A  80      45.718   2.033  36.037  1.00 36.75           C  
ATOM    615  N   LEU A  81      47.025   5.257  36.396  1.00 36.81           N  
ATOM    616  CA  LEU A  81      48.198   6.066  36.112  1.00 35.44           C  
ATOM    617  C   LEU A  81      49.177   5.963  37.278  1.00 34.27           C  
ATOM    618  O   LEU A  81      48.811   6.233  38.419  1.00 36.68           O  
ATOM    619  CB  LEU A  81      47.769   7.510  35.915  1.00 33.54           C  
ATOM    620  CG  LEU A  81      48.727   8.384  35.123  1.00 35.68           C  
ATOM    621  CD1 LEU A  81      48.989   7.751  33.760  1.00 35.05           C  
ATOM    622  CD2 LEU A  81      48.132   9.788  34.980  1.00 34.62           C  
ATOM    623  N   PRO A  82      50.428   5.544  37.013  1.00 32.04           N  
ATOM    624  CA  PRO A  82      51.425   5.425  38.082  1.00 30.85           C  
ATOM    625  C   PRO A  82      51.781   6.779  38.686  1.00 28.57           C  
ATOM    626  O   PRO A  82      52.026   7.750  37.973  1.00 29.37           O  
ATOM    627  CB  PRO A  82      52.613   4.778  37.371  1.00 29.74           C  
ATOM    628  CG  PRO A  82      52.489   5.294  35.965  1.00 31.58           C  
ATOM    629  CD  PRO A  82      51.009   5.177  35.706  1.00 33.11           C  
ATOM    630  N   VAL A  83      51.743   6.849  40.008  1.00 28.93           N  
ATOM    631  CA  VAL A  83      52.053   8.071  40.729  1.00 30.68           C  
ATOM    632  C   VAL A  83      53.106   7.762  41.775  1.00 30.48           C  
ATOM    633  O   VAL A  83      52.920   6.874  42.599  1.00 33.11           O  
ATOM    634  CB  VAL A  83      50.814   8.606  41.441  1.00 29.60           C  
ATOM    635  CG1 VAL A  83      51.166   9.823  42.254  1.00 30.50           C  
ATOM    636  CG2 VAL A  83      49.736   8.942  40.422  1.00 34.56           C  
ATOM    637  N   LEU A  84      54.206   8.506  41.742  1.00 29.61           N  
ATOM    638  CA  LEU A  84      55.306   8.323  42.683  1.00 27.83           C  
ATOM    639  C   LEU A  84      55.448   9.588  43.527  1.00 26.67           C  
ATOM    640  O   LEU A  84      55.588  10.690  42.989  1.00 26.63           O  
ATOM    641  CB  LEU A  84      56.608   8.054  41.912  1.00 27.46           C  
ATOM    642  CG  LEU A  84      57.936   7.889  42.661  1.00 26.62           C  
ATOM    643  CD1 LEU A  84      58.009   6.538  43.342  1.00 26.33           C  
ATOM    644  CD2 LEU A  84      59.088   8.030  41.689  1.00 25.76           C  
ATOM    645  N   MET A  85      55.378   9.421  44.846  1.00 25.78           N  
ATOM    646  CA  MET A  85      55.507  10.532  45.783  1.00 25.64           C  
ATOM    647  C   MET A  85      56.970  10.772  46.135  1.00 26.32           C  
ATOM    648  O   MET A  85      57.721   9.842  46.422  1.00 25.90           O  
ATOM    649  CB  MET A  85      54.750  10.230  47.066  1.00 27.67           C  
ATOM    650  CG  MET A  85      53.272   9.987  46.897  1.00 31.37           C  
ATOM    651  SD  MET A  85      52.357  11.425  47.430  1.00 38.80           S  
ATOM    652  CE  MET A  85      51.773  12.025  45.822  1.00 38.09           C  
ATOM    653  N   VAL A  86      57.353  12.036  46.152  1.00 26.98           N  
ATOM    654  CA  VAL A  86      58.714  12.440  46.469  1.00 28.56           C  
ATOM    655  C   VAL A  86      58.583  13.563  47.508  1.00 28.28           C  
ATOM    656  O   VAL A  86      58.422  14.738  47.160  1.00 27.64           O  
ATOM    657  CB  VAL A  86      59.429  12.950  45.181  1.00 28.85           C  
ATOM    658  CG1 VAL A  86      60.805  13.479  45.506  1.00 29.69           C  
ATOM    659  CG2 VAL A  86      59.525  11.836  44.156  1.00 26.94           C  
ATOM    660  N   THR A  87      58.663  13.203  48.783  1.00 27.90           N  
ATOM    661  CA  THR A  87      58.493  14.195  49.836  1.00 29.12           C  
ATOM    662  C   THR A  87      59.408  14.104  51.069  1.00 29.23           C  
ATOM    663  O   THR A  87      60.014  13.067  51.345  1.00 28.88           O  
ATOM    664  CB  THR A  87      57.036  14.185  50.314  1.00 31.37           C  
ATOM    665  OG1 THR A  87      56.840  15.221  51.283  1.00 35.24           O  
ATOM    666  CG2 THR A  87      56.689  12.838  50.936  1.00 29.85           C  
ATOM    667  N   ALA A  88      59.489  15.207  51.811  1.00 28.57           N  
ATOM    668  CA  ALA A  88      60.298  15.274  53.023  1.00 30.40           C  
ATOM    669  C   ALA A  88      59.637  14.504  54.167  1.00 33.24           C  
ATOM    670  O   ALA A  88      60.318  13.962  55.035  1.00 34.88           O  
ATOM    671  CB  ALA A  88      60.499  16.716  53.428  1.00 29.75           C  
ATOM    672  N   GLU A  89      58.307  14.441  54.137  1.00 35.67           N  
ATOM    673  CA  GLU A  89      57.488  13.768  55.150  1.00 36.35           C  
ATOM    674  C   GLU A  89      57.788  12.271  55.343  1.00 37.32           C  
ATOM    675  O   GLU A  89      57.407  11.442  54.514  1.00 36.65           O  
ATOM    676  CB  GLU A  89      56.012  13.942  54.782  1.00 37.75           C  
ATOM    677  CG  GLU A  89      55.595  15.381  54.477  1.00 40.52           C  
ATOM    678  CD  GLU A  89      55.346  16.222  55.719  1.00 44.00           C  
ATOM    679  OE1 GLU A  89      55.558  15.736  56.856  1.00 45.59           O  
ATOM    680  OE2 GLU A  89      54.916  17.382  55.555  1.00 46.41           O  
ATOM    681  N   ALA A  90      58.403  11.918  56.470  1.00 37.64           N  
ATOM    682  CA  ALA A  90      58.735  10.518  56.732  1.00 38.53           C  
ATOM    683  C   ALA A  90      57.983   9.871  57.906  1.00 40.88           C  
ATOM    684  O   ALA A  90      58.310   8.754  58.310  1.00 41.12           O  
ATOM    685  CB  ALA A  90      60.233  10.373  56.924  1.00 36.43           C  
ATOM    686  N   LYS A  91      56.957  10.546  58.424  1.00 42.56           N  
ATOM    687  CA  LYS A  91      56.174  10.025  59.548  1.00 44.82           C  
ATOM    688  C   LYS A  91      55.342   8.792  59.185  1.00 45.74           C  
ATOM    689  O   LYS A  91      55.180   8.476  58.003  1.00 46.76           O  
ATOM    690  CB  LYS A  91      55.261  11.119  60.097  1.00 46.88           C  
ATOM    691  CG  LYS A  91      56.004  12.256  60.783  1.00 50.74           C  
ATOM    692  CD  LYS A  91      55.072  13.409  61.142  1.00 53.77           C  
ATOM    693  CE  LYS A  91      54.571  14.123  59.894  1.00 56.38           C  
ATOM    694  NZ  LYS A  91      53.642  15.251  60.205  1.00 59.86           N  
ATOM    695  N   LYS A  92      54.819   8.103  60.205  1.00 46.84           N  
ATOM    696  CA  LYS A  92      53.988   6.903  60.013  1.00 46.77           C  
ATOM    697  C   LYS A  92      52.671   7.182  59.281  1.00 48.14           C  
ATOM    698  O   LYS A  92      52.217   6.369  58.470  1.00 46.11           O  
ATOM    699  CB  LYS A  92      53.661   6.242  61.358  1.00 46.62           C  
ATOM    700  CG  LYS A  92      52.664   5.073  61.240  1.00 45.60           C  
ATOM    701  CD  LYS A  92      52.218   4.524  62.592  1.00 43.68           C  
ATOM    702  CE  LYS A  92      51.234   3.368  62.405  1.00 43.45           C  
ATOM    703  NZ  LYS A  92      50.805   2.722  63.686  1.00 43.54           N  
ATOM    704  N   GLU A  93      52.046   8.312  59.608  1.00 49.27           N  
ATOM    705  CA  GLU A  93      50.780   8.705  58.998  1.00 48.99           C  
ATOM    706  C   GLU A  93      50.906   8.955  57.501  1.00 47.69           C  
ATOM    707  O   GLU A  93      50.096   8.462  56.718  1.00 47.52           O  
ATOM    708  CB  GLU A  93      50.235   9.939  59.696  1.00 52.56           C  
ATOM    709  CG  GLU A  93      49.924   9.676  61.150  1.00 63.97           C  
ATOM    710  CD  GLU A  93      49.563  10.933  61.920  1.00 70.04           C  
ATOM    711  OE1 GLU A  93      50.369  11.894  61.909  1.00 72.27           O  
ATOM    712  OE2 GLU A  93      48.478  10.950  62.549  1.00 71.74           O  
ATOM    713  N   ASN A  94      51.951   9.673  57.103  1.00 43.84           N  
ATOM    714  CA  ASN A  94      52.177   9.986  55.701  1.00 39.87           C  
ATOM    715  C   ASN A  94      52.408   8.773  54.820  1.00 37.65           C  
ATOM    716  O   ASN A  94      51.903   8.720  53.700  1.00 38.13           O  
ATOM    717  CB  ASN A  94      53.362  10.929  55.557  1.00 42.17           C  
ATOM    718  CG  ASN A  94      53.135  12.248  56.243  1.00 44.56           C  
ATOM    719  OD1 ASN A  94      53.392  12.392  57.436  1.00 46.19           O  
ATOM    720  ND2 ASN A  94      52.660  13.230  55.492  1.00 46.58           N  
ATOM    721  N   ILE A  95      53.175   7.804  55.311  1.00 35.54           N  
ATOM    722  CA  ILE A  95      53.462   6.620  54.502  1.00 33.21           C  
ATOM    723  C   ILE A  95      52.272   5.696  54.371  1.00 33.82           C  
ATOM    724  O   ILE A  95      52.031   5.148  53.293  1.00 34.63           O  
ATOM    725  CB  ILE A  95      54.713   5.854  54.996  1.00 29.04           C  
ATOM    726  CG1 ILE A  95      55.936   6.768  54.898  1.00 27.14           C  
ATOM    727  CG2 ILE A  95      54.961   4.626  54.135  1.00 24.21           C  
ATOM    728  CD1 ILE A  95      57.201   6.170  55.451  1.00 27.78           C  
ATOM    729  N   ILE A  96      51.507   5.550  55.446  1.00 34.80           N  
ATOM    730  CA  ILE A  96      50.328   4.690  55.410  1.00 37.37           C  
ATOM    731  C   ILE A  96      49.253   5.312  54.519  1.00 36.44           C  
ATOM    732  O   ILE A  96      48.610   4.618  53.728  1.00 34.31           O  
ATOM    733  CB  ILE A  96      49.767   4.421  56.829  1.00 40.69           C  
ATOM    734  CG1 ILE A  96      50.823   3.697  57.677  1.00 40.58           C  
ATOM    735  CG2 ILE A  96      48.467   3.604  56.752  1.00 41.52           C  
ATOM    736  CD1 ILE A  96      51.436   2.475  56.999  1.00 41.14           C  
ATOM    737  N   ALA A  97      49.088   6.626  54.623  1.00 36.18           N  
ATOM    738  CA  ALA A  97      48.106   7.331  53.811  1.00 36.68           C  
ATOM    739  C   ALA A  97      48.376   7.019  52.347  1.00 37.21           C  
ATOM    740  O   ALA A  97      47.486   6.575  51.625  1.00 38.32           O  
ATOM    741  CB  ALA A  97      48.189   8.835  54.056  1.00 35.56           C  
ATOM    742  N   ALA A  98      49.632   7.179  51.945  1.00 36.89           N  
ATOM    743  CA  ALA A  98      50.058   6.934  50.579  1.00 36.43           C  
ATOM    744  C   ALA A  98      49.785   5.507  50.115  1.00 38.21           C  
ATOM    745  O   ALA A  98      49.337   5.303  48.984  1.00 39.90           O  
ATOM    746  CB  ALA A  98      51.527   7.261  50.440  1.00 35.69           C  
ATOM    747  N   ALA A  99      50.052   4.530  50.983  1.00 38.01           N  
ATOM    748  CA  ALA A  99      49.835   3.116  50.663  1.00 39.40           C  
ATOM    749  C   ALA A  99      48.350   2.813  50.454  1.00 41.40           C  
ATOM    750  O   ALA A  99      47.977   2.055  49.550  1.00 40.57           O  
ATOM    751  CB  ALA A  99      50.401   2.234  51.768  1.00 38.47           C  
ATOM    752  N   GLN A 100      47.522   3.412  51.310  1.00 43.29           N  
ATOM    753  CA  GLN A 100      46.067   3.273  51.269  1.00 43.75           C  
ATOM    754  C   GLN A 100      45.484   3.914  50.009  1.00 41.75           C  
ATOM    755  O   GLN A 100      44.587   3.365  49.384  1.00 41.67           O  
ATOM    756  CB  GLN A 100      45.450   3.976  52.484  1.00 48.46           C  
ATOM    757  CG  GLN A 100      45.751   3.342  53.821  1.00 53.98           C  
ATOM    758  CD  GLN A 100      44.897   2.126  54.086  1.00 59.09           C  
ATOM    759  OE1 GLN A 100      43.824   1.968  53.492  1.00 61.38           O  
ATOM    760  NE2 GLN A 100      45.357   1.259  54.988  1.00 60.97           N  
ATOM    761  N   ALA A 101      45.980   5.101  49.674  1.00 40.04           N  
ATOM    762  CA  ALA A 101      45.518   5.853  48.515  1.00 37.65           C  
ATOM    763  C   ALA A 101      45.915   5.209  47.197  1.00 37.83           C  
ATOM    764  O   ALA A 101      45.308   5.473  46.157  1.00 37.36           O  
ATOM    765  CB  ALA A 101      46.041   7.267  48.585  1.00 37.11           C  
ATOM    766  N   GLY A 102      46.937   4.365  47.242  1.00 37.30           N  
ATOM    767  CA  GLY A 102      47.372   3.689  46.036  1.00 36.69           C  
ATOM    768  C   GLY A 102      48.610   4.262  45.377  1.00 36.69           C  
ATOM    769  O   GLY A 102      48.708   4.240  44.155  1.00 39.05           O  
ATOM    770  N   ALA A 103      49.557   4.766  46.168  1.00 35.48           N  
ATOM    771  CA  ALA A 103      50.794   5.322  45.618  1.00 33.95           C  
ATOM    772  C   ALA A 103      51.599   4.212  44.956  1.00 31.90           C  
ATOM    773  O   ALA A 103      51.586   3.074  45.419  1.00 33.62           O  
ATOM    774  CB  ALA A 103      51.611   5.966  46.713  1.00 35.07           C  
ATOM    775  N   SER A 104      52.250   4.522  43.843  1.00 28.79           N  
ATOM    776  CA  SER A 104      53.065   3.526  43.149  1.00 27.47           C  
ATOM    777  C   SER A 104      54.371   3.316  43.899  1.00 24.03           C  
ATOM    778  O   SER A 104      54.913   2.217  43.910  1.00 25.15           O  
ATOM    779  CB  SER A 104      53.380   3.969  41.720  1.00 27.68           C  
ATOM    780  OG  SER A 104      52.199   4.248  40.996  1.00 30.39           O  
ATOM    781  N   GLY A 105      54.861   4.388  44.518  1.00 22.47           N  
ATOM    782  CA  GLY A 105      56.102   4.342  45.261  1.00 22.17           C  
ATOM    783  C   GLY A 105      56.296   5.603  46.090  1.00 24.39           C  
ATOM    784  O   GLY A 105      55.590   6.601  45.914  1.00 21.82           O  
ATOM    785  N   TYR A 106      57.309   5.578  46.948  1.00 24.49           N  
ATOM    786  CA  TYR A 106      57.602   6.690  47.838  1.00 24.56           C  
ATOM    787  C   TYR A 106      59.117   6.892  47.897  1.00 26.39           C  
ATOM    788  O   TYR A 106      59.885   5.933  47.972  1.00 26.93           O  
ATOM    789  CB  TYR A 106      57.062   6.345  49.225  1.00 24.78           C  
ATOM    790  CG  TYR A 106      56.709   7.512  50.112  1.00 24.91           C  
ATOM    791  CD1 TYR A 106      55.464   8.113  50.029  1.00 26.50           C  
ATOM    792  CD2 TYR A 106      57.587   7.956  51.103  1.00 29.16           C  
ATOM    793  CE1 TYR A 106      55.086   9.121  50.917  1.00 29.42           C  
ATOM    794  CE2 TYR A 106      57.222   8.966  51.998  1.00 29.23           C  
ATOM    795  CZ  TYR A 106      55.965   9.539  51.901  1.00 29.34           C  
ATOM    796  OH  TYR A 106      55.562  10.492  52.809  1.00 28.90           O  
ATOM    797  N   VAL A 107      59.540   8.147  47.854  1.00 26.77           N  
ATOM    798  CA  VAL A 107      60.949   8.499  47.896  1.00 25.22           C  
ATOM    799  C   VAL A 107      61.066   9.639  48.897  1.00 28.43           C  
ATOM    800  O   VAL A 107      60.424  10.678  48.723  1.00 30.84           O  
ATOM    801  CB  VAL A 107      61.426   9.001  46.526  1.00 24.34           C  
ATOM    802  CG1 VAL A 107      62.922   9.261  46.556  1.00 27.04           C  
ATOM    803  CG2 VAL A 107      61.060   8.009  45.427  1.00 22.43           C  
ATOM    804  N   VAL A 108      61.867   9.441  49.943  1.00 28.89           N  
ATOM    805  CA  VAL A 108      62.047  10.452  50.987  1.00 26.91           C  
ATOM    806  C   VAL A 108      63.161  11.444  50.654  1.00 28.86           C  
ATOM    807  O   VAL A 108      64.189  11.069  50.095  1.00 31.48           O  
ATOM    808  CB  VAL A 108      62.338   9.782  52.339  1.00 26.15           C  
ATOM    809  CG1 VAL A 108      62.361  10.815  53.448  1.00 26.80           C  
ATOM    810  CG2 VAL A 108      61.306   8.717  52.625  1.00 22.37           C  
ATOM    811  N   LYS A 109      62.943  12.711  50.988  1.00 29.35           N  
ATOM    812  CA  LYS A 109      63.919  13.765  50.724  1.00 30.68           C  
ATOM    813  C   LYS A 109      64.792  14.036  51.951  1.00 33.23           C  
ATOM    814  O   LYS A 109      64.300  14.046  53.089  1.00 34.92           O  
ATOM    815  CB  LYS A 109      63.222  15.075  50.348  1.00 29.92           C  
ATOM    816  CG  LYS A 109      62.461  15.097  49.036  1.00 26.52           C  
ATOM    817  CD  LYS A 109      61.777  16.459  48.916  1.00 26.69           C  
ATOM    818  CE  LYS A 109      61.049  16.671  47.601  1.00 25.79           C  
ATOM    819  NZ  LYS A 109      60.449  18.052  47.531  1.00 22.13           N  
ATOM    820  N   PRO A 110      66.095  14.313  51.731  1.00 34.82           N  
ATOM    821  CA  PRO A 110      66.733  14.375  50.413  1.00 33.38           C  
ATOM    822  C   PRO A 110      67.035  12.968  49.916  1.00 32.94           C  
ATOM    823  O   PRO A 110      67.180  12.039  50.714  1.00 32.05           O  
ATOM    824  CB  PRO A 110      68.013  15.132  50.709  1.00 33.55           C  
ATOM    825  CG  PRO A 110      68.395  14.547  52.038  1.00 34.43           C  
ATOM    826  CD  PRO A 110      67.080  14.586  52.793  1.00 33.28           C  
ATOM    827  N   PHE A 111      67.108  12.821  48.599  1.00 32.81           N  
ATOM    828  CA  PHE A 111      67.387  11.534  47.981  1.00 33.81           C  
ATOM    829  C   PHE A 111      68.566  11.709  47.046  1.00 34.89           C  
ATOM    830  O   PHE A 111      68.929  12.836  46.722  1.00 36.72           O  
ATOM    831  CB  PHE A 111      66.166  11.049  47.192  1.00 33.80           C  
ATOM    832  CG  PHE A 111      65.796  11.937  46.032  1.00 33.05           C  
ATOM    833  CD1 PHE A 111      66.419  11.794  44.800  1.00 31.90           C  
ATOM    834  CD2 PHE A 111      64.830  12.920  46.176  1.00 31.66           C  
ATOM    835  CE1 PHE A 111      66.088  12.617  43.731  1.00 33.41           C  
ATOM    836  CE2 PHE A 111      64.491  13.754  45.101  1.00 33.38           C  
ATOM    837  CZ  PHE A 111      65.120  13.601  43.883  1.00 33.38           C  
ATOM    838  N   THR A 112      69.132  10.594  46.588  1.00 36.25           N  
ATOM    839  CA  THR A 112      70.285  10.595  45.678  1.00 37.57           C  
ATOM    840  C   THR A 112      69.894  10.055  44.301  1.00 37.27           C  
ATOM    841  O   THR A 112      69.018   9.202  44.197  1.00 38.67           O  
ATOM    842  CB  THR A 112      71.404   9.689  46.214  1.00 37.28           C  
ATOM    843  OG1 THR A 112      70.992   8.320  46.111  1.00 35.91           O  
ATOM    844  CG2 THR A 112      71.710  10.021  47.676  1.00 36.40           C  
ATOM    845  N   ALA A 113      70.603  10.484  43.259  1.00 35.88           N  
ATOM    846  CA  ALA A 113      70.308  10.037  41.900  1.00 33.28           C  
ATOM    847  C   ALA A 113      70.212   8.527  41.819  1.00 33.91           C  
ATOM    848  O   ALA A 113      69.372   7.991  41.108  1.00 34.56           O  
ATOM    849  CB  ALA A 113      71.358  10.546  40.932  1.00 31.35           C  
ATOM    850  N   ALA A 114      71.056   7.849  42.588  1.00 35.50           N  
ATOM    851  CA  ALA A 114      71.079   6.389  42.626  1.00 36.50           C  
ATOM    852  C   ALA A 114      69.714   5.840  42.995  1.00 35.98           C  
ATOM    853  O   ALA A 114      69.173   4.999  42.277  1.00 36.65           O  
ATOM    854  CB  ALA A 114      72.115   5.906  43.627  1.00 37.38           C  
ATOM    855  N   THR A 115      69.160   6.328  44.107  1.00 34.72           N  
ATOM    856  CA  THR A 115      67.845   5.892  44.582  1.00 33.82           C  
ATOM    857  C   THR A 115      66.705   6.163  43.597  1.00 32.87           C  
ATOM    858  O   THR A 115      66.026   5.224  43.185  1.00 33.89           O  
ATOM    859  CB  THR A 115      67.490   6.526  45.938  1.00 33.19           C  
ATOM    860  OG1 THR A 115      68.367   6.017  46.946  1.00 34.12           O  
ATOM    861  CG2 THR A 115      66.068   6.194  46.320  1.00 33.54           C  
ATOM    862  N   LEU A 116      66.512   7.429  43.219  1.00 29.92           N  
ATOM    863  CA  LEU A 116      65.455   7.818  42.288  1.00 29.26           C  
ATOM    864  C   LEU A 116      65.470   6.982  41.015  1.00 31.16           C  
ATOM    865  O   LEU A 116      64.411   6.673  40.472  1.00 32.63           O  
ATOM    866  CB  LEU A 116      65.539   9.313  41.953  1.00 27.59           C  
ATOM    867  CG  LEU A 116      64.373  10.074  41.276  1.00 28.56           C  
ATOM    868  CD1 LEU A 116      64.381   9.940  39.765  1.00 28.37           C  
ATOM    869  CD2 LEU A 116      63.032   9.642  41.838  1.00 27.28           C  
ATOM    870  N   GLU A 117      66.654   6.592  40.553  1.00 32.61           N  
ATOM    871  CA  GLU A 117      66.749   5.776  39.346  1.00 37.67           C  
ATOM    872  C   GLU A 117      66.307   4.345  39.615  1.00 40.25           C  
ATOM    873  O   GLU A 117      65.741   3.687  38.740  1.00 38.92           O  
ATOM    874  CB  GLU A 117      68.170   5.782  38.791  1.00 42.03           C  
ATOM    875  CG  GLU A 117      68.640   7.152  38.344  1.00 50.46           C  
ATOM    876  CD  GLU A 117      70.137   7.218  38.096  1.00 54.85           C  
ATOM    877  OE1 GLU A 117      70.895   6.458  38.747  1.00 57.32           O  
ATOM    878  OE2 GLU A 117      70.553   8.042  37.248  1.00 56.85           O  
ATOM    879  N   GLU A 118      66.571   3.862  40.824  1.00 42.12           N  
ATOM    880  CA  GLU A 118      66.185   2.509  41.189  1.00 46.29           C  
ATOM    881  C   GLU A 118      64.694   2.443  41.473  1.00 45.66           C  
ATOM    882  O   GLU A 118      64.035   1.456  41.140  1.00 44.98           O  
ATOM    883  CB  GLU A 118      66.998   2.023  42.386  1.00 53.95           C  
ATOM    884  CG  GLU A 118      68.476   1.810  42.041  1.00 65.61           C  
ATOM    885  CD  GLU A 118      69.368   1.628  43.263  1.00 71.67           C  
ATOM    886  OE1 GLU A 118      69.364   2.516  44.146  1.00 74.85           O  
ATOM    887  OE2 GLU A 118      70.090   0.605  43.330  1.00 74.32           O  
ATOM    888  N   LYS A 119      64.159   3.515  42.048  1.00 44.46           N  
ATOM    889  CA  LYS A 119      62.739   3.581  42.352  1.00 44.48           C  
ATOM    890  C   LYS A 119      61.945   3.612  41.060  1.00 44.72           C  
ATOM    891  O   LYS A 119      60.854   3.045  40.988  1.00 46.12           O  
ATOM    892  CB  LYS A 119      62.414   4.804  43.204  1.00 43.67           C  
ATOM    893  CG  LYS A 119      62.732   4.623  44.674  1.00 44.38           C  
ATOM    894  CD  LYS A 119      61.864   3.540  45.299  1.00 44.64           C  
ATOM    895  CE  LYS A 119      62.297   3.232  46.736  1.00 45.60           C  
ATOM    896  NZ  LYS A 119      62.196   4.396  47.669  1.00 44.15           N  
ATOM    897  N   LEU A 120      62.487   4.277  40.044  1.00 44.21           N  
ATOM    898  CA  LEU A 120      61.814   4.333  38.759  1.00 46.80           C  
ATOM    899  C   LEU A 120      61.898   2.975  38.087  1.00 49.32           C  
ATOM    900  O   LEU A 120      60.873   2.396  37.736  1.00 51.43           O  
ATOM    901  CB  LEU A 120      62.412   5.412  37.858  1.00 43.65           C  
ATOM    902  CG  LEU A 120      62.008   6.840  38.221  1.00 44.43           C  
ATOM    903  CD1 LEU A 120      62.662   7.839  37.281  1.00 45.38           C  
ATOM    904  CD2 LEU A 120      60.500   6.969  38.152  1.00 43.16           C  
ATOM    905  N   ASN A 121      63.108   2.432  37.972  1.00 52.15           N  
ATOM    906  CA  ASN A 121      63.287   1.130  37.333  1.00 53.78           C  
ATOM    907  C   ASN A 121      62.575  -0.028  38.017  1.00 53.87           C  
ATOM    908  O   ASN A 121      62.327  -1.059  37.390  1.00 54.44           O  
ATOM    909  CB  ASN A 121      64.766   0.812  37.126  1.00 56.18           C  
ATOM    910  CG  ASN A 121      65.186   0.966  35.677  1.00 59.19           C  
ATOM    911  OD1 ASN A 121      65.877   1.919  35.314  1.00 61.38           O  
ATOM    912  ND2 ASN A 121      64.748   0.037  34.833  1.00 60.30           N  
ATOM    913  N   LYS A 122      62.232   0.147  39.291  1.00 52.99           N  
ATOM    914  CA  LYS A 122      61.515  -0.889  40.040  1.00 51.49           C  
ATOM    915  C   LYS A 122      60.055  -0.879  39.585  1.00 49.10           C  
ATOM    916  O   LYS A 122      59.473  -1.924  39.287  1.00 47.49           O  
ATOM    917  CB  LYS A 122      61.573  -0.606  41.548  1.00 53.57           C  
ATOM    918  CG  LYS A 122      61.074  -1.747  42.444  1.00 55.28           C  
ATOM    919  CD  LYS A 122      62.170  -2.789  42.698  1.00 57.81           C  
ATOM    920  CE  LYS A 122      63.351  -2.196  43.488  1.00 59.27           C  
ATOM    921  NZ  LYS A 122      64.471  -3.170  43.665  1.00 58.19           N  
ATOM    922  N   ILE A 123      59.478   0.321  39.533  1.00 47.21           N  
ATOM    923  CA  ILE A 123      58.093   0.508  39.121  1.00 45.56           C  
ATOM    924  C   ILE A 123      57.905   0.150  37.656  1.00 47.30           C  
ATOM    925  O   ILE A 123      56.844  -0.337  37.275  1.00 49.61           O  
ATOM    926  CB  ILE A 123      57.615   1.951  39.397  1.00 41.97           C  
ATOM    927  CG1 ILE A 123      57.636   2.213  40.908  1.00 41.32           C  
ATOM    928  CG2 ILE A 123      56.217   2.169  38.860  1.00 39.32           C  
ATOM    929  CD1 ILE A 123      57.131   3.578  41.301  1.00 38.05           C  
ATOM    930  N   PHE A 124      58.946   0.346  36.850  1.00 48.26           N  
ATOM    931  CA  PHE A 124      58.885   0.018  35.428  1.00 50.21           C  
ATOM    932  C   PHE A 124      58.704  -1.489  35.227  1.00 52.33           C  
ATOM    933  O   PHE A 124      57.992  -1.914  34.315  1.00 53.15           O  
ATOM    934  CB  PHE A 124      60.149   0.484  34.709  1.00 49.64           C  
ATOM    935  CG  PHE A 124      60.185   1.961  34.425  1.00 50.69           C  
ATOM    936  CD1 PHE A 124      59.041   2.633  34.016  1.00 49.86           C  
ATOM    937  CD2 PHE A 124      61.379   2.674  34.542  1.00 51.43           C  
ATOM    938  CE1 PHE A 124      59.084   3.992  33.728  1.00 50.14           C  
ATOM    939  CE2 PHE A 124      61.434   4.038  34.256  1.00 50.05           C  
ATOM    940  CZ  PHE A 124      60.286   4.697  33.849  1.00 50.70           C  
ATOM    941  N   GLU A 125      59.368  -2.291  36.064  1.00 55.06           N  
ATOM    942  CA  GLU A 125      59.262  -3.750  35.983  1.00 57.35           C  
ATOM    943  C   GLU A 125      57.889  -4.194  36.470  1.00 58.27           C  
ATOM    944  O   GLU A 125      57.108  -4.785  35.714  1.00 58.34           O  
ATOM    945  CB  GLU A 125      60.347  -4.444  36.828  1.00 59.44           C  
ATOM    946  CG  GLU A 125      61.562  -4.956  36.038  1.00 63.25           C  
ATOM    947  CD  GLU A 125      62.734  -3.983  36.058  1.00 64.71           C  
ATOM    948  OE1 GLU A 125      63.454  -3.960  37.082  1.00 66.80           O  
ATOM    949  OE2 GLU A 125      62.936  -3.244  35.064  1.00 62.60           O  
ATOM    950  N   LYS A 126      57.603  -3.866  37.730  1.00 58.07           N  
ATOM    951  CA  LYS A 126      56.347  -4.201  38.400  1.00 57.11           C  
ATOM    952  C   LYS A 126      55.115  -3.981  37.512  1.00 58.25           C  
ATOM    953  O   LYS A 126      54.194  -4.807  37.489  1.00 57.60           O  
ATOM    954  CB  LYS A 126      56.233  -3.371  39.678  1.00 56.98           C  
ATOM    955  CG  LYS A 126      55.078  -3.741  40.580  1.00 58.15           C  
ATOM    956  CD  LYS A 126      55.124  -2.942  41.882  1.00 60.03           C  
ATOM    957  CE  LYS A 126      56.368  -3.263  42.728  1.00 61.50           C  
ATOM    958  NZ  LYS A 126      56.458  -4.687  43.193  1.00 60.31           N  
ATOM    959  N   LEU A 127      55.125  -2.887  36.754  1.00 57.41           N  
ATOM    960  CA  LEU A 127      54.016  -2.557  35.868  1.00 56.09           C  
ATOM    961  C   LEU A 127      54.221  -3.064  34.439  1.00 58.27           C  
ATOM    962  O   LEU A 127      53.253  -3.281  33.710  1.00 60.49           O  
ATOM    963  CB  LEU A 127      53.774  -1.050  35.878  1.00 52.94           C  
ATOM    964  CG  LEU A 127      53.620  -0.460  37.280  1.00 53.66           C  
ATOM    965  CD1 LEU A 127      53.406   1.026  37.175  1.00 51.87           C  
ATOM    966  CD2 LEU A 127      52.465  -1.115  38.016  1.00 53.20           C  
ATOM    967  N   GLY A 128      55.475  -3.263  34.043  1.00 59.49           N  
ATOM    968  CA  GLY A 128      55.755  -3.756  32.705  1.00 62.06           C  
ATOM    969  C   GLY A 128      55.716  -2.712  31.599  1.00 64.41           C  
ATOM    970  O   GLY A 128      55.292  -3.013  30.479  1.00 63.83           O  
ATOM    971  N   MET A 129      56.151  -1.491  31.912  1.00 66.66           N  
ATOM    972  CA  MET A 129      56.190  -0.396  30.936  1.00 69.17           C  
ATOM    973  C   MET A 129      57.264  -0.629  29.859  1.00 70.55           C  
ATOM    974  O   MET A 129      57.117  -0.063  28.745  1.00 70.20           O  
ATOM    975  CB  MET A 129      56.456   0.951  31.633  1.00 69.04           C  
ATOM    976  CG  MET A 129      55.220   1.700  32.126  1.00 70.03           C  
ATOM    977  SD  MET A 129      54.342   0.875  33.467  1.00 75.18           S  
ATOM    978  CE  MET A 129      52.942   0.120  32.538  1.00 73.72           C  
ATOM    979  OXT MET A 129      58.252  -1.349  30.150  1.00 69.79           O  
TER     980      MET A 129                                                      
ATOM    981  N   LYS B 658      57.864  21.975  57.431  1.00 58.51           N  
ATOM    982  CA  LYS B 658      57.611  23.001  56.376  1.00 59.00           C  
ATOM    983  C   LYS B 658      56.887  24.205  56.980  1.00 59.56           C  
ATOM    984  O   LYS B 658      56.913  25.304  56.426  1.00 59.11           O  
ATOM    985  CB  LYS B 658      56.797  22.400  55.220  1.00 57.13           C  
ATOM    986  CG  LYS B 658      56.910  23.182  53.915  1.00 55.80           C  
ATOM    987  CD  LYS B 658      56.334  22.385  52.756  1.00 56.46           C  
ATOM    988  CE  LYS B 658      56.655  22.999  51.378  1.00 57.56           C  
ATOM    989  NZ  LYS B 658      55.838  24.200  50.994  1.00 55.96           N  
ATOM    990  N   SER B 659      56.248  23.987  58.125  1.00 60.44           N  
ATOM    991  CA  SER B 659      55.534  25.051  58.828  1.00 61.66           C  
ATOM    992  C   SER B 659      56.555  26.056  59.392  1.00 61.63           C  
ATOM    993  O   SER B 659      56.213  27.206  59.704  1.00 61.32           O  
ATOM    994  CB  SER B 659      54.684  24.451  59.960  1.00 60.80           C  
ATOM    995  OG  SER B 659      53.853  25.426  60.569  1.00 59.46           O  
ATOM    996  N   GLU B 660      57.806  25.608  59.519  1.00 60.50           N  
ATOM    997  CA  GLU B 660      58.879  26.456  60.026  1.00 60.19           C  
ATOM    998  C   GLU B 660      59.525  27.279  58.910  1.00 56.41           C  
ATOM    999  O   GLU B 660      60.016  28.388  59.139  1.00 56.80           O  
ATOM   1000  CB  GLU B 660      59.925  25.617  60.769  1.00 64.28           C  
ATOM   1001  CG  GLU B 660      59.372  24.910  62.010  1.00 72.82           C  
ATOM   1002  CD  GLU B 660      60.415  24.723  63.110  1.00 77.39           C  
ATOM   1003  OE1 GLU B 660      60.715  25.714  63.818  1.00 79.16           O  
ATOM   1004  OE2 GLU B 660      60.921  23.586  63.274  1.00 80.41           O  
ATOM   1005  N   ALA B 661      59.509  26.745  57.697  1.00 51.97           N  
ATOM   1006  CA  ALA B 661      60.075  27.457  56.564  1.00 48.40           C  
ATOM   1007  C   ALA B 661      59.069  28.485  56.042  1.00 46.88           C  
ATOM   1008  O   ALA B 661      59.425  29.361  55.260  1.00 46.76           O  
ATOM   1009  CB  ALA B 661      60.446  26.476  55.470  1.00 48.46           C  
ATOM   1010  N   LEU B 662      57.813  28.363  56.475  1.00 44.78           N  
ATOM   1011  CA  LEU B 662      56.741  29.267  56.059  1.00 43.56           C  
ATOM   1012  C   LEU B 662      56.431  30.364  57.059  1.00 43.06           C  
ATOM   1013  O   LEU B 662      55.978  31.441  56.673  1.00 44.22           O  
ATOM   1014  CB  LEU B 662      55.446  28.499  55.814  1.00 41.46           C  
ATOM   1015  CG  LEU B 662      55.287  27.693  54.538  1.00 39.86           C  
ATOM   1016  CD1 LEU B 662      53.837  27.298  54.444  1.00 42.65           C  
ATOM   1017  CD2 LEU B 662      55.663  28.521  53.345  1.00 39.61           C  
ATOM   1018  N   LEU B 663      56.612  30.066  58.341  1.00 42.79           N  
ATOM   1019  CA  LEU B 663      56.319  31.024  59.396  1.00 42.11           C  
ATOM   1020  C   LEU B 663      57.539  31.489  60.160  1.00 42.41           C  
ATOM   1021  O   LEU B 663      58.542  30.782  60.246  1.00 42.97           O  
ATOM   1022  CB  LEU B 663      55.327  30.421  60.391  1.00 41.85           C  
ATOM   1023  CG  LEU B 663      53.822  30.573  60.170  1.00 42.37           C  
ATOM   1024  CD1 LEU B 663      53.407  30.101  58.798  1.00 41.35           C  
ATOM   1025  CD2 LEU B 663      53.104  29.775  61.242  1.00 43.31           C  
ATOM   1026  N   ASP B 664      57.420  32.677  60.744  1.00 41.78           N  
ATOM   1027  CA  ASP B 664      58.479  33.267  61.551  1.00 41.45           C  
ATOM   1028  C   ASP B 664      58.146  32.958  63.012  1.00 42.61           C  
ATOM   1029  O   ASP B 664      57.922  33.865  63.819  1.00 40.95           O  
ATOM   1030  CB  ASP B 664      58.528  34.781  61.318  1.00 42.19           C  
ATOM   1031  CG  ASP B 664      59.775  35.435  61.898  1.00 43.19           C  
ATOM   1032  OD1 ASP B 664      60.566  34.739  62.579  1.00 42.23           O  
ATOM   1033  OD2 ASP B 664      59.955  36.656  61.668  1.00 43.75           O  
ATOM   1034  N   ILE B 665      58.123  31.662  63.330  1.00 44.49           N  
ATOM   1035  CA  ILE B 665      57.817  31.158  64.670  1.00 44.55           C  
ATOM   1036  C   ILE B 665      58.480  31.924  65.825  1.00 47.77           C  
ATOM   1037  O   ILE B 665      57.797  32.293  66.788  1.00 47.94           O  
ATOM   1038  CB  ILE B 665      58.046  29.625  64.753  1.00 41.60           C  
ATOM   1039  CG1 ILE B 665      56.784  28.905  64.270  1.00 41.26           C  
ATOM   1040  CG2 ILE B 665      58.401  29.197  66.151  1.00 40.11           C  
ATOM   1041  CD1 ILE B 665      56.883  27.395  64.224  1.00 41.54           C  
ATOM   1042  N   PRO B 666      59.809  32.167  65.757  1.00 49.18           N  
ATOM   1043  CA  PRO B 666      60.460  32.910  66.846  1.00 49.98           C  
ATOM   1044  C   PRO B 666      59.751  34.239  67.143  1.00 48.61           C  
ATOM   1045  O   PRO B 666      59.537  34.585  68.306  1.00 50.39           O  
ATOM   1046  CB  PRO B 666      61.867  33.131  66.298  1.00 49.39           C  
ATOM   1047  CG  PRO B 666      62.121  31.850  65.591  1.00 50.79           C  
ATOM   1048  CD  PRO B 666      60.822  31.624  64.831  1.00 50.74           C  
ATOM   1049  N   MET B 667      59.339  34.941  66.087  1.00 47.52           N  
ATOM   1050  CA  MET B 667      58.645  36.223  66.216  1.00 46.35           C  
ATOM   1051  C   MET B 667      57.232  36.068  66.801  1.00 46.14           C  
ATOM   1052  O   MET B 667      56.851  36.779  67.735  1.00 45.27           O  
ATOM   1053  CB  MET B 667      58.554  36.900  64.851  1.00 47.16           C  
ATOM   1054  CG  MET B 667      57.924  38.272  64.872  1.00 48.56           C  
ATOM   1055  SD  MET B 667      56.974  38.593  63.377  1.00 54.59           S  
ATOM   1056  CE  MET B 667      55.335  38.844  64.071  1.00 53.88           C  
ATOM   1057  N   LEU B 668      56.475  35.120  66.252  1.00 44.41           N  
ATOM   1058  CA  LEU B 668      55.104  34.852  66.677  1.00 43.06           C  
ATOM   1059  C   LEU B 668      54.985  34.376  68.125  1.00 44.89           C  
ATOM   1060  O   LEU B 668      54.078  34.791  68.841  1.00 44.28           O  
ATOM   1061  CB  LEU B 668      54.449  33.840  65.727  1.00 40.08           C  
ATOM   1062  CG  LEU B 668      54.333  34.288  64.265  1.00 38.70           C  
ATOM   1063  CD1 LEU B 668      53.893  33.142  63.373  1.00 36.88           C  
ATOM   1064  CD2 LEU B 668      53.387  35.473  64.152  1.00 36.27           C  
ATOM   1065  N   GLU B 669      55.893  33.507  68.558  1.00 46.70           N  
ATOM   1066  CA  GLU B 669      55.861  33.008  69.928  1.00 48.10           C  
ATOM   1067  C   GLU B 669      56.092  34.151  70.900  1.00 47.45           C  
ATOM   1068  O   GLU B 669      55.613  34.118  72.030  1.00 47.70           O  
ATOM   1069  CB  GLU B 669      56.908  31.922  70.134  1.00 51.74           C  
ATOM   1070  CG  GLU B 669      56.714  30.740  69.220  1.00 58.87           C  
ATOM   1071  CD  GLU B 669      57.548  29.540  69.617  1.00 62.59           C  
ATOM   1072  OE1 GLU B 669      58.775  29.699  69.821  1.00 63.99           O  
ATOM   1073  OE2 GLU B 669      56.967  28.434  69.717  1.00 64.63           O  
ATOM   1074  N   GLN B 670      56.839  35.159  70.459  1.00 46.66           N  
ATOM   1075  CA  GLN B 670      57.094  36.322  71.293  1.00 44.84           C  
ATOM   1076  C   GLN B 670      55.798  37.117  71.353  1.00 43.36           C  
ATOM   1077  O   GLN B 670      55.300  37.406  72.438  1.00 45.58           O  
ATOM   1078  CB  GLN B 670      58.256  37.164  70.742  1.00 43.02           C  
ATOM   1079  CG  GLN B 670      59.590  36.419  70.779  1.00 42.27           C  
ATOM   1080  CD  GLN B 670      60.810  37.325  70.727  1.00 42.91           C  
ATOM   1081  OE1 GLN B 670      61.136  37.905  69.686  1.00 44.61           O  
ATOM   1082  NE2 GLN B 670      61.517  37.418  71.847  1.00 41.58           N  
ATOM   1083  N   TYR B 671      55.211  37.396  70.192  1.00 43.34           N  
ATOM   1084  CA  TYR B 671      53.953  38.134  70.143  1.00 43.45           C  
ATOM   1085  C   TYR B 671      52.933  37.531  71.097  1.00 44.30           C  
ATOM   1086  O   TYR B 671      52.358  38.247  71.919  1.00 46.48           O  
ATOM   1087  CB  TYR B 671      53.362  38.117  68.738  1.00 40.39           C  
ATOM   1088  CG  TYR B 671      53.555  39.387  67.952  1.00 39.80           C  
ATOM   1089  CD1 TYR B 671      54.823  39.784  67.549  1.00 37.74           C  
ATOM   1090  CD2 TYR B 671      52.458  40.162  67.563  1.00 38.67           C  
ATOM   1091  CE1 TYR B 671      55.007  40.916  66.773  1.00 39.45           C  
ATOM   1092  CE2 TYR B 671      52.628  41.303  66.782  1.00 39.86           C  
ATOM   1093  CZ  TYR B 671      53.913  41.672  66.389  1.00 41.73           C  
ATOM   1094  OH  TYR B 671      54.120  42.787  65.605  1.00 42.41           O  
ATOM   1095  N   LEU B 672      52.745  36.213  71.019  1.00 44.03           N  
ATOM   1096  CA  LEU B 672      51.773  35.536  71.872  1.00 46.49           C  
ATOM   1097  C   LEU B 672      52.035  35.747  73.356  1.00 47.97           C  
ATOM   1098  O   LEU B 672      51.107  36.059  74.108  1.00 49.32           O  
ATOM   1099  CB  LEU B 672      51.690  34.038  71.558  1.00 45.64           C  
ATOM   1100  CG  LEU B 672      51.007  33.621  70.248  1.00 47.17           C  
ATOM   1101  CD1 LEU B 672      50.960  32.116  70.144  1.00 46.39           C  
ATOM   1102  CD2 LEU B 672      49.604  34.172  70.182  1.00 46.97           C  
ATOM   1103  N   GLU B 673      53.296  35.623  73.769  1.00 49.18           N  
ATOM   1104  CA  GLU B 673      53.668  35.799  75.173  1.00 50.46           C  
ATOM   1105  C   GLU B 673      53.345  37.173  75.758  1.00 50.21           C  
ATOM   1106  O   GLU B 673      52.686  37.266  76.794  1.00 50.35           O  
ATOM   1107  CB  GLU B 673      55.145  35.505  75.375  1.00 53.18           C  
ATOM   1108  CG  GLU B 673      55.517  34.054  75.178  1.00 60.03           C  
ATOM   1109  CD  GLU B 673      56.968  33.792  75.544  1.00 64.59           C  
ATOM   1110  OE1 GLU B 673      57.864  34.451  74.958  1.00 66.31           O  
ATOM   1111  OE2 GLU B 673      57.210  32.943  76.433  1.00 66.16           O  
ATOM   1112  N   LEU B 674      53.809  38.234  75.097  1.00 48.69           N  
ATOM   1113  CA  LEU B 674      53.571  39.600  75.559  1.00 47.02           C  
ATOM   1114  C   LEU B 674      52.142  40.114  75.438  1.00 49.15           C  
ATOM   1115  O   LEU B 674      51.475  40.355  76.448  1.00 49.28           O  
ATOM   1116  CB  LEU B 674      54.478  40.570  74.816  1.00 44.17           C  
ATOM   1117  CG  LEU B 674      55.934  40.657  75.231  1.00 42.23           C  
ATOM   1118  CD1 LEU B 674      56.563  41.856  74.532  1.00 40.33           C  
ATOM   1119  CD2 LEU B 674      56.015  40.817  76.742  1.00 43.87           C  
ATOM   1120  N   VAL B 675      51.706  40.316  74.190  1.00 50.75           N  
ATOM   1121  CA  VAL B 675      50.377  40.856  73.854  1.00 52.31           C  
ATOM   1122  C   VAL B 675      49.185  39.895  73.710  1.00 52.02           C  
ATOM   1123  O   VAL B 675      48.156  40.064  74.368  1.00 53.38           O  
ATOM   1124  CB  VAL B 675      50.437  41.721  72.557  1.00 52.78           C  
ATOM   1125  CG1 VAL B 675      50.983  43.107  72.862  1.00 53.59           C  
ATOM   1126  CG2 VAL B 675      51.303  41.039  71.504  1.00 51.76           C  
ATOM   1127  N   GLY B 676      49.301  38.927  72.812  1.00 50.49           N  
ATOM   1128  CA  GLY B 676      48.208  38.003  72.602  1.00 50.44           C  
ATOM   1129  C   GLY B 676      48.014  37.830  71.115  1.00 51.39           C  
ATOM   1130  O   GLY B 676      48.736  38.452  70.337  1.00 54.19           O  
ATOM   1131  N   PRO B 677      47.040  37.014  70.681  1.00 50.87           N  
ATOM   1132  CA  PRO B 677      46.786  36.780  69.256  1.00 49.50           C  
ATOM   1133  C   PRO B 677      46.057  37.896  68.508  1.00 50.62           C  
ATOM   1134  O   PRO B 677      46.243  38.049  67.301  1.00 50.71           O  
ATOM   1135  CB  PRO B 677      45.942  35.499  69.260  1.00 49.24           C  
ATOM   1136  CG  PRO B 677      46.169  34.899  70.632  1.00 50.49           C  
ATOM   1137  CD  PRO B 677      46.227  36.108  71.504  1.00 50.04           C  
ATOM   1138  N   LYS B 678      45.255  38.683  69.222  1.00 50.62           N  
ATOM   1139  CA  LYS B 678      44.468  39.745  68.599  1.00 50.74           C  
ATOM   1140  C   LYS B 678      45.200  40.602  67.574  1.00 49.30           C  
ATOM   1141  O   LYS B 678      44.674  40.831  66.479  1.00 50.88           O  
ATOM   1142  CB  LYS B 678      43.770  40.626  69.653  1.00 54.72           C  
ATOM   1143  CG  LYS B 678      42.937  41.795  69.068  1.00 55.79           C  
ATOM   1144  CD  LYS B 678      41.770  42.215  69.978  1.00 57.44           C  
ATOM   1145  CE  LYS B 678      41.160  43.571  69.575  1.00 57.29           C  
ATOM   1146  NZ  LYS B 678      40.600  43.645  68.185  1.00 55.21           N  
ATOM   1147  N   LEU B 679      46.420  41.033  67.886  1.00 46.76           N  
ATOM   1148  CA  LEU B 679      47.157  41.867  66.938  1.00 45.21           C  
ATOM   1149  C   LEU B 679      47.568  41.141  65.665  1.00 43.93           C  
ATOM   1150  O   LEU B 679      47.614  41.741  64.584  1.00 43.84           O  
ATOM   1151  CB  LEU B 679      48.380  42.505  67.588  1.00 45.70           C  
ATOM   1152  CG  LEU B 679      48.087  43.788  68.357  1.00 44.65           C  
ATOM   1153  CD1 LEU B 679      47.387  43.483  69.686  1.00 46.32           C  
ATOM   1154  CD2 LEU B 679      49.392  44.504  68.591  1.00 45.13           C  
ATOM   1155  N   ILE B 680      47.862  39.850  65.791  1.00 42.28           N  
ATOM   1156  CA  ILE B 680      48.265  39.060  64.634  1.00 40.99           C  
ATOM   1157  C   ILE B 680      47.090  38.867  63.684  1.00 39.15           C  
ATOM   1158  O   ILE B 680      47.211  39.117  62.487  1.00 39.09           O  
ATOM   1159  CB  ILE B 680      48.810  37.675  65.033  1.00 41.03           C  
ATOM   1160  CG1 ILE B 680      49.900  37.814  66.105  1.00 40.09           C  
ATOM   1161  CG2 ILE B 680      49.386  36.987  63.800  1.00 40.69           C  
ATOM   1162  CD1 ILE B 680      50.365  36.483  66.689  1.00 39.10           C  
ATOM   1163  N   THR B 681      45.958  38.427  64.229  1.00 37.58           N  
ATOM   1164  CA  THR B 681      44.751  38.199  63.441  1.00 35.60           C  
ATOM   1165  C   THR B 681      44.239  39.503  62.829  1.00 36.74           C  
ATOM   1166  O   THR B 681      43.784  39.517  61.683  1.00 34.07           O  
ATOM   1167  CB  THR B 681      43.659  37.576  64.300  1.00 33.92           C  
ATOM   1168  OG1 THR B 681      43.497  38.364  65.484  1.00 34.72           O  
ATOM   1169  CG2 THR B 681      44.034  36.152  64.688  1.00 31.38           C  
ATOM   1170  N   ASP B 682      44.320  40.591  63.597  1.00 37.50           N  
ATOM   1171  CA  ASP B 682      43.898  41.910  63.125  1.00 38.06           C  
ATOM   1172  C   ASP B 682      44.792  42.315  61.970  1.00 39.03           C  
ATOM   1173  O   ASP B 682      44.311  42.794  60.943  1.00 38.69           O  
ATOM   1174  CB  ASP B 682      44.042  42.957  64.227  1.00 40.00           C  
ATOM   1175  CG  ASP B 682      42.859  42.992  65.178  1.00 45.02           C  
ATOM   1176  OD1 ASP B 682      41.958  42.125  65.086  1.00 47.23           O  
ATOM   1177  OD2 ASP B 682      42.834  43.908  66.031  1.00 45.82           O  
ATOM   1178  N   GLY B 683      46.100  42.115  62.158  1.00 40.11           N  
ATOM   1179  CA  GLY B 683      47.082  42.457  61.142  1.00 39.64           C  
ATOM   1180  C   GLY B 683      46.957  41.599  59.897  1.00 39.33           C  
ATOM   1181  O   GLY B 683      47.041  42.098  58.771  1.00 37.83           O  
ATOM   1182  N   LEU B 684      46.728  40.308  60.122  1.00 38.69           N  
ATOM   1183  CA  LEU B 684      46.564  39.310  59.066  1.00 39.41           C  
ATOM   1184  C   LEU B 684      45.299  39.637  58.281  1.00 40.43           C  
ATOM   1185  O   LEU B 684      45.228  39.414  57.068  1.00 40.46           O  
ATOM   1186  CB  LEU B 684      46.455  37.916  59.697  1.00 38.92           C  
ATOM   1187  CG  LEU B 684      46.258  36.674  58.827  1.00 39.47           C  
ATOM   1188  CD1 LEU B 684      47.423  36.487  57.861  1.00 37.62           C  
ATOM   1189  CD2 LEU B 684      46.141  35.466  59.741  1.00 40.10           C  
ATOM   1190  N   ALA B 685      44.313  40.187  58.991  1.00 41.11           N  
ATOM   1191  CA  ALA B 685      43.043  40.595  58.402  1.00 41.34           C  
ATOM   1192  C   ALA B 685      43.304  41.680  57.363  1.00 40.72           C  
ATOM   1193  O   ALA B 685      42.749  41.657  56.270  1.00 40.23           O  
ATOM   1194  CB  ALA B 685      42.122  41.126  59.484  1.00 41.28           C  
ATOM   1195  N   VAL B 686      44.170  42.620  57.716  1.00 40.69           N  
ATOM   1196  CA  VAL B 686      44.531  43.707  56.818  1.00 41.92           C  
ATOM   1197  C   VAL B 686      45.311  43.141  55.620  1.00 41.64           C  
ATOM   1198  O   VAL B 686      45.025  43.476  54.468  1.00 41.15           O  
ATOM   1199  CB  VAL B 686      45.388  44.778  57.556  1.00 43.11           C  
ATOM   1200  CG1 VAL B 686      45.640  45.981  56.650  1.00 42.92           C  
ATOM   1201  CG2 VAL B 686      44.686  45.224  58.844  1.00 41.89           C  
ATOM   1202  N   PHE B 687      46.263  42.253  55.899  1.00 41.42           N  
ATOM   1203  CA  PHE B 687      47.075  41.639  54.854  1.00 41.57           C  
ATOM   1204  C   PHE B 687      46.197  40.940  53.812  1.00 41.56           C  
ATOM   1205  O   PHE B 687      46.331  41.219  52.626  1.00 41.01           O  
ATOM   1206  CB  PHE B 687      48.105  40.666  55.464  1.00 41.97           C  
ATOM   1207  CG  PHE B 687      49.057  40.052  54.454  1.00 43.42           C  
ATOM   1208  CD1 PHE B 687      50.036  40.820  53.836  1.00 44.58           C  
ATOM   1209  CD2 PHE B 687      48.952  38.708  54.105  1.00 44.46           C  
ATOM   1210  CE1 PHE B 687      50.892  40.262  52.880  1.00 43.37           C  
ATOM   1211  CE2 PHE B 687      49.806  38.142  53.149  1.00 44.29           C  
ATOM   1212  CZ  PHE B 687      50.775  38.923  52.538  1.00 42.49           C  
ATOM   1213  N   GLU B 688      45.254  40.104  54.255  1.00 41.26           N  
ATOM   1214  CA  GLU B 688      44.360  39.374  53.341  1.00 42.21           C  
ATOM   1215  C   GLU B 688      43.599  40.276  52.373  1.00 43.19           C  
ATOM   1216  O   GLU B 688      43.237  39.856  51.272  1.00 43.61           O  
ATOM   1217  CB  GLU B 688      43.336  38.539  54.116  1.00 40.67           C  
ATOM   1218  CG  GLU B 688      43.921  37.390  54.892  1.00 44.72           C  
ATOM   1219  CD  GLU B 688      42.860  36.491  55.515  1.00 47.31           C  
ATOM   1220  OE1 GLU B 688      42.340  35.606  54.803  1.00 48.68           O  
ATOM   1221  OE2 GLU B 688      42.563  36.645  56.723  1.00 48.12           O  
ATOM   1222  N   LYS B 689      43.349  41.509  52.798  1.00 44.61           N  
ATOM   1223  CA  LYS B 689      42.608  42.470  51.995  1.00 47.71           C  
ATOM   1224  C   LYS B 689      43.491  43.183  50.974  1.00 47.58           C  
ATOM   1225  O   LYS B 689      43.129  43.301  49.801  1.00 48.69           O  
ATOM   1226  CB  LYS B 689      41.931  43.487  52.930  1.00 50.46           C  
ATOM   1227  CG  LYS B 689      40.910  44.415  52.270  1.00 54.78           C  
ATOM   1228  CD  LYS B 689      40.111  45.240  53.306  1.00 57.77           C  
ATOM   1229  CE  LYS B 689      40.952  46.327  54.001  1.00 58.92           C  
ATOM   1230  NZ  LYS B 689      40.140  47.240  54.879  1.00 57.19           N  
ATOM   1231  N   MET B 690      44.671  43.599  51.430  1.00 48.26           N  
ATOM   1232  CA  MET B 690      45.648  44.334  50.629  1.00 48.31           C  
ATOM   1233  C   MET B 690      46.472  43.491  49.665  1.00 47.64           C  
ATOM   1234  O   MET B 690      46.836  43.951  48.586  1.00 48.58           O  
ATOM   1235  CB  MET B 690      46.603  45.074  51.565  1.00 51.17           C  
ATOM   1236  CG  MET B 690      45.914  45.909  52.645  1.00 55.94           C  
ATOM   1237  SD  MET B 690      45.356  47.536  52.096  1.00 62.22           S  
ATOM   1238  CE  MET B 690      43.804  47.118  51.217  1.00 62.81           C  
ATOM   1239  N   MET B 691      46.761  42.259  50.062  1.00 46.10           N  
ATOM   1240  CA  MET B 691      47.572  41.350  49.264  1.00 44.83           C  
ATOM   1241  C   MET B 691      47.144  41.169  47.809  1.00 45.78           C  
ATOM   1242  O   MET B 691      47.970  41.283  46.901  1.00 46.88           O  
ATOM   1243  CB  MET B 691      47.667  39.987  49.946  1.00 42.63           C  
ATOM   1244  CG  MET B 691      48.777  39.117  49.404  1.00 41.57           C  
ATOM   1245  SD  MET B 691      50.383  39.919  49.551  1.00 41.62           S  
ATOM   1246  CE  MET B 691      51.177  39.314  48.048  1.00 38.36           C  
ATOM   1247  N   PRO B 692      45.859  40.854  47.566  1.00 46.31           N  
ATOM   1248  CA  PRO B 692      45.385  40.666  46.190  1.00 46.53           C  
ATOM   1249  C   PRO B 692      45.720  41.859  45.299  1.00 45.64           C  
ATOM   1250  O   PRO B 692      46.077  41.699  44.128  1.00 44.18           O  
ATOM   1251  CB  PRO B 692      43.880  40.501  46.379  1.00 45.79           C  
ATOM   1252  CG  PRO B 692      43.799  39.797  47.708  1.00 44.87           C  
ATOM   1253  CD  PRO B 692      44.773  40.592  48.529  1.00 47.17           C  
ATOM   1254  N   GLY B 693      45.634  43.049  45.885  1.00 46.24           N  
ATOM   1255  CA  GLY B 693      45.935  44.266  45.155  1.00 47.66           C  
ATOM   1256  C   GLY B 693      47.403  44.303  44.791  1.00 46.89           C  
ATOM   1257  O   GLY B 693      47.765  44.592  43.648  1.00 46.59           O  
ATOM   1258  N   TYR B 694      48.242  43.978  45.769  1.00 47.28           N  
ATOM   1259  CA  TYR B 694      49.684  43.953  45.590  1.00 46.43           C  
ATOM   1260  C   TYR B 694      50.128  43.051  44.429  1.00 45.90           C  
ATOM   1261  O   TYR B 694      50.703  43.541  43.457  1.00 44.75           O  
ATOM   1262  CB  TYR B 694      50.364  43.526  46.891  1.00 47.50           C  
ATOM   1263  CG  TYR B 694      50.284  44.542  48.022  1.00 50.28           C  
ATOM   1264  CD1 TYR B 694      49.998  45.887  47.773  1.00 50.52           C  
ATOM   1265  CD2 TYR B 694      50.518  44.156  49.347  1.00 50.83           C  
ATOM   1266  CE1 TYR B 694      49.944  46.823  48.820  1.00 52.15           C  
ATOM   1267  CE2 TYR B 694      50.469  45.080  50.396  1.00 51.44           C  
ATOM   1268  CZ  TYR B 694      50.182  46.408  50.130  1.00 52.19           C  
ATOM   1269  OH  TYR B 694      50.125  47.308  51.177  1.00 51.75           O  
ATOM   1270  N   VAL B 695      49.825  41.753  44.501  1.00 44.48           N  
ATOM   1271  CA  VAL B 695      50.224  40.825  43.434  1.00 43.79           C  
ATOM   1272  C   VAL B 695      49.786  41.283  42.057  1.00 43.74           C  
ATOM   1273  O   VAL B 695      50.496  41.074  41.077  1.00 44.33           O  
ATOM   1274  CB  VAL B 695      49.677  39.389  43.635  1.00 42.52           C  
ATOM   1275  CG1 VAL B 695      50.341  38.724  44.822  1.00 44.35           C  
ATOM   1276  CG2 VAL B 695      48.168  39.411  43.810  1.00 46.62           C  
ATOM   1277  N   SER B 696      48.612  41.900  41.988  1.00 43.37           N  
ATOM   1278  CA  SER B 696      48.068  42.368  40.727  1.00 43.59           C  
ATOM   1279  C   SER B 696      48.974  43.450  40.140  1.00 44.29           C  
ATOM   1280  O   SER B 696      49.308  43.419  38.951  1.00 44.14           O  
ATOM   1281  CB  SER B 696      46.644  42.887  40.937  1.00 44.03           C  
ATOM   1282  OG  SER B 696      46.003  43.117  39.694  1.00 46.93           O  
ATOM   1283  N   VAL B 697      49.387  44.383  40.995  1.00 43.69           N  
ATOM   1284  CA  VAL B 697      50.273  45.471  40.605  1.00 42.39           C  
ATOM   1285  C   VAL B 697      51.624  44.894  40.161  1.00 43.19           C  
ATOM   1286  O   VAL B 697      52.213  45.369  39.190  1.00 44.71           O  
ATOM   1287  CB  VAL B 697      50.453  46.467  41.779  1.00 42.63           C  
ATOM   1288  CG1 VAL B 697      51.600  47.431  41.512  1.00 44.25           C  
ATOM   1289  CG2 VAL B 697      49.166  47.239  41.994  1.00 41.19           C  
ATOM   1290  N   LEU B 698      52.089  43.857  40.863  1.00 42.99           N  
ATOM   1291  CA  LEU B 698      53.350  43.172  40.548  1.00 42.05           C  
ATOM   1292  C   LEU B 698      53.276  42.619  39.131  1.00 43.33           C  
ATOM   1293  O   LEU B 698      54.129  42.896  38.285  1.00 43.46           O  
ATOM   1294  CB  LEU B 698      53.540  41.977  41.476  1.00 39.45           C  
ATOM   1295  CG  LEU B 698      54.654  41.978  42.508  1.00 40.20           C  
ATOM   1296  CD1 LEU B 698      54.821  40.555  43.046  1.00 39.84           C  
ATOM   1297  CD2 LEU B 698      55.937  42.466  41.865  1.00 40.40           C  
ATOM   1298  N   GLU B 699      52.248  41.804  38.913  1.00 44.29           N  
ATOM   1299  CA  GLU B 699      51.971  41.157  37.643  1.00 45.27           C  
ATOM   1300  C   GLU B 699      51.987  42.134  36.485  1.00 46.07           C  
ATOM   1301  O   GLU B 699      52.486  41.826  35.397  1.00 44.69           O  
ATOM   1302  CB  GLU B 699      50.590  40.515  37.712  1.00 46.46           C  
ATOM   1303  CG  GLU B 699      50.517  39.321  38.619  1.00 48.91           C  
ATOM   1304  CD  GLU B 699      51.334  38.165  38.100  1.00 52.37           C  
ATOM   1305  OE1 GLU B 699      51.627  38.136  36.881  1.00 52.49           O  
ATOM   1306  OE2 GLU B 699      51.683  37.281  38.913  1.00 54.19           O  
ATOM   1307  N   SER B 700      51.414  43.306  36.734  1.00 47.09           N  
ATOM   1308  CA  SER B 700      51.304  44.356  35.736  1.00 50.40           C  
ATOM   1309  C   SER B 700      52.674  44.819  35.296  1.00 52.34           C  
ATOM   1310  O   SER B 700      53.038  44.714  34.119  1.00 51.92           O  
ATOM   1311  CB  SER B 700      50.530  45.541  36.314  1.00 50.04           C  
ATOM   1312  OG  SER B 700      49.363  45.098  36.988  1.00 52.40           O  
ATOM   1313  N   ASN B 701      53.443  45.283  36.275  1.00 54.02           N  
ATOM   1314  CA  ASN B 701      54.786  45.787  36.045  1.00 55.68           C  
ATOM   1315  C   ASN B 701      55.730  44.771  35.406  1.00 56.87           C  
ATOM   1316  O   ASN B 701      56.687  45.148  34.734  1.00 57.51           O  
ATOM   1317  CB  ASN B 701      55.355  46.345  37.351  1.00 56.38           C  
ATOM   1318  CG  ASN B 701      54.595  47.577  37.839  1.00 58.04           C  
ATOM   1319  OD1 ASN B 701      54.948  48.169  38.859  1.00 58.15           O  
ATOM   1320  ND2 ASN B 701      53.552  47.973  37.103  1.00 55.55           N  
ATOM   1321  N   LEU B 702      55.442  43.486  35.587  1.00 57.25           N  
ATOM   1322  CA  LEU B 702      56.266  42.442  34.993  1.00 56.96           C  
ATOM   1323  C   LEU B 702      56.072  42.438  33.473  1.00 57.62           C  
ATOM   1324  O   LEU B 702      57.046  42.543  32.721  1.00 59.80           O  
ATOM   1325  CB  LEU B 702      55.913  41.073  35.584  1.00 56.34           C  
ATOM   1326  CG  LEU B 702      56.791  39.884  35.183  1.00 54.77           C  
ATOM   1327  CD1 LEU B 702      58.228  40.124  35.592  1.00 53.70           C  
ATOM   1328  CD2 LEU B 702      56.267  38.622  35.840  1.00 55.43           C  
ATOM   1329  N   THR B 703      54.819  42.360  33.025  1.00 56.74           N  
ATOM   1330  CA  THR B 703      54.514  42.338  31.592  1.00 56.08           C  
ATOM   1331  C   THR B 703      54.955  43.632  30.934  1.00 55.63           C  
ATOM   1332  O   THR B 703      55.484  43.627  29.822  1.00 56.35           O  
ATOM   1333  CB  THR B 703      53.008  42.149  31.325  1.00 55.43           C  
ATOM   1334  OG1 THR B 703      52.269  43.149  32.039  1.00 55.03           O  
ATOM   1335  CG2 THR B 703      52.549  40.753  31.752  1.00 55.28           C  
ATOM   1336  N   ALA B 704      54.737  44.740  31.636  1.00 55.60           N  
ATOM   1337  CA  ALA B 704      55.118  46.054  31.131  1.00 56.39           C  
ATOM   1338  C   ALA B 704      56.632  46.254  31.235  1.00 56.87           C  
ATOM   1339  O   ALA B 704      57.194  47.138  30.588  1.00 58.72           O  
ATOM   1340  CB  ALA B 704      54.384  47.149  31.903  1.00 55.94           C  
ATOM   1341  N   GLN B 705      57.280  45.416  32.040  1.00 56.73           N  
ATOM   1342  CA  GLN B 705      58.725  45.473  32.262  1.00 56.37           C  
ATOM   1343  C   GLN B 705      59.242  46.754  32.911  1.00 55.60           C  
ATOM   1344  O   GLN B 705      60.320  47.250  32.575  1.00 56.59           O  
ATOM   1345  CB  GLN B 705      59.504  45.140  30.988  1.00 57.18           C  
ATOM   1346  CG  GLN B 705      59.713  43.647  30.807  1.00 62.03           C  
ATOM   1347  CD  GLN B 705      60.176  43.261  29.414  1.00 63.21           C  
ATOM   1348  OE1 GLN B 705      60.144  42.082  29.054  1.00 63.29           O  
ATOM   1349  NE2 GLN B 705      60.601  44.244  28.619  1.00 64.24           N  
ATOM   1350  N   ASP B 706      58.453  47.284  33.841  1.00 53.75           N  
ATOM   1351  CA  ASP B 706      58.838  48.468  34.591  1.00 53.29           C  
ATOM   1352  C   ASP B 706      59.703  47.961  35.755  1.00 52.88           C  
ATOM   1353  O   ASP B 706      59.192  47.413  36.736  1.00 51.81           O  
ATOM   1354  CB  ASP B 706      57.593  49.185  35.114  1.00 55.26           C  
ATOM   1355  CG  ASP B 706      57.922  50.472  35.850  1.00 58.05           C  
ATOM   1356  OD1 ASP B 706      59.085  50.938  35.795  1.00 59.80           O  
ATOM   1357  OD2 ASP B 706      57.002  51.021  36.491  1.00 60.63           O  
ATOM   1358  N   LYS B 707      61.017  48.124  35.622  1.00 52.06           N  
ATOM   1359  CA  LYS B 707      61.958  47.665  36.635  1.00 50.34           C  
ATOM   1360  C   LYS B 707      61.701  48.279  38.010  1.00 49.59           C  
ATOM   1361  O   LYS B 707      61.563  47.548  38.986  1.00 50.02           O  
ATOM   1362  CB  LYS B 707      63.397  47.924  36.181  1.00 50.21           C  
ATOM   1363  CG  LYS B 707      64.454  47.191  36.994  1.00 50.09           C  
ATOM   1364  CD  LYS B 707      65.849  47.481  36.452  1.00 53.23           C  
ATOM   1365  CE  LYS B 707      66.946  46.882  37.333  1.00 54.31           C  
ATOM   1366  NZ  LYS B 707      68.316  47.395  37.013  1.00 54.02           N  
ATOM   1367  N   LYS B 708      61.613  49.608  38.079  1.00 49.13           N  
ATOM   1368  CA  LYS B 708      61.357  50.308  39.345  1.00 48.02           C  
ATOM   1369  C   LYS B 708      60.010  49.873  39.909  1.00 46.39           C  
ATOM   1370  O   LYS B 708      59.831  49.791  41.127  1.00 45.77           O  
ATOM   1371  CB  LYS B 708      61.331  51.832  39.140  1.00 50.48           C  
ATOM   1372  CG  LYS B 708      62.662  52.468  38.753  1.00 55.62           C  
ATOM   1373  CD  LYS B 708      62.465  53.559  37.699  1.00 59.61           C  
ATOM   1374  CE  LYS B 708      61.941  52.958  36.389  1.00 62.54           C  
ATOM   1375  NZ  LYS B 708      61.578  53.984  35.374  1.00 62.58           N  
ATOM   1376  N   GLY B 709      59.063  49.610  39.010  1.00 44.15           N  
ATOM   1377  CA  GLY B 709      57.742  49.190  39.428  1.00 42.88           C  
ATOM   1378  C   GLY B 709      57.851  47.937  40.262  1.00 43.32           C  
ATOM   1379  O   GLY B 709      57.490  47.922  41.445  1.00 42.26           O  
ATOM   1380  N   ILE B 710      58.423  46.905  39.646  1.00 42.89           N  
ATOM   1381  CA  ILE B 710      58.616  45.610  40.284  1.00 42.18           C  
ATOM   1382  C   ILE B 710      59.334  45.716  41.627  1.00 43.01           C  
ATOM   1383  O   ILE B 710      58.873  45.167  42.626  1.00 41.95           O  
ATOM   1384  CB  ILE B 710      59.413  44.662  39.375  1.00 41.13           C  
ATOM   1385  CG1 ILE B 710      58.661  44.432  38.067  1.00 41.60           C  
ATOM   1386  CG2 ILE B 710      59.635  43.335  40.072  1.00 42.29           C  
ATOM   1387  CD1 ILE B 710      59.341  43.451  37.159  1.00 41.15           C  
ATOM   1388  N   VAL B 711      60.448  46.442  41.643  1.00 44.13           N  
ATOM   1389  CA  VAL B 711      61.244  46.619  42.850  1.00 45.81           C  
ATOM   1390  C   VAL B 711      60.459  47.275  43.978  1.00 47.63           C  
ATOM   1391  O   VAL B 711      60.444  46.780  45.109  1.00 48.82           O  
ATOM   1392  CB  VAL B 711      62.507  47.454  42.566  1.00 44.84           C  
ATOM   1393  CG1 VAL B 711      63.335  47.619  43.836  1.00 46.51           C  
ATOM   1394  CG2 VAL B 711      63.341  46.784  41.484  1.00 46.88           C  
ATOM   1395  N   GLU B 712      59.766  48.357  43.644  1.00 50.22           N  
ATOM   1396  CA  GLU B 712      58.977  49.121  44.604  1.00 51.74           C  
ATOM   1397  C   GLU B 712      57.893  48.276  45.284  1.00 48.69           C  
ATOM   1398  O   GLU B 712      57.783  48.265  46.514  1.00 46.28           O  
ATOM   1399  CB  GLU B 712      58.358  50.322  43.881  1.00 58.42           C  
ATOM   1400  CG  GLU B 712      57.714  51.395  44.768  1.00 69.58           C  
ATOM   1401  CD  GLU B 712      57.325  52.657  43.977  1.00 76.70           C  
ATOM   1402  OE1 GLU B 712      56.963  52.546  42.776  1.00 78.77           O  
ATOM   1403  OE2 GLU B 712      57.392  53.765  44.559  1.00 79.38           O  
ATOM   1404  N   GLU B 713      57.128  47.544  44.474  1.00 45.93           N  
ATOM   1405  CA  GLU B 713      56.041  46.698  44.967  1.00 43.43           C  
ATOM   1406  C   GLU B 713      56.562  45.541  45.807  1.00 40.75           C  
ATOM   1407  O   GLU B 713      55.869  45.048  46.699  1.00 40.71           O  
ATOM   1408  CB  GLU B 713      55.196  46.173  43.799  1.00 45.58           C  
ATOM   1409  CG  GLU B 713      53.733  45.888  44.152  1.00 48.03           C  
ATOM   1410  CD  GLU B 713      52.971  47.133  44.616  1.00 50.61           C  
ATOM   1411  OE1 GLU B 713      53.493  48.257  44.456  1.00 50.38           O  
ATOM   1412  OE2 GLU B 713      51.843  46.989  45.139  1.00 52.38           O  
ATOM   1413  N   GLY B 714      57.788  45.120  45.517  1.00 38.93           N  
ATOM   1414  CA  GLY B 714      58.402  44.046  46.273  1.00 37.62           C  
ATOM   1415  C   GLY B 714      58.672  44.539  47.677  1.00 36.12           C  
ATOM   1416  O   GLY B 714      58.383  43.846  48.651  1.00 31.61           O  
ATOM   1417  N   HIS B 715      59.184  45.766  47.772  1.00 37.31           N  
ATOM   1418  CA  HIS B 715      59.484  46.374  49.064  1.00 41.44           C  
ATOM   1419  C   HIS B 715      58.228  46.503  49.919  1.00 41.92           C  
ATOM   1420  O   HIS B 715      58.283  46.371  51.147  1.00 41.51           O  
ATOM   1421  CB  HIS B 715      60.123  47.757  48.889  1.00 45.12           C  
ATOM   1422  CG  HIS B 715      60.546  48.394  50.183  1.00 51.45           C  
ATOM   1423  ND1 HIS B 715      61.385  47.771  51.084  1.00 53.48           N  
ATOM   1424  CD2 HIS B 715      60.222  49.587  50.739  1.00 53.91           C  
ATOM   1425  CE1 HIS B 715      61.557  48.547  52.138  1.00 54.83           C  
ATOM   1426  NE2 HIS B 715      60.863  49.657  51.955  1.00 55.88           N  
ATOM   1427  N   LYS B 716      57.097  46.756  49.263  1.00 42.45           N  
ATOM   1428  CA  LYS B 716      55.829  46.905  49.965  1.00 41.44           C  
ATOM   1429  C   LYS B 716      55.322  45.562  50.503  1.00 38.38           C  
ATOM   1430  O   LYS B 716      54.951  45.464  51.670  1.00 38.54           O  
ATOM   1431  CB  LYS B 716      54.792  47.570  49.048  1.00 46.37           C  
ATOM   1432  CG  LYS B 716      53.701  48.347  49.791  1.00 49.96           C  
ATOM   1433  CD  LYS B 716      52.957  49.315  48.865  1.00 54.35           C  
ATOM   1434  CE  LYS B 716      51.884  50.116  49.622  1.00 56.49           C  
ATOM   1435  NZ  LYS B 716      51.155  51.094  48.746  1.00 57.24           N  
ATOM   1436  N   ILE B 717      55.352  44.521  49.670  1.00 34.55           N  
ATOM   1437  CA  ILE B 717      54.899  43.205  50.102  1.00 30.03           C  
ATOM   1438  C   ILE B 717      55.821  42.644  51.171  1.00 31.18           C  
ATOM   1439  O   ILE B 717      55.344  42.004  52.098  1.00 34.04           O  
ATOM   1440  CB  ILE B 717      54.834  42.189  48.944  1.00 27.84           C  
ATOM   1441  CG1 ILE B 717      53.946  42.719  47.816  1.00 24.60           C  
ATOM   1442  CG2 ILE B 717      54.320  40.838  49.457  1.00 22.60           C  
ATOM   1443  CD1 ILE B 717      53.976  41.865  46.552  1.00 23.18           C  
ATOM   1444  N   LYS B 718      57.129  42.885  51.052  1.00 31.82           N  
ATOM   1445  CA  LYS B 718      58.097  42.386  52.033  1.00 32.85           C  
ATOM   1446  C   LYS B 718      57.751  42.895  53.429  1.00 33.52           C  
ATOM   1447  O   LYS B 718      57.846  42.166  54.414  1.00 29.96           O  
ATOM   1448  CB  LYS B 718      59.523  42.831  51.682  1.00 36.91           C  
ATOM   1449  CG  LYS B 718      60.601  42.212  52.602  1.00 41.25           C  
ATOM   1450  CD  LYS B 718      61.841  43.093  52.786  1.00 45.40           C  
ATOM   1451  CE  LYS B 718      62.651  42.637  54.011  1.00 50.10           C  
ATOM   1452  NZ  LYS B 718      63.849  43.478  54.333  1.00 51.45           N  
ATOM   1453  N   GLY B 719      57.367  44.165  53.497  1.00 36.44           N  
ATOM   1454  CA  GLY B 719      57.000  44.771  54.762  1.00 38.73           C  
ATOM   1455  C   GLY B 719      55.659  44.256  55.232  1.00 40.45           C  
ATOM   1456  O   GLY B 719      55.507  43.878  56.396  1.00 42.30           O  
ATOM   1457  N   ALA B 720      54.698  44.214  54.314  1.00 40.17           N  
ATOM   1458  CA  ALA B 720      53.350  43.735  54.610  1.00 40.99           C  
ATOM   1459  C   ALA B 720      53.367  42.321  55.171  1.00 41.17           C  
ATOM   1460  O   ALA B 720      52.677  42.019  56.144  1.00 42.17           O  
ATOM   1461  CB  ALA B 720      52.496  43.776  53.350  1.00 41.98           C  
ATOM   1462  N   ALA B 721      54.174  41.462  54.556  1.00 41.14           N  
ATOM   1463  CA  ALA B 721      54.280  40.072  54.961  1.00 40.49           C  
ATOM   1464  C   ALA B 721      55.046  39.947  56.259  1.00 42.34           C  
ATOM   1465  O   ALA B 721      54.625  39.229  57.166  1.00 43.28           O  
ATOM   1466  CB  ALA B 721      54.953  39.266  53.872  1.00 38.45           C  
ATOM   1467  N   GLY B 722      56.139  40.701  56.361  1.00 43.89           N  
ATOM   1468  CA  GLY B 722      56.994  40.657  57.539  1.00 44.00           C  
ATOM   1469  C   GLY B 722      56.317  40.962  58.857  1.00 43.76           C  
ATOM   1470  O   GLY B 722      56.481  40.231  59.838  1.00 43.93           O  
ATOM   1471  N   SER B 723      55.543  42.038  58.872  1.00 42.58           N  
ATOM   1472  CA  SER B 723      54.827  42.460  60.061  1.00 41.30           C  
ATOM   1473  C   SER B 723      53.881  41.392  60.592  1.00 40.52           C  
ATOM   1474  O   SER B 723      53.686  41.289  61.799  1.00 42.94           O  
ATOM   1475  CB  SER B 723      54.047  43.726  59.756  1.00 41.96           C  
ATOM   1476  OG  SER B 723      53.114  43.477  58.725  1.00 43.31           O  
ATOM   1477  N   VAL B 724      53.313  40.585  59.701  1.00 39.37           N  
ATOM   1478  CA  VAL B 724      52.387  39.539  60.126  1.00 38.88           C  
ATOM   1479  C   VAL B 724      53.047  38.163  60.296  1.00 38.15           C  
ATOM   1480  O   VAL B 724      52.372  37.158  60.521  1.00 38.47           O  
ATOM   1481  CB  VAL B 724      51.146  39.462  59.190  1.00 40.06           C  
ATOM   1482  CG1 VAL B 724      51.527  38.925  57.817  1.00 41.52           C  
ATOM   1483  CG2 VAL B 724      50.049  38.619  59.824  1.00 40.03           C  
ATOM   1484  N   GLY B 725      54.364  38.110  60.154  1.00 36.97           N  
ATOM   1485  CA  GLY B 725      55.070  36.856  60.353  1.00 36.75           C  
ATOM   1486  C   GLY B 725      55.073  35.792  59.274  1.00 36.20           C  
ATOM   1487  O   GLY B 725      55.297  34.617  59.571  1.00 36.81           O  
ATOM   1488  N   LEU B 726      54.822  36.175  58.030  1.00 36.81           N  
ATOM   1489  CA  LEU B 726      54.839  35.204  56.936  1.00 38.54           C  
ATOM   1490  C   LEU B 726      56.244  35.259  56.335  1.00 38.43           C  
ATOM   1491  O   LEU B 726      56.507  36.016  55.397  1.00 38.29           O  
ATOM   1492  CB  LEU B 726      53.750  35.543  55.905  1.00 40.56           C  
ATOM   1493  CG  LEU B 726      52.301  35.355  56.390  1.00 40.48           C  
ATOM   1494  CD1 LEU B 726      51.313  36.037  55.462  1.00 40.41           C  
ATOM   1495  CD2 LEU B 726      51.988  33.874  56.514  1.00 40.50           C  
ATOM   1496  N   ARG B 727      57.144  34.468  56.919  1.00 39.51           N  
ATOM   1497  CA  ARG B 727      58.565  34.406  56.542  1.00 40.67           C  
ATOM   1498  C   ARG B 727      58.918  34.154  55.081  1.00 39.78           C  
ATOM   1499  O   ARG B 727      59.723  34.883  54.500  1.00 41.42           O  
ATOM   1500  CB  ARG B 727      59.292  33.368  57.404  1.00 43.06           C  
ATOM   1501  CG  ARG B 727      60.789  33.284  57.155  1.00 46.22           C  
ATOM   1502  CD  ARG B 727      61.345  31.975  57.681  1.00 51.91           C  
ATOM   1503  NE  ARG B 727      61.173  31.848  59.125  1.00 58.33           N  
ATOM   1504  CZ  ARG B 727      62.136  32.068  60.020  1.00 62.48           C  
ATOM   1505  NH1 ARG B 727      63.354  32.425  59.621  1.00 63.62           N  
ATOM   1506  NH2 ARG B 727      61.875  31.953  61.320  1.00 63.04           N  
ATOM   1507  N   HIS B 728      58.364  33.095  54.503  1.00 38.69           N  
ATOM   1508  CA  HIS B 728      58.671  32.779  53.121  1.00 38.68           C  
ATOM   1509  C   HIS B 728      58.244  33.911  52.181  1.00 39.60           C  
ATOM   1510  O   HIS B 728      58.951  34.224  51.228  1.00 40.23           O  
ATOM   1511  CB  HIS B 728      58.039  31.445  52.720  1.00 36.40           C  
ATOM   1512  CG  HIS B 728      58.526  30.915  51.405  1.00 36.30           C  
ATOM   1513  ND1 HIS B 728      59.387  31.615  50.588  1.00 36.15           N  
ATOM   1514  CD2 HIS B 728      58.249  29.760  50.756  1.00 35.85           C  
ATOM   1515  CE1 HIS B 728      59.614  30.918  49.487  1.00 37.25           C  
ATOM   1516  NE2 HIS B 728      58.936  29.789  49.565  1.00 36.93           N  
ATOM   1517  N   LEU B 729      57.111  34.548  52.457  1.00 39.04           N  
ATOM   1518  CA  LEU B 729      56.661  35.640  51.599  1.00 39.84           C  
ATOM   1519  C   LEU B 729      57.608  36.814  51.730  1.00 40.08           C  
ATOM   1520  O   LEU B 729      58.013  37.402  50.729  1.00 40.64           O  
ATOM   1521  CB  LEU B 729      55.229  36.067  51.931  1.00 40.24           C  
ATOM   1522  CG  LEU B 729      54.145  35.027  51.646  1.00 39.53           C  
ATOM   1523  CD1 LEU B 729      52.787  35.657  51.908  1.00 36.99           C  
ATOM   1524  CD2 LEU B 729      54.256  34.516  50.199  1.00 37.46           C  
ATOM   1525  N   GLN B 730      57.976  37.130  52.969  1.00 41.09           N  
ATOM   1526  CA  GLN B 730      58.896  38.222  53.255  1.00 41.30           C  
ATOM   1527  C   GLN B 730      60.187  37.979  52.485  1.00 41.98           C  
ATOM   1528  O   GLN B 730      60.700  38.871  51.809  1.00 40.46           O  
ATOM   1529  CB  GLN B 730      59.194  38.269  54.754  1.00 42.69           C  
ATOM   1530  CG  GLN B 730      60.268  39.263  55.159  1.00 44.16           C  
ATOM   1531  CD  GLN B 730      60.480  39.308  56.658  1.00 46.07           C  
ATOM   1532  OE1 GLN B 730      60.598  38.267  57.319  1.00 47.04           O  
ATOM   1533  NE2 GLN B 730      60.528  40.517  57.208  1.00 45.27           N  
ATOM   1534  N   GLN B 731      60.677  36.746  52.564  1.00 40.86           N  
ATOM   1535  CA  GLN B 731      61.901  36.344  51.893  1.00 39.63           C  
ATOM   1536  C   GLN B 731      61.764  36.487  50.382  1.00 37.25           C  
ATOM   1537  O   GLN B 731      62.631  37.053  49.734  1.00 37.92           O  
ATOM   1538  CB  GLN B 731      62.212  34.904  52.259  1.00 43.08           C  
ATOM   1539  CG  GLN B 731      63.533  34.398  51.767  1.00 49.61           C  
ATOM   1540  CD  GLN B 731      63.761  32.960  52.181  1.00 55.80           C  
ATOM   1541  OE1 GLN B 731      64.020  32.095  51.338  1.00 55.76           O  
ATOM   1542  NE2 GLN B 731      63.655  32.690  53.490  1.00 56.93           N  
ATOM   1543  N   LEU B 732      60.639  36.020  49.845  1.00 35.70           N  
ATOM   1544  CA  LEU B 732      60.341  36.076  48.413  1.00 32.57           C  
ATOM   1545  C   LEU B 732      60.189  37.526  47.946  1.00 31.32           C  
ATOM   1546  O   LEU B 732      60.374  37.836  46.773  1.00 29.20           O  
ATOM   1547  CB  LEU B 732      59.068  35.279  48.136  1.00 33.01           C  
ATOM   1548  CG  LEU B 732      58.992  34.430  46.862  1.00 35.50           C  
ATOM   1549  CD1 LEU B 732      60.290  33.679  46.607  1.00 36.82           C  
ATOM   1550  CD2 LEU B 732      57.846  33.449  46.985  1.00 36.30           C  
ATOM   1551  N   GLY B 733      59.847  38.408  48.880  1.00 33.46           N  
ATOM   1552  CA  GLY B 733      59.715  39.817  48.564  1.00 33.44           C  
ATOM   1553  C   GLY B 733      61.097  40.448  48.599  1.00 36.27           C  
ATOM   1554  O   GLY B 733      61.396  41.367  47.837  1.00 37.12           O  
ATOM   1555  N   GLN B 734      61.948  39.919  49.474  1.00 37.51           N  
ATOM   1556  CA  GLN B 734      63.321  40.387  49.641  1.00 40.39           C  
ATOM   1557  C   GLN B 734      64.095  40.277  48.331  1.00 40.99           C  
ATOM   1558  O   GLN B 734      64.844  41.179  47.960  1.00 40.97           O  
ATOM   1559  CB  GLN B 734      64.010  39.550  50.728  1.00 43.87           C  
ATOM   1560  CG  GLN B 734      65.511  39.760  50.867  1.00 48.63           C  
ATOM   1561  CD  GLN B 734      65.869  41.203  51.150  1.00 53.05           C  
ATOM   1562  OE1 GLN B 734      65.453  41.774  52.164  1.00 54.65           O  
ATOM   1563  NE2 GLN B 734      66.638  41.809  50.247  1.00 56.46           N  
ATOM   1564  N   GLN B 735      63.878  39.174  47.627  1.00 41.31           N  
ATOM   1565  CA  GLN B 735      64.544  38.909  46.368  1.00 42.73           C  
ATOM   1566  C   GLN B 735      64.031  39.771  45.224  1.00 42.66           C  
ATOM   1567  O   GLN B 735      64.805  40.247  44.389  1.00 42.15           O  
ATOM   1568  CB  GLN B 735      64.397  37.432  46.032  1.00 47.38           C  
ATOM   1569  CG  GLN B 735      65.109  36.532  47.029  1.00 53.24           C  
ATOM   1570  CD  GLN B 735      64.417  35.193  47.211  1.00 58.58           C  
ATOM   1571  OE1 GLN B 735      64.322  34.685  48.331  1.00 61.94           O  
ATOM   1572  NE2 GLN B 735      63.927  34.612  46.113  1.00 60.45           N  
ATOM   1573  N   ILE B 736      62.724  39.984  45.192  1.00 42.90           N  
ATOM   1574  CA  ILE B 736      62.117  40.785  44.139  1.00 40.57           C  
ATOM   1575  C   ILE B 736      62.560  42.248  44.218  1.00 40.70           C  
ATOM   1576  O   ILE B 736      62.767  42.898  43.193  1.00 39.66           O  
ATOM   1577  CB  ILE B 736      60.579  40.646  44.169  1.00 40.12           C  
ATOM   1578  CG1 ILE B 736      60.206  39.173  43.964  1.00 38.19           C  
ATOM   1579  CG2 ILE B 736      59.937  41.517  43.097  1.00 40.17           C  
ATOM   1580  CD1 ILE B 736      58.730  38.885  43.968  1.00 37.87           C  
ATOM   1581  N   GLN B 737      62.776  42.743  45.434  1.00 41.02           N  
ATOM   1582  CA  GLN B 737      63.207  44.127  45.613  1.00 41.37           C  
ATOM   1583  C   GLN B 737      64.730  44.288  45.589  1.00 40.80           C  
ATOM   1584  O   GLN B 737      65.247  45.335  45.985  1.00 40.65           O  
ATOM   1585  CB  GLN B 737      62.663  44.695  46.925  1.00 42.20           C  
ATOM   1586  CG  GLN B 737      63.252  44.055  48.169  1.00 46.44           C  
ATOM   1587  CD  GLN B 737      63.392  45.033  49.322  1.00 47.67           C  
ATOM   1588  OE1 GLN B 737      63.101  46.219  49.181  1.00 48.91           O  
ATOM   1589  NE2 GLN B 737      63.856  44.542  50.466  1.00 49.16           N  
ATOM   1590  N   SER B 738      65.447  43.267  45.123  1.00 39.10           N  
ATOM   1591  CA  SER B 738      66.902  43.326  45.083  1.00 37.97           C  
ATOM   1592  C   SER B 738      67.451  43.019  43.695  1.00 39.68           C  
ATOM   1593  O   SER B 738      68.045  41.969  43.487  1.00 41.00           O  
ATOM   1594  CB  SER B 738      67.480  42.362  46.115  1.00 34.70           C  
ATOM   1595  OG  SER B 738      67.070  42.736  47.418  1.00 32.04           O  
ATOM   1596  N   PRO B 739      67.328  43.974  42.757  1.00 41.55           N  
ATOM   1597  CA  PRO B 739      67.783  43.861  41.363  1.00 44.59           C  
ATOM   1598  C   PRO B 739      69.298  43.818  41.109  1.00 47.71           C  
ATOM   1599  O   PRO B 739      69.732  43.686  39.961  1.00 48.61           O  
ATOM   1600  CB  PRO B 739      67.125  45.068  40.700  1.00 43.04           C  
ATOM   1601  CG  PRO B 739      67.173  46.085  41.781  1.00 42.58           C  
ATOM   1602  CD  PRO B 739      66.736  45.304  42.993  1.00 42.08           C  
ATOM   1603  N   ASP B 740      70.099  43.934  42.162  1.00 51.01           N  
ATOM   1604  CA  ASP B 740      71.556  43.890  42.021  1.00 53.24           C  
ATOM   1605  C   ASP B 740      72.032  42.436  42.094  1.00 52.23           C  
ATOM   1606  O   ASP B 740      73.200  42.127  41.828  1.00 53.02           O  
ATOM   1607  CB  ASP B 740      72.218  44.694  43.139  1.00 58.66           C  
ATOM   1608  CG  ASP B 740      72.077  44.020  44.498  1.00 64.23           C  
ATOM   1609  OD1 ASP B 740      70.968  44.074  45.079  1.00 66.78           O  
ATOM   1610  OD2 ASP B 740      73.068  43.412  44.970  1.00 67.65           O  
ATOM   1611  N   LEU B 741      71.129  41.561  42.517  1.00 48.55           N  
ATOM   1612  CA  LEU B 741      71.415  40.139  42.642  1.00 45.52           C  
ATOM   1613  C   LEU B 741      71.734  39.532  41.272  1.00 45.19           C  
ATOM   1614  O   LEU B 741      71.107  39.874  40.262  1.00 43.85           O  
ATOM   1615  CB  LEU B 741      70.199  39.436  43.248  1.00 45.02           C  
ATOM   1616  CG  LEU B 741      70.334  38.642  44.544  1.00 45.04           C  
ATOM   1617  CD1 LEU B 741      70.908  39.516  45.651  1.00 44.92           C  
ATOM   1618  CD2 LEU B 741      68.953  38.105  44.940  1.00 46.14           C  
ATOM   1619  N   PRO B 742      72.736  38.640  41.215  1.00 44.69           N  
ATOM   1620  CA  PRO B 742      73.095  38.014  39.937  1.00 44.77           C  
ATOM   1621  C   PRO B 742      71.935  37.226  39.339  1.00 45.22           C  
ATOM   1622  O   PRO B 742      71.223  36.513  40.046  1.00 44.65           O  
ATOM   1623  CB  PRO B 742      74.263  37.098  40.321  1.00 42.92           C  
ATOM   1624  CG  PRO B 742      74.045  36.829  41.781  1.00 42.73           C  
ATOM   1625  CD  PRO B 742      73.617  38.173  42.297  1.00 43.72           C  
ATOM   1626  N   ALA B 743      71.726  37.410  38.038  1.00 47.83           N  
ATOM   1627  CA  ALA B 743      70.665  36.725  37.291  1.00 49.07           C  
ATOM   1628  C   ALA B 743      69.256  37.035  37.787  1.00 49.02           C  
ATOM   1629  O   ALA B 743      68.356  36.189  37.719  1.00 47.38           O  
ATOM   1630  CB  ALA B 743      70.905  35.222  37.276  1.00 50.78           C  
ATOM   1631  N   TRP B 744      69.082  38.257  38.283  1.00 49.95           N  
ATOM   1632  CA  TRP B 744      67.796  38.728  38.776  1.00 49.28           C  
ATOM   1633  C   TRP B 744      66.757  38.658  37.648  1.00 49.13           C  
ATOM   1634  O   TRP B 744      65.679  38.117  37.836  1.00 48.69           O  
ATOM   1635  CB  TRP B 744      67.949  40.170  39.284  1.00 49.57           C  
ATOM   1636  CG  TRP B 744      66.691  40.827  39.813  1.00 51.24           C  
ATOM   1637  CD1 TRP B 744      66.183  40.739  41.082  1.00 51.04           C  
ATOM   1638  CD2 TRP B 744      65.815  41.712  39.094  1.00 52.40           C  
ATOM   1639  NE1 TRP B 744      65.054  41.516  41.198  1.00 51.96           N  
ATOM   1640  CE2 TRP B 744      64.803  42.122  39.995  1.00 52.31           C  
ATOM   1641  CE3 TRP B 744      65.788  42.198  37.776  1.00 51.68           C  
ATOM   1642  CZ2 TRP B 744      63.772  42.990  39.620  1.00 52.48           C  
ATOM   1643  CZ3 TRP B 744      64.762  43.061  37.404  1.00 52.45           C  
ATOM   1644  CH2 TRP B 744      63.768  43.447  38.324  1.00 53.66           C  
ATOM   1645  N   GLU B 745      67.125  39.136  36.463  1.00 48.72           N  
ATOM   1646  CA  GLU B 745      66.225  39.152  35.313  1.00 50.91           C  
ATOM   1647  C   GLU B 745      65.703  37.772  34.920  1.00 50.00           C  
ATOM   1648  O   GLU B 745      64.509  37.598  34.662  1.00 50.58           O  
ATOM   1649  CB  GLU B 745      66.915  39.809  34.111  1.00 54.47           C  
ATOM   1650  CG  GLU B 745      67.493  41.207  34.404  1.00 62.61           C  
ATOM   1651  CD  GLU B 745      68.192  41.863  33.203  1.00 65.97           C  
ATOM   1652  OE1 GLU B 745      68.779  41.136  32.366  1.00 67.21           O  
ATOM   1653  OE2 GLU B 745      68.165  43.114  33.108  1.00 66.48           O  
ATOM   1654  N   ASP B 746      66.587  36.786  34.903  1.00 49.42           N  
ATOM   1655  CA  ASP B 746      66.188  35.441  34.520  1.00 50.75           C  
ATOM   1656  C   ASP B 746      65.302  34.730  35.545  1.00 50.45           C  
ATOM   1657  O   ASP B 746      64.377  33.998  35.172  1.00 50.21           O  
ATOM   1658  CB  ASP B 746      67.423  34.581  34.210  1.00 52.37           C  
ATOM   1659  CG  ASP B 746      68.134  35.000  32.924  1.00 53.91           C  
ATOM   1660  OD1 ASP B 746      67.456  35.230  31.897  1.00 53.84           O  
ATOM   1661  OD2 ASP B 746      69.381  35.080  32.939  1.00 55.08           O  
ATOM   1662  N   ASN B 747      65.560  34.980  36.828  1.00 49.59           N  
ATOM   1663  CA  ASN B 747      64.815  34.341  37.915  1.00 47.47           C  
ATOM   1664  C   ASN B 747      63.678  35.148  38.573  1.00 46.08           C  
ATOM   1665  O   ASN B 747      62.866  34.575  39.305  1.00 46.16           O  
ATOM   1666  CB  ASN B 747      65.791  33.884  39.006  1.00 49.03           C  
ATOM   1667  CG  ASN B 747      66.693  32.747  38.558  1.00 50.07           C  
ATOM   1668  OD1 ASN B 747      66.258  31.593  38.456  1.00 51.54           O  
ATOM   1669  ND2 ASN B 747      67.967  33.058  38.329  1.00 49.54           N  
ATOM   1670  N   VAL B 748      63.600  36.451  38.300  1.00 43.32           N  
ATOM   1671  CA  VAL B 748      62.576  37.313  38.911  1.00 40.42           C  
ATOM   1672  C   VAL B 748      61.135  36.931  38.591  1.00 41.49           C  
ATOM   1673  O   VAL B 748      60.262  37.021  39.456  1.00 41.10           O  
ATOM   1674  CB  VAL B 748      62.782  38.817  38.566  1.00 39.34           C  
ATOM   1675  CG1 VAL B 748      62.210  39.155  37.179  1.00 36.47           C  
ATOM   1676  CG2 VAL B 748      62.169  39.689  39.644  1.00 36.43           C  
ATOM   1677  N   GLY B 749      60.888  36.510  37.352  1.00 40.89           N  
ATOM   1678  CA  GLY B 749      59.541  36.132  36.954  1.00 39.99           C  
ATOM   1679  C   GLY B 749      58.999  34.919  37.697  1.00 38.86           C  
ATOM   1680  O   GLY B 749      57.802  34.821  37.954  1.00 36.55           O  
ATOM   1681  N   GLU B 750      59.879  33.987  38.039  1.00 39.28           N  
ATOM   1682  CA  GLU B 750      59.463  32.786  38.744  1.00 40.27           C  
ATOM   1683  C   GLU B 750      59.129  33.142  40.202  1.00 40.55           C  
ATOM   1684  O   GLU B 750      58.189  32.606  40.786  1.00 40.92           O  
ATOM   1685  CB  GLU B 750      60.574  31.738  38.665  1.00 43.59           C  
ATOM   1686  CG  GLU B 750      60.138  30.330  39.009  1.00 47.97           C  
ATOM   1687  CD  GLU B 750      61.310  29.421  39.377  1.00 51.02           C  
ATOM   1688  OE1 GLU B 750      61.725  29.434  40.561  1.00 51.44           O  
ATOM   1689  OE2 GLU B 750      61.804  28.691  38.485  1.00 51.62           O  
ATOM   1690  N   TRP B 751      59.865  34.090  40.772  1.00 39.55           N  
ATOM   1691  CA  TRP B 751      59.601  34.499  42.144  1.00 40.25           C  
ATOM   1692  C   TRP B 751      58.257  35.191  42.265  1.00 40.10           C  
ATOM   1693  O   TRP B 751      57.663  35.214  43.343  1.00 40.67           O  
ATOM   1694  CB  TRP B 751      60.700  35.419  42.659  1.00 41.58           C  
ATOM   1695  CG  TRP B 751      61.997  34.732  42.825  1.00 44.64           C  
ATOM   1696  CD1 TRP B 751      62.203  33.448  43.256  1.00 45.20           C  
ATOM   1697  CD2 TRP B 751      63.286  35.277  42.556  1.00 44.95           C  
ATOM   1698  NE1 TRP B 751      63.546  33.165  43.267  1.00 43.94           N  
ATOM   1699  CE2 TRP B 751      64.234  34.271  42.842  1.00 44.30           C  
ATOM   1700  CE3 TRP B 751      63.735  36.524  42.104  1.00 45.37           C  
ATOM   1701  CZ2 TRP B 751      65.600  34.474  42.691  1.00 44.08           C  
ATOM   1702  CZ3 TRP B 751      65.094  36.723  41.957  1.00 44.54           C  
ATOM   1703  CH2 TRP B 751      66.009  35.704  42.248  1.00 43.94           C  
ATOM   1704  N   ILE B 752      57.799  35.779  41.163  1.00 39.36           N  
ATOM   1705  CA  ILE B 752      56.511  36.463  41.127  1.00 37.85           C  
ATOM   1706  C   ILE B 752      55.389  35.432  40.968  1.00 38.60           C  
ATOM   1707  O   ILE B 752      54.369  35.515  41.642  1.00 38.59           O  
ATOM   1708  CB  ILE B 752      56.460  37.492  39.980  1.00 37.73           C  
ATOM   1709  CG1 ILE B 752      57.530  38.561  40.209  1.00 38.39           C  
ATOM   1710  CG2 ILE B 752      55.078  38.124  39.892  1.00 36.85           C  
ATOM   1711  CD1 ILE B 752      57.548  39.665  39.174  1.00 39.19           C  
ATOM   1712  N   GLU B 753      55.599  34.444  40.099  1.00 38.91           N  
ATOM   1713  CA  GLU B 753      54.613  33.392  39.876  1.00 38.13           C  
ATOM   1714  C   GLU B 753      54.490  32.553  41.133  1.00 37.05           C  
ATOM   1715  O   GLU B 753      53.471  31.911  41.354  1.00 37.63           O  
ATOM   1716  CB  GLU B 753      55.039  32.502  38.708  1.00 40.89           C  
ATOM   1717  CG  GLU B 753      54.142  31.298  38.464  1.00 47.74           C  
ATOM   1718  CD  GLU B 753      52.696  31.673  38.136  1.00 52.45           C  
ATOM   1719  OE1 GLU B 753      52.401  31.981  36.958  1.00 53.73           O  
ATOM   1720  OE2 GLU B 753      51.846  31.639  39.055  1.00 54.05           O  
ATOM   1721  N   GLU B 754      55.543  32.551  41.944  1.00 36.11           N  
ATOM   1722  CA  GLU B 754      55.564  31.796  43.192  1.00 36.42           C  
ATOM   1723  C   GLU B 754      54.856  32.588  44.289  1.00 34.36           C  
ATOM   1724  O   GLU B 754      54.271  32.017  45.201  1.00 32.10           O  
ATOM   1725  CB  GLU B 754      57.007  31.492  43.598  1.00 39.41           C  
ATOM   1726  CG  GLU B 754      57.146  30.480  44.721  1.00 46.32           C  
ATOM   1727  CD  GLU B 754      58.594  30.065  44.979  1.00 51.78           C  
ATOM   1728  OE1 GLU B 754      59.451  30.261  44.079  1.00 54.12           O  
ATOM   1729  OE2 GLU B 754      58.870  29.528  46.082  1.00 54.65           O  
ATOM   1730  N   MET B 755      54.942  33.912  44.200  1.00 34.33           N  
ATOM   1731  CA  MET B 755      54.297  34.810  45.154  1.00 34.41           C  
ATOM   1732  C   MET B 755      52.792  34.655  44.988  1.00 36.96           C  
ATOM   1733  O   MET B 755      52.057  34.529  45.967  1.00 37.71           O  
ATOM   1734  CB  MET B 755      54.678  36.256  44.835  1.00 32.89           C  
ATOM   1735  CG  MET B 755      54.125  37.289  45.792  1.00 28.67           C  
ATOM   1736  SD  MET B 755      55.104  37.348  47.271  1.00 33.35           S  
ATOM   1737  CE  MET B 755      56.263  38.608  46.822  1.00 24.71           C  
ATOM   1738  N   LYS B 756      52.365  34.638  43.724  1.00 38.95           N  
ATOM   1739  CA  LYS B 756      50.967  34.508  43.314  1.00 39.66           C  
ATOM   1740  C   LYS B 756      50.372  33.146  43.649  1.00 38.81           C  
ATOM   1741  O   LYS B 756      49.198  33.034  43.989  1.00 37.10           O  
ATOM   1742  CB  LYS B 756      50.857  34.772  41.803  1.00 41.00           C  
ATOM   1743  CG  LYS B 756      49.580  34.288  41.128  1.00 44.76           C  
ATOM   1744  CD  LYS B 756      49.507  34.795  39.688  1.00 50.67           C  
ATOM   1745  CE  LYS B 756      48.299  34.241  38.925  1.00 53.06           C  
ATOM   1746  NZ  LYS B 756      48.512  32.857  38.386  1.00 55.27           N  
ATOM   1747  N   GLU B 757      51.207  32.122  43.593  1.00 39.31           N  
ATOM   1748  CA  GLU B 757      50.772  30.763  43.849  1.00 41.53           C  
ATOM   1749  C   GLU B 757      50.554  30.346  45.298  1.00 42.72           C  
ATOM   1750  O   GLU B 757      49.622  29.600  45.593  1.00 44.61           O  
ATOM   1751  CB  GLU B 757      51.766  29.799  43.209  1.00 42.92           C  
ATOM   1752  CG  GLU B 757      51.147  28.825  42.225  1.00 48.68           C  
ATOM   1753  CD  GLU B 757      50.835  27.465  42.831  1.00 50.07           C  
ATOM   1754  OE1 GLU B 757      51.461  27.080  43.844  1.00 50.05           O  
ATOM   1755  OE2 GLU B 757      49.974  26.767  42.265  1.00 51.14           O  
ATOM   1756  N   GLU B 758      51.377  30.840  46.212  1.00 42.86           N  
ATOM   1757  CA  GLU B 758      51.258  30.391  47.588  1.00 42.89           C  
ATOM   1758  C   GLU B 758      50.801  31.352  48.668  1.00 42.42           C  
ATOM   1759  O   GLU B 758      50.579  30.926  49.802  1.00 41.17           O  
ATOM   1760  CB  GLU B 758      52.575  29.730  48.020  1.00 45.98           C  
ATOM   1761  CG  GLU B 758      53.806  30.638  47.903  1.00 48.84           C  
ATOM   1762  CD  GLU B 758      55.088  29.981  48.398  1.00 50.51           C  
ATOM   1763  OE1 GLU B 758      55.386  30.104  49.612  1.00 49.61           O  
ATOM   1764  OE2 GLU B 758      55.791  29.351  47.569  1.00 49.50           O  
ATOM   1765  N   TRP B 759      50.599  32.622  48.343  1.00 41.58           N  
ATOM   1766  CA  TRP B 759      50.204  33.540  49.401  1.00 40.80           C  
ATOM   1767  C   TRP B 759      48.977  33.122  50.228  1.00 40.35           C  
ATOM   1768  O   TRP B 759      49.022  33.189  51.452  1.00 41.83           O  
ATOM   1769  CB  TRP B 759      50.122  34.981  48.897  1.00 40.68           C  
ATOM   1770  CG  TRP B 759      48.877  35.374  48.185  1.00 41.97           C  
ATOM   1771  CD1 TRP B 759      48.703  35.475  46.837  1.00 43.71           C  
ATOM   1772  CD2 TRP B 759      47.669  35.855  48.784  1.00 42.01           C  
ATOM   1773  NE1 TRP B 759      47.469  36.009  46.557  1.00 44.18           N  
ATOM   1774  CE2 TRP B 759      46.813  36.251  47.736  1.00 43.43           C  
ATOM   1775  CE3 TRP B 759      47.231  36.000  50.106  1.00 42.32           C  
ATOM   1776  CZ2 TRP B 759      45.544  36.782  47.967  1.00 43.49           C  
ATOM   1777  CZ3 TRP B 759      45.970  36.528  50.335  1.00 43.07           C  
ATOM   1778  CH2 TRP B 759      45.141  36.913  49.270  1.00 42.77           C  
ATOM   1779  N   ARG B 760      47.930  32.608  49.584  1.00 40.02           N  
ATOM   1780  CA  ARG B 760      46.732  32.193  50.319  1.00 38.91           C  
ATOM   1781  C   ARG B 760      46.984  30.987  51.206  1.00 37.62           C  
ATOM   1782  O   ARG B 760      46.440  30.894  52.306  1.00 36.66           O  
ATOM   1783  CB  ARG B 760      45.574  31.897  49.370  1.00 41.24           C  
ATOM   1784  CG  ARG B 760      45.000  33.117  48.703  1.00 43.51           C  
ATOM   1785  CD  ARG B 760      43.989  32.735  47.650  1.00 45.09           C  
ATOM   1786  NE  ARG B 760      43.516  33.892  46.886  1.00 48.06           N  
ATOM   1787  CZ  ARG B 760      42.835  34.912  47.409  1.00 48.64           C  
ATOM   1788  NH1 ARG B 760      42.534  34.933  48.712  1.00 47.08           N  
ATOM   1789  NH2 ARG B 760      42.457  35.919  46.630  1.00 46.52           N  
ATOM   1790  N   HIS B 761      47.797  30.057  50.711  1.00 37.46           N  
ATOM   1791  CA  HIS B 761      48.143  28.846  51.455  1.00 36.42           C  
ATOM   1792  C   HIS B 761      48.940  29.202  52.698  1.00 37.04           C  
ATOM   1793  O   HIS B 761      48.759  28.602  53.756  1.00 37.05           O  
ATOM   1794  CB  HIS B 761      48.983  27.915  50.589  1.00 34.44           C  
ATOM   1795  CG  HIS B 761      49.377  26.644  51.270  1.00 33.37           C  
ATOM   1796  ND1 HIS B 761      48.514  25.935  52.078  1.00 34.48           N  
ATOM   1797  CD2 HIS B 761      50.529  25.934  51.239  1.00 32.98           C  
ATOM   1798  CE1 HIS B 761      49.115  24.843  52.513  1.00 33.43           C  
ATOM   1799  NE2 HIS B 761      50.339  24.819  52.017  1.00 34.54           N  
ATOM   1800  N   ASP B 762      49.844  30.165  52.544  1.00 37.12           N  
ATOM   1801  CA  ASP B 762      50.686  30.627  53.634  1.00 37.56           C  
ATOM   1802  C   ASP B 762      49.800  31.226  54.721  1.00 36.59           C  
ATOM   1803  O   ASP B 762      49.944  30.901  55.900  1.00 36.60           O  
ATOM   1804  CB  ASP B 762      51.701  31.662  53.125  1.00 40.40           C  
ATOM   1805  CG  ASP B 762      52.919  31.026  52.434  1.00 42.57           C  
ATOM   1806  OD1 ASP B 762      52.818  29.878  51.943  1.00 44.25           O  
ATOM   1807  OD2 ASP B 762      53.986  31.685  52.392  1.00 44.07           O  
ATOM   1808  N   VAL B 763      48.849  32.058  54.309  1.00 34.97           N  
ATOM   1809  CA  VAL B 763      47.920  32.683  55.242  1.00 35.23           C  
ATOM   1810  C   VAL B 763      47.166  31.611  56.026  1.00 37.22           C  
ATOM   1811  O   VAL B 763      46.956  31.737  57.231  1.00 37.79           O  
ATOM   1812  CB  VAL B 763      46.908  33.563  54.500  1.00 31.97           C  
ATOM   1813  CG1 VAL B 763      45.797  34.000  55.441  1.00 32.25           C  
ATOM   1814  CG2 VAL B 763      47.605  34.771  53.936  1.00 29.33           C  
ATOM   1815  N   GLU B 764      46.786  30.547  55.328  1.00 39.59           N  
ATOM   1816  CA  GLU B 764      46.058  29.442  55.936  1.00 41.93           C  
ATOM   1817  C   GLU B 764      46.926  28.750  56.977  1.00 40.06           C  
ATOM   1818  O   GLU B 764      46.485  28.511  58.101  1.00 41.66           O  
ATOM   1819  CB  GLU B 764      45.619  28.438  54.860  1.00 47.54           C  
ATOM   1820  CG  GLU B 764      44.751  27.282  55.362  1.00 53.61           C  
ATOM   1821  CD  GLU B 764      45.206  25.930  54.818  1.00 57.13           C  
ATOM   1822  OE1 GLU B 764      45.069  25.685  53.592  1.00 57.87           O  
ATOM   1823  OE2 GLU B 764      45.714  25.115  55.625  1.00 59.54           O  
ATOM   1824  N   VAL B 765      48.169  28.455  56.614  1.00 37.51           N  
ATOM   1825  CA  VAL B 765      49.067  27.786  57.539  1.00 36.24           C  
ATOM   1826  C   VAL B 765      49.297  28.648  58.789  1.00 35.61           C  
ATOM   1827  O   VAL B 765      49.454  28.123  59.891  1.00 34.36           O  
ATOM   1828  CB  VAL B 765      50.383  27.399  56.842  1.00 35.35           C  
ATOM   1829  CG1 VAL B 765      51.336  26.720  57.809  1.00 34.95           C  
ATOM   1830  CG2 VAL B 765      50.080  26.454  55.705  1.00 37.89           C  
ATOM   1831  N   LEU B 766      49.227  29.968  58.627  1.00 34.20           N  
ATOM   1832  CA  LEU B 766      49.410  30.883  59.747  1.00 33.50           C  
ATOM   1833  C   LEU B 766      48.212  30.841  60.694  1.00 34.40           C  
ATOM   1834  O   LEU B 766      48.390  30.650  61.894  1.00 32.77           O  
ATOM   1835  CB  LEU B 766      49.651  32.313  59.249  1.00 31.40           C  
ATOM   1836  CG  LEU B 766      49.759  33.409  60.317  1.00 29.72           C  
ATOM   1837  CD1 LEU B 766      50.688  32.982  61.441  1.00 30.61           C  
ATOM   1838  CD2 LEU B 766      50.249  34.701  59.687  1.00 30.02           C  
ATOM   1839  N   LYS B 767      47.003  31.009  60.152  1.00 35.26           N  
ATOM   1840  CA  LYS B 767      45.768  30.980  60.948  1.00 35.34           C  
ATOM   1841  C   LYS B 767      45.701  29.678  61.746  1.00 36.68           C  
ATOM   1842  O   LYS B 767      45.384  29.665  62.942  1.00 35.74           O  
ATOM   1843  CB  LYS B 767      44.536  31.060  60.037  1.00 35.56           C  
ATOM   1844  CG  LYS B 767      44.241  32.418  59.431  1.00 38.15           C  
ATOM   1845  CD  LYS B 767      43.136  32.302  58.391  1.00 41.44           C  
ATOM   1846  CE  LYS B 767      42.642  33.658  57.902  1.00 43.64           C  
ATOM   1847  NZ  LYS B 767      41.603  33.528  56.824  1.00 47.37           N  
ATOM   1848  N   ALA B 768      46.010  28.586  61.056  1.00 36.72           N  
ATOM   1849  CA  ALA B 768      46.002  27.260  61.639  1.00 38.44           C  
ATOM   1850  C   ALA B 768      46.930  27.182  62.836  1.00 39.18           C  
ATOM   1851  O   ALA B 768      46.507  26.810  63.926  1.00 41.23           O  
ATOM   1852  CB  ALA B 768      46.412  26.236  60.591  1.00 39.52           C  
ATOM   1853  N   TRP B 769      48.189  27.558  62.629  1.00 39.71           N  
ATOM   1854  CA  TRP B 769      49.192  27.528  63.684  1.00 40.10           C  
ATOM   1855  C   TRP B 769      48.778  28.369  64.885  1.00 40.44           C  
ATOM   1856  O   TRP B 769      49.012  27.968  66.024  1.00 41.23           O  
ATOM   1857  CB  TRP B 769      50.548  27.997  63.148  1.00 41.75           C  
ATOM   1858  CG  TRP B 769      51.651  27.955  64.169  1.00 44.47           C  
ATOM   1859  CD1 TRP B 769      52.520  26.922  64.400  1.00 45.92           C  
ATOM   1860  CD2 TRP B 769      51.984  28.978  65.120  1.00 44.61           C  
ATOM   1861  NE1 TRP B 769      53.367  27.237  65.442  1.00 46.24           N  
ATOM   1862  CE2 TRP B 769      53.060  28.492  65.901  1.00 44.97           C  
ATOM   1863  CE3 TRP B 769      51.473  30.258  65.390  1.00 44.65           C  
ATOM   1864  CZ2 TRP B 769      53.634  29.238  66.930  1.00 45.11           C  
ATOM   1865  CZ3 TRP B 769      52.043  31.001  66.416  1.00 44.46           C  
ATOM   1866  CH2 TRP B 769      53.114  30.486  67.173  1.00 45.59           C  
ATOM   1867  N   VAL B 770      48.166  29.523  64.630  1.00 40.45           N  
ATOM   1868  CA  VAL B 770      47.717  30.416  65.698  1.00 41.55           C  
ATOM   1869  C   VAL B 770      46.658  29.750  66.564  1.00 43.76           C  
ATOM   1870  O   VAL B 770      46.705  29.841  67.793  1.00 45.74           O  
ATOM   1871  CB  VAL B 770      47.144  31.733  65.141  1.00 40.46           C  
ATOM   1872  CG1 VAL B 770      46.466  32.530  66.247  1.00 41.11           C  
ATOM   1873  CG2 VAL B 770      48.249  32.552  64.523  1.00 41.61           C  
ATOM   1874  N   ALA B 771      45.701  29.088  65.919  1.00 45.65           N  
ATOM   1875  CA  ALA B 771      44.628  28.400  66.631  1.00 47.76           C  
ATOM   1876  C   ALA B 771      45.221  27.313  67.536  1.00 49.62           C  
ATOM   1877  O   ALA B 771      45.079  27.367  68.762  1.00 50.01           O  
ATOM   1878  CB  ALA B 771      43.640  27.794  65.636  1.00 47.66           C  
ATOM   1879  N   LYS B 772      45.928  26.366  66.924  1.00 50.65           N  
ATOM   1880  CA  LYS B 772      46.563  25.267  67.640  1.00 52.47           C  
ATOM   1881  C   LYS B 772      47.446  25.814  68.765  1.00 52.71           C  
ATOM   1882  O   LYS B 772      47.467  25.271  69.869  1.00 52.78           O  
ATOM   1883  CB  LYS B 772      47.419  24.459  66.666  1.00 56.52           C  
ATOM   1884  CG  LYS B 772      47.959  23.135  67.200  1.00 60.78           C  
ATOM   1885  CD  LYS B 772      49.096  22.612  66.316  1.00 65.25           C  
ATOM   1886  CE  LYS B 772      48.725  22.589  64.816  1.00 67.38           C  
ATOM   1887  NZ  LYS B 772      47.762  21.511  64.429  1.00 68.65           N  
ATOM   1888  N   ALA B 773      48.140  26.915  68.486  1.00 52.15           N  
ATOM   1889  CA  ALA B 773      49.023  27.539  69.462  1.00 51.78           C  
ATOM   1890  C   ALA B 773      48.261  28.040  70.685  1.00 52.22           C  
ATOM   1891  O   ALA B 773      48.800  28.048  71.789  1.00 53.02           O  
ATOM   1892  CB  ALA B 773      49.791  28.675  68.820  1.00 49.41           C  
ATOM   1893  N   THR B 774      47.004  28.435  70.498  1.00 53.14           N  
ATOM   1894  CA  THR B 774      46.199  28.929  71.619  1.00 55.13           C  
ATOM   1895  C   THR B 774      45.051  27.982  72.076  1.00 56.45           C  
ATOM   1896  O   THR B 774      44.065  28.460  72.683  1.00 56.08           O  
ATOM   1897  CB  THR B 774      45.692  30.385  71.341  1.00 54.55           C  
ATOM   1898  OG1 THR B 774      44.791  30.399  70.227  1.00 53.90           O  
ATOM   1899  CG2 THR B 774      46.870  31.299  71.017  1.00 53.61           C  
TER    1900      THR B 774                                                      
HETATM 1901  S   SO4 A 400      57.397  18.226  50.301  1.00 30.29           S  
HETATM 1902  O1  SO4 A 400      57.640  18.879  51.588  1.00 27.97           O  
HETATM 1903  O2  SO4 A 400      58.496  17.225  50.024  1.00 30.92           O  
HETATM 1904  O3  SO4 A 400      56.092  17.410  50.281  1.00 31.79           O  
HETATM 1905  O4  SO4 A 400      57.281  19.271  49.186  1.00 27.95           O  
HETATM 1906  O   HOH A 402      36.659  14.067  35.144  1.00 18.18           O  
HETATM 1907  O   HOH A 403      38.300  11.717  33.263  1.00 46.15           O  
HETATM 1908  O   HOH A 406      46.879  12.300  30.863  1.00 36.82           O  
HETATM 1909  O   HOH A 407      67.113  24.479  32.734  1.00 33.82           O  
HETATM 1910  O   HOH A 408      44.274  16.468  52.370  1.00 25.31           O  
HETATM 1911  O   HOH A 409      68.364   0.011  35.134  1.00 29.77           O  
HETATM 1912  O   HOH A 410      44.807  19.114  50.159  1.00 37.80           O  
HETATM 1913  O   HOH A 412      67.269  24.033  35.852  1.00 15.56           O  
HETATM 1914  O   HOH A 414      39.738  22.894  36.579  1.00 15.19           O  
HETATM 1915  O   HOH A 417      46.737  23.253  49.772  1.00 24.32           O  
HETATM 1916  O   HOH A 420      46.934  12.492  60.662  1.00 41.60           O  
HETATM 1917  O   HOH A 421      54.539  18.811  58.196  1.00 57.73           O  
HETATM 1918  O   HOH A 422      55.335  25.175  36.872  1.00 50.28           O  
HETATM 1919  O   HOH A 430      63.528  18.946  46.230  1.00 43.57           O  
HETATM 1920  O   HOH A 431      51.871   4.048  32.147  1.00 54.68           O  
HETATM 1921  O   HOH A 434      49.094  19.493  29.007  1.00 26.76           O  
HETATM 1922  O   HOH A 435      51.075  21.965  25.907  1.00 49.64           O  
HETATM 1923  O   HOH A 436      48.415  22.942  29.123  1.00 56.87           O  
HETATM 1924  O   HOH A 437      66.999  -5.516  37.891  1.00 56.22           O  
HETATM 1925  O   HOH A 438      65.335  -5.009  33.422  1.00 60.20           O  
HETATM 1926  O   HOH B 401      61.804  25.618  36.736  1.00 22.97           O  
HETATM 1927  O   HOH B 404      62.824  42.767  57.981  1.00 26.77           O  
HETATM 1928  O   HOH B 405      62.620  31.313  46.336  1.00 36.97           O  
HETATM 1929  O   HOH B 411      62.578  28.532  47.018  1.00 23.72           O  
HETATM 1930  O   HOH B 413      45.413  34.840  44.285  1.00 49.16           O  
HETATM 1931  O   HOH B 415      62.693  30.864  48.974  1.00 18.22           O  
HETATM 1932  O   HOH B 416      59.756  42.975  59.172  1.00 43.12           O  
HETATM 1933  O   HOH B 418      55.342  33.878  36.125  1.00 31.44           O  
HETATM 1934  O   HOH B 419      48.547  46.005  53.864  1.00 36.89           O  
HETATM 1935  O   HOH B 423      64.216  33.484  63.105  1.00 43.53           O  
HETATM 1936  O   HOH B 424      57.154  27.531  49.244  1.00 34.85           O  
HETATM 1937  O   HOH B 425      63.707  47.075  53.902  1.00 36.78           O  
HETATM 1938  O   HOH B 426      62.770  41.106  60.238  1.00 36.80           O  
HETATM 1939  O   HOH B 427      63.781  38.320  60.461  1.00 36.15           O  
HETATM 1940  O   HOH B 428      62.616  26.846  40.982  1.00 32.58           O  
HETATM 1941  O   HOH B 429      54.120  26.738  50.111  1.00 48.14           O  
HETATM 1942  O   HOH B 432      61.942  39.842  63.219  1.00 49.05           O  
HETATM 1943  O   HOH B 433      61.255  39.038  33.212  1.00 62.17           O  
HETATM 1944  O   HOH B 439      39.946  37.642  53.072  1.00 48.95           O  
HETATM 1945  O   HOH B 440      44.061  22.796  53.616  1.00 34.53           O  
HETATM 1946  O   HOH B 441      46.034  20.772  55.909  1.00 52.89           O  
HETATM 1947  O   HOH B 442      44.454  22.267  59.038  1.00 52.84           O  
HETATM 1948  O   HOH B 443      47.358  22.456  53.900  1.00 39.90           O  
HETATM 1949  O   HOH B 444      61.490  41.813  34.327  1.00 40.76           O  
CONECT 1901 1902 1903 1904 1905                                                 
CONECT 1902 1901                                                                
CONECT 1903 1901                                                                
CONECT 1904 1901                                                                
CONECT 1905 1901                                                                
MASTER      254    0    1   12    5    0    4    6 1947    2    5   20          
END                                                                             
